# Supplementary material for: Genome-wide identification of tissue-specific long non-coding RNA in three farm animal species
Source: BMC Genomics. 2018 Sep 18;19:684. doi: 10.1186/s12864-018-5037-7 (PMC6145346; doi:10.1186/s12864-018-5037-7)
Supplement: Supplementary file 1 — Sequences of Chicken LncRNAs. A fasta file containing all the lncRNA sequences from chickens. (FA 34950 kb) [file 12864_2018_5037_MOESM1_ESM.fa]

>XLOC_000039.TCONS_00000063
TACTTACAACAGAATTCAGGAGACTTCATGGATGAGGTCATGCAAGAACTGGAGGCTTTGacctggagaagaagagtgagAATTTGTCGGATCAGGAGGAGAGCTACCCTGAAGAAAAACCCCCGTCCTCCTAAGGACCACACTTGGAGTccatcttttctctctgctccaGTTGTCAGGGGCTACTCAGAGCTCACCTCCACAGAGAAAAGCGATTTTTCTCATGCCCTGAGATCTCTGGTGATGGGGAGACCAGACACGCCCTCCCTTGGCTGGGCCCTAACTCCCTGTACGTCACAGTCAAGGCAGCAGTGGAAGTATCCTTGTGCTTCTTCAAGACAAAACTTGCTGGGAGAGCTGAACCACTCCTGTACCTGCAGGGAAAGGCCCTGCCCAGAGACTTTAGTAGTACCTACTGGAGAAAACAATTactaaagactttttttctttttttattttaagaaaggtTTGAGTTTGGgttc
>XLOC_000043.TCONS_00000077
GGGGCGCTGAGCCCCACGGCGCTGCCAGGGGGGGAGAACGGGGTCCCCTTCACCCCTCCCCCTCCATCCCAGCCCCCATCACAGCTGCAGAACCCCGGACCCCCCCAAGGACCCCCCCGGGGACCCCCCCAGGGGCCCCCCCGGGCCGCAGCAGACAGCGCAGCAGGACGGTGCTGTCCCAACAGCAGTGCAAAGCCCTGGAAGAAGGTTCCAAAGGGGGCAATACCCGGACAGCAGCACACGGCGATGGTTGGCTGCAACCACGCAGCTCCCAGACACCACCATCCAGtgtgGTTCTCCAACAGAAGAGCCAAATGGAGACGTGAGGCCATGCAGCGGATGGAGGCCAACGGTGCagTTCCTGGTGCGAGTGGCTCCTGTCCCCCCCCTCCACGACAGCCCCCATCTCTGCGCAGaCCTCCCAGCTGCTCCCCCCCCCAGCTTGTTGGAGCCCCTCGGAGCCCCCCAGGCCTTCCGGCCCCTCTGCACCTCTGCACCCCCAGATCCTGCTCATGGGACGATGGCTGCTGTGAATGTGATTTGAGGATATAACCACGGCAAACTcctccactgccagcacagagcctgATTTTATTTGAAGGAGAATGACCAACCCCAACTCCAGATCGGTGCTTTGTGTGCAGGAAAAGGTGCTTTTTGTGAGCCAAAATTGTTCTGTGGGGATCTctgagcaaaaaaaaccccaccgtCCCAGGGGTACACGGCCCTGATATCCCAAATGGTCGGCCCTGCAAAAAGAGCAGGATTGTTCCCTCCCCCATTTCCTCAGCGTCTGAGTGCAGTGCTGAGagcacagaaccatgg
>XLOC_000048.TCONS_00000096
CTCCCACTACCTCTGAGTGGCCGAGTGGGGGGTGGGAGAGCGCCCTAACCCTCCATGCTTCCTGCAGCCATCATCCCAGCATCTCACGTTGGGTTTGGGGACACCTCTTGGGACCAGGTctcatccttcccccccccaccatggCCCCgtcctgctgcagggagagcaatAACAGTTCCAGGCAGAACATCAGTGCCTTTCTTTGAGTTTGGAAGTGATTGCTTCTCGTTCCAGCTCGGGAATCACTTTTGGAGTCACTTTTCATCTCCAGATACtcagaagcaaagtgaaagagAGCCCAGAAGGATCCCGTGCCATCATCAGAGTAATTTTCAAGTACCCCGTTGTGGTTCCCAGTGCCTTATTGCCACCCTGGATCCAACAAGAGGTATCGTGGTTCATCtcactcttctcctcctctgcctccctccCCGGGACTCACTCACAGAATCCCCCATCTTGGGGATGGTACCCCATACCCTCGGGGTGCTCACAtcgtccccatgtccccaaagTGCTCACCCCATCCCTATGTCCCCAGAATGCTCACAGCATCACCCATCCTGGGGTGCTcacaccatccccatgtccccaaggtCCTCACACCATCGCCCATCTTGGGGTGCTCACACCATCCCCATGATCCTGGGGTGCTCACccatccccatgtccTCAGAATGCTCACACAATCCCCCATCTTGGAGTGCTCACATCGTCCCCATGATCTTGGGGTGCTcacaccatccccatgtccccaaggtCCTCACACCATCACCattcttggggtgctcacaccatccccatgtccccaacgtcctcacaccatccccatgtccGCAAGGTCTTCACACCATCACCCATCTTGGGGTGCTCACACCATCCCCATGATCTTGGGGTGCTCAAACCATCACGATTCTTGCGGTGCTCACACCATCCCCATGTTCTTGGGGTGCTCACCCaatccccatgtccccaggaTGCTCACAC
>XLOC_000057.TCONS_00000132
ctaaccccaaccctagtGGCCCTAATCCCAACCCTAGTGACCCTAAAACAACCCCAACGGCCCTAATCTCAACCCTAGTGACCCTAAACCAACCCCAACggccctaaccccaaccctagtGGCCCTAATCCCAACCCTAGTGACCCTAAGACAACCCCAACagccctaaccccaaccctagtgaccctaaccccaaccctagtgaccctaatcccaaccctaGTGACCCTAAACCAACCCCAACggccctaaccccaaccctagtGGCCCTAATCCCAACCCTAGTGACCCTAAAACAACCCCAACggccctaaccccaaccctagtGGCCCTAATCCCAACCCTAGTGACCCTAAGACAACCCCAACagccctaaccccaaccctagtgaccctaaccccaaccctagtgaccctaatcccaaccctaGTGACCCTAAACCAACCCCAACgccctaaccccaaccctagtgacc
>XLOC_000058.TCONS_00000136
GGTGCGATTCGAATAgcaccccttccccccccggAAACAATGTTCCGCCTCAGAGGTGCGATGCAATAAGCGGTCCCTACGGAAACGCTGACCACAAAGgtccttgaagatgaTATACCGCAGAATGGTTGGGCTGCATGGGATCCCAGAGCCCCAGAGCCACAACCCCATCCGGGGGCTGAGTGCTCCCCCCCCGATCCGGACGGGCACAGTTGGCACGGAGAAGGACAGCACCACTCCCTGTCACAGCACCCTGGGCACTGACCCCACTCTTCGCCATGGCCACCAATTCCCCCGTGTTCCCCATGGGCTCTGGGGTGACAACAGCGGTGCCACAGTCCCTGAAACATCAGCGCCGGATACGGTGGTGTTGGTGTGTGCCTTCACTGCTGCTTTCGTGGCCGTGGCCATCGTGGTAGTAGTGGTGTGTCGATGTTGGAAGCGGTGCTGCGGGAGAACagCCAGGACCCTGCAGCATTGGAAGGGAACAGGAACGGTGCGGCGGTGCCCATGGGAGCCCCGAAGAGCCCTGAAGACTGAGCCCGGCGGGAGCCCCGCGCGCGTCCCCACTAATAC
>XLOC_000058.TCONS_00000138
GGAAGTGGCGGGGACCGGAAGTAGAGTGTAGAGCTGGTGGTTCAgtccttgaagatgaTATACCGCAGAATGGTTGGGCTGCATGGGATCCCAGAGCCCCAGAGCCACAACCCCATCCGGGGGCTGAGTGCTCCCCCCCCGATCCGGACGGGCACAGTTGGCACGGAGAAGGACAGCACCACTCCCTGTCACAGCACCCTGGGCACTGACCCCACTCTTCGCCATGGCCACCAATTCCCCCGTGTTCCCCATGGGCTCTGGGGTGACAACAGCGGTGCCACAGTCCCTGAAACATCAGCGCCGGATACGGTGGTGTTGGTGTGTGCCTTCACTGCTGCTTTCGTGGCCGTGGCCATCGTGGTAGTAGTGGTGTGTCGATGTTGGAAGCGGTGCTGCGGGAGAACagCCAGGACCCTGCAGCATTGGAAGGGAACAGGAACGGTGCGGCGGTGCCCATGGGAGCCCCGAAGAGCCCTGAAGACTGAGCCCGGCGGGAGCCCCGCGCGCGTCCCCACTAATAC
>XLOC_000058.TCONS_00000139
GGAGCCGTTCCGCTGCTCCGAGCGGCGCCGCGACGCTACGCACGGAGAAGGACAGCACCACTCCCTGTCACAGCACCCTGGGCACTGACCCCACTCTTCGCCATGGCCACCAATTCCCCCGTGTTCCCCATGGGCTCTGGGGTGACAACAGCGGTGCCACAGTCCCTGAAACATCAGCGCCGGATACGGTGGTGTTGGTGTGTGCCTTCACTGCTGCTTTCGTGGCCGTGGCCATCGTGGTAGTAGTGGTGTGTCGATGTTGGAAGCGGTGCTGCGGGAGAACagCCAGGACCCTGCAGCATTGGAAGGGAACAGGAACGGTGCGGCGGTGCCCATGGGAGCCCCGAAGAGCCCTGAAGACTGAGCCCGGCGGGAGCCCCGCGCGCGTCCCCACTAATAC
>XLOC_000058.TCONS_00000140
tctggggagggggggctgcttCTGGTGGGGCTGCCCTCAGCGATGCATCCTGCCCCATAACGGCTCTACAGTATGCCCCATAATCAGCCTGGACCCCTGCCCTATAGCTGCATCACTGCCCGCCCTATAGCTGCATCACTGCCTGCCCTATAGGTGCTCTGTAGAATGTCCTATAGATACCCTCCACTCCAACCTATAGCTGCCCTACAGCATGTTCTATCGCTGCCCCACACTCCACCCTATAGGTGCTCTGAACCcctgccctatagctgccctaCTCATTCCCTATAGCCACCCCATACAtgccctatagctgccctaCAGCTAGCTCTATAGCTGCCCCTCAGTCTGCCCTATAGTTGCCCTGAATCcctgccctatagctgcccccagccccccattctcattcccccccccctcccacacacacagcccacCCTGGGGACACCAGTGTGACACCAATGGGGCAGCCACTGTGGGAGCTCAGGGACAGCACTGGGGGATGGGGTCAGGACAGGGCTGGGGACAGTGAcatccctgtgccccccagcCACGGAGAAGGACAGCACCACTCCCTGTCACAGCACCCTGGGCACTGACCCCACTCTTCGCCATGGCCACCAATTCCCCCGTGTTCCCCATGGGCTCTGGGGTGACAACAGCGGTGCCACAGTCCCTGAAACATCAGCGCCGGATACGGTGGTGTTGGTGTGTGCCTTCACTGCTGCTTTCGTGGCCGTGGCCATCGTGGTAGTAGTGGTGTGTCGATGTTGGAAGCGGTGCTGCGGGAGAACaggCCAGGACCCTGCAGCATTGGAAGGGAACAGGAACGGTGCGGCGGTGCCCATGGGAGCCCCGAAGAGCCCTGAAGACTGAGCCCGGCGGGAGCCCCGCGCGCGTCCCCACTAATAC
>XLOC_000058.TCONS_00000141
CCATAACGGCTCTACAGTATGCCCCATAATCAGCCTGGACCCCTGCCCTATAGCTGCATCACTGCCCGCCCTATAGCTGCATCACTGCCTGCCCTATAGGTGCTCTGTAGAATGTCCTATAGATACCCTCCACTCCAACCTATAGCTGCCCTACAGCATGTTCTATCGCTGCCCCACACTCCACCCTATAGGTGCTCTGAACCcctgccctatagctgccctaCTCATTCCCTATAGCCACCCCATACAtgccctatagctgccctaCAGCTAGCTCTATAGCTGCCCCTCAGTCTGCCCTATAGTTGCCCTGAATCcctgccctatagctgcccccagccccccattctcattcccccccccctcccacacacacagcccacCCTGGGGACACCAGTGTGACACCAATGGGGCAGCCACTGTGGGAGCTCAGGGACAGCACTGGGGGATGGGGTCAGGACAGGGCTGGGGACAGTGAcatccctgtgccccccagcCACGGAGAAGGACAGCACCACTCCCTGTCACAGCACCCTGGGCACTGACCCCACTCTTCGCCATGGCCACCAATTCCCCCGTGTTCCCCATGGGCTCTGGGGTGACAACAGCGGTGCCACAGTCCCTGAAACATCAGCGCCGGATACGGTGGTGTTGGTGTGTGCCTTCACTGCTGCTTTCGTGGCCGTGGCCATCGTGGTAGTAGTGGTGTGTCGATGTTGGAAGCGGTGCTGCGGGAGAACagCCAGGACCCTGCAGCATTGGAAGGGAACAGGAACGGTGCGGCGGTGCCCATGGGAGCCCCGAAGAGCCCTGAAGACTGAGCCCGGCGGGAGCCCCGCGCGCGTCCCCACTAATAC
>XLOC_000073.TCONS_00000211
GGGGGGGGTGCAAAATGAATAGCATGTAGACAGATGCCGTGGCATCCAGCACCTCCCCAGTATCTCCACATTAAGGACCTGTTTGTCAGGAAAAGGATGCTTCTCCAACACAAGCTTTGCATGCTCATAAAAACCCCCCAAACCTCCATGGTATGAAGGTGATGGGTGCTGCAGAAGGATCCAGAGTTGGGATCCTGACTTCAGGAAGTGGATAATTCTCAGAAATCAATGGTGTGGGATCCAGAGGCAAGAACTGTACTAGAGTTTTATGTACTGTGTTTAATATCCTTGGGCAATGCATAGTGGGACACATCAATTGAGTGCTTCTTACTGCTAAACACCACATTTTTGGCAGATTCTGGTGTTCATTCTCTGAGTTACATACAGTGATGTGGGCAGACCCCTCTGAATGAACCAAACTCAACAGCAGGACCCGCCCTACACACCCATGCAAGAGAACTGACTGGAACTGCTCCAGGAACCTCCACATGACAGCACAACTAATGAAAACTGCCACGTATCAGGAAGTCTGACAGCATGTGGCAATAACAGACCAAGAAAATTGGATAAACTGAGCCAAAGTGGTAAAACCAGTCTTGAAAGCCTCCatgaagagggaaaataaaGACCAGAGACAGATCTGAAAATACATCAAAGTGTGAGTGTGAGAAAACATGACAAATTAGCAGAATGTGTCTCTCCTCTTCCATCATTTATTTTGGCAGCCTAATACTGGTTCTCAGTTTAAAAGCAGACTCCCAGCCAGCACCTGCAGACGTTGCACTCTGGGACTATCCACGCTGCCTCCTAAATCCACTGCAGTCTGTCTGCAAGGGGTTTAACAGTCCCACTCTGGTTTTGCAGTGTAACAGACCTGACCCCAATCCAGACCCTCAGCCTGAAGTATCAAAAGGCCCTTTGGCAGCTGCTGAATGTGCTGTTACCACCACCTGGTCATGATCTGACAGCAACGTAGGATGGCTCTGTTTTTAAGGAGAGATGAAGCACCTACATGTGGGTCAAGAGCcatcaaaagggacttcagggccTTAGGATGATGGCTAAAGGAATTGAATGCACAGATCATCTATtcttctctgcctcctgcagtGGGCCAAGCTGACAGCCCCAGCATCCTTCCCCATCACTTCCCCTTGCAGCAAGACTAAATCCAGGCACGCCTGGGGCAGGCAAGAGCTTCTCTTGCTCTCTGAAATACATGGTTTTCTTCACCTATTGGCCTCGTGCCACCTTGCATTGGCAACGCTGCTCCTTGTTACTGGCAAGCCCAAGCATCCCTACGAGCCTGGCTGGAGAACACGGCAGCACGTCTGCACAGTGAGTGTTATGCTGCCCTACATTCCTCCTGTCGGCTGTCTGGGCGGGAAGAACACAGCTTCAGAGTCTGCtgtttttgaaatggaaaacattatTCATGCTTCAAGTTTGAGCTGAGTGACTTTAAACGTGTGTGTGTGCTTcgctcccttttctctttgtccctGTCACCTTCAGTTGCCATTCTTTTCCGTCTCCCAAACCTTCTTGTAACTTATCATCACAGAGAGAAGCCATAAAGTAAAACCTCAGTCCCAGAGGACAGGCACAGCTGGCTGGAGTTATGCAGTTCATAGGAAGAAATGGGACAGCACGTGCAGGAACCTTACTGGCACCAGAGGGAAGACATCTGGAAGCCATCAGCTTTCAGACTGTGTCACATAACAGGGAGCATTTGCTCAACATTAATCTCTCCTCCTGCCTTTTCACTTCACTGCTCTCTGGCTGCCCATGCTTCCGTCATCAGCCCTAAATGTCTGCTGCAGCCCCAAACCCTCCTACCAACATCCTGTGCCATCTCTGCTTCAGGATGCTCCAGATGGCTGGTCCTGTTCCATCTCCTTCCACAAGAACCCTCTTCAAGACAAACACCTCTAGGCCtcattcttccttctctcagcATTAAATTCTTGCAAAAAATGAAACCCCTTTGCTCGAGAGGGTATTTTCTCCCCTTTATGGGGTTCAGTATCTGAGTGGTCAGTTCTCTCCTCCAGCCTGGTCTCCACATTTTCCCCTATCACCTCACCCAGCTTGATGCCCTTGCTTCAAGCTTTGCAGCAAAAAACTTCCTAACCCTACAGCTGTCCTGGTCTGAAAATCCAAACTACCACCTCTGTGTGCGTGCATCTCTCTCTTACATCCAGAAAAGCTGCCACACTAACACAGTCACCATCAACACATGCTGAAAATCCACATCCTTCATTACCAAGTTACCATCATGTCCTCATCAGACTTGCAAGCCCATTTTGTATGCAGATCTTAAAAGTTCATAGCTGCAGGTTAAACACCTTTTTGGTACCCATGCTCAGATGGGCAGGAAGGTCCTGTTGATTTTTCTGCTGATTTCATCTTCAGGGGTGATAGCAATGTCCTGGCAATGCCAGTTGtcacacgcacacacaaacTGCAGTAGCAGCGTGTGCTGGCATGAATGGTCTCTTGGCTTGTCCTTAGGGTGACTCAACAAAAAGCAAGCCAGGATTTATGCAGAGAGAAAGGCCCCTGTTAATGTCCTGCTTGGGGATCTGCATTTCTATGTAGTGCAGTATAAAGCCAATAGATACTGAGAGAACTTGAAGAACTGAGGGAACTTGCCCCTGCCAGCAAAACCCATTTCACTTGATATATTATCAGAAAatgatttacttattttttaggGCAGGctttcttcctgctgctttATCAAACCACATTAGTTCTGTGCAGGGTCCAGTAGGTGCCATATGTTGTTCTACTCCCTGAGCAGAGCTCCAGAGCACCTTTATGGATGTAAGTCAGACTCCCATGTACCACATAAGTCAATGCAGAGAGCAAATGCTGCTGAAAACTgactgagaggaagaaaagcaattatTTCTCACACACACCAACTTGCTGTAAAGGGACAAGGATGTGTGATGAAGGATTGAAACACGGAGACCTGGTTTAGATAGCAGCATAGCTAAGCAGATGGGACTCAGCTCTTCTCTTTTAACACGGATTGTACTAAAGCTGGAGGTGGTGTTGAGCAGAGAAATCAGCTCTTCAAGAGGAAGGTGTCTGCGAGGACCCTCTGCTGAGGATCCTGCACCCAAAATGTAGTATCTGAAACCAGCAACAGGAACC
>XLOC_000073.TCONS_00000212
GGGGGGGGTGCAAAATGAATAGCATGTAGACAGATGCCGTGGCATCCAGCACCTCCCCAGTATCTCCACATTAAGGACCTGTTTGTCAGGAAAAGGATGCTTCTCCAACACAAGCTTTGCATGCTCATAAAAACCCCCCAAACCTCCATGGTATGAAGGTGATGGGTGCTGCAGAAGGATCCAGAGTTGGGATCCTGACTTCAGGAAGTGGATAATTCTCAGAAATCAATGGTGTGGGATCCAGAGGCAAGAACTGTACTAGAGTTTTATGTACTGTGTTTAATATCCTTGGGCAATGCATAGTGGGACACATCAATTGAGTGCTTCTTACTGCTAAACACCACATTTTTGGCAGATTCTGGTGTTCATTCTCTGAGTTACATACAGTGATGTGGGCAGACCCCTCTGAATGAACCAAACTCAACAGCAGGACCCGCCCTACACACCCATGCAAGAGAACTGACTGGAACTGCTCCAGGAACCTCCACATGACAGCACAACTAATGAAAACTGCCACGTATCAGGAAGTCTGACAGCATGTGGCAATAACAGACCAAGAAAATTGGATAAACTGAGCCAAAGTGGTAAAACCAGTCTTGAAAGCCTCCatgaagagggaaaataaaGACCAGAGACAGATCTGAAAATACATCAAAGTGTGAGTGTGAGAAAACATGACAAATTAGCAGAATGTGTCTCTCCTCTTCCATCATTTATTTTGGCAGCCTAATACTGGTTCTCAGTTTAAAAGCAGACTCCCAGCCAGCACCTGCAGACGTTGCACTCTGGGACTATCCACGCTGCCTCCTAAATCCACTGCAGTCTGTCTGCAAGGGGTTTAACAGTCCCACTCTGGTTTTGCAGTGTAACAGACCTGACCCCAATCCAGACCCTCAGCCTGAAGTATCAAAAGGCCCTTTGGCAGCTGCTGAATGTGCTGTTACCACCACCTGGTCATGATCTGACAGCAACGTAGGATGGCTCTGTTTTTAAGGAGAGATGAAGCACCTACATGTGGGTCAAGAGCcatcaaaagggacttcagggccTTAGGATGATGGCTAAAGGAATTGAATGCACAGATCATCTATtcttctctgcctcctgcagtGGATACTTCAACTCACAACATGACTGTCAGCAAGCCCTGATTGCTGGTGAATATGTGCCAACACCACCAGCGCATTCCCTGCTGAGGAGATTGCCATGCCACTTGAGTCACAGGGACCTGGAACCCAAAGTCTTCCATTTAAGGTTGTTATTCTTCTCAAAGTCCTTCCATGTGTTACTGAAAATGAGATATATGCTTAGCCAAGCTGATTGCAATTAATAAATGAGGTCAATGACTTTA
>XLOC_000092.TCONS_00000253
AGGTCATCATTGATGCTGTAACTAAGCTAAGGCTCAGCCAGCTGAGCTTCAGCCCTTCTCTCCCTGAGATCTGTGAGCCCCACAGGGAAAGCTGACATCAAAAGCTGTCCCCTTGCTGCCATGATCACTGCAGGATGCTGGCTCAGGATGCACAGAGACTGTCCTTTCGCAGTGTGGGGTGTAAAGGTTCAAGCCTCTGCTCTGAAACCTATACTGTCAGATCAATACTGTTAATGATGGGAGCTGAGATGCTTCACATAGCTCACTCTGCTTTCAGGGCAAGAGAAATCTGGAGTCGCGTGTGAGGAGCTTAACGCCTGCCAACATTAGCAGCACTGAACACATTCAGCAACAATCCGTCAGCATCTGAGATCCCATGCACTAGGACAACACAGGATATCCCCATCCTACCAGTGGAGACTGCTGTTAGCTGGAGTCTGTACACATCGTTAGTTCAAGAGCTGTAATCGCAATCATGGGTCCCCTATTGCCGTGCTTTGCAGAAGAAACCCAactttcatgtttttctcccagcGCCTGTGAAAGATGAAGGGAAAAGAGGTGTAGGATACAGAAAAGATCGACTTTAGAAACTGAAAGAGCCTTGAAAGCTGAGCAAGAAGAATCAGAGCCAGGCCTGTGGGGGAGGGAGCGGGATGgctggagctgcctgctgtCACCCCAGTGCCTCTTGACATGAGTTGGGAGGCAACCGAGCTAAAGCCTCAGATGCTGAGGCTGCGTGTGTCTGGGTATGAATGCAGTCCCCCTGGCCTTGCTTCTGACCATCAGTATAAATAAgattttctctgtgt
>XLOC_000112.TCONS_00000324
tatttaaaggCAGAAAATGGTAAGTGCTCTTAGCCTTTAACTTAGTTAGACTTTATAATGACCTTTTTCCTTAATTACCCAGCATTCATCAAAATAACACACTTTGTACTTCTGAAGCTCTTTTCTGTGAGACAAAGCTGTGATCTGGTAAAATAGTAAACAGCTGTTGATTTTATAGAGAAGAAAATAGAGATAAGCCATGCAGCAGCAACAGGAATGCCACAGGAACAAGAAGCTGAAACTCCGAGTCCTGCTGAATCAGCTTGAAGTTGTTAATTCTACAGGTGATTCTGCTTGTATGCTATGCTGATCCATGCACAGGTAAGTTGCAACTTACCTCATGttacaaattacattttttagAAGGTGAACAAAATTACTATTGCTGTTTCCATTTTTGCCAGCAGATACAGCAGTAAGAATATAGCActtaaaaaagcttttttaattattattatttgtttttttttctttttcccagtttgAGAAGTACCAGCAAACAGGCATGGCCAGCTAGAGTTGGTAGTGAAAAATGATATACTACTGAAATCCAGGAAGTGCTTATATTTGTCTTCTGGATCTCGTGGGAAATCAATGTTACTGGACTATGAATGCAGGTCTTTCAGTGCCCTTAatttcacagaattgtagagtgactgaggttggcagggacctctgggtccgtCTGGTCCAACCTCTGCTTAAATAGGGACACCCAAAGCAGAGTGCTCAAGAGCAGGTCCAagcagctgcagggaggggaCTACAACCACTCTGGACAGCCCATGCCAGTGCTCCATCTCCCATACAGCAtagaagtgcttcctgatgttcagagaATCTCCTGTGCTCTGATTTGTGCtcactgctccttgtcctaGAGCCGGGCACCACTGACAAGAGCCTATCCCCATCCTTCAACATTCCCTTCATATATTTATAGGCAGTGATGAGATTCCCCCTGAGCCTTCTGTTCTCTAGGCTGAGAAGTCCCAGCTCttccagcctttcctcataggagagctaTTTCAGTCCCTTCGTCTTCATAGTCCTTTATTGGATAGTCTCCAGTATGTCCATCCTGGACTGTACTGGGGAGTCCAGAACTGGACCCAGTACTCCAGGTTCTTAACCAGTTCTGAGTAAACCACGTGTGACCACATGCTGGTCACATTCCTcctaatgcagcccagcataATTTTAGCCTTTTGGGCATCAACAACACACTAGGAATCTTAGGGAAGATGATTTCAAAGGCCTTCCTGAAGTCCTGGTAGGCAATGTCCACTGCTCTCTCCTTGTTTACCATGCCACTTCACCATACAAGTCAATTAAGTTGGTCAAGCATACTTTCCCTTGGCGGCATCATGCTGAATGCTGCTGATGATTTTCTTGTTGCTCATATGCCTGCAGCTCTTTTTCTAGAATTTGCTGCTCCAGAATCTTagatataaatgaaaattctcTAAAGAATTTTGGAAAAGAATAAGAGCATCCATACAGCTGAGGGCTGCTTACAGATCTATCTGGTGTTGATAACATTGTCCTGACTGTaatcttcctcctttctgtaaTAAATCAGGAGATGCTTACGATTGCAGAGAACCAATCATGTTGATTACAAGCACCCTCTGTTCCAATAACTGCAGTATTGTGTGATAATGATTGGACTCTGGGAGAATTCATACCTTTAAGTGATGAGACACTTGTCCTTAGAAGAGGAATAGCGATTTGATTGCATTAGCACTGCACTCAGTTTGTTAATTTCCTGCCAGCAGAGAAATGAGAATATACAGTCTCTTAGGAACTGCTACTTTGAAAACTCTCCTGTTTCTTCAGGTTCTGTTTGGCTGTCTACGTTTTTTCATCTGCATTTGCATGTAGGAGGAGACCCTTCAGGAGTCACAGGCACCACGATGACTTGTTGTACCACTGCTTCTACTTCCACCCACTGGCCAACCTCCAGCTCCTGTTTGGTGTCAGTCAGTGTCTGAGCTGGGGCTTTTCCCCTGTGCTAGAGGAAAGAATTGAGCTTTTGTGAAATGTTGGCTCTGTCATCCAGGAGATTTGGCTTTCTGCTGCGCTGAGCTGTGGAAGAGAGGGTTTTTCAGAGATGACTTTGAGAATAACGCTGAGCTTCAGAATTTTGTGTGTCCTACAGGCAAGACTTCCATTAAATGACTTCTCTCTTGCCCTCTgatgtttttcactcagagggtggtgacacactggaacaagttgcccaaggaTGTTGTGCATGCTCtaaccctggaggcattcaaggccaggctggatgtggctctgggcagcctggtctggtggttggtgaccctgcacataacaggggagttgaaaccagatgatcattgtggtccttttcaacccaggctgttctgtggttctatcaAGACTTCATTCTAGTTGTGTGGAAGTTAAAGAGCAATCACAGAACCTTTCACATCCAACCAGTTTGGGTTATGTGCATGGTCGTTATTTTTCTCACTGCTTCAGGGCCTGCCCTCTGTGATTCACAGGCTGCCCTCTCCTTGGAAAACTTCCATGAACCTTCAGAAATGGGAGGGCTTTGAGATGAGTTACTGGGCTAAAACCATCAATAGGAAGGCACTGATGAGCAACAGGTACTGAGTGTTCAACCTCATGCATAAACTGGTCTTACTGCTTACTCCTAGGTGTATTTCACCCATTTTCTTACGTTGAAAATAATGTTTGCACTATTCTGGTCACTTCAGCAGCCAGCTTTATGTCACCAGCATACTTCCCTAAAGACTGAGATTTTGGTTCTAGCTCAACATATGGACCTCAGAACGAAGAGGTGACGTGATTGATCTCTCTCCCCCCACCTCACAGCATGTTGCTGTAAGTAGAAAGTAGACACAACACATAAGAAGATCAGACTGACCCTTGTAGCTggaccaaaaaacaaaacaaaaaaaacaacccacaaaaaCAGTCTGCAGAATATTGTTTGCACAGCACCACTAACTAACCACTGATCATTGGTTGTTACAGGACTTCTGCACAGCCCAGTTGAAGATGGGCAGGCAGCTCCTGGAAGGACACACGATgccctttcttcttctgaatGTTGGcttgctgtggggctctggagAAATAACTGAGCTGAGGAGGGGGACAGCGCTGGTGCTTAGGCTCTAAGGTGTGATCTCCTGCCTCCATCCGAGACAGCTCAGGAATCCATATGGTCCTGCCAAGGCAAAGGTCTTCAGCTCCTCACAGATCTCTCCTCCTCTTGCTGCGGGCAGAAAGCTGGGTAGTGTTTTTGGACTTTGCTGCTTCAAACTTGTAAAACTTGTATAGCAACTGTGAACTAAAACTCAAATGATACTCTAGCAAAACAAGCCTATGCTCCTCCAGCACCTGCTCGTCTTGCAaggatgggaagggaaaatggaTGGGTTTTGAGTTGTTTGAGGCACTTCAGGAGAACGCTGGGGTTATGCAATTGTAGTGGTGCACTGTCCTCACTGGAAGAAGATATGAGTTGGAACACTTCCCAGTgactcctcttccctctttgTGTATCTGTGAGGCATATAAAGTCCTTGATAGGGAAGTAACTTTATGGAAATGAACTGCACTCAAAGCAAGATTTAGGTATTTGCTTCAAACATAAACATAAAGAAGAGCATGCAGCCCAGCTCCCTACAGTGCACCAGTTAAAGCTCTGCACGTTGTACCATATAGCACAGCACGGCTGGCTTTGCAAATGAGGTCCCCAGAGCATCACATTCACCTGCAAAGGCTCAGCTCTTCAGAGGAAGTCAGGAACTAAGGAttaataaggagaaaaaaaaaaaaaagtcctgaaaATATGGCCATCTATCACGGTGCTActtgtgtattttcttcctcactTTGCTTTGCCAAAGTGTTTTGCTTAGTTTTATTTCTATGAAACAGGTTGCTTTATTTGTGAACAAAGCCTTGATggtctttgtttttcctccagtgCTTTTTCAGGCAAAGCTCaagaaacattaaataaaaacacgaaactgaggagcagctgatggaCTGTGGCTCTGGACCCAGAATAATTAAGACTGAGGCTGTTATCACTTCTTTTTGTATTATGAACATTGTGATGTTAGCGTTGATAAAATCAATGCATACGTCTTTAAAAAAagtatcagaaagaaaaaacatagaGCCTGGATTCACCTTTCAGGGGGACTCGGTGAGAAGGAAATGATTGTTTGTCACTCTGGATGCATCAGAAGAAGGATGTAGGTGGTTCTCTCAGAGTGACACTCTCCCTTCAGTGCTGGGGAGGAGTGTTGTAGCAGTTCAAAGCCATGGAAATCAATGGAAATGTCCCTGGAGAAGCGAGACTGGGTTTGCATGGAAAGAGCATGGACACATTTAGGAACTTGCTCGAGCAGGCATCTGCAGGAAAGCCACTAAGTTCCTGCAGGCCACGGCTGGGAAAGGTGCTGGCAAATGCCACTTCTGTTGGTGCCTCTCCCAGCATGGAAGCCTTGGGAAGATCTCAAGAATCCATCTACACCATCCTTCAGCCCCAAGGCAGGATAAGCGCTGGCTTAGGACCACTCCCAGAATGTTTGCCCAACCTGTTCCTAAAAGCCTGAGTGATGCCAAGCTGCCTTCTCTGCCCATGCAGTCTGGTGTTTGTGCTCGACCAAGAGAAGAGCCATCCTTGCTtccccaacccaaaccatatGTTGTTTTGATTCCATCTAAATCTCATCTTGAAATCatcttccagatttttttttttaataatctcaATGTTATGTCATTCGTCTGTTGACTTATTGGGTGAGGGATGAAAATCCTAGTGTATCAGACTATGTTTGGAAACTTTCCTGTTTATTTAAACTGCTTGGCACCACGTAGATGCCTGAGGTGCTTTCTGTGGGCGAAAAACAGTAGGATGTAATATAGAGAATGAGGCAACAAGATGCTTTGACTCCTACGATGGCCTTGGCTGAAGCTTGCAATTTGCTTTCTAGAGATTGCCCACAAGGAAAACATGGAAAAGCACAATAGACACATGGAGACACGGTTCTGTCCAGGTGCCTTCTGGCCCGACGCACAGAGCAACAGGAGCAAATCCCAATTACCAACCAGGTGTTTTACTTATTTGCCACCCCCTTTGCACCACTCCAAGTAAAGCCTCTTTGCCTCTCTGATGGAAGCAAGATCCTCCCAGGGACCTTAACCACCAGCCTCTAATATAGATCCTGATCACCTTTGAGATGTTCCTACTGAAATTTTTTTGGAGCATCCAAGAAACATCAAGGTTgcagaacaaaaacaactgaGGATTTATGCACTTTTTAGACTATGCAAGCATGAGCAGGATATTATGGACAAAAGATCTGGACGTAAGCATCCAAACATGGATTTTGATGAACATGATGCCCAAGTTCATCATTGGGTCTAAACCTGATTGTACCACATTTTGGGGTTATTCTTCCAGGAATGAACTGATAATCAGCATTTATCCCAAGAAATACAGCTACAGAAGTCTCTGTGTTTTCCAGAGATCATCAGTTCAAGGAACAACACTCATTTCAGCAGAGTACAGCGTTGATGTTGAGTCAAGCTCCCAGTCTTGCTAGGGATGGATCAGCAGAGCTGCTACACGGTAAACAGTGGAAATAAATCCAacaaatggagggaaaaaaaagctttactgTAGAAAACGACTGCTTCTGCTAGAAAATCCCATGGAAGACAGGTTGCTGTCATGGCACCCCAGCCTTTGGCATGGCTGGGGAGTTCCTCCTGCACACGAGTGTTAGGATGCATGGAATCAAGAAGGACCCTCCTTAAATaacaataatagtaataatagttTTCTGATTATTTGCCATGAGAAAATGGTTGCCCACATGATCTGCCTGTGCAGAGACTCACCTTCAGTGTTTCCTGCTGTATTTGCTGGCGATGGGGCAGGAACCAGTTGCCCTAACAGGTTCCAAATGCTGGCAGGAAGCTCAGCATCCCCACATCACCAAATATGCCATCCTTCTGTCACTCGAGGCTGAGGCTCGGGGATGTCTCCACATGCAGCCACCATCCCttccagagcagggcagaaTCAATGCCACTGCCACAGCCACCTCTTTGAGGAAGGTCTTCTACCTCCAGTGACAGCAGTACAGGAGCCATAGTAAAAAATGAACAACTCTCAAGCCAGTAACACTCCACCTTCACCTCCTGCTGCAACCTGAACTGCAGGTTGAATGGTAACCACAATGATGGTGCTTCAAAACCTGGGTTCAGCTCgcagctcagctgtgctgcttgttCCTGCCGTGATCCAAAAGGGATGGGGACTGGCTCATCCCAGGCATGTGGGTGAGCGCAGCaagatcagagaatcatagaaccattaagactggaaaagactactaagatcaTGCAGACCAACCCACCCACACCATCTATGCTCACTAAACCACAttactcagtgccacatctccatgcttcttgaacacctctagcaATGGTaaccccaccaccaccctgggcagcctgttccaatgcctcaccactctttctgagaagatttTCATAATATCCAACCCGAACCTCCCCAGGCACAAcataaggccattacctctcatcactgttacctggaagGCTGACCCCCATGtcgctacaacctcctttcagggagtacTAGAGAGAGATAAGGTCTCCCCcaagcctcttcttctccagaataAACAatcccataagacttgtgcttcagCCTCCTAACCAgccttgttgcctttctttggaTAAGCTCCAGGgtctccatg
>XLOC_000112.TCONS_00000325
ATGGCTTGGTTCCTTGTTCCTATTGTGTTAGTTTAGGAATGCAAGAGCTCAGCCGTACGTCTGCTGCTGGTCACCATGCAGCATTAATGCACCCTAAGCCCAAGAGGTGGGGGACAGAAGCTGTGCTCCCCTTCAGCTGTGCTCCCTGTGCAGACCCCGCTTTGGCAGGCATGAAGGCCGGTGCTCCCCTACATCTCCTAGCAAGTGTAGCATCTCCAGTACTAAATGTTGTTCACAACATAAACCAGATAAAGCAGGTGCCAGAGATTTTGCAAGGGTGCTTTAAGCTGCACGTGCTTTATTGGCTGAATAAAGCACAAGAGAACCTCAGGTATAAAGAAAACAAGGTATTTCACAGGAAGACAACTAacctttttcttgtttctcttctaCCTCTTATTTCTCCCATAGGAAGAACGTGTTTTTCCCAAAGCAGTTTTTAAGCATCTTACCACCTCACAgcccttttgttgtttttattctttcagtCTCTAAGGTGTGATCTCCTGCCTCCATCCGAGACAGCTCAGGAATCCATATGGTCCTGCCAAGGCAAAGGTCTTCAGCTCCTCACAGATCTCTCCTCCTCTTGCTGCGGGCAGAAAGCTGGGTAGTGTTTTTGGACTTTGCTGCTTCAAACTTGTAAAACTTGTATAGCAACTGTGAACTAAAACTCAAATGATACTCTAGCAAAACAAGCCTATGCTCCTCCAGCACCTGCTCGTCTTGCAaggatgggaagggaaaatggaTGGGTTTTGAGTTGTTTGAGGCACTTCAGGAGAACGCTGGGGTTATGCAATTGTAGTGGTGCACTGTCCTCACTGGAAGAAGATATGAGTTGGAACACTTCCCAGTgactcctcttccctctttgTGTATCTGTGAGGCATATAAAGTCCTTGATAGGGAAGTAACTTTATGGAAATGAACTGCACTCAAAGCAAGATTTAGGTATTTGCTTCAAACATAAACATAAAGAAGAGCATGCAGCCCAGCTCCCTACAGTGCACCAGTTAAAGCTCTGCACGTTGTACCATATAGCACAGCACGGCTGGCTTTGCAAATGAGGTCCCCAGAGCATCACATTCACCTGCAAAGGCTCAGCTCTTCAGAGGAAGTCAGGAACTAAGGAttaataaggagaaaaaaaaaaaaaagtcctgaaaATATGGCCATCTATCACGGTGCTActtgtgtattttcttcctcactTTGCTTTGCCAAAGTGTTTTGCTTAGTTTTATTTCTATGAAACAGGTTGCTTTATTTGTGAACAAAGCCTTGATggtctttgtttttcctccagtgCTTTTTCAGGCAAAGCTCaagaaacattaaataaaaacacgaaactgaggagcagctgatggaCTGTGGCTCTGGACCCAGAATAATTAAGACTGAGGCTGTTATCACTTCTTTTTGTATTATGAACATTGTGATGTTAGCGTTGATAAAATCAATGCATACGTCTTTAAAAAAagtatcagaaagaaaaaacatagaGCCTGGATTCACCTTTCAGGGGGACTCGGTGAGAAGGAAATGATTGTTTGTCACTCTGGATGCATCAGAAGAAGGATGTAGGTGGTTCTCTCAGAGTGACACTCTCCCTTCAGTGCTGGGGAGGAGTGTTGTAGCAGTTCAAAGCCATGGAAATCAATGGAAATGTCCCTGGAGAAGCGAGACTGGGTTTGCATGGAAAGAGCATGGACACATTTAGGAACTTGCTCGAGCAGGCATCTGCAGGAAAGCCACTAAGTTCCTGCAGGCCACGGCTGGGAAAGGTGCTGGCAAATGCCACTTCTGTTGGTGCCTCTCCCAGCATGGAAGCCTTGGGAAGATCTCAAGAATCCATCTACACCATCCTTCAGCCCCAAGGCAGGATAAGCGCTGGCTTAGGACCACTCCCAGAATGTTTGCCCAACCTGTTCCTAAAAGCCTGAGTGATGCCAAGCTGCCTTCTCTGCCCATGCAGTCTGGTGTTTGTGCTCGACCAAGAGAAGAGCCATCCTTGCTtccccaacccaaaccatatGTTGTTTTGATTCCATCTAAATCTCATCTTGAAATCatcttccagatttttttttttaataatctcaATGTTATGTCATTCGTCTGTTGACTTATTGGGTGAGGGATGAAAATCCTAGTGTATCAGACTATGTTTGGAAACTTTCCTGTTTATTTAAACTGCTTGGCACCACGTAGATGCCTGAGGTGCTTTCTGTGGGCGAAAAACAGTAGGATGTAATATAGAGAATGAGGCAACAAGATGCTTTGACTCCTACGATGGCCTTGGCTGAAGCTTGCAATTTGCTTTCTAGAGATTGCCCACAAGGAAAACATGGAAAAGCACAATAGACACATGGAGACACGGTTCTGTCCAGGTGCCTTCTGGCCCGACGCACAGAGCAACAGGAGCAAATCCCAATTACCAACCAGGTGTTTTACTTATTTGCCACCCCCTTTGCACCACTCCAAGTAAAGCCTCTTTGCCTCTCTGATGGAAGCAAGATCCTCCCAGGGACCTTAACCACCAGCCTCTAATATAGATCCTGATCACCTTTGAGATGTTCCTACTGAAATTTTTTTGGAGCATCCAAGAAACATCAAGGTTgcagaacaaaaacaactgaGGATTTATGCACTTTTTAGACTATGCAAGCATGAGCAGGATATTATGGACAAAAGATCTGGACGTAAGCATCCAAACATGGATTTTGATGAACATGATGCCCAAGTTCATCATTGGGTCTAAACCTGATTGTACCACATTTTGGGGTTATTCTTCCAGGAATGAACTGATAATCAGCATTTATCCCAAGAAATACAGCTACAGAAGTCTCTGTGTTTTCCAGAGATCATCAGTTCAAGGAACAACACTCATTTCAGCAGAGTACAGCGTTGATGTTGAGTCAAGCTCCCAGTCTTGCTAGGGATGGATCAGCAGAGCTGCTACACGGTAAACAGTGGAAATAAATCCAacaaatggagggaaaaaaaagctttactgTAGAAAACGACTGCTTCTGCTAGAAAATCCCATGGAAGACAGGTTGCTGTCATGGCACCCCAGCCTTTGGCATGGCTGGGGAGTTCCTCCTGCACACGAGTGTTAGGATGCATGGAATCAAGAAGGACCCTCCTTAAATaacaataatagtaataatagttTTCTGATTATTTGCCATGAGAAAATGGTTGCCCACATGATCTGCCTGTGCAGAGACTCACCTTCAGTGTTTCCTGCTGTATTTGCTGGCGATGGGGCAGGAACCAGTTGCCCTAACAGGTTCCAAATGCTGGCAGGAAGCTCAGCATCCCCACATCACCAAATATGCCATCCTTCTGTCACTCGAGGCTGAGGCTCGGGGATGTCTCCACATGCAGCCACCATCCCttccagagcagggcagaaTCAATGCCACTGCCACAGCCACCTCTTTGAGGAAGGTCTTCTACCTCCAGTGACAGCAGTACAGGAGCCATAGTAAAAAATGAACAACTCTCAAGCCAGTAACACTCCACCTTCACCTCCTGCTGCAACCTGAACTGCAGGTTGAATGGTAACCACAATGATGGTGCTTCAAAACCTGGGTTCAGCTCgcagctcagctgtgctgcttgttCCTGCCGTGATCCAAAAGGGATGGGGACTGGCTCATCCCAGGCATGTGGGTGAGCGCAGCaagatcagagaatcatagaaccattaagactggaaaagactactaagatcaTGCAGACCAACCCACCCACACCATCTATGCTCACTAAACCACAttactcagtgccacatctccatgcttcttgaacacctctagcaATGGTaaccccaccaccaccctgggcagcctgttccaatgcctcaccactctttctgagaagatttTCATAATATCCAACCCGAACCTCCCCAGGCACAAcataaggccattacctctcatcactgttacctggaagGCTGACCCCCATGtcgctacaacctcctttcagggagtacTAGAGAGAGATAAGGTCTCCCCcaagcctcttcttctccagaataAACAatcccataagacttgtgcttcagCCTCCTAACCAgccttgttgcctttctttggaTAAGCTCCAGGgtctccatg
>XLOC_000112.TCONS_00000326
CAGTCTGTGCTGCACCTTAAACTCTGACAACCTGGTTGTGTGCTGTCTGCTCTCCCAGCAGAAATGCTATTATTACTGCCAGTGACATAGTAAGAAGCCATAGGCCTCTCTGCAACTTTCCCTTCTGCTAAATTTTCAAGGCTGAAGCATCAAACTTGTTATCAACAGCTGCAAAACAGAGCTTGGTATCAGGTGTCTCTGCTACCTGGAGCACAGGATGGTTGGGAAAAGCCTTGAAAGTGAGGATGCAGACCAAAAACAGAAGGCTCGGGGCTATAAACAACATACAGCAGTGGCTGGTCACTGAAGTACAACCTTGGGAGCTAGGAAAGACTGGCTtaggagaacagcagcagaaaaatagCTGAGCAGGGGGATAAGGTCTGGGGAAGCAATACCTTCAATCACAGTATAATCCAGGGGTTGAGGCCAGGGGCTAAGAGCCTGTGTCCATGGAATCCAGCATCTTACAAAAGGATGAAATAGAATTAGGCAAGCCTGACTGATCATGTAAGCATGACCCACCATGCATTCAGTGCCAGCTATTATGAGCACCCTCGACTTTCTTGGGCTTGTGCCACACAAGTAGTTTTAGatgatataaatattttaaatgagctGCTCACATTATTCTTTGTTCATAGTGCACAAGCCTCTTTGCAAAGTGGATCCTTGTGTCTGATTCTCAGCATGAAATGACTGCATGGCTCCAGCCCAAGAACAGCACTGACATCTCCGGCTTGCAGACAGTTTCTGTGCATCATCTTGCCATGCTGCTGATGGGAAAGGCAGGTCAATTCAGTAGTGATTTCCTGGCTGGGCAATCACTGATAGAAATATTCATTCCTCCATGTATATGTTAATATGTCTGCACTTCCCTTAGGTATGTGCAGGAATGCTGAGCATCTTAGTGTGGCAGAGCACCCCCTCTCCCATGCCCCTTGAAATGTGCAGATATTGATGAAAATGAGCAGTTTTGGTTTTTAGCTGGAGTTTGTCAGGAATCTGGGCTGTATCTCCACCCTGTTTTCTGTGCAAATACTGCCTAcctggctgcagccagcatcTCAGCCAAACACGGGCTTAAAACCTAGTATAAAGTTCCTGCAGGCCACGGCTGGGAAAGGTGCTGGCAAATGCCACTTCTGTTGGTGCCTCTCCCAGCATGGAAGCCTTGGGAAGATCTCAAGAATCCATCTACACCATCCTTCAGCCCCAAGGCAGGATAAGCGCTGGCTTAGGACCACTCCCAGAATGTTTGCCCAACCTGTTCCTAAAAGCCTGAGTGATGCCAAGCTGCCTTCTCTGCCCATGCAGTCTGGTGTTTGTGCTCGACCAAGAGAAGAGCCATCCTTGCTtccccaacccaaaccatatGTTGTTTTGATTCCATCTAAATCTCATCTTGAAATCatcttccagatttttttttttaataatctcaATGTTATGTCATTCGTCTGTTGACTTATTGGGTGAGGGATGAAAATCCTAGTGTATCAGACTATGTTTGGAAACTTTCCTGTTTATTTAAACTGCTTGGCACCACGTAGATGCCTGAGGTGCTTTCTGTGGGCGAAAAACAGTAGGATGTAATATAGAGAATGAGGCAACAAGATGCTTTGACTCCTACGATGGCCTTGGCTGAAGCTTGCAATTTGCTTTCTAGAGATTGCCCACAAGGAAAACATGGAAAAGCACAATAGACACATGGAGACACGGTTCTGTCCAGGTGCCTTCTGGCCCGACGCACAGAGCAACAGGAGCAAATCCCAATTACCAACCAGGTGTTTTACTTATTTGCCACCCCCTTTGCACCACTCCAAGTAAAGCCTCTTTGCCTCTCTGATGGAAGCAAGATCCTCCCAGGGACCTTAACCACCAGCCTCTAATATAGATCCTGATCACCTTTGAGATGTTCCTACTGAAATTTTTTTGGAGCATCCAAGAAACATCAAGGTTgcagaacaaaaacaactgaGGATTTATGCACTTTTTAGACTATGCAAGCATGAGCAGGATATTATGGACAAAAGATCTGGACGTAAGCATCCAAACATGGATTTTGATGAACATGATGCCCAAGTTCATCATTGGGTCTAAACCTGATTGTACCACATTTTGGGGTTATTCTTCCAGGAATGAACTGATAATCAGCATTTATCCCAAGAAATACAGCTACAGAAGTCTCTGTGTTTTCCAGAGATCATCAGTTCAAGGAACAACACTCATTTCAGCAGAGTACAGCGTTGATGTTGAGTCAAGCTCCCAGTCTTGCTAGGGATGGATCAGCAGAGCTGCTACACGGTAAACAGTGGAAATAAATCCAacaaatggagggaaaaaaaagctttactgTAGAAAACGACTGCTTCTGCTAGAAAATCCCATGGAAGACAGGTTGCTGTCATGGCACCCCAGCCTTTGGCATGGCTGGGGAGTTCCTCCTGCACACGAGTGTTAGGATGCATGGAATCAAGAAGGACCCTCCTTAAATaacaataatagtaataatagttTTCTGATTATTTGCCATGAGAAAATGGTTGCCCACATGATCTGCCTGTGCAGAGACTCACCTTCAGTGTTTCCTGCTGTATTTGCTGGCGATGGGGCAGGAACCAGTTGCCCTAACAGGTTCCAAATGCTGGCAGGAAGCTCAGCATCCCCACATCACCAAATATGCCATCCTTCTGTCACTCGAGGCTGAGGCTCGGGGATGTCTCCACATGCAGCCACCATCCCttccagagcagggcagaaTCAATGCCACTGCCACAGCCACCTCTTTGAGGAAGGTCTTCTACCTCCAGTGACAGCAGTACAGGAGCCATAGTAAAAAATGAACAACTCTCAAGCCAGTAACACTCCACCTTCACCTCCTGCTGCAACCTGAACTGCAGGTTGAATGGTAACCACAATGATGGTGCTTCAAAACCTGGGTTCAGCTCgcagctcagctgtgctgcttgttCCTGCCGTGATCCAAAAGGGATGGGGACTGGCTCATCCCAGGCATGTGGGTGAGCGCAGCaagatcagagaatcatagaaccattaagactggaaaagactactaagatcaTGCAGACCAACCCACCCACACCATCTATGCTCACTAAACCACAttactcagtgccacatctccatgcttcttgaacacctctagcaATGGTaaccccaccaccaccctgggcagcctgttccaatgcctcaccactctttctgagaagatttTCATAATATCCAACCCGAACCTCCCCAGGCACAAcataaggccattacctctcatcactgttacctggaagGCTGACCCCCATGtcgctacaacctcctttcagggagtacTAGAGAGAGATAAGGTCTCCCCcaagcctcttcttctccagaataAACAatcccataagacttgtgcttcagCCTCCTAACCAgccttgttgcctttctttggaTAAGCTCCAGGgtctccatg
>XLOC_000114.TCONS_00000344
gaggtggtggagtcgccatccctggaggtgtttacgGAAAGTATAGATGAGGCACTGAGGGATGAGGCTTAGCgagcatggtggtggtgggttgatGATTAGACTAGATgctcttagtggtcttttccaatcttaatgattctatgattttatgaagcTGAGACGGTATGAGAGGTGACTGTAAAATGCCATGCCTCATGGTAAAACAGTCAGTGTAACATTCCTAGGAGAGAGaaacagggaaagaagaaaggcacTCCCTGCTTGCAGTAAATCCTTCTTGTTCTCTTGACCAAAAGGCAAATAAGACTGCAAGACTAGAAATATCTAAGCTTCAGTGGGAAAGGTGATGCGAATCTAAATAGCCATTtgcctctgtctgtcccccttgGGCACGGCAGAAGACCTTGCATGTACAAATCAGATTGTTCAGTCCCAGCCTCTTCTGTGGTGGATGAACTATCAGATTAAGATGAAAAGTAACTGGCTGCAAAGTGCaaaattatttcctcttccGCATTGAACCCGTGGTGCTCTGGAATTGGTCCAGTTGCTTGCATTTTATGAAGTACGGGACTAAAGTTCATGACAGCAGACAGAGATGCAACTCCTCCCTTGGAGATAACCAACACGTGAGAAGAGATCTTTACGTGAGCCTTCTGCACGTTGTGTCTGCTACAAAAAACCTTATTTGAACCCTGTACATTGGTAGGAGGATGCTCTTCTCATGGGCCTGCCTTTCCCTTGGGCCCAGCAGAACTCAGCTCAAGCTTTCTGGGATATGCAGCCATGTAACCTCCATCATGGGATTTTTGCAGCCAAACACTACAATAACCAGCACACCCAGCAACAAAATCCAATATCGACATGTGAAAAGATACAACACAGATGTGACTGGATTTGAAGAGGCAAAGAGATTCTTATCCAGCACAGCTGGATTCAACCTGCCCTTTTCACGCTTCAGTGGCTTTAATTTAACTCCAGATCATGCAGCTCAAGCAAAATCTTGTTTATTTGACAGTAATGTTCTCAGTAGATGTCCCCATATAACTCAAAGCTGACTACAAAAATGGCAGAGCTGTAGCTTGCCAGGCTTTCTATCCTGCTTCCCCAGGACCTTCACACCTGACCCTGCAGACTGCTGGTCCTGGAGATACTCCATGCATGGCCTCTTTGACTCAGCTTCTCAAGAGCAGGAGGGATGAAAAGCGAAGTTGTGTGTCTCCACGGATATTCTCTACTGCAAGAGACATACTTTCCACCTCTAAATATGCCATGGACACAGTTCTACTGCTTTGAGGGATCTGAATATTATTCAGACAAATTCACTGGGAGAGTGTTCAGGAAAAAAGCCACTGTATGTTTATCTTGTCATATTTTCCCTTATGTCACCACTGTTGACTGTAATACTGGGCTAGAAGGCCACAGTGCAGTTGTTTTAACGTTGTTTTGTGCAAATTAATATGACTCTTGAGTTTGCTCTCTCTGGTTCCAGACCAAAGTGCATGAGATGAGCACAGGAGTGGGATGAGAGTCAGTTCAGTGCCATCCCTGAAATGAGGGGAGAGAAATATTGTAACAGCACAGTGAGAACATTGCATTGGAGCACTGGAACATCCCCGGAAgttttcaagaaacatggagatgtgacactgatGGATATGGtttaatgggcatggtgggagtgGATTGACTGTTGgtctggatgatcttagaggtcttttcccaccttgatgatcctatgattctgattGCCCTTAAACTAGGTAGGCCCGGAGGCTCAGATGTATCAGCTACTTCTTCAGACTTCTATCCCCCTTACAATCGAGATAGAGGCTATGAGATCTAGACATACACACGAACAAATATGGGAAAGGATGAGGTTGATGAGAAAGTGGTTTATATCTGTGCCTTCAACTTGGCCTGAACTACTCGGATAGTGGAGACGAACAGTTCTATATGTAGGTGTTGGATGTTTTGAATCCAATTTCTTCCACACTGGATCCCAGCATAAAGCATCATACTTCAAGAAGGAGGCAGTGCAGAAATCCATGGAGACATGTGAGCAACTGGTGTTGAGGGGGTCTTATCCATGCCAGGCACTAGAGGGGATAAAGCATGAGAGCTGAGAAAGATCAGTACAGAGACCAGGATTACATCTGCCTGCACTAAAGAAGTGCTTCTGGACAAGACTTCTCCACCTGAGCCTGCCTGCTTCAATCCCTCAATCCCCAGTTCTCCTCTATTAAACATGAATAAATATAATGAAATGGTGGGCCTTTGCATTGGTCAGAGcattatttctgtctttcatgGACAGAGTGGTAATTTTCATGCAGAAATAACTCTGGACAGAGTtattaaaagattaaaaaacactcccaaaatgaaaaaaaaaaaaaaaaaaagagggaaaaagaaatacaggctGAAAAAACAAATATCCTTACCAGAACTCAGGGGCGTTTCTCATAACATCTTGCCTATGTTATGAAGtctgatttattttctaaaaatgaaaaaaaaaaaaaaaaaaaaaa
>XLOC_000120.TCONS_00000374
TGGTGTGTTTATTTCTGATCAGaatgAGTCTGAAATGATCTCCATAAAGATCCAGATCCCTGTGAGAGAGACGGAGAAACTGCAGCATGTGAAGCACTGGGACCTGGAGGTATTGAGTTGCCCAGGGTCACGTGGGTTGTGGCAAAGGTGAGAGCTGAACCTGTGGTCCTATGTGCTGATCAAGGAGAGCTCCAAAATGGAGTTTTATAAATATGGAGAGGCTTCAATTTAACATAAAAactaataaaatgaaaagaaaagagcttgggaatgagggaggagggagaaggatgTGTACGACTGTGCCTCTCACAGTCAGGCTGTTCAATGACTAATAACAACTGGCCTTCACTGGAATGCTCCAGGGAATGTCTTATTCCATCCCAAGCCACTTAAAGAGCTAGTTAATCTTAGAAAACCCTGAGCCTATAATCTAATGCCCAAATAACAACATTTGGCATTAAGTCACTGTGAGGGGAACACATATGTATATGCGTGtatatttacaaatatatacatatatagtgTTTTACTTGTTTAACCTACatctatatgtatatttaataactcatgcacacacacaccctgcCCTGTCTTAAAATAATATGACTGAGTTAGGAGTGGGGGCCTACCATTGCAGCCTGGAAACACAGCTGATTTAGAAGGTGTCattaacattttaaacaaaaaaaatgtttcatttagattaatattttgaaaagctgtGCTCAAGTAGAAAGAGTCAAAGAAAAGCACTTAAACATTGGCAGAATGTCCTAATTTTACCATATGCagaataaaatactgttttcttttgatttcatgccttttttccccccc
>XLOC_000126.TCONS_00000381
TCATTACAAAGGCAGGAAGTCTCAGACTTTCCCTTCATTCTCTTTCAGGCCTCTGAAGGAAAGGACCAGGCCCGTCTTTGGCTTTTGATTCAGCAGatgagtttgttttctttttgttctctctcctgGCTACCCTCCACCCCCTTCTACTTTCAGGACAATTTCTTTCCCCGAAGCAGACAGattggAAGGAAATAATTGACTGGTAATGATTTATTCTTGTTCCAGAATTTCACTGTAACAGGCATCCTGTATCAGAATGCTCTCGTGAGTAAACTGAGGCACAAGGAGGAGATGCTAACCAAAGAGCTTTACAAAGACACGGCCTACAAGAGAACACATCAGCTATTGGAAGTCAATACCTGGAGCTCTATGTGCTTTTGTCAAAATAAGGAGCCATTTAAACCTTCTTCAATTCTCTTCGATGTTTCTGAACTACCACCTGCTTTTCATTGCAGATGTGTATCATTGCACCTTATTATGCTGGAGAACTTGGACAAATTTTCCTGTAATTCCTTAGAAAGATGCCTTTTTACATCTGGACATAATGTGGGGGACAGGATGAAGACTGGACCCCTTTTCCactgaaatgaagagaaaggCTATGGGTTACACTTGCTAACTGAGCAGTATAGCTTTTCCCTGTTCTGCCTTACATAGCCATTCCCAATGAAAGACTGTTTTGTATAAACGCAGGAGAAGGAGGCAGGGACCACAAGTGCTTTAGCCGAAATTCCTGTCACTATAGGACATACTCTTTTTCACATTATCACAGAACCACaaaatggctgaggttggatgGCACACCTAGGTCCATCTTGTCCAGAACCTgttccagcagggacaccccgAGCAGTGTACCCAGGATCATGCCCAGATGtattttgaagatctccaaagaAGTGACCCCACAAATTTTCTGGGCAATCTTTTCCACTGCTATATTTCTTCCTGAGATCTTTATGCCAACCTCAGTGTACCTAACTACTGCAGGTTACTCAAAGCACAAAGCTGGGGGGAGCTGAGCAGAAGAAGATGCTTGTGTTTGGCCTACTGCCTTCTCGTTCACAGGCTTCAGCGATACCTTATGACTGTAAAACAGGCTGCTCTGGGCTCTATTCATTTCTATGCTTTAACAGGGAGGCACCAAAAGAGAATTTTCACTGTTCTTTGGTTGCATACTCCAGTGTTGTACtttacaccaaaaaaaaaactgtccaTGCCTGTCTACTGTGTGCACAAGGACTTTTGGCCTGTTGCCCACTAGtatggaagaaaaaagtaagGCCATAAAATGCTCTTCTTGTCTTTGGCTAGTATTATCACTGAAAAATatgcttctgcttttttcttttcttttttcttttttctattttcttttttctattttcttttttctattttcttttcctttttaaggtTACAGAGTGATTTCTGTGTTATGATGGAGTCAGTTCACAGTGCTAAGTGCCAGAATTGTGGTTAATTAGTAGCCAGTTTAGGAAATTATGTTATCATTACCTCATCCTTTCTTAGCTTAGCAGCTTTCTCCTCTTCCACATCCCCTTTCTGTCCTCTGCAACATTTTCTACCCAAGGATATAATTTTTCTTAATGACATCCATGTCACACATATAAACTCAAATCTCCTAAACATACCCAGCACCTTGTCTCTCCGGTAGTTTGAAATCCCACttgaattaactttttttttttttttttttggaatggATACTAACCAAAGAAAACAGCcattcctccccccccttccctcccctcccccccccccccaaaaaaaaaagagttgctCTATCCTTTTTTTCACCATCCTGGTTTTACACTAGCTCTTGCCTATGCATCTCCATACCAGGCTCTGGGGCTGACACTGGGTTGACCTCTGTGCACCCCTTGTTTGTTGTTGATGTGCATGCTCACTTTTGCCCTCTGCTACTCTTCCACAAGTGAAAAGCAAAGGGGAAAACATACACAAGGGAGCAAACAAGCACATCCCCACAACAAGTCGTGGCAGTATATAGAGTTAGAAACTACAAGAGAAAAAGGGATTTTCAACTGGTGCACTTTGTAATCAGAAATCTGCTATTCAGggcagagaaggaagggaaatgaGAGTTCAGAAATTGACAACATGGATTTACTTGTCTTCTGTTCAGTTTTGCACTAATCTTGGCTTTGTCCACACCTATTAAGCACCTCAGGATGAAAACCCAGGCTAGATGCATGGGAGGAGCAATTCTCTACCAAGTTTTGGCTCAGAATGATATGAAAATGTTACTATCTTCTGTTACTATCCTTCAAGATAAAGTCAACTACTTCTGAATAACAGATTTGTCAGGGATggagttattttctttctgtgtccTCCCCAGCCCCTTGCAGAGACTTGGACCATCTTGGAGAAGGGTGGCTGATGTGGAAATCTCTGGAGCACAAAGCTCTGAGCAATATCTGGAGCACAAAGCTGTGAGCTTTGTGAGTTTGCCAAAGCTGAAACCAAAGATCTGAACTGCTTTCATTGGTGTGAGACACATATTGTATAAACAGGAACAGAAACATCATGGGTTGCTCTTGCTGTGCAATATTAAAACATTCAACCAAAtgtggattttattttctttttctatctcATCTTGTTTCTGGTTCCCTTTATCTTGGTCTCTCGTACAGTGAGTGCGTTTGGCTAAATTATCTCTGTTGCCTCATGTAAAAGGGATTAGATCTGGATTGCAACCTTTAGGATAGCACCCCACATATTGCCTCtacttcttttctcctccaacatacaccagttttctcttctcagctTTCACACCTTTCAGGCATTTGCAGAATGGGTAGGGCTGGCTCACACGTTAGTCATTTCTTCACCAAACTGATTATATGTTTTTGCAGATTTTGCCTGCCCTAAAAGCTTccgctgctcttctctgcacccCTCCCACTAAACATGGATATGAGGGGCCTGGAAATGCATGTGATAATCCACGCAGTTTTCCCACAGCTCATGGAGAAGGACTTTTACTTCCCAACAGTTATCACAATATTGAGACTGGCCAAAATCACCCAGGCTTTTGCCATATCACATTTCAAGGCAGAACTATCTGTGGCCTCTCAGGCAGTCTTTAGGCTAGGGAAATAGGTTGTGTTTGAAAGTAAATAAATGCGTTACTGAATTTTAAACAGGACTTTGCACTGAGGATAAATCAAGCTTCAATTCATATGAGCTGGCTGTAGTCAACACTAGCAGTGGGGTGTGTGGGAAACTTTAATGTATGAATTTCTTCCATATATTCACCACTAACTCCTGTTGAAAATTGCATGAGTTGAAACATGCTAAATTTTTTCTAGACATGTTGTGTCTTTCACTGAACATCTCCCCAGATTTGTTCTGACTAAACTCTATATTTCAAAGGTTCTTACTGgtaaatgtgtttgtttctgtttagcAAGGAGGAAtctcctgtccctctgctgctcagGTAATGCACCTCTCAGGGCAGTTTTCTGCTGTGTCTCCACTGTCCCTTGTGATTCAGAGCTACGGAGGCCCCAAAAAGAGGACCTGTGGAACACTGTAGTAGAAGCACAGGACAATGTTTCCAGGGGTCTCACACCACTCTGCTTCTCCAGGATGTTACCATCCATCCAGATCCTTCAAACATCCATTCTCCTGTAAATATTATcctaggctggatgtggctctgggcagcctggtctagtggttggcaacctgGCCTACAGcatgggggttgaaactagatgatctttgaggtccttttcaacctaggccattctatgagtatatgattctatgattatgctTCTGGGGTCCCGTGCTGCCAGGGcttcatcctcgtggttttcgTAGTGTATTTTATAATTTCTCTATCATCAAGTATGTAGTCACCATCAGAGCATGATGGTGAGAGCTGAAGACAGCACTTCAGCTCTATGGAAGAAGTGACTTTAACCAAGGAGAGAAAGTCTCTTCCCTTGTTTGCTGAGGAGAGAGAAACCATGGGAATCTCAGCCAGGCCAGAGGCACAGCAAGGTGCTGTGGGACCCAGGCTGAGAGTCAGCTCCCAAGCGTGACCAGAGCCAGAGGCAGTATCATGGCATGTGGGCATCTCCTCTGCTGACACACCCAGCTCTACTATGTCCAACATGCCCTGAGGACACAGCTGAATGCCATAATGAATTGCTGGTATAGATGCCCTGTGACTAGTCAaaggtttgttttaaaaaaccTAGTTTGGAAGGTTAGGTTGCCCAGTAAAATTCAGATGTTTGTTCCCATCTTATTTTGtccataaagaaaaagaaattgacaCAGTTTTTTCACTGCACGTGAACCTTCATGCTTCCCTGCTTTTCTATCTGCAGCCTCTCTCCACCAGAAGCTTCAAATGCTTCGAACTGGCATCCTGATGCAAAGCAgagctatttcttttttttcctattcaacACAGGGATTGCTTCTGAGAGTAGTTATCTTTTAAGACTTGGATTCAAGAGATGCTGCACTGTGGTCTCAGCTTATTTCTCACACAGCTGGATGTGTATCAGGCGTGGTGTGCATCAGTGCTTTGAACAACACTTGACTCCTCAGATAGCCACGCTGAAGTCAAAGGCCATCTTTGCTGAGCGAGGTGTTATTTCCGGAGGGAAAGACACATCTGTACACTTGCTcagactgttttgttttgaatctcTTATAAATATCCAGCTTCTGGGATGAGATTATTATCCGAGAAtctcctcatttttttcttttttcttttttcttttttttcagcttaaGTTGTTTTTAATCTTCATGGTGGTATGcaacctagaaaaaaaaaatgaccgtAGCCACAGAAGGTAAATTAAAAGATCTTTGAATTCAGTATTTTGCCTTAAGACTTCTAGGTAAGCTTTCAATTTTTTACACCTGACATCTTCACCTTGCAGACATACAGCTCTAAGCACTGATGCCCAGTCACCTCTAAGTGAGTCTAAGGCCTGGGATTTGCAGTGCTTTGCTCTTTCCTACCCATGCTCTAAGGGCTGATTTTAAACGAGTTGAGTTAAATCAGAGAAAAATTTCCCCTGCTGGAGACATTCGTAATCTGAGGTAAATGTCTGGACTGtcttcatttcatttgtttaatTGAACCTCTTGATAAGATGCCTGAGTTAGGCTAACATGGTACAAAGACCCTTAAGTTGCTTCTCTCTATTTTCCTTATGTCACCATTGGTCAAATGTAAATGTGACATAACTTACTTGCCTTTATCAGCTACTATTACTGCaagacagttaaaaaaaagaaaaagaaaagaaaaagaaaagaaaaagaaaaagaaaaagaaaaagaaaaagaaaaagaaaaagagaaggtgaCATTAAACCAGCTAAAAAAATCTCAAGAGACCTGTCAATCAAGAAAGATATTTACTGAAGCTTCTATTGACCCATATATGCTCTTATCTAGAAACCTTTATCTTCTAAGACAATGTTGACTAACAGCTTTTCCCTTACTCTTGTTTCTATCTTAAAAGAATAACAAATAAGCTTAATTCTTCACAAAATCTTTAGCAAATGCCTTTTAAGCCTAACACAATGGTGGTTATTTTAAGAAGGACGGCTAAGCACTGCAacacttttctatttttctgtcttcGTTTTTCATATTGGAACACTTAATCATAGTTAATCTTAGCGCACAAGGAAGACACATTAACTTTGTTTGCACAGGACTGATATAAAAGCTTTCAACTCCTCCATTCCCTTCTTCGTCTCCCTGGTAAGCTGCACCATTTTAAATAACAGATAAAGGAAATGCTGCAGATTCAATGATACAGTATATCCTTGCTCATATAACTGCAGGGACTTGACTCTGCAAGCAAAGTTACAGCCTGACAGATGAGCCAGCCAAAGCTGAGCATCTGCAAATCCCATGGAAGGGTCTGAGCCAAGGAGAAGGGCCCATCTTATAAGGGTGTATGAAAATAGTTGCTGAGAAGATGCCAATGCAGGTATGAGGAGAGCAACTCCCTGTACAGTAGAGGTGTTCAGACGTCTCCATTCTCTGCAGACACAAGCAGGCTTCATTGTCAGTGTTGCAGCCACTTCCCAACATTTATCTGAGTGTCATtgaatcaatcatagaatcagaattttgagttggaagagacccttaaaggccatctagtccaactcccctgcactgaaaagggacacctacagctagatcaggtttcTCAGAGCTCTGTCCAGCCTGATCTGTTCcctctctgtatttttcttcaaaggCTATAGCAATGGTTTGCTTAAGAGTCTTGTTTTAATAGGGTTTTATTCTCCAAGGAGGTGAAATTAAGGGCTAAATCTCagcttcactgaagtcagtgagcCTGAAATGAATAGAATTTCTTTTGGACTGATTCCGAATCTCACTGTGGAGGGTAATGgtaatttaaatgctttttatgGCCTCTTTACTCTGTCAGAGCAATAAAAGGGGGCTTAGTCTTTGGCTACACCCAAAAGTTGTCCTGCTTAATTATCTTCAAATAGTAAAACTAATAAAAACCTTTGCCTGCTCCTTGCCTCCTCCCTCACACCTACCAAAGCAGATTTGCTGGTTCAAATGTACTGATGTGCGGCATGAAGGGAATTAGGCTACACTGGCTTGGGGGTTTTGGCTGGAAGAAGATAGCTGTATGTTAATTAATTAAGTTAGATCTTGCTCCTGGATTTTTTTGTCTGATCTTATGGGTGATCTGAGGATGAATTCTGAGATGAGGATGAATTCTGGCCTATTGCAGCTGGATGTACGCTCTGGCCACATTATGATCCCAAAGTGAGAGCAGACAGAGATGTGTGTAGAGACGTGTGCCTTTGTTTGCAGAGACAAAAAGTCTGGATGTGTGGCCCAGAGGAAGTGTTAATGCAATAGTCCCTAATGAAGACATGTGGGAATCTGGGCTCTGGGATATGGCATAATGCATATCCTTGactttctctaggaaaatcagTAGGTATAAAGAAGCAAGGATTGAAGATGAGACATCCCATGGCAACTTTTGTAGATGTTAAAACACAAGGAGATCTTCCTTTGCTGACTCTTGCCAGttctgcatcctgttttgtgtTTGCTAGAATCTAGTAAAACACAAGGAGTAGGTGTTGTTCCAACATTTTCCATCTCCGTTCAGGCATTTCTGGGAACTATTCTCAGagaacaaactgaaaaacactGTGCAGTTTTTGTTTAGGAACCATTTTGTTTCTCTATGAAGTGCTGTAGTATAAAtgaatgtgtatatatatgcaaacaaatacataaagaaTATTTGTTTGGTGGTCAGAAGGAGCAAAGCTGCCCTTGCCCTTTCATCCTGAGATGAGAGGACATTAGATCAGGCTAATAACCAGCTAGActtattttattgttattattttaaataaaaataaaacaaagaa
>XLOC_000126.TCONS_00000380
TCATTACAAAGGCAGGAAGTCTCAGACTTTCCCTTCATTCTCTTTCAGGCCTCTGAAGGAAAGGACCAGGCCCGTCTTTGGCTTTTGATTCAGCAGatgagtttgttttctttttgttctctctcctgGCTACCCTCCACCCCCTTCTACTTTCAGGACAATTTCTTTCCCCGAAGCAGACAGattggAAGGAAATAATTGACTGGTAATGATTTATTCTTGTTCCAGAATTTCACTGTAACAGGCATCCTGTATCAGAATGCTCTCGCACATCAGCTATTGGAAGTCAATACCTGGAGCTCTATGTGCTTTTGTCAAAATAAGGAGCCATTTAAACCTTCTTCAATTCTCTTCGATGTTTCTGAACTACCACCTGCTTTTCATTGCAGATGTGTATCATTGCACCTTATTATGCTGGAGAACTTGGACAAATTTTCCTGTAATTCCTTAGAAAGATGCCTTTTTACATCTGGACATAATGTGGGGGACAGGATGAAGACTGGACCCCTTTTCCactgaaatgaagagaaaggCTATGGGTTACACTTGCTAACTGAGCAGTATAGCTTTTCCCTGTTCTGCCTTACATAGCCATTCCCAATGAAAGACTGTTTTGTATAAACGCAGGAGAAGGAGGCAGGGACCACAAGTGCTTTAGCCGAAATTCCTGTCACTATAGGACATACTCTTTTTCACATTATCACAGAACCACaaaatggctgaggttggatgGCACACCTAGGTCCATCTTGTCCAGAACCTgttccagcagggacaccccgAGCAGTGTACCCAGGATCATGCCCAGATGtattttgaagatctccaaagaAGTGACCCCACAAATTTTCTGGGCAATCTTTTCCACTGCTATATTTCTTCCTGAGATCTTTATGCCAACCTCAGTGTACCTAACTACTGCAGGTTACTCAAAGCACAAAGCTGGGGGGAGCTGAGCAGAAGAAGATGCTTGTGTTTGGCCTACTGCCTTCTCGTTCACAGGCTTCAGCGATACCTTATGACTGTAAAACAGGCTGCTCTGGGCTCTATTCATTTCTATGCTTTAACAGGGAGGCACCAAAAGAGAATTTTCACTGTTCTTTGGTTGCATACTCCAGTGTTGTACtttacaccaaaaaaaaaactgtccaTGCCTGTCTACTGTGTGCACAAGGACTTTTGGCCTGTTGCCCACTAGtatggaagaaaaaagtaagGCCATAAAATGCTCTTCTTGTCTTTGGCTAGTATTATCACTGAAAAATatgcttctgcttttttcttttcttttttcttttttctattttcttttttctattttcttttttctattttcttttcctttttaaggtTACAGAGTGATTTCTGTGTTATGATGGAGTCAGTTCACAGTGCTAAGTGCCAGAATTGTGGTTAATTAGTAGCCAGTTTAGGAAATTATGTTATCATTACCTCATCCTTTCTTAGCTTAGCAGCTTTCTCCTCTTCCACATCCCCTTTCTGTCCTCTGCAACATTTTCTACCCAAGGATATAATTTTTCTTAATGACATCCATGTCACACATATAAACTCAAATCTCCTAAACATACCCAGCACCTTGTCTCTCCGGTAGTTTGAAATCCCACttgaattaactttttttttttttttttttggaatggATACTAACCAAAGAAAACAGCcattcctccccccccttccctcccctcccccccccccccaaaaaaaaaagagttgctCTATCCTTTTTTTCACCATCCTGGTTTTACACTAGCTCTTGCCTATGCATCTCCATACCAGGCTCTGGGGCTGACACTGGGTTGACCTCTGTGCACCCCTTGTTTGTTGTTGATGTGCATGCTCACTTTTGCCCTCTGCTACTCTTCCACAAGTGAAAAGCAAAGGGGAAAACATACACAAGGGAGCAAACAAGCACATCCCCACAACAAGTCGTGGCAGTATATAGAGTTAGAAACTACAAGAGAAAAAGGGATTTTCAACTGGTGCACTTTGTAATCAGAAATCTGCTATTCAGggcagagaaggaagggaaatgaGAGTTCAGAAATTGACAACATGGATTTACTTGTCTTCTGTTCAGTTTTGCACTAATCTTGGCTTTGTCCACACCTATTAAGCACCTCAGGATGAAAACCCAGGCTAGATGCATGGGAGGAGCAATTCTCTACCAAGTTTTGGCTCAGAATGATATGAAAATGTTACTATCTTCTGTTACTATCCTTCAAGATAAAGTCAACTACTTCTGAATAACAGATTTGTCAGGGATggagttattttctttctgtgtccTCCCCAGCCCCTTGCAGAGACTTGGACCATCTTGGAGAAGGGTGGCTGATGTGGAAATCTCTGGAGCACAAAGCTCTGAGCAATATCTGGAGCACAAAGCTGTGAGCTTTGTGAGTTTGCCAAAGCTGAAACCAAAGATCTGAACTGCTTTCATTGGTGTGAGACACATATTGTATAAACAGGAACAGAAACATCATGGGTTGCTCTTGCTGTGCAATATTAAAACATTCAACCAAAtgtggattttattttctttttctatctcATCTTGTTTCTGGTTCCCTTTATCTTGGTCTCTCGTACAGTGAGTGCGTTTGGCTAAATTATCTCTGTTGCCTCATGTAAAAGGGATTAGATCTGGATTGCAACCTTTAGGATAGCACCCCACATATTGCCTCtacttcttttctcctccaacatacaccagttttctcttctcagctTTCACACCTTTCAGGCATTTGCAGAATGGGTAGGGCTGGCTCACACGTTAGTCATTTCTTCACCAAACTGATTATATGTTTTTGCAGATTTTGCCTGCCCTAAAAGCTTccgctgctcttctctgcacccCTCCCACTAAACATGGATATGAGGGGCCTGGAAATGCATGTGATAATCCACGCAGTTTTCCCACAGCTCATGGAGAAGGACTTTTACTTCCCAACAGTTATCACAATATTGAGACTGGCCAAAATCACCCAGGCTTTTGCCATATCACATTTCAAGGCAGAACTATCTGTGGCCTCTCAGGCAGTCTTTAGGCTAGGGAAATAGGTTGTGTTTGAAAGTAAATAAATGCGTTACTGAATTTTAAACAGGACTTTGCACTGAGGATAAATCAAGCTTCAATTCATATGAGCTGGCTGTAGTCAACACTAGCAGTGGGGTGTGTGGGAAACTTTAATGTATGAATTTCTTCCATATATTCACCACTAACTCCTGTTGAAAATTGCATGAGTTGAAACATGCTAAATTTTTTCTAGACATGTTGTGTCTTTCACTGAACATCTCCCCAGATTTGTTCTGACTAAACTCTATATTTCAAAGGTTCTTACTGgtaaatgtgtttgtttctgtttagcAAGGAGGAAtctcctgtccctctgctgctcagGTAATGCACCTCTCAGGGCAGTTTTCTGCTGTGTCTCCACTGTCCCTTGTGATTCAGAGCTACGGAGGCCCCAAAAAGAGGACCTGTGGAACACTGTAGTAGAAGCACAGGACAATGTTTCCAGGGGTCTCACACCACTCTGCTTCTCCAGGATGTTACCATCCATCCAGATCCTTCAAACATCCATTCTCCTGTAAATATTATcctaggctggatgtggctctgggcagcctggtctagtggttggcaacctgGCCTACAGcatgggggttgaaactagatgatctttgaggtccttttcaacctaggccattctatgagtatatgattctatgattatgctTCTGGGGTCCCGTGCTGCCAGGGcttcatcctcgtggttttcgTAGTGTATTTTATAATTTCTCTATCATCAAGTATGTAGTCACCATCAGAGCATGATGGTGAGAGCTGAAGACAGCACTTCAGCTCTATGGAAGAAGTGACTTTAACCAAGGAGAGAAAGTCTCTTCCCTTGTTTGCTGAGGAGAGAGAAACCATGGGAATCTCAGCCAGGCCAGAGGCACAGCAAGGTGCTGTGGGACCCAGGCTGAGAGTCAGCTCCCAAGCGTGACCAGAGCCAGAGGCAGTATCATGGCATGTGGGCATCTCCTCTGCTGACACACCCAGCTCTACTATGTCCAACATGCCCTGAGGACACAGCTGAATGCCATAATGAATTGCTGGTATAGATGCCCTGTGACTAGTCAaaggtttgttttaaaaaaccTAGTTTGGAAGGTTAGGTTGCCCAGTAAAATTCAGATGTTTGTTCCCATCTTATTTTGtccataaagaaaaagaaattgacaCAGTTTTTTCACTGCACGTGAACCTTCATGCTTCCCTGCTTTTCTATCTGCAGCCTCTCTCCACCAGAAGCTTCAAATGCTTCGAACTGGCATCCTGATGCAAAGCAgagctatttcttttttttcctattcaacACAGGGATTGCTTCTGAGAGTAGTTATCTTTTAAGACTTGGATTCAAGAGATGCTGCACTGTGGTCTCAGCTTATTTCTCACACAGCTGGATGTGTATCAGGCGTGGTGTGCATCAGTGCTTTGAACAACACTTGACTCCTCAGATAGCCACGCTGAAGTCAAAGGCCATCTTTGCTGAGCGAGGTGTTATTTCCGGAGGGAAAGACACATCTGTACACTTGCTcagactgttttgttttgaatctcTTATAAATATCCAGCTTCTGGGATGAGATTATTATCCGAGAAtctcctcatttttttcttttttcttttttcttttttttcagcttaaGTTGTTTTTAATCTTCATGGTGGTATGcaacctagaaaaaaaaaatgaccgtAGCCACAGAAGGTAAATTAAAAGATCTTTGAATTCAGTATTTTGCCTTAAGACTTCTAGGTAAGCTTTCAATTTTTTACACCTGACATCTTCACCTTGCAGACATACAGCTCTAAGCACTGATGCCCAGTCACCTCTAAGTGAGTCTAAGGCCTGGGATTTGCAGTGCTTTGCTCTTTCCTACCCATGCTCTAAGGGCTGATTTTAAACGAGTTGAGTTAAATCAGAGAAAAATTTCCCCTGCTGGAGACATTCGTAATCTGAGGTAAATGTCTGGACTGtcttcatttcatttgtttaatTGAACCTCTTGATAAGATGCCTGAGTTAGGCTAACATGGTACAAAGACCCTTAAGTTGCTTCTCTCTATTTTCCTTATGTCACCATTGGTCAAATGTAAATGTGACATAACTTACTTGCCTTTATCAGCTACTATTACTGCaagacagttaaaaaaaagaaaaagaaaagaaaaagaaaagaaaaagaaaaagaaaaagaaaaagaaaaagaaaaagaaaaagagaaggtgaCATTAAACCAGCTAAAAAAATCTCAAGAGACCTGTCAATCAAGAAAGATATTTACTGAAGCTTCTATTGACCCATATATGCTCTTATCTAGAAACCTTTATCTTCTAAGACAATGTTGACTAACAGCTTTTCCCTTACTCTTGTTTCTATCTTAAAAGAATAACAAATAAGCTTAATTCTTCACAAAATCTTTAGCAAATGCCTTTTAAGCCTAACACAATGGTGGTTATTTTAAGAAGGACGGCTAAGCACTGCAacacttttctatttttctgtcttcGTTTTTCATATTGGAACACTTAATCATAGTTAATCTTAGCGCACAAGGAAGACACATTAACTTTGTTTGCACAGGACTGATATAAAAGCTTTCAACTCCTCCATTCCCTTCTTCGTCTCCCTGGTAAGCTGCACCATTTTAAATAACAGATAAAGGAAATGCTGCAGATTCAATGATACAGTATATCCTTGCTCATATAACTGCAGGGACTTGACTCTGCAAGCAAAGTTACAGCCTGACAGATGAGCCAGCCAAAGCTGAGCATCTGCAAATCCCATGGAAGGGTCTGAGCCAAGGAGAAGGGCCCATCTTATAAGGGTGTATGAAAATAGTTGCTGAGAAGATGCCAATGCAGGTATGAGGAGAGCAACTCCCTGTACAGTAGAGGTGTTCAGACGTCTCCATTCTCTGCAGACACAAGCAGGCTTCATTGTCAGTGTTGCAGCCACTTCCCAACATTTATCTGAGTGTCATtgaatcaatcatagaatcagaattttgagttggaagagacccttaaaggccatctagtccaactcccctgcactgaaaagggacacctacagctagatcaggtttcTCAGAGCTCTGTCCAGCCTGATCTGTTCcctctctgtatttttcttcaaaggCTATAGCAATGGTTTGCTTAAGAGTCTTGTTTTAATAGGGTTTTATTCTCCAAGGAGGTGAAATTAAGGGCTAAATCTCagcttcactgaagtcagtgagcCTGAAATGAATAGAATTTCTTTTGGACTGATTCCGAATCTCACTGTGGAGGGTAATGgtaatttaaatgctttttatgGCCTCTTTACTCTGTCAGAGCAATAAAAGGGGGCTTAGTCTTTGGCTACACCCAAAAGTTGTCCTGCTTAATTATCTTCAAATAGTAAAACTAATAAAAACCTTTGCCTGCTCCTTGCCTCCTCCCTCACACCTACCAAAGCAGATTTGCTGGTTCAAATGTACTGATGTGCGGCATGAAGGGAATTAGGCTACACTGGCTTGGGGGTTTTGGCTGGAAGAAGATAGCTGTATGTTAATTAATTAAGTTAGATCTTGCTCCTGGATTTTTTTGTCTGATCTTATGGGTGATCTGAGGATGAATTCTGAGATGAGGATGAATTCTGGCCTATTGCAGCTGGATGTACGCTCTGGCCACATTATGATCCCAAAGTGAGAGCAGACAGAGATGTGTGTAGAGACGTGTGCCTTTGTTTGCAGAGACAAAAAGTCTGGATGTGTGGCCCAGAGGAAGTGTTAATGCAATAGTCCCTAATGAAGACATGTGGGAATCTGGGCTCTGGGATATGGCATAATGCATATCCTTGactttctctaggaaaatcagTAGGTATAAAGAAGCAAGGATTGAAGATGAGACATCCCATGGCAACTTTTGTAGATGTTAAAACACAAGGAGATCTTCCTTTGCTGACTCTTGCCAGttctgcatcctgttttgtgtTTGCTAGAATCTAGTAAAACACAAGGAGTAGGTGTTGTTCCAACATTTTCCATCTCCGTTCAGGCATTTCTGGGAACTATTCTCAGagaacaaactgaaaaacactGTGCAGTTTTTGTTTAGGAACCATTTTGTTTCTCTATGAAGTGCTGTAGTATAAAtgaatgtgtatatatatgcaaacaaatacataaagaaTATTTGTTTGGTGGTCAGAAGGAGCAAAGCTGCCCTTGCCCTTTCATCCTGAGATGAGAGGACATTAGATCAGGCTAATAACCAGCTAGActtattttattgttattattttaaataaaaataaaacaaagaa
>XLOC_000126.TCONS_00000382
CTCTGAAGGAAAGGACCAGGCCCGTCTTTGGCTTTTGATTCAGCAGatgagtttgttttctttttgttctctctcctgGCTACCCTCCACCCCCTTCTACTTTCAGGACAATTTCTTTCCCCGAAGCAGACAGATTTCACTGTAACAGGCATCCTGTATCAGAATGCTCTCGTGAGTAAACTGAGGCACAAGGAGGAGATGCTAACCAAAGAGCTTTACAAAGACACGGCCTACAAGAGAACACATCAGCTATTGGAAGTCAATACCTGGAGCTCTATGTGCTTTTGTCAAAATAAGGAGCCATTTAAACCTTCTTCAATTCTCTTCGATGTTTCTGAACTACCACCTGCTTTTCATTGCAGATGTGTATCATTGCACCTTATTATGCTGGAGAACTTGGACAAATTTTCCTGTAATTCCTTAGAAAGATGCCTTTTTACATCTGGACATAATGTGGGGGACAGGATGAAGACTGGACCCCTTTTCCactgaaatgaagagaaaggCTATGGGTTACACTTGCTAACTGAGCAGTATAGCTTTTCCCTGTTCTGCCTTACATAGCCATTCCCAATGAAAGACTGTTTTGTATAAACGCAGGAGAAGGAGGCAGGGACCACAAGTGCTTTAGCCGAAATTCCTGTCACTATAGGACATACTCTTTTTCACATTATCACAGAACCACaaaatggctgaggttggatgGCACACCTAGGTCCATCTTGTCCAGAACCTgttccagcagggacaccccgAGCAGTGTACCCAGGATCATGCCCAGATGtattttgaagatctccaaagaAGTGACCCCACAAATTTTCTGGGCAATCTTTTCCACTGCTATATTTCTTCCTGAGATCTTTATGCCAACCTCAGTGTACCTAACTACTGCAGGTTACTCAAAGCACAAAGCTGGGGGGAGCTGAGCAGAAGAAGATGCTTGTGTTTGGCCTACTGCCTTCTCGTTCACAGGCTTCAGCGATACCTTATGACTGTAAAACAGGCTGCTCTGGGCTCTATTCATTTCTATGCTTTAACAGGGAGGCACCAAAAGAGAATTTTCACTGTTCTTTGGTTGCATACTCCAGTGTTGTACtttacaccaaaaaaaaaactgtccaTGCCTGTCTACTGTGTGCACAAGGACTTTTGGCCTGTTGCCCACTAGtatggaagaaaaaagtaagGCCATAAAATGCTCTTCTTGTCTTTGGCTAGTATTATCACTGAAAAATatgcttctgcttttttcttttcttttttcttttttctattttcttttttctattttcttttttctattttcttttcctttttaaggtTACAGAGTGATTTCTGTGTTATGATGGAGTCAGTTCACAGTGCTAAGTGCCAGAATTGTGGTTAATTAGTAGCCAGTTTAGGAAATTATGTTATCATTACCTCATCCTTTCTTAGCTTAGCAGCTTTCTCCTCTTCCACATCCCCTTTCTGTCCTCTGCAACATTTTCTACCCAAGGATATAATTTTTCTTAATGACATCCATGTCACACATATAAACTCAAATCTCCTAAACATACCCAGCACCTTGTCTCTCCGGTAGTTTGAAATCCCACttgaattaactttttttttttttttttttggaatggATACTAACCAAAGAAAACAGCcattcctccccccccttccctcccctcccccccccccccaaaaaaaaaagagttgctCTATCCTTTTTTTCACCATCCTGGTTTTACACTAGCTCTTGCCTATGCATCTCCATACCAGGCTCTGGGGCTGACACTGGGTTGACCTCTGTGCACCCCTTGTTTGTTGTTGATGTGCATGCTCACTTTTGCCCTCTGCTACTCTTCCACAAGTGAAAAGCAAAGGGGAAAACATACACAAGGGAGCAAACAAGCACATCCCCACAACAAGTCGTGGCAGTATATAGAGTTAGAAACTACAAGAGAAAAAGGGATTTTCAACTGGTGCACTTTGTAATCAGAAATCTGCTATTCAGggcagagaaggaagggaaatgaGAGTTCAGAAATTGACAACATGGATTTACTTGTCTTCTGTTCAGTTTTGCACTAATCTTGGCTTTGTCCACACCTATTAAGCACCTCAGGATGAAAACCCAGGCTAGATGCATGGGAGGAGCAATTCTCTACCAAGTTTTGGCTCAGAATGATATGAAAATGTTACTATCTTCTGTTACTATCCTTCAAGATAAAGTCAACTACTTCTGAATAACAGATTTGTCAGGGATggagttattttctttctgtgtccTCCCCAGCCCCTTGCAGAGACTTGGACCATCTTGGAGAAGGGTGGCTGATGTGGAAATCTCTGGAGCACAAAGCTCTGAGCAATATCTGGAGCACAAAGCTGTGAGCTTTGTGAGTTTGCCAAAGCTGAAACCAAAGATCTGAACTGCTTTCATTGGTGTGAGACACATATTGTATAAACAGGAACAGAAACATCATGGGTTGCTCTTGCTGTGCAATATTAAAACATTCAACCAAAtgtggattttattttctttttctatctcATCTTGTTTCTGGTTCCCTTTATCTTGGTCTCTCGTACAGTGAGTGCGTTTGGCTAAATTATCTCTGTTGCCTCATGTAAAAGGGATTAGATCTGGATTGCAACCTTTAGGATAGCACCCCACATATTGCCTCtacttcttttctcctccaacatacaccagttttctcttctcagctTTCACACCTTTCAGGCATTTGCAGAATGGGTAGGGCTGGCTCACACGTTAGTCATTTCTTCACCAAACTGATTATATGTTTTTGCAGATTTTGCCTGCCCTAAAAGCTTccgctgctcttctctgcacccCTCCCACTAAACATGGATATGAGGGGCCTGGAAATGCATGTGATAATCCACGCAGTTTTCCCACAGCTCATGGAGAAGGACTTTTACTTCCCAACAGTTATCACAATATTGAGACTGGCCAAAATCACCCAGGCTTTTGCCATATCACATTTCAAGGCAGAACTATCTGTGGCCTCTCAGGCAGTCTTTAGGCTAGGGAAATAGGTTGTGTTTGAAAGTAAATAAATGCGTTACTGAATTTTAAACAGGACTTTGCACTGAGGATAAATCAAGCTTCAATTCATATGAGCTGGCTGTAGTCAACACTAGCAGTGGGGTGTGTGGGAAACTTTAATGTATGAATTTCTTCCATATATTCACCACTAACTCCTGTTGAAAATTGCATGAGTTGAAACATGCTAAATTTTTTCTAGACATGTTGTGTCTTTCACTGAACATCTCCCCAGATTTGTTCTGACTAAACTCTATATTTCAAAGGTTCTTACTGgtaaatgtgtttgtttctgtttagcAAGGAGGAAtctcctgtccctctgctgctcagGTAATGCACCTCTCAGGGCAGTTTTCTGCTGTGTCTCCACTGTCCCTTGTGATTCAGAGCTACGGAGGCCCCAAAAAGAGGACCTGTGGAACACTGTAGTAGAAGCACAGGACAATGTTTCCAGGGGTCTCACACCACTCTGCTTCTCCAGGATGTTACCATCCATCCAGATCCTTCAAACATCCATTCTCCTGTAAATATTATcctaggctggatgtggctctgggcagcctggtctagtggttggcaacctgGCCTACAGcatgggggttgaaactagatgatctttgaggtccttttcaacctaggccattctatgagtatatgattctatgattatgctTCTGGGGTCCCGTGCTGCCAGGGcttcatcctcgtggttttcgTAGTGTATTTTATAATTTCTCTATCATCAAGTATGTAGTCACCATCAGAGCATGATGGTGAGAGCTGAAGACAGCACTTCAGCTCTATGGAAGAAGTGACTTTAACCAAGGAGAGAAAGTCTCTTCCCTTGTTTGCTGAGGAGAGAGAAACCATGGGAATCTCAGCCAGGCCAGAGGCACAGCAAGGTGCTGTGGGACCCAGGCTGAGAGTCAGCTCCCAAGCGTGACCAGAGCCAGAGGCAGTATCATGGCATGTGGGCATCTCCTCTGCTGACACACCCAGCTCTACTATGTCCAACATGCCCTGAGGACACAGCTGAATGCCATAATGAATTGCTGGTATAGATGCCCTGTGACTAGTCAaaggtttgttttaaaaaaccTAGTTTGGAAGGTTAGGTTGCCCAGTAAAATTCAGATGTTTGTTCCCATCTTATTTTGtccataaagaaaaagaaattgacaCAGTTTTTTCACTGCACGTGAACCTTCATGCTTCCCTGCTTTTCTATCTGCAGCCTCTCTCCACCAGAAGCTTCAAATGCTTCGAACTGGCATCCTGATGCAAAGCAgagctatttcttttttttcctattcaacACAGGGATTGCTTCTGAGAGTAGTTATCTTTTAAGACTTGGATTCAAGAGATGCTGCACTGTGGTCTCAGCTTATTTCTCACACAGCTGGATGTGTATCAGGCGTGGTGTGCATCAGTGCTTTGAACAACACTTGACTCCTCAGATAGCCACGCTGAAGTCAAAGGCCATCTTTGCTGAGCGAGGTGTTATTTCCGGAGGGAAAGACACATCTGTACACTTGCTcagactgttttgttttgaatctcTTATAAATATCCAGCTTCTGGGATGAGATTATTATCCGAGAAtctcctcatttttttcttttttcttttttcttttttttcagcttaaGTTGTTTTTAATCTTCATGGTGGTATGcaacctagaaaaaaaaaatgaccgtAGCCACAGAAGGTAAATTAAAAGATCTTTGAATTCAGTATTTTGCCTTAAGACTTCTAGGTAAGCTTTCAATTTTTTACACCTGACATCTTCACCTTGCAGACATACAGCTCTAAGCACTGATGCCCAGTCACCTCTAAGTGAGTCTAAGGCCTGGGATTTGCAGTGCTTTGCTCTTTCCTACCCATGCTCTAAGGGCTGATTTTAAACGAGTTGAGTTAAATCAGAGAAAAATTTCCCCTGCTGGAGACATTCGTAATCTGAGGTAAATGTCTGGACTGtcttcatttcatttgtttaatTGAACCTCTTGATAAGATGCCTGAGTTAGGCTAACATGGTACAAAGACCCTTAAGTTGCTTCTCTCTATTTTCCTTATGTCACCATTGGTCAAATGTAAATGTGACATAACTTACTTGCCTTTATCAGCTACTATTACTGCaagacagttaaaaaaaagaaaaagaaaagaaaaagaaaagaaaaagaaaaagaaaaagaaaaagaaaaagaaaaagaaaaagagaaggtgaCATTAAACCAGCTAAAAAAATCTCAAGAGACCTGTCAATCAAGAAAGATATTTACTGAAGCTTCTATTGACCCATATATGCTCTTATCTAGAAACCTTTATCTTCTAAGACAATGTTGACTAACAGCTTTTCCCTTACTCTTGTTTCTATCTTAAAAGAATAACAAATAAGCTTAATTCTTCACAAAATCTTTAGCAAATGCCTTTTAAGCCTAACACAATGGTGGTTATTTTAAGAAGGACGGCTAAGCACTGCAacacttttctatttttctgtcttcGTTTTTCATATTGGAACACTTAATCATAGTTAATCTTAGCGCACAAGGAAGACACATTAACTTTGTTTGCACAGGACTGATATAAAAGCTTTCAACTCCTCCATTCCCTTCTTCGTCTCCCTGGTAAGCTGCACCATTTTAAATAACAGATAAAGGAAATGCTGCAGATTCAATGATACAGTATATCCTTGCTCATATAACTGCAGGGACTTGACTCTGCAAGCAAAGTTACAGCCTGACAGATGAGCCAGCCAAAGCTGAGCATCTGCAAATCCCATGGAAGGGTCTGAGCCAAGGAGAAGGGCCCATCTTATAAGGGTGTATGAAAATAGTTGCTGAGAAGATGCCAATGCAGGTATGAGGAGAGCAACTCCCTGTACAGTAGAGGTGTTCAGACGTCTCCATTCTCTGCAGACACAAGCAGGCTTCATTGTCAGTGTTGCAGCCACTTCCCAACATTTATCTGAGTGTCATtgaatcaatcatagaatcagaattttgagttggaagagacccttaaaggccatctagtccaactcccctgcactgaaaagggacacctacagctagatcaggtttcTCAGAGCTCTGTCCAGCCTGATCTGTTCcctctctgtatttttcttcaaaggCTATAGCAATGGTTTGCTTAAGAGTCTTGTTTTAATAGGGTTTTATTCTCCAAGGAGGTGAAATTAAGGGCTAAATCTCagcttcactgaagtcagtgagcCTGAAATGAATAGAATTTCTTTTGGACTGATTCCGAATCTCACTGTGGAGGGTAATGgtaatttaaatgctttttatgGCCTCTTTACTCTGTCAGAGCAATAAAAGGGGGCTTAGTCTTTGGCTACACCCAAAAGTTGTCCTGCTTAATTATCTTCAAATAGTAAAACTAATAAAAACCTTTGCCTGCTCCTTGCCTCCTCCCTCACACCTACCAAAGCAGATTTGCTGGTTCAAATGTACTGATGTGCGGCATGAAGGGAATTAGGCTACACTGGCTTGGGGGTTTTGGCTGGAAGAAGATAGCTGTATGTTAATTAATTAAGTTAGATCTTGCTCCTGGATTTTTTTGTCTGATCTTATGGGTGATCTGAGGATGAATTCTGAGATGAGGATGAATTCTGGCCTATTGCAGCTGGATGTACGCTCTGGCCACATTATGATCCCAAAGTGAGAGCAGACAGAGATGTGTGTAGAGACGTGTGCCTTTGTTTGCAGAGACAAAAAGTCTGGATGTGTGGCCCAGAGGAAGTGTTAATGCAATAGTCCCTAATGAAGACATGTGGGAATCTGGGCTCTGGGATATGGCATAATGCATATCCTTGactttctctaggaaaatcagTAGGTATAAAGAAGCAAGGATTGAAGATGAGACATCCCATGGCAACTTTTGTAGATGTTAAAACACAAGGAGATCTTCCTTTGCTGACTCTTGCCAGttctgcatcctgttttgtgtTTGCTAGAATCTAGTAAAACACAAGGAGTAGGTGTTGTTCCAACATTTTCCATCTCCGTTCAGGCATTTCTGGGAACTATTCTCAGagaacaaactgaaaaacactGTGCAGTTTTTGTTTAGGAACCATTTTGTTTCTCTATGAAGTGCTGTAGTATAAAtgaatgtgtatatatatgcaaacaaatacataaagaaTATTTGTTTGGTGGTCAGAAGGAGCAAAGCTGCCCTTGCCCTTTCATCCTGAGATGAGAGGACATTAGATCAGGCTAATAACCAGCTAGActtattttattgttattattttaaataaaaataaaacaaagaa
>XLOC_000126.TCONS_00000386
AGAGGTTTATTTTGGAAATGTGAAGGTTTTAAAGTTCTTGACAAAAATTTCCTGTTTTGCACAGAAGGTGCATGCCTCTTCTGATAAAATACATGTGACTCCATAATTCTCAGCTTAGTAATGATAGGAGAGAAATGCTTTGAACACACCAAAGGAGGGATCTCTGTAATGAAAACAATTCATTTTCTTGGCATAGAAATCTTTGTAATTTACAAAATGCTCTAGAAAGGCCAAAGATTCAGAGAAACGTAAATACTCAAGGTTTAAATTTGAAAGTCACAATGTGCTTGAAGGAGAAATAGAACATTTGCTGGTGCTTCTAGACCTGTTGCAGGTAAGAATAAGGTGATGGGTCACTAATTTTGCTGACACTGTGCTGAGGTTAGGACTTCAACAAATGTTTTTGATTATCTCACTTGGTTAGAGGGTGTGagcaaaaaaacacaaccaaaacaGCATTTCTAATCAAGAGAGAAGTGATCGTGGTACTCTTACACCATTTCAAGGTTATCTTCATTTGTTCAAATTGCTGTTACCATGATATGATGGTATCTTGAATGTGTGAAGTAGTGTTGGGTCAGGTTTGTTGACACTGGTGACAAAACCAGGGAAGGGGCAAACTGGGATGCTGTGGCTATGAACATCTTagttgtcttttccaaccttaatgattttacaATTTTGTGATACACTGTAATAATCCCCTTTCTATAGCTGAGTAAACTGAGGCACAAGGAGGAGATGCTAACCAAAGAGCTTTACAAAGACACGGCCTACAAGAGAACACATCAGCTATTGGAAGTCAATACCTGGAGCTCTATGTGCTTTTGTCAAAATAAGGAGCCATTTAAACCTTCTTCAATTCTCTTCGATGTTTCTGAACTACCACCTGCTTTTCATTGCAGATGTGTATCATTGCACCTTATTATGCTGGAGAACTTGGACAAATTTTCCTGTAATTCCTTAGAAAGATGCCTTTTTACATCTGGACATAATGTGGGGGACAGGATGAAGACTGGACCCCTTTTCCactgaaatgaagagaaaggCTATGGGTTACACTTGCTAACTGAGCAGTATAGCTTTTCCCTGTTCTGCCTTACATAGCCATTCCCAATGAAAGACTGTTTTGTATAAACGCAGGAGAAGGAGGCAGGGACCACAAGTGCTTTAGCCGAAATTCCTGTCACTATAGGACATACTCTTTTTCACATTATCACAGAACCACaaaatggctgaggttggatgGCACACCTAGGTCCATCTTGTCCAGAACCTgttccagcagggacaccccgAGCAGTGTACCCAGGATCATGCCCAGATGtattttgaagatctccaaagaAGTGACCCCACAAATTTTCTGGGCAATCTTTTCCACTGCTATATTTCTTCCTGAGATCTTTATGCCAACCTCAGTGTACCTAACTACTGCAGGTTACTCAAAGCACAAAGCTGGGGGGAGCTGAGCAGAAGAAGATGCTTGTGTTTGGCCTACTGCCTTCTCGTTCACAGGCTTCAGCGATACCTTATGACTGTAAAACAGGCTGCTCTGGGCTCTATTCATTTCTATGCTTTAACAGGGAGGCACCAAAAGAGAATTTTCACTGTTCTTTGGTTGCATACTCCAGTGTTGTACtttacaccaaaaaaaaaactgtccaTGCCTGTCTACTGTGTGCACAAGGACTTTTGGCCTGTTGCCCACTAGtatggaagaaaaaagtaagGCCATAAAATGCTCTTCTTGTCTTTGGCTAGTATTATCACTGAAAAATatgcttctgcttttttcttttcttttttcttttttctattttcttttttctattttcttttttctattttcttttcctttttaaggtTACAGAGTGATTTCTGTGTTATGATGGAGTCAGTTCACAGTGCTAAGTGCCAGAATTGTGGTTAATTAGTAGCCAGTTTAGGAAATTATGTTATCATTACCTCATCCTTTCTTAGCTTAGCAGCTTTCTCCTCTTCCACATCCCCTTTCTGTCCTCTGCAACATTTTCTACCCAAGGATATAATTTTTCTTAATGACATCCATGTCACACATATAAACTCAAATCTCCTAAACATACCCAGCACCTTGTCTCTCCGGTAGTTTGAAATCCCACttgaattaactttttttttttttttttttggaatggATACTAACCAAAGAAAACAGCcattcctccccccccttccctcccctcccccccccccccaaaaaaaaaagagttgctCTATCCTTTTTTTCACCATCCTGGTTTTACACTAGCTCTTGCCTATGCATCTCCATACCAGGCTCTGGGGCTGACACTGGGTTGACCTCTGTGCACCCCTTGTTTGTTGTTGATGTGCATGCTCACTTTTGCCCTCTGCTACTCTTCCACAAGTGAAAAGCAAAGGGGAAAACATACACAAGGGAGCAAACAAGCACATCCCCACAACAAGTCGTGGCAGTATATAGAGTTAGAAACTACAAGAGAAAAAGGGATTTTCAACTGGTGCACTTTGTAATCAGAAATCTGCTATTCAGggcagagaaggaagggaaatgaGAGTTCAGAAATTGACAACATGGATTTACTTGTCTTCTGTTCAGTTTTGCACTAATCTTGGCTTTGTCCACACCTATTAAGCACCTCAGGATGAAAACCCAGGCTAGATGCATGGGAGGAGCAATTCTCTACCAAGTTTTGGCTCAGAATGATATGAAAATGTTACTATCTTCTGTTACTATCCTTCAAGATAAAGTCAACTACTTCTGAATAACAGATTTGTCAGGGATggagttattttctttctgtgtccTCCCCAGCCCCTTGCAGAGACTTGGACCATCTTGGAGAAGGGTGGCTGATGTGGAAATCTCTGGAGCACAAAGCTCTGAGCAATATCTGGAGCACAAAGCTGTGAGCTTTGTGAGTTTGCCAAAGCTGAAACCAAAGATCTGAACTGCTTTCATTGGTGTGAGACACATATTGTATAAACAGGAACAGAAACATCATGGGTTGCTCTTGCTGTGCAATATTAAAACATTCAACCAAAtgtggattttattttctttttctatctcATCTTGTTTCTGGTTCCCTTTATCTTGGTCTCTCGTACAGTGAGTGCGTTTGGCTAAATTATCTCTGTTGCCTCATGTAAAAGGGATTAGATCTGGATTGCAACCTTTAGGATAGCACCCCACATATTGCCTCtacttcttttctcctccaacatacaccagttttctcttctcagctTTCACACCTTTCAGGCATTTGCAGAATGGGTAGGGCTGGCTCACACGTTAGTCATTTCTTCACCAAACTGATTATATGTTTTTGCAGATTTTGCCTGCCCTAAAAGCTTccgctgctcttctctgcacccCTCCCACTAAACATGGATATGAGGGGCCTGGAAATGCATGTGATAATCCACGCAGTTTTCCCACAGCTCATGGAGAAGGACTTTTACTTCCCAACAGTTATCACAATATTGAGACTGGCCAAAATCACCCAGGCTTTTGCCATATCACATTTCAAGGCAGAACTATCTGTGGCCTCTCAGGCAGTCTTTAGGCTAGGGAAATAGGTTGTGTTTGAAAGTAAATAAATGCGTTACTGAATTTTAAACAGGACTTTGCACTGAGGATAAATCAAGCTTCAATTCATATGAGCTGGCTGTAGTCAACACTAGCAGTGGGGTGTGTGGGAAACTTTAATGTATGAATTTCTTCCATATATTCACCACTAACTCCTGTTGAAAATTGCATGAGTTGAAACATGCTAAATTTTTTCTAGACATGTTGTGTCTTTCACTGAACATCTCCCCAGATTTGTTCTGACTAAACTCTATATTTCAAAGGTTCTTACTGgtaaatgtgtttgtttctgtttagcAAGGAGGAAtctcctgtccctctgctgctcagGTAATGCACCTCTCAGGGCAGTTTTCTGCTGTGTCTCCACTGTCCCTTGTGATTCAGAGCTACGGAGGCCCCAAAAAGAGGACCTGTGGAACACTGTAGTAGAAGCACAGGACAATGTTTCCAGGGGTCTCACACCACTCTGCTTCTCCAGGATGTTACCATCCATCCAGATCCTTCAAACATCCATTCTCCTGTAAATATTATcctaggctggatgtggctctgggcagcctggtctagtggttggcaacctgGCCTACAGcatgggggttgaaactagatgatctttgaggtccttttcaacctaggccattctatgagtatatgattctatgattatgctTCTGGGGTCCCGTGCTGCCAGGGcttcatcctcgtggttttcgTAGTGTATTTTATAATTTCTCTATCATCAAGTATGTAGTCACCATCAGAGCATGATGGTGAGAGCTGAAGACAGCACTTCAGCTCTATGGAAGAAGTGACTTTAACCAAGGAGAGAAAGTCTCTTCCCTTGTTTGCTGAGGAGAGAGAAACCATGGGAATCTCAGCCAGGCCAGAGGCACAGCAAGGTGCTGTGGGACCCAGGCTGAGAGTCAGCTCCCAAGCGTGACCAGAGCCAGAGGCAGTATCATGGCATGTGGGCATCTCCTCTGCTGACACACCCAGCTCTACTATGTCCAACATGCCCTGAGGACACAGCTGAATGCCATAATGAATTGCTGGTATAGATGCCCTGTGACTAGTCAaaggtttgttttaaaaaaccTAGTTTGGAAGGTTAGGTTGCCCAGTAAAATTCAGATGTTTGTTCCCATCTTATTTTGtccataaagaaaaagaaattgacaCAGTTTTTTCACTGCACGTGAACCTTCATGCTTCCCTGCTTTTCTATCTGCAGCCTCTCTCCACCAGAAGCTTCAAATGCTTCGAACTGGCATCCTGATGCAAAGCAgagctatttcttttttttcctattcaacACAGGGATTGCTTCTGAGAGTAGTTATCTTTTAAGACTTGGATTCAAGAGATGCTGCACTGTGGTCTCAGCTTATTTCTCACACAGCTGGATGTGTATCAGGCGTGGTGTGCATCAGTGCTTTGAACAACACTTGACTCCTCAGATAGCCACGCTGAAGTCAAAGGCCATCTTTGCTGAGCGAGGTGTTATTTCCGGAGGGAAAGACACATCTGTACACTTGCTcagactgttttgttttgaatctcTTATAAATATCCAGCTTCTGGGATGAGATTATTATCCGAGAAtctcctcatttttttcttttttcttttttcttttttttcagcttaaGTTGTTTTTAATCTTCATGGTGGTATGcaacctagaaaaaaaaaatgaccgtAGCCACAGAAGGTAAATTAAAAGATCTTTGAATTCAGTATTTTGCCTTAAGACTTCTAGGTAAGCTTTCAATTTTTTACACCTGACATCTTCACCTTGCAGACATACAGCTCTAAGCACTGATGCCCAGTCACCTCTAAGTGAGTCTAAGGCCTGGGATTTGCAGTGCTTTGCTCTTTCCTACCCATGCTCTAAGGGCTGATTTTAAACGAGTTGAGTTAAATCAGAGAAAAATTTCCCCTGCTGGAGACATTCGTAATCTGAGGTAAATGTCTGGACTGtcttcatttcatttgtttaatTGAACCTCTTGATAAGATGCCTGAGTTAGGCTAACATGGTACAAAGACCCTTAAGTTGCTTCTCTCTATTTTCCTTATGTCACCATTGGTCAAATGTAAATGTGACATAACTTACTTGCCTTTATCAGCTACTATTACTGCaagacagttaaaaaaaagaaaaagaaaagaaaaagaaaagaaaaagaaaaagaaaaagaaaaagaaaaagaaaaagaaaaagagaaggtgaCATTAAACCAGCTAAAAAAATCTCAAGAGACCTGTCAATCAAGAAAGATATTTACTGAAGCTTCTATTGACCCATATATGCTCTTATCTAGAAACCTTTATCTTCTAAGACAATGTTGACTAACAGCTTTTCCCTTACTCTTGTTTCTATCTTAAAAGAATAACAAATAAGCTTAATTCTTCACAAAATCTTTAGCAAATGCCTTTTAAGCCTAACACAATGGTGGTTATTTTAAGAAGGACGGCTAAGCACTGCAacacttttctatttttctgtcttcGTTTTTCATATTGGAACACTTAATCATAGTTAATCTTAGCGCACAAGGAAGACACATTAACTTTGTTTGCACAGGACTGATATAAAAGCTTTCAACTCCTCCATTCCCTTCTTCGTCTCCCTGGTAAGCTGCACCATTTTAAATAACAGATAAAGGAAATGCTGCAGATTCAATGATACAGTATATCCTTGCTCATATAACTGCAGGGACTTGACTCTGCAAGCAAAGTTACAGCCTGACAGATGAGCCAGCCAAAGCTGAGCATCTGCAAATCCCATGGAAGGGTCTGAGCCAAGGAGAAGGGCCCATCTTATAAGGGTGTATGAAAATAGTTGCTGAGAAGATGCCAATGCAGGTATGAGGAGAGCAACTCCCTGTACAGTAGAGGTGTTCAGACGTCTCCATTCTCTGCAGACACAAGCAGGCTTCATTGTCAGTGTTGCAGCCACTTCCCAACATTTATCTGAGTGTCATtgaatcaatcatagaatcagaattttgagttggaagagacccttaaaggccatctagtccaactcccctgcactgaaaagggacacctacagctagatcaggtttcTCAGAGCTCTGTCCAGCCTGATCTGTTCcctctctgtatttttcttcaaaggCTATAGCAATGGTTTGCTTAAGAGTCTTGTTTTAATAGGGTTTTATTCTCCAAGGAGGTGAAATTAAGGGCTAAATCTCagcttcactgaagtcagtgagcCTGAAATGAATAGAATTTCTTTTGGACTGATTCCGAATCTCACTGTGGAGGGTAATGgtaatttaaatgctttttatgGCCTCTTTACTCTGTCAGAGCAATAAAAGGGGGCTTAGTCTTTGGCTACACCCAAAAGTTGTCCTGCTTAATTATCTTCAAATAGTAAAACTAATAAAAACCTTTGCCTGCTCCTTGCCTCCTCCCTCACACCTACCAAAGCAGATTTGCTGGTTCAAATGTACTGATGTGCGGCATGAAGGGAATTAGGCTACACTGGCTTGGGGGTTTTGGCTGGAAGAAGATAGCTGTATGTTAATTAATTAAGTTAGATCTTGCTCCTGGATTTTTTTGTCTGATCTTATGGGTGATCTGAGGATGAATTCTGAGATGAGGATGAATTCTGGCCTATTGCAGCTGGATGTACGCTCTGGCCACATTATGATCCCAAAGTGAGAGCAGACAGAGATGTGTGTAGAGACGTGTGCCTTTGTTTGCAGAGACAAAAAGTCTGGATGTGTGGCCCAGAGGAAGTGTTAATGCAATAGTCCCTAATGAAGACATGTGGGAATCTGGGCTCTGGGATATGGCATAATGCATATCCTTGactttctctaggaaaatcagTAGGTATAAAGAAGCAAGGATTGAAGATGAGACATCCCATGGCAACTTTTGTAGATGTTAAAACACAAGGAGATCTTCCTTTGCTGACTCTTGCCAGttctgcatcctgttttgtgtTTGCTAGAATCTAGTAAAACACAAGGAGTAGGTGTTGTTCCAACATTTTCCATCTCCGTTCAGGCATTTCTGGGAACTATTCTCAGagaacaaactgaaaaacactGTGCAGTTTTTGTTTAGGAACCATTTTGTTTCTCTATGAAGTGCTGTAGTATAAAtgaatgtgtatatatatgcaaacaaatacataaagaaTATTTGTTTGGTGGTCAGAAGGAGCAAAGCTGCCCTTGCCCTTTCATCCTGAGATGAGAGGACATTAGATCAGGCTAATAACCAGCTAGActtattttattgttattattttaaataaaaataaaacaaagaa
>XLOC_000130.TCONS_00000388
TATTCCTTGTTCTCCTCAAGGAAAGAGATTGCTCCAGGCTAGTTTTGGTGGAAGAATTTGTTCCTCAAAAGAAGCAAGTGGATGGAGAGTGCCTGCAAAGATGTCTAGTTCATCTTGGAACATGGTGGTTGATTCAAGAAGAGTAATGAGGTTTCTCTAACCACAAGAGGATAATCTtatcaaccttttttttttttttttttttctactgaatgGAGGTCCAAGGCTTTTTTTGCTAGAAGAATGGCAGaatcaaggaaaaataaagatcaaAATTGCTAGAGATACACTCTGAGTCAGTTCCAAATATTTgcctttttgtctttcttttttattttattttattttattttattttattttattttattttattttattttattttgagattGCTACCTTGATTCTCATTTTATCGTCTCTTTCGAAAACTGTacaacggggaaaaaaaaataaaaagaaactaaTTACCCCTAAAAGTGCTACAGATGGCATCTCGTTAGTGGCTTTAGTCTGTTCAGCTTCAGTGGCTAAACCACTGTCCTGACATCAACTGGAAATAATGTTGCTTTCCTTAACAAAATGAAAGTGAACATACGAAGAAACATATTGGTTGGCCATAAATTCagtattttgctttgattttcatTGTATCTATTGACAGACTTGGTACAGCTGAATTTGAGAATGAAGCATGAATTGAAAGAGGAAACATGGAAGGTTTGGTTTACAAAGCTTTGAGACATATTGatctaaaatatatttcttatcTGAACCTGTTTGCTGTGTTTCATGCAAATTTGCTAATGACTATGATCATTTTGCCTAGAACTACATTTTACCTAAAATAaggctttctgaaaaaaaaaaaaatgctgtcctGAGTTTGGAAAATGGATCcttaagaaaaagcagcaaacatTACTATAATGTTAATAAAAGCTAGTTTCCGGGATTGGCAGCTCAGTGGGGGATAGACCTGATATTTTACATTGATTTCTTCTAATTTGAtctattctttgattctgtaatTATCTAAATGTCTGTGTTTATTACTTTGTCCCTATTACCCCAAGATTTTAATGCCTTCTTATTGAATACATTCATCCTTTAGCGCCAATTTTCAAGTCGTCTTCCATTTGCAGGAGACAAAGTAAGCATAGAAAGAGGTAATGGTGAAAATTTCTGACTGAGCAGGCAACTGAGCCAACAAGATTCAAGTCTCAAATCATCATCACAGTGTAGGTATCCCGTCCTCTCTTCAGATGTACAAAGCTAAATAAACATTAATAGCTTAAAAAACCTCTCTAAAAAGTTTATTTGGGaaaatctgggaaaaaaaaaaaaaaaaaaaa
>XLOC_000154.TCONS_00000415
TCCTTTGTTTTAACGCGTGCTTTCGAGTTGCCTGGGCCCGCTGCAACTATAACCGTGCTGGGTATTAAGTACTTTCCCtatttaaaggaaaagacaggcatTGCTGCGTGCAGGGAGCGTTTCCATGAGTTAGAACCGCACATTTCATGTATGACGACAAATGTACGGAGAGGGCAAGGAGGgaaaatacaatatttatatatctttctttttttttttttcttttttttttttccccttaaatgaAAGCTGGTATTTCTTTTATCACCTCCTTTGCAATATTTCTGCCTGCTTCATTATTATGCACTGGGCATGGAATAAGCATGGAAAAAGCTCAGGGAGACTCCATATTAGAGCTAGTGCCCTAAATACCACTTTAATTTTCACTTACCCTATGTAAATAGTTACTAATGCTCTACTCATCCTCTCCACTTgaagatgttttaaaaatacgTAAATACTTCTGCATGTGGGATTATACATATATTCTTTATGCTCCCAGGTTTAGCGGGGGGCCAGCACCGAGTTCTCTTTTCAgagacacacacagacacacacagacacacacacacacacacacacacacacactgacacacacacaTGGAATTATGCTGGAATTGGCACCCCGCTTTGAAAAATGTagtcttttgtttatttgctaGCAGACATCATAGCACTGAATACATCTTTTGGTCTGACAATGGGACAGCTGAACAATGGTGCTGTCAAACTAGCTTAATGTATGTCTGGCGATGgggtgtttttgttgtgttttttctttccttttctcagccCCTTTTTCATTTCCCTTAATCTTTCTGTGTATGCAGTATAATATGAAGTCTATTGCCTAATTTGTGAAGGTTGTTTCATCTAAGATCCGCTGCTAATAGTGCAGGGAGGGGGAGGTTTGCATCTCACAATAATGTCCATGGCATTAAGTTGGAGATTTATTGGTACCAACCGCTCCTTTaactgtgaagagaaaacttatTGATTCTGAAAGCTTACAATACTGCTGTCAATCTGGCGAATGCATAGTTGCCAAATGTGCCCTTGCATGATTTTATGCCCGATCATATCAACTTTAACTGCTGTTTTGAAGATACTGCTTCTAATTTTGTTTAGGTAATGAAAATGCAATAAAGATGATAAATCAGATCTCAAAGTGGGAGCCTATGCTACTTTCCATTTTTATAATCCAGCTATTAGCATATGTTAGAATTTTTAAGGTCAGGCAGAATAATTTACCTGAATGATTCCTATTCGTATCCCAAAATCTAACAAATTATTCATATGACATTTCATGAATTATCTATCTATTTTGACAACCATAGTTTAGGATCAGAACAGttaacagtttttgttttgcatctGGAGAAATGTTCACGGACATTATGCATTAGGAAAAGAAACTGTTACAAAGCTCTTCAAAAATTTGGAGCCTTTACTTGGACAGCAGCCTGTGtcttaaatgaaatgaattgtCATCAGTCTCAGGGAGTTTCTGAAGCTGTTTAAAGCCTTTAAATAATTTGCATGCTAAGTAAATGCATCACTTTCAGTATAATTGTAATCTGTATTTCCAAGAGAACAGGTAGATGGTTGTCAGTGGAGTTTATTTTTCGCTTGGCTTAATTAATCTTAAGGGCttcgtgatttttttttttttttaacccagatCCTAGTGCATGATTTATACAGGGTCAGGACCccttaatttaaaacaaaacaaaacaaaacaaagcattaaaGATTTATTGGTATGGATCAGAACTTTCTAAGCATGTATTTTCAACAGCAATGTTTTATGGGGAGACTGAGTGCTTGTTATacatctttgcatttttttctattgttgTCTCATCTCCTTCCCTTGTGAGTTGAGATGGTATAAATCAATAGGAAAGAGTTTACATGAATAATAAGGTAATATTGCATAAAATACGCCTGAAGCATAGAGGTTATGGATTGTCAGGTGGTGCCTGCATGCCGTGTGCTGTGCATAAACATGAAGAGTGCACGGATGGTGTTTAATATAACGGGACCATGCAGTAATTCACCTTCTTGGGAGAACAACTTTGGAGCCAAACATTAACTAGTTCAAAACTGCTCTCCACTGCCAGCACTGGGTGCATTGCGTTTTACCAAGTTACCCGCCTGCAGCTTGTGCTTTCTGGCAGCTGATGCCCTTTGTGCTGGGAAGCCCAGTGAACGGCTCGCTCCGCTGACATGGAAATGCCCCTTTGGTGACTGCCCAGAGTAGCGTGGGTGCCACGTCTGTAGCACACACCAAGAGATACCTGGGCAGCACACCCACCCTCCACTTACAAGGACTATTCAATGCTAAAACTCTTTCCCAAGCGCTCTTCTCACAGGTGAGTTCATACTAAACTTACAGTAGCTCCTatgttttcagattaaatgcTGCATAAAATCCATCCAGTGCAGATTTTTTGCCTTAGATTGacaattactttttatttttccaaaggtGTTTTCTGACATTCCAATCACATCAAAGGCTAATTTTTGAATTAGTCTGTGTGAATcctgctacaaaaaaaaaaaaaaaaacctatgaatatttactgaaatactgctttttgaGCCATAACAATTATTATTAACATCAAAGAAAGTAAAGCAAATCTGTAACATACACTATTTCTTAGCATGCCTGAACAAAATTATTGGCTTTTGAGAGACTGTATAGGTTTAGAGCTCTCATGCATTAACATCACAGGTGTCCTCAACCTTACCTATGCTGAATCTTGCCCATTCACAAAGCAATGTGGTGCCTAGCAGTTGTCAAACTTGGTAACATCTGTTTCCATAATAGTGCTAAGAGAGCTAATACAGAGACTCGGCATGAGTTGTTATTTGTTCTTGCAAGGACCAGGAGTAATGCCAAAAAGAAATACTTGGTTGTacctggcagggcaaggtgcTAACCTGGGACTTGGCTTTCCATTTGCCATGGGAAATGGaagtgaaatatatttatttattagcctGGAATCTTTGTCTATATTTTTTCCCAGATTCACGTAGCACAATCTGTAACATCAACATGTTAATATTCTCTTtgttaaatgagaataaaaCTGAAGTGTTTCTGTTATCAAATTTAAGTATATAAGATTGCAAACTATACCTTTGGGgctgaaaaacaaaggagaGCATTCAATTAATATTCATATCTAGAAGTTTTACTGCAAGTGTAGATTGTGCTTGAATACTTAAGAAGTCATTCAGAAGTGAATCAATACTAATTATTGTAATCAGGAGGGTTAATTAGCTGAAGATGCTGCTGATGGAAAGTTCACTGCTTACAGCCCTGAAAACACCTAAGTTGATGAAATCTGAAAGCAAGATGTCGAGGAGGACTTTGTATAGAAAGAAAGGCTTGGCTTTCCTTTGACAGTTGTTCCACAGGGGAAGCATGCCTTTTACTTTGTCTTTTGCATGATATTTATTTGGGAAGTATTAGAAGATGCAACTAAATCTGTCTTGATGATATTTTGTGGTAGTTTCTCATTAAATGCAAGTACCATTTTGGATAACCTGTACTGTCTCCACAGCATTCATTTGCAGATTACCATAAATTAATATGGATAATCTTATGCATTTGAAATCTTGTTCCAGCACTGTTATGGAAagcagttatttttattttattttaccacTTATGTGCAGGCATGGGGTCCTTCCATGCTCTGTGTAGATAAATTGCACATGCACTCTGTCTAACATGCAGGTATACATCggtatgtatgtatacacatgCACATGTGCACACAAGTTTAAACATTTGTTTATTGTGGCTGTTTATTTCTATAATCCTCTTTCCCTAGAACTCCCAGTTAGTTTTAATCTGCAAAAAATTATTCAACTACACATAATTCAGGGATGAGCTATTGAACAAGTAGTTCATGAAATTTAAGTCAGATTATAAGGGataaaagctgaaaacaaacaacagaagaaagccATTATCTTTTCCCTTAATTAGAGCAGTTGTGTTTCTTAAAGTGAGCATTCCTGAATTCAGGAACATCTAGCTATACCAAACTGTATCTCACAGGTGAATTGTGGCAAGCTTTTTTCTCTAATGATGCCtagtttgttttgtgttgtattttttccctctagTTACATCTACTAGGGTTATAACCAAGATGAATGTCTGGACATTTATCTGAGCacactgtaaaaaaataaaataaaatctctgtCTTTCACACACACGCTCATGTAAACTCCCTGATGTAAAgtgatgtttttaaaagaaagaaattctgtttCAAAACATATTCTTCTTCACTCTCTAATACATTAGAGATTATCACGTGCAGGTGCTATTTGTCTTTGCAACTGCTTCCCTATGACTGTTTTACTGCTTCCAACACGTTTACTTGTATGTCAGCCATATAAAAGGTAACTGAAAATGGCAGCTGTTGAGAAAGCATGTCGCCATGCCTGGAATGACATGCATTATCAGGGCAGCAGGAGTTGCTGGCTCCACAGCCCATTCTGACTTGACCTGCTGAATGATTGGCTGCCTGGGATAGTGATGAATCGCTGGAGTTTATGAAACAGGACTGCTGGCATCCtcacagaggaaacaaaaactGGATTTTTCCTCTAACACTCATGTCATGgcaaaaacacagcttttctgttgttgttttgcttttgtgttatttcaccctgcagcagaagcaaatgCAGCAATTAAACTCACTTTAATACTGGTCTTGGCAAGTTAATGCTGTGCTGAAGATTAACTCTCTTTCTGGGATGGATAAAGGCATTGAGTGTCTATGTAGGAATTTTCCCAAATTTAGGGTGAATCTCTATCTGGACCCTAATTTTTTCATCTCTCATTCCAATTTTGAGACTTACATACCCTAAGTACTAATGAGCTCAAGCAGGATGCAAAATGGATTTTAGCTACTCTTACAACTCTATGCTCTGCTAAGGAGCAATGACCATTTCATGGGCTAATATCAGACAGATGCATCTTCAGGCTTTCTCAGCTAATGGCCAAATTGACATTGCTGGAAAGCATCGGCTCTCAAATTTGCACTCAGTTTCTAGGTGGTTCATGAAATTATATTATTCATTAAGACCACATTACTGGATTAGGCTCTTAAGAGTCAGTACTTGTAAGAAAGTATCGTGGTCTGTAAACCTGCACCGGTGCACCAAGGATGACACAGTGTGGATCACAAGCTGCCCTGTAAAACGCAACCAAGTAAAAATGATCCTTGTGTTTCAATTAAAACACCCAAAACTGTGTTTGAGAGTGGGGAACAGAGAGGATTACTTGCTTGTCTGTCCATGCAGCAAACTTGGTGCTGGTGTGCTAGCCTGTGTCCCTCATTCTGGCAGAATAAACTAATTTTAGGTCAATTCTCTGATTCAAAGGAATAGGATTACCAAAAAAATTGCTTAGGAAGTTTTAAATATGGCACTTATATGAAGATAATGCTTTTTGCTGTTACATTAGAGAGGGTTTTTCTTGAGTCTTATGCTTTGCTGCCTAAGCTTTTCTCCACCAGCTCTAAAAAGCAATTTGCATGCTTGCATTCACTATTAGACTTTTTTCAGCTTCCTCCAAATAATtcagcagtggctgctgctaGGCGCTGGACACCAGAGAGTCTGAATATCCTCTGTTATTTAAGGTACAGCCTTCTTGATGTCCCTGCAATGATTCTTAAACAGAGGAGGGCAAACTTTTACTGTACGGGAAGTGGTGGCATCAGAAACTGTTGCATGTGCCTTTGGGTGCACAAGGGGGAAACACCGTCCTTGCTTCCGAGTTCCCATGGCAGCAAATCAGCAGGTCATCTTCGAGAGCAGCCTTTGAGGATGCCAGACAACAGTCTGTCACGGGGAGGAAAAcggagcagagggctggaggggaaaaaattatAGAAAATCAGAGAGGGAACGTGGGAATTTGCTTTCCCTTTTAGACAAATagaagtgagaagaaaaaagcaagggCACCCTGATGTAGATCATCTGGAAATTGAACCTTGCAAGTGTAGATAGCTGTGGATGATGCAATGGTTGTGCTATGGAGTGAATTTAAGATTCAAATCCTGCACCTGCTCTCCCTGGAAGCTGCAGGTCAGCATCTGAAGAATTGAGGCCCTCTAGAAAGGAAACGGTGAATTATCAGAAAACTTAAATTCTCAGAGACTCTATTTTCAACTGTAACAATCTCTGGGTTTcgctttccttttcttctgcctaaaaaaattatctattttcagttaaaatgcgAGGAAGAAGCTCACTCTAAGGCCTGAAAATTTGCCTGCATCATTTCAGCCCACATTTAATTTTAATGAGAGAGTTATATAACCccctttaaaaataacaaaacactAACAGAACTGCATTGGCAACATCAGGTGTTCTGCAGAACTGCTCAAATGAATCATATGGAGATCTGCCTGTGCACGGCTGATGAACATACATTTAACTTAGTTAACCCCCACGCCTGAATGTAGCAATCCAAAgtgaccattttttttttttaatttttttttgagttgTTTTCACAAAAAGATACCAAAATAGTTGCCAGCCTTAGGGGCATCGTGGCTTATCATTTCTGTGTTATTTAATAGATTCAAAAGTTCCAGAATTATTGTGACCCTACAAAAGTGAAATCTTTTATGTTAAAAACTGAGCTAGCTGGTTTTCAATGTCTTGCTTCAGAACAGGAAGCCAATGTTCCTATTTGTTTTACTGAGTCTGAAATCTCTGAAATTGTTAAGAGCATCCCATTTAACAGGCAGTTCTGGGAGAAATAAACATTTGACTTTATAAATGTTCCTTTGGGAGAGAGAactcggggaaaaaaaaatcggAATTGGTGATTTTGAACCTGTTAAACATCTTGGTCTGGATTCAGTCTTTGACTTCAGAATGTCCCCAAGCCACTGGTTGCTGGAAGATGGAAAGGGTGACAGTACACTTGCCCTACTCGTTCTCTATCTCTGCGCACCCATTACAAGCTATTATCAGTGACAGGGCATGGACTAGGTGGACCTTCTGATCTGACCTATGTGGCAATTCTCACAATGTAGGtttaggggaaaaataaaaatacaagcaGGCACGGTGCAGTTTTCTGCACGTCTAAATGCCTTACAGTTGCTGTaggagctttttctttctttccttcatgtCTGATTTAATGGATTCTGTCTGCAGGAAATAACGATGTCAAACAAAGCTAGTTACTTTACATATTATCAGAGTGATTGTTTGTTATTTCTGAGGACCAAGATGTATGCTAGGCACTTCacgaacaaatgaaaaaagaccttcaagatgtTGCAAATTGAGTGTAAGGCGAGGGCCAATTGTTGGCggtgaaaaggaaagaaaaacacgtggCAGCAGTGAATGGGAAGGAAGACAGAGGTTAATGTTATGAAGATCCTGCAGTTACTCAAAGGTGCATGGCAGTAGGTTAATTTAGATCCTGTAATAAACCCCACAAATTTGTTTCCATCtggtttttaaaaagaagtctaCTTCTGGCTTCCTGTCTCTTTCCATGTCCCTTGTCCGTCCTCTTGCCTTGCTGCTGCCATATCGTAATTTTACAACTGCCTTTGCCCATTGCTTTGGGAATTGCTTCCCCTAGCACTAACTCCAGATCCAGCCCTTATCTGTACCCAGCCCATAACACCCTCTTCCCCTGTCTCTCCCACAACAACTGGCCCCCAAGCTGGACAAAAACCTTCAGAAATCTCAAAGTGATGATAAAATGGGGGAGTTTTTATTGTCTCCTAGTAGTTGTCACAGTGGGTTTGGGCTAGAATAAGAGATGTTTGGTTATGGTGGGCTTTTCCCCTGCCCAGTGAAGGCATTATTTGTGAGAATGGAGCTCCATACATATGAGCACCAGATGTGTGATCCTTCCCATCTTGTCATACAAGCTTCTTCACCTGAAGATACTATAAAAGCCAAATCCAACCATATGAAGTCTCTGTTATAGGTTCCTCTTCTAGGGTTGTctgaaaaggtgtttttttttctgctgaagtgCCCGTTATCTAGAAGGAAATCAGATTTGCCCAGAGCGTGCAGAACCCTTTTTACTTTActggttgggttgtggttggtGCTGAAATCAGTGAGTGATAATATAGttcataaaatataaaataaaatttaaaaagaggaaaaggggaaaagggaacaggaaaaagaaaaagaaaaatacgaagaaagaaaaagtcattGCCTGTGGCCAAGTTTGCGAGAGGACTGGATTGGTCTTGTGTGCCTATGCACAAAGTACTACACAAAGGCAACACCTATAGATCAAAAGCAGTTCTCTTCAGTAAGGTTGTAAACAAACAACAGGAAGGTGAGGCTGGGTCCTAGATATTTAGATTGCCACGGAGAGTCCAGCTGGAACACATGGGACTGGCCAGATGCTCAGCACCAGCCCTCAGCAGGATTTGACTCCATTAGTCATAAGTGACCATCCCAAGAATTGGAATGCTGTTAGCAAAGTTGGGTGTTCCTCCAAAACTTTGTAAAAGCCCTCGGTGGCCTAGAGTGTCCACCTCGTGCCACAAAACCTTGCCTAATTGTTTCACGAAGATTGAGTTACTACCTGCGAAATGGAACAAAGGCCTCATACCCAGAGTGTGATGAAATCACCCATTCAGTGGTATAAAatagaaagggggaaaaaaaaaaaaaagaaagagtagGAAGCTTTACTATAGCAACCAAGTTTACATAATATCAGTATGCTTCAAGTGAAAGCTCTAGAAATGCTTAATTTGAGGTACCTTTTTTTCCAGGGCTAATTTTAAATGAcgtttatttctgaaaattactGATTAGCTGCCACTGAATAGCCCATAGGTTCCTCCTCACAAGCAACTATGATTTCAGTACTCAAAATTCATTGATCACTTCTAGCCAAtaattgaattttcttttaaaaggctTTTGATTACATGCAAACTGTTTTGTATCTCAAAATATGATGAAGGGAAAGATgttatgtgttttgttttatttcaggagaaaatgtaaGGCAAATAAAAATTCCTTACTGGAATGTTAAGGGTTCATAAAGCAAAACTTTATTCCAATGTCAGACCTAACTGCTAAAGATGGACTTGTTACAAATACTCAAAATACTTGCAAAGGGTAAAAATGTACAGAATTGGGTCCATTGCTTTGGCTGCTCAAGGAATTTTACTGCTTCTCACATTAATTGCTTGCTGCTTTCATGCaattgtgcagctctgcacagataCTTTGTTCAATTTGTGCTtgtgtgctttgcttttctttccactgccttTCTTGAACCTTCAGAAGTGAAGCCCATAGACTTCCTGGTTCACTAACAGGCAGGCAGGCTCATTTCCTACCATAAAAACAAGATGCTCTATTTTCTTCTATTAGCCATGCTACTCCTTCCCAGCTCGTGGCTTACCCAGGAGGTTATTTCTTTGTGATAGATAGCAAACACCTGATTTGCATTCACTAGTACTATCTGGAccagatttctttttccacttgcaTTAGTGCAAGATCCTGAGTGATTCCACCAGAGTCATTTGAGCCTGCTCCCAATTTGCACCACCACTGCTGAGATCTGATTCTGCCTCCTCTCCTAGAAACTTGCTTTGATGCCAGAGATAAGCTGAATCCAGAACATGTTCATTGGCTTAGGGGAGAATAAAGCAGAGGATTTGAACTCTCTTCGTGCTGCCTTGCAGGCTCGGTGGAGAGTGAAGTCACTCGGAAACTTTCCCTTGAAGTGATTCCAAAGGTAGCATTTCCTTGGTGCAACACTGGGGGGCAAGTTGTTTAAAAGAATGGCAATTAAGGAATGAGTGAGGAGCAGTGTTTGGAGAGACAGCGCTACACTGAATTTGACTGTGGTACATGGAAGGCAAAGGATGAGAACGGTGACGGTGATGTCAGAGTGAGCTCATATGCTTCTGAGTGATCCAACAAGTCCTTTGTCTTTCTCCAGCCCTACCTCTATTGTGTGGGTTTCTTTTTGCTCTGAAGAGGTGTTCATTTTCAAAGGCTGAATTGTTTGGAGAATTGCATCTAACATTATCAATTTGAAAAGCCATTTAAATGGTGACTAATCTGCAAATGGGAGGTAGAACTGCTTGATCTGCTTTGTTAGATGCACGGAGAAACTGAGGCACTGAGAGTGTAACTGTGGGACAGATGGGTCTGGGCCTCTGAAATGAGGGCAGGTTGGGGAAAAGGCATTTGTAGCTGGAATGGAGTTAAATTCCCCAAACTGCTGATTCCAAATTCCAGGTTCCTTCCTTAAAATGGCCATATGCTCCATTAGCTGAAAATGCTTAATACCAGTGGACAGTGGTTGCACAGCAATAATGAAGCTCCTCTAAGCTCCTGTTTACCTCTATTGTCTGATATATACTGTGAAAATTAATGCAGCTTCATTTCCTATTACCCCTCTCCATTTCCCTCTGTACTGTAGTAACAGACCAaagcttcaatttttttttacctcagcagttttccttcatttttaataaaagttgCTGTTTTGCACACTGGTGCCCATCAGGAATGTGGCAACACCATTACAGATAACAGAGCCAATGTGCATATTTTTGttgatgtattttattttatttctccatgTTTGAGACTTAATTCATACGTAGGCACTACATAATTTATGTTTGAGAACCATATGATCTGAATGCAGTTTCTCCCTCTAAGCTTTCCTTGAGTCCTATCTGAGTATCTTTTATAGGCTgggtttctttttgcatttgaCCCTGTTCCTGCCTCTAACTTTTAAATGGCAAAAGCAAATGTGCTTTGAAAAGTGTGTTACACTGTAGTTGTTAAATAAAGCAATAACCTATGCACTTGTAATGCTTTCTCTATGACCTACTTACATACTACTTCACCCTCCTTATAGTATGATTAAAAGCTGCTTTGAATCCACTATTCCCTCAAGGGATTTGAGGCTAGAATTTAACAAACTGCTGAGAAGGCTTAAGTCAGTAAGAGGGCTTCCCTACAGCTTCTTCCAGCTAATTCACAtgtaattaaaaggaaaataaatatttcaaaagaacATACGTTCTAATGAAGCATTTTTTAAGCACTTACACCTTGTGAAATGGGGCAAATTTATAAAGATCTCACTATCTCACAGTCAGATTTCTAACAAAATTATTTGTGATGCTTCCCCCCTCCCTGTCCTTTCCATCCTATGACTTCAGCCAGCAGCGTTGGGAATGCAGACCTTGAAAGTGGCTGGGGAGAGTGACGTCTCTCAGATGTAGCACCAGCAAAGCGATGGAGAGCCCATGCTCTGGCGGATGGCTGGCGGAGAGGAATTGCGATCAATGGAGTAAAGGAGAGGCatagctttgctttgtgtttctctACAGAGATGTTTAGGTGCCACGGTGCTGAGGACAGTATGTGAACATATAGAACAGAGCAGATTAATAACACTATAGATATCTGTGCAGGACTGCAGCTGTCCTACGGGGATTGCGCTGAGGGCCAAGcgaaccttttctttctttagactTGCAAAGTAGGCAAAAATTTTAGCAGCCTGAggggtttttcttctttttaactgTTTAAAATGGAGAAGTACCTTGAAGAGTGCAATAAACCGGACTCTGAAAACTC
>XLOC_000200.TCONS_00000554
ACTGACTTTGAGATTTGCCCATGAAttttctgctggctgcagtgggTTGTAGCTGCTCAAAATTGTGTAAATGGGATGTTCAGAATAGCATCTTGGACTATCAAATGGTGATAAAGCGAGAGGATCATCCAGTCCTTTCTTGCACAGTGTCACATAAATAGAAATGCTCCTGGAGAATGTGATGACTATTCCCAAAGCTCACATGTCAGAGAAATATCCTCTTCTGTGTTTGGAAATGGAATCACAGAGGGCAGCACGTGACATCCATCCAACCCAGAGATGACTTTCCATCAAGGTGACTCTGGAGCACCAGAGAACATGCAGATAAGTAAATAGTCTGATGAATTTGTGTGAAGCATTAGTAATTCAGCTTTCCAGCTGCACAACAGTAACTTTAAAGTAAGGGATGGGTGCTGCAAGGACCTCTGGAGGGAATTTTACTCAACATTACATGAAAGTATTTCCACAACaaatttaataataaatatgaAACCATAAAATCAAttgcaaaagcaaacagaacatgTGGAACATGGGACACTATAACATGGGATAACTCAAGTTATTCCACAGAATACATTAAACAGCTACAGCCTGTTCAGAATCTGTGATGAGAAAAATGTGCAAATAGG
>XLOC_000207.TCONS_00000564
TTTCCTAATTGAAGAACTATAAAACTGAGTTGTGAGCCATTGCTGAAAGAATGTGAGGAACCCAGTTTAAGAAAGCTGTATATTGATAACAGTgtctaaggggaaaaaaaaaaaaaaacaggaaatatttttaaatgagaaagagCTATCAGGAATTTAAACAGGAAAGACTGAGTACTGTTTGTTGCTGCAGAATGCTAATGCTGTATGCAGAATGACCATTGCCCTGAAGATCTGCGCTTTTGACGGGAAGTCAATCTGAGGTCAGACAAACCAGGTCAGCAGTGCAGACTAGTCCACAAGGCACGTAGCTGGttaaagaagcagaaaatggaaCTAGAGACAAGGGAGTCAGATTGCAAACCAGAATTATGTTCAGAAGAAGATCTAGGTCACTGTAAAGAGAGCAAAGTGTGAGAGCCAGAGGAGGCAGGATACCAAGCCAAGTTTCCGTTCCTACGGAACTGGATCTGATATTACTTTATTGTTTATTTAGAAAGTGGCAATATGTTGTTATACATGGAAATACTGTGAGAAATAAACCTGATGTTAACATTGAATGAGTGCTGCCAAGATAGCCCATACTACAGTAGGCCAGTTAGCCTGAAAACATCCTggacaaaataacaaaacaggTGCACAATTCACTTTCTTATGAACTAACAATTAGGAATAAAATTAATTCTAATCAACATTTTACTGGATTTtgttctctggaaaaaaaaaagtgaaaatctgTACAGTTTTTGACTAAGTATTTCATGACATTCAAATTGAAATTGCAGCAATGTGCTTTATCTGTGATTCAGACCTTAGAGATATTTAAGATAAGTGAGATGACAGATTTTTTTAGATGTACATATTCTTTTGCTTTATATGGATGTGTAATTTTGTCATTCATGACATTTGTGTAAATGTGATGTCCAGATTCTAACTGTTGTGGAAGGGTTCTATAGAATACAGGAttaatttctgttctgttcaCATGCTGTTTGATATCTTTGAAGTAAATATCATACCACAGCTGATAATGTTTGCGCATGGGAGTGTAGGGGTTGTAGATGACCTCTGAAGACATCTAGTCCACCCCCACCCCGCTAATGCATGTTCCCTACAATAAGTTACCCAGGAAGGCATCCaagtgggttttgaatatctccagagaagactccacagcctttctgggcagccttttccagtgctcAGTAACCCTCAAAGAAGTTTATCCTCATGTTTTgacagaacttcctgtgttccagtttgtgcccattaccccttgttctgttgctgggcaccgttgaaaagagcctggcctcatctaCTTGACTGCTGCCCATTAGATATTtgtaagcattgataagatcctcGCTCAGTGTCCTCTGAGCTGAGCAGTTCCAGGTATCTCAGCTTTTCCTTGTAAGGGAAATGTTCCAGTCATCATCAGGATGACACACAGGCTGACAAATCATTAACTAATAATGGGTCTAGCACATTTGTACAGAATGACCTAGAGCAGTTATAATGCTGGaccatttctgagaagaaatggcttcaagctgcgccagggaaggttcaggctggacgttaggaaatactgctctgaaagggtggtcaggcactggaatgggctgcccagagaggtggtggagtcaccgagcctggtggtgttcaaagagcgtttggatgttgtgttgagggacatggtttagtgagaaccattggtgaagggcaaacgaatggttggactggatgatcctgtgggtcttttccaaccgtagcgattctgattctatgattctaagatgtGTTTTATTTCAGCCATACACAAAACTTTATGTGTGAGAATAGAGTATTATTCATTGTGTTATAGTATGTAACGACTCCAGAAATGACTGtattaagaaataaatgaaaatgtgtaATGTAacgctgaggaaaaaaattatgtacatattatatatatataattccaTATATGTGATATTTATGTAGGTAAACAAAGAATAAGTTTATGAACagatatttatttcttcttgaaGTTTTGATTAGACTACGATTGAAATGCTACTTAAAGAGCTAGTGTGGAACTACCATAAAAGGAAATTGAAAATCTACAGTCAGTGTAAAACTAGTCAAATGTAAAAACAGTCATAAAAATGACTGGGGAGAATTCTCTAATAAAAATGGTAAGGAATGTGAGAGCCAACAGAAGGAGCTGGCTGCAGTGTGCCTAACTTCACCTTGGACAGATTCTTCAGAAGGCATTGCACAGCTGGAATTCAGAGCAATCCTCTGATACCACACACTGAGAAGACTGTTGGAACTTACTTATCTCAGATGACAAGTTTTATATGGAAAATCAAACTAGGTACTCCATTTTTTATAATCCTTTCATGTCAGCATATCCATCATAAAGTAATTTAGAAATGAACTGTAGCAAATCTCTTGTAATTAGAGACAGTAAATGCCCTCAACGTGATCTTGTGAAAGAGCCATGGAAGAAGAGCTTTGCGTTGCCTTGCTTCAGTGAGGGCATATGGGCAGTGCCATGCTTGGATTGCAGagctggatctcctgctcctatggctcctctgcacagctttGAAGGTCTGTATCTGTGTATCTGCCTCTACTAATGTGCATCCTACAAAACAGGCACAAACATTCGTAGCTTATTATGCCCTATTTAAGGCCACAGTAAGACACCCAAAAACCTAGATTTCAGGGATGAAGAACAATAAAGATATCGTACAAGTTTGCTCTGGAATAAGAATTGTGCTATGGTCACACCAGTGTGGACTGCCTgaatataaatattatttttcatactGAATTTAACTTCCTCttcatatgtatgtgtgtgcatatgtatctatgtatatatatgtgtgtttatTCACAAGAATGTAACAGCTTCTAGTGGGTTGAAGCAGGCAGTGGGGTGTTCTCTCTATTcatacatttctgctttttaatagTGTCTATTCAGAGCAATACAAAAGCCTGATTGAATGCTGGGAGAAATTTTGTATCGTAGAGTCATTTAAATGTGGACTGGGGCATTCTCTGGACAGTTACATAAAAATGACAAGTGACCCTCTGTACAATAGTTGCTTTCAACATGATCCAAGGCCAAGGCAGGCTTTTGACAGTTACATAATGCAGATGGGTTCTGATCAGCCAACACTAAAATGTTCAGCACTGCACAAAATGAGAATCATATTTAtctaaaaactgaaacaaacaaacaaacaaaaaacagacaaaagttTTCATCTTCAGAATGCCAATTAATTCTCCATGTAATTAAATTCAAATTTAGAAATCTTTATTTCAGTCTGAACGCTAATGGGAAGATTGGGAAAGGCTTAAGTATGAATCTGGGAGTTCGAACTTTGATGCCTTTTTGTTTGAATACATTTTCTGTGCATTGTACATGTTTTATGAAATGGCAGATCTATCTGGGATATACATCTAGCATATATATGTGGTATTTTTCTGTGTATGatatgtgtgttttttattaagaaatattttactatGCCTTTAAAATAACTGTAGAATATTTTGGGTACTGAATTCACTAATCCAAATAATATAGCTTTTTCACTAGCATGCTGCCacctctgtttttcttgttgctttttccactgcaaaaattGTTCCTTAGTGCTTTATGCTTATTTGCAATTCCTTAGGCCAAAACaataatttcactgaaaaaaaacatcaagaatctatctgaaaaaataaaatacacatgCATCAGTAAACACCACATTGCAGCAGTGTGCATTTCCTCTACTCCAAATGGTAATAAAGTCTTAAACTACATGGAATTGTGGCATTTCACTGAACTGAATTTATACTGCAAAAGCCAAAGGCTttacaaacatatttttaatatgcTGCAGGGGAGCTATATCACAGGCTTGCTATCTCTACTATCATTTTTTCACTGTAACCCAAAGAGAAACCTGTTCCTATTGAAGGATAATTTATGGTCATCCttaaattctttctttcatttccaagtTGACAACAAGAATGTTAATTACTGGCATACAGGAGTAGTAATAACTTGAAATTAATGATCCTTTTCTGGTGTCCCTTTTTTGAGAATAATTGACCCCTTCTGTTTCTCAATAGATATTACAAAATATTGTAGATAATCATGTTCAAATACATCAATAAGTAAACTTTTATACAAATCCCCATTGCGAATACTAGTATCTTAATTTTGTGTGATTGAAGACAGTATTTTGTTAttctctctgatttttttcctcaacattTTTATCGACACAAATACTTCATAGTAGTGTTATTAAGAAGTGAATTATAAGTTGTATTAAAATAGGACTTCCATATTTGCCCTCAGGTTCTGTATTAATATGTATAAAGTGAATTACAGTGGAGAATTTTACCATAAAAGGGTT
>XLOC_000213.TCONS_00000605
ACCCGGCAGCACCACGGCGTTTCGTTTGCTCTCCCGGCAGCACATTCTGCTTGTAAACAGACGCCAGTTTTCTGTTAGTTCGCTCTTGAGAAATTTAAATGGCAGAGCGAGGTGACGTAGTACCCGACTGTGTGTAATTGTTGCTTGTTGCAGTGCAGCGTGACTCGCGTTTGGAGgttttctgctgccatctcctaCCTGCTTGTCAGCAAGGAAGATTATACGAGGCCTGAAACTCCAGCGCCGGCTCTGTGTTTAAGTTCCCCCCATCCTCCTGCAGCGTGGCTGCTGGCCGGCAGCTCGTGTGTTGTCCTCACCCCttcttcatatatatatatatatataggtgtTGTATAGGGTATATATAGGTCACAGATAGGTGTTGTCCTCACCCTTTCTTCAGTGGTAGAACGCACTGCATTGCTGCACCACCCTTACGGTGAGCATCCATCCCAAAATACTGAAGTCAAATACCCGTGTGTCTTTCTCTGTAAATACAAGACAGTGGGGAATAGGTTGTCTTCACCGTTACAGTAAAAAGGCAGGCCTACCTTCAGTATTACACGCAGCATTTTACTACACCTTGATAACACTGGGAAGGCAAAATCTGCACAAAGCAATGAAAGAGCACATCTTGCATCAATACCTGtttagaatcacagattcattCCAATGTaaggaagaaacagcagaaTAAATAGGTTTATAGTAAAACATTAAGCAgtgcccagttctgggctcctcggTTCAAGAaagggaactgctggagagtCCAGCGGGGGGCTGCAAAGGTGGCTGTGggcctggagcagctcctgtgtgaggaaaggctgagagagccgGGGCTGTTCAGCCCGGAGAGGAGAAGGCCGGGGGTGATCTCATCACTGCTTATAGACATCGAAAGGCTGGAAGCtgagtggatggggccaggctcttttcagtggtgcccaacAACAGCGCAGAGGACACAAAGCGGAATGTAGGCAGTTCCATACAAGCACGAGGAAAAACTTCACTGTGAGGAGGACAGGGCGCTGGGAGCTGCCCGGAGGTTGAGGGCGCGCCTCATGTGGAGGCGTCCAAAGCCCGCCCAGCCGCTTTCCCGCgtaacctgctgtagggagcctgctgcagcaggggtTGGGCTCCAGGATCTGCAGAAGTCCCTCCCAACCGCTGCGATTCTGTGAGAAATGTTGCCCTAAACCCGGACTGTAACAGCGGTACCACAGTGGCTGTTGGCAGCCCTCACCCCGCAGCGGCTGCTCTGAGATTTATGAGCTTGAGAGCCTCTGTGGGAATCACTCATCTGCGTGGCTGCAGCGAGATACAGAACCCACAGTGCTCTGACTGTAGGAGCTGGCTTTTTCCAGGAGACTTTAAATGGACTGTGGAAACTACACCGACGGGCTTCTCTCTGTTGTTCTGTATGCACTGAGGGACATCTGTGACCATTTTCAAGACCATAAAGAACAAAAGAGGCAGAACCATAACAGTAAAAATGCCAGACATGTATCAGTTCAGTGTCCAACGCGCATTAAGGATAAGCTTGGCAGAGTACTGCTTACTACAAACGTACTGCCATTTTAATGAAGATTATTATGAAGTATCAAAAGCGAATGTCATGGATTGGTAACCAAAACGTTTGTTTAAATGCACCTTCTTGTTGCACCTGAATGCTGCACATGCACCGATCAAATGCTTTTGGCTTTATGCTGTTAGCTGCTGACCAGGGCGGTACGACAGAGCCTTGCTGAGGTCTCCAAATAAAAGTACTGCTGTTGGAAATGTTAATTCAGCTCCTGACAGCCCCACCAGCTTGGTTTCCATGCACCCATTCCCTTGGGCTGGCGTCCGTTCAGCTTCTAGCATGGAAATAAGTGTGCCAAGAGTAGATTGAAAACATTTGATAGCGCTTAGGCATCTTTATACTGTTCTTGTCTACAAAATCAGCAAAATGCAATTAttgctcctattttttttttcttaccattCATTAAAAGCGAATCTGTTCACCTTGggaaacagaggggaaaattAGCCTTCCTGTGTGTACAGAACGTGCTTACATCGTATCGCAGTGTTGTTTATCTTAGAAGACCAGAAAAGCATTGTTTGCTGTAGCCACAGTTTTCAGGACAACCGGTGGCACATCCACACACTTTGCAGTCACCACCCGAACAATTGGACTCCATGGGACAGCCGGGACTGGCGTGGCCCTGGAGTGGCAGCTGCTGACAGCACGAGCCCTGTGCAGCAGTGGAAGAGCTCCCACCCCTTGCTGTGCTCTCACGTCCTTCACGGCAGGCCGGAAGGAGTGGAAGTTTCCCCACGGCCTTTCCTCCCAGAGGCAGCTGAGGAACTTGTCTCTTTTCTGGCTGCTCAGGGTCAGACATTTGGAGCAGGGCGGACAGCCGGGGCCAGGAATGCCTTTTATTACAGCGTTCATCTGCCAACACTTCAGAATCCATCAAACCCACAGAAGGGAGCTTAACGCTGCAGAGAGGACCTACAATAATCACACCATTTAATGCTTTTCCAAACACTGACTGCCATCGGCTCTCAGGGCTGTGTGACAGCTTGCTCTTTCTCACTTGCACCTAACGTGTGAGATGCCTGAGCTCCTGTAGTTCTTTTCTGAAGCATGGAGCAGTGGAGCAAACCTGAGAAGTACTGACCTACACAGTTTCAAATAATACCTTCCTGCAACTGGAAAGACAATTTGCTTCACTGATGTCTTCACAGGACCCAAAATAATGCAGGCTATTTAAGGGTCCCTAgggattttcattttaaaaaagtgtAATTAATGATTGAAACATTGGTATGCAAAAGGATGCAAGCGAAGCAAAACTCTACATCCCCTTGtttgggaaaggaagagaagagaaagtggAAGGGAAACAGAAGTCCTACTCTTGTTTTTTCAGCAAATATTCACTTAGAAATGAATCTTCTCCAAACACAGCTGCCTGTCTGTGACTCTGAATGTGACAGAGGTCTCCGTATCTGCTCTCCAGGACAGGGAGCTGCCGTGGCCACGTTTCCAGGAACAAATAAGCTGAACTCTATCTGCCTGGACTTAAAATAGCCACATAGCTCATCGTTCCTTCAATACCAGCTTGTCTGTTCTGCAGGAGCCTCGCGGCAGGAGAGCTGTGGGCTTCACAACTGGTTTTGGCTCTAGTTTGCTTTTGACTAACTTGTTTTAAATCATTGCTGTTATAGCAACAGTGAATAGTATTGTAAATCCACTTTTACCAACACCCTCATATCAGCTTGCCTTCAGTCAAATCTTTGCTTTACTGAAGTGAAAATAGCAAGACTTTCtcaaagatgaagaaaattgATCAATGAAGCTAGATTAGGGCTGTAACTGAAGGAAGAAGGAATTTCTTATGGGCTTTCAAAGGCCATTGTAACTGCAATAAAGGTATCAAAATGTCACAGCAGACACTTTTCTGTGTGTAAACAAAGTCCTTTGTTCACGTACAATACAGACATTACAAAATACATATAACTACGTATACATGAAGGTATGTATACAAAggtagctctgaaagtaatgcctcctgttttattatgttggcccatgatgtcagaggtggatgttggtggtgtggcagcagaggttgaaccttcctgccagtatCCCAacacattttgttgctgtgtgacagatggcagcagaagggcaggacgacagaatggcatctgaggtagaagtgtgtatgaagcaaaggtgaggagctgaattcctccacgcagaaaaaaaaattgcactctGACATTCATCACCACTTGCTGAGTGTTTGTGGAGACCAACGTCCTCCAGTTGGAgggtggatgtgagcacagtgaggtggtgggtggtgcatttcagcagtggtacaATGACAGTGAggcacctctgctgtgcagacTGCTgcgagcacagcatgcaggctgttGCTCATCAATGATAAAGTGTGTTGCTAacggtggtgactgttgaaaaaatagtttgtagctgagaatttgctttattgAATAGTGTTATTGAGCTCTTTGTATCCATTGTAGcttgcatggaaataaataggaggcgttacATTTGGAGCAACCTCCGCACTTCATATCAAATTCAAAATGAGagtctctgcagcagctgcattcAGTGGGAGCCTCACGTCGCCTCCAGCACACGCCTGCACCACGTCATGAGCAGATGCAGAGATTGTACAGAGCTCAGAAATCTGAGGCATTAGCGTGCCTTCTTTGTCATCCCCACCCAGAACTCCCTGGAGAGAAGCTCTCGCTgtcagctctcctcccatgAAACCTTTGGGACTCTTTTATTGGGCTGAGTTGAGGTTAGCGGGCTTTCCCAGCTCAGGATCTCAATGCTTTGTCTCCACCTTTTGCCACTGTTTCTGTTCTGGAGAAATAAGCCATCGTTTGTATCTAAGTAAATCAAGCAACTTGGTGCctctctgtttgttttttccaagtGTTGTAATAATTTCTCTTCTCCACAGAAGCACTACTCAGTATGCCCACACTGGGCTGTACGAAGCAGCTCAACAAGGAGGAAAGGGCAACtgcagcccaggccaggcagcaCCGAGGGGTAAAATCCCAGCACGGCACAACCTGAAGGCAGCTCATCTTTCACTGCTCACCTCAGCTTCCCACTCACACAAACAGCAATAGCTACGTTTGTAAAGCTATACAATAAAGAGCTTTGTCTCCACGGGTCGTCCTTGGAGTCTCTCTGTCTTATTGATGTAACCGGATTGTCGTGCCTGAAGTTTCTAGATGGTGCAAGTAGAAAAGTCCTCACACGAGCACTGGCCAGGGGGAAGATCCTGCGCTTACATCTCATTAGAATATATTTACATGAAATAAGGACACCCAAAACATTTAAATGTACGTCTTGGGCGGCATGGAGGAGCTTTGGGATCCAGTCACAAGGGAATGAATGATATTAAAGCAAGCCTAACACACAACGACCACATCTGGATCCCAAACACGGGCAATAACCCGACTCCTCCCCATCTGCTGACGTCACgctgcagtggcacagtgtGCTGAGACGTGTGCAGTCCTGCCCTGCTTGGAGGCAGGAATGCTGCACACACCACGGGCAGCCCCGGCCTGCAGCGAGCGCTGGGGCAGCAGTCAGCAGGGCTGCGGGGCGCCCGGCAGCTCCGGTgtctgcagggcaggggccAGAAAGCAGCCAGACcttccttcatgcagaaaaaggAGCTTTGTCACAGGAAGAAGAGATGCTGGGAAGGCCTTACTTGATACACGAGCATCATGGAGCTAAAAATTGGCCCCAGCTCACCCTCTGAATATTCTAACCGAGGTTCACGGCGAGTTGCCGTGAAGCCATGCAGAGAGAGCCCTGAGTTAGAGCACAAAGCACGGAGGTTTGCAACAACACTTTGCACAGCCTGGGTGCTCTGACAGGCCCAGGAGGAGAACCGCTTCTCAGCAGCATTCGCTGCAGGAGGCAAAGCCTGCTGCAAGCCCACCTGCCGGGCGGAGCTGGAGAAGAACCCCATGCTGGGTGCGACCAAGAGAAGGCCGGCATTGCTTGAGCTCCAACAAAGGCCtgattccttcattttttttactagaaaagtaaaaaaacccACCTATTTTGAGGGTGCTCCAAACCAAGTGGGGCTCAGCTCCCCtaaactgaaaaactgaatgGGAGAAATAAATGGGTGAGGGGGTTAAACTCAGGGCCAGCTTGGATACCATGCAGTCTCTACAATGTAAAGACTTCATTTACCCACAGGTTAGGTTCCTACACTTTGCCTACAGTTCTGAGGGTGGATTAAAACAAACGAAAGATCTGCCACTTCACTGTTCTTCCCAGCCTCTCTAAACTTGCATTTATTTGCTCTCTAAGGACACAGAAG
>XLOC_000213.TCONS_00000607
ACCCGGCAGCACCACGGCGTTTCGTTTGCTCTCCCGGCAGCACATTCTGCTTGTAAACAGACGCCAGTTTTCTGTTAGTTCGCTCTTGAGAAATTTAAATGGCAGAGCGAGGTGACGTAGTACCCGACTGTGTGTAATTGTTGCTTGTTGCAGTGCAGCGTGACTCGCGTTTGGAGgttttctgctgccatctcctaCCTGCTTGTCAGCAAGGAAGATTATACGAGGCCTGAAACTCCAGCGCCGGCTCTGTGTTTAAGTTCCCCCCATCCTCCTGCAGCGTGGCTGCTGGCCGGCAGCTCGTGTGTTGTCCTCACCCCttcttcatatatatatatatatataggtgtTGTATAGGGTATATATAGGTCACAGATAGGTGTTGTCCTCACCCTTTCTTCAGTGGTAGAACGCACTGCATTGCTGCACCACCCTTACGGTGAGCATCCATCCCAAAATACTGAAGTCAAATACCCGTGTGTCTTTCTCTGTAAATACAAGACAGTGGGGAATAGGTTGTCTTCACCGTTACAGTAAAAAGGCAGGCCTACCTTCAGTATTACACGCAGCATTTTACTACACCTTGATAACACTGGGAAGGCAAAATCTGCACAAAGCAATGAAAGAGCACATCTTGCATCAATACCTGtttagaatcacagattcattCCAATGTaaggaagaaacagcagaaTAAATAGGTTTATAGTAAAACATTAAGCAgtgcccagttctgggctcctcggTTCAAGAaagggaactgctggagagtCCAGCGGGGGGCTGCAAAGGTGGCTGTGggcctggagcagctcctgtgtgaggaaaggctgagagagccgGGGCTGTTCAGCCCGGAGAGGAGAAGGCCGGGGGTGATCTCATCACTGCTTATAGACATCGAAAGGCTGGAAGCtgagtggatggggccaggctcttttcagtggtgcccaacAACAGCGCAGAGGACACAAAGCGGAATGTAGGCAGTTCCATACAAGCACGAGGAAAAACTTCACTGTGAGGAGGACAGGGCGCTGGGAGCTGCCCGGAGGTTGAGGGCGCGCCTCATGTGGAGGCGTCCAAAGCCCGCCCAGCCGCTTTCCCGCgtaacctgctgtagggagcctgctgcagcaggggtTGGGCTCCAGGATCTGCAGAAGTCCCTCCCAACCGCTGCGATTCTGTGAGAAATGTTGCCCTAAACCCGGACTGTAACAGCGGTACCACAGTGGCTGTTGGCAGCCCTCACCCCGCAGCGGCTGCTCTGAGATTTATGAGCTTGAGAGCCTCTGTGGGAATCACTCATCTGCGTGGCTGCAGCGAGATACAGAACCCACAGTGCTCTGACTGTAGGAGCTGGCTTTTTCCAGGAGACTTTAAATGGACTGTGGAAACTACACCGACGGGCTTCTCTCTGTTGTTCTGTATGCACTGAGGGACATCTGTGACCATTTTCAAGACCATAAAGAACAAAAGAGGCAGAACCATAACAGTAAAAATGCCAGACATGTATCAGTTCAGTGTCCAACGCGCATTAAGGATAAGCTTGGCAGAGTACTGCTTACTACAAACGTACTGCCATTTTAATGAAGATTATTATGAAGTATCAAAAGCGAATGTCATGGATTGGTAACCAAAACGTTTGTTTAAATGCACCTTCTTGTTGCACCTGAATGCTGCACATGCACCGATCAAATGCTTTTGGCTTTATGCTGTTAGCTGCTGACCAGGGCGGTACGACAGAGCCTTGCTGAGGTCTCCAAATAAAAGTACTGCTGTTGGAAATGTTAATTCAGCTCCTGACAGCCCCACCAGCTTGGTTTCCATGCACCCATTCCCTTGGGCTGGCGTCCGTTCAGCTTCTAGCATGGAAATAAGTGTGCCAAGAGTAGATTGAAAACATTTGATAGCGCTTAGGCATCTTTATACTGTTCTTGTCTACAAAATCAGCAAAATGCAATTAttgctcctattttttttttcttaccattCATTAAAAGCGAATCTGTTCACCTTGggaaacagaggggaaaattAGCCTTCCTGTGTGTACAGAACGTGCTTACATCGTATCGCAGTGTTGTTTATCTTAGAAGACCAGAAAAGCATTGTTTGCTGTAGCCACAGTTTTCAGGACAACCGGTGGCACATCCACACACTTTGCAGTCACCACCCGAACAATTGGACTCCATGGGACAGCCGGGACTGGCGTGGCCCTGGAGTGGCAGCTGCTGACAGCACGAGCCCTGTGCAGCAGTGGAAGAGCTCCCACCCCTTGCTGTGCTCTCACGTCCTTCACGGCAGGCCGGAAGGAGTGGAAGTTTCCCCACGGCCTTTCCTCCCAGAGGCAGCTGAGGAACTTGTCTCTTTTCTGGCTGCTCAGGGTCAGACATTTGGAGCAGGGCGGACAGCCGGGGCCAGGAATGCCTTTTATTACAGCGTTCATCTGCCAACACTTCAGAATCCATCAAACCCACAGAAGGGAGCTTAACGCTGCAGAGAGGACCTACAATAATCACACCATTTAATGCTTTTCCAAACACTGACTGCCATCGGCTCTCAGGGCTGTGTGACAGCTTGCTCTTTCTCACTTGCACCTAACGTGTGAGATGCCTGAGCTCCTGTAGTTCTTTTCTGAAGCATGGAGCAGTGGAGCAAACCTGAGAAGTACTGACCTACACAGTTTCAAATAATACCTTCCTGCAACTGGAAAGACAATTTGCTTCACTGATGTCTTCACAGGACCCAAAATAATGCAGGCTATTTAAGGGTCCCTAgggattttcattttaaaaaagtgtAATTAATGATTGAAACATTGGTATGCAAAAGGATGCAAGCGAAGCAAAACTCTACATCCCCTTGtttgggaaaggaagagaagagaaagtggAAGGGAAACAGAAGTCCTACTCTTGTTTTTTCAGCAAATATTCACTTAGAAATGAATCTTCTCCAAACACAGCTGCCTGTCTGTGACTCTGAATGTGACAGAGGTCTCCGTATCTGCTCTCCAGGACAGGGAGCTGCCGTGGCCACGTTTCCAGGAACAAATAAGCTGAACTCTATCTGCCTGGACTTAAAATAGCCACATAGCTCATCGTTCCTTCAATACCAGCTTGTCTGTTCTGCAGGAGCCTCGCGGCAGGAGAGCTGTGGGCTTCACAACTGGTTTTGGCTCTAGTTTGCTTTTGACTAACTTGTTTTAAATCATTGCTGTTATAGCAACAGTGAATAGTATTGTAAATCCACTTTTACCAACACCCTCATATCAGCTTGCCTTCAGTCAAATCTTTGCTTTACTGAAGTGAAAATAGCAAGACTTTCtcaaagatgaagaaaattgATCAATGAAGCTAGATTAGGGCTGTAACTGAAGGAAGAAGGAATTTCTTATGGGCTTTCAAAGGCCATTGTAACTGCAATAAAGGTATCAAAATGTCACAGCAGACACTTTTCTGTGTGTAAACAAAGTCCTTTGTTCACGTACAATACAGACATTACAAAATACATATAACTACGTATACATGAAGGTATGTATACAAAggtagctctgaaagtaatgcctcctgttttattatgttggcccatgatgtcagaggtggatgttggtggtgtggcagcagaggttgaaccttcctgccagtatCCCAacacattttgttgctgtgtgacagatggcagcagaagggcaggacgacagaatggcatctgaggtagaagtgtgtatgaagcaaaggtgaggagctgaattcctccacgcagaaaaaaaaattgcactctGACATTCATCACCACTTGCTGAGTGTTTGTGGAGACCAACGTCCTCCAGTTGGAgggtggatgtgagcacagtgaggtggtgggtggtgcatttcagcagtggtacaATGACAGTGAggcacctctgctgtgcagacTGCTgcgagcacagcatgcaggctgttGCTCATCAATGATAAAGTGTGTTGCTAacggtggtgactgttgaaaaaatagtttgtagctgagaatttgctttattgAATAGTGTTATTGAGCTCTTTGTATCCATTGTAGcttgcatggaaataaataggaggcgttacATTTGGAGCAACCTCCGCACTTCATATCAAATTCAAAATGAGagtctctgcagcagctgcattcAGTGGGAGCCTCACGTCGCCTCCAGCACACGCCTGCACCACGTCATGAGCAGAAGCACTACTCAGTATGCCCACACTGGGCTGTACGAAGCAGCTCAACAAGGAGGAAAGGGCAACtgcagcccaggccaggcagcaCCGAGGGGTAAAATCCCAGCACGGCACAACCTGAAGGCAGCTCATCTTTCACTGCTCACCTCAGCTTCCCACTCACACAAACAGCAATAGCTACGTTTGTAAAGCTATACAATAAAGAGCTTTGTCTCCACGGGTCGTCCTTGGAGTCTCTCTGTCTTATTGATGTAACCGGATTGTCGTGCCTGAAGTTTCTAGATGGTGCAAGTAGAAAAGTCCTCACACGAGCACTGGCCAGGGGGAAGATCCTGCGCTTACATCTCATTAGAATATATTTACATGAAATAAGGACACCCAAAACATTTAAATGTACGTCTTGGGCGGCATGGAGGAGCTTTGGGATCCAGTCACAAGGGAATGAATGATATTAAAGCAAGCCTAACACACAACGACCACATCTGGATCCCAAACACGGGCAATAACCCGACTCCTCCCCATCTGCTGACGTCACgctgcagtggcacagtgtGCTGAGACGTGTGCAGTCCTGCCCTGCTTGGAGGCAGGAATGCTGCACACACCACGGGCAGCCCCGGCCTGCAGCGAGCGCTGGGGCAGCAGTCAGCAGGGCTGCGGGGCGCCCGGCAGCTCCGGTgtctgcagggcaggggccAGAAAGCAGCCAGACcttccttcatgcagaaaaaggAGCTTTGTCACAGGAAGAAGAGATGCTGGGAAGGCCTTACTTGATACACGAGCATCATGGAGCTAAAAATTGGCCCCAGCTCACCCTCTGAATATTCTAACCGAGGTTCACGGCGAGTTGCCGTGAAGCCATGCAGAGAGAGCCCTGAGTTAGAGCACAAAGCACGGAGGTTTGCAACAACACTTTGCACAGCCTGGGTGCTCTGACAGGCCCAGGAGGAGAACCGCTTCTCAGCAGCATTCGCTGCAGGAGGCAAAGCCTGCTGCAAGCCCACCTGCCGGGCGGAGCTGGAGAAGAACCCCATGCTGGGTGCGACCAAGAGAAGGCCGGCATTGCTTGAGCTCCAACAAAGGCCtgattccttcattttttttactagaaaagtaaaaaaacccACCTATTTTGAGGGTGCTCCAAACCAAGTGGGGCTCAGCTCCCCtaaactgaaaaactgaatgGGAGAAATAAATGGGTGAGGGGGTTAAACTCAGGGCCAGCTTGGATACCATGCAGTCTCTACAATGTAAAGACTTCATTTACCCACAGGTTAGGTTCCTACACTTTGCCTACAGTTCTGAGGGTGGATTAAAACAAACGAAAGATCTGCCACTTCACTGTTCTTCCCAGCCTCTCTAAACTTGCATTTATTTGCTCTCTAAGGACACAGAAG
>XLOC_000213.TCONS_00000608
ACCCGGCAGCACCACGGCGTTTCGTTTGCTCTCCCGGCAGCACATTCTGCTTGTAAACAGACGCCAGTTTTCTGTTAGTTCGCTCTTGAGAAATTTAAATGGCAGAGCGAGGTGACGTAGTACCCGACTGTGTGTAATTGTTGCTTGTTGCAGTGCAGCGTGACTCGCGTTTGGAGgttttctgctgccatctcctaCCTGCTTGTCAGCAAGGAAGATTATACGAGGCCTGAAACTCCAGCGCCGGCTCTGTGTTTAAGTTCCCCCCATCCTCCTGCAGCGTGGCTGCTGGCCGGCAGCTCGTGTGTTGTCCTCACCCCttcttcatatatatatatatatataggtgtTGTATAGGGTATATATAGGTCACAGATAGGTGTTGTCCTCACCCTTTCTTCAGTGGTAGAACGCACTGCATTGCTGCACCACCCTTACGGTGAGCATCCATCCCAAAATACTGAAGTCAAATACCCGTGTGTCTTTCTCTGTAAATACAAGACAGTGGGGAATAGGTTGTCTTCACCGTTACAGTAAAAAGGCAGGCCTACCTTCAGTATTACACGCAGCATTTTACTACACCTTGATAACACTGGGAAGGCAAAATCTGCACAAAGCAATGAAAGAGCACATCTTGCATCAATACCTGtttagaatcacagattcattCCAATGTaaggaagaaacagcagaaTAAATAGGTTTATAGTAAAACATTAAGCAgtgcccagttctgggctcctcggTTCAAGAaagggaactgctggagagtCCAGCGGGGGGCTGCAAAGGTGGCTGTGggcctggagcagctcctgtgtgaggaaaggctgagagagccgGGGCTGTTCAGCCCGGAGAGGAGAAGGCCGGGGGTGATCTCATCACTGCTTATAGACATCGAAAGGCTGGAAGCtgagtggatggggccaggctcttttcagtggtgcccaacAACAGCGCAGAGGACACAAAGCGGAATGTAGGCAGTTCCATACAAGCACGAGGAAAAACTTCACTGTGAGGAGGACAGGGCGCTGGGAGCTGCCCGGAGGTTGAGGGCGCGCCTCATGTGGAGGCGTCCAAAGCCCGCCCAGCCGCTTTCCCGCgtaacctgctgtagggagcctgctgcagcaggggtTGGGCTCCAGGATCTGCAGAAGTCCCTCCCAACCGCTGCGATTCTGTGAGAAATGTTGCCCTAAACCCGGACTGTAACAGCGGTACCACAGTGGCTGTTGGCAGCCCTCACCCCGCAGCGGCTGCTCTGAGATTTATGAGCTTGAGAGCCTCTGTGGGAATCACTCATCTGCGTGGCTGCAGCGAGATACAGAACCCACAGTGCTCTGACTGTAGGAGCTGGCTTTTTCCAGGAGACTTTAAATGGACTGTGGAAACTACACCGACGGGCTTCTCTCTGTTGTTCTGTATGCACTGAGGGACATCTGTGACCATTTTCAAGACCATAAAGAACAAAAGAGGCAGAACCATAACAGTAAAAATGCCAGACATGTATCAGTTCAGTGTCCAACGCGCATTAAGGATAAGCTTGGCAGAGTACTGCTTACTACAAACGTACTGCCATTTTAATGAAGATTATTATGAAGTATCAAAAGCGAATGTCATGGATTGGTAACCAAAACGTTTGTTTAAATGCACCTTCTTGTTGCACCTGAATGCTGCACATGCACCGATCAAATGCTTTTGGCTTTATGCTGTTAGCTGCTGACCAGGGCGGTACGACAGAGCCTTGCTGAGGTCTCCAAATAAAAGTACTGCTGTTGGAAATGTTAATTCAGCTCCTGACAGCCCCACCAGCTTGGTTTCCATGCACCCATTCCCTTGGGCTGGCGTCCGTTCAGCTTCTAGCATGGAAATAAGTGTGCCAAGAGTAGATTGAAAACATTTGATAGCGCTTAGGCATCTTTATACTGTTCTTGTCTACAAAATCAGCAAAATGCAATTAttgctcctattttttttttcttaccattCATTAAAAGCGAATCTGTTCACCTTGggaaacagaggggaaaattAGCCTTCCTGTGTGTACAGAACGTGCTTACATCGTATCGCAGTGTTGTTTATCTTAGAAGACCAGAAAAGCATTGTTTGCTGTAGCCACAGTTTTCAGGACAACCGGTGGCACATCCACACACTTTGCAGTCACCACCCGAACAATTGGACTCCATGGGACAGCCGGGACTGGCGTGGCCCTGGAGTGGCAGCTGCTGACAGCACGAGCCCTGTGCAGCAGTGGAAGAGCTCCCACCCCTTGCTGTGCTCTCACGTCCTTCACGGCAGGCCGGAAGGAGTGGAAGTTTCCCCACGGCCTTTCCTCCCAGAGGCAGCTGAGGAACTTGTCTCTTTTCTGGCTGCTCAGGGTCAGACATTTGGAGCAGGGCGGACAGCCGGGGCCAGGAATGCCTTTTATTACAGCGTTCATCTGCCAACACTTCAGAATCCATCAAACCCACAGAAGGGAGCTTAACGCTGCAGAGAGGACCTACAATAATCACACCATTTAATGCTTTTCCAAACACTGACTGCCATCGGCTCTCAGGGCTGTGTGACAGCTTGCTCTTTCTCACTTGCACCTAACGTGTGAGATGCCTGAGCTCCTGTAGTTCTTTTCTGAAGCATGGAGCAGTGGAGCAAACCTGAGAAGTACTGACCTACACAGTTTCAAATAATACCTTCCTGCAACTGGAAAGACAATTTGCTTCACTGATGTCTTCACAGGACCCAAAATAATGCAGGCTATTTAAGGGTCCCTAgggattttcattttaaaaaagtgtAATTAATGATTGAAACATTGGTATGCAAAAGGATGCAAGCGAAGCAAAACTCTACATCCCCTTGtttgggaaaggaagagaagagaaagtggAAGGGAAACAGAAGTCCTACTCTTGTTTTTTCAGCAAATATTCACTTAGAAATGAATCTTCTCCAAACACAGCTGCCTGTCTGTGACTCTGAATGTGACAGAGGTCTCCGTATCTGCTCTCCAGGACAGGGAGCTGCCGTGGCCACGTTTCCAGGAACAAATAAGCTGAACTCTATCTGCCTGGACTTAAAATAGCCACATAGCTCATCGTTCCTTCAATACCAGCTTGTCTGTTCTGCAGGAGCCTCGCGGCAGGAGAGCTGTGGGCTTCACAACTGGTTTTGGCTCTAGTTTGCTTTTGACTAACTTGTTTTAAATCATTGCTGTTATAGCAACAGTGAATAGTATTGTAAATCCACTTTTACCAACACCCTCATATCAGCTTGCCTTCAGTCAAATCTTTGCTTTACTGAAGTGAAAATAGCAAGACTTTCtcaaagatgaagaaaattgATCAATGAAGCTAGATTAGGGCTGTAACTGAAGGAAGAAGGAATTTCTTATGGGCTTTCAAAGGCCATTGTAACTGCAATAAAGGTATCAAAATGTCACAGCAGACACTTTTCTGTGTGTAAACAAAGTCCTTTGTTCACGTACAATACAGACATTACAAAATACATATAACTACGTATACATGAAGGTATGTATACAAAggtagctctgaaagtaatgcctcctgttttattatgttggcccatgatgtcagaggtggatgttggtggtgtggcagcagaggttgaaccttcctgccagtatCCCAacacattttgttgctgtgtgacagatggcagcagaagggcaggacgacagaatggcatctgaggtagaagtgtgtatgaagcaaaggtgaggagctgaattcctccacgcagaaaaaaaaattgcactctGACATTCATCACCACTTGCTGAGTGTTTGTGGAGACCAACGTCCTCCAGTTGGAgggtggatgtgagcacagtgaggtggtgggtggtgcatttcagcagtggtacaATGACAGTGAggcacctctgctgtgcagacTGCTgcgagcacagcatgcaggctgttGCTCATCAATGATAAAttgcatggaaataaataggaggcgttacATTTGGAGCAACCTCCGCACTTCATATCAAATTCAAAATGAGagtctctgcagcagctgcattcAGTGGGAGCCTCACGTCGCCTCCAGCACACGCCTGCACCACGTCATGAGCAGAGTAAGAGGGGTTCCAATTACTGCCCATTTACAGATGATTCCCAACAAACCCGTTTTAGTGACAGTGCGATCATGGCAAAGTCTGTATCCATCCATAGGGGTGGTTTATTTGCTCTCTGATGGCGTTAAGCAAAATCAAGTTGGATCTGAAAGCTTCTATCGCAAAGCCaggaaacagcttttctttgcGTATGTTCCACGTACCCTGAAGTGAATAaagtgcagcccagcagctgtgGGCACCATCAGCAAGCAGAAGGAAACTTTACACAGATGTCTGGATGGTAAAAGCTTTATTATTTTAGTTGCAGAGATTGTACAGAGCTCAGAAATCTGAGGCATTAGCGTGCCTTCTTTGTCATCCCCACCCAGAACTCCCTGGAGAGAAGCTCTCGCTgtcagctctcctcccatgAAACCTTTGGGACTCTTTTATTGGGCTGAGTTGAGGTTAGCGGGCTTTCCCAGCTCAGGATCTCAATGCTTTGTCTCCACCTTTTGCCACTGTTTCTGTTCTGGAGAAATAAGCCATCAGCACTACTCAGTATGCCCACACTGGGCTGTACGAAGCAGCTCAACAAGGAGGAAAGGGCAACtgcagcccaggccaggcagcaCCGAGGGGTAAAATCCCAGCACGGCACAACCTGAAGGCAGCTCATCTTTCACTGCTCACCTCAGCTTCCCACTCACACAAACAGCAATAGCTACGTTTGTAAAGCTATACAATAAAGAGCTTTGTCTCCACGGGTCGTCCTTGGAGTCTCTCTGTCTTATTGATGTAACCGGATTGTCGTGCCTGAAGTTTCTAGATGGTGCAAGTAGAAAAGTCCTCACACGAGCACTGGCCAGGGGGAAGATCCTGCGCTTACATCTCATTAGAATATATTTACATGAAATAAGGACACCCAAAACATTTAAATGTACGTCTTGGGCGGCATGGAGGAGCTTTGGGATCCAGTCACAAGGGAATGAATGATATTAAAGCAAGCCTAACACACAACGACCACATCTGGATCCCAAACACGGGCAATAACCCGACTCCTCCCCATCTGCTGACGTCACgctgcagtggcacagtgtGCTGAGACGTGTGCAGTCCTGCCCTGCTTGGAGGCAGGAATGCTGCACACACCACGGGCAGCCCCGGCCTGCAGCGAGCGCTGGGGCAGCAGTCAGCAGGGCTGCGGGGCGCCCGGCAGCTCCGGTgtctgcagggcaggggccAGAAAGCAGCCAGACcttccttcatgcagaaaaaggAGCTTTGTCACAGGAAGAAGAGATGCTGGGAAGGCCTTACTTGATACACGAGCATCATGGAGCTAAAAATTGGCCCCAGCTCACCCTCTGAATATTCTAACCGAGGTTCACGGCGAGTTGCCGTGAAGCCATGCAGAGAGAGCCCTGAGTTAGAGCACAAAGCACGGAGGTTTGCAACAACACTTTGCACAGCCTGGGTGCTCTGACAGGCCCAGGAGGAGAACCGCTTCTCAGCAGCATTCGCTGCAGGAGGCAAAGCCTGCTGCAAGCCCACCTGCCGGGCGGAGCTGGAGAAGAACCCCATGCTGGGTGCGACCAAGAGAAGGCCGGCATTGCTTGAGCTCCAACAAAGGCCtgattccttcattttttttactagaaaagtaaaaaaacccACCTATTTTGAGGGTGCTCCAAACCAAGTGGGGCTCAGCTCCCCtaaactgaaaaactgaatgGGAGAAATAAATGGGTGAGGGGGTTAAACTCAGGGCCAGCTTGGATACCATGCAGTCTCTACAATGTAAAGACTTCATTTACCCACAGGTTAGGTTCCTACACTTTGCCTACAGTTCTGAGGGTGGATTAAAACAAACGAAAGATCTGCCACTTCACTGTTCTTCCCAGCCTCTCTAAACTTGCATTTATTTGCTCTCTAAGGACACAGAAG
>XLOC_000213.TCONS_00000606
ACCCGGCAGCACCACGGCGTTTCGTTTGCTCTCCCGGCAGCACATTCTGCTTGTAAACAGACGCCAGTTTTCTGTTAGTTCGCTCTTGAGAAATTTAAATGGCAGAGCGAGGTGACGTAGTACCCGACTGTGTGTAATTGTTGCTTGTTGCAGTGCAGCGTGACTCGCGTTTGGAGgttttctgctgccatctcctaCCTGCTTGTCAGCAAGGAAGATTATACGAGGCCTGAAACTCCAGCGCCGGCTCTGTGTTTAAGTTCCCCCCATCCTCCTGCAGCGTGGCTGCTGGCCGGCAGCTCGTGTGTTGTCCTCACCCCttcttcatatatatatatatatataggtgtTGTATAGGGTATATATAGGTCACAGATAGGTGTTGTCCTCACCCTTTCTTCAGTGGTAGAACGCACTGCATTGCTGCACCACCCTTACGGTGAGCATCCATCCCAAAATACTGAAGTCAAATACCCGTGTGTCTTTCTCTGTAAATACAAGACAGTGGGGAATAGGTTGTCTTCACCGTTACAGTAAAAAGGCAGGCCTACCTTCAGTATTACACGCAGCATTTTACTACACCTTGATAACACTGGGAAGGCAAAATCTGCACAAAGCAATGAAAGAGCACATCTTGCATCAATACCTGtttagaatcacagattcattCCAATGTaaggaagaaacagcagaaTAAATAGGTTTATAGTAAAACATTAAGCAgtgcccagttctgggctcctcggTTCAAGAaagggaactgctggagagtCCAGCGGGGGGCTGCAAAGGTGGCTGTGggcctggagcagctcctgtgtgaggaaaggctgagagagccgGGGCTGTTCAGCCCGGAGAGGAGAAGGCCGGGGGTGATCTCATCACTGCTTATAGACATCGAAAGGCTGGAAGCtgagtggatggggccaggctcttttcagtggtgcccaacAACAGCGCAGAGGACACAAAGCGGAATGTAGGCAGTTCCATACAAGCACGAGGAAAAACTTCACTGTGAGGAGGACAGGGCGCTGGGAGCTGCCCGGAGGTTGAGGGCGCGCCTCATGTGGAGGCGTCCAAAGCCCGCCCAGCCGCTTTCCCGCgtaacctgctgtagggagcctgctgcagcaggggtTGGGCTCCAGGATCTGCAGAAGTCCCTCCCAACCGCTGCGATTCTGTGAGAAATGTTGCCCTAAACCCGGACTGTAACAGCGGTACCACAGTGGCTGTTGGCAGCCCTCACCCCGCAGCGGCTGCTCTGAGATTTATGAGCTTGAGAGCCTCTGTGGGAATCACTCATCTGCGTGGCTGCAGCGAGATACAGAACCCACAGTGCTCTGACTGTAGGAGCTGGCTTTTTCCAGGAGACTTTAAATGGACTGTGGAAACTACACCGACGGGCTTCTCTCTGTTGTTCTGTATGCACTGAGGGACATCTGTGACCATTTTCAAGACCATAAAGAACAAAAGAGGCAGAACCATAACAGTAAAAATGCCAGACATGTATCAGTTCAGTGTCCAACGCGCATTAAGGATAAGCTTGGCAGAGTACTGCTTACTACAAACGTACTGCCATTTTAATGAAGATTATTATGAAGTATCAAAAGCGAATGTCATGGATTGGTAACCAAAACGTTTGTTTAAATGCACCTTCTTGTTGCACCTGAATGCTGCACATGCACCGATCAAATGCTTTTGGCTTTATGCTGTTAGCTGCTGACCAGGGCGGTACGACAGAGCCTTGCTGAGGTCTCCAAATAAAAGTACTGCTGTTGGAAATGTTAATTCAGCTCCTGACAGCCCCACCAGCTTGGTTTCCATGCACCCATTCCCTTGGGCTGGCGTCCGTTCAGCTTCTAGCATGGAAATAAGTGTGCCAAGAGTAGATTGAAAACATTTGATAGCGCTTAGGCATCTTTATACTGTTCTTGTCTACAAAATCAGCAAAATGCAATTAttgctcctattttttttttcttaccattCATTAAAAGCGAATCTGTTCACCTTGggaaacagaggggaaaattAGCCTTCCTGTGTGTACAGAACGTGCTTACATCGTATCGCAGTGTTGTTTATCTTAGAAGACCAGAAAAGCATTGTTTGCTGTAGCCACAGTTTTCAGGACAACCGGTGGCACATCCACACACTTTGCAGTCACCACCCGAACAATTGGACTCCATGGGACAGCCGGGACTGGCGTGGCCCTGGAGTGGCAGCTGCTGACAGCACGAGCCCTGTGCAGCAGTGGAAGAGCTCCCACCCCTTGCTGTGCTCTCACGTCCTTCACGGCAGGCCGGAAGGAGTGGAAGTTTCCCCACGGCCTTTCCTCCCAGAGGCAGCTGAGGAACTTGTCTCTTTTCTGGCTGCTCAGGGTCAGACATTTGGAGCAGGGCGGACAGCCGGGGCCAGGAATGCCTTTTATTACAGCGTTCATCTGCCAACACTTCAGAATCCATCAAACCCACAGAAGGGAGCTTAACGCTGCAGAGAGGACCTACAATAATCACACCATTTAATGCTTTTCCAAACACTGACTGCCATCGGCTCTCAGGGCTGTGTGACAGCTTGCTCTTTCTCACTTGCACCTAACGTGTGAGATGCCTGAGCTCCTGTAGTTCTTTTCTGAAGCATGGAGCAGTGGAGCAAACCTGAGAAGTACTGACCTACACAGTTTCAAATAATACCTTCCTGCAACTGGAAAGACAATTTGCTTCACTGATGTCTTCACAGGACCCAAAATAATGCAGGCTATTTAAGGGTCCCTAgggattttcattttaaaaaagtgtAATTAATGATTGAAACATTGGTATGCAAAAGGATGCAAGCGAAGCAAAACTCTACATCCCCTTGtttgggaaaggaagagaagagaaagtggAAGGGAAACAGAAGTCCTACTCTTGTTTTTTCAGCAAATATTCACTTAGAAATGAATCTTCTCCAAACACAGCTGCCTGTCTGTGACTCTGAATGTGACAGAGGTCTCCGTATCTGCTCTCCAGGACAGGGAGCTGCCGTGGCCACGTTTCCAGGAACAAATAAGCTGAACTCTATCTGCCTGGACTTAAAATAGCCACATAGCTCATCGTTCCTTCAATACCAGCTTGTCTGTTCTGCAGGAGCCTCGCGGCAGGAGAGCTGTGGGCTTCACAACTGGTTTTGGCTCTAGTTTGCTTTTGACTAACTTGTTTTAAATCATTGCTGTTATAGCAACAGTGAATAGTATTGTAAATCCACTTTTACCAACACCCTCATATCAGCTTGCCTTCAGTCAAATCTTTGCTTTACTGAAGTGAAAATAGCAAGACTTTCtcaaagatgaagaaaattgATCAATGAAGCTAGATTAGGGCTGTAACTGAAGGAAGAAGGAATTTCTTATGGGCTTTCAAAGGCCATTGTAACTGCAATAAAGGTATCAAAATGTCACAGCAGACACTTTTCTGTGTGTAAACAAAGTCCTTTGTTCACGTACAATACAGACATTACAAAATACATATAACTACGTATACATGAAGGTATGTATACAAAggtagctctgaaagtaatgcctcctgttttattatgttggcccatgatgtcagaggtggatgttggtggtgtggcagcagaggttgaaccttcctgccagtatCCCAacacattttgttgctgtgtgacagatggcagcagaagggcaggacgacagaatggcatctgaggtagaagtgtgtatgaagcaaagAGCACTACTCAGTATGCCCACACTGGGCTGTACGAAGCAGCTCAACAAGGAGGAAAGGGCAACtgcagcccaggccaggcagcaCCGAGGGGTAAAATCCCAGCACGGCACAACCTGAAGGCAGCTCATCTTTCACTGCTCACCTCAGCTTCCCACTCACACAAACAGCAATAGCTACGTTTGTAAAGCTATACAATAAAGAGCTTTGTCTCCACGGGTCGTCCTTGGAGTCTCTCTGTCTTATTGATGTAACCGGATTGTCGTGCCTGAAGTTTCTAGATGGTGCAAGTAGAAAAGTCCTCACACGAGCACTGGCCAGGGGGAAGATCCTGCGCTTACATCTCATTAGAATATATTTACATGAAATAAGGACACCCAAAACATTTAAATGTACGTCTTGGGCGGCATGGAGGAGCTTTGGGATCCAGTCACAAGGGAATGAATGATATTAAAGCAAGCCTAACACACAACGACCACATCTGGATCCCAAACACGGGCAATAACCCGACTCCTCCCCATCTGCTGACGTCACgctgcagtggcacagtgtGCTGAGACGTGTGCAGTCCTGCCCTGCTTGGAGGCAGGAATGCTGCACACACCACGGGCAGCCCCGGCCTGCAGCGAGCGCTGGGGCAGCAGTCAGCAGGGCTGCGGGGCGCCCGGCAGCTCCGGTgtctgcagggcaggggccAGAAAGCAGCCAGACcttccttcatgcagaaaaaggAGCTTTGTCACAGGAAGAAGAGATGCTGGGAAGGCCTTACTTGATACACGAGCATCATGGAGCTAAAAATTGGCCCCAGCTCACCCTCTGAATATTCTAACCGAGGTTCACGGCGAGTTGCCGTGAAGCCATGCAGAGAGAGCCCTGAGTTAGAGCACAAAGCACGGAGGTTTGCAACAACACTTTGCACAGCCTGGGTGCTCTGACAGGCCCAGGAGGAGAACCGCTTCTCAGCAGCATTCGCTGCAGGAGGCAAAGCCTGCTGCAAGCCCACCTGCCGGGCGGAGCTGGAGAAGAACCCCATGCTGGGTGCGACCAAGAGAAGGCCGGCATTGCTTGAGCTCCAACAAAGGCCtgattccttcattttttttactagaaaagtaaaaaaacccACCTATTTTGAGGGTGCTCCAAACCAAGTGGGGCTCAGCTCCCCtaaactgaaaaactgaatgGGAGAAATAAATGGGTGAGGGGGTTAAACTCAGGGCCAGCTTGGATACCATGCAGTCTCTACAATGTAAAGACTTCATTTACCCACAGGTTAGGTTCCTACACTTTGCCTACAGTTCTGAGGGTGGATTAAAACAAACGAAAGATCTGCCACTTCACTGTTCTTCCCAGCCTCTCTAAACTTGCATTTATTTGCTCTCTAAGGACACAGAAG
>XLOC_000213.TCONS_00000604
ACCCGGCAGCACCACGGCGTTTCGTTTGCTCTCCCGGCAGCACATTCTGCTTGTAAACAGACGCCAGTTTTCTGTTAGTTCGCTCTTGAGAAATTTAAATGGCAGAGCGAGGTGACGTAGTACCCGACTGTGTGTAATTGTTGCTTGTTGCAGTGCAGCGTGACTCGCGTTTGGAGgttttctgctgccatctcctaCCTGCTTGTCAGCAAGGAAGATTATACGAGGCCTGAAACTCCAGCGCCGGCTCTGTGTTTAAGTTCCCCCCATCCTCCTGCAGCGTGGCTGCTGGCCGGCAGCTCGTGTGTTGTCCTCACCCCttcttcatatatatatatatatataggtgtTGTATAGGGTATATATAGGTCACAGATAGGTGTTGTCCTCACCCTTTCTTCAGTGGTAGAACGCACTGCATTGCTGCACCACCCTTACGGTGAGCATCCATCCCAAAATACTGAAGTCAAATACCCGTGTGTCTTTCTCTGTAAATACAAGACAGTGGGGAATAGGTTGTCTTCACCGTTACAGTAAAAAGGCAGGCCTACCTTCAGTATTACACGCAGCATTTTACTACACCTTGATAACACTGGGAAGGCAAAATCTGCACAAAGCAATGAAAGAGCACATCTTGCATCAATACCTGtttagaatcacagattcattCCAATGTaaggaagaaacagcagaaTAAATAGGTTTATAGTAAAACATTAAGCAgtgcccagttctgggctcctcggTTCAAGAaagggaactgctggagagtCCAGCGGGGGGCTGCAAAGGTGGCTGTGggcctggagcagctcctgtgtgaggaaaggctgagagagccgGGGCTGTTCAGCCCGGAGAGGAGAAGGCCGGGGGTGATCTCATCACTGCTTATAGACATCGAAAGGCTGGAAGCtgagtggatggggccaggctcttttcagtggtgcccaacAACAGCGCAGAGGACACAAAGCGGAATGTAGGCAGTTCCATACAAGCACGAGGAAAAACTTCACTGTGAGGAGGACAGGGCGCTGGGAGCTGCCCGGAGGTTGAGGGCGCGCCTCATGTGGAGGCGTCCAAAGCCCGCCCAGCCGCTTTCCCGCgtaacctgctgtagggagcctgctgcagcaggggtTGGGCTCCAGGATCTGCAGAAGTCCCTCCCAACCGCTGCGATTCTGTGAGAAATGTTGCCCTAAACCCGGACTGTAACAGCGGTACCACAGTGGCTGTTGGCAGCCCTCACCCCGCAGCGGCTGCTCTGAGATTTATGAGCTTGAGAGCCTCTGTGGGAATCACTCATCTGCGTGGCTGCAGCGAGATACAGAACCCACAGTGCTCTGACTGTAGGAGCTGGCTTTTTCCAGGAGACTTTAAATGGACTGTGGAAACTACACCGACGGGCTTCTCTCTGTTGTTCTGTATGCACTGAGGGACATCTGTGACCATTTTCAAGACCATAAAGAACAAAAGAGGCAGAACCATAACAGTAAAAATGCCAGACATGTATCAGTTCAGTGTCCAACGCGCATTAAGGATAAGCTTGGCAGAGTACTGCTTACTACAAACGTACTGCCATTTTAATGAAGATTATTATGAAGTATCAAAAGCGAATGTCATGGATTGGTAACCAAAACGTTTGTTTAAATGCACCTTCTTGTTGCACCTGAATGCTGCACATGCACCGATCAAATGCTTTTGGCTTTATGCTGTTAGCTGCTGACCAGGGCGGTACGACAGAGCCTTGCTGAGGTCTCCAAATAAAAGTACTGCTGTTGGAAATGTTAATTCAGCTCCTGACAGCCCCACCAGCTTGGTTTCCATGCACCCATTCCCTTGGGCTGGCGTCCGTTCAGCTTCTAGCATGGAAATAAGTGTGCCAAGAGTAGATTGAAAACATTTGATAGCGCTTAGGCATCTTTATACTGTTCTTGTCTACAAAATCAGCAAAATGCAATTAttgctcctattttttttttcttaccattCATTAAAAGCGAATCTGTTCACCTTGggaaacagaggggaaaattAGCCTTCCTGTGTGTACAGAACGTGCTTACATCGTATCGCAGTGTTGTTTATCTTAGAAGACCAGAAAAGCATTGTTTGCTGTAGCCACAGTTTTCAGGACAACCGGTGGCACATCCACACACTTTGCAGTCACCACCCGAACAATTGGACTCCATGGGACAGCCGGGACTGGCGTGGCCCTGGAGTGGCAGCTGCTGACAGCACGAGCCCTGTGCAGCAGTGGAAGAGCTCCCACCCCTTGCTGTGCTCTCACGTCCTTCACGGCAGGCCGGAAGGAGTGGAAGTTTCCCCACGGCCTTTCCTCCCAGAGGCAGCTGAGGAACTTGTCTCTTTTCTGGCTGCTCAGGGTCAGACATTTGGAGCAGGGCGGACAGCCGGGGCCAGGAATGCCTTTTATTACAGCGTTCATCTGCCAACACTTCAGAATCCATCAAACCCACAGAAGGGAGCTTAACGCTGCAGAGAGGACCTACAATAATCACACCATTTAATGCTTTTCCAAACACTGACTGCCATCGGCTCTCAGGGCTGTGTGACAGCTTGCTCTTTCTCACTTGCACCTAACGTGTGAGATGCCTGAGCTCCTGTAGTTCTTTTCTGAAGCATGGAGCAGTGGAGCAAACCTGAGAAGTACTGACCTACACAGTTTCAAATAATACCTTCCTGCAACTGGAAAGACAATTTGCTTCACTGATGTCTTCACAGGACCCAAAATAATGCAGGCTATTTAAGGGTCCCTAgggattttcattttaaaaaagtgtAATTAATGATTGAAACATTGGTATGCAAAAGGATGCAAGCGAAGCAAAACTCTACATCCCCTTGtttgggaaaggaagagaagagaaagtggAAGGGAAACAGAAGTCCTACTCTTGTTTTTTCAGCAAATATTCACTTAGAAATGAATCTTCTCCAAACACAGCTGCCTGTCTGTGACTCTGAATGTGACAGAGGTCTCCGTATCTGCTCTCCAGGACAGGGAGCTGCCGTGGCCACGTTTCCAGGAACAAATAAGCTGAACTCTATCTGCCTGGACTTAAAATAGCCACATAGCTCATCGTTCCTTCAATACCAGCTTGTCTGTTCTGCAGGAGCCTCGCGGCAGGAGAGCTGTGGGCTTCACAACTGGTTTTGGCTCTAGTTTGCTTTTGACTAACTTGTTTTAAATCATTGCTGTTATAGCAACAGTGAATAGTATTGTAAATCCACTTTTACCAACACCCTCATATCAGCTTGCCTTCAGTCAAATCTTTGCTTTACTGAAGTGAAAATAGCAAGACTTTCtcaaagatgaagaaaattgATCAATGAAGCTAGATTAGGGCTGTAACTGAAGGAAGAAGGAATTTCTTATGGGCTTTCAAAGGCCATTGTAACTGCAATAAAGGTATCAAAATGTCACAGCAGACACTTTTCTGTGTGTAAACAAAGTCCTTTGTTCACGTACAATACAGACATTACAAAATACATATAACTACGTATACATGAAGGTATGTATACAAAggtagctctgaaagtaatgcctcctgttttattatgttggcccatgatgtcagaggtggatgttggtggtgtggcagcagaggttgaaccttcctgccagtatCCCAacacattttgttgctgtgtgacagatggcagcagaagggcaggacgacagaatggcatctgaggtagaagtgtgtatgaagcaaagttgcatggaaataaataggaggcgttacATTTGGAGCAACCTCCGCACTTCATATCAAATTCAAAATGAGagtctctgcagcagctgcattcAGTGGGAGCCTCACGTCGCCTCCAGCACACGCCTGCACCACGTCATGAGCAGAAGCACTACTCAGTATGCCCACACTGGGCTGTACGAAGCAGCTCAACAAGGAGGAAAGGGCAACtgcagcccaggccaggcagcaCCGAGGGGTAAAATCCCAGCACGGCACAACCTGAAGGCAGCTCATCTTTCACTGCTCACCTCAGCTTCCCACTCACACAAACAGCAATAGCTACGTTTGTAAAGCTATACAATAAAGAGCTTTGTCTCCACGGGTCGTCCTTGGAGTCTCTCTGTCTTATTGATGTAACCGGATTGTCGTGCCTGAAGTTTCTAGATGGTGCAAGTAGAAAAGTCCTCACACGAGCACTGGCCAGGGGGAAGATCCTGCGCTTACATCTCATTAGAATATATTTACATGAAATAAGGACACCCAAAACATTTAAATGTACGTCTTGGGCGGCATGGAGGAGCTTTGGGATCCAGTCACAAGGGAATGAATGATATTAAAGCAAGCCTAACACACAACGACCACATCTGGATCCCAAACACGGGCAATAACCCGACTCCTCCCCATCTGCTGACGTCACgctgcagtggcacagtgtGCTGAGACGTGTGCAGTCCTGCCCTGCTTGGAGGCAGGAATGCTGCACACACCACGGGCAGCCCCGGCCTGCAGCGAGCGCTGGGGCAGCAGTCAGCAGGGCTGCGGGGCGCCCGGCAGCTCCGGTgtctgcagggcaggggccAGAAAGCAGCCAGACcttccttcatgcagaaaaaggAGCTTTGTCACAGGAAGAAGAGATGCTGGGAAGGCCTTACTTGATACACGAGCATCATGGAGCTAAAAATTGGCCCCAGCTCACCCTCTGAATATTCTAACCGAGGTTCACGGCGAGTTGCCGTGAAGCCATGCAGAGAGAGCCCTGAGTTAGAGCACAAAGCACGGAGGTTTGCAACAACACTTTGCACAGCCTGGGTGCTCTGACAGGCCCAGGAGGAGAACCGCTTCTCAGCAGCATTCGCTGCAGGAGGCAAAGCCTGCTGCAAGCCCACCTGCCGGGCGGAGCTGGAGAAGAACCCCATGCTGGGTGCGACCAAGAGAAGGCCGGCATTGCTTGAGCTCCAACAAAGGCCtgattccttcattttttttactagaaaagtaaaaaaacccACCTATTTTGAGGGTGCTCCAAACCAAGTGGGGCTCAGCTCCCCtaaactgaaaaactgaatgGGAGAAATAAATGGGTGAGGGGGTTAAACTCAGGGCCAGCTTGGATACCATGCAGTCTCTACAATGTAAAGACTTCATTTACCCACAGGTTAGGTTCCTACACTTTGCCTACAGTTCTGAGGGTGGATTAAAACAAACGAAAGATCTGCCACTTCACTGTTCTTCCCAGCCTCTCTAAACTTGCATTTATTTGCTCTCTAAGGACACAGAAG
>XLOC_000213.TCONS_00000603
ACCCGGCAGCACCACGGCGTTTCGTTTGCTCTCCCGGCAGCACATTCTGCTTGTAAACAGACGCCAGTTTTCTGTTAGTTCGCTCTTGAGAAATTTAAATGGCAGAGCGAGGTGACGTAGTACCCGACTGTGTGTAATTGTTGCTTGTTGCAGTGCAGCGTGACTCGCGTTTGGAGgttttctgctgccatctcctaCCTGCTTGTCAGCAAGGAAGATTATACGAGGCCTGAAACTCCAGCGCCGGCTCTGTGTTTAAGTTCCCCCCATCCTCCTGCAGCGTGGCTGCTGGCCGGCAGCTCGTGTGTTGTCCTCACCCCttcttcatatatatatatatatataggtgtTGTATAGGGTATATATAGGTCACAGATAGGTGTTGTCCTCACCCTTTCTTCAGTGGTAGAACGCACTGCATTGCTGCACCACCCTTACGGTGAGCATCCATCCCAAAATACTGAAGTCAAATACCCGTGTGTCTTTCTCTGTAAATACAAGACAGTGGGGAATAGGTTGTCTTCACCGTTACAGTAAAAAGGCAGGCCTACCTTCAGTATTACACGCAGCATTTTACTACACCTTGATAACACTGGGAAGGCAAAATCTGCACAAAGCAATGAAAGAGCACATCTTGCATCAATACCTGtttagaatcacagattcattCCAATGTaaggaagaaacagcagaaTAAATAGGTTTATAGTAAAACATTAAGCAgtgcccagttctgggctcctcggTTCAAGAaagggaactgctggagagtCCAGCGGGGGGCTGCAAAGGTGGCTGTGggcctggagcagctcctgtgtgaggaaaggctgagagagccgGGGCTGTTCAGCCCGGAGAGGAGAAGGCCGGGGGTGATCTCATCACTGCTTATAGACATCGAAAGGCTGGAAGCtgagtggatggggccaggctcttttcagtggtgcccaacAACAGCGCAGAGGACACAAAGCGGAATGTAGGCAGTTCCATACAAGCACGAGGAAAAACTTCACTGTGAGGAGGACAGGGCGCTGGGAGCTGCCCGGAGGTTGAGGGCGCGCCTCATGTGGAGGCGTCCAAAGCCCGCCCAGCCGCTTTCCCGCgtaacctgctgtagggagcctgctgcagcaggggtTGGGCTCCAGGATCTGCAGAAGTCCCTCCCAACCGCTGCGATTCTGTGAGAAATGTTGCCCTAAACCCGGACTGTAACAGCGGTACCACAGTGGCTGTTGGCAGCCCTCACCCCGCAGCGGCTGCTCTGAGATTTATGAGCTTGAGAGCCTCTGTGGGAATCACTCATCTGCGTGGCTGCAGCGAGATACAGAACCCACAGTGCTCTGACTGTAGGAGCTGGCTTTTTCCAGGAGACTTTAAATGGACTGTGGAAACTACACCGACGGGCTTCTCTCTGTTGTTCTGTATGCACTGAGGGACATCTGTGACCATTTTCAAGACCATAAAGAACAAAAGAGGCAGAACCATAACAGTAAAAATGCCAGACATGTATCAGTTCAGTGTCCAACGCGCATTAAGGATAAGCTTGGCAGAGTACTGCTTACTACAAACGTACTGCCATTTTAATGAAGATTATTATGAAGTATCAAAAGCGAATGTCATGGATTGGTAACCAAAACGTTTGTTTAAATGCACCTTCTTGTTGCACCTGAATGCTGCACATGCACCGATCAAATGCTTTTGGCTTTATGCTGTTAGCTGCTGACCAGGGCGGTACGACAGAGCCTTGCTGAGGTCTCCAAATAAAAGTACTGCTGTTGGAAATGTTAATTCAGCTCCTGACAGCCCCACCAGCTTGGTTTCCATGCACCCATTCCCTTGGGCTGGCGTCCGTTCAGCTTCTAGCATGGAAATAAGTGTGCCAAGAGTAGATTGAAAACATTTGATAGCGCTTAGGCATCTTTATACTGTTCTTGTCTACAAAATCAGCAAAATGCAATTAttgctcctattttttttttcttaccattCATTAAAAGCGAATCTGTTCACCTTGggaaacagaggggaaaattAGCCTTCCTGTGTGTACAGAACGTGCTTACATCGTATCGCAGTGTTGTTTATCTTAGAAGACCAGAAAAGCATTGTTTGCTGTAGCCACAGTTTTCAGGACAACCGGTGGCACATCCACACACTTTGCAGTCACCACCCGAACAATTGGACTCCATGGGACAGCCGGGACTGGCGTGGCCCTGGAGTGGCAGCTGCTGACAGCACGAGCCCTGTGCAGCAGTGGAAGAGCTCCCACCCCTTGCTGTGCTCTCACGTCCTTCACGGCAGGCCGGAAGGAGTGGAAGTTTCCCCACGGCCTTTCCTCCCAGAGGCAGCTGAGGAACTTGTCTCTTTTCTGGCTGCTCAGGGTCAGACATTTGGAGCAGGGCGGACAGCCGGGGCCAGGAATGCCTTTTATTACAGCGTTCATCTGCCAACACTTCAGAATCCATCAAACCCACAGAAGGGAGCTTAACGCTGCAGAGAGGACCTACAATAATCACACCATTTAATGCTTTTCCAAACACTGACTGCCATCGGCTCTCAGGGCTGTGTGACAGCTTGCTCTTTCTCACTTGCACCTAACGTGTGAGATGCCTGAGCTCCTGTAGTTCTTTTCTGAAGCATGGAGCAGTGGAGCAAACCTGAGAAGTACTGACCTACACAGTTTCAAATAATACCTTCCTGCAACTGGAAAGACAATTTGCTTCACTGATGTCTTCACAGGACCCAAAATAATGCAGGCTATTTAAGGGTCCCTAgggattttcattttaaaaaagtgtAATTAATGATTGAAACATTGGTATGCAAAAGGATGCAAGCGAAGCAAAACTCTACATCCCCTTGtttgggaaaggaagagaagagaaagtggAAGGGAAACAGAAGTCCTACTCTTGTTTTTTCAGCAAATATTCACTTAGAAATGAATCTTCTCCAAACACAGCTGCCTGTCTGTGACTCTGAATGTGACAGAGGTCTCCGTATCTGCTCTCCAGGACAGGGAGCTGCCGTGGCCACGTTTCCAGGAACAAATAAGCTGAACTCTATCTGCCTGGACTTAAAATAGCCACATAGCTCATCGTTCCTTCAATACCAGCTTGTCTGTTCTGCAGGAGCCTCGCGGCAGGAGAGCTGTGGGCTTCACAACTGGTTTTGGCTCTAGTTTGCTTTTGACTAACTTGTTTTAAATCATTGCTGTTATAGCAACAGTGAATAGTATTGTAAATCCACTTTTACCAACACCCTCATATCAGCTTGCCTTCAGTCAAATCTTTGCTTTACTGAAGTGAAAATAGCAAGACTTTCtcaaagatgaagaaaattgATCAATGAAGCTAGATTAGGGCTGTAACTGAAGGAAGAAGGAATTTCTTATGGGCTTTCAAAGGCCATTGTAACTGCAATAAAGGTATCAAAATGTCACAGCAGACACTTTTCTGTGTGTAAACAAAGTCCTTTGTTCACGTACAATACAGACATTACAAAATACATATAACTACGTATACATGAAGGTATGTATACAAAggtagctctgaaagtaatgcctcctgttttattatgttggcccatgatgtcagaggtggatgttggtggtgtggcagcagaggttgaaccttcctgccagtatCCCAacacattttgttgctgtgtgacagatggcagcagaagggcaggacgacagaatggcatctgaggtagaagtgtgtatgaagcaaaggtgaggagctgaattcctccacgcagaaaaaaaaattgcactctGACATTCATCACCACTTGCTGAGTGTTTGTGGAGACCAACGTCCTCCAGTTGGAgggtggatgtgagcacagtgaggtggtgggtggtgcatttcagcagtggtacaATGACAGTGAggcacctctgctgtgcagacTGCTgcgagcacagcatgcaggctgttGCTCATCAATGATAAAGTGTGTTGCTAacggtggtgactgttgaaaaaatagtttgtagctgagaatttgctttattgAATAGTGTTATTGAGCTCTTTGTATCCATTGTAGcttgcatggaaataaataggaggcgttacATTTGGAGCAACCTCCGCACTTCATATCAAATTCAAAATGAGagtctctgcagcagctgcattcAGTGGGAGCCTCACGTCGCCTCCAGCACACGCCTGCACCACGTCATGAGCAGAGTAAGAGGGGTTCCAATTACTGCCCATTTACAGATGATTCCCAACAAACCCGTTTTAGTGACAGTGCGATCATGGCAAAGTCTGTATCCATCCATAGGGGTGGTTTATTTGCTCTCTGATGGCGTTAAGCAAAATCAAGTTGGATCTGAAAGCTTCTATCGCAAAGCCaggaaacagcttttctttgcGTATGTTCCACGTACCCTGAAGTGAATAaagtgcagcccagcagctgtgGGCACCATCAGCAAGCAGAAGGAAACTTTACACAGATGTCTGGATGAGCACTACTCAGTATGCCCACACTGGGCTGTACGAAGCAGCTCAACAAGGAGGAAAGGGCAACtgcagcccaggccaggcagcaCCGAGGGGTAAAATCCCAGCACGGCACAACCTGAAGGCAGCTCATCTTTCACTGCTCACCTCAGCTTCCCACTCACACAAACAGCAATAGCTACGTTTGTAAAGCTATACAATAAAGAGCTTTGTCTCCACGGGTCGTCCTTGGAGTCTCTCTGTCTTATTGATGTAACCGGATTGTCGTGCCTGAAGTTTCTAGATGGTGCAAGTAGAAAAGTCCTCACACGAGCACTGGCCAGGGGGAAGATCCTGCGCTTACATCTCATTAGAATATATTTACATGAAATAAGGACACCCAAAACATTTAAATGTACGTCTTGGGCGGCATGGAGGAGCTTTGGGATCCAGTCACAAGGGAATGAATGATATTAAAGCAAGCCTAACACACAACGACCACATCTGGATCCCAAACACGGGCAATAACCCGACTCCTCCCCATCTGCTGACGTCACgctgcagtggcacagtgtGCTGAGACGTGTGCAGTCCTGCCCTGCTTGGAGGCAGGAATGCTGCACACACCACGGGCAGCCCCGGCCTGCAGCGAGCGCTGGGGCAGCAGTCAGCAGGGCTGCGGGGCGCCCGGCAGCTCCGGTgtctgcagggcaggggccAGAAAGCAGCCAGACcttccttcatgcagaaaaaggAGCTTTGTCACAGGAAGAAGAGATGCTGGGAAGGCCTTACTTGATACACGAGCATCATGGAGCTAAAAATTGGCCCCAGCTCACCCTCTGAATATTCTAACCGAGGTTCACGGCGAGTTGCCGTGAAGCCATGCAGAGAGAGCCCTGAGTTAGAGCACAAAGCACGGAGGTTTGCAACAACACTTTGCACAGCCTGGGTGCTCTGACAGGCCCAGGAGGAGAACCGCTTCTCAGCAGCATTCGCTGCAGGAGGCAAAGCCTGCTGCAAGCCCACCTGCCGGGCGGAGCTGGAGAAGAACCCCATGCTGGGTGCGACCAAGAGAAGGCCGGCATTGCTTGAGCTCCAACAAAGGCCtgattccttcattttttttactagaaaagtaaaaaaacccACCTATTTTGAGGGTGCTCCAAACCAAGTGGGGCTCAGCTCCCCtaaactgaaaaactgaatgGGAGAAATAAATGGGTGAGGGGGTTAAACTCAGGGCCAGCTTGGATACCATGCAGTCTCTACAATGTAAAGACTTCATTTACCCACAGGTTAGGTTCCTACACTTTGCCTACAGTTCTGAGGGTGGATTAAAACAAACGAAAGATCTGCCACTTCACTGTTCTTCCCAGCCTCTCTAAACTTGCATTTATTTGCTCTCTAAGGACACAGAAG
>XLOC_000221.TCONS_00000635
AGCAGCCTGACCCAAGTCCAGACCTCAGCCTTCCCCAACCAGACCAACACCGTGtgactgcaacagatacaagaACTATGAAGGTACTTTCTGCTGAGTCACCACTAAGTAACAACGTGAGGTAATGTCACCAGCTTTGGATGAAGCAAGCATAAGAGAAGACTATTTAGAGGCAAAATTACTCTAACTTTGGTTTTCCATTGTTCCAGGAAGCCAGCAGAAGATCTGGGAAGTCAGCATCATTACATAGGAAGAGACCAAGTGGGAGACTGCATCCTGATTGAAGGAGAGACACGAGTTCACACCTGTGTGGAGAAAACCCATCTCGTTTATGTTTCTGCTTctactgagagaagaaaaagccatgAGAGGGCAGCAGCGCACAAGGCTGCTCAGCCTGCGACTTTGGTACCTGAAACCTATCTAATGCCAAAGGGTTGGATCCTACGTTCAGAATGAAACAAAGCCAGCTCCAGATGACAATGGATGCATCCAACACAACTTTTTGCACTCTTGTTTAAGTTAGTGCTCTAGAGCATTTGAGTTTGACTTGTCCTTGAATTTCACGTGACTTTTTCAATTGAAAACTTCTGTGCTAATTTGTAAGTTTCGTGTGAGAGTGACAGTGATCAGTTTGTATGGTTTTAATGCTATTTGGTAGCTTAAGTGCAAAGAAGCATCAAAGGCCAGCCTTTATTCTAATCACATACTCTGTGCAGCATCACCCTCAGTGTGCTCAGTGCATCACACCAACCCCAACTGGCGTTGCTTTGGGCACGTGGGACAGAACGGAGCCTGGCAACGTGTCTGGCTGAAACATTTGCCGTTTTTGGAACTAGTTAATTGCAGGACTGAGCTTGGCCGTGAGATCCTCAGCgtagtcaaaaaaaaaaccaaccac
>XLOC_000223.TCONS_00000638
AAACAGGCATAAGCTGTTCAGGCTCCCTCCGGAACTGCCCTGGAGCATCTCACCTCCTTTGGAGATCACAGCCTGTGCCTTGTCTGTGGAGAGACCCCAGAGTGCTAAAACTGAAGGGGACAGGACACAAAGGGCTGTCTGGGTCCTCCAGCCACCGGCAGCAGTGTGACAGATACATAGACCAGCCACGATCCCCGCCTTCCTGAACCCCCATCATCAGGGTCAAAGAGTGCTTCCTAAAACTGCCCTCGCTGCCACAGTGACTTACCAGAGGGGCCTGTAGCTCTGGAGCGGCCTTGGCCATGCCAAGAAACCCCTTGGgatgaattccttttttgtgCACATTGCTGGTCATAGCCATGTAATAATgcagccttgcctcgccacttGCATGAACTTTGCTCTTAAGTAGAGCCCGAGCCATTTCTAAACAAAGGCCTAAATGTGAAATTACAGTCAACTTCCATGCCTATGTTATTACgagattttaatttttctaggGAATGAACAATAGCAACTATTTGGCTGCGCTGTTTTCCCGGGCGCTGGCACAATGTGCATCTTCTGTAAACTGACATCTCATGATTTTGTCTGAAAATGGAATATTTAACTGcgcacattttcttctctcataTTGGGTTTCATTCAAATGGTCTTAAACTTGTATTTCTTTATTGCTTATTAACTTTAATGAGGTATGAATATAAAAGAGAATAttaaaaggcttttctttttcaaaaaggCATTTCTTTACAAACAGTGTTGACGTTATCAAGTAGGTGAG
>XLOC_000229.TCONS_00000657
GGAGAACATTGccagcaaaacagaaacatacaacagtTTAATCAGTACGGTGCATGCACACACTAACATGGCCCGGTACAGACAGAAATAGATTGAGCCTGGCAAAAAGGCACGCGGCGCCCTGTGGTTGTTCGGAAAGATGCTTTCAGCAAAGCCTCTTTCTCAGAACCACATCTGAGTATCGGACGCCACGAGCAGGTTCTGCTGCATACTTTAAGACGTAGCAAATTGTTATTTGTCAGGAGGTTTTggttttagaaaacaaaataaaaaaatcagtttgtcaCAGATTTCTGCACGttctgcttttcaaaaataaattgttgCTGCACCATTTCAGAGAACGCTCCTCAGCGGGACGCGCTACCACCAGCAACAGCAATTCCACTTCTGTCTGCATCACGGCACCTTCCAAAAAGAAGAGaataaagcttTTAATCTTAAAATGTCAGCAATACATCGATCGGCACAAAGAGGGAACCAATGCTTCAAGCCAAAGGCCTGCAGTGGGACCCGAGGCTCTGCAAGGGCTACTCACCTGGGAACCACGGGTCCTGCGGTGCAGGACAGCACAAACCCAGGCTCTGGAGGGAGCCCCGTGCTCACCACCAACCACCCCAGCAGCGCACCCCAACATGGGTATCTGCCTGCACAACTGGCATGAATGGAGGAGCTGGGCAAGGAGCGTAGGATCACAGCCCAGCCAGCCATCCTGGGCCTTAGTTGTGTTAAATGCATGCAAGTTAACAAAGATGAGACAGGTTCTTCTAAACACAGGGGAAGGAGCTATGCTTGTATCTGAGGGCTAATGATCTGTCAGAGATCAAATGCTGAGGACTGAAATAAAAAGGTCTGCGtaagaaataaaattcattGCTAACTATAATTAATTACTTCAAATTATCAAACAGGGTAACCTTCCTTGTTGACTCTAAATCTACAGTTTCTAAAAAAGTCTTTTTGATGATTCTGAAGTCATCAAAGTAAATACTGAAGTGGTGGGGTAAATAAAATACCGAGGCTCAGATTGATGAAGGAAATCAGAACAGATTGATCCCCTTGGGGCACTGCGGTGCTCCCATGGGATGCAAACCCTGCAATAGGTCAAGACAAAACTTATGGGCAGCATTTCTACTTCTGAGCAGAGTTTCTCCTTTCAGATGTAATGCGTATTAAAAGCCTCCaaggaataaaataattatGGGAACCTATACTTGTGTACAAATATGGATCTGATTTGTCAAGCAATTCTCTTTCTGCTCAGGATCACCAATTACCCAGGCAGCCACAGGAATCTAATTCTTTCCAGGTGGTGTAAGCatcaagctgctttccatctcCAAGACCAGCAAAACCATTCCAAAAATCAGACAGGGCTTGCTGGCACAGCTTTAGAAGGGAATGTCACTCCGTCAGAACATTTACTATAAAATACTTGTTTCCTGAAAATACACACTCTTCTGTTCCAATCCATAATCTGGAGTTGTTGAATCACCTGTAAATTTAACCTATTTATGGGCACTTGACTTTTTCAAGCTGTGAACTGCAGAGTGATCCAAGTGGGCTACAGCCAGAACAGTTCACTGCAATCTCACATAGTGGttgagaaagcaaaaataccCTTTGCTGACATTTTTGTTGATCCTATAAAtgtctttcatttctgaatGCATCATCACTCACAAACAGTCATTCGTATCTTTTCTTATTCTACTCTGAGTCCAAGATTGGGagtttttattttacagcttaaaaaaaacataaccTGAGAGACTTCATAAATTATTATCAGCTatttaaactgaagaaaattttaGGATGGCAAGGAACTACACACGGCCAACCCAACACGGCCAACCCAACATTGCTACTCTCTCAAGATGAGACTGAGAAGCCACAAGTGTGCCCTCTGCACCCACGGGAAATACGTCCATTTAAAAACCAGAGCTAACTTTCTTAGAACACgtgctgaaggagctgattTCTGAGGGCATTAAGATACTTCTCTCTCTTTAACACAGATTCCTAGAGAACAAAGGAAATGTAGCCGAATTTAGTCACAAAGGTAAACTGCAAAGGAATACTGCTTCTGTCCCCAAAAATGAAGTATTAATTAGCTCAAAATGTCTGCGTGGGATTAAAAAGATTAAATTGGAAAAACTGTAAAAACCTTTCAGAGAGAAGCACAAGACGCAAGCATTCCACAGCGGCACGCAGGATTTTAGATCAGATGGTATTTAATGAGAGCTGCAAGCCCTCACAGATTTAGGATATTTATACCACTGTCCTACCAAAGAGAAACTAAAGCTTTTCAAAATTGTGATGCTGTTcccctttttctgttgttgtacAGCTTTGACTCCATGTCCGGGATGGGCGGAACGGTAGCACCTCAGACATTTAAGTTCGTGACTCTCCTTACAGGCCTCTGCACCAAAACCATAACAACTCCCGAGTTAGATGCACGCAGAGACAGTCCAGAGACAGCCTTGCCCTCTGGGTGCTGCAATAAATACCTGCAACAACACTCTTTGCATTTGTGCAGGAAAACGCCTCACAAATTCATCTGGAACCACTGTGCAATTGGTTCCCAGAGCCCTGCAGGGCAACGGTCAGTTAACCTAAGATAAATGGCATTCCcaagatttcatttaaaaaagaataaatcctTGACCAAGGTTTTTACCATAAAGTAACCAAAACAGAGTCAGCATAAAAAGCATGTTGTCAAGCAGGCAAACAGCTGAAAGGAAAACGAAACCTTTGGGTGGTAACAGTCAGAGTTCCCTTTTTTAAGCTCATGTCCACAGGTGGGTGCACCCAGCAGTGCGTGCAATTACTAAGTGCCACCCAAAGAGCAGCTGGGATTCAGAACTCCAACTCTGGCAATACTCAGGTGCTCTGTACGCACTCAGCACTTTTCAGTACTTTACACCCAACAGTAGGTACAGAAAACCACCCAATTCATAACTGGGTGGCAATCTGTGATAAAATCAGGACCCAGAGACGTGGCAGATGGTAAGAAGGGCTCAGAGGGTgatgctgcaggctgagcatgtgcagtgctgcagtaacAAGCACActaccagcacagggcagaAGGGATTATACCTCTCTTCTCAGCACTCACAGCCACAACTGGAGACCTGTGACCAGCCTGAGAACACCAGCACAGGAGAGGATCCAGGAAACTGCAGAAAGATCAGGGAGGACCTCTGACATGGAAGGCATAGGGGGGATTTACTTGTTGTACTCCACTTCCTGAAAGGCAATAATTGAAGAGACAGAGATACACTGTCTTCAGAAGAGTACAGTGAAAGGACAACAGGGAATGGAAACAGGTGGCAATGTGGGAAATTCCAACAGGACACAAGGAAATGTCCTTTGAAGAGACTGGcggagcactgggatgggatgcCTAGAAAGGCTGTGGAAATGCCATCTGGCCAGGTACGTGACACTCCATGGGATGaggctctgaacaacctgatgTAGCCTTGACATTCAGCATGGTTCAAGCAGGAGGCAAGCAGACCACTGAACCTCAGGAGATCCCTTCTAATCAAAATATGTCTATTCTTTCTATGGTCCTGCAAATTCAAGCTAGCCATACTTACATAATTACTTTCCTTtgcaaaatattcattttttaaaactacattttttGACAAAAACTCAAGACTTTGAATTATCatcctttctttcttaatgTTGACATTTACCTCAACAGAAATCAGCACTGCGACTATTGTACACAGATAACAAATGAGACAAAGCATACTTAACATATGGCACAAAAGCCCAAGGCAATCAGCCCTCCTTGCTGACTGCATTGGCAATCACTGCTCACCACTTTTCTAAGGTTATCACAGAAAAACAGTCTAGACTGTTTCTCACCATCTGCAGATGGAGAACATTTCAGATAAATGGTCACCCTGCTGCTTTTGTAGGCTCTGGAGTGGCTACGATTCCTTCCCTGCCATGTGGCTGTACATGAACCCACCACAATACCGAATTGTTGGCACTGCTATCATACATTATGGATCCATGTCTAATCACACAATTGGAAATAGCTACATTTTCAGTGTATGACAGCTGTGTACTCAATCTGGTGATTGAAAATGGCTGCATGCCTCGGGAAAGATGTCTGGGAGAGGACTAGAAGAATAATTCACTTGGCTTTCATCAGGCTCCCTGAACTCCTCTTACGAAGCCCCAGCTGAAAAAGGACAACAAACTATAGGCCAGGATTATTACAGACAAGATCCAGCTCTTGGACAGAGTTTCAGCTGAAATGAAGAGCTGTGAATGAGAAGACTTACTGCTTTAAAAACAGGCTTAGATTTAAAAATGCTGTTCCACAGGTATGTGGGAGcatggaaacaaaatgaaacaaacaaacaaagaaaaaaagagcaacaagcTTTTTGAGATAAGCACACCAGGTAACAGTTTGTTCTCCCACGAATATCTTATTCTGAAGATCcaggcagtgaaaaaaaatacaagggaTTTTGCATGGTTGCTGCTTGATAAGAAAGGCCAGACACACAAAACACAGACATGCAAGGGATGCTTAAAAAGGAAatagttttctgttctttgataAAACTCCAGTGTCAGAACCATGCAAATGCTGAGTGGCTGCTCTGGAAAGTCAGTTCCTTTGAAAAACCACTTTCTTCTGAATGTTTCAGGTTGTCCACCCACCACCTTCAAAGCAAAAGGGTGTGCAGTGATTAATAACAGCATTTTGTACTGTATCTGCCTACTGAAAAATATGTGCATAGTGACTTGAAGCTTTTCTTATCTctggcattttttgttttccatttttcctcaCAATACTGCTTCTGCGCAGACCGCCGCATGCCATCACACCTTCAGCACTGCGCCGCTCACACGTATGAGTGCAGTGGTACTCATGGTCCTATGGAGACGTGGCTGATTCCTCCCGCTGA
>XLOC_000230.TCONS_00000658
ATCATTCGAGGCTTTTGTTAAAAGCATCATCATGCTCATTACTAAAGAGCAAGAAAAACTGCTCAACAAATGGCATTAAGAAAAAACAGAGTTTGCTGCCATTGTACACCATGACCTCTGTGCTTGACAGTAATTCTTTGTGCCACACATACAAGCCAACACAGGAGCCAGTAATTCTCCTACTCACACAATCAGTGCTACTCCCAATGAACAAAATTGTTTCATTaacaagcaaaaggcaaggaaagacctCAGGCTCAAAAGGAGATCCATAAAGCACAAAATCAAGTTAAGACACCATGTGGAGCCTGGTCCCAATGCACTCCAGATAGTACTTCACAAAATCTACAAACCAAGAGGTAGGAAGAGCTCGAGGTGTTTTCAACAGAATATCTGACACGCTAATGGATATATAGCAGATGGCAAATTCCCTTCTATTCTGCAAGGCAAGCAGTCCTTATGCACAAGTTGTACTGTTAAGCAGTGCTCTGTTTGGGAAGCCCTTCCAGGAGGGTTTGGTAGCCATGTTGTGGAAATTGAACAACTTGCCTATGGCTTTGAAGTAGGAACTCTTCTGCCAGAAAGAGCTACACAGACAGAGGAGTGAGGAGCTCACCTAGATCAGTCTCTGTGAGGACACTGGTCAGAAATCTCTGATTTGAGGGTCCTGGATATGCAAACGTCTATCAGACACATGCAATTCCATCTGCCATGCAATTCCATCCTTgtgagataaaaatattttcaactttCTGTTCAGGATCAGAGAACAACGATTCAGAGTTTTGAGCAACTGTTTTAGAAGCCTAATGTCTCATCTTTGCTCAAAAACTCAAAATCTTATTTTGCACTCACCTTACTTCGTATCACACGTATTAGGCACAGACGTCTGCAAGGTGTGCATTAGCATTCAATAGATACATTGAGACAAGAAAGCTTATCCAAAATCAAAGCCATTATCAGAATGAAGGATTGGATCTGTAATTATATCACAGATCCCAGTGCAAAGCCGAATGTCACCCTTTCTGGACAAGCATTCAATACTATTCACCACTACTTCTGACAGGGAGATATGACTAGAGGAATTATCCTGAACACAACCTCAAATTCAGTCACCTGTTAACATATCACTAGCCCTTAACAACTTGCCCCTCTCCCCCTTTTTAAGCAATTAAGGAGAAATACCAAATGCAGTTAGCACAGGGGTGAGTTGGCAGATATTATGTGTGCTCAGTGATattgtatttctgtattttgtatatatatgtatgcatatgaaGTAAAGAAGGATGGATGCTTGCAGAGAATAAAGTAACAGCAATGCTGCTGAATCACCCATCTTACAGAGGACAGCTTCCAAAAGTGTTCTCAATAACGGTGGACCTGTCATATATGCAAAGCAAGAATTCGAAGAGGTGGAGAATCACCTTCCTCTCCATTGAATCTGTCTTAACACGGCTCACAGAATACCTGAGCTGTATTTTCAGTTAGTCAGAGCAAAATAAACAACGCCTCCAGCTTCAGCAGACAGTCCCCTTTGAAAACATAGGTGTAAACACTACAGAATAAATTGACATAAATATGGAAACAAGAACAAAGTAAGCTAGAAGGATGTTTTCTGAATCACACCTAAGTACAACGAAGAATCCAAACCTGAGGAAACAAGTGAGACTGCCATGGCATCACAGTGCTTCAGAACCTCACTTCTTGGATGCCTTAGGGACTGGAGAGAATCAAATCACGACTTCTAAAAATGGCCTAGATAAGTTAATCAGGAGTTTGCATTTCCACACCAGTCATGTTTCTCTGGCTGTTAATCTCTGTCAAAAACTCTCTGCAGAAAGACTATTAAGGTCTGTACAGTTAATACCTACCTCAGAGCAGTACTCCCTCTGCTACGGGATGAGCACTTATACTGCCATGACCCATTTCCTAACCACACAGGAATGAAAGCAGATCCTGAGGAGTTGTAAAACTATGAATTTTTGAGGTGATCTCAATCTTTTACATGACTGCACTTGTACAGAAGACAACTGCGTTCAACAGTTGCATGTCACTGCTtcTGCCCCACTGGAAAAGGAATGATCAAAACTTGGCTGATTTCAGAGTCCGGGAGACTGTTACCCATTTCACAGAAAACTCAACGTTGAATCAAAGTTCTCTGAAAGATCTGTTTGCAGTGAACATGATTCAAAGTAAAATTGCAAAACTGTGATCCAATTAATTCAGCAATCTTTATATTCTCCTGAGACACTGGAGGTTCTAACATACAATGCTTGAGGAcaatgcttttttgttgttgttgttgttgttgtttttacataCCACCTGCTGACTCCTAATacgtgtgggaaagaaagcaagctgCCTTAAATGTGGAAAGAGAACCAAGTATCACAAGTAAGACGACAGCAGAGGGACCATCAGTTTCTTCATCTCAAAGCTACAAAAACTCAACCAGAAACTGATGGTGAGACATGAAAGAGATACCAGATCTGAAAGGCATCTGGGAATCCAATGGGGATATAATGATCAGTTAAACTTGCATAAGtatattagaaaaagaaaatacattacaCATGagacaaggaggaaaaaaagaggaagtttAGCAGTATTAGTTAGGATTGACTGAaatgagatgcagatcttgaaCTACTAGGGCAGCAAGTGCAAATGGGCAAGCACAGCACTAAATAATGGccatctggaaaagaaagtggCAGAACTTaccagggaagaaaagaaaacactaaaTGGCAGAAGATAGAACAGGCAGTGACCTCAACAAAACAGTCCTCTAAAAGAGCTGTAATTGAGCGCAAGACTCAAGTTTAAAAAAAGCACCAACACAGAGCATAAAAGTAAAATACACTGAGAGAGTATTAAGGTTGCATTCCAGCCCTGAAAAGACAGGAACTACTTAAAGTCTTCCCTTAAGACCATGCAGCATAGCACAGTCaaaatttttttaaacacaaatccATGAATTATTCATGAAATAACAAGAGTCAATTCAGTAGCCTTGCTATTGCTGGAATAAATCCTTCCCATACATCTTGTTGAAGGTGAAGGACTGCAGTAAATAAAGCAGGAGaatgaagagggaaaaagaggcCTCATTAGTAAGATATCTGAAAATGACATTAGAAAGTATTTTGCAACCTCCCTTTAACACAGGGAACAGACAAAGGTAACAGGCAAGTGTCTAcatctttgtgtttttctcaTGAACTCAGTGAGTTTGTGTCCTGTATTTTCTGAGAGATGAATGAGACACCTCGGATTCTGATTTTGACGAACACTGATAATTCACAACTGTGAAGTCAAAAAGACTGTACTTCTTAGCAAGTACTCTTAAAAAGCACCCTATGGTACTCAACCTGAGGGCAAACTTAGTGAGCATTTCTAATTTTCACTTCTGTGTGTCCTACTTTTGTAAAACTGAGAAGTATCACCTCCTCTTCTCACAATCACACCATGACAATATACTTAGTAAACATTCAAACACTAGAATGAGGAGGAAATTCATGATGAAATTAATAAATCTGTCCCTAAGAGCCTTTGGTCACACAGTATATGCTTGACAAAGAATTAAATAAAGGTAAAACTTGACAAAAAATAGTTGCTCATCCACTGAATGCGGATCAGCCTGTACACTAGTGAGACCATGTTACGTAAGAACGTATAGCAATGACTACGTGGAGACAAGCAAACGAAGTCCACATCTATACATGAAAGGAGCACTAAAGATAGAGTGAAAAAGTAGCACCATTTGAAATATTGAATGGCCTGCAACTGTGAGACCTTTCTTCATTCTAATGGAGTTTAATTTGTCTTATTACTGTTTAAACCCATGATCGGTGCCGTTCAGATGAACAACATTAAGCTTTTCCTCCTTCTGAGGAAGAGGTGAGCTACAGCTGAATTTACGGTCATTTTACTTTCTTTGCACACAAGGATTGTATACTGCTCCTGATGAGGTGTTGATTTCTCCAGCTGTGGAGATAAGCTGCTCTCTTGATGACAATACCAGCTTTACTCTCTGAAAGCATGAGGATTTTACACATCACCCCAGGAAAATGGCAGAAGAGGCCTTCTGCCTATATATTGCCAGCAGTGAAACGGAAGAGGGGGTTCTGGCTGATGGCAAGTTGAGCAAGAGACAGAAGTGTGCCCAGGCGGCCCAAAGcaccaactgtaccctggggtgcaccagGGCCAGCACCGGCAGAGGGCGAGGGGAGGGCTTGTCCTGCTTTGTTCTGTGCTGCGCGGCCTCACCTCCTGCACTGGGTGCAGTGTGGGTGCCACAACATCAGGGGGACATAACGCTATTAGACAGCGTCCAAAGAAGGGAtatggagatggggaaggggctgGAGAGGAAGACACATcagaagcagctgaggtccccgggtttgctcagcgcagagcagag
>XLOC_000234.TCONS_00000688
TACCTCATACTGGGATGGCCTTGCCCCTTAGTACCTTGCAGTGCTGATGGCCCTACTCTGCTGTGTGCAATGGCTGCTGCTGTCATGGAGGACAGGGTTCAGGAGAGCGTTGTGTCACATCAGCTAAAGCTTTTCTGTCAGCTGTCTGTACCCAGCAAGCCCAGTTTGGATGAGGCTGATAAAAGAGCTCTTGTAATACTACTACTGATTGCCAGTCATCTTTGAAACACTGCTCAGGATCCAGATGTCTGATGTCATGGCAAGGCTAATCCTGTCCGTTTATCActatttccaaggaaaaaatatGACCCTCTTAATAGAGAATTAAATAAACATAGCTTATCTCAAGACA
>XLOC_000234.TCONS_00000689
CCTACTCTGCTGTGTGCAATGGCTGCTGCTGTCATGGAGGACTGGCATTCTCTCCAACTGCTTCTCCCATGGACCAGAAATCATACCTAATTCAGAGAGTAACTTTTGGATGAAGATAGCCCATCCTTCTGACACCAAAAACCAAGTTGCAATTCCTTATGCATAAACCAGGGTAgcattttttggaacatggaaAACTCCGTCAAAGGGAAGTGtgctttttgctgctgcttcagtcAGCTGAGGAAACTGTACAACAATGACCCTCAGAAAACAGCtctcctcttttcccttttgcggaaaagggaaggaagttCAAGACTGATAGTCTTCACTTTTTCTTAGAATGAAAGGAAGCCTTACAAGGCTTAGAGTTCTCACAATTCACCCGTGACGTGAAAGTAGTATTTTTATTAATCTTTTGGTGATAGGGATACTCAATCATCAGAAAATAAGTCTCCTTGtcatagaatcgcagaatccgtagagttggaagggacctttaaagatcgtGTAGTCCAACCGCCCTGCAATGAAGAGGGACACCACAAGCAAACTGCCAAGAACTGAATCACCAGAACTCACAGTGGTCATCAACGAAACATGAGAAAATGCAAAGTTAAATAAGCAGATCAATTGAAGTATGCTTGTGTAATTGCGCACAGAGATCCGGAAACCACGTTGTTTCAGATACAATCCCAATCGCTGGAGGAAAACTCGTACAGTCCAAAtgttctgactttttttctcagatGTAAACCAGCAATGGAGTTCTGCTCCCGCCCTCCTCCTCGGAACATCTGCAGGAGGGGGAAATACAAACATTGCTGGAGGTGTGATGGGCTCTTCCCTCCCGCTTCGGCCAGGAGTGGGATAGAGAACTTCAGTCCTGCATTTAGGAAACCTCACCATAAATTGAAA
>XLOC_000247.TCONS_00000733
GCTTTGCCCTCACTGTTTGCAGTCACTGAATGGAAACGTGCGGCGGGCTGCGTCCCACAAAACCCTGCCGGGTGCCTGCTCAAAATACTTACTTGGCTCCTATCTTGAAGGATTTGCTCCTGGGATGCAATTTCTGCTTCAATTGTGCTGACATTACATGGCAGTTTTGGATGTTGAACAGCATCCTATGCCTAAGGATTCCCAGTGGAGGCACCATCACTACAAGCAGAATTAGCTCCTCTGTGTGCAATTATGTGAGCTGTACTGGAAGTCTGCCCTGCAGCCTCCCTGCATGTGGATGTGCACCTTCTCTTGTGATGGAAAAACACCTACCTGCAGCTCTCGGTAACACAAGTTGTCATCCAGGTAGTGTAAGAAAAGGCAGAGTGCAGAGGAAAGGTGAAACATCCAAATGCCCAAATCAAAGCTCCTGGCTACATGTGCAGATACATGTTTTAAAGCCCATCTCTGAGAGCCTGGGAGGGGCTGCACAGATTTTGCACATGTCCTGCTTTTGCAATGCCTGAATCAAATCACTGCAAGTCTCACTATGGACACTTCTTGATCTCTGCTTATTGCAACCAACATatgtcaaaaaacaaaaacaaaagcaaaaacaaaacaaacaaacaaacaaaaaagccactaGCCAAACTAATTCAACTACTGGAAAACTGTTAGTGAAGGTTCAAGCAGTGATTTTCAGTAGTTAAACTATTTTAAACCCAGTTTCAGGTGAGCCTGGCCTGCAAATATCAGTGGGAAAGGCTTTCAGTTTAATTTCCACAATTTCCTCT
>XLOC_000257.TCONS_00000784
TATTTACTCGGTGTAGAACTAGTAACTAGTTTGTTACTATTGTCATGTCTTCCAAGTTAAGTTAGGAAAGTGAGAGCTGTTTTTCTGGGTCAACTTGGTGGGAACAAATAGGTGTACGCTCCACAGCATCGTTTAATCAGGGAGGTGATTTGTGTCTGACAGTGAGAGTCTATGCCATTGCCCTGCAAGACCACAGTTTTCCCCTAGTCCTAATTACATTGTCTAAATTAAGCAAATTATTTACAAAAACCAGTAACAAATGCAGATTTTGCTGACCCTGCAAAATTGCATTTATCTTTCTGAACCCATTAAATGTTAGTAAGTTTAGACCTATAATTTAACTGTtactttccattctttccaaCAAGGCAAAAGTTTAaggaaaaatgacattttactCTTTATAGCTTAAGGTATTAGTTGATACGTCCAAGTCAGCCTAGACACATTTTATAGCTTGATGGTACATCTAAGCCAGTCTGAGAACTGCCTTTTGTTGAAGACTGTGATTTCCCCTCTGATATTCATTCCaacagttttccttttgtttgttccAGCATGCATTTGACTAGCTAAGTCAATTCAGTTTGCAAAATAGTAATCCAAAAAAGAAGTGGGAAGCTTTTTGCCATGTTAATGTGATAAATCAGGAGAGCCAGATCAGGAGCAATAAAAAGGTATGTCTAGAGACACGGAGAacacccccactgccccagTGTTTCCTCAACTGCATCCAACTCTGCTCTTTTTGTAGGAAAAAGTGAATGACTTTTTTCTGATGGTAGCTCAAACTCCCAGGAATCTGTGCATATTCTTCAAGAAAACAGAGAATTTTTTCAATCAAGATTAAAGTTTGAAGGTTTTCAAAACTCTGAATATCTTGCTGCTGTATCCTCAGAACAGTTATGCTTCATCTCCTCTATCCAGTTGAGAGAGGAAACTAAAGCATTTTCAATACCCTATTTGGATCCCCAGTGCTTCAGAGCAGAATTATACCTGTAGTATTTATGAAGTCAACAACTGAATCATAAACAATGATGTGCAGCCAGCTGCTCtagctttttgtgtgtgttttttgattCTGTTTGTTGCTTATGCAGCTTTTTCAACATTATGCATGTGTATGATCAGTAGTTCTTTGGAAAGTCAGTGGCTAAAACCATTAGGTCCACATAACTCTCTTTCCTGCTTCAGTGCTTTGCAATATAGTCATTTTTTAGGGGAAAATAAACAAGTTAAgcaaagacacacaaaaaagaggAGACAGGGCAACCAAGAGCAGAATGTACAAAGCTGCATTTTGCAGTGAGATTGTAATACTTGATAAAGCTAACAGGTCATTCATTACTGAGATAAAATGGCCCCCAAGCTTTCAGCCCAGGCAGATCTCAAGTATGTGAGTACTTGTCTGAACTCCTGCCCTGTCCATCATATAAGAGGTGTACCTCTGACCATGTGGTGGATATACACTTCAGGAAGACTTGATGCTCTCATGGCTGAGGCAGTCATCCTCCAGTTGGGTGTCAGAAAGCAGCTTTCTCCTGTAGGATGGTGCGTGTGTGCAGGATCTGATGTATACCCACCCCATGGCTGGGGAGATGCATCTTCTGTCATATGGCAAATTCAGCAGTGACATGAAAGGGACACATATGTTCTTCAAGGAAAGGGAAGCAGAGCATAGGCTGCCTCCACATCCGTACAATTTCTCCTGATTGTTCCGTGGCCACATCTGAAGGCAACTGTTTCGAAAATAGCAGCGCAACCAATCAAGACTAatttttctccagtttgtaCTTGTGAAATGTGTGGTTCTAAAAGTCAAATATGTAGCTTAAGATTCTATATACAGTACATGCAAGTGGGCTCCATATGGTCTGTGGCTATGTACGTAATACACTAAGCATCTATTTTCTTATTATCATTTCTGTGTGAGCTGTTTTTGAGGAAGCGTGACCACAGCTTTGCTCTCATAAACCCAGAAGAGGTGGTTTATCTGAAGAGGAGGTTTTACCTAAATTCTGCAACTCAGTCAGAGCTGCGTAGATACAGGAATACTGATTCCACAGTGGCCTGTTCAGAGCTGACATGGATACgtctggtgctgcagtgtgcaAAGATGAAAAACTGGGCCAGATGGCCTTACAACAAAAGATGCTTACAAGTACAATTTATTTGGAAAGCACACTGTTGCTATACGTATGAATCCTTTCTTGCCCAGGCTCCCCA
>XLOC_000271.TCONS_00000821
GAGCCTGTACAGCCAGGATCTGCAAGATTTCCTTCAATATGTCGGCAAATCCACGCACCCAGTAATGTGCAGTGCTGCTTGCTCTGCAGTGTGCTGGGAACCTTGCTGTGCTCTGACTCCCCCTGAACTGTGACGGCTCAGAACAGCGTGTTTTCTGCTCATCTTTAACTCTCCTGTGGTTTTGTAACACTGGAGAACAAATCTGAGatttTCAAAAACATCTCCTACTGTTGTGACCCAGTCCTCTGTGGTGGTTTTCTGATGGACCATGACTTGCTCTTGGATTCTGCTGACTGGGTGAGGTAAAGAGAGGCAAAGATAAGCATCATTCAGCTGTCACCCTTCTGCCCTTGGGGAGTTCTTTCGCTGAAGCTGTCTGGAGCATATGTAAAGTGGATTCACGTACCTGATTGTAGAGCAATGGTAACTTGTTTCACTGATAGCTCTGGGAAAGGACATAATGAATGCCCTTGGAAAGATGACGGTGACTTTGAGGCCTCATGTTGTGGCTTaaccccagcaggcagctcagcaccacccaGCCACAGGCTTATTCCCCCATAGTGGGATGAGGAGGGAATCAGAAAGTCTCCAGATCTGAAGAGTGAAGGTCCAGTTGATCACCAAGGAGTCATTTACTGTTACTATGCGCTCACTTTTGCTGTGTGACAGTTCtgtatggattacaatggccgtgatatttttaaagcatattgtcattttttttctttctcattttcttatttttctcgcAGCTGAAGCACTTAATGTATCTCTCCTATCTTTTGCATATATAATGTTCAACTGTGTAAATTGTTAATCTTTCCCATTATTTGGCTTGTTTTACTGAAGGCAGTAACCACTCTTAAGTATTCAATGctcatacaaaataaaaaataattcagatttaTTCCATCTATTTAAAACTGCTCATATATTTGTAGTATCTCAAGTTCTACTGCCTCTATTCCCCTGAAAGAGCagattttctcttaatccctgGAGACTGCATAATATTAGGAAGTCATTAGTGGTGAGCATCCATGTTATTAAGCCTTATGAACAACTTTTGAATAGTGTTGCATGTATCTTTATTGGAGCTCTATATGTTAGTCATCTACCTCCACAGAAATTTCTGCAGTTCTGTACTTCTGAAGTATCCAAACAGCACTGTTAAGATTATGACCGTAAAGCAAACCTTGGAAAGTCACATGCAAGTCTTGAAGATGTGTGCATGGGTATTCTGGGAGGAAGACAACTCTTTGCAGTGGCCCCAGCTCCACTCAGTGCAGTTCAGCTCCATCCTGTCATCCTCCTCTCCCAGACATGCTTACCTGTTGCCACTGTCTTGAAATGACCAAGTCCCACTCTAGGATGTTTGTGTAATGGCCCTATATGTATGCCCGCTCTGGGAGGTTTGCCTGCCAGAGCAGCCTGATTCCCTGGGGATCATGGGAGAGGTGCCCCACATTCTTACTCTGCTCCCTGTCTGGAGGTGATGGGATGGAGCTTGGATGGCAGTGCCATACACTGCCAGCTCCTTATCTGAAGATGTTACAAGGTAGTATCTTCAAAAATGAATTACAGGAACACATGACCAAGGTTACAAAACTATAGTCTTGAGGTACAGGGAAAATTTTCAGAGCAAGACATATTGAAATGAGTTTTTAAATTGTGAATGTCGACTTTCTAGATGATTTGATATTCCCTGTGCTTTATAAGTAagcttttattatttctgtactTCCAAAGTGAATCCTTTTTCATTCATAAAATTATCTGATTTTATATTCCAGGGTAGTAGCTGGGTCACATCAGGTGCTGAAGCAAATGTACTGACATCTGAATTAGCTCTCTGATCTTGCTAAGAATGTAACTCAGATGAACATGACAGCAATTGATTTTTATATACCCTCTTTTTTATACAATCTATGACACCTTACATCTGCAGTTTCCCATTATAAATTTTGAAGAAGTTTAATCTCAGAGAAAGCTTTATTCAAACATTGTGCTTATAGATGAACAGCATGcactcttttcctttgtttaaagcaatgcaattttgttttcatatacTTCTGCTTCACCAGTGTAATCCATTAATACGTTTTCAGAAACATAAATCAGAATATCTCTTCCTATACTGTGCACATTTTCCATAATAAGATCCGAGCATGACTCTGAGGGGATTTTTTATCAATATCTTCTGaggtttttatatttattttttttttttcaagcaatcCTGTTGCAAATCAGTCTTTGAGGACTGGTAATAATAACAGTGAGTTCTTAGCAGTTGTCTCACACAACCATACATCTAGTGACTGGTGCTTGTTCAACAATGTCTGCCCTATAAAAGATGTAATGAAGTTGAGTGATCTCTAAGGAATATGATACTCTGCACTTTCCAGCATCACTGGCTGTAATATTGTTGCTTGGAACTCTGCATTCATAATTTTGTTATCCCTGTCAGAACATCAAATGCAATTTTGATGGAAAGGTGGGGTCTAATTTTTCCAATTACTAGTTGCTTTGTTGAAACTCATCCTTATTGTTGCTCTTGAAGATGAAGAAGTATATGCAAAATTTCTTTGGAGTacaaacaaaatgaagcatGATAATTAAGATCTTCTTCCAACTACAGCTTTTCCATATATTCTTCTCTAAAGTGATGTTTTATATTCATAATACGTTAAACATTAAGTGctgaaaacacattaaaaacattttcaaaatgctttcaCTTTTCACCTGTAATTGAGTCATCAATATTAGCAACCAGCTATGAAACTAATTTGGCTTATTGTGTTACTCATCCTCACATCTTAATTAATGATTAATAATCTTACTGACATTAAAAGGTTCCTTTTGAAATGTAACTACTGCATTGTAATACTATGCTATGACTGTCTCCAAAATTATCTGTGCCATAATATTTctttgtaattaaaataataggTTTATATTTGCAGCTGGACAAGCAGGCAAGTCTGTGAAGCCTAATATGTTCATATGTATTAAAAGATCATCTGTGATAGACAAGGGAATTAAACATCATGATATGGTTTATTCCTCCAGAAAATGAACTCTGTACTCGAATGTTTTATGGATTTTGCCAGCTGCTTACCTTCCTCCATCTTCTGTATATCCCTTGCAAAGATaatgtttctttgtttaaatcCCACTGTTTCTGGGAAATCACAAAATCAGTGTTTTTCCTTTATGCTAGCAGTACTGTAGACATTACGTCAAGTCAATTGTAGGATGATGCAAATATATTAATGTGTACATGAAGTTCATTTTGTACGATACATTATTCATTTAATGGGCTACTGAGTGAGGTTGAAGTCTGAACTTCTCCCAGCACTCCCAAGGAGGACTGTTGTGTGGTTTATGTATCCATCATCTTTACATGGAATTTCTCCtttaggggaggtttaggttggttATAAGGAAAAAAGTTCTTCACTGAGAGCATGGTTGGCCACTGCAACAGGCTTCACATGGCAGTGGTCATAGCACTGTGCTTGTCACAGTTCAACAAGCATATGGACAACACTCTTAGTTGTATGGTCTTGATTTTGGGTGGTACTATGTGAAGCCAGGAGCTCGACTTGATGATCttcatgggtcccttccaactcaggattttctatgattctatgattctattatcaTACAATGTGGCAATTAGACTAGGGATGTGCTTTAGGTCCTGAAGATTATCTCCTTTTAATGGATTTTGAGGAGATATGAGCAAAATGTTCATGTTTTTAAGGAGCAGTATAGTAGC
>XLOC_000271.TCONS_00000822
GGCTCAGAACAGCGTGTTTTCTGCTCATCTTTAACTCTCCTGTGGTTTTGTAACACTGGAGAACAAATCTGAGatttTCAAAAACATCTCCTACTGTTGTGACCCAGTCCTCTGTGGTGGTTTTCTGATGGACCATGACTTGCTCTTGGATTCTGCTGACTGGGTGAGGTAAAGAGAGGCAAAGATAAGCATCATTCAGCTGTCACCCTTCTGCCCTTGGGGAGTTCTTTCGCTGAAGCTGTCTGGAGCATATGTAAAGTTGAATACGTGCAATCTTGAATAATACCTATGTAAGGAACAACGTGGATTCACGTACCTGATTGTAGAGCAATGGTAACTTGTTTCACTGATAGCTCTGGGAAAGGACATAATGAATGCCCTTGGAAAGATGACGGTGACTTTGAGGCCTCATGTTGTGGCTTaaccccagcaggcagctcagcaccacccaGCCACAGGCTTATTCCCCCATAGTGGGATGAGGAGGGAATCAGAAAGTCTCCAGATCTGAAGAGTGAAGGTCCAGTTGATCACCAAGGAGTCATTTACTGTTACTATGCGCTCACTTTTGCTGTGTGACAGTTCtgtatggattacaatggccgtgatatttttaaagcatattgtcattttttttctttctcattttcttatttttctcgcAGCTGAAGCACTTAATGTATCTCTCCTATCTTTTGCATATATAATGTTCAACTGTGTAAATTGTTAATCTTTCCCATTATTTGGCTTGTTTTACTGAAGGCAGTAACCACTCTTAAGTATTCAATGctcatacaaaataaaaaataattcagatttaTTCCATCTATTTAAAACTGCTCATATATTTGTAGTATCTCAAGTTCTACTGCCTCTATTCCCCTGAAAGAGCagattttctcttaatccctgGAGACTGCATAATATTAGGAAGTCATTAGTGGTGAGCATCCATGTTATTAAGCCTTATGAACAACTTTTGAATAGTGTTGCATGTATCTTTATTGGAGCTCTATATGTTAGTCATCTACCTCCACAGAAATTTCTGCAGTTCTGTACTTCTGAAGTATCCAAACAGCACTGTTAAGATTATGACCGTAAAGCAAACCTTGGAAAGTCACATGCAAGTCTTGAAGATGTGTGCATGGGTATTCTGGGAGGAAGACAACTCTTTGCAGTGGCCCCAGCTCCACTCAGTGCAGTTCAGCTCCATCCTGTCATCCTCCTCTCCCAGACATGCTTACCTGTTGCCACTGTCTTGAAATGACCAAGTCCCACTCTAGGATGTTTGTGTAATGGCCCTATATGTATGCCCGCTCTGGGAGGTTTGCCTGCCAGAGCAGCCTGATTCCCTGGGGATCATGGGAGAGGTGCCCCACATTCTTACTCTGCTCCCTGTCTGGAGGTGATGGGATGGAGCTTGGATGGCAGTGCCATACACTGCCAGCTCCTTATCTGAAGATGTTACAAGGTAGTATCTTCAAAAATGAATTACAGGAACACATGACCAAGGTTACAAAACTATAGTCTTGAGGTACAGGGAAAATTTTCAGAGCAAGACATATTGAAATGAGTTTTTAAATTGTGAATGTCGACTTTCTAGATGATTTGATATTCCCTGTGCTTTATAAGTAagcttttattatttctgtactTCCAAAGTGAATCCTTTTTCATTCATAAAATTATCTGATTTTATATTCCAGGGTAGTAGCTGGGTCACATCAGGTGCTGAAGCAAATGTACTGACATCTGAATTAGCTCTCTGATCTTGCTAAGAATGTAACTCAGATGAACATGACAGCAATTGATTTTTATATACCCTCTTTTTTATACAATCTATGACACCTTACATCTGCAGTTTCCCATTATAAATTTTGAAGAAGTTTAATCTCAGAGAAAGCTTTATTCAAACATTGTGCTTATAGATGAACAGCATGcactcttttcctttgtttaaagcaatgcaattttgttttcatatacTTCTGCTTCACCAGTGTAATCCATTAATACGTTTTCAGAAACATAAATCAGAATATCTCTTCCTATACTGTGCACATTTTCCATAATAAGATCCGAGCATGACTCTGAGGGGATTTTTTATCAATATCTTCTGaggtttttatatttattttttttttttcaagcaatcCTGTTGCAAATCAGTCTTTGAGGACTGGTAATAATAACAGTGAGTTCTTAGCAGTTGTCTCACACAACCATACATCTAGTGACTGGTGCTTGTTCAACAATGTCTGCCCTATAAAAGATGTAATGAAGTTGAGTGATCTCTAAGGAATATGATACTCTGCACTTTCCAGCATCACTGGCTGTAATATTGTTGCTTGGAACTCTGCATTCATAATTTTGTTATCCCTGTCAGAACATCAAATGCAATTTTGATGGAAAGGTGGGGTCTAATTTTTCCAATTACTAGTTGCTTTGTTGAAACTCATCCTTATTGTTGCTCTTGAAGATGAAGAAGTATATGCAAAATTTCTTTGGAGTacaaacaaaatgaagcatGATAATTAAGATCTTCTTCCAACTACAGCTTTTCCATATATTCTTCTCTAAAGTGATGTTTTATATTCATAATACGTTAAACATTAAGTGctgaaaacacattaaaaacattttcaaaatgctttcaCTTTTCACCTGTAATTGAGTCATCAATATTAGCAACCAGCTATGAAACTAATTTGGCTTATTGTGTTACTCATCCTCACATCTTAATTAATGATTAATAATCTTACTGACATTAAAAGGTTCCTTTTGAAATGTAACTACTGCATTGTAATACTATGCTATGACTGTCTCCAAAATTATCTGTGCCATAATATTTctttgtaattaaaataataggTTTATATTTGCAGCTGGACAAGCAGGCAAGTCTGTGAAGCCTAATATGTTCATATGTATTAAAAGATCATCTGTGATAGACAAGGGAATTAAACATCATGATATGGTTTATTCCTCCAGAAAATGAACTCTGTACTCGAATGTTTTATGGATTTTGCCAGCTGCTTACCTTCCTCCATCTTCTGTATATCCCTTGCAAAGATaatgtttctttgtttaaatcCCACTGTTTCTGGGAAATCACAAAATCAGTGTTTTTCCTTTATGCTAGCAGTACTGTAGACATTACGTCAAGTCAATTGTAGGATGATGCAAATATATTAATGTGTACATGAAGTTCATTTTGTACGATACATTATTCATTTAATGGGCTACTGAGTGAGGTTGAAGTCTGAACTTCTCCCAGCACTCCCAAGGAGGACTGTTGTGTGGTTTATGTATCCATCATCTTTACATGGAATTTCTCCtttaggggaggtttaggttggttATAAGGAAAAAAGTTCTTCACTGAGAGCATGGTTGGCCACTGCAACAGGCTTCACATGGCAGTGGTCATAGCACTGTGCTTGTCACAGTTCAACAAGCATATGGACAACACTCTTAGTTGTATGGTCTTGATTTTGGGTGGTACTATGTGAAGCCAGGAGCTCGACTTGATGATCttcatgggtcccttccaactcaggattttctatgattctatgattctattatcaTACAATGTGGCAATTAGACTAGGGATGTGCTTTAGGTCCTGAAGATTATCTCCTTTTAATGGATTTTGAGGAGATATGAGCAAAATGTTCATGTTTTTAAGGAGCAGTATAGTAGC
>XLOC_000271.TCONS_00000823
AGTAACAGGATGAAGGATGACACATGATGTGGGAGCTTTACCTTTGATTCTGAGACATGAAGATTTCCTCTTATGCCTACCCCAGAGCCAGTTCTGAGGGGAGGAAACAGGATGCAAAGTAATCAGTATTTCTCAATGatttTCAAAAACATCTCCTACTGTTGTGACCCAGTCCTCTGTGGTGGTTTTCTGATGGACCATGACTTGCTCTTGGATTCTGCTGACTGGGTGAGGTAAAGAGAGGCAAAGATAAGCATCATTCAGCTGTCACCCTTCTGCCCTTGGGGAGTTCTTTCGCTGAAGCTGTCTGGAGCATATGTAAAGTTGAATACGTGCAATCTTGAATAATACCTATGTAAGGAACAACGTGGATTCACGTACCTGATTGTAGAGCAATGGTAACTTGTTTCACTGATAGCTCTGGGAAAGGACATAATGAATGCCCTTGGAAAGATGACGGTGACTTTGAGGCCTCATGTTGTGGCTTaaccccagcaggcagctcagcaccacccaGCCACAGGCTTATTCCCCCATAGTGGGATGAGGAGGGAATCAGAAAGTCTCCAGATCTGAAGAGTGAAGGTCCAGTTGATCACCAAGGAGTCATTTACTGTTACTATGCGCTCACTTTTGCTGTGTGACAGTTCtgtatggattacaatggccgtgatatttttaaagcatattgtcattttttttctttctcattttcttatttttctcgcAGCTGAAGCACTTAATGTATCTCTCCTATCTTTTGCATATATAATGTTCAACTGTGTAAATTGTTAATCTTTCCCATTATTTGGCTTGTTTTACTGAAGGCAGTAACCACTCTTAAGTATTCAATGctcatacaaaataaaaaataattcagatttaTTCCATCTATTTAAAACTGCTCATATATTTGTAGTATCTCAAGTTCTACTGCCTCTATTCCCCTGAAAGAGCagattttctcttaatccctgGAGACTGCATAATATTAGGAAGTCATTAGTGGTGAGCATCCATGTTATTAAGCCTTATGAACAACTTTTGAATAGTGTTGCATGTATCTTTATTGGAGCTCTATATGTTAGTCATCTACCTCCACAGAAATTTCTGCAGTTCTGTACTTCTGAAGTATCCAAACAGCACTGTTAAGATTATGACCGTAAAGCAAACCTTGGAAAGTCACATGCAAGTCTTGAAGATGTGTGCATGGGTATTCTGGGAGGAAGACAACTCTTTGCAGTGGCCCCAGCTCCACTCAGTGCAGTTCAGCTCCATCCTGTCATCCTCCTCTCCCAGACATGCTTACCTGTTGCCACTGTCTTGAAATGACCAAGTCCCACTCTAGGATGTTTGTGTAATGGCCCTATATGTATGCCCGCTCTGGGAGGTTTGCCTGCCAGAGCAGCCTGATTCCCTGGGGATCATGGGAGAGGTGCCCCACATTCTTACTCTGCTCCCTGTCTGGAGGTGATGGGATGGAGCTTGGATGGCAGTGCCATACACTGCCAGCTCCTTATCTGAAGATGTTACAAGGTAGTATCTTCAAAAATGAATTACAGGAACACATGACCAAGGTTACAAAACTATAGTCTTGAGGTACAGGGAAAATTTTCAGAGCAAGACATATTGAAATGAGTTTTTAAATTGTGAATGTCGACTTTCTAGATGATTTGATATTCCCTGTGCTTTATAAGTAagcttttattatttctgtactTCCAAAGTGAATCCTTTTTCATTCATAAAATTATCTGATTTTATATTCCAGGGTAGTAGCTGGGTCACATCAGGTGCTGAAGCAAATGTACTGACATCTGAATTAGCTCTCTGATCTTGCTAAGAATGTAACTCAGATGAACATGACAGCAATTGATTTTTATATACCCTCTTTTTTATACAATCTATGACACCTTACATCTGCAGTTTCCCATTATAAATTTTGAAGAAGTTTAATCTCAGAGAAAGCTTTATTCAAACATTGTGCTTATAGATGAACAGCATGcactcttttcctttgtttaaagcaatgcaattttgttttcatatacTTCTGCTTCACCAGTGTAATCCATTAATACGTTTTCAGAAACATAAATCAGAATATCTCTTCCTATACTGTGCACATTTTCCATAATAAGATCCGAGCATGACTCTGAGGGGATTTTTTATCAATATCTTCTGaggtttttatatttattttttttttttcaagcaatcCTGTTGCAAATCAGTCTTTGAGGACTGGTAATAATAACAGTGAGTTCTTAGCAGTTGTCTCACACAACCATACATCTAGTGACTGGTGCTTGTTCAACAATGTCTGCCCTATAAAAGATGTAATGAAGTTGAGTGATCTCTAAGGAATATGATACTCTGCACTTTCCAGCATCACTGGCTGTAATATTGTTGCTTGGAACTCTGCATTCATAATTTTGTTATCCCTGTCAGAACATCAAATGCAATTTTGATGGAAAGGTGGGGTCTAATTTTTCCAATTACTAGTTGCTTTGTTGAAACTCATCCTTATTGTTGCTCTTGAAGATGAAGAAGTATATGCAAAATTTCTTTGGAGTacaaacaaaatgaagcatGATAATTAAGATCTTCTTCCAACTACAGCTTTTCCATATATTCTTCTCTAAAGTGATGTTTTATATTCATAATACGTTAAACATTAAGTGctgaaaacacattaaaaacattttcaaaatgctttcaCTTTTCACCTGTAATTGAGTCATCAATATTAGCAACCAGCTATGAAACTAATTTGGCTTATTGTGTTACTCATCCTCACATCTTAATTAATGATTAATAATCTTACTGACATTAAAAGGTTCCTTTTGAAATGTAACTACTGCATTGTAATACTATGCTATGACTGTCTCCAAAATTATCTGTGCCATAATATTTctttgtaattaaaataataggTTTATATTTGCAGCTGGACAAGCAGGCAAGTCTGTGAAGCCTAATATGTTCATATGTATTAAAAGATCATCTGTGATAGACAAGGGAATTAAACATCATGATATGGTTTATTCCTCCAGAAAATGAACTCTGTACTCGAATGTTTTATGGATTTTGCCAGCTGCTTACCTTCCTCCATCTTCTGTATATCCCTTGCAAAGATaatgtttctttgtttaaatcCCACTGTTTCTGGGAAATCACAAAATCAGTGTTTTTCCTTTATGCTAGCAGTACTGTAGACATTACGTCAAGTCAATTGTAGGATGATGCAAATATATTAATGTGTACATGAAGTTCATTTTGTACGATACATTATTCATTTAATGGGCTACTGAGTGAGGTTGAAGTCTGAACTTCTCCCAGCACTCCCAAGGAGGACTGTTGTGTGGTTTATGTATCCATCATCTTTACATGGAATTTCTCCtttaggggaggtttaggttggttATAAGGAAAAAAGTTCTTCACTGAGAGCATGGTTGGCCACTGCAACAGGCTTCACATGGCAGTGGTCATAGCACTGTGCTTGTCACAGTTCAACAAGCATATGGACAACACTCTTAGTTGTATGGTCTTGATTTTGGGTGGTACTATGTGAAGCCAGGAGCTCGACTTGATGATCttcatgggtcccttccaactcaggattttctatgattctatgattctattatcaTACAATGTGGCAATTAGACTAGGGATGTGCTTTAGGTCCTGAAGATTATCTCCTTTTAATGGATTTTGAGGAGATATGAGCAAAATGTTCATGTTTTTAAGGAGCAGTATAGTAGC
>XLOC_000280.TCONS_00000841
TCCTGTGCAGAAGGCAGCACCTTGCCTGTGACAGTCCTTGCAGGAGCAGTCCTGAGCCTGAGTCCTGAAGGATTTAAGCCACTATAGTGCTTTGATAATCTGTATGAGACCTGCATATATCACTTACTTCACCAGTTTATTTGCATGGATTTTTCAATGACCATAAACTTCAAAAGACATTtaggaaaagataaaacagtCCTAGTTCTACCAGACATACATAAAGTGACACAATGAATCAAGATTAGCTGGAGGACTCTTTTCAGGAATGCTATTATTTTGCCTTAACATTTTGTATGGGAGAAAAGGAATTACTGGCAAAATCATCATGCTTGGAGAAATGAAAAGTGTAATTTCCTAGAGAAGAAAGGTTCTGTTTATGTTACAGGGGAGATGATAATAGGAAGGGAACTGATTTGACTACACATGGATTTCTACTGCTATTTGGACTTCTCCAAGGATAGCGCATCCGGTGTACCCTTTCCTGCCATCCAATAAGGTAGAAAAATGTGGCTTTCATGGTTGGGAGGTGGAGGAAGCGAGCAGAGAAGATCGATGCAAGAGATAAAGAAAAGACAGGAGCAGGAAGGTGAAAACAACAAAGGGAATCAGAATAGATATATTTGGGATAAGATGGGAACTTCCACAAGATGCAATCCTTCATGAACTGCTCCAACATGGGTCCTTCTCATAAGCTTCAGTTCTTCAAGAACTTCTCCAGAATGAGTCCTTTCTGATGGGTACAGTACATCAGGAATAAACCTGCATGGGTCTACCATGCCACCACAGTTCTTGCCCTGCCACAGAAGCTGCTCTTGTTAGAAGAATAAGTGGATAGAAGTGTGTCACAGGCATATATTTACCTTTCCAGATGAGCAAGGATAAGGATAAGGAACTTACCACAGATTTTTCTCTCAATTCTTATGTCTTCACAAAGGTGTGTTAAGAAGTTTAAGTATGTAACAATGTTCTACACTATTTGATTTCAATAGAATATGATATAAAATGTGaagggaaatattttccttacgttttcagaaattaaatgtCAAACTGTAATTCTGAAATATCTACTGCAGAATAATTCGTTTGAGGATTGTAACTTCTAATGACATAAAATTGTTTGAATCCAGTGGGATTAATACTGTGTAATTTTTAACTGTTTACTACAGATTCAGAAAGTTAATTCTTTATATGCTAGATTATGAAGGCAAGTTAATTCTTTTGATTGGTGCTATGAAGCTGGGATGTTTTAGCCTGAATGGTAAAATAATTCTATTTGAATTGCTTTATTACTATATTAAGATGAATTAGATTGGGAAAAATTCTGTTTCACCTTTTCACAACATATTTCTTCTGATACTCCAAAAACAGTTCAAGAAAGGTTGGAAAATAAGTCTAGTCACTTTTATCACTTCGGAAGGCAAGTACAGTCCTCTGAAGTACTATGCTCAGAGTAATGAAACCTCAAAAAATAAGGAGATCAAGAACAGAATGATTGCTGATGACAAGTACTCCCACATACATACAGTTTTACTTGTAGTTTCAAAGTCTTCTATTTTATGTGAACAAACAAATTTGttatatattattttcattttctctgtcttccATGAAGAACTTTTATTCCCTTTCTTTTGACAACTAGCTTTTACTATTGGAATTTAACTTAATAAGTCACCTTTAAActcaacaggtccacatcttcCAACAATTTGTGATGACTACATTTTCTAGAACAAACCTTAGTTACTTTGACTTTCTCAAGAACACTCCTTCTGGAAGAGCTATGCTCAAACTATGCAAATTGTTTCAGGTGAAGTCTTATTACTGCTAGTATATAAGTATCTACTCCATATGTTTTTATGGTTCattatgatatatatatatatatatttcttttttcaattgCAAAGAAAACCATGCTACAACATGATTTGCCCTATTTAATTTGTTATGCACCATACTCCACAGCTTTGTAAATGTCTAATTTAGCCAGATAGCCTTATCATGCATTTCTTCAACTAACTCCTTATATCTGTGAAAGACTTTGTCCTTATGGAattacttcattaaaaaaaaaaaatctataaaatattattatttttaaatgctaaatTAATACTACGATATTGTTCCTACAACCTCTGTAAGTTCatctttaaatatatacataatcCATGTCATTAATTAAAAAGTCAAATCGTACTGGATTTAATTCAGACTCATTTTGAATTGACATGATCCTACTGTATCTTACAAAAGACTTCTCTAGCACATTATCTTTTATCTGACAGTGGTCAGTAACTGTTGTCAATGAATAAACAAATATGGAAAGCATATGTTGACATTCTTCTCAAATATCCTTTAATGTTTATTAAACTGTAGTTCAGAGACTTCCATATATGCTTTTCCAGTGTGAGATTTCATCtctaaatacaagaaaaaagtaTGGATCTTCAGCATTACATTCTAAAATTTTCTCATCTGAATTAAATATATTCTGAGATTATGTTCACCAATATCCCAAGCACTCCACACATTTCTCAGGGCTACTCACTTACATTTACTCTTAGAAATAGTTTGAATGGATTCCAGTTTTCATATTCAATTAAAGAATATCACAGACTCTCTGTGAACACTAATGTCACCTGTGAAAAATTGTTAATAAATATTCACTTTTAATGACATATCTCTGTGCCTTCTCCTACATTATACCCTAATTCAAGTAACTGTTAATTATTAAAATAGAG
>XLOC_000280.TCONS_00000842
TGTGCAGAAGGCAGCACCTTGCCTGTGACAGTCCTTGCAGGAGCAGTCCTGAGCCTGAGTCCTGAAGGATTTAAGCCACTATAGTGCTTTGATAATCTGTATGAGACCTGCATATATCACTTACTTCACCAGTTTATTTGCATGGATTTTTCAATGACCATAAACTTCAAAAGACATTtaggaaaagataaaacagtCCTAGTTCTACCAGACATACATAAAGTGACACAATGAATCAAGATTAGCTGGAGGACTCTTTTCAGGAATGCTATTATTTTGCCTTAACATTTTGTATGGGAGAAAAGGAATTACTGGCAAAATCATCATGCTTGGAGAAATGAAAAGTGTAATTTCCTAGAGAAGAAAGGTTCTGTTTATGTTACAGGGGAGATGATAATAGGAAGGGAACTGATTTGACTACACATGGATTTCTACTGCTATTTGGACTTCTCCAAGGATAGCGCATCCGGTGTACCCTTTCCTGCCATCCAATAAGGTAGAAAAATGTGGCTTTCATGGTTGGGAGGTGGAGGAAGCGAGCAGAGAAGATCGATGCAAGAGATAAAGAAAAGACAGGAGCAGGAAGGTGAAAACAACAAAGGGAATCAGAATAGATATATTTGGGATAAGATGGGAACTTCCACAAGATGCAATCCTTCATGAACTGCTCCAACATGGGTCCTTCTCATAAGCTTCAGTTCTTCAAGAACTTCTCCAGAATGAGTCCTTTCTGATGGGTACAGTACATCAGGAATAAACCTGCATGGGTCTACCATGCCACCACAGTTCTTGCCCTGCCACAGAAGCTGCTCTTGTGTGAGTTCCTCTCCAGAAGCTGAAGTTCCTGCCGGGAAACTTCTCCAGTGTGGTCTTTTCACAGACTGGACCTTCATTCAGAGGATCCACCTACTGCGTGTCCTCCAGCACCTGGagtacttttttccccttttttattCTCTGAGTTTGGTTTTtgtagcttttttctttttccccctcacatgtattttctctctcacaGTTGCTgctcagcatttttttctttttaaactatgTCTTCTAAGAAGTGCCACCAACTTCACTGAGGGTCTCACCTGTGTCCAGCACGggtgcagctcctgctgtctTCTCATAGAGGCCACCTCTGCAGCCCCTTGATATCAACATCTTGCCATTTCCAcccaataaataaattttaatcaAGCATTAGATATGTCCATTTCTTAAGTCATTGAAACAGCCACATTTAaactactgtgtccagtttgaggcttctcagttcaaaaaagacaagaaTCTCCTAGAAgggatccagcagagggccacaaaggtgattaaggtcctggagcatctccagtatgaggaaaggctgaaagatctgggtctgttcagtctggtgaaaagaagactgagaggggatctgataaatatttaaaaacatctaAAGGGAGACGGAAGTCAAATGCATGAtgccaggctctttttggtggtgcGTAGCAATAGGATAAGGAGTAATGGCCTGAAACTTGAACACAGGatgttccatacaaacatgaagaagaaattcattacagtaagggtgatggagcactggaacaggttgcccagagaggttgtggagtctccctcTATGGAGAAATTCACAACCCACCTGAATGTCTACCTATGCAAcatattgtagggtacctgcctTAGCAGGAGAGTTAAACTCTgatcttgaggtcccttccaacccttgcaATTCCATGACTCAAAAACAATTCTCTAGAGAGATAGATCAATGTTTCTTACACTATTCTGTTTGTGCATTTTGAAAGAATTTAGATATGAACCTTGTACAGAAATTATTGTTTGTATCATAAAATTTTTTACACTGATTCtctaataaaataaatggtgagaaaaaataagacaaatgaGGAAACATTCAAGAACATCTTAAAAgtataaagagagagagaagacatAAATAAAGAAGTAAACCATTTCTGTGACTCACAGAAAATACAGTTGTCTAATGCATAGAATGTGCTCCTATGTGGAGCCAGGAATTGTACTCAGTgaccttgtgggtcccttctaactAGGGATAGTATATGATTCTGAAATTTATTCTGGCTCAATTATTGAGCTTTGTAATTCATAGTAGAGAATTTTAAGCTCCGCTTAGTGCTAGGGGTCAAAAGaatttatatgtatattaaCTTCTAGATTACTGTCTCTGTACTGATCAGAAAAATAATCGTATTCATGATTAGAGAACTATAGAAAGCATAGTAAACTCCTTATTCACCTGACATAACTTCATATGAGTAACACAGATTTTATGTGGCTCTTAAATAGAACAGattagttgttttttgtttgtttgtttccttatttTGCTTAACATGGGACTTATTTCATAAGCTGTTGAGGGATATATGGATAGAATTGTCTATCTCATAATaacccatttaaaaaatgtaattaatctTTAAACTCATACCTCTTGAAAACAGGTATCTGCATATACTACAGAACAACAGAATCTTAACAAAGTCTAGAATAGGCCTTCTTAGCTCATCTGCCAGCAAGGACTCAAGTTTCCCAGGGCCCAGGGGCTTTGTTAGATTGAGTCTTAAATATTTCCAGTGAGAGAGATTCCATCACTTCTCCAGGCATTACATACCAGTGATTAATCATTCTCAAAGtaaaggggttttttttttcttatttccataCAGAATGTTCCTTAAGGCAGCCTGTTCACATTGTCTCTTGTCCCATACATCCTTATGAAGATAGTAATTTGATCTTCACTGGACTACTTTTCACTTAATGGAAGTGTGTGCCAGTGTGGTTCCACATTCTCTGCACACACCCACATCAGCCCCGAGTCTGTTGTTCTCAGTGCTGAATAAACACAACTctttcaacatttttctttgtcagTCAAGTTCCCAAGCCAAAACCTTGGTATCCCTCTGCTAGACACCCTCTagttttttttaacctctctTGAAGTAGGAGGTTCAGAAGAGGACACTTTTCCAAGGGTGGCATTTCTAATGCTAAATACCGTGTAGTAATCATAACACAAAATCTAGCTATACTTTTTCTGATGACACCCTGGAAACATTTGTCCTTCCTTACTACCAGGTCATGCTGCGGGCTTACATTGAGCTTGCGGTGCCCTAGAATTCAGAGGGGCTTTCCAGTGGAGCTGCTCACAATCACTAGTCTGTCACCTGTAATTACAGAATATGTGATCATTTTGCCCCAGGAGCAggatttacatttatttttcttaaacctCATGCAATCTTTATTGGCCTATCTTCCAACCTGCTGAAATCAGCCTGAATTTTTGTCTCTTCCTTCCAGACTTATGTACTTTGCTTCTCAGTATGATGTCATCCACAACCAAAGTGACAGTGCATTCAATCCTGACATCCAGCTTGCTCACAACATTATTTAACAGTTCTGAGGACAGTACTGACTCCAAGGAATTTGTCTTGTCCGGTTTCATGCCATTAACCATCACCCTCTGATTTCAGCAGTCTGGCTAGTTTTCTGCCAATCTTGGTATTCATCTGttcattatatatattatattatatagtATATTATATTTTAGCAGCTTATTAGCAAGGAAACTGTGAGACAGCAAAACAAATGCCTTACTAAAATCAAGGTAGATTATATCCACAGCCACTGAGCTAGTTGTTTCACCATAAAAGACAGTTATGTAGacttcaaaaaatatttattttaatcagtTGTCACAAGCATGAATTTTAATCACTCAGTGATGATCTGAAATATCTGACTTAATTATTTGATTATGCTATGTTTAAGCACTTCCATGACCTTTTCATATCTAATTTTCATATCTAAAAGGAATTAAACATATCTATAATGTGGTAACCTTTTGCAATAAAAGCTCACTTGCTTTATACAACTTGTCTATTTAATTTAGAAATCTGTTAGCCACTAAATGCAGATGACAGAGTGCTTCCCAGTAAAtctgcattgtttttttttttcacttgacaTACACTAGATGATGAATATGTTATATGCTATTGCACCACATTTTTATCGATTCATTCATAAAATTAATATACATTTATGGGTAGAATTTAAACAATGGATGTAATATgtagttaaaatattttagctAAGTTATTTGTATGAATGTGCATTTCCTCTGAGTTAGCCTTGTATGTTTGGTTTTATAAATTGACTTTATTTACAGTTGCCAATCAATTTCACTTCAGTCTTTTTCACTATTACAAGATCCTGCTCAAAGATCTTGTTCTGCTTATAGTGTGAATAGTGAAAATTATGCTCATaacaaaaatgtaatgaaaattaCAGGGGAGGGAAAAGAAGCATCAAAAAGAAGCATCACTAAAATTCCTCAGGATTTCATTGTTAGTCCTTGAGTTAACATGTTATTTAACCATATATAACTTTTACTCTATGCTATACTAAAAAATCTCAGAAATGTTAAAGCTATTAgggatcttttttctttccaaattttgTTCTATACATGtagtcatttatttatttatttgtttattttacaaCAGGTAGAAGAATAAGTGGATAGAAGTGTGTCACAGGCATATATTTACCTTTCCAGATGAGCAAGGATAAGGATAAGGAACTTACCACAGATTTTTCTCTCAATTCTTATGTCTTCACAAAGGTGTGTTAAGAAGTTTAAGTATGTAACAATGTTCTACACTATTTGATTTCAATAGAATATGATATAAAATGTGaagggaaatattttccttacgttttcagaaattaaatgtCAAACTGTAATTCTGAAATATCTACTGCAGAATAATTCGTTTGAGGATTGTAACTTCTAATGACATAAAATTGTTTGAATCCAGTGGGATTAATACTGTGTAATTTTTAACTGTTTACTACAGATTCAGAAAGTTAATTCTTTATATGCTAGATTATGAAGGCAAGTTAATTCTTTTGATTGGTGCTATGAAGCTGGGATGTTTTAGCCTGAATGGTAAAATAATTCTATTTGAATTGCTTTATTACTATATTAAGATGAATTAGATTGGGAAAAATTCTGTTTCACCTTTTCACAACATATTTCTTCTGATACTCCAAAAACAGTTCAAGAAAGGTTGGAAAATAAGTCTAGTCACTTTTATCACTTCGGAAGGCAAGTACAGTCCTCTGAAGTACTATGCTCAGAGTAATGAAACCTCAAAAAATAAGGAGATCAAGAACAGAATGATTGCTGATGACAAGTACTCCCACATACATACAGTTTTACTTGTAGTTTCAAAGTCTTCTATTTTATGTGAACAAACAAATTTGttatatattattttcattttctctgtcttccATGAAGAACTTTTATTCCCTTTCTTTTGACAACTAGCTTTTACTATTGGAATTTAACTTAATAAGTCACCTTTAAActcaacaggtccacatcttcCAACAATTTGTGATGACTACATTTTCTAGAACAAACCTTAGTTACTTTGACTTTCTCAAGAACACTCCTTCTGGAAGAGCTATGCTCAAACTATGCAAATTGTTTCAGGTGAAGTCTTATTACTGCTAGTATATAAGTATCTACTCCATATGTTTTTATGGTTCattatgatatatatatatatatatttcttttttcaattgCAAAGAAAACCATGCTACAACATGATTTGCCCTATTTAATTTGTTATGCACCATACTCCACAGCTTTGTAAATGTCTAATTTAGCCAGATAGCCTTATCATGCATTTCTTCAACTAACTCCTTATATCTGTGAAAGACTTTGTCCTTATGGAattacttcattaaaaaaaaaaaatctataaaatattattatttttaaatgctaaatTAATACTACGATATTGTTCCTACAACCTCTGTAAGTTCatctttaaatatatacataatcCATGTCATTAATTAAAAAGTCAAATCGTACTGGATTTAATTCAGACTCATTTTGAATTGACATGATCCTACTGTATCTTACAAAAGACTTCTCTAGCACATTATCTTTTATCTGACAGTGGTCAGTAACTGTTGTCAATGAATAAACAAATATGGAAAGCATATGTTGACATTCTTCTCAAATATCCTTTAATGTTTATTAAACTGTAGTTCAGAGACTTCCATATATGCTTTTCCAGTGTGAGATTTCATCtctaaatacaagaaaaaagtaTGGATCTTCAGCATTACATTCTAAAATTTTCTCATCTGAATTAAATATATTCTGAGATTATGTTCACCAATATCCCAAGCACTCCACACATTTCTCAGGGCTACTCACTTACATTTACTCTTAGAAATAGTTTGAATGGATTCCAGTTTTCATATTCAATTAAAGAATATCACAGACTCTCTGTGAACACTAATGTCACCTGTGAAAAATTGTTAATAAATATTCACTTTTAATGACATATCTCTGTGCCTTCTCCTACATTATACCCTAATTCAAGTAACTGTTAATTATTAAAATAGAG
>XLOC_000280.TCONS_00000843
CTTGCAGGAGCAGTCCTGAGCCTGAGTCCTGAAGactccTTCATCTGAATAGGAAAAAATACCTCAGACATTTCCTAGCAAACTCTTTCATCCTGTCTCCTGTTGCTTCTACAGGGATTTAAGCCACTATAGTGCTTTGATAATCTGTATGAGACCTGCATATATCACTTACTTCACCAGTTTATTTGCATGGATTTTTCAATGACCATAAACTTCAAAAGACATTtaggaaaagataaaacagtCCTAGTTCTACCAGACATACATAAAGTGACACAATGAATCAAGATTAGCTGGAGGACTCTTTTCAGGAATGCTATTATTTTGCCTTAACATTTTGTATGGGAGAAAAGGAATTACTGGCAAAATCATCATGCTTGGAGAAATGAAAAGTGTAATTTCCTAGAGAAGAAAGGTTCTGTTTATGTTACAGGGGAGATGATAATAGGAAGGGAACTGATTTGACTACACATGGATTTCTACTGCTATTTGGACTTCTCCAAGGATAGCGCATCCGGTGTACCCTTTCCTGCCATCCAATAAGGGTTGGGAGGTGGAGGAAGCGAGCAGAGAAGATCGATGCAAGAGATAAAGAAAAGACAGGAGCAGGAAGGTGAAAACAACAAAGGGAATCAGAATAGATATATTTGGGATAAGATGGGAACTTCCACAAGATGCAATCCTTCATGAACTGCTCCAACATGGGTCCTTCTCATAAGCTTCAGTTCTTCAAGAACTTCTCCAGAATGAGTCCTTTCTGATGGGTACAGTACATCAGGAATAAACCTGCATGGGTCTACCATGCCACCACAGTTCTTGCCCTGCCACAGAAGCTGCTCTTGTGTGAGTTCCTCTCCAGAAGCTGAAGTTCCTGCCGGGAAACTTCTCCAGTGTGGTCTTTTCACAGACTGGACCTTCATTCAGAGGATCCACCTACTGCGTGTCCTCCAGCACCTGGagtacttttttccccttttttattCTCTGAGTTTGGTTTTtgtagcttttttctttttccccctcacatgtattttctctctcacaGTTGCTgctcagcatttttttctttttaaactatgTCTTCTAAGAAGTGCCACCAACTTCACTGAGGGTCTCACCTGTGTCCAGCACGggtgcagctcctgctgtctTCTCATAGAGGCCACCTCTGCAGCCCCTTGATATCAACATCTTGCCATTTCCAcccaataaataaattttaatcaAGCATTAGATATGTCCATTTCTTAAGTCATTGAAACAGCCACATTTAaactactgtgtccagtttgaggcttctcagttcaaaaaagacaagaaTCTCCTAGAAgggatccagcagagggccacaaaggtgattaaggtcctggagcatctccagtatgaggaaaggctgaaagatctgggtctgttcagtctggtgaaaagaagactgagaggggatctgataaatatttaaaaacatctaAAGGGAGACGGAAGTCAAATGCATGAtgccaggctctttttggtggtgcGTAGCAATAGGATAAGGAGTAATGGCCTGAAACTTGAACACAGGatgttccatacaaacatgaagaagaaattcattacagtaagggtgatggagcactggaacaggttgcccagagaggttgtggagtctccctcTATGGAGAAATTCACAACCCACCTGAATGTCTACCTATGCAAcatattgtagggtacctgcctTAGCAGGAGAGTTAAACTCTgatcttgaggtcccttccaacccttgcaATTCCATGACTCAAAAACAATTCTCTAGAGAGATAGATCAATGTTTCTTACACTATTCTGTTTGTGCATTTTGAAAGAATTTAGATATGAACCTTGTACAGAAATTATTGTTTGTATCATAAAATTTTTTACACTGATTCtctaataaaataaatggtgagaaaaaataagacaaatgaGGAAACATTCAAGAACATCTTAAAAgtataaagagagagagaagacatAAATAAAGAAGTAAACCATTTCTGTGACTCACAGAAAATACAGTTGTCTAATGCATAGAATGTGCTCCTATGTGGAGCCAGGAATTGTACTCAGTgaccttgtgggtcccttctaactAGGGATAGTATATGATTCTGAAATTTATTCTGGCTCAATTATTGAGCTTTGTAATTCATAGTAGAGAATTTTAAGCTCCGCTTAGTGCTAGGGGTCAAAAGaatttatatgtatattaaCTTCTAGATTACTGTCTCTGTACTGATCAGAAAAATAATCGTATTCATGATTAGAGAACTATAGAAAGCATAGTAAACTCCTTATTCACCTGACATAACTTCATATGAGTAACACAGATTTTATGTGGCTCTTAAATAGAACAGattagttgttttttgtttgtttgtttccttatttTGCTTAACATGGGACTTATTTCATAAGCTGTTGAGGGATATATGGATAGAATTGTCTATCTCATAATaacccatttaaaaaatgtaattaatctTTAAACTCATACCTCTTGAAAACAGGTATCTGCATATACTACAGAACAACAGAATCTTAACAAAGTCTAGAATAGGCCTTCTTAGCTCATCTGCCAGCAAGGACTCAAGTTTCCCAGGGCCCAGGGGCTTTGTTAGATTGAGTCTTAAATATTTCCAGTGAGAGAGATTCCATCACTTCTCCAGGCATTACATACCAGTGATTAATCATTCTCAAAGtaaaggggttttttttttcttatttccataCAGAATGTTCCTTAAGGCAGCCTGTTCACATTGTCTCTTGTCCCATACATCCTTATGAAGATAGTAATTTGATCTTCACTGGACTACTTTTCACTTAATGGAAGTGTGTGCCAGTGTGGTTCCACATTCTCTGCACACACCCACATCAGCCCCGAGTCTGTTGTTCTCAGTGCTGAATAAACACAACTctttcaacatttttctttgtcagTCAAGTTCCCAAGCCAAAACCTTGGTATCCCTCTGCTAGACACCCTCTagttttttttaacctctctTGAAGTAGGAGGTTCAGAAGAGGACACTTTTCCAAGGGTGGCATTTCTAATGCTAAATACCGTGTAGTAATCATAACACAAAATCTAGCTATACTTTTTCTGATGACACCCTGGAAACATTTGTCCTTCCTTACTACCAGGTCATGCTGCGGGCTTACATTGAGCTTGCGGTGCCCTAGAATTCAGAGGGGCTTTCCAGTGGAGCTGCTCACAATCACTAGTCTGTCACCTGTAATTACAGAATATGTGATCATTTTGCCCCAGGAGCAggatttacatttatttttcttaaacctCATGCAATCTTTATTGGCCTATCTTCCAACCTGCTGAAATCAGCCTGAATTTTTGTCTCTTCCTTCCAGACTTATGTACTTTGCTTCTCAGTATGATGTCATCCACAACCAAAGTGACAGTGCATTCAATCCTGACATCCAGCTTGCTCACAACATTATTTAACAGTTCTGAGGACAGTACTGACTCCAAGGAATTTGTCTTGTCCGGTTTCATGCCATTAACCATCACCCTCTGATTTCAGCAGTCTGGCTAGTTTTCTGCCAATCTTGGTATTCATCTGttcattatatatattatattatatagtATATTATATTTTAGCAGCTTATTAGCAAGGAAACTGTGAGACAGCAAAACAAATGCCTTACTAAAATCAAGGTAGATTATATCCACAGCCACTGAGCTAGTTGTTTCACCATAAAAGACAGTTATGTAGacttcaaaaaatatttattttaatcagtTGTCACAAGCATGAATTTTAATCACTCAGTGATGATCTGAAATATCTGACTTAATTATTTGATTATGCTATGTTTAAGCACTTCCATGACCTTTTCATATCTAATTTTCATATCTAAAAGGAATTAAACATATCTATAATGTGGTAACCTTTTGCAATAAAAGCTCACTTGCTTTATACAACTTGTCTATTTAATTTAGAAATCTGTTAGCCACTAAATGCAGATGACAGAGTGCTTCCCAGTAAAtctgcattgtttttttttttcacttgacaTACACTAGATGATGAATATGTTATATGCTATTGCACCACATTTTTATCGATTCATTCATAAAATTAATATACATTTATGGGTAGAATTTAAACAATGGATGTAATATgtagttaaaatattttagctAAGTTATTTGTATGAATGTGCATTTCCTCTGAGTTAGCCTTGTATGTTTGGTTTTATAAATTGACTTTATTTACAGTTGCCAATCAATTTCACTTCAGTCTTTTTCACTATTACAAGATCCTGCTCAAAGATCTTGTTCTGCTTATAGTGTGAATAGTGAAAATTATGCTCATaacaaaaatgtaatgaaaattaCAGGGGAGGGAAAAGAAGCATCAAAAAGAAGCATCACTAAAATTCCTCAGGATTTCATTGTTAGTCCTTGAGTTAACATGTTATTTAACCATATATAACTTTTACTCTATGCTATACTAAAAAATCTCAGAAATGTTAAAGCTATTAgggatcttttttctttccaaattttgTTCTATACATGtagtcatttatttatttatttgtttattttacaaCAGGTAGAAGAATAAGTGGATAGAAGTGTGTCACAGGCATATATTTACCTTTCCAGATGAGCAAGGATAAGGATAAGGAACTTACCACAGATTTTTCTCTCAATTCTTATGTCTTCACAAAGGTGTGTTAAGAAGTTTAAGTATGTAACAATGTTCTACACTATTTGATTTCAATAGAATATGATATAAAATGTGaagggaaatattttccttacgttttcagaaattaaatgtCAAACTGTAATTCTGAAATATCTACTGCAGAATAATTCGTTTGAGGATTGTAACTTCTAATGACATAAAATTGTTTGAATCCAGTGGGATTAATACTGTGTAATTTTTAACTGTTTACTACAGATTCAGAAAGTTAATTCTTTATATGCTAGATTATGAAGGCAAGTTAATTCTTTTGATTGGTGCTATGAAGCTGGGATGTTTTAGCCTGAATGGTAAAATAATTCTATTTGAATTGCTTTATTACTATATTAAGATGAATTAGATTGGGAAAAATTCTGTTTCACCTTTTCACAACATATTTCTTCTGATACTCCAAAAACAGTTCAAGAAAGGTTGGAAAATAAGTCTAGTCACTTTTATCACTTCGGAAGGCAAGTACAGTCCTCTGAAGTACTATGCTCAGAGTAATGAAACCTCAAAAAATAAGGAGATCAAGAACAGAATGATTGCTGATGACAAGTACTCCCACATACATACAGTTTTACTTGTAGTTTCAAAGTCTTCTATTTTATGTGAACAAACAAATTTGttatatattattttcattttctctgtcttccATGAAGAACTTTTATTCCCTTTCTTTTGACAACTAGCTTTTACTATTGGAATTTAACTTAATAAGTCACCTTTAAActcaacaggtccacatcttcCAACAATTTGTGATGACTACATTTTCTAGAACAAACCTTAGTTACTTTGACTTTCTCAAGAACACTCCTTCTGGAAGAGCTATGCTCAAACTATGCAAATTGTTTCAGGTGAAGTCTTATTACTGCTAGTATATAAGTATCTACTCCATATGTTTTTATGGTTCattatgatatatatatatatatatttcttttttcaattgCAAAGAAAACCATGCTACAACATGATTTGCCCTATTTAATTTGTTATGCACCATACTCCACAGCTTTGTAAATGTCTAATTTAGCCAGATAGCCTTATCATGCATTTCTTCAACTAACTCCTTATATCTGTGAAAGACTTTGTCCTTATGGAattacttcattaaaaaaaaaaaatctataaaatattattatttttaaatgctaaatTAATACTACGATATTGTTCCTACAACCTCTGTAAGTTCatctttaaatatatacataatcCATGTCATTAATTAAAAAGTCAAATCGTACTGGATTTAATTCAGACTCATTTTGAATTGACATGATCCTACTGTATCTTACAAAAGACTTCTCTAGCACATTATCTTTTATCTGACAGTGGTCAGTAACTGTTGTCAATGAATAAACAAATATGGAAAGCATATGTTGACATTCTTCTCAAATATCCTTTAATGTTTATTAAACTGTAGTTCAGAGACTTCCATATATGCTTTTCCAGTGTGAGATTTCATCtctaaatacaagaaaaaagtaTGGATCTTCAGCATTACATTCTAAAATTTTCTCATCTGAATTAAATATATTCTGAGATTATGTTCACCAATATCCCAAGCACTCCACACATTTCTCAGGGCTACTCACTTACATTTACTCTTAGAAATAGTTTGAATGGATTCCAGTTTTCATATTCAATTAAAGAATATCACAGACTCTCTGTGAACACTAATGTCACCTGTGAAAAATTGTTAATAAATATTCACTTTTAATGACATATCTCTGTGCCTTCTCCTACATTATACCCTAATTCAAGTAACTGTTAATTATTAAAATAGAG
>XLOC_000280.TCONS_00000844
TCATCTGAATAGGAAAAAATACCTCAGACATTTCCTAGCAAACTCTTTCATCCTGTCTCCTGTTGCTTCTACAGGGATTTAAGCCACTATAGTGCTTTGATAATCTGTATGAGACCTGCATATATCACTTACTTCACCAGTTTATTTGCATGGATTTTTCAATGACCATAAACTTCAAAAGACATTtaggaaaagataaaacagtCCTAGTTCTACCAGACATACATAAAGTGACACAATGAATCAAGATTAGCTGGAGGACTCTTTTCAGGAATGCTATTATTTTGCCTTAACATTTTGTATGGGAGAAAAGGAATTACTGGCAAAATCATCATGCTTGGAGAAATGAAAAGTGTAATTTCCTAGAGAAGAAAGGTTCTGTTTATGTTACAGgaacttCGAATGTGCCAGAGAACTCAAAAAGGACATCCTGAAAATAGCTGTAAAATTGATAAAGTATACATGCAGCATAAGCAGCTCTGTGAAAGTAATTGCAATCAAAGTAGACAAAATCTTCAAATCAGCTTGGAGTCAAAGGAAAGAATCGCAGAAATTaagGGGAGATGATAATAGGAAGGGAACTGATTTGACTACACATGGATTTCTACTGCTATTTGGACTTCTCCAAGGATAGCGCATCCGGTGTACCCTTTCCTGCCATCCAATAAGGGTTGGGAGGTGGAGGAAGCGAGCAGAGAAGATCGATGCAAGAGATAAAGAAAAGACAGGAGCAGGAAGGTGAAAACAACAAAGGGAATCAGAATAGATATATTTGGGATAAGATGGGAACTTCCACAAGATGCAATCCTTCATGAACTGCTCCAACATGGGTCCTTCTCATAAGCTTCAGTTCTTCAAGAACTTCTCCAGAATGAGTCCTTTCTGATGGGTACAGTACATCAGGAATAAACCTGCATGGGTCTACCATGCCACCACAGTTCTTGCCCTGCCACAGAAGCTGCTCTTGTGTGAGTTCCTCTCCAGAAGCTGAAGTTCCTGCCGGGAAACTTCTCCAGTGTGGTCTTTTCACAGACTGGACCTTCATTCAGAGGATCCACCTACTGCGTGTCCTCCAGCACCTGGagtacttttttccccttttttattCTCTGAGTTTGGTTTTtgtagcttttttctttttccccctcacatgtattttctctctcacaGTTGCTgctcagcatttttttctttttaaactatgTCTTCTAAGAAGTGCCACCAACTTCACTGAGGGTCTCACCTGTGTCCAGCACGggtgcagctcctgctgtctTCTCATAGAGGCCACCTCTGCAGCCCCTTGATATCAACATCTTGCCATTTCCAcccaataaataaattttaatcaAGCATTAGATATGTCCATTTCTTAAGTCATTGAAACAGCCACATTTAaactactgtgtccagtttgaggcttctcagttcaaaaaagacaagaaTCTCCTAGAAgggatccagcagagggccacaaaggtgattaaggtcctggagcatctccagtatgaggaaaggctgaaagatctgggtctgttcagtctggtgaaaagaagactgagaggggatctgataaatatttaaaaacatctaAAGGGAGACGGAAGTCAAATGCATGAtgccaggctctttttggtggtgcGTAGCAATAGGATAAGGAGTAATGGCCTGAAACTTGAACACAGGatgttccatacaaacatgaagaagaaattcattacagtaagggtgatggagcactggaacaggttgcccagagaggttgtggagtctccctcTATGGAGAAATTCACAACCCACCTGAATGTCTACCTATGCAAcatattgtagggtacctgcctTAGCAGGAGAGTTAAACTCTgatcttgaggtcccttccaacccttgcaATTCCATGACTCAAAAACAATTCTCTAGAGAGATAGATCAATGTTTCTTACACTATTCTGTTTGTGCATTTTGAAAGAATTTAGATATGAACCTTGTACAGAAATTATTGTTTGTATCATAAAATTTTTTACACTGATTCtctaataaaataaatggtgagaaaaaataagacaaatgaGGAAACATTCAAGAACATCTTAAAAgtataaagagagagagaagacatAAATAAAGAAGTAAACCATTTCTGTGACTCACAGAAAATACAGTTGTCTAATGCATAGAATGTGCTCCTATGTGGAGCCAGGAATTGTACTCAGTgaccttgtgggtcccttctaactAGGGATAGTATATGATTCTGAAATTTATTCTGGCTCAATTATTGAGCTTTGTAATTCATAGTAGAGAATTTTAAGCTCCGCTTAGTGCTAGGGGTCAAAAGaatttatatgtatattaaCTTCTAGATTACTGTCTCTGTACTGATCAGAAAAATAATCGTATTCATGATTAGAGAACTATAGAAAGCATAGTAAACTCCTTATTCACCTGACATAACTTCATATGAGTAACACAGATTTTATGTGGCTCTTAAATAGAACAGattagttgttttttgtttgtttgtttccttatttTGCTTAACATGGGACTTATTTCATAAGCTGTTGAGGGATATATGGATAGAATTGTCTATCTCATAATaacccatttaaaaaatgtaattaatctTTAAACTCATACCTCTTGAAAACAGGTATCTGCATATACTACAGAACAACAGAATCTTAACAAAGTCTAGAATAGGCCTTCTTAGCTCATCTGCCAGCAAGGACTCAAGTTTCCCAGGGCCCAGGGGCTTTGTTAGATTGAGTCTTAAATATTTCCAGTGAGAGAGATTCCATCACTTCTCCAGGCATTACATACCAGTGATTAATCATTCTCAAAGtaaaggggttttttttttcttatttccataCAGAATGTTCCTTAAGGCAGCCTGTTCACATTGTCTCTTGTCCCATACATCCTTATGAAGATAGTAATTTGATCTTCACTGGACTACTTTTCACTTAATGGAAGTGTGTGCCAGTGTGGTTCCACATTCTCTGCACACACCCACATCAGCCCCGAGTCTGTTGTTCTCAGTGCTGAATAAACACAACTctttcaacatttttctttgtcagTCAAGTTCCCAAGCCAAAACCTTGGTATCCCTCTGCTAGACACCCTCTagttttttttaacctctctTGAAGTAGGAGGTTCAGAAGAGGACACTTTTCCAAGGGTGGCATTTCTAATGCTAAATACCGTGTAGTAATCATAACACAAAATCTAGCTATACTTTTTCTGATGACACCCTGGAAACATTTGTCCTTCCTTACTACCAGGTCATGCTGCGGGCTTACATTGAGCTTGCGGTGCCCTAGAATTCAGAGGGGCTTTCCAGTGGAGCTGCTCACAATCACTAGTCTGTCACCTGTAATTACAGAATATGTGATCATTTTGCCCCAGGAGCAggatttacatttatttttcttaaacctCATGCAATCTTTATTGGCCTATCTTCCAACCTGCTGAAATCAGCCTGAATTTTTGTCTCTTCCTTCCAGACTTATGTACTTTGCTTCTCAGTATGATGTCATCCACAACCAAAGTGACAGTGCATTCAATCCTGACATCCAGCTTGCTCACAACATTATTTAACAGTTCTGAGGACAGTACTGACTCCAAGGAATTTGTCTTGTCCGGTTTCATGCCATTAACCATCACCCTCTGATTTCAGCAGTCTGGCTAGTTTTCTGCCAATCTTGGTATTCATCTGttcattatatatattatattatatagtATATTATATTTTAGCAGCTTATTAGCAAGGAAACTGTGAGACAGCAAAACAAATGCCTTACTAAAATCAAGGTAGATTATATCCACAGCCACTGAGCTAGTTGTTTCACCATAAAAGACAGTTATGTAGacttcaaaaaatatttattttaatcagtTGTCACAAGCATGAATTTTAATCACTCAGTGATGATCTGAAATATCTGACTTAATTATTTGATTATGCTATGTTTAAGCACTTCCATGACCTTTTCATATCTAATTTTCATATCTAAAAGGAATTAAACATATCTATAATGTGGTAACCTTTTGCAATAAAAGCTCACTTGCTTTATACAACTTGTCTATTTAATTTAGAAATCTGTTAGCCACTAAATGCAGATGACAGAGTGCTTCCCAGTAAAtctgcattgtttttttttttcacttgacaTACACTAGATGATGAATATGTTATATGCTATTGCACCACATTTTTATCGATTCATTCATAAAATTAATATACATTTATGGGTAGAATTTAAACAATGGATGTAATATgtagttaaaatattttagctAAGTTATTTGTATGAATGTGCATTTCCTCTGAGTTAGCCTTGTATGTTTGGTTTTATAAATTGACTTTATTTACAGTTGCCAATCAATTTCACTTCAGTCTTTTTCACTATTACAAGATCCTGCTCAAAGATCTTGTTCTGCTTATAGTGTGAATAGTGAAAATTATGCTCATaacaaaaatgtaatgaaaattaCAGGGGAGGGAAAAGAAGCATCAAAAAGAAGCATCACTAAAATTCCTCAGGATTTCATTGTTAGTCCTTGAGTTAACATGTTATTTAACCATATATAACTTTTACTCTATGCTATACTAAAAAATCTCAGAAATGTTAAAGCTATTAgggatcttttttctttccaaattttgTTCTATACATGtagtcatttatttatttatttgtttattttacaaCAGGTAGAAGAATAAGTGGATAGAAGTGTGTCACAGGCATATATTTACCTTTCCAGATGAGCAAGGATAAGGATAAGGAACTTACCACAGATTTTTCTCTCAATTCTTATGTCTTCACAAAGGTGTGTTAAGAAGTTTAAGTATGTAACAATGTTCTACACTATTTGATTTCAATAGAATATGATATAAAATGTGaagggaaatattttccttacgttttcagaaattaaatgtCAAACTGTAATTCTGAAATATCTACTGCAGAATAATTCGTTTGAGGATTGTAACTTCTAATGACATAAAATTGTTTGAATCCAGTGGGATTAATACTGTGTAATTTTTAACTGTTTACTACAGATTCAGAAAGTTAATTCTTTATATGCTAGATTATGAAGGCAAGTTAATTCTTTTGATTGGTGCTATGAAGCTGGGATGTTTTAGCCTGAATGGTAAAATAATTCTATTTGAATTGCTTTATTACTATATTAAGATGAATTAGATTGGGAAAAATTCTGTTTCACCTTTTCACAACATATTTCTTCTGATACTCCAAAAACAGTTCAAGAAAGGTTGGAAAATAAGTCTAGTCACTTTTATCACTTCGGAAGGCAAGTACAGTCCTCTGAAGTACTATGCTCAGAGTAATGAAACCTCAAAAAATAAGGAGATCAAGAACAGAATGATTGCTGATGACAAGTACTCCCACATACATACAGTTTTACTTGTAGTTTCAAAGTCTTCTATTTTATGTGAACAAACAAATTTGttatatattattttcattttctctgtcttccATGAAGAACTTTTATTCCCTTTCTTTTGACAACTAGCTTTTACTATTGGAATTTAACTTAATAAGTCACCTTTAAActcaacaggtccacatcttcCAACAATTTGTGATGACTACATTTTCTAGAACAAACCTTAGTTACTTTGACTTTCTCAAGAACACTCCTTCTGGAAGAGCTATGCTCAAACTATGCAAATTGTTTCAGGTGAAGTCTTATTACTGCTAGTATATAAGTATCTACTCCATATGTTTTTATGGTTCattatgatatatatatatatatatttcttttttcaattgCAAAGAAAACCATGCTACAACATGATTTGCCCTATTTAATTTGTTATGCACCATACTCCACAGCTTTGTAAATGTCTAATTTAGCCAGATAGCCTTATCATGCATTTCTTCAACTAACTCCTTATATCTGTGAAAGACTTTGTCCTTATGGAattacttcattaaaaaaaaaaaatctataaaatattattatttttaaatgctaaatTAATACTACGATATTGTTCCTACAACCTCTGTAAGTTCatctttaaatatatacataatcCATGTCATTAATTAAAAAGTCAAATCGTACTGGATTTAATTCAGACTCATTTTGAATTGACATGATCCTACTGTATCTTACAAAAGACTTCTCTAGCACATTATCTTTTATCTGACAGTGGTCAGTAACTGTTGTCAATGAATAAACAAATATGGAAAGCATATGTTGACATTCTTCTCAAATATCCTTTAATGTTTATTAAACTGTAGTTCAGAGACTTCCATATATGCTTTTCCAGTGTGAGATTTCATCtctaaatacaagaaaaaagtaTGGATCTTCAGCATTACATTCTAAAATTTTCTCATCTGAATTAAATATATTCTGAGATTATGTTCACCAATATCCCAAGCACTCCACACATTTCTCAGGGCTACTCACTTACATTTACTCTTAGAAATAGTTTGAATGGATTCCAGTTTTCATATTCAATTAAAGAATATCACAGACTCTCTGTGAACACTAATGTCACCTGTGAAAAATTGTTAATAAATATTCACTTTTAATGACATATCTCTGTGCCTTCTCCTACATTATACCCTAATTCAAGTAACTGTTAATTATTAAAATAGAG
>XLOC_000281.TCONS_00000845
TCCACCTCTGTACACGTGTGCTCATCTGAGCTGCATTTAATTTTACTGaagcaagaaacatttagaaataTTCAAGTTCTTCTGTGATATATTTGTTCAGTGTATCAAGATATTGACATCTTGGTTCAGAGGGACAAATTCCAGTCTTGACAAGGACAACTGCTGGAATTCTGGAGTTGCATCTACTACTGCTAGTCTCAGCTTGTGGCATTTTATAATGTACTTCGTGGCAACTGATGACAGCATATTTCCTTCTGATGTGACCTGGAGAGAATAAAACACGGAATCATACTGTGGCAGAGAGAGAAACAGGAAATACTCAAAGCGTCAGCTCAAGCACAAGACAGAGGACACACTATATGGATATCTCAAAGgtgcTTTAAACAGATACATCCAGAGAGAATGACTGTAGGTAAGACTTAACTCTGTGCCTAATGTAGAACATGACAGACAATAGGGTTTCAGTTCCGTGTGGATGTactcaagggagggaaaaagcCTCTCCCTAAGGTGTTCAGCTGGAAGTGACTGAAGGACTTGGAGGACTGTTTCTCATGTCACCAGAAGAATGCTCAATGCAATTCACAAGAAATAATAACCTCTACTCCAAATGtgtttattggaaaaaaaaaaaaatagaga
>XLOC_000288.TCONS_00000855
CTAATGTTGCTGTTGGATGCACAGAAATATTGCTGGAGGGAGCCCTGTCATGCATTCATGTATGAACACTGAAACTCACATCAGGAGTCTCTGGCTCTTTACTCAGTTCTTATAGAGTTTGAAGCTTGATgttttgtgctgctgctctcactATGATGTCAGAAAGTCACCCATACAAAatagattttctgttttgtttctttctttgtttgttttatattagAAATCATTGATTTTCTGGAGTTTCTGGAGTGTTAATAACTacaaaaaaggaatttgaaaaGAGCTTATATCAAGaaCTCCTACCACAGCAAATCTGGCAAGTCTGTCCATTTAGCCCACATCTCTATTGTTTACAGGCTAATTGTGGAGTTCAACAACTGTGAATACTATCCTGCACACAGAGTATTACAGTGCTGTTGTCTTGGGAATGTCTTCTTTAAGTAGAATAGAGATTGCATTTATTTGTCTGGGATATATTTTACTGAAGAAATTCTAATTATCTGACTTCCTATGTTATCCCtacagaagaggaaaggaactGTAAGAAACAGTATAGAGGAAATCTTCCTCCAAAATGAAACTCCCAAAATGAACATGAAGCATGCCCCCACAGAATCCGGTGTAGGCCTCTTGTACTACAAAACAGCAGACCAGTTTTACTCATCAAGCAATTCCATGGAAGACACAGAGATCTGTGTTCATGAACTTATTTGCATGTTGACAGACTGTGTTTCAGTGTAACTGGTTTATTCAAATCACATTAGCaggaaatacagacaaaaaaaaaaaattgcaaagaaTGAAGTCATTTGCAGCCTTATCTAAAATCTCTTACATGTAGTCTGTTCTTTCTGAAAGCCTGTAAATCCTGGGAATCAGAACAGAAGCTAGAGAAAATGGCATTAAAATAGTGCTCCAAAGTCAGAGACTGTAGATAGCTTAAGACCCTCTTAGAACATCCAGCATATGAAAGTCACATGCATCTTGGTACAGACTTCATAAAGCCCATTTTTTAGTAAATGATAGAAGATTGCCCCCAGGTAAGTCTTTCTAATATGTTTTGTGGATTTTAACCATCTTTAGAAGGGTTTCCTTTTTCAAGATGATgttacaaatatatatgtattataagATCTTACGCATAAGAACTGACTCTGTAATGTCTGTATTTTGAAAGAGAGttgcataattaaaaaaaaaaaaaaaagaaaggattatCCAGTGTTCTGTAGTTTTGGTGAGGCAAGACTAGTACAgtcacatttaaaaaagaacCTCCTACACAACCACTTCTACTTCAGACTTGTCATCTTGTAAATGCAATATAACTTCACAGCTTTTGAAACCTATTACTAATTTAATAACATCATGAGAAagtaaaattatatataaaataactgAATGCTCACCAAATTTTAACAGCTGTGTCTCCAAGAAAGTTTGTAAACAGAATTGATTTACGAAGAAGTTTAAACGTATCCATGTTAAAACCATTCCAGATCTTCTTATTACAAGCATTTAATAAAATGAACTGTTTGAAAGAGGGAAGGGGCATGAACGTAACAAAGAACAAGTTATGTTATTTATTCTACCCAAAGCTAAAATTAAAGTAgaataattaggaaaaaaaaaaaaaaaaaaaaaagagggagagattAAATAAGg
>XLOC_000288.TCONS_00000856
CTAATGTTGCTGTTGGATGCACAGAAATATTGCTGGAGGGAGCCCTGTCATGCATTCATGTATGAACACTGAAACTCACATCAGGAGTCTCTGGCTCTTTACTCAGTTCTTATAGAGTTTGAAGCTTGATgttttgtgctgctgctctcactATGATGTCAGAAAGTCACCCATACAAAatagattttctgttttgtttctttctttgtttgttttatattagAAATCATTGATTTTCTGGAGTTTCTGGAGTGTTAATAACTacaaaaaaggaatttgaaaaGAGCTTATATCAAGaaCTCCTACCACAGCAAATCTGGCAAGTCTGTCCATTTAGCCCACATCTCTATTGTTTACAGGCTAATTGTGGAGTTCAACAACTGTGAATACTATCCTGCACACAGAGTATTACAGTGCTGTTGTCTTGGGAATGTCTTCTTTAAGTAGAATAGAGATTGCATTTATTTGTCTGGGATATATTTTACTGAAGAAATTCTAATTATCTGACTTCCTATGTTATCCCtacagaagaggaaaggaactGTAAGAAACAGTATAGAGGAAATCTTCCTCCAAAATGAAACTCCCAAAATGAACATGAAGCATGCCCCCACAGAATCCGGTGTAGGCCTCTTGTACTACAAAACAGCAGACCAGTTTTACTCATCAAGCAATTCCATGGAAGACACAGAGATCTGTGTTCATGAACTTATTTGCATGTTGACAGACTGTGTTTCAGTGTAACTGGTTTATTCAAATCACATTAGCaggaaatacagacaaaaaaaaaaaattgcaaagaaTGAAGTCATTTGCAGCCTTATCTAAAATCTCTTACATGTAGTCTGTTCTTTCTGAAAGCCTGTAAATCCTGGGAATCAGAACAGAAGCTAGAGAAAATGGCATTAAAATAGTGCTCCAAAGTCAGAGACTGTAGATAGCTTAAGACCCTCTTAGAACATCCAGCATATGAAAGTCACATGCATCTTGGTACAGACTTCATAAAGCCCATTTTTTAGTAAATGATAGAAGATTGCCCCCAGTATTTTAGTGAATGGTTAATAGAAATGCATCAGATGTTGGAGCTTCTGGGATCATGATTTGGAACTGCATATATTCTTAATGAAAACTTAGTGACGAATGGAGGGGAGACTGAAAAATACGGCATGTGTGTGATAAGGTAAGTAAAAGAATATGgtagg
>XLOC_000289.TCONS_00000857
TTCACATCAACAAAAGTAATCCAAGGCAAAATTATGCTCCACAAAAAAGCCACATAAACCACAGAAGGAAATAcaattcttctttctctgtattATTTAAAGTGCCCCAAATGGCCAAGCCCTATGGCCTTCCCAATCTGAAGCAATGTCACGTAAAAACAGGGTTATGATTGTACTGACTTTTGGAtgaaaacagattattttttttatattccctGAATCAGATGTATGTGATATCCATTCCACTGCTAACAGACACTGTGCCAGCAAATACAGGCTTTTCAGCTAATCTTTCAATTTCTAAGATGAACCTCCAACAGAAAGTACATAATTTCACCACAGGTGAAAAACTAGACTGGTTTTACCTGTTCTGACAAGGAAGCAACCATAACCAGTCATGGATTTACTTAAGAGGGAGAAGAACACTgttgaaggaaagagaaagatagAAATACAAGCACATGTGGAATCTCAGGGAAGCATCTGGCTGCAAATGAGAATATCGTGATTTTCTTCAAGTCCTAAAGGAAATGCCGAAATGATATGAACATTGCATaaactgtgcaaaaaaaaaaaaaaaaaaaagacagaatcatcacagaatcatcatagaTAACAACAACAGAATAACAACCTCCAGTGTTAttcattctgaaagtaattGAAAAGACTCTTCAATTAACTATGATCTCTGTTAACAACCTACTGCAAAACTGTTATCTCGTAAAGATGACTTTTTTATTGAATCTAGTACTTTATCTGGTAGCAGAATTCACTGTTTATCTACAATGCATAAAGCTGCAAATCTTATATGCATGTAAGTTCCGtgtgtaagaaagaaaagaagaaaagcatctaTGGAAATTCTAGAGAGACAAAAgttaataattttctttcaattgGGTGTAAGTGATGCAGAATTCAGTCCAGactttgggaaaagaaaaaaaaaaaaatagtgagaGTATCATGCTTactgtgattttcagataaagtaATCCTAAAGCATTTCTCAAAGGTATAGATTAAATGCTCATTATGTAAATGTACTTACTCACCAATCTGTTCTTTGTTCATCTAGATAAAGTAGTACACTGTTTCCATGTCAAGCAACTGCTgattacaaataaataattcagcACTGAGAGATGCTGTCCATAGtgcatgaaaaacagaaacaaattgaAAAGGAATGTCAATAAATTGACAATATTAAATTTCAATCAATTTGGTCTGATTGGATAATTTAAGCTTGCAGCTGCTGTGAGAtcagaaagggaagggaaatgtCAATAATTCTAAAGTGTGCTAACATTTGACTTTTTACAATTGTGTGTAAACCTCTAAAATGAGACAACAAAGTTTCCTATTgaggcagaaaatgaaataccaCTTCTATGACGTCGTAATGATAGTATCATTGTTAGGCTTAATAATGAAGTGACAGAGGCCACTAATGTGTATATTTATGAAGCAGAAGTAAAAAGATTCATATCCATTCTTCTTGTGTACACTGGATGTGTTTTAGTTATGCAAATACATTTGTGATCTTTCTGCGACATTTAAATGGTAGAAGTCTGTTAATAATGTTGTTACAAAATGTTTCTCTTAAGTGGAAATCATATGTAACCTTTGAGAAAAGGGATaaggatgtttttatttttccactgcCAGATTTTCCATTGTAGAGAGTTACCGTGTTCCTTGTTTCCAGGAAATACTTCTGTCAGAAGTAGGAAGGCAAGACACTGATGTTTCAACTgagatttctgaaaaagaaaaggaaaaatctccATGGTTCATTTATAGGATAAATTTGGATTTATTTGCCTGAGTCTACAGAGtaaattaaaaactgaaatagatTTTTCCATCAATATTCTTCACCCTATTTCcataatacagaaaataatactGGCTGAGGCTAGACAGTAACacttaaaagcaaaaagcaaacaaataaacaaaacaccaCCATAACAAATACACACTAGTAACAATGGCATGTCAATCTTTGGTTACTAAACTCCAACGCTAGTCAATATTTACagtaagaatatatatatttgtatctACGTTTTGTACTTATTCTACATGACCTCATTACTGTCATTATTAATAAAACtgcatgtgaaaaaaatattagctGGATAACACTGAAC
>XLOC_000290.TCONS_00000858
AGGGAATATCCTGGAATCCTAGGATCTATTTGGAATTGTTTCCTGACTATCAATGAAACAATTTTTGTTTAGGCATGTCTACTAAGTgaaatttaaaaacattaaatcagCATTACAAATTATTTCTTTGATTCATCTTTGGTACAGATGGGAAAGGATGTCTCCATCTAGACCTCGTCACTTCTAGGCTCTCAACAGATAGTTGTTCCAATTGGAAGAGGACAGCAAGACCTTCAAGCAGCTGCAAGGAACAGCTGACAACCTTTGTTGGgatgTGTAATGCACTatggaaaggcagaaaaaaagtttttgagTCCTAGAATCCCACTGTGGAATGGATCATCCATTGTTTACGTAGCCTGGGAATCCATGTGTCTCATAATGCATAAGCACATGAGAAATACCTGATCTACTTTAAAGAAGTTGCCATATCTTTATGACATAGTACAGACCTCTGCAGAGGGCCCCAGGAGCAACACAGTTATGCTAGTGGAGTGTTATGCTGCATGAATTCTCTTACAATGGCTAAGTAGCTGGGGAGATTATTTTTCAGGCTGAATGCTTCCTTGACAGAGCTATTTCCAGTTTTGGGTTAAATTCATTCCAAATGTAGAGCTTCACAAATCCTTCCTGAAATCAAAATGTAGTCAATGTCATCTGGCATGCTGAGGAGTTCTTTCATCCATGAAACCTGGAGCACTTTAGAGATAACCATAGCTATGTATTACACACATAACCCCCTAC
>XLOC_000294.TCONS_00000862
TaagcaagaaaagcaacaaaaggtCTCTATAATCGTCATTTGAAATATTGAACACTGAGTGccaaacatttcaaaatgtaGTGTAAATATGATACTttattatttgttcttttatgtACGTTCAAAGATTTTTCTTCACAATTGTTCTTTCATACactaaggaaaagaaagacttCAAAAGAATTACAACAACTGAGCTACAGTAAGTGAAGTTGCTTATTCAGAATTTGAAATGCTTCTGTGGCTACAATGACTTTTCAGCAGCACCTGCTATTTTTATGTCTCTCATTTGGTATCCAAACTTGGAAACACTTGTCATCAAATTTATGAGTCTCATATCAACCAAAGAAAACTGCATGAGTGGATATAAAAAATAATGTGACTCTCCCCTCCAACAGACAAAAGCAGATCTTGGGTTTCCTGCAGACATGGTCCTCCTGCTGTCAGCCTGTACATCTGCATGGTCAGTCACAGCATGATAGAGCAAGCCTGAAGGACATGTGGAACAAAGTGCCTGAGGGCACACAAGGTGTAGTCAGCCCTTAGTCCCTGCAGGGTAGCAAGGCAGTCAGCCATCTGTCCTGAGGGGCAGCAGGCTGGTGGCTGCCACCATATCGCTTGGAGCATCTTTTGTGACCACtcatcagctgctgcagagccagagCCGTAAAGTCACTGTCAGTTTGTACTTCTTTCCCCTCATGAGGACATTCACAGTGGTCGAGGCTGGAGTAAATATATGAGTGGGGCACACAGAAGGCCACATCATCTGCCAGACCCATGTCCAGGGCCCTCCTCATGATgcaaaaaagggagaaaaggtgCAGTTGTGGATTAATTACAACTGTTTTTCCCAGCTGATACAGCACTGGACttattcacaggaaaaaaaaattgttttgtctcaaataaaatataatcaaTTGTGATTATAGTACTATCCTGAATGGTAAGGATGGGGGTAGGGAGTAAGATATCAAAGGTAATGTTTAGCTGCAGTCTTGTGATCGCTAGCAGGCAAGTTGTTTCAATCTGAAAGAACCAAAGAAACCTTTTTTCCTACATGTTTTTTAACGTTGTGAGTCTATTAGAAAAAGCACCACCTGAgatttttaatgctttcattGTGTCTGTTGACCTTTCCACAAATCATGAAAATTCTGATTCACATACAGTAAATTTCCATGTATTTTCTCCAAGCTTCCAGGTCTGCAGAAAATTTAATAAActgctttgtgtgtgtttatacTTTAAAATATGTTCAAGGAAAAATGACATCCATGTAATTTAGGTACATAACAACTTCTTCACTGCATTGACCCTGAAGATCAAAGAGCTACTGAAGGCAGTTGGAGCTACTGCATTCTGATTCAGCTTGAGATTTACAGTACCGTGCAGATCATGTTTTACTTTACCCGATCCAATTCACCTACTATCTCAGAGTAAGATATAATTTCAGTAAGACAGCACTGTGTCCTTACAGATCAAAACCAGCCAGAAGCAAACCAGAGAACTGGCAAACAGAAAGTACAGAAAAGAATAGACTCTTCTTGCTGATACAATTAAATAAAAGTCAATTGTTGAACCATTTGATGTGTCTCACCTTTCTGCATGAGAAAGCCATAAATAATGTAAGGAGCAGAACTACATTTCTTCAAAGTTCTGCACAATAGTGTGTGTTGAAAACGACATGCACAAGACACCATCTGTGAATAAATGTTTAGTTTGACCTTAAGTTCATGCATAAAGAGCAATAAAAAATTAagtagagaaagagagagaaaaagaaaaggaagagtagGCAAAGCTTGTATCTCTATGAGTTTATGTAAAACCACAGAGAGCCAATAAAAAACCACAGAGAGCCACAGCAAGCCATGGGAGTCAATATTGATAGCTTTAGTATTTTAGTACTTAGCTTTAGCTTTTAGTATTTTTAGTACAAAATATTCACGACAGAAATTCTGAAGTAATGTATTGGAATTTAGAATCCAGGTCCCAAATCTAATTCCAGCCCCTTAGATTATTCTGGACACTCCTATCTCTTTAAGCTGAGCTGTCAGATATTCAGTGTGAGCCAGAACTGGATGGCTGATGCTACAAAGATCTACATACAACACAGTAAACTTTCatcaaaacttaaaaaaaaaaaaaatgcaaaacaaatctAAAACATTA
>XLOC_000299.TCONS_00000889
ACAACGCAGCTGCTTTCACAACAAGAGGCCGTGTTCTTATCGTAATGCCACCTGACCAGGAAACATGGTTAGGCCTGCTGGTGATCTCTGAAGGAAGAAGCTCTGCTGAAGCTCTGTTGAGCTATGTCCACGTGAGagaggaaatcacagaaactcCTACGACAAACCCTTCAAGCTCCACAAATCAACTGACTTATTCTTCACATCCTTATTTAACAGAGTAAAAAAGGCAACAGAAACTCCCTAAGCTGTCCCATGCACTTAGAGAAAGGGAATCAGCAAGCAGCAGCGACatgcagggaggaagggaaggtggACAGTTAGAAGTCAGGGCCTGCGCCAAAGCCATTGAAGTCCAGACTACTTTGTATTGGCTTTCAAtggatactggatcaacacaTTGTGAGTCTTCTACAATACACAGTGACTGAAGGAACACGTGTAGATGAACAAGCACAGGTTTGTTTTGTAGTGCTTAATAAAGACGGTGGAAAGAACTGGGTCACTCAGCAAATTTCCTTACGGAATGGTTTATTAATCTCTGTCCATGAAGCAATCATAGATCTCGTAGTATGGGCTTAGGTGGTTCCCAGAGGTGTTCTGACTTCCTGG
>XLOC_000300.TCONS_00000890
GTACAGGGGATGCAGGAGGATGAATGCATTTGAATAGGAAGTGCTGAGATACTTCAAGAGTCAGGAAAAGGGATACTGTGTATCAGAGCCGCGTCCTGTCTGAGGCATTGTCTGTAACAGgcaaatatggaaaaaaaagccagttcTAAAGGAGAGTGCACTGCATCATTTCCAAACTCAGTGAGCAAGACAGTAAAAGCAGGCTCAAGAGTGTTTCCTCGGATCACAGGGGATCAGCTGTCCTGCCTAGGCGTAAACAGCAATACCTGGAGGAAAGGCTACCAGAATTTGACATTACACCATTAAATGGCTGGCCAAACCCACTTCTCTTTGATGCTGTTGGAATCAATGGACCTGAAGCATCTGTGTAGAATTCAAATTTCAGCATGTGTGCtttgctgaagaagaaaagtcATGTAACGTCTGTAAGgtttcacaaataaataaatgtgc
>XLOC_000300.TCONS_00000891
TACAGGGGATGCAGGAGGATGAATGCATTTGAATAGGAAGTGCTGAGATACTTCAAGAGTCAGGAAAAGGGATGTAGACTGTGTATCAGAGCCGCGTCCTGTCTGAGGCATTGTCTGTAACAGgcaaatatggaaaaaaaagccagttcTAAAGGAGAGTGCACTGCATCATTTCCAAACTCAGTGAGCAAGACAGTAAAAGCAGGCTCAAGAGTGTTTCCTCGGATCACAGGGGATCAGCTGTCCTGCCTAGGCGTAAACAGCAAAGCTCACATTTCTCAAGTCGGTGGAGGAAGATCTGGTCAGATCATCTAGGCAAACTCAACACACACAGatccatgggccctgatgggATGTGCCCACAGAtgctgaggaagctggcagAAGCGACTGCCAAGctgctctctatcatctttCAAAGGCCATGAAGAATGGGAGAGGTGCCTGAGGACTGGAGGAAAGACCGTGTCAGTCCAGTCTTCAGTAAAGTTCAAGGTGGTGATCgtacccctctactctgccctggtgggGCCACATCTGAAGTACTTTGTCCACTTCTGGGCCCCTCCATTAAAGAAAGAcgggaacttctagagagagtccagcggagggccccaaagatgataaaggacctggagcatctcctgtatgaggaaggGCTGGGACACCtggaactgttcagcctggagaagactgagaggatACCTTATCaatttttataaatatctaaagcaTAGGCATCAAGTGCACAGGGTCAGGCTCTTTTAGatggtgcccagcaacagggCAAGGGGCAATAAACATAATCTGGGACATAGGAAGCACCGTACGAGCACAAGGAAAAGCTTTAC
>XLOC_000300.TCONS_00000892
GGGGATGCAGGAGGATGAATGCATTTGAATAGGAAGTGCTGAGATACTTCAAGAGTCAGGAAAAGGGATACTGTGTATCAGAGCCGCGTCCTGTCTGAGGCATTGTCTGTAACAGgcaaatatggaaaaaaaagccagttcTAAAGGAGAGTGCACTGCATCATTTCCAAACTCAGTGAGCAAGACAGTAAAAGCAGGCTCAAGAGTGTTTCCTCGGATCACAGGGGATCAGCTGTCCTGCCTAGGCGTAAACAGCAAAGCTCACATTTCTCAAGTCGGTGGAGGAAGATCTGGTCAGATCATCTAGGCAAACTCAACACACACAGatccatgggccctgatgggATGTGCCCACAGAtgctgaggaagctggcagAAGCGACTGCCAAGctgctctctatcatctttCAAAGGCCATGAAGAATGGGAGAGGTGCCTGAGGACTGGAGGAAAGACCGTGTCAGTCCAGTCTTCAGTAAAGTTCAAGGTGGTGATCgtacccctctactctgccctggtgggGCCACATCTGAAGTACTTTGTCCACTTCTGGGCCCCTCCATTAAAGAAAGAcgggaacttctagagagagtccagcggagggccccaaagatgataaaggacctggagcatctcctgtatgaggaaggGCTGGGACACCtggaactgttcagcctggagaagactgagaggatACCTTATCaatttttataaatatctaaagcaTAGGCATCAAGTGCACAGGGTCAGGCTCTTTTAGatggtgcccagcaacagggCAAGGGGCAATAAACATAATCTGGGACATAGGAAGCACCGTACGAGCACAAGGAAAAGCTTTAC
>XLOC_000301.TCONS_00000894
TCTCTGACGGAGCTCCTGGAGGTACCGGAGTCTCCCGGCACCTGGAGCTTCCCCTGACAGCGTGAGCTCCGTGCGCTCACCGGAACGCCTCCGCTTTTCGTCGACTGAAGTGATGAAGATTACGGGGCAAGTCTTGAAAACGTGAGGTGCCCCAAACGCAGCAACTGAATTGAGGTGTTCTCTGGTTTGTGGATCGGTTCGTCTTTTCAGAATACACTTTATATCAGCGACTTGCGGAATCAGCAATGTCACCACCGCGTACAATTTCGTTTCGCAACTTCCTATGCTGCCTTCGGCACCTGTACCCTACCCGCACGCAGCCCTGCTTGCACCGAGGCGGGCATCGCTCTGCTTCTGCCTCTGAATCAGCAGCGGATGCAGATCCTGTCCTTTCAGAACCTCACTGAAGTCCGCTGTGCTCCTATACGATGAGTCGCTCGTGGTATAGGAGCTCAGGTTGCCCAAGTTCCAGCTCTGAAGCCCCAGACCGCATTGCATTACAGGGCTTCTGTAACGGGACTGCCCGAGTGATCGGTACCAGCAACTTGAGCGCTTGCTCCGTGCATTTCAGGTTAAAAACTAAGTGGCTGACATTAGTGAAGCCATTTGGAACCATCCACTCGGGGGGGGGGACTCAGTGCTCCTACTGCCACTGTTTGCCCTCGTTTCCCCCTGCTCCAGTGCAACAAACATCTCTGGTCTACAGAGATGATGGTCTACAGAGACGATGGTCTACGGAGATGATGGTCTACAGAGATCCCACAGAGCCCGCTCCTTGGTCTCACCTGAATTTCTGTGCTGCGGGCATAGAGTAAGTGGTGTGAAAATAACACATCTGTGTGACTTATCTTTCTCTGTACCATCgttttgaattttaaaattagaaTAACAGTGCGGTCACTCCATACCAAACCAGGAAGGAGTGCTTCCTTTCCGCCCTCCTAAAGACGGCCAAAATCTTTCAACAATGCCAAAAACGAAGCAAATAATCCTACTTCCTGACTTCAATCTGTCCCTTGCAGCATGTCAGCCTCTGGCCTTCACCCACTCACCACGTGTTAGATTGCTTCTTGCAAACTCCAGCAACCATTTGTGGAGCTTGGATCTATCCATATCTGCCCAAGCTTCTAATCATGCAGGTCCCACAGGAGTCAATTTTCCGTCTGCTTGATATTTACAGTCTCTCTCAATTTCCTGTCTTCTATGAATTTCTGTCAGATATTTGTACTGCAATCATTACAGGGAGATTGCATTTGATTACCTTGTTTTATTGGATACTACATATATGATGTTCTTTTCCATGTAACAAGGGAGATATTAGAAAACATACCCACAGAATGAACCACCTTTATAGCACAATAAGCACCTGCTCGCCCTCCCTCGTGAGTTATACTGACATTTCTATTCAGTAAGATTAACTAACCAGTTCCTTCTAACCAAGGCTTCGTGAAATCCATGAGCTAAAATCTATATGGGATAAAAATAGCCCACATCCAGAGACCTCAGAGGACAGCACACGTGAGCTGCCTTGGAGCCAGACAGACACGGGTATCCGAACACCCCCTGTAAGGCCAGCCCTGTCCCTTCCTGCCTGCggcaggaggaagaagaggcagCCTTCTTGGTGAGCCCAGTTCCTTGCTTTTGGATACTGTTTTGCTGGCTGGCCAGCTGTTTGCATGTGTAACTCTGCAACACTGACACAAACAACAAACACGGAAACTCATCAGGAAGAAAGAATGCTACCTGAGTACTGAAAGCATGTCGTTTTCTGGTGGGAGATAGAATCCTGGTACTGCAAAACCAGGACTTTGGAAAACATAGGACGTCAGCAGAACAGAGCTCTGACTTCTCTCCCTGTAACTGCTGTAAACACAGGGTAAAGCTAACAGCAGATTTACACAGCATTGGTGAAGCTTCAGGCTGAACCACCTTGGTTCTGCAGTGGATCCCTTACAGACTTAGTATTGAGCTTGGAGATGCCCACCAGTGGATCTCACCAGCCAGAAGAAATAGCAGTAAAATAAGACTAAGATCGTCGTGAAGATCTTTTCTATCCTGATTCTTTTGAAAATGTTGTAATTAATAACTGACACgttaagaaacaaaatattgatTGAGGAATGTTATGTACATTATGCTGAACAATAAAACATTGTGGCAATCACCTATAATGCAGGCTTTATTTTCAGGTTCTTGTGAACCTCTGAAACCATGTCTACAAACATGTAATTATACCATGGGAAAGCTGTCACTATTTATAATGACAGAAAGATGAAGTACAGGCAGCAGGAGAGGCTTAATGGAGCTCTCTGTAGATAGCAAGTCAATCAGTAGCTGGTCCTAATACATCTGTTTCCATGAGATTGCTGTGCAAGGGATTGTGTATCTTTGTTATTGAATTACAAGACACTTGTTGCATTTGCCTGCCGGGTTGTATCAACCTTATTTCTGTTAACACCACTTTGACTTGCCCTTTGCCACAAAATACCTCTTTGGTAACCTTACCTACTACCCCAGTTGACTCAGATGAATTGCTCCAGTCCGAGACCGCTGTATCATGGCGCACCTTAGATATTTAACCCGGAGCTTCATGTTGCTAGTGCAGCAATGGCCTTGCTTTGAGGAAAACTCTTGAAATGTAACAGCTCATTTTGGACCTCAAGTTTGATTATGGGAAATCCAGGTCTCCTACGAGAAAGTGCAAAACCTGCTGAGGAATTCTGCCATGGACTGAAGAAAACCTGGATTAAATCACAATATCGAAGTCCATATGAAGAGAATGCATTACTCACAGGGCTTCTCAACCATTGTGGATGCATGTGTGCACAAACTTGCATGGAAGAGCTACATCTGCTTTGGCCTGTTCCTGCGAGCTTCAGTGTTACAAGATGTGTTCAGCTTTAGATCCTGGCAGTGGACCCTGCTGAACAGAATTCTGGTTGCTCAGAACAAGTGTGTCTGCAGGACTCCAAATAATGGCTGTAATGTGACAAATTGCATGGCAGATGTTGAGCAGCAAAGGCAATGACAAACCCTATGGAGGTATGTTGTCTGCTGAGGCTTCACAGGAGCTTGATAAACCCAATGGAACAGCTGTTGCACGGCTTGGCACGCTGTGCATTTACCAGGCACACTTGGACCCATGACATACTTTGCTTGCTAAATATCTGGATCCAACTTTCAACTAATATTATTATGGCAGGATGGTAAGACAGTAATGTGATGTGCTTCAAATAGTTTCAAACAGCCATTTGGATTAAAACTGCGATCCACGTGATCCACATCCTGTTCAAAAGCTGCCATCAGTTTTCAAAATTTCGACCTCATTCAGAATGTATTTGATACATATGGGATCCTTAAGGCTATTCAGACTGTGTATCTACTGCAATCTCATCATATTTCTCTCACTGAACCCACAAAACTGTTGCGAGAGAGTAATTGGTTAGTCCTCTGTTTCCTTGTACTGGATAAGCTCTGTCCATAGATCAAAAAATCTTATATGTGCATTGTCCTCTTAAAGCAAATACAGCCATAAACCTTTGTATACAGGGTTGTGGAGACATACGACAG
>XLOC_000301.TCONS_00000896
GCTCCTGGAGGTACCGGAGTCTCCCGGCACCTGGAGCTTCCCCTGACAGCGTGAGCTCCGTGCGCTCACCGGAACGCCTCCGCTTTTCGTCGACTGAAGTGATGAAGATTACGGGGCAAGTCTTGAAAACGTGAGGTGCCCCAAACGCAGCAACTGAATTGAGGTGTTCTCTGGTTTGTGGATCGGTTCGTCTTTTCAGAATACACTTTATATCAGCGACTTGCGGAATCAGCAATGTCACCACCGCGTACAATTTCGTTTCGCAACTTCCTATGCTGCCTTCGGCACCTGTACCCTACCCGCACGCAGCCCTGCTTGCACCGAGGCGGGCATCGCTCTGCTTCTGCCTCTGAATCAGCAGCGGATGCAGATCCTGTCCTTTCAGAACCTCACTGAAGTCCGCTGTGCTCCTATACGATGAGTCGCTCGTGGTATAGGAGCTCAGGTTGCCCAAGTTCCAGCTCTGAAGCCCCAGACCGCATTGCATTACAGGGCTTCTGTAACGGGACTGCCCGAGTGATCGGTACCAGCAACTTGAGCGCTTGCTCCGTGCATTTCAGGTTAAAAACTAAGTGGCTGACATTAGTGAAGCCATTTGGAACCATCCACTCGGGGGGGGGGACTCAGTGCTCCTACTGCCACTGTTTGCCCTCGTTTCCCCCTGCTCCAGTGCAACAAACATCTCTGGTCTACAGAGATGATGGTCTACAGAGACGATGGTCTACGGAGATGATGGTCTACAGAGATCCCACAGAGCCCGCTCCTTGGTCTCACCTGAATTTCTGTGCTGCGGGCATAGAAAGTCCATATGAAGAGAATGCATTACTCACAGGGCTTCTCAACCATTGTGGATGCATGTGTGCACAAACTTGCATGGAAGAGCTACATCTGCTTTGGCCTGTTCCTGCGAGCTTCAGTGTTACAAGATGTGTTCAGCTTTAGATCCTGGCAGTGGACCCTGCTGAACAGAATTCTGGTTGCTCAGAACAAGTGTGTCTGCAGGACTCCAAATAATGGCTGTAATGTGACAAATTGCATGGCAGATGTTGAGCAGCAAAGGCAATGACAAACCCTATGGAGGTATGTTGTCTGCTGAGGCTTCACAGGAGCTTGATAAACCCAATGGAACAGCTGTTGCACGGCTTGGCACGCTGTGCATTTACCAGGCACACTTGGACCCATGACATACTTTGCTTGCTAAATATCTGGATCCAACTTTCAACTAATATTATTATGGCAGGATGGTAAGACAGTAATGTGATGTGCTTCAAATAGTTTCAAACAGCCATTTGGATTAAAACTGCGATCCACGTGATCCACATCCTGTTCAAAAGCTGCCATCAGTTTTCAAAATTTCGACCTCATTCAGAATGTATTTGATACATATGGGATCCTTAAGGCTATTCAGACTGTGTATCTACTGCAATCTCATCATATTTCTCTCACTGAACCCACAAAACTGTTGCGAGAGAGTAATTGGTTAGTCCTCTGTTTCCTTGTACTGGATAAGCTCTGTCCATAGATCAAAAAATCTTATATGTGCATTGTCCTCTTAAAGCAAATACAGCCATAAACCTTTGTATACAGGGTTGTGGAGACATACGACAG
>XLOC_000301.TCONS_00000895
GCTCCTGGAGGTACCGGAGTCTCCCGGCACCTGGAGCTTCCCCTGACAGCGTGAGCTCCGTGCGCTCACCGGAACGCCTCCGCTTTTCGTCGACTGAAGTGATGAAGATTACGGGGCAAGTCTTGAAAACGTGAGGTGCCCCAAACGCAGCAACTGAATTGAGGTGTTCTCTGGTTTGTGGATCGGTTCGTCTTTTCAGAATACACTTTATATCAGCGACTTGCGGAATCAGCAATGTCACCACCGCGTACAATTTCGTTTCGCAACTTCCTATGCTGCCTTCGGCACCTGTACCCTACCCGCACGCAGCCCTGCTTGCACCGAGGCGGGCATCGCTCTGCTTCTGCCTCTGAATCAGCAGCGGATGCAGATCCTGTCCTTTCAGAACCTCACTGAAGTCCGCTGTGCTCCTATACGATGAGTCGCTCGTGGTATAGGAGCTCAGGTTGCCCAAGTTCCAGCTCTGAAGCCCCAGACCGCATTGCATTACAGGGCTTCTGTAACGGGACTGCCCGAGTGATCGGTACCAGCAACTTGAGCGCTTGCTCCGTGCATTTCAGGTTAAAAACTAAGTGGCTGACATTAGTGAAGCCATTTGGAACCATCCACTCGGGGGGGGGGACTCAGTGCTCCTACTGCCACTGTTTGCCCTCGTTTCCCCCTGCTCCAGTGCAACAAACATCTCTGGTCTACAGAGATGATGGTCTACAGAGACGATGGTCTACGGAGATGATGGTCTACAGAGATCCCACAGAGCCCGCTCCTTGGTCTCACCTGAATTTCTGTGCTGCGGGCATAGAGTAAGTGGTGTGAAAATAACACATCTGTGTGACTTATCTTTCTCTGTACCATCgttttgaattttaaaattagaaTAACAGTGCGGTCACTCCATACCAAACCAGGAAGGAGTGCTTCCTTTCCGCCCTCCTAAAGACGGCCAAAATCTTTCAACAATGCCAAAAACGAAGCAAATAATCCTACTTCCTGACTTCAATCTGTCCCTTGCAGCATGTCAGCCTCTGGCCTTCACCCACTCACCACGTGTTAGATTGCTTCTTGCAAACTCCAGCAACCATTTGTGGAGCTTGGATCTATCCATATCTGCCCAAGCTTCTAATCATGCAGGTCCCACAGGAGTCAATTTTCCGTCTGCTTGATATTTACAGTCTCTCTCAATTTCCTGTCTTCTATGAATTTCTGTCAGATATTTGTACTGCAATCATTACAGGGAGATTGCATTTGATTACCTTGTTTTATTGGATACTACATATATGATGTTCTTTTCCATGTAACAAGGGAGATATTAGAAAACATACCCACAGAATGAACCACCTTTATAGCACAATAAGCACCTGCTCGCCCTCCCTCGTGAGTTATACTGACATTTCTATTCAGTAAGATTAACTAACCAGTTCCTTCTAACCAAGGCTTCGTGAAATCCATGAGCTAAAATCTATATGGGATAAAAATAGCCCACATCCAGAGACCTCAGAGGACAGCACACGTGAGCTGCCTTGGAGCCAGACAGACACGGGTATCCGAACACCCCCTGTAAGGCCAGCCCTGTCCCTTCCTGCCTGCggcaggaggaagaagaggcagCCTTCTTGGTGAGCCCAGTTCCTTGCTTTTGGATACTGTTTTGCTGGCTGGCCAGCTGTTTGCATGTGTAACTCTGCAACACTGACACAAACAACAAACACGGAAACTCATCAGGAAGAAAGAATGCTACCTGAGTACTGAAAGCATGTCGTTTTCTGGTGGGAGATAGAATCCTGGTACTGCAAAACCAGGACTTTGGAAAACATAGGACGTCAGCAGAACAGAGCTCTGACTTCTCTCCCTGTAACTGCTGTAAACACAGGGTAAAGCTAACAGCAGATTTACACAGCATTGGTGAAGCTTCAGGCTGAACCACCTTGGTTCTGCAGTGGATCCCTTACAGACTTAGTATTGAGCTTGGAGATGCCCACCAGTGGATCTCACCAGCCAGAAGAAATAGCAGTAAAATAAGACTAAGATCGTCGTGAAGATCTTTTCTATCCTGATTCTTTTGAAAATGTTGTAATTAATAACTGACACgttaagaaacaaaatattgatTGAGGAATGTTATGTACATTATGCTGAACAATAAAACATTGTGGCAATCACCTATAATGCAGGCTTTATTTTCAGGTTCTTGTGAACCTCTGAAACCATGTCTACAAACATGTAATTATACCATGGGAAAGCTGTCACTATTTATAATGACAGAAAGATGAAGTACAGGCAGCAGGAGAGGCTTAATGGAGCTCTCTGTAGATAGCAAGTCAATCAGTAGCTGGTCCTAATACATCTGTTTCCATGAGATTGCTGTGCAAGGGATTGTGTATCTTTGTTATTGAATTACAAGACACTTGTTGCATTTGCCTGCCGGGTTGTATCAACCTTATTTCTGTTAACACCACTTTGACTTGCCCTTTGCCACAAAATACCTCTTTGGTAACCTTACCTACTACCCCAGTTGACTCAGATGAATTGCTCCAGTCCGAGACCGCTGTATCATGGCGCACCTTAGATATTTAACCCGGAGCTTCATGTTGCTAGTGCAGCAATGGCCTTGCTTTGAGGAAAACTCTTGAAATGTAACAGCTCATTTTGGACCTCAAGTTTGATTATGGGAAATCCAGGTCTCCTACGAGAAAGTGCAAAACCTGCTGAGGAATTCTGCCATGGACTGAAGAAAACCTGGATTAAATCACAATATCGGTACATGCGAAGTCCATATGAAGAGAATGCATTACTCACAGGGCTTCTCAACCATTGTGGATGCATGTGTGCACAAACTTGCATGGAAGAGCTACATCTGCTTTGGCCTGTTCCTGCGAGCTTCAGTGTTACAAGATGTGTTCAGCTTTAGATCCTGGCAGTGGACCCTGCTGAACAGAATTCTGGTTGCTCAGAACAAGTGTGTCTGCAGGACTCCAAATAATGGCTGTAATGTGACAAATTGCATGGCAGATGTTGAGCAGCAAAGGCAATGACAAACCCTATGGAGGTATGTTGTCTGCTGAGGCTTCACAGGAGCTTGATAAACCCAATGGAACAGCTGTTGCACGGCTTGGCACGCTGTGCATTTACCAGGCACACTTGGACCCATGACATACTTTGCTTGCTAAATATCTGGATCCAACTTTCAACTAATATTATTATGGCAGGATGGTAAGACAGTAATGTGATGTGCTTCAAATAGTTTCAAACAGCCATTTGGATTAAAACTGCGATCCACGTGATCCACATCCTGTTCAAAAGCTGCCATCAGTTTTCAAAATTTCGACCTCATTCAGAATGTATTTGATACATATGGGATCCTTAAGGCTATTCAGACTGTGTATCTACTGCAATCTCATCATATTTCTCTCACTGAACCCACAAAACTGTTGCGAGAGAGTAATTGGTTAGTCCTCTGTTTCCTTGTACTGGATAAGCTCTGTCCATAGATCAAAAAATCTTATATGTGCATTGTCCTCTTAAAGCAAATACAGCCATAAACCTTTGTATACAGGGTTGTGGAGACATACGACAG
>XLOC_000302.TCONS_00000899
gcttttttcAACCAACATTTCTTGAAAAAATTCCCCTTGCATTGACAGCTGTTTTGGGCAAATGACTTTTCAGCCTCATCTTGCAGATGCATCTACACGTGTCCCATCAGAGAGCACCGACAAAAGGTTTTGATATCATTCTCATCCAAACAGTGCGGACAACCTGTAGTTCTATGTGAAACTCAGGGTGGGAAactgagcacagctgtgctgagcaaCCCATCTGCCTGTGCCTGGACACGACACGGCTGCACCTTTGCTGGGCACAAGAAAGGaccaaaacagcagaacaaagaccacagaaaatgGTGAGCTTGGGGATAGCAGTACAGCTGGATCGGTTTTCATCATGCAGAGCGCTGCCAGCAGGTTACAGGAGCTGAGCCTGGGAGGGCTGGGTGCCCGCAGGGGCACTTCGAGAATGAAAAGCGCGTGGATAATCCAGGCGGTGATTGCTTCCTTCCTCCGGCTTTCTGTGGAATGTCGAGCTGTGTCCCAGCGAGAGCCACTCGAGCACAAGGTAAAAACCCGCACAAAGCAGGATCACATGAAGGAGGATGGGGAAACCAGCCAGGCCCTCAACAATGAAATTCCGAATAACGTCCTTGAGGCGGTTTTACTATTGTGAGCATTGCCACGGACCCACATGCAGCTGCAGGAAACATggattttggtttgtttctcatCCCATGGATTGGCGTCCAGGCCCCGCAACCAGCAAGTATGATCTCTTACTGAATAGGAGCAGAGCCGCAGGAGAGGAAAGATTAAGGGTATCAAAGgaatacatttttcatttcactccTTTCTTATTACAGTagattaaaaggagaaaaaaaagagttttgttCAACATTCAATTTTGCAGAGAATTAAATAAGCCAAAAACATTGTTCAGAATTAGAGCACTGAATAAAGGATTTCAAAAACACAGTGTGTGGTTCGTGGtgggatttttatttccttttaagaCAAGCCATATACAGCTGTACCAGAGCTATTGTCCTTCGTCCCGCCGAAGAAATAGTTTCTTTCTAAAGTGTTCAATCCACTGAGACACGGAGGTGCTTTGAAAActcaaaaaagaagaaggaaaccaCTCAAACTCTCTTCTGGTTCAAATGGCAATTAtctgaaaagcagcaaagagtCAGGAATACATGGATAACTCAAGCAGCTTTTGATCGCCTGGCTATGAAC
>XLOC_000302.TCONS_00000900
acagcagaacaaagAAATTTGTACATCTAAACAGTGACTGCTGAAGACAGAAAGAACCATaccacagaaaatgGTGAGCTTGGGGATAGCAGTACAGCTGGATCGGTTTTCATCATGCAGAGCGCTGCCAGCAGGTTACAGGAGCTGAGCCTGGGAGGGCTGGGTGCCCGCAGGGGCACTTCGAGAATGAAAAGCGCGTGGATAATCCAGGCGGTGATTGCTTCCTTCCTCCGGCTTTCTGTGGAATGTCGAGCTGTGTCCCAGCGAGAGCCACTCGAGCACAAGGTAAAAACCCGCACAAAGCAGGATCACATGAAGGAGGATGGGGAAACCAGCCAGGCCCTCAACAATGAAATTCCGAATAACGTCCTTGAGGCGGTTTTACTATTGTGAGCATTGCCACGGACCCACATGCAGCTGCAGGAAACATggattttggtttgtttctcatCCCATGGATTGGCGTCCAGGCCCCGCAACCAGCAAGTATGATCTCTTACTGAATAGGAGCAGAGCCGCAGGAGAGGAAAGATTAAGGGTATCAAAGgaatacatttttcatttcactccTTTCTTATTACAGTagattaaaaggagaaaaaaaagagttttgttCAACATTCAATTTTGCAGAGAATTAAATAAGCCAAAAACATTGTTCAGAATTAGAGCACTGAATAAAGGATTTCAAAAACACAGTGTGTGGTTCGTGGtgggatttttatttccttttaagaCAAGCCATATACAGCTGTACCAGAGCTATTGTCCTTCGTCCCGCCGAAGAAATAGTTTCTTTCTAAAGTGTTCAATCCACTGAGACACGGAGGTGCTTTGAAAActcaaaaaagaagaaggaaaccaCTCAAACTCTCTTCTGGTTCAAATGGCAATTAtctgaaaagcagcaaagagtCAGGAATACATGGATAACTCAAGCAGCTTTTGATCGCCTGGCTATGAAC
>XLOC_000303.TCONS_00000902
CGCTGTCTCCTGCAGGCAGAACCAGGCGGAGGGCCGGCGGGAGGAAGCAGCCGCactttctccctttcccttcccctcttcccaTTGTTCCGCCCGCCGGCCAGGCGCGACCAGGGGGCTCCCCCGCGGGCCGGGAGCTGCCGAGAGCCTCGAGCCGCTGCCGAGCGCAGCGCCGCAGGGAGCCGGGACCGGaccgggcgggccgggccgtgcCGTGGTCGCCGCTCCGGTGCGGGAGCCGAGCGCCGGGCTGCCGCGGGGCCgggagcagggagcagggagCTGAGAGCAGGGAGCAGGGCGGCGATCCTGCCGGGGCCGTGCCTggcggcggggctgcggggggtctctttgcttttccgtggcCTTGGGGTACCCGGCGCGTTCCGGCGCTGTGTCGGAGATGCTCCTGAATGCATAGGAACAGTAATTGCCGCCTCTCGTCCTCAGAGCAGGGAGAACTGCTGCGGGGCTCCCGAGTTCGCCTCTCTCCCTGTCCCGTCGTTGGGAGCCCGGCGTATGTCACAGGCAACGTCTGTAGTGAACTGAAAATACCATGGGTTTATCCCGCTCAGGTAAACTCTGTGCGACCACAGTTTCTGAAGGTCTTTTCTCCCTCTTAGGcacttctcctttcctcccccaGAAACGCACAAACGAGAGCCCGTGTGTAAGCTCATTGCTTCGTTGCTTCAGCATTAAGATCCGCTCTGCATTCAGCTGTCAAGTTTGTCTTGACTCTGAGTAACGTAGGGATGGTCTATCGTAAAAGAGGGATGCTTTAGGGAGACGGCTCACATGAGCTTTAGGTAAATGTTTGGACTTGGCCGGTGGCTTTCCATCAGTCAGATGTGGAGCAAGGAGGTGCAGGGAGTAATTAATGAGCCACCGTTGGCACTCAAAGCGCAGCCTCATTAAATGCTGTGTGCGTTGGGCTTCCTGTTGAAATAACAGGAGCGAGCTGGTCAGAGCCGTGCTTCTCACATGGCACGTGGGAAGCTGCTGGGGAGGTGTCATCGCTGCTCAGAAcagcaatgcaaaacaaaacccagctcCGAGGGTAGAAAGCAGTAGGCTGCTGAAAGAGATGCTAACATGGGTGGTGTGCTGTTACAACAAGGTGAGACCATCCCACTGCCGCGATGCTCTGCCCGTGTTCTGCTTGGAGGCTGGGTCCTGCCAGCCTGGCCCAGCTTTTTGCCAGGCGTCAGAAGGCTCTGAGCCCTGCCTGTTGGCATTCCCTCTCCTTGCCTGCCGGACTGAGTCACCGTAAGGTGAGAAGGAACAGCTCTGGCACCCTGCTGGAGCCTTTCAGAAGGTCTGGATCCCTCACGTCGTACTTCTTTGCTTGCTGGAAGAAAGCAGGGGAGTCTGAGGAGAAGGGAGATGGGACCTCCTGAGGAAAACTGGGTTAGTCGCATCCCACAAGCCCTGGGAGGGATCCAGGACAGAGGAACTTGTGGGCTGCTAATGGGCTTGATTCCAGAACCACATCGCTCTGCCATGAATGAATATTGACTCATGAACAGGTGAGCCTGCTGATCAGCACACATCCAGACCTGTGGTTTAAGGACAGTGGCAAACAGCTGAAAAAGTATTAATTACTGTCACTGTCTTCCATTGACATTAACTGCATTTTGAATGCCTTTCCCAGTGTGCCCAAATACCTTAAGAAATGCTCTCAATGAAGGCACTCGGTTCAGCTCGGGCCCAGtccagaaaaaaacagtgtttgtcCTGAGAgggaaatattaaaaagaaatggccAAAACACA
>XLOC_000314.TCONS_00000931
TATGAAGTCTGAAGGACAGCCTGAGGCTTGGTCTCTAAGAGAAGAGCATGTGGTGCATGGATCTTTATCCCCAGGTTGACCAGTGATTAAGGATCAGCAACAACACTGTGCCACAAGCACTGAAGATGAAAGACCGTTGATATGCAAGTGAATCCCTAGATGCCACTACAGTTTTAAGGGAGACTGTTTCCCTCGCTACGCCTACAACACACGTCACATCAGGAATCAAAGTAGAAAAGCTTCACAGGAATTGGCtgctgaagggggaaaaaaaatggcagaaacTGGGCATAAATGAGTTAAACAGCCACCTGTGGCAGTTCTTGACACCCTTGCAAAGCTAAGTTCTTGACATCTTGCAAAGCTAAGGATGGGTGAGCTGTATAAAACCACCAAAGCAAGTATCTTGATCCTTCAAGTCTAGCTAGGAGCCAGATGAGCAAGTAAATCTAGCTTTGCAGCACACCTCATCCTGAGCAATCCACATCCGTCAGAGTTAGGTCAAGAAGGTAGATAGGTATTAGAAAGGAAACTCCCTAACTCAAAAGAATTGCCCAAAGAAAAGACAACATAGACAGCCAGAGGTACACAATAGTATTTTCCATCATCACTCTGTTTTGTCCAGATGTGTATTACATTGTTTCCATAGTCTGCCACTTGATTCAGCTTTTGTACTCAGTAAATCAATAATACAACCTGTGGATGACCACAGAATGTATATTAATGgcaggttttgcttttcttccccagccCTATTCAGATATACAATGCCCTACCTTTGTTTTGAGATCCTTTCCCATTTCTCCCATCCCCAACAGATAACAAGGACATTGCCTCACAACACACAAAGAGGCCCAAAGGCACGCCTTCAGCAAAGGAAAGGCACCTGCATTCCAACTGAAGTGTAGCAAGTGATGGC
>XLOC_000332.TCONS_00001003
GGGGCGGAGGGGTTGGGCCGGGCGGGCCGCCGCGGAGCAGCAGGGGACGAATCCTCTCGCTGACCTTGATCGCCGCCCCGGGGACTCCTCTTGACCCGGGCTCGGGGCCGGGGCAGCCGGCGGGGCAGAGGGAGGAGCTCCAGGCGGCAACATTAAACTTTAAGTCTGTTTTGCTCATCTTCCATGTATTGAGGCCACCTGATACGGGACTTCTGGCTTGGGAACGCTCCTGCTGAAAAGCACTGTATAAAAGTGCATCTGCGTTGCCAGTCAACTGTAAGCCCAGAGTCAATTGTGTCTTCTAGTAGCTGTCTCCTTGATAACTGGCAGTAGTCCTGGTGCAAGCTTGGCCATCCGTTCCCTGGAGCTTCTGGAACTCCCCCAGCCATGGCAGACTCCAAGAAAGAAGATGACACCCTGAAAATCCTTTGGCCTTTCCTTCTCCACCTCTGACTCATTTGGCAGCAGAATATCATTATGCTTTCTAGTTTTTGTGTTATCATACAGGAAATAAGgatattgttggtttttttatatttgtttccttttccatttattttatcaCTAATTGATTTTAATAATgttatttagaaaaagaaaagctaaataAGTTAAAGATTTGAGTAATGATAGCATCATTGGGAACAAAGAGAAAGTGTGACACTGGAAGTGATCTTGTGATGACATGGAGCATGATGGCGCAGtggaattaaatgaaaatactaTCACAGTGCAGGAAAGAGTATGCCTTTTCAAGTACTTCCCTCCTGAGTCTCTAGCATAttgtcacttctttttttttttgttctctgcatATAGCAGCTGTGGTGGAGAACTAGAGAGGTATACAAATGTAAGAACAGTAATGTTTCATATGCTTTCTCAGCACATGATTGTGTGGTTGCTCAGACTATTAGCATACAACAGAAAGAGACAACTGATCTATCTGTAGCCAcagcttgatgatcttagatCAAGCAGATCCTAAGGACAGTGTTTAACAAAGAAATTTGTAGtatgaattttcattttaataagaATGAGTATACAATATGCacatcaaaatatttactgtaAATTTCTCCATTGATGTGACAATATCAGTTAATTTCtacataattattttaaatagaataTAAAATCCAGATGTGAAATTTTATGAGTTGTTagagaggaaacaaacaaagctTCTGCATCAAAGGAATGATTGCGTTCTGAATTTTATTGCAGCATTAACTTTGTCAgttgttgaaagaaaaaaaaaaaagaaggaagaaagaagaaagaaaatgaacaagcaATCTGGATAAatgctgttgttttattttacatctGTACTGACTGTCCATTTTCTTTGAAGTATCAGTATAACTAAACCTTTACTTCAGTAAAATAAAGTAACCAATAATATCTGGTGACAGCAcagacttgttttcttttttatggttTCCAAAATGATGCTGCAGTTTATATTAGAAGTATAAAGAACATCTGTTTTAAATAATATCCCCTGGCATTTGAATAACTTAAACTGAAACAATAAATTGAAGGTAGTGTGTTTTCTGTTAGCTTCAGAACCAAAGTTAGTGTTGCAGCTAGATTCACCCATTAGACATACCTGGATAATCACAGGAGCCTATCAATAAACTCAAATCTCTTTGAAAAAGTACATCTTCCTatgcaaaaagcattttaaaaagtctgCTTAGGTGTATATGATGTTATCTCATATAAAGACAATAAGTAGataataaatgatttttaagaGGGAAAATGTATAGCATACCTATTCTATCAGAAGTTGCAATTGATTGATATAATCTCAGATTTAGGATCTTTTCTGATCCCAattatatacattaaaaaatatatatcaaaatTCATAACATGTACAACCATAAAAATTATCTCCAGATCCAAAAACTTGTAGTCCCATAATCATTTTATAATTTAAtggttttaaaaagaaactcCTTTCCATTTACGAACACTATTTTTATCATTGCATTGATCTTGTTGATAATTCTTGATAATCACAACCAGAACCATGAAATACATGGCCACAAATTATATTAACAGGTATATTCTAAGAATCTGTACAAAAAGCAAGTGAATACCAGGACTGAATTcttcagctgcagaagaaaagccAGCACTCTAGTCCAGGGAGATTCAGTCACCTGATGAAGTACAAGTTCTGAAGCTATCCTTTATTTCTCCACAGAGCTTAGAGTAAGAATAAGGCATTTTTGACCCTCATATTttacaaatggaaaatgtaaGAGCAATATATTATCTTGCTCATTTCACTATTTTCACTCATTTTACTATAAATTAGACTCTTGCACAAAAGCAGCAATAATTTGGGATTAAACCCATGAAAAGATTTAAGTATAGCAATTGTAAGCACTATACTGTCACTTTGAGACATTTCTCTGTGAAATGGAATCTGCCATCCTGGCTCCAGTGCTTAGACTTCCAATAAATGCCTCAAGAAAATTAGGTCCACAGAAATAAGATTGACGAACGGAATAGGTGCTCATTTCTAAAGATAAAATCTgtaaaaaaatccataaagCAGGTAGCAAATGAGGCCATTGAGCTACCTACAGGGTTTGAACCCAGAAATGTAAGCCTCAATTACCAGATACTATTCAGAGTGCTCCTGACACTGGCTGCTTATTCCAGCTTCTCTGCCAGGGTATAGCTGGAAGAATTGATGTTGTTTTTAtgtctttctccttttcatctATTTTCTCAGAAATTTGATGCAATAGATCAATAGCTTACCCGTGCTGTGAGATTATGCTTACATCTTTACCCTGCTTAAGGGGATTTGAACCTTAAttttctgcagctcctgtgaATGCTCTAATTTCCAGACAATAATAGCTCAAATATAATGCAATAAGTTTCTATTTACATTTCCTGTTGAAACTGTCTTTTTTCTCCCTATGAAATAAACACATATCTTTTTAGACAAGCAAACAGGAGCagaaaaacttctttccaaTATGCGGTACACTCCTTTGAATGCAAAGACTGGGGGCCAGAAAGCAATCACTACTCTATGCTAAGCATTCAGTAGAGTAGATAATCAAAGATTCTTTCCCTACCCACTAGCCCGTGAAGTCACGCTTAAAGATTGAATACTGAACATGTAGTCATTTCCTACTGAGTGGAACAGCTAAGCCAGAAGGGGCTAGAGTGATGTTCTTGCTTCACCAGGCTGCAGAACAGAAACAAGACTGGTGTTTGCAACACTGGATCAGGTAAAGGGATaaaaagatggatttttttattattattattatttttttcatttgagacTTTCTCAAAATCTGGATgaataaagcaagaaaaagcaacatATCCTCTTGTGCCAGtaacacattttatttcagtcaACAAGTGCTATGAATGTTTACAGAATCTAACCCTGAAGACAatgcaggaaaaagaacaaataactTTTCATTGTTGTCCATATATATTTCTGGTAATATCTGAAAGCTGTCTCTTCTCAAGGAAAGTTAAGGCATTCTACTATTATGGCtgatgaaaaatgaatttttggAATCTAAATTCTGGCATAGTCAGAGAATGTTTGAAAGGGACATTTGGAGGTCCTATTGTTCAACCTCCCCAGCTCAAGCAGAATCACCGAGAGCTGGTTGCTAGACATTTCTTGTAGTCACCTAAAGCAGACTCAGGCATTTAAAGCAATTTTCTAAACAGATTTAGAATTGTATGTCTTTTTGTTAGTCCTACTCAGTTGTTGTTTTAAACACGTCACATACCAGTTAATCCTTTAAGAGGAGCATTGTATTGTTCccagagggaagaaataaaGATAATAAATATAAGTGAACCATCTATCAACTCAGAAATAACAAATACGTAGAactaatttatttatattcCATCACTTTGTTTCCTCATTGCATTTGATTTCTTTCATCCTAACAGATGGCCTACCAATTTGAAGTTATTCCATTGAAACACACATGAATCAGTACTGAAAAACTGTTGTTGTGAATGAATTAAGCATTCGCTGATAACATGAAaacgtttttgtttttgctttccccTCTGTAGTCTGCTTTGATGTACTCTCTCCTGCAAATGTTAAGGTCAGAGTTTCAAACAGATTTTCTGACCCATGGATGTAGCCAGTGTTCTTGTTAAAAAGCAAATTGTGAGCAGAGAACTGTCCAGATGATTGAAAtgacagcagcacccagcatcATGTGAGAATTTATGGACACTTAATTACAGGTTTTGTACTGAGACTGGGGGTACCAGACAACCAAAAATGTTCTGAATTTTTAGTGTATTTGAGATAGGAATAATGATGACAAATCATGGAAtcagggaatcatagaatggcttgggttagaagggacctaaAGGATCATTATGTTCCAATCCCCTTATCACAGGCAGGACTGCCAGCTGCTAGACCAGGTACTAGATCAGCTtccccagggccctatccatcCTGGCTTTGAAAACCTCCGGAGAAGGTACTGCAAATTACAGCACACCTTTTTGCCCACTACCTTGGAACAATGCTTGCTGCCTTCTTGCCCATAGTCAATCACTGTGGCCATAATTTCCACCTGGCTTCTGTTAGCTGTTCCAATGGTCATGGGAAGTCAGCTCACAACCCAGCACTCAGCCACACTGAAGGGACACTGAAATACACAGACATTTAATAATGATAATTACAGTGATGATGATTAAAGAGATACTAGTAATAATAGTTTGAATGAAAGTAATGGTGCATGGACCATaatactgctttgttttcaggTATTCCCACCTTTTGATAGCTCTGTAAACCTACTGATCAAAACCAACTTTATGGCAGTTTGAGTTGCTTCTTCCTGCTATTCCTTGATTTTCTACCCCAAAAGATCTTCTTTTTCTCAGCACATTTCACTATTCCTTATGAGCAAATGCTTCCGTTCAATTCAGGTCAAAGCTCAAAGTTTTTCCTCAGTTGGAAGAATTCAGCTATTGTTATTTTGCTACCACAATTTAGCGAGATTCAGAAATCCTGATAACACCATACTACTTTTCATCTTTCAACTATGATATGGGTGATGATGGTCCCTAAGCTATTTTTTACAGCTGAGATGGTCATGGCTTAATTAATAAAAAGCAGGTACTGTACCCATGGCAACTGATCCAATGTGTATAGACTTGGCATACAAATgcaatataatataataaatataataatgtGCATTGGTGTGCAAACGCTGGCAGAGACCTCTGGGTTGAGGCAACTTTACTTGAtgtctttgaaaaaaaacactAGAAAATCTGCAATCATGAGCAAGGTACAAAAATTTTTGTGTTAACTAAATACTTGCATTTTACCTTTACATTTTCTCCCTTATTTAAGACCTGTAGATTTTAATACATGGTGTTCTCATATGAGATCTGGAAAACAATATATTCCTATTTACCAAGCATAATCACTAATGAGTTTATGTGGTTTTCCAAACCAGGCTATTATTTTTCAAAGTAGATTTGAATTCCAACTGAACTAATAAGACTCAATGAGAAGTTTGCTAAAATGCAAGGTTTGATTGGCCTGAAGTTGTACTCAACACAGTATATCACAGTATCTCGACTGAAGTGGTTTTCATTGGCAGGAAGCCAGCAAGGATTCAATCAGATGTTCTACACTCCACCTGttgctctt
>XLOC_000332.TCONS_00001002
GGGGCGGAGGGGTTGGGCCGGGCGGGCCGCCGCGGAGCAGCAGGGGACGAATCCTCTCGCTGACCTTGATCGCCGCCCCGGGGACTCCTCTTGACCCGGGCTCGGGGCCGGGGCAGCCGGCGGGGCAGAGGGAGGAGCTCCAGGCGGCAACATTAAACTTTAAGCAGTATGATAGAAGAGATTAATTCAATTGAAGAATGTATTCGTCATATCAAGCACTGGGAGTTCCTCTTGAAGTTAGTGATGTTCTACCCGCTGACAGTGTCATGAACAGTGACATGTCTGTTTTGCTCATCTTCCATGTATTGAGGCCACCTGATACGGGACTTCTGGCTTGGGAACGCTCCTGCTGAAAAGCACTGTATAAAAGTGCATCTGCGTTGCCAGTCAACTGTAAGCCCAGAGTCAATTGTGTCTTCTAGTAGCTGTCTCCTTGATAACTGGCAGTAGTCCTGGTGCAAGCTTGGCCATCCGTTCCCTGGAGCTTCTGGAACTCCCCCAGCCATGGCAGACTCCAAGAAAGAAGATGACACCCTGAAAATCCTTTGGCCTTTCCTTCTCCACCTCTGACTCATTTGGCAGCAGAATATCATTATGCTTTCTAGTTTTTGTGTTATCATACAGGAAATAAGgatattgttggtttttttatatttgtttccttttccatttattttatcaCTAATTGATTTTAATAATgttatttagaaaaagaaaagctaaataAGTTAAAGATTTGAGTAATGATAGCATCATTGGGAACAAAGAGAAAGTGTGACACTGGAAGTGATCTTGTGATGACATGGAGCATGATGGCGCAGtggaattaaatgaaaatactaTCACAGTGCAGGAAAGAGTATGCCTTTTCAAGTACTTCCCTCCTGAGTCTCTAGCATAttgtcacttctttttttttttgttctctgcatATAGCAGCTGTGGTGGAGAACTAGAGAGGTATACAAATGTAAGAACAGTAATGTTTCATATGCTTTCTCAGCACATGATTGTGTGGTTGCTCAGACTATTAGCATACAACAGAAAGAGACAACTGATCTATCTGTAGCCAcagcttgatgatcttagatCAAGCAGATCCTAAGGACAGTGTTTAACAAAGAAATTTGTAGtatgaattttcattttaataagaATGAGTATACAATATGCacatcaaaatatttactgtaAATTTCTCCATTGATGTGACAATATCAGTTAATTTCtacataattattttaaatagaataTAAAATCCAGATGTGAAATTTTATGAGTTGTTagagaggaaacaaacaaagctTCTGCATCAAAGGAATGATTGCGTTCTGAATTTTATTGCAGCATTAACTTTGTCAgttgttgaaagaaaaaaaaaaaagaaggaagaaagaagaaagaaaatgaacaagcaATCTGGATAAatgctgttgttttattttacatctGTACTGACTGTCCATTTTCTTTGAAGTATCAGTATAACTAAACCTTTACTTCAGTAAAATAAAGTAACCAATAATATCTGGTGACAGCAcagacttgttttcttttttatggttTCCAAAATGATGCTGCAGTTTATATTAGAAGTATAAAGAACATCTGTTTTAAATAATATCCCCTGGCATTTGAATAACTTAAACTGAAACAATAAATTGAAGGTAGTGTGTTTTCTGTTAGCTTCAGAACCAAAGTTAGTGTTGCAGCTAGATTCACCCATTAGACATACCTGGATAATCACAGGAGCCTATCAATAAACTCAAATCTCTTTGAAAAAGTACATCTTCCTatgcaaaaagcattttaaaaagtctgCTTAGGTGTATATGATGTTATCTCATATAAAGACAATAAGTAGataataaatgatttttaagaGGGAAAATGTATAGCATACCTATTCTATCAGAAGTTGCAATTGATTGATATAATCTCAGATTTAGGATCTTTTCTGATCCCAattatatacattaaaaaatatatatcaaaatTCATAACATGTACAACCATAAAAATTATCTCCAGATCCAAAAACTTGTAGTCCCATAATCATTTTATAATTTAAtggttttaaaaagaaactcCTTTCCATTTACGAACACTATTTTTATCATTGCATTGATCTTGTTGATAATTCTTGATAATCACAACCAGAACCATGAAATACATGGCCACAAATTATATTAACAGGTATATTCTAAGAATCTGTACAAAAAGCAAGTGAATACCAGGACTGAATTcttcagctgcagaagaaaagccAGCACTCTAGTCCAGGGAGATTCAGTCACCTGATGAAGTACAAGTTCTGAAGCTATCCTTTATTTCTCCACAGAGCTTAGAGTAAGAATAAGGCATTTTTGACCCTCATATTttacaaatggaaaatgtaaGAGCAATATATTATCTTGCTCATTTCACTATTTTCACTCATTTTACTATAAATTAGACTCTTGCACAAAAGCAGCAATAATTTGGGATTAAACCCATGAAAAGATTTAAGTATAGCAATTGTAAGCACTATACTGTCACTTTGAGACATTTCTCTGTGAAATGGAATCTGCCATCCTGGCTCCAGTGCTTAGACTTCCAATAAATGCCTCAAGAAAATTAGGTCCACAGAAATAAGATTGACGAACGGAATAGGTGCTCATTTCTAAAGATAAAATCTgtaaaaaaatccataaagCAGGTAGCAAATGAGGCCATTGAGCTACCTACAGGGTTTGAACCCAGAAATGTAAGCCTCAATTACCAGATACTATTCAGAGTGCTCCTGACACTGGCTGCTTATTCCAGCTTCTCTGCCAGGGTATAGCTGGAAGAATTGATGTTGTTTTTAtgtctttctccttttcatctATTTTCTCAGAAATTTGATGCAATAGATCAATAGCTTACCCGTGCTGTGAGATTATGCTTACATCTTTACCCTGCTTAAGGGGATTTGAACCTTAAttttctgcagctcctgtgaATGCTCTAATTTCCAGACAATAATAGCTCAAATATAATGCAATAAGTTTCTATTTACATTTCCTGTTGAAACTGTCTTTTTTCTCCCTATGAAATAAACACATATCTTTTTAGACAAGCAAACAGGAGCagaaaaacttctttccaaTATGCGGTACACTCCTTTGAATGCAAAGACTGGGGGCCAGAAAGCAATCACTACTCTATGCTAAGCATTCAGTAGAGTAGATAATCAAAGATTCTTTCCCTACCCACTAGCCCGTGAAGTCACGCTTAAAGATTGAATACTGAACATGTAGTCATTTCCTACTGAGTGGAACAGCTAAGCCAGAAGGGGCTAGAGTGATGTTCTTGCTTCACCAGGCTGCAGAACAGAAACAAGACTGGTGTTTGCAACACTGGATCAGGTAAAGGGATaaaaagatggatttttttattattattattatttttttcatttgagacTTTCTCAAAATCTGGATgaataaagcaagaaaaagcaacatATCCTCTTGTGCCAGtaacacattttatttcagtcaACAAGTGCTATGAATGTTTACAGAATCTAACCCTGAAGACAatgcaggaaaaagaacaaataactTTTCATTGTTGTCCATATATATTTCTGGTAATATCTGAAAGCTGTCTCTTCTCAAGGAAAGTTAAGGCATTCTACTATTATGGCtgatgaaaaatgaatttttggAATCTAAATTCTGGCATAGTCAGAGAATGTTTGAAAGGGACATTTGGAGGTCCTATTGTTCAACCTCCCCAGCTCAAGCAGAATCACCGAGAGCTGGTTGCTAGACATTTCTTGTAGTCACCTAAAGCAGACTCAGGCATTTAAAGCAATTTTCTAAACAGATTTAGAATTGTATGTCTTTTTGTTAGTCCTACTCAGTTGTTGTTTTAAACACGTCACATACCAGTTAATCCTTTAAGAGGAGCATTGTATTGTTCccagagggaagaaataaaGATAATAAATATAAGTGAACCATCTATCAACTCAGAAATAACAAATACGTAGAactaatttatttatattcCATCACTTTGTTTCCTCATTGCATTTGATTTCTTTCATCCTAACAGATGGCCTACCAATTTGAAGTTATTCCATTGAAACACACATGAATCAGTACTGAAAAACTGTTGTTGTGAATGAATTAAGCATTCGCTGATAACATGAAaacgtttttgtttttgctttccccTCTGTAGTCTGCTTTGATGTACTCTCTCCTGCAAATGTTAAGGTCAGAGTTTCAAACAGATTTTCTGACCCATGGATGTAGCCAGTGTTCTTGTTAAAAAGCAAATTGTGAGCAGAGAACTGTCCAGATGATTGAAAtgacagcagcacccagcatcATGTGAGAATTTATGGACACTTAATTACAGGTTTTGTACTGAGACTGGGGGTACCAGACAACCAAAAATGTTCTGAATTTTTAGTGTATTTGAGATAGGAATAATGATGACAAATCATGGAAtcagggaatcatagaatggcttgggttagaagggacctaaAGGATCATTATGTTCCAATCCCCTTATCACAGGCAGGACTGCCAGCTGCTAGACCAGGTACTAGATCAGCTtccccagggccctatccatcCTGGCTTTGAAAACCTCCGGAGAAGGTACTGCAAATTACAGCACACCTTTTTGCCCACTACCTTGGAACAATGCTTGCTGCCTTCTTGCCCATAGTCAATCACTGTGGCCATAATTTCCACCTGGCTTCTGTTAGCTGTTCCAATGGTCATGGGAAGTCAGCTCACAACCCAGCACTCAGCCACACTGAAGGGACACTGAAATACACAGACATTTAATAATGATAATTACAGTGATGATGATTAAAGAGATACTAGTAATAATAGTTTGAATGAAAGTAATGGTGCATGGACCATaatactgctttgttttcaggTATTCCCACCTTTTGATAGCTCTGTAAACCTACTGATCAAAACCAACTTTATGGCAGTTTGAGTTGCTTCTTCCTGCTATTCCTTGATTTTCTACCCCAAAAGATCTTCTTTTTCTCAGCACATTTCACTATTCCTTATGAGCAAATGCTTCCGTTCAATTCAGGTCAAAGCTCAAAGTTTTTCCTCAGTTGGAAGAATTCAGCTATTGTTATTTTGCTACCACAATTTAGCGAGATTCAGAAATCCTGATAACACCATACTACTTTTCATCTTTCAACTATGATATGGGTGATGATGGTCCCTAAGCTATTTTTTACAGCTGAGATGGTCATGGCTTAATTAATAAAAAGCAGGTACTGTACCCATGGCAACTGATCCAATGTGTATAGACTTGGCATACAAATgcaatataatataataaatataataatgtGCATTGGTGTGCAAACGCTGGCAGAGACCTCTGGGTTGAGGCAACTTTACTTGAtgtctttgaaaaaaaacactAGAAAATCTGCAATCATGAGCAAGGTACAAAAATTTTTGTGTTAACTAAATACTTGCATTTTACCTTTACATTTTCTCCCTTATTTAAGACCTGTAGATTTTAATACATGGTGTTCTCATATGAGATCTGGAAAACAATATATTCCTATTTACCAAGCATAATCACTAATGAGTTTATGTGGTTTTCCAAACCAGGCTATTATTTTTCAAAGTAGATTTGAATTCCAACTGAACTAATAAGACTCAATGAGAAGTTTGCTAAAATGCAAGGTTTGATTGGCCTGAAGTTGTACTCAACACAGTATATCACAGTATCTCGACTGAAGTGGTTTTCATTGGCAGGAAGCCAGCAAGGATTCAATCAGATGTTCTACACTCCACCTGttgctctt
>XLOC_000332.TCONS_00001005
GGGCCGGGCGGGCCGCCGCGGAGCAGCAGGGGACGAATCCTCTCGCTGACCTTGATCGCCGCCCCGGGGACTCCTCTTGACCCGGGCTCGGGGCCGGGGCAGCCGGCGGGGCAGAGGGAGGAGCTCCAGGCGGCAACATTAAACTTTAAGCAGTATGATAGAAGAGATTAATTCAATTGAAGAATGTATTCGTCATATCAAGCACTGGGAGTTCCTCTTGAAGTTAGTGATGTTCTACCCGCTGACAGTGTCATGAACAGTGACATGTCTGTTTTGCTCATCTTCCATGTATTGAGGCCACCTGATACGGGACTTCTGGCTTGGGAACGTAATGAAGTCATTCTACAAAGGACAATAAAAACACATATTTGTCTGGGAAATAAGGCTAAAATCTCACCATTAATGTCTTCAGATCCTCACGGAGACAAAAACTACTTCAGTACTTTGCTGAAGATACAGCTTTTCATTCTACAACTTTCAATCATTTGAGACTACTGCATTTAtattattttcctcattttttaatACTGCAGCTCCTGCTGAAAAGCACTGTATAAAAGTGCATCTGCGTTGCCAGTCAACTGTAAGCCCAGAGTCAATTGTGTCTTCTAGTAGCTGTCTCCTTGATAACTGGCAGTAGTCCTGGTGCAAGCTTGGCCATCCGTTCCCTGGAGCTTCTGGAACTCCCCCAGCCATGGCAGACTCCAAGAAAGAAGATGACACCCTGAAAATCCTTTGGCCTTTCCTTCTCCACCTCTGACTCATTTGGCAGCAGAATATCATTATGCTTTCTAGTTTTTGTGTTATCATACAGGAAATAAGgatattgttggtttttttatatttgtttccttttccatttattttatcaCTAATTGATTTTAATAATgttatttagaaaaagaaaagctaaataAGTTAAAGATTTGAGTAATGATAGCATCATTGGGAACAAAGAGAAAGTGTGACACTGGAAGTGATCTTGTGATGACATGGAGCATGATGGCGCAGtggaattaaatgaaaatactaTCACAGTGCAGGAAAGAGTATGCCTTTTCAAGTACTTCCCTCCTGAGTCTCTAGCATAttgtcacttctttttttttttgttctctgcatATAGCAGCTGTGGTGGAGAACTAGAGAGGTATACAAATGTAAGAACAGTAATGTTTCATATGCTTTCTCAGCACATGATTGTGTGGTTGCTCAGACTATTAGCATACAACAGAAAGAGACAACTGATCTATCTGTAGCCAcagcttgatgatcttagatCAAGCAGATCCTAAGGACAGTGTTTAACAAAGAAATTTGTAGtatgaattttcattttaataagaATGAGTATACAATATGCacatcaaaatatttactgtaAATTTCTCCATTGATGTGACAATATCAGTTAATTTCtacataattattttaaatagaataTAAAATCCAGATGTGAAATTTTATGAGTTGTTagagaggaaacaaacaaagctTCTGCATCAAAGGAATGATTGCGTTCTGAATTTTATTGCAGCATTAACTTTGTCAgttgttgaaagaaaaaaaaaaaagaaggaagaaagaagaaagaaaatgaacaagcaATCTGGATAAatgctgttgttttattttacatctGTACTGACTGTCCATTTTCTTTGAAGTATCAGTATAACTAAACCTTTACTTCAGTAAAATAAAGTAACCAATAATATCTGGTGACAGCAcagacttgttttcttttttatggttTCCAAAATGATGCTGCAGTTTATATTAGAAGTATAAAGAACATCTGTTTTAAATAATATCCCCTGGCATTTGAATAACTTAAACTGAAACAATAAATTGAAGGTAGTGTGTTTTCTGTTAGCTTCAGAACCAAAGTTAGTGTTGCAGCTAGATTCACCCATTAGACATACCTGGATAATCACAGGAGCCTATCAATAAACTCAAATCTCTTTGAAAAAGTACATCTTCCTatgcaaaaagcattttaaaaagtctgCTTAGGTGTATATGATGTTATCTCATATAAAGACAATAAGTAGataataaatgatttttaagaGGGAAAATGTATAGCATACCTATTCTATCAGAAGTTGCAATTGATTGATATAATCTCAGATTTAGGATCTTTTCTGATCCCAattatatacattaaaaaatatatatcaaaatTCATAACATGTACAACCATAAAAATTATCTCCAGATCCAAAAACTTGTAGTCCCATAATCATTTTATAATTTAAtggttttaaaaagaaactcCTTTCCATTTACGAACACTATTTTTATCATTGCATTGATCTTGTTGATAATTCTTGATAATCACAACCAGAACCATGAAATACATGGCCACAAATTATATTAACAGGTATATTCTAAGAATCTGTACAAAAAGCAAGTGAATACCAGGACTGAATTcttcagctgcagaagaaaagccAGCACTCTAGTCCAGGGAGATTCAGTCACCTGATGAAGTACAAGTTCTGAAGCTATCCTTTATTTCTCCACAGAGCTTAGAGTAAGAATAAGGCATTTTTGACCCTCATATTttacaaatggaaaatgtaaGAGCAATATATTATCTTGCTCATTTCACTATTTTCACTCATTTTACTATAAATTAGACTCTTGCACAAAAGCAGCAATAATTTGGGATTAAACCCATGAAAAGATTTAAGTATAGCAATTGTAAGCACTATACTGTCACTTTGAGACATTTCTCTGTGAAATGGAATCTGCCATCCTGGCTCCAGTGCTTAGACTTCCAATAAATGCCTCAAGAAAATTAGGTCCACAGAAATAAGATTGACGAACGGAATAGGTGCTCATTTCTAAAGATAAAATCTgtaaaaaaatccataaagCAGGTAGCAAATGAGGCCATTGAGCTACCTACAGGGTTTGAACCCAGAAATGTAAGCCTCAATTACCAGATACTATTCAGAGTGCTCCTGACACTGGCTGCTTATTCCAGCTTCTCTGCCAGGGTATAGCTGGAAGAATTGATGTTGTTTTTAtgtctttctccttttcatctATTTTCTCAGAAATTTGATGCAATAGATCAATAGCTTACCCGTGCTGTGAGATTATGCTTACATCTTTACCCTGCTTAAGGGGATTTGAACCTTAAttttctgcagctcctgtgaATGCTCTAATTTCCAGACAATAATAGCTCAAATATAATGCAATAAGTTTCTATTTACATTTCCTGTTGAAACTGTCTTTTTTCTCCCTATGAAATAAACACATATCTTTTTAGACAAGCAAACAGGAGCagaaaaacttctttccaaTATGCGGTACACTCCTTTGAATGCAAAGACTGGGGGCCAGAAAGCAATCACTACTCTATGCTAAGCATTCAGTAGAGTAGATAATCAAAGATTCTTTCCCTACCCACTAGCCCGTGAAGTCACGCTTAAAGATTGAATACTGAACATGTAGTCATTTCCTACTGAGTGGAACAGCTAAGCCAGAAGGGGCTAGAGTGATGTTCTTGCTTCACCAGGCTGCAGAACAGAAACAAGACTGGTGTTTGCAACACTGGATCAGGTAAAGGGATaaaaagatggatttttttattattattattatttttttcatttgagacTTTCTCAAAATCTGGATgaataaagcaagaaaaagcaacatATCCTCTTGTGCCAGtaacacattttatttcagtcaACAAGTGCTATGAATGTTTACAGAATCTAACCCTGAAGACAatgcaggaaaaagaacaaataactTTTCATTGTTGTCCATATATATTTCTGGTAATATCTGAAAGCTGTCTCTTCTCAAGGAAAGTTAAGGCATTCTACTATTATGGCtgatgaaaaatgaatttttggAATCTAAATTCTGGCATAGTCAGAGAATGTTTGAAAGGGACATTTGGAGGTCCTATTGTTCAACCTCCCCAGCTCAAGCAGAATCACCGAGAGCTGGTTGCTAGACATTTCTTGTAGTCACCTAAAGCAGACTCAGGCATTTAAAGCAATTTTCTAAACAGATTTAGAATTGTATGTCTTTTTGTTAGTCCTACTCAGTTGTTGTTTTAAACACGTCACATACCAGTTAATCCTTTAAGAGGAGCATTGTATTGTTCccagagggaagaaataaaGATAATAAATATAAGTGAACCATCTATCAACTCAGAAATAACAAATACGTAGAactaatttatttatattcCATCACTTTGTTTCCTCATTGCATTTGATTTCTTTCATCCTAACAGATGGCCTACCAATTTGAAGTTATTCCATTGAAACACACATGAATCAGTACTGAAAAACTGTTGTTGTGAATGAATTAAGCATTCGCTGATAACATGAAaacgtttttgtttttgctttccccTCTGTAGTCTGCTTTGATGTACTCTCTCCTGCAAATGTTAAGGTCAGAGTTTCAAACAGATTTTCTGACCCATGGATGTAGCCAGTGTTCTTGTTAAAAAGCAAATTGTGAGCAGAGAACTGTCCAGATGATTGAAAtgacagcagcacccagcatcATGTGAGAATTTATGGACACTTAATTACAGGTTTTGTACTGAGACTGGGGGTACCAGACAACCAAAAATGTTCTGAATTTTTAGTGTATTTGAGATAGGAATAATGATGACAAATCATGGAAtcagggaatcatagaatggcttgggttagaagggacctaaAGGATCATTATGTTCCAATCCCCTTATCACAGGCAGGACTGCCAGCTGCTAGACCAGGTACTAGATCAGCTtccccagggccctatccatcCTGGCTTTGAAAACCTCCGGAGAAGGTACTGCAAATTACAGCACACCTTTTTGCCCACTACCTTGGAACAATGCTTGCTGCCTTCTTGCCCATAGTCAATCACTGTGGCCATAATTTCCACCTGGCTTCTGTTAGCTGTTCCAATGGTCATGGGAAGTCAGCTCACAACCCAGCACTCAGCCACACTGAAGGGACACTGAAATACACAGACATTTAATAATGATAATTACAGTGATGATGATTAAAGAGATACTAGTAATAATAGTTTGAATGAAAGTAATGGTGCATGGACCATaatactgctttgttttcaggTATTCCCACCTTTTGATAGCTCTGTAAACCTACTGATCAAAACCAACTTTATGGCAGTTTGAGTTGCTTCTTCCTGCTATTCCTTGATTTTCTACCCCAAAAGATCTTCTTTTTCTCAGCACATTTCACTATTCCTTATGAGCAAATGCTTCCGTTCAATTCAGGTCAAAGCTCAAAGTTTTTCCTCAGTTGGAAGAATTCAGCTATTGTTATTTTGCTACCACAATTTAGCGAGATTCAGAAATCCTGATAACACCATACTACTTTTCATCTTTCAACTATGATATGGGTGATGATGGTCCCTAAGCTATTTTTTACAGCTGAGATGGTCATGGCTTAATTAATAAAAAGCAGGTACTGTACCCATGGCAACTGATCCAATGTGTATAGACTTGGCATACAAATgcaatataatataataaatataataatgtGCATTGGTGTGCAAACGCTGGCAGAGACCTCTGGGTTGAGGCAACTTTACTTGAtgtctttgaaaaaaaacactAGAAAATCTGCAATCATGAGCAAGGTACAAAAATTTTTGTGTTAACTAAATACTTGCATTTTACCTTTACATTTTCTCCCTTATTTAAGACCTGTAGATTTTAATACATGGTGTTCTCATATGAGATCTGGAAAACAATATATTCCTATTTACCAAGCATAATCACTAATGAGTTTATGTGGTTTTCCAAACCAGGCTATTATTTTTCAAAGTAGATTTGAATTCCAACTGAACTAATAAGACTCAATGAGAAGTTTGCTAAAATGCAAGGTTTGATTGGCCTGAAGTTGTACTCAACACAGTATATCACAGTATCTCGACTGAAGTGGTTTTCATTGGCAGGAAGCCAGCAAGGATTCAATCAGATGTTCTACACTCCACCTGttgctctt
>XLOC_000332.TCONS_00001004
GGGCCGGGCGGGCCGCCGCGGAGCAGCAGGGGACGAATCCTCTCGCTGACCTTGATCGCCGCCCCGGGGACTCCTCTTGACCCGGGCTCGGGGCCGGGGCAGCCGGCGGGGCAGAGGGAGGAGCTCCAGGCGGCAACATTAAACTTTAAGCAGTATGATAGAAGAGATTAATTCAATTGAAGAATGTATTCGTCATATCAAGCACTGGGAGTTCCTCTTGAAGTTAGTGATGTTCTACCCGCTGACAGTGTCATGAACAGTGACATGTCCTGTGGTTGCCCAGTGGTTTGCCTCATTTACAACTGTAGAGCAACTAAGGGACTTTCTAGAGATCCCTATTGTCATCTGGCAAATGCTTACAATCTATGCTGACAAAGTAGTTCTCCTTCATGGGATCACTTTTAAGGAAGGAGGAACAGAGAGTCTGTTTTGCTCATCTTCCATGTATTGAGGCCACCTGATACGGGACTTCTGGCTTGGGAACGCTCCTGCTGAAAAGCACTGTATAAAAGTGCATCTGCGTTGCCAGTCAACTGTAAGCCCAGAGTCAATTGTGTCTTCTAGTAGCTGTCTCCTTGATAACTGGCAGTAGTCCTGGTGCAAGCTTGGCCATCCGTTCCCTGGAGCTTCTGGAACTCCCCCAGCCATGGCAGACTCCAAGAAAGAAGATGACACCCTGAAAATCCTTTGGCCTTTCCTTCTCCACCTCTGACTCATTTGGCAGCAGAATATCATTATGCTTTCTAGTTTTTGTGTTATCATACAGGAAATAAGgatattgttggtttttttatatttgtttccttttccatttattttatcaCTAATTGATTTTAATAATgttatttagaaaaagaaaagctaaataAGTTAAAGATTTGAGTAATGATAGCATCATTGGGAACAAAGAGAAAGTGTGACACTGGAAGTGATCTTGTGATGACATGGAGCATGATGGCGCAGtggaattaaatgaaaatactaTCACAGTGCAGGAAAGAGTATGCCTTTTCAAGTACTTCCCTCCTGAGTCTCTAGCATAttgtcacttctttttttttttgttctctgcatATAGCAGCTGTGGTGGAGAACTAGAGAGGTATACAAATGTAAGAACAGTAATGTTTCATATGCTTTCTCAGCACATGATTGTGTGGTTGCTCAGACTATTAGCATACAACAGAAAGAGACAACTGATCTATCTGTAGCCAcagcttgatgatcttagatCAAGCAGATCCTAAGGACAGTGTTTAACAAAGAAATTTGTAGtatgaattttcattttaataagaATGAGTATACAATATGCacatcaaaatatttactgtaAATTTCTCCATTGATGTGACAATATCAGTTAATTTCtacataattattttaaatagaataTAAAATCCAGATGTGAAATTTTATGAGTTGTTagagaggaaacaaacaaagctTCTGCATCAAAGGAATGATTGCGTTCTGAATTTTATTGCAGCATTAACTTTGTCAgttgttgaaagaaaaaaaaaaaagaaggaagaaagaagaaagaaaatgaacaagcaATCTGGATAAatgctgttgttttattttacatctGTACTGACTGTCCATTTTCTTTGAAGTATCAGTATAACTAAACCTTTACTTCAGTAAAATAAAGTAACCAATAATATCTGGTGACAGCAcagacttgttttcttttttatggttTCCAAAATGATGCTGCAGTTTATATTAGAAGTATAAAGAACATCTGTTTTAAATAATATCCCCTGGCATTTGAATAACTTAAACTGAAACAATAAATTGAAGGTAGTGTGTTTTCTGTTAGCTTCAGAACCAAAGTTAGTGTTGCAGCTAGATTCACCCATTAGACATACCTGGATAATCACAGGAGCCTATCAATAAACTCAAATCTCTTTGAAAAAGTACATCTTCCTatgcaaaaagcattttaaaaagtctgCTTAGGTGTATATGATGTTATCTCATATAAAGACAATAAGTAGataataaatgatttttaagaGGGAAAATGTATAGCATACCTATTCTATCAGAAGTTGCAATTGATTGATATAATCTCAGATTTAGGATCTTTTCTGATCCCAattatatacattaaaaaatatatatcaaaatTCATAACATGTACAACCATAAAAATTATCTCCAGATCCAAAAACTTGTAGTCCCATAATCATTTTATAATTTAAtggttttaaaaagaaactcCTTTCCATTTACGAACACTATTTTTATCATTGCATTGATCTTGTTGATAATTCTTGATAATCACAACCAGAACCATGAAATACATGGCCACAAATTATATTAACAGGTATATTCTAAGAATCTGTACAAAAAGCAAGTGAATACCAGGACTGAATTcttcagctgcagaagaaaagccAGCACTCTAGTCCAGGGAGATTCAGTCACCTGATGAAGTACAAGTTCTGAAGCTATCCTTTATTTCTCCACAGAGCTTAGAGTAAGAATAAGGCATTTTTGACCCTCATATTttacaaatggaaaatgtaaGAGCAATATATTATCTTGCTCATTTCACTATTTTCACTCATTTTACTATAAATTAGACTCTTGCACAAAAGCAGCAATAATTTGGGATTAAACCCATGAAAAGATTTAAGTATAGCAATTGTAAGCACTATACTGTCACTTTGAGACATTTCTCTGTGAAATGGAATCTGCCATCCTGGCTCCAGTGCTTAGACTTCCAATAAATGCCTCAAGAAAATTAGGTCCACAGAAATAAGATTGACGAACGGAATAGGTGCTCATTTCTAAAGATAAAATCTgtaaaaaaatccataaagCAGGTAGCAAATGAGGCCATTGAGCTACCTACAGGGTTTGAACCCAGAAATGTAAGCCTCAATTACCAGATACTATTCAGAGTGCTCCTGACACTGGCTGCTTATTCCAGCTTCTCTGCCAGGGTATAGCTGGAAGAATTGATGTTGTTTTTAtgtctttctccttttcatctATTTTCTCAGAAATTTGATGCAATAGATCAATAGCTTACCCGTGCTGTGAGATTATGCTTACATCTTTACCCTGCTTAAGGGGATTTGAACCTTAAttttctgcagctcctgtgaATGCTCTAATTTCCAGACAATAATAGCTCAAATATAATGCAATAAGTTTCTATTTACATTTCCTGTTGAAACTGTCTTTTTTCTCCCTATGAAATAAACACATATCTTTTTAGACAAGCAAACAGGAGCagaaaaacttctttccaaTATGCGGTACACTCCTTTGAATGCAAAGACTGGGGGCCAGAAAGCAATCACTACTCTATGCTAAGCATTCAGTAGAGTAGATAATCAAAGATTCTTTCCCTACCCACTAGCCCGTGAAGTCACGCTTAAAGATTGAATACTGAACATGTAGTCATTTCCTACTGAGTGGAACAGCTAAGCCAGAAGGGGCTAGAGTGATGTTCTTGCTTCACCAGGCTGCAGAACAGAAACAAGACTGGTGTTTGCAACACTGGATCAGGTAAAGGGATaaaaagatggatttttttattattattattatttttttcatttgagacTTTCTCAAAATCTGGATgaataaagcaagaaaaagcaacatATCCTCTTGTGCCAGtaacacattttatttcagtcaACAAGTGCTATGAATGTTTACAGAATCTAACCCTGAAGACAatgcaggaaaaagaacaaataactTTTCATTGTTGTCCATATATATTTCTGGTAATATCTGAAAGCTGTCTCTTCTCAAGGAAAGTTAAGGCATTCTACTATTATGGCtgatgaaaaatgaatttttggAATCTAAATTCTGGCATAGTCAGAGAATGTTTGAAAGGGACATTTGGAGGTCCTATTGTTCAACCTCCCCAGCTCAAGCAGAATCACCGAGAGCTGGTTGCTAGACATTTCTTGTAGTCACCTAAAGCAGACTCAGGCATTTAAAGCAATTTTCTAAACAGATTTAGAATTGTATGTCTTTTTGTTAGTCCTACTCAGTTGTTGTTTTAAACACGTCACATACCAGTTAATCCTTTAAGAGGAGCATTGTATTGTTCccagagggaagaaataaaGATAATAAATATAAGTGAACCATCTATCAACTCAGAAATAACAAATACGTAGAactaatttatttatattcCATCACTTTGTTTCCTCATTGCATTTGATTTCTTTCATCCTAACAGATGGCCTACCAATTTGAAGTTATTCCATTGAAACACACATGAATCAGTACTGAAAAACTGTTGTTGTGAATGAATTAAGCATTCGCTGATAACATGAAaacgtttttgtttttgctttccccTCTGTAGTCTGCTTTGATGTACTCTCTCCTGCAAATGTTAAGGTCAGAGTTTCAAACAGATTTTCTGACCCATGGATGTAGCCAGTGTTCTTGTTAAAAAGCAAATTGTGAGCAGAGAACTGTCCAGATGATTGAAAtgacagcagcacccagcatcATGTGAGAATTTATGGACACTTAATTACAGGTTTTGTACTGAGACTGGGGGTACCAGACAACCAAAAATGTTCTGAATTTTTAGTGTATTTGAGATAGGAATAATGATGACAAATCATGGAAtcagggaatcatagaatggcttgggttagaagggacctaaAGGATCATTATGTTCCAATCCCCTTATCACAGGCAGGACTGCCAGCTGCTAGACCAGGTACTAGATCAGCTtccccagggccctatccatcCTGGCTTTGAAAACCTCCGGAGAAGGTACTGCAAATTACAGCACACCTTTTTGCCCACTACCTTGGAACAATGCTTGCTGCCTTCTTGCCCATAGTCAATCACTGTGGCCATAATTTCCACCTGGCTTCTGTTAGCTGTTCCAATGGTCATGGGAAGTCAGCTCACAACCCAGCACTCAGCCACACTGAAGGGACACTGAAATACACAGACATTTAATAATGATAATTACAGTGATGATGATTAAAGAGATACTAGTAATAATAGTTTGAATGAAAGTAATGGTGCATGGACCATaatactgctttgttttcaggTATTCCCACCTTTTGATAGCTCTGTAAACCTACTGATCAAAACCAACTTTATGGCAGTTTGAGTTGCTTCTTCCTGCTATTCCTTGATTTTCTACCCCAAAAGATCTTCTTTTTCTCAGCACATTTCACTATTCCTTATGAGCAAATGCTTCCGTTCAATTCAGGTCAAAGCTCAAAGTTTTTCCTCAGTTGGAAGAATTCAGCTATTGTTATTTTGCTACCACAATTTAGCGAGATTCAGAAATCCTGATAACACCATACTACTTTTCATCTTTCAACTATGATATGGGTGATGATGGTCCCTAAGCTATTTTTTACAGCTGAGATGGTCATGGCTTAATTAATAAAAAGCAGGTACTGTACCCATGGCAACTGATCCAATGTGTATAGACTTGGCATACAAATgcaatataatataataaatataataatgtGCATTGGTGTGCAAACGCTGGCAGAGACCTCTGGGTTGAGGCAACTTTACTTGAtgtctttgaaaaaaaacactAGAAAATCTGCAATCATGAGCAAGGTACAAAAATTTTTGTGTTAACTAAATACTTGCATTTTACCTTTACATTTTCTCCCTTATTTAAGACCTGTAGATTTTAATACATGGTGTTCTCATATGAGATCTGGAAAACAATATATTCCTATTTACCAAGCATAATCACTAATGAGTTTATGTGGTTTTCCAAACCAGGCTATTATTTTTCAAAGTAGATTTGAATTCCAACTGAACTAATAAGACTCAATGAGAAGTTTGCTAAAATGCAAGGTTTGATTGGCCTGAAGTTGTACTCAACACAGTATATCACAGTATCTCGACTGAAGTGGTTTTCATTGGCAGGAAGCCAGCAAGGATTCAATCAGATGTTCTACACTCCACCTGttgctctt
>XLOC_000332.TCONS_00001006
TCTTGACCCGGGCTCGGGGCCGGGGCAGCCGGCGGGGCAGAGGGAGGAGCTCCAGGCGGCAACATTAAACTTTAAGCAGTATGATAGAAGAGATTAATTCAATTGAAGAATGTATTCGTCATATCAAGCACTGGGAGTTCCTCTTGAAGTTAGTGATGTTCTACCCGCTGACAGTGTCATGAACAGTGACATGCTCCTGCTGAAAAGCACTGTATAAAAGTGCATCTGCGTTGCCAGTCAACTGTAAGCCCAGAGTCAATTGTGTCTTCTAGTAGCTGTCTCCTTGATAACTGGCAGTAGTCCTGGTGCAAGCTTGGCCATCCGTTCCCTGGAGCTTCTGGAACTCCCCCAGCCATGGCAGACTCCAAGAAAGAAGATGACACCCTGAAAATCCTTTGGCCTTTCCTTCTCCACCTCTGACTCATTTGGCAGCAGAATATCATTATGCTTTCTAGTTTTTGTGTTATCATACAGGAAATAAGgatattgttggtttttttatatttgtttccttttccatttattttatcaCTAATTGATTTTAATAATgttatttagaaaaagaaaagctaaataAGTTAAAGATTTGAGTAATGATAGCATCATTGGGAACAAAGAGAAAGTGTGACACTGGAAGTGATCTTGTGATGACATGGAGCATGATGGCGCAGtggaattaaatgaaaatactaTCACAGTGCAGGAAAGAGTATGCCTTTTCAAGTACTTCCCTCCTGAGTCTCTAGCATAttgtcacttctttttttttttgttctctgcatATAGCAGCTGTGGTGGAGAACTAGAGAGGTATACAAATGTAAGAACAGTAATGTTTCATATGCTTTCTCAGCACATGATTGTGTGGTTGCTCAGACTATTAGCATACAACAGAAAGAGACAACTGATCTATCTGTAGCCAcagcttgatgatcttagatCAAGCAGATCCTAAGGACAGTGTTTAACAAAGAAATTTGTAGtatgaattttcattttaataagaATGAGTATACAATATGCacatcaaaatatttactgtaAATTTCTCCATTGATGTGACAATATCAGTTAATTTCtacataattattttaaatagaataTAAAATCCAGATGTGAAATTTTATGAGTTGTTagagaggaaacaaacaaagctTCTGCATCAAAGGAATGATTGCGTTCTGAATTTTATTGCAGCATTAACTTTGTCAgttgttgaaagaaaaaaaaaaaagaaggaagaaagaagaaagaaaatgaacaagcaATCTGGATAAatgctgttgttttattttacatctGTACTGACTGTCCATTTTCTTTGAAGTATCAGTATAACTAAACCTTTACTTCAGTAAAATAAAGTAACCAATAATATCTGGTGACAGCAcagacttgttttcttttttatggttTCCAAAATGATGCTGCAGTTTATATTAGAAGTATAAAGAACATCTGTTTTAAATAATATCCCCTGGCATTTGAATAACTTAAACTGAAACAATAAATTGAAGGTAGTGTGTTTTCTGTTAGCTTCAGAACCAAAGTTAGTGTTGCAGCTAGATTCACCCATTAGACATACCTGGATAATCACAGGAGCCTATCAATAAACTCAAATCTCTTTGAAAAAGTACATCTTCCTatgcaaaaagcattttaaaaagtctgCTTAGGTGTATATGATGTTATCTCATATAAAGACAATAAGTAGataataaatgatttttaagaGGGAAAATGTATAGCATACCTATTCTATCAGAAGTTGCAATTGATTGATATAATCTCAGATTTAGGATCTTTTCTGATCCCAattatatacattaaaaaatatatatcaaaatTCATAACATGTACAACCATAAAAATTATCTCCAGATCCAAAAACTTGTAGTCCCATAATCATTTTATAATTTAAtggttttaaaaagaaactcCTTTCCATTTACGAACACTATTTTTATCATTGCATTGATCTTGTTGATAATTCTTGATAATCACAACCAGAACCATGAAATACATGGCCACAAATTATATTAACAGGTATATTCTAAGAATCTGTACAAAAAGCAAGTGAATACCAGGACTGAATTcttcagctgcagaagaaaagccAGCACTCTAGTCCAGGGAGATTCAGTCACCTGATGAAGTACAAGTTCTGAAGCTATCCTTTATTTCTCCACAGAGCTTAGAGTAAGAATAAGGCATTTTTGACCCTCATATTttacaaatggaaaatgtaaGAGCAATATATTATCTTGCTCATTTCACTATTTTCACTCATTTTACTATAAATTAGACTCTTGCACAAAAGCAGCAATAATTTGGGATTAAACCCATGAAAAGATTTAAGTATAGCAATTGTAAGCACTATACTGTCACTTTGAGACATTTCTCTGTGAAATGGAATCTGCCATCCTGGCTCCAGTGCTTAGACTTCCAATAAATGCCTCAAGAAAATTAGGTCCACAGAAATAAGATTGACGAACGGAATAGGTGCTCATTTCTAAAGATAAAATCTgtaaaaaaatccataaagCAGGTAGCAAATGAGGCCATTGAGCTACCTACAGGGTTTGAACCCAGAAATGTAAGCCTCAATTACCAGATACTATTCAGAGTGCTCCTGACACTGGCTGCTTATTCCAGCTTCTCTGCCAGGGTATAGCTGGAAGAATTGATGTTGTTTTTAtgtctttctccttttcatctATTTTCTCAGAAATTTGATGCAATAGATCAATAGCTTACCCGTGCTGTGAGATTATGCTTACATCTTTACCCTGCTTAAGGGGATTTGAACCTTAAttttctgcagctcctgtgaATGCTCTAATTTCCAGACAATAATAGCTCAAATATAATGCAATAAGTTTCTATTTACATTTCCTGTTGAAACTGTCTTTTTTCTCCCTATGAAATAAACACATATCTTTTTAGACAAGCAAACAGGAGCagaaaaacttctttccaaTATGCGGTACACTCCTTTGAATGCAAAGACTGGGGGCCAGAAAGCAATCACTACTCTATGCTAAGCATTCAGTAGAGTAGATAATCAAAGATTCTTTCCCTACCCACTAGCCCGTGAAGTCACGCTTAAAGATTGAATACTGAACATGTAGTCATTTCCTACTGAGTGGAACAGCTAAGCCAGAAGGGGCTAGAGTGATGTTCTTGCTTCACCAGGCTGCAGAACAGAAACAAGACTGGTGTTTGCAACACTGGATCAGGTAAAGGGATaaaaagatggatttttttattattattattatttttttcatttgagacTTTCTCAAAATCTGGATgaataaagcaagaaaaagcaacatATCCTCTTGTGCCAGtaacacattttatttcagtcaACAAGTGCTATGAATGTTTACAGAATCTAACCCTGAAGACAatgcaggaaaaagaacaaataactTTTCATTGTTGTCCATATATATTTCTGGTAATATCTGAAAGCTGTCTCTTCTCAAGGAAAGTTAAGGCATTCTACTATTATGGCtgatgaaaaatgaatttttggAATCTAAATTCTGGCATAGTCAGAGAATGTTTGAAAGGGACATTTGGAGGTCCTATTGTTCAACCTCCCCAGCTCAAGCAGAATCACCGAGAGCTGGTTGCTAGACATTTCTTGTAGTCACCTAAAGCAGACTCAGGCATTTAAAGCAATTTTCTAAACAGATTTAGAATTGTATGTCTTTTTGTTAGTCCTACTCAGTTGTTGTTTTAAACACGTCACATACCAGTTAATCCTTTAAGAGGAGCATTGTATTGTTCccagagggaagaaataaaGATAATAAATATAAGTGAACCATCTATCAACTCAGAAATAACAAATACGTAGAactaatttatttatattcCATCACTTTGTTTCCTCATTGCATTTGATTTCTTTCATCCTAACAGATGGCCTACCAATTTGAAGTTATTCCATTGAAACACACATGAATCAGTACTGAAAAACTGTTGTTGTGAATGAATTAAGCATTCGCTGATAACATGAAaacgtttttgtttttgctttccccTCTGTAGTCTGCTTTGATGTACTCTCTCCTGCAAATGTTAAGGTCAGAGTTTCAAACAGATTTTCTGACCCATGGATGTAGCCAGTGTTCTTGTTAAAAAGCAAATTGTGAGCAGAGAACTGTCCAGATGATTGAAAtgacagcagcacccagcatcATGTGAGAATTTATGGACACTTAATTACAGGTTTTGTACTGAGACTGGGGGTACCAGACAACCAAAAATGTTCTGAATTTTTAGTGTATTTGAGATAGGAATAATGATGACAAATCATGGAAtcagggaatcatagaatggcttgggttagaagggacctaaAGGATCATTATGTTCCAATCCCCTTATCACAGGCAGGACTGCCAGCTGCTAGACCAGGTACTAGATCAGCTtccccagggccctatccatcCTGGCTTTGAAAACCTCCGGAGAAGGTACTGCAAATTACAGCACACCTTTTTGCCCACTACCTTGGAACAATGCTTGCTGCCTTCTTGCCCATAGTCAATCACTGTGGCCATAATTTCCACCTGGCTTCTGTTAGCTGTTCCAATGGTCATGGGAAGTCAGCTCACAACCCAGCACTCAGCCACACTGAAGGGACACTGAAATACACAGACATTTAATAATGATAATTACAGTGATGATGATTAAAGAGATACTAGTAATAATAGTTTGAATGAAAGTAATGGTGCATGGACCATaatactgctttgttttcaggTATTCCCACCTTTTGATAGCTCTGTAAACCTACTGATCAAAACCAACTTTATGGCAGTTTGAGTTGCTTCTTCCTGCTATTCCTTGATTTTCTACCCCAAAAGATCTTCTTTTTCTCAGCACATTTCACTATTCCTTATGAGCAAATGCTTCCGTTCAATTCAGGTCAAAGCTCAAAGTTTTTCCTCAGTTGGAAGAATTCAGCTATTGTTATTTTGCTACCACAATTTAGCGAGATTCAGAAATCCTGATAACACCATACTACTTTTCATCTTTCAACTATGATATGGGTGATGATGGTCCCTAAGCTATTTTTTACAGCTGAGATGGTCATGGCTTAATTAATAAAAAGCAGGTACTGTACCCATGGCAACTGATCCAATGTGTATAGACTTGGCATACAAATgcaatataatataataaatataataatgtGCATTGGTGTGCAAACGCTGGCAGAGACCTCTGGGTTGAGGCAACTTTACTTGAtgtctttgaaaaaaaacactAGAAAATCTGCAATCATGAGCAAGGTACAAAAATTTTTGTGTTAACTAAATACTTGCATTTTACCTTTACATTTTCTCCCTTATTTAAGACCTGTAGATTTTAATACATGGTGTTCTCATATGAGATCTGGAAAACAATATATTCCTATTTACCAAGCATAATCACTAATGAGTTTATGTGGTTTTCCAAACCAGGCTATTATTTTTCAAAGTAGATTTGAATTCCAACTGAACTAATAAGACTCAATGAGAAGTTTGCTAAAATGCAAGGTTTGATTGGCCTGAAGTTGTACTCAACACAGTATATCACAGTATCTCGACTGAAGTGGTTTTCATTGGCAGGAAGCCAGCAAGGATTCAATCAGATGTTCTACACTCCACCTGttgctctt
>XLOC_000332.TCONS_00001007
GGAGCTCCAGGCGGCAACATTAAACTTTAAGATGATAGAAGAGATTAATTCAATTGAAGAATGTATTCGTCATATCAAGCACTGGGAGTTCCTCTTGAAGTTAGTGATGTTCTACCCGCTGACAGTGTCATGAACAGTGACATGTCCTGTGGTTGCCCAGTGGTTTGCCTCATTTACAACTGTAGAGCAACTAAGGGACTTTCTAGAGATCCCTATTGTCATCTGGCAAATGCTTACAATCTATGCTGACAAAGTAGTTCTCCTTCATGGGATCACTTTTAAGGAAGGAGGAACAGAGAGTCTGTTTTGCTCATCTTCCATGTATTGAGGCCACCTGATACGGGACTTCTGGCTTGGGAACGCTCCTGCTGAAAAGCACTGTATAAAAGTGCATCTGCGTTGCCAGTCAACTGTAAGCCCAGAGTCAATTGTGTCTTCTAGTAGCTGTCTCCTTGATAACTGGCAGTAGTCCTGGTGCAAGCTTGGCCATCCGTTCCCTGGAGCTTCTGGAACTCCCCCAGCCATGGCAGACTCCAAGAAAGAAGATGACACCCTGAAAATCCTTTGGCCTTTCCTTCTCCACCTCTGACTCATTTGGCAGCAGAATATCATTATGCTTTCTAGTTTTTGTGTTATCATACAGGAAATAAGgatattgttggtttttttatatttgtttccttttccatttattttatcaCTAATTGATTTTAATAATgttatttagaaaaagaaaagctaaataAGTTAAAGATTTGAGTAATGATAGCATCATTGGGAACAAAGAGAAAGTGTGACACTGGAAGTGATCTTGTGATGACATGGAGCATGATGGCGCAGtggaattaaatgaaaatactaTCACAGTGCAGGAAAGAGTATGCCTTTTCAAGTACTTCCCTCCTGAGTCTCTAGCATAttgtcacttctttttttttttgttctctgcatATAGCAGCTGTGGTGGAGAACTAGAGAGGTATACAAATGTAAGAACAGTAATGTTTCATATGCTTTCTCAGCACATGATTGTGTGGTTGCTCAGACTATTAGCATACAACAGAAAGAGACAACTGATCTATCTGTAGCCAcagcttgatgatcttagatCAAGCAGATCCTAAGGACAGTGTTTAACAAAGAAATTTGTAGtatgaattttcattttaataagaATGAGTATACAATATGCacatcaaaatatttactgtaAATTTCTCCATTGATGTGACAATATCAGTTAATTTCtacataattattttaaatagaataTAAAATCCAGATGTGAAATTTTATGAGTTGTTagagaggaaacaaacaaagctTCTGCATCAAAGGAATGATTGCGTTCTGAATTTTATTGCAGCATTAACTTTGTCAgttgttgaaagaaaaaaaaaaaagaaggaagaaagaagaaagaaaatgaacaagcaATCTGGATAAatgctgttgttttattttacatctGTACTGACTGTCCATTTTCTTTGAAGTATCAGTATAACTAAACCTTTACTTCAGTAAAATAAAGTAACCAATAATATCTGGTGACAGCAcagacttgttttcttttttatggttTCCAAAATGATGCTGCAGTTTATATTAGAAGTATAAAGAACATCTGTTTTAAATAATATCCCCTGGCATTTGAATAACTTAAACTGAAACAATAAATTGAAGGTAGTGTGTTTTCTGTTAGCTTCAGAACCAAAGTTAGTGTTGCAGCTAGATTCACCCATTAGACATACCTGGATAATCACAGGAGCCTATCAATAAACTCAAATCTCTTTGAAAAAGTACATCTTCCTatgcaaaaagcattttaaaaagtctgCTTAGGTGTATATGATGTTATCTCATATAAAGACAATAAGTAGataataaatgatttttaagaGGGAAAATGTATAGCATACCTATTCTATCAGAAGTTGCAATTGATTGATATAATCTCAGATTTAGGATCTTTTCTGATCCCAattatatacattaaaaaatatatatcaaaatTCATAACATGTACAACCATAAAAATTATCTCCAGATCCAAAAACTTGTAGTCCCATAATCATTTTATAATTTAAtggttttaaaaagaaactcCTTTCCATTTACGAACACTATTTTTATCATTGCATTGATCTTGTTGATAATTCTTGATAATCACAACCAGAACCATGAAATACATGGCCACAAATTATATTAACAGGTATATTCTAAGAATCTGTACAAAAAGCAAGTGAATACCAGGACTGAATTcttcagctgcagaagaaaagccAGCACTCTAGTCCAGGGAGATTCAGTCACCTGATGAAGTACAAGTTCTGAAGCTATCCTTTATTTCTCCACAGAGCTTAGAGTAAGAATAAGGCATTTTTGACCCTCATATTttacaaatggaaaatgtaaGAGCAATATATTATCTTGCTCATTTCACTATTTTCACTCATTTTACTATAAATTAGACTCTTGCACAAAAGCAGCAATAATTTGGGATTAAACCCATGAAAAGATTTAAGTATAGCAATTGTAAGCACTATACTGTCACTTTGAGACATTTCTCTGTGAAATGGAATCTGCCATCCTGGCTCCAGTGCTTAGACTTCCAATAAATGCCTCAAGAAAATTAGGTCCACAGAAATAAGATTGACGAACGGAATAGGTGCTCATTTCTAAAGATAAAATCTgtaaaaaaatccataaagCAGGTAGCAAATGAGGCCATTGAGCTACCTACAGGGTTTGAACCCAGAAATGTAAGCCTCAATTACCAGATACTATTCAGAGTGCTCCTGACACTGGCTGCTTATTCCAGCTTCTCTGCCAGGGTATAGCTGGAAGAATTGATGTTGTTTTTAtgtctttctccttttcatctATTTTCTCAGAAATTTGATGCAATAGATCAATAGCTTACCCGTGCTGTGAGATTATGCTTACATCTTTACCCTGCTTAAGGGGATTTGAACCTTAAttttctgcagctcctgtgaATGCTCTAATTTCCAGACAATAATAGCTCAAATATAATGCAATAAGTTTCTATTTACATTTCCTGTTGAAACTGTCTTTTTTCTCCCTATGAAATAAACACATATCTTTTTAGACAAGCAAACAGGAGCagaaaaacttctttccaaTATGCGGTACACTCCTTTGAATGCAAAGACTGGGGGCCAGAAAGCAATCACTACTCTATGCTAAGCATTCAGTAGAGTAGATAATCAAAGATTCTTTCCCTACCCACTAGCCCGTGAAGTCACGCTTAAAGATTGAATACTGAACATGTAGTCATTTCCTACTGAGTGGAACAGCTAAGCCAGAAGGGGCTAGAGTGATGTTCTTGCTTCACCAGGCTGCAGAACAGAAACAAGACTGGTGTTTGCAACACTGGATCAGGTAAAGGGATaaaaagatggatttttttattattattattatttttttcatttgagacTTTCTCAAAATCTGGATgaataaagcaagaaaaagcaacatATCCTCTTGTGCCAGtaacacattttatttcagtcaACAAGTGCTATGAATGTTTACAGAATCTAACCCTGAAGACAatgcaggaaaaagaacaaataactTTTCATTGTTGTCCATATATATTTCTGGTAATATCTGAAAGCTGTCTCTTCTCAAGGAAAGTTAAGGCATTCTACTATTATGGCtgatgaaaaatgaatttttggAATCTAAATTCTGGCATAGTCAGAGAATGTTTGAAAGGGACATTTGGAGGTCCTATTGTTCAACCTCCCCAGCTCAAGCAGAATCACCGAGAGCTGGTTGCTAGACATTTCTTGTAGTCACCTAAAGCAGACTCAGGCATTTAAAGCAATTTTCTAAACAGATTTAGAATTGTATGTCTTTTTGTTAGTCCTACTCAGTTGTTGTTTTAAACACGTCACATACCAGTTAATCCTTTAAGAGGAGCATTGTATTGTTCccagagggaagaaataaaGATAATAAATATAAGTGAACCATCTATCAACTCAGAAATAACAAATACGTAGAactaatttatttatattcCATCACTTTGTTTCCTCATTGCATTTGATTTCTTTCATCCTAACAGATGGCCTACCAATTTGAAGTTATTCCATTGAAACACACATGAATCAGTACTGAAAAACTGTTGTTGTGAATGAATTAAGCATTCGCTGATAACATGAAaacgtttttgtttttgctttccccTCTGTAGTCTGCTTTGATGTACTCTCTCCTGCAAATGTTAAGGTCAGAGTTTCAAACAGATTTTCTGACCCATGGATGTAGCCAGTGTTCTTGTTAAAAAGCAAATTGTGAGCAGAGAACTGTCCAGATGATTGAAAtgacagcagcacccagcatcATGTGAGAATTTATGGACACTTAATTACAGGTTTTGTACTGAGACTGGGGGTACCAGACAACCAAAAATGTTCTGAATTTTTAGTGTATTTGAGATAGGAATAATGATGACAAATCATGGAAtcagggaatcatagaatggcttgggttagaagggacctaaAGGATCATTATGTTCCAATCCCCTTATCACAGGCAGGACTGCCAGCTGCTAGACCAGGTACTAGATCAGCTtccccagggccctatccatcCTGGCTTTGAAAACCTCCGGAGAAGGTACTGCAAATTACAGCACACCTTTTTGCCCACTACCTTGGAACAATGCTTGCTGCCTTCTTGCCCATAGTCAATCACTGTGGCCATAATTTCCACCTGGCTTCTGTTAGCTGTTCCAATGGTCATGGGAAGTCAGCTCACAACCCAGCACTCAGCCACACTGAAGGGACACTGAAATACACAGACATTTAATAATGATAATTACAGTGATGATGATTAAAGAGATACTAGTAATAATAGTTTGAATGAAAGTAATGGTGCATGGACCATaatactgctttgttttcaggTATTCCCACCTTTTGATAGCTCTGTAAACCTACTGATCAAAACCAACTTTATGGCAGTTTGAGTTGCTTCTTCCTGCTATTCCTTGATTTTCTACCCCAAAAGATCTTCTTTTTCTCAGCACATTTCACTATTCCTTATGAGCAAATGCTTCCGTTCAATTCAGGTCAAAGCTCAAAGTTTTTCCTCAGTTGGAAGAATTCAGCTATTGTTATTTTGCTACCACAATTTAGCGAGATTCAGAAATCCTGATAACACCATACTACTTTTCATCTTTCAACTATGATATGGGTGATGATGGTCCCTAAGCTATTTTTTACAGCTGAGATGGTCATGGCTTAATTAATAAAAAGCAGGTACTGTACCCATGGCAACTGATCCAATGTGTATAGACTTGGCATACAAATgcaatataatataataaatataataatgtGCATTGGTGTGCAAACGCTGGCAGAGACCTCTGGGTTGAGGCAACTTTACTTGAtgtctttgaaaaaaaacactAGAAAATCTGCAATCATGAGCAAGGTACAAAAATTTTTGTGTTAACTAAATACTTGCATTTTACCTTTACATTTTCTCCCTTATTTAAGACCTGTAGATTTTAATACATGGTGTTCTCATATGAGATCTGGAAAACAATATATTCCTATTTACCAAGCATAATCACTAATGAGTTTATGTGGTTTTCCAAACCAGGCTATTATTTTTCAAAGTAGATTTGAATTCCAACTGAACTAATAAGACTCAATGAGAAGTTTGCTAAAATGCAAGGTTTGATTGGCCTGAAGTTGTACTCAACACAGTATATCACAGTATCTCGACTGAAGTGGTTTTCATTGGCAGGAAGCCAGCAAGGATTCAATCAGATGTTCTACACTCCACCTGttgctctt
>XLOC_000341.TCONS_00001037
agggagggaggggagggaaggccAATAGCGGGAACGGTTcgggaaaagagaaaagccgCGCACGCTGCAacttttttcttggttttgcgTGTTCGCACAAGGATTTCAGCCGGTGTTTGCACAGTGCAGCCCTAAGTGGGGCTCGCTCTTCTGGGATCCGGATCACATGGGATTTTTGTATGGTCCgcttttttctccagtttccaGCCCATCCCTTCTGCTACGGCAGTCCCAGGGGCACACAGCGGCAATTTGCTGTGCACTGCGTGTCTGTCTGTGTGTGCATCGCTCAGCACCGTCCCGAGCTGTAAAACCCCCACTCGGAAGCCTCTACACGGCGAGGGAAATTAATGTCTTATTAAGACAAAGTGTGTGTGAAGCATAATCGTCAAGTAGTAAAACATTCCTTTGGTGACGTGTTTTCCTTCCACCTTGGCTCTCTGTGACACACTTCTGCACAAAGGAAGGTTCATCAGCACAGACGTGCAGAGGTTGGCCACCATCACCGGTTCCTGCTTTCTGATGCCACATCACTTAGGAACATttaaagaaaacaacagcactCAGCATAGTTGTCATTTGTATAATTTTTGTCTACATACTGCAGCACTGAGAATGTGATTGCCTACAGTGCACAACTATGATCAACTCCCTTTAAAAACAATCAAGGAAGAGGAACCATGTGTCCAACAACGAAAGTCTGCATGAGGTGAAGAGGAGTTACCTGTTGGGATATCCTGAGCCATGAGCGCCTCTGTGCACTCACGTGAGGGACTGTGTTTCTGTTGTGCCACTGAAGGAGTACCCGGGCTCACACGCCAGAGGTGTCTGCAGTTCAGGCTCTCTTTAACAccacttctctctcctctttccatTCTGGTAGCAAAGGGTGCTGAGTATCAATAAAAAGTCCTACAACACACATTTTACAAGTCATAAAGGCCAACAGTTCAGTACTATAAA
>XLOC_000343.TCONS_00001039
GTATTTCTTACATCATCTACAATGATTGTGTCATGCTTATTGTATTAATAGCACTTCACATTTTCGAAGAAAAAGGACAAGAAATGATGTTAGTTTCTCCTGTAATCTCATTGGACTTTCAACTGAAGTGTGCTTTGAAACACTTCTACCATACACTGGGAAAATCACTTTGAGGAACGTGGGCTACCAACATCaacactgctgagctgctgttcaTGACCACTTGTAGCACGAATGTGTCCACCGAGGAGGTTGGAGGTCAGTCTATATCATCTGCCATCTTTTGAGCTGATGTCTCCAGGGGCCGCAGAGggtCATGAGAGAACATCATCTTTGGCTCCAAGATATTAATGGAATTTCAAACTTGTTTACGCCATCCAGCAAGTTACTTTTAGGCACAGTAATGCAGGAATGGCTGCAGGATTAACTCTAATCCAAGGTCAGCGAAAGAAAATACGGAGCTTGGCAAATGAATTTTTGATCCAGAGATCCATGTATTCATCTTAATGACAGCACATTGCTAACATTAACTCACAGCAAACATGCACAGAAGAAGGTGAGTTGTCAGACAAACATGCAGTGCCTGAGGAGTCTTCATGCGAAGTACCACTGCTGGGAGGGGATGCTCAATAGGAAACCATCTTACCGACTTGCTTACAAAGTAGGGGACTATTACACCCTgattttaaagaaaggaaatgcaagCACATAGCTGGTGTATGGGAGCAACACAAGAAGTCTAAAGCACTCCCAGATGCTGGATCTACAACTCTAAGGACTGACTTGATTTTTGTCGTTGTTCTGTGGCAAATGTCTCTGTGAACAAGAGCTTGTAAAAAAGTTTCCAGACTAAAAGCAGC
>XLOC_000353.TCONS_00001060
AGAGAGAAGCGGTCGCTCCCTGAGTGTTCTGAAACGTTCATTTCCATGGCATTTCCGTGGCTCTCacatcaagggaaaaaaaggcagcgTAATAACAGATGTGGCAGACTGCAaaatgctgtgtgctgtgtcaAAATAATCCAGTCCATAACCAATAATAGGCAACGCCTTCCCCATATGGattgaagaagaggaaaaaaagccccaTCTTGCCCCTGCCCAAGAAATACTATTCACAGCGTGTGTGTGAGTGAGAGCAAGGGTCATCTATTTCTTAGCTACAATCAGCCTTTGGAAAGCAGCAGACTTACACAGCAGGTAGCAGGTTTCAGCAATCACCATGCATCATGTGGGACTGACTGCCAGTGGAGCtcaggaaagcagaagaaacaagCATACAGGAAGGTCAGCCTGCTGCCTCCATGTCTTTAGTTGCTTCTCCCCACCTGAAAAGAACTCTTTCCTGCCTGCTCAAGCACCACACCTTGAATGCCAGAGCAAACTAGCGTTGTTCAAAGGAATTCAATAAATGCAACTATCCTAACAAACGGTGGATGTTGAACAATTCCTCTAAGGGGAAGTTTCACAACCTAAATAGGCTTTTGTCTTGTACATCTACTTGATATATGTGCCAAGCTAGCAGGAGCTTGTTGTGCACTGGGAAGCAATGTCTTTAGTACTCACAAAGTAGAGCTGTCTGAAGCCAATATTTCATCCGTGATGAAAAGGTCTGCATTATGTACTGAGCTCTGGGTTTATACATTTCTCTACACATACTGGAGAGGAGCAATAGTCATGAATGTAGGCTATTGGTAACTCAGATAATGCATAAGGTGAAGTCACAGTAAGAAGTTCCATGAACATTAACTGAATGCCTACTGACTCCACGTACCAAGATCCCCATTTCAGAAGTCATACAGCTGGCTCTGGATAACACCACTCATGTAATATCACTTCTGTAATTGTCTCAAACTGCACTCCATACCTTTGGACAATGAGATCTCAAGGGGCCTAATTTTCCCCTTACTACTTCTTCCACAACATCAGATGTAAGGATCTCTCTCCTTGCCTCATTCACTTCTCTGTGGGACTCCAAGATGCTCCTTCACTCCACGTCTGATCCAGCATTTACTAAAGAAAAGTTTAACCAGGAAGTGAATGTAacttttcttcctccctgctcTTATGCCATTATTAC
>XLOC_000372.TCONS_00001085
GAAAATGCTAAGGACAGTTGAGGACAGCGATCACTGAAACATCACATTTGCATTCAGCTAAAATCCCGGAGCCAGGAGAGCAGGTTGAAGGAATGCCAGCACTCACACCCCACAGCTGCTATGAACTGCAGTGAGCTGCCTCAGACCTTTCCTCCCAGAACTCAGCGTGCCATTGCATGCCATTAACCTTTACTCCTACCCATCTCCAGCAGGAAAATTTATGACACGTGCTCTTGCGCTCCTCTGCCAGCCGCAGATTACATGTTCCAATTACCTTTGGGGTGTGTTAGAACAATCACTGGTGTGCAATTTCCAGTTAAACTTCTTCAGGAAGAAATCCAGTTCCTGTCCTTCAAAAGTGATGTAACTTAAAGGACATCAAGCACAAAAGATTCAGAGACTGAGATCCTATTAAAGCCAGATGAGCTGTAGGCTGCTGTGTGACTTGGAAGCACTTCCCAGTCCTGCAACAATGCCAGCAACACTATGGTCACACTCTGAAACGTTTGTAAGCTGCCCTCGGAGAAATCACAGCGCTTCTCTATGCCTCACACTACAAAGATTTATACTACGTGGTGGCTATCACAACTTTCAGTGTGCGCACAGTCTCCTCCATGCTCCACGAGAAGTTTCTCACACCCAGCATTCCCACATTACTCCATCCTCCCTGGACAAGTGAGCCTTTCTCATTTTTAGCACTGTCAGTTCCTCCAACTGCAGCTGTTTGAGCCTCACGGTGAGGCAGATGGCAGCCTTTGTTCAGTCTGcctcacgtgttttctctttcatcaaAATGGCTGTCGTCTTCCATTTTGGGCACATGGGTGTACAGCGGATGATTCACCACCGTGTTTCTCTGTATGAGTGCAAAACTGAGCTTCGGCACAAGTGCTGCCCTCCGCTGCGAATAGTGGGGTTAAAGTCGAGCCCAGTGACAAATTGATGGGAGTTGTGGAAATCCCACATAGCAGTAAGATGGGAGTGGGCAGCAGAAGTGAGACGGGGATCGTGCTGAGGGAGGGAAAGCAGTTGTTGGACATTGGGAAAAGTGAGGCAGCCAACTGTTGTGAACAGTCCGTGAGGCATCTCGTCTGGGCACCTGCAGAAAAACATCCAAACTTCCTACAGTTTACAAGCAAAATTCAGCATCGCAACCCCTGGTCTGATGTGAGGCTGAGGAAGACGTGCTGCTCTGGTCCCAACTACGTGACAAATCCAAGCAGAACTGAAAGAAGGCGCTTTTGAAGACCCATGGATACTTCCTTGCTATTTAATAATTGTATTTTTAACTTGCATTTAATGTCATGATATATATGTAGTTCAAATAcatctaaaattatttttaagagtttTCAATGAGTGagaattctttattttaaaaagactaAAGATTCCAATCATAGTTATAGTACTCAACAATGGAAGCCTATTAGTCTAAAGTTTTTCTAGGTGTTAACAAGATGGCTAATGTCAGTACACTATTACATGTAGGAGAGGTTGTAGAAGTTTCTCttagaaagaaatatgaaagacttcattttaaataaaatctgaatGGAAATATGAAAGGTATGTTGCCATTAACTGCTATGGTACCCTTCTGTTCTGTTTCCTGGTTTTTGCCTGTAATCAGTCCGATTATCAGTGTATGCTCAACAGTTATTTAATTTTATCACAGCCCTACCTATCTTTAAATAAACTTTCCTGAAAAGCTC
>XLOC_000372.TCONS_00001086
GAAAATTTATGACACGTGCTCTTGCGCTCCTCTGCCAGGTACGTTACACACCAAAAATCATAGTTTTCCTTGTGACTTCCAACTGGCAAGCCAGAGCTAACAATGAAACAAAGGCAGCTCTGAGGATGGTTTTGCAACGGACTTATTTTTGCCCAGTGACTATATATCACAGTTGCCTGCAAACACTGAGGTGCTgacagcatttttctcttagcaTTTTCACAATACTACACCCAAAGAATGCTGTTTGTGCTCCTCCAGACTCATAGGCAGATAGAATCTTGAAATGaagattatatttttttaatctttcactTGGTTTTGAGGAACCAATAGTTTTGCACATCAGCTGAATTTACTATTACATTTATTAGAGCCAGAAAGCtgaatttcatttcaaatggcCTTCAGCTATGGACACCAAAAACAAGTCCCTGTAGCTCGAATAGCACTGTACTACTGTCTTGATTCCCCATGTaaacagattttgttttcatagGTCTTACTCCTAAAGGCAATGAGCGTTATGGCTGTGACATCTGCTGCCAGTGCAGCTGTGGCTCCAGCTGGTTTTCTGCCCTGGGGTACAGTAACAGCCCAATTCTGAGGGGAGGGAATGTATAATAGGTCATACCATCATAATCACCAATCACGATAGCaattgtttttgaaaaaaaaatctgtttcacaGAAAGTATGATTTAAGAAGCATTCCCAAGATTGCTCAAGCTTGTGAGCAACATACCCGTTTTTCCTGTCTTTATTGAATGCAGTGTGTTACTGTTTACCTGCACACCAGGCAGAGGAAAGTATTTTATGGCTGCTTTGCACCGCTCAGGGCTAAAAAGAACCATCTCCACATTGCACAGGCTTCATGACTGACAGTGTTTCCTGTGGAGTTCACCAGAAAGCGAACCACATGACTTAGTACTAAATGTAGGACTGGTGGAAGCTTCCAGGTTCATACTCCGGATGATTCTTGACCACGTTCTGGAGGTGGCTCAGAACGTGGCAGCGCATTTCCTCTCCCTGAGATTTTCCTCCTCTATTTTAGAGAATACAGCTCCTTCCTAGTTCAAGAGGTACTTCTATTCCAAGCTAGCACCATCCTTCCTACGAAGTCTGTCCCTGTATTATGCTTTCAGCTCCAAGCCTagttcagttttattttgagTGCTGCAAACTTTGACTGTTGCACATGAAGTAGGACAACTTCTGGTACGTCCTGAAGTGTGTAAGCGTATCACAGAATTTCCAGTGACTGAGGTAGATTAGTCCTAGTGGCTGTGGTGGCTCCTTTCTCTCTTAAACCAACCCACAGATGCCATTAGTGACTGAGCTGCTACACAGACACTTGCCATCAGGAACTGTCCCTGCCAGAAAAGAAGCATTCGTGAGAAATTAATTGTATTTAATTCCAATTTAGACAGATTTGAATCTTTACCCTGAGACTTCAGGGTAAAGAACGAGTTCTCTGAGCAAAATTCCTACTGTGAGGTGCTCTAAAGAGAGCTGTATGGCGTCAACAGTTGACTCCTTTGTGACATTCAGTCACTACCCAAGGTCAGGTGAGGGCAAACAAGTGAATGCAAAAGTAattgtttaggaaaaaaacagaaaacatcaaCCAGACTTGTGAATTTGACAGATAGGAAAGGAGCTTGTGCTTATCCTAAGCAAAGATGCAAATGTTGGTAAGTAAgcacatttgttttcatttgaagaCAGAACCATTGATCTGTTTGCCCTTGCTATGTTGTCTAACTGATGTATGATGCGAAGTGTCTTTTCCTTAGCACGTACACTGTGCACTGGTGACTACACAATGTGTGTGACTTGACAGGAAACAGATATCTCAGTTCTCTTGAGTTAAGGAAAACAATGTAATTGGACACAATTCCCCCTTGAACACCCTTAAAAAACCTCCTTTCTGAAAAGTGATACTCAGATCAGGACTAGCTTAAGACACAGTTGTTGCAGGCCAGTTCACCTGTGACGTGTTAGGTGACAAGTTTGCATCAATGTCATAtgttcttcaagaaaatatcattaaaaatatagcCCTGTTCTTTGTTAAGAAATGCTTCCAAATCTTAACCAGGTAAAATTAATGAATTGATATTTTTCCCATAAATTTCCTCAAAGGACCATTCTGAAGAGTGCAATTGCACTTGATCTAGGGCTGTAGCCTACCTAGAGCCCAGTCTGCCCTAATCCAGCTCCAGCCATAAGTCTCAATAGGCCTATCAGATTTTCTAGATTATGTGTGACATTCACTTTATGGGTCTTTGTCTTATGCTTCCTTGCATTAGTGTCCACATTTCATTAATTTACTAAACGGTGCCCCATTCCATGTTGATAACCTATGTGCTAGACAGAGCGTGGCAAACTGTTTGCTATGAAAGCATAAGGAGTGGTGGATCCACGTAGGGGCCACAGTAGTATGGTCCAAAACCACTGAATACCTGCTAAACATCAGCTGTGATACAAGTTTTGAGGTTTGGGAATTGTTCCTATAGCAGTTCTGACCTCATTGAAAAATTTCCATTAATGACAAAAAGTAGCGTGCTGTGCCAATTAATTTATACATTATATTAAAAGTTTAgttctttattttcagatttattCAATTTACAAATCTCTTCTGGTTTCAGTATGTTCTGGTCTTCTTATTTAAGGGCTCAGCAGGTACgtttaaaaaagaattttatgtgaaatcataaaatcacagaagaaaCAGTGAAGGACTGAAGTGAGAAAATACTTCCTCTGAGAAAAATGACTAATATTCCTGCAGTGAGACCTGCAGCTGGTTCCAAAACTACACAGCTATTTTACATATCTATCAAGTAAGATTTGCATGTTTACACACCGGCTGCCAACACATGATCTAGTGGCCATTACTGTTTTTGTATTACAGGATAGACAGATTACATTGGTCTGGAGCCAACTGAGCGATTGTAGAACCATTGTGAAAAGAGCACGTGCAGAGTAATATTGATCACAAATCACTTACTAAGCATATTGACACAGGCCTTGCCATGAATTTGGAGAGATTCAAACTTAGATCTGATAAGCAATTGCTGTCAGAAGCGATAGCTGCTTACGTCAGTCATTTCTGTGATCCAGCAAGCGTATGTGAATTCAGTAATCCCCAATAACTAGAGAATACTTCAGACTACAGCCATTTGCATGTTGCCTTCATTTTGGTGCCAGGTTCTATGGGAAGATGAATCTCCAAAACATTTCTGGATGACCTGCCGCAGATTACATGTTCCAATTACCTTTGGGGTGTGTTAGAACAATCACTGGTGTGCAATTTCCAGTTAAACTTCTTCAGGAAGAAATCCAGTTCCTGTCCTTCAAAAGTGATGTAACTTAAAGGACATCAAGCACAAAAGATTCAGAGACTGAGATCCTATTAAAGCCAGATGAGCTGTAGGCTGCTGTGTGACTTGGAAGCACTTCCCAGTCCTGCAACAATGCCAGCAACACTATGGTCACACTCTGAAACGTTTGTAAGCTGCCCTCGGAGAAATCACAGCGCTTCTCTATGCCTCACACTACAAAGATTTATACTACGTGGTGGCTATCACAACTTTCAGTGTGCGCACAGTCTCCTCCATGCTCCACGAGAAGTTTCTCACACCCAGCATTCCCACATTACTCCATCCTCCCTGGACAAGTGAGCCTTTCTCATTTTTAGCACTGTCAGTTCCTCCAACTGCAGCTGTTTGAGCCTCACGGTGAGGCAGATGGCAGCCTTTGTTCAGTCTGcctcacgtgttttctctttcatcaaAATGGCTGTCGTCTTCCATTTTGGGCACATGGGTGTACAGCGGATGATTCACCACCGTGTTTCTCTGTATGAGTGCAAAACTGAGCTTCGGCACAAGTGCTGCCCTCCGCTGCGAATAGTGGGGTTAAAGTCGAGCCCAGTGACAAATTGATGGGAGTTGTGGAAATCCCACATAGCAGTAAGATGGGAGTGGGCAGCAGAAGTGAGACGGGGATCGTGCTGAGGGAGGGAAAGCAGTTGTTGGACATTGGGAAAAGTGAGGCAGCCAACTGTTGTGAACAGTCCGTGAGGCATCTCGTCTGGGCACCTGCAGAAAAACATCCAAACTTCCTACAGTTTACAAGCAAAATTCAGCATCGCAACCCCTGGTCTGATGTGAGGCTGAGGAAGACGTGCTGCTCTGGTCCCAACTACGTGACAAATCCAAGCAGAACTGAAAGAAGGCGCTTTTGAAGACCCATGGATACTTCCTTGCTATTTAATAATTGTATTTTTAACTTGCATTTAATGTCATGATATATATGTAGTTCAAATAcatctaaaattatttttaagagtttTCAATGAGTGagaattctttattttaaaaagactaAAGATTCCAATCATAGTTATAGTACTCAACAATGGAAGCCTATTAGTCTAAAGTTTTTCTAGGTGTTAACAAGATGGCTAATGTCAGTACACTATTACATGTAGGAGAGGTTGTAGAAGTTTCTCttagaaagaaatatgaaagacttcattttaaataaaatctgaatGGAAATATGAAAGGTATGTTGCCATTAACTGCTATGGTACCCTTCTGTTCTGTTTCCTGGTTTTTGCCTGTAATCAGTCCGATTATCAGTGTATGCTCAACAGTTATTTAATTTTATCACAGCCCTACCTATCTTTAAATAAACTTTCCTGAAAAGCTC
>XLOC_000372.TCONS_00001088
TAGTTTTGCACATCAGCTGAATTTACTATTACATTTATTAGAGCCAGAAAGCtgaatttcatttcaaatggcCTTCAGCTATGGACACCAAAAACAAGTCCCTGTAGCTCGAATAGCACTGTACTACTGTCTTGATTCCCCATGTaaacagattttgttttcatagGTCTTACTCCTAAAGGCAATGAGCGTTATGGCTGTGACATCTGCTGCCAGTGCAGCTGTGGCTCCAGCTGGTTTTCTGCCCTGGGGTACAGTAACAGCCCAATTCTGAGGGGAGGGAATGTATAATAGGTCATACCATCATAATCACCAATCACGATAGCaattgtttttgaaaaaaaaatctgtttcacaGAAAGTATGATTTAAGAAGCATTCCCAAGATTGCTCAAGCTTGTGAGCAACATACCCGTTTTTCCTGTCTTTATTGAATGCAGTGTGTTACTGTTTACCTGCACACCAGGCAGAGGAAAGTATTTTATGGCTGCTTTGCACCGCTCAGGGCTAAAAAGAACCATCTCCACATTGCACAGGCTTCATGACTGACAGTGTTTCCTGTGGAGTTCACCAGAAAGCGAACCACATGACTTAGTACTAAATGTAGGACTGGTGGAAGCTTCCAGGTTCATACTCCGGATGATTCTTGACCACGTTCTGGAGGTGGCTCAGAACGTGGCAGCGCATTTCCTCTCCCTGAGATTTTCCTCCTCTATTTTAGAGAATACAGCTCCTTCCTAGTTCAAGAGGTACTTCTATTCCAAGCTAGCACCATCCTTCCTACGAAGTCTGTCCCTGTATTATGCTTTCAGCTCCAAGCCTagttcagttttattttgagTGCTGCAAACTTTGACTGTTGCACATGAAGTAGGACAACTTCTGGTACGTCCTGAAGTGTGTAAGCGTATCACAGAATTTCCAGTGACTGAGGTAGATTAGTCCTAGTGGCTGTGGTGGCTCCTTTCTCTCTTAAACCAACCCACAGATGCCATTAGTGACTGAGCTGCTACACAGACACTTGCCATCAGGAACTGTCCCTGCCAGAAAAGAAGCATTCGTGAGAAATTAATTGTATTTAATTCCAATTTAGACAGATTTGAATCTTTACCCTGAGACTTCAGGGTAAAGAACGAGTTCTCTGAGCAAAATTCCTACTGTGAGGTGCTCTAAAGAGAGCTGTATGGCGTCAACAGTTGACTCCTTTGTGACATTCAGTCACTACCCAAGGTCAGGTGAGGGCAAACAAGTGAATGCAAAAGTAattgtttaggaaaaaaacagaaaacatcaaCCAGACTTGTGAATTTGACAGATAGGAAAGGAGCTTGTGCTTATCCTAAGCAAAGATGCAAATGTTGGTAAGTAAgcacatttgttttcatttgaagaCAGAACCATTGATCTGTTTGCCCTTGCTATGTTGTCTAACTGATGTATGATGCGAAGTGTCTTTTCCTTAGCACGTACACTGTGCACTGGTGACTACACAATGTGTGTGACTTGACAGGAAACAGATATCTCAGTTCTCTTGAGTTAAGGAAAACAATGTAATTGGACACAATTCCCCCTTGAACACCCTTAAAAAACCTCCTTTCTGAAAAGTGATACTCAGATCAGGACTAGCTTAAGACACAGTTGTTGCAGGCCAGTTCACCTGTGACGTGTTAGGTGACAAGTTTGCATCAATGTCATAtgttcttcaagaaaatatcattaaaaatatagcCCTGTTCTTTGTTAAGAAATGCTTCCAAATCTTAACCAGGTAAAATTAATGAATTGATATTTTTCCCATAAATTTCCTCAAAGGACCATTCTGAAGAGTGCAATTGCACTTGATCTAGGGCTGTAGCCTACCTAGAGCCCAGTCTGCCCTAATCCAGCTCCAGCCATAAGTCTCAATAGGCCTATCAGATTTTCTAGATTATGTGTGACATTCACTTTATGGGTCTTTGTCTTATGCTTCCTTGCATTAGTGTCCACATTTCATTAATTTACTAAACGGTGCCCCATTCCATGTTGATAACCTATGTGCTAGACAGAGCGTGGCAAACTGTTTGCTATGAAAGCATAAGGAGTGGTGGATCCACGTAGGGGCCACAGTAGTATGGTCCAAAACCACTGAATACCTGCTAAACATCAGCTGTGATACAAGTTTTGAGGTTTGGGAATTGTTCCTATAGCAGTTCTGACCTCATTGAAAAATTTCCATTAATGACAAAAAGTAGCGTGCTGTGCCAATTAATTTATACATTATATTAAAAGTTTAgttctttattttcagatttattCAATTTACAAATCTCTTCTGGTTTCAGTATGTTCTGGTCTTCTTATTTAAGGGCTCAGCAGGTACgtttaaaaaagaattttatgtgaaatcataaaatcacagaagaaaCAGTGAAGGACTGAAGTGAGAAAATACTTCCTCTGAGAAAAATGACTAATATTCCTGCAGTGAGACCTGCAGCTGGTTCCAAAACTACACAGCTATTTTACATATCTATCAAGTAAGATTTGCATGTTTACACACCGGCTGCCAACACATGATCTAGTGGCCATTACTGTTTTTGTATTACAGGATAGACAGATTACATTGGTCTGGAGCCAACTGAGCGATTGTAGAACCATTGTGAAAAGAGCACGTGCAGAGTAATATTGATCACAAATCACTTACTAAGCATATTGACACAGGCCTTGCCATGAATTTGGAGAGATTCAAACTTAGATCTGATAAGCAATTGCTGTCAGAAGCGATAGCTGCTTACGTCAGTCATTTCTGTGATCCAGCAAGCGTATGTGAATTCAGTAATCCCCAATAACTAGAGAATACTTCAGACTACAGCCATTTGCATGTTGCCTTCATTTTGGTGCCAGGTTCTATGGGAAGATGAATCTCCAAAACATTTCTGGATGACCTGGTAAGTTGAAATATCAAAAAAGCAAGTATTGTAGTTACAGAGCACATGCCCTGGAGCAGAGAGAATGTTGAATATAATGTACTTAAAACAAAATTCCCTTAGAAAATGACTCACAGAGGATTTGGTTACTCTTTCAGAAGTCTTTTACACTGCTCCGGTAGCACAGGCAGTTTGGAAACTCCCTCTCTTTACAGTTTAAAAACCTCATTGAGTTTCTCAGATtgcaagggaaaaaacaaacaaaaaaccacggTAACACTTCTGTAGAAGTCTGAGCAATGGAGAACTTTAAAAACTCACCCTTCTGTTACTATTTCTATAATTCAGCATAAAATAGGAAATTATGCTGGAGCATAATCCAAAGTAATAACAGGATCAACTTCTGTATTCTTGCTCAACAGCCCGCAGATTACATGTTCCAATTACCTTTGGGGTGTGTTAGAACAATCACTGGTGTGCAATTTCCAGTTAAACTTCTTCAGGAAGAAATCCAGTTCCTGTCCTTCAAAAGTGATGTAACTTAAAGGACATCAAGCACAAAAGATTCAGAGACTGAGATCCTATTAAAGCCAGATGAGCTGTAGGCTGCTGTGTGACTTGGAAGCACTTCCCAGTCCTGCAACAATGCCAGCAACACTATGGTCACACTCTGAAACGTTTGTAAGCTGCCCTCGGAGAAATCACAGCGCTTCTCTATGCCTCACACTACAAAGATTTATACTACGTGGTGGCTATCACAACTTTCAGTGTGCGCACAGTCTCCTCCATGCTCCACGAGAAGTTTCTCACACCCAGCATTCCCACATTACTCCATCCTCCCTGGACAAGTGAGCCTTTCTCATTTTTAGCACTGTCAGTTCCTCCAACTGCAGCTGTTTGAGCCTCACGGTGAGGCAGATGGCAGCCTTTGTTCAGTCTGcctcacgtgttttctctttcatcaaAATGGCTGTCGTCTTCCATTTTGGGCACATGGGTGTACAGCGGATGATTCACCACCGTGTTTCTCTGTATGAGTGCAAAACTGAGCTTCGGCACAAGTGCTGCCCTCCGCTGCGAATAGTGGGGTTAAAGTCGAGCCCAGTGACAAATTGATGGGAGTTGTGGAAATCCCACATAGCAGTAAGATGGGAGTGGGCAGCAGAAGTGAGACGGGGATCGTGCTGAGGGAGGGAAAGCAGTTGTTGGACATTGGGAAAAGTGAGGCAGCCAACTGTTGTGAACAGTCCGTGAGGCATCTCGTCTGGGCACCTGCAGAAAAACATCCAAACTTCCTACAGTTTACAAGCAAAATTCAGCATCGCAACCCCTGGTCTGATGTGAGGCTGAGGAAGACGTGCTGCTCTGGTCCCAACTACGTGACAAATCCAAGCAGAACTGAAAGAAGGCGCTTTTGAAGACCCATGGATACTTCCTTGCTATTTAATAATTGTATTTTTAACTTGCATTTAATGTCATGATATATATGTAGTTCAAATAcatctaaaattatttttaagagtttTCAATGAGTGagaattctttattttaaaaagactaAAGATTCCAATCATAGTTATAGTACTCAACAATGGAAGCCTATTAGTCTAAAGTTTTTCTAGGTGTTAACAAGATGGCTAATGTCAGTACACTATTACATGTAGGAGAGGTTGTAGAAGTTTCTCttagaaagaaatatgaaagacttcattttaaataaaatctgaatGGAAATATGAAAGGTATGTTGCCATTAACTGCTATGGTACCCTTCTGTTCTGTTTCCTGGTTTTTGCCTGTAATCAGTCCGATTATCAGTGTATGCTCAACAGTTATTTAATTTTATCACAGCCCTACCTATCTTTAAATAAACTTTCCTGAAAAGCTC
>XLOC_000376.TCONS_00001099
GGGTGACAACCTCGCGGAGCGCGGGAGCTCTCAGCGGAGAGGCCTCCTGAGGGCGTCTAAAAATAGGCCTCCGCCCCCCTGCAGGCACGGCCGAGAGCCTGAGCGAGGAGAGGCGGAGAGCGAGGGAGGGGCGGCGGACGGGGTCGTGTGAGGCCGCGCGggcggggcccggcccggcagACAAAGGAGCCGCGCGTGGCCGTTTCTCTTCAGAGCTCTCCTCACTGCCGTGCCCGGAGCGCGGCTCGCGGGTGTGCCCGCATAACGACAAATAGATACACGCACATATCGTCAGGAGCCGGACTTGTGAAAATCGGGGAACAGAACCTTTTTTTGGCGATTGCAGAAAAGAATTCTCCATTTTCCGCGTGCCTCACAGTCGGGAACCTGAGCCCATGTGTCACAGACACGATTGTATGTTGTAGTGTAGGTTCGCGCTGTAAGCCCGGGTGGTTTTGCTTCTTGTTCCACGTTGTGTTTGCCggacagtgactgcaacagCGCTGCAGCATCTGAGGAGGGGAAGGTGGTGTTGCAGGACGTGCTGCAGAGCCTCATAAGATGCGGCGGTGATTGCGTTATTTGAATTCCTGTGCGTGCAAAGCGTTTACACCGCGGCTTCCGGAAGGATAACTTTCATTGTGATTCTCCATAGGTGCTACGTGAAACAATAAAGGAAATGGGGCTTAACGAGCTGTTTACTTTTGAGCGAGCACGTGCTAACAAACGGCCTGTTTCTGGAAAGTGGTCGCTGCTCGCTGTGATGTCTGTGGGTGCTGCACAGCACGAGCCCGGGCTCAGCCGTTCCATgtggggcatgggggggggcacactgCCGCAAGGCCTGCTCGCCCCTCTGCTCTTCAGATCctactgaaaaagagaaaaaaaccaaaaaacaagtCAGTACATTCTTCTGCCTGTGTGGAGGACAGCAGTAAAGTGTCTCAGAGGCACCGATTTTTCTCCTTCGAGGGGGTTCCTGTGAAACGTGAGGGAAAAAGGCAGCCTTCCAGTTATCCTCACGGGTACAGGGTGACCTTTCAGCCTGGACTGAAGTGAAATGGTCACCTTTGTGCTGGTGCCTTGGTCCCACACAATGCTGTCTTCAGCTGCCAGCAAGGATGAGGCCGAGCACTGAGCTCCTTGCAGGTGTGATGGAGTTTGAGCAATAATGCAGAGCAGTGCCACCTGCAAGTGGGAGACTGGGTGTCCTGTAGGCAGCAGCTACAACAGTAACAGCAGTAATGGGTGGAGTTGGAAGAGTCAAGCAAGGAGTGCAAACTTCTAACTGCTTGTTGAGCCACTTCAGGCTTGCATGTGGGGTTGGTCCGCAAGCAATGATTTTCCATTACTGCAAGGGGCATGAAGTGAAATGACTCTGGCCTGGCCCAGGCTGAACATCAGCTGCCTATACCACTGTATCTGCTGCATATGCAAGTGACTGCTGGAACCGTATATATGGCATTTCAATTCCTTCTGAAAAATATCCTGCAATGTGCTTGCCTCTTGCTGAGGAGAGTGGCCCTCCCTCACCTCAAATAGCAAAAGCATTTCACACAGTTTGCAGGAATATGCTGCCTAACTACAGAAGAATAGCTCAGAAACTCATTCCAATAGTTGTTCTTGGTTGTTGTACTCTTGAGCAATTCTGATCCCAGGAAACAGATTTTGCTGTCCTTCCTCTTGTCTCTGTGTGATGCAGGTGAACAGTGACAAAGCAGTGCAGTGCACCTTCCATTAGTTGTTGGTCAAAATACATGTGATTTTGTAAGACATCTCTTTTAATGCAGCTATAAAGGATCAgtcctgtttgttttcagtgataaaaattcaaataaaacaacataGTGCAAAGAttggaagggttttttttttctatctgccTGTCCAAATGTTTGCTCATCCagg
>XLOC_000397.TCONS_00001216
AATGGCTGAGGACATCTATTGCTCGATGTTGACTTTACTGGAAGGCTTATGCTTGAAGACTGTAGTCATGAGCCTGAGATACACCTTAATACAGAAGCTTATCTGACTTACCACAGCATCTCATAGAGATGGAAGCTTGCAAAGAAGATAGAGACTTCTTGTATCTCTGGTTTATTATCTCTATGACACTCACCTCATCATTGCAAGGAATCAGACAAAAAGTAGCCTAGAGGGACACATAGATTGCTAAAGCTAAGTATTAATAACCTTCATcctctaaaacaaaacaaaaaccaaacctaacaaaacaaagctgctAACACCTCAAGAATTCTGATTTTGGCTTGTAGCTTAGTCTTGCAATGAGAAATTTAATGGCAGATAACCTTTTCCTCTTACAGACTGACAGCACTGGAGATGTAACTAGAATCTTTCAGTTGTCAGCAAACTGTTTTggtgtattttgttttcttgtcaaTATACATATAGCTGCCAATGTAATGATTTGGGGAGATGCAAAAACTCACTGAAGATTTATCCTTCACACTAGAATTTATTTTCCATACCAAGGAAGCAAATGGTGAGACAGTCGAGGGCAAGAAGATTGGTGTTTGTGAAGAAGCATAAGAATGTCCTGTCCATTTGTGAAGTCTAAAACTCTTCAGGAGCTGTGGTCATACACCACAGTGGCCACTGTGCATAGAGCCAAACAGTTTGAGTCTGAGTAGAGGAAGACATTTTCAAAGAACTTAAAAACAGTTTCTTCAAAGATTTTGCTAACCAGTAAAC
>XLOC_000398.TCONS_00001217
GCATGACCTAAAGCAAATGGAGGTGAATGATGCCCACATTATACTGGTTTTCCAGACCTGTCAAAGAATTCCCAATACATCAAGTAGTGTTGaccaactttgctttgcctaTGGTCTCCAGAACAGTGCATGTGTTTCATACAAGTCAACGACCCCACTGGAATCACAACTATAGCCACAAAAAGTGTTCTGAATAATGGAGGACAAACGGCAGTTCAGCCTGGTGGATGATCTATATTTGTCCGTACAACTACTCTTCCACCAACTTGCATGCCATTTTGGAAATCATCATTCTAGTGAGCATTTTATTAGAGGTGATATTCTGTTTGCTTCTGTACCATTGACTACCACAAGattttgcagtgttttcagAGATGATTCCTGGCTTTCACAGcctgaaggaggggaagaagatGATCTTGAAGTCCAAAATTACATTACTGTCATCGAGATCAGAATTGGGAT
>XLOC_000399.TCONS_00001220
GTTCTGCTTAGAAACCTCCCGTCTGACCCGGCCTGTCCGCcccaggcagagccaggaggCGCTGCCAGTATCCCATGTGCAGTGCTGCGCTTCTGCGCTTAAAACACACGGCTCCGGCACGGCTCCCGCGGAGCGCGGCGCACAGGCGTTGTGTACCTGCGCTATCTCCGCACGCAGCAGCCCCGGGCACAGGGCAGGGTGCCATTTTGCAGGATGCTGCGCAAACAGAACAAAGAGCACGTGTCCGAAGTGTGTAACAAAGACGGCGGTTAGGCACAGGTAGATGGCAGAGTGCAAGCAGACAATGAGGTGGTCAGCATCTCAGTGGCCAAAGCTGGTTTTGCTGCATCGCCTTTGTCAGGGAACGGCGGGGTTTTGAGAACAAAACGTGCCCGAGGGGAGCTTCACCCAAGTGTGTAAACAAGCACAGCTGGAGTTGTTGGCATCTTTGAACGTTTAGCAGGCGGATAATGGAGAAACTTCTCATTTCTGAAGGCGAAGTTTTTAAAGAATTTCAGCTAGGAATATTGAGAAATGGTGAAGAAATGGAAAACGTGGGAAAAGGGCTTGACGTCTTCCTATGGAAGCAATGAACGATCTGTTGTGTGGAACGTTTACATTGGCAGCCTTCCAGTGGAAACAGTGCCAAAGGAAGAACAGCAGCCCAAAGGAGATTTCACACTTTACAGCAATATTTAAAGCATTCTGAATCTGATTAGGGGATCTGGATGAAAGTCACAGAGCTTCCTGATCCTACACAGCATTTTTCAGAAGCTGTCAGAGCAAAAAGGAAATGCTGAACCTGAAGCCCCTAAGCAAGTTCCTTCTTCAGTTCAGTATTCAACGCAGTATCACTCAGCACACAGACACCTTCCTGGTTGCCCTCAGACGTGCCATTGAGACACCTTTGGATCAAAAGTGCCCTCCAATTCTCCTCCCTGTAAATCTCCCTTATAAATTGCTCCCAATTTACTTTGAGATCAAAATTTGACTTACAGGCATTTGTCTGACAAACGAAGGGAAAAAGGTGAATGCGTAGCACTGGGGCACCAcgagggaaaagaaagggatgTTGCAAATGTACTGCTTTTTTATGTGTAGTCGAATGTGCTGAATGAGCAAACCAACCTTctgtcaggaagaaaaaaacagaaaggtgATGACTTCTTAAAATGAATGCCTTCTCTGTGTGTGTAATAAAAAGTGCATTTCACTGCTCGTAGCTGTATGTACACACAGATAACATAACAAGTATTCAAACCAACCAAAAATTTGTCTTAAAACATATTAAAAGTCAGGCCATTACTTTGTCATTACAGCATACTCTGTAGAAAGAGATCTCTGTCATCTCCCCCCATTTCCCAAATCCCACACTGTTCTagataagaaagagaaaaatgagaaagtgAGTTTAATAAAGTTGTGCTGCACAGCAGTGATGGCAAGAGATCcagttggttggttggttttggttgTGTTTTGGTTGGTTGCTTGCTTGTTTCGGTTTTTTGtcttggttgtttgttttttacttggAATTACTGACTTGGTCTCATTTTGGCAAAAGATTTTATCCTTCTTGACATAATCCATGTCGGTATCCTCTACCTCCAGCCCCAGCGTTacactttctgtttttccttttcacctttttaattaaattagtATAAAATGTAGCATCTaaacaagaaaaaggaacaaaaaagagCAGAGGGGTTGGATGCAATTACTAGAACACATCACCACGTGGGTTCAGAACCAAGCTCAGGTGAGGATATCTCTCCCTGGAGGAGAAGACGAGATTCCTTGTTGCTGTGCTGAAGTTATTGCAATGCCAGCATCCCTAACTGACCACACGCCGCCTCTTACCACCCCTTCCTTCATCTCTCCATATTTTTGGCTggacctgtgctgctgccaagtGTGGGGCTGTGTTGTGTAGGAACTCGGTATTTGGTGGGAGCTCATTATGGTGgttctttttcaaaatgaataaatatgtAACCGAGCAGGAGGAGTAATGAAGTTTTTTAATTAACGTGGAGCATACCCTCAGGCTTTGCCTGTAGGTGTGGAGCACTGCAGTGAGCCCATTGCTTTGGCAGGTGGTCTGGGGCTGGCAGAGGAGATGTGTCCCAGAGGAACCTGTCAGTCAGCACGAAGCTGTGTCGATTCCTCCTGTTAGGTAAATGCACAAGCAGAAGACTTCAAATGCTTTGCGATTCAAGACTGATTTCTCAAGAAAAGACCATatagccctgcagtgctgctattTTTAAGCTGAtttaaaccttaaaaaaaaatcctggaaaataaaattgcaatTATAAAGACAATTATCACAGATCGCCAGTGCTGGAAGTGGAACATTGAGGTCAAGCTTCtttagaaagcagcagcactgccggGTCTCCCATGTGTTGTGGAGCTGCCCGGCTGGCACCGCAGAGGCACACCACTGTTGCAAGAGCTCTCCAGCTAAATTTCTGCTCTCTGTCTGCTGAAAAGGAAGAGGGAATGGAGTTACATAAAAGGAAGTTTTAAAAATGACAAATCTCTGCCACAGTTTGTTAGTTACCACTTTCAAAGTacataagggcatgtagtgccTTAATATACCTCTCCCAGAAGTACGAAGTCCTTATACTTTCTCTATTAAATTGCACAGTTTGGAGAAGAATTACATTTTCCTGAAGACTGGATTTATGAAAAGACTATCTAGactattctgtttttaattaattacaATGTCTGTAGTATTCTAGGCAATTTTGATGTCCCAATTTGTCATCAGTAAGTCTGTTTAACTACTACAATTTTCATATAAACATTGATAAATATTGTGAAGAATGAAGTGTTAGACATCTTTTTTATGATTCTAGTAGAACATAAGAGTAAAGGCTTCTGACAGTTTCCCCTATCCTTGGGGAAGTATTTAAGCAGATAAAGTAATTAATAATGTGAGTTCCTAGTTTATGTAGTAACAACAGAATATTTGTAAGCTGCACGTGTAAGGAGATTTCAAATAAATTCAGGAGTTCTATCTGTAGTTCAGTTctttgaaagaagaaacaaatcttATCACTGGATTTATTTGTTGAAGAAACGCTATTTcacagggagggaagggagaaatgTGGCAGAAACTTCTTAGCCATGTGTGTCATTAAGCGCACCAACACGAGCTAGATGTTCTGCTTGGGTTAGACAGCGTAGCTTTATGCAAGCTGTTTGAACTTACAATTAATTCCAGATGAGAACCTGTCCCTGTGTAACTAGAAGGAGAAGATAACAAACGGTTTGGTAGACACAGGAAAAAAGCACCTCAACACGACAGTGACAGGAAATTATTGATTGACTTTGGGTTCAGTTAGTAACCTCGGGAGGTCAAATACAAGAGAGGTCGTAGAGCTTAGAAGTCTAAGACGTGTACATGTTCGAAGAGCCATCTTCTGTCTTCTTAAGAACTTGCCTGGGATGCTAGCCAGAATAGCTTTGCAATAGCACCTGGCATATAAAATTAAAGCATGAATCATAATCTCCCCAGTCTGCCAAACTGAGGTTTATTCAAGTTGTAGCTTTAAGATAGATTGCAGTTTATGATTCGATGCTGTGTCCAAAAGCTAACTATCCCTTGATTTCAAACAGTGTTGTGGGAAGGTCAGGTTTGAGCTGGGTTACAAACCTGGGTTTGTGTGATGAGACTTGAGAGAAGGGAGTTCAAAATCATGAAAGTTTCTatcatttaaatttaaaatgaaatatgagATGGACATTTGCCAGTATAACGTATCATTCTGACAGATCACAATGCCCAAGGATATAGAGCTCTTTGGATTATCCTGAAAGAATAAGGGACATGGTAACATCCTTACAAGGCAGGGAAAATGAGGAATGTTCAAAAAACAAGCATTCAAACTAGTTCCATAAATTATTTCAATGGAACTTGGAATGTAGAATTCTTGATGTTTGGAAACCTTTTCTGAGATAGGAGGAAAAAGACTAG
>XLOC_000399.TCONS_00001219
GTTCTGCTTAGAAACCTCCCGTCTGACCCGGCCTGTCCGCcccaggcagagccaggaggCGCTGCCAGTATCCCATGTGCAGTGCTGCGCTTCTGCGCTTAAAACACACGGCTCCGGCACGGCTCCCGCGGAGCGCGGCGCACAGGCGTTGTGTACCTGCGCTATCTCCGCACGCAGCAGCCCCGGGCACAGGGCAGGGTGCCATTTTGCAGGATGCTGCGCAAACAGAACAAAGAGCACGTGTCCGAAGTGTGTAACAAAGACGGCGGTTAGGCACAGGTAGATGGCAGAGTGCAAGCAGACAATGAGGTGGTCAGCATCTCAGTGGCCAAAGCTGGTTTTGCTGCATCGCCTTTGTCAGGGAACGGCGGGGTTTTGAGAACAAAACGTGCCCGAGGGGAGCTTCACCCAAGTGTGTAAACAAGCACAGCTGGAGTTGTTGGCATCTTTGAACGTTTAGCAGGCGGATAATGGAGAAACTTCTCATTTCTGAAGGCGAAGTTTTTAAAGAATTTCAGCTAGGAATATTGAGAAATGGTGAAGAAATGGAAAACGTGGGAAAAGGGCTTGACGTCTTCCTATGGAAGCAATGAACGATCTGTTGTGTGGAACGTTTACATAGCTTCACAGTGATTCAGGTTGGGGCATTCAAGAGCTCACTGGACGGATGGATCATGCTGCCCTCTCTGTGGGAGGTTGAGTCCTCTTCTTGGAAAGtactgaagaggaaagaaagagattttCCTCATGCCTTGTCTATGAGTAGGAGCATGAGAAAACCCCAGTGAATGTACCAGGCTGTCCCAAGTCATACCTACAAACAGAGCAGTAGTGGTCCTTATTGGACCAGCTGGAGAGGGGTGTTAGAGGGTACATGCAGTGTTCAGTTCACAGGAAAGCTGGGCTGAACAACACCAAGCAAATCCTGAACTTAGTCCTGTAATATTACCCTAGGATGGACAAAAGTGTACCATGACACCAAGAAATCTGGGTGGGAGTACCTGGGTTCCTTGGAGATCTATGTTTCTTCTCTGTACTGGCTTTTTGTCCATTTGTGGAATCACGTTTCATTTCTAAGAGACTATTTGAACCAATGATTCCATTTTCTAGCTATAATGCAGGAAAACACCTGGCAAAGGTGTATATCATACGCAGGTGCTTAACCAAGAGAATATTTCATAGAGGCTGTAATGCTAGGAGGACTTTGCTATGAACTGACAAAGTTGAGAATTCCTTAACCAGACGTTATGTCATCTAATTATACCCACACGAACCAGAAAACTTATCTGTCTTCTGCTAAATATTTGTGCAGAACATCACTGCATAAATAAGTCCTTTGGATGACAGTCAGTACTAGCGATCTTCAGAAATGTTCCAGGGACTGAAGGAATAAGAGTGAATCTTCATGTTAAGTTCCCCTAATTTTAGGTTTTATGTTGTCTAAAAGTAACCTTACTCCAGAATACTCATTTGCTCTATTTTAGTTCTGCTGACCTGAAGTGAATTCATCTGTAAGACAGAAGGTTTAGGCAGtatatttgtttcctttgtaCATCAGTCTCTCTCTAGCTAGAGTTAGATCTCTTAAAACTGACTTATTTATAGCATTGCATTAGGGGAATGCTTATGGTACGATTATGATATTGAATATGATATTACGCTGATAGCTTTGTGGAAGTTTAAGATCTAATAATATTTTCAGTGTCTTATGGTATAAATGTTCTGGTGTGCATGACATCTCGGTTAAAAATTGATTCATATGAAGAGGGCGTGAAAGGGGAGAGCAGCTACTTCTAAGTATCCTTCTGTGTGAAAAGCCTTGCTGCAGAGAGAATTACAGTTGTCCCTGAGAAAAGCGTTCACATATGAGGTTATTTAACAATGGGTATTGCTCTGTAAATCTGCATGAAGACTTGCCAGAACTGGGATGTATAATATGGTTGTGAGAACTTGGCTCCGAACGTATACACCAAAGAGTGTTGGACACAGAACACTTGCAGGCTATACTATGGCAGCATATAGTTGTCTGTGTAGGTGATCATTTGAAGATCAATAAAAGTTCAGCTGTAGCAGTAATTTTTTATATCTGTCCTCTATAACTGGAATGAAACTATCAAACCACTTAATTTTAGATACATGAGAATTATTAAATAATGATTTAAATTGCTGCCTCATTTACGCTACTGGTTTGGGCTCAGCTTTTATCTTTGCAGATTTTGTAGTGAATTTAAAAGATGACAAATTTTCAGCTCTATAGTCTCTGTTAGCCCTCTGCTTCATCACAGACAACAGCTACATTGGAAGtaatcctattttttttcctttcagccttTCTCAGAGGTAATCCACGGTGTAAAGGATCACCTCTAGGAATAAAAGAACATTCTCAATGCTCATTAAATATTCCTGGTCCTTTTGCTGAGGTGCAAGGGACAGTCTCTTATACTGAAGATGATAATTCATTCCAGATAGATCACTAAAGAttgttaataaataataatagtatTCAATTCTTTTGCCACACctctcacaggagaggtgtgcTAACAACTGCCTGTTAATGCTAGATTTAAGGTGTTGCAGacactgaaacattttcacaCAGCCTACATTTGGACTCCAGAAGCCGGAGAAGATTCCCTTCCGTGGTGGCTCCCACATGGATGAACTGAGGTGGTGTCCAGCACGTCCTCCATTAAGGGGGGATTCATCCAGGCAAAGCCGGAGCCTGCAGAGGAGGAATGGGCATGCACTGCATAGACTCCTTTAAGCTAAAGAAATCTCCATCTCTAGCTGCCAGTTCTGGCTGACATCAGAATAAGATCTAGCTGGTGATGAGGTGAACGCATACTCAGTTAGGGAGCCAACCTGCCCTGGGGCTACGGGAGAGAGGAAAATGGCCCACTCTCAGAGCTGTCAGCTCAGATCTGCTGCCTTAATCCCTCCTACTTCACTCCCTCTGCCCTTCTATGTTACTTGCCGTCTtcctatttttctcctttttcctcccaCTCCTTATGTGTGCCTTCGTTTTGcttcctgttttcctttcctcctcctttatcTCTCTCTGGTCTTGTGCTGCTCATTCTGCCTGCTCCATCCTCCAATTCCCCTTTCTGTCATCCGCTCCgttcttcttttgtttgcttttcacctTCACTGATATCTTCTACAAGATATTTTAAAGTGTTAAAATCTGCCCAGAGGTTGAGCTTCCTATTTGTGTGCCGTGCAGGTGGCAGCCTTCCAGTGGAAACAGTGCCAAAGGAAGAACAGCAGCCCAAAGGAGATTTCACACTTTACAGCAATATTTAAAGCATTCTGAATCTGATTAGGGGATCTGGATGAAAGTCACAGAGCTTCCTGATCCTACACAGCATTTTTCAGAAGCTGTCAGAGCAAAAAGGAAATGCTGAACCTGAAGCCCCTAAGCAAGTTCCTTCTTCAGTTCAGTATTCAACGCAGTATCACTCAGCACACAGACACCTTCCTGGTTGCCCTCAGACGTGCCATTGAGACACCTTTGGATCAAAAGTGCCCTCCAATTCTCCTCCCTGTAAATCTCCCTTATAAATTGCTCCCAATTTACTTTGAGATCAAAATTTGACTTACAGGCATTTGTCTGACAAACGAAGGGAAAAAGGTGAATGCGTAGCACTGGGGCACCAcgagggaaaagaaagggatgTTGCAAATGTACTGCTTTTTTATGTGTAGTCGAATGTGCTGAATGAGCAAACCAACCTTctgtcaggaagaaaaaaacagaaaggtgATGACTTCTTAAAATGAATGCCTTCTCTGTGTGTGTAATAAAAAGTGCATTTCACTGCTCGTAGCTGTATGTACACACAGATAACATAACAAGTATTCAAACCAACCAAAAATTTGTCTTAAAACATATTAAAAGTCAGGCCATTACTTTGTCATTACAGCATACTCTGTAGAAAGAGATCTCTGTCATCTCCCCCCATTTCCCAAATCCCACACTGTTCTagataagaaagagaaaaatgagaaagtgAGTTTAATAAAGTTGTGCTGCACAGCAGTGATGGCAAGAGATCcagttggttggttggttttggttgTGTTTTGGTTGGTTGCTTGCTTGTTTCGGTTTTTTGtcttggttgtttgttttttacttggAATTACTGACTTGGTCTCATTTTGGCAAAAGATTTTATCCTTCTTGACATAATCCATGTCGGTATCCTCTACCTCCAGCCCCAGCGTTacactttctgtttttccttttcacctttttaattaaattagtATAAAATGTAGCATCTaaacaagaaaaaggaacaaaaaagagCAGAGGGGTTGGATGCAATTACTAGAACACATCACCACGTGGGTTCAGAACCAAGCTCAGGTGAGGATATCTCTCCCTGGAGGAGAAGACGAGATTCCTTGTTGCTGTGCTGAAGTTATTGCAATGCCAGCATCCCTAACTGACCACACGCCGCCTCTTACCACCCCTTCCTTCATCTCTCCATATTTTTGGCTggacctgtgctgctgccaagtGTGGGGCTGTGTTGTGTAGGAACTCGGTATTTGGTGGGAGCTCATTATGGTGgttctttttcaaaatgaataaatatgtAACCGAGCAGGAGGAGTAATGAAGTTTTTTAATTAACGTGGAGCATACCCTCAGGCTTTGCCTGTAGGTGTGGAGCACTGCAGTGAGCCCATTGCTTTGGCAGGTGGTCTGGGGCTGGCAGAGGAGATGTGTCCCAGAGGAACCTGTCAGTCAGCACGAAGCTGTGTCGATTCCTCCTGTTAGGTAAATGCACAAGCAGAAGACTTCAAATGCTTTGCGATTCAAGACTGATTTCTCAAGAAAAGACCATatagccctgcagtgctgctattTTTAAGCTGAtttaaaccttaaaaaaaaatcctggaaaataaaattgcaatTATAAAGACAATTATCACAGATCGCCAGTGCTGGAAGTGGAACATTGAGGTCAAGCTTCtttagaaagcagcagcactgccggGTCTCCCATGTGTTGTGGAGCTGCCCGGCTGGCACCGCAGAGGCACACCACTGTTGCAAGAGCTCTCCAGCTAAATTTCTGCTCTCTGTCTGCTGAAAAGGAAGAGGGAATGGAGTTACATAAAAGGAAGTTTTAAAAATGACAAATCTCTGCCACAGTTTGTTAGTTACCACTTTCAAAGTacataagggcatgtagtgccTTAATATACCTCTCCCAGAAGTACGAAGTCCTTATACTTTCTCTATTAAATTGCACAGTTTGGAGAAGAATTACATTTTCCTGAAGACTGGATTTATGAAAAGACTATCTAGactattctgtttttaattaattacaATGTCTGTAGTATTCTAGGCAATTTTGATGTCCCAATTTGTCATCAGTAAGTCTGTTTAACTACTACAATTTTCATATAAACATTGATAAATATTGTGAAGAATGAAGTGTTAGACATCTTTTTTATGATTCTAGTAGAACATAAGAGTAAAGGCTTCTGACAGTTTCCCCTATCCTTGGGGAAGTATTTAAGCAGATAAAGTAATTAATAATGTGAGTTCCTAGTTTATGTAGTAACAACAGAATATTTGTAAGCTGCACGTGTAAGGAGATTTCAAATAAATTCAGGAGTTCTATCTGTAGTTCAGTTctttgaaagaagaaacaaatcttATCACTGGATTTATTTGTTGAAGAAACGCTATTTcacagggagggaagggagaaatgTGGCAGAAACTTCTTAGCCATGTGTGTCATTAAGCGCACCAACACGAGCTAGATGTTCTGCTTGGGTTAGACAGCGTAGCTTTATGCAAGCTGTTTGAACTTACAATTAATTCCAGATGAGAACCTGTCCCTGTGTAACTAGAAGGAGAAGATAACAAACGGTTTGGTAGACACAGGAAAAAAGCACCTCAACACGACAGTGACAGGAAATTATTGATTGACTTTGGGTTCAGTTAGTAACCTCGGGAGGTCAAATACAAGAGAGGTCGTAGAGCTTAGAAGTCTAAGACGTGTACATGTTCGAAGAGCCATCTTCTGTCTTCTTAAGAACTTGCCTGGGATGCTAGCCAGAATAGCTTTGCAATAGCACCTGGCATATAAAATTAAAGCATGAATCATAATCTCCCCAGTCTGCCAAACTGAGGTTTATTCAAGTTGTAGCTTTAAGATAGATTGCAGTTTATGATTCGATGCTGTGTCCAAAAGCTAACTATCCCTTGATTTCAAACAGTGTTGTGGGAAGGTCAGGTTTGAGCTGGGTTACAAACCTGGGTTTGTGTGATGAGACTTGAGAGAAGGGAGTTCAAAATCATGAAAGTTTCTatcatttaaatttaaaatgaaatatgagATGGACATTTGCCAGTATAACGTATCATTCTGACAGATCACAATGCCCAAGGATATAGAGCTCTTTGGATTATCCTGAAAGAATAAGGGACATGGTAACATCCTTACAAGGCAGGGAAAATGAGGAATGTTCAAAAAACAAGCATTCAAACTAGTTCCATAAATTATTTCAATGGAACTTGGAATGTAGAATTCTTGATGTTTGGAAACCTTTTCTGAGATAGGAGGAAAAAGACTAG
>XLOC_000412.TCONS_00001255
TCTGCAGGAGGCTGTGGTAGGAGGCTGAGGCCGCAGGGCaagtgcagctccttccccagccACAGAGACCCCATTTCAGTGCTGTCAAATGCTTCAGAGCAACAGCTAAGAAATTCTTTCCATATCTGCTGTTAATTAGTAACTGCTTATTTACATCTAGGAAAGGCAAACACTGGTCTGCCTCTTCTGGAGTGCCGTGCTTCAGGATTAGCGACAGACAGACCTTCTGCAGCTCACGACATTTACctactgtattttctttaacaGTGAAGTAATGACATCTTAttgacagcacagcagagcaaacaaTGTCTTACTGAAAGCTTCAGTGCTGGATTTGGGCTGTCCTAAGGACCTGAGACCAAGTAAAGTAAGCAGGTTTTGCTACTGAATGAAAGACAATGACTGTTCTAGTTCACCGGTGGCCTTTAGCACTCCTAGAC
>XLOC_000422.TCONS_00001271
CTGaaggggggaggggcggggggaggaggaacACGTGACTCGGCGCCTGGTGGCGGGCGGGGGCGCCTCCTGCTGGCGGCGCGGcttgggggctgtgggctgcgGTGACGTCATCTGAGCGCGACGCGTGTGGGGCGGAAATGCTCCGCGCcgaatacatacatatatgtgtgtatatatatatatatatatatatatatacgtatatatatgtatatatacacttaATAAAAGTTGCTCTGAGCAGCTCATTTGATCCAGGGCAGTGGGGCATCCAGTATGACCAAAGTAAGGTCTGCACCAGTGTATGCCCATTGGCAACCTTATTAGTCGCCGTGATTACTGACAGAATATCGATTAAGGATTATCTGAGGAGAGCTTGAGTTAAGAAACAGCAGCCTGTAGGGACAGTGTGTAAGAGGAGTTCcagaatgaaaggaaaaggcTGTTTTCATTAGCAGGCTGTGGAGAAATGTATTAAGAAGCAAGGCTCTAGTGATAAGTAGGAAAGCACAGATGGAAGGAGGAAGATAAAATGTGTAAGTCAAAAAGACATTGCTGTCATCTGCTCATGGTGCACAGATGATGTTGCACAGAGGAGCCAGGGAAACTGAAGAGGGGTATCTGTGAGAGAGAGGAATGCAAGAACAAACACTCAGCATGTCTAAGGTGCTATCTAtacttttttggttttgttttttttcatcctcTGATTGTGTATCTTACATGGGCAGAACACAGGCATCCTTATCCTTTCCAGCACTGACCTTTATACCTATCCGTACAACTTCAAAATATATTAGCAGAACTGCTTTGGCCCTTTCTCATCCACCTTTGAAGGTACATATTGCACATACACATGCAGTTTACAACTGAGAGAAAAAACAGGGACTTCACTGCTGTCAGCCCTGACTTTTTCTATGTGTCCACGAAGTTCCAGCCCTCAGAAGTTTTCAGTCCTGCTGGGTCTGAAAGATAATGCTCTTTATTTGGATGTCTGCTCCCAGAACCCACTTGGCAAGGGTGAGAAGGCAGGCAGTTCTGCTAAAGAAGGAAGGCAGTGTGAGTTGTGGCTCCTTGTGTCTGCTCTGTGTATGACAAAAAGGAGAGTGAGGAGTTTAGGTTTTCTACAGGGACACACAAGTAGAGGGTTGTGAACTCTGATTTTCTACTAACCTGTGCAAATCCTATGGTATAGGCACATTCGTAAATCTATCAGACTGCACTCATTCATGTACTCAttagtatttttcttaaaaattgaGAGGGGAGAGCAATTTGGCCTGAAGGGGTAGATACAATGTTGAGAATAAAGGTGAACAGGACAGGAAGAGAAGTATTAGGCTGGGACAAAGTTGATGTGAACAGCTGCAAAAGTAAATCATTACAGTTTTTATTAGTGGAAAAGTTGGGAGCACCAGATAATTAAGTAGTCTTACTAGATGAATCTTTTGTTAAAATGAGACTCTTACTTCAATAACCTTATGATTTTTTAGCCAAGcttatgttttttaaaatttcattttctttttcacgcTTTAGAACTggtaaaaacacaatttctttaGTCTGTTTTTACCTGCTCTAAGCTTAAAATATTCTTACACTGATGCTAGAGATTGTCCACAATGAAGGCAGACACCACAACTCATAAATCCTTTCTTAGACTAAAGCTGGGACTACTGAAAGCAGCTGCTACTACCAATTGTCTTTTGTAGCTAGACTTGAGTATAACTTTTTTTGGTCATATTTTCTCCCCCTGTGTCTTCCTAAGAAGGCTGGGGGGAGGGTGTACAACATGAGAGCAGTTTGGTAGGCATCTCATACCCAGACAAAGTCAACCCACCATAAGGCATATATTATTTAGAAGTAGGAGGCCCCTTTTGTTTGTCCTGTTTTGGTTGGAGTATGTACTCTGGATACATTTTCAGAATTTCCCTATAGACACAAGAACTAGGAACTTGCCTGAAGCTGATTTTCTTATTAAAGGTTCTCTAGCAAGGACAGCTTTGTGTGGAAGATTAAATGGAGCTATACTCACGCTGCAGTTTTGAGAATGGATAGAAGGCAGATCAGTCAGAAGGAAACTGGAGGACATATGCAGGGCAGGCTTTGTGAATGACGTTATGACCATCTGGAGTAGTGGACAACAGTAAATATTTCTAATATATAGCGTGACACTTTCAGAAATAAGAGTGGTATTAGAAAGAGGGAAGGACATCAATGATGGCAAGGAGATTTTGATAGTAATATGGTAGATCaaggggaggtggtggatgaaGAAAGCAAGGACGAAGCAGGGCATGGTAAAGACTCCTTGGACAAAGTAATAGCTCCCCATGAATGCAGAAATTAGGATTAGCAtgaagagcagaggggaagatgGAAATACTTGTATTTTTGTGTTGTAGATTTGAATTATTAACTTTAAGTATTTAGAATTGAAACAATCCTGTGTCACTTACCATATACATACTGTTGCAACAAAGGCAATTGACCTTACTATTATTGCTTTCTCAGCTCAATAGAACAGAATGAGCCTGAATTGATATTTTTGGAGTCTTGAAGCTTCCAGTACTACACTGTGTCTCTGAAAGAGATAAAgtgaaaaagatttaaaatgacAGATTGTTCTTCCTTTTGAGATTGATTGATTGATGAAAGCTAACAAAATATTCCTTACCCAGGGAATGAAAGAACCACTGATGGCACATTGTTTTGGCTACCTCTTTTCAGATGCTCATTCGAGCAAAGAACGATTCGTCTGTTTGGCACTTGTATTCTGAGCTTTTGAGGAATATAGATATATTCAAATGacattaaaagaataaaagtcTGAAGTGGACTCCGAGAGTTTATTCAGAGCTCATTTACCCTTTCTGCCCCCGTGTAGAACCAGCCGTGTATATATTGCTTCTTTGTTCAGTTTGTGCTTCAGGACCTCTCGAGGTGGACTCTCTCTTCCAAAACTTGATCAAGCAAGTTCTGTGGTTAAAAATTTCCACTTTCAGAAATTTGCTCCTAATCCATAACCTGGGTCCTTCCCTTTGCATCCAAAGCCCAAAGTTTTAGTCCTGTTCACCATGGCCACAGcgaaaagatttttctttttctctttgtaacaGATTTTTACCTGCTCTTAACTTAGAatttcttctccatctccttcttTCTCCAGACATTTTCTGGAAatctcttttcttccactttccAGCAATGAATTTTGATCGCTGTTTCCATTTCAGACTCAATTTTAGATTGTGTTTAGATACCACTCTGAAGAaaccacagaaaagcaaacccTGGAAATAAGCCAGGTGGTGTATCTGATTTTTCTAATAACGTAGTATTCTGAAGTCTCTGTCTTTGGTACTTAAATTCTCATTGCTTCTTAGGGAATTTCTAATGTTAGTGTTCTGGAGCAGATGTGTATATATCCAGGTAAGTAGGTTGTGTGTTCTGTTTGTCAATATGCCTTGGATGTTTGGCTGCAaggagaaaattatttcagtgctAGAACTTCTCATTCTTTACTAGTTCTAAGCTTTTGTTTGATTGAGATGCagtggattttatttatttatttatttacatgctGCATGTCTTTGCTTGTAAACTTTGTTGTTTGGAAATACAGCATAATATTCCATGAATGAGAGAATGAGTCAACACATACTAACGAGGAATTCTGCTTTTTAGCCAGCAGGAATGCAAAAGGCTGGTCTGCACAAAGTAGGTCTAAAACCTGAAAAAATCTATTTTGAGAGAATAgctaatttagttaactttgtttccttgtatttgttttcatagGGACTGGAAACTTGTTACAGTTGACAGAGATATCAAACCTTTGGTTCGCTCCTCATTACAGGATTCCCATCTCGCACAATGTACTCATCCCTTTCAGACACTGATGCTAGACTTGTTTTACTAGCACAgtattcattttccttttttttttcctttttaattttttgttataACTCATTAGAAGGCACTAATCAGCTACTTTTGATTCTACTATTAGTATCTGAACCAGCTGTGTTTACCACTTAGTAAACTAAATACGAAAACTCTGTTGGTTTAATCTTGGCAACGTTCATCTTTAGAAGGATCTGATGGATGGGATAAAATCAGATAGGATTTGGCAGTATGCATTTCAGGTTCACAGTATTTCTCTATCCAGGAGCCATGCATCAGTTCCTCAGAGTTTCCTGTTCAATTAAAGTTATGTTCTGGCTCTGAAGCTGAAGAGGCGGATCTTGGATAAAACCCTAGAAAACAAGACTCTCCCAGTTCTCTGTGGATAGCAGCAATCCTTTAATAAAGGATCAGAGGAATTTTA
>XLOC_000423.TCONS_00001272
ATGAGAGATAAAGCTTACTGTAAGAACAGAGCTCTAACACTGCAATATTTCATGTGTTGGGTCATATACGCATTGATGCCAAGACATTTTTTATAATCCTCTGAGAACGCAAAAAGCTCTATAAACAAAAGTGATTTACATGCTTTTTGCAGTTCTAACACACTACAGAGGAGGTACGAAGCCTTGTATGCAGAGGAATTCAACCAAGGAAAACACAGTAGAACTCCATCCTGCTATTTAGTTATACCCTCCCAAGCTGAAGGAATGGAGATGTCTCATCGTGTAGGAATTAGGATCTAATCAGAGCAGGAATGAGCCACATATGTTCCTCACCACACAGTctaaagctttttttgtttgtttgttttggaagcCAAGTAAAAATTTCAGAGGGAAATCCTCTATTTAAGGATTTTCATGCCAAATGTGAGCATCTCTCCCCAAGACACGTGCCACCAAAAGTAACCTCCCAGTGCCCCGGAgcggagagagaaggaaggctaacactgcacagagctgtcTTGCTCTGGCCAGATCTAGATGTGTGAATGGGACCTGGACATGAACTCAACTCACTCAGTGAAGAAGATGGTCTCTAGCTTCCATTCTGACCCTATGCTCACAATGAGGAATCATGAGACATGAGGACTCTGGGCTTTAGGTGTTGGGCATCAAGACAGCTGAGCCTGCACCTGACCCCTCACCTCCATGGCCCAGACTGTCTTTTCCTGGGAGTAAAGGCAGAAACCAAACGCTTGTGCTTCACCCAGGAAGGGACAGGTGTTCCCTCACCAATGTCACTCCCTGTTTTTCTGTGATCCATATTTTGACTTTGCATGTAGAAGAACTGCAGGAAGTAATGACCAAACTGTTTGTGGAGGGAACTTGCTGGCACAAATGATAATTACTCAGTGGCAGGGGATAAGTACATAAAAATACTTAAGTTCATTGCTCTATGTCTTTTAGCCAAGCACCATGTGTGTCTTCCcctccaacactgaacacaTAAAGGCCTGATGATGTTTTCATGGTGTGTGTGAAGAGCATTCAGACAATCTGCTGGCAATTCCTCTTTTTATTATGACAGCTACCCTTGGGACACCACAGAAAACAAGTCtaaaatttaacagaaaactGCATATCTACTGCCATAGATAGGCACAAACACATCTCTTTCATTGTAGCACACAGAACAGAATCAGaagcctcctccctccccttctttcttattttggaCTATAAATACTTTTCTGTCAAATAATGACCTACGGGTTTCTTGGAgccagaggaggagggagaaacaCAGAGATGGTAGGAAGAACTGCTCTTTTGCCAAGAGAGAACGATGGTTCACAATAATGCAACACTTTTTGTACAAGCCAAAGGGCGTTTCTCCTTGGGGAGGTGAAGGGAAAGGAGGCTGCACTGGCTGCTCCATTTTTAAAGATGTGTTAAGCTCTCCTGCTGCCCCGCTTCCCCCCTCTGTGTGGAGGCATGGTGCTCACAGCTGCCGTGACTCACTCCCAGTCCCAAGTGGCTCTGGCTGCACAGGCCAGCATCAAGgctattttaatattaaaagctCCCGTTTTTCAGGCACTGAGCTCATGGAGCTTTTGCAGTGGTAAAAATAACACACTCGAGCAGCCAGGTATTTATCTGATCTGTTGTCCTTAGCTCCCCATAGGATTAATACAGAGAAGCTTGGCATTTTCATTAACACTGCATGAAGAACTTGTTTGTGTCAGGACACTCATGCCAGAACCACCCCTTGGAAGGGAATGAGAATGTCCATACCGCTCATCCTGTGCAAATTCAAAACAGAAGTGGGGAAGCTCACACTGCCATCTCCATGCTTATTATTTTGCCTAATTTTCAAGTACTGCTGGCAGCTATGCAAGCAACCAGCACACGAAAGTCACCTCCCTCCAACAAATCCAGAATAAACAGCTTAGGGCAGGAGACTGATACAGGGCTACGAAGAACAGACTGTTCCTATGACACCACTGCTGTTTGCCAACAGCTGCATTACCAAAGCAGCTGAAATGGGTACTGTCCCCAGTCCCCTGTGGAGCCCAGGCTGCATGGTCAGAAGAGCAATGAGGATCATGCAGTCCCCTCTTCACTCTCTGAACCCCTGTGAGGCATCAGATGCAGCAGAGTGTGAAGAACAGGGTCATGGCACTGTGTGGCCGCAGCCCAGTGACTGCCTCCAGCCAGCCTTAGCAGAGGtgcctgcagggagcagtgTGAAGCTCCAGTTGTCACCTCACACTGCACCTCATCCAACAAGCCCTGCGTCTCAGAAGAGCtttccagctcctctgcagagcCAGGCTAAACGCAGGCTGAAGGCATCTTGTGCTTTCCGGCCTGTATGTCTCTGCAACGTCATGTGTCACTCTGCTACTGGAACTTGAGCAAAAGCACAAGCAGGGTGAGctacctacaggtgctcctgcCATTCCCAGCTGGCCTGGCCCAACTGAAGCTCCCCAACCTTTTGTGCCATATTTCTGCAGCACAAAGCTTTTCTTATGAAAACCTTTTTCATACAAGAAAGGATATTCTTTTCTGATCTAGGCTGTCATTATTAACAATGTCAGGATAAAGTTCCTCTGAGTTTCTCAGCTGTTTGCCCAGAAAGCCTGACACCTCACTGCATCAATCAGTTTTGTGAATAGCATGTGAGAGCACATATCcatctctgtatttcttttctacAAGAACACAGGATCTGAACTGTTCTACTTCACACTGCAGAAGCACAAACGTTGTGAGAGTGGAAACCAGTCTTGGTCTGCTTTACTAGCCctgaaaatgctgctttaaTTTTTACTCCTCTGCTTTCTACTTTTCAGAGATAGAGCAAGCCAGTACTGGCAGGCTGACAACCTGGACAAGGCAACCTGGAAACCTACTAGAATTCCGCTGTTGAGGAGCAATGAATACTAGATATTGCGTCATGCTTTGCTGAAAGCTGTAGAGATTCTGTAACACAAGTAAGAATGGGCGGTGGAGAAAACATCTGGTTAGATAAACTAATCCGAAATACTTTATCTGGAGTTAGCCATGTTAAAATCCTCTCATCTCCTATGACAAGGTGTGTTCCTCATCCACTCCGCATTTACCATGCTGCTGAGCACACTCTtctctgtctctgctgctcAATGTGTACGGGCAGGCAAAGTCAGACACAGGAATGCGGCCATCGTGACCTTCTGTGAgaggcacagcactgcccaacTTGCACAGGGCGCTTCCCGGCCCTGCCtgacagctggggctgtgggatgtcCGTCTGCCTGTCTGCGGCTACACGCACTGGTGCAGGCAATGTGAGTGGCAGGCCTGGACAGGAAGGCTGCCTCGGGTCCATGCGCAGTAGGTGGTACGGATGCACCGTGGGACACCCCACGCTGCTCACAAATGCAATGTGTTGCTGAACTCaagttcaaaaagaaaataaaaggaaaattttaaTCTAATTTCacgatattttttttttactacagtACATAAAGGAGAACGTAGACTGGAATACTGTAATTTCTTATTAAAGCATGCCTTGCATCTGCTCTGCTCAACAGATGCACTTAGAAAGTGAGCTAATCATTGTCACAATGGTGTATATCTGAGCTTTATAAACCTGACTTGAATGAAGCAGTATGACTGCTGTTGATCCTCCCAGCCCACAGAAGGATCAGAGCCAGCAACAGGTCCTACAGAAATGCACAGTGAGGCAGCCCATGCCTCCAGTGCCTTGTGGCCCCTGACAAGCATGAAATCCATTTGGGCTGTTCGTTGTCTTCATTTTGAATGCTCTGCTCATCATACACAGTCATAACTCACTCTTGTACGTTTCTGCTTTCCTGGTGTGCTTCCTACATCACAGTCAAGCACAAACAGTTTATGCAAAACTTTTCAGATGCATTTACAGAACATCCTGGTCAAAAGATGATCGGTTCATCCTGGTGATGAAAGAAGCCTCACGGTTGGCTTGGAAAGAATTCTGTAATCCAATTATTTTTCCACCTTGATTTAGTGAAAAGCAGAAACTCAGTCTTATTGATAAAGTGGTTTTAAAAGGACCATACTTAACCACGGTCTTCAAATTTAATTTATTCAAGGActtaaatgagaaatatttgATAAAGGTGATATCCTGGAGCTAACCATTTTGGCTAAGCAGAGTTAAAACCATTTAGCCATCTCAGATACGTTTAAACCTAATTAACTTAAACTGATATTTGACAATGCCTTAAACATTTGTTAGGGAAGGCTCATTTTGCCAAGATGACAGAACTCTATCCTCAGGCGGTTTCTTAAATGGAGCTGCAGCTTGAGCGATGGCAAAGATTTCCAGGGCAAGCAGGAAcaagaaatgcagaagaaagctTGCTCTGGCTTACACTATGAAACTCTGACCAGATCAGGGTATAGCTACCCACAGCCTTGTCGACCAAACAAGGAGCGCTCCTAACTTACCCACAGCTGCAGACTAGGACAAGCATCCAGCCAGCAGCTTCCTGAGAGCATCATCACAGGTACAGATCCAAGTCTGCTGAACAGCTTAGCAGATCTGTCCTGCTATCACAGGAAGCAATAGGTCATCTACGCGCTGATTTATGTCATGTTCAGCGATGGCAAAGAGGTATAGCCAGGATAAATCCTTAAAAGATGGCAAATCCATGTCCGTATTTGATGCAAATTCCTTTGtaagtatttcagaaaatatttaacatttgcATGCACAGAAAAACCCCTGCTGATAGAGCTCCTCCCAAAAAATATCCCATTCCTGCATATACAAATGCATATTCAGGCCCAGAAAATGCTGGAAATCCAAAGGGATCTACAGAATTCTTTTCTAAGATTGGGAAATATTTGGGGTTTAAATCAGACCTGGAAACAGCTTCTTACTGCTGCATTATCCCCAGAAGACCCTTAAAAATGCTGTTCTACACTCTGCTTGAAAAATTatgcactgagaaaaaaaaaaaggttcaaaATGAAGTACAGAGTGTGGAATCAAACAAgctgaaacaactgaaaaaaaagtcagctggAAATTACAGATCTAATCTAAAGCTCAAGTGAAATCAACAGAAAAAGTCCCACTGATATTGATGGACTTTGGCATTTCACAAGGCCTTACACCATGTGTCAGATGGCACGAAATACGTATGTCCATACACTCCTTAACCTCCTATTATGCAGAGGCTGGGTGTTTTCTAACATAGCTATGGGATTTCCATCAGGGAGTGGAAAACGATGGAATATACTCACGTGCTTGAAGAGCCAGAGCAGGACTTAGAAATTTTGCCTCAGTTCTGACACTTTCCTCACCCAGTTTTTATTCCAACTCAACCCTGCTCAGACGCTGCCAcgctcacagcacagctccataAAACACACGGTGAGCACTGCGGGTCACACGCATGCAGCACGCTCCCTGCTCAGCCTCTATAAGTGCTCAATGAAAGATGATGGGCTAACAGGGCTTTTCCCCTGACAGTTACCAGACAAGAGCTCAGGAGGCACAGCCACCACTCCTCCTCCTGTCAAGGACATAAATCCTCAGCAGGCCCCAGGGAACGCTTCTACCACTGTCAGCTCCTGAGCTCCAAGGAAGCCAGCAACAAAGCCAACAGGTTCACACAGGAACTGTTCTGTTTTGACAAAGtctgagggctttttttttttttttttttttttt
>XLOC_000424.TCONS_00001275
GCCGTGCCTCTCCGgcaccgccgccgccaccaccacgTTTCTgactctttttattttttttttattttattattattattttttttttttacgacAAAAATCGTTTTTCTTTaggtttgctttcttttagCCCTGGGGTTCGCCCAAAGGTTCCTCGCCTCTTCTGGCAAGGAGGGCACATTTTTTGTGGAGCTGTTCCCCGAAATGGCCACGGAAGATCTGGCATCGTCATTACCGATTTCCTGTTTCGTTATGCAAAATGTATAGAGTGGAAATGCAGCAGTTGGTGCCAGAGGTCGAAGCGTTCTCAGCGGGGGAAAGACATGGTTTTCAGACATAAGAGGGGGATTTACTGCACGGATGATTTATTGTAACTTCTTGTTTCCAGAGTTATCTCTATAAAGTACTTTAGGAGCTTTCCAGCATGGAAAAATTCCACCAACTTTTAAGAACAAGCCCGAAGCAAGATGGCTTTGTGGCTGACAAGAGAGACTGCAGGCCCTGGTTCCACTCTGCAGCACATGGCCTGCACAGGATGTCCCAGGGCAAAGGGGAGAAGGATGCTGAGAGCACGCCTTGGTAAGCTAGGAGACCTCTCAGAGTTTCCTAATTGTCAGGCCCAAAGGCAGACGTTGCACGtgaaaaactgtgtttttcAGATCTTTACATGCACAAGTTTGGTTTCCTTTATGATGATTACAGtgcctttttgttttcactACGGGAGCTCTTTGGATGTGAAGCACACTGTGCTAGCGGTGGGTTAATTCACCCCATTGCACCCAACAAGGACGGGAGCTGAGCACCCTCCAGGTAATGGGAATTGAGCAGAAGGAGCTGCCCAAGGTCACTGAGCCAAGGGCTCCACCAGCACTTCCTCATGTGCAGGAACCTCTCCCAGTGCTCATGTGTGGGGCCTCATCAAAACTTCAGTCAAGGACATGGGGTCACCTCCAAGGCAGGGGCTCGGCTCTGGGTCCAGCCCTGTGTGCAAGGCATTAGACCCTGCCAAAATGCAGACCAGAAAGTACATGCCACCCTCACTCAGTAAGATGTATTTCTATCTGAAGTCCTCCAATTAGTAAATCAGAATGTACATTTTATAGTGCATGGGGTCCGGCAGTACTGGAGTAGGGAGCTGATCGTCCCTCTGTACCtcaagcactgtgttcagttttaggcccctcactacaagaaagacagtgagGCCCCGGAGTAcattcagagaagggcagtgatgccgtgaagggtctggagcacaagtcttatgcaGAGTGGCCatggaactgggattgttcagcctggaggagtctcaggggagacctcatcacttTCTGCAACGACctgaaaggaagctgtggcaAGTCCACAGCCTCCGAATGTTCTTCAGATTATATTTCCACTGCCTAAAATGCATCAGCAGCCATGCTCATTTCCAGAACGGCTCTCTGAAGTACAATGTCCTTTCCAGAGCCTGGACAATTCCCCTCTGAGCTGTCCTCCAGCACTTACTAACTTAAACTTAATAGAAACCGCAGCTCCCAGTGGCAGCTGTCATCACAGCAACGAAGTGATTAGATCTGCTCTGTTGCCTAATCACAGGACGAGATGTGGCATGCATTCCTGCAATCTGCTTAAGTACTCCCTATCCGGATCCTCTGATTTCAAGGATAGTCTTTGGGAAATTATCTTTAGagtaaatcattttttttttttaagtgcactTGATTAAAGCGAGGCATCTATCATATCGCAGAATTATTGATTATGATAAGCACTTTGAACTTACCCAGTGTTTTTCATCTCAGAATCTCCTAATATTTTGTTGCAAGTGGAAAGGATTATTAGTCCCACTGCAGATTGAAAACTTGGAGGAAAACTGAGACTCTACATGATTCACTGAGGATACTCTATCACATGGTGGAGCAGGACCAGTGAGCTCATGGCTTTACTGTCCTTGAGGAGGTCTACAAGTGAGAGGCCTTTTGTTGCATTTGTTTAGGATGGAAaccagaagtcttccctgcagaTTTTGGGTTCAACACAGTTTCCAGTGTGATTCTGCACCTGTTTTCTGCTCGAGAACCACTGCCTTCTGTACAGGAACCGGGAAAGGAACTAAGTATTACAAGGGGGAAGGCATTTAAAAAGACTGTATACATCTCACTCATCACTCATACTCATGATCTTACTTGACCATCAGTATGTGCTTCTGTTGAGATATGTCTACCTTCGTGTCAAGTTTTGGGGATGGAAAGCTAAATCTTCTCCCTAACCAGTGCCTGTCTTAATGCCTTTCAGCAACTGTGTATTTACCTACTTGAAgatgtgctgcagagctgtgggccTGTATCCATCTTCTGCGCCTGTTCTGGTCTGGGACATGTGGTGTGACCAGAATTGGACATCCAATCCCTTCCTTGTCCCAGCACCTCTTCTTTTAAGTGAGGTTTGGCTGGAGGTGCTGCTCACATAGCCACATTCTGCATACATTCTCACAGCAGACAAGATAACGGTTATCACTGGAGCATACACAGCTCCACACATCAGTAGAGGCCCTTCACACCAGAAAAGGGATTCAGTGGTTCCTGCTGCTTTATCTCATCTGCACATCCCTCCtacttttccatctgtttcACATCCCGTAGTCGGGAGCTGAAGAAAGTAAGTAGCATTCTAACAAAGTTGGATCAGAAGAGAAGTGTGGTAAAATTTATAAGATCCGTGTAGATGGTTAAAAGTTGGTTCAAAAgaagttatttaaaattatCCCCACACCTGGGGAAGCTGGAAAGGATCACTTATTTCCCCCCCACTCCATGCAATTTTTGGTCAAGTACCAGGAAGccacaaaactgaacaaaaaatCCAGTGGTCAAAAGCAAAGGGCAGTGACTGCAACTGCACTGTCCTCTCCTCCTCTGGACTGGTGGGCCCTCCTGATGGCTCGACAGAGATCAGCCACGGTCCTCGCTGCTCTTCTCTGGATCAAGGGATCTTCCTGTGCTGAAACCCAAACCAGgactttaaataaaagaaaaatcggGCTTTGGGGCGTGCCTACTACCTATAGtaagaaaaaaccaaacaaacataGCAGCATGTGCTACAGAGAAACAAGGAACTAAAAGCATGGCATACCAGAACTTGTTTCACTTACGCAATTCTGTTTGAAAACGTTCTGGCTTGAGCCAAGGGGTGAGTGATAGCGAATTGATGGGAACCTCACCCTTCTGCTGGTAAATATTCAGCGAGAAGAGAGGTGGAGTCCATAAACAATCAAAAAAAGCTCTCCAAGATTGCAGCATTATTAAATTATTACAGTCTGAGCAATTTTTAAGCAGTGCAAACATTTGCTTTCCATTTCATGGCTGGCTGTTGCTGACGACGTACGCGGTCTCTGTGGACACAAGAGCCCCCCCactctgtgtttgctttttggttttcaCGCAAGAGGAGGCTCAGCGCCCGCATGTAGCATTACATGCACAAAGctatttgcttttctctgacGTTCAGGTAGTTTTAAATGGTAACTGTTGCTTTACATTTAATTTCTCAGGTAAGTTAAACAAACACGTGCCACTGACAACAAACACCGCTGCTCATGGCTCATTAAGTCGTGTTTCCGAAGCAGGTAATCCTCTGCCTGAACACACAGCCGCAGTGGGGTTTATGAGCTGTGCACTGTGAAGAGGATGGGAGCACAACCAAAGGCCTCGGTCTTCAGGACTTCTGCAAGCAGCAATACTTCGTCAATTCAATCTCCAGTTCAAAAAATGTGTGAAGGGCACAGTATACTCTTGTGGCAAAATACtttgaggaaagaaacagaactggATGACGATTCTTGCAGGGCACTCCAGACTTGGGAATAGACTTTTCTGAGAAcatcccacagctgctctgcagttttTCCAGCGTCCTTTTGAAGATGTGTGGAACAATTTCAGTGTTAGTTCTTCGACACAGACATTGAAAACTCTTTAGTTGAGCTCTGTTTTCCACATCAGTTTAGGTATGTATTCCATTTGGGATATGTGATCTTGTCTCTTTCGCCTTTTGCTGTTCCAGGAGACAGGTGCATGCCTTGCAGACAAGCACAAGTGCTTCACTTCTGTAAAAATGTGTTGTCAAATAACACACTTATGGATCTAGAGCGGTGCTGTCCTCAAATGTGCTTTCCTTCCACAGCTATTTTCAGAATCCACAGTTAAAAAATGAGCAGCTGAAGTTCTGATAATCCCAAGCTAAATCTAAATCATGCTCATAAAcctaaatataaaatgaaaggcAAAATATGACGAGCAGGGTTTGCGTATGTCAGCTTCATATGCAAAATCAAACAGGaaatggaaaacaagaaaatcatcCTCAAGGAGACTCTAATAATTCTGAAATTTgggtttttatctttttctttttttctttttttcatttgatccTCTTTAAGGATTAATATAGTGCGTCAGGATGGTGCCTCCTAAACAGGCAACTTAACGGACCGAAAACAATGTTAAAAGGTCTTATATCACAGTGGAATGATAATATTGGAACAAGAGGGAGAACGAAAAAGATTTAACAGCAGTTACCTTTTCTGTAACTACAGTACTTGATAATGTCAGACAAGAATTGTCCTGACTTTCTCTGAGGTCTGAGATTGACCTGTAATTCCAGTGGGAAGGAGACACAGAAATGCCATCCCACACTGGGTCGTAAGATCTCCTTCCAGGAATGCTCCTGGTTTCTCCGCCCCAGTGCAGAGTGTGGACAGTACACATGATGATCACATGATACAGTGGTGGTGGCTGCATCTCCAGGCAGTGCAGAACCCCCAAATCTGACTGAAGCCACAGAGCTTCAGTGCAGGCATGTTGATGGCACCCTTTTTCTATCCCCAGTGTCTGTTGAAGCATCTCCTTCCAAAAGCGTCCGTACCTATATTCAGCTGCCTTCATGCCTGTTACCTGAGGTGCTCATCAAACCAATTGCTGTGAAAGGCTATCTCTGAGGAGTTCTTTGGCTCGATAATCTGTGGGAATGTTTCTAAGAGcccataaaacagaaaaagatggTTTGTTCAAAGACCAAATCCCTGGCAAGTGCATCCCAGGAACTCCACTAGTTTTTTGGCAGCTGGTCCCGCTGGCCCCATGgatgctgtgccaggtgccagGCACAGTGCTGTAGAGCACACACAGGTGTTCTGGCCTTGAAATGGAAAATATCATTGGAACAGCGTTGGCAACAATCCAGACAGTTCGAAATAGGATTAGGAATAGGCAGTAGTCCTGGGAGTCAGGGTAACTCTTCCTGTGCCACAGGGCTGTTCCCCTTTCCAAGTGCCTGGGTTGTTGGCTCATCCCAGTGCAGAACCTGAGCATTGTCttcttcttcttattattttttttattgtgaacTAATTCCATTGATGAGTTATTGAGCACGGAAATAAGTTATCTTAGCTTCAAGTTCTGGCAGCTCAGAACAGGGCACTGCTTCCTGCTCTGTCCTCACCAGCACCATCATCATGCTTGAGGTACAAATATTTATGTTCCCATAAGAAGGCAACCCTTGGACTACAATGACTGCATTCATTCCTGGAGATCATTTTAATGAGCCCGAGCCTAACAAGGTTGATCTGAAGAGGAGTGAGTGCCTTTGCCATCTTCTGGAGGGAATTTGCAGCTCTGCTTCTTTTTGCCTCAACTAATCCTCGTTAGCTGCTCATTCTGCTTTAAGAAGTGTGAGCTGGGATAGGTGTATGTCAGCTGGTAGCAACATGGCATGAACACCACTCTTAAGACCAACATGTCTTCAGAGCTAAAGATTTATCTCCTTTAGATAAGTGAACAATGCAGCAACAGCATAACAGCTCAAACAAATGATGAAAAATCTAAACAGCACTCCACTTCTGTGTTGCTGTATTAAAAACAATTCACACATGCcatcaaaatatttcttctccttgtcattttcttttttttttaacagacaaAAGTGATTCTTCCTCgaaacacagccactgctcacacacacgtatatattttctcctgaaaacaaAGACACTTCTTTGAGTGTCTTTGTGTGAGTGAGTCAGGAGTGAGTCAGGGCAAATTCCTCCCTTCAGATGAGAACACCTCGTCAGTCTCTCGGCCCAAAGAAAGTACTTGCCCCCTTTTCCTTCCTGGAGAATTGTATCAGACCTACCTTTTTCTGTTGATTCATTCTGAGGAAGTTACTAGCTCATGGCCAGAATCTTGCTTGTGACTTTGCATTTTTTACATGGCCCTGGTGTTTCAGAGTATTTTAACTGGCTGTGTGCAGTCTTAGCATGCTTTGGCGCTGAGTGGGTCCCTTGAGGCCGGGGGCCAGGCTGAGCATTTCCCTGCAGAATGAGTCACTTCAATTCCTGAGTTTGCAGTATCAAAGGTCATCACTGCAAAACTTTCCAGAACAGCCGAGAATTTTCTGGAGAGCGATGGGCACATGTGTGTGCACAGCTGCGAGGCTTCCTTAGGAAGGATGAGGAACCACGCACAGGTGGTGATCTGGACCTCCGTGAAAGCTGATTTCACCAAGGACATAAGTGCTGGTAATGGCTCAGGAAGCAGGAAAGGGCTCTGGCTTatactcatttattttattgctgGTGTTAACATGCTGGTGGGATAGAAGACCATCCTGTGGGCACTAAGTAACCAAAGTTAAGTAATGACTCAGGATTCCCTTGGGGGCTGTTAGCACGTACAGATGTCTTCTCCCCTTTTTCACatgatttcaaaataatttattttaaatgattgGGAATACCTATTAAGGAAGCTGTTCGTTAGGCTGGACTGGCTGAGGTTCAGTGCTTCCCAATTCTGTCCTTTGCGTTTTGCATAGGATCACTTCCACAAAATCCTTCCTCTcttcaagagaaaacaggtaCTGTAATATttatcattacttttttttatcactgaatcattaaaattccccccccccagctctgtATAATTTAATAAAACCCCATCATAAAACTGTCTTAGAATGTTTGCTAGGCTGGGTGAAAAGGGCAactcatttctctttgaaatgagATCTTGTTTGCAGCCTCTGCAATCTTCGTACATGAAACTttacaaagcaaatgaaaaataaaatcatttgttCGTGGAAGAAGTTGTAAGACGTCTGCAAAACTTTGCAAGTGTGTGAAAAGTGAATTGTTTTGGATGTCTGTGGTGGAGAAGTGAAAGCTACATTGTATTAGCCTGACGAAGAGATAAAGAAATGAAACCGGGAAAGACCTTGCAGAGTAACGCCTGTAGTTTTATCTCTGTGCTATTACAGTATGTAATAACTGACTGTCCGCAGAGAGGGACAGCAGCCATGTCGTcactgctggtggcacagaagGGAACAGCCTGAGAcacaccagcagctctgctcagttGGAGAACAGCAGacctgagaggaaaaaagaagaactaTCCATGAAAGCACTTTAGATTCCACGTGTTTGatttttcactgtatttataAAATTAAGAAAGCAATCAAAATAGTTAGAAATATTGTTATGCCTTTTGCTAAACTGGACAGTTTTCAGAAGGATTTTGTGCTATTTGGAAGTTTCTGGATGACAGAGATGGGATGTGGTTCTTTCCCACATCTTTCCCACACTTGGCCATACACAAGTGAGAAGGAAAATACTTCGGAGGTTTCATTCTGGTcaagctgctgctggaaaatgTTGAAGAGAAGAAGAGTGATGCTGCTTGCCAAACTTGTGGGGTTGGGAGGGGAGAGGATGAATGGAGATCCTAGCAGTTAGCCACACTCAGACAGAATAACCGTCATAGGGCTTCTCCACTGGGACTCACAGATAAGCGGTATGTTGATCCAAGATATGGATTGTTTAAACGGGTTGAGAAATTTAACCACAAGATGGAAACTGGCTCTGTTAAGCGCAGGAATAGCGAAATGCTGTGTTTGGCCTCCCATAATGGCTGGAAATCTGTGGCAGCAAAGGATAACATTTGTTTTACATTAAAGGACAGACTGGGTTTTGAAGCACAGCTCACAGCCCTCTGACGCCCAGCTGGTGGCGGGGCTGTGCTCCCCGTGCTCTGCCAGAAGGGCTCACGGCAGGGTTTGGTCTGGCTCCTGGGAAAGGAGAGGCTGCTGCATTTCTGCTCTGTCCTGAGTCTGGGCTGGCAGTTGGCTGTATAAGGTCTGATGGAGCCAGGCATATGCAGTAGGCCATACCTGAGGTGAAAGCTCTCACAGGAGGGTCAGAGTGAGCAGAGGGAGCTCAGACTGCAAAATGCGCAGTGTTGGGAAACCCGGACCTCTCTGGGACAGAGTTTAAGTTTGGGAATCAATATTCACTCATCCAGTTGGCTCCAAGAGGGACCTGTAGGCCTTGCTTTCTCATCTGATCTCTCGCTGTCTTTCCAGGTGTGTCCAGGGAGTTAGGAGAAGGCCTCATGCCCTGAGCATATGCGCTGGCCTGTGACCACCATCATTCTTCTCAGTTGCATTCTCTCCCAAGAACATTTACCCTGCTTGTCACCGCCCTGTCCCATGCCCAGCTCCTCAGAGGTGACTGGAGCAGGACCTCCAGGCGACATGGTGAGACCAGGCCTCATGTCTGCTGCAGGGACTTCTGGGGCTGCAGCAAGTagctgcactgccagcacagtGTACCAAACAAGGTGATCCTATGAAACATGCAGGAGCAGTAGTGCCTGCTCCCCAAGTGGTATTTATCTCAACACGAAGCAGAATCCTGTCTGACCGCAATCACCCCAGTCCTGTGACGCCTGAGCACTTGGGGATACCCCCAGCACTTCATTTGCTTCTGCTccactgttctgctgtgctctgaaCTGTTTGCAGAGGGTATATAAGAAACAAGGGCCACAGGAGGATTGTTGCCAACACTGTGCTTCCATTCCATGACTCGTAGTGAATGTTTATGCTTTTGTTAGTACCTATCCAACATGCAATACCTATTAGTTTATGTTTTGCAAGTGGAAAACCTTACTTTTTTAATACATGTAAGTaataactaaaataaaaatgccacttattatttaaataacttATTCAAGCATAGTTGCTGATGGCACCTAGTACAGCGATTACCTGACATTCCTCTTCCTGGAccatatttctgttcttttaaacTTTACCTAACTTCAGCTGTTTGTCCTGGCAGTTTCAGTATGAAAACAGACATTTCAAGACATGACTGCTGTTTGCAGGTGGCCAGCTTGGTGCTTAGGGTTCTTCTTTCAAGAATGATGATCACTGAATACCTTTATCTTACATCTCTTAGGGTTATGCTTTGGACACACATAAATAAACgctgaaatacaaaataagagCATGCAGGACATTAAATTGCGTGCTCAGGTGCACGGCTGCTTCACAGCACTGTCTCCTCAAGTGTAGCCTGATTAACACCTTCTCACAGGCCCGAAACACTGAGAAAACCAATAACCGCTTACGTTTTTACAAAGCTGACTTTAAAATGAGAACTGGAAAGAAACGAGGAAGTTCATCACTCATCAGAATGGGCTTTAGTCACCGAGAAACACATAAATGCTGTGAATGCACATGATAAAAAATAACAAGTAGCTCCTTGGTGGGGGTTGCAGCAAGAAGCTCTGTGTGACCGTGTAGCTAAAGCAAACTTAGCTGAGGAGTTTCCTAATTTCAGGGTGCTCAGCTATACATCTTTAGTAGCCCTTTCATATAGCGCTTTGTTGTACACACAGCACATCGCATTACACCTTTGGCATCTTTCTTTCAAACCTAATTCTAGTCAGGAAAGAGGGAGACTCACATGAATTGATGAGAATTTCCAGATAACAAAGAACTGATGTATCACACTTCTATTTCGGCCATTGGATATAATTTAATATAAACAGAAGTCTCAGTTCTGGAAATGTTTAGAGAATCATAGTAACTACCCTGGAGATTTAGCTGCAGGCAAACAGCAGCCACTCATTTATTGCACTTAAATGAGACCCAACAGAATGTCTGTGGCTATTGTTGCCCATAATGCAAAAAGTGACACAGAGGCTGCTGGCTGAATTTAATCCCCTTTTCTTTGGCATTCAGACTTGCTCTGGATACTTCAGGAGTTTCATAAATTGTAGATTTCAGCGTATGCAATTCcaaccccttcccccccacacacTTAGAAAGTGCTCACAGATCTGTAAACCACGCATGAAATTTAAGATGTGATACCTGCTTTATAGAAAATCCTTCCAATGTCTCCCCCCAAAACCAGGACAACATTGCTTAGCATTATCTGTTTATTTAAGTTCAgttaaaacaaacatacaatGTTTCATTGAAACTGTGTTGCACTCTGCCAACAGCTGTAGCTCCTCTGCTGGCCTCTAACAATACAGTGGCTACTTACATATGTACAAGGATGTACTGTAGGATGCCTGAAGCTGACGGCCTAACACATCTGTTAGAGCCTAAGAGTTGTTAAGTTGCTGCATTCAGGAAATCGTAACATCCACGGTAAATTTCAGAAGCAAAACATCCACAAACCTGAATTATGCTTTTTATGGACCCAAGTGACATTTGTGTTTATTGCAACATATACATTTGTAATAAATACAATCTTAGCATTTTCTTACACCTGTTGGTGTAACACATTACTTCCATTTTGGTaagcattacattttgttgtaaAAGGACCTTTCCTTTGACAGCTGTTATACAGATGTACAACATGAACAACTCATTGAAATGGTGTAATTTTCAGTAATGAGAgagaaatatatacataaatccAAACCCTGAAGCTACACTATATACATTATACTTAcagtatatacacacatacaatTTTATGTACATATAATATcataaatattgaaaaataggTTTAGGCTTAATGGATTAATGTTTTATAAATAACATATTACACTTATGACTGAAATATCATGGAAGACAGTAATGTCTAACTGAGGTGACAGAACAGTGGTTTAATACTGAAGCTGCTCTTTCAGGTCATTTGTTATGTAGGCAACTTTAGACAGACAGGtttccaaaaacaaacacaaccaaaaaaaaaacccaaccaaccaaaaacatACATTTGAAACCAACCCAGCTAAGTGGAACTCAACTGTTGCAGGTGGAGAGCCAGCCATCAAGTAATACAACGCTTAATACAAAATCCAGGAATTGCTACATTAAAAGAATTAGGTGACACGTGATAACAGCATTATGAGGTGCCATCACAAAGATCTTTctcctctccagctgcagagagGGACTGCGTAGTAACCTCCTATTCTTTTCTCTCCTAAGGTTCTGAGAGAAAGaagattattattttcttaaaaagctGGCAAGGGAAGTGCTTCATCCCTTATGTGCTACAAATTGCTCAAAGGTAGATATTTTAATCCTCTTCAGTTGTTCTATGTttgcagaggaagaagaaaagctgcCAGAGTAGAGAGGCATGTGCTCAGCACTCCTGTATATCAGGTATCATGGGATAGTTACCATGGATGTAAAGTACCTGAGGCAGAGAAGTACCTAAGGAGCTTTATAGTCAGTGCTGACTTCAGGATCGTTCATCGCCAGTTGAGTACCACCAAACGAATGATACGAACAACACAAAAGAAATCGAACTTCTCATTACGGTTTACATTACGATGTAGCAACCAGCACTTATAGCCATGCAGAAGTATCAGTACAAAATACCTGCAGTTTTTTTCATGGATTTTAAACGGCTGGGCAGAGCTTGATGTTATCTGCCAAACAATGACTGTAATCTAGATTTGTTCCTGACCGATTCtacaagagcaaaaaaaaa
>XLOC_000424.TCONS_00001276
GCCGTGCCTCTCCGgcaccgccgccgccaccaccacgTTTCTgactctttttattttttttttattttattattattattttttttttttacgacAAAAATCGTTTTTCTTTaggtttgctttcttttagCCCTGGGGTTCGCCCAAAGGTTCCTCGCCTCTTCTGGCAAGGAGGGCACATTTTTTGTGGAGCTGTTCCCCGAAATGGCCACGGAAGATCTGGCATCGTCATTACCGATTTCCTGTTTCGTTATGCAAAATGTATAGAGTGGAAATGCAGCAGTTGGTGCCAGAGGTCGAAGCGTTCTCAGCGGGGGAAAGACATGGTTTTCAGACATAAGAGGGGGATTTACTGCACGGATGATTTATTGTAACTTCTTGTTTCCAGAGTTATCTCTATAAAGTACTTTAGGAGCTTTCCAGCATGGAAAAATTCCACCAACTTTTAAGAACAAGCCCGAAGCAAGATGGCTTTGTGGCTGACAAGAGAGACTGCAGGCCCTGGTTCCACTCTGCAGCACATGGCCTGCACAGGATGTCCCAGGGCAAAGGGGAGAAGGATGCTGAGAGCACGCCTTGGTAAGCTAGGAGACCTCTCAGAGTTTCCTAATTGTCAGGCCCAAAGGCAGACGTTGCACGtgaaaaactgtgtttttcAGATCTTTACATGCACAAGTTTGGTTTCCTTTATGATGATTACAGtgcctttttgttttcactACGGGAGCTCTTTGGATGTGAAGCACACTGTGCTAGCGGTGGGTTAATTCACCCCATTGCACCCAACAAGGACGGGAGCTGAGCACCCTCCAGGTAATGGGAATTGAGCAGAAGGAGCTGCCCAAGGTCACTGAGCCAAGGGCTCCACCAGCACTTCCTCATGTGCAGGAACCTCTCCCAGTGCTCATGTGTGGGGCCTCATCAAAACTTCAGTCAAGGACATGGGGTCACCTCCAAGGCAGGGGCTCGGCTCTGGGTCCAGCCCTGTGTGCAAGGCATTAGACCCTGCCAAAATGCAGACCAGAAAGTACATGCCACCCTCACTCAGTAAGATGTATTTCTATCTGAAGTCCTCCAATTAGTAAATCAGAATGTACATTTTATAGTGCATGGGGTCCGGCAGTACTGGAGTAGGGAGCTGATCGTCCCTCTGTACCtcaagcactgtgttcagttttaggcccctcactacaagaaagacagtgagGCCCCGGAGTAcattcagagaagggcagtgatgccgtgaagggtctggagcacaagtcttatgcaGAGTGGCCatggaactgggattgttcagcctggaggagtctcaggggagacctcatcacttTCTGCAACGACctgaaaggaagctgtggcaAGTCCACAGCCTCCGAATGTTCTTCAGATTATATTTCCACTGCCTAAAATGCATCAGCAGCCATGCTCATTTCCAGAACGGCTCTCTGAAGTACAATGTCCTTTCCAGAGCCTGGACAATTCCCCTCTGAGCTGTCCTCCAGCACTTACTAACTTAAACTTAATAGAAACCGCAGCTCCCAGTGGCAGCTGTCATCACAGCAACGAAGTGATTAGATCTGCTCTGTTGCCTAATCACAGGACGAGATGTGGCATGCATTCCTGCAATCTGCTTAAGTACTCCCTATCCGGATCCTCTGATTTCAAGGATAGTCTTTGGGAAATTATCTTTAGagtaaatcattttttttttttaagtgcactTGATTAAAGCGAGGCATCTATCATATCGCAGAATTATTGATTATGATAAGCACTTTGAACTTACCCAGTGTTTTTCATCTCAGAATCTCCTAATATTTTGTTGCAAGTGGAAAGGATTATTAGTCCCACTGCAGATTGAAAACTTGGAGGAAAACTGAGACTCTACATGATTCACTGAGGATACTCTATCACATGGTGGAGCAGGACCAGTGAGCTCATGGCTTTACTGTCCTTGAGGAGGTCTACAAGTGAGAGGCCTTTTGTTGCATTTGTTTAGGATGGAAaccagaagtcttccctgcagaTTTTGGGTTCAACACAGTTTCCAGTGTGATTCTGCACCTGTTTTCTGCTCGAGAACCACTGCCTTCTGTACAGGAACCGGGAAAGGAACTAAGTATTACAAGGGGGAAGGCATTTAAAAAGACTGTATACATCTCACTCATCACTCATACTCATGATCTTACTTGACCATCAGTATGTGCTTCTGTTGAGATATGTCTACCTTCGTGTCAAGTTTTGGGGATGGAAAGCTAAATCTTCTCCCTAACCAGTGCCTGTCTTAATGCCTTTCAGCAACTGTGTATTTACCTACTTGAAgatgtgctgcagagctgtgggccTGTATCCATCTTCTGCGCCTGTTCTGGTCTGGGACATGTGGTGTGACCAGAATTGGACATCCAATCCCTTCCTTGTCCCAGCACCTCTTCTTTTAAGTGAGGTTTGGCTGGAGGTGCTGCTCACATAGCCACATTCTGCATACATTCTCACAGCAGACAAGATAACGGTTATCACTGGAGCATACACAGCTCCACACATCAGTAGAGGCCCTTCACACCAGAAAAGGGATTCAGTGGTTCCTGCTGCTTTATCTCATCTGCACATCCCTCCtacttttccatctgtttcACATCCCGTAGTCGGGAGCTGAAGAAAGTAAGTAGCATTCTAACAAAGTTGGATCAGAAGAGAAGTGTGGTAAAATTTATAAGATCCGTGTAGATGGTTAAAAGTTGGTTCAAAAgaagttatttaaaattatCCCCACACCTGGGGAAGCTGGAAAGGATCACTTATTTCCCCCCCACTCCATGCAATTTTTGGTCAAGTACCAGGAAGccacaaaactgaacaaaaaatCCAGTGGTCAAAAGCAAAGGGCAGTGACTGCAACTGCACTGTCCTCTCCTCCTCTGGACTGGTGGGCCCTCCTGATGGCTCGACAGAGATCAGCCACGGTCCTCGCTGCTCTTCTCTGGATCAAGGGATCTTCCTGTGCTGAAACCCAAACCAGgactttaaataaaagaaaaatcggGCTTTGGGGCGTGCCTACTACCTATAGtaagaaaaaaccaaacaaacataGCAGCATGTGCTACAGAGAAACAAGGAACTAAAAGCATGGCATACCAGAACTTGTTTCACTTACGCAATTCTGTTTGAAAACGTTCTGGCTTGAGCCAAGGGGTGAGTGATAGCGAATTGATGGGAACCTCACCCTTCTGCTGGTAAATATTCAGCGAGAAGAGAGGTGGAGTCCATAAACAATCAAAAAAAGCTCTCCAAGATTGCAGCATTATTAAATTATTACAGTCTGAGCAATTTTTAAGCAGTGCAAACATTTGCTTTCCATTTCATGGCTGGCTGTTGCTGACGACGTACGCGGTCTCTGTGGACACAAGAGCCCCCCCactctgtgtttgctttttggttttcaCGCAAGAGGAGGCTCAGCGCCCGCATGTAGCATTACATGCACAAAGctatttgcttttctctgacGTTCAGGTAGTTTTAAATGGTAACTGTTGCTTTACATTTAATTTCTCAGGTAAGTTAAACAAACACGTGCCACTGACAACAAACACCGCTGCTCATGGCTCATTAAGTCGTGTTTCCGAAGCAGGTAATCCTCTGCCTGAACACACAGCCGCAGTGGGGTTTATGAGCTGTGCACTGTGAAGAGGATGGGAGCACAACCAAAGGCCTCGGTCTTCAGGACTTCTGCAAGCAGCAATACTTCGTCAATTCAATCTCCAGTTCAAAAAATGTCTGTATTAAAATTCATGGATTTTCTCCCATacctttttccttctatttccccctttcccctttattAAGGGCCAGGGTCTGCCACGGTAAGGGTGAAGTGACATCGTTCTTGTGATGaaagtgtttgttttctccaaTGCCAGTGATACAAAGGTATTTAATGCCTTGCACGTGGCAAATGTTGATACACTAACACTTGAACTATTTATATCCTCATCATGCTGCTGCAGTAAAACTTGTCCTTTAGTTCGTAGTCCTGTGGCTTATTTTGTGTTAGCATACTGCCCTACATGGCAGTAACACCGGATGGTGCATGCTGACAGTGTGCAAGCCAAGGTGTGTAGGCAGACATAGCATCATGCAATCACAGAAGCATTGGAGTCCCATAAAGCAAAGGACTCATaaatgtcatctagtccaacagaGGGACACCTACCAagtcaggctgctcagagccctgtccaccTTGACCTTGAATgactccagggatgaggcatctaccacctccctggacaacctgttctaGCACTTTGCTACCCTTATTatgcaaaacaaatatttcttatttccaatctaaatcttccctctatAAGTGTTGCTTCCAAGATAAGCGTCGCTTCCAAGTTTAAGGAATATCACCAAACAAGACCAAGTTTTGAGCTCCCAGTGCCAACTTCAAGTATTACGTAGAAGCAAAATTCCAAGCTCAGCAGAagtgagagcagctgctcgcaGCTGAGCAAGGCATGAGTGAGTGAGTCTTCATGAGGGAAGAGGTGGCACTGGGGCAGGGAAGTGCTGGGAGGTCTCCTGATGCATCAGCTGCGCAATGGGAGTGTGGAAGGAGCAGACGTTGTATTGTAATGTGCACTGGAGTTCAGGTTCATAGCAAACTTCATTTGTTGCTTCAATACCAGACCTGCAGAAAGGCTTCCGCTCCTTAAAACtttcttctatttccttttttaaaaaaattatttctttctttttgtattaTACTATTTAATCTACAGAAAGATATCATTTCTACCTGCAATTCTTGCCTCATAATGttatgtgtttttgttgttgttgttgtttttgctgccTCTTAACACACTTTAAATACACATTGAACGCAACTTACTTTGACCTGTGATAACATGATCTATTTTCTCATTTCACAGTGTGTGAAGGGCACAGTATACTCTTGTGGCAAAATACtttgaggaaagaaacagaactggATGACGATTCTTGCAGGGCACTCCAGACTTGGGAATAGACTTTTCTGAGAAcatcccacagctgctctgcagttttTCCAGCGTCCTTTTGAAGATGTGTGGAACAATTTCAGTGTTAGTTCTTCGACACAGACATTGAAAACTCTTTAGTTGAGCTCTGTTTTCCACATCAGTTTAGTGTGTCCAGGGAGTTAGGAGAAGGCCTCATGCCCTGAGCATATGCGCTGGCCTGTGACCACCATCATTCTTCTCAGTTGCATTCTCTCCCAAGAACATTTACCCTGCTTGTCACCGCCCTGTCCCATGCCCAGCTCCTCAGAGGTGACTGGAGCAGGACCTCCAGGCGACATGGTGAGACCAGGCCTCATGTCTGCTGCAGGGACTTCTGGGGCTGCAGCAAGTagctgcactgccagcacagtGTACCAAACAAGGTGATCCTATGAAACATGCAGGAGCAGTAGTGCCTGCTCCCCAAGTGGTATTTATCTCAACACGAAGCAGAATCCTGTCTGACCGCAATCACCCCAGTCCTGTGACGCCTGAGCACTTGGGGATACCCCCAGCACTTCATTTGCTTCTGCTccactgttctgctgtgctctgaaCTGTTTGCAGAGGGTATATAAGAAACAAGGGCCACAGGAGGATTGTTGCCAACACTGTGCTTCCATTCCATGACTCGTAGTGAATGTTTATGCTTTTGTTAGTACCTATCCAACATGCAATACCTATTAGTTTATGTTTTGCAAGTGGAAAACCTTACTTTTTTAATACATGTAAGTaataactaaaataaaaatgccacttattatttaaataacttATTCAAGCATAGTTGCTGATGGCACCTAGTACAGCGATTACCTGACATTCCTCTTCCTGGAccatatttctgttcttttaaacTTTACCTAACTTCAGCTGTTTGTCCTGGCAGTTTCAGTATGAAAACAGACATTTCAAGACATGACTGCTGTTTGCAGGTGGCCAGCTTGGTGCTTAGGGTTCTTCTTTCAAGAATGATGATCACTGAATACCTTTATCTTACATCTCTTAGGGTTATGCTTTGGACACACATAAATAAACgctgaaatacaaaataagagCATGCAGGACATTAAATTGCGTGCTCAGGTGCACGGCTGCTTCACAGCACTGTCTCCTCAAGTGTAGCCTGATTAACACCTTCTCACAGGCCCGAAACACTGAGAAAACCAATAACCGCTTACGTTTTTACAAAGCTGACTTTAAAATGAGAACTGGAAAGAAACGAGGAAGTTCATCACTCATCAGAATGGGCTTTAGTCACCGAGAAACACATAAATGCTGTGAATGCACATGATAAAAAATAACAAGTAGCTCCTTGGTGGGGGTTGCAGCAAGAAGCTCTGTGTGACCGTGTAGCTAAAGCAAACTTAGCTGAGGAGTTTCCTAATTTCAGGGTGCTCAGCTATACATCTTTAGTAGCCCTTTCATATAGCGCTTTGTTGTACACACAGCACATCGCATTACACCTTTGGCATCTTTCTTTCAAACCTAATTCTAGTCAGGAAAGAGGGAGACTCACATGAATTGATGAGAATTTCCAGATAACAAAGAACTGATGTATCACACTTCTATTTCGGCCATTGGATATAATTTAATATAAACAGAAGTCTCAGTTCTGGAAATGTTTAGAGAATCATAGTAACTACCCTGGAGATTTAGCTGCAGGCAAACAGCAGCCACTCATTTATTGCACTTAAATGAGACCCAACAGAATGTCTGTGGCTATTGTTGCCCATAATGCAAAAAGTGACACAGAGGCTGCTGGCTGAATTTAATCCCCTTTTCTTTGGCATTCAGACTTGCTCTGGATACTTCAGGAGTTTCATAAATTGTAGATTTCAGCGTATGCAATTCcaaccccttcccccccacacacTTAGAAAGTGCTCACAGATCTGTAAACCACGCATGAAATTTAAGATGTGATACCTGCTTTATAGAAAATCCTTCCAATGTCTCCCCCCAAAACCAGGACAACATTGCTTAGCATTATCTGTTTATTTAAGTTCAgttaaaacaaacatacaatGTTTCATTGAAACTGTGTTGCACTCTGCCAACAGCTGTAGCTCCTCTGCTGGCCTCTAACAATACAGTGGCTACTTACATATGTACAAGGATGTACTGTAGGATGCCTGAAGCTGACGGCCTAACACATCTGTTAGAGCCTAAGAGTTGTTAAGTTGCTGCATTCAGGAAATCGTAACATCCACGGTAAATTTCAGAAGCAAAACATCCACAAACCTGAATTATGCTTTTTATGGACCCAAGTGACATTTGTGTTTATTGCAACATATACATTTGTAATAAATACAATCTTAGCATTTTCTTACACCTGTTGGTGTAACACATTACTTCCATTTTGGTaagcattacattttgttgtaaAAGGACCTTTCCTTTGACAGCTGTTATACAGATGTACAACATGAACAACTCATTGAAATGGTGTAATTTTCAGTAATGAGAgagaaatatatacataaatccAAACCCTGAAGCTACACTATATACATTATACTTAcagtatatacacacatacaatTTTATGTACATATAATATcataaatattgaaaaataggTTTAGGCTTAATGGATTAATGTTTTATAAATAACATATTACACTTATGACTGAAATATCATGGAAGACAGTAATGTCTAACTGAGGTGACAGAACAGTGGTTTAATACTGAAGCTGCTCTTTCAGGTCATTTGTTATGTAGGCAACTTTAGACAGACAGGtttccaaaaacaaacacaaccaaaaaaaaaacccaaccaaccaaaaacatACATTTGAAACCAACCCAGCTAAGTGGAACTCAACTGTTGCAGGTGGAGAGCCAGCCATCAAGTAATACAACGCTTAATACAAAATCCAGGAATTGCTACATTAAAAGAATTAGGTGACACGTGATAACAGCATTATGAGGTGCCATCACAAAGATCTTTctcctctccagctgcagagagGGACTGCGTAGTAACCTCCTATTCTTTTCTCTCCTAAGGTTCTGAGAGAAAGaagattattattttcttaaaaagctGGCAAGGGAAGTGCTTCATCCCTTATGTGCTACAAATTGCTCAAAGGTAGATATTTTAATCCTCTTCAGTTGTTCTATGTttgcagaggaagaagaaaagctgcCAGAGTAGAGAGGCATGTGCTCAGCACTCCTGTATATCAGGTATCATGGGATAGTTACCATGGATGTAAAGTACCTGAGGCAGAGAAGTACCTAAGGAGCTTTATAGTCAGTGCTGACTTCAGGATCGTTCATCGCCAGTTGAGTACCACCAAACGAATGATACGAACAACACAAAAGAAATCGAACTTCTCATTACGGTTTACATTACGATGTAGCAACCAGCACTTATAGCCATGCAGAAGTATCAGTACAAAATACCTGCAGTTTTTTTCATGGATTTTAAACGGCTGGGCAGAGCTTGATGTTATCTGCCAAACAATGACTGTAATCTAGATTTGTTCCTGACCGATTCtacaagagcaaaaaaaaa
>XLOC_000424.TCONS_00001274
GCCGTGCCTCTCCGgcaccgccgccgccaccaccacgTTTCTgactctttttattttttttttattttattattattattttttttttttacgacAAAAATCGTTTTTCTTTaggtttgctttcttttagCCCTGGGGTTCGCCCAAAGGTTCCTCGCCTCTTCTGGCAAGGAGGGCACATTTTTTGTGGAGCTGTTCCCCGAAATGGCCACGGAAGATCTGGCATCGTCATTACCGATTTCCTGTTTCGTTATGCAAAATGTATAGAGTGGAAATGCAGCAGTTGGTGCCAGAGGTCGAAGCGTTCTCAGCGGGGGAAAGACATGGTTTTCAGACATAAGAGGGGGATTTACTGCACGGATGATTTATTGTAACTTCTTGTTTCCAGAGTTATCTCTATAAAGTACTTTAGGAGCTTTCCAGCATGGAAAAATTCCACCAACTTTTAAGAACAAGCCCGAAGCAAGATGGCTTTGTGGCTGACAAGAGAGACTGCAGGCCCTGGTTCCACTCTGCAGCACATGGCCTGCACAGGATGTCCCAGGGCAAAGGGGAGAAGGATGCTGAGAGCACGCCTTGGTAAGCTAGGAGACCTCTCAGAGTTTCCTAATTGTCAGGCCCAAAGGCAGACGTTGCACGtgaaaaactgtgtttttcAGATCTTTACATGCACAAGTTTGGTTTCCTTTATGATGATTACAGtgcctttttgttttcactACGGGAGCTCTTTGGATGTGAAGCACACTGTGCTAGCGGTGGGTTAATTCACCCCATTGCACCCAACAAGGACGGGAGCTGAGCACCCTCCAGGTAATGGGAATTGAGCAGAAGGAGCTGCCCAAGGTCACTGAGCCAAGGGCTCCACCAGCACTTCCTCATGTGCAGGAACCTCTCCCAGTGCTCATGTGTGGGGCCTCATCAAAACTTCAGTCAAGGACATGGGGTCACCTCCAAGGCAGGGGCTCGGCTCTGGGTCCAGCCCTGTGTGCAAGGCATTAGACCCTGCCAAAATGCAGACCAGAAAGTACATGCCACCCTCACTCAGTAAGATGTATTTCTATCTGAAGTCCTCCAATTAGTAAATCAGAATGTACATTTTATAGTGCATGGGGTCCGGCAGTACTGGAGTAGGGAGCTGATCGTCCCTCTGTACCtcaagcactgtgttcagttttaggcccctcactacaagaaagacagtgagGCCCCGGAGTAcattcagagaagggcagtgatgccgtgaagggtctggagcacaagtcttatgcaGAGTGGCCatggaactgggattgttcagcctggaggagtctcaggggagacctcatcacttTCTGCAACGACctgaaaggaagctgtggcaAGTCCACAGCCTCCGAATGTTCTTCAGATTATATTTCCACTGCCTAAAATGCATCAGCAGCCATGCTCATTTCCAGAACGGCTCTCTGAAGTACAATGTCCTTTCCAGAGCCTGGACAATTCCCCTCTGAGCTGTCCTCCAGCACTTACTAACTTAAACTTAATAGAAACCGCAGCTCCCAGTGGCAGCTGTCATCACAGCAACGAAGTGATTAGATCTGCTCTGTTGCCTAATCACAGGACGAGATGTGGCATGCATTCCTGCAATCTGCTTAAGTACTCCCTATCCGGATCCTCTGATTTCAAGGATAGTCTTTGGGAAATTATCTTTAGagtaaatcattttttttttttaagtgcactTGATTAAAGCGAGGCATCTATCATATCGCAGAATTATTGATTATGATAAGCACTTTGAACTTACCCAGTGTTTTTCATCTCAGAATCTCCTAATATTTTGTTGCAAGTGGAAAGGATTATTAGTCCCACTGCAGATTGAAAACTTGGAGGAAAACTGAGACTCTACATGATTCACTGAGGATACTCTATCACATGGTGGAGCAGGACCAGTGAGCTCATGGCTTTACTGTCCTTGAGGAGGTCTACAAGTGAGAGGCCTTTTGTTGCATTTGTTTAGGATGGAAaccagaagtcttccctgcagaTTTTGGGTTCAACACAGTTTCCAGTGTGATTCTGCACCTGTTTTCTGCTCGAGAACCACTGCCTTCTGTACAGGAACCGGGAAAGGAACTAAGTATTACAAGGGGGAAGGCATTTAAAAAGACTGTATACATCTCACTCATCACTCATACTCATGATCTTACTTGACCATCAGTATGTGCTTCTGTTGAGATATGTCTACCTTCGTGTCAAGTTTTGGGGATGGAAAGCTAAATCTTCTCCCTAACCAGTGCCTGTCTTAATGCCTTTCAGCAACTGTGTATTTACCTACTTGAAgatgtgctgcagagctgtgggccTGTATCCATCTTCTGCGCCTGTTCTGGTCTGGGACATGTGGTGTGACCAGAATTGGACATCCAATCCCTTCCTTGTCCCAGCACCTCTTCTTTTAAGTGAGGTTTGGCTGGAGGTGCTGCTCACATAGCCACATTCTGCATACATTCTCACAGCAGACAAGATAACGGTTATCACTGGAGCATACACAGCTCCACACATCAGTAGAGGCCCTTCACACCAGAAAAGGGATTCAGTGGTTCCTGCTGCTTTATCTCATCTGCACATCCCTCCtacttttccatctgtttcACATCCCGTAGTCGGGAGCTGAAGAAAGTAAGTAGCATTCTAACAAAGTTGGATCAGAAGAGAAGTGTGGTAAAATTTATAAGATCCGTGTAGATGGTTAAAAGTTGGTTCAAAAgaagttatttaaaattatCCCCACACCTGGGGAAGCTGGAAAGGATCACTTATTTCCCCCCCACTCCATGCAATTTTTGGTCAAGTACCAGGAAGccacaaaactgaacaaaaaatCCAGTGGTCAAAAGCAAAGGGCAGTGACTGCAACTGCACTGTCCTCTCCTCCTCTGGACTGGTGGGCCCTCCTGATGGCTCGACAGAGATCAGCCACGGTCCTCGCTGCTCTTCTCTGGATCAAGGGATCTTCCTGTGCTGAAACCCAAACCAGgactttaaataaaagaaaaatcggGCTTTGGGGCGTGCCTACTACCTATAGtaagaaaaaaccaaacaaacataGCAGCATGTGCTACAGAGAAACAAGGAACTAAAAGCATGGCATACCAGAACTTGTTTCACTTACGCAATTCTGTTTGAAAACGTTCTGGCTTGAGCCAAGGGGTGAGTGATAGCGAATTGATGGGAACCTCACCCTTCTGCTGGTAAATATTCAGCGAGAAGAGAGGTGGAGTCCATAAACAATCAAAAAAAGCTCTCCAAGATTGCAGCATTATTAAATTATTACAGTCTGAGCAATTTTTAAGCAGTGCAAACATTTGCTTTCCATTTCATGGCTGGCTGTTGCTGACGACGTACGCGGTCTCTGTGGACACAAGAGCCCCCCCactctgtgtttgctttttggttttcaCGCAAGAGGAGGCTCAGCGCCCGCATGTAGCATTACATGCACAAAGctatttgcttttctctgacGTTCAGGTAGTTTTAAATGGTAACTGTTGCTTTACATTTAATTTCTCAGGTAAGTTAAACAAACACGTGCCACTGACAACAAACACCGCTGCTCATGGCTCATTAAGTCGTGTTTCCGAAGCAGGTAATCCTCTGCCTGAACACACAGCCGCAGTGGGGTTTATGAGCTGTGCACTGTGAAGAGGATGGGAGCACAACCAAAGGCCTCGGTCTTCAGGACTTCTGCAAGCAGCAATACTTCGTCAATTCAATCTCCAGTTCAAAAAATGTCTGTATTAAAATTCATGGATTTTCTCCCATacctttttccttctatttccccctttcccctttattAAGGGCCAGGGTCTGCCACGGTAAGGGTGAAGTGACATCGTTCTTGTGATGaaagtgtttgttttctccaaTGCCAGTGATACAAAGGTATTTAATGCCTTGCACGTGGCAAATGTTGATACACTAACACTTGAACTATTTATATCCTCATCATGCTGCTGCAGTAAAACTTGTCCTTTAGTTCGTAGTCCTGTGGCTTATTTTGTGTTAGCATACTGCCCTACATGGCAGTAACACCGGATGGTGCATGCTGACAGTGTGCAAGCCAAGGTGTGTAGGCAGACATAGCATCATGCAATCACAGAAGCATTGGAGTCCCATAAAGCAAAGGACTCATaaatgtcatctagtccaacagaGGGACACCTACCAagtcaggctgctcagagccctgtccaccTTGACCTTGAATgactccagggatgaggcatctaccacctccctggacaacctgttctaGCACTTTGCTACCCTTATTatgcaaaacaaatatttcttatttccaatctaaatcttccctctatAAGTGTTGCTTCCAAGATAAGCGTCGCTTCCAAGTTTAAGGAATATCACCAAACAAGACCAAGTTTTGAGCTCCCAGTGCCAACTTCAAGTATTACGTAGAAGCAAAATTCCAAGCTCAGCAGAagtgagagcagctgctcgcaGCTGAGCAAGGCATGAGTGAGTGAGTCTTCATGAGGGAAGAGGTGGCACTGGGGCAGGGAAGTGCTGGGAGGTCTCCTGATGCATCAGCTGCGCAATGGGAGTGTGGAAGGAGCAGACGTTGTATTGTAATGTGCACTGGAGTTCAGGTTCATAGCAAACTTCATTTGTTGCTTCAATACCAGACCTGCAGAAAGGCTTCCGCTCCTTAAAACtttcttctatttccttttttaaaaaaattatttctttctttttgtattaTACTATTTAATCTACAGAAAGATATCATTTCTACCTGCAATTCTTGCCTCATAATGttatgtgtttttgttgttgttgttgtttttgctgccTCTTAACACACTTTAAATACACATTGAACGCAACTTACTTTGACCTGTGATAACATGATCTATTTTCTCATTTCACAGTGTGTGAAGGGCACAGTATACTCTTGTGGCAAAATACtttgaggaaagaaacagaactggATGACGATTCTTGCAGGGCACTCCAGACTTGGGAATAGACTTTTCTGAGAAcatcccacagctgctctgcagttttTCCAGCGTCCTTTTGAAGATGTGTGGAACAATTTCAGTGTTAGTTCTTCGACACAGACATTGAAAACTCTTTAGTTGAGCTCTGTTTTCCACATCAGTTTAGGTATGTATTCCATTTGGGATATGTGATCTTGTCTCTTTCGCCTTTTGCTGTTCCAGGAGACAGGTGCATGCCTTGCAGACAAGCACAAGTGCTTCACTTCTGTAAAAATGTGTTGTCAAATAACACACTTATGGATCTAGAGCGGTGCTGTCCTCAAATGTGCTTTCCTTCCACAGCTATTTTCAGAATCCACAGTTAAAAAATGAGCAGCTGAAGTTCTGATAATCCCAAGCTAAATCTAAATCATGCTCATAAAcctaaatataaaatgaaaggcAAAATATGACGAGCAGGGTTTGCGTATGTCAGCTTCATATGCAAAATCAAACAGGaaatggaaaacaagaaaatcatcCTCAAGGAGACTCTAATAATTCTGAAATTTgggtttttatctttttctttttttctttttttcatttgatccTCTTTAAGGATTAATATAGTGCGTCAGGATGGTGCCTCCTAAACAGGCAACTTAACGGACCGAAAACAATGTTAAAAGGTCTTATATCACAGTGGAATGATAATATTGGAACAAGAGGGAGAACGAAAAAGATTTAACAGCAGTTACCTTTTCTGTAACTACAGTACTTGATAATGTCAGACAAGAATTGTCCTGACTTTCTCTGAGGTCTGAGATTGACCTGTAATTCCAGTGGGAAGGAGACACAGAAATGCCATCCCACACTGGGTCGTAAGATCTCCTTCCAGGAATGCTCCTGGTTTCTCCGCCCCAGTGCAGAGTGTGGACAGTACACATGATGATCACATGATACAGTGGTGGTGGCTGCATCTCCAGGCAGTGCAGAACCCCCAAATCTGACTGAAGCCACAGAGCTTCAGTGCAGGCATGTTGATGGCACCCTTTTTCTATCCCCAGTGTCTGTTGAAGCATCTCCTTCCAAAAGCGTCCGTACCTATATTCAGCTGCCTTCATGCCTGTTACCTGAGGTGCTCATCAAACCAATTGCTGTGAAAGGCTATCTCTGAGGAGTTCTTTGGCTCGATAATCTGTGGGAATGTTTCTAAGAGcccataaaacagaaaaagatggTTTGTTCAAAGACCAAATCCCTGGCAAGTGCATCCCAGGAACTCCACTAGTTTTTTGGCAGCTGGTCCCGCTGGCCCCATGgatgctgtgccaggtgccagGCACAGTGCTGTAGAGCACACACAGGTGTTCTGGCCTTGAAATGGAAAATATCATTGGAACAGCGTTGGCAACAATCCAGACAGTTCGAAATAGGATTAGGAATAGGCAGTAGTCCTGGGAGTCAGGGTAACTCTTCCTGTGCCACAGGGCTGTTCCCCTTTCCAAGTGCCTGGGTTGTTGGCTCATCCCAGTGCAGAACCTGAGCATTGTCttcttcttcttattattttttttattgtgaacTAATTCCATTGATGAGTTATTGAGCACGGAAATAAGTTATCTTAGCTTCAAGTTCTGGCAGCTCAGAACAGGGCACTGCTTCCTGCTCTGTCCTCACCAGCACCATCATCATGCTTGAGGTACAAATATTTATGTTCCCATAAGAAGGCAACCCTTGGACTACAATGACTGCATTCATTCCTGGAGATCATTTTAATGAGCCCGAGCCTAACAAGGTTGATCTGAAGAGGAGTGAGTGCCTTTGCCATCTTCTGGAGGGAATTTGCAGCTCTGCTTCTTTTTGCCTCAACTAATCCTCGTTAGCTGCTCATTCTGCTTTAAGAAGTGTGAGCTGGGATAGGTGTATGTCAGCTGGTAGCAACATGGCATGAACACCACTCTTAAGACCAACATGTCTTCAGAGCTAAAGATTTATCTCCTTTAGATAAGTGAACAATGCAGCAACAGCATAACAGCTCAAACAAATGATGAAAAATCTAAACAGCACTCCACTTCTGTGTTGCTGTATTAAAAACAATTCACACATGCcatcaaaatatttcttctccttgtcattttcttttttttttaacagacaaAAGTGATTCTTCCTCgaaacacagccactgctcacacacacgtatatattttctcctgaaaacaaAGACACTTCTTTGAGTGTCTTTGTGTGAGTGAGTCAGGAGTGAGTCAGGGCAAATTCCTCCCTTCAGATGAGAACACCTCGTCAGTCTCTCGGCCCAAAGAAAGTACTTGCCCCCTTTTCCTTCCTGGAGAATTGTATCAGACCTACCTTTTTCTGTTGATTCATTCTGAGGAAGTTACTAGCTCATGGCCAGAATCTTGCTTGTGACTTTGCATTTTTTACATGGCCCTGGTGTTTCAGAGTATTTTAACTGGCTGTGTGCAGTCTTAGCATGCTTTGGCGCTGAGTGGGTCCCTTGAGGCCGGGGGCCAGGCTGAGCATTTCCCTGCAGAATGAGTCACTTCAATTCCTGAGTTTGCAGTATCAAAGGTCATCACTGCAAAACTTTCCAGAACAGCCGAGAATTTTCTGGAGAGCGATGGGCACATGTGTGTGCACAGCTGCGAGGCTTCCTTAGGAAGGATGAGGAACCACGCACAGGTGGTGATCTGGACCTCCGTGAAAGCTGATTTCACCAAGGACATAAGTGCTGGTAATGGCTCAGGAAGCAGGAAAGGGCTCTGGCTTatactcatttattttattgctgGTGTTAACATGCTGGTGGGATAGAAGACCATCCTGTGGGCACTAAGTAACCAAAGTTAAGTAATGACTCAGGATTCCCTTGGGGGCTGTTAGCACGTACAGATGTCTTCTCCCCTTTTTCACatgatttcaaaataatttattttaaatgattgGGAATACCTATTAAGGAAGCTGTTCGTTAGGCTGGACTGGCTGAGGTTCAGTGCTTCCCAATTCTGTCCTTTGCGTTTTGCATAGGATCACTTCCACAAAATCCTTCCTCTcttcaagagaaaacaggtaCTGTAATATttatcattacttttttttatcactgaatcattaaaattccccccccccagctctgtATAATTTAATAAAACCCCATCATAAAACTGTCTTAGAATGTTTGCTAGGCTGGGTGAAAAGGGCAactcatttctctttgaaatgagATCTTGTTTGCAGCCTCTGCAATCTTCGTACATGAAACTttacaaagcaaatgaaaaataaaatcatttgttCGTGGAAGAAGTTGTAAGACGTCTGCAAAACTTTGCAAGTGTGTGAAAAGTGAATTGTTTTGGATGTCTGTGGTGGAGAAGTGAAAGCTACATTGTATTAGCCTGACGAAGAGATAAAGAAATGAAACCGGGAAAGACCTTGCAGAGTAACGCCTGTAGTTTTATCTCTGTGCTATTACAGTATGTAATAACTGACTGTCCGCAGAGAGGGACAGCAGCCATGTCGTcactgctggtggcacagaagGGAACAGCCTGAGAcacaccagcagctctgctcagttGGAGAACAGCAGacctgagaggaaaaaagaagaactaTCCATGAAAGCACTTTAGATTCCACGTGTTTGatttttcactgtatttataAAATTAAGAAAGCAATCAAAATAGTTAGAAATATTGTTATGCCTTTTGCTAAACTGGACAGTTTTCAGAAGGATTTTGTGCTATTTGGAAGTTTCTGGATGACAGAGATGGGATGTGGTTCTTTCCCACATCTTTCCCACACTTGGCCATACACAAGTGAGAAGGAAAATACTTCGGAGGTTTCATTCTGGTcaagctgctgctggaaaatgTTGAAGAGAAGAAGAGTGATGCTGCTTGCCAAACTTGTGGGGTTGGGAGGGGAGAGGATGAATGGAGATCCTAGCAGTTAGCCACACTCAGACAGAATAACCGTCATAGGGCTTCTCCACTGGGACTCACAGATAAGCGGTATGTTGATCCAAGATATGGATTGTTTAAACGGGTTGAGAAATTTAACCACAAGATGGAAACTGGCTCTGTTAAGCGCAGGAATAGCGAAATGCTGTGTTTGGCCTCCCATAATGGCTGGAAATCTGTGGCAGCAAAGGATAACATTTGTTTTACATTAAAGGACAGACTGGGTTTTGAAGCACAGCTCACAGCCCTCTGACGCCCAGCTGGTGGCGGGGCTGTGCTCCCCGTGCTCTGCCAGAAGGGCTCACGGCAGGGTTTGGTCTGGCTCCTGGGAAAGGAGAGGCTGCTGCATTTCTGCTCTGTCCTGAGTCTGGGCTGGCAGTTGGCTGTATAAGGTCTGATGGAGCCAGGCATATGCAGTAGGCCATACCTGAGGTGAAAGCTCTCACAGGAGGGTCAGAGTGAGCAGAGGGAGCTCAGACTGCAAAATGCGCAGTGTTGGGAAACCCGGACCTCTCTGGGACAGAGTTTAAGTTTGGGAATCAATATTCACTCATCCAGTTGGCTCCAAGAGGGACCTGTAGGCCTTGCTTTCTCATCTGATCTCTCGCTGTCTTTCCAGGTGTGTCCAGGGAGTTAGGAGAAGGCCTCATGCCCTGAGCATATGCGCTGGCCTGTGACCACCATCATTCTTCTCAGTTGCATTCTCTCCCAAGAACATTTACCCTGCTTGTCACCGCCCTGTCCCATGCCCAGCTCCTCAGAGGTGACTGGAGCAGGACCTCCAGGCGACATGGTGAGACCAGGCCTCATGTCTGCTGCAGGGACTTCTGGGGCTGCAGCAAGTagctgcactgccagcacagtGTACCAAACAAGGTGATCCTATGAAACATGCAGGAGCAGTAGTGCCTGCTCCCCAAGTGGTATTTATCTCAACACGAAGCAGAATCCTGTCTGACCGCAATCACCCCAGTCCTGTGACGCCTGAGCACTTGGGGATACCCCCAGCACTTCATTTGCTTCTGCTccactgttctgctgtgctctgaaCTGTTTGCAGAGGGTATATAAGAAACAAGGGCCACAGGAGGATTGTTGCCAACACTGTGCTTCCATTCCATGACTCGTAGTGAATGTTTATGCTTTTGTTAGTACCTATCCAACATGCAATACCTATTAGTTTATGTTTTGCAAGTGGAAAACCTTACTTTTTTAATACATGTAAGTaataactaaaataaaaatgccacttattatttaaataacttATTCAAGCATAGTTGCTGATGGCACCTAGTACAGCGATTACCTGACATTCCTCTTCCTGGAccatatttctgttcttttaaacTTTACCTAACTTCAGCTGTTTGTCCTGGCAGTTTCAGTATGAAAACAGACATTTCAAGACATGACTGCTGTTTGCAGGTGGCCAGCTTGGTGCTTAGGGTTCTTCTTTCAAGAATGATGATCACTGAATACCTTTATCTTACATCTCTTAGGGTTATGCTTTGGACACACATAAATAAACgctgaaatacaaaataagagCATGCAGGACATTAAATTGCGTGCTCAGGTGCACGGCTGCTTCACAGCACTGTCTCCTCAAGTGTAGCCTGATTAACACCTTCTCACAGGCCCGAAACACTGAGAAAACCAATAACCGCTTACGTTTTTACAAAGCTGACTTTAAAATGAGAACTGGAAAGAAACGAGGAAGTTCATCACTCATCAGAATGGGCTTTAGTCACCGAGAAACACATAAATGCTGTGAATGCACATGATAAAAAATAACAAGTAGCTCCTTGGTGGGGGTTGCAGCAAGAAGCTCTGTGTGACCGTGTAGCTAAAGCAAACTTAGCTGAGGAGTTTCCTAATTTCAGGGTGCTCAGCTATACATCTTTAGTAGCCCTTTCATATAGCGCTTTGTTGTACACACAGCACATCGCATTACACCTTTGGCATCTTTCTTTCAAACCTAATTCTAGTCAGGAAAGAGGGAGACTCACATGAATTGATGAGAATTTCCAGATAACAAAGAACTGATGTATCACACTTCTATTTCGGCCATTGGATATAATTTAATATAAACAGAAGTCTCAGTTCTGGAAATGTTTAGAGAATCATAGTAACTACCCTGGAGATTTAGCTGCAGGCAAACAGCAGCCACTCATTTATTGCACTTAAATGAGACCCAACAGAATGTCTGTGGCTATTGTTGCCCATAATGCAAAAAGTGACACAGAGGCTGCTGGCTGAATTTAATCCCCTTTTCTTTGGCATTCAGACTTGCTCTGGATACTTCAGGAGTTTCATAAATTGTAGATTTCAGCGTATGCAATTCcaaccccttcccccccacacacTTAGAAAGTGCTCACAGATCTGTAAACCACGCATGAAATTTAAGATGTGATACCTGCTTTATAGAAAATCCTTCCAATGTCTCCCCCCAAAACCAGGACAACATTGCTTAGCATTATCTGTTTATTTAAGTTCAgttaaaacaaacatacaatGTTTCATTGAAACTGTGTTGCACTCTGCCAACAGCTGTAGCTCCTCTGCTGGCCTCTAACAATACAGTGGCTACTTACATATGTACAAGGATGTACTGTAGGATGCCTGAAGCTGACGGCCTAACACATCTGTTAGAGCCTAAGAGTTGTTAAGTTGCTGCATTCAGGAAATCGTAACATCCACGGTAAATTTCAGAAGCAAAACATCCACAAACCTGAATTATGCTTTTTATGGACCCAAGTGACATTTGTGTTTATTGCAACATATACATTTGTAATAAATACAATCTTAGCATTTTCTTACACCTGTTGGTGTAACACATTACTTCCATTTTGGTaagcattacattttgttgtaaAAGGACCTTTCCTTTGACAGCTGTTATACAGATGTACAACATGAACAACTCATTGAAATGGTGTAATTTTCAGTAATGAGAgagaaatatatacataaatccAAACCCTGAAGCTACACTATATACATTATACTTAcagtatatacacacatacaatTTTATGTACATATAATATcataaatattgaaaaataggTTTAGGCTTAATGGATTAATGTTTTATAAATAACATATTACACTTATGACTGAAATATCATGGAAGACAGTAATGTCTAACTGAGGTGACAGAACAGTGGTTTAATACTGAAGCTGCTCTTTCAGGTCATTTGTTATGTAGGCAACTTTAGACAGACAGGtttccaaaaacaaacacaaccaaaaaaaaaacccaaccaaccaaaaacatACATTTGAAACCAACCCAGCTAAGTGGAACTCAACTGTTGCAGGTGGAGAGCCAGCCATCAAGTAATACAACGCTTAATACAAAATCCAGGAATTGCTACATTAAAAGAATTAGGTGACACGTGATAACAGCATTATGAGGTGCCATCACAAAGATCTTTctcctctccagctgcagagagGGACTGCGTAGTAACCTCCTATTCTTTTCTCTCCTAAGGTTCTGAGAGAAAGaagattattattttcttaaaaagctGGCAAGGGAAGTGCTTCATCCCTTATGTGCTACAAATTGCTCAAAGGTAGATATTTTAATCCTCTTCAGTTGTTCTATGTttgcagaggaagaagaaaagctgcCAGAGTAGAGAGGCATGTGCTCAGCACTCCTGTATATCAGGTATCATGGGATAGTTACCATGGATGTAAAGTACCTGAGGCAGAGAAGTACCTAAGGAGCTTTATAGTCAGTGCTGACTTCAGGATCGTTCATCGCCAGTTGAGTACCACCAAACGAATGATACGAACAACACAAAAGAAATCGAACTTCTCATTACGGTTTACATTACGATGTAGCAACCAGCACTTATAGCCATGCAGAAGTATCAGTACAAAATACCTGCAGTTTTTTTCATGGATTTTAAACGGCTGGGCAGAGCTTGATGTTATCTGCCAAACAATGACTGTAATCTAGATTTGTTCCTGACCGATTCtacaagagcaaaaaaaaa
>XLOC_000424.TCONS_00001273
GCCGTGCCTCTCCGgcaccgccgccgccaccaccacgTTTCTgactctttttattttttttttattttattattattattttttttttttacgacAAAAATCGTTTTTCTTTaggtttgctttcttttagCCCTGGGGTTCGCCCAAAGGTTCCTCGCCTCTTCTGGCAAGGAGGGCACATTTTTTGTGGAGCTGTTCCCCGAAATGGCCACGGAAGATCTGGCATCGTCATTACCGATTTCCTGTTTCGTTATGCAAAATGTATAGAGTGGAAATGCAGCAGTTGGTGCCAGAGGTCGAAGCGTTCTCAGCGGGGGAAAGACATGGTTTTCAGACATAAGAGGGGGATTTACTGCACGGATGATTTATTGTAACTTCTTGTTTCCAGAGTTATCTCTATAAAGTACTTTAGGAGCTTTCCAGCATGGAAAAATTCCACCAACTTTTAAGAACAAGCCCGAAGCAAGATGGCTTTGTGGCTGACAAGAGAGACTGCAGGCCCTGGTTCCACTCTGCAGCACATGGCCTGCACAGGATGTCCCAGGGCAAAGGGGAGAAGGATGCTGAGAGCACGCCTTGTCCACAGCCTCCGAATGTTCTTCAGATTATATTTCCACTGCCTAAAATGCATCAGCAGCCATGCTCATTTCCAGAACGGCTCTCTGAAGTACAATGTCCTTTCCAGAGCCTGGACAATTCCCCTCTGAGCTGTCCTCCAGCACTTACTAACTTAAACTTAATAGAAACCGCAGCTCCCAGTGGCAGCTGTCATCACAGCAACGAAGTGATTAGATCTGCTCTGTTGCCTAATCACAGGACGAGATGTGGCATGCATTCCTGCAATCTGCTTAAGTACTCCCTATCCGGATCCTCTGATTTCAAGGATAGTCTTTGGGAAATTATCTTTAGagtaaatcattttttttttttaagtgcactTGATTAAAGCGAGGCATCTATCATATCGCAGAATTATTGATTATGATAAGCACTTTGAACTTACCCAGTGTTTTTCATCTCAGAATCTCCTAATATTTTGTTGCAAGTGGAAAGGATTATTAGTCCCACTGCAGATTGAAAACTTGGAGGAAAACTGAGACTCTACATGATTCACTGAGGATACTCTATCACATGGTGGAGCAGGACCAGTGAGCTCATGGCTTTACTGTCCTTGAGGAGGTCTACAAGTGAGAGGCCTTTTGTTGCATTTGTTTAGGATGGAAaccagaagtcttccctgcagaTTTTGGGTTCAACACAGTTTCCAGTGTGATTCTGCACCTGTTTTCTGCTCGAGAACCACTGCCTTCTGTACAGGAACCGGGAAAGGAACTAAGTATTACAAGGGGGAAGGCATTTAAAAAGACTGTATACATCTCACTCATCACTCATACTCATGATCTTACTTGACCATCAGTATGTGCTTCTGTTGAGATATGTCTACCTTCGTGTCAAGTTTTGGGGATGGAAAGCTAAATCTTCTCCCTAACCAGTGCCTGTCTTAATGCCTTTCAGCAACTGTGTATTTACCTACTTGAAgatgtgctgcagagctgtgggccTGTATCCATCTTCTGCGCCTGTTCTGGTCTGGGACATGTGGTGTGACCAGAATTGGACATCCAATCCCTTCCTTGTCCCAGCACCTCTTCTTTTAAGTGAGGTTTGGCTGGAGGTGCTGCTCACATAGCCACATTCTGCATACATTCTCACAGCAGACAAGATAACGGTTATCACTGGAGCATACACAGCTCCACACATCAGTAGAGGCCCTTCACACCAGAAAAGGGATTCAGTGGTTCCTGCTGCTTTATCTCATCTGCACATCCCTCCtacttttccatctgtttcACATCCCGTAGTCGGGAGCTGAAGAAAGTAAGTAGCATTCTAACAAAGTTGGATCAGAAGAGAAGTGTGGTAAAATTTATAAGATCCGTGTAGATGGTTAAAAGTTGGTTCAAAAgaagttatttaaaattatCCCCACACCTGGGGAAGCTGGAAAGGATCACTTATTTCCCCCCCACTCCATGCAATTTTTGGTCAAGTACCAGGAAGccacaaaactgaacaaaaaatCCAGTGGTCAAAAGCAAAGGGCAGTGACTGCAACTGCACTGTCCTCTCCTCCTCTGGACTGGTGGGCCCTCCTGATGGCTCGACAGAGATCAGCCACGGTCCTCGCTGCTCTTCTCTGGATCAAGGGATCTTCCTGTGCTGAAACCCAAACCAGgactttaaataaaagaaaaatcggGCTTTGGGGCGTGCCTACTACCTATAGtaagaaaaaaccaaacaaacataGCAGCATGTGCTACAGAGAAACAAGGAACTAAAAGCATGGCATACCAGAACTTGTTTCACTTACGCAATTCTGTTTGAAAACGTTCTGGCTTGAGCCAAGGGGTGAGTGATAGCGAATTGATGGGAACCTCACCCTTCTGCTGGTAAATATTCAGCGAGAAGAGAGGTGGAGTCCATAAACAATCAAAAAAAGCTCTCCAAGATTGCAGCATTATTAAATTATTACAGTCTGAGCAATTTTTAAGCAGTGCAAACATTTGCTTTCCATTTCATGGCTGGCTGTTGCTGACGACGTACGCGGTCTCTGTGGACACAAGAGCCCCCCCactctgtgtttgctttttggttttcaCGCAAGAGGAGGCTCAGCGCCCGCATGTAGCATTACATGCACAAAGctatttgcttttctctgacGTTCAGGTAGTTTTAAATGGTAACTGTTGCTTTACATTTAATTTCTCAGGTAAGTTAAACAAACACGTGCCACTGACAACAAACACCGCTGCTCATGGCTCATTAAGTCGTGTTTCCGAAGCAGGTAATCCTCTGCCTGAACACACAGCCGCAGTGGGGTTTATGAGCTGTGCACTGTGAAGAGGATGGGAGCACAACCAAAGGCCTCGGTCTTCAGGACTTCTGCAAGCAGCAATACTTCGTCAATTCAATCTCCAGTTCAAAAAATGTCTGTATTAAAATTCATGGATTTTCTCCCATacctttttccttctatttccccctttcccctttattAAGGGCCAGGGTCTGCCACGGTAAGGGTGAAGTGACATCGTTCTTGTGATGaaagtgtttgttttctccaaTGCCAGTGATACAAAGGTATTTAATGCCTTGCACGTGGCAAATGTTGATACACTAACACTTGAACTATTTATATCCTCATCATGCTGCTGCAGTAAAACTTGTCCTTTAGTTCGTAGTCCTGTGGCTTATTTTGTGTTAGCATACTGCCCTACATGGCAGTAACACCGGATGGTGCATGCTGACAGTGTGCAAGCCAAGGTGTGTAGGCAGACATAGCATCATGCAATCACAGAAGCATTGGAGTCCCATAAAGCAAAGGACTCATaaatgtcatctagtccaacagaGGGACACCTACCAagtcaggctgctcagagccctgtccaccTTGACCTTGAATgactccagggatgaggcatctaccacctccctggacaacctgttctaGCACTTTGCTACCCTTATTatgcaaaacaaatatttcttatttccaatctaaatcttccctctatAAGTGTTGCTTCCAAGATAAGCGTCGCTTCCAAGTTTAAGGAATATCACCAAACAAGACCAAGTTTTGAGCTCCCAGTGCCAACTTCAAGTATTACGTAGAAGCAAAATTCCAAGCTCAGCAGAagtgagagcagctgctcgcaGCTGAGCAAGGCATGAGTGAGTGAGTCTTCATGAGGGAAGAGGTGGCACTGGGGCAGGGAAGTGCTGGGAGGTCTCCTGATGCATCAGCTGCGCAATGGGAGTGTGGAAGGAGCAGACGTTGTATTGTAATGTGCACTGGAGTTCAGGTTCATAGCAAACTTCATTTGTTGCTTCAATACCAGACCTGCAGAAAGGCTTCCGCTCCTTAAAACtttcttctatttccttttttaaaaaaattatttctttctttttgtattaTACTATTTAATCTACAGAAAGATATCATTTCTACCTGCAATTCTTGCCTCATAATGttatgtgtttttgttgttgttgttgtttttgctgccTCTTAACACACTTTAAATACACATTGAACGCAACTTACTTTGACCTGTGATAACATGATCTATTTTCTCATTTCACAGTGTGTGAAGGGCACAGTATACTCTTGTGGCAAAATACtttgaggaaagaaacagaactggATGACGATTCTTGCAGGGCACTCCAGACTTGGGAATAGACTTTTCTGAGAAcatcccacagctgctctgcagttttTCCAGCGTCCTTTTGAAGATGTGTGGAACAATTTCAGTGTTAGTTCTTCGACACAGACATTGAAAACTCTTTAGTTGAGCTCTGTTTTCCACATCAGTTTAGGTATGTATTCCATTTGGGATATGTGATCTTGTCTCTTTCGCCTTTTGCTGTTCCAGGAGACAGGTGCATGCCTTGCAGACAAGCACAAGTGCTTCACTTCTGTAAAAATGTGTTGTCAAATAACACACTTATGGATCTAGAGCGGTGCTGTCCTCAAATGTGCTTTCCTTCCACAGCTATTTTCAGAATCCACAGTTAAAAAATGAGCAGCTGAAGTTCTGATAATCCCAAGCTAAATCTAAATCATGCTCATAAAcctaaatataaaatgaaaggcAAAATATGACGAGCAGGGTTTGCGTATGTCAGCTTCATATGCAAAATCAAACAGGaaatggaaaacaagaaaatcatcCTCAAGGAGACTCTAATAATTCTGAAATTTgggtttttatctttttctttttttctttttttcatttgatccTCTTTAAGGATTAATATAGTGCGTCAGGATGGTGCCTCCTAAACAGGCAACTTAACGGACCGAAAACAATGTTAAAAGGTCTTATATCACAGTGGAATGATAATATTGGAACAAGAGGGAGAACGAAAAAGATTTAACAGCAGTTACCTTTTCTGTAACTACAGTACTTGATAATGTCAGACAAGAATTGTCCTGACTTTCTCTGAGGTCTGAGATTGACCTGTAATTCCAGTGGGAAGGAGACACAGAAATGCCATCCCACACTGGGTCGTAAGATCTCCTTCCAGGAATGCTCCTGGTTTCTCCGCCCCAGTGCAGAGTGTGGACAGTACACATGATGATCACATGATACAGTGGTGGTGGCTGCATCTCCAGGCAGTGCAGAACCCCCAAATCTGACTGAAGCCACAGAGCTTCAGTGCAGGCATGTTGATGGCACCCTTTTTCTATCCCCAGTGTCTGTTGAAGCATCTCCTTCCAAAAGCGTCCGTACCTATATTCAGCTGCCTTCATGCCTGTTACCTGAGGTGCTCATCAAACCAATTGCTGTGAAAGGCTATCTCTGAGGAGTTCTTTGGCTCGATAATCTGTGGGAATGTTTCTAAGAGcccataaaacagaaaaagatggTTTGTTCAAAGACCAAATCCCTGGCAAGTGCATCCCAGGAACTCCACTAGTTTTTTGGCAGCTGGTCCCGCTGGCCCCATGgatgctgtgccaggtgccagGCACAGTGCTGTAGAGCACACACAGGTGTTCTGGCCTTGAAATGGAAAATATCATTGGAACAGCGTTGGCAACAATCCAGACAGTTCGAAATAGGATTAGGAATAGGCAGTAGTCCTGGGAGTCAGGGTAACTCTTCCTGTGCCACAGGGCTGTTCCCCTTTCCAAGTGCCTGGGTTGTTGGCTCATCCCAGTGCAGAACCTGAGCATTGTCttcttcttcttattattttttttattgtgaacTAATTCCATTGATGAGTTATTGAGCACGGAAATAAGTTATCTTAGCTTCAAGTTCTGGCAGCTCAGAACAGGGCACTGCTTCCTGCTCTGTCCTCACCAGCACCATCATCATGCTTGAGGTACAAATATTTATGTTCCCATAAGAAGGCAACCCTTGGACTACAATGACTGCATTCATTCCTGGAGATCATTTTAATGAGCCCGAGCCTAACAAGGTTGATCTGAAGAGGAGTGAGTGCCTTTGCCATCTTCTGGAGGGAATTTGCAGCTCTGCTTCTTTTTGCCTCAACTAATCCTCGTTAGCTGCTCATTCTGCTTTAAGAAGTGTGAGCTGGGATAGGTGTATGTCAGCTGGTAGCAACATGGCATGAACACCACTCTTAAGACCAACATGTCTTCAGAGCTAAAGATTTATCTCCTTTAGATAAGTGAACAATGCAGCAACAGCATAACAGCTCAAACAAATGATGAAAAATCTAAACAGCACTCCACTTCTGTGTTGCTGTATTAAAAACAATTCACACATGCcatcaaaatatttcttctccttgtcattttcttttttttttaacagacaaAAGTGATTCTTCCTCgaaacacagccactgctcacacacacgtatatattttctcctgaaaacaaAGACACTTCTTTGAGTGTCTTTGTGTGAGTGAGTCAGGAGTGAGTCAGGGCAAATTCCTCCCTTCAGATGAGAACACCTCGTCAGTCTCTCGGCCCAAAGAAAGTACTTGCCCCCTTTTCCTTCCTGGAGAATTGTATCAGACCTACCTTTTTCTGTTGATTCATTCTGAGGAAGTTACTAGCTCATGGCCAGAATCTTGCTTGTGACTTTGCATTTTTTACATGGCCCTGGTGTTTCAGAGTATTTTAACTGGCTGTGTGCAGTCTTAGCATGCTTTGGCGCTGAGTGGGTCCCTTGAGGCCGGGGGCCAGGCTGAGCATTTCCCTGCAGAATGAGTCACTTCAATTCCTGAGTTTGCAGTATCAAAGGTCATCACTGCAAAACTTTCCAGAACAGCCGAGAATTTTCTGGAGAGCGATGGGCACATGTGTGTGCACAGCTGCGAGGCTTCCTTAGGAAGGATGAGGAACCACGCACAGGTGGTGATCTGGACCTCCGTGAAAGCTGATTTCACCAAGGACATAAGTGCTGGTAATGGCTCAGGAAGCAGGAAAGGGCTCTGGCTTatactcatttattttattgctgGTGTTAACATGCTGGTGGGATAGAAGACCATCCTGTGGGCACTAAGTAACCAAAGTTAAGTAATGACTCAGGATTCCCTTGGGGGCTGTTAGCACGTACAGATGTCTTCTCCCCTTTTTCACatgatttcaaaataatttattttaaatgattgGGAATACCTATTAAGGAAGCTGTTCGTTAGGCTGGACTGGCTGAGGTTCAGTGCTTCCCAATTCTGTCCTTTGCGTTTTGCATAGGATCACTTCCACAAAATCCTTCCTCTcttcaagagaaaacaggtaCTGTAATATttatcattacttttttttatcactgaatcattaaaattccccccccccagctctgtATAATTTAATAAAACCCCATCATAAAACTGTCTTAGAATGTTTGCTAGGCTGGGTGAAAAGGGCAactcatttctctttgaaatgagATCTTGTTTGCAGCCTCTGCAATCTTCGTACATGAAACTttacaaagcaaatgaaaaataaaatcatttgttCGTGGAAGAAGTTGTAAGACGTCTGCAAAACTTTGCAAGTGTGTGAAAAGTGAATTGTTTTGGATGTCTGTGGTGGAGAAGTGAAAGCTACATTGTATTAGCCTGACGAAGAGATAAAGAAATGAAACCGGGAAAGACCTTGCAGAGTAACGCCTGTAGTTTTATCTCTGTGCTATTACAGTATGTAATAACTGACTGTCCGCAGAGAGGGACAGCAGCCATGTCGTcactgctggtggcacagaagGGAACAGCCTGAGAcacaccagcagctctgctcagttGGAGAACAGCAGacctgagaggaaaaaagaagaactaTCCATGAAAGCACTTTAGATTCCACGTGTTTGatttttcactgtatttataAAATTAAGAAAGCAATCAAAATAGTTAGAAATATTGTTATGCCTTTTGCTAAACTGGACAGTTTTCAGAAGGATTTTGTGCTATTTGGAAGTTTCTGGATGACAGAGATGGGATGTGGTTCTTTCCCACATCTTTCCCACACTTGGCCATACACAAGTGAGAAGGAAAATACTTCGGAGGTTTCATTCTGGTcaagctgctgctggaaaatgTTGAAGAGAAGAAGAGTGATGCTGCTTGCCAAACTTGTGGGGTTGGGAGGGGAGAGGATGAATGGAGATCCTAGCAGTTAGCCACACTCAGACAGAATAACCGTCATAGGGCTTCTCCACTGGGACTCACAGATAAGCGGTATGTTGATCCAAGATATGGATTGTTTAAACGGGTTGAGAAATTTAACCACAAGATGGAAACTGGCTCTGTTAAGCGCAGGAATAGCGAAATGCTGTGTTTGGCCTCCCATAATGGCTGGAAATCTGTGGCAGCAAAGGATAACATTTGTTTTACATTAAAGGACAGACTGGGTTTTGAAGCACAGCTCACAGCCCTCTGACGCCCAGCTGGTGGCGGGGCTGTGCTCCCCGTGCTCTGCCAGAAGGGCTCACGGCAGGGTTTGGTCTGGCTCCTGGGAAAGGAGAGGCTGCTGCATTTCTGCTCTGTCCTGAGTCTGGGCTGGCAGTTGGCTGTATAAGGTCTGATGGAGCCAGGCATATGCAGTAGGCCATACCTGAGGTGAAAGCTCTCACAGGAGGGTCAGAGTGAGCAGAGGGAGCTCAGACTGCAAAATGCGCAGTGTTGGGAAACCCGGACCTCTCTGGGACAGAGTTTAAGTTTGGGAATCAATATTCACTCATCCAGTTGGCTCCAAGAGGGACCTGTAGGCCTTGCTTTCTCATCTGATCTCTCGCTGTCTTTCCAGGTGTGTCCAGGGAGTTAGGAGAAGGCCTCATGCCCTGAGCATATGCGCTGGCCTGTGACCACCATCATTCTTCTCAGTTGCATTCTCTCCCAAGAACATTTACCCTGCTTGTCACCGCCCTGTCCCATGCCCAGCTCCTCAGAGGTGACTGGAGCAGGACCTCCAGGCGACATGGTGAGACCAGGCCTCATGTCTGCTGCAGGGACTTCTGGGGCTGCAGCAAGTagctgcactgccagcacagtGTACCAAACAAGGTGATCCTATGAAACATGCAGGAGCAGTAGTGCCTGCTCCCCAAGTGGTATTTATCTCAACACGAAGCAGAATCCTGTCTGACCGCAATCACCCCAGTCCTGTGACGCCTGAGCACTTGGGGATACCCCCAGCACTTCATTTGCTTCTGCTccactgttctgctgtgctctgaaCTGTTTGCAGAGGGTATATAAGAAACAAGGGCCACAGGAGGATTGTTGCCAACACTGTGCTTCCATTCCATGACTCGTAGTGAATGTTTATGCTTTTGTTAGTACCTATCCAACATGCAATACCTATTAGTTTATGTTTTGCAAGTGGAAAACCTTACTTTTTTAATACATGTAAGTaataactaaaataaaaatgccacttattatttaaataacttATTCAAGCATAGTTGCTGATGGCACCTAGTACAGCGATTACCTGACATTCCTCTTCCTGGAccatatttctgttcttttaaacTTTACCTAACTTCAGCTGTTTGTCCTGGCAGTTTCAGTATGAAAACAGACATTTCAAGACATGACTGCTGTTTGCAGGTGGCCAGCTTGGTGCTTAGGGTTCTTCTTTCAAGAATGATGATCACTGAATACCTTTATCTTACATCTCTTAGGGTTATGCTTTGGACACACATAAATAAACgctgaaatacaaaataagagCATGCAGGACATTAAATTGCGTGCTCAGGTGCACGGCTGCTTCACAGCACTGTCTCCTCAAGTGTAGCCTGATTAACACCTTCTCACAGGCCCGAAACACTGAGAAAACCAATAACCGCTTACGTTTTTACAAAGCTGACTTTAAAATGAGAACTGGAAAGAAACGAGGAAGTTCATCACTCATCAGAATGGGCTTTAGTCACCGAGAAACACATAAATGCTGTGAATGCACATGATAAAAAATAACAAGTAGCTCCTTGGTGGGGGTTGCAGCAAGAAGCTCTGTGTGACCGTGTAGCTAAAGCAAACTTAGCTGAGGAGTTTCCTAATTTCAGGGTGCTCAGCTATACATCTTTAGTAGCCCTTTCATATAGCGCTTTGTTGTACACACAGCACATCGCATTACACCTTTGGCATCTTTCTTTCAAACCTAATTCTAGTCAGGAAAGAGGGAGACTCACATGAATTGATGAGAATTTCCAGATAACAAAGAACTGATGTATCACACTTCTATTTCGGCCATTGGATATAATTTAATATAAACAGAAGTCTCAGTTCTGGAAATGTTTAGAGAATCATAGTAACTACCCTGGAGATTTAGCTGCAGGCAAACAGCAGCCACTCATTTATTGCACTTAAATGAGACCCAACAGAATGTCTGTGGCTATTGTTGCCCATAATGCAAAAAGTGACACAGAGGCTGCTGGCTGAATTTAATCCCCTTTTCTTTGGCATTCAGACTTGCTCTGGATACTTCAGGAGTTTCATAAATTGTAGATTTCAGCGTATGCAATTCcaaccccttcccccccacacacTTAGAAAGTGCTCACAGATCTGTAAACCACGCATGAAATTTAAGATGTGATACCTGCTTTATAGAAAATCCTTCCAATGTCTCCCCCCAAAACCAGGACAACATTGCTTAGCATTATCTGTTTATTTAAGTTCAgttaaaacaaacatacaatGTTTCATTGAAACTGTGTTGCACTCTGCCAACAGCTGTAGCTCCTCTGCTGGCCTCTAACAATACAGTGGCTACTTACATATGTACAAGGATGTACTGTAGGATGCCTGAAGCTGACGGCCTAACACATCTGTTAGAGCCTAAGAGTTGTTAAGTTGCTGCATTCAGGAAATCGTAACATCCACGGTAAATTTCAGAAGCAAAACATCCACAAACCTGAATTATGCTTTTTATGGACCCAAGTGACATTTGTGTTTATTGCAACATATACATTTGTAATAAATACAATCTTAGCATTTTCTTACACCTGTTGGTGTAACACATTACTTCCATTTTGGTaagcattacattttgttgtaaAAGGACCTTTCCTTTGACAGCTGTTATACAGATGTACAACATGAACAACTCATTGAAATGGTGTAATTTTCAGTAATGAGAgagaaatatatacataaatccAAACCCTGAAGCTACACTATATACATTATACTTAcagtatatacacacatacaatTTTATGTACATATAATATcataaatattgaaaaataggTTTAGGCTTAATGGATTAATGTTTTATAAATAACATATTACACTTATGACTGAAATATCATGGAAGACAGTAATGTCTAACTGAGGTGACAGAACAGTGGTTTAATACTGAAGCTGCTCTTTCAGGTCATTTGTTATGTAGGCAACTTTAGACAGACAGGtttccaaaaacaaacacaaccaaaaaaaaaacccaaccaaccaaaaacatACATTTGAAACCAACCCAGCTAAGTGGAACTCAACTGTTGCAGGTGGAGAGCCAGCCATCAAGTAATACAACGCTTAATACAAAATCCAGGAATTGCTACATTAAAAGAATTAGGTGACACGTGATAACAGCATTATGAGGTGCCATCACAAAGATCTTTctcctctccagctgcagagagGGACTGCGTAGTAACCTCCTATTCTTTTCTCTCCTAAGGTTCTGAGAGAAAGaagattattattttcttaaaaagctGGCAAGGGAAGTGCTTCATCCCTTATGTGCTACAAATTGCTCAAAGGTAGATATTTTAATCCTCTTCAGTTGTTCTATGTttgcagaggaagaagaaaagctgcCAGAGTAGAGAGGCATGTGCTCAGCACTCCTGTATATCAGGTATCATGGGATAGTTACCATGGATGTAAAGTACCTGAGGCAGAGAAGTACCTAAGGAGCTTTATAGTCAGTGCTGACTTCAGGATCGTTCATCGCCAGTTGAGTACCACCAAACGAATGATACGAACAACACAAAAGAAATCGAACTTCTCATTACGGTTTACATTACGATGTAGCAACCAGCACTTATAGCCATGCAGAAGTATCAGTACAAAATACCTGCAGTTTTTTTCATGGATTTTAAACGGCTGGGCAGAGCTTGATGTTATCTGCCAAACAATGACTGTAATCTAGATTTGTTCCTGACCGATTCtacaagagcaaaaaaaaa
>XLOC_000426.TCONS_00001278
TGGATTTCTCCCCACCTCCATTCCAGCAAAACAAGGAGACTCAGAAGATaaaatttgttttgttattgCAAGTAGTGCTCCGTGTGAAATGCAGTTTAGGAAGACAGATAATACACGCTCAATTGCTACTCATCATTTTACTGATGGATAATCTAGAGGAgCAAATCTCAGCAATTGCTTCAGGCAGCACAGTTAGAGGTGGCCAACTCTGAACAGTCTTCCAGCGTGCACAGTTTGCTGAGCAAACATGAGGCAACTGGAAAAGCACATGTGTGTTCATGGGAGATGTTCTGTGCAGTgagtgagctgctgctggggagaaCCTGGGgtgtggaggtggtggtgggagCTGCTGACATCCAGTACTCTGGAGCTGGCCATCTCACCACAGCTCACATGAGTTCTGACTCTCCGAGAGGAAGATACTCTGGGATGTACTGTATTTCCTAGGAGCCTCCACATGATTTCGAATTCTAGGTGATGGGTGAAGGGTTCTCGTGTCTTTTCTAGGAGGTGAACCATGGAGGGCTTGCTGATAAAGTCTCAGACTGACTCTCTCtcctctggttttatttttggttcATTTTGATATATTGGTCTGAATTATTCTGTATTATCTCACATTCCTTTAAATAAATTAGTTTCTCCTGTCTCAgttgcattttttccctcttccttccacCCCCCTCCCTTTCTACAAAGGGAAGGGGGATGTGTCATGTGATTAACTCTTCAAACCATGACTGCCTCCCTTccagctgcagggctcagcacaATTTCAATTTGCTGAGCTGTAATGCCACTGCCCCGGCAGCTGTCAGAAGCATCAGCTTTCCAGATATCAGGCAGAGAGATGACTGGCAGCAGAAAGCTGAGCATCTTCATCGGCCTTCTGTCCTTGTGCCCTGCCAGAAACTGCTTAGTGCTCTGGAAAATAGGAAGAGGTTAAAGCGTTAGGAGAATGGGGCAGGTTTTGGTCAGCAtgctggttaaaaaaaaaaaaaaaaaaaa
>XLOC_000427.TCONS_00001279
ACCTCTACCAGAGATTGttaaaatgtgtatttactCAGGTGCAGCATTAAATAAGAGATGTGAACTCACCATAGCAACTCCTGCATCACATTGCAGATATGCTGCTTCTAAGATACGGCAAACGTTTCTGAAGAAACATACCTGAATATGAGCCTCCTTCTGGTGTCCCTGCACAAATACTGCTGTTCACCACAAGAGATTCAATGGAATTATATGAATTCATCCAAGCTTGGAAATAGGTTTTCTCCTGAACTGTTCTGCAGCTCAATTTTGAATTTACAACTGTTTTCCCTTTGTTATCTACTCAGTTTGAATTTTATTCTCTaatatgtgtttgttttgtttgtctttattTAGATTGAATTTCCATCCTATACCTGagcaaaatgtttatttttgtttttgtttgcttgtttcattTAAAGGTTGAATCCTTTAAAAAGTTATATCCTATAACTGATATAAGCTTTTTTTGTGTTGAGTTTAATTTTGGTACTTTTACTTTGGAGGCCTTTTCTTTAATGCATCCAGTATTACTTATATGTTAAGATAAAGCTTTTAGATTGCTACTGATGTACCACCAACTTCATCTTGACCAAAATTCTTTCCATCATGCCTGTTTATATGCAtcagaaaaggaagattttcATGATGCCTGGTGGGTTAGCATGCCTGCTGCAAGGAAGCTTTTGCAGTCAGTCCTTCCATGTACTTTACCCAACAATCCATAGCAGACTGCTCCTGGAAGGTGAAGTAAGCGATTGCATCTGCTTTGATCTTTTTTTGGTATTAACCAACTGTACTTTCTCTTCTCAGATATCACTTGTACAGGGGATCACTCATTCTCTCACATCACCTAAGACTGATAAGGAAGACTAACAATACTCttatctttcttctctttttcttttccccttcatttATCTCTGTAAGTTCTTCTCTCACTGCTGGCCAGCTTTCCTGGGAGACAGGTGAAACATCTTTAATCAGTTGGCTACATGCTCAAGGGCTAGAGGCTTCTTTCCCCTCTGTATCTAGCCCATGGCGACTATgtggaggaagaggagacaTAGAAGACTGCTAGTTCTACTAAGTTACTACTACTATAAAGGCTTACAGTCTGATTATCTCTTCTTGTTTCTTCTCCTCTAGCCTACTTACACTAAAACTAATTTGTCAGTGAACAGGATATTTGAAGATGTCTactctttttctgaagaaatgaaaagattacACAAGGTGTTGTTCAAAATAGTGGCTCACATGGATACAAAAATGCTTTGCATTCATGATTGTTGATGGCCAATGCACTAAGATGAACCATAACGTGCCTAGATGCCAATTGTCAATAGAAACATGGAGCATTATACCTACAGATTTCTTCTACAGAATATCACAAAACTAATAAAAATCAGGATCATTGCAAGAATCATCTGTGGGCTAAACCTCTGAAGTTTTATCTAGTGTAATCATCAACAGCAATTACTTTCTACACTTCATGGAAGAAAGCACTGTACTTCATGTAAAACATCAACACTTGGTAATTCTTCTGCACTTCAATATTGCTTCTCCTCCAATGTCAGTTGAAGGCCAAATGAGAGATCTTTGCCACCCTTTAACACCTATCTGTTGTGTGGACAATAGCCACTGAATCCTGGGCTAGACCCAGAGACCCATGCCCacaattatattaaaataatataatgCTGTAGTTTTTCTAAAACCATGAATCTCACAAGCATTATTTTCAATCTTAGGGGAAGACTAAGAGTACATGTGCCATTTTAGTTGacatttcattatattttagGCCTTCCAAATTTCAACAGAATAAGTTGCATGGGGAACATAACCACAATAAGTGACTGGATTTAATGTATTTGGGACCAGCAGGGAGATAAAAGATGTTACTGCAAAATATGTAGGTATCTTCAATATACCAAAATTTCTCTGAAATGTCCAagttcagaaaagcaaatacaaTGATAAGATCCAGCAGTTATTGTTCAGATGTATTCTATATTTATGTTCTTCTATTTAATATTCTGAACTCAGtgttagaaatattttatgtcTCAGATATTAATAGTAAAAAATCTTGAGCTACGTTAAAACAAATTAATCTGTTAAAATATCAGTTATCAGTCTAtaaaaatgtcagtgtttttgcca
>XLOC_000430.TCONS_00001282
ACCTGGGGAGTCACCAGAATTTCATAATCTTTGGAGTATGATATGGAACTCATCCTATCCCTCAGGCTTTTACAGAAGAGCAGCTGGTATGCTTGAAGAATGTGTTGAAAAGGTTGGAAAACTCAGCCTTCAGTGCTTCTAGTTGGAAAAGAGCCAGCTGCCACTTAGAAAGAGAGAAGACGCCATAGGGGAACAGCTCATAGGCTGAGAAGACTTCAGATTAAGAGACAGCATGTCGATATATACTACACATCAGCCAGAAGGAATCGAGCATCCTTTGACCTCAAAGAGGTGGTGACCAAGCAGGGACAGGATTCCCATATCTTCATGTAGTTCATCACACAGAGTTTGCAGCCCCTTTGACACAGCTAGAAGAAGGGAATGCCTAATCCATGTCACACCTCCAGCTCATACCAGGGCATGTGGGCCTGAATTGTCAACAAACTTGCAAATCTTCATCTTTGTCATGGATAAGCTCTGAAGCTATTGTCAATTAGAGACCACAAGATATCAGC
>XLOC_000431.TCONS_00001283
agagcagattgtgcctgaccaatctggtggacTGCTACGACAGGGTGACTGCCTTCATGTATAATGGAAGATTTTGTCTACCTGGaattctgcaaggcctttgacacagttctgtggttctatgattccataattctatgattctatgatgtcaGTGGGACCAAGCATTCAACTCAACTCTTTCCTGCTGTGGAGTGTTGGGCAGTGAAACACAAAAACGTCACGTTCTAGATCTGCacattttgttgccattctGGGGCTCAATTTCCTAAGTGATCTTTGTGCACAGTGCACCGAGACTGTATGATAACATTTGACGATGATGTGATGAACTTGACAGGTAATGGGAGCAATATATGTTCTTTGTCTATACGTTAACAAGGCCTTTGACAATATCTCCCATAACATCATCACAGACGAGCTGATGAAGTCTGAGTTAGACAAGTGGGCCTGAAGGTGGACTGAGTGGTGTACTCCAGAGCCCAGTGGTGTTTAACGTCTCCACAACCTAGATGATGGAGTAGAGTGAATCCTCAATGAGTTGGCAGATAATGAAGAAACAACCATCagatggctgtgctgcctgccactCAGAGGGTTTTTGGAGAAGTTGCTGAGAGatacctcatgaagttcaacaaggagaAATTGAAAGTCCTATACCTGGCAAGGAATAAAATTATGGGTACCAATT
>XLOC_000459.TCONS_00001343
GGACGGGCGGGCCGTTACCTGCGGGCTGCGCACCTAAACGCGCCGAGGGGTTTTTTCCGGCAGGAGGCTCCGCTATGAAGGAGAGGTGTGGGGGTGGAACAAGGCCTAAAGTGCGTCCTGCGGCCGCTCGTCGGCGGGTCCCCATCCCGTCCCTGGGGTTCGCGCCTGTAAGGGTGCTGTGCAGCCCCAGGGGCCATCTCGTGCACAGCCAGGTGCTCGGGATGCTGTCGCAAAGCAAGAGGATGCTCACAGAAAGGGCGAGCCTGGACGTTTTCAACTGTGAGAGGACACAGAAGTTGTAAGCCCTCCTTGCTTAGCTGTGCCCTATTGACCACGTCATGTTTCTTCACCAAAGCCCTGACAGCCCTGCTGTCAGCGGAGGCCACCCAAACGCATGGAAAGGTTGCAGGTTTAGGTGTGCCAAGCTGTGGGAAATCGGGGCAAGAAGGCAGCAAGAGCACTCAGGAGATCTGTCCCCTGCGGCGTGGCTGCATATGTGCCCCGTGACATCGCAGTGCTCCTGAGAGCTGTAAGTAACCCCAAGGCAGCGTGACCTGCGAGCGGAGATGGGGTAGGCACAGCCGGCTGTGAGGGTGGCACCGCAGTGGTGCTGAGCACGGAGACGAAGGTTCGTCACAGCGGGGCTGGTGGGAGGATCAGCTGCTGCCACGTCGGCTCCTGCCAGAACCAGGCAGTACATGCCGAGCGCAGGCACAgggtgggggctgagctctgtgacTTCCTTCCATCTCTGGTTATTAATCAACGTCCCGATAGCTGCGTTCCAGTGGGGTCCCAGCGCTTTGTGTACGGGCATGAGGAAAGCAAGGCTGCGTGACAGTTCCCAGCCTCTGTAACAGAGCTGTCTGTGAGTGAATTTCAAGAACCAGGAGGAGATCGGTGAACAGGGGTATGACCAATGTGTTCCATGCTACTTAAAGGAGAGTTGGACAAATACTCCAAATTAATCATCGAAGATCCACACGTGGGTTTGGGAGGCTGGAGGTTATGTTTCAGATCTCTGCTTTAACAGTTTCCAAGACTGGGAGATATCCTGAGGAACAGTAAATCTCTCTTAGATTAAAAAATGCTTGACATTAATAACTCACCGGTTGATAAAAGCACAATGGACACTGTGTAgctcttcttttctgtttgttttgctttgtttcctggtTATATTGCAGCAGTCATTActtcaaagaaaaggaaaggaaataagaaaaaaaaaaaaaaaaaggcttgttCAAATGTGGTTGGGATCCTTTATCTGGGGGACTATTCCTCCTCATTATAGAGGATGATTTGTCCTCATTATAGAGGATTCATCCTCCTTATAGAGGGAGGCAACTTTGAGGTGTCCAGGAGCCTTTGGGCTGCCCTCTTCACTGGCCAGTGCCCAGTCCAGCTCACTGCCAGCCCGATGCCTGAGGATAACCTCTTTCCTGCCTGCTGGGTGCTGGATGGTTTTTTCTAGTGCCATCTGGACTGCTGTCTGAGAGAGGCAGGAGTGACAAGAAGGACATGAGCAGAACTGGACATGTGCCCTGAGGAGGCTCCTAATTTCTGTGTGAAAGTAGAGCTCCTCTCGGCTTATTACACATACTCCTGAATAAGCTGTACCAGCTGACTGAATTATGCAGTATGTTAACCCATGACCTCAACAAATACCAGTGACAAGAGCTCCGGGAGGATGTGGGTTTGTCTTCCTGCCCCACCTGTGGTCGCTGTTTTGTGAGGGAGAAATGCAAGGCAATACAATACATATAGGCCTGTTAGAGTTTAACTGATTATCTCTGCAAGATGACAAGGAAAAGCTCAGGTGAGACATATGGGGAGACAGCTTAACAGCTCACCGCTCAAAACAGATCTGTACGCTGCTTGAAATTCTGTGGCTGTTTACCTCTGACACAAGAACGCCGTGCAGATGTAGCAGAGATGCCTCTGGATATGAAGTTTATATGAGTTAAATCTTTGTTTGCTAATTCTGAAACAGACTCTCTATTGATTTGACTTCCTGTGCTGTAAAACCCTGCTGCTTCCATGCACATGCTTCTGGGCCAACTGGGGGTCAACAGATACTTCCCAGGAAAGAACTTGAcggcttttcctttcttcacttGAAATGCAAAGTCCTCTCTCTTTGAACGTTATAGAAAAGTGCAGTAATGGCAAAGCTACAGGGGAAATGGATCTATAAATTTAAAAGGTAACAGTCGGGAGTAATCTCTCTCTGTTCTGGTATGGGGTACACACAGCTGGCCAACCGTTGGGTGTTTCTGGAATGCACTGCAACACCAGCAGAGGCTCGTTCTTTGTCTCCCAGTTTTAACTTGACAAGATCCTCAAGTGTATATTTATGGTTTCCTTCCTGACCTGCTCCCAGAGATAAGTACTTTCTTGAAGTAGATGGCAGGCCAGTACTGGCTGGGAGAAAGTTTCTCTTTACATTGTCTAACGGAAGCTACAGAATTTGCTCCTGATTCCTCTGTTAAACCACCACAGCCAAAGGACAAAGCATTTCTAGCTGATGTACATTTGGTTACCCTGAAAGTGAtataaagaaatttaaaaactCCTATGCAGTATAGCATTCGATCGTGTACTTTTTCATGGACTTTGATGAAGAGAGGTGGATTACAAACTGTGAAAATGTTCTTCATTTCACATGGGacagcattttctgtttcatttattaTACTGAGTTTTCCTACATGGATATCCCTAATACAAGTCTGCTGTGCCCCTGGGTTCTCTTTCATATTCACGTCACTGAAGATTGACTTTTTTTGGACCCCAACTATTCTgatacatttaaaaattattccTTCAACAGCAATACTTTAGAAAGTAAAGTAGGAATATCCACTCAGGAAAACTCAGTATGCTAAAAAGTGGTTTGCTATTTTATTTATCTTGGGAAACGGGAAATGATAAATAACAACTGCTGTTttagaaacagcagaaagcagtaGATTCTGCAAACTCACCATGCATCTACAGCTGCATTCAGGGCTCACACAACCTTTGGTGCAGgtctgcttctctttctgctcCTGGCCTGCTATCCTGCACCATAAAGGGCATGAATGATGCCAAAGGTCAATAGCTGAATTCGAGGTTCTGATGGGGGCACATGTCTATTGATAAGGCAAGATGCAATAGTTACAAATAGGTGATAAAGTAGCTTGGTCACAGTGTCCTAATATTTACCCTACAGAGGGCAAATAGGTGGtggagcagctgctccttcaggaGCTCTGGGAGAGGACAATGGTGAGGGACCACTCCATTCCCGTGCAGACAGAGGGactacagcagccctgggaggcCGCCTGGGCCCTCCGGGTCTTTGACACTGAGAGAAGCAAGGAGTACAGCAAACTTGCTTGTACAAACTCACTGATTTTAGGAAGTTATAAGTGCTAAATGATCCAAGTCATTAGCCAAAGGAGACAAGGGCCACTAAAATCCATGGGAAGACTCGCTGATCTCAGCAGCCTTTGGATAAGGTTCCAAAAAAAAGGATGCTGGGTCACTAATCATTGAGGAAAAGTAGCAGAGAAACTGCTTTAAACAGAACTTTACTTTGTAACTCACTTCTTTACTGACAAAAGTTCTCTAATGCAAAGGACATACTTCCACCAGCTTTTAGCTGGTTAGCATGAAGACTGCTTTCCTTAGATGTACACAGCAGTGATTGTTCAGGATAATAAGAGGTACACGGGtagctgaattaaaaaaagaaaaccaaacccacaaaaaaacaaagaaacaaacaaaaaaaccccacaatggAATTAGAGGAAGATAAGtgaagcaagtccctgcaagtGAGAAAGTTTCCAATATCCCGGttacacagaaagcaaaaggcaGCAAACTTCACGCTTGTAAGGAGAGGCATTTGGAAATGCTCACATAGAACAATCTTCATTAAGAAGCAGGTGAGCTGCTACCACTTTTTTCAGTCAATGAAGAACTATTCTGCCTTTTCCAGTGTCACTTCCAACATCACCAAGTACAGCAATACGACATGCAAATGAAGTTGTTGTGATGGAGAATAGCCTGTTGTTTCTGATAATTGTCGGTGAAGAAACCAGAAGGTTGGTATTTACGTCTCAGTAATGAGTGAAATGCTCCTTGGAAGAGTTAAGGGAGCCCAAGGATGAGCAGATCCCTGCTGTTTAACTTAACAGTGCTGCAAGGAGCCAAGGACGTTTCACCTTCCCGCACTGCCTTGACAGTGAAGAGCTGGGGGACACAAGGAGCTGGTaagggacagaaccaggacagctggtCCAGGCTGACCAAAGGAAAATCCCATTCCATGTGGCATCATGCAGAGCATCAAATctggggggagctggg
>XLOC_000459.TCONS_00001344
GGTTTTTTCCGGCAGGAGGCTCCGCTATGAAGGAGAGGTGTGGGGGTGGAACAAGGCCTAAAGTGCGTCCTGCGGCCGCTCGTCGGCGGGTCCCCATCCCGTCCCTGGGGTTCGCGCCTGTAAGGGTGCTGTGCAGCCCCAGGGGCCATCTCGTGCACAGCCAGGTGCTCGGGATGCTGTCGCAAAGCAAGAGGATGCTCACAGAAAGGGCGAGCCTGGACGTTTTCAACTGTGAGAGGACACAGAAGTTGTAAGCCCTCCTTGCTTAGCTGTGCCCTATTGACCACGTCATGTTTCTTCACCAAAGCCCTGACAGCCCTGCTGTCAGCGGAGGCCACCCAAACGCATGGAAAGGTTGCAGGTTTAGGTGTGCCAAGCTGTGGGAAATCGGGGCAAGAAGGCAGCAAGAGCACTCAGGAGATCTGTCCCCTGCGGCGTGGCTGCATATGTGCCCCGTGACATCGCAGTGCTCCTGAGAGCTTGCCTCTGGATATGAAGTTTATATGAGTTAAATCTTTGTTTGCTAATTCTGAAACAGACTCTCTATTGATTTGACTTCCTGTGCTGTAAAACCCTGCTGCTTCCATGCACATGCTTCTGGGCCAACTGGGGGTCAACAGATACTTCCCAGGAAAGAACTTGAcggcttttcctttcttcacttGAAATGCAAAGTCCTCTCTCTTTGAACGTTATAGAAAAGTGCAGTAATGGCAAAGCTACAGGGGAAATGGATCTATAAATTTAAAAGGTAACAGTCGGGAGTAATCTCTCTCTGTTCTGGTATGGGGTACACACAGCTGGCCAACCGTTGGGTGTTTCTGGAATGCACTGCAACACCAGCAGAGGCTCGTTCTTTGTCTCCCAGTTTTAACTTGACAAGATCCTCAAGTGTATATTTATGGTTTCCTTCCTGACCTGCTCCCAGAGATAAGTACTTTCTTGAAGTAGATGGCAGGCCAGTACTGGCTGGGAGAAAGTTTCTCTTTACATTGTCTAACGGAAGCTACAGAATTTGCTCCTGATTCCTCTGTTAAACCACCACAGCCAAAGGACAAAGCATTTCTAGCTGATGTACATTTGGTTACCCTGAAAGTGAtataaagaaatttaaaaactCCTATGCAGTATAGCATTCGATCGTGTACTTTTTCATGGACTTTGATGAAGAGAGGTGGATTACAAACTGTGAAAATGTTCTTCATTTCACATGGGacagcattttctgtttcatttattaTACTGAGTTTTCCTACATGGATATCCCTAATACAAGTCTGCTGTGCCCCTGGGTTCTCTTTCATATTCACGTCACTGAAGATTGACTTTTTTTGGACCCCAACTATTCTgatacatttaaaaattattccTTCAACAGCAATACTTTAGAAAGTAAAGTAGGAATATCCACTCAGGAAAACTCAGTATGCTAAAAAGTGGTTTGCTATTTTATTTATCTTGGGAAACGGGAAATGATAAATAACAACTGCTGTTttagaaacagcagaaagcagtaGATTCTGCAAACTCACCATGCATCTACAGCTGCATTCAGGGCTCACACAACCTTTGGTGCAGgtctgcttctctttctgctcCTGGCCTGCTATCCTGCACCATAAAGGGCATGAATGATGCCAAAGGTCAATAGCTGAATTCGAGGTTCTGATGGGGGCACATGTCTATTGATAAGGCAAGATGCAATAGTTACAAATAGGTGATAAAGTAGCTTGGTCACAGTGTCCTAATATTTACCCTACAGAGGGCAAATAGGTGGtggagcagctgctccttcaggaGCTCTGGGAGAGGACAATGGTGAGGGACCACTCCATTCCCGTGCAGACAGAGGGactacagcagccctgggaggcCGCCTGGGCCCTCCGGGTCTTTGACACTGAGAGAAGCAAGGAGTACAGCAAACTTGCTTGTACAAACTCACTGATTTTAGGAAGTTATAAGTGCTAAATGATCCAAGTCATTAGCCAAAGGAGACAAGGGCCACTAAAATCCATGGGAAGACTCGCTGATCTCAGCAGCCTTTGGATAAGGTTCCAAAAAAAAGGATGCTGGGTCACTAATCATTGAGGAAAAGTAGCAGAGAAACTGCTTTAAACAGAACTTTACTTTGTAACTCACTTCTTTACTGACAAAAGTTCTCTAATGCAAAGGACATACTTCCACCAGCTTTTAGCTGGTTAGCATGAAGACTGCTTTCCTTAGATGTACACAGCAGTGATTGTTCAGGATAATAAGAGGTACACGGGtagctgaattaaaaaaagaaaaccaaacccacaaaaaaacaaagaaacaaacaaaaaaaccccacaatggAATTAGAGGAAGATAAGtgaagcaagtccctgcaagtGAGAAAGTTTCCAATATCCCGGttacacagaaagcaaaaggcaGCAAACTTCACGCTTGTAAGGAGAGGCATTTGGAAATGCTCACATAGAACAATCTTCATTAAGAAGCAGGTGAGCTGCTACCACTTTTTTCAGTCAATGAAGAACTATTCTGCCTTTTCCAGTGTCACTTCCAACATCACCAAGTACAGCAATACGACATGCAAATGAAGTTGTTGTGATGGAGAATAGCCTGTTGTTTCTGATAATTGTCGGTGAAGAAACCAGAAGGTTGGTATTTACGTCTCAGTAATGAGTGAAATGCTCCTTGGAAGAGTTAAGGGAGCCCAAGGATGAGCAGATCCCTGCTGTTTAACTTAACAGTGCTGCAAGGAGCCAAGGACGTTTCACCTTCCCGCACTGCCTTGACAGTGAAGAGCTGGGGGACACAAGGAGCTGGTaagggacagaaccaggacagctggtCCAGGCTGACCAAAGGAAAATCCCATTCCATGTGGCATCATGCAGAGCATCAAATctggggggagctggg
>XLOC_000459.TCONS_00001345
aggAGCTTTCAGTATCCATGGATGCAGATAGCACAGCCCTTCTGGGCACTTCTTAAAGGACTGTAACAAACTTCACTTTAAAAGCCAAAAACATTTGCGATATGAAATTTCCACGAGGGCTTTCGTTCTGGCTTTGAGTATATGGAGTGCTTGAGAAGGAGACATATTGAGTGAAGTAGGTGGGCTAATGAAGTGCCTCTGGATATGAAGTTTATATGAGTTAAATCTTTGTTTGCTAATTCTGAAACAGACTCTCTATTGATTTGACTTCCTGTGCTGTAAAACCCTGCTGCTTCCATGCACATGCTTCTGGGCCAACTGGGGGTCAACAGATACTTCCCAGGAAAGAACTTGAcggcttttcctttcttcacttGAAATGCAAAGTCCTCTCTCTTTGAACGTTATAGAAAAGTGCAGTAATGGCAAAGCTACAGGGGAAATGGATCTATAAATTTAAAAGGTAACAGTCGGGAGTAATCTCTCTCTGTTCTGGTATGGGGTACACACAGCTGGCCAACCGTTGGGTGTTTCTGGAATGCACTGCAACACCAGCAGAGGCTCGTTCTTTGTCTCCCAGTTTTAACTTGACAAGATCCTCAAGTGTATATTTATGGTTTCCTTCCTGACCTGCTCCCAGAGATAAGTACTTTCTTGAAGTAGATGGCAGGCCAGTACTGGCTGGGAGAAAGTTTCTCTTTACATTGTCTAACGGAAGCTACAGAATTTGCTCCTGATTCCTCTGTTAAACCACCACAGCCAAAGGACAAAGCATTTCTAGCTGATGTACATTTGGTTACCCTGAAAGTGAtataaagaaatttaaaaactCCTATGCAGTATAGCATTCGATCGTGTACTTTTTCATGGACTTTGATGAAGAGAGGTGGATTACAAACTGTGAAAATGTTCTTCATTTCACATGGGacagcattttctgtttcatttattaTACTGAGTTTTCCTACATGGATATCCCTAATACAAGTCTGCTGTGCCCCTGGGTTCTCTTTCATATTCACGTCACTGAAGATTGACTTTTTTTGGACCCCAACTATTCTgatacatttaaaaattattccTTCAACAGCAATACTTTAGAAAGTAAAGTAGGAATATCCACTCAGGAAAACTCAGTATGCTAAAAAGTGGTTTGCTATTTTATTTATCTTGGGAAACGGGAAATGATAAATAACAACTGCTGTTttagaaacagcagaaagcagtaGATTCTGCAAACTCACCATGCATCTACAGCTGCATTCAGGGCTCACACAACCTTTGGTGCAGgtctgcttctctttctgctcCTGGCCTGCTATCCTGCACCATAAAGGGCATGAATGATGCCAAAGGTCAATAGCTGAATTCGAGGTTCTGATGGGGGCACATGTCTATTGATAAGGCAAGATGCAATAGTTACAAATAGGTGATAAAGTAGCTTGGTCACAGTGTCCTAATATTTACCCTACAGAGGGCAAATAGGTGGtggagcagctgctccttcaggaGCTCTGGGAGAGGACAATGGTGAGGGACCACTCCATTCCCGTGCAGACAGAGGGactacagcagccctgggaggcCGCCTGGGCCCTCCGGGTCTTTGACACTGAGAGAAGCAAGGAGTACAGCAAACTTGCTTGTACAAACTCACTGATTTTAGGAAGTTATAAGTGCTAAATGATCCAAGTCATTAGCCAAAGGAGACAAGGGCCACTAAAATCCATGGGAAGACTCGCTGATCTCAGCAGCCTTTGGATAAGGTTCCAAAAAAAAGGATGCTGGGTCACTAATCATTGAGGAAAAGTAGCAGAGAAACTGCTTTAAACAGAACTTTACTTTGTAACTCACTTCTTTACTGACAAAAGTTCTCTAATGCAAAGGACATACTTCCACCAGCTTTTAGCTGGTTAGCATGAAGACTGCTTTCCTTAGATGTACACAGCAGTGATTGTTCAGGATAATAAGAGGTACACGGGtagctgaattaaaaaaagaaaaccaaacccacaaaaaaacaaagaaacaaacaaaaaaaccccacaatggAATTAGAGGAAGATAAGtgaagcaagtccctgcaagtGAGAAAGTTTCCAATATCCCGGttacacagaaagcaaaaggcaGCAAACTTCACGCTTGTAAGGAGAGGCATTTGGAAATGCTCACATAGAACAATCTTCATTAAGAAGCAGGTGAGCTGCTACCACTTTTTTCAGTCAATGAAGAACTATTCTGCCTTTTCCAGTGTCACTTCCAACATCACCAAGTACAGCAATACGACATGCAAATGAAGTTGTTGTGATGGAGAATAGCCTGTTGTTTCTGATAATTGTCGGTGAAGAAACCAGAAGGTTGGTATTTACGTCTCAGTAATGAGTGAAATGCTCCTTGGAAGAGTTAAGGGAGCCCAAGGATGAGCAGATCCCTGCTGTTTAACTTAACAGTGCTGCAAGGAGCCAAGGACGTTTCACCTTCCCGCACTGCCTTGACAGTGAAGAGCTGGGGGACACAAGGAGCTGGTaagggacagaaccaggacagctggtCCAGGCTGACCAAAGGAAAATCCCATTCCATGTGGCATCATGCAGAGCATCAAATctggggggagctggg
>XLOC_000462.TCONS_00001348
TCAGTGTGCATCTCTAAGATCTACTCTGCTGGgggttttcaaaagaaaagtggACTCAGCTGGgggttttcaaaagaaaatgttaacttTGCAAACTTATTGCACTGAGAGACCTAAAGTAGAATAGTTTGGTTTGGATTACTTAATCTAATTGACAAGCTCAGTGCTTCTGGTCCTTAGAATTCATTTCCTTGTTGCCATGCACCAGGGCATCCCTTCTGCAGAGACTCACAACCAATCCCGTCCATGACGTGACCACACAGCCAGcaaacagctctgcttttctcaAATGCAATTCTTTGGGTGTTTTCTTCCCACAAAATTGGCTTCAATTTGATTTGAGATATAACATGAAAATATCTGAATCCTCCCAGAATGAAAATGTTGTTTGCTCAGCTCTCCTTCCTGCAAATATCTGTGCAATAATGCTTGAAATAAAATTAGTGGAAAGAGAAATAGCAGAGGGACAAGCATGACTAAGCAGATTGAAGAGAACACTCGTGTCTGCccatgctatttttcaacattcgTCCCCAGCTCTGTTTCAGTGTCTGTTGGGAATTGCTGCATCCATACAGAAGGATGATGAAGGTGGCTTGCAGCAATCTTTGCCCTCAGACTCTGCACTGAGTGCAGCCTGGGTAGGTGAAACctggccatcacctctcagtgaCTGTtaggaaataaatacattttctaagGTGCTTCAAATATACTCTTCTTGGTCTTCAGGGTATATTAGGAAAAGCTACTGTCCAAAGAGTATTTCAAACCACAGTAGAAGCATTCGCAATGTTATACAATGGAATAAGAGAaccatagaatgacttgggttgggagggacctcaaggatcatcaagttccaacccccttgccacaTTATCTATAAAAACTCATCAAAGCTATAATCTCTGCCAAAATAGAGTGGTAGCAAAGGAAACTGCTGCGAATTATTTCTTTATCCCTTTGAAATAAGCAACTGCTTAATAGGATAGCTGCTCTTTTATACATCTCCCTTCTGAATAGAGATACTGAATCTATCCTCATTATCTGCTCCTTCCATATTTATTCAGAGAGGGAAAATACACAACAGGTGGGTACAATGCATGAGAAACGTATTGCTGCACAGCTGTGATCCAGTGGACTAAGGTCATTGATTCATTTGGGACATGACTTGATAATGgagaaacaattaaaaaaaagaaaaggactgTGCCCTTCCTTGAACATTTCGGTGATAAAAATACTGGATATTGCTACAGAGATAGcaataaaattactttttttcttttttttttctggagaaaaagtcTCAGTAAACAGCAGCCATTAATAAAACAGACCAATTTCTCTTAGGCTGAAAAAATATGATGAGGCTGAGATTGTTCAGCTGATGAACCCGCTTCTGTAATCTCTTTTGGATAACGATGTTATAACAGTACTGAAAGCACACCTATATGAAAGATATTAACAATTTCTCCTGAAGCAGAATATGAAGCAAAAGAACAACTGTCTGGAAAGGATGTAATTGGTCTTGTGTTACAGGGAATTAGAGGCAGCGGTGGGGGTGTTATGAACTTTTCAttacatgaaaatgaaaagtggaCATTATGGGGTTAGTGGACCGTACTTTGTACTAAAgacatcacacatttttctactCACTGAAACTGTGCTTCTCAAATGCCTCCATTCATTGTTAGGACTTTCGGAACCTATTACCCCCTTTTTGAGAAATCTCAACTGATTCAGCCATACCTTTGGTTTGATCTCTATCTCATCCTGAATTTCAATGGTAAATGTGATCTTTAAAAGTTCGCATGTAAttgaaagaaaggaacaggaggcAGATTAATCCCTCAGTGCCTTGTATATTCTCTAGTATAAAATACTTGCAGCTAGCCTCCAGCTTGGCAGCAGGGCATGAGATTTGTCAGGGGACTCGATTCCAAATTCTTCTGTTGTTTCCTCTGGGGAAACCTAGCCTGGATCAGAAACCCCAGAAAGTCACAAGTTGTACAGGTTTTCCTCCACCTTTTCAATGCAGATGAGAAGTTACAGCAGCCTTAGAACTACCTGGCATTTGTGATGAAGGACTGGCCTGTTCATGGGCATCCCTCAATCCAGAAAATGCAAAGCCAAGCACTGCTGTTTCACAGAAGAATGGCTCTATGTGCCAATCCCAGTGCTCTCTGTTCCACATCGTGCATTTAGGTACGTCCTTCATGGCTACAGCATGTGTTGTCCCAACACAGTCCTGCACAAGGACTGTGTGACTAATGGGCTGTTCACTTGTTATGGCGATGGAGGTCATTCTCCAGCTTTTGTACTGGATAGGAGGGATAAATCTTTCACTCTGAATGTAAGAACACCGCATTTGCTGCCAGAAGAATAagagtacattaaaaaaaaaaacaacttgatAAGCATATTGATTAATGAACACTTGGACGCTGCAGTTAAGGACTTATTTCAAATTTGTTCTAATTCTGATTGCTATGCACTCATACACGCTATCATAATCCACATCAATAACCAGACtattagaaacacagaattagCATAGTGAAGCAGCAAATGAGCCCCTGGATCATGAAGACAGAATGcacttttcatatttttcatacatttttctccagtttAAGACAATGATAATTATAGGATTAAATGGGTCAAAATGATGAAGGGTTTGAAAGAATTTACATTCTCTTACGTCACACCACATGGCTGACTTTCAGAGTGTCCTATTTAACCAGCTTGTCTCTCTTGCCAGGTTTTAATCAGTTCCTAAACAGCTCTGCAAAAGTTTGAGATTGAACCTTCCAGAAAGTTATTGGTCTTATGACCAGTTTTTCTCAACATCATCTCCAAACAGTATCTCAGCTGGAAGTCCAGATGCCTAAGGTACCTACCTAGGATGGATGAAGAGTGCTTCTGGATACAGCACGGTGTTTGATCCAATATTGTGGGTTGGGACCTGCCCTCAGAGCCTGGAAACTGGCAGACTGTGGgccacagctctgccactgTGTCATCCACATGTCACTCTGAGTCCTGCTCATGGGACTGACCCCAGGAAAGTACAGGTGCTGAAAAGATCCCACCAGTTGCTCACAGTCAGCAATGTGCTGAACTCAGCACACGGGGTCAAAGCTGGCATGACTTTCTGTGTAATTCTGTTAATTCCTTGGAGATTTGCAAAGCTTTGTGAAAAACACTGTGTTTTGACAGTGGCCATCTGTTATGAGCACATAAGACTGCTTGTGCTTGGTGATTAGCAGGTCAGCTGCTGGGTGGTGTTTCTCATCTTATCCCTTCAGAGATGGGATTGATCTCTACAAGGAGCTCATAGCATAGCATAGCACAACACAATATaacatagaacagaacagagtggtacagttggaagggaccttcaaagatcatcaggtccaactgcctgaccattACAGGGCTaaacaaaagttaaagcatgttAATGGTAGTGTAACCCTCTTGAGCACTGACTGTCATGAGACATCGACCAtctctctaggaagcctgtcccagtgcctgaccacttgCACTGCACTGAAATATTTCCTACTACTCAGCCTGATCCTcccctggcagctctgtgccattcccGTTCTGCCATCAGTTCCCTGGAGAAGAGCCAATCACCTCCTTCTGCTTCCTCtccacaggagctgcagagagaagtAAAGGTTGCCTTTCAGCCTCCTCTCCCCCAACCTGGGCAGCCCAGtgccctcagcctcttctcataAGAAGCAAAAGTTCCTCTCGGATCGCATCCAGATGTTCATTGCAGACAAGGAAATACAGACCACATGCTGGTGGCTCTTCCAACTGTTACACTTGCCCAGACTTTGTTCAAGTGTTGTATGagaagattttcaaaatgggaagCAGTGGCCACAGCTTCTCCCAGCACACTGTGTGGGGGCTTTTCAGAAGACGTGACACATGCACCTCCATCTGCTGGCAGAAATGCACACACAGAGCTCGGAGCTGCTGTTCCTCACACACATTGCTTTGAAGCCTGTGTTTGTGCCTCTGGTTCAGGATGTGACACAGACCAACTTAGGATAAGGGAAGAAGGACGGCTAGGGGACATGCAGCTTGCCTTGCATGGGTGAGAAGGTGGGGTTAGGGGCCAGTTGATGGAAATGCAGGTAAAGGAGAAGGAATGAAAGAGCACAGAGTTCAGAGAAGGGCGCTCAGGTGCAGGAGATGTGAAAGAGTGGAGAAGTAGGTAGAGATGTGTCTGGGGTCCTGACAAGACTAATGAGATTGTTATGTAAGCAATCAGGGAAACTGACACTGACAGATTTAGTTTAGGAAGCTTGGAACTTAAAAGGATGCCTTGCTGTCGTGCACATCTGGATGATACATTGCAGAAAACTCAGGCTACTTAAGTGTCCCATCAGTGATGCatccaaacaaaaatatatgCCTATGGCAATATGGAGTACGCCAGTTTTAAATCAGTTGATAACCAGAGATTGCATTTCTCCAGGACGAGAAACAATTGccaagaacagagaaaaaccACCTGCTAGAAGTTTTCATatgagcaaagcagagcaaaacCACAGAGATCAGTCCAGTCTTATTTCTTCTCCCATGCCAGCCCACAGAGCACTTCAGGCATGGCCAGCTCCAAGGATCAGCTGTTAAGAAAATACCTGAGTTCTGGAAGTTGGGCTACCTTTTCCAAACCAGGATGATCTGGTCTACCATCACACACCTGGGAAGCAAGCGACTGTCCAGAAGAGCTTCTCcacctcctctgtgctgctgacctTGCAGACAGAACATGGCTGGACAGCTTCATGCGATGACCGAATCACATTTAATTTCTTGCAGGAAGGAAAGCTGTGGAGAAGGGACAGCCTCTTTATTCCTATGATCTCAGTCATCTTTGATCACTGGCCTCTTGGGGCTATCGTAGTATGAATCATGCAAACAATAAAAGGTGCTGGTGCTTTCTGTTAGCCTGGAGTTCTTCTAGAATACCTGGTTGGAGACTTACATCCAGGCACTAGAAAGTTATTAATATGCCATTCAGTGTTACATCATACAGAGCTACAGCATTCCCATCTGGATAGTATCAGAGTTAATGATAAAAGGAAATTAGAGGCCTCTGGTGGGCCTTTGTAGTTGCTGTTATTCCCTGGAGACAGGACTTCATCCATGTAAGAACCACATGGATGAGACTGCAAAGAAAGGATATTTTGCTGCAGCAGAAACACTTCTattGGAAGCAGAAGTGGGGTCCTCTGGATCTCTTTCTGTTCTATTTGGCCGTCCAGTTGAACAGCACAGGGTGCTGAAGGCATCTCAGGAGCATGGGCACAGAAGGAGAAAGACAACCTGAATGTGGGCCACGCCCTTCCAAGATAAGAAGCACTGGTGGGCCTATTGATATACCTCAGCTGCAGTATGAGCTGGATTAGAGGCAAAAGCATTTGGGAGAGGGGTTTGATACCACCAAAGAGGTGGAAGGAGTGTGGGCAGGAAGTACCCCACTGCCTCTTCACCTTGTTCCACACCACTCTGGCAGTGGAAACCAGATGGGCTCTCCAGGCCTGCAGTTTCGTCAGTCTGTGGAGTGAGGAGAAAACTCTTTGGCCATCCCCAAGACTTTGCTTCCCGCTGCGAAGATCTACTTATTTTATCAGCATAAAACCCGTGCTGGATGAATGGCTGGATACGTGTGAAAAATACATGTCTGGAATCTGGTCTGAACTGTAGAAACATGTTGAAATGATCCCAGGGAATAAGATTCTTGAGTTACCCGTTTACAGCCCGCACACATTTCATATCTGACAGTAGGAAAAAGCAATGTAAAAATACCCTTAAGAATGTGAATCTCTGCTCTGATTTGCACTTAAAAGGCAACATCTGATtaatgtctgtgttttattagCAGAAGACTGAGACGATGAAAGCGTCTCAGATATTACCTCTATTGTATCAGATACTTTTGATAGCATACTGTGgaagaaaatgtcacatttcattaaaaaggaTCACCATACCACAAAGGATTTGGCAGCGGTTTGTAAACCTAGTGGTGATTTTCAGTGTTACCCATTTTTCAGTCTCTGAAGATTATTTAAACAAATGCTTCTGCTGACCTCCGACTGGATCTGCCGGTGCTCACCGGTCTGTGCGTGGCTGCATGCTGTTGTGCACCAGCTGTGGAGCTGCCTTCGCTATAAGCAGCACGGCTGCTGTGTCAGCAGTTAACACAGCTCAATTTTAATAGACTTGGTTACACAGCATATTCTCAGACCTTCCAGCTGTGCCTAGTGAAAATGCACACTGACACTCATTCCAGTCTCAATGTACCCCTTTGTGCCAGTGTtaacttattatttttttattacccTGCGTACAAGCAGTCTCAGTGCTCCAGATAGCTGAAATGTCATACATGTTGAGGATAATCTCCCATCACTGCAAGGTTTCTCCTCTATTAGTTGTCTCTGTGTGCTTCATTTAATCTGCTTGCTACCTGTTAGAAAGGCTGCCAAAGCATTTGGTTCTTGAAGAGCTGAGTACTTCATTTTATCTGACGTAACTGCATCAGCTCAGCAACAATTTACAAAGAATAACTTGTTTGGCAGtcttaggcttttttttttcatggattgTCTTTGAACAAATTGTAATTGTCTTGGATTTATTAATTATTCAAAATGTTAAAGACTTTGAGGATTTGATTATGAGCAATTTTATGTGAGTGTTTGGTATTCAGTACTCAGCTTCTAAGGCCATTACTTTGTAGTGTAGACAGATGAAGGCACATCTTGTCTTCTCCTCTCTGTTGACAGAAGATGCTGAAAAATGTCATGAGAATTTTGCTCAGAGGGTAAGAGCTTAGGAAGAGACAAGAGGAAAGATCCAAATTTTCCCCCAAAACTACAGGTTGGGTAAATAGTTTTCTAAATGTAATTTCTGAAGTAAAGATCATTGCCAAATTTATTTTGCGTACATAAGGAATGTTTGTTTCTCATGTTAACTCCCACATAGGGGAATTGGGTGTGTGCCCATGAGAGCCCCACAGCTCAGGTCATGGCTGCCTTGTGCTTGGGTGAAGAGTATGTTTCTTCACAACAAATACTCTGAAAGTGCAGTTGTCATCAGTCTATCAGTCTGCAAATTTCTCTCAGGATTACTGTGAAGGTAACAGGATGCA
>XLOC_000480.TCONS_00001428
GCTCAGCAGGACCTGGGTGTACTTTATGTACTGGGACCCGCCATGTCCAAACAGCCTTCAGACAAACCAACTGGTGAACCATCTCCTAAAAGACCAAGAGGAAGACCCAAGGGAAGCAAAAACAAGAGTCCCTCTAAAGCAGCTCAGAAGaaGCAGAAGCCACTGGTGAAAAGCGACCCCGAGGGCGGCCCAGAAAATGGCTCAACAAGTGGTTCAAAAGAAGCCTGCTCAGAAGAGACTGAAGAAACATCGTCACAAGAATCTGCAGAGGAAGACTAGGAGACCGCACCATGCAATTTCTACCTCATCAGCAGTTGGGTCTTTTGAAGGGAGAAGACACTGCCTTGACCACTTATTTTCTATTGCCATGGTCTTTCCACTTTTgcctggggggaaaaaaattgcataaCCTTAAAAAGGATTTGACTAATCAACTTCTTTATAATCCCTTCACAGTCCCAGGTTTAGTGAAAAACTGCTGTAACACAATGGGGGCACAGATTAACGATGCAACTTCAAATTACTGTTTTCAATTTTCTTAACCTACTAATAGTTTGTTTGAGCTGCTAAGTAAGGGTGACTGGGTCAAGAAGAACTCCAAATCAGGTTTAAGTCATTCACTGCACTGCATATAAACAAGAAACTTGTAACATATTAATTATAATGGGCATTGAAATAGGAAAGGCTGGGTGTGTAACACCTAGCCTTGCAACACTTCCAGCAACCCACTCCCTACTTAGTGAACTCTCTGTTTTAGAACACCAAAGATAAGGGATagatactacttttttttttttttttttttttgtaaccttCCTGTAGATTTgtacttgattttatttttatttttagtcttactgatatttcaggaaaaaaaaaaaaattgaaagctgAACTCTCACTTCATTCAGCTGGTAATCGGAAGAAAGAGCAACATGAAAAAGGTACTTCCATTTtgcaaaagggaagaaagacaaAGATACGTTGTATAGTTTTACATACAAACATATCAGCAGAAGTAGTAGTAAACAAAATGAGCAGCCTTCACCTCTGGACAGTAGAAAGCCCGAAGGAGTCGGCTTTCCGTAGAGCCAAGTGTTTTCTATGGAAACAGAAATGATTGACACCAAACACTAACGCCATTAATGACTAAGTCTTTATCAAGATAAGTGTTTTAAATCGTGTAGAAAGGTACCTCAAAATTAATCGTGAGTTTATCTGAACAAAACAATCCAGATGTTTTGGTTATTTTCAACTAATTCCACTCACCCTGCACCAGATTTCAAACAGGATGGATCTCTCCTTATTACTCATCAGTCATGATGTAAGAACCAACACCATGTACCTCAGTTAAGCTTGTGTATTACTTTAAGCAATGTATTTTGACATAGGATGGTTGACTGAGCACCTCTGTGCCAGTTACGTTTCTCCATCTTTTCATTCAAAGCAGCACTTTTAGCAACAGATGCAATATTACCCCACTACTCAAAGCTACCTCTGATTTTTACAATTAACTCAACAGACTGATAAATACATGCTGCTATACACATTCAATGCAGGAAATATTTACTGGGTAGATAATCATGAGAATCTTCATTTTccccttatttctacttcaACACTTAATTACAGTTAAGGAAGCAATATCTTTATTGTGTTTCAGCATGACTAtgtatttctctctctccttttgttttttgttttttttaatgtacttaCCCTGTTCTCTGCTAAACTTCTGTGTAATGTACTGTTAACTTGAATATATTTTTGTACTGAATTGCTGATAGGTTTGTAAGGAGAATTTTCCTCAATGACACTACAtgacatagaaaaaaaaatttagctGTAATGTTTAAATATTACTGTCCAAGTTTGTACCTCAAATGAATTGTTTAAAGAAATGGACTAATTGATTGACAAAGACCTACCTCCAGACTTTAAATGGAATGAACTTCTTACTTTCAGCATTAGTTTTGAGACGTTTGAAACAGTTAGGACTGCAACTAATCCCTAATTCAAAACTATTTTTGTAAAATAACTTGTGGaaaatgaatacattttaaattactttcgtatttaaaaaaaaaaaaaatgaacaaaaaaagacctTCAAAGAAACTTGAAGCTTTGTAGGTGGGAAGCAACAAGCTCAGCTTTTGCATAATGCAATCACAAATATGTGTTTAAAAAAGTAATTAGTAGATTGTAAGAAAATACTTGACAagtattttcatgtattttacaCAAATGTGATTTTGTAATATGTTTCAGccagatttattttaaatgcttcttCTGTAGAGTTTTTTtattctcctcctccctctcactctattttccccttttctctctctcatttcattttctctctgttggatttcctttcttcctctctttcttagTCAGTACTTTGTAACATTTTATTAATAACTGGGCCAGGGGTAGTTTCTCAGGAAGGTGTCTGTTGGCACGGCTTTCGTAGCGAGCCAAGTGCAGTTAAAGATAACTACTTACTGGCTTCTTCCAAGAGGCAGAGTCAAGAACTGCGGACCTCCTCAAAAGACTGCAGAGGGTTCATTGTCGGAGATCGCTGAGAAAGAGCTCCTCGGAGTGTTAAAACTAGACAACGTTAATAGGAAGTGAACAAAAAATAACCCGAGCTATGCAGTAGCCCTAGCAGGCCAAATCCAGCGTCGTTTGAAGTCAATAGAAGGAATTCTGTTGACTTCAAAGGGCCTTGAGTCAAGCCTTAGCAAATCccttttggttggttttgtttacatttttgaaACCACAGTATTCAGCGGATGACACCAAAATAATCACTGGGTGTGTGTCACACTTCAACCTCCGAGAGACTGACCGCTCTGATGAACGGAATCTTGTATTTTCTGTATATTGTAGTACAATCAAAACACATTACTACCTCTTAGGGCCTACTATACCTCATtttttcagactgaaaaatTGCATGTGGCCAGTGAGCCAGTGAGAACATCATaaaattttttatatatatagtttATTTTTGTGGGAGATAAATTTTATACGACTGTTCTTTGCTGTCATTGGTCACTGCTAACTAAGACTGGACATTAACTCTTCTACCATTTCTGCAAGAGAGGTgtgtttgcaggaaaaaaaaaaacgcttcAAGATGTTTAACTGcagtttactttttcttttgagtGTCTTCTaactttttgctttgttcttcaTGTAGAGCTGCTGTCTACGATTGTACTTCGAATCGCTTGCTTGTTGAAAATGTTCCTTTAATGGATTATCACAGTCTGTTCAGCACAATAAACATCATAGCCTCTGTGATCCCCATGTTGTTTGATTCCTAGACTTTTGTCACAGTTCCATAAAATGGGTAATAAAGTTTGGTCACAGTGACCAAATTTGTAAAAGC
>XLOC_000480.TCONS_00001430
TgccgcggcggcggggccgggccggggcggaTACGTGAGGCGGCgcggccgccgcgctccgcATGTTGTGCCTGGCCCGCCGCCAGCTCTGCGCGGGGCTCCTCGCTTTGCGCGCTGCCTCCTTCTCGCCCACCACCACCccgtcctttttttttttttttttttttttttgcacagccCCCTCCCGCTTTTTCCACCCACGAGTAAaggtggttttcttttcttccttttttcttttccttttccttttttttttttttttttttaaagccctCATCCCCGTTCACTCCGTGGGCAGGACTCGCATAATAATATTTCCAGTCCCAACAGCTCACATCACAGACACGAACCCAGGACCGCCTCTCCTCCCCCGACCCCCCTTTTTCCTCCCCGATCTCCCAAATCGcgttattattaatttttaaatgagcGCTCCCTCCGCCCGCTGCCGCCGCTGCTCCCGCGCCCCCCGTCCGCCCCGGGCGcgctcccggcccggccccgcgctgtGCGACCCCCGCTCGGCGCGGCCCCTCTGAGCGCACGGCCGCCGCTTGCCCTCTGCGGGGCTCTCCCCTCTCTGCTCGGAGCGTTCCCCTCTCCCAGCGCTGCGATcactctgtcttttttttttttttttaaattttttttctaatttttttttcctaattttatttttttttaaccctccCGCTCTGGGACCGCTCCACGTTCCTAACCCTTTCCTAAATTGTCGGAGAGCTCCATTCCCCTCCTCTTCCAGcaccaccgccgccgccgccaccaccatcacctcctcctcctcctcctcccctctcctctcctttttggCAGCACCAGGACGTCCGGTGCGGCGGTGGCAGCGCGCAGCGAAAGCGGCGCGAGCGCTCCGTGTGCTTCCCCCCGTCGCGAGGTGCCGCGCAGAGCCGGGCGGAGGGCTGAGCTCTCGGCTCGCCATGAGCGCCCAAGGCGAGGGACCCGGCCAGTCTTCCACCGCCGCCCCGGAGCAACCTGCCGCCGCCGAGCCGCAGAAGCGAGGACGAGGCAGACCCAGGAAGCAGCCCCAAAACCAACTGGTGAACCATCTCCTAAAAGACCAAGAGGAAGACCCAAGGGAAGCAAAAACAAGAGTCCCTCTAAAGCAGCTCAGAAGaaGCAGAAGCCACTGGTGAAAAGCGACCCCGAGGGCGGCCCAGAAAATGGCTCAACAAGTGGTTCAAAAGAAGCCTGCTCAGATAGAATGGTGGCAACTGCATGGTGTGGTTTCCAGAGAAAGAAACTGTTGGTTTATGGTGATGGG
>XLOC_000480.TCONS_00001433
TGGGGGACagatgctgctggcagaggtCTGGGAGGAACTTGCAGTGGtagcagaagagaagaatttggcagggagCTCAACAAGTGGTTCAAAAGAAGCCTGCTCAGAAGAGACTGAAGAAACATCGTCACAAGAATCTGCAGAGGAAGACTAGGAGACCGCACCATGCAATTTCTACCTCATCAGCAGTTGGGTCTTTTGAAGGGAGAAGACACTGCCTTGACCACTTATTTTCTATTGCCATGGTCTTTCCACTTTTgcctggggggaaaaaaattgcataaCCTTAAAAAGGATTTGACTAATCAACTTCTTTATAATCCCTTCACAGTCCCAGGTTTAGTGAAAAACTGCTGTAACACAATGGGGGCACAGATTAACGATGCAACTTCAAATTACTGTTTTCAATTTTCTTAACCTACTAATAGTTTGTTTGAGCTGCTAAGTAAGGGTGACTGGGTCAAGAAGAACTCCAAATCAGGTTTAAGTCATTCACTGCACTGCATATAAACAAGAAACTTGTAACATATTAATTATAATGGGCATTGAAATAGGAAAGGCTGGGTGTGTAACACCTAGCCTTGCAACACTTCCAGCAACCCACTCCCTACTTAGTGAACTCTCTGTTTTAGAACACCAAAGATAAGGGATagatactacttttttttttttttttttttttgtaaccttCCTGTAGATTTgtacttgattttatttttatttttagtcttactgatatttcaggaaaaaaaaaaaaattgaaagctgAACTCTCACTTCATTCAGCTGGTAATCGGAAGAAAGAGCAACATGAAAAAGGTACTTCCATTTtgcaaaagggaagaaagacaaAGATACGTTGTATAGTTTTACATACAAACATATCAGCAGAAGTAGTAGTAAACAAAATGAGCAGCCTTCACCTCTGGACAGTAGAAAGCCCGAAGGAGTCGGCTTTCCGTAGAGCCAAGTGTTTTCTATGGAAACAGAAATGATTGACACCAAACACTAACGCCATTAATGACTAAGTCTTTATCAAGATAAGTGTTTTAAATCGTGTAGAAAGGTACCTCAAAATTAATCGTGAGTTTATCTGAACAAAACAATCCAGATGTTTTGGTTATTTTCAACTAATTCCACTCACCCTGCACCAGATTTCAAACAGGATGGATCTCTCCTTATTACTCATCAGTCATGATGTAAGAACCAACACCATGTACCTCAGTTAAGCTTGTGTATTACTTTAAGCAATGTATTTTGACATAGGATGGTTGACTGAGCACCTCTGTGCCAGTTACGTTTCTCCATCTTTTCATTCAAAGCAGCACTTTTAGCAACAGATGCAATATTACCCCACTACTCAAAGCTACCTCTGATTTTTACAATTAACTCAACAGACTGATAAATACATGCTGCTATACACATTCAATGCAGGAAATATTTACTGGGTAGATAATCATGAGAATCTTCATTTTccccttatttctacttcaACACTTAATTACAGTTAAGGAAGCAATATCTTTATTGTGTTTCAGCATGACTAtgtatttctctctctccttttgttttttgttttttttaatgtacttaCCCTGTTCTCTGCTAAACTTCTGTGTAATGTACTGTTAACTTGAATATATTTTTGTACTGAATTGCTGATAGGTTTGTAAGGAGAATTTTCCTCAATGACACTACAtgacatagaaaaaaaaatttagctGTAATGTTTAAATATTACTGTCCAAGTTTGTACCTCAAATGAATTGTTTAAAGAAATGGACTAATTGATTGACAAAGACCTACCTCCAGACTTTAAATGGAATGAACTTCTTACTTTCAGCATTAGTTTTGAGACGTTTGAAACAGTTAGGACTGCAACTAATCCCTAATTCAAAACTATTTTTGTAAAATAACTTGTGGaaaatgaatacattttaaattactttcgtatttaaaaaaaaaaaaaatgaacaaaaaaagacctTCAAAGAAACTTGAAGCTTTGTAGGTGGGAAGCAACAAGCTCAGCTTTTGCATAATGCAATCACAAATATGTGTTTAAAAAAGTAATTAGTAGATTGTAAGAAAATACTTGACAagtattttcatgtattttacaCAAATGTGATTTTGTAATATGTTTCAGccagatttattttaaatgcttcttCTGTAGAGTTTTTTtattctcctcctccctctcactctattttccccttttctctctctcatttcattttctctctgttggatttcctttcttcctctctttcttagTCAGTACTTTGTAACATTTTATTAATAACTGGGCCAGGGGTAGTTTCTCAGGAAGGTGTCTGTTGGCACGGCTTTCGTAGCGAGCCAAGTGCAGTTAAAGATAACTACTTACTGGCTTCTTCCAAGAGGCAGAGTCAAGAACTGCGGACCTCCTCAAAAGACTGCAGAGGGTTCATTGTCGGAGATCGCTGAGAAAGAGCTCCTCGGAGTGTTAAAACTAGACAACGTTAATAGGAAGTGAACAAAAAATAACCCGAGCTATGCAGTAGCCCTAGCAGGCCAAATCCAGCGTCGTTTGAAGTCAATAGAAGGAATTCTGTTGACTTCAAAGGGCCTTGAGTCAAGCCTTAGCAAATCccttttggttggttttgtttacatttttgaaACCACAGTATTCAGCGGATGACACCAAAATAATCACTGGGTGTGTGTCACACTTCAACCTCCGAGAGACTGACCGCTCTGATGAACGGAATCTTGTATTTTCTGTATATTGTAGTACAATCAAAACACATTACTACCTCTTAGGGCCTACTATACCTCATtttttcagactgaaaaatTGCATGTGGCCAGTGAGCCAGTGAGAACATCATaaaattttttatatatatagtttATTTTTGTGGGAGATAAATTTTATACGACTGTTCTTTGCTGTCATTGGTCACTGCTAACTAAGACTGGACATTAACTCTTCTACCATTTCTGCAAGAGAGGTgtgtttgcaggaaaaaaaaaaacgcttcAAGATGTTTAACTGcagtttactttttcttttgagtGTCTTCTaactttttgctttgttcttcaTGTAGAGCTGCTGTCTACGATTGTACTTCGAATCGCTTGCTTGTTGAAAATGTTCCTTTAATGGATTATCACAGTCTGTTCAGCACAATAAACATCATAGCCTCTGTGATCCCCATGTTGTTTGATTCCTAGACTTTTGTCACAGTTCCATAAAATGGGTAATAAAGTTTGGTCACAGTGACCAAATTTGTAAAAGC
>XLOC_000480.TCONS_00001434
GGAGATCCGACACTCCTGTGAACCTCCCGGCCAACTGCTCAACAAGTGGTTCAAAAGAAGCCTGCTCAGAAGAGACTGAAGAAACATCGTCACAAGAATCTGCAGAGGAAGACTAGGAGACCGCACCATGCAATTTCTACCTCATCAGCAGTTGGGTCTTTTGAAGGGAGAAGACACTGCCTTGACCACTTATTTTCTATTGCCATGGTCTTTCCACTTTTgcctggggggaaaaaaattgcataaCCTTAAAAAGGATTTGACTAATCAACTTCTTTATAATCCCTTCACAGTCCCAGGTTTAGTGAAAAACTGCTGTAACACAATGGGGGCACAGATTAACGATGCAACTTCAAATTACTGTTTTCAATTTTCTTAACCTACTAATAGTTTGTTTGAGCTGCTAAGTAAGGGTGACTGGGTCAAGAAGAACTCCAAATCAGGTTTAAGTCATTCACTGCACTGCATATAAACAAGAAACTTGTAACATATTAATTATAATGGGCATTGAAATAGGAAAGGCTGGGTGTGTAACACCTAGCCTTGCAACACTTCCAGCAACCCACTCCCTACTTAGTGAACTCTCTGTTTTAGAACACCAAAGATAAGGGATagatactacttttttttttttttttttttttgtaaccttCCTGTAGATTTgtacttgattttatttttatttttagtcttactgatatttcaggaaaaaaaaaaaaattgaaagctgAACTCTCACTTCATTCAGCTGGTAATCGGAAGAAAGAGCAACATGAAAAAGGTACTTCCATTTtgcaaaagggaagaaagacaaAGATACGTTGTATAGTTTTACATACAAACATATCAGCAGAAGTAGTAGTAAACAAAATGAGCAGCCTTCACCTCTGGACAGTAGAAAGCCCGAAGGAGTCGGCTTTCCGTAGAGCCAAGTGTTTTCTATGGAAACAGAAATGATTGACACCAAACACTAACGCCATTAATGACTAAGTCTTTATCAAGATAAGTGTTTTAAATCGTGTAGAAAGGTACCTCAAAATTAATCGTGAGTTTATCTGAACAAAACAATCCAGATGTTTTGGTTATTTTCAACTAATTCCACTCACCCTGCACCAGATTTCAAACAGGATGGATCTCTCCTTATTACTCATCAGTCATGATGTAAGAACCAACACCATGTACCTCAGTTAAGCTTGTGTATTACTTTAAGCAATGTATTTTGACATAGGATGGTTGACTGAGCACCTCTGTGCCAGTTACGTTTCTCCATCTTTTCATTCAAAGCAGCACTTTTAGCAACAGATGCAATATTACCCCACTACTCAAAGCTACCTCTGATTTTTACAATTAACTCAACAGACTGATAAATACATGCTGCTATACACATTCAATGCAGGAAATATTTACTGGGTAGATAATCATGAGAATCTTCATTTTccccttatttctacttcaACACTTAATTACAGTTAAGGAAGCAATATCTTTATTGTGTTTCAGCATGACTAtgtatttctctctctccttttgttttttgttttttttaatgtacttaCCCTGTTCTCTGCTAAACTTCTGTGTAATGTACTGTTAACTTGAATATATTTTTGTACTGAATTGCTGATAGGTTTGTAAGGAGAATTTTCCTCAATGACACTACAtgacatagaaaaaaaaatttagctGTAATGTTTAAATATTACTGTCCAAGTTTGTACCTCAAATGAATTGTTTAAAGAAATGGACTAATTGATTGACAAAGACCTACCTCCAGACTTTAAATGGAATGAACTTCTTACTTTCAGCATTAGTTTTGAGACGTTTGAAACAGTTAGGACTGCAACTAATCCCTAATTCAAAACTATTTTTGTAAAATAACTTGTGGaaaatgaatacattttaaattactttcgtatttaaaaaaaaaaaaaatgaacaaaaaaagacctTCAAAGAAACTTGAAGCTTTGTAGGTGGGAAGCAACAAGCTCAGCTTTTGCATAATGCAATCACAAATATGTGTTTAAAAAAGTAATTAGTAGATTGTAAGAAAATACTTGACAagtattttcatgtattttacaCAAATGTGATTTTGTAATATGTTTCAGccagatttattttaaatgcttcttCTGTAGAGTTTTTTtattctcctcctccctctcactctattttccccttttctctctctcatttcattttctctctgttggatttcctttcttcctctctttcttagTCAGTACTTTGTAACATTTTATTAATAACTGGGCCAGGGGTAGTTTCTCAGGAAGGTGTCTGTTGGCACGGCTTTCGTAGCGAGCCAAGTGCAGTTAAAGATAACTACTTACTGGCTTCTTCCAAGAGGCAGAGTCAAGAACTGCGGACCTCCTCAAAAGACTGCAGAGGGTTCATTGTCGGAGATCGCTGAGAAAGAGCTCCTCGGAGTGTTAAAACTAGACAACGTTAATAGGAAGTGAACAAAAAATAACCCGAGCTATGCAGTAGCCCTAGCAGGCCAAATCCAGCGTCGTTTGAAGTCAATAGAAGGAATTCTGTTGACTTCAAAGGGCCTTGAGTCAAGCCTTAGCAAATCccttttggttggttttgtttacatttttgaaACCACAGTATTCAGCGGATGACACCAAAATAATCACTGGGTGTGTGTCACACTTCAACCTCCGAGAGACTGACCGCTCTGATGAACGGAATCTTGTATTTTCTGTATATTGTAGTACAATCAAAACACATTACTACCTCTTAGGGCCTACTATACCTCATtttttcagactgaaaaatTGCATGTGGCCAGTGAGCCAGTGAGAACATCATaaaattttttatatatatagtttATTTTTGTGGGAGATAAATTTTATACGACTGTTCTTTGCTGTCATTGGTCACTGCTAACTAAGACTGGACATTAACTCTTCTACCATTTCTGCAAGAGAGGTgtgtttgcaggaaaaaaaaaaacgcttcAAGATGTTTAACTGcagtttactttttcttttgagtGTCTTCTaactttttgctttgttcttcaTGTAGAGCTGCTGTCTACGATTGTACTTCGAATCGCTTGCTTGTTGAAAATGTTCCTTTAATGGATTATCACAGTCTGTTCAGCACAATAAACATCATAGCCTCTGTGATCCCCATGTTGTTTGATTCCTAGACTTTTGTCACAGTTCCATAAAATGGGTAATAAAGTTTGGTCACAGTGACCAAATTTGTAAAAGC
>XLOC_000480.TCONS_00001435
AGAAGAGCTGGAAATCATAACACGCTGAATTAGACCTCACCTTGATTTTACTTATACAAATTTAACATATTCTTCTACAGCCAGAGTAATCAGAGCAAGGTCTTGGTTAGTGTAGGACTGTGAGTCTGAGAGCTCAACAAGTGGTTCAAAAGAAGCCTGCTCAGAAGAGACTGAAGAAACATCGTCACAAGAATCTGCAGAGGAAGACTAGGAGACCGCACCATGCAATTTCTACCTCATCAGCAGTTGGGTCTTTTGAAGGGAGAAGACACTGCCTTGACCACTTATTTTCTATTGCCATGGTCTTTCCACTTTTgcctggggggaaaaaaattgcataaCCTTAAAAAGGATTTGACTAATCAACTTCTTTATAATCCCTTCACAGTCCCAGGTTTAGTGAAAAACTGCTGTAACACAATGGGGGCACAGATTAACGATGCAACTTCAAATTACTGTTTTCAATTTTCTTAACCTACTAATAGTTTGTTTGAGCTGCTAAGTAAGGGTGACTGGGTCAAGAAGAACTCCAAATCAGGTTTAAGTCATTCACTGCACTGCATATAAACAAGAAACTTGTAACATATTAATTATAATGGGCATTGAAATAGGAAAGGCTGGGTGTGTAACACCTAGCCTTGCAACACTTCCAGCAACCCACTCCCTACTTAGTGAACTCTCTGTTTTAGAACACCAAAGATAAGGGATagatactacttttttttttttttttttttttgtaaccttCCTGTAGATTTgtacttgattttatttttatttttagtcttactgatatttcaggaaaaaaaaaaaaattgaaagctgAACTCTCACTTCATTCAGCTGGTAATCGGAAGAAAGAGCAACATGAAAAAGGTACTTCCATTTtgcaaaagggaagaaagacaaAGATACGTTGTATAGTTTTACATACAAACATATCAGCAGAAGTAGTAGTAAACAAAATGAGCAGCCTTCACCTCTGGACAGTAGAAAGCCCGAAGGAGTCGGCTTTCCGTAGAGCCAAGTGTTTTCTATGGAAACAGAAATGATTGACACCAAACACTAACGCCATTAATGACTAAGTCTTTATCAAGATAAGTGTTTTAAATCGTGTAGAAAGGTACCTCAAAATTAATCGTGAGTTTATCTGAACAAAACAATCCAGATGTTTTGGTTATTTTCAACTAATTCCACTCACCCTGCACCAGATTTCAAACAGGATGGATCTCTCCTTATTACTCATCAGTCATGATGTAAGAACCAACACCATGTACCTCAGTTAAGCTTGTGTATTACTTTAAGCAATGTATTTTGACATAGGATGGTTGACTGAGCACCTCTGTGCCAGTTACGTTTCTCCATCTTTTCATTCAAAGCAGCACTTTTAGCAACAGATGCAATATTACCCCACTACTCAAAGCTACCTCTGATTTTTACAATTAACTCAACAGACTGATAAATACATGCTGCTATACACATTCAATGCAGGAAATATTTACTGGGTAGATAATCATGAGAATCTTCATTTTccccttatttctacttcaACACTTAATTACAGTTAAGGAAGCAATATCTTTATTGTGTTTCAGCATGACTAtgtatttctctctctccttttgttttttgttttttttaatgtacttaCCCTGTTCTCTGCTAAACTTCTGTGTAATGTACTGTTAACTTGAATATATTTTTGTACTGAATTGCTGATAGGTTTGTAAGGAGAATTTTCCTCAATGACACTACAtgacatagaaaaaaaaatttagctGTAATGTTTAAATATTACTGTCCAAGTTTGTACCTCAAATGAATTGTTTAAAGAAATGGACTAATTGATTGACAAAGACCTACCTCCAGACTTTAAATGGAATGAACTTCTTACTTTCAGCATTAGTTTTGAGACGTTTGAAACAGTTAGGACTGCAACTAATCCCTAATTCAAAACTATTTTTGTAAAATAACTTGTGGaaaatgaatacattttaaattactttcgtatttaaaaaaaaaaaaaatgaacaaaaaaagacctTCAAAGAAACTTGAAGCTTTGTAGGTGGGAAGCAACAAGCTCAGCTTTTGCATAATGCAATCACAAATATGTGTTTAAAAAAGTAATTAGTAGATTGTAAGAAAATACTTGACAagtattttcatgtattttacaCAAATGTGATTTTGTAATATGTTTCAGccagatttattttaaatgcttcttCTGTAGAGTTTTTTtattctcctcctccctctcactctattttccccttttctctctctcatttcattttctctctgttggatttcctttcttcctctctttcttagTCAGTACTTTGTAACATTTTATTAATAACTGGGCCAGGGGTAGTTTCTCAGGAAGGTGTCTGTTGGCACGGCTTTCGTAGCGAGCCAAGTGCAGTTAAAGATAACTACTTACTGGCTTCTTCCAAGAGGCAGAGTCAAGAACTGCGGACCTCCTCAAAAGACTGCAGAGGGTTCATTGTCGGAGATCGCTGAGAAAGAGCTCCTCGGAGTGTTAAAACTAGACAACGTTAATAGGAAGTGAACAAAAAATAACCCGAGCTATGCAGTAGCCCTAGCAGGCCAAATCCAGCGTCGTTTGAAGTCAATAGAAGGAATTCTGTTGACTTCAAAGGGCCTTGAGTCAAGCCTTAGCAAATCccttttggttggttttgtttacatttttgaaACCACAGTATTCAGCGGATGACACCAAAATAATCACTGGGTGTGTGTCACACTTCAACCTCCGAGAGACTGACCGCTCTGATGAACGGAATCTTGTATTTTCTGTATATTGTAGTACAATCAAAACACATTACTACCTCTTAGGGCCTACTATACCTCATtttttcagactgaaaaatTGCATGTGGCCAGTGAGCCAGTGAGAACATCATaaaattttttatatatatagtttATTTTTGTGGGAGATAAATTTTATACGACTGTTCTTTGCTGTCATTGGTCACTGCTAACTAAGACTGGACATTAACTCTTCTACCATTTCTGCAAGAGAGGTgtgtttgcaggaaaaaaaaaaacgcttcAAGATGTTTAACTGcagtttactttttcttttgagtGTCTTCTaactttttgctttgttcttcaTGTAGAGCTGCTGTCTACGATTGTACTTCGAATCGCTTGCTTGTTGAAAATGTTCCTTTAATGGATTATCACAGTCTGTTCAGCACAATAAACATCATAGCCTCTGTGATCCCCATGTTGTTTGATTCCTAGACTTTTGTCACAGTTCCATAAAATGGGTAATAAAGTTTGGTCACAGTGACCAAATTTGTAAAAGC
>XLOC_000484.TCONS_00001460
GAAGACACAGAGCACCCAGCATTCCCTCACCGTCTGAGGAACTAAAATCTAAGGAGGTGGaccttaaagaagaaaaagccaaggaGAACCGAGAGAGCTAAGCTGTTTTATGCAGCAAAGGACATCAGCTTAAGCCACTGTTTTGCCTGTGTGATGATTCCCCACAGGCGGAAGGCATTATCAATCTCCTCCGTGCTTCCTCATTATTTATTTCTGGCTGCAGTCGGGTAGCCATCATTCCCCTTTACCACGAATGCTGGACTTCCGTCACTgtcagaacagcagcaaaacagtGTGCCTGGCTGTGTGTGCTCGAAGGAACGAGGATCAGAATCTAGCTGGATGTGCCACAAAGTGACAAGACATAATAAACATAAGGCCATATTgactttgaagaagaaaaaatacatttccttcaGTTAGCAAAGGACAGACAAGATAGCAATGGCAACAGACAGGGAGACACATGCTGTAGCAACCCGGGACAGGGCTCTCTGCAGTGACTAACAGTGGAGGTTACACTGCTTGGCTACATCCTCAAAACAGTGGAAAGCAAACAGTGAGAAATAAAAGGGCTAAGCCAGCTACCTGAATGATGCTCCTATTCAAATGCTTGGCAGTTGACCTCTAAGATCTTCTCTGTTGctttaggcccttggctggtTGTGCTCCTTTATGCCATATGTGAAGTGGTGTTACCAGTAGAAGTGTTTTCAAATATTCAGTTAAGAAAAGATTCCTTCTTACTGTGGCTGAAACTCCTTCATTCTTGTCTAATAGAAGTATTTCATACTTATCTTCTTAAAagtgcacttttttttctcttgtgtcTCCAAAATCtcaagattatttttaaattctcacTCTCTCCTCCAGTGCATTAGCAGTCAGTCCTCAAATGGTGCTGTCTGCAAGTTTATTGTTTCTTCATCTGAGATGGTAATGAAATCAGTGCGCAGTTCCAGACCCAGAGAGGCCTCCATCCAACCCTACTGCATACCTCTGTACGAGCTTTGGGAGAACTATCAATAACCGCTTTTCAGACATGGTTATACAACAGACTTGACTGATGATGCCACGTATCACACTCAGTGTCCCCGATAACTTCATCAGTGGCCAGAGGAGGTGAGCCCAAGAAACCATGAGGACCCATTTCCAACCTTCAGGGTCGTTCACCCTTCCTCCCAATCTCCTCACACTTCTGCTGTTTACCACACATCCTGCCATCCCGCACAGCGTTGCCGGAGGCCTCGCAACATCAGCAGCTACAGGCAGTGCCTCTCTGAGGAGTAGCTCCCACTGGAGATCAACACAGAAGACCCTTACAGCACTGGGAAGAGGACCCCAGGTACTTCTCAGTCCCACATGTCCAGGAGAGAACCTGGAGGTTCTGCAGAAGAGGCTAACAGTGGAGTAAGCTTTTACACTTTCACCCCAGGGATCTTACTCTGAGACTTTGTggtgaaacacagaaaagaacttAAGCAAAAACAGACCAGACACTGCAGATTCTGAATGAGGAGGACATAGTTCTGAAATTTTTGCTTGTCTGCAAAGTGTACTAAAAAGCCACAGAAGCACAACTGAAACAAGGCCTCTAAAGGCAACACTATAAATCTGTACCCTTTGTTTGACCCATGGCTCAGAGTTTAAGCAGCCTGGGGCTAGAAGTCTACAATGTGCTTGTCCAAGTTTGAAGTAATCATAAGGGTGCatttgccattttttccatgGCTGACTAAAAGGATCCAATAGAAATTGtccatatattttttaaattgccttaaATTCTTTACCTGGTAAAAGCTAAGCTTTTACTCATCATCCCTCAGCTCAAAAAGGGaagcaacagagaaaaagcaaagcctaAGTTTGTGATTTGTGTCCTTTATGTATTCCCCAATCTCCTTTACTTGCCTATTACGAATAGCCTCCTAAAAGGCATAAGTTTCAATGAGGAATttgagcaaagggaagagtGGCCTTAGTGACTCCTTAAGGCAATCACTGCAACAAtcctctcagaagagaaaatatacatacatttagCTGGATTAATATTCTGGTGGCTAACACAGTGCTTTTAGAATGACTTTTTAGGTGAAGAGTTGATCATCTTCTAACGTTCAAAGTGTCTTTTTAGTGCTAAAAGCAGCATGCAAGGTAAATAGTATGACCTTGTAGGGCACACTCCAGTTACAGGATGTGTTGCTGTGAATGCATGCAGTATGAACTGCCACTTGAGCAAACTGTATGGGCAAAATCGTACGCTGAAGGCATTTACCTGGGTGTAACCTCACAGCTGGAGCCACTGTGGACGTTGTTTTATAGCCTGTATTTCCAACAGAATTAATAAgagttcaaaacaaaacagaacaaatatatatacacacacacaatgtGTATTTGCTATCAAACTTGGGGTAACAAAATGGCTTCTCTGGGCCATACTGTGTGCATAATGGCATAGTGGTAATTCTTTCCTCAGTCTATAAATCATTCTCTCTCCTGATGAGGTGATCGCTCAGAATCAACCGTTTTCCAGTGACTCCAATAAACAGAAGGGCAGCCCTCATACCTGAGCGCACTCTTCGTGTGTGCTTCTGTGTGCTCCTCTTACAATGGGTAAACACATCCAGATTAGCATTAAGCTAGTTAGCAAGCGTAACAAGAAGTAGTGCTATTTGCAAATGACTACTGTGTGTGCTCAGGCTGCTTGTAGTCTAGTTGTTAGCCTGGGCTGTCATATCTTATTAAAATTAACACAGGTAGCTCATAGTCAATTCTGTCTTGAGCAAATGTTTATATTCTGTGTAGACATATCCAGTTCAAAAGCCGAAAAAAGAAGTGGAACAAGTGTCTATAAAGAAGcacttttcctgctcttttttcttttttgcatatTAGCAAACTATGCTTCATTTGTGGAAGGTCTTATTATAGGCTTACTTAGAATAGACTGGCATGCAAGGGGCTGAGTCATATTGGGTCTGATCTCCCTTATAAGGCAGCAAACCAGGAGTAGCTCTGCTGAGGTTCACTGGAATAAAACTAGGCTAAGTGAAGTCAGAATCAGCCTCACGAACTTGTGCAGCACTTCCTGCTCGTGATACATGAACTCCAGAGTTAGCCCTCACCTATTTCAGCATTATCGCAGCGGCAATCACAGTTCTTGCAATTGGACAGGAGTCCAAATCCTCACGGAGCACACTGCAGTACAAACCACACAGCCTGGGAAACAGGTTTGCATGTATGATGTATGAGAGTCATTCGAACACTCTCAGTACTAGTACTCCATAATGTTAATGGGACTAAAAGCGTAAGTACGGGGTACAAGATAATCCCTGACATCATTTTACTAATGCCTTACACTCATTTTTTCTGACCCTTCAGGCTGTCACCTAACTAAGTATTAAAAAATGCCAGGGGATTCTTTGTGATTTAGCTCTAAAAGCTGGTTCATGAATCTTGTGATCTGACTAGCTTAAAAGGCCAATTGTTCCCTGACATGTAAGCAGTGCTATAACAACATAGAGCAGCAAATCATCTCATCTTCAGACAATCCCTAAGAATTTGTTATTGCTTAATTGCTGTCAGTTGTGTTGGCAAAGACTGTACCAACTTCTTTTAATGGTGTATTCATTTCCAATCATTTTTATTGTAGCCCCTGCTGTTcaacttcattatttttatccTCTATGGACCACGAATCACTTTGCTGAATCCATTGTCTTTCCTTAAAAGCCAGTTTTCCTTGCTAAgttgttaatttttttgttgttgttgttggctttGATGTCTTTCTTCAGTTTCCCAGTGCATCCTCAGAACTCCATTTCaggcttttatttctgttgatGCCTGCTCTTTAATTTACTACTACATATGCCAGCAATTTACAACTCTCTGAtttctttcatttgaatttttcaCGCGGTAATAAGACATTAAGTCAGTGTAGTGCTATCAACCtaaggcacaaaaaaaaaaaacccagtgaTTGTACcaaacatcatagaatcatagagtcagaggagttggaagggacccttaaaggttatctagtccaactcccctgcaatgaacagcgACATCCACAGTTGGATCATCTTCAGTTACTTTATGATTCTAAGTCTTCATGGCATTTTTTGTCTTCTAATCTAAAGGTAGGGACAAAAGATATGCAAATTgctaacaaaaatgaaaataatttttaaggaAAGCCCAGTGTATTTGAGAACAAATACACTCCCACGTAACTAGcaacaggactagagggaatggcctcgaGTTGccccaggggagattcaggctggacattaggaaaaatttcttctccagaagagtgctcaggcactggaatgggctgcccagagaggtggtggaatcactgaccctggaggtgttcaagagacatttggatgttgtgctgacggacatggtttagtgggaaatattggtggtaggtagatggttgaactggatgattttggaggccttttccaaccttggtgatgctatgattccatgataatTAAGTTTAGCAATGAAGCTCAAACACTCACTTTTTCTAAATTTCTAAATTACTTTCTAAATTTCAAGCCAAAATGCCCAAGGCCATTTGAAACTTGCTTTTGAGAACTATTTGAAGGTGAACTGCTCTATCAAGGTAAAAACCCCAGCACGACCATGTGCAGCACTTGCACACAGCAAAGCCCAGCCTGAGCCAGAACCTTTGCCTCTGCTCATCTCCCATCACTGACTCAAAGCAAACATTCCATCCTTCATAGAGGCTACAGAGCAGAGAAAAGCAcaagggagaaggagaagaaaagggtagaggaaagagaaagaaacaaagacagaatTTTCCTGTGGCTTTTTAGGTCCCCCTCAGAATAAGCATCCCATCATTCCCATTTATCTCACTATGGAGCACAAAAGCATAACTTCCCCATGCTTTGCAGTTAACCCCTAAGATCTCACTCTACTGAAGTTAAACACCTGTGAAGTTCTGACATACAGCATTGTTCTGCTTGGGTCGCAGGGAACGGGCTTATATTTTATGTAGGTGCAATCTATAAGGGCAGTGTTTTCTGTAtgtggcttaaaaaaaaagagagaacgTAGCGTGTCTAAATTCAAAATGAGAAAACCTGAACTTATTCCTAAAAGAAAAATTGTCGGATACCATTCTCTCTGTTcataaaatcatcatttttgCATGATTCTTTGTAAGTTCAAAGCACAGTTTCTTTTAGTAAATGAGACAAGGGGGGAACAGTGAAAACAGTTTCCCTGAGGAAAACTATTCCCTAGCTCTTAAAAAAGTTGGAACATATTGAAACCTTAGGGAGATTAAAGCATTTTCCattacatttctgcttttcttcttttttctttttctttttttttttcctttttaattatttttacagaatGTAGCAGAGAGAAAGTAGCAGACCATTCAGATTTGTAAAGCAGCTCTCGCTTTGGCTGACACCAGGCCCTTCCTTCTTAATGTGCTTTGAAAGCCGTACCACCATTTTCTGTGGTGTGGCAAGGTACTTCTTGCTGCCTCTGCACTGGGCTCTCATTCAGCTGTTTCAGGGTTTTGTAAGTGTTTTGTGTCCAGTGGGACTAAGAGAAGAATTCGGCGCGTAAAAGAGCTAAGAAGAGCAGTTTCGCTTACATCTcagatttttaaatgtatttccatCTGAAATGCCTTGGAAATCTTTATACGTAGTGTTGGACTCACGCACACAAgcaggaagggacctcaagaaagCCCTCTAGTCAGTCCCACTGCCCACTGTAGGATGGGCACAACCTCTGGCACTTCTCACAGACGCTTCTCCAGCTTCCTCTTAGAGATCTCCAGAACTTACAGAGCTGCTTCCCAGGACTATGCTGGTGCTTCACTGTCCATGCTATTAGACTTCTCCTCTGATGCCCAAAATGCACGTTGTACTTGCATTATCCTCCTCAACAGTTTTGTTTTGGTCTTACTTGGCATGAATACGGAGGTCAGACTATTTCCTGTCCTGTCTCTGGCAGGCCTTGATGTGTCTGACAAGAACACGTTTGAAGGCTGACAACCTGTCACTCTTCTCTCTTCATTTCTGCACACAAAGGAACCTCAGttcctgctgcctttcctcaGAGCCTGTGCTCTCGTGATTATTTCTTGAGCTCTGACcgttctttttgctttcctcaTGAAACTTTGCCAC
>XLOC_000484.TCONS_00001459
GAAGACACAGAGCACCCAGCATTCCCTCACCGTCTGAGGAACTAAAATCTAAGGAGGTGGaccttaaagaagaaaaagccaaggaGAACCGAGAGAGCTAAGCTGTTTTATGCAGCAAAGGACATCAGCTTAAGCCACTGTTTTGCCTGTGTGATGATTCCCCACAGGCGGAAGGCATTATCAATCTCCTCCGTGCTTCCTCATTATTTATTTCTGGCTGCAGTCGGGTAGCCATCATTCCCCTTTACCACGAATGCTGGACTTCCGTCACTgtcagaacagcagcaaaacagtGTGCCTGGCTGTGTGTGCTCGAAGGAACGAGGATCAGCCTCGTCTCTGAATGTGTAGCCCCACGCTCCTTGAAGCACCTCTGCTCCAAAGGccatgctgctgcctgcatcccTTTCCTCTAATGAGATGCTGAGGCTTTCCTCTGTTTGCACAATCAGACCATCAACCCTTCATGAATCTAGCTGGATGTGCCACAAAGTGACAAGACATAATAAACATAAGGCCATATTgactttgaagaagaaaaaatacatttccttcaGTTAGCAAAGGACAGACAAGATAGCAATGGCAACAGACAGGGAGACACATGCTGTAGCAACCCGGGACAGGGCTCTCTGCAGTGACTAACAGTGGAGGCATTAGCAGTCAGTCCTCAAATGGTGCTGTCTGCAAGTTTATTGTTTCTTCATCTGAGATGGTAATGAAATCAGTGCGCAGTTCCAGACCCAGAGAGGCCTCCATCCAACCCTACTGCATACCTCTGTACGAGCTTTGGGAGAACTATCAATAACCGCTTTTCAGACATGGTTATACAACAGACTTGACTGATGATGCCACGTATCACACTCAGTGTCCCCGATAACTTCATCAGTGGCCAGAGGAGGTGAGCCCAAGAAACCATGAGGACCCATTTCCAACCTTCAGGGTCGTTCACCCTTCCTCCCAATCTCCTCACACTTCTGCTGTTTACCACACATCCTGCCATCCCGCACAGCGTTGCCGGAGGCCTCGCAACATCAGCAGCTACAGGCAGTGCCTCTCTGAGGAGTAGCTCCCACTGGAGATCAACACAGAAGACCCTTACAGCACTGGGAAGAGGACCCCAGGTACTTCTCAGTCCCACATGTCCAGGAGAGAACCTGGAGGTTCTGCAGAAGAGGCTAACAGTGGAGTAAGCTTTTACACTTTCACCCCAGGGATCTTACTCTGAGACTTTGTggtgaaacacagaaaagaacttAAGCAAAAACAGACCAGACACTGCAGATTCTGAATGAGGAGGACATAGTTCTGAAATTTTTGCTTGTCTGCAAAGTGTACTAAAAAGCCACAGAAGCACAACTGAAACAAGGCCTCTAAAGGCAACACTATAAATCTGTACCCTTTGTTTGACCCATGGCTCAGAGTTTAAGCAGCCTGGGGCTAGAAGTCTACAATGTGCTTGTCCAAGTTTGAAGTAATCATAAGGGTGCatttgccattttttccatgGCTGACTAAAAGGATCCAATAGAAATTGtccatatattttttaaattgccttaaATTCTTTACCTGGTAAAAGCTAAGCTTTTACTCATCATCCCTCAGCTCAAAAAGGGaagcaacagagaaaaagcaaagcctaAGTTTGTGATTTGTGTCCTTTATGTATTCCCCAATCTCCTTTACTTGCCTATTACGAATAGCCTCCTAAAAGGCATAAGTTTCAATGAGGAATttgagcaaagggaagagtGGCCTTAGTGACTCCTTAAGGCAATCACTGCAACAAtcctctcagaagagaaaatatacatacatttagCTGGATTAATATTCTGGTGGCTAACACAGTGCTTTTAGAATGACTTTTTAGGTGAAGAGTTGATCATCTTCTAACGTTCAAAGTGTCTTTTTAGTGCTAAAAGCAGCATGCAAGGTAAATAGTATGACCTTGTAGGGCACACTCCAGTTACAGGATGTGTTGCTGTGAATGCATGCAGTATGAACTGCCACTTGAGCAAACTGTATGGGCAAAATCGTACGCTGAAGGCATTTACCTGGGTGTAACCTCACAGCTGGAGCCACTGTGGACGTTGTTTTATAGCCTGTATTTCCAACAGAATTAATAAgagttcaaaacaaaacagaacaaatatatatacacacacacaatgtGTATTTGCTATCAAACTTGGGGTAACAAAATGGCTTCTCTGGGCCATACTGTGTGCATAATGGCATAGTGGTAATTCTTTCCTCAGTCTATAAATCATTCTCTCTCCTGATGAGGTGATCGCTCAGAATCAACCGTTTTCCAGTGACTCCAATAAACAGAAGGGCAGCCCTCATACCTGAGCGCACTCTTCGTGTGTGCTTCTGTGTGCTCCTCTTACAATGGGTAAACACATCCAGATTAGCATTAAGCTAGTTAGCAAGCGTAACAAGAAGTAGTGCTATTTGCAAATGACTACTGTGTGTGCTCAGGCTGCTTGTAGTCTAGTTGTTAGCCTGGGCTGTCATATCTTATTAAAATTAACACAGGTAGCTCATAGTCAATTCTGTCTTGAGCAAATGTTTATATTCTGTGTAGACATATCCAGTTCAAAAGCCGAAAAAAGAAGTGGAACAAGTGTCTATAAAGAAGcacttttcctgctcttttttcttttttgcatatTAGCAAACTATGCTTCATTTGTGGAAGGTCTTATTATAGGCTTACTTAGAATAGACTGGCATGCAAGGGGCTGAGTCATATTGGGTCTGATCTCCCTTATAAGGCAGCAAACCAGGAGTAGCTCTGCTGAGGTTCACTGGAATAAAACTAGGCTAAGTGAAGTCAGAATCAGCCTCACGAACTTGTGCAGCACTTCCTGCTCGTGATACATGAACTCCAGAGTTAGCCCTCACCTATTTCAGCATTATCGCAGCGGCAATCACAGTTCTTGCAATTGGACAGGAGTCCAAATCCTCACGGAGCACACTGCAGTACAAACCACACAGCCTGGGAAACAGGTTTGCATGTATGATGTATGAGAGTCATTCGAACACTCTCAGTACTAGTACTCCATAATGTTAATGGGACTAAAAGCGTAAGTACGGGGTACAAGATAATCCCTGACATCATTTTACTAATGCCTTACACTCATTTTTTCTGACCCTTCAGGCTGTCACCTAACTAAGTATTAAAAAATGCCAGGGGATTCTTTGTGATTTAGCTCTAAAAGCTGGTTCATGAATCTTGTGATCTGACTAGCTTAAAAGGCCAATTGTTCCCTGACATGTAAGCAGTGCTATAACAACATAGAGCAGCAAATCATCTCATCTTCAGACAATCCCTAAGAATTTGTTATTGCTTAATTGCTGTCAGTTGTGTTGGCAAAGACTGTACCAACTTCTTTTAATGGTGTATTCATTTCCAATCATTTTTATTGTAGCCCCTGCTGTTcaacttcattatttttatccTCTATGGACCACGAATCACTTTGCTGAATCCATTGTCTTTCCTTAAAAGCCAGTTTTCCTTGCTAAgttgttaatttttttgttgttgttgttggctttGATGTCTTTCTTCAGTTTCCCAGTGCATCCTCAGAACTCCATTTCaggcttttatttctgttgatGCCTGCTCTTTAATTTACTACTACATATGCCAGCAATTTACAACTCTCTGAtttctttcatttgaatttttcaCGCGGTAATAAGACATTAAGTCAGTGTAGTGCTATCAACCtaaggcacaaaaaaaaaaaacccagtgaTTGTACcaaacatcatagaatcatagagtcagaggagttggaagggacccttaaaggttatctagtccaactcccctgcaatgaacagcgACATCCACAGTTGGATCATCTTCAGTTACTTTATGATTCTAAGTCTTCATGGCATTTTTTGTCTTCTAATCTAAAGGTAGGGACAAAAGATATGCAAATTgctaacaaaaatgaaaataatttttaaggaAAGCCCAGTGTATTTGAGAACAAATACACTCCCACGTAACTAGcaacaggactagagggaatggcctcgaGTTGccccaggggagattcaggctggacattaggaaaaatttcttctccagaagagtgctcaggcactggaatgggctgcccagagaggtggtggaatcactgaccctggaggtgttcaagagacatttggatgttgtgctgacggacatggtttagtgggaaatattggtggtaggtagatggttgaactggatgattttggaggccttttccaaccttggtgatgctatgattccatgataatTAAGTTTAGCAATGAAGCTCAAACACTCACTTTTTCTAAATTTCTAAATTACTTTCTAAATTTCAAGCCAAAATGCCCAAGGCCATTTGAAACTTGCTTTTGAGAACTATTTGAAGGTGAACTGCTCTATCAAGGTAAAAACCCCAGCACGACCATGTGCAGCACTTGCACACAGCAAAGCCCAGCCTGAGCCAGAACCTTTGCCTCTGCTCATCTCCCATCACTGACTCAAAGCAAACATTCCATCCTTCATAGAGGCTACAGAGCAGAGAAAAGCAcaagggagaaggagaagaaaagggtagaggaaagagaaagaaacaaagacagaatTTTCCTGTGGCTTTTTAGGTCCCCCTCAGAATAAGCATCCCATCATTCCCATTTATCTCACTATGGAGCACAAAAGCATAACTTCCCCATGCTTTGCAGTTAACCCCTAAGATCTCACTCTACTGAAGTTAAACACCTGTGAAGTTCTGACATACAGCATTGTTCTGCTTGGGTCGCAGGGAACGGGCTTATATTTTATGTAGGTGCAATCTATAAGGGCAGTGTTTTCTGTAtgtggcttaaaaaaaaagagagaacgTAGCGTGTCTAAATTCAAAATGAGAAAACCTGAACTTATTCCTAAAAGAAAAATTGTCGGATACCATTCTCTCTGTTcataaaatcatcatttttgCATGATTCTTTGTAAGTTCAAAGCACAGTTTCTTTTAGTAAATGAGACAAGGGGGGAACAGTGAAAACAGTTTCCCTGAGGAAAACTATTCCCTAGCTCTTAAAAAAGTTGGAACATATTGAAACCTTAGGGAGATTAAAGCATTTTCCattacatttctgcttttcttcttttttctttttctttttttttttcctttttaattatttttacagaatGTAGCAGAGAGAAAGTAGCAGACCATTCAGATTTGTAAAGCAGCTCTCGCTTTGGCTGACACCAGGCCCTTCCTTCTTAATGTGCTTTGAAAGCCGTACCACCATTTTCTGTGGTGTGGCAAGGTACTTCTTGCTGCCTCTGCACTGGGCTCTCATTCAGCTGTTTCAGGGTTTTGTAAGTGTTTTGTGTCCAGTGGGACTAAGAGAAGAATTCGGCGCGTAAAAGAGCTAAGAAGAGCAGTTTCGCTTACATCTcagatttttaaatgtatttccatCTGAAATGCCTTGGAAATCTTTATACGTAGTGTTGGACTCACGCACACAAgcaggaagggacctcaagaaagCCCTCTAGTCAGTCCCACTGCCCACTGTAGGATGGGCACAACCTCTGGCACTTCTCACAGACGCTTCTCCAGCTTCCTCTTAGAGATCTCCAGAACTTACAGAGCTGCTTCCCAGGACTATGCTGGTGCTTCACTGTCCATGCTATTAGACTTCTCCTCTGATGCCCAAAATGCACGTTGTACTTGCATTATCCTCCTCAACAGTTTTGTTTTGGTCTTACTTGGCATGAATACGGAGGTCAGACTATTTCCTGTCCTGTCTCTGGCAGGCCTTGATGTGTCTGACAAGAACACGTTTGAAGGCTGACAACCTGTCACTCTTCTCTCTTCATTTCTGCACACAAAGGAACCTCAGttcctgctgcctttcctcaGAGCCTGTGCTCTCGTGATTATTTCTTGAGCTCTGACcgttctttttgctttcctcaTGAAACTTTGCCAC
>XLOC_000484.TCONS_00001458
GAAGACACAGAGCACCCAGCATTCCCTCACCGTCTGAGGAACTAAAATCTAAGGAGGTGGaccttaaagaagaaaaagccaaggaGAACCGAGAGAGCTAAGCTGTTTTATGCAGCAAAGGACATCAGCTTAAGCCACTGTTTTGCCTGTGTGATGATTCCCCACAGGCGGAAGGCATTATCAATCTCCTCCGTGCTTCCTCATTATTTATTTCTGGCTGCAGTCGGGTAGCCATCATTCCCCTTTACCACGAATGCTGGACTTCCGTCACTgtcagaacagcagcaaaacagtGTGCCTGGCTGTGTGTGCTCGAAGGAACGAGGATCAGCCTCGTCTCTGAATGTGTAGCCCCACGCTCCTTGAAGCACCTCTGCTCCAAAGGccatgctgctgcctgcatcccTTTCCTCTAATGAGATGCTGAGGCTTTCCTCTGTTTGCACAATCAGACCATCAACCCTTCATGAATCTAGCTGGATGTGCCACAAAGTGACAAGACATAATAAACATAAGGCCATATTgactttgaagaagaaaaaatacatttccttcaGTTAGCAAAGGACAGACAAGATAGCAATGGCAACAGACAGGGAGACACATGCTGTAGCAACCCGGGACAGGGCTCTCTGCAGTGACTAACAGTGGAGGTTACACTGCTTGGCTACATCCTCAAAACAGTGGAAAGCAAACAGTGAGAAATAAAAGGGCTAAGCCAGCTACCTGAATGATGCTCCTATTCAAATGCTTGGCAGTTGACCTCTAAGATCTTCTCTGTTGctttaggcccttggctggtTGTGCTCCTTTATGCCATATGTGAAGTGGTGTTACCAGTAGAAGTGTTTTCAAATATTCAGTTAAGAAAAGATTCCTTCTTACTGTGGCTGAAACTCCTTCATTCTTGTCTAATAGAAGTATTTCATACTTATCTTCTTAAAagtgcacttttttttctcttgtgtcTCCAAAATCtcaagattatttttaaattctcacTCTCTCCTCCAGTGCATTAGCAGTCAGTCCTCAAATGGTGCTGTCTGCAAGTTTATTGTTTCTTCATCTGAGATGGTAATGAAATCAGTGCGCAGTTCCAGACCCAGAGAGGCCTCCATCCAACCCTACTGCATACCTCTGTACGAGCTTTGGGAGAACTATCAATAACCGCTTTTCAGACATGGTTATACAACAGACTTGACTGATGATGCCACGTATCACACTCAGTGTCCCCGATAACTTCATCAGTGGCCAGAGGAGGTGAGCCCAAGAAACCATGAGGACCCATTTCCAACCTTCAGGGTCGTTCACCCTTCCTCCCAATCTCCTCACACTTCTGCTGTTTACCACACATCCTGCCATCCCGCACAGCGTTGCCGGAGGCCTCGCAACATCAGCAGCTACAGGCAGTGCCTCTCTGAGGAGTAGCTCCCACTGGAGATCAACACAGAAGACCCTTACAGCACTGGGAAGAGGACCCCAGGTACTTCTCAGTCCCACATGTCCAGGAGAGAACCTGGAGGTTCTGCAGAAGAGGCTAACAGTGGAGTAAGCTTTTACACTTTCACCCCAGGGATCTTACTCTGAGACTTTGTggtgaaacacagaaaagaacttAAGCAAAAACAGACCAGACACTGCAGATTCTGAATGAGGAGGACATAGTTCTGAAATTTTTGCTTGTCTGCAAAGTGTACTAAAAAGCCACAGAAGCACAACTGAAACAAGGCCTCTAAAGGCAACACTATAAATCTGTACCCTTTGTTTGACCCATGGCTCAGAGTTTAAGCAGCCTGGGGCTAGAAGTCTACAATGTGCTTGTCCAAGTTTGAAGTAATCATAAGGGTGCatttgccattttttccatgGCTGACTAAAAGGATCCAATAGAAATTGtccatatattttttaaattgccttaaATTCTTTACCTGGTAAAAGCTAAGCTTTTACTCATCATCCCTCAGCTCAAAAAGGGaagcaacagagaaaaagcaaagcctaAGTTTGTGATTTGTGTCCTTTATGTATTCCCCAATCTCCTTTACTTGCCTATTACGAATAGCCTCCTAAAAGGCATAAGTTTCAATGAGGAATttgagcaaagggaagagtGGCCTTAGTGACTCCTTAAGGCAATCACTGCAACAAtcctctcagaagagaaaatatacatacatttagCTGGATTAATATTCTGGTGGCTAACACAGTGCTTTTAGAATGACTTTTTAGGTGAAGAGTTGATCATCTTCTAACGTTCAAAGTGTCTTTTTAGTGCTAAAAGCAGCATGCAAGGTAAATAGTATGACCTTGTAGGGCACACTCCAGTTACAGGATGTGTTGCTGTGAATGCATGCAGTATGAACTGCCACTTGAGCAAACTGTATGGGCAAAATCGTACGCTGAAGGCATTTACCTGGGTGTAACCTCACAGCTGGAGCCACTGTGGACGTTGTTTTATAGCCTGTATTTCCAACAGAATTAATAAgagttcaaaacaaaacagaacaaatatatatacacacacacaatgtGTATTTGCTATCAAACTTGGGGTAACAAAATGGCTTCTCTGGGCCATACTGTGTGCATAATGGCATAGTGGTAATTCTTTCCTCAGTCTATAAATCATTCTCTCTCCTGATGAGGTGATCGCTCAGAATCAACCGTTTTCCAGTGACTCCAATAAACAGAAGGGCAGCCCTCATACCTGAGCGCACTCTTCGTGTGTGCTTCTGTGTGCTCCTCTTACAATGGGTAAACACATCCAGATTAGCATTAAGCTAGTTAGCAAGCGTAACAAGAAGTAGTGCTATTTGCAAATGACTACTGTGTGTGCTCAGGCTGCTTGTAGTCTAGTTGTTAGCCTGGGCTGTCATATCTTATTAAAATTAACACAGGTAGCTCATAGTCAATTCTGTCTTGAGCAAATGTTTATATTCTGTGTAGACATATCCAGTTCAAAAGCCGAAAAAAGAAGTGGAACAAGTGTCTATAAAGAAGcacttttcctgctcttttttcttttttgcatatTAGCAAACTATGCTTCATTTGTGGAAGGTCTTATTATAGGCTTACTTAGAATAGACTGGCATGCAAGGGGCTGAGTCATATTGGGTCTGATCTCCCTTATAAGGCAGCAAACCAGGAGTAGCTCTGCTGAGGTTCACTGGAATAAAACTAGGCTAAGTGAAGTCAGAATCAGCCTCACGAACTTGTGCAGCACTTCCTGCTCGTGATACATGAACTCCAGAGTTAGCCCTCACCTATTTCAGCATTATCGCAGCGGCAATCACAGTTCTTGCAATTGGACAGGAGTCCAAATCCTCACGGAGCACACTGCAGTACAAACCACACAGCCTGGGAAACAGGTTTGCATGTATGATGTATGAGAGTCATTCGAACACTCTCAGTACTAGTACTCCATAATGTTAATGGGACTAAAAGCGTAAGTACGGGGTACAAGATAATCCCTGACATCATTTTACTAATGCCTTACACTCATTTTTTCTGACCCTTCAGGCTGTCACCTAACTAAGTATTAAAAAATGCCAGGGGATTCTTTGTGATTTAGCTCTAAAAGCTGGTTCATGAATCTTGTGATCTGACTAGCTTAAAAGGCCAATTGTTCCCTGACATGTAAGCAGTGCTATAACAACATAGAGCAGCAAATCATCTCATCTTCAGACAATCCCTAAGAATTTGTTATTGCTTAATTGCTGTCAGTTGTGTTGGCAAAGACTGTACCAACTTCTTTTAATGGTGTATTCATTTCCAATCATTTTTATTGTAGCCCCTGCTGTTcaacttcattatttttatccTCTATGGACCACGAATCACTTTGCTGAATCCATTGTCTTTCCTTAAAAGCCAGTTTTCCTTGCTAAgttgttaatttttttgttgttgttgttggctttGATGTCTTTCTTCAGTTTCCCAGTGCATCCTCAGAACTCCATTTCaggcttttatttctgttgatGCCTGCTCTTTAATTTACTACTACATATGCCAGCAATTTACAACTCTCTGAtttctttcatttgaatttttcaCGCGGTAATAAGACATTAAGTCAGTGTAGTGCTATCAACCtaaggcacaaaaaaaaaaaacccagtgaTTGTACcaaacatcatagaatcatagagtcagaggagttggaagggacccttaaaggttatctagtccaactcccctgcaatgaacagcgACATCCACAGTTGGATCATCTTCAGTTACTTTATGATTCTAAGTCTTCATGGCATTTTTTGTCTTCTAATCTAAAGGTAGGGACAAAAGATATGCAAATTgctaacaaaaatgaaaataatttttaaggaAAGCCCAGTGTATTTGAGAACAAATACACTCCCACGTAACTAGcaacaggactagagggaatggcctcgaGTTGccccaggggagattcaggctggacattaggaaaaatttcttctccagaagagtgctcaggcactggaatgggctgcccagagaggtggtggaatcactgaccctggaggtgttcaagagacatttggatgttgtgctgacggacatggtttagtgggaaatattggtggtaggtagatggttgaactggatgattttggaggccttttccaaccttggtgatgctatgattccatgataatTAAGTTTAGCAATGAAGCTCAAACACTCACTTTTTCTAAATTTCTAAATTACTTTCTAAATTTCAAGCCAAAATGCCCAAGGCCATTTGAAACTTGCTTTTGAGAACTATTTGAAGGTGAACTGCTCTATCAAGGTAAAAACCCCAGCACGACCATGTGCAGCACTTGCACACAGCAAAGCCCAGCCTGAGCCAGAACCTTTGCCTCTGCTCATCTCCCATCACTGACTCAAAGCAAACATTCCATCCTTCATAGAGGCTACAGAGCAGAGAAAAGCAcaagggagaaggagaagaaaagggtagaggaaagagaaagaaacaaagacagaatTTTCCTGTGGCTTTTTAGGTCCCCCTCAGAATAAGCATCCCATCATTCCCATTTATCTCACTATGGAGCACAAAAGCATAACTTCCCCATGCTTTGCAGTTAACCCCTAAGATCTCACTCTACTGAAGTTAAACACCTGTGAAGTTCTGACATACAGCATTGTTCTGCTTGGGTCGCAGGGAACGGGCTTATATTTTATGTAGGTGCAATCTATAAGGGCAGTGTTTTCTGTAtgtggcttaaaaaaaaagagagaacgTAGCGTGTCTAAATTCAAAATGAGAAAACCTGAACTTATTCCTAAAAGAAAAATTGTCGGATACCATTCTCTCTGTTcataaaatcatcatttttgCATGATTCTTTGTAAGTTCAAAGCACAGTTTCTTTTAGTAAATGAGACAAGGGGGGAACAGTGAAAACAGTTTCCCTGAGGAAAACTATTCCCTAGCTCTTAAAAAAGTTGGAACATATTGAAACCTTAGGGAGATTAAAGCATTTTCCattacatttctgcttttcttcttttttctttttctttttttttttcctttttaattatttttacagaatGTAGCAGAGAGAAAGTAGCAGACCATTCAGATTTGTAAAGCAGCTCTCGCTTTGGCTGACACCAGGCCCTTCCTTCTTAATGTGCTTTGAAAGCCGTACCACCATTTTCTGTGGTGTGGCAAGGTACTTCTTGCTGCCTCTGCACTGGGCTCTCATTCAGCTGTTTCAGGGTTTTGTAAGTGTTTTGTGTCCAGTGGGACTAAGAGAAGAATTCGGCGCGTAAAAGAGCTAAGAAGAGCAGTTTCGCTTACATCTcagatttttaaatgtatttccatCTGAAATGCCTTGGAAATCTTTATACGTAGTGTTGGACTCACGCACACAAgcaggaagggacctcaagaaagCCCTCTAGTCAGTCCCACTGCCCACTGTAGGATGGGCACAACCTCTGGCACTTCTCACAGACGCTTCTCCAGCTTCCTCTTAGAGATCTCCAGAACTTACAGAGCTGCTTCCCAGGACTATGCTGGTGCTTCACTGTCCATGCTATTAGACTTCTCCTCTGATGCCCAAAATGCACGTTGTACTTGCATTATCCTCCTCAACAGTTTTGTTTTGGTCTTACTTGGCATGAATACGGAGGTCAGACTATTTCCTGTCCTGTCTCTGGCAGGCCTTGATGTGTCTGACAAGAACACGTTTGAAGGCTGACAACCTGTCACTCTTCTCTCTTCATTTCTGCACACAAAGGAACCTCAGttcctgctgcctttcctcaGAGCCTGTGCTCTCGTGATTATTTCTTGAGCTCTGACcgttctttttgctttcctcaTGAAACTTTGCCAC
>XLOC_000484.TCONS_00001461
GAAGACACAGAGCACCCAGCATTCCCTCACCGTCTGAGGAACTAAAATCTAAGGAGGTGGaccttaaagaagaaaaagccaaggaGAACCGAGAGAGCTAAGCTGTTTTATGCAGCAAAGGACATCAGCTTAAGCCACTGTTTTGCCTGTGTGATGATTCCCCACAGGCGGAAGGCATTATCAATCTCCTCCGTGCTTCCTCATTATTTATTTCTGGCTGCAGTCGGGTAGCCATCATTCCCCTTTACCACGAATGCTGGACTTCCGTCACTgtcagaacagcagcaaaacagtGTGCCTGGCTGTGTGTGCTCGAAGGAACGAGGATCAGAATCTAGCTGGATGTGCCACAAAGTGACAAGACATAATAAACATAAGGCCATATTgactttgaagaagaaaaaatacatttccttcaGTTAGCAAAGGACAGACAAGATAGCAATGGCAACAGACAGGGAGACACATGCTGTAGCAACCCGGGACAGGGCTCTCTGCAGTGACTAACAGTGGAGGTTACACTGCTTGGCTACATCCTCAAAACAGTGGAAAGCAAACAGTGAGAAATAAAAGGGCTAAGCCAGCTACCTGAATGATGCTCCTATTCAAATGCTTGGCAGTTGACCTCTAAGATCTTCTCTGTTGctttaggcccttggctggtTGTGCTCCTTTATGCCATATGTGAAGTGGTGTTACCAGTAGAAGTGTTTTCAAATATTCAGTTAAGAAAAGATTCCTTCTTACTGTGGCTGAAACTCCTTCATTCTTGTCTAATAGAAGTATTTCATACTTATCTTCTTAAAagtgcacttttttttctcttgtgtcTCCAAAATCtcaagattatttttaaattctcacTCTCTCCTCCAGTGCATTAGCAGTCAGTCCTCAAATGGTGCTGTCTGCAAGTTTATTGTTTCTTCATCTGAGATGGTAATGAAATCAGTGCGCAGTTCCAGACCCAGAGAGGCCTCCATCCAACCCTACTGCATACCTCTGTACGAGCTTTGGGAGAACTATCAATAACCGCTTTTCAGACATGGTTATACAACAGACTTGACTGATGATGCCACGTATCACACTCAGTGTCCCCGATAACTTCATCAGTGGCCAGAGGAGGTGAGCCCAAGAAACCATGAGGACCCATTTCCAACCTTCAGGGTCGTTCACCCTTCCTCCCAATCTCCTCACACTTCTGCTGTTTACCACACATCCTGCCATCCCGCACAGCGTTGCCGGAGGCCTCGCAACATCAGCAGCTACAGGCAGTGCCTCTCTGAGGAGTAGCTCCCACTGGAGATCAACACAGAAGACCCTTACAGCACTGGGAAGAGGACCCCAGGTACTTCTCAGTCCCACATGTCCAGGAGAGAACCTGGAGGTTCTGCAGAAGAGGCTAACAGTGGAAGGCTCTGAAGATATCGCTGTACTTTTCAAAGTAATTACAGCAGGTTATGAAAAGCCTTCAGGAACGGCTGCCAAGGTACTGCACCATCAGAAAGGAAGAACACAGTGCTGGAAACTGTTCAAATCTGATGGAAAGTAGACAAAGGAAGACAAATTTTCAGAGGTCTCTTTATTCATTTCACTGCTGTTACTTCGCAATTATATCTTTTGTCTGAAAACACTTTCATGCTTAGTTTTGGTATTccttcttggggaaaaaaaggaaaaaaaatccaaaacactgATAATACACCTCATGCTTTGGC
>XLOC_000484.TCONS_00001463
GAAGACACAGAGCACCCAGCATTCCCTCACCGTCTGAGGAACTAAAATCTAAGGAGGTGGaccttaaagaagaaaaagccaaggaGAACCGAGAGAGCTAAGCTGTTTTATGCAGCAAAGGACATCAGCTTAAGCCACTGTTTTGCCTGTGTGATGATTCCCCACAGGCGGAAGGCATTATCAATCTCCTCCGTGCTTCCTCATTATTTATTTCTGGCTGCAGTCGGGTAGCCATCATTCCCCTTTACCACGAATGCTGGACTTCCGTCACTgtcagaacagcagcaaaacagtGTGCCTGGCTGTGTGTGCTCGAAGGAACGAGGATCAGAATCTAGCTGGATGTGCCACAAAGTGACAAGACATAATAAACATAAGGCCATATTgactttgaagaagaaaaaatacatttccttcaGTTAGCAAAGGACAGACAAGATAGCAATGGCAACAGACAGGGAGACACGCATTAGCAGTCAGTCCTCAAATGGTGCTGTCTGCAAGTTTATTGTTTCTTCATCTGAGATGGTAATGAAATCAGTGCGCAGTTCCAGACCCAGAGAGGCCTCCATCCAACCCTACTGCATACCTCTGTACGAGCTTTGGGAGAACTATCAATAACCGCTTTTCAGACATGGTTATACAACAGACTTGACTGATGATGCCACGTATCACACTCAGTGTCCCCGATAACTTCATCAGTGGCCAGAGGAGGTGAGCCCAAGAAACCATGAGGACCCATTTCCAACCTTCAGGGTCGTTCACCCTTCCTCCCAATCTCCTCACACTTCTGCTGTTTACCACACATCCTGCCATCCCGCACAGCGTTGCCGGAGGCCTCGCAACATCAGCAGCTACAGGCAGTGCCTCTCTGAGGAGTAGCTCCCACTGGAGATCAACACAGAAGACCCTTACAGCACTGGGAAGAGGACCCCAGGTACTTCTCAGTCCCACATGTCCAGGAGAGAACCTGGAGGTTCTGCAGAAGAGGCTAACAGTGGAGTCCAACTCAAACAATAGGATCTCATTATGGAGTTAAGTCACCCCCAGTTCAAGGCCTTTTTGGAGATGGGGAACAGAAGATCTTTGAGGTACAGTGATGGGCTGATGTTCAAGCCCCCTCCAGCTGCTCTCCCAGCTGAGCCTTCCTCAGTACCAGCAGCAAATTGAGGCAGTGCTAATGAAGCTGGAAGTGATTCCATGTATTTCCTATGCTGCCACCACACCAGTGCCGTGAGGAGGAGTTCGGTGAGAGGAGGAAAATCCTGAAGCTTCCCCATCACACAGCAACTGAGCAATACAAAAGACATGATTTCCTTTATAACAGTAAGCTATGAGTTGATTAATGGCCACagcagagaaagacaaacagtgAAATCATTTATAAGCCACTATACACCTTCCAGTCCAGGAAAGGATTCCAAAACAACCTGATACATGTAGCAGTTGCTGTTAAAAGGAGGCATTCCTGTTGTGTTATTGATTTTGTGTATTCATAGACACCGACGTCATGTAAGAAGCATCAGTAATGGTTTTCCACATCTTCTTGAAATAGCCTATATCTTAATGCACTGTATGTCTCTGTGCCATGTTTCTGTAATGCCTGTGACATTGGTATTGGACCGACTAGAGCTCGTCTTAGTAGGAGTAACTACTGTCCAAACGCTGGAAGATCAATAAAGCCC
>XLOC_000484.TCONS_00001462
GAAGACACAGAGCACCCAGCATTCCCTCACCGTCTGAGGAACTAAAATCTAAGGAGGTGGaccttaaagaagaaaaagccaaggaGAACCGAGAGAGCTAAGCTGTTTTATGCAGCAAAGGACATCAGCTTAAGCCACTGTTTTGCCTGTGTGATGATTCCCCACAGGCGGAAGGCATTATCAATCTCCTCCGTGCTTCCTCATTATTTATTTCTGGCTGCAGTCGGGTAGCCATCATTCCCCTTTACCACGAATGCTGGACTTCCGTCACTgtcagaacagcagcaaaacagtGTGCCTGGCTGTGTGTGCTCGAAGGAACGAGGATCAGGTCCAACTCAAACAATAGGATCTCATTATGGAGTTAAGTCACCCCCAGTTCAAGGCCTTTTTGGAGATGGGGAACAGAAGATCTTTGAGGTACAGTGATGGGCTGATGTTCAAGCCCCCTCCAGCTGCTCTCCCAGCTGAGCCTTCCTCAGTACCAGCAGCAAATTGAGGCAGTGCTAATGAAGCTGGAAGTGATTCCATGTATTTCCTATGCTGCCACCACACCAGTGCCGTGAGGAGGAGTTCGGTGAGAGGAGGAAAATCCTGAAGCTTCCCCATCACACAGCAACTGAGCAATACAAAAGACATGATTTCCTTTATAACAGTAAGCTATGAGTTGATTAATGGCCACagcagagaaagacaaacagtgAAATCATTTATAAGCCACTATACACCTTCCAGTCCAGGAAAGGATTCCAAAACAACCTGATACATGTAGCAGTTGCTGTTAAAAGGAGGCATTCCTGTTGTGTTATTGATTTTGTGTATTCATAGACACCGACGTCATGTAAGAAGCATCAGTAATGGTTTTCCACATCTTCTTGAAATAGCCTATATCTTAATGCACTGTATGTCTCTGTGCCATGTTTCTGTAATGCCTGTGACATTGGTATTGGACCGACTAGAGCTCGTCTTAGTAGGAGTAACTACTGTCCAAACGCTGGAAGATCAATAAAGCCC
>XLOC_000484.TCONS_00001468
TCTCTGTTAACTACAAACAGAGCCTTGAAGAAGAACTGAACAACTAATTTTTAGGTCCAACTCAAACAATAGGATCTCATTATGGAGTTAAGTCACCCCCAGTTCAAGGCCTTTTTGGAGATGGGGAACAGAAGATCTTTGAGGTACAGTGATGGGCTGATGTTCAAGCCCCCTCCAGCTGCTCTCCCAGCTGAGCCTTCCTCAGTACCAGCAGCAAATTGAGGCAGTGCTAATGAAGCTGGAAGTGATTCCATGTATTTCCTATGCTGCCACCACACCAGTGCCGTGAGGAGGAGTTCGGTGAGAGGAGGAAAATCCTGAAGCTTCCCCATCACACAGCAACTGAGCAATACAAAAGACATGATTTCCTTTATAACAGTAAGCTATGAGTTGATTAATGGCCACagcagagaaagacaaacagtgAAATCATTTATAAGCCACTATACACCTTCCAGTCCAGGAAAGGATTCCAAAACAACCTGATACATGTAGCAGTTGCTGTTAAAAGGAGGCATTCCTGTTGTGTTATTGATTTTGTGTATTCATAGACACCGACGTCATGTAAGAAGCATCAGTAATGGTTTTCCACATCTTCTTGAAATAGCCTATATCTTAATGCACTGTATGTCTCTGTGCCATGTTTCTGTAATGCCTGTGACATTGGTATTGGACCGACTAGAGCTCGTCTTAGTAGGAGTAACTACTGTCCAAACGCTGGAAGATCAATAAAGCCC
>XLOC_000505.TCONS_00001533
TTTGTTTTAGGCCTCTTCAGCTGATTTGGCTTTTATAGCAGTACAAAAGATTGGGTGGTGCTAGCCATCCACTTAggtacaaaaaaaaccccaagttATACccctttattttcattattaacTAAACAAGTATTTTTGGTTTTCCTAGTCTGGTTACGTATGTATTTCTCTCTATTTCCCTTTGTCAGAATAAGCGTCATAACTGCAGTCTGTTTCTTCTAGATCTGAACAAGACATTGGAACAAGTAAAGCATGACTATCACTTCAGCTTCTGTTTATCTCCTCCTCATTGGACCTTCCTGTGGACTTACCAGAACTCTATCAAACAGTATCACAATATCTACCTTTGCATCCGGTAAAAGTGGGGGTCACATTAAGACTGGCTGAAATTCCAGCTTATGAAATATACTGAGGTTTCAGAGCCTGTTCCAACATGAACAAAACCAATATCATCTGTATTACATGCATGAAGAAACCAAACCTATTCCAGGAGACCAATAGGAATTTTTTCTGTAACCTACAGATTAGTAGCTCACCTTGGGAAAAAAGAGAGCCATACTCAGCTCCCCTCAGAGAATCAGGCATTTGAATTTGAGCTTAGCTCCTTCCAGTGGACAGCAACTTCAGAGCCATGCAATGCAACAGCTATGGAGGAATCAAGTAAGCTCATAAAGTGTTGGCTCACACAAGTCAGGGGAAGCAGGAGCTAAGGTTCGAGTAGTCTGCTGCTCCCTGAGGCAGTTCCTCCGAAGACACAAGAGATGCAGCAGCCTTCCAACAAACAACAAGCACCTGGATTTGGCCTCAGAACAAGCACTTCAGATTTGGCCAGCCTGTACACTCAACTGTTAAAACAGCATCAAAACCCCACGCATCACTGGATGAAATCTTATCGATTTTTGTATGATTTTTTATGGTTACAAAGATAAGCATTTGGCTCTGCCTTTCTACTATTCAGTATCTAAAAAGTTATATTCCTGAAGAAGCttttgtatatatacatatgcatggATCTAAACATATGCACATTTAttgtatatatgcatacaaaACATATCTACATATGCACATagaggaaaattattttctaaccCACagctaaaaaaggaaaaagcccaAAGCCCAGGAACCCGTGGTACCCTGACAAACTCAAAGAAGCCAAGGAGGCAGAAAGAGACATAAAAGCAGAATATAACCTTCCCCACTCATTACAAAGAACCTAGACTTTGAATCATTAGAAGCTAGACCCTTAACATGGTCCCAGGCTGCAATGGCATCCTCAGCCATGTCTTTTTGTGGAAGCCTCCTTTCTGCAATACACTACAGCATTTTGCATTCCTCCTCTCCATGAAAGATTCTTTGGATATACAAAGTCAACTAGCCCTGAACATGTATATTTTTTCTATCTCTAACATACCATGACACATAGCTGTATTTCCAGCTCTCCCATGGTTTGCTGTAACAGAagaatcttccatttccttGTCTTTCTGTGATAAACTTCCCAGGGAAACCTGTGTTTTGGAATTTGTTTGTTATGAAATAGGATGTAACATCTGGAGAAAACAAGGCATGTTTACGCTTCAGTCTTGTTCTTGAAGAAGTGAATCTTTCAGTGGAGTAAACTCCCATCTTCCCTTTAGAGATGCAATGTTAGCTTGAAAGAGAGGATACAGATTTctagaaaaacagcaaatgagtTTGCAGATTTACTTGGTATCTTTTCCACACACCTTCTGCAAAACTCAAACATTAACGGAATGACAGATGAATTACCCAGGTTCTTTAAGATCAAGGAGCAAGGCCAtctatgaggaaaaaatgcacaGAGGCTAAAGGTCAAGGTATGCCTCAAGAGTTCTCAGTTATCTGTTTCACCATGAGCCAAATGCAAGAACAGAAAGAGACTTCTTAATTccacccttctccttccctgttCTTGTAGTAGGGGGATTTGCTTAATTCTTTACAGCTGACCCAGGCCTTCTACCCTGACAATCTTTGTGCTAAGTTTACGGCATGCAGCTGCGGTCCTTCTGCTCAGGGCAAGAATGTTAACCCTTCCCCTGACAATCCTTGAACTGGTTATTATACACAGTCCATCAGACGAATCTGATTCGAGACACCACCAGATGGTTGTTATTTAGGTGAAAGCAGACCCAAATAGAATAATAGTCCAAAATACTACTGGGTCAGTTACTGAACTACTAATTCGTGATCAGaagtggaaaacagaaatacGTTGGCATGAAGAAGGGGCATGGAGGAGAACTGTGAATTTGTCAGTCCCTTTGCATTCCTCCTCTTGAAGAGCTTTCAAATGTAAGCAGAAAGCTTTTTCTGCCATCAACTATCTTGTTGGGAGGCTTGGGTCAGGTTTTTTTAAATGAGCTGTTCTGAAACACAAACTTTCTTAAGGAAAGGTTGAACATAATTCACAGCAGAGCCAGAAAATGAGAGCCAACCTTCCACTGGCACTTCTGCAtctgaaaagggaagaaaattgaCACCTGGAAATGCTGACATTTCGGAAAACAAATCTTAGCCATTTTGAGCACAAGTAGGATGCTGGCAAGCAGCATGACATTGAAGTAGGAGGAATGTAGAAGTACTTACAAAACAAAACGGAGAGGACTATTAAGGAACAAATACATATGAGCATTCAGCGATGCCATGGCTAATTAATTTGTATGACTGCCTTTCAAATCATGGACAGAACCTGGTAGATGCTACTCATCTTTCTCCTCGTAACAGCTGCTCAGATATTAACATTAATGCCTGAAGTAGTCCATTGAAACTGTTGGCTTTATGCAGTCCACCTCAAATCAAGATGACTGTTTCCTTTAGGACTGTGGAGATAGTTGATATTTCAGTTGGGAGGCCAAGTTACACACCAATTTGATTCAGACTGAGCTGAGTTCAGATTTCctttgtatttgcttttctcaccaaaatgagacactggaaaagctctgctttacagaaaataaagcaggcAAAATAAGACGAAGGACTGGACCCTGATGCTGTAGAAGAAACCTCCATCCTTCCATCCACCAAAACACTACCAAATCAAACCTCTAcagtacaaataaaaatatcagcTTCTGTTCCACCCTCTGTCAGAGGCTCCTTTCCTATTGGAATCATGATCAAGCAATGATCATGATCAACCTATGAGACATGACAGCATGCTGTGTTACCAGcttccccagcacccccagagcCAACCCCTCCCTCACTTCAGGTGAGTGATATGGCCACCTGGACAGTGTGCCTCAACTGAAGGAGGCCCCAGGGAGGTACGGGGAGGATGTCTCCATCCCACAGGACATGCAGTGCAGGTTTTAGTTGTCTCCTTGCCCAGTCTCTTCCCTGTAAACCCACTGGAAAGAGGGAAACGTCAGTGGTGATGAGTATGTCTGCCTATACAGAGGAGCACTGGAGGCACCAGCCGAAACAGCCTGGGTTAAACAACTAATACAGTTCTAAAAAAGCTTTTCCTGCAAACTGGACAACATTTTCAACCTGATGTTCTCGAGACAGTTGTTTGTTCCCTTGATGAAATTCATAGACCCCTTCTAGCACCAGGCACCAAGCTAGCTCATGTGGTCCCAAGACCCCTCTCTCCACTGTTACAAAGGACTGAGCAGCATGACCATACTTCCAGCAGGGCATTATCAGCTAAGTTACCACTAGGATGGGTGAACACAGCCTAAACACTTCCACAGCTTAGGAGTCCGTTTTACACTGACCTGCTCTCCAGTGGTCTCCACATTCTCCCTTATATCCTGTCGTTCAGATGCCTTCTTCATTCAAACTAGCTGACAAGCCActtaggaaagcaaatgatttctgaaaaatCATATGCTCTACAGATCAGTAGTGCTTTATTCAGAGAACAAGAAGATATATTATAACAATGTTTGGAttgcaaaagcaaataaagcCCAGACATTATAAGGTTTACATATACTTAATCCAAGCAGAGAACAATTGGAATTAAATTAATTCTTGCACTTTAATATATCATACATGTATACAAAAGGAATGCTTGCAAATCAAAAACAATTTGCAAGCAAAtgggataaaaaaaagaagaaaccaaaTCCAGGAACAAATCTGCAGCACTCAATTTGCTCCTATGGTGGGTGTATTTTTGTCCCATAATGCTAGTCCTgttagttttcttctttcttttctttctgtactaTTGTACCTGATATgttctttttaatagaaaactTGAACAAGTTTGGGTTGTAGGAGGCTTTCCTAtacaagaaaacagcagaacCATCATCACAGTTTGTGGACCCTTCGACTTAAACAGTATGCATGCACGTTATTTTCAGAGACACTGTTTTTTGTAAGTAAGCCCATATAACCAAGGTTTACAGAGCTGGAGATTCTGTGGgtcacagcacagaaataatCTCCCTCCCAAACCTGCTTTTTGGTATCATGTTGTTGGATTTTCATCTCGTTATTTATGGAGAAAGTAACCGCAGTCCTCCAAGCCTCTCACTGGAGACTGCTTTCCCAACTCAGCTGAAAGGTAGTCATATCTGCGGGTCTCAAATCGCTGCAAGGGTGGAAGGCTTTGGTTCGTTTCTTGAAAGATGGGATTACAATGGAAAATAGCGTTAGGTTAAAGAAATAGCACCGGTGGTATAATTtggcagaaaaataaaggaCGTCCAAACAAAAGGGTTTGAATttctggaaaaataattttagtttTGTGCCAACGCTGTCTGggctgagcaaaaaaaaaaaaaaaaaaaaaaaaaaagatttacacCTTTTTTGAAACTTGAACCCATTGCCAGAAGTATGTAAGAAAAGTCAGTCAGAATCCTAAGGAGTAAATTTCTTG
>XLOC_000514.TCONS_00001545
TGTGTGTTGTACTTTTTAATAGTTCTGCTAGTCTTGTCCTACACCCTGAAAGTAAATAGATGGTTCAGCAAAAGCAGAAGTtgtaagagaagaggaaattTTACAAATGTGCTTCCTTTATAACATGGAAATGATCGCGTTTCTTAATGCTTTTAAGATTCAAGGTTTACTATTTTATTGTCCACTGATTGTTGCCAAAGTTCTCTCATTGGAGTTTGCCGTCCCACTTCAGACAttccaccagaaaaaaaaggaggaagtcTGTGTTATCCCTGCAGAAGATGGACATTGGGAAACTGAGCTCTGTGGTACACAAATTCTCCTGCCATGCTGCATTGTGAACCCCAGCACAGAGATCACAGTTCTGGTGTGAGATTCAGGATGCCTCTAGGCAAAAGGAGCTTGATTTGTCTCAGAAGCGATTTTCTGTATGTCTTGGAGAAGTGAAGAAGGAGGCAAACTACAGCTTCATCAAGGGAAGAAATGTTGCCTGCAAACCTTAATCACTACTTCTCAAGCAAAATGGCTCTTGCTGCGTCTCCACCAACTGTTGAGACAATCAGATATGCCCTGCCAGCAATAAACCCTCTGTGACGGTTTGCTCAATGTCAAAGAGTTTGTGCATTCCCGTTGACTTACCTCCCCACCCCAGCGTAGGGCACAACCTGGGTGCAGTTTGGGCGGGAGCCTCTGACGCAGGACCTGGCACTCCTTGTCACCACGTGGGAGTTGTGATGACACACAGACTTTGCCTTGTGTGTCACACCAGAAACCAGATAGGGACAAGAATATTTTGACAGGTAAAAAAAACGCACAGTATTCTTGTTCTTGACCTGGAGTAAAACATCTCCTCTTTGACACTTACCAACAAGCTACGGCTGGTTTTATAATGCTTtcatcttccttctcctccaagCTTTCAGCCACTTTGAGCCGTGTTTCCTGGGGCTGGCAATCCAAGAGCAGCTTCTCCAGGTCTCACACACCTCCAGGCTTTCTTctatacatttattttcctgtaataCCATCCTTACAACCCCCTGAGTACacaaaaattcccattttcttctcagaaatactATGCAAAAACATATGCAGATGTGAGCATCCCATTCCCCCAcatgtttttcctccttctctccagccttAAAAgctctgcctttttcttcttttttttctttacagccTCCATTCCCCTTGCGAAGGGTTCCTCCACAGTCAGACTAGGTGACCAAAGTCCCTATCAGCTGATTCACTGTGTAGTCAGTTGTTCCTTGAGATCCAGACTTGAAATAACAGTTTGTACTCAGTATCAGTGAGCTTTTCAAACAGTGTGTTTGCAAACAATTTGTTTGCTGCTGGAATTCCTGTTCATCTCATTGATAGGTCAGAACAGAGCTTTACTAGGCACAAAGCTTGAAGCCTAAAATAGATCAGTTGAATTCTATTTCTACTGCACAGACAGAGCTCGCTCTATTGCAGCATTCCTTTTTTGGCAGAAGGGAAAGCTTATCTCTAGCAACCTCACCTGCTGCCCTGAGATGCACAGTTCCTTCCTGTTCCTTCACAGTGAGTTGTTCAACCATACCAAAAGAAGCAGTGGATATCATGAGCCTTTACAGTCTTTCTAATTGGGGAGCACTGGATAAAGAAGACTTCTTCAGTCCAAAAGGGAAAGGAATAAAACTACCAGAAAAATGTGGCACTTCCTCTCTGAATTTTCCCTCTGCTGCATTCCACCCTTGGATGGGAAGAGTCTCAGACCCAAATGATAATGTGACACTCAATCCCCACTCTCACTGAGGCATACCTCTGTTTGGCAAAGTTCATTTGCAAGTTAGTCCCACAGCGTCAGCAAGAGGAAACAACAGCACAGTGCCAAGTGGTAGTCCTGCTCACTTCCATTCAGTTCAGTCTACATGAGAAGCTCCGATCTCAGAACAGCCCTCCAGCATCATTGCTTTTCCGTGCACTTGCCAGCTATCCAACCAGACTTTATAAagaagacgcgtgattttctctcctttctctccacCCCACCAGACGTTTTTTCTATTAAAGAATCTAAACATGTTTGGTCTCTTCCTAATAAAAACTGTTAATAATTACTTCAAGTA
>XLOC_000514.TCONS_00001544
TGTGTGTTGTACTTTTTAATAGTTCTGCTAGTCTTGTCCTACACCCTGAAAGTAAATAGATGGTTCAGCAAAAGCAGAAGTtgtaagagaagaggaaattTTACAAATGTGCTTCCTTTATAACATGGAAATGATCGCGTTTCTTAATGCTTTTAAGATTCAAGGTTTACTATTTTATTGTCCACTGATTGTTGCCAAAGTTCTCTCATTGGAGTTTGCCGTCCCACTTCAGACAttccaccagaaaaaaaaggaggaagtcTGTGTTATCCCTGCAGAAGATGGACATTGGGAAACTGAGCTCTGTGGTACACAAATTCTCCTGCCATGCTGCATTGTGAACCCCAGCACAGAGATCACAGTTCTGGTGTGAGATTCAGGATGCCTCTAGGCAAAAGGAGCTTGATTTGTCTCAGAAGCGATTTTCTGTATGTCTTGGAGAAGTGAAGAAGGAGGCAAACTACAGCTTCATCAAGGGAAGAAATGTTGCCTGCAAACCTTAATCACTACTTCTCAAGCAAAATGGCTCTTGCTGCGTCTCCACCAACTGTTGAGACAATCAGATATGCCCTGCCAGCAATAAACCCTCTGTGACGGTTTGCTCAATGTCAAAGAGTTTGTGCATTCCCGTTGACTTACCTCCCCACCCCAGCGTAGGGCACAACCTGGGTGCAGTTTGGGCGGGAGCCTCTGACGCAGGACCTGGCACTCCTTGTCACCACGTGGGAGTTGTGATGACACACAGACTTTGCCTTGTGTGTCACACCAGAAACCAGATAGGGACAAGAATATTTTGACAGGTAAAAAAAACGCACAGTATTCTTGTTCTTGACCTGGAGTAAAACATCTCCTCTTTGACACTTACCAACAAGCTACGGCTGGTTTTATAATGCTTtcatcttccttctcctccaagCTTTCAGCCACTTTGAGCCGTGTTTCCTGGGGCTGGCAATCCAAGAGCAGCTTCTCCAGGTCTCACACACCTCCAGGCTTTCTTctatacatttattttcctgtaataCCATCCTTACAACCCCCTGAGTACacaaaaattcccattttcttctcagaaatactATGCAAAAACATATGCAGATGTGAGCATCCCATTCCCCCAcatgtttttcctccttctctccagccttAAAAgctctgcctttttcttcttttttttctttacagccTCCATTCCCCTTGCGAAGGGTTCCTCCACAGTCAGACTAGGTGACCAAAGTCCCTATCAGCTGATTCACTGTGTAGTCAGTTGTTCCTTGAGATCCAGACTTGAAATAACAGTTTGTACTCAGTATCAGTGAGCTTTTCAAACAGTGTGTTTGCAAACAATTTGTTTGCTGCTGGAATTCCTGTTCATCTCATTGATAGGTCAGAACAGAGCTTTACTAGGCACAAAGCTTGAAGCCTAAAATAGATCAGTTGAATTCTATTTCTACTGCACAGACAGAGCTCGCTCTATTGCAGCATTCCTTTTTTGGCAGAAGGGAAAGCTTATCTCTAGCAACCTCACCTGCTGCCCTGAGATGCACAGTTCCTTCCTGTTCCTTCACAGTGAGTTGTTCAACCATACCAAAAGAAGCAGTGGATATCATGAGCCTTTACAGTCTTTCTAATTGGGGAGCACTGGATAAAGAAGACTTCTTCAGTCCAAAAGATAATGTGACACTCAATCCCCACTCTCACTGAGGCATACCTCTGTTTGGCAAAGTTCATTTGCAAGTTAGTCCCACAGCGTCAGCAAGAGGAAACAACAGCACAGTGCCAAGTGGTAGTCCTGCTCACTTCCATTCAGTTCAGTCTACATGAGAAGCTCCGATCTCAGAACAGCCCTCCAGCATCATTGCTTTTCCGTGCACTTGCCAGCTATCCAACCAGACTTTATAAagaagacgcgtgattttctctcctttctctccacCCCACCAGACGTTTTTTCTATTAAAGAATCTAAACATGTTTGGTCTCTTCCTAATAAAAACTGTTAATAATTACTTCAAGTA
>XLOC_000514.TCONS_00001543
TGTGTGTTGTACTTTTTAATAGTTCTGCTAGTCTTGTCCTACACCCTGAAAGTAAATAGATGGTTCAGCAAAAGCAGAAGTtgtaagagaagaggaaattTTACAAATGTGCTTCCTTTATAACATGGAAATGATCGCGTTTCTTAATGCTTTTAAGATTCAAGGTTTACTATTTTATTGTCCACTGATTGTTGCCAAAGTTCTCTCATTGGAGTTTGCCGTCCCACTTCAGACAttccaccagaaaaaaaaggaggaagtcTGTGTTATCCCTGCAGAAGATGGACATTGGGAAACTGAGCTCTGTGGTACACAAATTCTCCTGCCATGCTGCATTGTGAACCCCAGCACAGAGATCACAGTTCTGGTGTGAGATTCAGGATGCCTCTAGGCAAAAGGAGCTTGATTTGTCTCAGAAGCGATTTTCTGTATGTCTTGGAGAAGTGAAGAAGGAGGCAAACTACAGCTTCATCAAGGGAAGAAATGTTGCCTGCAAACCTTAATCACTACTTCTCAAGCAAAATGGCTCTTGCTGCGTCTCCACCAACTGTTGAGACAATCAGATATGCCCTGCCAGCAATAAACCCTCTGTGACGGTTTGCTCAATGTCAAAGAGTTTGTGCATTCCCGTTGACTTACCTCCCCACCCCAGCGTAGGGCACAACCTGGGTGCAGTTTGGGCGGGAGCCTCTGACGCAGGACCTGGCACTCCTTGTCACCACGTGGGAGTTGTGATGACACACAGACTTTGCCTTGTGTGTCACACCAGAAACCAGATAGGGACAAGAATATTTTGACAGGTAAAAAAAACGCACAGTATTCTTGTTCTTGACCTGGAGTAAAACATCTCCTCTTTGACACTTACCAACAAGCTACGGCTGGTTTTATAATGCTTtcatcttccttctcctccaagCTTTCAGCCACTTTGAGCCGTGTTTCCTGGGGCTGGCAATCCAAGAGCAGCTTCTCCAGGTCTCACACACCTCCAGGCTTTCTTctatacatttattttcctgtaataCCATCCTTACAACCCCCTGAGTACacaaaaattcccattttcttctcagaaatactATGCAAAAACATATGCAGATGTGAGCATCCCATTCCCCCAcatgtttttcctccttctctccagccttAAAAgctctgcctttttcttcttttttttctttacagccTCCATTCCCCTTGCGAAGGGTTCCTCCACAGTCAGACTAGGTGACCAAAGTCCCTATCAGCTGATTCACTGTGTAGTCAGTTGTTCCTTGAGATCCAGACTTGAAATAACAGTTTGTACTCAGTATCAGTGAGCTTTTCAAACAGTGTGTTTGCAAACAATTTGTTTGCTGCTGGAATTCCTGTTCATCTCATTGATAGGTCAGAACAGAGCTTTACTAGGCACAAAGCTTGAAGCCTAAAATAGATCAGTTGAATTCTATTTCTACTGCACAGACAGAGCTCGCTCTATTGCAGCATTCCTTTTTTGGCAGAAGGGAAAGCTTATCTCTAGCAACCTCACCTGCTGCCCTGAGATGCACAGTTCCTTCCTGTTCCTTCACAGTGAGTTGTTCAACCATACCAAAAGAAGCAGTGGATATCATGAGCCTTTACAGTCTTTCTAATTGGGGAGCACTGGATAAAGAAGACTTCTTCAGTCCAAAAGGGAAAGGAATAAAACTACCAGAAAAATGTGGCACTTCCTCTCTGAATTTTCCCTCTGCTGCATTCCACCCTTGGATGGGAAGAGTCTCAGACCCAAATGGTATGAGGCCCAGACAGATAATGTGACACTCAATCCCCACTCTCACTGAGGCATACCTCTGTTTGGCAAAGTTCATTTGCAAGTTAGTCCCACAGCGTCAGCAAGAGGAAACAACAGCACAGTGCCAAGTGGTAGTCCTGCTCACTTCCATTCAGTTCAGTCTACATGAGAAGCTCCGATCTCAGAACAGCCCTCCAGCATCATTGCTTTTCCGTGCACTTGCCAGCTATCCAACCAGACTTTATAAagaagacgcgtgattttctctcctttctctccacCCCACCAGACGTTTTTTCTATTAAAGAATCTAAACATGTTTGGTCTCTTCCTAATAAAAACTGTTAATAATTACTTCAAGTA
>XLOC_000540.TCONS_00001599
gaaaggctCCAAAACTGTAAAGATCTTCTTCAGCAGAAGAGTGACAGAGGAGCAGCTTAGGTACCCCCCTCCCATGACAGCTATGGAAAGTCTCTCACGGCATCAATGTAAGGCAGGGGAACCACGGCCAGCTTCCTACAGCCCTCCTGAGATGTGTCCCCAGGTCCTTGCTCTGGGTGTCTGACCCTGCTCTCCACGGGAACCTTCCTGTACCgagTTCCTCCAAGCGtctcctctgccctcctgctctAATCTGACAAGTGCTGAAGTGCTGCGGAGATGGATTCATGTACAGAAGTGTGCTGGGTGTCCTGGCAGATGGGCTTCTCCAGTGATGCTGGAGGTCTTGGGGGCAAATGTCGTCACAGTGGGGAAGAGCTGAGCTGTTGTGAGCAGCTGAAGAAGCAGACACATACCAACGCCTACTGTACAGGTGCGCCAGTGCAGTGGACTTTAATGGTTTTTTCTTTATAACCAACATGTTAtatcctgaaaaaaaatcactcaaaaAAACTAGAGAACATTCAAAATTTGGGAAGATGAAGGTTGTCAACATAGTTGTCACTACAAACTTAAAACAGGTCTTTCAGACCCTGATACTTCTACCAAAAGATGGTGATTTCATTTCACTCTTGTGAGCTACAATGCTCagtttcttctcctccttctgTTGAAATTCTTGTCctcagtgctgtgagtgtgaTTTTCCCCAGACTATGTTGTGAACAGTGCtatgtagctgagaatttgctcattTAATATAGTGTTACCATGCTCCTTagatctgttgtagtttccatggaaataaacaggaggtattactttcggagcaacctaCAGTATATATCCATATGTACGCTATATATGTTGCACACAATTATATACATGCATATCTATGGAAAAAGGAGGCAAGAATACAGATTTTTGCCTTCCACAGCGTCAGCAGTGTTTAGGATAGTTACTGTGCTGCCTATCTATTCAAACATATTACATGTCTTTCATGTAAGCTGGCTTGCCATCAGCACTGCTCCCTTCAGCTGGCTCAAGTACTGTACATACTGCTATTGTTTgtagttttaaaacaaaagctatATATTTTTATGACTTTCCTGAACACTCAGCTCCAGGGTTCACCGGAAGAACTCtgcttattctcttttttttcttttcttccttcctttcttctctaaaaTAACCTTCAAGACCTTTGGCTACAAAAACATGAGCTATACAAAAGACCTCAAATAACAGAAAGCAATTAAAGTTCTTATTATCTTTGTAAGATCTCTGGGTTTGAGTCACCCGATTCATCATTTTTCAATGCTTCCAATGAGCAAAAATAGAAGCGTGTTATTTTATTGGCAGTTCCTGTTTAGAGAACTTTGTTTACTAACTACCAATTACTTGATCATTTCTTCTGTATCCTTTCTTAATGAGAATAAAG
>XLOC_000540.TCONS_00001600
AAACTGTAAAGATCTTCTTCAGCAGAAGAGTGACAGAGGAGCAGCTTAGGTACCCCCCTCCCATGACAGCTATGGAAAGctccctttaggacTGTTCTCTGCATCTCAGGCATGGTTATCTGAGGACATAACCAGCAAGCAGTCAAGTTCCTCCAAGCGtctcctctgccctcctgctctAATCTGACAAGTGCTGAAGTGCTGCGGAGATGGATTCATGTACAGAAGTGTGCTGGGTGTCCTGGCAGATGGGCTTCTCCAGTGATGCTGGAGGTCTTGGGGGCAAATGTCGTCACAGTGGGGAAGAGCTGAGCTGTTGTGAGCAGCTGAAGAAGCAGACACATACCAACGCCTACTGTACAGGTGCGCCAGTGCAGTGGACTTTAATGGTTTTTTCTTTATAACCAACATGTTAtatcctgaaaaaaaatcactcaaaaAAACTAGAGAACATTCAAAATTTGGGAAGATGAAGGTTGTCAACATAGTTGTCACTACAAACTTAAAACAGGTCTTTCAGACCCTGATACTTCTACCAAAAGATGGTGATTTCATTTCACTCTTGTGAGCTACAATGCTCagtttcttctcctccttctgTTGAAATTCTTGTCctcagtgctgtgagtgtgaTTTTCCCCAGACTATGTTGTGAACAGTGCtatgtagctgagaatttgctcattTAATATAGTGTTACCATGCTCCTTagatctgttgtagtttccatggaaataaacaggaggtattactttcggagcaacctaCAGTATATATCCATATGTACGCTATATATGTTGCACACAATTATATACATGCATATCTATGGAAAAAGGAGGCAAGAATACAGATTTTTGCCTTCCACAGCGTCAGCAGTGTTTAGGATAGTTACTGTGCTGCCTATCTATTCAAACATATTACATGTCTTTCATGTAAGCTGGCTTGCCATCAGCACTGCTCCCTTCAGCTGGCTCAAGTACTGTACATACTGCTATTGTTTgtagttttaaaacaaaagctatATATTTTTATGACTTTCCTGAACACTCAGCTCCAGGGTTCACCGGAAGAACTCtgcttattctcttttttttcttttcttccttcctttcttctctaaaaTAACCTTCAAGACCTTTGGCTACAAAAACATGAGCTATACAAAAGACCTCAAATAACAGAAAGCAATTAAAGTTCTTATTATCTTTGTAAGATCTCTGGGTTTGAGTCACCCGATTCATCATTTTTCAATGCTTCCAATGAGCAAAAATAGAAGCGTGTTATTTTATTGGCAGTTCCTGTTTAGAGAACTTTGTTTACTAACTACCAATTACTTGATCATTTCTTCTGTATCCTTTCTTAATGAGAATAAAG
>XLOC_000540.TCONS_00001601
TGACAGAGGAGCAGCTTAGGTACCCCCCTCCCATGACAGCTATGGAAAGctccctttaggacTGTTCTCTGCATCTCAGGCATGGTTATCTGAGGACATAACCAGCAAGCAGTCAAGTCTCTCACGGCATCAATGTAAGGCAGGGGAACCACGGCCAGCTTCCTACAGCCCTCCTGAGATGTGTCCCCAGGTCCTTGCTCTGGGTGTCTGACCCTGCTCTCCACGGGAACCTTCCTGTACCgagTTCCTCCAAGCGtctcctctgccctcctgctctAATCTGACAAGTGCTGAAGTGCTGCGGAGATGGATTCATGTACAGAAGTGTGCTGGGTGTCCTGGCAGATGGGCTTCTCCAGTGATGCTGGAGGTCTTGGGGGCAAATGTCGTCACAGTGGGGAAGAGCTGAGCTGTTGTGAGCAGCTGAAGAAGCAGACACATACCAACGCCTACTGTACAGGTGCGCCAGTGCAGTGGACTTTAATGGTTTTTTCTTTATAACCAACATGTTAtatcctgaaaaaaaatcactcaaaaAAACTAGAGAACATTCAAAATTTGGGAAGATGAAGGTTGTCAACATAGTTGTCACTACAAACTTAAAACAGGTCTTTCAGACCCTGATACTTCTACCAAAAGATGGTGATTTCATTTCACTCTTGTGAGCTACAATGCTCagtttcttctcctccttctgTTGAAATTCTTGTCctcagtgctgtgagtgtgaTTTTCCCCAGACTATGTTGTGAACAGTGCtatgtagctgagaatttgctcattTAATATAGTGTTACCATGCTCCTTagatctgttgtagtttccatggaaataaacaggaggtattactttcggagcaacctaCAGTATATATCCATATGTACGCTATATATGTTGCACACAATTATATACATGCATATCTATGGAAAAAGGAGGCAAGAATACAGATTTTTGCCTTCCACAGCGTCAGCAGTGTTTAGGATAGTTACTGTGCTGCCTATCTATTCAAACATATTACATGTCTTTCATGTAAGCTGGCTTGCCATCAGCACTGCTCCCTTCAGCTGGCTCAAGTACTGTACATACTGCTATTGTTTgtagttttaaaacaaaagctatATATTTTTATGACTTTCCTGAACACTCAGCTCCAGGGTTCACCGGAAGAACTCtgcttattctcttttttttcttttcttccttcctttcttctctaaaaTAACCTTCAAGACCTTTGGCTACAAAAACATGAGCTATACAAAAGACCTCAAATAACAGAAAGCAATTAAAGTTCTTATTATCTTTGTAAGATCTCTGGGTTTGAGTCACCCGATTCATCATTTTTCAATGCTTCCAATGAGCAAAAATAGAAGCGTGTTATTTTATTGGCAGTTCCTGTTTAGAGAACTTTGTTTACTAACTACCAATTACTTGATCATTTCTTCTGTATCCTTTCTTAATGAGAATAAAG
>XLOC_000540.TCONS_00001602
GAGCAGCTTAGGTACCCCCCTCCCATGACAGCTATGGAAAGTTCCTCCAAGCGtctcctctgccctcctgctctAATCTGACAAGTGCTGAAGTGCTGCGGAGATGGATTCATGTACAGAAGTGTGCTGGGTGTCCTGGCAGATGGGCTTCTCCAGTGATGCTGGAGGTCTTGGGGGCAAATGTCGTCACAGTGGGGAAGAGCTGAGCTGTTGTGAGCAGCTGAAGAAGCAGACACATACCAACGCCTACTGTACAGGTGCGCCAGTGCAGTGGACTTTAATGGTTTTTTCTTTATAACCAACATGTTAtatcctgaaaaaaaatcactcaaaaAAACTAGAGAACATTCAAAATTTGGGAAGATGAAGGTTGTCAACATAGTTGTCACTACAAACTTAAAACAGGTCTTTCAGACCCTGATACTTCTACCAAAAGATGGTGATTTCATTTCACTCTTGTGAGCTACAATGCTCagtttcttctcctccttctgTTGAAATTCTTGTCctcagtgctgtgagtgtgaTTTTCCCCAGACTATGTTGTGAACAGTGCtatgtagctgagaatttgctcattTAATATAGTGTTACCATGCTCCTTagatctgttgtagtttccatggaaataaacaggaggtattactttcggagcaacctaCAGTATATATCCATATGTACGCTATATATGTTGCACACAATTATATACATGCATATCTATGGAAAAAGGAGGCAAGAATACAGATTTTTGCCTTCCACAGCGTCAGCAGTGTTTAGGATAGTTACTGTGCTGCCTATCTATTCAAACATATTACATGTCTTTCATGTAAGCTGGCTTGCCATCAGCACTGCTCCCTTCAGCTGGCTCAAGTACTGTACATACTGCTATTGTTTgtagttttaaaacaaaagctatATATTTTTATGACTTTCCTGAACACTCAGCTCCAGGGTTCACCGGAAGAACTCtgcttattctcttttttttcttttcttccttcctttcttctctaaaaTAACCTTCAAGACCTTTGGCTACAAAAACATGAGCTATACAAAAGACCTCAAATAACAGAAAGCAATTAAAGTTCTTATTATCTTTGTAAGATCTCTGGGTTTGAGTCACCCGATTCATCATTTTTCAATGCTTCCAATGAGCAAAAATAGAAGCGTGTTATTTTATTGGCAGTTCCTGTTTAGAGAACTTTGTTTACTAACTACCAATTACTTGATCATTTCTTCTGTATCCTTTCTTAATGAGAATAAAG
>XLOC_000544.TCONS_00001606
aaggagagaatgggggaaaagggggaagggaggagtggggaagggagaaggggagaaggaaaaggggTTGTATGAAAATATGTTATATAATTTCTTAGGTGTGATTTTCGTGTCGATTATTTTAAATCTTCGTTTGCGGGATCTCTAATGTTAGGGAAATAATCCAGACTCCCTTAGcttcttttctgaaggaaatcaTACTTATGAGCTCATACTTtttgtctgcctgcctgcctaccAGTCTGTCTCATGCCTGTGCCATTCCTCCCACTCCATGCTGTAAGCCACTGGTGGATTTCAGCTTAGTCGAAAGCAAAGAGGAGAACAACAAACGCTGTATATTTCCTACCAGCTTTGTAAACCAGACACAAGGGCACATAAGCAAGACCAGGGAAAGAGCCGTCTCTCAGATGAGGTAAGGTAGAATCCCAAGTAGAAGAGAGGTTGAGAATGATTGTGTTTTGAGACAACCTTCAGTGAGTATCTGCAGTTACAGTGAGCCCATAGGAAACCAAGCTCCTCAAGTTCAGTGTTAATTGTGCTGGTTCAAAAATCCTCATTCAAATTCCTGTATCATACAGAAAAACGTAATGTGTAGATTTGATATTGTAACTCTGTATTTTGACGGCAATGACATACATTGTTTTGAATTCCTTATCTATCTACTACTCTGCTCATGGCACATATCTGTTCACACACAAATACACCACAAAACCTTGGCAGATTTTAGTTGTGGAGTCTTAAAGCCGAGAGAAACAGTCAGAGCTTTCACAGAGAGGAAGGCTGAGTGGGTATTTTAGCAGTGGGGCGGGACTCAAATAGTCAAGATTTAATTTTGCTTGCTCTGCATCCTTctgggctttttttcccttgtctcTGTAATAGGGATGATtaaatttcctttcttccaccTTTCCTTCATCTAGACTGTAATGGCTAAGATTTCTCAGACTCAGTAGGTCTTATGAGGTCTGATTCCAAGTAAACATTGGGAAAAATCCTCTCtggcaaggaggaggagaaaggtgAATCACTTGGTTCTGCTGTCCTTATCCAGGCAATGGTCAGACCCAgaggaagcacagcagcagctcccagTGTCCAGAAAGAGCAACTCTTAAAAGCTGGGTGGACTTCGGAGCTTGGCTGGACAGGAGGTCAGAACACGAACTGTGAGTAACAGTGCTTCGGAAGATGGACTGAAAGATTCTTGCACTACTAATGAATTTCCAGGAAAACTGACTGTAAACTGCTATCAAGAGAGAAATGGAAGATGAGGAATAAGTTCCTGATGAGAGGAATCTCCTGGAGGCTTCTGCTGGGGCAGGCTGGCTGAAGGCGACCAGGTGCAGTGCAGCCTCAAGAAGGGGAGGTGAAGGAGGATACTCGTGGCTGAGGAGCTGGCAGCAGTGGCAGGGATGTCAGCAGGCCCAGGGCTCTGCCATGAAGGCCATAAGGCGGGTTGCTCCTGGGGGACGTCATCCTGCAGCGGCGGCAGCACTGGGAGGGCTGTGCCTCTGGAGATGAATGGTGCCAAGCGGGAGCGGCATGGCGGGGGACAGCATGAGCCTTCCCCACAGCTCGGTTCCTTGCCACCTTTCCTGTGGAAACGAGTGTTACTTAAGCAGTCTGGAGGTGCTGTAAGGTAATTCCCACAAAGCTAGGAGGCAGATGCTGAACATCTTACTGATGAATAAATGATGTGACAAAAAGGAACAGAGTGTGTGTGCTGGCGCTTCCCCATCTCACATGCACGGCACGCttgcctgcacagcacagcttttCCACGCCAGCTCCTCACAGCCTCGTTCTTCTTTACCCATTCTACTTTACAATCCTCACAGCTACCCCTTCCGTTCTCCTACAGCCCTTTACCGAAACACGCTGTGCAGGCTAACCCATCCTCCAGACAGTTCATTTGCACTCCCTCCTTGAGTGCTGGTCTTAGCACAGATTGCTCAGTGCCTGCTTTTCCACCGCTGCCGCAACAGGAggggcccagcactgctctgacagCCCTCAGACACACAACTAATCCTGCTGCCTTTGTGTAAGTGGAAGCGGCAGGAGCAGGCTTTTAAGGGCTAGAAAGTATTCCACTCAGGGTACCGTTTATTCATTCTCATTTGGCAGCTGAGCTTGCCTGCTGAGAAATAACT
>XLOC_000544.TCONS_00001607
aaggagagaatgggggaaaagggggaagggaggagtggggaagggagaaggggagaaggaaaaggggTTGTATGAAAATATGTTATATAATTTCTTAGGTGTGATTTTCGTGTCGATTATTTTAAATCTTCGTTTGCGGGATCTCTAATGTTAGGGAAATAATCCAGACTCCCTTAGcttcttttctgaaggaaatcaTACTTATGAGCTCATACTTtttgtctgcctgcctgcctaccAGTCTGTCTCATGCCTGTGCCATTCCTCCCACTCCATGCTGTAAGCCACTGGTGGATTTCAGCTTAGTCGAAAGCAAAGAGGAGAACAACAAACGCTGTATATTTCCTACCAGCTTTGTAAACCAGACACAAGGGCACATAAGCAAGACCAGGGAAAGAGCCGTCTCTCAGATGAGCTGTAATGGCTAAGATTTCTCAGACTCAGTAGGTCTTATGAGGTCTGATTCCAAGTAAACATTGGGAAAAATCCTCTCtggcaaggaggaggagaaaggtgAATCACTTGGTTCTGCTGTCCTTATCCAGGCAATGGTCAGACCCAgaggaagcacagcagcagctcccagTGTCCAGAAAGAGCAACTCTTAAAAGCTGGGTGGACTTCGGAGCTTGGCTGGACAGGAGGTCAGAACACGAACTGTGAGTAACAGTGCTTCGGAAGATGGACTGAAAGATTCTTGCACTACTAATGAATTTCCAGGAAAACTGACTGTAAACTGCTATCAAGAtctcccagcagagAAGAAACAGGAGAACTGTCTTCCCA
>XLOC_000553.TCONS_00001623
TGGCAACGAATCAACACTTCATCTGCAGTACAGGAAGTCCCCTTCCCATCACATTTCTGCTCACCACGGCTGGTGCCAGCGGGACTGCAGAGAGGACCACTGGAGAACCCGCGGTTCCCCCACCTCAGACGTCCGTCCGTGTGCAGGTATCgcaaaggagcagcagcagcgtcaCTGCGAGATGCACACATCCATTCCACTGCCAGCCTCCCACACCCCGACATCTGGAACGCCACAACCGCTCGCTGAGTACCGCTGAAGATAtcttttcctgtgctgggggcagctcctgctgcatcaCTGCTGCCCGGCTCTGCTGCGGGGGGGCTCAGGAGCGAGTGCCACAGAAGGAAGACGGCAGATAACGTATAGCACGTGTAACGATTCACGTTAGTTACTTTGCGAGGGATAAAAAGAAGCTTTTCTAATAGGGTAACAGGTAAACATCGAGTCTCTGGCACGAGCTTTAATTTCAAGGCGGTCTTCTCCATTAGACCGATGTGCGGTGTATCCTGCATCCATCGCCCTGGGCTGGCTGTGCCCAAAGCTCGGGGCAGGGAGCGCGCAGCGTGGGACGGCCGCTGgtggagCATGAAAACGCAGAGCTTTGGAACAGGTGCTCACAGAAATAGGAGAGCCTCCCCACCTGGAAGTATTGAGGAgacgtgtggatgtggcaccgagggacCTGGTTTAGTGACTGGAATCGTTGCCTTTAGTAAAAGTGCCCGAGTAGCTGTGCTTAACTTGTTTAGATTCAACCTGAAATGAATCAGGAGCTGATGGTATAAGATGCTATTTAGGCATGAGACCAAACCTCCCACCGATTCAACTTAAACTCTGGAAttgtttgtttctgctgtgGAGCATCAATGAAGTACGCAGCCATGCAGTCATTTCTCCGAACATTCACAGACGAAGACTTGCTGTTCCATAAAACTGCCAGTATTTTAACAGGAAGAAGGATGCCCTCTGTGCTGTAGATATTCAGAACTGCTCTCTGGTGATCACTTGCTACTATTTCATTGTGTAAGATGTCTCAGCAGTGCAAGTTTCCTCCATGGACCTACCACCTGAAAGTCTGGCTTTTTGAAGGAGCAGTGAAAGAGACTGCGAAGTATCTTCTTACAGATGAATGGTTTTCCTCCTGATTTCAGTCCAAAACCAGGACAGCAGTCCTCCCTCAATCACTTTAAAATTTCTCTTGAGACCAAACGTGGGAGATATGGGTTTGAAAAGTAGGCTGTCACCTGGAAGTGATGGACATAAATGTTATAAGTCTCACCATCACCCCAGCAATGTGATTCTATAGGAACATTTGCAGTCAGTGGGGGACTCTATCCACAAAGCATCTTCTGATGGAGGAACAAAATCAAGAGATGGATGAGCACGAAGGAAAAGGAAGTCCTGTACTTCTTAACTTTCTAGTGCAGCAGTCCTGGCAAAGACTGCAATGCACGCTCATTTCATTACCCTGCCCAGTGTGCTTTGATCTCGTATGGTTGTCCCCAGATTATAAATCCTGAGGGACCATTGAATCATCTGATCTGACCTCTTGTGTGTTTGCAGGCTATTAAATTTCGTTCATTACCCTTGTATTGATCTGAAGGTCTTTTGCCTGGCTACAGTTTGTGTTCCAGTGATGCCTGTGGTATTGATCTGAAGACATGAAAAGACTGAATTCATCATTTCCACTATTATTGGTTTAAATATTATCCCATTCTCCCTAttaattttttctccttatttctaattttattttgtctcatTTCAGTTTCGAGCCATTAGGTTCCTGTTGGGATTTTCGATCCTAAACTGCAGAACATTTCAAGCACTGCTTTCTTCTTGTGTGAATGTTGGACCCAAAGGTAGTAACAGACTCAAAACGAGAGCCTTTGTTTCTCTCTAAAATCCATTTTCTGATGCTCTCAAAtgaattctgtttgttttctttttaacagatTCTCCATTTTTCCTgcatgtgtttttaaaatacagatatcTCACCTTTCTATTTTGTTACTGTATCAGTTTCATGATGTTTTATACAAGTGTAAAATCATTGCCCACTCCTAATCTATGCTTCTTTAGAGAACTGTATGCAAGAAGGTTCTCCTTCACCAGAAGAAAATTTGCAGCTTTATAGAGGtttataattttcttttatttgggAGTTCTTAATTTTTCACGAAGCAAATTATCAGATGAAACGTATGTATCAATCAGAgtatacattttcatttcttcagttGCCATCCTTCCACGAAGATCTTGGTTTTGATAAATTCAGCACTTCGATCAGGATGATGaaaagctgctctgctccttgctTCCAATACAGAGACTGCACCATCCCTGCTTatacagcactgcagccagagctcaTTCATAACTGATTGTCACCTATGGGCTCTAGATCTTTCACAGTCGCTGCTCTGTAGCCCCACAGCTATTCAGAGGGACCTGCACTGCCCCTTCCTAGATGAGTAATGTGAGCACGTAtggatgttttctgtttgcaaagCGCTCTTCTCATCAGGCTACCCATATTCCTCTATGACATCTCTTCTCATCTGTGAATTTTATCAGTTTTTGATTCTGTCTGCAAATTTTGCACCTGCTGGGATGATAGCAGACATGGCTCTTTGTTTGCAGTGTATCTTCAATGCTTGCTGCTTTGGCAAGTTACCACCCATCACTGAAACTCTTCACCGGACTCTCATGTAGTAAGGAGAACCACTGGTCCCACATATTTCATATGTACTGTGTTTATGTGTCCTATCTGGTGCCAGCTCCTAAAGGTATGGCTAccaaaacataaagaaaatctCTTTCTGAATAAGCAAAACTGGGGAAAAGCTCTTCTGCCTGCAGGACTGAGGAAGCTCTTAGGTATTTATAAGGAATTGATCAGATGAAACTTGAAGTGAAAGGGCACCTTAGGCAGACTTTGGCCTCCAAGAATAGATAGTTGTTGCCAAAAAAGCCCGCACACTGTGACCACCACATCCCAGCAGAAGAATTTGCTGGGGAAGGGGCACACTAGATTCTGCAACTGGATGGCTCCCATCAGCTGGGAAGAAAGTAGGCGGGAGCCAAGGCTGGGGCActgccccctccccagcagctgTAGTTACTGTCAGTAGCTACCTTGAAGCTGATACTTACAGACAACAGGAGAAAATAGGGACAAAGCTGAACCCCTCAACCTAGGTGTCTGAAAGTGTTTATCTGTATGATGGAGCCTGGCGCAACAGTCTTTGGAGCAACTGAAATTCTGGGTATGTCTTCAACCACGAAGTGTATGCCATAGACACCCCAGCAGCAATGTGTTATGTTGTCTGAAGGTTTAGGTTTCAGAAGTGCTTTTCCCGGCTATTGAGCTCAAGCTGCTGTCATCTGACCCTGCATCCAGGCTGTAGTGAAGAAACCTTCTGTAGTGAAGAACAGCTCCTTGTTATGGTCATACTTTTAACCTCTTTCCTTGCACTGTAAGTGGAATATTGGTCTGAGCTACTATTGCTTCggtcattctttttctttcttgccccagctcttccttttttgtcccaAGCTTTCTTGTGCTTGTCCTATATCTATCCCACTATGCAAAGGGGTATTCCACCTAATTTTCAATATATCAGTCCTTGCAGTCTGAGCAGAGGCAGCTCTGTGGTCCTGTAGGTCGCTAACTGCAGTGTGGCAGATCAGCAGTATTTACTAGCTGGACTGCTTTCACCGAAGCATTGCTTCCAGGTTATGGTATGGAACAATACAGGTGAACTCATGCAGTGCAGACCCTGGAATAATAAACTAGTGCTGGGCTGGTTCTGCACAGAGCCCTGTGAAGTGTCTCTACTTGCAGCGAGGTCAGGCAGTAATCCAGATAAATTGCCAATCTGTAACTGAGCAGAGCTGACTATATATCTGAAGTCTCCTATGACtgcatttttgaaaataatgaCACTGAAAGAAAGCAACAGTTCAGCATTGCATTTGATAGACAGCTGGAGCTTATTTGACCTGGAAAGGGAGGAGGACATTTAGCACCTTACGGGAGTAAGCCCTCTTGGTATTTGTGAGGATTTAGTATTATACTTACAATGCACTTGGAGGAAAATAGAAGCCAACTGAAACTTATGGTTGGCACATGAAAGCTGTGATTTAATGAAATTTGTTCCATGATATGAAAGAAGGCTCTTGGAAGTGGAATAAATTGAAATACCTATGCGTAATGGTCCTGTCAGGGCTAGAGAACAGAATAACATTGTTATGATATAAGTTGCATGGGCTATATTTATATTACAAAATCTCTTATAAAAGTTGCTCTCAGTGCACTTCAATTTCTCTGATACTTGTAAGCCAAGagtaatattttcctctttttctgatgtATGAATGTGGATGATTTGAAAGAGGTCAGCTAATGCCATAGAATAATACCAGAACCCTACCCCAATGGGCTTTAAAATGCCACCATAGAGTAAAGCTGTGAGTCTCTTTTAAGTAAAAGCCAAGCACCATTTGTCTGTTGTTCAAGACGTGCCTTACAGTCCTCACAAATCAACTGAGGAGCTGCTAAGAGCTTGGTGTACTTTTAGTCATGACTTTCTGCAACAGCTCTCAATCCCAGTGGAAGTGATTGAGTGTGGACCTAATTTATAAACTCAGAAAGGCTGCCTACCATCTAGACAGTTCCTTTTGTGTTTCCCTTTTTGCATTTCATACTTGGATACACTACAGGGAAATTCACAGGAAGATCTCCTCATCAACCAGTCAAATTTTCAAGTGAattaatttttcacttttttttgttgttgttaagaaGTGTTTAAGCCTGATGTAGCCTTTTTGAAACAGATGGAGAGTAAGACTTTGTCATAGGGCATTGGGAGTGTATTTTGAGCCACACTTTACTAGGAAGATTCTCAAATTcacttacagaatcacagaatggcttgggttggaaggcacccgGAAGACCTTCCAGTTCcatccccctgctatgggcaggaaCACTTCCCAACAGTTCAGGtggcccagggccccatccaacctggccttgaacacctccagggatggggcagccacagcctccctgggcaacctgttccagtgtctcaccaccctcacagaaaGAGTTTCTTTAATTTAAACTTACTTAAGTTAAACTTACtaccttttagtttaaagccattaacCCTTGTATCACTGCACTCCCtgttaaaggatttttttctggctttcttgTGGGAAAATACAAACAGTACTTACAGAAGAAGAGATAACATTGTCTGAAATATAACACGTCTAGATGTTTGAAACATGTCTACCTCCAACAAACTGCTTTCAGTTGCATCTTATTGCTTGTGGCAGAGAAATATTTGCTTAAGACACTAAAGGATAAGAGGATGATTTGATAAAAAGtgattttaaatacaaaatcatGTAGAATCATTCACAACAGTTCTTTGTATTCAGTAAAGCAAAGCTTTGTGCACTGCTCTGTAAGTATGTTAAAGCGTGGGTGTATCTGAAGATGTAAAAAGGGATTTCCATACTTAATGTAAACAAAACTACTAAATTATCTTGATACCTAATTTGCATAATTTTGAACTGAACCATGAAGTCGCATGCTCTAAAATCTTAGTGATACTGAAGTGAACCAAGTCTCAACAAATGTGACCTATGAACTAAGTGCAGGAGAGGATGGGAAAGTGTATTGGTTCTTCAGTTACTTCCTGCTAGTTGACTTGCTGCAGTTTATGTGGGGTGGTTGACTAACAAAGATGAGGAGTTTATCGAGGCTTCAGTGGCCATTAATCATtggatttatttgtttgtagTTGGTTTGGTAAATCAAGATTTCTCAGTATAGTCTTAGAAACCCAAAATTCTTACTAATAAAATTCATTTGTTTTGCATCGATGTTAAAAAGATAGCACAATGTCAGATTTCACCTGTTTGTCGAGCGTTTTAAAATGTGGAGGAGACAGTAAGAAGTAAGAGAAAGGACAGAAAGGAACTTACTTGATGGGGTCTGTTCAGGCCTGTTGGCTGCAATTAACCTGTGCAAACACACATATCCCTTTTATTGAAGACTGCCACATACAGACATGAAGTTGGTTGCAGAGAGGATATCAGATGCAGGGAGGATACCTTGAGCAAAGCTGACAACGTTTACAAGTTCATAGATTTTACCCAGTCAGTATAGTTATTGCTGATGAGTACGGGAGAAGGGAAGAATGGCCATGTCAGATAAAGCCAGAGGTCTGCTCCGCCTAACCTCCTGTGTCCCACAGCAGATCCATCCCAGGCCCAGCGCCATAGGGAACTTCCTGGTATGGCACACGCATCCAGACCGCCATGTTGAGCAGCCGCCTCGGAGCCCAGTCTGCACAAACAGCCTCCTGAACTCCTCCTGGCTCTGTGACGACAAGCTCCACAGCCTCGTTATAAAGCAGGGAAGGTACTTCGCTTTGAAATGTGCTGCCTGACGCAGTACAAAAGTTTTCTTTACATTAAGCTGTCCcttaaaacagtaaaaatgaaCTAATGAGAGGTCTGCTGTGGTAGCCAGCTATAGATTTATCTCCAAGTGCATTAATGCTACCATTTGATTTGCAGGTGTAAATTGAATATTTATGTGGCACTGCTGTTCTTATTCCCCTAAGCCCTCTACAGCGTATGAATGAGCTGCTGTATttgagctgcagtgtgtgcaATCAGAGGCTTCTGGTTCCTTTGGGAATTCAGTTATAGCATGAAATTAATCTTTTTCAGCTACTCTGGTTGAGCAGgtgaaaagtgaaaataattatCAAAGTACTGTGGCCTCCAGTAATTGTGTGAAACCTCTGAATATGCCTGCACTGCAACTTGCTAACATAGTTTGCAACTGTCTCAAATGGCACAGTGCTTAAAATAGATAACAGCGCTGTTTTATTCTTGAAATGCTGGAACGCTGCAAAAACCACGTAGTCACTCACACGGCTTTGAAAAGCCACTCATTTTCAGCACAAGCATCGAGTGAATTGCTTATTCAACTTACTCGGTGCTCTTCTGACGTGCCCCAGGTAGCTGGGAACGCAAGTAATTGGGCTCAGTGTGGTGGCTGTCTTTTTAGATGGAATGACAAGAGCTGATTTTGCTGGTGCTGCCCACATTATCAAGAAAGAATACAGTATCTAACCAAGAGAACTGGCACCAAACCTTAAATAGGAGCTACTGTTGCTTGTTTTGGCTGAATACCAAGAATGGCCAAATATAAGTTTAGGGCTTACTTTCACTGCTTGGTGCATACTGTTAATAATCTAGCTGCTTTTACTTAACCCTTCTCACTCGCTGAGGAATCAAAACAATTTCCAGAAAAGTCAGTGGCTGCttcttttgctctcttttttttcagctagttctttgctttttaaacgTTCAGTACAAATGAGAAACCCAAAGATGCTCAGGAAGGTTATGAAGGAACAACTTGATCTCATTCAGCAGCTTGTAAGAAAGTAGTAAAGGAGAAATCTGAGCAGATATATTCTGGCCTTGCTTAGAACAGACTTTTTTCCATACTAGGAGCGATGTTCCTCTTCACCTGTGCatcaacagaaataataactaGAGTAAGCGAAGAACCCGTTGTCTAAAGGCTGGGAACTGCACCTGAGCAGACTCGAGTCCAGAGCTAGCGGCTCATGCTCCTGTGAGGAAGACTGGGGCATCTGGGAGTAATGGTTAGACAAATCTCCCTCTGAGATCTGTCCTCCTCAGCTTTCAGGAAAGGAAGACTGACAGCCACTAGGATCGCTTGGTACCCAAAATCCAAGCGGTGTTTTCAATCTTGTGTTTTTAACCAGATTATGACCAAGGGAAGAGACTTGAAACAGGTTGTAGgcccagaggagcagcaggattTCAGATCATTCTGCTGTCAGCTGGGTTAGACATGTCTCAGGCTCAGCATATCAGATGCTGAATATCCAGTTCTGTCCTTTTCACGGCAGGACCTTGGCTTTAGGAATTCCACACGCAGCCTGACGGTGCCCCAACCACCATGAAACTGAGATCCAGCTCAGGTTAAGGCATAGGTGCTAAATGTTCTCTAATATGTTGCTTATGAGCACTTCTACTTGTTTTGGAGAAGTCACACAGAAAGTTACTAGCAAATTTTGCTAGGGGACTGGAGAGAAGTGCTGAGTGGTTTGGAAGAGGAAGTTGCATCCCCCTACCAACTCTAGTGGGACATCTTGGTTACACTTAGCCCAAGAATAGCAGGAGTTCCTAAGCATTCAGCTCAtgtgaaaaaatgatttttttgtgcAAACCACAGCACAAATGAGTCTGCTATTATTAGTGACTGGTGTCACTTACTCAGGGTCAGAATCTTGCTATCATCTCTTAAGATGAGTGCCAAGGGTTTACAGGCATGAAATGCCCTTGCTTTGCTCAAGACTTATTGATAACTCGTCTAGCTGGGGATGGAGTACAACCTCTTTGCTTGTAAAGCAGCATGTAATATCAATCTCAAAAACATGTAGATTGATTGGTTAAAGCTTCTACATTCTCCTGGAAATTGGAAAACATGCTGAGGCCAAATTATGCAAGAAGTACATGTGAACTTCATGACATCGGTCATGGACATGCCTAATTGAAACTCTTggggttttgcttttcttatgcTGTCTGTATGGATACAGTGATATAGAGTAAGATTTGATTTATGAAGATGCTGATATCTAGAATGACTGACCGTCTGTCAGTATTGATTCTGGAAATCAACTGTTGCTGGAACAAATCTGACAGAATAAAATGTCTAAGTGTATATCTGTCACTACTCATTTGTCCTTTCTGGCCATTTTTATAGGTGTGATATGGGCATCTAAAATGAAAAAGCATGTTAATAGTTCAGAGGTGAAATAAAAGTTGATGAGTATATGctgtggtaaaaaaaaaaaatccaacaggCCACGTTCTGCTTGCCAAGTGATTTCAAGGATGGTATGTTGATATTCCATCTGTTCACTGAGCAAGGTAACTCTAACTCAAGCGTGAAAGGCCTTACTTACTAAACTACAGGGAAGAGCAGAAATGCACACTTGAGCTACCATATTTAAGTCCTTTTAAGACTTATGAAACAGTGTGTGGCTATTATATCCCTACAGAAAATCCATGATTTATGCTATGTGCGTAATTTAGGCAGAAGGTAAATTTCAGCATGCTGTAGACAGGAATTTTGGTTTATGCTGTCGCCAGATTTGAGTTTAGGTGTTTGTTTCCCTTACTGCAGCGCAGGGTcttgttctgctgttgtttctctGGACACTTCCCACTTCAAGAACTCTTTGATGTGTTGGGGCTTCAATACTCTGTACTCTACCTGTAGCACTCCTATGGTACCCCTTTTCAAATTTTTTAATGATGGAAGTGTTTACCTTTTGATATGTTGATAGGATGCTCTGTCTGAGACCGCCCATGAGACCaaatgtgtacaagtctataAGGCCAGACAACATACATCCCATAGTCCTGAAGAAACTGGCTGATGTGATTGCCAAGCCacttttcatcatttttcaaAGGTCATGAGTGTCAGGCAAAGACTCCAGTGACTCACTGAGAGCaaccctgtggagaaggacttgggaggtctggtg
>XLOC_000553.TCONS_00001622
[truncated: 35,391,539 more chars]
