# Supplementary material for: Genome-wide identification of tissue-specific long non-coding RNA in three farm animal species
Source: BMC Genomics. 2018 Sep 18;19:684. doi: 10.1186/s12864-018-5037-7 (PMC6145346; doi:10.1186/s12864-018-5037-7)
Supplement: Supplementary file 2 — Sequences of Cattle LncRNAs. A fasta file containing all the lncRNA sequences from cattle. (FA 14461 kb) [file 12864_2018_5037_MOESM2_ESM.fa]

>XLOC_000017.TCONS_00000034
ggggggggcatcTTCCacgtggcatgtggtatcttagttcccagaccagggatcaaacccacgtcacctgcattggaagctcagagtgttaaccactggacaaccagggaagtcccagtaaatccttcttctttatctgttttctatatggtagtgtgtatctgtgaatcccatactcctaatttatccctcctccaccaTCCATCCAGCatccaccaaagaattgatgcttttgaactgtggtgttagagaagacacttgagagtcccttggacaacaagaagatcaaaccaatcaatcctaaaagaaatcagtcccatatattcattggagggactgatgctgaagctgaagctccaacactttggccacctgatgcgaagagccaactcactggaaaagacgctgatgctgggagaaagatcgaaggcagaaggagaaagaagggggagacagaggatgagatggttggatggcatcactgactcaatgcgcatgaatgtgagcaagctctgggagatggtgaaggacctggaagcctggtgtgctgcagtccatggagttgcaaggaatcggacacaacttagcaactgaacaccaccaccatccGTGAGTCTTTGAAGACGAACTTCTTAAAAGCTGAGTGTGCTCTACTTTTCTTCCTACGCTGTCTGCCCCGCCTGCGCACCCCTCTTATTTCCTTAActtctccctgcttcctccctccccaaacccacaATCTAAGTTCTAAACCTCCATTTCTTGTCTGAGCTTCCACTTCTTGAGGACTTTGTCGCTGTCCCAGTTTAGCATCTTCTACTGCTGCACAGCGTCTCGTGTCACGGTGGATCCCTGCTGAGACAGACACCTTCAGAGTGTGGGCAGGTAACTGTTTTAAAACGTGATACTCTGCATTTCCCTCCTCTGGGAAACAGGAAATGAATACCTGAAAATTTGGCAAGAAGAGAGAgtgcagagagaaggaaatgtgcAGGTCCTTTGAACCCCtataaaaggagaagttacatCTACATATTATATAGTTAGCAGCATCTCTAGCCTCTACCTTGGAGTCCTTTGACCtgtactcttgagagtctgttggacagctaggagatcaaaccagtccaccctaaaggaagtcaaccctgaacattcactggaaggactgaagcggaagctgaagctctgatcctttggctacctgatgcgaagagctgacatattggaaaagaccctgatgttgggaacgactaaaggcaagagaagaagcggggtgacagagaatgagatggttggatggcatcaccgactcaatggacatgagtctgagtagactCAGGGAaggagtgatggacagggaggcctagcgtgctgcagtccacggggtcacaaagcatcaggcatgactgagcgactgaacagcaactggTTTCTACTTGCTTGATGCCAATTCTCATCAACTCTTGGGTAAAATGGGCTTTGGAAACTAGAGATTTGGAATTTCCCTCAGGCTTGGAAGCATTATATGCCAAGGAGGTGTGGGGAGGCACCAGCAGCATCTGCTACAGTTAACCCCTATAGCActcagatgggcttcccaggtagcactagcagtaaaggatctgcttggCAGAGCAGGAGACACGAaaaacaagggtttgatccctcgatcgggaaggtcccctggagaaggaagtggcaacccactccagtatttttgcctgaaaaactccatggacggaggagcctggcagggtacagtccatggggttgtgaagagtcagacatgactgagcacacacacagcactcagAACCATTTCTGTCCTACATTAACTCACTTCATGCTGTACTGGTTCTTCCAGGTGATGGCTGCTCACgattgaaaaagaatttaaaaaatcatcatgaGAGAGAGGTTAGGGGGACAGCTATATTTCCTGTTTCTTAAGATGGTCTTAAGGCCATATTAGACATTCatcttctccctcctcttccaCCCATTTGAGATTCTCCTCACTCTTGGtgagcaatttttttctttttggccacaacATGTGACCTGCGGAACTTCCATGACTGGGGATGGAATCTGTTCCCCCTGCAATAGAAGGACAGGAATTGTAGCCTCCAGAGTTATTTTAACTcgaccaccagggcagccctcatCTAGCACTTCTGGTCTGAACTGCTCACCTGGGGGGGTGACCCAGACTGTACCCCCATAACTGGGGCCTTACCAGGCTGTCATGGTAATTATCCACTCCCAGTCATGACTTGACATGAAAGCATGAAGACAcgccccagggaattccctgtgttCTGCAAACACTCCTTCTTACCTCATTATGTAGACGTGACTGTATCTCCTCAGAATAATTGGAGATGAATTACTCTGGCCTACAGCACTTCCCTTTTCTGTCTTCTGGTTTATTGGCACGTTGCTTAGTTGCCAagctgtatccgactcttttgaaaccccacggactgtagcccaccaggctcctctgtccatgggattccccaggcgagaatactgtagtgtgttgccatttccttctccaggggatcttcccaactcagggactgaacccaagtctcctgcatcacaggtggactttattgctgagccaccagggaagcccctattggcATGAGGAGCTCAGAATAACCAGGTTTTAGCCACACAGTGGAGTTCTATATCCTTTTGCAGAACACCTCCTTATCCCCCATCAGGAGATTGAGACTTCTAGTCCAGCCAAACCTGAAGCGCAGATTCCTCAGGGAGACCCTGGGAGTGGTGATGAGAGATGCCACTAGACATCCATCCCTTGGTTCCCAGAACTTTGGGGATTCTACCAATTGGAATCCAGCACCCCCATCCCTCAGGATTCGCCTACCAACGGGTGCCTTCATTGTGCCATTTCAGGCCATCACAATGTTTAATCAAACTGGTAACTTTCAGGTGATGTTCTACACAGCAGGATCACTGGATCCCATTATCACATGCCCATTTTGACATAAAATGGAGCCCTTGGTTTGCGGCATGTATCACGATTCAATCAGAGAAGCAGAGCCATTGTGAGTGACATAGTGACCTAGGTATTCTTTTTTTGCCATGTTATGTGGCATTTGGGACCATAGTTCCCCGCCCATGGATCAAACTCATACCCCCAGCATGGAAGCgcagtcttaactgctggactgccagggaagtccctcaaaagttttttttataaaatttcataatCATCTCTTTCCATAGGTAAAATGCCAGAGTATTCAAAGCATTGTGTAGCAACAAAACATTTTTAGTAATGTCCCA
>XLOC_000025.TCONS_00000042
GGAATTAGAAAAGGAAACCTGTTTGCTTTTCAAGTCTCCAGTCCCTCCCATAGAGACAAAAGGGAAATTAGAgaacagaatgaaagaagaaaagtgaaaacagaaccCAAACAGTTGCTGAGTGAAGAAGGCAGGAAGGCGAAGAAGAAATTGGCTTTGAAATTTAAGTTCTGACCCTTACACTGCTGCAGATATCCCAAGCCTGACAGCTTCTCCGAGACTCTTACAGGAACCTCCCAAGTAAAATGtcagaaatttgttttccttttgctgactttcactttttctctgcaTCTGCATGTGGTTCAGTGTTAGTGGTTCCTGTTTGCACACTGGGaagattttactttgaaaaaaccaaaacccaaagaGACCTCCATTCACCTCATCTGGAGCCACAGGGTGGGCCGTGCAGGTTTCAGCACCGGCTGTGCACTGGGACGTAAATCTTGAGGAAACAGCCTAATCCCTCACAAGCCCCCACTGCAAATTCTGTCCCTGGCATTGTTTCCTAACCAGCTCTTGTGAGTACCATATTGATCCTAAAAACTGGCAGCTTCTCAGCTTACAAGTGTTCCCTTTATGGAGTACGGAGAGCCAAGCCACGGAGCAGGTATTACATCTTAAGGCAAAGACAAGGATCAAGTGGACCTCTTGGACGGACGTTTCCTGGTGTGTGTGCTCATTATTGTCTGTTGGTTTAGTGTGTCTGTCGGCTGTTTTACTGGCGTCTGATTAATCCTCCTGGTCACCAGGGGTAAAGCCAGAGTTTCATCTGATCTAGGAACAAAACTTCTCCTCTCTTGGAAAGAAGGTGGTCTGTCCAGGTCAGGGTATGGGTCATTGGAAGGGCAGCCTTAGGGAGCCTGCTGTTTTCACAGCAACCACTTGTTATGATTagtttcatatattaaaaaaaaagaaaaagctaacaTGCAGTGAATTGACACTTTTGTGGGTCCCTTGGTCTGGACGGTGCAATTGTTCTGGAAAACAATGTCAGCATTTTCGTTTGAAAGTGGAGAGTACA
>XLOC_000030.TCONS_00000100
gcagtccatggggtcgcaaagagtcggacacgactgagcatgcacccaaggggaaagaaagaagctCAAAGAAAACAGTTTAGAATCACCTGGTCAGCCACCCTCCCATCTGAGAGACTCCTCCCAGTGCTAAAACCTAGGTGACTCTAGGATGGATGTTATCCAGGGAAGCTAGTGCATTCTAGAAATATACAGACACACCAGCCTCATTCAAGTGTCATGAAAGTCCACAGTGCCTCACCCTATGCATCCACATTCATTACTTAGCTTGAATGACAAGAGTATGGATTTTTGAAACGAGATAATTACTGGATTATTACATTCTTCCTCTAAATTTTACTGGCAGTTGTGGGAACTGGCACGGTGGGCAAGGAGGCGATAGGGCTGGGCCACAGGGGAGCAGTTGCTGTTTCAATGTTATTGCCCCCAAAGTGGTGCCTTTTCAAGAATTTTGCAAGTGCTGTCAGGATGGCTGAAAATACTAGTGgtctcaaaaaatttttaaatcatgaacCCCAACAGCAAAAACATTTTGAGAACACATCTCTAATATTGCATTTAGAAATTGTATaatgaatcaactatatttcaataaaataaaattctaaaaagaaatgatgaactGTTGTACTGTCAAGTtgcatgttttttgtttgttttgttagaCATGCTGAATAGCtagcaggatcttatttccctgaccagggatggaacccaggccacGGCAgcgaaagtgccaagtcctaaccactggactgccaggaaactcCCTCAATCTGTATGTTAATTAGAAGCAAGACAGAGCTTCTTTTTTCAAGATAGAAATGAATAGAAAAGGAGTTCTAACATCTTTCTACTATACCCACTGATTGCCTTGTGCCCACACCTACTGTGGATCAACAGTGTTGAGAAGATGttgaaggaagaaatgagaaaaggtcAGTCTACTCAGAGGACAATTGAAATCGCTATGATGAGTcaagttgagttcagttcagtcgctcagtcgtgtctgactctctgtgaccccatggaccgcagcacgccaggcctgcctgtccatcaccagctcccggagttcacccaaacggAGAACTATCTAAAAAGGTCAGGCAAATTGAGGCATTTTTCTCTGGCTTTGCCCCCCACTCAGCACCCACACGGGCCAAGTCCTCCAGCCTGGCCCCACCCCTGGGCCCGTGTTAGGGTATGCCTCTGCTTCCGAGCTGGGGGTCTCTGACAAGTTAACCAAGCCCTCTGAGGCTGGGTAAAGTGAGATTTCTACTTAACTCAGAAGGTTGCTATGAGGATGAAGTCAGATAACACTATGCTCAACTAATTTTcactcctttcttttctcttcctccctcgaAACTACTGCTAGGCTGCCTTTTCCAATAAAGCGCCTGGGAGACCAAAGCCATCAATTACGGGACCACTCGCCTGCCCAGACTCCTCTTCTTGGCTACAGAAAGAGCCGTCAGAACGCTTTTTGAATGTAGTTATTTTCCATGGAAACAGGCTAGAGCTCTGAGATGCTTACTTTTCATCCGTCTTCTTCTATGACAGCTGGACAACTCCTTTAGACAcctgctttgttttcctttggtGACGAGCTGCCCTTTGGCTCCATCAAAGTTTTGAAAGTGAAGACAATCCCAATTAAAGTATGATATGACCAAGGGATGATAAAAGGCAGACCTGTGTGACCTGCACGTCTGTGTAAGTTTGTGCATACCTGTGTGCTGGGACACAGCGGCAGACTGAGAGCAGGGAACATACATCCTGGTCTCCCTGGCAATGagccctggggcagggggtgggggaagtgggACCCAGTCACACCCATGTACCCCTGGATGAACTGTGCATGGTTCATCCCTGCCCTCTGACATGGGCAGCAGTGGTCTTCCACTCTGGCTGCACTCTAGAATTGCCTGGGGGCTTTGAAAAAGAGATCCATGCCTGGATCTCCCAGATGAATTTCATCAGAAGCCCTGGGTTGCTGCTAGAGCATCCATATATTTGTTTAGACTTGAGGGATGTTAGTGTGTCAGCCAGGGTTGAGACCCACTGTTTCTCTAAGCATAAAAGGAAGCTTCAACCTCTTCTAAACGGACCACTCCATCAGGACAGAGTTCCCACTCCAGGGATCCCAACCAATGGAACaaccatttttctattttctgaaattcttttttttttttttttaatttggctgcactgggtcttcactgttgctcGTGggcgttctctagttgcaggggttactctctattTGCGGAgcttggacttctcattgcaatggcttctcttgttgcagagcacaggctctaagggaAGCAGGTCTCAGTACTTGCAGCTGGAgtgttctagagcacaggctgagtagttggtggtgcatgagcttagttaccccaaagcatgtggaatcttcccagatcaagaatcgaacctgcattccctgcattggcaggcggactcctaaccattggacaaccagggaagtcttacATTCTGAAATTCTTGACCAGTGAAATAAGGAGTTAGGGTCAGGCTTATTTGCTAGGCTGCAAATGATCTGATAACAAGCCCCACATCTTGTCTTGCCCACTTGGGCTACTGATGGAGGCAGGCAGGGTAGGACACCAGCCTGGAGACCCCCTTCGATCATGCAATGACCTTTCTTTGTGGTCTGGGGACATCTGGGAACAAGGAAGGCCTTAAAACACTCTCCTTGTTTCTCACTTCCTTTCTGTTTCCCACATTTACCATTCCATGCCCGAGGGTAAAACCAAATGTGTCAACATATGATCATGACTCTTTTTGTCAAAAGTCAGGAGTTTTCTAGGAATCCAAGTGGGAACATGATTAATTTTCCATctgttccttccctccctcatcaGTCCATCAATCACTTTGAGcatctttgagaagaaaaaaaagaaaaaaaaaacagaagagggagaaaaggaaagagcagagagagaagacCGTACCTGCTCTCTGCAGGGAATAAAACCATCAACAGTATATAGATAAAGAAACAAgatgggacgtccctggtggtccagtggttaagaatctgccttgcaatgcagggttcagtccctggtcagggaactactgATAGGATCCCACGTGTCTCAGAGCAatgaagcccatatgccacaacctGAGAGTCAACGAAGCCCAAATGCCATAACTCAAGAGTCCAAGCGCCACAACGAAGGAGCCCATGTGCCAAaactaagatctgacacagccgaataagtaaatattatttttttaaaaatgaataagaccTGAGGGACAGGGCATACTAAGTTCAGAGACACACCAAAACATCACTCTTGAAAGCCAGACCACATGCAGAAAGGATCTTTAGGATCTTTTTAATCGTTGGAACCAAAATGGCACCCCTCCCTCCGCTCTGCCCTCATCCTGCCTTGTTCTTTGAACAAAGATGATGCTgacattgtatttctatatatgaaaaaacatatatacatcAATGATCAGTTTGGACCTCTCTGGCTAAATTCTCAAGTTGGGAATGCAGTCAAAAGAACAGAACGCTATCCCAAAGAGGAAAATGGACGAAAGCCAAGCGCATTTGAGTTTGGGATTAAGGATCAGAGGCACTAATTGTGCATGAACTGTTCTTGCCTTCCTACGATGTGTTTTTAATGCAGTGATGATAGTCTTCCAGTGGCCGCTGGCAGCATCTCAATGTCTttagggaggagagggaagggggtgtTTAGGGAGCCTGTTTCCTAGCAGGCTTGAAGGTGATTAGCACCAGTCACGAGCAtgaagggggaggagaggaggcccTGATGCAGCCTCTGGCTTATTAAGAGTGAGATCTGATGCTGGAATCCCCGGGGCAAAAAAACCAATGACCCAGGAAAACTACACCAGCTGACAgcctcagggaaaaaaaaaaaaaaaaagctcaaggaAGAGTTGCAAAGAAGAGAAAGGCTTaagtaactttccaaaactcTGTGCTGCTAATCTCCCAGGAGGCCCAATACTGTACAGACAAAGGCTAGGACCCCTTTCATTTCAGCACTTTCTTTCACCTGGATTCACCATCCTGCTTCCATCCCCTTCTTCACGAAGGCTGAAAGGGTCCCAAGTTCCCTCCACCCTCCATCTGTCTGGATTTTTGATGTTTCCTTGTTtagaaaaacaagcaagcaaagaCGTCAAATGCttttctccagtgctcagctatTGCTGCAGGCTCCGAAGGGGAGGGCCCACTGTCTCTTTTCAGGCACTGGTTTCTACACACCCCTCTAAGTTCAGGAACAGGGTCTCTTCTTCCCAGGAAGGCAGGAATCAGGCTTTGAGGCCACAGAGGTGCGAGTTGAGGAGGGGgggatgtgtgtgtctgtgtctatgtGGGTGTATGTGTTGGAGTCACATGACCAGGATCCACTGTGTCAACTGAAGTTTTCAACTGAACCCTCAGACTGTCATCTTTGGAGCTTAGGAATTTTCTTGGATGGTGTGTGTCATGTGGCTGGGGGGGTCCCTAAAGGTTCATTAAGTTTCAAGTCAAATGAATCAATTTTGGAAGACGTTATCTTTCTCCCTGAGCCTTTTCTAATATTTCCCTAAAGCCATACAAGCTAGAATTTAGATCTAAACGTGAGTGTGTCTGTGATTTCAGACgaggttatttttcttttcttctccccaaAAGGCTCCCAAACACTTTCTCCCTGGTCTTCAGATCTCTAAAGAGCAAGGTTGACCAGAGAAAACATGGGGGTTGCCTGGCAATGTCACCATCAACCGAATATTGGCTCAGGGAGTCTCAAACCCTGGAATCTAGGTTCCCACTAAAAGcacaagaaattttcttttatcgTTTAATCATTTAGAGAAATATGTATGAAAACATCCAAGTTCACAGCATCCCTGTTTGACAGCTCAAGTTCACCCTCTGAAACAGTTGTTACCTTCAGACAGTTCCAAACTTGGGTGGTAACCTATAGACTGCTTCAAGGATTGCAACCGCTTCACTAAGGAAACAAGCTCTAAGTGCCTGTAATCTGTGAGAACAATCTAATGGTTACACCGCAACGGTACCTAAAGCAATATTTGTTCAGTTACAGTGACGTCACACTGTAGAAAGGCTTGTTGGCTTTCTGTTCTTTGCTCAACAATATTCTCAGCCTGCCGGTGGCTGAATTCAGATTGCTTTCCATAGCTTAAATCAGCAAAGACAGAACTTTTCTAGCAGCCAAGAAAGTTCTATTACcaacaaaaaaaaagtcaatagcaCTTGAAATTCAGCATTTTTTCCCAGCACATTTACCACAGCGCTCTGACCCTCGGTCTTaaggacctcagtttccttgccaAATAGGCATGTCTTGGCTTCCTTTGCGAGGTAGAAACACTGCCTTGATATTAAATATTCAAAGCAAAGAACCTCTGACCCGAGGGCTCTCAGCTAACAATGACATTCTCTGTAAGTAAACTAGAAACCCAACTCAGCTTCTGGTTTGCCAGTGTCCCTTGCCATGTACTAGCATATTGCACAAACAGGGTCTGAGGAAGGAGCCTTGTTGACTGTGATTACACCGCAAAAGACCTTCAAGGCAGAGATGCGGGAAGCCCGGCCTTGACAGGAGATGAGGGAGAAGGCAAAGAATGGGACTCAGAGCTGCttccggggctgggcaggggcgaGGAAAGGGTGAAGGGCCACCAGCCTCGCCAGacggagacccaggtctgatccaCCTTTGCAGGGACGTCTGGTTACTCTCAGCAAGCACAAAGacaAACAAAGACCACGGGTGAGTCCAGGGAGATGCTCAGGAGGGGAGAGTAACAAGGAGGCTGTGACTGCACGCTGGCCTGGGGCTTTGCAGGCCCAGAGAGAAGGGGGAAGTGGCCAGATTGGAAAGGTGTTCGGGAAGGATGGAGCAACTCGGCCTCGGGATGTGAGTGATGAGGCTGGAGGACAAGACCCTGCCTGCTCTCTGCTGTGCCCCTCATTTGCTCCCTGTTAAATCACATCTTAGTCCTAAtctgatctctttaagaattttgacatcttgcaagaaaattaaagaattctatttata
>XLOC_000030.TCONS_00000101
gcagtccatggggtcgcaaagagtcggacacgactgagcatgcacccaaggggaaagaaagaagctCAAAGAAAACAGTTTAGAATCACCTGGTCAGCCACCCTCCCATCTGAGAGACTCCTCCCAGTGCTAAAACCTAGGTGACTCTAGGATGGATGTTATCCAGGGAAGCTAGTGCATTCTAGAAATATACAGACACACCAGCCTCATTCAAGTGTCATGAAAGTCCACAGTGCCTCACCCTATGCATCCACATTCATTACTTAGCTTGAATGACAAGAGTATGGATTTTTGAAACGAGATAATTACTGGATTATTACATTCTTCCTCTAAATTTTACTGGCAGTTGTGGGAACTGGCACGGTGGGCAAGGAGGCGATAGGGCTGGGCCACAGGGGAGCAGTTGCTGTTTCAATGTTATTGCCCCCAAAGTGGTGCCTTTTCAAGAATTTTGCAAGTGCTGTCAGGATGGCTGAAAATACTAGTGgtctcaaaaaatttttaaatcatgaacCCCAACAGCAAAAACATTTTGAGAACACATCTCTAATATTGCATTTAGAAATTGTATaatgaatcaactatatttcaataaaataaaattctaaaaagaaatgatgaactGTTGTACTGTCAAGTtgcatgttttttgtttgttttgttagaCATGCTGAATAGCtagcaggatcttatttccctgaccagggatggaacccaggccacGGCAgcgaaagtgccaagtcctaaccactggactgccaggaaactcCCTCAATCTGTATGTTAATTAGAAGCAAGACAGAGCTTCTTTTTTCAAGATAGAAATGAATAGAAAAGGAGTTCTAACATCTTTCTACTATACCCACTGATTGCCTTGTGCCCACACCTACTGTGGATCAACAGTGTTGAGAAGATGttgaaggaagaaatgagaaaaggtcAGTCTACTCAGAGGACAATTGAAATCGCTATGATGAGTcaagttgagttcagttcagtcgctcagtcgtgtctgactctctgtgaccccatggaccgcagcacgccaggcctgcctgtccatcaccagctcccggagttcacccaaacggAGAACTATCTAAAAAGGTCAGGCAAATTGAGGCATTTTTCTCTGGCTTTGCCCCCCACTCAGCACCCACACGGGCCAAGTCCTCCAGCCTGGCCCCACCCCTGGGCCCGTGTTAGGGTATGCCTCTGCTTCCGAGCTGGGGGTCTCTGACAAGTTAACCAAGCCCTCTGAGGCTGGGTAAAGTGAGATTTCTACTTAACTCAGAAGGTTGCTATGAGGATGAAGTCAGATAACACTATGCTCAACTAATTTTcactcctttcttttctcttcctccctcgaAACTACTGCTAGGCTGCCTTTTCCAATAAAGCGCCTGGGAGACCAAAGCCATCAATTACGGGACCACTCGCCTGCCCAGACTCCTCTTCTTGGCTACAGAAAGAGCCGTCAGAACGCTTTTTGAATGTAGTTATTTTCCATGGAAACAGGCTAGAGCTCTGAGATGCTTACTTTTCATCCGTCTTCTTCTATGACAGCTGGACAACTCCTTTAGACAcctgctttgttttcctttggtGACGAGCTGCCCTTTGGCTCCATCAAAGTTTTGAAAGTGAAGACAATCCCAATTAAAGTATGATATGACCAAGGGATGATAAAAGGCAGACCTGTGTGACCTGCACGTCTGTGTAAGTTTGTGCATACCTGTGTGCTGGGACACAGCGGCAGACTGAGAGCAGGGAACATACATCCTGGTCTCCCTGGCAATGagccctggggcagggggtgggggaagtgggACCCAGTCACACCCATGTACCCCTGGATGAACTGTGCATGGTTCATCCCTGCCCTCTGACATGGGCAGCAGTGGTCTTCCACTCTGGCTGCACTCTAGAATTGCCTGGGGGCTTTGAAAAAGAGATCCATGCCTGGATCTCCCAGATGAATTTCATCAGAAGCCCTGGGTTGCTGCTAGAGCATCCATATATTTGTTTAGACTTGAGGGATGTTAGTGTGTCAGCCAGGGTTGAGACCCACTGTTTCTCTAAGCATAAAAGGAAGCTTCAACCTCTTCTAAACGGACCACTCCATCAGGACAGAGTTCCCACTCCAGGGATCCCAACCAATGGAACaaccatttttctattttctgaaattcttttttttttttttttaatttggctgcactgggtcttcactgttgctcGTGggcgttctctagttgcaggggttactctctattTGCGGAgcttggacttctcattgcaatggcttctcttgttgcagagcacaggctctaagggaAGCAGGTCTCAGTACTTGCAGCTGGAgtgttctagagcacaggctgagtagttggtggtgcatgagcttagttaccccaaagcatgtggaatcttcccagatcaagaatcgaacctgcattccctgcattggcaggcggactcctaaccattggacaaccagggaagtcttacATTCTGAAATTCTTGACCAGTGAAATAAGGAGTTAGGGTCAGGCTTATTTGCTAGGCTGCAAATGATCTGATAACAAGCCCCACATCTTGTCTTGCCCACTTGGGCTACTGATGGAGGCAGGCAGGGTAGGACACCAGCCTGGAGACCCCCTTCGATCATGCAATGACCTTTCTTTGTGGTCTGGGGACATCTGGGAACAAGGAAGGCCTTAAAACACTCTCCTTGTTTCTCACTTCCTTTCTGTTTCCCACATTTACCATTCCATGCCCGAGGGTAAAACCAAATGTGTCAACATATGATCATGACTCTTTTTGTCAAAAGTCAGGAGTTTTCTAGGAATCCAAGTGGGAACATGATTAATTTTCCATctgttccttccctccctcatcaGTCCATCAATCACTTTGAGcatctttgagaagaaaaaaaagaaaaaaaaaacagaagagggagaaaaggaaagagcagagagagaagacCGTACCTGCTCTCTGCAGGGAATAAAACCATCAACAGTATATAGATAAAGAAACAAgatgggacgtccctggtggtccagtggttaagaatctgccttgcaatgcagggttcagtccctggtcagggaactactgATAGGATCCCACGTGTCTCAGAGCAatgaagcccatatgccacaacctGAGAGTCAACGAAGCCCAAATGCCATAACTCAAGAGTCCAAGCGCCACAACGAAGGAGCCCATGTGCCAAaactaagatctgacacagccgaataagtaaatattatttttttaaaaatgaataagaccTGAGGGACAGGGCATACTAAGTTCAGAGACACACCAAAACATCACTCTTGAAAGCCAGACCACATGCAGAAAGGATCTTTAGGATCTTTTTAATCGTTGGAACCAAAATGGCACCCCTCCCTCCGCTCTGCCCTCATCCTGCCTTGTTCTTTGAACAAAGATGATGCTgacattgtatttctatatatgaaaaaacatatatacatcAATGATCAGTTTGGACCTCTCTGGCTAAATTCTCAAGTTGGGAATGCAGTCAAAAGAACAGAACGCTATCCCAAAGAGGAAAATGGACGAAAGCCAAGCGCATTTGAGTTTGGGATTAAGGATCAGAGGCACTAATTGTGCATGAACTGTTCTTGCCTTCCTACGATGTGTTTTTAATGCAGTGATGATAGTCTTCCAGTGGCCGCTGGCAGCATCTCAATGTCTttagggaggagagggaagggggtgtTTAGGGAGCCTGTTTCCTAGCAGGCTTGAAGGTGATTAGCACCAGTCACGAGCAtgaagggggaggagaggaggcccTGATGCAGCCTCTGGCTTATTAAGAGTGAGATCTGATGCTGGAATCCCCGGGGCAAAAAAACCAATGACCCAGGAAAACTACACCAGCTGACAgcctcagggaaaaaaaaaaaaaaaaagctcaaggaAGAGTTGCAAAGAAGAGAAAGGCTTaagtaactttccaaaactcTGTGCTGCTAATCTCCCAGGAGGCCCAATACTGTACAGACAAAGGCTAGGACCCCTTTCATTTCAGCACTTTCTTTCACCTGGATTCACCATCCTGCTTCCATCCCCTTCTTCACGAAGGCTGAAAGGGTCCCAAGTTCCCTCCACCCTCCATCTGTCTGGATTTTTGATGTTTCCTTGTTtagaaaaacaagcaagcaaagaCGTCAAATGCttttctccagtgctcagctatTGCTGCAGGCTCCGAAGGGGAGGGCCCACTGTCTCTTTTCAGGCACTGGTTTCTACACACCCCTCTAAGTTCAGGAACAGGGTCTCTTCTTCCCAGGAAGGCAGGAATCAGGCTTTGAGGCCACAGAGGTGCGAGTTGAGGAGGGGgggatgtgtgtgtctgtgtctatgtGGGTGTATGTGTTGGAGTCACATGACCAGGATCCACTGTGTCAACTGAAGTTTTCAACTGAACCCTCAGACTGTCATCTTTGGAGCTTAGGAATTTTCTTGGATGGTGTGTGTCATGTGGCTGGGGGGGTCCCTAAAGGTTCATTAAGTTTCAAGTCAAATGAATCAATTTTGGAAGACGTTATCTTTCTCCCTGAGCCTTTTCTAATATTTCCCTAAAGCCATACAAGCTAGAATTTAGATCTAAACGTGAGTGTGTCTGTGATTTCAGACgaggttatttttcttttcttctccccaaAAGGCTCCCAAACACTTTCTCCCTGGTCTTCAGATCTCTAAAGAGCAAGGTTGACCAGAGAAAACATGGGGGTTGCCTGGCAATGTCACCATCAACCGAATATTGGCTCAGGGAGTCTCAAACCCTGGAATCTAGGTTCCCACTAAAAGcacaagaaattttcttttatcgTTTAATCATTTAGAGAAATATGTATGAAAACATCCAAGTTCACAGCATCCCTGTTTGACAGCTCAAGTTCACCCTCTGAAACAGTTGTTACCTTCAGACAGTTCCAAACTTGGGTGGTAACCTATAGACTGCTTCAAGGATTGCAACCGCTTCACTAAGGAAACAAGCTCTAAGTGCCTGTAATCTGTGAGAACAATCTAATGGTTACACCGCAACGGTACCTAAAGCAATATTTGTTCAGTTACAGTGACGTCACACTGTAGAAAGGCTTGTTGGCTTTCTGTTCTTTGCTCAACAATATTCTCAGCCTGCCGGTGGCTGAATTCAGATTGCTTTCCATAGCTTAAATCAGCAAAGACAGAACTTTTCTAGCAGCCAAGAAAGTTCTATTACcaacaaaaaaaaagtcaatagcaCTTGAAATTCAGCATTTTTTCCCAGCACATTTACCACAGCGCTCTGACCCTCGGTCTTaaggacctcagtttccttgccaAATAGGCATGTCTTGGCTTCCTTTGCGAGGTAGAAACACTGCCTTGATATTAAATATTCAAAGCAAAGAACCTCTGACCCGAGGGCTCTCAGCTAACAATGACATTCTCTGTAAGTAAACTAGAAACCCAACTCAGCTTCTGGTTTGCCAGTGTCCCTTGCCATGTACTAGCATATTGCACAAACAGGGTCTGAGGAAGGAGCCTTGTTGACTGTGATTACACCGCAAAAGACCTTCAAGGCAGAGATGCGGGAAGCCCGGCCTTGACAGGAGATGAGGGAGAAGGCAAAGAATGGGACTCAGAGCTGCttccggggctgggcaggggcgaGGAAAGGGTGAAGGGCCACCAGCCTCGCCAGacggagacccaggtctgatccaCCTTTGCAGGGACGTCTGGTTACTCTCAGCAAGCACAAAGattgtgttgatttctaccaaacatcttCACCATTTTCAAATGAAGGTACAGTTCCTGCA
>XLOC_000048.TCONS_00000137
TGGGAAGCGTCTGCTGCTAAACCAATGGCCGCTGTGCAAAGTGAATAATACCCGGATGGAGGGAGGTTTGAACAAAGAGATacctggaggcagggaggaacACTTCCTGGTAGAAGTGAAATTTGAGCTGAGTCGTGTAGCAGAAGTTTGGTAAACGGCTAGTTTCTGGAGCATGCTCTTTTGTACCCTGCCATAAAGAGTTCTGCCAGTCAGGTTGTCTTGAAGGGGTAAACACCGAAGTTGCTAGTGAGCACTGCTGATTTACTCCAGGCGAAGAGACAAGCCACTGtgtacaggaaaaacaaaaacaaggaaaaacctGTCCATAATCAGATGAATAAATAGTTTGAAAAAGACAATCTCGGGTTTGGCTACAGAATAagataatggaaaaagaaatgcttcTGGTTTCAACACTCTTTTGCCTGTTGGGGCAAATTATTGAGCTGGGTGCCGTAACACCTCATTTGAATGTAGATCCCAGGGGCCATTACAGGCAagcaaacaacaaacaataaCTAAGGGGGGGAGGGACTTTCAGGTTGTCCAGTGAGGGCAGAAGCACACAGGGAATGTTCCTCACAACCTCTGCCCCCCTGGACCTGCCTCTGTCACCCTAAGCAGATGTAGGAGTGTGGCATTATTGCTAGATGCCAAGCATAAATGTTATAACCCATTTGAAATTCCACTTGCAGAAATGATTCTGACCCTTCTTGCACTTGTTCTGGGAATTCTCTGGCCCTTAGGGATGCTTGAAGGCAGCTTTGCCCCCTGCTGCTGTCTGGGGACCAAATCAGTGGGAGGCCTAGACTTTAAAGGGAACACGTGGTTAGGAAATCTTGTTAGCTGACAATTCAACTTCACTCTAATGTGCATCCAAAGAGCTAGCACAAAGACTTCCTCTCCTGTCCCCCTGCAGTTGTCTCTCCCAGCTCCCCACTCTTCCCAGTGCCCCCCCAAACCAGAAAGGAGTCTTGGTGCTCGTCTAACGCCCCCTCCATCCCCCTGCAAATTCCTGCAGTTCTGTGGACAAGCAGATGGAACCCCAGGCCTTCTGGAGCACTGGGGCAGGAATTTATTCCCAAAGCTTTGCTGAGTGCCAGCTAGCTGTGCCTGTTAacccctctcccttcctttcctcatGGCAAGAAGCTTGCTTACTGCCTCTGAGACAGCACTTGAATAGATGGTGAAGTTCAAGCCTGTGCTTTGGCAAATGAGA
>XLOC_000051.TCONS_00000146
CATCCTCACTCTCGCTGCTCCTCCCAGTTCCCTGTAGTTCTGCGGTAATTAGCAAGAGCACCTGCGAAGCTCCAAGTGCTCCTTGAAAATTCAAGTGCCAAGTGATACCACTCTGTGACTTGAAAGGAAGGCGGATAACAAGGCGGGGCTGCTCTTGATGCCTCACACGCCCTCCGCCTCTGGGAATGGGCCCCTTCCTCACAGCGGGTGGAAAGTTTCGCCTTTGTCTGCAGCATTTGGAACAAGGCTTTACACAATTGTGGAAGAAGCTGGAGGTGTAAAGATTTGAAGGGAGGAGTTGGAGGATCAGAGAAACATCACTCACCAGACCTTCTGAAACACTGGCGCAAGTGGACCATGAAGGGCTGGAAAGGAGTGTGAGAAGGCAG
>XLOC_000058.TCONS_00000153
AGTTCATATTCTGCAAGCAaaggctttcttctcttctaCATCTTAACACTTGACAAGATGAGCTGCTACTACAGCAAGTACTATGGTGGCCTGGGCTATGGCCTTGGTGGTCTGGGCTGCAACTACGGCTGTGGCTATGGCTTCCTCCGAGGTCTGGGCTGCGGCTACGGTGCTGGCTATGGTGGCTATGGATATGGCTGCTACCGCCCGTGTTACTATGGAAGATACTGGCCCTGTAGCTTCTACTGAGAAACCCTGCACTCAACCTTCCACGTGACTGAGACCCATCGGCCAATTTTCCTCTTCTAGATTCTGCTGTCTGGACACTTCACTCCATTGGTGCTTCTCTCTGATGAAATTATGATGAGCCAATCCCAGTCACTTTCATAGATCTTCAGATTTCAGCTTACCAGGACTGATGGGATAAAAATCATCTGAACTTGCCATTCTAATTTGGACCAGAGTGGAAGGGTGGATGGATTTTGAGTTTGGGTAACAATTCTCCTTTTGGACATATATTTTGGCAGAGCTCTCATTCTGAATTGTCCATGTGAGAATCATGGAAatgtattttcattaaatttgcTTTGTCTGGTA
>XLOC_000083.TCONS_00000201
AGCAGCAGACAATTCCCCCTGGAGCTACTCTGAACATGTTCAACACGATGGACCTGCCAATACATGGAATGAAAAATGTCAGACTGACCCTCCAGTTGGAATCGATCTGTTCTTTTCAACTTTGAAGTTTGAAGAGTTCTTTGTCATTTTCACTCACTCTGCAGATGACCAGCAGTTAAAACAGGACTCTCAGTTTTGCAACTCAGAGGCCCGTGTCCCAGGAATCCCCTCGCGCACAGTTTCAAAGTGTTCTAAATGCCTCAGACACAGCAGAGGAATAAAATAAGATCCCTGACTCTGATTGCATGAGAGCAACTAAGAAAGGAGTGTCAATTGGAAACAGGAGGGCCAAAGACTGAATCCTCAACATTTTATGGACCTGAAAGAGGAGGAGTCTGACAAGGAATGGCCAAAGGAGAATCAGGAAACCTGGAGAATGTGGGATTCAGGAAAACAGCAGAAGAAAATGTATCAAGATGGAAAAAATGATCAACTGAGTCAAAAGAGGT
>XLOC_000085.TCONS_00000203
TGAATTTGCAGCTGGAATGAATTTGCAGCTGGAATAATACATAAGCAGGAAAATATGCTGAGAATTCATATGAAGAGATAAAGCTTCGAAGGAAAGGCCCAGCTAGCACTGAAGCAGTTGAAGTTGAGAAATCGTACTCACAGAAGAAGAACTGGCTCCCTGCAGGAGAAAAGCCTTTATATGTAAAAAGGATGTAAATAGGATGTAAATCCTATGTAAATAGTATGGAGAGTAAACTCAAGCCCATTCCTGGCCGGCTCCACTGTTGAAAGGATGTGAACTGAGAAAGCAGGATGGAATGAGGCACAGGGACTTGTCTGCAATGTTATCAACAAAATTTCAGTGTTGGTCTGTTCACACACATCTAAAATCCAGAGCAAAGATGAACTGTCTGGTCACTATGTCTGCCACTTTCACTGATACAGCGTCACCTCAACAGCACCGGCTTAGAGAGGAAAGAACACTGCCCAGAAGGGAAGGAAGTGGACTTCTGGGACTCTGCAATTGATAGTTGTGTGATTTTGGTAAACCTTTCACTGATGATGGGACTCTGAGCCTATTATTGAAGGAGCCTGACTAGATTAGGGGTAACAAATTTGACACCTATGGACAGGTTTCATGGCAAGCCAAATCCATTGTTTTTTGTCAGCCTTCAAAATGCCAGATAGGCAGAACATTCACTTTCTAGTATATCATAGCCCTACTCCTTcatcagaaaacagcaaaattctgtaaagcaattatctttcaataaaaataataaatttttaaaaagaaaagaatatcttttCTAAATTCATAGACATCATTTTTGAATAGTCTTGTATTTACTGAAAAATTGACCAGATACCAGGAATAGATTGGATCTATTCCTTTAGGTCTAATCTTTGTGTTCTGTGGCCTGTACTTAATCATGCTGGCTCTGAACCttttgttaatatatatatatatatatatatagcctgaaatatacagaatagcccattctcaaggccATGACCTTTAAAAGTATAATACTTTTCCAtttatatagagataaaaagctgcagcggagaaggcaatggcaagccactccagtactcttgcctggaaaatcccacggatggaggagcctggtaggctacagtccatggggtcgctacgagtcagaaactcagaaacgactgagcaacttcactttcacttttcactttcacgcaatggagaaggaaatggcaacccactccagtgttcttgcctggagaatcccagggatggcagagcctgttgggctgctgtctatggggttgcacagagtcagacatgactgaaatgacttagcagcagcagcagcaaaaagctgcagaatggaaaataacatttgtcttgCTGGAGGTTTATGGTACATTGTGACCAAACATAGATGCAAGAACCAGGTGCAAGAACAAATTTGCAACCGTCAGCCACACCCcctccccttttagtataaaaaagCCTTAATTCTAACTCAGGTAAGACAGTTCTTTGGGACACTACTTCACCATCTTCTTGGTCTTctgtttttccaaataaagtcactaccccctgcccccaacaaCTCATCCCTCAGTGTATTGGCTTGTTGTGCTGTGAGCAGTACAAGTTTAGACTCAGTAAGACTTCTTCTGTTCTGGGATCCCATCCATGATACTACATTTCATTTAGTCATCATGTCTCCTGGGGCTCCTCTGGGCTGTAACATTTTTGCATATGATGACCATGACAGGTTTGAGGAATTCTGGCAGGGTATTTTGTAGGATGCTAATCTATAGAAatttgtttgatgtttttctcataaATAGACTGGAGTTGTAAGTTTGGGGGAAGAAGACCACAGAAGTAAAGCACCATTCTCATGACATCATATCAACAGTACCTGCTGTCAACATGATTTATGACTGCTGATATTGATCTGATCACCTGGCTGAAGTAGTGTTTGTTAGGTTATCCACTATAAAGatggctcagacagtaaaaattcacctgcaatgcgggagaccctggttcaatccctgggtcaggaagactcactggagaggggaagggctacccactccaatattcttgcctggaaaatcacatggacagaggagcctggtaggctacagttcatggggtcacacgtagtcagacatgactgagcaactaacactttcacttttcaaagaccTTTAACTTAGTTAAATctgcagactttgttttttttaccaAATAAGGCCACATTCACAGGTTCTTGGTGTTAGGATATGGACatattttgggggagggggcaccATTCAATCCACTAAAATGTGTATAGACTAAAATGAATGCAACTCTCTATTATAATAAAGTTAATATAATGTACATTCTTTGGTcagttaaaaacaatgaaatgtaTATTTGATTTGTGTGTTTTCCAGATGTAAGAGCAGCTTTGTTTACCTGATCTGACCTTCATAATCAGACTCcctataataaaaaaagagattTGCTGTGGTAACCAGAATATGCAGTTGACACTTCAACAAGGCAGGATCAAAAATCtccatttaacttaaaaattacaGTCAGCCTTTTGTATTCACAATTGCTCCGTATCTGCAGCTTCAACAAAGCACAGATCATGTAGTATTGCAGTATTTACTGTTTGGAAAAAAGGCCAGTGCAaacttgtgttgttcaagggccaaccacatttatttatcacctcttcatttatttaaccaattGGAACCCTACTAGCAGGAGGCAGTGTTGAAAGTTTTAGCTCAAAATACAGAATTAGTTTAAGCCCatttcaaagaaaggaaacacGACATTTAACTTCTAACTCACAAAGGAAAGGGTTCAAAATAACTTCAACAGTAACACCTATGTAAAATGATGGCGTGTGATAAAGGACAAAATTCTTCAGGTAAAACTTCCCAAAAAACAAGTTGAAACTTTCCAAGTAACAAGTTGAACAAACATAGAAATGTTtgactgaaaatataaaattagtcCTTAACTAAAGTTAAGaaactctgttttcttcttttatggtGGCTAACTTTTGCC
>XLOC_000085.TCONS_00000204
atttagcataatagcttctagatccatccatatgATCTAAAAAGTTTCAGTGTTGGTCTGTTCACACACATCTAAAATCCAGAGCAAAGATGAACTGTCTGGTCACTATGTCTGCCACTTTCACTGATACAGCGTCACCTCAACAGCACCGGCTTAGAGAGGAAAGAACACTGCCCAGAAGGGAAGGAAGTGGACTTCTGGGACTCTGCAATTGATAGTTGTGTGATTTTGGTAAACCTTTCACTGATGATGGGACTCTGAGCCTATTATTGAAGGAGCCTGACTAGATTAGGGGTAACAAATTTGACACCTATGGACAGGTTTCATGGCAAGCCAAATCCATTGTTTTTTGTCAGCCTTCAAAATGCCAGATAGGCAGAACATTCACTTTCTAGTATATCATAGCCCTACTCCTTcatcagaaaacagcaaaattctgtaaagcaattatctttcaataaaaataataaatttttaaaaagaaaagaatatcttttCTAAATTCATAGACATCATTTTTGAATAGTCTTGTATTTACTGAAAAATTGACCAGATACCAGGAATAGATTGGATCTATTCCTTTAGGTCTAATCTTTGTGTTCTGTGGCCTGTACTTAATCATGCTGGCTCTGAACCttttgttaatatatatatatatatatatatagcctgaaatatacagaatagcccattctcaaggccATGACCTTTAAAAGTATAATACTTTTCCAtttatatagagataaaaagctgcagcggagaaggcaatggcaagccactccagtactcttgcctggaaaatcccacggatggaggagcctggtaggctacagtccatggggtcgctacgagtcagaaactcagaaacgactgagcaacttcactttcacttttcactttcacgcaatggagaaggaaatggcaacccactccagtgttcttgcctggagaatcccagggatggcagagcctgttgggctgctgtctatggggttgcacagagtcagacatgactgaaatgacttagcagcagcagcagcaaaaagctgcagaatggaaaataacatttgtcttgCTGGAGGTTTATGGTACATTGTGACCAAACATAGATGCAAGAACCAGGTGCAAGAACAAATTTGCAACCGTCAGCCACACCCcctccccttttagtataaaaaagCCTTAATTCTAACTCAGGTAAGACAGTTCTTTGGGACACTACTTCACCATCTTCTTGGTCTTctgtttttccaaataaagtcactaccccctgcccccaacaaCTCATCCCTCAGTGTATTGGCTTGTTGTGCTGTGAGCAGTACAAGTTTAGACTCAGTAAGACTTCTTCTGTTCTGGGATCCCATCCATGATACTACATTTCATTTAGTCATCATGTCTCCTGGGGCTCCTCTGGGCTGTAACATTTTTGCATATGATGACCATGACAGGTTTGAGGAATTCTGGCAGGGTATTTTGTAGGATGCTAATCTATAGAAatttgtttgatgtttttctcataaATAGACTGGAGTTGTAAGTTTGGGGGAAGAAGACCACAGAAGTAAAGCACCATTCTCATGACATCATATCAACAGTACCTGCTGTCAACATGATTTATGACTGCTGATATTGATCTGATCACCTGGCTGAAGTAGTGTTTGTTAGGTTATCCACTATAAAGatggctcagacagtaaaaattcacctgcaatgcgggagaccctggttcaatccctgggtcaggaagactcactggagaggggaagggctacccactccaatattcttgcctggaaaatcacatggacagaggagcctggtaggctacagttcatggggtcacacgtagtcagacatgactgagcaactaacactttcacttttcaaagaccTTTAACTTAGTTAAATctgcagactttgttttttttaccaAATAAGGCCACATTCACAGGTTCTTGGTGTTAGGATATGGACatattttgggggagggggcaccATTCAATCCACTAAAATGTGTATAGACTAAAATGAATGCAACTCTCTATTATAATAAAGTTAATATAATGTACATTCTTTGGTcagttaaaaacaatgaaatgtaTATTTGATTTGTGTGTTTTCCAGATGTAAGAGCAGCTTTGTTTACCTGATCTGACCTTCATAATCAGACTCcctataataaaaaaagagattTGCTGTGGTAACCAGAATATGCAGTTGACACTTCAACAAGGCAGGATCAAAAATCtccatttaacttaaaaattacaGTCAGCCTTTTGTATTCACAATTGCTCCGTATCTGCAGCTTCAACAAAGCACAGATCATGTAGTATTGCAGTATTTACTGTTTGGAAAAAAGGCCAGTGCAaacttgtgttgttcaagggccaaccacatttatttatcacctcttcatttatttaaccaattGGAACCCTACTAGCAGGAGGCAGTGTTGAAAGTTTTAGCTCAAAATACAGAATTAGTTTAAGCCCatttcaaagaaaggaaacacGACATTTAACTTCTAACTCACAAAGGAAAGGGTTCAAAATAACTTCAACAGTAACACCTATGTAAAATGATGGCGTGTGATAAAGGACAAAATTCTTCAGGTAAAACTTCCCAAAAAACAAGTTGAAACTTTCCAAGTAACAAGTTGAACAAACATAGAAATGTTtgactgaaaatataaaattagtcCTTAACTAAAGTTAAGaaactctgttttcttcttttatggtGGCTAACTTTTGCC
>XLOC_000099.TCONS_00000246
GATCTGTGTACAGAGAGACATTTAAGTGCTCTGCTTTGGGGAGAAGgGAAGGACAAGAACTAAGAAAGAGATGTGGTTCTATCAGCAATTCACCTAGGAAAAATTCCAATCTTTTTTCTGAACTGCTCTACAAAGAAATTGCAATGTCATCACAAAAGAGACTGAAATTGCAGTCAGTTCTTAACTATCGAAGTATTTCCAAGAGAAGATAATTTTTGAATAAAGGAG
>XLOC_000120.TCONS_00000283
ggaggagagcagagaggagaggagggacgGCTGCTCCAGTGTGGGGAGTGGAAGAAAACCGGGAGCAGCCTGAGCAGCAGGTCCGGGGGTAGACGCTCAGCTCCACTGCCTTCCTCACTCAGGCAGACGCTGCTGAGCTCCCCCGGGTTGTTTCCCAGTCCCGCTGGGCGGAGGCTGCCGTCTAGACCTGACTCCAGATTTAAAATGCAATGGCCAGAAGACAGGGAAGTGTTACTAGAAGAATGTGGACATGGACTCCAGGACTGCTGATAATGACTGTGATCTTTTGGAGTCAGCAGGGGAATGGACAAGGCCAAGAAGAAGGTCATGGGCTGACAACTTCAGAGGCACAAG
>XLOC_000120.TCONS_00000284
gagaggagggacgGCTGCTCCAGTGTGGGGAGTGGAAGAAAACCGGGAGCAGCCTGAGCAGCAGGTCCGGGGGTAGACGCTCAGCTCCACTGCCTTCCTCACTCAGGCAGACGCTGCTGAGCTCCCCCGGGTTGTTTCCCAGTCCCGCTGGGCGGAGGCTGCCGTCTAGACCTGACTCCAGATTTAAAATGCAATGGCCAGAAGACAGGGAAGTGTTACTAGAAGAATGTGGACATGGACTCCAGGACTGCTGATAATGACTGTGATCTTTTGGAGTCAGCAGGGGAATGGACAAGGCCAAGTTAAAGCACACATTCTCTTCATCTGGAATGCCAGTTCTGGAAGAAAACAAGTCTAATAATATATGAATCTGAAGAACGCTTTTACTTTTCATCATTCATATAGCATTTAAAGATCTAAAGCCTGTCTTACTTCTTGTAGCATGTtttcagcaaatttttttttagaaattacaGCTATTCTTATGCATATGAAATTAAcctcaataaataatttatttttgtatacttcatgaaaatgtaaaattcttgGCCGAAACatttttaatcctttaatttaTTCTTCAAGCAACTTTGACAATAAAT
>XLOC_000136.TCONS_00000313
CTAGATATATGAAAGAGAGGAAGGCCATGAGATGatgatggcagaaagtggagtGATAAAGCTACAAGCCAAAGAATGTCAAGGATAGCTGGCAATCACCAGAAGCTAGAAGAAAGTGACTGTAACACAGATTGATGAAAGATTCTGCAGGACGACAAAGGTTAAAGATGCAGACCCGGAGCGAGAAGCCAGTGCTGACACTGATGGAGTGGAGTGCAATGAGAAGGCCCACATTATTGTCCTATCCACTGATAACCAATGTAATATGAAAACTGACtacagaagaaaggaacaaattaAATCCATTAATCAAGCATATCTCTGCTAAACAGTTGTTCtaaaaagatgaacaaatgaaaaatttactGTTTGTTTTCATGCTTGCAAGGATTGAGgaagaaaattaattataaagTACTGGCCACGCTATTAGTTAAGTTTTTCTTGAGGAAACATTTATTGCTTTGTCAAAGGACAAATGAACCTCATTAGGGAGATTAGTTTCAGTTGGTAGTTTTGCATTAGGACAAACTAATAATATACACTTCAAAAGATACCCTAAGTGAAATTATGAAAACcgaaaatccattttttttttacttcttaatttATGAACTGTTTGAAAATGACCACTCTATTGCCTATCACAGAACTAGAAGGAAATCAGACATAGCCCCACTTTTAAACCAAGTGCCTGAAGGACAATTATTTCAATGTGGGACTTGCAAGTGTTGTGATGATGAACTTATGTATTCAGGGGTTATAACTCGACCATGGCATTTTACTCTTATGTTGAAGCATGTCAAGCAGAGCTCCATGCCAAAAGCAATTTTTGATAAGCTCCTTTGAAatccttttcttttcaaaacGTTTTAAGTGCCCTGAACAAATAGCAAGCTGCCGCCTGGTATTTTGAATTTCCCCTTCAATCTGCACAGTGCggggcaggaaaaagaaaatcctgctCGGCTATCAATCCTGTCTGGCCAGTGGACTGAGGCTCCTGGGTCAGCCACAGTGTTGTGCTTCAGTTTCAGTGTTCATTTAATCCCTGGCCTTTCTTGTCCAGGCTGCTAACAAGGGGGCCAATTACTGCTCTGTGGGAAGGGGGTGCTCGACTGCAGACACCTGTCTTCCAAAACCTGGAGCGAAAATAGACTCATTCCGTCGATTGTATAAATCAGCTGTGAAATAATAATGACTTTCTTGGCTTCAGCTGACCTGGGCAGGATTCAGACAGCTGACCCAGAAAGGAAAGCTGCATATATCCCATTACTGATCCTGTGAGGCATTGAAGACATTCCCATCCGAT
>XLOC_000220.TCONS_00000456
TTTGATCAGAGTCTGCATAAAGTGAGGTTGCAAACCACACAAATAGCTGAGGGAAGAACTTTCCAGGCAGAGAACAAAGTAACACAGGCAAAGAAGTCTGAAAGAGGATAACCAGAAACTGAGGTGTCCTAGAAACTAAGagataaaaatgtttccaaaggaagaagtgaagaaatgTTTCAGTCAAGAGGAAAACATGTGTCACCTAAAGGCATTAGTTCTTTCACTTGAATCATGAAGTAATATAAGGTCACACTACAAACCAGCAA
>XLOC_000273.TCONS_00000590
tgggagctgcagccactgagcccatgtgccgcagctactgaagactgcatgcctacagcctgtgctccacaacagaagccaccacagtgagactGCCTGCAGACCACAACGGGAGAGGAGCCCCTGCGCACTGAAGCTGGAGAAAAAcctgcacagcaaccaagacccagcacagccagtaaataaatgaaattataaaagaagaaaaaaatcaTAAAAGAATCTGAAGTGGAAAAAGTGATCACTGGGTACTTTACAATGGAATGTGGAACATTATCTAAAGGACTCTTCTGGGGTTATCTGGTTTTATAACTTTCATTGTCTGACTATTCTGCAATATTTGAGGTAATGTATGAAGAGATGGTAAACgcaaatgatttctgttcatagaaaagcaaatgaattttGGATGATGGAGATGAAACTGATTTCTAGCTTGCCGAAGAaacaaattttgtatatattagcAAATATACTTCAGCATTGCTTAATGTCCATGTATGTATCTATTCTCTGATAGCCTTTTGAACTAATGTAATTACATGGATTTCCTAAATAATGAATGAGATAAAACTTGgctaaataaaatctttgaatgta
>XLOC_000276.TCONS_00000594
CAGGCGCCGGGTGGCAGCCGCACCCACGCGGCGCTTGTCCAAAAGTTACAGATGTGCACCGGGACCTCGCAGTCCGCGCGGCTGCCTactgcagagagagaagagagaacgCCGCAGGGCGCGCCGTTGGCTTCTGCGTGAGTGACAACGCTGCTTTCCCAGTTCGACCCCGTCTCCTCTGCGCTCCGCGGAGGGCTGGAGTGAGCATCGTTTATCCTTTGGAGCATTTATCCTTCGCCAGGAAGAGCCAGTTGTGTTTGGTCCCTCGTGCCTGGCCATTCCCAGGCTGGATTCTTCGGAGGTGGGCTTTTACACTTTCCTTAGTGGATTCTGACTTCCTGTGTCTGACGAGCCTGGGCAGTACTACAtctcctgaccagggaccgaaagTGCCCTGGTAGGCTCATTCCACACCCAGCTTCTCGTCAGGAAGAGCTTACCCAGcaTCAGGATCAATGATGaactttcaaaaaggaaaaagatggaaaatcaTCGAAATTATCATAATCTGTGCTCCCAACTAAATAAGTGTTTCTTTGTAGCATGTGTAGAGTCAAGGGAAATTATATTCCTGTGTTATTTAGTCTACCAACAACCTATCTGCATACTGTCTTCATCTAGACTACTCTTGAAAGCAGAGCCCGAGACAAAGGTAGAGACATATTCTATTTGGAAATGTGGTCCCAGGGAACAAGGATGAGACAGGGGAGAAAACAGgtggaaaaggaaagaatgtCCAGGCAAAAAAGGTAGTGTTAGTACCCACTAGTGTTCTTGGCTACTTAGTGCAGAACCCTCCCAGTATCCTAATTAAACTGTGTCTCAGAATTGTCTGCCTGAGGGATGAAAAGAAGAAGCATTTATCTGTCAGCTGATCTCACCTGTGTGCTGAGGGCTGCTCCCATGGGGCAGCAACACCCCCATGTGGAGAGCCTCACTGGGCTACAGCATCACACGTGCTGCAGCAGAGAAGCTTCAGGACAAGAAGCTAGATTCTTGATACACGCCTGAGATGAGGCACTGTCAGCACAGAGCAGGGTGAAACCTGCCCAGAGCTGTTCACCAAAGCCACAGCTGGAATTGGAGGTGGAAGACATGGGAGGCAGTGCACAGGAGGCATTTCTGAAGCCTAGAGAATGTGCCATTAGCCTTGTCTAAATCTatattctctctcctttctatCATTGCAATTTCATTGTCCAGAACAGAGCTTGGCAGAGGGCTAAATAGGAAGGCTAAATGTATTTCCTAGAAGCTGTATGTTAATAACAGTTTTAACCTTGAGTAATGCTCATAAGAAATAGAAAGTGACATTAGAACTTGAAAAAACTTAAGTTACTCTATTGGATAGCAGGATTAGATATCCTCTAAATTCATGTAATCTGAGAAGTAATCATAAATTGGAGAAATAAAATCAACCATTTCTTATATTTCCTTGAGCTTTATAAATGTCATTAGTTTTTCCTAAGATATTGTCTTCTATTGTTACATAGCACTAGCGATATAGAAATTACAACCAATGAAGGGAACACTGGTAGGAACACAGGAATGAAAAATGTTGGAATAATTTCCATCACATAAAGGGTTGGTATTAATATAGGTTGGAATCGGGGCAGGGGATGGGGGATAACTGCACATTTTGATTTGGGGTTCCTCTTTGAAGTTCCATTTTaccagaaataattttctttctgcctACATCCATGTGATAGCATAATCATCCTCTTATCTGGTCTGGAATCACCATCAATAGGAATAAACTTCTGAGTTACTTAGAA
>XLOC_000280.TCONS_00000610
CTTCCCCAGCAGCTATTAGTGATGATGACTCAACGACATGCTCCTGGTCCAGAAAGAAAGGGAGTGATCCCTCTCGATTCCGGTACAGATTTGGGAGAAggggtttccttttttctaaaaCCTCAATGAGCTGCTGTCTCTACCTGGGGTGTTTAAAGACAGAAGTGATTTCGGGTGAGTCCAGGATCAGGCCAAGGAGATGGCCCTGCTTATGTCTGCACCGCCACTGGAGGCTATCACCTAGCAGACTGCCAGAAGAAACGATTTGTCTGAGAAACTGAAGAGCTGGAAGATGGGAACTCCTCACAGAGGGCATAGCACAGCTGACTCACCAGACCCAAGTCTAAATCTTCAGTTCTCAGTAAAGATGGGTCTTTATCCCAA
>XLOC_000292.TCONS_00000658
CAAAGGGTAAAAAGGCAGGAGTCGTATTAAAAAAGTCATCTCAAATCAAGCAACAGGCTCTCAGACTGAGGTCATAGGGCTTCCAGATCATGGCCTGTAAAATGCTTCAAGCTGCCCTGTGTTCAACATTGCTTATAGATTACTGGAACCCAGATCACAGCCCGAATACGTGGGGAAACACACTGGTTGATCAGCTCATGAAACATGGACTGCTTTGAAAACGACAGCACAGTATTATCTGAATCTGAATACTTTCACCCTTGACACGTATACTGCCCAGTAAATGTACCTTGCTGGTTAAACCAGGATAACAAGAATAGTGGGACCCAAAAAGTGGCGATGTACCCCAACCACCAGCTTTGGGGACCTGAGGGCAAATCCACACCACTTACTATATTATTTATGTCTGCCTCATGGAGCCATTGAAAGGAGTAAATATGGAAATCCACACTGATACCTCGAATTAGAAgttctcaataaatggtagctcttAAAATGATAACTGAAATAAAGACTGCAGTAATAACATTTACCAAAAAGGAGCTTTTATGggaacagaaaatataaagcaaagcGTAGTGTCATTAAAACTCTCTGTCCAGggacttcctcagtggtccagtggttaagaatctgccttccagtgcaggggaggaGAGGTCagtccctggtcggagaactaataTCTCACATGCTGCGGGGAAGTctgggcaccacaactacagagcctgagTGCTatagagcccaagagctgcaactggagaaaagcctgtgcaccttAACGAAAGATGCCACATTCCACagtaaagatcctgtgtgctgcaactaagtctAGATGcagccaaatttttaaaaaataattaaaattaaaaaaaaaaactgtccaaaaaggaaacaaaacaaaacaaacctcctGTTGGTAACTCCTGCTTTCTACTGCCTTTTCTTTGAAAGAGTTAGTTCACTTTCCATTCAAGGAAGGAAATGGAATCTCTCAAGTGGAGCTGGTCCTCACCTCTTTTCTTCAATATTTGTCACttcctgaacaacaacaaagccagtCTATTCCAAGACCATACTTCTGTTAAATCACAGCTGTACTGCTGTGGGCAATAGAGAACAAAATCTTAACTCATTTTGGGAAATAGATGATGACTAGGAGTCCAGTGGAACCCATAAATCTGTAAGCTTTCCTtagaaattttgtaaaatttgtgCAATTTTTGTATTCtggtttataatatatttatgattgtttCAATATGAAACAACAATTTTAAAGAAGCCTCACATCCATTATCAGtcactccccatccccaccacacCCCAGCCCCTAATAACCACTAATAAATTTTCTGAAgctatttttttagaaaaaggaagaaataatattttaaacttacCAGTCATGTGCTTTTATTCATCTTTCCAATAAAGCTTAAAAATTGACTCTACAGAAAAGTGGGCTACATTTATCCTATAGTTTTCCATATATCCATGGAATACTTCAGTAGTCTAGTTTAAGAAGTACTGAGAGATGATATAACCAATCATCAAGACACTCCCCCAAATCACAGATAAGTGGATTTGCCTTCGAAAGTCCATTTCTTTGTACACCTGCATCAATTGTTCTCTGCAGGGATTTCTTTTGGTAAACAAAAGCATCCCCTGCAAGACCATAGTTGATCTAATGGTCTTAAAACAGTCTTGAACACTTTTTCAGCAGCAAAAATCAGATGCCAAGAGCTGC
>XLOC_000321.TCONS_00000749
CCAATTATCCAGGGCCCCATCTACCTAGAAGAAAAAACTGCATTTGACTCTCCCAGACTGACTGCACTCTCACCAGACTCTCATCCTCTTTCTCACATGAACTTAAAGGAATGCAAGTGGTAGAGGGGACCATGGCTGTTGAAATACACCCTCTAGGATTTCATCACTGTTTCATGTGTTAAAACAGCCTTAAGTTTGATCATCAGCAACTTACTCCTCTGCACAGGTTGTCCTGGTAAAAGAATGAGatgcttatttttttcccaacTTCACTGAGATGCAACTGACATATAGCAATggAGTTCATGGTTTCCAGTCTTACTTTTAAGTCCCTAAGCCATTTCCAGgttttataACTTTATGAACCAGTCATTCCTGAGGGAGAAAAGTTTCAGCATCTCTGTGTTCCACATCAGAAGGCCCCAAGTTGAGGAACGAAACTGAGTCTGCATGCAGCCCCTGCTTCAGATTTGGTCAAATCATGATTTCCCATCACCTAAGGAACCCAGAGTTGTTCAAAGATAATTAAGGCCCGGACCTGACTAGCAGAGTTTCACATCAggtaaggaaaattaaaaatacaccaTAATGTGAATGGCATCCCCTGTGTTGAGAAACATGACAGTTTGAAGTAATTATTAAAGCAGTGCAGTAGACGTTATGATAAGAGTAAATAGCAAGTGATATTGGTCCTTGGTTAACAGGCACCGCTCACATGCCAGGAAGGCGAGATGGGCACAGAGGGCCAGGGGAGCTAATAACTGAGCTCGATTTTGCAGGACAGGTAGGAGTCTGGTGCAGATGACAGAAAAGATGTTCCAAGCCAGGGCACCACATACCCAAAGacctagagaaaggaatgatCTGGAGTGTTCTAAAGAAGTTCTGTATAGTGAGGGAGGGAATAGGGTCAGGAGCGGGAAATGGTAGGAGAGCATATTTAAGAGATACTTGCTAGGGACTGTGTGAAAGGTGCTGTGTGCTTTGCTAAGGAGTTTGATTTCATCCTAAAAGTGGTGAGGTCAGGAAGAGGAATGGATATGGCATGATTGAATTTGCTATTTCTAAAGATGTCTCTATCAGGAATGTGACAAATGGAGGCAGATGGGAAGTAGGGAGATTAATCAAGAGGTTGCTTCAATATGAGAAATAAGGCAAGTCTGGATTAGGGCACTTGCAGAAGGGACTGAATGCAGGTAATAAATTCTGGGGAGACTTTGGAGGTGGCT
>XLOC_000321.TCONS_00000750
CCAATTATCCAGGGCCCCATCTACCTAGAAGAAAAAACTGCATTTGACTCTCCCAGACTGACTGCACTCTCACCAGACTCTCATCCTCTTTCTCACATGAACTTAAAGGAATGCAAGTGGTAGAGGGGACCATGGCTGTTGAAATACACCCTCTAGGATTTCATCACTGTTTCATGTGTTAAAACAGCCTTAAGTTTGATCATCAGCAACTTACTCCTCTGCACAGGTTGTCCTGGTAAAAGAATGAGatgcttatttttttcccaacTTCACTGAGATGCAACTGACATATAGCAATggAGTTCATGGTTTCCAGTCTTACTTTTAAGTCCCTAAGCCATTTCCAGCATCAAATATATTGGAGCAACTGGGCACATTCCTCCTCTGGCAGCCCCTGTGATAACCAGCATGGAGAGCTGTACAGTCATCCAAACTGGATAATTCAATCAACTCTCCACTTGGAGCCTCGTATTTGATGATCTCATTGTTGTGGAAATCTGagagatgaaaatatatattggaGTCAAGAGAGGAGTGTTTTGCAATACCAACCAAAAGCCTTTAAAATGTTCTGTCGGTCCAAAATTTCTACTCATAGAAATTCACCTTTAATAATCAGAATTATTAATGAAGATTTATAATAAGATGTTTATTCAGCTGTGGTGCATgatcataataaaaatagaaataacctAAAAATATGACATTAGGAGGATGGTTGAATAAGTAACCTCTCTTTGAATGGCACACAGATATTTAAGTTGAACTTTGGAGATGATTTAATGACTTGGGAAAAATAATCACATTTGAATGTTAAGTTTGAAAAGGAGGATCACAACTTGTGTATATAGTAAACATGGTTTTACAAAATATGAAAGTACCAAATGTATAGTGAAGAAACTGACCCCTAAATTACCAAAGCATAAGAAAAGAACACAATATACTAAATAAAGGTataaattta
>XLOC_000324.TCONS_00000787
AGGACCGAAAGCCAGTAGATGAATGGGAAAGAGGTGGGCCTGGTTCCTTAAAGGGGACGCCTTGAGAACCTAGCAAAAGAGGTGTTTGAAGAAACTTCTTTGTATCCTGTTCTCTGTTCTGCTTTTACACGTCTTTTGTAGGAGTTTGAAAGtggaaaaactagaaagaaagagCACACGGAAGGCTTTCAAGAACGATTAGAGAGATCCTCTTATCCTAGAGGGCAGGAAGGCGGGATGAAGCTCTGTAATAGAAGGTgaggaagaataaaaaagaatgcagacGTCTCCGGGTGCCATTTCACTGGAAGACCATTGCCGACCTGACGCTGCTCGAATTTGTTGGTTGCGATCATCTATCATTTTCATTTGCCCCAAAGGCGGTTTCCTGCGAGCTGGAGATGACCGTGTTAAGAAAGGTCCTGGGGGGCTCCTAATTAGGGGAAGCGAGTATGTGGCACTGGGGGATGGATTTGGAACTTCCGGCTTGGGTTCCTAGATACCTAGATCTGGAAGGTACAGAGCCGTGGGTGATAGCATGGAGACCAGGGTCTGCTAATTCCAAGATGGGAATTTGGGGCCCTGGAACCGTGGTCACAACTCCGTCTTCCTGGTTTCACTTCCTATTTCATAACCCCTCCTCTTCTGAAACAGGTGTCCTCCACCTAGTGGAGCGCTTCCACCTCCAGGTTTGGAAATGTCCCAGATCTTAGACGTCCGGGGACTAGACCAGCttattcagtttttatattttggctgccccatagggcatgtgggatcttagcttcccaaccagggatcaaacccacattctcTCCACTGGCAGCACAGAAGTCTTAATCAATGGACCATCATTGGATTGGCAAGGGCTTTCAGAGCAGTACTATACAGAAGTGGAACTGAAAAGGTTGAGCACTTCTGCCCCAGACTTCACGTTTCTCCACGTCCCATCAAGGTAACTACACCTACATTTAAGAATCTGACTCACGCCTTTCTCTATACAGCTATGTTACTTGATTGTATCTTGAACTAGGACTAAATTCCTATATATAGCATGGCATTGTAGATAAGTCCAAGTCAGGACTCTCTTCTATATGGCTTATTATATCTGAAAAGTTCTTAAAGGCTCACCACTTCCACTCATCATCACAGTACTCAATTTCTCAGGAATGTTCAAATTATACAGCTAGAGAAGTTAGAATCATGTAAGAGTATGGCTTCTGCTTACTCTCCAGGATCACTCGCTTTGGGGCCAAGTCCGCTGCCAGCTGTCATTCAGGAGGTGCTGTGGAGACACCCACATAGTAAGGAACTGAATCCCTCCAACAGCCACGTGAGTCAGCCATCTCCAAAGTAGCTTCTCCAGGCCTGGATGATAGTACTGTAACCCGATGAGACCTTAAGCCAGAATCGTTCAACTAAGCTGCCCTTGGATTCCTGACTCAGAAACTGTGGGTGATGATGCATGTTCATTGTTTGAagccacatttttaaagaaaaaaatgtgaatataagTTATCTCTAGTCGATGAACACTGCTAATTAAATCACAGCCTAAAGTGTCTAGTGTTTAACAATTGCATTCAAAATATAGCAGCATTAAGACAGCCCTTTGGATCTTACTGTTTTCTCTCATTGGGACTGAACTGCAGATACTGAATAGTGTTTCTATTAAGTTCCAAAAGGTCTGAATTAGGAGGCCTTGATTACATTTGGCCTGTTTTAATTAAAGTTAGATCTTAAAGAAACGTAAAAGTACATAAAACAGTATGGGGAACAGTAGGCAATGACTACATATAGCTGCTGATCTCAGAATTCAACACAATGCATTTACATTTCTTTGACATTTACCAGACATCACAGATTTCTACCAGAACATCACATAAGTTTATTTCAGATGTAACAGCAATGTTAAAATCAACAAGTTTAAA
>XLOC_000324.TCONS_00000788
AAAGCCAGTAGATGAATGGGAAAGAGGTGGGCCTGGTTCCTTAAAGGGGACGCCTTGAGAACCTAGCAAAAGAGGTGTTTGAAGAAACTTCTTTGTATCCTGTTCTCTGTTCTGCTTTTACACGTCTTTTGTAGGAGTTTGAAAGtggaaaaactagaaagaaagagCACACGGAAGGCTTTCAAGAACGATTAGAGAGATCCTCTTATCCTAGAGGGCAGGAAGGCGGGATGAAGCTCTGTAATAGAAGGTgaggaagaataaaaaagaatgcagacGTCTCCGGGTGCCATTTCACTGGAAGACCATTGCCGACCTGACGCTGCTCGAATTTGTTGGTTGCGATCATCTATCATTTTCATTTGCCCCAAAGGCGGTTTCCTGCGAGCTGGAGATGACCGTGTTAAGAAAGTGTCCTCCACCTAGTGGAGCGCTTCCACCTCCAGGTTTGGAAATGTCCCAGATCTTAGACGTCCGGGGACTAGACCAGCttattcagtttttatattttggctgccccatagggcatgtgggatcttagcttcccaaccagggatcaaacccacattctcTCCACTGGCAGCACAGAAGTCTTAATCAATGGACCATCATTGGATTGGCAAGGGCTTTCAGAGCAGTACTATACAGAAGTGacTGGCAATAATCCAGGAACCATGCTCTAAATTTGTCCAAGGAgctacctcagatatgcagatgacacccttatggcagaaagcgaagaggaactaaagagcctcttgatgaaagtgaaagagg
>XLOC_000324.TCONS_00000789
AAGCCAGTAGATGAATGGGAAAGAGGTGGGCCTGGTTCCTTAAAGGGGACGCCTTGAGAACCTAGCAAAAGAGGTGTTTGAAGAAACTTCTTTGTATCCTGTTCTCTGTTCTGCTTTTACACGTCTTTTGTAGGAGTTTGAAAGtggaaaaactagaaagaaagagCACACGGAAGGCTTTCAAGAACGATTAGAGAGATCCTCTTATCCTAGAGGGCAGGAAGGCGGGATGAAGCTCTGTAATAGAAGGTgaggaagaataaaaaagaatgcagacGTCTCCGGGTGCCATTTCACTGGAAGACCATTGCCGACCTGACGCTGCTCGAATTTGTTGGTTGCGATCATCTATCATTTTCATTTGCCCCAAAGGCGGTTTCCTGCGAGCTGGAGATGACCGTGTTAAGAAAGGTCCTGGGGGGCTCCTAATTAGGGGAAGCGAGTATGTGGCACTGGGGGATGGATTTGGAACTTCCGGCTTGGGTTCCTAGATACCTAGATCTGGAAGGTACAGAGCCGTGGGTGATAGCATGGAGACCAGGGTCTGCTAATTCCAAGATGGGAATTTGGGGCCCTGGAACCGTGGTCACAACTCCGTCTTCCTGGTTTCACTTCCTATTTCATAACCCCTCCTCTTCTGAAACAGGTGTCCTCCACCTAGTGGAGCGCTTCCACCTCCAGGTTTGGAAATGTCCCAGATCTTAGACGTCCGGGGACTAGACCAGCttattcagtttttatattttggctgccccatagggcatgtgggatcttagcttcccaaccagggatcaaacccacattctcTCCACTGGCAGCACAGAAGTCTTAATCAATGGACCATCATTGGATTGGCAAGGGCTTTCAGAGCAGTACTATACAGAAGTGacTGGCAATAATCCAGGAACCATGCTCTAAATTTGTCCAAGGAgctacctcagatatgcagatgacacccttatggcagaaagcgaagaggaactaaagagcctcttgatgaaagtgaaagagg
>XLOC_000348.TCONS_00000834
acacatacacacactctagGTTTCACTCTGTAGGTTTCTCCGTCTCTGCCttggcgcacacacacacacacacacacacacaccacatacacccccccacacacacacacacactgtaggTTGTCTCCGTCTCTGCctgacgaacacacacacactctgggtTTCTCCGTCTCTGCGTGgcaaacacgcacacacacacacacacacacacaccacactctGTAGGTTGTCTCCATCTCTGCCTGGCCCCCAGATGGCCAAACACAACCCCGGCTTTTCGATTTCtcctgatacacacacacacacacacacacacacacacacacacacacacggcaggcAGGCTCCGTCCCTGCCTGGCCCCAAGGTGGCCAAACATAGAActcctctttttggatttctccTGACCTGGCGACATGGGTGATTGGTCCAGCTACCAGGAGAGGGGGAGTAGGAGACCCCGGGGACCCAGACTGAGAGGAGCGAACAGGAACGCCGGGGAGACGCACGGCTGCGGGACCCAGCGGATTcgcccagctctgcctcttttccttcccttatCAGAGGCAGCATGACTCACTCCTTTGTTTCTGGAAAAGAGCAGATTTGAACTCCAGTGGATCCAAGATTGCCTTCAGGGAACAAGTGAATAACTGAGCATGGTGCCCAGTCCACCACAGCCTCTTCATGAAGAACGAACACCACAGTGGTTGGTATCTTCGTATTTCTCCAGAGTGGTCTTCATATTTCTCCAGAGTGTTTTCCCACCAGTCCTACTGAACCACTTGTTAATTACTAAGCAGTAACCTTGCATCTGTAGCTGCCACATTCTTCTGCACGCACCTCCCTTTCCAGGTTGAATTTTGCACCATGTCAACaaatggtggttttctttctccatctcgACTGGCCACGGATGTCTTCATtagctttccttccttctcaccaCTACATCACACGTGTTGATCTCCAGTTAGTTCTTTTGTTATTTATGTGATGATATTTTAGGGGGTATTCATTTCAAAAAGGATAATGTACTTAGCAAATGTTATATATGCAGGACGTTTTAAGTGGGACTAAATGCAGCAATTAATGCTAATGAGTCTGCTGTTAGCATGTAATATTCTTGGTTTTATAATCATGCATTACTGGATGTGGAGCCTCAGTTTGTTTAACAGATGCTGAACTTAATGGCTACATTCTCTTCCCATGGATAAGTTAGCTTTAGTTAAATGTACcattaaaaataaccatttaaaaTGCTAATGAAAACAGAGACTGTATCTATCAGGAATTTTGTTTTAACCTCTGGTTTTACTACTTCTTGTTTTCAAAAGGACTTTGGGAAGAGGAGGAGCTTTTTGTCTACTTAAGGTgctttaaacagaaaaagaaaagttcagtTCATTGCAGTTCACATGTAGTGTCTGTAGGCAAAGTCAAGAAAAAGGGATTCACAGTGAAGGTCAATGTCACTACAGTCTGGGGACTTCAGGCCTGCCTTGTTAACGCTGACCATACTTGGAAACTGACTCTCCTGTGGTTGGCAtctcttgtttcttttcagtGTTCATTTCGGATGTGAATCAAAATCAAACAGTTCGAGTTAATGGTAGTTCAACTGGTTAATATCCAAATACAGTCTTTGTGAAAGTACCATTATTCTATCACAGATTAGGATCAAAGAGGGAAAAATACCAGGATGTTGCTACTTAGGAATGAATACCTGATCCTTCCTGAACATCAAGAGGCCTAGTTTGGGCTTTCTCATGGGAAGATGGAGTTTGTCTAATGAAGGATTAATAGATGCCCAGGGAGAGCTCTATACCTTTCTTTATGGCATCTCTAGTGATGCCCTAAAACAGTTTCTCCAGGTCTCTGAATGTGGCTGCATGGTGACCAGGATAGGGTCAAGGGATGTCTGTGTGTTGGGAGAGCCCATGTGTATTTAATGGTTATGACTCAGGCCTCCTGGACCTTCTAGTTTCTTGGCTCAGCTATATACCTCTCCAGGCTAAGTCAGTTCAGAGCAGGGTAGCTGGTACATGCTAGGAAGAGCTACATGGGGAGGGATTAGCCAGATGCAGTAAGCATGTTTATAAGGAGTTTTTCAAGTGTGAAATCTAACTCTCTTGTTTGTAGGAAGTGACTTCATCCAGTAGGAATACTCATTCCTTCCCCTGGTGAGTCCTCTTGGTTCTGGgagcttttgttttctctttttctttcagaatttactCAAATAATAATGTATCTGGGGGAGAACCAATGCTACTTGAAGGCAATGTAATCTCAGGATTGTTGGTTCAGAGCTTGGGAGCTTATATATTAAGGTAAAAACTCAGTAGAGCAAGTTAGGCTAATTATCTGGAAGCCAGAAAATAATGAAAGGATAGAAAGGCATCTTCATAGTCTGAGGATTTGGAGCCAAAGTGTTTACAGAATACAGGTCTATGGATGGAGCCTGTGGTTGCTGCCACATTTTTTTCATTGACAGTTGCCCAGGAGCTTTGGAAGGCTTTTAAGAtggagctgctgctactgctaagtcacttcagtcgtgtctgactctgtgtgactccatagacggcaacccaccaggctcccccgtccctgggattctccaggcaagaacactggagtgagttgccatttccttctctaaggatgGAGCTACTTGGAGCTAAAACTGTACCATTTCTCTTAACCAGACCAGCATCCTTTCTGATTTTGAGGTTTTTGATCATGTCCACCTCTGGATTTGCTCCCATTAGTAGGAACATCTTCTCCAGGCATGCAGAACCTGAGGTAGAGGTTCTTTGGGAAATAGGAACCTTTGCTACCTGATCAGTGGATGTCCAGTCTGATCTGGGAGATTCAATAGGACAGGGTGAGCAGATAGAGTGATACAAAGTAAAGATAACATGACCAGTGAAAATTTCACACTATCTTATGGAGTGAAAACTTAATgtcttgttttaaaatacatgccAAATCAGCTAGCAGAGATTGTTCAGTTAGCTGGTGCATCATTTCCATCCATGTTCTCACATACAGCTCCCTGGGTTCACTATACCTCCTCAATAGTTTGAGATTCTTTGGTCAGGAAATACCTTTGACTGATGGAAATCTACCCTAACTGTCCAGTTGCCAGTCTGGGGAGTAGAAGAGAACAACTTAGGTAGAAAGTGGAAAGAGGACCTTTTCCTCTTCACAACAAACACCATTTCAACTTCAGTCTTGGGACTCTAGGCAGCCAAGTTTCCATATTTGTGTAacaatttttgtgtatgtgtaaggGAGGGATCTGCCTTTTGTTCCAAAGTTTTAAATTCAGGAATCTTCCACAGCTGTGGTGAGGTTATAGTGATTGGTAGAAAAGAATTCCATATGGACTAAATTTGTTGGTTGCATTGAACATGCTTCAATTCTATTTTGACAAATGTTTGCTAAGCCACTGGGGTCTTTTACCATGCCAGGTCTGAAAGAATCACAAGAGTGGAAAAGACATGGTCCTTTCCTTAAGAAATCATAGACTCACCTTTTCCCCAATCTCACCTACTgctttgaatgtatttttaaatagatggGTATAAAGGGGGTAGAAAATGGGAGTGTATAAGAAGGAATTTCTTCTGGGTTACTAAGAAACTTCTGACTTGATAGCAAAGCCTACAGCTGGTGTTAACTTTTTAACATGAAGCTTCTGTGACTTAAAGGAAATAGAATCTCAAATCAGCTGGGGGACAATGCTGATTGAGACACAAGTGGTTTTTCACAAGATCAGTAAAGGGTGGTGTATACTAAAGACTTCAGCTAACCTTTGTCCCTAGTTCCTGGGAGGTAACCTCTAAATCCTTGGAATTTTTCTAAGTCATAGGTGTTTCTCTGTCATTTCCTGTTGGGCTCTCTTGGACCACGCTTGATGAGGGGATTCATGGTGGGACCCTAGATGGTTTATGCTAACAAGATGACTCAAGGTGGGGTTGGCTATGCCAGAAAGACCCACCCACTATGTGATTAGAGTgctggggcaggagaggggacCTGGAACACTGAGGTCAACCAGTAGCCAGTGAATCAATCAATCATGCCTAAAAGCAATTAAAGTCCAGTAAAAACTCTGGGCACCTCAGCTTGGGAGAACTTCAGCTGACAACACTGTACATTGTCACCCATCAGTGTGCTGGGACAGTGGACTCATGCTTGGGGCTCTCTCAGACTTCACGCTACACATTTCTCCCTTTggctgattcttttctttttgtaaacatttttactGGGACAAATGTTCAGACAATATATTCCTAGTGGTCATCAAATACTTCTTCTTGGCCACATGGCatttaggatcttagttccccaccaggggctgaaccatgtcccctgcagtgggagctcagagtcttaaccactggactgccagggaagtagcTGACTGATTTGTATCCTTCTATATAATAAAACTGTGATCACAAGTATAacattttcctgagttctgtgttATTCTAGAAATTATTAAGCCTGAGATGCTAATGGGA
>XLOC_000348.TCONS_00000835
GCAGCATGACTCACTCCTTTGTTTCTGGAAAAGAGTTTGAACTCCAGTGGATCCAAGATTGCCTTCAGGGAACAAGTGAATAACTGAGCATGGTGCCCAGTCCACCACAGCCTCTTCATGAAGAACGAACACCACAGTGGTTGGTATCTTCGTATTTCTCCAGAGTGGTCTTCATATTTCTCCAGAGTGTTTTCCCACCAGTCCTACTGAACCACTTGTTAATTACTAAGCAGTAACCTTGCATCTGTAGCTGCCACATTCTTCTGCACGCACCTCCCTTTCCAGGTTGAATTTTGCACCATGTCAACaaatggtggttttctttctccatctcgACTGGCCACGGATGTCTTCATtagctttccttccttctcaccaCTACATCACACGTGTTGATCTCCAGTTAGTTCTTTTGTTATTTATGTGATGATATTTTAGGGGGTATTCATTTCAAAAAGGATAATGTACTTAGCAAATGTTATATATGCAGGACGTTTTAAGTGGGACTAAATGCAGCAATTAATGCTAATGAGTCTGCTGTTAGCATGTAATATTCTTGGTTTTATAATCATGCATTACTGGATGTGGAGCCTCAGTTTGTTTAACAGATGCTGAACTTAATGGCTACATTCTCTTCCCATGGATAAGTTAGCTTTAGTTAAATGTACcattaaaaataaccatttaaaaTGCTAATGAAAACAGAGACTGTATCTATCAGGAATTTTGTTTTAACCTCTGGTTTTACTACTTCTTGTTTTCAAAAGGACTTTGGGAAGAGGAGGAGCTTTTTGTCTACTTAAGGTgctttaaacagaaaaagaaaagttcagtTCATTGCAGTTCACATGTAGTGTCTGTAGGCAAAGTCAAGAAAAAGGGATTCACAGTGAAGGTCAATGTCACTACAGTCTGGGGACTTCAGGCCTGCCTTGTTAACGCTGACCATACTTGGAAACTGACTCTCCTGTGGTTGGCAtctcttgtttcttttcagtGTTCATTTCGGATGTGAATCAAAATCAAACAGTTCGAGTTAATGGTAGTTCAACTGGTTAATATCCAAATACAGTCTTTGTGAAAGTACCATTATTCTATCACAGATTAGGATCAAAGAGGGAAAAATACCAGGATGTTGCTACTTAGGAATGAATACCTGATCCTTCCTGAACATCAAGAGGCCTAGTTTGGGCTTTCTCATGGGAAGATGGAGTTTGTCTAATGAAGGATTAATAGATGCCCAGGGAGAGCTCTATACCTTTCTTTATGGCATCTCTAGTGATGCCCTAAAACAGTTTCTCCAGGTCTCTGAATGTGGCTGCATGGTGACCAGGATAGGGTCAAGGGATGTCTGTGTGTTGGGAGAGCCCATGTGTATTTAATGGTTATGACTCAGGCCTCCTGGACCTTCTAGTTTCTTGGCTCAGCTATATACCTCTCCAGGCTAAGTCAGTTCAGAGCAGGGTAGCTGGTACATGCTAGGAAGAGCTACATGGGGAGGGATTAGCCAGATGCAGTAAGCATGTTTATAAGGAGTTTTTCAAGTGTGAAATCTAACTCTCTTGTTTGTAGGAAGTGACTTCATCCAGTAGGAATACTCATTCCTTCCCCTGGTGAGTCCTCTTGGTTCTGGgagcttttgttttctctttttctttcagaatttactCAAATAATAATGTATCTGGGGGAGAACCAATGCTACTTGAAGGCAATGTAATCTCAGGATTGTTGGTTCAGAGCTTGGGAGCTTATATATTAAGGTAAAAACTCAGTAGAGCAAGTTAGGCTAATTATCTGGAAGCCAGAAAATAATGAAAGGATAGAAAGGCATCTTCATAGTCTGAGGATTTGGAGCCAAAGTGTTTACAGAATACAGGTCTATGGATGGAGCCTGTGGTTGCTGCCACATTTTTTTCATTGACAGTTGCCCAGGAGCTTTGGAAGGCTTTTAAGAtggagctgctgctactgctaagtcacttcagtcgtgtctgactctgtgtgactccatagacggcaacccaccaggctcccccgtccctgggattctccaggcaagaacactggagtgagttgccatttccttctctaaggatgGAGCTACTTGGAGCTAAAACTGTACCATTTCTCTTAACCAGACCAGCATCCTTTCTGATTTTGAGGTTTTTGATCATGTCCACCTCTGGATTTGCTCCCATTAGTAGGAACATCTTCTCCAGGCATGCAGAACCTGAGGTAGAGGTTCTTTGGGAAATAGGAACCTTTGCTACCTGATCAGTGGATGTCCAGTCTGATCTGGGAGATTCAATAGGACAGGGTGAGCAGATAGAGTGATACAAAGTAAAGATAACATGACCAGTGAAAATTTCACACTATCTTATGGAGTGAAAACTTAATgtcttgttttaaaatacatgccAAATCAGCTAGCAGAGATTGTTCAGTTAGCTGGTGCATCATTTCCATCCATGTTCTCACATACAGCTCCCTGGGTTCACTATACCTCCTCAATAGTTTGAGATTCTTTGGTCAGGAAATACCTTTGACTGATGGAAATCTACCCTAACTGTCCAGTTGCCAGTCTGGGGAGTAGAAGAGAACAACTTAGGTAGAAAGTGGAAAGAGGACCTTTTCCTCTTCACAACAAACACCATTTCAACTTCAGTCTTGGGACTCTAGGCAGCCAAGTTTCCATATTTGTGTAacaatttttgtgtatgtgtaaggGAGGGATCTGCCTTTTGTTCCAAAGTTTTAAATTCAGGAATCTTCCACAGCTGTGGTGAGGTTATAGTGATTGGTAGAAAAGAATTCCATATGGACTAAATTTGTTGGTTGCATTGAACATGCTTCAATTCTATTTTGACAAATGTTTGCTAAGCCACTGGGGTCTTTTACCATGCCAGGTCTGAAAGAATCACAAGAGTGGAAAAGACATGGTCCTTTCCTTAAGAAATCATAGACTCACCTTTTCCCCAATCTCACCTACTgctttgaatgtatttttaaatagatggGTATAAAGGGGGTAGAAAATGGGAGTGTATAAGAAGGAATTTCTTCTGGGTTACTAAGAAACTTCTGACTTGATAGCAAAGCCTACAGCTGGTGTTAACTTTTTAACATGAAGCTTCTGTGACTTAAAGGAAATAGAATCTCAAATCAGCTGGGGGACAATGCTGATTGAGACACAAGTGGTTTTTCACAAGATCAGTAAAGGGTGGTGTATACTAAAGACTTCAGCTAACCTTTGTCCCTAGTTCCTGGGAGGTAACCTCTAAATCCTTGGAATTTTTCTAAGTCATAGGTGTTTCTCTGTCATTTCCTGTTGGGCTCTCTTGGACCACGCTTGATGAGGGGATTCATGGTGGGACCCTAGATGGTTTATGCTAACAAGATGACTCAAGGTGGGGTTGGCTATGCCAGAAAGACCCACCCACTATGTGATTAGAGTgctggggcaggagaggggacCTGGAACACTGAGGTCAACCAGTAGCCAGTGAATCAATCAATCATGCCTAAAAGCAATTAAAGTCCAGTAAAAACTCTGGGCACCTCAGCTTGGGAGAACTTCAGCTGACAACACTGTACATTGTCACCCATCAGTGTGCTGGGACAGTGGACTCATGCTTGGGGCTCTCTCAGACTTCACGCTACACATTTCTCCCTTTggctgattcttttctttttgtaaacatttttactGGGACAAATGTTCAGACAATATATTCCTAGTGGTCATCAAATACTTCTTCTTGGCCACATGGCatttaggatcttagttccccaccaggggctgaaccatgtcccctgcagtgggagctcagagtcttaaccactggactgccagggaagtagcTGACTGATTTGTATCCTTCTATATAATAAAACTGTGATCACAAGTATAacattttcctgagttctgtgttATTCTAGAAATTATTAAGCCTGAGATGCTAATGGGA
>XLOC_000352.TCONS_00000839
CTGGCCGCAGTCCGCCCGGCGGGGCTGGGACGGTGGGACCTGCAGACGAGACAAGCGCGGCTCCCGCGCCGCCCGGCTCCGCAGAGGCTGAGCTGCGCGCAGTCCTCAGCAAGAGGATGTGCAGGATGGTTCTACATACACAATTTACTCCTCACCACAACTCAGGAAGAAGAATTATGTTCAtcacaaaaagAGAAGGATCTGGAAGACATGATAAACTTTCACGGAAAATGTCAATTTAGCATGCCTCTGTGACCCAAACTTCAAAAACGAGTGGGGTTCTCAAAGGTAAACAAACAGAACTAGCCTGCCTCGAGGGGGTATAAAAAGAAGAGTACCAGGTAAGGATAACACAGCTTCAAAATAAATTGTTAGAATTGTGTTTTAAGATAAAACTATAATCACGAAGTCTCAACTGACAATTTAAACACAAATGTAGCACTATAAATTGtggattatttttctgatttcttgagTTAACTTCATGGACTATTTCTCTATTGTTTATTCCCAGTTCCCTTCCTAGTCTTCCTGGGAATAAGTGATCTAACTGATCTATAGGATAAGCACTCTTATCACaaaagttttacatatatatatatatatatatatatagcctttgCCTGGGAGGCTATAGTAAAACACCATACACAGACACAAAggacaaatgtatggacacca
>XLOC_000352.TCONS_00000840
GCGGGCGTCCTCCTCGCAGGCAGCCAGGGCCCCTCTCCTACTCGGATCCACTCCCCGGACCCGTAATGAAAGTCCTGAACCCCAGAGAGCTCGACGAGGCACTTCACCACAGCCTGGGTCCCAACCTCCAAGACTCTTTTTAGATTTCTGTTtagctctttcactttctcccagtCCTTTCTTTTGTAGCCTAaatagtccaaaaaaaaaaaaaaaaacctgacccTGGCAAAGTCCTCAGCAAGAGGATGTGCAGGATGGTTCTACATACACAATTTACTCCTCACCACAACTCAGGAAGAAGAATTATGTTCAtcacaaaaagAGAAGGATCTGGAAGACATGATAAACTTTCACGGAAAATGTCAATTTAGCATGCCTCTGTGACCCAAACTTCAAAAACGAGTGGGGTTCTCAAAGGTAAACAAACAGAACTAGCCTGCCTCGAGGGGGTATAAAAAGAAGAGTACCAGGTAAGGATAACACAGCTTCAAAATAAATTGTTAGAATTGTGTTTTAAGATAAAACTATAATCACGAAGTCTCAACTGACAATTTAAACACAAATGTAGCACTATAAATTGtggattatttttctgatttcttgagTTAACTTCATGGACTATTTCTCTATTGTTTATTCCCAGTTCCCTTCCTAGTCTTCCTGGGAATAAGTGATCTAACTGATCTATAGGATAAGCACTCTTATCACaaaagttttacatatatatatatatatatatatatagcctttgCCTGGGAGGCTATAGTAAAACACCATACACAGACACAAAggacaaatgtatggacacca
>XLOC_000380.TCONS_00000913
GCTGCGCCGGACCCCGCGCTCGGCCGCTCCCGGCTGTGCGGCCCCGCGCCCCGCGCCTCCTTCGCCTGAACAGGGCTGCCCCGGGGGGTCTCGGCGGCGGAGAGGCAAGAAAGACGCCCATGCTCCAGTTCCCAAGAGCAGGAATTATGTCTGAGATTTTACCCTGGACTTTCCCCGGATCTCTCATTCTCTACAGCCAGACCCTTTCCTGTGGAACATACAGAAATGTATCCCCAAGCCCTCAGCTGCCAGGCACAAAAGGTTTAACATCTTCTACCAAGGCCTGCCCTATTTACCTCAAAAAGACTAAGAATGCTGCTTtcctgaaaaaacaaacacacaaacctcCGCGGCCGCCCCCGACCCCCTCCGTAAGCCCCCTCTGCAAGTGGAATACAGTCTGAACTACTTTCACAGTTGGAAACCAGCTTACCATTCTAACCTTCTATCTGCTCAACACCTGTGTTCCAGTTATACTGTGTTGGGCCAATTGCCATTCTTTGAATATATCCTGGATGTTTAATGCCCCTGTGTGATTTGCTCACTCTGTTCATTTATTCTGGATTTCTCTTCATCCCCATCTTTACCTGTTGAATTGTTCCCAAACCTTCAAGAGCCTACTGAGATGCCTTCTTCTTTAACAATGTTCTTCCAGAAATTCCCAGTCAAATCTGAGAGATCAATTAACTTCTCTTTCCCAACATTCTGTGCTTCTATTACAACACTTACTAAGTTGGTCTGTATGTTACAGCTGGCTGTGTCCTCTTGGCTCCCCACTGTCATAGCCTGCAAGGCATAATATGTTTCTGACTCAACTTAAATCCCATGGCAATTGGCAACATgcgttttaaaatgaataaccatcCTTTGGATGTATATAAACTTTGCTTAttgtaaaaattcaaataaataaaagtataaggaaggaaataaaccAACACACTGAAATAACCACTGTTAATGTTTTGATGatcatattttcatgtatatatttatgcatatgtcCATCCATCATTTATCCACAAATGGAATTATCTCATGTATGTTATGTTTAGGATACACccttttttattattctcttttcttaCCTGACTCTTCCCTCACTGTTCCCCCTctcaactattttaaaaaagttaagcaTGTTAATAtaaccatatatatgtgtattttacaaaGTGAGGAATCATAGTGTAAACCCTTCTCTGCTTCTTGCTTTCCTCATTAAACAATGTCATAAAAATCCTTCCAGTTTAACTGGTATAGCActgattcattcttttattttagagGCTGCATAATGTTCCACAGTATGGATGTACCAAAATTAActcaattcttaaaaaatttcC
>XLOC_000384.TCONS_00000919
CAGGCAAAGGTTAAGAGGAAAAGAGCACAGCCTTGGGTGTCCAGAGAGTCAGGTTTAAAGAGTCCAGAGGTTGAGATTGTGGCCTTGCCAGGGCACCAGTGTGGGAGATGGAGGTGCGAAGAGAGGATTGAAGAACTGCAAGTAACCGAGGAATCCAGACTTAGAGGAACTTTTAGGGCATTCAGACAAGGCGTTCAAGGGAAACGCTCTCTGATTGCGTTTCAGGGTTGTTTGGCTCCTGCGTCAGTAGTTTTGggtttcaagtttaaaaaaatctgacaaaAGTGTAGATTAAACAAGATGGATATGTACTTTTCTCTCAAAAAACCTAAAGTTGGAAACTTGGTAGTCAGAGCCGGTCTGCAGCACCACAACGCGAAGGATGGGGCTTATTCCTTGGCCTGCAGTTTTCCTCTTCAGGACTGCTTCACCGTCAGGGTTTCTGCAACTCCAGCCTTCACATCCACCACACAGGAATCAAGAGAAACCAGGTTCCACTGAAGATcatagaagagaaagaagaaagaatgtgaGATTATGAGGAAGTCAATACCTGAAAATCAAagaagaaaagaaagcaagaaatataaagaaaagcaatTGCATCACCTGGTGTCAGCCCTTATCACTCCCTGTATATGACTGAGCTACTCGACCTTCTCCCTTAAACGGCCACCATCTTCCTGTAGCCTGCCCATCACAGAGAAGCCAAGTTTTATACAGTTTGGGGGCTTTTTCAGGAAGACACGGCTGaatgggaaaaggagaagagaaaaatgggaggaaagcatagaaagaaggaaaggaagtgaCCATCTTCAGTGAGGCTCTTTATAAATCACTACTTGcacaatgtttttaaaacttaattttcttggcATTTAATTATTcagtagccactttggaaaatacacTCAATAATAAACATTAAACTGTGTTTTTCAAATCAAACACATTTGAGCTAGATACAAATTCTCCACTTATTCCTAAATATtagcaaaaataataaactttcagTACCATGatgaaattttgcttttttatctaTTTCAAACAGTATTTCTGGAAGTGAATTGCTTTCATTCTTAAAAATTTCCC
>XLOC_000385.TCONS_00000920
ATTTTGTGTTTTGTGATGGGCACTCTGTGGTCACTTTTCTAGTTAATCAGTTCTCTTGTCTATCTAAATTTCTTCCCAAGGACCCTGTGTCTTTACCCCTGTCTTCTCTCTCATTCATCTCCTATTTGTCCCTGTAATTAACTACATATTTCAATGTATTTGGATATAAAGTCATCTCTCTAATCTGGTGGACAGTGAAACCCTCTTGCAGGGATTCTACTTATAGATAGATGAGGCTACTCAAAGGGAGTAGCCTACAAAACCAAAGCCTGTCCAGGGGTATATGAGTGTCCTCAGCAGGAGGGCCTATAGACATTTCATTCAGTCCTCAGGTTCCCAGATTCAAGGCTCCCTCAGAATAATCGTGTGTGCAGTCAGATTCTTCTTTTCAGAGCCTGGGACCCTGAGCCTTAAAGGACCTGTCTGCTGCCTCTCATTGTCCTATGTTGTTGTCTGGCAACGGCTACATTCCTCTGTCAAAGGCCACAACTCCTATCTGGTGGTACCTTCCT
>XLOC_000385.TCONS_00000921
ATTTTGTGTTTTGTGATGGGCACTCTGTGGTCACTTTTCTAGTTAATCAGTTCTCTTGTCTATCTAAATTTCTTCCCAAGGACCCTGTGTCTTTACCCCTGTCTTCTCTCTCATTCATCTCCTATTTGTCCCTGTAATTAACTACATATTTCAATGTATTTGGATATAAAGTCATCTCTCTAATCTGGTGGACAGTGAAACCCTCTTGCAGGGATTCTACTTATAGATAGATGAGGCTACTCAAAGGGAGTAGCCTACAAAACCAAAGCCTGTCCAGGGGTATATGAGTGTCCTCAGCAGGAGGGCCTATAGACATTTCATTCAGTCCTCAGGTTCCCAGATTCAAGGCTCCCTCAGAATAATCGTGTGTGCAGTCAGATTCTTCTTTTCAGAGCCTGGGACCCTGAGCCTTAAAGGACCTGTCTGCTGCCTCTCATTGTCCTATGAAGACATCATGGCTTATCAGAAACTTCTCTCCATGAGGAATTCTAATTTGCAGTAGGAAGAACAAAGTTCTACAATTTTAGTACCAAATTCAATTCTAAAGTTCTCTATATTACTTATAAGGTGTATTTCATAGTCTGGTTTCATTCCTTTTACCAAATGGTTTACAGAATAACATCTTATATCTCTTTAATTAATTAAGAATGGAATTTGCATTCATAGATATTTCACTATGTTTCTCTTACCTAATAAGATTTTTAGGCTATAAATCTTATGCTCTTTCCTCACATACATAATGCACTCTATCTCTTGCTCATTTCTATCTTTGCTCACAGTTTGTAAACTGGCATCATAATATTCTTTGtccccagtctctctctctcattctgagACTGCAATTATGTGAAGATTTTACTTGCTGTCATTTATTCAAAGTAATATTTACTGGGTACTTACTGTGGTAACCCAAGGATGAAAGAACAGATAAAACCCAAGAGGGTCTTGgaatgaaggaatggaaaaaccagaagtCTTTCCCATACCCAACGTTGTAACTATTAATgaatttcaggtcctcctgaccAATATAACCTGTCTTCCCTCCTACCCcacagggagaaggtatttgccttactcttcccccCACCGAGTATACATGCTTCATCCAACCAGCAAATGACCCGCAAGACCCCTATCTCACTCCTTGTATCCTggttataaaagtggactaagggcCCCtattcaacatcagttcttccttgagctggcccgctgttctaacagcgtctcccactctaataaactttatttccctctca
>XLOC_000412.TCONS_00000991
tggtgtgtgtgtttggtcacttcagttgtgtccacctctttgtgaccccatggactatagcctgccaggctcctctgtccatgggattctccaggcaagaatacttcagcgggttgtcatttcctccaaggcagcagtggagaccaTTCAAATTAATGCTGCAAGTTGGTTGTACCCAGAGTGGCCGGGGTGTCTTTTGATTGCTATAAAAGGTATAATCAGAAAGGAAgagaccctgaaagatgatgactTGAATAAACATGGCTGCAGCCTGTTGAgaatgtgccaagcactgtgctaaactCCTCCCTCCAAGACCTCATGGCAGTTTGGCAAGAAAGTTGCTCGATGCCCACGGATCACTATGCTCAGCTGATGAGAGGAAACAGACATGAGCAAAACTGAGGCACGCACACCACCACTTGATAACAGAGTGATCTGAACCCAGGACTGTCTGCTGCTGCAGCCCACCTCTGGGTCACTCCACACACCACCCTCCCTCGAGGAGAACTGGCCCAGCCCTCCTGGTATCTGCTGAGCCCTGGCTCTGTGAGCTCTCTAAGCAAACTTCAGAGTTTCATTTGGTTTCCTGAGTTGGCTTCCAGACCAAGGAGAGCGCTTTCTGGTTATAAATTATTGAGCTGACTTCCTGCCACAAATCAGTCTCCTGTGAGTCTGGCTGTGGAGGCCAGTTTTTCCAGGTCCTGAGTGACTCTGGAGAAAGGCATTCCAGAGGTTGGATGGTCAGGGCAGAGCCCCACCCCTAGGGCTCTGACAGTAGCCTGGCAGTGCTGGGTCCAGCCTTGACTGGATGGCCAGGGGCCAGGGTGGATGGGATAAACTGAGAGACTCCCTTCTGTCCCCACCACTGCTCAGCCCTTGAGCCCTCGGGGACTCTTGGGGAAGGGGGCTCGGCTGGTTCTCCTTCCTCGGGTTCCTCCCTCCTTGCCTGCATTCAAAGTCTCCACTTGGCTGCTTGCctgggaaaggaggagaaaaagagaagaaaaagaaaagaagaggaaatagggGGAACCAAGAGCAGGAAAGAACACCATCTGCCTGTGGTTTGGTGTAGAGGGGAAGGCATGGGGGCCgctcccccctcccacccaggatCACAAATGCTATCTTCCCACCCACCCATCACTCACCACTTGGGGGGCAAAGCTTAGCCAAGCTCAGCACAATGATAAAATTGAGATGCAGATTCCTTCCCATTGCTCTGAATAGAGCAGATTGGATACGgatttcccccttttcttcccatttagacCATCTGGGCGGCTGGGGCCCCAGAGAAGAGTGGGaccaggtgggggaggggcagaggttTCCTAGCACTTTTCAGCTCTGAAATCTCAGGGTGAGGGTAACGGATGCCACCCCCACCGTATCCCCTTCCCTGGGgcaagtttgttctctgtctttGTATTCTGCTCTCCGGGCTGGGCGGGGCCCGCTGGAGTCGCCTCTCCTCTGTCCTAGCAAACTCCAAGTGGTGCATTTGTCATCAGAGTCTACCGTCCTTCCTGCAGGCCCACCCACACCCCCTAACTGCAAACAAACCTATGGGGAGGATGGAAGGGAAAATGCGATCATAGAAAGTTGATAGGAAGGGCTATTAAAGATTGCTTTAAGCCTGAGGAAAGTGAAGCTTGGGGAAGAGTATCCAGCTTAAGGTTGGGGAGGGAGCTGGTGGGAAAACCAAGACTAGATAATAACAagagcagcaacaacaaagaccatGTTATTTTATATCAGGATGTGTTCTACGCTCTTTGTATAATGCCATTTAATCCACACAATAACCCTACAAAGTAGGTACGATTATCATGCCTATTAGCCCATTTCATAGATGggcaaactgaggcacagacctGCTAAGTAACTCGTATAAGGCCAAACTGGTGGAAGTCAGACCCAAATCCAGGTGGTGGGGCTCCAGAGCCTGCCCCTCGCACGGTCTCAGCGCACCACCCaggaaaatggcattatttgacAGACCCTTGGGAGTGGAGACatgagtggacatgactgagtgactgaactgaactgatcttgtaacataaatttatttcctgtttcatagctaaataattttccattatgtAGCTCTAACTCACTTTCTTTACTCATcaatcagttgatggacatttgggttgattgggaagatctcctggagaaggaaatggcaacccactccagtattcttgcctggacaatcccatggatggaggagcctggtgggctgcagtccatggggtcgcaaagagttggacacgactgagcgacttcactttcactttgggagtGGAGCTCAGGCTGCTCCAGTAAGcatttgcagatggggaaacttaAAAAACAGCCCGCAGCCATTCTGTATTTATAATCACAAAATCTAGACTTGTTCCTCTGAACAGAGTATATCAACacaaagttagaactggaaataagAATAGAAAGGGAATATTTACATCGCTTGGCAAAAGAAGCAAGTGTGAACCTCGTGAGGAGACGGCATGTGGCTGGACCAAACACGGGAGGAGAGAACCTGGCGCTCAGGGAGACGCCATGAATTAGATCCAGGACCCTGCCTCATGGTTGCAGCGCAGCTTAAGTGAAATAAGAGACGCGACATAAGACCCTGAGCTCTACCATCTCCTGGCTATGTGACCTGGGCAAGTGACCGAACCCTACCTGTAAGACAGAAGtgatggtgggcttccctgatggtccggtgGTTGAGActcggcctgccagtgcaggggacacgggttcaatccctggtcaggggagagTCCACACGCCATacagcaactaagccagtgcgctgcaactactgaagcctgcttgcctagagactgtgctctgcgacaagagaaaccaccacgatgagaagccccaGCACTGCAATGAATACCAGCCTGCACTCACTGAACTAGAGAAagtcttaaaaacaaataaacaaaccagAAAACAGGAGTGATGGTTATCTACCGAGATCGTGGTGAAGACAGCAGAGATTATGTCCTTGG
>XLOC_000423.TCONS_00001016
GCCCTCCCCCAGTCATGAACCCCCCGGAGGGGGCAGCGGAGGAAGGAGGAGCCGCCGACTCGGACGTGGACGCCTTTTTCAGGACAGTTGGAGCACAAGTCCCAGTCCTCCTAACTAGGCCTTTAGAGTCTACGTGGCCCAGACGCTCGCTGGAGCCTTGGAGGTTGCGAAACAAGGAGCACCCTGCCTCATTCAGTCAGGAGAGGCAGGGGCAGAGCCAGCTGAAGGTGCAGGAGTTGGCAGGAAGTTGGAGACCAGCTCCTGGAGGCCCTTCACTTTGAGATTCACAAAGGAAAGAGAGATGTCTCCTCACAGAAAGAAAATGCAACTTCCTTCCTGCACACGAAGCCCTTCTAACTGCAGGTTATTCCAAAGGAGAGAAATAAGCTGACCTCCAAAACCACCCAAGGAAATAAGTGTGTCTAAAGGAAGTGAATATATCTTCATGTGTGGGATGTGTCTGCTGCATAAAAATTTCTTCATAAGTGAATGTGCAAGATGAAGAAAATGCCGGCCCCTCCTCCTAGCACTGCAgtccctccctgctgctgccaTGTGGGAAACCTCAGTGTCCTTACCAGGGCCACACGGGGAGCAAATGCCAACCACCCACTGTCCTCCTCGCCGTATTCAAAACACATCATGAGTAAGATGATGTCTGAAGATGAGAAGGATTGAAAGAAAAAGAGCGTGGGTTCTTCTGGCATGCTGGTTTGAATGCCTGAAAGTGGACCTTAGCTAGATGTTTCAGGTGCTCACTAGCCCCAAGTTCAGAGGACAGGTTAGCAAACCTCTTCAGAGTGAGGCTGTGAACACATGGGCAATGAAAGCACCCATGAGAGCCAGCAGCTCCTGCAGTGGAGGGTCGATCATTTGCACAGAGAGAGGGAACCTCAGATTCTGTCATAGGACACTTGAAacatcttttgtgttttcagaATCATTAAAAATGGAAGGCGACCACCATGTATGGAGTAGATGAAATCCTCCAGAGAAGAGCGGTAATTTGTTTTGACAAATCACCTTGCAAGTGATGTGGAAACAGTTTGGAGAAAAATGTCCCCATCTGATGCTGCATCAGAGTGTGCATCCCGTAGCCTAAACCTgttgacattaaaaaatattttttgtcggTGTTCTTTGTAGATTTTTATAAGCCAGATGCATTCGAGAAAATAGGTAGGGGAGGAAAATAGGTTCTAAGATGCATAGAGAAATAGGTTTGAGAGTTGAGGGTAcgcaagaaggaaaaggaaatgatagaaagaTAGAAGAGATGTATAAATATTACAACAGGACATTGAATTTGGGGACTGTTACTCAAGGGTTGGAAAAAAAATTGGATAATTTTATAAAAGACACTGAGAAGCTGTAGAAAAACACTAGATAATGTGGAGGATTGATGTCCTCTTGGG
>XLOC_000427.TCONS_00001038
CTGAATGTGTAATTGATAAGGTGGAGGAGAACAGGAGAAAAGTTACTTTCAGTCTAGGTTTGATTCTGTCCCCTGCACAGCTAGAGGTTTCTGTTAGAtgaggagttttttgtttttttttttaattttagttgtccacgtctgtttatttttctaagtttatttatttttggctgtgctgggtcttcgttgctgcatacagactttctctagttacagagaGCAGGGACCACTCTCCGATTGCCacgcgagggcttctcattgtggtggcttttctcgttgcagagcaggAGCTCTAGGGTGCACAacgtcagtagttgtggctcctgggctcagtcgtcgttgtggctcacgggcttagttgctgcacagcatgtgggatcctcttggatccaactcatgtcccctgcattggcaggtggactcttaaccactggactgccaaggaagttcccatatctatttatttaatgtCAACTTTAAGCTAAATattctgggaaatatttttttttcaattgtagtatagttggtttacagtgttatgttaatttctgctgtacagcaaagtgatgcagttaAGGAGATTTAACCAAACAATGAAACTGACAGTTTGAAACTTTTCCTGCaatcatttctcttttctaataGGCTCAGGTACCTATTTGAAAGTCTCCAAGTGAGTGGATTCATTTTAAAGTGAGAAAGGAGGTTGTCAGTGTAAGCAGGTGGACGGCAAGCCCAACTTCCCTGTGGGCTGAATTCTGATACCTTCTTGGTGAATGTTTGGACCTGCGAAGGACTCTTCCTCCTGAAGTGAGGCATGCAGGGTGATTGGTCCTGGCTTTGTTTCTCCTATAAAATGCATTCCGAGTCCAACGTTGTACCCAGGAGGTCCCACTGCAGGCCTGGCAGTGACACTGGGGTCCCCAGCTCTGGTGGTATGAGGTGGAGTCCCAACAGGGTGGCAGTTGGTGGAGATGAAGTGCCGAGGGTTCCATGTTGGGGTCTCTGGCTGGGGAAAGCCATCATTCTCGCCCTCTGTGGGCTCCCAGAGTCACCTCTCTTTCTTCCCAGCCCCTCAGCTCCTGCCAGTTTCTCCACTTTCATTGCCTGAAAGTGGGAATGAGCTGCCATTCTCATCCCAAATGGTTTTCCCTCTAGTGCCTCAATGCAGTGACTCAGTGCAGCCTCCTGCGTCACCCgatttctgtgggtttttttctgcTAGTGACAAAGAAGAATCAAGGAGTTAAAATGACCAAATTAGAGAAATGTTATAGTTTTAAGATGTCTTACAACCAATATTGTTATGTTGTTTGGCGAAGCTGGGGAAGAGTCTCAACCTCCCCATTTTCTCCTCCACACTCTCTTGTTAATCTTATTGCCTCTGTTTTTCCCCTTTATGATCTGAGCCCTTCTTCCTAGGGCTAGTGGccctgggtttttctttttcccatttatcCAGTGAGCCTCTAGGCAATGACCAGAAGAGACCAGTGGGTCTGTTAGCGCTGTGAGGACCAAATAAAGTTACATCTGTTTAGAGAGAAGCCATCTCAACATATGCACCAGTGGAagtgccacctcatgtga
>XLOC_000434.TCONS_00001065
GGTCTTTGGAACTCTAGCTGCCTGGACTCATTGCCTGGTGTCCTGCAATGAATGGTGCACTTTTCTTGATCACAAGAAAGTGGATTAGCTGTGCACAAGTGAACGAATCCAAGTTTGCTTCATCAGAGGCAAAAACTTCTGAAGGCAAGTGCTCTAACTTGAGAAAGTTGGGGAGGCTGTGGTTCCGGCCAGGGCGATGAGTATGGATGAAGTGGAATAGTATGCTGGCTTGACCAGTGCTTCTCAATCAGACCGAGAACGGACAGTGCCTTCATCCTATCGAGCAAGTCGGAGCTCCCCAGAGCTGCTCGGGCAGCTGGGCTCACACGCTTCCAAACAGTTCAGACAGTTACTAGAGCAGTGGGAGGAGATTCTGCCAGCTGCTCCCACGTGCCTGCGCCTTCTGCTGTGCTAGAGAAAAAGCCAGATGAACCCAGAGTTTACAAGCCCTGGATCAACATAGACTATTCAGAATGAAGCGCCATAGTCCTGGGTTCTGACGCCCCCTGGTGGACACTTTGAGTTGAAGTTGGTAACCGACAAACGGACTAAGGTACTCTTTTACttataatttaacttttaatataatttttaaaggttacttttcacttaaaattaaattacaaaatattggctgtattccccatgttgtacaatacatccttgagcctgtcttTACACCCAATACTTGCTACCTCCCACTCCACCACCCCTATATTGCCCCCCCATAACAACtactttgttctttgtatctgagtctgcttttttgtttta
>XLOC_000438.TCONS_00001070
ACTGAGCCCTTGTCATCTGGGATGGCAagtttcagttttggtttcctcatgcTTTACCCAAATTGTTCCTAAGTTCTAGGGTGTCTTGATTGGTTCCCTTGGGGGATATACGTGGTCCTTGGTTGTCATCCATTCATACCAGCATCTTTGAGATATTggcacagtccatgtggtcttcAGTGGCCCCCAAGCACCATGGTGTTCTCCCATCTGCAGGATTCCTTTGAGTCTGAAAGCCCTTAGGGTCACATGTCTGTGTCACTCTTGAGCAAACAAGAAATGCCCTACTGTTCCTATTCCACAATGGGCCAAAACAATATGTTTCTGAGACAAGCATGTACATGGACAAAGTTTCCCTCTCTAGAGGCCTACTGTGCCTGAACATGTCATGCTTCTCCTCCCTTTTGCCAGCCCAGACAGTCTTTATTTGGGCTGAGGTCAAGAAATCTTAGCTTACTCATATAGGGGAAGAAAAAACCTTTTCCCCTATCCTTCTGTTCAGTTATTGGGGTCATGCAAATCAAACTCATGAAGACagataatggaagaaaaaagtttatttttcacatGCAGTGCACATACATGCAGGAAAATTCAGTATGAGTAACTCAGAGGAGTAGTTAGAATTGGGAGCTTAGACACCATCCAGGTAAGTAAATgttggggtggggaaagggaCTTATAACAAGATAAATGactttttggaaaaatttttagAGTTGGGGGTTTTAGGAGGATAAACAGGATATAAGAAAGTCATAATAATGTTTATTACATTTATATAGGTATGAGTGGTCTTCCTGTCTCCTTCAGGGCCATAaaattgccctggagaaggaatttggGGTAGATTTTATTCTCGTTTTCCCTTCCAGGAATAGATCTGCCCTGAAGAGTAATTTATGGCAgccttatttccaaaatattgttGCCTCAAGTCACATAACGAGGCTTTGAGAAAtctatttttctgcatctgttaaatttcaaatgttttcagcttaaaataatctttataccAAATAGCATATTTTTGCGTGGCAAATTCTGATTCCCTTCACTCAACatcaggtattttaaaaaatctattcttCTTTTTGTGTTGAGTTCTCTCTGGGGAGTAGATTTTGAGACTCTATAGCActtctttttcctctgctttttcctaGGTGAATCATTCCCGAAAGAATGAATGTCCAATAGCCCATCTGACTTATGggcttattttcattattttgaaaggaCCAAATAATGCAAGGACCAGTGAGGAAACAGAGCGTAAGAAGACTGCACAGATTGAAGCAAAATTCAAATCCACATCTATCTGATTCTAGAAtattctccattttttccccctcctgctCACTTCAGAACAGACTCTCATATATTTCTGTTCACAATGCACCAGTCCACTTTTACTGAGGTCCCCCAATACCTCAAAGCTAATTCCTATAGACATTTATCAGTCTTTATCTCAACTGACTTTTCAATAGAATTTGGCATTTCCTTATTAAACCTTCTTAGAACAGTC
>XLOC_000444.TCONS_00001078
cttaTGTTGTATGCATTTATAAAACTCTAGCCCTATACTGAGAACAAGTCAGTGGCAGACCCTGAGCTACAGCTATGGCATCTAAAATATCTTCTGTTGATCCTTCTGTCATCTTTAGTGAGTCAAGTTTAGGCAGTCATTTAAGAGGTCAGTGTCCTTAGTAGGATTCTTTCAGGGACAGTGGATTTGGTGTCCTTCCTGAATCAGAGTGATCATGAAATTTGAGTGCTAAACCAAAGCTGAGAGAGAAGCTGCACCTGTGGTTTGTCACATATTAGAGTCAAACTTTTTACCTCTGAAAAAAGGGAGATATAATCATTGAAAATTGCCACAGGAGAGAAATGATAAAACCTGGTGCTATGGGTTGCATTGTGTCCCACTCCACCCCCCACATTCATATGTCAAAGTCCAGGTGCCTCAGAATGtagccttatttggaaatagggttatTGCAGGTGTAATTAGTTAAGATTATACTGGAATAGAGTGGGCCTCTAAACCATTGTGATTGTTGCCTAAAAGGGTATGTCTGGACACAGACATGCATAGAGGGAGAATACCAcatgaagagaaaggcaaagattAGGTGATTCAGCAGAAGTCACAGGATGTCAAAGATTGCCAGCAAAACTACCAGATGCTAGGAGAGAGGAGGCATGGAACAGATTCCTCCCTCCCAACTCTTAGAAGGAACCAGCTCCGCccacactttgatcttggacttctggcctccagaacagaGAGAAGATAAATTTCTAAGTCACCCAGTGTGTGGTATTTTGCTATGGCAgacctaggaaactaatatactTGTGCATCACGCCAGGTCTTCAGTTTTCATTGCACCACGTGGGATCTACTTCCATGACGAGAGATCGAACccggccctctgcactgggagcatggagtcttagccactggaccaccagagaagtctccatATGTCATCTTTTTTACATGAAATAAATTTCTAGCATAACAAAA
>XLOC_000446.TCONS_00001080
ccctgCGGCTGCAGTTCCCTCTAAGATGCCTGCTCTCTGCGAGTGCTGAGTTGCTGAGCGGCTTGTTCTCCATGTGACTTCAGTTTCCGTCAGTTCCTTCCGCAAGTGCTAAAATAATCTGATGCCCCAGAGAGAGGAGGCAGCTCAGCCCCGCGTTCGGCTGCTGTCGAGGAGGAGGCCGGAGTCCCGGGAGAGGATGCGCCCCGCGGAGCCGCCTGGGCCTGCGGGAGCCGCTGCACTTGAGATGGAGCTACTGCCCCTCTGGCTCTGCCTGGGTTTTCACTTTCTGACAGTGGAATGTATGCAC
>XLOC_000453.TCONS_00001098
aaattaaaaatttttttaatttagttaaatttaaataaaattactagCCTAGTTGTACTAGCCTCATTTCAAGTGCTCATTAGCCATATGAGGCTAGTAGCCTTTAGATAGGGTCCAGAGGGTGATGTGCAACAGAGCAGTGTGCAACCTGTGCAACTGTTCATGGAGGCCTTGGTGCTGATCTAGGTAAGCTATGTACCGTAAGCTACCAGGAAAAGCAGAATCGACGTGGTGGGGGAGAAGCCAGGAACTGATGCTTAAGCTGGGTGAGGTCCAAGTGACTCTTGCCAGCTGATAACCAGGAAACCAGCCCAGGAGTCAGGAACCAAGAACAGGAACAGGACAAAGAATGGTACATTACAGGGACAAGGGACAAAGGTTTGGCTGGAAGTATTGAGGGCTGCTTTGTAGGAGGTTTGGTTTCCTGGTGCAGGAACATTCTCCAGCCTCATCAGGAAGCAGATGAGCCAGGAGTTCAGTGCAGTGAACTGGGAGGCTGAAAGTCACCTCCATGCTGGCACCTGGCCCACAGCATTGGGCTGGAAGTGTTTTCAGGTCCCGCGATGTGAGTGCGTCTCCTGTGTGTTATGAGCTCAGGACTGGATGTAGAAGAGTACTAGATCAATCAGTGAGGACAAGTGGGAAACGCAAGGAATAGTTCCATGTCAGAAATCAGCCATCTGGAAGACAAAGCCACATGAAGCTGAAGTCTAATATTAAGACTGATGCTGACTCTTCCAGTCCTTTTTCAGAGCCGTAGAGCACAGGGGAGACCGCAGACAGAGGGAGACTTTTCATAACACGTCTCCAGATGCCTTCTTCTTTCATGTGTTCATTAAATGTACTTACTCTTTGACTTGCACTTAAAGACTTATGTGTTAAATAATTTttgatttatgtatatgtataatctaTGCCTTAAATATCTGTCCATAATTTCATTCTCTGTCTTGAATTCCAAGCTCCTAGAAAGTGCAGACTCTGCACTACATGAGTAATATTGCTTTGTAAAATGCTTGGCATGTTGCCACCTGGTACTTTGAGATGTTAACAATGGTAATAAAGTTCAAATCCTGT
>XLOC_000455.TCONS_00001100
gtttcttcccttgtggctgcGCTCGCCTTCTGTTAAATGCGGCGGCAAAGAAGAATAAGTGCTGAGGGTTTCACTTGGGAGACTCAGCGCCACATgttcaacctgggtctcctccgaCCGAGCACATTATTCCGAATAATAACCTTCAGGCCGGGAGGGCGGAGGATGAGGATTACCTGGGGTTGAGGCAGGTCTGGACGGGATCGATACATCTTTTTACACCTTTACCCCGGCCTTATTCGCAGGGCCCAGCCTACAGGATGTGGTGCCCCTTCTCCACCCGCATCCCCGCGACCCGGCTTAAGGGCAGAGCAAATCCAAACCAAGCCAATCATCATGCCGGTTTAAGGGCGCCCGCTCATCACCCCTGAACTGCAGAGGTGCGGACCCCTCCTCTTACCCCAAAACAAACTGGCGCGGGGGCTCCAGTTACAGAGGGCTCAGCTGGTGCGTTCGCGATAACCTGGCGCTTCGCAGGCACCCGCGCTCGTGTCCCGTACCACCGAGTGGGGGCGCTACCGCCGTTTCCTTCTCGAAGACCCTTACCCGCTCTCACTCCTGCTGCCTCCACCCTCAGCTGCCTGGGTGCTCCTACAGACAGTGGCTCAGCCGTAGGGCTGCGCGGGGCGGAGCCCGACGGCGGGCGTTGCCAGGGCGGGGAGCGCTCCGCACCGCGCCGCCTTCTTTGTCCTGGGGCGCCAGGCACAGCCCCCATCCCGCGGAGGGTAACTCTATTCTTTAGGCGCCTAGCCCGGGATTAACCCCTTGCTGACCGTCCTTTAGCCCTAAATCACCCTCAGATCTCCTCCACCGCCATCCTGGTTCTGGAGCGAGCGGGGAAAGACCACCCAGCGGATATGTATGGGTAGGAAGGCGAAGATGCCGCCCCAGGAAGTGAGGAAAGCTGGTAAGATTGAGGCGCCTTCCAGGACGTATGCCTATTTACTGTCTCGAGCTCATTGAGTCCTGGCAGGTAGAGCTTCGAGGACCCGGAGAAACGTGAAGTTTGCTGTGGCAGCCTGCTACATACAGATGTAACCTGAGAGGACCTTGCTTCAGCTGTACTTGATATCTCAGGGCTTCTCTGTCACTGCAGTCTGGACCCCTGCAAGAAGCCACAGCCCATTCTGACATAAACCTGGAAGTACAAAGGAATGAACACGTCCTTGGACAACCTCTAACCAAAACGAACAGAAGCTGGTGGAGAAATGTTCCACTCTTCCATGGGCAGTTACAAGGTACATTTTGTACAGCACCTAAGATGACAGAACCCTGGCTGCCCGTGGTAGTATCCAACTTAATCAGCTCAGTAATCCACCCTTGGATTGCCTTTTTCTTTCCTGCCTTGACTGTTTGACTCTTACCAGTCCTCCAGTCCTGTTCCTTGGGATTCATTCCCCCAAATAAACTACCTGAT
>XLOC_000455.TCONS_00001101
GGGGCGCCAGGCACAGCCCCCATCCCGCGGAGGGTAACTCTATTCTTTAGGCGCCTAGCCCGGGATTAACCCCTTGCTGACCGTCCTTTAGCCCTAAATCACCCTCAGATCTCCTCCACCGCCATCCTGGTTCTGGAGCGAGCGGGGAAAGACCACCCAGCGGATATGTATGGGTAGGAAGGCGAAGATGCCGCCCCAGGAAGTGAGGAAAGCTGTCCTGGCAGGTAGAGCTTCGAGGACCCGGAGAAACGTGAAGTTTGCTGTGGCAGCCTGCTACATACAGATGTAACCTGAGAGGACCTTGCTTCAGCTGTACTTGATATCTCAGGGCTTCTCTGTCACTGCAGTCTGGACCCCTGCAAGAAGCCACAGCCCATTCTGACATAAACCTGGAAGTACAAAGGAATGAACACGTCCTTGGACAACCTCTAACCAAAACGAACAGAAGCTGGTGGAGAAATGTTCCACTCTTCCATGGGCAGTTACAAGGTACATTTTGTACAGCACCTAAGATGACAGAACCCTGGCTGCCCGTGGTAGTATCCAACTTAATCAGCTCAGTAATCCACCCTTGGATTGCCTTTTTCTTTCCTGCCTTGACTGTTTGACTCTTACCAGTCCTCCAGTCCTGTTCCTTGGGATTCATTCCCCCAAATAAACTACCTGAT
>XLOC_000470.TCONS_00001157
AAACGTCCATCAGAGCAGGACCTTCCGCCTCCCTCTGCCCGCTCCCCACCCCGCCCTAGCATTGGCAGGGTTTCAGATACCCTGGGCGGTGGGGGTCGGGGAGCGGGGAGAGGGGGAAGCCTGGCCGCCAGGAAGGGTGGGGCTGCCAGGCAGGCACCGCCCAGCTGCAGTGTGACCCCGCCAGTCCCGGAAACTCTCCAAACCCAGGACCTCAACGGACGTCCGGCAACTCAGAGGGGAGGCAGCAGGGCCTGCCAGGACGGAGGGTGTGTGGGACGCCTCTGAGGTCCCGTTGAGAAAGGAAGAGCTGTGTTTTATCCTACTCTAGAGTCAGAAGGCTGTGTGATGTCCTCCCAGTGTTAACAGAAGTAGCTGGGTGGCCTTCAGAAATGCTTTTCATCCCCAGATGCTGGCATTGGGCTGTGCACATATCCtggatttattaatttttaaaaagttgccaCTTGTTGAAGAGTGTTTATCATGTGCTGGGCACTTGCTCAGTTTGTTCCCTACATGGATCCTTCACCAGCTCAGGGAGACACAATGACATTATCATTGTGCccttttcatagatgaggaaactgaagctcaagggCAAGGgttacttgctcaaggtcacagaaatACTAACTACTGGAGTCTGGATTCAAAACCAGCTGATGAAATGACAGACTGGGCAAAAGTACGTATCTCAGCGACAAGCATACAGTTGGTCCACATACATCTAAAGTGTCGGGAGTCTGGAAGTGGGGAGGAAAGACACCTGCTTTCTTTGCTGATGCCGCTGAGGGAGCCCTTCTGTCTGCCTGGATGGAGAATCCCCTTTATAGCTCTCCAGGCCGGACCCCTGGATCCCTGGGAATGCTGTCTGACAGCTGTGTGAGTGCAACCGTGGCTCCTGAACCGGGTGCCAGCTGGGCGTGCTCTGGGAGCCACCGCTTGGGATGTCAGAGGAGAGCTGCTGCAGCCGCCCTTCCGTCAGCAGGAAGCCCAGCCGCATACACTTGGACAGGAAGCCCCGGTGCTGGCCAGCTGAGCAAGCTCTGGTTTCTCCTGAGTCTGAGGCTTTGGCCCAGCATGGAGGGAGGCGAGCCAGgttTTGGCTGCATGTGGGATGGAATCCTCACTCCCTGcactgaaaggcaaagtcttaaccactggacggccaagGAAGTCAAGCTGCTCTTCTATCTCCATCTCTCCAGATCCCAAGTCAGAAATCTGCAGGTCATCTGCAGATGAGGCTTGCTCCCTCCTATCCCAAGACCAACAGCCACCAAAGAGCCACCCTCCCCGCCTCCTGATACCCCTCCTGTCACAGTCTTACACCTATGCAGTTGCGGTAGCTGCTTCCAGTGGCTCTCAACTCTATGCATTCAACCACTATGCTGTTATGTTTATGCTTCAAAATACACACTTACCTTGTCCTGCTCAGCTTCTAAAATCTCCAATGACTCCCCATTCATAGTAGACCAAAGTCCAGTTTCTTAGCCAGAGCTGTTCTCCATTGATCTCTGTTCGTCTTTCCAGCTTCATCCCTTAGCATCCTTTGCTTGCCATGCCACTTGTCCTAGCCTCACAGATGAACTTCACTCTATGCATTCAcctcttttgtatttttatgttgttATGCACTTTTACCTTCTCATACCCCAGGATTCCCATCCTCTCCAAAATGTCACAAATCAGGCATTAAATACTATCCTGTAGCCCTAGAGTTTTTAAACACTGTATTTAAAGGTACTTCACTCAGTTCTAGTTTGGAACTTAGCTCTGGGAAAATTTGTGCCAATGGTATATTAAAGTGTCTGATATATAAGTTCCctctttttccagtggtcatgtatggatgtgagagttggactgtgaagaaagctgagccccgaagaattgatgcttttg
>XLOC_000470.TCONS_00001156
AAACGTCCATCAGAGCAGGACCTTCCGCCTCCCTCTGCCCGCTCCCCACCCCGCCCTAGCATTGGCAGGGTTTCAGATACCCTGGGCGGTGGGGGTCGGGGAGCGGGGAGAGGGGGAAGCCTGGCCGCCAGGAAGGGTGGGGCTGCCAGGCAGGCACCGCCCAGCTGCAGTGTGACCCCGCCAGTCCCGGAAACTCTCCAAACCCAGGACCTCAACGGACGTCCGGCAACTCAGAGGGGAGGCAGCAGGGCCTGCCAGGACGGAGGGTGTGTGGGACGCCTCTGAGGTCCCGTTGAGAAAGGAAGAGCTGTGTTTTATCCTACTCTAGAGTCAGAAGGCTGTGTGATGTCCTCCCAGTGTTAACAGAAGTAGCTGGGTGGCCTTCAGAAATGCTTTTCATCCCCAGATGCTGGCATTGGGCTGTGCACATATCCtggatttattaatttttaaaaagttgccaCTTGTTGAAGAGTGTTTATCATGTGCTGGGCACTTGCTCAGTTTGTTCCCTACATGGATCCTTCACCAGCTCAGGGAGACACAATGACATTATCATTGTGCccttttcatagatgaggaaactgaagctcaagggCAAGGgttacttgctcaaggtcacagaaatACTAACTACTGGAGTCTGGATTCAAAACCAGCTGATGAAATGACAGACTGGGCAAAAGTACGTATCTCAGCGACAAGCATACAGTTGGTCCACATACATCTAAAGGTAAGACCAGCTTTCCTCCTTTCTACATGCGGTATCTGTGCTCATGAATAATATTTTCAGAGAACACAGCCTCCCCTTGGGTCTCTGCCCAGGCAAGGCTATTAAAAGTCCCCATTAGACCTCGCCTTAGCGAGTGAAGGGctttgggagtggggtggggggagctaaAGGAAGAGGCTGTGACTGTCTTCTCTTGGAGTCCCAGATGTCGGGAGTCTGGAAGTGGGGAGGAAAGACACCTGCTTTCTTTGCTGATGCCGCTGAGGGAGCCCTTCTGTCTGCCTGGATGGAGGTAGCCTGGAGGCTTCTGGACCTAGAAGCTTGGCTTGCACAGAACTCTGAGAGGCTGGGTCTCGCTGTCTGGCCCAGGTGTGTGAGATGTGATGACTGTGTCCTGCAGTGAAGGATGCTGGAATCCCCTTTATAGCTCTCCAGGCCGGACCCCTGGATCCCTGGGAATGCTGTCTGACAGCTGTGTGAGTGCAACCGTGGCTCCTGAACCGGGTGCCAGCTGGGCGTGCTCTGGGAGCCACCGCTTGGGATGTCAGAGGAGAGCTGCTGCAGCCGCCCTTCCGTCAGCAGGAAGCCCAGCCGCATACACTTGGACAGGAAGCCCCGGTGCTGGCCAGCTGAGCAAGCTCTGGTTTCTCCTGAGTCTGAGGCTTTGGCCCAGCATGGAGGGAGGCGAGCCAGgttTTGGCTGCATGTGGGATGGAATCCTCACTCCCTGcactgaaaggcaaagtcttaaccactggacggccaagGAAGTCAAGCTGCTCTTCTATCTCCATCTCTCCAGATCCCAAGTCAGAAATCTGCAGGTCATCTGCAGATGAGGCTTGCTCCCTCCTATCCCAAGACCAACAGCCACCAAAGAGCCACCCTCCCCGCCTCCTGATACCCCTCCTGTCACAGTCTTACACCTATGCAGTTGCGGTAGCTGCTTCCAGTGGCTCTCAACTCTATGCATTCAACCACTATGCTGTTATGTTTATGCTTCAAAATACACACTTACCTTGTCCTGCTCAGCTTCTAAAATCTCCAATGACTCCCCATTCATAGTAGACCAAAGTCCAGTTTCTTAGCCAGAGCTGTTCTCCATTGATCTCTGTTCGTCTTTCCAGCTTCATCCCTTAGCATCCTTTGCTTGCCATGCCACTTGTCCTAGCCTCACAGATGAACTTCACTCTATGCATTCAcctcttttgtatttttatgttgttATGCACTTTTACCTTCTCATACCCCAGGATTCCCATCCTCTCCAAAATGTCACAAATCAGGCATTAAATACTATCCTGTAGCCCTAGAGTTTTTAAACACTGTATTTAAAGGTACTTCACTCAGTTCTAGTTTGGAACTTAGCTCTGGGAAAATTTGTGCCAATGGTATATTAAAGTGTCTGATATATAAGTTCCctctttttccagtggtcatgtatggatgtgagagttggactgtgaagaaagctgagccccgaagaattgatgcttttg
>XLOC_000471.TCONS_00001163
GCAAGACACCCAGCCTCCTTCCGTTTAGTATTTCTTTAGATCTCAAGTTCTCTCTgcattttcccttctccagactaatcctcattttttttccattcatgcTTCACTGAACATGGTTTCCAAATCCTTCCTCCTCTGAGAGTCTCTCCCCTGGATCCTATCCAGCTGCCTGGGGCCCATTTAAACGATTCTCTGAATGCTTGGGCTGACAACACGACTCCTACCTCCCAAGTGACTGCAGCAAGAGGTGGCAGGCTACAACCCTTTGTCTGAGCAACCCAACagacAGTCTCAGAGACAGCTTCTTACTGATACACTGGATGGACCTCAGCTGCAGCTTGAAGGGTCTGAACATACCAATAACAGCCAAAATGACGCCCACTGACTTCTACCCCAAACTGATTCCTTCTCTGCTACCTTCTCCTTAGAGGACAACAGCTTTGTAACTCGGGAGACCTCCCACGTTCAGTGGGGGTGCTTGGGCATATTGTAGAtggagacaaaaggaaaaactcaGGAAGATGTCCTGTCTTTAAATCCTttcatattttatacattgtaaaTGCTTcgcattaatttttatttttaaaaacatggcatTAAAGTGGTATTTATCTTGA
>XLOC_000472.TCONS_00001164
GGCGGAGCGCGGGGGCTGGTTCCTGGTCCCCAGGAGAAGCCAAGAAGACGCATGCTCTGTGCCAGACACAGTGTTAAACCCTGGGATTACCACGAGAGATACAGTGGCAGCCTCCAAGGAACTGATGGTCAACTCTGGAGGCAGACAGACTGATTTTCTGATTGATGGTGGAAGCATTCCTCTATTACTATTCTTTTCTCTTAGAGCTTGGGTGATGGCCCAAAAGATCAGGAGAACCTAAAAGAAACGCTGAACCACGTCTGTATGGGCAACACTACTGGTGGTCTATATGGGGGAGAGGGACAGGGatgaatataatattaatagGTTTTGTCCACAGGAAGCCTAGGGCAGAGAGATACTGTACCTTTATGTGCAGCTGACATCTGCCTGTTTTCCCGTATATTTCTTTGGTAGATCCTAGGTTCAAGAGAGACAGTTATGTgtctagataaaagtaaaatgctGTGAAGGTTTAGGATAATTGATTGACTCATAAATTGGGGTATCCTGAaaaacttcctggaggaggtggcctatgctttgtatattaaaaaatggGTAGGATTGGGGCGTTGGAGATGTGGTGAGTCATGGGGCTGGAAAGGATGATGGTACCTATGGCATCAACAGCCTAGACTTTGAAACTTGAGGTCTTTACTCAAGGAACATGGTCTGGAGCCCAGGCTGTGTGACAGGCAAGAGTGTGAGAAGCCACTGGAGGAGGAGGCTTGAGTCCCTTAAACATCTTGCTAAAGACTTACCTTTACACAATGGAGAGCTGTGAAATGCTCTTGAGCAGAAAAGAGACATCAGAGTTCTCCTTTAGGAAGATGGTTCTGGCAAAAGAATGGAGAGTGATTTGCAAAGTTTGAAGGCAGAGGGCCCAGTTAGGAGGTTCAAGGCAGTAAAGGAGGTTCCTAGGTAACAGGTGTAGACTGACACCCGGAAGCACCTGGGCGTTGACTGCACATTGTCCAGTGATCCAAGTTTTACAGAAACCTGCTACCCTTTACTGCAGTGTTCCCCCACAACCTGGAATCTAACGCAGGAATCATTGTGACTGGGACCTTATTTACCTTTCAAGCCTCATTTTCATCTTCCAGAATAGCCCTCAAATCTGCAGCCAAATCTGTACCTCATTGCAGGCTGAGTTTACTTACTCTCGCCCCTTGGGTTCCTCTCTGGGAattgtgtttgtgtctgtgtgtgttcttAACACACTGCAGAGTGGGCTGTGTCCCACCACATTCTGAAGAAATGATGAACAATGCCTCTTTTGTTGACCTGCAACCTGGGCCAGTGGGGTAgggcttttctttcttattttaagcaGATGGAAAAGTGGTGATGACAGAAAACTGTCTGTTGCTTTTGAAAAAGTGGAGTTTCCCTGTGTGTTTGACATCTTCTTGGTGAAAGGTGATGAGCCTGTGAAGTTACCTGGCTTTCTGCTATGCAAACTTTTCAAGCTTCTTAAAATGCTTCTGCTCAgcatctgactttttaaaaactgcataaaTACTCTGACCCAGATTCTtgcaaggaaagaaaatcttcCTTGGGAAGCTTGTTAACCCTTTCTGGCTTCCCTCCAGATCTATGAGAGCCAGTGACTTCCTCTATTAAACTTTTCTATGACATTGAATGCTGTCTGCTCTTGGGCCCTAATTAACTAACCGGGTATACCACCCACTGTCCCTTCCAGCCTAAGAacctttttttctctcccatttctgtcctctccTTGGAATTTGGCACCCTGAAGGTGCATGGAGAATGTTGAACATAGTCAAGTTATGGTCTCACTGCAGTGCCTAAAAAAGCCTCACTGGTCAAATAGTTAATCAACAACCCGTTTATTGCCACTTTAGGAGTGCTTACACTGGTAGAATGAGCAAAtagtttaaacacacacacatattttcagATAGTTGGTCAAAATTTTGCCATGAATTTGTTTCTAGGccagataaacaaacaaacaaacctgtgaCATCCTAGCCCTCATCCCAGTCATTCAAGAAGAAAGTCTCCTTGCAAATGGGCTCAGAAACTGTTTTTCAGCATCTTTATCCTGGGCAGTGAAAATAGTACCAACGGGAGACTCTCTACACCTTCTCAAATGGGGAATCAAGTTCCTACACTCAAGAAGAACCTTTTCGGTTTGGAAAGCTCTTCTTAGaaaaagtcttcatttttccATCTTCCTTGTCTCCTCCCCGCTCCAAAGCACAGAGAAAATTGAAACTTGTTCATCAGAGGATGTCACTTCTTTGATCCCCCTTTGAGACAAGCAAGACACCAGGAATCTTGCCCACTGTATCATGCCCAGGGGCATCACAATCAGGGGCTGCTGTGTTTGTCTCCTCCCTTTCTGCCCCATGAAGGGTGATTTTTCTCCATCTTATTGCATCACCTGTTTGCTTTAAACCATAAAACAAATAACCACATCTCTAGTGAGACTCCCCTTTGTCCCTGGGTATCATAAAGGTCTGTGGGTTTTGTTTAAAgctaaagaaaggagaaagagtgagagaagaagaaaaaaggtatTTTGCCTGAGGACTTgaagctttttttccccactcttttCCTCCGCTTGACTGCCTTTCTCACACTCAGATtccctgcagcctgccagggacGTGGTAGCTGCCCTGCCAAGGGCTATCCTGGGAAGGCTATTGAAAGAGCTTTGAGTAAGTACACACTAGGCGGattttcccctcccctccataCCTGCTCCGCACCTGTATAGGGAGCAGTCCCACACCTATCACCTGATCGCAGCCCTTTCAGAGACCGTGAGAAAAATAAAGACCAGGATAGAAGAGATGTTTGTCTCTGTAGGGCTGCAGCCAGCTCTCTGCAGTCCAAGTGCCCAGAAACAGCACATTCCTGGCTTGGTGTGCACGCGTGTTTGCCCGCGAGCGTGTTAGGTGGGGGCACTGAGAAGGGGAGGGAAGCCAGGCATCACCTGCATAGTGTAATGACTGCCTGGCTGCCTCTGTCTTCTGGCATCTGCCTGACTGGTGGTTTTGCGATCCTTTACTAGAATCATTATTATGGTACTTCCAGATAAGAGTCCATATGCGCTCATGGCAGCAGAGCTCACCACAGGGATTTCTGACCTTAAGGTTCATGGATGAACCCCCAGGGAGCCTGTGAAAGCCCT
>XLOC_000473.TCONS_00001165
tctgaCTCTCCAGGACTTGTGAGCCAGCGCTGTTCTGGGCTCATGGGGATTCTGGGACACGTTAGCCCGAAAGAGCAATGTACTTCAGAGGAAACAAACTTCTTACCACCATTATCCATCTCAGAAGAGAGGATGGCCCAAAGCCCTGGTGTGCAGACAGCAGCTGTACTGGGCGCCCCAGCCCTTGGTAAGCCTGCTCCAGACTCAAGATCTGCAGGCAAGCCTCGTTCCAGAGCCAAGGACCTCCACTGAGCAGGAAGTTCCCTGACCTCTCAGAAtttatccctggagaagaaaggaaagattcaTCCCAGAAGGAAGTCTGCATGCATCAGTCAGTGTGGTGCATCCTCCATAGGCGCCTGGAGAGAAACGGTGTTTTAAGAGCCCAGGTCTAGAGACGGGAGTTGGGAGGCAGTACTAGCCTGGCTTTGATGTAACCAGATCTCAGACCTTAGGCAAGTTCCTCCTCATCTGTATAACGTGGGGGCCAGCCTGGATTATCTTTAATGCCTTTGCAAGACGGACACTCAGAAGTCATAAGGACACATACCAGACCAGTGGCCCTGCATTCAAAAACCTTCACACATTTTGTCTCCACAGTTAGAAGtcgtatagggacttccctggtggtccagttgttcagactccaagtttccactgcaggaggcatggattggatttgatctctggttggggaactaagatcccacatgttgctcAGCGgggccaaataattttttttttttaatgaagtggtGCCAGAATTGTGCTGATATCAAATAGTTTTGGTCATCCAAAGTTTTCATGAAGAGCCTCCAG
>XLOC_000491.TCONS_00001214
CGGTGCTCTGGGAGAGGCCAGGACTCCAGGACCAAGTCTGCCTTTCAGTCCCGCAGGAAGTGAGCAGAGGCCTCAGGAGATGGGCGTCATGATTCAAGCAGGAAGAGCTGGGGCTTCTGAATTGACTTGTACGAGAATCCTGGCCCAGGGCAGCATCCTCTAGAAGATGGGTAACTTTTTCTCTTTGGCCAAAGGTGGTACTTGGTCATCAGTCCATGGATGGACCTGTAGTTCAGTTAGGACCTGCAGGACTGTGTTCAGAAGTGATGTCTTTCTCTAATTCCCTTAAAAGTGCTATATGTGCTTGAGACAGCCCAGGCTAAAAGCCCAGTTTTTATGACTCCAAGTCTAGGACTCTTCATCTCTGTCTCACTGGGAACTATCTCACCCTAAGGACTCTCCTGTGTGTAAAACGCCTAAGATATTACAAAGCTTCTGTTTTCTCCTGTATTGTTGGATTGAATGCTCAAGACACAGGACGGGTTCTTACACTAGAAACCCCAGGAAGTGTTTGGAGTCCAGATTATGAGGCCCGTTTGGAAGATGAGGAAACGGAgagcagtgaagtgaagtcagagCCTATGCCCACTGGGCTTAGAGGGTGCAGGTCTGAGGCAGAAGCAGCCTTTTGAACAGGAAGGAAAACAAGTGCCAGCTTGTTTGCTTCCAGGCATGCCTACTCTGAAATAGTACATTCGTGTAAAGAACAGAGTTAGATTTTTATCAAACCTaaacttttcctcctttcttattTTCCCGTTGATGTGTGAAGGCATATTTCCCCCTTCTCTCCTTGGAGAAGGATTGAATGTGGTTGCAAAATTCAGTGAAACAATACTGGGTGCCGGGCCCTGCTTTCATGATGCTCACCAAAGGGAAGAAGGTTCTAGTCAGGTGCCATTTTCCACCCACTCCAAGGCAGAAAGGATCTggcatttctgtttcctcttgagCAAACCCCGACTCAGAACAGACCCATTTTCTTAGAAGTGTGGGGTCCTTTCCTCAGAGCCCTGAATGTGAGTTGCTTGACAGGGAAATTTTAGTTTTAGCATGGTTTTCATCACTGCTTTGTGCATAGAATTCTTTGGCACTTTTTCAGCTGAGGAGAAGCCATGGAATGAGTCAGTgccatttaataatatatatctatgaattttaattgaagtacaaaTGCTGAATTATTTCGCATAAGACAGCCATGGGGAAAATCTCCCTCACTGACGTCAAGAAAGGAGGTAATGAGGGCCACCTCACTAGATCCTGATGCCAAGGATCAGGTGTGCTGAGGTGACTGACAATGGTAGGGCTGAGAAGTGGGGAAGAGTTGAGCTGGTCCCACATCCAAAGCTCTTCTCAGAAACAGGAACCATTTGGCAAAACGCCCCCAAACCGAAGTTAAAATGGCCCATGGGATGATCCTGGTTGCATCCTGCCAAGAAGTCTGTGATGTGAAGTGACCTCCTCCACACAGTCCCTCTTCCCACCCACAAATCTACTCCCAGATAATTCGATGTTTCTGACATGAGACGTAAGGGCCCCTACCATTCCAGACCCGCATGATTTCTTCAGACACACCGAGACACATAACATCCACCACTGTTTGGGCTCGCTGCTGGGTTGGAACTGCAGACTCATGGTGTCAGAgcttcctccttcccacctcccaccaggtAATCATGGtgtttcctctccccactgctgATCTCAGAGGCCAGACGACCTCAAGTCTGGAACAATCTGATCTTAGATCCTGGCTTGCTCTACAATAGATGGCATCTGCCATGTAAAAAGCTGGCTGAGTCACTCACCTCTGCATTGAAAGAGCTTATAAAGGGCTCACAAGACAGATAGCCAAACAAAAGTTTCCTGTTCTCTTCTCCTGACATGCGTTGCTAGGGAGGAAAATCTGAATGCTCTGTTAATTCAATATACAACCCACTTTTTCTGGTCTATGATACCCCTTGGGGGAAGGTAAACAAAATGAGCTTCACCCTTTCTTTCCTTGTTAGGCTATTAGAGATTGAGGCTACAGATGGGTTTGACAACCTTTCTACCTTAACAGCCCTTCTATAAGCCATCTTCTGCTTTGGAAATGCCAATCAGCTCCGTTCATCTGAGTGCCCTCTTGAAATTGGGAATTGAGGGTCATCCCATCTTTCTGGGAACACTTGCCCTTGGCCCATCATGTCAGATTCAGGTAATTTCCCTCATGACAGAGGTACCTAAAAAGGCCCTAGAAATCCTACCTAGACCCCCCTAAATTATCCTTGTTCCTCCCAAGCTGATGCTGTTACCTCTGAATTGCTATCTGATGGTGGGTGGGGAGAACAATGGGGACCAGACAAGAAGGGTTACCTGTAAAGTCTCATCTTTTTCCACTTATAAATCATATGTCCCATTGTTTCAAAGGGTTGTAATCATGGTTGGCATTTACAAagctttttttatggtcttgAAGCACTTGGCAGTCAAATGAAAGTACATAATTATCCCGAGAGACACATCAGTGCAATCTTCATTTTGTaaacagagaaaaggaacagGCACAGG
>XLOC_000503.TCONS_00001231
TTGTTGCAAGCCACTGGCTGCCTTCTTCTGGACACACTTAATTTTTCAGATCATGGCAATGACATGGTGAAAACAGCTTGGAGGTGAATTTTGAAAGGCCTGTGTGAGTAAATGTTCCTTGACTCTAAATATCTGTCGTAGGCTCAGGAATGTGTTCTTACAAAAGAATCTGTGAAGGACCTGTTTTGCTTACTCAAGGATCTCATTTGCTAATATAATTCTGTGGTGAAAGCAAAAGAACCAGGTGTAAGTGGAAAAAAAACCTTAGTCACTAAGGCTTGTTTGGGCTGCTcagtgatgaacactggggtgacAGGTTCTCCTGCCATGGTGAATCCTGGCAAGATTCGTCTGGCTCTCCGGACATTATGCAGCCCCAGCATATGTGGGAGGACGCCTGAAAGAAGTTTCGTCCTCAGGGGTCTCTCCTCTCCACCTACACACCTTGGAGAGCCTTCACCAGGGTGTGATGGTGGGAAGTCTGGGACGCATTCATCAGAAGTCCTGCTCTCAGCAGAAATTTGGAGCCTCCTGAGTGACCAGCATTAATGCCCCACTTCCCCTCTTGCACAACTCCCAGCTTCTCGACTGCCCAGTGATGGAATTATTGATTGTGCCAGGAGCAGTGGAGCACCACTGGCAGAAGAACCTGCCTCCGTGCTCCTTCAAAGGCCACAGACCCATGAGAACCATTCACTGTAGCCTGAGCCACATGCCTAGAGGCCACAGCAGTGCACAGGAAAGTGAGGGGAAGTGGAAACGTGCGAGCAGACGGCTCAAAGCAACGGGCTCACCaccggaaaaaaaaaataaaaataaacacgcTCAGAAATAGTGTAACTGATATGCAAAGGAGATCAAAACAagggtttttaaaatatcttggctGCTTTAGAGGTGGTGGGGGGTGGTAAATGAAGCGAGGTTACCAATGGTGGTAGGGGAAGGGGGCGATGAGGGGATAGTTCACTGTAGCCTGCTGGGTCATGGGAACCTGGAACCCCCAGGGGCACTTCAAATGAAAATGTGGGAGGTCTAAATCCCCATGGGGAGCTCCAAGGCAGGCATGGACTTGGGAGCAAGAACTGCAGAAACCCTCAGCCCCAGACTCCTCCCTTCCTGACCCCCTTACTGTCCCCTGAGATTCTGTCCCCTCACTGTGTGTCGTGGCCGTTTTCTTGGAGCAgggcactgaggctcagaggagccaGCCATGGAGGCACTCGGAAGTCCACCCAACTTGGCTGAACTTCAAGATTCAAGTCCGCAGTTTGGAGCCACGTTTCATGATTACGGGCTGAGCTGAGCAAACTCATGGAAGACAAATTCCCCAATCTCTCAAAGTGCAATTCCCTTTCCTTTCAGTGGGTCATGAGCAACTGCAGACACGCGCTCTCTTCAGAGGAATGGTTTATTTTGAAACTGGTTCCTGAAATGGGAAACCCAAAGGTTAATGATGGCCCTGCTGGCTGTTTATAGCCTCCCTCTGCCAATGTAACCATCCCTAATAATAGCTCAAGGATCATGGGACTTTTCCAGCATCAAAGGCCACTGGTCAACAGCATAGGTAAAAAAGGGAGCATTCGCTTCTCTGTTGATCCAAATGGCCTCATGGATTTTAAGAGAGGAAAGACACTGTG
>XLOC_000504.TCONS_00001232
GCTGCTGACTTTAGAGGGGTATTTGAATCTGTGAACTTTTGGCTTAAAAGTAAGAGTTCAACTCTCCTCTGGTTCTCTCTGGTGTTGCAATGTTGGCCAAAGGTGGCTGCTGTACTGTGCGTACAACCGGAAACCCCAAATTGGGTTTGCATCTCTCTGACCGAGCGAGGTGCCTTCCCCAGCCTCACCTCCAGATGTTCCATGGGGGTTTGAAGTGTGGAGGAAGAGTTAACGGAGCTTGGTGTCTCTCTTATTGAGAGGGACATGGGCAGAAGAACCATGAATGGAGGGAGGCCAACATACTCCGATCTCAGCTGTCATTTTGAATTTGATCTCCTCTGTGCCAGAAATCAGATttattgctggtgagaatggtGACTCATGCTCTTTTGATGCCAACCAACTAATTTATCCTGCTGTGGTTTGAATCACTGAAACTTGTAACCGAGTCATGAAGGATAGCAAACTGTATCAATAAAAGGGAAGAGTCTCATCTAAGAGTTCCCTGTCTTGAGtgtattctcttttttattattattaaattgatCTGGTACCTTTGGCAGCTCATTTCCTCTCTCTGAGCCACATTATCCCTATCTGCTAAATGAGAGGGTTAAAGTGGGTGACTTTGGGGGATTATCTATTTTAAGGAGCTCCTTTGTT
>XLOC_000505.TCONS_00001233
ttctgaggacCCACTATGACCAGATCTTAGGCTAGACCCTAAGGATATCAACAGTTAATAAGTGCAGATTCTCAATCTCCTGGATCTTAAAGTATAATGGAATGATTGACACTTGAACAGGAAAATTACAGTACAGCGTGgctgaagaattgctttCTGGAGGATCCAGTGCTTCTCTAgtgcatggaagaattgatgcttttgaactatggtattggagaagactcttgagagtcccttgcactgcaaggagatcaaaccagcccatcctaaaggaaatcagtcctgaatattcattggaaggactgatgctgaagctgaagctccatactttggccacctgatgcaatgaactgactcactggaaaagcccctgatgctgggaaagattgaaggtgggaggagaagggtgtgacagaaGATTAaacggttgggtggcatcactgacttgttggacatgagtctgagcaagctccaggagatggtgaaggagagggaagcctggcatgctgcagtccatgggttcgcaaaaagtcggacacgactgagcaactgaactgaactgaggctcatTTTGGACAAAAACTTCAGACAGAGTGTTGAGTAAGAGCAGGGTCAGTTTAGCAAATTGCCCTTGTATATAGACAGAGAATTGTAGTAACCTCCAAGAGACCCATGTTCTACATCCAGCTTGGCCCCAAGTCactttgtgaccttgagcaagcctCATTCTccttccaagcctcagtttccccatactTAAAACAAGTTGATTGAACTAAATAATCCCTAAGGTAGCTCTAGCTCTGGTATTCCCTAGCAGAATATTACCCAACCTTTTAATTCCTAAGGGAATCTTGCTTAGAAACTAGGAGAATTATCTTTGCACAGGAAGTCAGAGAATGCTTGCAGaatcataaaacaaatattaggaaaaaaacataagAATATTGTGTTGTTCTGTGCTTTTGGCTCATATTTTCTAAAGTCCATGTCAAATATTTGCAGCACaaccacattttattttcaaatatagagAGGAAGCAGGGGAAGTAGGAGTAACAGTTGCTATGAAAATTAACCATGCTCTATCAAAATATGATTGCATTTGGTAGGCCATGTATCCTCAGCTTCCTGAACATACATTCTGCCTTCACAGATCATATCTGCTAGAGATCACAGACATAGAGATAAATAACTCAAATACATACAAAGTATGACATATAAAACCAATATAAAGAATCTTAGAAAGGAGAAAGATCACACTGATTTGGGGGATCAGGAAAGTTCATGGAGAAGTTAGCATTTGATGTtggtttggagaaagaaatggtcgTAAGAATCAAGAGGAGGCCAATCAGTGAGAACACTGTGAACAAAGGCAGAGGCAGGGAAACCATATGAGTCTGGTGGCTAGCACATGGGTAGTTTGCTTGGCTTAAGGCAAAAAGCTATGAAATGAAGTAGTGGGAAAGAGAACTAATTAAATTTATGTGTTATATTTCCCTCGTTAGTACACACCTTTTTTATGGCAAAAATCCTTGTTTACTTTTGTCATCCTATCAAAAATGACACATAATCATCT
>XLOC_000507.TCONS_00001235
CGCGAGCTGAAAGGAACACAGAACGTCCAGTCCTGCGGAGAGAGCATTTGTGTCCTGTGGTTCAGAGGGTCTCTCCAGATACCCTTGAGGCTAGGCTTGCTGTCAGGAGCCCCTCTGAATCTTctcttgcctgtcactccagggaTGCGATGCTGGGACCCAGCTCCTGTCCCTCTCTCACCCAGGATGGCATTGGATCTTCGGAGGCGAGGAGGGAAATTCACTGTACTGGCAAAGAAACTTCAAAATCGCAGCCGATTCCTGAAAAACTCTGAAAACTGCCTACAGGGGAGAAAATCTGCAAGCTGTGGTGGCCGGCACACACTCGGAGTGGGAGGATTTGTGACCACATAAGCCCATGGGGCAGCATGTGGCACCAgatctccaggaaagaatcctgggcCCCTCCACCACTTCATCGTGTTTAGGGCAGGGAGGCGAGTTTGAAGAGGACAGAATTTGGATTTATCACTGCCAAACACTGGGAAGATGACATGGCCTGctgtctgctaagttgcttcatttgtgtctgactctctgctaccccacggactgtatcccaccaggctcctctgtccacgggattctccaggcgagaatattggagtgggttgccaggccctcccccaggggatcctTCCATTCCAAGATGACACTGAATAAAGAATAAATCAGACATGAGTCCTGGTCTGTGGATGCTTATGTTTTGGTAAATGAGAATTGACCAGTGTTTTTCAAGTCTGAAAAAGAGCAGACATTGGCAGAGTAAAGGTAACTCAAGCTCAGGGAATGACCAACAAAACATTCAGAGGTGACCAGTAAGGTAAGCCTGGTGCTGAAGGGGCAGGGGCTTCCCCTTAAAGAGGAACTGCAG
>XLOC_000512.TCONS_00001255
AGGTGGACGCCCGGAGCGGTTGAGACCCCCGGACACCAGTGGAAGAAGGATCTCTGAGGCTCAGGTCCACAGTGGCCCCAGCTGCCTTTTGCAGCGCCATCACGGGCTTCAGGAACAGTAGAGGTGGTTCGGGTTAGTTGTTCCCAGACCTGGCAGTGCCTCTAGTCGAGGGGCTGACAGGCCCGGCCCTAATCTCCTAGTCTCGAGGTCTGTGTTCCCCTCATCCTGGAGAAGCAGAAGTGAAGACTCCAGAAAGAGCCGATGCTGGCCATGGGCCTTTGAAGAATGTACAAAATGTGGAAATGCCACATCACTGAAGGCAACAATGCTTGGCTGCTTGCCTAAGGAGAGAAGCAGTAAAATTTCCATTCATATCTGAAAGACATTTTCCCTGGTGTAGTATTCTGGATTAACAGtatttttccttcagtgtttTAGTTATGTACCAAACAAAGATGTGCAAAAATGGAAAGAGGACATGCTAAGGAAAAGGATTCAGAAAATTGTACAGTGATGCCTTGAACTTTGTACGAGCCAGTGGAGTATGAATTACACAGACAAGAGTGATCAAATATCtgatggaaacttcctgatgcaGATAACCTGGTAATGATGGTAATGTGGGAAAAACAACTTGCAGGAAGATTACTACTTCTGTGTCAAATATTTTCTGCACAAAATACTTGAATATTTTCAGTTTCAAAATTGAAGATTACTAAGAAGCTTCTTgccatacaggaaaaaaaataatggggAAAAGTTTTACCAGTCCTATTTATGATAAAGTGAGAATAAAACCAATGAATGGTATGTA
>XLOC_000514.TCONS_00001258
tggattctttaccagctgaaccacaagggaagcccaagaatattggagtgggtagcctatctcttctccagcggatcttcctgacccaggaactgaatgggatctcctgcattgcaagcagatacttcaccaactgaactaccagggaagcccaagagttcaACAATCTGTTACCTCAGTAACAGCTCAGGACGACAGTGAGAGGAGTGTCCCAAGGATATCTTGAGTGATTATTGCAAAGCCAGGATTTACAGCAAGGAAGAACTTCATCAAGATACCGGGAGAAGCAGAGATAAGACTCATGACCGTATCAGTGGAGCCCATGGATTTAAAAACTCAAGATGTGGGCTcagtcccagggtcaggaagatcccctgtagagggaaatggcaacccactccagtattcttgcctaaaaatcctgtggatagtggagcctggtgggttacactccatggggtcacaaaagaatcagacatgatttaacgactcaacaacaacagcatgctCTATCCCTGTAATTTTTGGTTACTTTACCAATAAATTCCTATTTTTGGTCACACTGGTTGGAATTGGGTTGTAACTGACAGTTttgacaataaaacaaaaaaggaagaaaaaaacaagtactGTTAACCACTGCTAATTACACAACTGAGAAAGAactattttttagtatttttgtgGGTTTTGCCTTCAGTGTTTGTCTATGCATATTTATAATCATACACCACAATCTATGTATTTTTTGACATGTCATTGGTCATGggtataaaatatctcattatgCATCCAAACTATAATGTTAACCATTCTTCCATTATTGAACACTTAGCTCGTTTCCAATATTTCTCCTTAATGAGTAATACTACAATAAATATCTTTGCACCTAGaggattttgg
>XLOC_000516.TCONS_00001260
CTTGGGCAGCGGGGGATCTTCCATGTTGTCCTCGCCATGACTGGGAAGGAATCTGCGCAACCTTTCAAGGGTTTCTGAATGCAGGTGGAGGATGTAAGGATTGGTTTGCCAAGATCCCACTCCCATCACCTTGGTCTGCAGAACTCCCCTGAGAAATCCAGCTGCAGAGTTCCTTTGCTCTGCTCTGCTTCCTCTCCAACTTCACAGCTGGCTGGCCTAACCATCCTTCTTCCCTGAAGTTTACAAAGCAGCAATCAGAAGGTGGAGGGGGAAGGACTCACCTCCAAGGGTTAAGTAGGAAGGAGTGAAAGGATCAGGGACACAGCCAGGAaggggctggagaattccagacaTGGCAAGTCAGATGGTCTTCTAAACCGTGGTTGGAACAGTCATGTCAGGAAGAGCACTGACTGCTGGTGTTGCTTCCTAGCTTCATGCACACTGGCTGTGGGGACCAAAGGAGGCCATGTCTGTCAAGCACCAGGGCCAGCCTTTAATGGCAGTGCCTTTCTGAACCCTATGGCCCAATGGTCTCGGCCAATACATCCTCCCTGCTGTGTATACATTGCTCCTCTGTGCCTGTGCACAGAtgtccttctctttcctctccactTGGAGAAAATGCTTACTCCAGAAGACCCAGCTCACCCCTTCCCTGACTGCATCAGGAAGAGGAAGTAGCAAGGTTCTGTGCCCCCACAGTATTTGTCACACCATGTCACGATGATCTGTTTCCACATCCATCTCCCCCAACCAGACTGAGAGTTTCTCACTCGTCCTCATCCCTCCCTGGTCTCTCCTGGTTGCCAGCTCCTTTCTTAGGATGGGGGTACCCAGGAAATAGGCATTGAATTAAATGCATGAATACAtacgtaaataaataaatattcttatggTCAAAATGGAACAATGTGGG
>XLOC_000554.TCONS_00001340
CAGGCAACTTTGAAGGTAGGCGGAAACTGTCCATGAGGGGATGGGAACCTAGTCTCCCCCTAGCGCGGAGGCCAGCCTGGCGTGGGTGATCACACAGTGCTAGTTTGGAAGAATTTGTTCAAAGCAAGGAACTTCTGCCCACAGTCATCCCTTCCATCTCTCCACTTCTACCCTTGGGCCTAAGACTTCACTGCCTCAGCTGTTGAGGAGTAGACTTCTCTTGACATCATTAATGTGCCCAAGATGCCCTGTTTGCACATATTTGTGTGCCTTCCAATTAAAATGATTCATTAAACCTCT
>XLOC_000563.TCONS_00001366
CGGTGGGCGGGGCAAACGGAGCTGGCGGTACCGTACGCAAGCGCCGCTCAGAGTCCATGCCGAGACGCACTCTCTGCGCTTGCGCGACTCTTTTTCCACGAAAGAATTAGCCACATGTGCGGTTCTCAGACTTCTGGGAGGTGGAGATCCTGCAGGCGGCGAGGGCGGGGTGCAGGGAAGCTCGCGGTTTATCAGGCCATGAAGGGAACCTCCCGAGAAGGGCGGTCGATAAAGCACTTTGGCCTTACTAGATTCTACATGTTCCCCAGAAACGCGTCAGCCGCTGCGTGCTTGTCCATTTTGGAGCCCGCTGAGAGCATTGCTGACTCACGCTGGTGCCTGAGTTCTCAGAAGCCTCTGGCGCCTTTTTGTGCAGTCGCGGATTTTGTTCGGTTTTCAGGCCCTACGGGCTGCTTGTCTTGATCAGGTAGCCAGCCCGCCCGCGACCTCTCACACTTGACGGCTCAACAGACTTAAGCGAATAACGCCCTTTGGGTCTTCCATCACCCCCGGGCACTACCTCACTGACCGCCAGTGGGCAAGAAAACCAGATCGACAAGGAAAGTGGAATTCTAACGGCAACTACAGAACTATCTGGTTTCTTCAACAACACTGCAAAAGCTGAGGGAGAACCTGTGGCTTTTAAGATTTAAGAAGCATCCACCAATCAAGGAACCTTGTTTGGATCCAGATGTAAGTTGTGACAGTTTTTTTGTAGGACACTTAAGCATGAACACAGATTGGATGTGACATTAAAGAGCTAATCACAAGTTGAACCACTA
>XLOC_000576.TCONS_00001416
TGAGGCccacccctctcccttctctggtAAGAGAGGTGACTCATCTCTGCAGCTCTTTTGGACGCAGAGATCTGACTCTCTCCAGCTCTATAGTTACCAAGAAGGGTTGTCCCACTCCAGCCGAGACAGCCATAGACCCCACTAGGCCAGTTAAACCTTAGGGTCAAACATAATAGCATTAGGATTTAACCAGGTAGACATAGttggaaaattttccattttgagATCTGGGAAAAGAGTTGAAGTCAATGGGGTGCCAGAAACTGTTACCTAGGTGGCCTTGGATCCTGTTTGTGACCAAGCTTGCCACAGCACACGCAGccTACCGTATGGCTTGCagtatcttagctccctgaccaggatggaacccaggccgctgcagtagaagcacagattcttaaccactgcactgctagggaagtccttaCAACTGTTCTCATGGTTACAACTATACTGTGTGTGCACGTGTTCCAATACAATTACCTACAAAGCAGATGATGCATCAGATTTTGTTGGGGGACAGCTGGCTGACTCTGGGTATAGAGAGTCCAATGGCTGGCCTGCCCTGGTGCAGAACAAGGGGTAGCCATTGATAATGTCACAatttagaatgaaaaatgaagatgTTCTGCTCCAGGATTCAGAGGTTAATTGGTCACATTTCTCCTTAGAGGAAACTCATCATCTATGACGGATAGGGTGCTGGGGGATAAGTTGGCACGAGATGAGATCTAAACAGACTGCCTTTTGTTTAAATCTGTTTAAACCCCAGTTAGTCTGGGGTTCTCTGGGTCCATGTTTATATCTAAAACAGTGGTATGAATTCTGTTAGAGAGGAAAGCTAAGACCTTATCTGGAAGTGAAATTCCAGGAAGCCCCAGAAAAGATGGGTGATTTTTGTTCTCTGTGACCCTGCCTTCCACCGTAATTTTGGAAGTATATGTGGGCCCTGCCTCTGGGGGCAGATTGTGTGCAGGCCAGAGCCAAGGATTTgacaaaaaaacttttttaaactgTCACTTTGAATGATTGCTTTACATTCTATCACATgatcaaaatataatttatttatcccTTTTCATTATGCTGAGTATTTAAGTTGCTTCTAGTTTTCTGTTAAAGTACTAaaaagcagtggtccccaacctttttggcaccagggaccagtttcacagaagacagtttttccacggacCAGGTCAGGGGGCTGGTTTTGGGGTGATTCAAGCTcattacacttattgtgcactttatttctattattgttattacatcagctccaccccAGATCATGAGGCATTAGACCCCAGAGATTGGGGACCCCTGCAATAAAAAACATGTTGTCACATAAATCATTCTCTTAAATTTGACCTGTTTTATGAGTATTAGATGGGAAGAAAGCTATTTTAACATTTTGGTGTGTTCCCTTCTAGTCTttttattcagcatttaaaaattattagaatcactctgtatgtataattttattccgccttttttatatttcttagtaATATATCATGACTATTCTCATGGTTATGGTTTGTTTATAGATATGATTAGGTCAGCATCTGAAAGCCTAAGGCCCttgaaacaaagtgaaagtgttagtcactcagtcgtgtccaactgtttgtaaccctacagactgaagcccaccaggctcttctgtccatgggattctccaggcaagaatactagaatgggttactatgcccttctccaggggatctttccaacccagggatcaaaccctcatctcttatgtctcctgcattggcaggtaggttctttaccactagcgccacctcggaagcccttaATGAATGGTAGTCCTTCTCTATTCTGTTTTTCTGTCACTTGACTGAACTGGGCCTGGAGTTGCCATCTCAGATAAGGCACTGCAATCATCATTCTCATAACTGGGGTATGATTCTTTTGTAGGGGAAGGAAGCCACAATCTCTCCAGGCCTTTTGATGTTTTGTTTCTTATTACGATATGctggatcttcgatcttcattgcggcacgcaggat
>XLOC_000615.TCONS_00001530
GAGATCAGCTGGGGCTGTGTTCCAACTGGTTCTTGTACAAAAAGTTTCATATTAAAGTAGAGTGACTTCTTCAGAGCTTGTTGACAGAGACCCATACTCTTGGCTTCTCAGAAGAAACGTAACATTGAGGATTCCTAAACTTCTCTTTGGACATGGATTTGCCATCAGCGAAGATTCAGGTGTTACTGGGTTGTAGAGAATTTAAACTCAGCAGGGATCTCATGATGGTGGGGGAGAGCACAGACTTAGAATGTTAAAACCAGGTGTTGCTGCCCAGAGGACCGTactacagaaaggaaagagggggcTTTACCAGTCAGGGGCTGGGAATTGCTCATCCCAGTTTTTTAAAACACATCAAAGTGACAAGCTTTCTTTCATATTCAGTCTACCCTTCAAGCTTTGCCTTGTGGTCAGCTGGGGAGAAGAGGCTTCATAACACTCAGTTTGGATATAAATGCTGGCTCACCTTCTGGAGCAGAACCTCTTAaggttcctggagaaggaagacatTGACACTTGTAAGAAGCTTTGTCCTCTCGGGTATAGGGAAGCAGCCCCTTGGTGGCTTTGAAGGAGATGTGACAGAGGCCAGTGGAGAAGTTTAAGTCCAGTGTTTTGAAGCAAAGACTCTGAAGGAGCTGTGGAAGTCTTTCCTGCCTCATTTTTAGCACTTCATACAAGGCCTCACAGAAGAAGATGAAAGAGATTCATTGCAACTGCAGTTCTGTGAGGAGAGGCATCTGAATGCTGGTCTTGGGGAGAAT
>XLOC_000616.TCONS_00001531
AAGAACACAGGTGCTGAGTGAGTCCATGCCCACAAACCTGGGAGCATCATGGAtcaagctgggctggatgaaaatAGGCACCGAGATGACCTACAAGAGTTATAAAGAGGTGGTCAGAACTGGGTCAGTCAAGGACGTGTTGAAAGTGTTCCATCACTTCTGTGTCTTGGAGTAATACTATATTGTGTGCAGACCCAAAAAGACTTGGGTAAGGAGGGAAATAGCAAGAGGAtagatgagaaagaaagaggattAGAAGGACTCAAAgTGGAGCACCTACTTTGTACAAATAACTAGAGAAATAGAAAGTGCTGCCCAGAAGTAATAAAG
>XLOC_000652.TCONS_00001626
AAGGATGAGAAAGGATGTTATGGGAATTCTAAAGAGTAAagtaTCTGTCATGTGTGCAATGAGTGAAGAATATGCTGTAGCCATAAAGCCCTGCAAATAAATGGGAACATCAGGCATGACCAAACTGTTTAGGTCTGGATCAACTACAGATCTAAAGTTTGGTTCTAAGTTGTCACCAAAGCTATGGCCTTCATAAGCaacctcatttctttttcagttgttttgaaATTGTGCTGAGTTAGTTTTGTAGGCaattagcaatttaaaaaaataatcaagatatataactttttttttaattttgtaggtGTCTTTACTATATAACATTCCTGTGGTTTTCAGTATGTGAGTCCAAGAAACAGATGAGATAGCTTCAGCACATATGATTTGTCTGAGCAAATCATTCCTGAATTTTAGTTAAATGATAAATAAACCAGGGTTTTAAACAATGTAGCATCCAGTGGTATTGATGTACCACATTTAAGTTGAATTGCTCTGCATTAATTTCAAACTTAATATCATAGAATAAGTAGATTATGGATTGGAATTGTCAAAATTTCAGCCTGGGTGTGGCAAGTACAGATCCTTAAACAAAAATCATGTTATCAAAAGTGCCAGTTATCTTAGTAATCGTGTGCAGCCCACCTGTGTTACCTCAGTCATTCTGTTCTTTGCCAAATTTCTGGCAGACTTAGTATAATCTGTATTATGGTCATTTTAGTACTTTGTTGTGGTTAACAGAGGCGTTAAACTGTTGTGTGACTGTTAGCAAGTCATATTGTAAAGAAGGCCCAAAGGACAGTGGCAGAGGGTGTTGGTAAAAGCTGTAGCTTTTTATTTGAGCCCTTTGTAATCAGCATAAAAATAGGAAGtttctgtttgcatttttaacttttgttttctctatttaaagGAGTGACATGCTTTACAGGATACTATGCAGTACTTTTTATCGATTATGTTGAATAGTTGATATTTGTAGTAATCACTCCTTTCTAGACATTTTTAAGTAGACTTTTTTTGACATCAGAGTATTTGTTAAACAAAAACTGGAAATTCTTAAATTATTTGGAATGCTTGTTAAATTTATGTATGTTTTTTCTAACATGAAAGTGAATCATAGAAGAAAAGTTACTTTATATGATTATTATTTAACTTAAGTATGTATTTATCTGATTGTCATGTGACTTAATTCACTTAACTGGTATGAAATATAGCTAGGAAAGATTTCTATAAACTgaattacttttaaaagtattttaggTGATTCTGTTACATTTCTGTTCAGTCTTTTGGATCATATATCTCTCTATTTCCAGAATTCTAGGCATTATATCACAGGGTTTGTGAGGACTCAGTAACAGCCATTATATTGCAGTGAAACTTAGAACAAAATCACCATTTCAGTAATACTTTCATTCTCTAAGACTGATTCTAAGACCTCTCCCATCATACATTGACTTCTAAAAGGCCTTTGTACCCTATCACCTAGAGGAAAATCTGCATGATGCTATAATCGGTCTACTCAGTGATTGGAAATAGCATTAGGAACAGAAGATCCCAGTTTTAGTTACTTAATTTGCCCACGTTTTAAATCTTGTATTGGCCTCAGCAAAACCACTTGGAGAAGAAGCAAGATGCTTTAAGGAAATGCAAGAGGAATTCTAAAGCACAAGAAATATTGATGTTGTAGTTAATCATTTTTTAGTATAACATTTTAGCTTTTGCCCATCTAAAGCACAATTAGTAATTAGGCTAAATTCTTTCATTTCCGGAATTCCATTTAGGTATCACTGCTCtagtttttttaatactctgtagTATGTATCTTACTTGTGACTGGTTGGCATCGTTACCTGCAGGAATTCCAGAAAGTTACCAATCTGTGCTTCTTGCTGGCCATTCATATGACTCCAGTTAACTACACTAGTATTCTGGTTTAGTATTAATTCTGGATTAGCATGCCCTTGTTCTTCCTAATTTATCAAACttgacataaatatattttcaattgcAAGATAAAGTATTTCAATTGCaaagtatatataaattatgataATGCACCTATACTTCATATATTGAATGGCAAAAGCTACTTATGCATAAGTATTTCAAGTATTATAATAAAGTGTAAATTCTCTTCTGACATATAATTATAGATTTTAAAGATATGGGACTGTTTATTTTCATGTAAGTCAATACTTGTTTCTGTTGAACaatatatttcatttagaaaagctttataaattgtattaaaaggaagcaggaaacattttttaatagaacagaaaagacttcattcttttttgacATCAGAAATGTTAAAAGTTGATTCCTAGTATTTGTTGTACTTTTTTGTAGTAAATGTTAAATGTCACAGTTACCACGTGTAGAATGTAGACTGTCATCTTGATAGATTATACAGTGATATACCTTTTTGTCTGCAGGCATTTCACCAATTTATATACAGTATTATACTAACAAGTggaatatttgtttctttctagaacaacatattttatttctactgtGAAGACTTTGTTATATCTTATTTGCTACAAAGTTATATACCCTCTGAAACAGATCAAATTATTGCTACTTTGACTTAGCATTTGCATCATAGACATGATGTTTCTTTCATGTTCCCTTCCAAGGGCTGTCAAGTCACTTGAAATTGTTGCTAACTGAccaacttcacattcacttttcactttcatgcactggagaaggaaatggtaacccactccagtgttcttgcctggagaatcccagggacgggggagcctggtgggctgctgtctctggggtcgcacagagtcggacatgactgaagcgacttagcagcagcagcagcaagctcttgAATCCATTTCCATTTATGGTACAAAATTCTGTATGGATTCTTTATAACTATTACCAAAACTCTCCTGCAGCCAGAGCATGAAATCTTTAATAGGAGATGCTGCAATAAAATGTTTAGGCTATAAAATTTGGGGATACAGTTTTTCATTAATAGCAcaacatgtgtgcatatgtgcacatAGCTTTGGATGTTTGTTCTCTTTACAAAGTCCTTCCAACTCTTAAAAGTACTGTAGTCTGGTAGTGCCTCAAATGttggtaactttttttttatttacaactTTTCCAGAAtttggttttgtattttaaagtttctcaATTAGATTATTTCTAGTTGCAATTTGAATGCATTGTTCTCAGGGCTGTTTGTGCTAAGAGCTGaagtttccttattttaaagcTAACTGCCTGAAAGAATATTGTAAAATTTTCCCACATTGTAATACAAtgatacatacaaataaaaatctgTAATATCAACACACTTAAACTATAtgctaaatattcaaaaaaaaattggaatattgCTAACATGTATACTGGAATCTTggcatatttttttcattttagaaaagaatttgGTGGTCTTATCTTAGAACCTTATCCTTAATGATACACCTGAAAGCATTCCTTTGGCATGGACCCCAAAGATAGCTTTGGAGCCAAACTTGGATATGATTTTCAAAACATGTCTAGggagaaaagaattaaaattcataACACTTTTGGGGGCACATTAAAGTGTTTACAGATTGAATTCTGTATATGAACTAGTAacatttattataagaaaatatgACTCTTAAGCAGTATATGTACAAACTATAAGCATATATCCATAAACAGCATAATATTAATTGGTCAACAGTTTAAACTTTTCTGATATCTAGGCATGATATTTCATAGTTTTCAAGCCTTTTTTCCTCCCAGCATTTGGACAAGTAATAGGTAACAAAGACTTAAGAAAATTTCATTGTGAAAAAccttaaaattgagaaaattcaatccattaactttattaaattttctttctctgaattggGCATATGGTATTATTTGATTTTAGCAGGGAACATTTGGATTTAGCTTACAGAACACAGATGTTCTATGGGAACATGACTTGAAGttctatataatttaatattttttcattaaatgacCATCTGAGCATCAACATAACTACCACGTGAGGTCAAGTGCCTGAAAAGTGCTGTATATATCTATACACATTTTCCTTACATGAAAGATGCATCTTATAGCAATGCATATCAGGCTTTCACCTGCTAAAAAACATTCTTGTTGCCCAACCTTACCATCCACCACTATTCTGACTCCTTATTACAAGTTGCAACCTATTTTACAATTAAAAGAGAGGTTCCTTTATTTATATAAAGTCCCTAAAACTATGTCTTGATATTGGTAGACTTAAGTTTATCATAGTTCAAGATTGCACTTTTTTAAAACTCTGGATATAAACTTGATTCAGTGGTGACTATACAGCTTGTCATAAGTCACGGTTGTGATTTTTCTTGAGAGGAATCCTTTATGTGGTTAATATCTACTATAAATAAGCACTCTTGTGCTTGTTATAAAGAATAATGCAAATTCCTAGCTctgtactgtttctgtccttctcTTCAAAAAGGAAATAGTTGAAATGGCATTGTCTAATCCAATGGCACTTTATtagtaatacattttatttgtcaTAGGTATAAGAGAACTCTTACCTGCAGAGACTTATATGTTTTAgctaaaactttaaaattgtaagatatgTAGTATGGGTATTATTATAATTgtgtattttacatttcaaaaatggGTAAAATTCATATAGTAAGCCTTTGACTATGTTAAAATAATTGTGAAATCCTTTAAAATGTGGAACGTAAACTAATCAATTATAACTTTTTGTTACA
>XLOC_000655.TCONS_00001629
cagCAGAATGCAAGCCAGCTACGGACAGAGATATTTTCTTCTTCACTGTTGTATCCTCAAGCTTAGGGCAGCTCCTAGAACATAGTGGAGTATCCATTAGAGGACTGTCTGATAGCAAATggatttaacagatgagaaaactgacactCAGATGGAGGAAGTGACTTACAGAAGTCAAGGAAGCTCCCAAATATTCTACAACACACATGACGCTCTTCCCTAACAAAGCCATGATGTCAATGGTGCCGAGGGCAAGAACAGTCTGCAGCTAGAGATTTCATCTCTTTGAGCACTGCTGAAAGGATCTGTTGGATTCTGATCTGAAATCAGGA
>XLOC_000685.TCONS_00001748
ATTCCTGGGTAGAGTGCAGACCTTCTCCTCAGCTACCTTCAGATGTTTAAATGTCACAAGATTTTAGCTCTGTTCATATCCTTGAGTGACTGCCATTTGTCTAACCTTTTCAGATGAAGGACCCCAGACAAGAGAGTTACCTTGTCAAAATTCAGTTCTCTGCATGCTTTTTAAGACATTTAATCTAAGaaacatcctgaccaagggctacaggaaggaaaaaatgaacacATCCCCAGTGAAGTTTGGCAGAACCAGGACTTTACCTCCACCTACTTAGTATAAAAGAAACTTACATTATAATTTGGGAAAGATGGTGCTTTGGGACAGTAGTCCACCACCTTCTTGGtcagctggctttccaaataaagtcactataTCCTTGTCCCAACACCTTCCTTGTTTCTCA
>XLOC_000696.TCONS_00001781
CCCTTCTGCCCTGCCCCCTTTCTCCCACGAGGCTTGTGAACAAATCCGAACAAATCCGAGGCAGTAGGCTCCCAGGTGAAACCAAGCAACTCTGGGACTTGAATGCACTTGTCTTTTAGTCAAAATTGCTCCTCTCGAGTCAGGACTTACTGAAGCTCAGGTTCCCTGTTCGCAGAAAgagttcagtgagagacaaagtgatagggaAGAAGTGGATTTATTAAAAGAGATATATAGTCCACAGACACAGCGTGCTCCGTCTCAAGGCCCCAGGGTCTGGGATCATCTTGGAAAGTGAGAGCGGCCCTGGGAGAAACAGACTGCAAAGACAGAACCCAGACCGTCTCAAAAGCAGAGAAAGATGCTACCAAAGCCCCACCCTTGTTGCCCTATTTCACACGCCATGGCCCCCACAGATAAGCTGTTTGAGATGCAACAGCGCCATCAGCAGGTGGGCTAAATCGGCTGAACCCTCATcacagagtgctgctgctgctgcacctGGATGCAGAACACAGCGCTATcatcaacaaaaacaaggaaGAGCTGTTCCGCCAGAGAGTGATGGAGAGAACTGGAGCCCTAGATGGGACAGCCGAGCTTCACCATCTAGTTAAATACCCTCAGGCAAGTGAACCAAGCTCTCTTGGTTTCAGCAGTACACAGCAATGCCTGAGAAAGTATCTGGCACTGTCTTTGCTCAGTGGTTGTTTGCTCCCTGTGTTTTTCTCTCCAGATCATTACAAAGTCACCCTTACTGCCAGCTTGTACCTGTGGTATCTTCCAGAACTTTCTGCCTTAACTACACTTGACCTCTTGCCTGATCACACAGATAAAGGCCATTTGATTCTTCCTTAGTACTTCTCAGAAACACAAACTTCTTACCTGCCTGAATTCCTGCTGGAAGGGACCTGGTCGTCTAGTCTGTGATTATAGTTTATGaaggcaaagaaacagaacaGGGGTGAGTCATTTTGCCTCCATTTCAGGAGGCAGCCTGGAGTATAGTCTTTATGGTCAAGCCTACTTGACTAAGATTTCTTTCTCCTGTTCTTTTACTCAAAGTCTGGTTTGACATCCTGATTCTTCTCTAAAGTCTGATGAATTACACCAAAGGAATGACCTCTGCAATCCTTCCTTTCTGGCTCAAAGAGGGGCTGTTTCTATAACCTGTATGATGATTAGTAAGTGCACTAGGGGCTgcctttctttcatttcatgtAATTTAGGATTTTGATATGTGGATTCTGCTTACGGGGAGGCCATATATAGCTTTGAAAAACAC
>XLOC_000720.TCONS_00001854
tccaactgtgctgcggttcatggggtggcaaagagtcggacatgactgagcgactgaagtgaactaggAGTTCAAATGTTTTGTCATCTGTTCAGCAATAAATTGTATACTAAATTCTTTTTAGCCATGAGAATATGATTGAACAAAATTTCCAATGAGACAAGTTAGGCCTTGAAGAAATAAACATCTACTTTCAAATATTCAAAGTCAAGCTCTACAATGAACCCTTTGATGATTGTAAACGTGTACTCTTGTGGCCTGTTCATTACTGATAAGAGCTTCACCCAAAAATGTACTGTGTGCcaaatatgttaatatttatcatatgaatatattgatttttaattgagatataactgaaaTACATTAGTTCCAGGTATCCAAcaaaatgattcaatatttgtttatattgtaaaataaaggcaataagtctagttaacatccatcaccacacataaatacaatttttttttcttatgatgagtgCTTTTAAGATATGCTCTCTtagtttctttcaaaataaacagTACAGTATTATTCACTATAGTCACAGTGCTGAAACACTACATCCACAGGACTTattttcatgaatatattttaaaacacaaaaagaataaagcttTAACAGTACTCATTTAATACTTTTAATGAATTTGATGCTCAAAATTATTGTACTGACAGTTCTTTAACCTTAGCATCCAACATCTAGCCTATAACAAATATCAATGAAATCAGACTGAAAATTGATAATTGCCTTATacactttaaaaactttttaaagaacttgcttttttaatgaaattattacTTATTTCTGAGATTTCCATAGATTCTAATGAAGCGTCTAACATTTGTTTTGATAAGTGATTGGCAGCAGTGATTTCATTCTATCTTTATAGAGATGAAGTTCATGTTTCTGTACCTATAATTTTAGGTAACTATGGAATTTATAAGACTCAAGTTAGAGTAAttttcctgtcatttttttttttttacatctctaGTAATAGGATATTTTAATGCCATTAAATCAGGAGTTGTGAATCATCTGAAAAGTATTTTCCTATGAACtactgataaaaaaaatcaaacattacTATCAAACATGTGAAAAAGATGAATCATAGTAGCCCTGGTTTGCAAGGGTATAGAGAAACTAGCactcttttttaatttgtatttttggctgtgttgtcttcgttgtagcatgcaggctttctctagttacagaatGCACTCTACAAATAAcccagcatgtgtgatcttagttccccaaccaggggttaaacccacacctcctgcattggaaggcagattcttaaccactggaccatcagggaagtcccacaattaGCACTCTTAAACACTGCTTTAAGATtgaaaaattaatacattatgTTTTAAACACCTTGAAATGTTCAAAACTATTATAGTGGGCACCtgattctcccttcttccttttgttCAGGAATCCAGACTTCATCATCCTCCCCTCTGCACCCTCTACCCATAGGCACACATGAATCAGCCCAACTTCAGGAATGATTAGGTCAATTCTGCTGACCACTTTCCCTTTACCAGTGATTTAAATTAGGAATGGGCCTATGACCCACTTCTGACCAGACTCCAAGGGAAGTCGGCTATAAGCTTCTGAAAAATTCTTCCTTATTAGCACAAATACTTAAGGTTCATCACAGTCTTGCttctaatgtttaaaaatctgaagtatcaaaataaaataaattatcaaagAAGAAGATTGTGCGGCTGTTAAAATGATGATGTAGTTTATTGGTGGTGAATGTCCCAATGGATTCTATTcctttttttatgaaaaaaggcAAGTTACAAATagtattataaatttttaaaatgtattccaaaTAGCattctaagtgtgtgtgtgtgtgtgtgtgtgtgtgtgtgtgtgtgtatacacaccttATTACTATCAATGTATATTCTATTAGGATATTAAAGGTACCTCACAGAATCAGCAGAAGAGCTAAATAACCAAGCTTCAAGAAAACAGGAAACAGGACTGCTTTGAGAACTTTAGGAACTCTAAAAAGCCATAGAAAGTCTCAACCCTTTGAATCTACCACTTAACTCAAAGTTGGTTCCTTTCTCTTTTACAGTCTCTGTCGGTGGCAGGGCAGTGGTGGCTGATAACCATTTTGAAACCAAGAGGAAATGAGACTTTTATTCCCAACCTCCAGTTAGAAAAATTCCAGGAAATGACTGTTTAGCACACCTTGAGTTATACCCCAATCCCTTGATCAAATCACTGAAACCAGGAGGAGTCAGGTACCAGTCTCCTAACCAATTGTGGTTCCCAGGGAGGCCAGGCTATACAGGATGGTACCTCCCTTTCTAATTACACGtctagaagagaagagagagaagaatctgAGAAGGGGCAGTTCTGTCCTAGAAGAAAGGAAGAGTGCCAGGAGTGCAAGGCAAATCAAATAAATGTTCTTACCTACAGAAGGGAGAATCTGAGTTAACtgggagaatattttaaaattaaagtgaatCTTGCTATCCTTCCACATGTAGTAAGTTGAAAGGTGAACATATGTATTCTGAAAGAGCCTTCTGGGAGTTTATGTAGGTACCCTAACCCCGGAGAAGCCCCTCTTACATGAGGGTGTGCTGCTTGTGTAACGAAAGCGAGGATGAAACTAGGCACCACTGGCCCAAAGGTAATAATAGGGAAATAAACAAAAGTGTAGATCCaccaaatgaaattttaaacaaataagctAATATGTAATTTTTTCAGCCGACCCAAGTGGTTTTATGTGTTCAGCTATCTTGGTGTCAATATTTTTGACAAACATTTGAATTATATAAACAtatctgaatgaaaaaaaaaaattccccccaCATGGTCTTTAGAAGGAAGTTGAATTGTGGTGTCCTGTAaagtcagttgttttttttttctttttcaaatatcctTGGACTCTTGAGTCACCATGCAAGAGGTCTCTCCCGTTTGTACGCCATTAAAACCAGGCATCTCTCTCTCCTTGCAAAATAAAGCACTGGCAAGAACGCTTCTAGGAGGAATGATAGTTGCCCAGCATCACGACTCTGTTATTAATCTTTGTGCAGAGTGCACAAAACTTGCGTCCCAAAGCCGCCGTCCTCGCTCTGGTTCCTTCCTGTATAAGCATGTCACACGAACGCACCTGTGTGCCCGAGCCTCAAAATGTAAAGCTTTCCTTGGAAAGCTTCCCCGGAACGACTGCTTATTGATAGAGCAGCTCTGGTTCCCAGTTCGTTTAATACATCCTGTCTGAGCGGGTTTTATTACTGAATGTTACCCAGGTTCCGATAACAAGGAGACGCCGTGTCCTCCCGGGTGAACTCACTCCCTGTCCCAGAAATATAGCGTGACTCTCCTCCCCGCTGCGGTTGTAAAAGTGGAAACCCGGCACCGCCCTCCTGCACCTGCGCTCCCGCCCCGCGGCAGCGGCGACGAGCCTGGCTGGGAGGGCTGCCCGGGGCACGAAGTGCGTGCGGCCGCCGGGCGGCGGGTCACGCAAccccgcggccccgcccccgctGCCTGCGCTCGCCGCTTCCGCGCTAACCCGGGCTTCCTGGCGGGCCCTGCGTCCGCCTCGCGTGCCGGCCCGGCCGCCTAATCCCGTGAGGAATCCCTGATTCCGCCCGGCCCCCGCCGCCAACTTAAGCCCGAGCGGCTAATGCCCTCATTTTAACGCCGAAAAGTACCCAGCTCCGCTGCTGTAAGGCAAAGAGCTCGGGCGGCGGGACGAGGGCGAAGGGGAACGCGGTCAAGGAGTCACGAGTCGGCTCCGCGGACCGTTCTCGGCTTCCTGAGCGGCCCCGACGCTTGCTCGCCGCCTGCCTTGCAACCACAGCGGCCTGGAGGCCTTGCACCCTCCCGGTGTTGTGCCCCGGGAAGAGGGTCCCGCGCCCTCCACCCCTAGTACCCCACCGCAGCCCTTTCTGCCGGGAACTCAGGGCGCACGGGAGTCAAGTGGCGCTGCCAGGCGACTGACCCGGTTGACCGGCGCCTTCCCCACACTAAGGGGGTTGGCAGCTGTGTGTTAGGGGGTGGTGAGAGAAGGGCCCTCCGAGGCTGAAAAGAGCGAAGGCTACCGCCTGGGAGGTCAAGTTATTTGTTGACGTCCGGGGGCCGTCTTCCTGCAGCCGGAGAACGCCGGCGGCGTGGTGACGGGCAGGCTGGGCCTCCGAGCGGCGGTGGGGCGCGTCCGCACGCAGGCTCCGGGGTGGGCGCAGCCCCGGCGCCTCTCACGCTACGCCGCGTGCAGGCGAAGCAGCGCGTGTCGTGACGAGCGGCGATGAGCTCAGGCAGTTACCACAGCGTCGGGCTGGGAAGTGCAGCCTGTCACGCAGCCCGGCCTCGGCTGCGCGCCCGCCCTGCCTCGGCGGCCTGGCCGCACCGCCCCTCACGCCAGCTCCGGCAGAGGGAGCTGAGGGTGAATCAGCCCCTTCTAGGGGACGGGGAGCCAGAGAAGAACATCGTGGAGAATGCAGCTTGCACACTTAGGGGGCTGGATTCCTCGATCAAACCGGTTTGCGAGGCACACACTGATAATGACCTCTGTGAATCACTTGTTCTATACTTTGCCCAGTAGGTAACTGTCTAAAAACCACTGTAACACGGGAACTCAAAGCCACCTTAGGAATAGGAATATAATATGTACATCTTTGTGTACATGTAAAACCTGCTCCTCATCTCAACTTTTAGAAGAAATCTCCTGAGAGGAAAGGAGTCACCATAAAATGTAACAACACAGATTGTCTTACTGAGCTCACCTGATTGTTTGAAgcccaaagaggaaaaggaatgtaCCTGTCTTAGTAATCACCTGCAAAACTACAATTTTGGCAACATGAGCTGGCAACCTAACATAACGTTGCTGTATCTTGGATTATGGAAGTGTCTTTCCACATGTCCAAACCTGCCACAttctcttcctaccttcctcCGTGCTTCATCAACAATGCCTGCTTCTTTCAACTACCTGGATCTTCATGTGCACCACTTAAATACAGCAGCCAGGAGCCAGTGTGGCCACTGAGCATGAAAAATGAAGCCAGTCTGAAcAGTCTGAAGGCAACCTCCAGCAGGAACAAGCAGATGCAAATTTCAGAATGTTAAGTGGCCCTGAATGAATAAGAACTTGGGCTAAGAAGCCAAAGCTATTCCTATACTTGCCACACTCTGGAATGATCCATCTTTCAAATTATTAAGTAAAAGGTAGAGTGACTCACCAACTACCAGGCAGTGAGGGTAAATCAGCCTTGTCATAATTTTACAGACTTCTCCTTCCACTCATGAAAACAAGTTATGTATGGTATTTACGTACATCTGTGTTGCTGGGCATTTTCCAAATGCCTCTTGGAGAACATTAAACAGGAAATTGATGCCACAGGGCAAATATTCATTCTTCCCATCCTCTCTCACAAAAACAAGTACAGATTTGCTGTGTCTAGACTGACTTCCCACAGTGTGCTGTTGCTTATTCAGTTTTacactagaaggaaaaaaaaattctctgtttCAATTTTAAGAATGTTGGAAATGGCTAAAATGCATAAACAAAAAAGCTTCTCTCATGAGAGCACTGAAGTATAGAATTCAGTGctttataaaaatcacaaaattcaaAGGTTAATGATTGTTCTTCATGCCTACTGATGAAAGTCAATTTGTATCACATTAGACACATCAAATTTGGTTTAAACAGCATGTGTTCTAATTTTCAAATGGAAAAGCTTTAAGCAGCTGGTCACTGCAGCTTTTCACATAGGGATGGTATCTCTTTCCAACCTGTTACAGTGGTCTTTGGTTAGTGTCCTCCTCAGGTCCATTTCTCCCTATTTACTTCCTTAGCAGCCCAGAAAATATCTGGAGATTCATTAGGCTCTGGAAAAACTTAATCTTCCAGTCCCAGGAATAGAGAATGTGAGTCAGGTTAAACTATTCAATGCATTCTCTCCCCCAGCCACAGAGATTTATTCAAAGAGGGCATGTGATCTAAGCTCATCCAATCAAAGTGAATCTTGAGgcattttctggggaaaaaagtcattctgtttttcctggtagacaagaacactgaagtaaTTGGCAGTCATATTAGGGTCATAACGGGGATCAGCCttgaaataaagcaaatactGTGGAGGGCAGAATAGAGAAACTGAATTAAACTAGGCCCCAGATGTCACCATTTTACTGCTGGATCAAGCTTGGCTTAAAGTTCTGTCTCTACACCATTTAACAATATAAACCATTAACCTCCCATGTTGTTTGTATTAGCTTGATtcaagttttctgtgattgtttcATAAGTCCCATACCTATCTGttagaaaacatttataaaacaaagggaagaggataaagagaaaatctaatGGGTTACTTTGGAGGTTCATTTTATAACTAAATATAAAAGGCCAAGGTGAGTAAGGAAAAGAAGAGTGATTGCTATTGAGAACAGGATGAGGCAAAAACATGTTTCACAGTGATGAGTAACCACCATAGTAATGTGGGTGGGAGACAAGTCAATCTATGTATCTTCCTGGGCCCAGGCAGGGGTGGGGTTTAGTAGCAGGAAGGATCTACCCTGAGGGTAAGACCCTCCCCATCAGCCCTTGGATTGAACTACTTAGCAACATACTGCTGTTTACAATTTCAAAGTCATTTGACCTCCATCCTCTTAGTTGCTCCTGACCACCTCTATCTGAAGAATTATAGATTTTTGATATGTCCCATTTTATGGattgggaaactgaggtccagagactCTAAGCTATATGTATACTAAGCAAGCAGTAGAGAATGGGCATAGAGCTCAGATCTTCTTAAGCATATATCAACCTTGAAGGCTGTCCTTTTTGCATTATATTTAGTATTTTGGGTCCTCTAGAGTGAGGCTTGGAGGTATTGACAACTGGCTTCATTCCTGCTGTTTCCTCCACTTTTCCCTTTACCAACATTAGCCAGAGTTTATTTTGTCTGGTATAATTTCCTTCAGTAGTGTATCATGCTCTGAAAGTGTCCCCTCTCTACCCCCCATGACCTGACACCATCAGAACTCCAATTTCTTCAGCCCCTTAAGAGAATAAACTGCAAGGAATGGGCTTGCTGAATGAATGCTCACTGAGATGTGAAAGGCTGGTAATAACTTTAACTGTTAATCCTATCTCTGAACTTTATAAAGTACTTTATAAGTAGGTTTTTGGAGAGATTTTGACTTCCATCAGAAGGGGTTAATCTCTCAGTGTGAAATTTCAGGCAGTGTGGCAAATTGGAGGCAGACTATTTGGGGTAGGGGCGCTTCCTGGCAATCTTGCTACATAAACCAGTCTTCCTTCATCTACTCACAAGGCTCCACTCTGGTCCAGCCCACGACTTATCAGATAACTTTGAACACACCTTGATCCTTATACAGAACTATTCTTTCACCAGCTAACTTGGACTTGATCACTCCCAAACTAGTTCCATACATCTCAAAGCTTGACTCAGCAGACTCTCTGGAGAACTGCCTGCGTGACGGCACAAAGCAGCCTGCAGGCCCTCCAAGAGCCTGGGACGTGGATTTGACAAAGATACTGTGATATTTAGGTTTTTTCAAGTGACAAGATGCAGAGGGCCTATTTGGGATACTTCAGGAGATGGAAATTACTAGAACAATAGATGGGGCACTATAGAGCTATAAAAAAGCAACTTTTAGCTGGCCAGGTCTCACAGAGAATCAGAATGTAGTACAGTGCACAGCAAGAGCTTCTGACACCCTCATGATACAAGAACTCTGGTCATCTGATCATTGCCTCAGGCTTATTTATCCTTGCTCTAGTGAGTCCACTATTGTGACTCAGCTACTGTctatcttcatttatttctctttctttctgactcagtTTTCCCCACTTCATGGTTTCTACTACCTCAACGCTTGTTTTGAGACTTTGAATCACATCCCTCTGGATCTCTGTTGTTCTCTCCTGCCCGTAACCTACTTTTTGTCTCCATTCAAAGACTCCAAGAGAGGATATGTTTGGGTCCATTGGTTATTGTCTAGTTCTGAGCATCTACTTCCCAGCATCTACTGGGCTCCCTCATGAGTTCCCTGTGGACCAGGCAACAACCCCTGGTTTAACTAGTCTTGTGCTCCTGAGCACCCTGGCAACCCTTGGCAGGTCCCTGGCATGCTAAAGACTCCACCTGGGAGATTTCCTTCTCATCTCCTTTTAGCAACAATTCTTTcccaaccaaaacaaaaacaaagaccagACTAGGCACAACAGAAGGACAGGTCACTGTATACAtggttgacttccctggtggctcagacagtaaagcgtctatctacaatgcgggagatctgggttcgatccctgggttgggaagatccgctggagaaggaaatggcaatccactccagtactattgcctggaaaatcccatggacagaggagcctggtagtctatagtccatggggtcgcaaagagtcggacatgactgagcgacttcacttaagtGTAAGGTGCTAAGCgacatgtgaaaaataaaaggctACTAAAAAACATGATCTCATTTAGTTAAGACCTAAAGAGAGTGTTATATATTCCAAATGCACCTTAAGAACAGGATAGTTGGGAATCACAATGGTAGTTCAAAGGAACACAAAGTATAAGAGCTAGAAAGTACATGGCAGGCCGCTTTTCCAGCCCTCTCTTCATAGTTGGAAGAAGCCCATAGAAGTTAACTGACCACTTCATTAATTCACACAATTGATGGTGGAGCCCTGACACCTGGCCAGTAAACCACCAGTCCATATTTCTGAACTAGTAATGGATTTTCCTTTCTTAATAATGGAATGGATCACATTTAATGCTCAAAGAACTGTACCGATTGTACCAGTGAATGTGGACAAGGGCTAATAGCAAAGTTGGAACATAGTGGTTTGAAGTATTTATACAAAATAACGTCTGTGTTTTCTACAGGGTATAGGATATAGTGAGATATAACAGAAAAAGGCCAAAAAGTAAGAGTTTAGAATCTCAGATTCAAGTCTTATTTTCCTGCCACCAACCAGCTGTGTACACTTGGACTACTGTCAACTTTCCAGGCCTCAGATTCTTCATCTAGGGAAAAATTAGGCCAGACAACCATTCAGACCCCATGTACCCATGACTCCTCCAGCTCTGCCCATTCTGGCAATGACAATTCACACTTTTTGGCATTAAGTACAGTGGGCCAAGAGTACCCAACCAGATGATTGCCAGTTGACTAAACTAAGAATTTAATAAGATGTTATCAGAAGTATCTAAAGGCAAATGGACTATGAAATGGATTTGGCCTTTCAAGAAATCTTGGCTTAGATTTGTTACTATTTCCAAAATTACCAGGAAAGGCATTTAAAATCCTAACatttcatagagaaaaaaaagaaaagggtttCTATAGTGTACCATATATGGAGACACTTAAGCATGTCTTTATTTCTGGTAAGTTGAAAATGGAAGAGACATGACAATTATCCAGTACACAGAGTGgcattttaatatactgtatcaGTAATAAATTTTGATGAATGTAAAACTAAAACTGGATTATGTAGAGAGAAGGGTCTCCTGCTTGAAAGTTATACTCTGAGATTGCCAATAAGTCTTTAGACCACTGGCAGTTCCACCATGGATGGTTGTACCTTGAACAGCTCTAAGGGGTGCCACTCACATAGAACCTATGTGGGTAGTGCCCTCTGGAGCTGTACATTGCACGAGTCACAGTGTACTCCGTAGTGACCCTGACCATAGAAACAATAGTGATTTCTTTCAGAACGCCATTGTGGTCAATGAAACTTAAGCAGTCTGCCTGTCTTACTAGCTCTTCTTGTATTCAGAACAAGCAGATATTCAACACAAAATTATTTCAGCTAgacaaagaaaacatatttttatttacttaaccaGCTGTCAATCACTATTACATTAAGTTGTAGTAAATACACAGTGCCAAGAATAGCCTGGATTTTAATCCCAGCTTTTGCATTTCCTACTAGTTTTGTGAGCCTTGGGAATGCTGCGTAACCTTTCTATATCAGTTTCCACATATAATGTAAGGATGTTAATAGTGCCT
>XLOC_000720.TCONS_00001853
tccaactgtgctgcggttcatggggtggcaaagagtcggacatgactgagcgactgaagtgaactaggAGTTCAAATGTTTTGTCATCTGTTCAGCAATAAATTGTATACTAAATTCTTTTTAGCCATGAGAATATGATTGAACAAAATTTCCAATGAGACAAGTTAGGCCTTGAAGAAATAAACATCTACTTTCAAATATTCAAAGTCAAGCTCTACAATGAACCCTTTGATGATTGTAAACGTGTACTCTTGTGGCCTGTTCATTACTGATAAGAGCTTCACCCAAAAATGTACTGTGTGCcaaatatgttaatatttatcatatgaatatattgatttttaattgagatataactgaaaTACATTAGTTCCAGGTATCCAAcaaaatgattcaatatttgtttatattgtaaaataaaggcaataagtctagttaacatccatcaccacacataaatacaatttttttttcttatgatgagtgCTTTTAAGATATGCTCTCTtagtttctttcaaaataaacagTACAGTATTATTCACTATAGTCACAGTGCTGAAACACTACATCCACAGGACTTattttcatgaatatattttaaaacacaaaaagaataaagcttTAACAGTACTCATTTAATACTTTTAATGAATTTGATGCTCAAAATTATTGTACTGACAGTTCTTTAACCTTAGCATCCAACATCTAGCCTATAACAAATATCAATGAAATCAGACTGAAAATTGATAATTGCCTTATacactttaaaaactttttaaagaacttgcttttttaatgaaattattacTTATTTCTGAGATTTCCATAGATTCTAATGAAGCGTCTAACATTTGTTTTGATAAGTGATTGGCAGCAGTGATTTCATTCTATCTTTATAGAGATGAAGTTCATGTTTCTGTACCTATAATTTTAGGTAACTATGGAATTTATAAGACTCAAGTTAGAGTAAttttcctgtcatttttttttttttacatctctaGTAATAGGATATTTTAATGCCATTAAATCAGGAGTTGTGAATCATCTGAAAAGTATTTTCCTATGAACtactgataaaaaaaatcaaacattacTATCAAACATGTGAAAAAGATGAATCATAGTAGCCCTGGTTTGCAAGGGTATAGAGAAACTAGCactcttttttaatttgtatttttggctgtgttgtcttcgttgtagcatgcaggctttctctagttacagaatGCACTCTACAAATAAcccagcatgtgtgatcttagttccccaaccaggggttaaacccacacctcctgcattggaaggcagattcttaaccactggaccatcagggaagtcccacaattaGCACTCTTAAACACTGCTTTAAGATtgaaaaattaatacattatgTTTTAAACACCTTGAAATGTTCAAAACTATTATAGTGGGCACCtgattctcccttcttccttttgttCAGGAATCCAGACTTCATCATCCTCCCCTCTGCACCCTCTACCCATAGGCACACATGAATCAGCCCAACTTCAGGAATGATTAGGTCAATTCTGCTGACCACTTTCCCTTTACCAGTGATTTAAATTAGGAATGGGCCTATGACCCACTTCTGACCAGACTCCAAGGGAAGTCGGCTATAAGCTTCTGAAAAATTCTTCCTTATTAGCACAAATACTTAAGGTTCATCACAGTCTTGCttctaatgtttaaaaatctgaagtatcaaaataaaataaattatcaaagAAGAAGATTGTGCGGCTGTTAAAATGATGATGTAGTTTATTGGTGGTGAATGTCCCAATGGATTCTATTcctttttttatgaaaaaaggcAAGTTACAAATagtattataaatttttaaaatgtattccaaaTAGCattctaagtgtgtgtgtgtgtgtgtgtgtgtgtgtgtgtgtgtgtatacacaccttATTACTATCAATGTATATTCTATTAGGATATTAAAGGTACCTCACAGAATCAGCAGAAGAGCTAAATAACCAAGCTTCAAGAAAACAGGAAACAGGACTGCTTTGAGAACTTTAGGAACTCTAAAAAGCCATAGAAAGTCTCAACCCTTTGAATCTACCACTTAACTCAAAGTTGGTTCCTTTCTCTTTTACAGTCTCTGTCGGTGGCAGGGCAGTGGTGGCTGATAACCATTTTGAAACCAAGAGGAAATGAGACTTTTATTCCCAACCTCCAGTTAGAAAAATTCCAGGAAATGACTGTTTAGCACACCTTGAGTTATACCCCAATCCCTTGATCAAATCACTGAAACCAGGAGGAGTCAGGTACCAGTCTCCTAACCAATTGTGGTTCCCAGGGAGGCCAGGCTATACAGGATGGTACCTCCCTTTCTAATTACACGtctagaagagaagagagagaagaatctgAGAAGGGGCAGTTCTGTCCTAGAAGAAAGGAAGAGTGCCAGGAGTGCAAGGCAAATCAAATAAATGTTCTTACCTACAGAAGGGAGAATCTGAGTTAACtgggagaatattttaaaattaaagtgaatCTTGCTATCCTTCCACATGTAGTAAGTTGAAAGGTGAACATATGTATTCTGAAAGAGCCTTCTGGGAGTTTATGTAGGTACCCTAACCCCGGAGAAGCCCCTCTTACATGAGGGTGTGCTGCTTGTGTAACGAAAGCGAGGATGAAACTAGGCACCACTGGCCCAAAGGTAATAATAGGGAAATAAACAAAAGTGTAGATCCaccaaatgaaattttaaacaaataagctAATATGTAATTTTTTCAGCCGACCCAAGTGGTTTTATGTGTTCAGCTATCTTGGTGTCAATATTTTTGACAAACATTTGAATTATATAAACAtatctgaatgaaaaaaaaaaattccccccaCATGGTCTTTAGAAGGAAGTTGAATTGTGGTGTCCTGTAaagtcagttgttttttttttctttttcaaatatcctTGGACTCTTGAGTCACCATGCAAGAGGTCTCTCCCGTTTGTACGCCATTAAAACCAGGCATCTCTCTCTCCTTGCAAAATAAAGCACTGGCAAGAACGCTTCTAGGAGGAATGATAGTTGCCCAGCATCACGACTCTGTTATTAATCTTTGTGCAGAGTGCACAAAACTTGCGTCCCAAAGCCGCCGTCCTCGCTCTGGTTCCTTCCTGTATAAGCATGTCACACGAACGCACCTGTGTGCCCGAGCCTCAAAATGTAAAGCTTTCCTTGGAAAGCTTCCCCGGAACGACTGCTTATTGATAGAGCAGCTCTGGTTCCCAGTTCGTTTAATACATCCTGTCTGAGCGGGTTTTATTACTGAATGTTACCCAGGTTCCGATAACAAGGAGACGCCGTGTCCTCCCGGGTGAACTCACTCCCTGTCCCAGAAATATAGCGTGACTCTCCTCCCCGCTGCGGTTGTAAAAGTGGAAACCCGGCACCGCCCTCCTGCACCTGCGCTCCCGCCCCGCGGCAGCGGCGACGAGCCTGGCTGGGAGGGCTGCCCGGGGCACGAAGTGCGTGCGGCCGCCGGGCGGCGGGTCACGCAAccccgcggccccgcccccgctGCCTGCGCTCGCCGCTTCCGCGCTAACCCGGGCTTCCTGGCGGGCCCTGCGTCCGCCTCGCGTGCCGGCCCGGCCGCCTAATCCCGTGAGGAATCCCTGATTCCGCCCGGCCCCCGCCGCCAACTTAAGCCCGAGCGGCTAATGCCCTCATTTTAACGCCGAAAAGTACCCAGCTCCGCTGCTGTAAGGCAAAGAGCTCGGGCGGCGGGACGAGGGCGAAGGGGAACGCGGTCAAGGAGTCACGAGTCGGCTCCGCGGACCGTTCTCGGCTTCCTGAGCGGCCCCGACGCTTGCTCGCCGCCTGCCTTGCAACCACAGCGGCCTGGAGGCCTTGCACCCTCCCGGTGTTGTGCCCCGGGAAGAGGGTCCCGCGCCCTCCACCCCTAGTACCCCACCGCAGCCCTTTCTGCCGGGAACTCAGGGCGCACGGGAGTCAAGTGGCGCTGCCAGGCGACTGACCCGGTTGACCGGCGCCTTCCCCACACTAAGGGGGTTGGCAGCTGTGTGTTAGGGGGTGGTGAGAGAAGGGCCCTCCGAGGCTGAAAAGAGCGAAGGCTACCGCCTGGGAGGTCAAGTTATTTGTTGACGTCCGGGGGCCGTCTTCCTGCAGCCGGAGAACGCCGGCGGCGTGGTGACGGGCAGGCTGGGCCTCCGAGCGGCGGTGGGGCGCGTCCGCACGCAGGCTCCGGGGTGGGCGCAGCCCCGGCGCCTCTCACGCTACGCCGCGTGCAGGCGAAGCAGCGCGTGTCGTGACGAGCGGCGATGAGCTCAGGCAGTTACCACAGCGTCGGGCTGGGAAGTGCAGCCTGTCACGCAGCCCGGCCTCGGCTGCGCGCCCGCCCTGCCTCGGCGGCCTGGCCGCACCGCCCCTCACGCCAGCTCCGGCAGAGGGAGCTGAGGGTGAATCAGCCCCTTCTAGGGGACGGGGAGCCAGAGAAGAACATCGTGGAGAATGCAGCTTGCACACTTAGGGGGCTGGATTCCTCGATCAAACCGGTTTGCGAGGCACACACTGATAATGACCTCTGTGAATCACTTGTTCTATACTTTGCCCAGTAGGTAACTGTCTAAAAACCACTGTAACACGGGAACTCAAAGTAACAACACAGATTGTCTTACTGAGCTCACCTGATTGTTTGAAgcccaaagaggaaaaggaatgtaCCTGTCTTAGTAATCACCTGCAAAACTACAATTTTGGCAACATGAGCTGGCAACCTAACATAACGTTGCTGTATCTTGGATTATGGAAGTGTCTTTCCACATGTCCAAACCTGCCACAttctcttcctaccttcctcCGTGCTTCATCAACAATGCCTGCTTCTTTCAACTACCTGGATCTTCATGTGCACCACTTAAATACAGCAGCCAGGAGCCAGTGTGGCCACTGAGCATGAAAAATGAAGCCAGTCTGAAcAGTCTGAAGGCAACCTCCAGCAGGAACAAGCAGATGCAAATTTCAGAATGTTAAGTGGCCCTGAATGAATAAGAACTTGGGCTAAGAAGCCAAAGCTATTCCTATACTTGCCACACTCTGGAATGATCCATCTTTCAAATTATTAAGTAAAAGGTAGAGTGACTCACCAACTACCAGGCAGTGAGGGTAAATCAGCCTTGTCATAATTTTACAGACTTCTCCTTCCACTCATGAAAACAAGTTATGTATGGTATTTACGTACATCTGTGTTGCTGGGCATTTTCCAAATGCCTCTTGGAGAACATTAAACAGGAAATTGATGCCACAGGGCAAATATTCATTCTTCCCATCCTCTCTCACAAAAACAAGTACAGATTTGCTGTGTCTAGACTGACTTCCCACAGTGTGCTGTTGCTTATTCAGTTTTacactagaaggaaaaaaaaattctctgtttCAATTTTAAGAATGTTGGAAATGGCTAAAATGCATAAACAAAAAAGCTTCTCTCATGAGAGCACTGAAGTATAGAATTCAGTGctttataaaaatcacaaaattcaaAGGTTAATGATTGTTCTTCATGCCTACTGATGAAAGTCAATTTGTATCACATTAGACACATCAAATTTGGTTTAAACAGCATGTGTTCTAATTTTCAAATGGAAAAGCTTTAAGCAGCTGGTCACTGCAGCTTTTCACATAGGGATGGTATCTCTTTCCAACCTGTTACAGTGGTCTTTGGTTAGTGTCCTCCTCAGGTCCATTTCTCCCTATTTACTTCCTTAGCAGCCCAGAAAATATCTGGAGATTCATTAGGCTCTGGAAAAACTTAATCTTCCAGTCCCAGGAATAGAGAATGTGAGTCAGGTTAAACTATTCAATGCATTCTCTCCCCCAGCCACAGAGATTTATTCAAAGAGGGCATGTGATCTAAGCTCATCCAATCAAAGTGAATCTTGAGgcattttctggggaaaaaagtcattctgtttttcctggtagacaagaacactgaagtaaTTGGCAGTCATATTAGGGTCATAACGGGGATCAGCCttgaaataaagcaaatactGTGGAGGGCAGAATAGAGAAACTGAATTAAACTAGGCCCCAGATGTCACCATTTTACTGCTGGATCAAGCTTGGCTTAAAGTTCTGTCTCTACACCATTTAACAATATAAACCATTAACCTCCCATGTTGTTTGTATTAGCTTGATtcaagttttctgtgattgtttcATAAGTCCCATACCTATCTGttagaaaacatttataaaacaaagggaagaggataaagagaaaatctaatGGGTTACTTTGGAGGTTCATTTTATAACTAAATATAAAAGGCCAAGGTGAGTAAGGAAAAGAAGAGTGATTGCTATTGAGAACAGGATGAGGCAAAAACATGTTTCACAGTGATGAGTAACCACCATAGTAATGTGGGTGGGAGACAAGTCAATCTATGTATCTTCCTGGGCCCAGGCAGGGGTGGGGTTTAGTAGCAGGAAGGATCTACCCTGAGGGTAAGACCCTCCCCATCAGCCCTTGGATTGAACTACTTAGCAACATACTGCTGTTTACAATTTCAAAGTCATTTGACCTCCATCCTCTTAGTTGCTCCTGACCACCTCTATCTGAAGAATTATAGATTTTTGATATGTCCCATTTTATGGattgggaaactgaggtccagagactCTAAGCTATATGTATACTAAGCAAGCAGTAGAGAATGGGCATAGAGCTCAGATCTTCTTAAGCATATATCAACCTTGAAGGCTGTCCTTTTTGCATTATATTTAGTATTTTGGGTCCTCTAGAGTGAGGCTTGGAGGTATTGACAACTGGCTTCATTCCTGCTGTTTCCTCCACTTTTCCCTTTACCAACATTAGCCAGAGTTTATTTTGTCTGGTATAATTTCCTTCAGTAGTGTATCATGCTCTGAAAGTGTCCCCTCTCTACCCCCCATGACCTGACACCATCAGAACTCCAATTTCTTCAGCCCCTTAAGAGAATAAACTGCAAGGAATGGGCTTGCTGAATGAATGCTCACTGAGATGTGAAAGGCTGGTAATAACTTTAACTGTTAATCCTATCTCTGAACTTTATAAAGTACTTTATAAGTAGGTTTTTGGAGAGATTTTGACTTCCATCAGAAGGGGTTAATCTCTCAGTGTGAAATTTCAGGCAGTGTGGCAAATTGGAGGCAGACTATTTGGGGTAGGGGCGCTTCCTGGCAATCTTGCTACATAAACCAGTCTTCCTTCATCTACTCACAAGGCTCCACTCTGGTCCAGCCCACGACTTATCAGATAACTTTGAACACACCTTGATCCTTATACAGAACTATTCTTTCACCAGCTAACTTGGACTTGATCACTCCCAAACTAGTTCCATACATCTCAAAGCTTGACTCAGCAGACTCTCTGGAGAACTGCCTGCGTGACGGCACAAAGCAGCCTGCAGGCCCTCCAAGAGCCTGGGACGTGGATTTGACAAAGATACTGTGATATTTAGGTTTTTTCAAGTGACAAGATGCAGAGGGCCTATTTGGGATACTTCAGGAGATGGAAATTACTAGAACAATAGATGGGGCACTATAGAGCTATAAAAAAGCAACTTTTAGCTGGCCAGGTCTCACAGAGAATCAGAATGTAGTACAGTGCACAGCAAGAGCTTCTGACACCCTCATGATACAAGAACTCTGGTCATCTGATCATTGCCTCAGGCTTATTTATCCTTGCTCTAGTGAGTCCACTATTGTGACTCAGCTACTGTctatcttcatttatttctctttctttctgactcagtTTTCCCCACTTCATGGTTTCTACTACCTCAACGCTTGTTTTGAGACTTTGAATCACATCCCTCTGGATCTCTGTTGTTCTCTCCTGCCCGTAACCTACTTTTTGTCTCCATTCAAAGACTCCAAGAGAGGATATGTTTGGGTCCATTGGTTATTGTCTAGTTCTGAGCATCTACTTCCCAGCATCTACTGGGCTCCCTCATGAGTTCCCTGTGGACCAGGCAACAACCCCTGGTTTAACTAGTCTTGTGCTCCTGAGCACCCTGGCAACCCTTGGCAGGTCCCTGGCATGCTAAAGACTCCACCTGGGAGATTTCCTTCTCATCTCCTTTTAGCAACAATTCTTTcccaaccaaaacaaaaacaaagaccagACTAGGCACAACAGAAGGACAGGTCACTGTATACAtggttgacttccctggtggctcagacagtaaagcgtctatctacaatgcgggagatctgggttcgatccctgggttgggaagatccgctggagaaggaaatggcaatccactccagtactattgcctggaaaatcccatggacagaggagcctggtagtctatagtccatggggtcgcaaagagtcggacatgactgagcgacttcacttaagtGTAAGGTGCTAAGCgacatgtgaaaaataaaaggctACTAAAAAACATGATCTCATTTAGTTAAGACCTAAAGAGAGTGTTATATATTCCAAATGCACCTTAAGAACAGGATAGTTGGGAATCACAATGGTAGTTCAAAGGAACACAAAGTATAAGAGCTAGAAAGTACATGGCAGGCCGCTTTTCCAGCCCTCTCTTCATAGTTGGAAGAAGCCCATAGAAGTTAACTGACCACTTCATTAATTCACACAATTGATGGTGGAGCCCTGACACCTGGCCAGTAAACCACCAGTCCATATTTCTGAACTAGTAATGGATTTTCCTTTCTTAATAATGGAATGGATCACATTTAATGCTCAAAGAACTGTACCGATTGTACCAGTGAATGTGGACAAGGGCTAATAGCAAAGTTGGAACATAGTGGTTTGAAGTATTTATACAAAATAACGTCTGTGTTTTCTACAGGGTATAGGATATAGTGAGATATAACAGAAAAAGGCCAAAAAGTAAGAGTTTAGAATCTCAGATTCAAGTCTTATTTTCCTGCCACCAACCAGCTGTGTACACTTGGACTACTGTCAACTTTCCAGGCCTCAGATTCTTCATCTAGGGAAAAATTAGGCCAGACAACCATTCAGACCCCATGTACCCATGACTCCTCCAGCTCTGCCCATTCTGGCAATGACAATTCACACTTTTTGGCATTAAGTACAGTGGGCCAAGAGTACCCAACCAGATGATTGCCAGTTGACTAAACTAAGAATTTAATAAGATGTTATCAGAAGTATCTAAAGGCAAATGGACTATGAAATGGATTTGGCCTTTCAAGAAATCTTGGCTTAGATTTGTTACTATTTCCAAAATTACCAGGAAAGGCATTTAAAATCCTAACatttcatagagaaaaaaaagaaaagggtttCTATAGTGTACCATATATGGAGACACTTAAGCATGTCTTTATTTCTGGTAAGTTGAAAATGGAAGAGACATGACAATTATCCAGTACACAGAGTGgcattttaatatactgtatcaGTAATAAATTTTGATGAATGTAAAACTAAAACTGGATTATGTAGAGAGAAGGGTCTCCTGCTTGAAAGTTATACTCTGAGATTGCCAATAAGTCTTTAGACCACTGGCAGTTCCACCATGGATGGTTGTACCTTGAACAGCTCTAAGGGGTGCCACTCACATAGAACCTATGTGGGTAGTGCCCTCTGGAGCTGTACATTGCACGAGTCACAGTGTACTCCGTAGTGACCCTGACCATAGAAACAATAGTGATTTCTTTCAGAACGCCATTGTGGTCAATGAAACTTAAGCAGTCTGCCTGTCTTACTAGCTCTTCTTGTATTCAGAACAAGCAGATATTCAACACAAAATTATTTCAGCTAgacaaagaaaacatatttttatttacttaaccaGCTGTCAATCACTATTACATTAAGTTGTAGTAAATACACAGTGCCAAGAATAGCCTGGATTTTAATCCCAGCTTTTGCATTTCCTACTAGTTTTGTGAGCCTTGGGAATGCTGCGTAACCTTTCTATATCAGTTTCCACATATAATGTAAGGATGTTAATAGTGCCT
>XLOC_000720.TCONS_00001855
tcagtccatggattcacaaagagtcagacatgactgggcgactaacactttcacacatttCACAGTCTTATCAAGCACTGAACTATATATAGGCTGCatccttatataaaatgtttgGCTTGTAGACATTTTATTGTTGGTAATGTTCAAGAGATGTTTTAAATAATTGGTATTTGAGTAGTATTTGTGGTGATGTTATTTTATAAGCGAGTTGAGACCTCTGGCCTATGACGTGCCTAAGAGAAAACTAATTTTGATGACTTTCTAATTTGATCTGTGGAATCTTGAAAGCAAGATAACTCTTGCTTCCTAATGCTCAGTGACTGAATGTTTAGGATTTGAGATATATTTAATCAACATATTAAGGGACCTACTGTGTTTCAGGTATGGCTCTAGGTGTTGGGGACAGAGCAGtaaccaatttttaaatgtttttgcctCTGTTTAAATGCAGACCACCTTAGGAATAGGAATATAATATGTACATCTTTGTGTACATGTAAAACCTGCTCCTCATCTCAACTTTTAGAAGAAATCTCCTGAGAGGAAAGGAGTCACCATAAAATGTAACAACACAGATTGTCTTACTGAGCTCACCTGATTGTTTGAAgcccaaagaggaaaaggaatgtaCCTGTCTTAGTAATCACCTGCAAAACTACAATTTTGGCAACATGAGCTGGCAACCTAACATAACGTTGCTGTATCTTGGATTATGGAAGTGTCTTTCCACATGTCCAAACCTGCCACAttctcttcctaccttcctcCGTGCTTCATCAACAATGCCTGCTTCTTTCAACTACCTGGATCTTCATGTGCACCACTTAAATACAGCAGCCAGGAGCCAGTGTGGCCACTGAGCATGAAAAATGAAGCCAGTCTGAAcAGTCTGAAGGCAACCTCCAGCAGGAACAAGCAGATGCAAATTTCAGAATGTTAAGTGGCCCTGAATGAATAAGAACTTGGGCTAAGAAGCCAAAGCTATTCCTATACTTGCCACACTCTGGAATGATCCATCTTTCAAATTATTAAGTAAAAGGTAGAGTGACTCACCAACTACCAGGCAGTGAGGGTAAATCAGCCTTGTCATAATTTTACAGACTTCTCCTTCCACTCATGAAAACAAGTTATGTATGGTATTTACGTACATCTGTGTTGCTGGGCATTTTCCAAATGCCTCTTGGAGAACATTAAACAGGAAATTGATGCCACAGGGCAAATATTCATTCTTCCCATCCTCTCTCACAAAAACAAGTACAGATTTGCTGTGTCTAGACTGACTTCCCACAGTGTGCTGTTGCTTATTCAGTTTTacactagaaggaaaaaaaaattctctgtttCAATTTTAAGAATGTTGGAAATGGCTAAAATGCATAAACAAAAAAGCTTCTCTCATGAGAGCACTGAAGTATAGAATTCAGTGctttataaaaatcacaaaattcaaAGGTTAATGATTGTTCTTCATGCCTACTGATGAAAGTCAATTTGTATCACATTAGACACATCAAATTTGGTTTAAACAGCATGTGTTCTAATTTTCAAATGGAAAAGCTTTAAGCAGCTGGTCACTGCAGCTTTTCACATAGGGATGGTATCTCTTTCCAACCTGTTACAGTGGTCTTTGGTTAGTGTCCTCCTCAGGTCCATTTCTCCCTATTTACTTCCTTAGCAGCCCAGAAAATATCTGGAGATTCATTAGGCTCTGGAAAAACTTAATCTTCCAGTCCCAGGAATAGAGAATGTGAGTCAGGTTAAACTATTCAATGCATTCTCTCCCCCAGCCACAGAGATTTATTCAAAGAGGGCATGTGATCTAAGCTCATCCAATCAAAGTGAATCTTGAGgcattttctggggaaaaaagtcattctgtttttcctggtagacaagaacactgaagtaaTTGGCAGTCATATTAGGGTCATAACGGGGATCAGCCttgaaataaagcaaatactGTGGAGGGCAGAATAGAGAAACTGAATTAAACTAGGCCCCAGATGTCACCATTTTACTGCTGGATCAAGCTTGGCTTAAAGTTCTGTCTCTACACCATTTAACAATATAAACCATTAACCTCCCATGTTGTTTGTATTAGCTTGATtcaagttttctgtgattgtttcATAAGTCCCATACCTATCTGttagaaaacatttataaaacaaagggaagaggataaagagaaaatctaatGGGTTACTTTGGAGGTTCATTTTATAACTAAATATAAAAGGCCAAGGTGAGTAAGGAAAAGAAGAGTGATTGCTATTGAGAACAGGATGAGGCAAAAACATGTTTCACAGTGATGAGTAACCACCATAGTAATGTGGGTGGGAGACAAGTCAATCTATGTATCTTCCTGGGCCCAGGCAGGGGTGGGGTTTAGTAGCAGGAAGGATCTACCCTGAGGGTAAGACCCTCCCCATCAGCCCTTGGATTGAACTACTTAGCAACATACTGCTGTTTACAATTTCAAAGTCATTTGACCTCCATCCTCTTAGTTGCTCCTGACCACCTCTATCTGAAGAATTATAGATTTTTGATATGTCCCATTTTATGGattgggaaactgaggtccagagactCTAAGCTATATGTATACTAAGCAAGCAGTAGAGAATGGGCATAGAGCTCAGATCTTCTTAAGCATATATCAACCTTGAAGGCTGTCCTTTTTGCATTATATTTAGTATTTTGGGTCCTCTAGAGTGAGGCTTGGAGGTATTGACAACTGGCTTCATTCCTGCTGTTTCCTCCACTTTTCCCTTTACCAACATTAGCCAGAGTTTATTTTGTCTGGTATAATTTCCTTCAGTAGTGTATCATGCTCTGAAAGTGTCCCCTCTCTACCCCCCATGACCTGACACCATCAGAACTCCAATTTCTTCAGCCCCTTAAGAGAATAAACTGCAAGGAATGGGCTTGCTGAATGAATGCTCACTGAGATGTGAAAGGCTGGTAATAACTTTAACTGTTAATCCTATCTCTGAACTTTATAAAGTACTTTATAAGTAGGTTTTTGGAGAGATTTTGACTTCCATCAGAAGGGGTTAATCTCTCAGTGTGAAATTTCAGGCAGTGTGGCAAATTGGAGGCAGACTATTTGGGGTAGGGGCGCTTCCTGGCAATCTTGCTACATAAACCAGTCTTCCTTCATCTACTCACAAGGCTCCACTCTGGTCCAGCCCACGACTTATCAGATAACTTTGAACACACCTTGATCCTTATACAGAACTATTCTTTCACCAGCTAACTTGGACTTGATCACTCCCAAACTAGTTCCATACATCTCAAAGCTTGACTCAGCAGACTCTCTGGAGAACTGCCTGCGTGACGGCACAAAGCAGCCTGCAGGCCCTCCAAGAGCCTGGGACGTGGATTTGACAAAGATACTGTGATATTTAGGTTTTTTCAAGTGACAAGATGCAGAGGGCCTATTTGGGATACTTCAGGAGATGGAAATTACTAGAACAATAGATGGGGCACTATAGAGCTATAAAAAAGCAACTTTTAGCTGGCCAGGTCTCACAGAGAATCAGAATGTAGTACAGTGCACAGCAAGAGCTTCTGACACCCTCATGATACAAGAACTCTGGTCATCTGATCATTGCCTCAGGCTTATTTATCCTTGCTCTAGTGAGTCCACTATTGTGACTCAGCTACTGTctatcttcatttatttctctttctttctgactcagtTTTCCCCACTTCATGGTTTCTACTACCTCAACGCTTGTTTTGAGACTTTGAATCACATCCCTCTGGATCTCTGTTGTTCTCTCCTGCCCGTAACCTACTTTTTGTCTCCATTCAAAGACTCCAAGAGAGGATATGTTTGGGTCCATTGGTTATTGTCTAGTTCTGAGCATCTACTTCCCAGCATCTACTGGGCTCCCTCATGAGTTCCCTGTGGACCAGGCAACAACCCCTGGTTTAACTAGTCTTGTGCTCCTGAGCACCCTGGCAACCCTTGGCAGGTCCCTGGCATGCTAAAGACTCCACCTGGGAGATTTCCTTCTCATCTCCTTTTAGCAACAATTCTTTcccaaccaaaacaaaaacaaagaccagACTAGGCACAACAGAAGGACAGGTCACTGTATACAtggttgacttccctggtggctcagacagtaaagcgtctatctacaatgcgggagatctgggttcgatccctgggttgggaagatccgctggagaaggaaatggcaatccactccagtactattgcctggaaaatcccatggacagaggagcctggtagtctatagtccatggggtcgcaaagagtcggacatgactgagcgacttcacttaagtGTAAGGTGCTAAGCgacatgtgaaaaataaaaggctACTAAAAAACATGATCTCATTTAGTTAAGACCTAAAGAGAGTGTTATATATTCCAAATGCACCTTAAGAACAGGATAGTTGGGAATCACAATGGTAGTTCAAAGGAACACAAAGTATAAGAGCTAGAAAGTACATGGCAGGCCGCTTTTCCAGCCCTCTCTTCATAGTTGGAAGAAGCCCATAGAAGTTAACTGACCACTTCATTAATTCACACAATTGATGGTGGAGCCCTGACACCTGGCCAGTAAACCACCAGTCCATATTTCTGAACTAGTAATGGATTTTCCTTTCTTAATAATGGAATGGATCACATTTAATGCTCAAAGAACTGTACCGATTGTACCAGTGAATGTGGACAAGGGCTAATAGCAAAGTTGGAACATAGTGGTTTGAAGTATTTATACAAAATAACGTCTGTGTTTTCTACAGGGTATAGGATATAGTGAGATATAACAGAAAAAGGCCAAAAAGTAAGAGTTTAGAATCTCAGATTCAAGTCTTATTTTCCTGCCACCAACCAGCTGTGTACACTTGGACTACTGTCAACTTTCCAGGCCTCAGATTCTTCATCTAGGGAAAAATTAGGCCAGACAACCATTCAGACCCCATGTACCCATGACTCCTCCAGCTCTGCCCATTCTGGCAATGACAATTCACACTTTTTGGCATTAAGTACAGTGGGCCAAGAGTACCCAACCAGATGATTGCCAGTTGACTAAACTAAGAATTTAATAAGATGTTATCAGAAGTATCTAAAGGCAAATGGACTATGAAATGGATTTGGCCTTTCAAGAAATCTTGGCTTAGATTTGTTACTATTTCCAAAATTACCAGGAAAGGCATTTAAAATCCTAACatttcatagagaaaaaaaagaaaagggtttCTATAGTGTACCATATATGGAGACACTTAAGCATGTCTTTATTTCTGGTAAGTTGAAAATGGAAGAGACATGACAATTATCCAGTACACAGAGTGgcattttaatatactgtatcaGTAATAAATTTTGATGAATGTAAAACTAAAACTGGATTATGTAGAGAGAAGGGTCTCCTGCTTGAAAGTTATACTCTGAGATTGCCAATAAGTCTTTAGACCACTGGCAGTTCCACCATGGATGGTTGTACCTTGAACAGCTCTAAGGGGTGCCACTCACATAGAACCTATGTGGGTAGTGCCCTCTGGAGCTGTACATTGCACGAGTCACAGTGTACTCCGTAGTGACCCTGACCATAGAAACAATAGTGATTTCTTTCAGAACGCCATTGTGGTCAATGAAACTTAAGCAGTCTGCCTGTCTTACTAGCTCTTCTTGTATTCAGAACAAGCAGATATTCAACACAAAATTATTTCAGCTAgacaaagaaaacatatttttatttacttaaccaGCTGTCAATCACTATTACATTAAGTTGTAGTAAATACACAGTGCCAAGAATAGCCTGGATTTTAATCCCAGCTTTTGCATTTCCTACTAGTTTTGTGAGCCTTGGGAATGCTGCGTAACCTTTCTATATCAGTTTCCACATATAATGTAAGGATGTTAATAGTGCCT
>XLOC_000720.TCONS_00001856
gaactctcctgccaatgcaggagacacaggagatgcatattcgatccctgagtcaggaagattccctggaggaggaacactcaagtattcttgcctggagaaccccatggacagaggagcctggagggctacagtccctaaggtctcaaagaatcgaacatgactgaagagacttagcacacatgcatgcattccCATTTTGCAGaCCTGTCTTAGTAATCACCTGCAAAACTACAATTTTGGCAACATGAGCTGGCAACCTAACATAACGTTGCTGTATCTTGGATTATGGAAGTGTCTTTCCACATGTCCAAACCTGCCACAttctcttcctaccttcctcCGTGCTTCATCAACAATGCCTGCTTCTTTCAACTACCTGGATCTTCATGTGCACCACTTAAATACAGCAGCCAGGAGCCAGTGTGGCCACTGAGCATGAAAAATGAAGCCAGTCTGAAcAGTCTGAAGGCAACCTCCAGCAGGAACAAGCAGATGCAAATTTCAGAATGTTAAGTGGCCCTGAATGAATAAGAACTTGGGCTAAGAAGCCAAAGCTATTCCTATACTTGCCACACTCTGGAATGATCCATCTTTCAAATTATTAAGTAAAAGGTAGAGTGACTCACCAACTACCAGGCAGTGAGGGTAAATCAGCCTTGTCATAATTTTACAGACTTCTCCTTCCACTCATGAAAACAAGTTATGTATGGTATTTACGTACATCTGTGTTGCTGGGCATTTTCCAAATGCCTCTTGGAGAACATTAAACAGGAAATTGATGCCACAGGGCAAATATTCATTCTTCCCATCCTCTCTCACAAAAACAAGTACAGATTTGCTGTGTCTAGACTGACTTCCCACAGTGTGCTGTTGCTTATTCAGTTTTacactagaaggaaaaaaaaattctctgtttCAATTTTAAGAATGTTGGAAATGGCTAAAATGCATAAACAAAAAAGCTTCTCTCATGAGAGCACTGAAGTATAGAATTCAGTGctttataaaaatcacaaaattcaaAGGTTAATGATTGTTCTTCATGCCTACTGATGAAAGTCAATTTGTATCACATTAGACACATCAAATTTGGTTTAAACAGCATGTGTTCTAATTTTCAAATGGAAAAGCTTTAAGCAGCTGGTCACTGCAGCTTTTCACATAGGGATGGTATCTCTTTCCAACCTGTTACAGTGGTCTTTGGTTAGTGTCCTCCTCAGGTCCATTTCTCCCTATTTACTTCCTTAGCAGCCCAGAAAATATCTGGAGATTCATTAGGCTCTGGAAAAACTTAATCTTCCAGTCCCAGGAATAGAGAATGTGAGTCAGGTTAAACTATTCAATGCATTCTCTCCCCCAGCCACAGAGATTTATTCAAAGAGGGCATGTGATCTAAGCTCATCCAATCAAAGTGAATCTTGAGgcattttctggggaaaaaagtcattctgtttttcctggtagacaagaacactgaagtaaTTGGCAGTCATATTAGGGTCATAACGGGGATCAGCCttgaaataaagcaaatactGTGGAGGGCAGAATAGAGAAACTGAATTAAACTAGGCCCCAGATGTCACCATTTTACTGCTGGATCAAGCTTGGCTTAAAGTTCTGTCTCTACACCATTTAACAATATAAACCATTAACCTCCCATGTTGTTTGTATTAGCTTGATtcaagttttctgtgattgtttcATAAGTCCCATACCTATCTGttagaaaacatttataaaacaaagggaagaggataaagagaaaatctaatGGGTTACTTTGGAGGTTCATTTTATAACTAAATATAAAAGGCCAAGGTGAGTAAGGAAAAGAAGAGTGATTGCTATTGAGAACAGGATGAGGCAAAAACATGTTTCACAGTGATGAGTAACCACCATAGTAATGTGGGTGGGAGACAAGTCAATCTATGTATCTTCCTGGGCCCAGGCAGGGGTGGGGTTTAGTAGCAGGAAGGATCTACCCTGAGGGTAAGACCCTCCCCATCAGCCCTTGGATTGAACTACTTAGCAACATACTGCTGTTTACAATTTCAAAGTCATTTGACCTCCATCCTCTTAGTTGCTCCTGACCACCTCTATCTGAAGAATTATAGATTTTTGATATGTCCCATTTTATGGattgggaaactgaggtccagagactCTAAGCTATATGTATACTAAGCAAGCAGTAGAGAATGGGCATAGAGCTCAGATCTTCTTAAGCATATATCAACCTTGAAGGCTGTCCTTTTTGCATTATATTTAGTATTTTGGGTCCTCTAGAGTGAGGCTTGGAGGTATTGACAACTGGCTTCATTCCTGCTGTTTCCTCCACTTTTCCCTTTACCAACATTAGCCAGAGTTTATTTTGTCTGGTATAATTTCCTTCAGTAGTGTATCATGCTCTGAAAGTGTCCCCTCTCTACCCCCCATGACCTGACACCATCAGAACTCCAATTTCTTCAGCCCCTTAAGAGAATAAACTGCAAGGAATGGGCTTGCTGAATGAATGCTCACTGAGATGTGAAAGGCTGGTAATAACTTTAACTGTTAATCCTATCTCTGAACTTTATAAAGTACTTTATAAGTAGGTTTTTGGAGAGATTTTGACTTCCATCAGAAGGGGTTAATCTCTCAGTGTGAAATTTCAGGCAGTGTGGCAAATTGGAGGCAGACTATTTGGGGTAGGGGCGCTTCCTGGCAATCTTGCTACATAAACCAGTCTTCCTTCATCTACTCACAAGGCTCCACTCTGGTCCAGCCCACGACTTATCAGATAACTTTGAACACACCTTGATCCTTATACAGAACTATTCTTTCACCAGCTAACTTGGACTTGATCACTCCCAAACTAGTTCCATACATCTCAAAGCTTGACTCAGCAGACTCTCTGGAGAACTGCCTGCGTGACGGCACAAAGCAGCCTGCAGGCCCTCCAAGAGCCTGGGACGTGGATTTGACAAAGATACTGTGATATTTAGGTTTTTTCAAGTGACAAGATGCAGAGGGCCTATTTGGGATACTTCAGGAGATGGAAATTACTAGAACAATAGATGGGGCACTATAGAGCTATAAAAAAGCAACTTTTAGCTGGCCAGGTCTCACAGAGAATCAGAATGTAGTACAGTGCACAGCAAGAGCTTCTGACACCCTCATGATACAAGAACTCTGGTCATCTGATCATTGCCTCAGGCTTATTTATCCTTGCTCTAGTGAGTCCACTATTGTGACTCAGCTACTGTctatcttcatttatttctctttctttctgactcagtTTTCCCCACTTCATGGTTTCTACTACCTCAACGCTTGTTTTGAGACTTTGAATCACATCCCTCTGGATCTCTGTTGTTCTCTCCTGCCCGTAACCTACTTTTTGTCTCCATTCAAAGACTCCAAGAGAGGATATGTTTGGGTCCATTGGTTATTGTCTAGTTCTGAGCATCTACTTCCCAGCATCTACTGGGCTCCCTCATGAGTTCCCTGTGGACCAGGCAACAACCCCTGGTTTAACTAGTCTTGTGCTCCTGAGCACCCTGGCAACCCTTGGCAGGTCCCTGGCATGCTAAAGACTCCACCTGGGAGATTTCCTTCTCATCTCCTTTTAGCAACAATTCTTTcccaaccaaaacaaaaacaaagaccagACTAGGCACAACAGAAGGACAGGTCACTGTATACAtggttgacttccctggtggctcagacagtaaagcgtctatctacaatgcgggagatctgggttcgatccctgggttgggaagatccgctggagaaggaaatggcaatccactccagtactattgcctggaaaatcccatggacagaggagcctggtagtctatagtccatggggtcgcaaagagtcggacatgactgagcgacttcacttaagtGTAAGGTGCTAAGCgacatgtgaaaaataaaaggctACTAAAAAACATGATCTCATTTAGTTAAGACCTAAAGAGAGTGTTATATATTCCAAATGCACCTTAAGAACAGGATAGTTGGGAATCACAATGGTAGTTCAAAGGAACACAAAGTATAAGAGCTAGAAAGTACATGGCAGGCCGCTTTTCCAGCCCTCTCTTCATAGTTGGAAGAAGCCCATAGAAGTTAACTGACCACTTCATTAATTCACACAATTGATGGTGGAGCCCTGACACCTGGCCAGTAAACCACCAGTCCATATTTCTGAACTAGTAATGGATTTTCCTTTCTTAATAATGGAATGGATCACATTTAATGCTCAAAGAACTGTACCGATTGTACCAGTGAATGTGGACAAGGGCTAATAGCAAAGTTGGAACATAGTGGTTTGAAGTATTTATACAAAATAACGTCTGTGTTTTCTACAGGGTATAGGATATAGTGAGATATAACAGAAAAAGGCCAAAAAGTAAGAGTTTAGAATCTCAGATTCAAGTCTTATTTTCCTGCCACCAACCAGCTGTGTACACTTGGACTACTGTCAACTTTCCAGGCCTCAGATTCTTCATCTAGGGAAAAATTAGGCCAGACAACCATTCAGACCCCATGTACCCATGACTCCTCCAGCTCTGCCCATTCTGGCAATGACAATTCACACTTTTTGGCATTAAGTACAGTGGGCCAAGAGTACCCAACCAGATGATTGCCAGTTGACTAAACTAAGAATTTAATAAGATGTTATCAGAAGTATCTAAAGGCAAATGGACTATGAAATGGATTTGGCCTTTCAAGAAATCTTGGCTTAGATTTGTTACTATTTCCAAAATTACCAGGAAAGGCATTTAAAATCCTAACatttcatagagaaaaaaaagaaaagggtttCTATAGTGTACCATATATGGAGACACTTAAGCATGTCTTTATTTCTGGTAAGTTGAAAATGGAAGAGACATGACAATTATCCAGTACACAGAGTGgcattttaatatactgtatcaGTAATAAATTTTGATGAATGTAAAACTAAAACTGGATTATGTAGAGAGAAGGGTCTCCTGCTTGAAAGTTATACTCTGAGATTGCCAATAAGTCTTTAGACCACTGGCAGTTCCACCATGGATGGTTGTACCTTGAACAGCTCTAAGGGGTGCCACTCACATAGAACCTATGTGGGTAGTGCCCTCTGGAGCTGTACATTGCACGAGTCACAGTGTACTCCGTAGTGACCCTGACCATAGAAACAATAGTGATTTCTTTCAGAACGCCATTGTGGTCAATGAAACTTAAGCAGTCTGCCTGTCTTACTAGCTCTTCTTGTATTCAGAACAAGCAGATATTCAACACAAAATTATTTCAGCTAgacaaagaaaacatatttttatttacttaaccaGCTGTCAATCACTATTACATTAAGTTGTAGTAAATACACAGTGCCAAGAATAGCCTGGATTTTAATCCCAGCTTTTGCATTTCCTACTAGTTTTGTGAGCCTTGGGAATGCTGCGTAACCTTTCTATATCAGTTTCCACATATAATGTAAGGATGTTAATAGTGCCT
>XLOC_000742.TCONS_00001914
gtaaGCATTTGTCAGTTTCTATACTGTAAATACTTTCAACACGGCCTGTTTCCTAGCTTAACATCACTGAATGCAGACTTGAAAGGAGATGTGCACACTTGCTATAGCACAGCACCGGACTTTCCCTAACTTGTAATGCCCCAAACCAAATCCACCATCTTTGCTCCAATCCGAGTTAATAGCACTTCACTCACCAGTATATCCAGGCTAGAAACGTAAGAGTCAGCCTCAGTGGAATATGAGGTATTCCTCAGTTGTCTCCTGCTTACTTCTGTGCCTTTGCTGGTGCTGCTGCCTCAGACTAAACTGTGTCATGTGTTCACAGCTTCAAGTCTGAGCTCAAACATGGAATCTGTTGATAAGCCTCCCTGCCTTGACTCTCCAGTTGGAAGTAGTCACTTTTTCCTCTGTAATCATactaagtattttttctttaagtagAAACATCTAAATTTGGTACATTAAAAGCAAACCCAGATTTCTCAACGTGAGTAAAGAAAGAAGAGCTCCACCTGTAGGGTGTGAAGATGGGTCTGAAGTTCTGAGCTCTGGTCTGCAGTCATTCACCTTCCTCCCAGGAGGATTTCATATGGGTCTTCTTTCCTTAATTCTGTCATCACAGTCCAATCAAGATTGGAACTTTAAAACAAAGCATTCGAACAAACTcaggagagacaggaaggaaaCAAAGGACTTTGCATGGATCAGCTCAGTGGCCCACTCCAGCATGAAGATGGTGTTTTACTCATCTCTAAACCACTcatatagccaggacatggaagcaacctagatgcccgtcagcagatgaatggaacaTTAAGAGCCGTGACTTTGTTTTCCCGTCCTTAATCTGTAGGCAATTGCTTCTAAAGAATCCAACTTCAAATTGGCATGAGGATTGAAGAATAAGTATTTGTCCTTTGAACTTTATTTCAAAAGATCTGAAAACTTAGATGGTATATTTTTCTTAACTGAAGAGCCTTTAACTTCtgagacaaaagagaaagaggagttgCAGCAAGGACTGTGATTAAACCTTAACCTGAAAGACAACTGGCCAGACATGGATGCATATGCTGGTTTAGCTCGTTCAGACTTGCAACTCCTTGCGTAAACATTCTCATCAGACCCACCCATCTCTGTCTAGTAGGGATCAGTGAATCATGCTGAATCCAGATTTTTACCTTTTCAAGGTCTATCTATTGCTTTGTCTATCTATTGCTTTTGCCTCCAATCACCTTTTCTTTGCTCCTGCCTTTTGGCTTGACATCACTGTTTACCAGgcatctggaaaaggaaataggttTAGAAGGAGATTTGGAATGGAGTGATATTTGGAAATAATTAGGCAAAAATTCAGAAGACCTGGTTTGGTTCAAGTTCTAGCTGATTTTGAGTAGCTATTGACCTTGAATAAACCCCATTATGTTTCTGGatagaatttataaaaattattgaacTGGAATAAACAGTATTCATGAATTTGTAATATTATCATATGTTTAGGTGCTatgtttgcctttttaaaaaacagacatttagtGGTATATACAATGCACTAAAAAGCACAGAAGTAGATGTAGTACTATAATGAGAAATTAATGGGATCAAAATAGTTGATATGCGAAGACAGGAAAATAGGGAAGAAAATATAGACCTAAGTACAGCAATGGGTAGCCTTGACCTCCAGGtttgttatataaaattaattttgcacAAAAGAATTGGTTTTAAGGGGCAGAATGTACTGATAATTTATAGTTTTACTTAGTTATAGACATTGGTTGCTATTTTACCCTGATAATGTCTGCTcctgttttttacttttaatctgtatcttttgttttgcttattatctatacttttttttacaattaaaaattgaa
>XLOC_000744.TCONS_00001916
CTGGGACTCAGCTTTCAGTAGCTGGGAGACTGACTCAGGGTCTCCCACTAGGCTGCAGTGAATTGCTGAATGGAGCTGCATCATGTGAAAGGAGGCAGAATCTGACTGGTGTTGGAGGACCTGCTCCCAAATTCATTCTCATAGCTGTTGACAAGAGATTTTATTTCCAGTTGTGAGAGACCTCAGTTCTCCACCATtCAGCCTACAGGATGGCTTCAACAATTCACAATTCCTCAAGTAACTGGATTTGCTTCAATATCACCATGTAAGATATTTGCTGTAGGTTTTTGAAGAATGCTTTATGAAGGTACAGAAGTTTCTTGTTATTCCTAGTTtgcta
>XLOC_000769.TCONS_00001965
CGATGTTTGGGCCATTCCACACGGGAACTAGGGGCAGTTTCTCGAGATAGCCTGTGCTGAGGATTCTGTGAGGCACCATGTGCTGGTGTGTGTTGGTGTGCTGGTGAACATGAGCACTAGGAAGTGCTGAGGCCATCACAGCGGTGGATCCTGAGGGAATGCTATGCTGTTCTAAAAGCACCTTCGCGTCTACCATCACAACTGATCCTCACAAGAAAAGTGAGAGACAAGCATCACaacacccattttacagccTCAAACATTTTGTGGGACATTACAAAACTCATGTCCTCTGTGCCCATGGAACTTCATGACTCAAACAACCGTGACGGAGGCGCCAGGCTCACTGGCACTGTGTGCAAGAGGAAGGACAGAGCAAAAGAGGATAAGTGAGGAAGAGGAGAACAGGGCAACCCTCTTAAACCCTGCTCATTGCACTTAGCTCACTGATGGTAACTGCCCAACTACTACTCTACAAGGACTCAAGGATACTCTCTTCCCAAAgcaagtttttggttttttaaagAAAGAAAGTCTGAGCGGAATGCTTCGTGGCCAACTTTCACCAGGgtcttaaatataatttcttcaaGGTGCTGAGATGAGtggatgaagaaaaagagaagaactaGAAGCTCCCTTGGgagttcttttcatcttttctgctgATTTCTGCCCTGTGTTGCAGGGAAGGTACGAGAAACTAAGAATCAATAGGATTTGCTGGCACCATATTGCTCAGGTGTACACTGAAATTAGACATCTGTTCCATCCCTCACCTGCATTTACCTAGTTTCCTGGAGCTTCCATTTATAATGCTAGGCTCTAGCTGCCCcgaaataagaaaatcaaaaagaaacaCACAGCTAGCATATATATGACATAAAAATGAATCTGACCAACCATCAGGAAAGGTATTCTGTCCCTTTCCTATACACTATACACAGGCTATGTGTACATTACCCACACTGGTCTACACTTTTCCCAAAAACTCTGAACTgaagactctctgtgacccccaagaagcagtgttttattttcctgaatcATACCCTTGAATTGGCACTTATATCAAACAGGCACAAGGAGAAGGCTTCTCTGAGACTAGCGGACAGAGAATTGTTATAAGTGCACCTTTCTCTCTCAGATGATTTGCCTAGTCCCTGAGGCTAGGGGACCAGGCCCTGAGCCTGTTAAAGCCCCCACAGAGAGTCCAGTTTATGGTAGGTCTCCAGAGGACAGGTTAGAAGTCAGAACCCTAGAGAGAGAGCAGGTGGAGGAGATGGCTAGGATGAGAACAGAGACAGAAAAGCCAAACGTGGAGGAACATTTAAAGCCCGAGAACAGGCTGCTTCTGCGGTCCCCGTGATAATGCTGACTTGGATCTGATTTTGTCACGGAGTTCCAGTAAGGCGGGAACAAAGCCCAAAGCGGTGTCAGGTGGCTGCAGCAGGGACACAAGGCCACAGCCGGCTGGCAGCTAATGAACTGGCCGGAGCGAAACCAGAGAGGGTTCAAAGACAGTGGAGAGTGGCACCTGCCAAGCCCTGCCAAGGACTGATACGCCTGGGAAACAACGAGTGAAGCTTCAGCAATTAGCAGCAGTCCTCGGCCCTGGGTGCTGGGTGGCACTGATCTATGACACAGCCTCTCTGTCCTGGCAGGCTTCGAGAGGGCAGAAAAGACATTCTCCTTTCCACAGGGATTTCCATAGTTACGATGGTTGTCTCAGCTGCTatttttggaaacagtctgtCACAGGTTAGCTATGAGCGCTCCTTTATGATGTTGTTCTTTTGTGGTTGACACCCTACCTTGTAAAAGACACTTTTCTGTTCTTGGCTTCAAGAAGTGACCTGTCTAGCTATTACTATTACTCCATGTTCGTGGTCATGATTGTAAAGTAGGGTATACATATTTAATGCATAGGTAAGCAAGAAGCCAGGGTCACTAATCTTCATTTTGAAGAGTACCATGCTTGTTGCAAAAACCATGCAGCAGTTTATAGAATGTTTAGTGCTAAGGCAGCTGCAGTATTTCCTGCCAGGGTGCCAGGGTGCCAGTGAGTTTGGAGATGGAGGAGAAGGCTGGAAACTGCATCTGCATGGCTCCTTTCACAGTATTGAGCAGACCTCAGTTCTCTACATCAAAGAGTGAGTGGGGACTTTAGTCCTAACTAagatccccaccccccacccccagccctcctgCTTAGCTTAAGCCTTCATTTCATCCTGACTTGCAATCTTTTCCCACCCATCCCAGGCAAAATCTTGTTGGGTTTAGCATTTTAGTCTCAAATCAACTTCCTTGATTTTCAATATGTTCATTTCAATTTAAGTAGCAACACGAGTTagcctttcctcctctcttttgaACCCACCATCTCTTCTCCATCCCCCGCAGTCACAGCCTAACATCCGTTCCCTCTAAGCTCTCTCTATTGTAAGAGCCTCCCACCTTTCTCCCATTCATCCTGATGCCTGAAGGAACTCTTAATGTATATGTAAGCCAGTCACCCCGCTTCTGGAACAATTCACTGCAGTATCCAATCTGACTCCCTTAGCGTGACATCTCCAGGCTTTTATGATGTGACCCCTGCCTACCAttcctggaaaaatgaaaatagctcTTTCCATTGATGCGGAGGTGAACAATTGTAATGAAGGCCTTTGTAAAGGGGCTCCAGGATTAGGAGGTACTGAACACTCTTCAGCATGTTGTAGCTGCCCCCAGATGACTTCCATTTCCACAGAGCAATTTCCGCCCCAGAAATAATGACCATCATTTGATTCTGCCCCAAAATGAACTCTCTTAGGCTCTTCCCCAGGTCAGTCCTACAAGGGGGTGGGGCTTCACATCAGGGCAGGTCACAGAGACATTCTTTTCCCAGGTAAATACCTTTACCTTGGCAGCATTTGCCATTTAACATGGGGGAAAATACAAG
>XLOC_000769.TCONS_00001966
GTTTGGGCCATTCCACACGGGAACTAGGGGCAGTTTCTCGAGATAGCCTGTGCTGAGGATTCTGTGAGGCACCATGTGCTGGTGTGTGTTGGTGTGCTGGTGAACATGAGCACTAGGAAGTGCTGAGGCCATCACAGCGGTGGATCCTGAGccTCAAACATTTTGTGGGACATTACAAAACTCATGTCCTCTGTGCCCATGGAACTTCATGACTCAAACAACCGTGACGGAGGCGCCAGGCTCACTGGCACTGTGTGCAAGAGGAAGGACAGAGCAAAAGAGGATAAGTGAGGAAGAGGAGAACAGGGCAACCCTCTTAAACCCTGCTCATTGCACTTAGCTCACTGATGGTAACTGCCCAACTACTACTCTACAAGGACTCAAGGATACTCTCTTCCCAAAgcaagtttttggttttttaaagAAAGAAAGTCTGAGCGGAATGCTTCGTGGCCAACTTTCACCAGGgtcttaaatataatttcttcaaGGTGCTGAGATGAGtggatgaagaaaaagagaagaactaGAAGCTCCCTTGGgagttcttttcatcttttctgctgATTTCTGCCCTGTGTTGCAGGGAAGGTACGAGAAACTAAGAATCAATAGGATTTGCTGGCACCATATTGCTCAGGTGTACACTGAAATTAGACATCTGTTCCATCCCTCACCTGCATTTACCTAGTTTCCTGGAGCTTCCATTTATAATGCTAGGCTCTAGCTGCCCcgaaataagaaaatcaaaaagaaacaCACAGCTAGCATATATATGACATAAAAATGAATCTGACCAACCATCAGGAAAGGTATTCTGTCCCTTTCCTATACACTATACACAGGCTATGTGTACATTACCCACACTGGTCTACACTTTTCCCAAAAACTCTGAACTgaagactctctgtgacccccaagaagcagtgttttattttcctgaatcATACCCTTGAATTGGCACTTATATCAAACAGGCACAAGGAGAAGGCTTCTCTGAGACTAGCGGACAGAGAATTGTTATAAGTGCACCTTTCTCTCTCAGATGATTTGCCTAGTCCCTGAGGCTAGGGGACCAGGCCCTGAGCCTGTTAAAGCCCCCACAGAGAGTCCAGTTTATGGTAGGTCTCCAGAGGACAGGTTAGAAGTCAGAACCCTAGAGAGAGAGCAGGTGGAGGAGATGGCTAGGATGAGAACAGAGACAGAAAAGCCAAACGTGGAGGAACATTTAAAGCCCGAGAACAGGCTGCTTCTGCGGTCCCCGTGATAATGCTGACTTGGATCTGATTTTGTCACGGAGTTCCAGTAAGGCGGGAACAAAGCCCAAAGCGGTGTCAGGTGGCTGCAGCAGGGACACAAGGCCACAGCCGGCTGGCAGCTAATGAACTGGCCGGAGCGAAACCAGAGAGGGTTCAAAGACAGTGGAGAGTGGCACCTGCCAAGCCCTGCCAAGGACTGATACGCCTGGGAAACAACGAGTGAAGCTTCAGCAATTAGCAGCAGTCCTCGGCCCTGGGTGCTGGGTGGCACTGATCTATGACACAGCCTCTCTGTCCTGGCAGGCTTCGAGAGGGCAGAAAAGACATTCTCCTTTCCACAGGGATTTCCATAGTTACGATGGTTGTCTCAGCTGCTatttttggaaacagtctgtCACAGGTTAGCTATGAGCGCTCCTTTATGATGTTGTTCTTTTGTGGTTGACACCCTACCTTGTAAAAGACACTTTTCTGTTCTTGGCTTCAAGAAGTGACCTGTCTAGCTATTACTATTACTCCATGTTCGTGGTCATGATTGTAAAGTAGGGTATACATATTTAATGCATAGGTAAGCAAGAAGCCAGGGTCACTAATCTTCATTTTGAAGAGTACCATGCTTGTTGCAAAAACCATGCAGCAGTTTATAGAATGTTTAGTGCTAAGGCAGCTGCAGTATTTCCTGCCAGGGTGCCAGGGTGCCAGTGAGTTTGGAGATGGAGGAGAAGGCTGGAAACTGCATCTGCATGGCTCCTTTCACAGTATTGAGCAGACCTCAGTTCTCTACATCAAAGAGTGAGTGGGGACTTTAGTCCTAACTAagatccccaccccccacccccagccctcctgCTTAGCTTAAGCCTTCATTTCATCCTGACTTGCAATCTTTTCCCACCCATCCCAGGCAAAATCTTGTTGGGTTTAGCATTTTAGTCTCAAATCAACTTCCTTGATTTTCAATATGTTCATTTCAATTTAAGTAGCAACACGAGTTagcctttcctcctctcttttgaACCCACCATCTCTTCTCCATCCCCCGCAGTCACAGCCTAACATCCGTTCCCTCTAAGCTCTCTCTATTGTAAGAGCCTCCCACCTTTCTCCCATTCATCCTGATGCCTGAAGGAACTCTTAATGTATATGTAAGCCAGTCACCCCGCTTCTGGAACAATTCACTGCAGTATCCAATCTGACTCCCTTAGCGTGACATCTCCAGGCTTTTATGATGTGACCCCTGCCTACCAttcctggaaaaatgaaaatagctcTTTCCATTGATGCGGAGGTGAACAATTGTAATGAAGGCCTTTGTAAAGGGGCTCCAGGATTAGGAGGTACTGAACACTCTTCAGCATGTTGTAGCTGCCCCCAGATGACTTCCATTTCCACAGAGCAATTTCCGCCCCAGAAATAATGACCATCATTTGATTCTGCCCCAAAATGAACTCTCTTAGGCTCTTCCCCAGGTCAGTCCTACAAGGGGGTGGGGCTTCACATCAGGGCAGGTCACAGAGACATTCTTTTCCCAGGTAAATACCTTTACCTTGGCAGCATTTGCCATTTAACATGGGGGAAAATACAAG
>XLOC_000785.TCONS_00002011
actagggaagcccatatatatgtgtgtgtgtgtgtgtgtgtgtgtgtgtataaaagttTGGAAAGTTAAATAGAAAACTAAATCTGAAAGCAAAACATGAAATCAAGTCTGTCATGAAAGTAAATATGAAAACAGGAGAATCTGTGATTAATTTCCAAATGCACAGTACGTATAACTAGTTTTAAGATTCAGATAAACAACACTGTGATTTGAGTGAGCTGTAAAGAGTCCAAAGAGGGAAGGGATCAAGACGAGAATTAGGATGTTAAAAGCAGATATCTTGAGTTTTACCCTTAAGGTCATCCATGCCACTGTGTTTAAATGAATCTCCTTTGGCAAGATATCTAAGAAAGATCCTTCAGAGAGAAAGATAGGCATGTCCTGAACAGGAAAGGGGAAGATAGGCATATAATCAGCTATGATTATAACAAGATTTTGTTCAGATGCTAATATCTATGGGAATATGTTTTTATAGGAATAAGGTCCCATTTATCATTTTTCCCTAAGTcaggtaatgaaaataataaatttgggcTTTAAACAAAATCAGTGAGACTTTTAAGTAGATGGAAGATTAATGGGGTATTATCAAAATCAAGTGAGGGGGGATTCTGGTCAATGTTACAAAGTatctcagtttattttaaaaaactaatcacCCTAAGTTCCACTAATCCTTAAGAACATATGTAACTTTTAGTTCACTTGTATGGCTTTGATGTCTCGTTTTAAACCCTGGTCTTGACTCATAAGACCCTACTGCATAACatggaaagaactgacaaaaTAACCTTAAAAGCTGCCTTGTTTTCCATAATTAGTTTCTTCTGAAATACTTCCcccttttaaaatacatatccCTGTGATAGTAATTTCTAAAGAttgtgaaatcccatgggcaaaacCATAATCTTGCTCACTTCAAGCAATTGACGTATTCCTTAAAAGCCTCTCATCAagatttttcttcaaaaagaaagagaaaaaaataaatttaattttctaacaCTGGAGTTATCTTCATCTGGCTTTACCAAAGGAAATGCCACCAATatgctgaaaaatatatttcctttgattttttctCACTATTTATGCATGTAACTCTGAGAAATACAGTAGAATTGTAGAATATTAGAATAGAAAGAAATGTCCCTGCTGTTTAATCCAATATACCTCCTTAACAACACCAACATTGAGATCAAGAGAATCTATCAGTTTGCTAAGGCAGGACTCAGCTGCACCTAGAAGATGATTAAATCCCAAGAAAAGGATTTTTAGATGACATCACGTTCCTTTTCTTGAAAACTATCATTAAGATGTTgtttaattgaaaacatttcagagaaattttttcatgttcattttatttcagcCAGTACATAATGCATAACTGGTCAGAATTTGGAAGCatcttgtagttttgtttttcgCTTTGGTATCTTCTATAATGTTCACGTGCAAGAAGAATAGTGTTAAAATTTCATCACATATGATTTGCAAAAGTCTTGGgcaaaaaattctaaaaactaCAATAAAATTCAGGGGATTTCTTTAAAACACGAAATCTAGAAGCCATAACAAAAAACAGATACACTTTAAATAGTATAAAGCTCAAACTCaataattaaacaataaatttggaaaatagaCACTATATCAAAGTTAACATTATCAATAGGAGTTATCATATCTGGTCCAAGCTGAACTAGATATgggtttcatttctttcagacTACCTTGTAGCAAGGAGGGAGCAAGAATCCCCAGGTGGACCGGCCTATAATCACTGGCAGCTTCTTATTACCTGGTCAAAACTGGCACCATGATGGACTTGTCTGGCAGGAATCGGAGCTCTGAAGGGGATGCAGTTGCTGTGGAAGTTGCCAATCAGGACGGACAGAGAAAGCTGGAAGGGAAAGGAGTTAAATATCTGCATGCAAATCACCATTGCAAACAACAAGTGTGTCTTAATAAAACGTAAGCATTGTTAATCATACGATTCTCTCCAAATACTGTAAGTGGATATGGCTATTTGAGCAAATGCCAAACTCTTCTCCTCTTAAGGGGGTTCCAAGTGGTAGAAGATGGGGAAAAGACCTTCCTTGAGAAATTCAAAGAACTGGGGAATCGAATTAATCTCCAGGGCTCTTTGGTGTCACTGGTGTTGTAGTCTGTGTTATTGGTGTGAActaatccatttattcatttatagtgTCTCACTAGTGTGTTGTGATGTTGAGTTGAG
>XLOC_000787.TCONS_00002013
TCTTCTCTATCTAGTCAGGAGAAAAAACTCAAAGAGAAAAGATATCCTACTttcacaactggagagtagaaATCTTTAACACTTTTCAAGAGTAGCTAAACTGAATATCCTTGGAAGATACTAGAGGGAGAGCAAAGAAATTACAAAGTGCCATGGGCCTCGAATGTTGTAGGGGAGCGATGTCAGCAAGATGATGAAATAGAAAGAAGCTCCTCACTCATATCCTCTCCCAACATCAGTAATTTGGTAGCCATTCTCAGAAGAAATGTACCTCTGTGGGAACTCAGGATCTAGATAGGAGACTGTGAAATTAAGAGGAGTCCAAAACCAAGGAAGGCTCTTCAAAAAGGCAAACCTGTGCCCAACTGTGTGGTCCTAGCTACAGACCAAGAAACAACTCCATCCTGCTGCGGACTAAGCTCCACCATTTGACCTTGGTCTTGCCCATGCAATCGACCATGAAGTGTTTCAGTGATCTGGCTCCAGCCCTACTCAGCTGTAATCTGGAAGCCGTTTGAGTCAAGCTCACCAGACTCAGTCTAACTTTCCATTCTGAAATGGCCCTGTCACTGGGCTCCAGTCCCTCATCTACACTCCAGGAGCAGTCTTGCCAGCCTGGAGACCGTAGGGAGACATGCCTATTTGTGATGCTGAAAGGAAGCCAACAGACCTCCATCTGACAGAAGATCTTAAAATGGTGTTGTGACTCAGCTCCAGCAACTCCCAGCTGTGGTCCAGGAGCAGGTCTGCCTACTCATAGCCCATCAGGAGAAACAGCCATCAGTGTCCTTGGAGGTAAGCCTGCCAAACTTGGTCTGACAGAATACTGAGATGGTTCTTTAATTTGGCTCCAGGCTAtcccagctcagttcagttcagttcagtcgctcagtcgtgtcagactatttgtgaccccatgaattacagcacaccaggcctccctgtacatcatcaactcctggagtttactcaaactcatgttcatcgagtcagtgataccatccagccatcttatcctctggcgtccacttctcctcctgcccccaatccctccc
>XLOC_000833.TCONS_00002132
TTCACTCCCGTGGAGTAATATGAAGGCCATGATATAACAGCCATGAGGTGGGGACAGACTTTGCCTGGACTGGGGTCTTCCTGAAGCTTTAGCCAGAGACTGTTTTCCATTCTTGGGGACCTTTTCTCTAACTCACTGCTCCATTTGGCCATGTGCTCTTACTTACCTCCCATCAGAAGGCAGCCAAGCACATAGCACCTTTCAGATACAATGAGAGTTGGGGATGCTGAGTACCACGGACTGCAAGaaacttgaagtgaagtgaagtgaaagttgcttagtcgtgtctgactctttgcaaccccatggacta
>XLOC_000838.TCONS_00002137
TCTGGAAGTCTCTGCTGATGAAGCCTGCACCCAGATTTTGGGACTTGGATGCAAACTATTCTCACAGGTTCCCCGATGGTCTCACAGGTCACACCCTCCTGGACATCCTGCCAGAGGACTTGGAGTCTTGTGGAACCAGGTGGGGAACTTAGAGTTTCCAGACTCTTCCAGGGAGCCCCATAAGACAAGTGAGTCCATCTCTTTCCCTAGGATCAATAGCATTTCCCAGCTGTCATGATACTAACGTCTTCTCCAGGAAGTGGGGTAGCTGGAAAAAAGAAGGCCAAGAAAGGAAAGGCAGACCTCTGTTTTTGCCACAGCTGATGAGGATGTAGAGTGAAAAGGAGCAGGACTGTGTGATGGAAGAGAAGGGTGTGTGGTCCAGGCAAAGAAGATGATCAGGACAAAGGAACACTTTGGGGAGGCGTGAACTCGCCAGAGACCCCTTCTCACCCCTTTtcaccccacctccccctgcTTCAGCAAATGCCTGTCAGGGACCTTGTTGAAGCTTGTAGACCCTGACATCACAGAGTTTTTCTCTTTGCCGCAGTCCCTTCATCTATAAAACGAGACCAATGCTAGTGTATCGTGAGGATTTAATGAGTGAACATTTGTAAAGTGTTTAAATCAGGGCCTGGTGAGCCATGAGGGCCGTGTGAGTGTAGGTATTAATATTGTGATGAGCAATCTgtggcatttaattttttttctttacagatgagctgtctgtttttaaattttccttagaATATCTTCTTTTCTGTTCAGGGGGAGAAAACAACCTGTCAGCTTTGTACATTTAAACAATAAAGTGGTTTTATTTCA
>XLOC_000839.TCONS_00002138
GAACTGTAATCTCAAGGGAACAGGGCATAGGATGAGGCTCAGTTAAGGAAATGTGAAAAAGGGTCAGGCAtggagaagggaggaaaagaataCTGGGCACCACTGAGATGCAAACTATATATTGCTTCATTGAACACTAGCTGCTCCTTCAAGTTTGATGGCAGTAGTGGGACTGAAGCAAACTTTCAATGGCATCTGGGGACAGTAGGAAACACAGGCATGGTGCCCCGTGAACGCTTTCAAATTCACTGTCTTTCTCACCGTTTTGAAGGGCCATTGgaaaaTTAGAGTTGACAGCAAATTAGAACTCAAATGATATCATCATCCTTTGCTAGAAGCAAAATCAAGaagatggaaattaaaaaacaaatcaacaagCAAATACACAAacatggaatcactgactcagAAAGAGTCTGGCAGGTGGAAGGGCCTTGGAGCCAATCTCCCTAAAGGCCTGGGGCCTGAATGAGTGGACCTCAACTCAGCAGTACTTTTTCTAATGTGCATGTGAAGAACTTCTTCAAGGAGCTGGGAAGGTCGCTGGGAGAAGTGATGGATAAGGGCCAACTGGAAAGCTCATTAGAATGGGAGCTGCTTCTGTGTCTGCCCTGAGGTCCTGTCTTCATTACTGGAGAACTGCTTTTGTAAACCTTGCCGTCAAGGGCCCACAATCCCTGGGAGTGCCCGCTCTCCTCTATATCTCAGGCTGTAAACCAACGTTGGAGGCAGAGGCCTGGCGAAGGACCATTACTCACTTTTAATGAGACAGCCAGGGAAATAAATTGGCATATGTTAGTAAAATGGCTCATCAAGTGATAAACTCCTGGATGCCAAGGATGAGGGAATCTGTAACAATTCCCAGGATGCAGAGCACTCTGTTGCAGGGTATGTTTCTCCCTGGTCTCAACATCAGGAAGTCTGGGAAGCGCTGAAGATTTGCAAGCAGGTGACTGATGGTATTTCCCTCTAGGCACTGGCTACCAGGAGGCTCATGGCTGAGTCACTGCCCACCCCTGGGTCTGGTTCAGGGCACGCTTTGTGCACCACCTTCATCCTTGATGCTgcctttctagttttttttttttttttttttttaattttgctagaTGGTAAGCTCCATGTGGATAGGCCCGCTTATGCTAtgacttcccttctctctctattCCCAGTTTCCAGACTGTGCCTGGCACTTAATAAACATTGACAGAGTGGATGAACCTCAGGTTATACAAAGTTTACGTCTTTGAGCAGTTAAatcttgtttaaaataaaataaggataatatacATATGACCACACACTCATGCTAGTAATGAAACAACGTAGTTGGCAAATAATTATCATTTGATTAATATCAAATTATTGAGAGTTGAAATGGGCTGAGCTGCCTGGGCCTCTGCTTTTGGTGTTTATACCggaatgagttttaaaaataatgctgatgGGGAAATATCCAATGGCTTTCTAAGTTTAGTTTGAGATTGGGGTATAGTGGGACGGGTCTTTCATTCCTCATTCCAATTAGGGGAGAAATTCTAAAAAAACATTGGCAAGAATGGATCAAGatgatgtggcacatatatacaatggaatattactcaaccacaaaAGTGATGGAACTGTGCTGTTTGcaaagacatggatggacctagagactgttatacagagtgaagcaagtcagaaagagaaaaacaaatactgcatattaattcatatatgtgGAACCTGGaaaaatgacacagatgaaccatttacaaaacagaaatagaggcaCAAATGCAGAGAACAAGTGTATGGATAtcaa
>XLOC_000839.TCONS_00002139
GAACTGTAATCTCAAGGGAACAGGGCATAGGATGAGGCTCAGTTAAGGAAATGTGAAAAAGGGTCAGGCAtggagaagggaggaaaagaataCTGGGCACCACTGAGATGCAAACTATATATTGCTTCATTGAACACTAGCTGCTCCTTCAAGTTTGATGGCAGTAGTGGGACTGAAGCAAACTTTCAATGGCATCTGGGGACAGTAGGAAACACAGGCATGGTGCCCCGTGAACGCTTTCAAATTCACTGTCTTTCTCACCGTTTTGAAGGGCCATTGgaaaaTTAGAGTTGACAGCAAATTAGAACTCAAATGATATCATCATCCTTTGCTAGAAGCAAAATCAAGaagatggaaattaaaaaacaaatcaacaagCAAATACACAAacatggaatcactgactcagAGTCAGACTCCCACCAGATGGAAACTGCTGACCACAAGCacgtagaccccagaccagttagaaccagaaggttgatgatgttgactcccaaAATATCACCTGGTTACCTCACCATGCACAAATCGGAGAGCTGTGCACCAGCTAGTCACACAGCCCAAGATCCCCCCTCCATGTTctcccttttgtttttaaaaagctcacaCCCCGGCCAGCCAGTAAGATGGATCTGAGACAAACTGAAGTTTCCCGTCCTCTCAGCTGGCACCTTCTCATTCAG
>XLOC_000860.TCONS_00002200
CAAACTCCAGCAGAACCTTATGGCCAATCAAGTGTGGCTGGGGCATGATAGAAGGCTAGGCTCCTGTCCAAGAACCCAGGCAGGGCTCAAGCCCAAGTTTCAGGCACTGAGGTCTAAGGCCAGCCATGGGGCCAGGAGATAGTTCCTGAAATAGGACAGAGATCAGAGCTGTGACCCAGAGTAGAACTTCCCTGCTCAGCGACAAGAGCAAACATGCCTGATGGGCCACAGCGCGTCCTGTGTCTGCCTCTGCCTGAGCCTTGCTGAGCGCCAGGTCTCACAGCAGACCCAAGCTGGTGTCTTGGGGTTCAGGAAGCaaacctggaggaggagggctgcAGACTTCAGGACCTGGAATCAGCCAAaaAACATAACTAGTCCTGTGAAGAAGCATGAATATATAATtgataaacaacagaaaaaaaaatagacaacagACACACAAATCATTCAGCTATTGGAATCAGTAGACGGAACTTTATAATAATGAGTGGAagaactggaactctcatgcactgctggtggaaGTGTAAAATCCATGTATCTGCCAGAGCACACTAAGGATACAAAAACTACACAGTACTTTGGACAGGAAATTTTACTGTGAAGAATTattaaggggcttccttggtggctcagcagtgaagaatctgcctgccaatgcaggagacacaggttcgatccctgatgggggaagatcccacatgctgcagtgcaactaagcccctgcaccacgacttttgagcctgtgctctagagcccaggagctgcaactatgAGGCCACGTGCTACATCTACTGATGCCTGTGTGCCTTGAGCCTGTGTTCCGCAACAAGAtaagccactgcactgagaagcccatgaactgcaactagagagagagcAGCTCCCGCTCTCCACATCTAGAAAAAGCcttcacagcaacgaagacccagcacagcccccaaaataaataatacattttaatataaagaattattaagGATAAGAGGAGACTGCCTAGTAAGGAGAAAAGATAACCCTAAAGAATATAGTTATAGCAGATGTCAGGAGTAGACTCTAGGGCTGAGGCAGAGAACCCAAAGGAGGAACAAAGCTGAATGAGTCCCAGTCCTCACCTTCTACCCCAGGGCTGAGAATCTCCATTGTTGGAGATTATGTAGCCATGACCCACGGGATGATGAAGAACGGCCAGTCTCAAAGACAAGGCAGGCCCTTTGTTCAAGGTCCATGCAGATGGAATTTACTGGAAAGCATTTTCCTCTTGGTGCTGAGGGAAGTCATCCATGGAAGGGAGTCACACTGTGGAAACAGCTGGAAATTTTCCCACAGGAATAATACATTGGAAAGTCAACCTCTGAGGTTTTGGAGGAAGCTGCACATGGAGATATGCTTTGTGTTTCTGACTGCCACATGCTGCAGGAACCTGCCGAGGAAGACATCAGAACCAGAAGAGAAGCCTCTTTCTCCTACGGTGGCTGCCATTGCTCCCTACTGACAAACCTTGACACTGTACTGGATGGCAAGGGAGAAATGCTGGCAGGGCCCAGCTCCGTTAGAACAGGGCAGGTAACTGAGAACGGGCCTGGAGGTAATAAACTGATAACTGACAAAATTGGCTTTGCAAAACTATTTAGTAGAGTCTCCTAAAACTAAACATACAGCTACCTTTGGActcaaattttttattaatactcctaggtatatatctaaAGACAAATTAGTATATTCACCAAAAGAcacatttaagaatatttatagcagttttagTCATAATAGCCCCCAAAGTGGAGACAATCCAAATGTTTATTAACTacaggatgaataaataaatcatagtttattcatataatggaatattctaCTGCAATAACTAAGAATGATACACAAACAGAAATGAATCTCACAGAcattttattaagtgaaagaagtcagatgcAAAAGATAACATATACTAAGTCcagtaaaaagtaaaactaatCAATGGTGATTGGAATCAGAATAGTGGTTTTCTCTTGGGGGAGAGGAATGAGAACTGCGTGGGTGGGAAAGAAGAGCTGGAAATGTTATGTATCTCGATCTGGGTGGTGGTTACAAGGATATACACTAACGTGAAAGTTCAACAAGCTGAGCATTAATGATTAGTACACTTttcacaaactctgggagatagtgaaggatagagggGCCTtgtgtgcttcagtccacggggatcgtgaagagtcaggcacaacttgtgactgaacaataacaacacttTTCACATTTCACTGTATGTGTGTTACACAGTCATCCCCCAGTATACACAGGGGATTGGTTCTAGGACTTGATACAGATACGCAAATCCATGGATAATCCAAGCTCCATGGTCGGCCCTCTAACATCTGTTGGTTCCACATCCGTGGATTTAACGAACTTCTGCGTATGTGTTAAGTCTGAAATTCACAGTAGGTTGAACCTGTAGATGCAGAACCCACAGCTACCGAGGGCCAactgtatatttattgaaaataattcatGTATAAGTAGACCAGTATAGTTCAAATCCATGCCTTTCAAGTgta
>XLOC_000892.TCONS_00002265
GCTGGAGGCCGGGGCTAGGGATCTGGGGAAGTTATGCTGTGGGAGCGAAGAAAGCCCAGCTTGTTGAGGCCCAGACCCACTGTGCCGGGGATCCTGAGGCCACTCCAGAGATGTCGACATGCCTTTCACGAACCAGTGAAAGCCCCTTTGCCTCTcctggcctggtgtgctgcaacgaGAGGAGCCCGTCCCTAAGATAAGGGAACATTCTTGCTCATTCTCAGCATATATCTCTTCTCGGAGACCAACTCCCCTCATGGTCACAAGTTGACAGCTGTGGTTCCTGGCTTCACGATGAGATAAGAAGAAAGACCGTTTCTTCCAGGTATCTCCTATTTCAGTGAGGAGTCCTTTTCCAGCAGACCTCCCCTCATGTCTCATTTGCTGAAAATAGGTGACATACCCATTCctaaatcatcctgaaaccaatTGCTGGCAAGGGGAAAAGAGAATGACTTGATGAGATCAGCTTAGTTGGATGGATGCCTGAGCTACCTGGTATAGTTGTGCACACGCCAATACAACTGCAACTAGACCAAAGGGAAGAGGATGGAATGGCTGCTCCCAGTCTTTCCCCAGGAGTCCATGCCTGGACTCTTGGGGAGAAGGAACTGTCCCACTGTGAGGCTCCAGAGAGTGAGACACAAACATTTAAGTCACTGAGATTTCAGTGTTGTTATCAAAACCTATCCTGATTAATATAGACATAGAATCCCTCCTCATGCTGCACAGACATGTAACTGAAGAAGTTTGCTCCAGACAGATTGAGTCAGACTTGCTTTGGATGGGGAGACACCAAGGGATGGTGATGAGCAGGAGTGAAGCTTCATTGTGAAATTCCCAGCCCTCTCTCCACCCCCACTTGGCTTCCAGGCTGCTAATGG
>XLOC_000923.TCONS_00002350
ctaattgaagctattgtatcctgaccctcgccgacgccgtccccgcttcgaataccctggatcagccggagCTGGACCCTGGCAACAAAGGAAGCCAAGATTTTGGACTTGACACATCCAGGTGGTGCTAGATCAGACTGATTGGAAACTGGCTGGGTGCCTCCAGCTCAGTGTCTGCTGCTTCTGCAATGGCAGAGCCTAGACGTTCTCTGAACAGCTCCCTTCAAGAATCCTAAATGGAAAGAGAGATAGTGCCCCACCCCAAGTTACCTGAGAGAGagagtgcatgtgtgtatatacgtgtgtgtgtctgtgtgtgcgtgcatgttatgtgtgtgtatgtgtaggggCAAGGAGGATTCTCTGGGACTGGAGTTGaccctgccttcccctccccttgGGCTAAAGCTTCAAGAGCTGAGGAGGCAGAACTGCAGAGAGAGGGCTGCTGAGGGCTGAAGGGAATCACGCCTATAAGCGGGCCCTGCCAGGACCTaacattttcccttctccagccacagtaaaaataaatgcTCCTGCCATTAATAGGACTAGACCTTGCCTGCCAATGAACACATCTGCAGAGGAGCCACCTGGAGGGACAAATACACAGGGACTTATCAGCTATCCACCTGCCAGACTACTTCTCTTAAAGGCCCTGTGGGAAGCCCTCACATACCACCCAGAAGAGAACCTGCTGAGTTCTGTGTGGCAGAAAGCAGGCAGAAAGAATTTGAGAGCAAGCCATAGTAAAGTGAAAGATTTATTCATGGAGATGCACACTTCATAAAGTGTGGGCCATCTTAGAAGCCAGGTTGCAAATATACACTGACTTCCTTCAGTAGAAGTTGTGAAATTGCTGGAAAATGGCTGAGGATCTTTGACCTGTCTCTTCAAAGGACCAGTTCCCAAGTCTCTCCTTTCAACACTCCCTGCTTGCTGCTATTTAAGCTACCACCTGGAAGCATATTCAGCATGTGGGACCAGCCCTAAAACTTGCTGGAGTTCTTGTTTCTTCCTTGGTCTGTCAAGGCCACCATTCAGTAACCTTGAGAACCATTAAACCCGTCACAAGACCACCTGATGCCAGATGATTGAAGGAATGAAGGCCCTGCATGCACCCTGATCCTTATCAGCACCTCTGCCTCTTGACTACAAGACTCCTCACAATCCACTTATTCCACCCCCGGTTGGGACatacagttttgagggcattagcctgctgcagccccctttgcctggcaaagcaataaaactatTCGTTTCTATGTCATCCAAAACTGTGTCTTTGAGATTCAATTTGGTGCTGGTTGCACAGAGGCCAGGTTTCTGCATCACACATGGACTAAAAATATTCCAGCAGTTTCTTAATGTGTCTCCTTTGCCCAATCTTAAGCTCCAGTCCACACCATGGAGCCAGATTAAGCTTTCCATTGTCCACCTCAGGCTATATGATCCCCATGTTTAAAACTCTTCAATAGTTGCCTCCTCTTGATGCAAGAAGGTTCAAAAGCATTAGCTTGGTATCCCAGGCCTCTTACAATCATACCCCAACCTCTCTAGATCTATCCTTGACTTCAGGTAGACAGTAGGTACCTAATGTTTGGTAACAAATGGATGGTTAAACTCATTAATATCATTTACCTGAATAGAATGGCTTACTTTCTGCTGTTAAGAGTAAAAGCTGTTGTCCCTTTCCCTTATTGAGTATCCCACTTAAAGTGTTTCTCATTTGGCTTTCCCCAGGAGTAGAGCCCAAGACAGGGATTCAGGGATCATATTTTGAGAAATGATCTGAGAAAAACTCCAGCAAAGCAGTAAGAGAGCAGTGTGACAGAGGGTATGTGATGAAGCCAGTTCCCATGGTAATAACTGTGGATCCAAACAGAACCCCGCACCCCATCCCCCAAAGGCCTCTCCATGTTTATAAAAAAGCTGAAGTTTCCCATGCCTCTTTAAGTCACAAAAGAGCAGGTTCAACCAGCTAATAATTAGGATGATAGAGTCACAGACTCAGGGTATGATGAATATTCCTGTGTTGTCTTACAGATCCTGTAACCTGCCATCAGAGGGGAAAAGCtaactgcatgatgaccagactgtagctaTAACTTAAGCTGTTCCATCTTGAGAAGTACAGAATCCATGGCTAGTACAATTCCAAGAACTAGCCTTAGGAGAGTGGGGTTAACACTATTACTCATAATAATCT
>XLOC_000923.TCONS_00002351
atgaagtaatgggactggatgccatgatcttagtttctgaatgttgagttttaagtagaGGCTGTGGACCTTCCTAACAAAACAGCTTCCTAACAAAACAGTGGTGTGTGGGATGGGATCAAGAAGCCGATCCTCCTGTTGCAGGGAAGAAAGTGCATCCAAGTCCCTGGGACAGGCCACCAAGTGTAGGTTTTTGGCTTTTTGCAGGAAAGAATTTGAGAGCAAGCCATAGTAAAGTGAAAGATTTATTCATGGAGATGCACACTTCATAAAGTGTGGGCCATCTTAGAAGCCAGGTTGCAAATATACACTGACTTCCTTCAGTAGAAGTTGTGAAATTGCTGGAAAATGGCTGAGGATCTTTGACCTGTCTCTTCAAAGGACCAGTTCCCAAGTCTCTCCTTTCAACACTCCCTGCTTGCTGCTATTTAAGCTACCACCTGGAAGCATATTCAGCATGTGGGACCAGCCCTAAAACTTGCTGGAGTTCTTGTTTCTTCCTTGGTCTGTCAAGGCCACCATTCAGTAACCTTGAGAACCATTAAACCCGTCACAAGACCACCTGATGCCAGATGATTGAAGGAATGAAGGCCCTGCATGCACCCTGATCCTTATCAGCACCTCTGCCTCTTGACTACAAGACTCCTCACAATCCACTTATTCCACCCCCGGTTGGGACatacagttttgagggcattagcctgctgcagccccctttgcctggcaaagcaataaaactatTCGTTTCTATGTCATCCAAAACTGTGTCTTTGAGATTCAATTTGGTGCTGGTTGCACAGAGGCCAGGTTTCTGCATCACACATGGACTAAAAATATTCCAGCAGTTTCTTAATGTGTCTCCTTTGCCCAATCTTAAGCTCCAGTCCACACCATGGAGCCAGATTAAGCTTTCCATTGTCCACCTCAGGCTATATGATCCCCATGTTTAAAACTCTTCAATAGTTGCCTCCTCTTGATGCAAGAAGGTTCAAAAGCATTAGCTTGGTATCCCAGGCCTCTTACAATCATACCCCAACCTCTCTAGATCTATCCTTGACTTCAGGTAGACAGTAGGTACCTAATGTTTGGTAACAAATGGATGGTTAAACTCATTAATATCATTTACCTGAATAGAATGGCTTACTTTCTGCTGTTAAGAGTAAAAGCTGTTGTCCCTTTCCCTTATTGAGTATCCCACTTAAAGTGTTTCTCATTTGGCTTTCCCCAGGAGTAGAGCCCAAGACAGGGATTCAGGGATCATATTTTGAGAAATGATCTGAGAAAAACTCCAGCAAAGCAGTAAGAGAGCAGTGTGACAGAGGGTATGTGATGAAGCCAGTTCCCATGGTAATAACTGTGGATCCAAACAGAACCCCGCACCCCATCCCCCAAAGGCCTCTCCATGTTTATAAAAAAGCTGAAGTTTCCCATGCCTCTTTAAGTCACAAAAGAGCAGGTTCAACCAGCTAATAATTAGGATGATAGAGTCACAGACTCAGGGTATGATGAATATTCCTGTGTTGTCTTACAGATCCTGTAACCTGCCATCAGAGGGGAAAAGCtaactgcatgatgaccagactgtagctaTAACTTAAGCTGTTCCATCTTGAGAAGTACAGAATCCATGGCTAGTACAATTCCAAGAACTAGCCTTAGGAGAGTGGGGTTAACACTATTACTCATAATAATCT
>XLOC_000923.TCONS_00002352
tccatggactctatagccatggggtcgcaaagtgtcagacatgactgagcaactttcacttacttactttTGTTAGATAAGTGCTTGATCACAAGAATTTCTTCACCACAATCACATCTATTGACCTTCCCTCTCTACCATTTTGTTGCAATTTTGAAACCATTTACCACAGATTGGGAATTGCACCCATGTGCTGCTACTCAAATCCAGCCAAAACCCTGCTTGGAACTTGAACCCAtgtggctgggactcaaacccagctgaaaccctgcttgggacttgaacccatttGGCTGGGTCTCAAACTCAGCCAAAACCCATGGTACCTGGTCTCAGGATCTAAGGAAGCTCAAGTTCTTgctgtctcatcacagaaagaattcagtgagagacaaagtgatagCCAGGTTGCAAATATACACTGACTTCCTTCAGTAGAAGTTGTGAAATTGCTGGAAAATGGCTGAGGATCTTTGACCTGTCTCTTCAAAGGACCAGTTCCCAAGTCTCTCCTTTCAACACTCCCTGCTTGCTGCTATTTAAGCTACCACCTGGAAGCATATTCAGCATGTGGGACCAGCCCTAAAACTTGCTGGAGTTCTTGTTTCTTCCTTGGTCTGTCAAGGCCACCATTCAGTAACCTTGAGAACCATTAAACCCGTCACAAGACCACCTGATGCCAGATGATTGAAGGAATGAAGGCCCTGCATGCACCCTGATCCTTATCAGCACCTCTGCCTCTTGACTACAAGACTCCTCACAATCCACTTATTCCACCCCCGGTTGGGACatacagttttgagggcattagcctgctgcagccccctttgcctggcaaagcaataaaactatTCGTTTCTATGTCATCCAAAACTGTGTCTTTGAGATTCAATTTGGTGCTGGTTGCACAGAGGCCAGGTTTCTGCATCACACATGGACTAAAAATATTCCAGCAGTTTCTTAATGTGTCTCCTTTGCCCAATCTTAAGCTCCAGTCCACACCATGGAGCCAGATTAAGCTTTCCATTGTCCACCTCAGGCTATATGATCCCCATGTTTAAAACTCTTCAATAGTTGCCTCCTCTTGATGCAAGAAGGTTCAAAAGCATTAGCTTGGTATCCCAGGCCTCTTACAATCATACCCCAACCTCTCTAGATCTATCCTTGACTTCAGGTAGACAGTAGGTACCTAATGTTTGGTAACAAATGGATGGTTAAACTCATTAATATCATTTACCTGAATAGAATGGCTTACTTTCTGCTGTTAAGAGTAAAAGCTGTTGTCCCTTTCCCTTATTGAGTATCCCACTTAAAGTGTTTCTCATTTGGCTTTCCCCAGGAGTAGAGCCCAAGACAGGGATTCAGGGATCATATTTTGAGAAATGATCTGAGAAAAACTCCAGCAAAGCAGTAAGAGAGCAGTGTGACAGAGGGTATGTGATGAAGCCAGTTCCCATGGTAATAACTGTGGATCCAAACAGAACCCCGCACCCCATCCCCCAAAGGCCTCTCCATGTTTATAAAAAAGCTGAAGTTTCCCATGCCTCTTTAAGTCACAAAAGAGCAGGTTCAACCAGCTAATAATTAGGATGATAGAGTCACAGACTCAGGGTATGATGAATATTCCTGTGTTGTCTTACAGATCCTGTAACCTGCCATCAGAGGGGAAAAGCtaactgcatgatgaccagactgtagctaTAACTTAAGCTGTTCCATCTTGAGAAGTACAGAATCCATGGCTAGTACAATTCCAAGAACTAGCCTTAGGAGAGTGGGGTTAACACTATTACTCATAATAATCT
>XLOC_000923.TCONS_00002353
ATCAATCCATTAACTAAAAGCTTTGCTGCCCCAAACATGGCAATTTCTCAAACATGAAATCAGTGATTTGCAACGTAAATAAAGCAATCAGAGTGATGAAAATAGAAAGCTTCCAGCAAAATCAACTTCTGAGAACTGCTGCCAAAGGGAGAATAACAAGCATTTTCAAGCTAAAATTTGGGCTGAAAATGAGCTGTGAATAAGCTGCAAATGATCACCTCTCTCTGAAACCCAGTGGTTAATTATGCTGTTTCACAGCAAGCCAGGTTGCAAATATACACTGACTTCCTTCAGTAGAAGTTGTGAAATTGCTGGAAAATGGCTGAGGATCTTTGACCTGTCTCTTCAAAGGACCAGTTCCCAAGTCTCTCCTTTCAACACTCCCTGCTTGCTGCTATTTAAGCTACCACCTGGAAGCATATTCAGCATGTGGGACCAGCCCTAAAACTTGCTGGAGTTCTTGTTTCTTCCTTGGTCTGTCAAGGCCACCATTCAGTAACCTTGAGAACCATTAAACCCGTCACAAGACCACCTGATGCCAGATGATTGAAGGAATGAAGGCCCTGCATGCACCCTGATCCTTATCAGCACCTCTGCCTCTTGACTACAAGACTCCTCACAATCCACTTATTCCACCCCCGGTTGGGACatacagttttgagggcattagcctgctgcagccccctttgcctggcaaagcaataaaactatTCGTTTCTATGTCATCCAAAACTGTGTCTTTGAGATTCAATTTGGTGCTGGTTGCACAGAGGCCAGGTTTCTGCATCACACATGGACTAAAAATATTCCAGCAGTTTCTTAATGTGTCTCCTTTGCCCAATCTTAAGCTCCAGTCCACACCATGGAGCCAGATTAAGCTTTCCATTGTCCACCTCAGGCTATATGATCCCCATGTTTAAAACTCTTCAATAGTTGCCTCCTCTTGATGCAAGAAGGTTCAAAAGCATTAGCTTGGTATCCCAGGCCTCTTACAATCATACCCCAACCTCTCTAGATCTATCCTTGACTTCAGGTAGACAGTAGGTACCTAATGTTTGGTAACAAATGGATGGTTAAACTCATTAATATCATTTACCTGAATAGAATGGCTTACTTTCTGCTGTTAAGAGTAAAAGCTGTTGTCCCTTTCCCTTATTGAGTATCCCACTTAAAGTGTTTCTCATTTGGCTTTCCCCAGGAGTAGAGCCCAAGACAGGGATTCAGGGATCATATTTTGAGAAATGATCTGAGAAAAACTCCAGCAAAGCAGTAAGAGAGCAGTGTGACAGAGGGTATGTGATGAAGCCAGTTCCCATGGTAATAACTGTGGATCCAAACAGAACCCCGCACCCCATCCCCCAAAGGCCTCTCCATGTTTATAAAAAAGCTGAAGTTTCCCATGCCTCTTTAAGTCACAAAAGAGCAGGTTCAACCAGCTAATAATTAGGATGATAGAGTCACAGACTCAGGGTATGATGAATATTCCTGTGTTGTCTTACAGATCCTGTAACCTGCCATCAGAGGGGAAAAGCtaactgcatgatgaccagactgtagctaTAACTTAAGCTGTTCCATCTTGAGAAGTACAGAATCCATGGCTAGTACAATTCCAAGAACTAGCCTTAGGAGAGTGGGGTTAACACTATTACTCATAATAATCT
>XLOC_000957.TCONS_00002425
aggttggtcataactttccttccaaggagtaagcatcttttaatttcatggctgcaatcaccatctgaaacAGCTGTGAGGGACATAATTTCCAGCATATTATAAATATTGACTTCTTAAAATAGTTCTGTGGCTCTTTAAGCATGTCTATTGGAATCAAAGCACCAGAGCGTGACATCCGGTCATAGGGTATGTGGACAAGCTCTTCTCCCCCTTCAGGAGGTGCTTCTGTCTCTACCAGCATTTGTTTCCATCACTGCAGACCCTGAGTCTGTGGCAACTTCTCCTGGACTGAGCTATCGTTCCAATAACTGGGACACCACTGATCAAAATGGAAGTGCTGCCCACACCGGTGACCGCTGACCTGACACACAGGCTGGGATTAATGAGACCCGGCAAGGAACAGCTGCTTGAACGATGGCCGATGAATGTAGGCATACATGAACTGTGTGAGATGAACTCAGCGAGTATTGTCATGGGTCACAACTGTGAAAAGGAGGCTGAGAAAGCATTTGAGTCCCTGCTCACAAACTCGGCCTCTCAAATCCCATGTCCAAGAAACAgctgccttcaatctctctcaAACCTGCAGAATGGGTGCTGCGTTCTCCGGCCTTCTACACAGACAATGGTATGTGAGACACATATGCCAAGCTAATGGAGTTCTTTCTCAAATACCATTATTCCCAGAAAAGCTATTAGCCTCGCAgttgagttttgttttggtttatgggtgttctggaaaaatataaatgttttttctgtttaCAAAATAGAACATATTACTACTGCATTCTTTGTTGGCAATTTTTCTGCAAAAATATGAATCAAAGATATAGGAGGAAAAAACTACATAGGATAAATCCTACTATTTTTCCTCTTCAAAATTCAAACTACAGTTGTTTTCTTAACCATTCAACCACCATAAGGTAGTGATGTCAAGGAAATGCAGAGAAGCAGAATGAAGCAGTGAAAATgtggaaaatgtgaaaatatcCAGATTTGAAACAAAATATGGTAGCGGTATGTGTGTAGtggggggagagagaagaggggggCTGACTTATAAAACAAAGTGTCCACAATCATTCCAGGCAGAGTTCACATTGTTGGCTCTAAAGATTTGTTACAAAACCAGTTGCTCATTTACTTTTCATCCTTAATACTTCCAGGAACTTAACAGTGTTCTCCAAATTGATCTGGTGAGTCCAGATTTTATGAGAGTGGCTTAGGCAACCCTGATATTTGTGGGCTGGCAGCTTTAACTATGTACACGGGTCCACGTGTCTCTGATCACACACTTTTTTTCTACCATTTTAATCTACCCATGGTGTACCCAGTGGTGGGGAGAGGGCAATTTCTGAGCgtttgtggattaaaaaaaatctcatccaCTACATTAAGATcttaataaacacaaaataacGATAACCATCAGGAAGGTGGATATTTCCATAGGGCGTTTCCACTTGTCCCCTCAAAGCTGACCCTCACCGGTCCGACATCCTCTCCAGAGGCCACATGGCCTGCTGGTCCACCTGTCCGCGCCAGGGCGGGGCCAGCGCACCCCTTCCCAGCACGGCCACCCACCCGGAGAGTGGGCACATGTCACCTGTCCGTGGGTTTCACTATCTTGCCTCTGCCACGCAAGGGTTTACATAAACGGGATGCAGGGTGCtct
>XLOC_000963.TCONS_00002434
ctcctctcctgcatcAGAAGCCTGGTTGTTTACCGCTAGCGCCATCTGTCAGAAATCTATTGCTGTTTATAAAATGGATTAGATGGGAGGTGCTATGATTCCGCCACAGTGCATCCTCACAGGCTGCCTCCTGGCTGTGGATGCCTGATCAAATTACTAAAGGGCTCTGCGAAAGCTTCCtcttcagaaaaaatgaaaaacaggatgGCGGTACCCACCCCCCACGCCACATGGGCTTTCAAGGACTTAGCAAATCTCAAGTACCTGATGGGTGTCTGCCGCATGCCAAGTGCTTGATCATCTTATTAGCTTTGATTATCTTTACAGATCCATCTGGGTGTCAGCCAGCGACTTCCGGCTGGCCTCAGCGTGAGATGTCCACACCTGGGGGAAGGATAAAGGCGGAACCACCCTGCCGCCAACACAGAGCATGCTGGGAGCCAGACCCGCCAagctcctcccaccccaggcGTTACTGTGAGATGCTGGGCTTCACACAGACCCTCTGAGTGTCTGTCCAGAGGATGAAACGAGGGGCAGCCACACGCTTCGGGCAGACACACAAAACCTGGTGCACACATCTGCACTGTGCACACCAGTGACTTGAGTTTTCTCTACGGCTGAACTTAAGGCTCCCCCTCAGGCACTTTGGAGTGAATTCCACCCAGTTCCTGCTGAGAGACGGGGCACTAGATGCTTTCATGAGACCCCCACCTCCTCGGCTCCCCCACCCCGTGGGACTAGAGGACATCTCAGGAAGCGGGAAATGGAGCACCACGGCCAGGGTTAAACTTAACCGcaaggaaaaggagaatgagaaaaaaattccaagtttCCTGAGAAGATGAAGTTTTTGCTTAATTGGTGGAAACTGGGGGTCAGCTCTGCTCAAGATCCCATGCTGTCTGGAGGCGACGTGGTCAGGTGACCAGGCCTGTTAGTAAATCCCATTTAGAAAGTGAGTGACTTGGAGACAGGCTGAAGCTAGGATTGCAGGAAGCTGCAGGCACTCAGGTCAGCCAGCAGAGGGGGCCATTGGTCACTGTGGTTTGGACCAGGTTGGAAGGATGgggaactgggcttccctgtgtcCTGCTCCATTGCGGTCAGAGCGGTCTGGCCTGATGTCAGTGGTCTTTGAACACACTTATGAGACTACACAGCCACAGCCCCCGCCCTGTGTGGCTAGGGTGAGGCATGGGATTGAAGTGTGTGCCCTAACTCAGTAATGATATGAAATTATTTAAGAAGTGGCCTGTCCAGGTCCCCACAAGTCTGCGGTTATCTTGGCTTGGAGGACAAGTGAGCCACTGGCTCTGCTTGTGTATTTCATTTTGACTGGAGAGTTTCGGTTTTAAAGACGATCCGAGTCTGCCTGGTCAGGCCCCTCTCTGTGGGTCTTGTCCTTCCTGGTGTCACAGACCCTCACAACACACTTGGCTTCCATTATCAGATGTTGACCCTGCACAGAAGGACATGCCCAGCTTCTCTCTGCCTGACTGGGTATCACTGAGGTTGTGAGCTGCCCTGGAGACCCCAATTTCATCACCAGACTCTGAGACTCTTGGAAACTCCTTGGGTGATTCTGATCCACACC
>XLOC_000968.TCONS_00002448
CGTCCCCGGTGCCAGCTGTGCCTCAGCGTGTGGGGTCTTAAAAGCGCTGCCTCTTCTATTTTGATAGAGTGTCTGTCACCTGCATTTCCATTTTGGGACAGGCTGTCAGTCTCTGCCTCCCTGCAGTGCACATGGAGATGTGTGGACTAATTTGGGGGCAGTCAGATGACTCACgcagaagaggaactgaggaaggCTTGTCTGTTAGAGGAGCAGTCGAGATGGGAGCATCGTCCTCTTTACAACTCCCTGTACACTCATCACACGACCTTTCATGGGTGCTCAGCCCCCCAGAGACATCCAGAGTCGAGAACCCCACTCTGCAGAAGGAACTTCTCTACACTGAGGACTCAAAGCCCCAACAGAGGGTCTTCTTTCTCCTGGATTCAGCTTGTACCCAGCCCGGGAGCACCTCCTGCAAAACATCTTTGTTTGAATTAAAATAGTGACTTCA
>XLOC_000970.TCONS_00002459
ACCAAACAGCGGGAAGGTGACGAAACTCACCTCCACAGGGGAGGAGACTCCTGCGCTCAGGACCCCTCTGGATGTCACCCTGGGGACCTCCTCCCCTGGCAGTTCATCTGTAGCCCTTATGAAAAACTGGCAGATGAGTCGTGGTCTCTGCTCTCAAGACTCAATCTAGTTGAGAAGAAAAAGCATTGACTCAGCGCACAATCTGTTCCTGCAGGAAGCAATGAAGAGAAACACCAACCCCAGCCCATCCTCAGCTGCAGCCTCGGTCCCTCCGTTTGGCCCGACCTCTCTGGTCACTTCGGTTCTAAGATTGGCTGAGGACAGCCTGCCAAGGTGCCCACCCTGACCCAGCTCTTTCCCAGGGCCTGCTTGGGAATTTGGCCATACCTGGGAAGAGCACATTTCCCAGCCTTCCCCCTTGAAATTGTAAGGCTTCAACGGACTCAATTTCAAAAGCAGTTGCATCATTCAGGGCCAGTGCTGTGGTCcacggagacggcaatggcagcccactccagtacccttgcctggaaaatc
>XLOC_000976.TCONS_00002470
aacaagctcctcccatgggattttccaggcaagagtactggagtggggtgccattgccttctcctgatcaTAGCTACTCAGGGTGAAGAAGACCTATGAGACACGTGTGAGTCATCGGTGGAGGCCCTGGGAGATGCAGCCACATCAGGAGGAGAGCCTTGACTATGAACAGGCGACCATCGGGGAGGAagccttctccctctcttttttaatgCTAAAGCTGGCAAGGAATTCATATTTAGGGTTAAGGGAGAATTGTTGGAAATCAGGAGAAAACGGCAGAGGATCTTAATAGCTCCCTGAAAAGAAAAGCCACGCGGCCAACAAGTGCATGAAGATGTTCTGGGCCTCGGCCTCATCAGAGACACATGCTTGGAGACCCGTGAGATGGCAGTTTATCTGGCCCTGCTGTTAGTGGGTGGCCCTACTGCTGGTTGCTGCGGGTGGGAGCATTGCTGGGGCGGTTGTCATGGAACCTAGCGGTCCCCAAGGAGATGAAGCTGGACTCTGTGGTCCTACAGGCTTCACCAGAAGGCTCCTACAGGGTCACACGGGACCTACGGCGATGCACGTGGGTGCTGTCTGTGGCAGCGAGAGTCACAGAAGCACCCTGGGGTCCCTGCCGAGTGGAGCAGCCGTGCAGTTGATGGAGAATGGGTGGCAGGCAGATACTCTCAGGTCTGGTTCTGAGGATGGGTGGTTTTCTCTTCGCTGTATCTCCTGACTCCTGACCAAATGCCGGATGCTTTCTATAGAACAACAGAGACCAAAGCCAAGAGTCCTGGGCCCCGGAAGTGGACGCACCGTCCAGTTGGCCGGCAGTGTGGGGCTGAGTCCGTCTGCTGAGCTGGCAAGCTGGGTGTGGGGTTTAGTTTCAGCATGGCTTTCATGGCCTTCAGATTCCTCCTGCCAGAAGGTCTCCCTCCGTGTTCCTGCCCCGCTTCCAGCTTTCAGTTGGCCCAGTGCACCTGTCCCCACCCTGGGGTGGGCAGTGTCTCTGCTCTCGTCCCCCGACCCTGGGTGGAGGAAGATGTTCTGATCTTGAGCAAGTCCTGTGTCCTGGGTCTCCAGGGTCAGCCTAGCCAGCGGTCTGGTCTCTCATGCGTCTGCCGCAGCCCCTGTCGTGTATCggggtgggggcctggggccGAAAGGTTACACACTTCTACCCAGAAGCAGCAGTCTTCACCCAGgttgcctggggtggggggccagTTTCCTCCCCCATTAAATTAAGGTTTTTGCTTCAAAGGAGGGAAGGGTaggggtggtgggtggggttTCATGGCGGCTCACCCTGGGGGTTGAGGGGTCTCTCCAGTCCCATCCTGCACGCCTGTGAGATGATGCAGGGGGTGGTCCTCAAAGGCCGGGCTACCTCCTTTGTATCTGCCCCCTCCTGAGTCTGTGCCCTACCCCCACCTGCCTTGGAGGGGCTTGTCCCTCTTCAGAATTCAGTCACCTGGTCGCCTCGCAGCCTCAGCTCTCTGAGTTCAAGAATAGTTAAAGATCTTGTAGATCCTCCACTTTTCCTTGTTGATAGGCTGTGAGTAGTGTTCTCATGGCTTCTACATCCAAAATGGAAGTGAGCCTCAAAACATGTACTGAAAACAAGATTTTAAGATCAGTTtgagtggagaaaaaggaagtaGAACCAGACCCATTTCACCATCCCATTTAGGTAAATGAGGAATGTAGAAAATGCTATTTTTCAAGGATTGTGCCTTTCCAAAGGCACACACCCAGGAAGGATGCCCAGGAGGGAGGGCATTAGGAGTGAGTAGGTCCCGAGGACCAGCCAGTCTCAGATGAGGTGGGGCCTTGTCCAAATTGAGGGTGGTGGGCGGCACGCACAGCGAGCTCTTTGCACCAGAGGCCAGGAATTAAATGTGAGAATCAAGAAGGGGAAAAACTGTGCTAgaaatcatttttattcagtGTTGAAGGGGCTATCTGATGATCTCCCCCTTACTGTCGAGTGACTGAAAGCCGTTAGATCCTGGCTCTTTGCACTGGGATGTTACTCTTTGCAGCTGGGGGGTCTCAGCGGGTGAGTTTCCCAGTGGACACAATGGTATTTCCAGGTCCTGATGCTCTTCTAGAACTTCGTCCTCCAAGCAGGTCGCCCTCTCTGGGAACCGGGTGAGGTCTGGTGCCGTCTTGACGTCAGGACAGGAGGCAACGCTTGTGTCGCTGGGGTCCGAGGTCAGAACAAACGTGGCCTTCGTCGTCCTGGAAATCTGCCTCTCAGGACATGCGCCCTTGGGTCCCAGCCACCATGTGTAAGGAAGCCCAGGCCACCTGCAGTGGTTCCAGGCACAGCATCCGCCTCCCAGCACACATGGGCGGGTGACACTGCAGACGCTGGGAGCTGCGCCCTGAGGCAGGGTGGCTGCTGCACGTGGGCAGTGTGAGCAGATGGACACCCCCATTGCCTGGTGCTGCCGGGGGGACCCCCTGAGTGGCCTCCCCCTGTGCTCCGCCGTGCTGTGCCCTCACGGGGCCTCCTCTCCTCCACCGTCGCAGGCACCATGGACCCAGGAGAAGAGACCTCGCTCCTCCAGCAGACACCTGCCTCATCCAGGGTGTGAAGCTTACCTTTGACCCTGCGGTGCCGTCTTGAGCCTGACTAGGCCACGAGGGACGTGCCACGAGGGATGTGCCACAAGGTGGCTCTGCCTCCCGCCCCCTCTCCCTCCAGACTAGGTAACTCACCCCCAGCCTGTTAAGAGCGCACCCGGCCAAACACTGCCTTTGCTGAGGCCGCAGGAGGCCCTGCCCTGCCTGAGATGCTGGTGATCTGACGGAGGCGGCAGATGGGCAGGGGACTTCCACCCCGGCCATCTGGACAGCATGGTGATGGAGGCTGGGTGTGCTACACAGAGCTGGGCAAGTATGCTCCTGCAGGAGACACTGTGCTGGGCACCTCCACGGAGGGACCACCCTCGGACTCAGCTCTGAACCTGGTCCCCTGGCCCCTCCCCTGACTCGGAGAGCttctcccaccccagggcctttgcaccggCTGTGCCTTCGGCCTGCTGGGCTCTTCCCTTGCCACCTGCTGGGCAGTCCCGCCTGTCTGTTGGGATATGTGGCCATTCTGCCCCTGGGGCTCTTCAACCCTTTccttgattttcctttctttgtgaaaTTGTGGTAAAGTACATATATCATAACATT
>XLOC_000979.TCONS_00002474
CCACACCGAACTCTGGTTAGACGCCACGAGGGGCCGGTGGCCCGGGTCTCCTCCTTTCCCCTCGCTCCCGGGACCCCCGCCCGCCCCGCCTACGCCTTCCCTTCCCCTGCTTCTCTACCCCGAGACCCCAACTGGCGCGAAGGCTCTGTACCCAGTGTCCCGATTCTGTTTTACTTGGGTAACTCCTTGCTCTGCGGGAATGTAATAAATACTTTTTGTTGAGTTACAGGCCTGCGGTCTGGAGAGAGCAAGGACTTGAGGATGAGCACGTATCACGCGGGCCCCAGTCCCGCGACCACCCGACAAGGTTCTTTCTGGTCGCGGGACCCCAAGGGGCCGAAAGCTGGGGGCCCAGAGCGCAGACAGTAGGCCCTCTGCACCTGGGCTTCGGATCCATCACCGCGGGTTTGTCCTGCCCTTCATGGTCCAAGCGTCTGGCACATACAGCGCTCCGCTGTGTGCCGAGCCGGGTGACCGCTCCCATCGGGGAGGAAGCTGAGCGCTCGTGGACACGGCAAAAGCCACAAAGGCGTTGTGAACCGGGCTGCTGGCAGGCTGTCCCCAGCTCCGGGAGCCAATGGCTGACCGCCAGGATCGCCCTGGCCGTTGGGAAGGCCACCTCCAACAATAGTATTCCAAACTGGTTGCTCTCGATTTTTGAAGAGCCTGTGTTTCTCTTGAGGTTCCTGAGCTGAGTGGAGAAACACTGACCCTTGAGTTTCTCCTGCACCGTAGTGACTGAGTCAGGGGCGGGGCCGCCAGGCTTGGGCATAGGATGGAGTTACTGCGCCCAGTATCCGACTGTTTAGTGTCCGGCCATGTGCGCGCACTGCACCCAGGCCTGCGTGGGGCACAGACAGGGCCTCTGCGCCTGAGCGGCTGCTGTTCTAGGGGAGCAGGCTCGACAGACATCATTTTGTAAGAAACTTCCACTAATGAGACTGATAGGAAGAATGACAAAGTGAGAGAGATAAATGGAGAGAGACAGGAATGGGAGCCCTAGATCAGGTGGTCAGCAGGTTCTCTGGACAGGTGACCCTTGAGCAGGGAGCTTAAGAACCACACCTTGTTCCAGGGAAGGATGTCCCTGGCTGAAGTAGGTCAGTGCAAAGGCCAGAAGCAGGGGATCCAGAGAAGGTCAGTGCGGCCAGAGAAGGAACAGGAGCACCcagagggtgggaggggtggcTGGGTCTGGACCTGGGTTCTGACTTCAGCCTTGATGACCTGGGGCACTTGAGAGGGTTTCTGGTGGGGAGTTTTTTTATTATGctcaaattattttctcttggCATAATTTCAGATCACCacaaaagtggcaagaatagTGTGAGAATTCCCAGATTCTCACAGATTCCCAGATGTTAAACTTTTACTAAGAGAGTGTGAGGCATCTGGAAATGGGGTCTTTAAGGGTGTGATCAACTCAAGATGAGGTTGTACTCGACAAAGAAGGAAGTTCTAAATCCAATAAAACTGATGTCCTCATAACAGGGAATTGTGGCCACAGAGCCAAGGAGGGGAGACAGCCACGTGAAGACAGAGGCACAGGCTGGAGTCATCTGGGCACAAGACAAGAATACGGGCAACTAGCAGGAGCTGAAAGAGACGGGGGGACCCTCTGCCAGAGCCCTCAGAAGGAGTGAGGCCCCCAGGATTGTGAGAGACAtttgcctattctggatgtttcatataaatggaatcagctAGCATGTGGTCTCTTGtgactggcttccttcacttagcgTTTTTtcaaggtacatccatgttGAGTCAACATCAAGTCTTCTGAAACATGCTGCCATGGAGGAGAGAAGGAGTGGCAGAGTGGGTTTAACTGTTGACATtaattgctgcatgtgggcttggGGGCAGGTATCTCCCTCCCCTCTCATGTAAGCATGTGGAGGAGTTTCCCCAGCCCGTCTCCACTGCTTCCTCTGTCCCAGTGGAGTGGCAGTATTTCTACAACTCTGACCAAACTCAGGAAGAAGATCTAAAGTACTGTTTacttttttagaagaaaattacgATGATTTACCTAGTCAAAGTGCCACTAATTTATCCAAAATCCTCTACTGTtgtgaaaaaaatacagtaatttcAAGACAACAAACGAACAAAACTATCACCCACAGAATTGCTTttttataatcaaataaaaattgaTGTCCGTGAAGCAAACTGATTGAAGTAGTGTGTTTCCTGGCAGACCTTCCATGAACAGGGTTTAAGGGGATCAGATGGGACACCCCTGAACTCCTGTCACCGAGGGGCATGCGGGTGGGTGTCTGGAGGACTGCTATGGGCAAGCACAGGGACGCAGTGTGCTGCCCTGAGATGACCACCCAGAGCCATGTTTTGGTTGGTCTTTGGGTTAGGACTTTCTCTTAAAAGCTCTGTGCCCCTAGCCAAGGTGTGGCCATGGCAGGAACTTGGAACGAATCCATGGTTGCAGCAAGTTACGCTGCCTCGCGTCATCAATGACGAAGGTGTGGGGAGGGGACACCAGACACGAAGGCTCTGCAGAGGCGGATGTGACGGCAGGGCTGCGCTCCGGTTACCCTGGTGGTCTTGCTACTGTCAGGGTGAAACAGGAAAGCAAGGGCCTGGGCAGGCACCTGTGTCACAGGCCCCCAAGTCTCAGGGACACAAGGTGGCTCTGGGAGCAACACTAGAAGTTCACGATATGAGAGCCGACCCCTGCAAGGGCCACAGACTGCATCTTCTCCAAGGACTGGCTCTCTTCTAAGAGCCAGCACTGTTCGCAGCTTCTACCCCAGCCTACTAACAGCCTCAGAAGAGCTGGGCCACTTGTTAACATGAAGGTAACAAGAAACAGGTCTGACTTTTTCTCCTAAGAATTTCCCCGTAACTGGGAGGTGTTTTATTTCATTCCCTAAGTTTAAAAATCTGTCATTTATACCCAGAGTGACTGGTGTAGTCCCCTCAAGGACTCATGACGTGAAGGAAGAGACTTAAAGACTGTGCACAAAAAATAAGTCACACAAGAACACTGTATCACTACAAATTTTATTCAGAAAcccatctttgtttttttttgttgttttttaaaaaaaa
>XLOC_000979.TCONS_00002473
CCACACCGAACTCTGGTTAGACGCCACGAGGGGCCGGTGGCCCGGGTCTCCTCCTTTCCCCTCGCTCCCGGGACCCCCGCCCGCCCCGCCTACGCCTTCCCTTCCCCTGCTTCTCTACCCCGAGACCCCAACTGGCGCGAAGGCTCTGTACCCAGTGTCCCGATTCTGTTTTACTTGGGTAACTCCTTGCTCTGCGGGAATGTAATAAATACTTTTTGTTGAGTTACAGGCCTGCGGTCTGGAGAGAGCAAGGACTTGAGGATGAGCACGTATCACGCGGGCCCCAGTCCCGCGACCACCCGACAAGGTTCTTTCTGGTCGCGGGACCCCAAGGGGCCGAAAGCTGGGGGCCCAGAGCGCAGACAGTAGGCCCTCTGCACCTGGGCTTCGGATCCATCACCGCGGGTTTGTCCTGCCCTTCATGGTCCAAGCGTCTGGCACATACAGCGCTCCGCTGTGTGCCGAGCCGGGTGACCGCTCCCATCGGGGAGGAAGCTGAGCGCTCGTGGACACGGCAAAAGCCACAAAGGCGTTGTGAACCGGGCTGCTGGCAGGCTGTCCCCAGCTCCGGGAGCCAATGGCTGACCGCCAGGATCGCCCTGGCCGTTGGGAAGGCCACCTCCAACAATAGTATTCCAAACTGGTTGCTCTCGATTTTTGAAGAGCCTGTGTTTCTCTTGAGGTTCCTGAGCTGAGTGGAGAAACACTGACCCTTGAGTTTCTCCTGCACCGTAGTGACTGAGTCAGGGGCGGGGCCGCCAGGCTTGGGCATAGGATGGAGTTACTGCGCCCAGTATCCGACTGTTTAGTGTCCGGCCATGTGCGCGCACTGCACCCAGGCCTGCGTGGGGCACAGACAGGGCCTCTGCGCCTGAGCGGCTGCTGTTCTAGGGGAGCAGGCTCGACAGACATCATTTTGTAAGAAACTTCCACTAATGAGACTGATAGGAAGAATGACAAAGTGAGAGAGATAAATGGAGAGAGACAGGAATGGGAGCCCTAGATCAGGTGGTCAGCAGGTTCTCTGGACAGGTGACCCTTGAGCAGGGAGCTTAAGAACCACACCTTGTTCCAGGGAAGGATGTCCCTGGCTGAAGTAGGTCAGTGCAAAGGCCAGAAGCAGGGGATCCAGAGAAGGTCAGTGCGGCCAGAGAAGGAACAGGAGCACCcagagggtgggaggggtggcTGGGTCTGGACCTGGGTTCTGACTTCAGCCTTGATGACCTGGGGCACTTGAGAGGGTTTCTGGTGGGGAGTTTTTTTATTATGctcaaattattttctcttggCATAATTTCAGATCACCacaaaagtggcaagaatagTGTGAGAATTCCCAGATTCTCACAGATTCCCAGATGTTAAACTTTTACTAAGAGAGTGTGAGGCATCTGGAAATGGGGTCTTTAAGGGTGTGATCAACTCAAGATGAGGTTGTACTCGACAAAGAAGGAAGTTCTAAATCCAATAAAACTGATGTCCTCATAACAGGGAATTGTGGCCACAGAGCCAAGGAGGGGAGACAGCCACGTGAAGACAGAGGCACAGGCTGGAGTCATCTGGGCACAAGACAAGAATACGGGCAACTAGCAGGAGCTGAAAGAGACGGGGGGACCCTCTGCCAGAGCCCTCAGAAGGAGTGAGGCCCCCAGGATTGTGAGAGACAtttgcctattctggatgtttcatataaatggaatcagctAGCATGTGGTCTCTTGtgactggcttccttcacttagcgTTTTTtcaagGAGTCAACATCAAGTCTTCTGAAACATGCTGCCATGGAGGAGAGAAGGAGTGGCAGAGTGGGTTTAACTGTTGACATtaattgctgcatgtgggcttggGGGCAGGTATCTCCCTCCCCTCTCATGTAAGCATGTGGAGGAGTTTCCCCAGCCCGTCTCCACTGCTTCCTCTGTCCCAGTGGAGTGGCAGTATTTCTACAACTCTGACCAAACTCAGGAAGAAGATCTAAAGTACTGTTTacttttttagaagaaaattacgATGATTTACCTAGTCAAAGTGCCACTAATTTATCCAAAATCCTCTACTGTtgtgaaaaaaatacagtaatttcAAGACAACAAACGAACAAAACTATCACCCACAGAATTGCTTttttataatcaaataaaaattgaTGTCCGTGAAGCAAACTGATTGAAGTAGTGTGTTTCCTGGCAGACCTTCCATGAACAGGGTTTAAGGGGATCAGATGGGACACCCCTGAACTCCTGTCACCGAGGGGCATGCGGGTGGGTGTCTGGAGGACTGCTATGGGCAAGCACAGGGACGCAGTGTGCTGCCCTGAGATGACCACCCAGAGCCATGTTTTGGTTGGTCTTTGGGTTAGGACTTTCTCTTAAAAGCTCTGTGCCCCTAGCCAAGGTGTGGCCATGGCAGGAACTTGGAACGAATCCATGGTTGCAGCAAGTTACGCTGCCTCGCGTCATCAATGACGAAGGTGTGGGGAGGGGACACCAGACACGAAGGCTCTGCAGAGGCGGATGTGACGGCAGGGCTGCGCTCCGGTTACCCTGGTGGTCTTGCTACTGTCAGGGTGAAACAGGAAAGCAAGGGCCTGGGCAGGCACCTGTGTCACAGGCCCCCAAGTCTCAGGGACACAAGGTGGCTCTGGGAGCAACACTAGAAGTTCACGATATGAGAGCCGACCCCTGCAAGGGCCACAGACTGCATCTTCTCCAAGGACTGGCTCTCTTCTAAGAGCCAGCACTGTTCGCAGCTTCTACCCCAGCCTACTAACAGCCTCAGAAGAGCTGGGCCACTTGTTAACATGAAGGTAACAAGAAACAGGTCTGACTTTTTCTCCTAAGAATTTCCCCGTAACTGGGAGGTGTTTTATTTCATTCCCTAAGTTTAAAAATCTGTCATTTATACCCAGAGTGACTGGTGTAGTCCCCTCAAGGACTCATGACGTGAAGGAAGAGACTTAAAGACTGTGCACAAAAAATAAGTCACACAAGAACACTGTATCACTACAAATTTTATTCAGAAAcccatctttgtttttttttgttgttttttaaaaaaaa
>XLOC_000981.TCONS_00002476
ACGGCCTTCCCTGAGCACCCCATCTAGGTAGCACCTTTCCTACCCGTCATGCACCCCGGACTCTGATGGCTCAGAGTTCCCCTCCTCAAAGGATCTGAGCCCCATGAGCATAGCGGTGGGCCTATCTGCTTCACTGACATATTTCTGGGGCTTCGGGCAGATTGCTCCATGCAGGTGCCTGcacatccacaactgagcattatttggacagcaaggagatcaaaccagtcaatcctaaaggaaatcaaccctgaatattaattggaaggactgatgctgaagctgaaactccaatactttggctacctgctacaaagagctgactcattggaaaagaccccgatgctgggaaagattgagggcaggaggagaaggagacgacagaggatgagatggttggatggcattaccaactcgatggacatgagtttgagcaaactctaagcaacagtgaagggcagggaagcctggcatgcagcagttcatagagttgcaaagagttggacatgacttggcgactgaatgATAACAACACCAGCATTCTTTATAAAAGGAACAGGATAGGATGGAGTGGAAATggcattgtttatttatttatttggctatgccaggtcttgggtgcagcacacaggatctagtcccctgaccagggatcgaacctgtgccccctgcattgtgagctccgaatcttagccactggaccaccaaggaagtcctggaaATTGTACTGCTTCATCACCCTTTCATTTCAGGGCTACACCCAAGCTCCCAGGCTCTAACCatgcctctctttctctcctctcttccctccttcctgcagAAACGTTAGCCAGAGGGCCCCTCCCAACCTCTCTGCTAATGACACTAATTAGCAAACCCACTTTCACCTGGTGGGCAGCTTGGCATCAGGAGACTTTCAACACCAGAACTTCCTCCTCATCCTGCCAGGACTGGGAGAATTGAGCATCTCAAAGAGGGCAGGTGCCAATCTCCCTTGGCAAGCCATGGCATTTCTCTACTTTTGTCAAAACTGTAGCAAAATCCAGCTCAGTTTCTTGAGTTCTTCTgaaactcagaaaagaaaaaataaggattCCATATTCTATTCCTGAACTTGCTGTACTGAGTTTCTTCTGTTATATTTGTCTGTTTCTGCACTAAAACCACAGAGGTTTAGTTATTCTACTTCAATAGGAGTATTAGTAGATTTAGTTATTCTACATCAGTAAATACATGTCTTTCCCCAGTATTGGTTGTTTCCAAAtgacagagtgctcagggctggggcactgggac
>XLOC_000981.TCONS_00002477
GAAACTCCCGCGGGAAGGACAGCCCCACTAGCCTGCCTTCCCCTCAGTGCGGGAACCTCCTCCCAGCTCTGTGGTCTCAACCCTGGCTGGTCCTCAATACTCAGGAAGCTTTTAAAACCACTGATACCGGCCACCCTTCTGCCTCCTCATTTGAACATATTCTGGGTGGGCCTCCACAGcacatccacaactgagcattatttggacagcaaggagatcaaaccagtcaatcctaaaggaaatcaaccctgaatattaattggaaggactgatgctgaagctgaaactccaatactttggctacctgctacaaagagctgactcattggaaaagaccccgatgctgggaaagattgagggcaggaggagaaggagacgacagaggatgagatggttggatggcattaccaactcgatggacatgagtttgagcaaactctaagcaacagtgaagggcagggaagcctggcatgcagcagttcatagagttgcaaagagttggacatgacttggcgactgaatgATAACAACACCAGCATTCTTTATAAAAGGAACAGGATAGGATGGAGTGGAAATggcattgtttatttatttatttggctatgccaggtcttgggtgcagcacacaggatctagtcccctgaccagggatcgaacctgtgccccctgcattgtgagctccgaatcttagccactggaccaccaaggaagtcctggaaATTGTACTGCTTCATCACCCTTTCATTTCAGGGCTACACCCAAGCTCCCAGGCTCTAACCatgcctctctttctctcctctcttccctccttcctgcagAAACGTTAGCCAGAGGGCCCCTCCCAACCTCTCTGCTAATGACACTAATTAGCAAACCCACTTTCACCTGGTGGGCAGCTTGGCATCAGGAGACTTTCAACACCAGAACTTCCTCCTCATCCTGCCAGGACTGGGAGAATTGAGCATCTCAAAGAGGGCAGGTGCCAATCTCCCTTGGCAAGCCATGGCATTTCTCTACTTTTGTCAAAACTGTAGCAAAATCCAGCTCAGTTTCTTGAGTTCTTCTgaaactcagaaaagaaaaaataaggattCCATATTCTATTCCTGAACTTGCTGTACTGAGTTTCTTCTGTTATATTTGTCTGTTTCTGCACTAAAACCACAGAGGTTTAGTTATTCTACTTCAATAGGAGTATTAGTAGATTTAGTTATTCTACATCAGTAAATACATGTCTTTCCCCAGTATTGGTTGTTTCCAAAtgacagagtgctcagggctggggcactgggac
>XLOC_000982.TCONS_00002478
tccattgttcttgcctggagaatcccagggactgtggagcctggtgggctgccgtctatggggcctcacagagtcggacacgactggagtgactcagcagcagtagcagcagcatgagatagctgggctgcagttcacggggctTTCAGGACCATTCAGAGAACACGGTTCAGCTGTTTCATTCCCGTCAGAGAATGGCTGTTAGTGGCGTAAATCAATGAGCTGCCAGGTGATTGTCTCCCGGTGGAAGGAGAAGAGCTCTCTCAATCTGGAGGCCCCGCCACAGCCTTGCTGACTTCGCTGGTACTTGGTCTTTGCTTTCCCGGATATCTGCCTGCTGATCTGGAGCCCACCACGCACCATCTATCCAGGGTGCGGAGCGGGAAGGTGGATGGCACCGAGACTGACAGTTGTGGTGGACAGGGAGAATCAGATGCAACTGGCTGCCTGAAGCTTTGacactgccccctgccccccaactgTGTGATGAAGCCAGGAGCCGACATGCTGCTTCAGAGCAGTGAGCCCGACAGACAGAGACCCCGCTCTGCCCAGGCTCAGCACATGTGTGCAATCAGACGAGCCAGAAGCACAGGATACGTGGTGTGCAGAGTCTTGGTGACCAGTTAACATGGGACAGGGGAAGCTTTCCTGACAAGGTAACAGGTGGACACAGActccagggaagggagggggcacCCACCTGGGGGTGAGCCATCCTGGCTGACAGGGCAgccatgcaaaggccctgtggcagcgGTGTGCTTGGGGGCTCCAAGGGGCAGGCTAGCGAGGTTGGAGAGGAAAGTGGTCACAGAAGGTTCTGACAGCGATTGCTTCACTGCCTCCAAGAAGTTCATACTGGTGCACACCCCCACCAACAAAATCAGCTCAGTGGGTGTTGTAGTTAGTTGCACTGAGCAGCCTCAGTTGCATGCAACAAACTCTGgtgaattctcttttcatttttattctgttacaaatattttctaatttttcttgttatggcttcttacaTACACCTATCATTTAAAAgcagacatttaatttccaaatatatggtattttaaacgtatctttgatattaatctctcattttgttattaatttctcatttaaatgctttcttctctgcaatcaccttctgtgttttttcagtcttttaactttattgaggctttcaatggttAGGTCAaaaatctctcttggtaaatgtcacattgcacttgaaaacatgtggcttattttcaaatttattttgatattgatctctaacataattccacggtgataagagaacagactctgtatgatttcaatacctttagaccgtGAAATTTTTGCATCTTGTTTTATGTTCCTgggtatgttccagtgtctcttaGTTTACAATATATGGGAACTTGAGCAGAATTTGAATCCTGCTGTTGCATGAgaattatataaatcttaattatgttgaatcgGTTCGTGGTGCTTTTCGGATCTATTATATCCtactacttttctgtatattcattctattaatttttgagagcttgatattgaaactccaaccaaaaatcttaatttatctacttaaaaataattgtaatatatag
>XLOC_000987.TCONS_00002499
TCAACCTGAGTCGCACTCAGCtcacgtgtgtgtgctaagttgtgtccaactctttgtgattccctggactgtagcctgccaggctcctctgtccatggaattctccaggcaagaagagtgggtaaccatttccttctcaaggggctcttctggacccagagatcgaacacgtgtctcctgcattgcaggcagcttctttaccgctgagacacctgggaagccctagagccACACTCAGAGAGCATGCAAAAAGAACAGATGTTCAGAGAGCCTTGAGCCCCAGGGGGAGCCATGGGGCATGACGGAGGCCTGGAAAAGAGCAGCGCAGAGGACACTCCCCAGGGAAGCTTCAGAAGGCAGCCAGAAATGCACTCGGAGGAGAACTTATCACTGGCTGGACCACACGGCCTTGGAGCCTCCCCAGTGCCCGCCGCCCTCTGCCACGTTCCTGAGGACCTGCGGTCTCCATACTCATTGACACTGCAGCAAGGACCCTGACGAGCTTGGTGTTCACTTTTCTCTGCTGGGAGAAGGGGCACCATCCAGCCCAGAGCCTAGAGAAGTGGAGAAACAGCCATCATGTGGCCCACATATGAGGGAGGTTTCAAAGTCCTGTTCTGAAGGAAGCCACCATCAGGAGGCCAGGACCTGTCTGACTCACCCTCTGTGCTGTTATTCTGATGCAACTTCATTCAAAGTCAGTGTCAGGAGCTCTGGctgCATGCcagctgaccagggattgaactcgagccttctg
>XLOC_000987.TCONS_00002500
ACAAACACACTTTCTGGAAGCAGCAGGAACAGcctgtctccctggagaggaaggaaaacaagaaGCTGCTGGGGGCCACAGCCAGGACAGCTGGAGCCGCTGGGGCCTGAGCTCACCAGCCGGCTTGTGGGAAGCTCCtctgcatgtgcaaaggccctgagcacGGCAGCCTGCAGCCTGAGTCTGGGGGCCCAACCCCAGCCAGAGCAGGCAGGGGCTGGACCACACGGCCTTGGAGCCTCCCCAGTGCCCGCCGCCCTCTGCCACGTTCCTGAGGACCTGCGGTCTCCATACTCATTGACACTGCAGCAAGGACCCTGACGAGCTTGGTGTTCACTTTTCTCTGCTGGGAGAAGGGGCACCATCCAGCCCAGAGCCTAGAGAAGTGGAGAAACAGCCATCATGTGGCCCACATATGAGGGAGGTTTCAAAGTCCTGTTCTGAAGGAAGCCACCATCAGGAGGCCAGGACCTGTCTGACTCACCCTCTGTGCTGTTATTCTGATGCAACTTCATTCAAAGTCAGTGTCAGGAGCTCTGGTCCTGAGGATGCCCTCGATGCTCCCTTGACTTCAGTGACCCCAAatgctcttttctttaaaaacgtCGCAAATACAGGATTGTTGGATTTGAACCAGTGTCCACAGGTGCTGGACATGGGTGTCAGGATGCCACAGCATCTGGCCACTTTCTCCAGCGTGATCACGGCAGGGGATGGGAGTTTGTGTGGGTGTAGATGGCCtgccacggggttgcaaagaggtggacacgacttagcaactgaacaacaacaaaaaggcagCCTGCCACCTGCGCCCCCAGCTGCCCGGCAGAGGCCAGCTCCACTCCGTCTCTTCAGCCCCACTTGTGTGTGGCTTTCTGATTTGCGTCTTTGCATCCTGGGGTTTCCCCTAAGGACTGGAGGAATTACGATGGGAGCCTTGCAGGCCGGTGAACCAGGAGGGTCTCTGGGACTCCGGCCAGTGCCAGCTTCAAGGCTTGGCCTCGCCAACACAGTTGATTAGAAGCCCTCCCACAGGCACCACTGTCCTTGACCAGGGGGGCCGGGGGCACCGGGCCAGTCTCCTTTTGGCACTGAAGCTGGAGACAGTGAGAGGTCAAGGACAGGCAGAAAGAGCAGCCCTGTCGCTCCGTCCACGGTGACCTCACTTTCCAGATGCCTCCACAGTGTGGGCAGCGGAGTGAGACCCAGGACAGTGGCCAGTGGACCCCCGGACGCATGGTGCCACCCTGTCTCCTGCCCGCAGCCTTCAGGCCCGTCGGGGGCCTGGACGCGGCGGGTCTGGGCTTGGCGCTGCGCCGGTGGGAAGGACCACGAGGAGTTTGAACAAAGGCAGTGGAAGCATCCATCCAGCGAGTTCTGAGCTGTGTTTCTGCAAAGCTGTGCCTAAATGGCATTTTGATAAGTTAATTTCCCATCAGCTTGTTGGAATTTTGGCaatactttctctttttctcatcacAGTTACGTTTCCCGGCTCATGGTGGGCCCCTGAGCGGCAGGTGCACGCACAGCTGCATGCTGGCTGTGTCCTCGCCACGTGGGACACCCAGCGAGGTCGTCATAAGAGGGCTTTCCTGAAGGAGCGAGGACGTGCCAGGGGTGACCCTGGGGGCTGGGGTCCAGGTTGGGCTTGGCTGTGGCCCCGTGGGCTCCTCCTGGGTCAACCATGTCCCGGCTGCATTAAGGCTCAGGGTCAGAAGCGTCCTTCATGTGGGAAGTGACCACAGGCTCTGGGGAGTGACCACAGGCTCTCTGagaccccaccccttccctccagGTACCAATCAGCCTCAAACCCCACCTTCCTCCTGGTCCACTGTGGCTccctgaccctgtggactgttgttCTCCAGGTGGCAATCTGGCCTTTTCAAGTTGAGCTGCTCTGAACCCAGGCCCCACCTACCCTGTCTCTTCCGCATGCACCCCCTGCCCCATTCTCTCTGTCTGGTCCTGGGGGGCAGAGTCCAAACCCCCGGCTGTGCTGACGTCTCTTGGGCAGCAGGGGGTCCCAGAGGCCTCAGCTTGGAGCGATTAGGGCTGTCACAGGCACCCAAGCCCCCTCCTTGCTGGCTGCATTTCCTGTCTGCTCTGCCATGGCTATCAGCCTGCTTTGGCCCAGAAGAGAGTGTCTCACTTCTAAGCAGAGGTGTTCAGGGCCCTTGTGTGGTCAGCAGTGTCCtgctgtctcctgctctggccctAGAGTAACTCCCTGGGCAACCCTCCCAGGCAGGgagtgtggtgggggtggggggctgtcgTGAGATCTGGGGCCTGCTGGGGACGCAGGGTGATCCAGCCCACCCAGGACACACTCGGAAATCAGGAAGGTGGCCAGACACAGCTCCAGTCTCAGGGGACCATGGCCCAGAGGCGCCTGGGTTTTTAAAACTGCACTAGAATGAAACCGGAGCTCCGCCACGGGCCTGGATCTTCAGATGAGCGTGGCCTGGACtttccctgtttctttctttctccagaagtTCTTGGCGAGAGAGCTGATTGTGTGAAATTTTTTCCGGGCAAGGGTAATTTCCAATTATTCTATGATATTTGCAAACACTGCAAGAGCAAGCAGATCTGTGCTGTGATGTtttccaagaaataaagtctctccaaGTGGC
>XLOC_000987.TCONS_00002501
ACAAACACACTTTCTGGAAGCAGCAGGAACAGcctgtctccctggagaggaaggaaaacaagaaGCTGCTGGGGGCCACAGCCAGGACAGCTGGAGCCGCTGGGGCCTGAGCTCACCAGCCGGCTTGTGGGAAGCTCCtctgcatgtgcaaaggccctgagcacGGCAGCCTGCAGCCTGAGTCTGGGGGCCCAACCCCAGCCAGAGCAGGCAGGGGCTGGACCACACGGCCTTGGAGCCTCCCCAGTGCCCGCCGCCCTCTGCCACGTTCCTGAGGACCTGCGGTCTCCATACTCATTGACACTGCAGCAAGGACCCTGACGAGCTTGGTGTTCACTTTTCTCTGCTGGGAGAAGGGGCACCATCCAGCCCAGAGCCTAGAGAAGTGGAGAAACAGCCATCATGTGGCCCACATATGAGGGAGGTTTCAAAGTCCTGTTCTGAAGGAAGCCACCATCAGGAGGCCAGGACCTGTCTGACTCACCCTCTGTGCTGTTATTCTGATGCAACTTCATTCAAAGTCAGTGTCAGGAGCTCTGGctgCATGCcagctgaccagggattgaactcgagccttctg
>XLOC_000987.TCONS_00002502
AAACACACTTTCTGGAAGCAGCAGGAACAGcctgtctccctggagaggaaggaaaacaagaaGCTGCTGGGGGCCACAGCCAGGACAGCTGGAGCCGCTGGGGCCTGAGCTCACCAGCCGGCTTGTGGGAAGCTCCtctgcatgtgcaaaggccctgagcacGGCAGCCTGCAGCCTGAGTCTGGGGGCCCAACCCCAGCCAGAGCAGGCAGGGGCTGGACCACACGGCCTTGGAGCCTCCCCAGTGCCCGCCGCCCTCTGCCACGTTCCTGAGGACCTGCGGTCTCCATACTCATTGACACTGCAGCAAGGACCCTGACGAGCTTGGTGTTCACTTTTCTCTGCTGGGAGAAGGGGCACCATCCAGCCCAGAGCCTAGAGAAGTGGAGAAACAGCCATCATGTGGCCCACATATGAGGGAGGTTTCAAAGTCCTGTTCTGAAGGAAGCCACCATCAGGAGGCCAGGACCTGTCTGACTCACCCTCTGTGCTGTTATTCTGATGCAACTTCATTCAAAGTCAGTGTCAGGAGCTCTGGGTCAGTATCAGCTGTTAGGTGAAAAGTGGATTCTTTGGCCAAATTAGTTTGGGGGATGCAGAGTTAGGCAAGGTTGAAAACAGGCCCTGCAGCAGCCTTAGCAGTGCCTTTAATGGGCCAATGCGAACTCTGAACCTCAGGGGAGGGGGGTGGCAGCAGGATTCTCAAACTAATTGGTGttttaattttgggggaaaatttCACGAGGCCAGTGTCTTATGAACATATTTTGATAATGCTTCTTTAGAACAGCCAACAGTGGAAAATATAGGGCAGAGATCTTTAAAAAACTACACCTTAactcttcctcactttcttcttATTGTTTAAAATCTGAGAAGGGACTTCTCAGTCCAGCCTCCCGCCTCGCCTGCCCCTCTCCTGCAGacgtggtggtggggggtgggggtgggcaaggTCCCTTTCTGCCCAGGAAGAGACCAGCTGCCAGGCATTCAGGCACCTCCTCTCTCTAACTGGATTCTCGTTGGGTTTCTTAGGTCCTGAGGATGCCCTCGATGCTCCCTTGACTTCAGTGACCCCAAatgctcttttctttaaaaacgtCGCAAATACAGGATTGTTGGATTTGAACCAGTGTCCACAGGTGCTGGACATGGGTGTCAGGATGCCACAGCATCTGGCCACTTTCTCCAGCGTGATCACGGCAGGGGATGGGAGTTTGTGTGGGTGTAGATGGCCtgccacggggttgcaaagaggtggacacgacttagcaactgaacaacaacaaaaaggcagCCTGCCACCTGCGCCCCCAGCTGCCCGGCAGAGGCCAGCTCCACTCCGTCTCTTCAGCCCCACTTGTGTGTGGCTTTCTGATTTGCGTCTTTGCATCCTGGGGTTTCCCCTAAGGACTGGAGGAATTACGATGGGAGCCTTGCAGGCCGGTGAACCAGGAGGGTCTCTGGGACTCCGGCCAGTGCCAGCTTCAAGGCTTGGCCTCGCCAACACAGTTGATTAGAAGCCCTCCCACAGGCACCACTGTCCTTGACCAGGGGGGCCGGGGGCACCGGGCCAGTCTCCTTTTGGCACTGAAGCTGGAGACAGTGAGAGGTCAAGGACAGGCAGAAAGAGCAGCCCTGTCGCTCCGTCCACGGTGACCTCACTTTCCAGATGCCTCCACAGTGTGGGCAGCGGAGTGAGACCCAGGACAGTGGCCAGTGGACCCCCGGACGCATGGTGCCACCCTGTCTCCTGCCCGCAGCCTTCAGGCCCGTCGGGGGCCTGGACGCGGCGGGTCTGGGCTTGGCGCTGCGCCGGTGGGAAGGACCACGAGGAGTTTGAACAAAGGCAGTGGAAGCATCCATCCAGCGAGTTCTGAGCTGTGTTTCTGCAAAGCTGTGCCTAAATGGCATTTTGATAAGTTAATTTCCCATCAGCTTGTTGGAATTTTGGCaatactttctctttttctcatcacAGTTACGTTTCCCGGCTCATGGTGGGCCCCTGAGCGGCAGGTGCACGCACAGCTGCATGCTGGCTGTGTCCTCGCCACGTGGGACACCCAGCGAGGTCGTCATAAGAGGGCTTTCCTGAAGGAGCGAGGACGTGCCAGGGGTGACCCTGGGGGCTGGGGTCCAGGTTGGGCTTGGCTGTGGCCCCGTGGGCTCCTCCTGGGTCAACCATGTCCCGGCTGCATTAAGGCTCAGGGTCAGAAGCGTCCTTCATGTGGGAAGTGACCACAGGCTCTGGGGAGTGACCACAGGCTCTCTGagaccccaccccttccctccagGTACCAATCAGCCTCAAACCCCACCTTCCTCCTGGTCCACTGTGGCTccctgaccctgtggactgttgttCTCCAGGTGGCAATCTGGCCTTTTCAAGTTGAGCTGCTCTGAACCCAGGCCCCACCTACCCTGTCTCTTCCGCATGCACCCCCTGCCCCATTCTCTCTGTCTGGTCCTGGGGGGCAGAGTCCAAACCCCCGGCTGTGCTGACGTCTCTTGGGCAGCAGGGGGTCCCAGAGGCCTCAGCTTGGAGCGATTAGGGCTGTCACAGGCACCCAAGCCCCCTCCTTGCTGGCTGCATTTCCTGTCTGCTCTGCCATGGCTATCAGCCTGCTTTGGCCCAGAAGAGAGTGTCTCACTTCTAAGCAGAGGTGTTCAGGGCCCTTGTGTGGTCAGCAGTGTCCtgctgtctcctgctctggccctAGAGTAACTCCCTGGGCAACCCTCCCAGGCAGGgagtgtggtgggggtggggggctgtcgTGAGATCTGGGGCCTGCTGGGGACGCAGGGTGATCCAGCCCACCCAGGACACACTCGGAAATCAGGAAGGTGGCCAGACACAGCTCCAGTCTCAGGGGACCATGGCCCAGAGGCGCCTGGGTTTTTAAAACTGCACTAGAATGAAACCGGAGCTCCGCCACGGGCCTGGATCTTCAGATGAGCGTGGCCTGGACtttccctgtttctttctttctccagaagtTCTTGGCGAGAGAGCTGATTGTGTGAAATTTTTTCCGGGCAAGGGTAATTTCCAATTATTCTATGATATTTGCAAACACTGCAAGAGCAAGCAGATCTGTGCTGTGATGTtttccaagaaataaagtctctccaaGTGGC
>XLOC_000989.TCONS_00002504
TCAGGCGTTCCACTGTGAAAAGAAAGCAAGCCTGTTTCCGTCCCTAGACGAGATACTTCTTCGTGCTGGCGGCTAGGAGACAGATGATCCGCCCACTGTGCCCCCATTCAGCCCGCGTTCAGGAAATATCACGACCATCTGGGCAGGATTTGGACGAGTTCTGCAGGGAACGCCAGACAGCAGCCCATCTGCTGAGCATTCAGACTCGCTGGTTGAGGTAACTCTCACATAGTTTTGGTACAAACTGGAAAGACAGTGTTGGATTacaaaagaatttagaaaaataagtgtGGTCAGAGCAAAGTTGTCCAgtgatcaaaaaaattttttaaataccaggAAAACACACTGGCAGAAAAACAGGAATATCGGTTTAAAACAAACTAAAAGCCATTCAAAGAAATGCGATGTTTGCCACAAAAGTTCTTTTTAGAAACC
>XLOC_001044.TCONS_00002729
TTTGAAACTGCATAAATCATATCACTGTTTTATACtgcaaattcaaataaaaattagtttggTCATTGAACAAGATAAAGCAATACATTTGCTTTATATGGAAATTTCAGAAACCTGAAATTCAGCTCTGACAGTCACCGCTCCAGCCTCAAGGATGATACATGGTGATCAGTGTAACACTGAATATTGAGATAATTTTTGTCAGCTGAGAGAATTAACTTACGATTATCTTCCTGGCATAGTTCTAGAACCCTGGGGAATAATTACCAAGCTTAGTCCAACTCAGGAACAATCTATTACCTCAGAAGGTAATTGCACACTTGAAAATGATGAATAATTAACAGGAGACACATGGCATCAGAGAGGGCAATTTAGGCTCCCCTGGACATGCTTGACTGAGTCTCTGTACATGTGGCCATTTCCACTTTGGATAACAAACAAGTTAGTGCCCAGTGGGAGATGAAATCACACAGCCCCTTCCCCATaactctggctgcctgtcatTGCTTTTCAGCGCAGCACGTGTGAGTTAACCTGCCTGCACCGGGCCACTGAGACCGGCTTTGTGCCACATTTAAGATACCACTGCCAAATTCAAGGACATGAAgaGAAGCTTCCAAACTCTTTTCCAGTGTGACTGTGATTTTATATTCCAACTAGTTATACATGAGTGGTATGAGAGCTGCCTGCTCACCCTTCCCCCATGACTCACGCCTGTGCAAATTGACAAGGAATTCCAAGTGCTCCTGCTTTTGCCTTAGAAAGCAGTGGATCCCATTGCATCAGATGTGCTGGCCTTGGTTTGAAGATCTAAGAGAGACTGAAAGACAATGATTTCCAGTGACAAGATTTTTGggatcttcttcttttttcaaatttgctttggGCTCATGGGGAattccttgttatttattttgtatatgtacatCTTTTTAATTCTCCCCCATAAGAAGAAGCCCACAGATGTGATTCTTGCCCACCTAACTTTTGC
>XLOC_001044.TCONS_00002730
AATTTAGGCTCCCCTGGACATGCTTGACTGAGTCTCTGTACATGTGGCCATTTCCACTTTGGATAACAAACAAGTTAGTGCCCAGTGGGAGATGAAATCACACAGCCCCTTCCCCATaactctggctgcctgtcatTGCTTTTCAGCGCAGCACGTGTGAGTTAACCTGCCTGCACCGGGCCACTGAGACCGGCTTTGTGCCACATTTAAGATACCACTGCCAAATTCAAGGACATGAAgCTGCCTGCTCACCCTTCCCCCATGACTCACGCCTGTGCAAATTGACAAGGAATTCCAAGTGCTCCTGCTTTTGCCTTAGAAAGCAGTGGATCCCATTGCATCAGATGTGCTGGCCTTGGTTTGAAGATCTAAGAGAGACTGAAAGACAATGATTTCCAGTGACAAGATTTTTGggatcttcttcttttttcaaatttgctttggGCTCATGGGGAattccttgttatttattttgtatatgtacatCTTTTTAATTCTCCCCCATAAGAAGAAGCCCACAGATGTGATTCTTGCCCACCTAACTTTTGC
>XLOC_001083.TCONS_00002827
AAAGCCACGGCTGAGTGCTGTGGCTCCCGAGAggATTGACCCCGTCCTTGCAAAGAGCAGGTGCTCAATTCATCAGTGGATGGATGGGAGAGGGAAACAACTTGGTGAGACTGACATCAAGGAATGGACCCCCATGTCTGGAGTGGAGTGTGAATTTGAGGGGGTGATGTGAATTGCATTGGCAAGAGCATTTGAGCTGCTCAGCGGGGAGAGCTGCAGCTGTGGCTGGT
>XLOC_001085.TCONS_00002837
agtactttggccacctcacatgaagagttgactcattggaaaagagtctgatgctgggagggattgggggcaggaggagaaggggacaacagaggatgagatggctggatggcatcactgacttgatgaacgtgagtctgagtgaactccgggagttggtgatggacagggaggcgtggtgtgctgcgatgcatggggtcgcaaagagttggacacgactgagcgactgaactgaactgaactgaactgaaaagtaaaaagtgCCATGAATGAGTGGACTAGATTccatctggagaaagaagaaaagaaaaaagcaaagtcaGGAAGACCTGAAGCCTTTGCCCTGGTACCTCAGTAAAGGAGCAGCCTCATCTTCAGGCATGGTTCTGTACCTGGTCTCTGGTCAAAGAGTTAGACATCCAATGATGTGACAATAGCAAACCATCCAGCCTCTCGCTCTTGGCTTTCATGcatgctatatatatttttttttttcctgttaaatatttgaaatagctaGTTTTGAATGCAGGCTATTTTATCATAGCCTTCtggaagggattttttttctcaagtgaaaGGTGGCAGCATTTCAAGTCTTAATTTCCAAGTTCTgcactgtgcatgtgtgtgtcagcAATTGACTCTGTGTAAGTCCAAGGTGCACTTAATTTTCTTCCCTTAGAAAGACTTAGCCCTGAAGGTCTAAAGCTTAACATTTCACTTCTAATTGATTAACTATTAATACATACACTTTGCCTTTTGTGAATTTCAGTTTATCTTTAATCAGAATGTCCTGCCAACCCGTCCTTGGGTTTCTGGGCAGCAAAGAGTGGCTTATTCTCTCAGAGTAAGGTACCTTGTAAGAAGACTTTGAGTCTCCAGAGTAAGAATTTGCAATGAAAAAGTATAATTAgagtttaattttataattagaattagattaaaaaaataaagcagttacTTCTTGAGGCATTTGTATATTCTTTGGTAGACTTTTTCTTAATTGCTGTtctgttgttttgattttttaaaagaaatctgaaacaaAGTCTTTGTCTTCAGAGTAAGGAAGGCAGTGAGaaaggtgtaaaaaaaaaaaaaaaagctaatagtTGACTTAGCTAGGCTTCCATGTAAACAGACTTCTGCCAGTGAAAAAGAACTTCAGAGAAAATATTGGTCATTCAGTCTCACATTACAACAAACCATCATCATATCCTTTGGCTTCCCAGGGGTAGCAATTTTCCTAACTCTTAAGAAACATTGATGAATTAAGtccaacatttttttccaaaatttttccaCTAGATACATAATGAGAGAGAAACACGAGGCAAAAATAAAGCTCCAGGCATTTCACTtcatcttcatcctctgtcagctcTCCTGAGTCAGTTTCCTCTCAACTGCCCATGTGCTTGGTTGTCTATACCTCATCCTTGCCAACCATTCTAGCAAGCCAAATAAACCCGtgggttaaaaataaacaatccaaATTAGTAGTAATAATTTGTACTAGGCATCTATTTAGATGCCTAAAAACTGGGGATAGGAACTCTTATCTTTCAATGAGTACGTTGCTAGTATGTTAAAatagaagacagagaaaaagctGTTGATTGGAGTGTTTAGTTAATTCCTAATAAAATTACAAGAATTGATTATGGAAGTCAAAAGGTATAATTGGCACATGAGCATAAATGCCAAAGGTGTCATATATGTGGATAAAGGCCATGTGATTAGTAAAGGTAGTGCAGCGCATgcgagctcagtcgtgtccagctctttgtgaccccaaggactgtagcccactgccctcctctgtccatgggattcttgtcttgctccagacaagaatactggagtgggttgcatttcctccttcaggggatcttcacaactcagggattgaacccatgtctcctgcattggtaggcagattctttacctctgtgccacctagaaagccccctAGTAAAGATAATTTCAGCCAAATGCAGGGactttgggtaaattctgggcaTGCTCTTTGTTTATCACAGAAAGGCTGGGAACAATGGGCACATCATTTTGTATTACTAACCACCACTAGATGGGTAAAACCAAAGATAAAGGCATCTGCCTAAAAGCCCATTACCACGTTTTTTGTTTAACAGCTCCAACCTTGTGATGTACTTAGCTATGATCTTATCTTTCCTCAAGGCTAAATCTTATCTACTATACATGCCTTCACAACAATCTAAGATATCTAATTTCACCCCTCAAAAATATTCATGTTAGACATAGAACCTACTCAAATTTAGACTCTAAGGGGGCTACTACAATTGATTGCATAGTACACATtctcttagaaaaaaaatcagaagctgTTGATTTCGAGCTAAGATGTATGACCTTTTAGCTTATTATTCCTATGATTGTTATTATTGCTAATGTCTTTAATATTGCTGAAAAAGTAAAGAGTTCCAAGAGCATGATTGGATGGGAGTTCAaaggaatgacttttttttttttgtccgtTTACTATAAGGTAACCATATTCTTTCATCTGCAATCAAATCTTAAGACTAAGGATGTTGCATGAAATAAAATCATTACAGGAAGTATGACGGTATCAGGGACTTTTTACAAAAACAAACTTCCAGATCACAAGAGGAAGCTGTGTTTGTGTGCTGACAGAAAGTATTTAACAGCAGTCAGGAGAGGAAGGCAGGATGAGAGCCAACTTGGATCTATTTTTGAAGAATTATTTCTGTAGAGTGTCATGGAATTGTAAGTTACAAAAAAGAATGCTTTGGTAAACAGTCTTCTCCATTCCAAAAGGACTCACTCCAAAATACCACTTAATGAAATTCACGGGAATGTTATGAAGATGGAAATCCCAAATGACAGGCAGACTTTACAAGCGAACAGTCCTACTTTTTGTAAATCCTGGCAGTGTGCATTTACCAAAATCTCCGTCACACCATGCTCTCTTGCTATATATAGCACTCCATCTGATCTGATCGCTATACCATGCGGCAAGATGCATGTCCTtgctttcttctgatttttaactAGTCTTAAATTTGTCTTAGCGTAGCAGTGACTCCTGCTTCTCAAGGTTGAGCTACTATTTGGTACATTTTAGAAATCTCAAATTAacgtgtgtgtactcagtcactacTGAACCCAATGACCAATCAGCTTTAAATAGGTCTTTTTACTTTCTATGGATTCATCCCTCTATTTATCAAACCATTTCTTGTTTTTATATGTAACTCTATCACCTg
>XLOC_001088.TCONS_00002848
GAAGCCAGAATTCTAATTCAGGCAAGACAGTTCTTTGGGACGTGAGGCCACAGTCTTCTCTGTCTGCCAGCTAtccaaataaagttgctattcctCGCCCCAACAGCTCATCTGTCAATTTATGGGCCTGTCAAGAGtaaattttgaaaatatacagCATCCACGAGTCTGGCAGACTGCATTTTCCAAAGATGGCCACAAGGAAACCTCCACACTCCTCTGCTCTGTGGCCCTTCACCCCCACATCAAGAGGAGGAGTCTAATCCCCCAACCCCGTCTGGAATCTGGTCTGGATTTAGTGACACCCTCGCAGCCAACAGAACGTGGCCAGCAAGCTTCAGCCCCGGCTGCTGCATGGCCCCTCCCTGTGAGACTCTGCAGCCTTGCCACTCCACCTCAGCCTGCCCTTCTGCCTCCCAGCCCCTCCAGAGATGGAGAGGAAGCCACCTCAGCATCGGTCCTCCAGTCCCAGGCTTGAGCACAGGCAGCAAGTGAACGAGGGGCAGAGGGAAGCGGGAGAGACCACAGAAACCCAGCAAACAGCAGGAAACAGTTCCTTTTTCAGTTTCCCCACCCAGCATCCCAGAGGGTGACTGCTGTTTTGTACCACCATGGGtgttcttgctgttgttgttgttggggttgggggcagggggaaataGATACATGAAACAGTTGGCTACTTGTCTTcctgtaatagggaagaacaaatctgactccacgTTGGAtgggtttcttttactttaattgtaaccaagcaggaccctactGGGGATGGATCCCTCCCCCATACCCTCTGTTGTAGCTCCTCTCTACAGTACCTAGATAATGGTATTTGATCATATTTACCGAGTTCTCAAGatgctaaaaccaccaccaaatggaagaaattaactactagATGCTCATGAGCACGTAGCCCCTAGACCTACTGGTGCCTAAGCATTGATATTGTTAACCTAACAGCCCTGTTACCTCActatcagccaatcagagaattgtgcaagAACTGATCACACACCTGGGATGACCCTCCCCTCTCTGGCCTTTTAAACCACTTCGCTGAAACACACCCCCTCAGAGAGTTCAGGTTTGCGGGGACCATCTGCCCATTCTTCCTGCTTAACCTGAAATGAACCTTTCTGTGCTCCAACTTCAATGCAGTGTCTGGTTGCTAAGCATGGGCACACAGACTTGGGTTCAGTAACATAACCTTCACATTCTGTGGCTTTTGCTGCAAGTTAATCACCAAAGGGATGTTGCCTAGAGCGTAAAGTACACGTAATGGCCCGTCTCAGTTAACCCTGCCTCCTGTTCCTGTGTTAAGccaaaatacctttgtttagctcaaaggaaacatcctgaccaggcccaccCACGAATggatgcaggaaagagaaaattaacacGACCCCTCCAATCTGGCTTGCAACAGTATACACCTCTTTTCCTTCACCTCGTCACTTGCCCCTCTCCGCCCATAAAAAGAAACGGCACTCAAACCTGGGCAAGATGGTTCTGTGGGACACTAATCCACTctctcagtctgctggctttccaaataaaagttGCTGTCTCTTGGCCAAACACCTGTCTCTCAGTGGATTGACCTGTCTTGAGATGAGCAGTAGGAACTTGGATTCGGAGAGACTTGTACACTTTGAACATGAACTTACAAATTCTGGACACATTCTGAAACCTGTCCGCCTGCAAGTGGTGCTTCTGCTGTTAGGCAGAAGTCTGACCTTAAGTCCAGTCTGACCTGCTTTGCAGGGAAGCAACTTTAAAAGCCATTCAGAGAACTACATGGTTAGAAGTCACCTCTCCagtgagaaatggaaagaagacaAGCACTGCTGAGCTATGCTGTCACATGGTGGCTACTGATTGCTTGAAACATGTCTGGTTCCTTTGAGATATGATCTAAGTACAAAATACACACTGGATTTCAAAGATAACCAGGTAACCCATCAGAACCCCTCTCTCCCTGaggaaaaaagaagtcaaaacaaATAACATGGACTTCAAATCCTGCATTTCTCAAATCTACATGAAATAAACATTGTTTCT
>XLOC_001097.TCONS_00002866
GCCTCCCggacggggcggggccgggcaggAAGCGGCGAGGGTGCACAAAACCCGAGGGAGCGGGCCGAGACGTGGTCCCCGGGAGGCGGCTGTCCCCCCTCGGGGGGCCGCGCAGGAGGGCAGAGGCCGGAGGGAAGGGGCCGAGCCAACTGGCCGAGTCTGACACGTCGAAGGAGAAGGAGCTCTCTTCTCTCCGACCCTCGGCCCTCCGCACCTGAGGAGCGCGCTCTGTTGCCATTCCAGGCTTGTGTGGGAGAAGACTGCTGTGCGCCTGTGTCTGTCCGCCCGGGCGACTCCAGCCCTCGGTTAATGAAAGggatcttcctgacccagggatcaagcctgcatctcctgcattgtcagggggtttctttaccactgagccaccagggaagaccatacaAGAAAATACACTGCAACATTAAATAAAGTTTTGAGTGAAAGAAATATGaa
>XLOC_001097.TCONS_00002867
GCCTCCCggacggggcggggccgggcaggAAGCGGCGAGGGTGCACAAAACCCGAGGGAGCGGGCCGAGACGTGGTCCCCGGGAGGCGGCTGTCCCCCCTCGGGGGGCCGCGCAGGAGGGCAGAGGCCGGAGGGAAGGGGCCGAGCCAACTGGCCGAGTCTGACACGTCGAAGGAGAAGGAGCTCTCTTCTCTCCGACCCTCGGCCCTCCGCACCTGAGGAGCGCGCTCTGTTGCCATTCCAGGCTTGTGTGGGAGAAGACTGCTGTGCGCCTGTGTCTGTCCGCCCGGGCGACTCCAGCCCTCGGTTAATGAAAGTTGCATGGTCATTTTTATGCTCCTGAACTACCATGCAATGTGAGGACTGCCTGTATGTTGATAAAACAAGAAGAAATTCAAAATCATAGAACTGTGCTAATGCTTTGGCAGtGTGGCTCAAGTTGGTTTCCATTACCTGTAACTGAAGAATCTACTATCTAAACCAAGAGTTGTTTCTGAGAATTGAGAAGAACTCTAAAGCTCTATTCAGACACAAAAGAATAATGTAGTGATTGATTGACGATGTCTGCCATGGGTATGGATTGGGGAAGTGGAAGCATCTGTGCTAAATATTGGCCAACTCTGATGAGCTAATTTCTGGAAAGCTCTTCAGCTCtcaaattctttttgtttctctgatGAATACTTATGGATTTTTCTTCTGATAACGCTGGATGAACAGCATATTTTTGCTTCACATCCTTATGTTTTCTGTTAACTGTTTCCATTGGTGAAATAAAGTTTAATGACACTTTACTACCTTAGAGAAATAATAAATTGGAGCTATTAAGCA
>XLOC_001097.TCONS_00002868
TGTGAGAGAGAGCCGCGCGGAGCCGGGGGAGGGGCGGCCAGGTGCACAAAACCCGAGGGAGCGGGCCGAGACGTGGTCCCCGGGAGGCGGCTGTCCCCCCTCGGGGGGCCGCGCAGGAGGGCAGAGGCCGGAGGGAAGGGGCCGAGCCAACTGGCCGAGTCTGACACGTCGAAGGAGAAGGAGCTCTCTTCTCTCCGACCCTCGGCCCTCCGCACCTGAGGAGCGCGCTCTGTTGCCATTCCAGGCTTGTGTGGGAGAAGACTGCTGTGCGCCTGTGTCTGTCCGCCCGGGCGACTCCAGCCCTCGGTTAATGAAAGggatcttcctgacccagggatcaagcctgcatctcctgcattgtcagggggtttctttaccactgagccaccagggaagaccatacaAGAAAATACACTGCAACATTAAATAAAGTTTTGAGTGAAAGAAATATGaa
>XLOC_001097.TCONS_00002869
TGTGAGAGAGAGCCGCGCGGAGCCGGGGGAGGGGCGGCCAGGTGCACAAAACCCGAGGGAGCGGGCCGAGACGTGGTCCCCGGGAGGCGGCTGTCCCCCCTCGGGGGGCCGCGCAGGAGGGCAGAGGCCGGAGGGAAGGGGCCGAGCCAACTGGCCGAGTCTGACACGTCGAAGGAGAAGGAGCTCTCTTCTCTCCGACCCTCGGCCCTCCGCACCTGAGGAGCGCGCTCTGTTGCCATTCCAGGCTTGTGTGGGAGAAGACTGCTGTGCGCCTGTGTCTGTCCGCCCGGGCGACTCCAGCCCTCGGTTAATGAAAGTTGCATGGTCATTTTTATGCTCCTGAACTACCATGCAATGTGAGGACTGCCTGTATGTTGATAAAACAAGAAGAAATTCAAAATCATAGAACTGTGCTAATGCTTTGGCAGtGTGGCTCAAGTTGGTTTCCATTACCTGTAACTGAAGAATCTACTATCTAAACCAAGAGTTGTTTCTGAGAATTGAGAAGAACTCTAAAGCTCTATTCAGACACAAAAGAATAATGTAGTGATTGATTGACGATGTCTGCCATGGGTATGGATTGGGGAAGTGGAAGCATCTGTGCTAAATATTGGCCAACTCTGATGAGCTAATTTCTGGAAAGCTCTTCAGCTCtcaaattctttttgtttctctgatGAATACTTATGGATTTTTCTTCTGATAACGCTGGATGAACAGCATATTTTTGCTTCACATCCTTATGTTTTCTGTTAACTGTTTCCATTGGTGAAATAAAGTTTAATGACACTTTACTACCTTAGAGAAATAATAAATTGGAGCTATTAAGCA
>XLOC_001097.TCONS_00002870
GAGCCGCGCGGAGCCGGGGGAGGGGCGGCCAGGTGCACAAAACCCGAGGGAGCGGGCCGAGACGTGGTCCCCGGGAGGCGGCTGTCCCCCCTCGGGGGGCCGCGCAGGAGGGCAGAGGCCGGAGGGAAGGGGCCGAGCCAACTGGCCGAGTCTGACACGTCGAAGGAGAAGGAGCTCTCTTCTCTCCGACCCTCGGCCCTCCGCACCTGAGGAGCGCGCTCTGTTGCCATTCCAGGCTTGTGTGGGAGAAGACTGCTGTGCGCCTGTGTCTGTCCGCCCGGGCGACTCCAGCCCTCGGTTAATGAAAGcaagaatactagagtgtgttgccatttcttctccaggggatcttcctgacccagggatcaagcctgcatctcctgcattgtcagggggtttctttaccactgagccaccagggaagaccatacaAGAAAATACACTGCAACATTAAATAAAGTTTTGAGTGAAAGAAATATGaa
>XLOC_001097.TCONS_00002871
GGAGGGGCGGCCAGGTGCCCGGGGCGCGTGCCCGGGGCGCGGGGGGCGGAGCCCGGCCTGGGGTGCGGGTCCCGACTCCCTCAGTGACTGCCCCGGGGCTCGCGCGTGAGGGGAGCCGGGCAGACGCCCGCCCCCTCACAAAGCCTGAGGAGGCTGCGGGGACCGGGTGGGGGGCTGGAAAGGGCGTGAGGGGTGGAGGGGCCCTCGGGTGCTGCCACCTTCCCGGGAGCGGCGAGGGCATGGGGGCCAAGCCGACTCTCAGGTCTGGACTTCCTTCAGGGTGCACAAAACCCGAGGGAGCGGGCCGAGACGTGGTCCCCGGGAGGCGGCTGTCCCCCCTCGGGGGGCCGCGCAGGAGGGCAGAGGCCGGAGGGAAGGGGCCGAGCCAACTGGCCGAGTCTGACACGTCGAAGGAGAAGGAGCTCTCTTCTCTCCGACCCTCGGCCCTCCGCACCTGAGGAGCGCGCTCTGTTGCCATTCCAGGCTTGTGTGGGAGAAGACTGCTGTGCGCCTGTGTCTGTCCGCCCGGGCGACTCCAGCCCTCGGTTAATGAAAGTTGCATGGTCATTTTTATGCTCCTGAACTACCATGCAATGTGAGGACTGCCTGTATGTTGATAAAACAAGAAGAAATTCAAAATCATAGAACTGTGCTAATGCTTTGGCAGtGTGGCTCAAGTTGGTTTCCATTACCTGTAACTGAAGAATCTACTATCTAAACCAAGAGTTGTTTCTGAGAATTGAGAAGAACTCTAAAGCTCTATTCAGACACAAAAGAATAATGTAGTGATTGATTGACGATGTCTGCCATGGGTATGGATTGGGGAAGTGGAAGCATCTGTGCTAAATATTGGCCAACTCTGATGAGCTAATTTCTGGAAAGCTCTTCAGCTCtcaaattctttttgtttctctgatGAATACTTATGGATTTTTCTTCTGATAACGCTGGATGAACAGCATATTTTTGCTTCACATCCTTATGTTTTCTGTTAACTGTTTCCATTGGTGAAATAAAGTTTAATGACACTTTACTACCTTAGAGAAATAATAAATTGGAGCTATTAAGCA
>XLOC_001097.TCONS_00002873
GGGGGCGGAGCCCGGCCTGGGGTGCGGGTCCCGACTCCCTCAGTGACTGCCCCGGGGCTCGCGCGTGAGGGGAGCCGGGCAGACGCCCGCCCCCTCACAAAGCCTGAGGAGGCTGCGGGGACCGGGTGGGGGGCTGGAAAGGGCGTGAGGGGTGGAGGGGCCCTCGGGTGCTGCCACCTTCCCGGGAGCGGCGAGGGCATGGGGGCCAAGCCGACTCTCAGGTCTGGACTTCCTTCAGGGTGCACAAAACCCGAGGGAGCGGGCCGAGACGTGGTCCCCGGGAGGCGGCTGTCCCCCCTCGGGGGGCCGCGCAGGAGGGCAGAGGCCGGAGGGAAGGGGCCGAGCCAACTGGCCGAGTCTGACACGTCGAAGGAGAAGGAGCTCTCTTCTCTCCGACCCTCGGCCCTCCGCACCTGAGGAGCGCGCTCTGTTGCCATTCCAGGCTTGTGTGGGAGAAGACTGCTGTGCGCCTGTGTCTGTCCGCCCGGGCGACTCCAGCCCTCGGTTAATGAAAGggatcttcctgacccagggatcaagcctgcatctcctgcattgtcagggggtttctttaccactgagccaccagggaagaccatacaAGAAAATACACTGCAACATTAAATAAAGTTTTGAGTGAAAGAAATATGaa
>XLOC_001097.TCONS_00002872
GGGGGCGGAGCCCGGCCTGGGGTGCGGGTCCCGACTCCCTCAGTGACTGCCCCGGGGCTCGCGCGTGAGGGGAGCCGGGCAGACGCCCGCCCCCTCACAAAGCCTGAGGAGGCTGCGGGGACCGGGTGGGGGGCTGGAAAGGGCGTGAGGGGTGGAGGGGCCCTCGGGTGCTGCCACCTTCCCGGGAGCGGCGAGGGCATGGGGGCCAAGCCGACTCTCAGGTCTGGACTTCCTTCAGGGTGCACAAAACCCGAGGGAGCGGGCCGAGACGTGGTCCCCGGGAGGCGGCTGTCCCCCCTCGGGGGGCCGCGCAGGAGGGCAGAGGCCGGAGGGAAGGGGCCGAGCCAACTGGCCGAGTCTGACACGTCGAAGGAGAAGGAGCTCTCTTCTCTCCGACCCTCGGCCCTCCGCACCTGAGGAGCGCGCTCTGTTGCCATTCCAGGCTTGTGTGGGAGAAGACTGCTGTGCGCCTGTGTCTGTCCGCCCGGGCGACTCCAGCCCTCGGTTAATGAAAGcaagaatactagagtgtgttgccatttcttctccaggggatcttcctgacccagggatcaagcctgcatctcctgcattgtcagggggtttctttaccactgagccaccagggaagaccatacaAGAAAATACACTGCAACATTAAATAAAGTTTTGAGTGAAAGAAATATGaa
>XLOC_001109.TCONS_00002907
GTTCTAAGTCAGTGAGAATCCTCACATAGAGCCCACTGCCCAGAGCAAACTCAGCTGCCTTTGGAAGTGATCAGAGCAAGGTGTGGAACCTTGTTCAATTTCCCCGacacctccacctccaccacccACTTAGAGTACTTCCTTCCCTCTGAATCGCAAATGAGAATCAGGTTGGTTTTCAGtctcaaacttttaaattttttggatCTCATTTTGGACCAGTTATCAGAAAAATGGAGTTGTAAGGCTTtgccttctcttcatttttagtttttctcttttcatagtCTCTGTAGAAGCTTTCTTTTCGTCCAAGCTCCCTGGGGAGAGGTGTTGACACTGGGAACCGCTCCGTTTTTCCCTTACGTGTCAGGGTTGGTAGGGGATACTCAATTgtcagttaaaaaataatgatcTGTAGCGGATTAAAGAACTAAGAGAGCTTTACACTTTGAATCCTCTAAGTGGGTAATTCCTCTAACTGGTAATTCTTCTAAGCGGGTAATTTCTTTAAGCAGGACCCTTCACAGCCCTGTAAAACCGAAGACCATCTAGGAACTCTTGAACTGtttcaaattgttttcaaatGGGCCTGAATGCTGTTGAGAAATGCATAATTTACGACCTTAACACTTGATTAGGTGGTAAACGACTGTCAGGAGAGATGTCCTTGGTAATCCAGTTATCATCCAGACTCTAATTATCACTTCACGGGGGAAGGAAGGCTGGGTAATTGAGAACCAAAACTCTTAAAGGGCTTGAAGTGGCCATTTTCTTATGTGGTTAAACAAATTATTTCTCTACCTAGAAGGTGTTTAATTGGTGCCAATTgaggagaaggaggaaacagTGCTGTGACTTCCAGGAGTGAGAGTCAGGAGGCTTCAGCCAAGGAAGAGGAAAGTTGCATTGACTTCTGAGAGGTCTTTCCCACCtaaaaaaattcactttatttaaaatatgtattaagcgagagagagaagaggaagtgggAGCCAGCCAAAAGAGGCCAGAGGGTAATTAACAGCTGCCGGATGTACCACGGCCCTGCCGGCCATCACTAAGGACTGTTCTCAGATGAGCACCCGTTTCATCAGCTGCCGGATGTACCACGGCCCTGCCGGCCATCACTAAGGACTGTTCTCAGATGAGCACCCGTTTCATCTGGTGGTAATTCCCGTTGatcattataaattatttaagccACAAATGCTGGGCCACCCATTAAACCAAGAATGGGGAAGGTTGGCCAAAATTTGCCTCTGGGAAGGGTCCTACTCCCCTGAATTCGGTGGAAATAGGAGTGAGAAGTAAGAGGCGTTTATATCCAGGAACGTTCCTACTAGGAGTGTGAGTGAAGGCCTGTTTAGATCCAGGTGGGCCAGAAGCTGAGGTGGAAGTGCCTAGATTCTTATCCCTGCACAGGACAATAAAACAGCGGATGATCCGGTAACAGTGACAAGAACAAAATCCCACCTACAACTTAAAAAACATGAAGTGAATttcttttccattatgtgcATAATGAGGTATTAAAtacatttccctgtgctataaggtAGGAACACAGATGGCTTTTTTCTGACACTGACTTGAAAAGCATCCCTGAAGCAACCAGACAGAGCCGTTGTGAGATTCAGGTTCTGCTGGAAGTCCAGCACGATGACTGGGGAAGTTTCAGCTAGCTGTGGTGGTAGAATGGCCCTCCCTCAAAACCAAGTGGCTAAAAAGAACTGTTGACTATTAGTGACAAGACAATGCATCTGCCGGATGGACCCACTGATCTGGGCTGAGCTCTGCCCACCTCCGCCGGGCTTATTGGCATCCCTTTGGTCAGCTGGAGGGCTGGGTCCGCCCACCTCCGCTGGGCTTACTGGAATCCCTTTGGTCAGCCATGGCCCCTTTTGGCCATGGCTGGGACACATCAGCTTTGCTCCACATGGCCTTTGATCCTGCCCGCAGGTCAGTCTGGATTTATCCACATGGCAGCAGCAAGGTTCCAATAGAGTGGAAGCATGGAAGGTCTCTTAAGCTCCGGAGTGAACTGGATCGTTGTCACTTTGACCTCATCATACCGACAAAATCAAGCCCAGATTCCAGAGGAAGGGAAATAGACAATCCTCCTGGTGGGAGGAGCTACCAACTCATCTTGGATGCAGGAGGGAAAGAATGGAAGCCAGATTTGCATCCATGTACCAAAGGGAACTTGAGTATTCTCAGCTCGCATGGTAAACACCTTATTTTTAGGGGGGAGAGtaggataaaaataaatcttatgtGTGAAAGAAGTTCCCATACCCAA
>XLOC_001109.TCONS_00002906
GTTCTAAGTCAGTGAGAATCCTCACATAGAGCCCACTGCCCAGAGCAAACTCAGCTGCCTTTGGAAGTGATCAGAGCAAGGTGTGGAACCTTGTTCAATTTCCCCGacacctccacctccaccacccACTTAGAGTACTTCCTTCCCTCTGAATCGCAAATGAGAATCAGGTTGGTTTTCAGtctcaaacttttaaattttttggatCTCATTTTGGACCAGTTATCAGAAAAATGGAGTTGTAAGGCTTtgccttctcttcatttttagtttttctcttttcatagtCTCTGTAGAAGCTTTCTTTTCGTCCAAGCTCCCTGGGGAGAGGTGTTGACACTGGGAACCGCTCCGTTTTTCCCTTACGTGTCAGGGTTGGTAGGGGATACTCAATTgtcagttaaaaaataatgatcTGTAGCGGATTAAAGAACTAAGAGAGCTTTACACTTTGAATCCTCTAAGTGGGTAATTCCTCTAACTGGTAATTCTTCTAAGCGGGTAATTTCTTTAAGCAGGACCCTTCACAGCCCTGTAAAACCGAAGACCATCTAGGAACTCTTGAACTGtttcaaattgttttcaaatGGGCCTGAATGCTGTTGAGAAATGCATAATTTACGACCTTAACACTTGATTAGGTGGTAAACGACTGTCAGGAGAGATGTCCTTGGTAATCCAGTTATCATCCAGACTCTAATTATCACTTCACGGGGGAAGGAAGGCTGGGTAATTGAGAACCAAAACTCTTAAAGGGCTTGAAGTGGCCATTTTCTTATGTGGTTAAACAAATTATTTCTCTACCTAGAAGGTGTTTAATTGGTGCCAATTgaggagaaggaggaaacagTGCTGTGACTTCCAGGAGTGAGAGTCAGGAGGCTTCAGCCAAGGAAGAGGAAAGTTGCATTGACTTCTGAGAGGTCTTTCCCACCtaaaaaaattcactttatttaaaatatgtattaagcgagagagagaagaggaagtgggAGCCAGCCAAAAGAGGCCAGAGGGTAATTAACAGCTGCCGGATGTACCACGGCCCTGCCGGCCATCACTAAGGACTGTTCTCAGATGAGCACCCGTTTCATCAGCTGCCGGATGTACCACGGCCCTGCCGGCCATCACTAAGGACTGTTCTCAGATGAGCACCCGTTTCATCTGGTGGTAATTCCCGTTGatcattataaattatttaagccACAAATGCTGGGCCACCCATTAAACCAAGAATGGGGAAGGTTGGCCAAAATTTGCCTCTGGGAAGGGTCCTACTCCCCTGAATTCGGTGGAAATAGGAGTGAGAAGTAAGAGTGCCTAGATTCTTATCCCTGCACAGGACAATAAAACAGCGGATGATCCGGTAACAGTGACAAGAACAAAATCCCACCTACAACTTAAAAAACATGAAGTGAATttcttttccattatgtgcATAATGAGGTATTAAAtacatttccctgtgctataaggtAGGAACACAGATGGCTTTTTTCTGACACTGACTTGAAAAGCATCCCTGAAGCAACCAGACAGAGCCGTTGTGAGATTCAGGTTCTGCTGGAAGTCCAGCACGATGACTGGGGAAGTTTCAGCTAGCTGTGGTGGTAGAATGGCCCTCCCTCAAAACCAAGTGGCTAAAAAGAACTGTTGACTATTAGTGACAAGACAATGCATCTGCCGGATGGACCCACTGATCTGGGCTGAGCTCTGCCCACCTCCGCCGGGCTTATTGGCATCCCTTTGGTCAGCTGGAGGGCTGGGTCCGCCCACCTCCGCTGGGCTTACTGGAATCCCTTTGGTCAGCCATGGCCCCTTTTGGCCATGGCTGGGACACATCAGCTTTGCTCCACATGGCCTTTGATCCTGCCCGCAGGTCAGTCTGGATTTATCCACATGGCAGCAGCAAGGTTCCAATAGAGTGGAAGCATGGAAGGTCTCTTAAGCTCCGGAGTGAACTGGATCGTTGTCACTTTGACCTCATCATACCGACAAAATCAAGCCCAGATTCCAGAGGAAGGGAAATAGACAATCCTCCTGGTGGGAGGAGCTACCAACTCATCTTGGATGCAGGAGGGAAAGAATGGAAGCCAGATTTGCATCCATGTACCAAAGGGAACTTGAGTATTCTCAGCTCGCATGGTAAACACCTTATTTTTAGGGGGGAGAGtaggataaaaataaatcttatgtGTGAAAGAAGTTCCCATACCCAA
>XLOC_001109.TCONS_00002905
GTTCTAAGTCAGTGAGAATCCTCACATAGAGCCCACTGCCCAGAGCAAACTCAGCTGCCTTTGGAAGTGATCAGAGCAAGGTGTGGAACCTTGTTCAATTTCCCCGacacctccacctccaccacccACTTAGAGTACTTCCTTCCCTCTGAATCGCAAATGAGAATCAGGTTGGTTTTCAGtctcaaacttttaaattttttggatCTCATTTTGGACCAGTTATCAGAAAAATGGAGTTGTAAGGCTTtgccttctcttcatttttagtttttctcttttcatagtCTCTGTAGAAGCTTTCTTTTCGTCCAAGCTCCCTGGGGAGAGGTGTTGACACTGGGAACCGCTCCGTTTTTCCCTTACGTGTCAGGGTTGGTAGGGGATACTCAATTgtcagttaaaaaataatgatcTGTAGCGGATTAAAGAACTAAGAGAGCTTTACACTTTGAATCCTCTAAGTGGGTAATTCCTCTAACTGGTAATTCTTCTAAGCGGGTAATTTCTTTAAGCAGGACCCTTCACAGCCCTGTAAAACCGAAGACCATCTAGGAACTCTTGAACTGtttcaaattgttttcaaatGGGCCTGAATGCTGTTGAGAAATGCATAATTTACGACCTTAACACTTGATTAGGTGGTAAACGACTGTCAGGAGAGATGTCCTTGGTAATCCAGTTATCATCCAGACTCTAATTATCACTTCACGGGGGAAGGAAGGCTGGGTAATTGAGAACCAAAACTCTTAAAGGGCTTGAAGTGGCCATTTTCTTATGTGGTTAAACAAATTATTTCTCTACCTAGAAGGTGTTTAATTGGTGCCAATTgaggagaaggaggaaacagTGCTGTGACTTCCAGGAGTGAGAGTCAGGAGGCTTCAGCCAAGGAAGAGGAAAGTTGCATTGACTTCTGAGAGGTCTTTCCCACCtaaaaaaattcactttatttaaaatatgtattaagcgagagagagaagaggaagtgggAGCCAGCCAAAAGAGGCCAGAGGGTAATTAACAGCTGCCGGATGTACCACGGCCCTGCCGGCCATCACTAAGGACTGTTCTCAGATGAGCACCCGTTTCATCAGCTGCCGGATGTACCACGGCCCTGCCGGCCATCACTAAGGACTGTTCTCAGATGAGCACCCGTTTCATCTGGTGGTAATTCCCGTTGatcattataaattatttaagccACAAATGCTGGGCCACCCATTAAACCAAGAATGGGGAAGGTTGGCCAAAATTTGCCTCTGGGAAGGGTCCTACTCCCCTGAATTCGGTGGAAATAGGAGTGAGAAGTAAGAGTTTGAAGTTAGAAGTGCAATTCTGTGCAATGTTCTGAAAACTAAAATTGGCCACATCCTGAAAAATTCAGAAGGCTAAAAATGTGCAGAACCACCATGATCCAGAATGACTATCTTATTATGGCGAGGATGCAGATAATGTGTCATCTGTCCCTGATGGTGCCTAGATTCTTATCCCTGCACAGGACAATAAAACAGCGGATGATCCGGTAACAGTGACAAGAACAAAATCCCACCTACAACTTAAAAAACATGAAGTGAATttcttttccattatgtgcATAATGAGGTATTAAAtacatttccctgtgctataaggtAGGAACACAGATGGCTTTTTTCTGACACTGACTTGAAAAGCATCCCTGAAGCAACCAGACAGAGCCGTTGTGAGATTCAGGTTCTGCTGGAAGTCCAGCACGATGACTGGGGAAGTTTCAGCTAGCTGTGGTGGTAGAATGGCCCTCCCTCAAAACCAAGTGGCTAAAAAGAACTGTTGACTATTAGTGACAAGACAATGCATCTGCCGGATGGACCCACTGATCTGGGCTGAGCTCTGCCCACCTCCGCCGGGCTTATTGGCATCCCTTTGGTCAGCTGGAGGGCTGGGTCCGCCCACCTCCGCTGGGCTTACTGGAATCCCTTTGGTCAGCCATGGCCCCTTTTGGCCATGGCTGGGACACATCAGCTTTGCTCCACATGGCCTTTGATCCTGCCCGCAGGTCAGTCTGGATTTATCCACATGGCAGCAGCAAGGTTCCAATAGAGTGGAAGCATGGAAGGTCTCTTAAGCTCCGGAGTGAACTGGATCGTTGTCACTTTGACCTCATCATACCGACAAAATCAAGCCCAGATTCCAGAGGAAGGGAAATAGACAATCCTCCTGGTGGGAGGAGCTACCAACTCATCTTGGATGCAGGAGGGAAAGAATGGAAGCCAGATTTGCATCCATGTACCAAAGGGAACTTGAGTATTCTCAGCTCGCATGGTAAACACCTTATTTTTAGGGGGGAGAGtaggataaaaataaatcttatgtGTGAAAGAAGTTCCCATACCCAA
>XLOC_001109.TCONS_00002908
attgcaggcagattctttaccagctgagccacacaggGGCTAAATTCAttgagtttttttcccctttaacggACAGTAATCTTTTAATATTCCAACTACCTcatctttgttgcaaaaactggCTCCTCCTTTACCTCTTCGGAGCAGTtgctcagagctatctgaaaggCTGTGGCATGGACTTAGGTCCTCAGGAAGTCCACCGAATAAAgaataattctcaacttttaggtcgtgctttttgttttcagttgAGACCACTCACAGGTAAAATCAGTTCTTACCTCTGGTCACTGGCACAGCTGGTCAACTGCCAGCATCCCCCACAATGAGGATGTTAGTGGGGCAATCACCATGGCAGAGAGCAGAGCAGAATGCATGTGGCTTTTGGACCGGCTGGCTCCAAAAGACTCTCTGCCTAATTCTCTGATCAGATCATCACTGCTGCCATCAGAGAGTAAGCTGGAAGTTGAGCCCAGAGTCACTGTGACTCACGTCTTTCTACTTGGAAAAACGAGGTCTTGTAATAGAGAGGACTTGAAGGGATGTTAAGTGGAGACTAACCTGTACCAGGCGTTTATATCCAGGAACGTTCCTACTAGGAGTGTGAGTGAAGGCCTGTTTAGATCCAGGTGGGCCAGAAGCTGAGGTGGAAGTGCCTAGATTCTTATCCCTGCACAGGACAATAAAACAGCGGATGATCCGGTAACAGTGACAAGAACAAAATCCCACCTACAACTTAAAAAACATGAAGTGAATttcttttccattatgtgcATAATGAGGTATTAAAtacatttccctgtgctataaggtAGGAACACAGATGGCTTTTTTCTGACACTGACTTGAAAAGCATCCCTGAAGCAACCAGACAGAGCCGTTGTGAGATTCAGGTTCTGCTGGAAGTCCAGCACGATGACTGGGGAAGTTTCAGCTAGCTGTGGTGGTAGAATGGCCCTCCCTCAAAACCAAGTGGCTAAAAAGAACTGTTGACTATTAGTGACAAGACAATGCATCTGCCGGATGGACCCACTGATCTGGGCTGAGCTCTGCCCACCTCCGCCGGGCTTATTGGCATCCCTTTGGTCAGCTGGAGGGCTGGGTCCGCCCACCTCCGCTGGGCTTACTGGAATCCCTTTGGTCAGCCATGGCCCCTTTTGGCCATGGCTGGGACACATCAGCTTTGCTCCACATGGCCTTTGATCCTGCCCGCAGGTCAGTCTGGATTTATCCACATGGCAGCAGCAAGGTTCCAATAGAGTGGAAGCATGGAAGGTCTCTTAAGCTCCGGAGTGAACTGGATCGTTGTCACTTTGACCTCATCATACCGACAAAATCAAGCCCAGATTCCAGAGGAAGGGAAATAGACAATCCTCCTGGTGGGAGGAGCTACCAACTCATCTTGGATGCAGGAGGGAAAGAATGGAAGCCAGATTTGCATCCATGTACCAAAGGGAACTTGAGTATTCTCAGCTCGCATGGTAAACACCTTATTTTTAGGGGGGAGAGtaggataaaaataaatcttatgtGTGAAAGAAGTTCCCATACCCAA
>XLOC_001109.TCONS_00002909
cccagggatcgaacccgcgtctcttgcgtctcctgcactggcgggcgggTCCTTCAACACTAGCGCCCCTGGgaagtccactccagtgtttacATCATGCTACTTAAGACTCCATCTCTTTAGAGTCATTCTTGTTTTCCTGCTGGCCTTGAAGGAATAAGCAGCCATGCTGTGCATGTCAGAAGGAAGATTCACATGCCAGGAAAATGCAGGGAACCTGCAGGAACTGACAACCTCAGTCCGATAACcccaaggaactgaattctgccaacaccCTGAATGAGCTTGGGAGCAGAACCTTCCCCAATCAAGTCTTCAGATGAGAGTGCAGCCTGGCCAACACCTGGGTTACAGCCTGGTGAGACCCTGAAGCAGAGAACCAGCTCAGCAGGCTTCGCCGCCTGACCCACAGAAGTTGCCTAGATTCTTATCCCTGCACAGGACAATAAAACAGCGGATGATCCGGTAACAGTGACAAGAACAAAATCCCACCTACAACTTAAAAAACATGAAGTGAATttcttttccattatgtgcATAATGAGGTATTAAAtacatttccctgtgctataaggtAGGAACACAGATGGCTTTTTTCTGACACTGACTTGAAAAGCATCCCTGAAGCAACCAGACAGAGCCGTTGTGAGATTCAGGTTCTGCTGGAAGTCCAGCACGATGACTGGGGAAGTTTCAGCTAGCTGTGGTGGTAGAATGGCCCTCCCTCAAAACCAAGTGGCTAAAAAGAACTGTTGACTATTAGTGACAAGACAATGCATCTGCCGGATGGACCCACTGATCTGGGCTGAGCTCTGCCCACCTCCGCCGGGCTTATTGGCATCCCTTTGGTCAGCTGGAGGGCTGGGTCCGCCCACCTCCGCTGGGCTTACTGGAATCCCTTTGGTCAGCCATGGCCCCTTTTGGCCATGGCTGGGACACATCAGCTTTGCTCCACATGGCCTTTGATCCTGCCCGCAGGTCAGTCTGGATTTATCCACATGGCAGCAGCAAGGTTCCAATAGAGTGGAAGCATGGAAGGTCTCTTAAGCTCCGGAGTGAACTGGATCGTTGTCACTTTGACCTCATCATACCGACAAAATCAAGCCCAGATTCCAGAGGAAGGGAAATAGACAATCCTCCTGGTGGGAGGAGCTACCAACTCATCTTGGATGCAGGAGGGAAAGAATGGAAGCCAGATTTGCATCCATGTACCAAAGGGAACTTGAGTATTCTCAGCTCGCATGGTAAACACCTTATTTTTAGGGGGGAGAGtaggataaaaataaatcttatgtGTGAAAGAAGTTCCCATACCCAA
>XLOC_001139.TCONS_00002979
AACAAGGGTTCTTTTCCTGGCTGAAGAGTCAAAGGTGTGAGTCCCCACCATGCACCTCAATTGACTCAGACCTGGGGGACAAGGCTGGGTGTGGCCAGCCAGACCCAGACATCTGTAAGGTGTGGGCAGAACTGAGAACCCTTAGCCTCCCACACCTGAAGTGACGACTCGCTCTAACTCACACAACAGGATGGCAAACAGAAGCTTGGCAAGAGACAGGAAATTGAAACCTCAAGGCCACCAGCAGCTCTGTGCCCCAGAAACCCACATTTGAGCAAAAGAGACTAAGGACGCCAAGAGCACGTGGGCCGCGTTGTCCTCACTCTGGCTGGGCCTGCCTGAACTCACCCTCCTCACCATCCCCAGGTGTCAGAGACTCTCTCACGAAGCTGGTCTTGGctttcctggcagcccagtgatGAAGAGGCtgccttgctgtgcaagggacatGGGCTCTACCTCATCAGAGTGAGGACAAAAGAGGAAGTCACCAATCTGCTACCCGGAGAAGGGCTTCCACCCAAAATCAACCCtgcctgatctcagacttccagcctccaaaaccgtGAGAGATAAATTTCTGTCTATAAGCCACCAGGCTGTGGTGCTGTGCTATATCAACCCAAACTGACtttgaaattcttattttcaATTGAATGTctcaagaggaaaaataatttttaaaagtttaaaggaaGTTAGTCAAGTAGACTAGCCTTCCGTGGGCTTAACTGTGTTTCTTCTCATCCCCTGTAAATGTTGACGTTGAAGTGGTAACACCCAGTAGCTCAGAATGACTGTCTTTGGAGACATGGTCTTTGAAGAGGTGACTGAGGTAAAGTAAAGTCAATATGGTAGGCCCTAATCTCATACAACTACTGTCTTCATgacaaaaaaaagactgggacacatctaaaaaatactttcacagaaacatctagaacagtgaccaaatatctgggtggTGCAGCCAAGCCAGGCTGACACACAAAATGAGCCATTAAGTTGAAACAGAGCAGAAGACAAGGACCATTACAGTCCTTGCCCTCCCCCACACCAGCACCGCCgtgccctctgcctgcctcttgtcTGTGGAAAACCTTAGTCAACGAATAAGATTAGTCAGAGAAATGAGAACTgcagaatcaaagaaaaatagtCAAAGGGGACTAAATgaaaatgtagtcattaagcgcagtcaaggacctttagttccctCTCAAGGGCTGCAGATAATATTCTGCGCCACATCCTGGGAGCTGTATTACAGACACCAAAACACCAGGTGGGGAAGCTAACTACGTGACGACCAGACGGTACCCAGGAGACGAGCTGCCGCAATTCCGAGAACTGATCACATCGTAAAGAAATGGGGACAAGTgcaccctggaactgaagattagcTGTACCTGAAACGGGCTGATGCT
>XLOC_001142.TCONS_00002985
GACTCACAAAGCACCCACTGTGGTGGAGATAGTGGATGTGAAACACCAACATCAGCAGAAGAGATTCTTTCTGACAGCTGAGGTCTGTGCTGCTGCCCGGCTGGCAGGTTTGTGTTCTTTGTGGTTTAACAGTCTTAGAGACAGATCTGCCGCATTCTGAGTACAGGCATTCTTCCTCCCATTAGCAGGGGTAGATACACCCTCGGAAGCACAAGAGTAGATATCTGTCCCTCCTCACCAGACTCTCTTTATGAATCTCCAGAGAGAAAGGACTGGGGCTTTTGGTAGAGGTAGAAATGGAGAAGGTGTCAGCTTTCGGTTCACATTACGCTCTATCTCAACTGGATTCCCCGCCGAAGAAGATCCTAAGATGATGACTGACAGCATGTAGTTTTCCTGGCAGGTGCAAAGACAAGAGCAGTGAGAACATGACACAGGGAAAGGAAGATTTCCAGTGAACCAGCTTTCAAAGTGGATGAGCAAATCTTAATCCCATGGAGAAGCTCAAGAAAATGGTGTAGAACACATTCCTCAGAAGTATCCTGTCAAGGGATTAGGAAGCTGGGGTATTTGTACCCCCACGTATCATTCCTGACAACTTCTAGGCTGGATCCAACACAGGTATAGATGTGTTTCCCAGTAGCAGATGTACACAGACAGGTCAAGGGATCCCCAAGGGTCATGGTTTACAACAGCATCGGTATACTCAAGACCAGGCAATAATGTCTGGTCCCAACTCTAAGATGGAAAAATAGGACTCAGGCCCTCTTAGGATGGAGTGCTATTTTAGTTTATTCCTGAAGCAGGAAATAAGCATTGCAAatgatcaaaataaaaaacaggtgGGTACACATGGCTCTCAGTGGCTTCCCTTATGAATCACTTTCATAATTCTGTGGTCTCAGCAGTTGCACCAAAAAGAGCCTACTGTTGTGGATTCATAACCTTTTATTACCTCCAACCCAGACACAACATATTCTATTAAATAATACATCAGTTATGATGCTCAACAACCATTTTTGGTgcgttttgaaagaaaaaaacaacttttgatCCGTTAAACATATGCCCAAAGATTACCAGACAATGAGAAAAGCTAGTGGcataaaagaaaagtataaagataAGCAAATAGAGCAAATTGACTCGGGACAAAACAGACTATTGGAACAGAAAAGAATGTCACAAAAACCCAAGTTCAAAAGATTTGAGGTGCTTGTGGATCCATAAAACAAGAAAAGgtgctactttaaaaaaaaaatcagaataatacCGTGCTTTCACAAttgcagaaataaaaatttcattagaATTCAAATAAGTCCTCCAAAATCATGCGCAGAAgtacaaagaaatttaaaaatagatagaaTAAGCAGATTGAGAGACACTGAGGGTCAATGCAGAAAGTAAAATATCCTAGTaataagaaagcagagaaaatggaGAGGACAAAGTAGCTGAAAAACAGTACAATGGTGGGACTTCTGGTTCAGATGATCACAGAACTTCCGGTTCTGATCACAGTCAGGACAGCGATCCTTGAGAGAAGAGAAACAACTGAAATAAGCTCTGTGATTGCCCAAGCTGATTTTCCAGAGAGAACTGCCAGGCATCAGcaaagagaggaggaagaggaacccAAAGCCCCTATGGGTTGAAGAGATGGAACTAGGAGCCCACAAAGACTGAGGCAGCTGGATTTCACAGGGCAGGATAACAGGGAGGAGAATTCTGACAGAGAGAAAGCTCTAGATATCTGCAAAGGGGCTCCCTCAAATGTTTGCTTAAGTACTGATCAGAGCATGTGTTATGAGAAAACTTGAGGCTATGGGAAGACCCACCCAAAGAAACAGTGAGGTCAATACCTCGGACTCATACATCCTGGGAGAAAATGATCCAGCAAGTAGAAGAAAGTGTGTCTGAAAGTGACTTAGAGGCACCCAGTTGAGCAGCCCACGTCCACAtgggagcatggagtcctagcccactggacccccagggcagTCCCAAGGAtgtagtgttttttaaaaagataagatgGTACAAGAACACTTGAGAAGAAGAACCAGAAGAATGGAATGcccaagagaagaaagggagctTCATGAAATGGCCTGAGCAGAAATAGTCAaaca
>XLOC_001142.TCONS_00002986
GTCCATTGAATTGACCATGATGAGTCAATCCAAACCAGGCACTTCTCGGAACAAGCAGTTGCAAAATGACTTCTATTGGATGCATCATAAAGACTTATGTAATTGGACATAGTCCATTATCAGCCTCTACTTTCAAGATAAGACCTCCAAACAGCATCATTTCTCAAGGAATTACAAGActgaggacattaaaaaaaattgaactgaAACTATTTAGAGCCAATAACCCGGGCAGGGTCTCATGTAATAAATAAAGTCCATGCAAAAAAGATAAAGAGGCTCTTCTGCCTGGACACATCCCTTGGATGGCAGATCCAAGTCTCCTGTCCCTGGTTCTGAGCTATCAACTGATAATGCTGTACTGATTATCGTGGGCTTCCTATGTGGCACTagggataaagaacctgcctgctaatgcaggagacataagagacacaggttcaatccctgggtcaggTCCTGGGAGAAAATGATCCAGCAAGTAGAAGAAAGTGTGTCTGAAAGTGACTTAGAGGCACCCAGTTGAGCAGCCCACGTCCACAtgggagcatggagtcctagcccactggacccccagggcagTCCCAAGGAtgtagtgttttttaaaaagataagatgGTACAAGAACACTTGAGAAGAAGAACCAGAAGAATGGAATGcccaagagaagaaagggagctTCATGAAATGGCCTGAGCAGAAATAGTCAaaca
>XLOC_001155.TCONS_00003013
CGTGGGCATCCTTTGGGTGGAGTGTTTTTCCTGAGCGTGGACGTTTCTCCAGAAGGCTGTTCTGTAGTAAGTGCCGGCTGCCAGCAAAGCCCGGGGTGGAGGACAGGAACGCGGACCGGGGTACCTGCGCGTGGAGCTCCAGCCAGAGGCAGGTGACGGGGCTGGGAGAACAAGGCTCCCCACAGGCCTCAGTAGTGGGATCCAGAAGGGGTATTGGGTCCCCAGAAGCTTCGAAGTAATGCGGGTAACTCCTTAGAGAATGCCGGAGTCATCCAACCAGGAGACTCAAGAAGAACGAGATCAGATGAGAACGCATCTGTggggaaagtgagagagagaaaagccgCCTCACCCGGGGGCAGGCAGGCGGGAAAGCGCAGTAGCTCCTCGTGGGAATGGCAGAGCAGGGATGAAAGCCACCGTGGCACTGACaagagctctgtgtgtgtgtgtgtcactcggtcgtgtctgactctttgcgaccccatggaccccgccaggctcccctgttcatgaggattctccacgcaagaatactggagggggttgccatgcccttctccaggggatcttcctgacccagggatcgaaccccggtctcccacattgaaaggcaaattctttacctctgagccagcaggaagcTGAAAGAGCTATGTGGGGTTTATGTGGGTGCCAAGCTATGTTCTAAGCGTTTTAtctaagtgacttcattttgtaCATGCTATATActattaccccattttacagctgagaaaacagaagcatgAAAAgataggaactaaagaggctgAAGCCCATTCAGGAAAGTCATAGAAGCAGACACTGAAAGATAGGAGGCTTTGCCTGGGGGAGGGAGAGCCCTCTTGATTTCCTTCCTGGTCTTCAGCTCTCAAGCTCGAATTcttacccacctccctccctctgggCACAGGTCTGGCTGTGGTTGATATTCTGCTAATGCGTCTAATCCACGCGATGTTGAGATTCCCAGCACACAGTGAAAAGATGCTCCATCTAACTCCTCTTTCTTGAGTTAGAAATGCCCTGAGATTAGTGTGGTTGTTTTGGGTATCTCACttgtaCAGAGGACAGCGGGTCATTGAGCCGGGACAAAGGCCACA
>XLOC_001159.TCONS_00003017
GTTTCTATAATTCATCATTCAGTCCCTTCTGAAAACCTAGAATGAGAGTTTAGCAGCTCAGAGCCCCGGCCTCTCTCCATTCTCTCCCCAAACACATCAGCTTGTTTGTTCCCTTTCATCCGGGCTCTTCCTGTCGCATTCTGCCTGTTCAATGGGGAAAGAGTGAAACCGGATGGCTGGACCCAGTGCGGGGAAATGACTTCAGAGCCACCTTTGTTTCCCTCATTCCTTTGAGCACACTTGGCCCCCGCGTCTCTATGAAAGGGCTTGTTTGAACCATTTGGAACATCTCGCGAGTGGGAGATGCTGTGGCCAGAATCGCTCACATCTTTTCAGGCTGCCTGAGACTGGGTGAAACTGCCAAATTTTTGCAACAAAACTAACCATGACATTGGACATTGTGTTATAAATTAGCCACAGCCTTCCAAGCAAATTGTCTCTTTTCATTGTGTCAGTGTAAGCCTTTGAAACGTTTGGCTCCAGCTACTGACTTCGGAGAGACTCAGAGAATATTTTTGTTCGGCCCCAAACCAGCCCTTCAGACACTAAGCTGCATGGGCTAATATATGTATCTTAGTTGACAGCTCTTCTTACCACACTTACTCAGAAGATTTCTGTTGGTTATATTTCATTTCTCTGCCTAAAATTCGGTTAATGGGCTTCTCAGTTTTGATGTAGCAGGAACCATCTCCATTTGTCTTTGAAACAAAAAGATGTACTTCTCTTTTCTTAGGCTTTTCACAATGATTATTGGAAGTTTCTTTGAAGGAGGAGTTCTTTTCAGAACTCCAGTGAGAGTTATTAAAATGTGTTACTATGTTGCTCTAGGTGACATATAGAATTTCAGCATTCAGTACTCACAGAAGCAatgaaaatgtctatttctgttaaatcactctgtgttttttttaaaaaagaaaacatctatgCATCCACTTGAGCTCTGTCACCAACAGCCAGATCAAGTGTTTGTTAttaaaaggaaatctgaaaaagaaaaactcaaatgctatctcatttcttttcttacttttcgTTTAACTTTTTTCCACAGAGAAGATGGCAGGGGACACATTTGGacttaaaaagtaattttgaagtagtaaacttcattaaaattgaGTTGAGATGACAGTTACCAGAAATAGAATAAACCTTCTTACAATATGTGCAGTCAGAGCGCCTTCgggagaggaaggaggtggcCCCCCAGCTCCAGTCTCCTTAACTGCACCCTGGGAAGTCTGCACACtgcctttctttctcccctcctggTGGTCTAATCTGGAGTCAGATCCAGCCGCTGGCTCTCGCAGATGGGGAAGGACTGCCAGCCAACAGGAAAACAACACCTTCCACGAACTGCTTTTGAAGACGGAAGACGGCAGAGAGAGGGTGCGTATCACCGTGGCTGTGGCTGGCGGTTGTCCCCCTCTGCCCCTCTTCCCCCTGCCCGCCGCCCTCTCGGCTTGTCTTTCCACCCTGTCCCCATTCTTCATTCCACCCCCTGGGGCTGGCCGGCCCCCTGCCCTCCTGTCTCCTCTGTACAACCAGCCCTCTAGGTCCCCCTGCTTACCAAACTCTCCTCCAAGAGGCCTCAACCATGAGCAACTGCTCCCTCTTCGAAACTCTTAACGCCTCGCCATCCTCCGAGCCCTGATTCTCAGACCAGCAGAATCGGTACCACCTGTGCACTGACTGCGCTAAAGCATCTCAGCATCTCGGGCTCCACTGGCTCCCTGCTCCAGGCTC
>XLOC_001167.TCONS_00003038
ggtgggaggagaggatcAAATGAAGTCGTGTCTGTGAAAACCCCTAGTGGACAGCGCAGCGGCCGCCACGTCTAAGCCCCCGGTCATTAAAATGGAAACAGCGAAGCCAGATGTTGCCGAGCGGAGAAAATGATGCCATGTGTGCAAAACTGCTTTGACGGGGGAAAAAGGACTGTGTGTCTTTGTAAGATGTTACTCGTTGACTTGAGAGCCACATGAAATACTCTGAAATAAAATGGAGGCATCAAAGCAACGCGGTCCGGCAGAAATCCTGTAGTAGAGGTAAACGGTTTCCGAGTCTCGGGTTCCCGTATGGTGCTACGGTAGCAGCTGGGTCGCTGGCGGCTCGGGAGCGAGGTGACACTCCCCGCAACACACTCCCCCTCCCCTACTCGGCCGCGGCTAGGAGAGGGCCTTCGGCGGCCCTTCTCGAGGGTTCTTAGCAGGAAGAACCCCCAGATCCTCCGCTCCCGAAGGGCGCGAGCCCAGACCCGTAGTCGCAGCACAGTGAGATCGTTCTTGCCCCGAGGACGCTCTGCTGTGGCCTCTGGAACTTGATTAACACGCGGCGGGATTCGATGCTTTGCTTAAGTTGAAGTCCTCCT
>XLOC_001171.TCONS_00003045
GATTATCGCAAAGACTAAATGAGGGGATGTTTAGGATGACCGTGTtttaagcgactgaactgaactgaactgaagctctacaaatattgtttattttgtaGTCTACAGGAGaaacttgagcttccctggtggctcagcagtaaagaacctgcctgccaatgcaggagacacgatccctgggtcaggaagatcccctagagaaagaaatggcaatccactccagtatttctgcctaggaaatcccaaggacagaggagattaGAGGACTAAAGTCcacgggtcgctaagagttggacatgacttagtgactaaacaacaacgacaacaacactGGAGAAACTTAACGTCAGATTTTGAAGTTTCTCAATTTGGGTAGAAGCTCTTTCACACGCAACTTCTCAGTTattcagagcagaaataatgCTCCCAGTCCCCTGAGagaccattttcttcttttttaagtattCAACTTTCTCTGCGGTGCTGTTTGCAGGTAGGCAAGCCTTAACCAAGTTTCTGTTCCTCAAATCAGTTTCTTAATTTGCATTGGGGGAAGTGTTGCATAAGCTCATTTTAGTGTTGCCCAGCCTTTCATAAATCTTTCATAGTGTTGTTGAAAGAGGCCTTGGTTGGTTGTCACGAGCCCAGCCTGGAGCTGAGCCTTGACACTCAGCAGCCTTGTGATGATGGTCAGAAGCTACTGCAAGCTCCCCATCTGTAAGGCAATGAATGGGTGGGGCTCTTTCCCTAAGGGTACCTTGCTGTACAGCTTAAGAGTGACTGCAAAGGGTCTTAAGCAAAACTGCACATTGTCTGTAAAAGTTTGCATCTCAGCAACATGGTCTGCAGTGGAATCTATATTTAGTTACAATGGGATcattcctcccccccccccccaccctttttttttggtagctttGGAACTTCCTACCTCCAactattttttattacagttgtgCCCCCTTTTTGCTCTACTGATGCAGGTGAGATGCAAATATGCTTCTCACAATTTTTGCTGGGGCTCCTGGCCGGAAATTGACAAATATAAAGATAGAACTGTTGTAGAAGTGCATATTGGAGCTGGCAGGCTATGGGGGCAAGACGTGTGAATCACCTCACAAGAAAAAATGGGGCAAATAGCTGGACAAGGAGGAAAGAAGATTTGAATTTTGAAGGAGGGCTGAGAAATGGGTTAGTTTCAGAGATCTCTGGCTCTGGGACTCAAAGACAGCACTGCTGACTTGAGTGTGGCCAGGTTAggactatattttaaaagaaaagttagatTATGACACCGCCCCCCCCCACATAAAACTCTTCGATGGATTACCGTCTCACTTAAACATAAAAGAATCCGTCCTTATACTGGCTGGCAAAGGCTCCCTGGTCTAAGCTTTgctgtttcttcatcttgtttTCTGCCAGTCTTGCCTGTGCTCCCTGTGGGCCAACAACACTGGTTTCTCAGGGTTCCTTAGCAGGGTGCTGCCACAGGGCCTTGGctcatgctgtttcctctgcctggaacaccctCTCCCTTATCCAAGTGGCCATGTCACCTTCTTAGGGACATTTTCTGACCACCCACACTGAAAGAGCCAGTCTCACTCCCAGCTTTCTTTGTCCCCCTGctcaaatttattttgctttgtggCGCTTACCACCACTTGACCTTGTACTATAAATGGGGCTGTTTGatgtctgtctcctccactggcctgTGAGCATCTCAAGGAGCAGGAGCTTTGTGAGTTTCTCCATGGTGCCCTCGGGACGTAGTTCAGAGCCTGACACATTTgtagagtgaatgaatgaatgagcaaatgaatgaatgaagagatggatGGGGGAAAGGATGCTAGGCTTATcagaaggtccatctagtcaaagctgtggtttttccagtggtcatgtatggatatgagagttggactataaagaaagctgagcaccaaagaattgatgattttgaactgtggtgttggagaagactcttgagagtcccttggactgcaaggagatccaaccagcccgtcctaaaggagattagtcatgaatattcagaggaaggactgatgctatagctgaaactccaatactgtggccacctgatgcgaagaactgactcatctgaaaagaccctgatgctgggaaagattgaaggcaggaggagaaggggatgacagaggatgagatggttggatggcatcaccgacccaatggacatgagtatgagtaagctccgggagttggtgatggacagggaggcctgatgtgctgcaatccaggggttgcagagtcggacacaactgagcgactgaactgaactgaactgactgaagatttGGGATCCACCTCTGGTTCCTCAGATTCCCCTCTGTCATCTTTGGCCTCTTATTTccaagtgtttctttttctttttgtaattgtaATATAATTGTTGTACAGTGTTGCATTcgtttctgctatacaataaagggaatcagctgtatgtatacatgtatcccctcccttttgtaCCTTCTCCTACACCTGCCCCCCCAAtctcacccatctaggtcatcacaagctgagcttcctgtgctttacagcaggttctcactagctagctattttatgCATGGTAGTATATATACTAAGATGTCGATCCTAacctctcagtttgtcccacccttcCCTCACCTCCCCCCCGCTCCCGAGtctacatgtccattctctacatctgcatctctcttcttgccttggaaataggttcatctttaccatttttcttgattcttcatatatgcattaacatatgagatttgtGTCCACGCAGGCCTAAAGGGAGCCCTGTATTGCCGGCCGCGGGAGGAGTGGATTCGCTTACAACCGCGTTGTTTCCTTTTTCGGTGGCCACACTGTTCTGATTCACTTCCCTCGCAACCTTACTGTCAGCCGGGCGCTGTGCTGGGTTCTGGGAATATGGAAATTAAAGGATAATTTCTCTTTCCGCAGACAGCTCGTTTTAGTGGGAGAGGACAGGCAAATGAACA
>XLOC_001182.TCONS_00003063
GGTGGTCACTTAGTCTCAAAAACATGCACacggagggacttccttggtggtccgatGGCTCAGACgctgagttcccaatgcagggagcctgggttcaattccttgtcaaggaactagatcccacatgctgcaactaagagttcgcaagCCATTCAACCAGAAGATCCTACACGAGGCGACGAAGACTGAAGATTCCTGGGCCACAATGAGACTCGGCACcgtcaaatacataaataataaatatataaaaaaaaaggaacacagagaATTGGAGGGCACTACAGTGGGAAGCATCCCTTAAAATGCAAATCAACTAAATGAGGAGATGGCCGCAGAGAGAAGTCAGAGAACTGGTCAGTGGTGGCGTTGGGTGGAGCTGGGTCTCTTGATTCCTTTTCCGAACTGTTTCTTCAAATGGGGATGTAGGCTGTACGCACTGGGAAGGGAGCACCTTTCTCACTGTATTCCTAGAAGACACATATTCTAGTGGGCACCAATCTCTATAAAATGCAATGGAAATGGGACCTCCTGGCGCTGGGCAGGGGCCCTGTACCCAGTACGGTGTTCAAGCCATCCCCTAGGCATAATTATAAGAACACGGTTCTGAGAGGCGGGCCCAGAGGGTGATGTAGGCTGTGACTGTGAAAACGTGGTTTATCCATATGCAGCCAGGCGGCTCATGGGGCACTCAACCCCAATTCTGGCCTCATTAACTCTGCTCTCCTGCTTTCACTTCCCCTAATGAAAGCTCTGAGAGGGAGTCACGTGCCCCTCAGAGGGTGTTGTGGTTAACAAGCCTGATGAAGTTTGCAGAGGACGGTGTCCCCGTGACCCAGCTGCCATTTCGTACGCGGTGGCCAGCTCCTTTCTCCGCAACTTCTCAGCTCAGCCTTGTGGAAACCGAACACAGCTGTCAGCTTCCAGGAGCCTCACGGTTGCCATGGGTTACATGCATTCAAAACTGAGGATGGAACCAAAACAGGCCTTTAAATATCAGCCCTCAACGGGGAGCTAAAAGAAGCGCTCCAACACCTTTAACGAAATCAGGTGACATCATGATGAAGACGCTGCCTGGAGCCTGGATGTGTCAACAGCTGCTAAAAATACCCTCTCTCCAAGGCACTTGCAAGTCATGGTAAATACTCAGGAACAGGAGAGAGGATGCCTGTAACTTCAGCCCCGTGCTGGCTAGCCAATCCGGTCCCTGCTGACCGCATGCAGTCACCAGCCCTTGAAACTGGGCATGCGTGAGTGAAAATGTGCTGTGAGGAAACTGGCTAGAAGCAATGGGTAGAGGCACAAACGTTGATACCTCCCCTCATATATCAAAATTAATTCCTGAAAGTTGAAACAATTAGAAGAAAGAGCAAATATGACCTTCCGATGGCCCCTAAGTGTCAAAGAATACAAacagaagaaatcacaaagaaaaggagagctttatCAGAGGCCCAGACGGTTGCCCCTCCTGCCGGGAGAGGTTATAGTGAGCTGGCCCGGAGAGTGAGTCCCCACTGGACACTGCGtctgctggtgccttgatcttggactttccagcttccagagttTTGAGA
>XLOC_001201.TCONS_00003085
gatcttcattgtaTCATGGGGGAGCTAACTGTGGTGCGTGGACTCTTtaattgtggctcatgggcttagctgctccacagcatgtgggatcctagttcccagagCCGGGATGGAAGCTGAGTGCTCCGCATTGCAAGacagcttcttaaccactgaacaccTGAGAAGTCTCTGGATGGCAGTTTTTAAACAGCCACTCTGAAGATGGGGATTTTATTGTACCACTTTACTTTTCCCTCCCTTCTGTCATAGAGTTAGGGAACTGCAACCAAATCTGGCCTTCTGCTTGCTTTTGTTAATAAAATTTCACTATAACTTGTCCAaaaacagtatggcggttcctcaaaattaaaaatagaaccatcaTATGACCCATCTATCCCACTTCTCGTAATAtagtcaaaggaaatgaaatcagaatcttGAAGACATATCTACACTCCCATGGTCACTGtaacattattcacaacagccaa
>XLOC_001203.TCONS_00003091
ACATTCACTCTTCTGAATCTATTCCAAGCTGCACTGCTGAGATGAAAGTTAAATTGCTTCAGGAATCTTGATGAAGAAGAAGGAGACAGGCTACCAAAAGTCCCttccaatatatatacatatatatatttttgttttggtcCCCCTACGACATCATCCAGGGATCTTTGACAACTTAAGAAAACAGTTTAACAACAGTTAGAAATTAACTTCCTGAGATGAATAAGGAAATGTACTTAGAAAGGCTAGAAAGCAATACGTGTCAGAACATGCAAGGCAAGGTTTGAAGCATGTAAAAACACACAGTCACTCAAGATGATTCTCATACTTTGcaaaaattacaaaggaaaaaggaaaaaaaaaagtagcaaggAAAATACGTGTCTCCAAGCCTATGCACTTTCTCCTTCCTTGAAATCTGGAATGACTCTTAGGCCTTTGCTTGGGGCCTTTGGACTGAGAATTGTGAAATAATGCAGCTCATTCCTAGAAGCTTTATCTTGTGGTTTCTCAGACAGATCAAATGCCAACAGGTGTGGGCAAACGCAAGCCAAGAACAATCAGACCAAGTGACAGATAACAGCCAGACAGACAAGGACACGACATACttaaaggaaatttgaaaaactaGAGAAACATAATTGGGGCTATTTAGTGAAGCCATTGCATATATCAGTGTTTTAAAGTGATCATTGgctataaataaagaaaataacaattcttgcGGCTTCCTGCTCTTTGCATCACAGCTGCAGTGGTGTGTTCTTGATCTCAGGCTGTCCAGT
>XLOC_001203.TCONS_00003093
ACATTCACTCTTCTGAATCTATTCCAAGCTGCACTGCTGAGATGAAAGTTAAATTGCTTCAGGAATCTTGATGAAGAAGAAGGAGACAGGCTACCAAAAGTCCCttccaatatatatacatatatatatttttgttttggtcCCCCTACGACATCATCCAGGGATCTTTGACAACTTAAGAAAACAGTTTAACAACAGTTAGAAATTAACTTCCTGAGATGAATAAGGAAATGTACTTAGAAAGGCTAGAAAGCAATACGTGTCAGAACATGCAAGGCAAGGTTTGAAGCATGTAAAAACACACAGTCACTCAAGATGATTCTCATACTTTGcaaaaattacaaaggaaaaaggaaaaaaaaaagtagcaaggAAAATACGTGTCTCCAAGCCTATGCACTTTCTCCTTCCTTGAAATCTGGAATGACTCTTAGGCCTTTGCTTGGGGCCTTTGGACTGAGAATTGTGAAATAATGCAGCTCATTCCTAGAAGCTTTATCTTGTGGTTTCTCAGACAGATCAAATGCCAACAGGTGTGGGCAAACGCAAGCCAAGAACAATCAGACCAAGTGACAGATAACAGCCAGACAGACAAGGACACGACATACttaaaggaaatttgaaaaactaGAGAAACATAATTGGGGCTATTTAGTGAAGCCATTGCATATATCAGTGTTTTAAAGTGATCATTGgctataaataaagaaaataacaattcttgcCCTAGTCTATGAAGTCTCGCGAGAAGGAGCAGTTCGCGCCGCCAGAACTGAATTGACGATTCTCGATCTGGTCGATCAATGGGGCGGCTCGGTCGGGCTGGGCCTTCTGTCTTCCGGCCGACGCACGTGTAGGCTGCCTGGCGGTTGTGGCTCGCTGCCGGA
>XLOC_001203.TCONS_00003092
ACATTCACTCTTCTGAATCTATTCCAAGCTGCACTGCTGAGATGAAAGTTAAATTGCTTCAGGAATCTTGATGAAGAAGAAGGAGACAGGCTACCAAAAGTCCCttccaatatatatacatatatatatttttgttttggtcCCCCTACGACATCATCCAGGGATCTTTGACAACTTAAGAAAACAGTTTAACAACAGTTAGAAATTAACTTCCTGAGATGAATAAGGAAATGTACTTAGAAAGGCTAGAAAGCAATACGTGTCAGAACATGCAAGGCAAGGTTTGAAGCATGTAAAAACACACAGTCACTCAAGATGATTCTCATACTTTGcaaaaattacaaaggaaaaaggaaaaaaaaaagtagcaaggAAAATACGTGTCTCCAAGCCTATGCACTTTCTCCTTCCTTGAAATCTGGAATGACTCTTAGGCCTTTGCTTGGGGCCTTTGGACTGAGAATTGTGAAATAATGCAGCTCATTCCTAGAAGCTTTATCTTGTGGTTTCTCAGACAGATCAAATGCCAACAGGTGTGGGCAAACGCAAGCCAAGAACAATCAGACCAAGTGACAGATAACAGCCAGACAGACAAGGACACGACATACttaaaggaaatttgaaaaactaGAGAAACATAATTGGGGCTATTTAGTGAAGCCATTGCATATATCAGTGTTTTAAAGTGATCATTGgctataaataaagaaaataacaattcttgcCCTAGTCTATGAAGTCTCGCGAGAAGGAGCAGTTCGCGCCGCCAGAACTGAATTGACGATTCTCGATCTGGTCGATCAATGGGGCGGCTCGGTCGGGCTGGGCCTTCTGTCTTCCGGCCGACGCACGTGTAGGCTGCCTGGCGGTTGTGGCTCGCTGCCGGAGGTTTGTTCCCTTCGCTTAGACTCACAGGCTCTGTGCTGGGGACTTTTGAGTTTTGTCAGTTTTGTCCTTGAGTTTTGCCACTCCTTCCAAGAGTAGCTTCCGTGTAAATCTTCCAGAGCTTCCCACGATATCAGCCA
>XLOC_001211.TCONS_00003119
CTCTTCTCAATTACACCATCTAACGAAGCAAGCTGCCATGCTGTGAATTGCCTTATGGAGAGGCCCATGGGAAAAGGAAGCAAGGGTGGCCTTCAGCCAACTGCCAGTAAGGAACTGAGGCCTTCAGTTCAACAGTCTACAtgaaactgaattctgccaacaatcaCATAAGTGAGCTTGGAAATGGATCTTTCCCTGGTTGAGCCTCAAAAGGTTTGTATTCCCAGCCAGCACTTTGATTACAGCCTCATGAGAGACCGTGAACCGAAGGTCCTGGGTAAACTCTGCCTGGACTCTGAAAACTATAGAAATTGTGGGGGTGATACATATTGTTTGAGCCTCTAAATTTTGGGGGTTGCATATTAGAtagaaatagatagccaacacaTACTCCTATGTTAAAACTCTTCAATCTTTTTCAATACAAAAATCCCTCTGGCTAATAATACAATCAACAGCCCTCTGCTTACTTCTTAATTCTGCCCTTGTGCTTCACCGCTGTTGAAAGAGCTCTAACTTTTGAACTAAGTGAAGCTCTTGTTGACTTGAGGCTTTTGTTCATGCTGATCTCTCTGCTGGCACGTTCTCATGCCCTCCCCTCTCATGGCTGGCCTCATGTCATACTTTTGACTTTCTTGAACCTCTATCTAATAATAAAGTTCTTCCCTAACTCCTAATTAGATACCTTAACCCTATGTTATGTTCAGAGCACTTTTGTAAATTCATATCATTTGAATTATTGGGCtgctacataaaaaataaaaatctacctCTCTTATTGACCTGGTTGTGCCAGGATTCCAACACGGAGCCCAGGGATTCCCACTGTACCACATAACCAACCATGGTGAACTATCCTTGTTTGTAACATTCTATAAGTTAATGCATTTTTTATCAGAATCTCTTTGTAGTTCTAGAGGATGCAATCTAAATTTTTACAAAACTCAAGTAgtatttagaagaaagaaaaaaggaattacaGCAAAGAGCAAGTCAAAATTGATGTCATATGTAGAATTTTAGCACTGCTTATCTGCTGTTCTtagtatagttttatttttattccttcagtTTTATATTGTGAAGACATAATTTaggaattaatttttgtaatgtGAAATGTACATCacagttaaaatttaaatatgcttCAAAAGATTGAGTTGGATTCTTGGCTGATAAAAGAACGCAGCATAATTTTCTCCTTCACCAGGCATCACGTCCAGCCTGAAGGacacttgaaattatttcaaatattttggcaTGGACTGTTTATTTCAAACATATATCAAAAAGAGTCCTTTACGAAAAAGAGAGTCATCTGGGATGAATGACTAGTGAGGAAAGAAAGATCAGCAGTGGTCATATTTCAGGATTATCTTACTACCTTTTCTTTAACAGTTGCAAAGACTCCACAGACTGAGTAAATATCATccctaaaacattaaaaaactgaGAATCTGGAAGGCTTTAATACAGCCACTCCCAGAAATCCGTAAAATTAGAGCCATGCATTGGTGCTCATGTCAATGAAACTGTTTCTTAGCATTCAAGATGAGAGTCTATTACTTAGTTTTTACCATATTGGGCAACCAAAAGCCTAGTACCACATTCAATGTGATTTATTAACATGATTCAGGCAATAAAATGAATTCATTCTCAGTTGGTCAACTTTATTTGGCCAATTTATTAAATGGCTCCCCAATCTACAAAGAAGGACAGTCAGTCCTTTATTCCCTTTGAAAATATCTaatcttccctttttttccttgtGCTGCTTGCCTCAGGGACATTTCCTGCTTAACAGCCTCAGATTGATTTCTGTGCCCATTGGTGCTTCCATTTGCCATCTGTTAGCTGAAGCAGTTATATATTTAGAAACACAGGAAAGAGCCAACACGAGAAATTGAAGAAGTTTGAATAGATAGCACAGAACAACTATCAAACTCTTTGTATGAACCGTTATTGATTCATAATATGTGGATAGTTGGAATAAGATATGAGATTTCAAGGGTATTGAACTGCTAGATACTGAAGTATTgaagcaaagggaaaaatagaGTTTTGGTGACAGTGGTTGTAGGAATGTATAAAGAGTGTTAATAaatattggtatttttaaaagtagagagaaaaaaacaacttaactcataatcttaaaaaaaaattaacatatcaAAGATGCTATTGTTGGAGGAGGGAGAAAGCAAACTTTAAGCTTgagtgaaaaaaactgtaagCCTTTTCAGCATCTTGATCAGTTTATTGCAGCTTTGAGATCAAAGGAAACTCTTGAACGGGGTACACAAATTCACATATACTAAGAAAAGGCAAGAGATTGGCTTGGTTAAAATGTTGTGATTCAATTGTGTAAATGTGTTTGTAGTTTGTAAATTGTGTTAATTAATCCTTTTTAAAAGAGTATTGAGAACAAGCATCTTAAAATAGTATGAAAATTTCTTCTCTCAAAGCGaataatttgtgaatattttgttGCATAAATTGCTCTCCGAacttttaacacacacacacgcacacgcacacgcacacacatatttGAACAACCAATGAAAAGCATTACTCATTTGTTTATGTGTCTGGATTTCTTGGcgttctctctcccttctcctcctctcactGCTTCATATGTTTTGCCTTATTTTCTGCACTTCCCCTTTAGTCCTCCTGCGACTCTGCACCGCCTTATGGTGGAGCCTGGCCAATGTCAACCATCGTTCCCATGATGTTTACTACCTCAATTAAATCAGGCTGCAACTGGAATGTGCTTCCAAGATTTCCCTTCCCACAGCAGTTGCTGCTCCCACAAAGGATGCATTTGCCTAACATGTTAACATTTGGAAAATCTGTGGCAGTTGCAGTTTATGTTTGACAGTCAAAGGCCTGACATCAGCAAATGCATGAGGCAATGAAGAGGAAGGAACTCAGGACATTAAAAACAATAGCCAACCTGCCCCTGTGTCCCCTACAGGGATTTAGAAAAGATTTTCCTTCTTGAAGACTGATCTTCATAAGAGAAGGATCATAACAGAATTAAGAGAATTTAGGACCATAGGAACCTTTGAGATAAAATAGTTTATGTGCCCAATACCCTAGAATGGCAGACCAGATAACCAGGACATAAAACCCCCAAACTTGATGACTTTTAATTACCTGGAATTTTTATATAGAGTTTAAAACttgaattagatttttttaactAGATCACTAGTTaaaaaaacctggaaaattatatgtggtgtgtgtgtctatgtgtttgTACACATGAATATTTTTGATAGTATTGCTTTAAAAAACCCACTTTAATCAACCTGCACAACAGAATCAGGATTGCTTTATATTGGATTGTAGGCCTGATTCTATGTAACAATAAataggtaaaatttaaaaaaatttacatgaCTATGCAAAATTGTAACTCTTGCTGTAACTAGTATTTGACCTAAATTAATGCCGTGtagttatttaataatatatttatggaTTTCAGGCTtgcatttttcttaaatgtttttaagtCAACAATATCCCCACTCCAGTCTCAAACATTCTTACATGTCTTTCGAAAACTAGCAGGGCTCAGAAAATGTGTCCATATTGCCTAGTAAATAAAGTAGTTGAGTTGATGGATAGGTAAGAGATTTGAACTAAGAAAAAGAATTGGGTTCATCTTTTATCACTAACTAGATATATAACCTTTGGCAAGTCCATTTTCCTCCCTGGACTTCATTTGAAAATTACGGGATTAGACCAGTTATCTTTATGTTAGTTCGAGCTCTAGGAACTATGATGAACTCAAAATTTAAATCAAGGAAAGGAGGTGAAACATCAGTCATGCAATAAATGTTGTTTGTGTTGGAGTGCAGTTAAAGTGATCATCAAAATTTGCAGGAAATATTTACTccctgaaataaaacatttcttctcTCAAAAAACGTCTCCATGGGCGTCAGATAAGGAAAGAAATCTATTTAGATTTCTATAAAggatgagatggctagatggcatcactgactccatggacgtgagtctgagtgaactctgggagttggtgatggacagggaggcctggcgagctgcgattcatggggtcacaaagaatcggacacaactgagcgactgatctgatctgatctgatggaaaaaaagtgaaacttcACGCTTTTAGTAGATGATGCTAGGTCAGTTGAAAatccaaataaaagaaaactgaattaaaCTTTTTCTCACATCTCatgtcatatataaaaattaactccagATGGAATGAAGATTCCAGGATGAAGTGAAGATCTAAATGTGAGAGTTACATTAATAAAACTTCCCTCCAAAATTGAAGACTATTCTCATGGCTGCAATAAA
>XLOC_001222.TCONS_00003130
agaaaatgaaaatgctactTCTATTTCTGAGAGTCATGTGCTGAGTGCTGGCATCCAAGTTGTAAAACTGTTCAAGATTTTTGGACCCAAGAACTCCCACGTGTGAGAGATCAGACCATCTTGTGTCATGCTTTAGAATTTAGTGTCTCATTTTCTTTAGTCTTTTCTAGCCCTAATTCATCTGTATTTCAGTAATCACAGCGACTAGCTTTTatagatatattttcattatacCTGATTTGTCacaactttgattttattttagtaaattaaGTATCTTTACAGGGTGCATAGTTTTGCAGAGTAGAACAGTTAGGATTCTGAATATGGCATTAGAATGTAACCTTCTAAAGAACAGGAGTTTGTTTTATTGTGCTAAATAGTTTGTTACCTTTTGATGAATATTTTGACTCACTTCAGAGATGAATTAATAGGGATAAATTTCCCAAGTTCTTTAAGTAAAATCATTTATGATGGTTCTTACATCTGTTACTGGAATAatgttattttttctcttaatgaTTGTAAGAATTTTGTATCTTAATTTTAGAACAAAAATACGTAAATGAAATTTGGGCTTTGAGAACCAAGTACTTTGAATTTCCATAAATGACTTTCTTTTCATAAACCACACAGTATGAGAACTCGCACACTATTGTGCCTTCATTTAGTGTGCAAACAGAGTCTTTGTAAGTTATCTTTATTGATAGAACCTTGCTAGTGTGTTTGTGCCTATGTCAACTTAATTCTTATAGAATCTCTGGGGATTTATGGgttattggatttttaaaatccatttgaaGCAAGTGGATTCTCAATAGAAGAGTAGATACCTAgttgaaaagaaaagcaatatttTACCTGATGTTACAAAGAGCTCTTCATTTTTGACATTCAATCGCTGAGTAAGTTAACTTATGAGGAATAAATAGTATTATTTAGCAATCTTCATTTTACCACATCATTAAAAGGTTATATTCCGCAAATAATTCACATAATGAAACAATGGGCATAAGTCATATATGTTAAGGAAggttaaaaattcaaatagttATAACCTGATTCACCTCCCAGAAACTCAGATGAAGACTGTATGTGAAAATGTTTATCAGTCCCAATTTATTGGCCTCTTGTGCAGTGAGCAGAGCAATCAGTCTTGGATTTGGTAACAAACTGACCTCACCAGAATGGCCTGGAGGAAAacacccctcacccccaaccaAGGGCAGCATGCAACCAACTTGATAAGGAAATACGAAAGTCCTCCTCCTTTGTCTCAATGCTCCAAGGCTGCTGTGGTCACTGCAGTGTGAAGGAGTCTGTTGCCCACCTCAGTCTGCACCGGGAGGGGCCCGCGCCCCACAAGGCGCCCACAGGTGCGGCTCCCCCGGCTCCCCGGTACGCGCCTTCCCCGGCGGCCGACTGCCTGGGCCCCGGAGCAGTAAGAGGGAGAAAGCTGGGGTCGGAGAGGGATGGTGCAGGGGCAGGGAAAGGGGAGTCCTAGAACGTCTGGGTTCCAGAAAAGTCGAGGGCGCTCTCCGCTCCTAGCCGCCAGCTTGACTCATCGGACTCCGCAGGCCTCTCGGGGGTGTAGTATAAAGGACTGCTGCTG
>XLOC_001276.TCONS_00003272
AAAACCGATACTCTTTCTGGATCTGACACAAGAAGGATCAGAAGAAACACGTGAAGAACAGGACTGAGACCACCCCAGAGTCTGCTGTAGAAGAGAACAGCATTCTCATAAAGAGATTTCATTTGGTTAGataatttaatgatttttaggAAAACTGGCTTGTGCCTTGTGGACTGCTTTGTCATTTATTGTCCTGGAACTAGCTTAACTTCAAAAACGTGTTAAATCAGTGTACCTGCTACCAACAGTTCCCACAGAACATCTATGGCTGATCTGTCTTCACctataacttatttttattgtgtCTTACTGTGTCTTAcactataacttaaaaaaatgtatttaccatTGACTAATCATACCAAAGTCTGATCCTGGGACTTATTAGATGCCCTAATCACTCCATTCTGTATTTCCATGGCTTAAACCTCACAAAAATGGTTATATTATGGAATTTCAATAAGCTAAATTCATGCCACACTTGTGTTCCAGAGAAAGCAACAGGTGTAAGAACTCTCAGACTGCATATGCTATCAGTAAGATGCAAGTGTCAGAGTCATAAAGGCCTGACAACACATAGACCTTGGAGTGTGAACTGTAATTTGATGACATATTACTGCCATCCTCTACCTGTTCATTTTCTAGCTGATGCTCTGACTTAACAATACCTGTTATATCCgagaatggagagaaaaagaagttaaacCTT
>XLOC_001284.TCONS_00003289
GAGATCTTACTGAAGATAACAGATAACTGAAGAATAATAAAACCTAAGCCCAAAagcaaacagaaagggaaaggaagacagGAGGAACCAACTTAAGAATAggctaaaatataaacaaaaacagaaaccaacAATGTTTATATGAAATGGCATATCCTATCATTGCtgaaggactttcctggtagctcagaagtaaagaatctgcctgccaatgcaggaaacgcccctggatcaggaattcTGGAGgaagaactggcaacccactccagtatccctgcctggagaatcccatggacagaggagcctggagggctacagtccatggggtcacaaaaagagtcagacacaacttagtgactaaataacaacaatcacTGCTGAAAGGAATGTGACAAAAAGGAATGTTTACACTGCCAGTGAGGTAGAACAAATCATGCAAGGTCTAGAACAgttaaaggagatcaaaccagtcaatcctaaaggaaatcaatctgaatattcattggaaggactaatgctgaagctgaagctccaatactttggccacctgatacaaagaactgactcatttgaaaagaccctgatgctgggaaatattgaaggtgggagATATACCTACTGAGAAGACAGCAGACTTACTTTCATCATCTGAATCAAATCCAAAGAGGGTCTGACATTTCTTTTGTGCAAGCTCCGATCGGTGGTTCCGGGCTGCTGGGAACTGAGAGAAGTATCTCGCATCTCACTTTAGGGAAGCTCCGCGTTTACACCGGAACGCCGGCCTTCCACAAGATAAAACGAAACCCTCAATTCCTCAGGAGTCACGCCTCCAAAAGAGCTCCTGGGAGGCCTGCGCAGTACA
>XLOC_001285.TCONS_00003290
tattgatgtatggatgtgagagttggacAGATGCCAACCCTGTGGTCATCATTAAGCATGTGTGTGTTAGGTACATGTTTTCCAACAGACACCGAATTAAACAGTGATATTTCAtcttccatccatgggattttccaggcaagagtactggagtggcttgccattgccttctctagctTTATTGCAGCGATTGTCAAAAAGAGTAGTTCATAGCCTATCAGTTAGCTACAAGACTCAGTACCCTGCAGGGTCTTATAGGTGGACCATTGCCAATCCACAAACCTATTAACATTAATATGTGTGATGTACCAGCGTGGCAAGGATGTATTTATTATGTACCTCCACAAAATGGTATCAAAATGCCTCACAGTTCTtcatattcattctttcttttcttatttggtgATGGCAGGTGAGAGGGATTTATTACCATGCCACAGTCCCTGGACCCTGAGTATTTGAGACACACCACAACCAAGCATACAGCCAAAGATGCCTCCCAAATCTAAACCTACCGGAACAGGAAACAAGAAGTTCCACAATAATTAAAAAGGTAGCAGCAAGAATGCTGCAAAGCATAGGTACCACAGTGAATACAGAGTTATACCATAGAGGTAAAAGAGCAAATTTTGATTTATTGAGCTCTAATTCCATTGAGGGTTTCTGGTGACTCCAGCTTCACACTTGTGGTTATAGTATTCCCAGAACCCCTCCATAGAGTTATTTCCTGAAATGCACAGCtgcctcttatttattttattaactttacaTAAAAACCATGGGAGCACAGCTTTTACGGTATTTGACTATGATTGGCCTTGTCTTTTCAAGTTTGGgatggaagggggaaaaaaagcataaaatgcaAAGAGAACACCATTTAAAAACTAAGACTCTCGAAGGAGTGATAAGTACAAAGACTTCTGCTTGAGGTTATAATTTAGCAGTGAAATTTCCTCAGACTAGTATATGATAATTGATTATATTTCAAAACAGATCAAAATGCAGATTTTTATACCATGAAGGACAGTTGTACAATGTACAAACACCTagtcaaagagacagaaaaattgCTGAACTTCTTGGTTATAACCTTGTTATTAAGAAGTAAGGTAATGTAATTTGTTATAGAATCTATTGTGATccattcaatttttttcatctaGAATACATCTAAAAAGATCCTTTGAAGTTGTCATCATTATTCCAAAATGTCACTGCAAAGAGTATTACCTTTAAAACATAAACCATTAGAGTCTGGTCCCAGATTCTGGAACTAAAATAGTATACTAGAATAGAAAAATCAgttcactgagaaaaaaaaattgttaaaattatataattattcattAAACTAATGATACTTTTATAGCTTTGAGATAAATTTGCATGTTTTAATAAATCCTAAAGAAGCTCTTTTGGGTAAGATCTCTAACCATTCAAtgtcattataaaaattaaattagtgcTAGTAAACCATGATATAGTGTTAGTGCCAAAGTATTTTGTTGCTTAACCAAACAAGGGTATACTCAGAAATTCTTCAGAAAGTCCAGCATATGGAGCTTATAGCTCTTCAATTATGTCAACATTTATTAGTTAAATAGAAATCACAAATCTTCTTTAAGGAAGTGAGCCCAGATGCCTGCAATTAATATTTCTCAGACCCACAGAAAATACTTTAACTTAATTCCCAGTGTCTTTACTTTCATGGGCTAAAAACTCACCAATTATGTCGTTAGAAAAAGCAATGGCTAACCAGAGCTTTGTTGTCATGTATTTTTGTTAGCCGAAGCTAATTGGATCCAAATGAGTAGAGCAATGTTGTAAGGGCACGAAGAGAAATCTTGGGTCTTTAGGAACTGAAATAAACGAGGGTAATCAGCAGTATGTGCAGAATATCCTGCGTTCAATTAATATAATAGGATGGCAGTCAGCTGGGAAGTGCCACGGATCATGATGGCTTGTGGTGGGCAGCTCACGTCTTATTACGCTATATAAACACAAACAACACACCAGACGGAACTAGATCAAATAACAGGAGTCAGGGAACCAGGAGCTCAGATGAAGGCTCTTGCAAATTTCTCTGCTCCAGTTTTACAGAACACAGTCTGGTCTAGATTGTCAATTTGTGTGTTGAGTAGTAGGAGGAAGGTAGGATGCACGGGAAGTCCTCgtttcaaagatgaaaaatgtaGCTCA
>XLOC_001285.TCONS_00003291
TGGCCAGAAATGACAGCTGCGGTTCCAAGAGTTACATGTATTAacagagacaaagaaatgaaGCACAGATTAATTCGTTGCTTTTTATGAGTGAAGATACAGTGTCTCAGAAACCCCCAGTAGCAGTCAGGGCCTACTCAAAAGAGAAATCACCCAGCAGGTTAAACACAGAAGTTTTATATAAGAATTATTAACTATGATAAAACAGTAActataaaatacaaagaacctCTCTATGGTATTTGAGACCTAAGGGTGAGTCCTGGAGGAACTCCAGCCTCGCCAAAGCAGGTGCTTCAGCCGCAGCAGAGCAGGGAACTTGGCCCGTCTGGAGTCTGGTCACATCACCAGCAGCCATGCCCAGTGCAGGCCTGGGAGCAGGGTCATTTACCTGTGGTGTTGGGTGTCCAGTGGGAGTCTGGCTTCCttgtgtggggtggggagagggagctaGAGAAGACCTTCAAAGGGCAGCGCTGGCAGGGAGGGGCTTGCAGAGGGAGCTAGCTTTCTGTATGGATTCTCCCCCTCTGTGCACAGATGCCAACCCTGTGGTCATCATTAAGCATGTGTGTGTTAGGTACATGTTTTCCAACAGACACCGAATTAAACAGTGATATTTCAtcttccatccatgggattttccaggcaagagtactggagtggcttgccattgccttctctagctTTATTGCAGCGATTGTCAAAAAGAGTAGTTCATAGCCTATCAGTTAGCTACAAGACTCAGTACCCTGCAGGGTCTTATAGGTGGACCATTGCCAATCCACAAACCTATTAACATTAATATGTGTGATGTACCAGCGTGGCAAGGATGTATTTATTATGTACCTCCACAAAATGGTATCAAAATGCCTCACAGTTCTtcatattcattctttcttttcttatttggtgATGGCAGGTGAGAGGGATTTATTACCATGCCACAGTCCCTGGACCCTGAGTATTTGAGACACACCACAACCAAGCATACAGCCAAAGATGCCTCCCAAATCTAAACCTACCGGAACAGGAAACAAGAAGTTCCACAATAATTAAAAAGGTAGCAGCAAGAATGCTGCAAAGCATAGGTACCACAGTGAATACAGAGTTATACCATAGAGGTAAAAGAGCAAATTTTGATTTATTGAGCTCTAATTCCATTGAGGGTTTCTGGTGACTCCAGCTTCACACTTGTGGTTATAGTATTCCCAGAACCCCTCCATAGAGTTATTTCCTGAAATGCACAGCtgcctcttatttattttattaactttacaTAAAAACCATGGGAGCACAGCTTTTACGGTATTTGACTATGATTGGCCTTGTCTTTTCAAGTTTGGgatggaagggggaaaaaaagcataaaatgcaAAGAGAACACCATTTAAAAACTAAGACTCTCGAAGGAGTGATAAGTACAAAGACTTCTGCTTGAGGTTATAATTTAGCAGTGAAATTTCCTCAGACTAGTATATGATAATTGATTATATTTCAAAACAGATCAAAATGCAGATTTTTATACCATGAAGGACAGTTGTACAATGTACAAACACCTagtcaaagagacagaaaaattgCTGAACTTCTTGGTTATAACCTTGTTATTAAGAAGTAAGGTAATGTAATTTGTTATAGAATCTATTGTGATccattcaatttttttcatctaGAATACATCTAAAAAGATCCTTTGAAGTTGTCATCATTATTCCAAAATGTCACTGCAAAGAGTATTACCTTTAAAACATAAACCATTAGAGTCTGGTCCCAGATTCTGGAACTAAAATAGTATACTAGAATAGAAAAATCAgttcactgagaaaaaaaaattgttaaaattatataattattcattAAACTAATGATACTTTTATAGCTTTGAGATAAATTTGCATGTTTTAATAAATCCTAAAGAAGCTCTTTTGGGTAAGATCTCTAACCATTCAAtgtcattataaaaattaaattagtgcTAGTAAACCATGATATAGTGTTAGTGCCAAAGTATTTTGTTGCTTAACCAAACAAGGGTATACTCAGAAATTCTTCAGAAAGTCCAGCATATGGAGCTTATAGCTCTTCAATTATGTCAACATTTATTAGTTAAATAGAAATCACAAATCTTCTTTAAGGAAGTGAGCCCAGATGCCTGCAATTAATATTTCTCAGACCCACAGAAAATACTTTAACTTAATTCCCAGTGTCTTTACTTTCATGGGCTAAAAACTCACCAATTATGTCGTTAGAAAAAGCAATGGCTAACCAGAGCTTTGTTGTCATGTATTTTTGTTAGCCGAAGCTAATTGGATCCAAATGAGTAGAGCAATGTTGTAAGGGCACGAAGAGAAATCTTGGGTCTTTAGGAACTGAAATAAACGAGGGTAATCAGCAGTATGTGCAGAATATCCTGCGTTCAATTAATATAATAGGATGGCAGTCAGCTGGGAAGTGCCACGGATCATGATGGCTTGTGGTGGGCAGCTCACGTCTTATTACGCTATATAAACACAAACAACACACCAGACGGAACTAGATCAAATAACAGGAGTCAGGGAACCAGGAGCTCAGATGAAGGCTCTTGCAAATTTCTCTGCTCCAGTTTTACAGAACACAGTCTGGTCTAGATTGTCAATTTGTGTGTTGAGTAGTAGGAGGAAGGTAGGATGCACGGGAAGTCCTCgtttcaaagatgaaaaatgtaGCTCA
>XLOC_001298.TCONS_00003317
GCATTCTGCAGATTTGATAGATGAAAGCGTCATCCTCCTTTGAAGGTCTCTCCAGATACATCCATCTCCTGAATCATGAGGACTTTCATATGCCATGAGCCCAGCCTGGGAATCTCCTGAGTGAAGCTGAGCGAGGATGCCTAAAATCTGGTCCTGGCATCCTTCTTAGCCATTTGGAAGTTGGTCCAGAGGTTGGAAAtggtcttgcctgggaaattccatggacacaggagctggtgggctagggtcacaaagagtcagacacgactgagcaactaaacaacaaacaacaacaaacagtgtTGCTAAACCTTCTGAAGAGAGCAGGGACCAACACAAACGGCTTACTTCCGGCCTCCAGGGGAACTGAGAGCTTTAAAGAGGTGTTTATATTGCCCCTATTCAAAGATTATAGGTGTtgaacaaatatttgcaaatactaATAGTTTAGCAATTGTCTAGTATGCCCCAGGCTCTAGACTgggtattttatatgtattttctcatttaattctcacaatgatCACATGGAATAGGTGCTATTGTCAACATCATAatttagataaaaataaactgagaCTTAAAGAGATTAaaaacaaatttgtaattcttttattattgtttGACTTTTGTGAATGAGCTGtgcaggaaaactgaggctcacttTTCTCTGTGGCATGCACATTTGATAAGTCATTTCTCACTTCTGATATCTCTTGGGGGGATAGAGAATGATATGAGGAGTTGAGATGAATCAGAGGAAGATTTCTTTTACTCAGCTTCCCATCATACTGTGTATTTCTGCgtctatttaaaaattaacttgtgACCCCTAGTAACTTATGTCCCCTTTCAGTCACGCACATAGCTTCCTTCAAGACTGTTCTTACTTAGTGTTGTTCTCGCTCCGGGGTAATCTTGACTTGTTAGAGAGGACGAACTGTGGGACTCCCAGGAAAATCA
>XLOC_001302.TCONS_00003326
TGGGTGAACAACTGAAGCCTGGAACAACCCAGCCCTGACCATGGAAACCACAGCAGTGCCCTATGAAATGGGGAGGCAATGACTGGGAAGAAACCTGGGTCCCTGGAGCAAAGCTTCCCACCACCAAAGTATTTACCTTAGACTATTACATGACAttgaaaaagatttcttttttctttaagtgaCTGGACTTTGCAGGTCTCTTTATTACATTAGCTTAATTTTCACCCTTACAAATACTAGAGTGGAAGTGATTGTTCAAGGAGAGTATGTGGAATGAAGTGAGAGAATCCACAAATCTCAATATTCAAGGAATGAGTAGACAAAAAAGAACATCGAAGGACAGTGAGTTGTTAGTAAGGTAAGAAGAAAAGTTATCAGTAGAGGCTAAAGGTAGAGTATGTTTCAAGAAGAGTGTCAAGTAGTAAATCATAAGGCAAAGTAGGAACTGAACAGTGTTCATTGGCTTTGGAAGTTAAAAAGGTAATCTATGACTCCATTGATAGGATGGAAGTGATGTGACAGGAGTTCTGTATATTATCAAAAGAGGTatagcaagagacacagaagctAAGCAATGAAACTAACGATAAGGATGTTTGACATGGAGATAGCTTGTGGACAGAGAAATAATGTCATCTCAAGTGGCACAGAGAAGCTCTGAGAGTAACTGGTTAATTTAACCAAAAGAAAGGAAGCTTGGGATGAGAGAGTGatgtatatgaattttattttcagcaGTTAAACTTTAGATTAAAAGAAGTTCtaaaaatgtggtatattattACATAATAGAATCACTTATCTCAGTTATACCActgtaataaaaatactttttaagcatctttttggaaacttctcctaTAATTATGCAAATCATGATTCGGTTTCAGACTTACCCTCTTATTGTAAGCAAGTATCACACTGGATGAAAAAACATTTCAGTTGTTTCTGGTATGACCAAAAGGCAGTATAACTGTGATCCTTGAGGAAAAAGGGAATATAAGTTTTGAGATTTACATCAGCCCACCTTTCTTGGTAGGAAAAACATCAATGATTGCAGCAGAAGTTGGTAATGCCTAAGTGGAGACACCACTCAATGAGCTGAAGAGGAAGACATAGGAGTTTGGCTCTGCTAATGTGGAAATCTGTGGGACTAAGGTACCAAAGAGGCAAAGACTCCATAGGGAGGAGGCAGTAGTCTATATGGGCATTCCTTTCATGTCATTGGCCTGGAGAATGTGCTGTACATGGGCAGAAAAGGTTCTTTAATGTTTAATAGAGAGAAGCTGCTATTgagatgaaatatgaaaaaaaccaTGTTACATACTATGTATGGACAGATTTATAACAAGTATAAAACTATAATTGGGAAACATACATCAATGTTTGCCTCTAGTACAGGAGAAAGATAAGTAGACTTGATGTACATGAAAGCTGTAAGTACATTTAtagcattttttcctttcatattaaATGATCTGAATCACTATACAAGGAAATATTGCTTCAAGAGATCTAATTTGAACACTGTGCCAGCCAAGTAGTCTTCAGAAATATTCACAATCCATGCCTTCAAGCAAtgttattgagtacctactgcaGGAGGtggaaaatacacaaataa
>XLOC_001303.TCONS_00003327
GTGAGGACATCATTTTTACAGAAGAAGAGATCGAGGGACAAAGAAGAAGTTCACAAAGCTAGCAGTCGGTAGAGCGGAGATTTAAATGCAGTCTGTCTCCATTGTTCACGTGGGTCTGACACTACTAGTATGGccagtttttgctttatgtattttaagaCCATATTATTAGGCATTTAGAAACTTGTGCATGTTATGATTTGTTATACAGTTATTGCCTCTATTGTGTATTTTCTCCATCCATGCTTTTTGCCTTTAATTCTATTGTGTATGATATTATTTCTGTAACAGTTTCCTATTGGTTAGTATTTgactgtgtttttttgttttttgtttttttaactataCTGTgcaattttttcttcttgtttgaaCACCATacagtttctttttaatgttgttaCCCTAATTCTTTCTGCATCTATATTTAAATATCACTTCTCCTAATAAATGTGACTATTTTACCTTCCTTCgggtgccattgccttctctgacatgtGATCT
>XLOC_001305.TCONS_00003333
agttgaGATTCTCTCCCCCGGCCTTCTTCTGCACTAACATTACCTCCGTCTGGGAAAGCTGCAAGGCAAGTAAAAGTGGGAAGGCTCTCCAAGGAAAGTCACTTGGTTCTTTTTCAGATATGGGAGGACTTCCTTTTCATGCTTGCTCCAGGAGATTCTAATTTAGCAGGTTAGATAGGATAACAGCAGTTTTCATTCTGAGCccaagaacagagaataacacaTTAGCAGCATTCTTTCTCCAGTCTAACCATCCTCACATTCCTCTGCCCTACTGGTTTCAAAATAAGGTTAACTCTTAAgatacaattattatttttttttaatgactagcTTAGGAAATGATATGTCTCTGTGTGGGGGAAGGGGTAAGAAGGTATGCAGAGGAGTAGGTAGGTAACTGTATCTACCACTGGGACAGGTAGAAGTGCAAATTCCTTGTTTCTGTTTATGGCAACTACTGATTCTAGGCTAAAGGACAGTTACTGTCAGTAAAAGAGAGTGTATATTATGTCAGAATAGCAAACACTGAATCCcacagatgtgagtttgagaagTGCCTTGATAAATTCTTATGGACTGTGGGATGTCCCAGGCCCCAGagagtgcatacacacacacacacacgcacacgcacataTACTcccacacacacgtgtgcacgtgcacatatacacccacccacacacaccctaGCAGGGAATGTCCATAGAACCTGATAGCTGGAAGAGACCTTGGAAGCCATGTGATCCAAATGCCTCACCTTGCAGAagaaattcatgtccactgtgtGACTTGCCTCAGAGACACAGAGCTGCTCAGAGGCAGAGCCAGGGCCGCCTGCATTTTTAGACTGCAGCCTTTGGTTTCCCCTTAAATGAATGGCAGGAAAAGATGAGAACAGAAGCCCCAGAAGAAGCCTTGGTATGTGTTAATTTGGAtataaaatccattaaaaaaaaaaaaaaaagtagaaaggtTCAAAGTCCTTGTTAATAAGTACAAGTAGtaagaagacaaagagaaaggaaggaggtgaAAATCATTACAGTTTAACCAGGCTACAACAATGGAAGGGAGGTGATAAAggagaacaaagaaaacaaataataaatgtacttAAAGGTCCTTTGGGTGGCAAAGCTCGCTCTCTGCCCAAATGCTGAGAGGTGCCCTGCAAAGAGTGTGTATGCTTTACAGTTAAAGTCCCTTAGGCCTGAACCACTAACATGACAAGTGACCTCTTCTCAGCACCTTCCAACTAAGCAGTCTGCATTCCCTGTACCTCCCCAGCTAGCAGGTTCCCTTTAAAAACCCAAAGTGACTCGATGCCTTTGAAACAACCCTCCCAGAACTTTCAGAGGAAGTCACTGTGGGCTTTAAGCTCCAGTGATACTTCTTTTACTTTACTTCATATCATGCATTTCTTATGACATTAAATTGCACATTAACTGCTAATTTGTTTATCATCTATCTCCTGGACTATAAACTCCTTGAGGGTGAGTTTTGCTACCACTTTATCCCTAGCacctggaaaaaagaaagacctAGTTAAGTTAGTAGGTATGTCACAAGACCAAGAAGGGTATTGAATGAACATATGAACAGATTACAACCTAGAAGCTTCttatttgggaagaaaagaatatttctgGAAACAGTGGGCTAGGAAGGGCCCCTTCAGACTTTGTGCAGGACCCTAAACAGATCTCTGCCACTGTTTCATTAAACCACATAGAACTGACTTACAAAcacaaaaaccagaaaacaaattaGGCTCAGATTAAATCAAGGCAGTGAAGTCAAAGCAATCTGCTTTTACCGTACATTATATGTTGTGTAGGCAGACTTCAAGTCAGATGCTTCTCTGTCAACCCACCTCCACCTACTTCACTTTAACATCCTCCCCAAAATAATGAGAATGAAAATGGTGAAAGAGTACCAGGTGAATTGCCTCTGGGCAAGGAGTGGACGGGAAGCAAAACATGAAAGAGCAGCGTGTAGTGCTTTTGTCTCTAATAAAGGGTATTCCTCTGTTTCCCACTAATCTCTCTGCCTCAGCTGAATGCCTGCCCCCTACTGCATTCACGGGGACCAAACAGTTTGTCCTTGCTGTGACTAGAAATGAGCAGATTCCCGTTTTCAATATACTTTGATTCCAAAGTTTCTGTGGGTAATCCAGTGCATCTGCCaggttttacagaaaaggaatgaTTTTTCTGTAGTTTCAAAGTTACGTAATGCCAGTGTCAACCTGTGAAGCCAGCCTAGGGCTTGTGACTCCTCATCAGtaccaaacatttactgagtgtctagTAGGCACTGTGCTCAGTACAAGGGAGGACAAGCCTAGCAACTAAATTCTCCACACACCACACCATGTCGCTAACACAGCTACACCTACCATTGATGGCAAGGGCTAAGATCATCAGTAGCTCTTACACAATGGTTTCAATCATTGGTCATTGTCCTGTTTAGGctcttttttaatgaattgatAAAGCAATATAGATAATGTAGGTCAGCTGtacataaaaattaagtaaagatAAACCATTtgggactattttttaaaagaatacaacACAAATGTAGCCAATCTCCAAGCTTATTTACTAGTGACACTAAATTGATAGACAAACAGTGTTATCACAACACTAAGACTACAGAGTAGGAATGACGGTTCGTAAATTCTGCTCTTCTTGGCTCTGCCATCCATGCTCTGTGTAAGCCTCCTGTAGCCTTGGCTTCCATTAACTTAAAAAAGACATGATGTCATCCACTATAAGCATCTCTCAATACTAGGTAAGGACAGAATAGTGTGTAGTCACCCCTGAGGGAATTCTGATCAAGTAGAGccaaagatataaaaatacagcCTACTGATCGTTCATTACAGAGACACATCAGCtaaagaaaatgggaagaatgTGAGGGGAAAAGTCCAATCTGAAGCCAGAAGCAAGATTCACAGAACTATAGCCCTGAGCCTGTGAGAGCTCCAAATCATCCTACCAAGAGCAGCCTCAAGGATGAGGTCAGACCTTCGAGATGAGCGATTCTGACAAGAGTGAACCTTCCAGATTTAGCATATCTCATGGCCCACCAGTCTCAGAACAAAAGTTTAAAGGTGAACcaagtttttctctctctttttaaaattcttttttaagtgaatcaaaacaaaaacaaatctctgAGCAGAAATCATAAGAGGAATGTAAAATATTCATCACATTTGGGCTGACAAGACTTAAGTGACCACTGCTGTTACatttgaagaaaaaggaagaagctgCTTGGTCTAAGCACTTGGGGAGAGCATAAGAAAGCTCCTTCTTGCTGAAGACAAAGGGCCTGCAGTGAGATGCTGTGTAAGTCCCTCAGGCTTGGTAGGGACTGGTCAGTTAATTGGGAATGGCAGAGGACGCGAATCATTCTGTGGAGTTTTATGAAAAGTAATCCTTTGCTGCTAATGAGATTAATTATTCTTTAACAATAATATCAATTTATTTATCATCAAGGTAGTTAAACACTCATTTTgttaaaagaaatacattatgTTTGAGGTTCCATATTAGCCTTCCGGCTTTCATACAACTGCCTACATGGGGCAGACCAAGATCTTTTAGATAAAGATGAGAACAACTTTGTTAAGTGATTATGGTTCTACTCGTGCCCCCTAAAATTATGCTATACAGGAATCTTCTAACAGTCCCATAAAATTCACTGGGCTGAGCAAAGATGCAAAGAAACACAGGCAAAGTTAACATTCTCTGGCTAGTTTTCCCACATCTGAACTTGATTAAACTTTGTGTTGAAGTGACTTCATGTCACTGAATGATTCTCCCTCCTCAAAAGTGAcaggaaaaagaggaacaaaattcTGCTTCTCCTTCTTTTGCTCTAATAATTAGAGTAAATTCTGAAAACTTTAGGTGGCATTCAGTCTAAGAGGGAGTCATGCTCCCCTTAGAAATGGGTCTTCTTACCTCTCAAATCCTTTGGTCATCCAGTATGTACCAAGTTCAGACCCATGTGGAGAACACAGAGGTATCAAATCTTTAAGGAGCTTATAGTTAGTTCAagagcaaaactaatacaacataaCAAACTAGAAAGTGGTATAAAATGATACAGAGTATTTGTGTCACAAAACTGTTAAGAGCTGTGGGAACTCAGCCAGGGTCAGACAAGTTAGGGAACATTCAtggaaaagatataaaatgaaatgtaaatgtaGCATTCTAAAAAATGATGACAGATTTATTCCTTGGCAGTCTACTCTGAAAAGGGAATCTGaggtaaaaagagaaagaaggcttGACCCAGCATCAGAACACGTGAAGTCTGATTTTTAATTCCATTGTTTGGCCTTTAGAACAACCTGGACTCCCATAGTGGTTTCAATccttaaaatgaagattaaaagtgATGATAAAGCAGTTGGCCCAATGCCAGACCCATAGGAGACACTCAGTAAATGGTATCTTTTACTATTCTAGATATTATGCCAGTCTGCTCATAAGAATGATGTTCCATCAGCATCTGATGCTATTGAGGTCCACCAGGCTGAGGCACAAGGGGTTGCCGTAGGGCCAAAGAGGAGGTGCTTTGTAGGATGCAGTCCCAAAGAACTCATGTTTTCATAATCCAGCCATGGATGAAGTAAAGGATCAAGCTTATTGGAGAAAATCCATGTCTCTAGTGCTTAATTAACTTCAGCGACTCTGAAAAGTGAGGTTATCTTTTATCCCTAAGTTCTCTGCTGGAAAGGAATCCCTAGTATGAGAAACCCACTTAAGCTTTCCTAAAGAAGTTGTAGTCACCTGAAATAAAAACCAAGTCACTGAATAAAGGATCAAGGAGAGAGAGCAAAAGGCTTAAAAGCTAATCTGGAATCTTCCTGTTTTACCTTGAAAGTCCTACCAGGCTGGAGAGgcacatatataaaacaaataggtGAGACAGATGTTAGACAGCATGAGCTTAAGTAGCATATATTATGTCCTATAAAGATTCCCTTTCAGAAACTACTAAATACTTCTTAGGTGTTcaattttcagtttaattataCTTTCAATTTAGCTTAACATTTTAGGTGTCAGACACCAAAATGATTTATTTCTGTACTGTTACAGCACGCTTATAACCTTGAACTACAATAAATGCCTGACATATAAAGAACCCAAACCAGGAGAGCCGCTCCGCTCCAGCAAGGGGAGCGGAGAGCCAGGCAGTCTGTAGGTCGCTTTTAAAGTTATCAGCATCACGAACTGCAAACAGGTTTCGAAAAGCGCGTCCAATGAACTCTAGGATCAAAGCCTTTCCCAACTCACACAAAACTTAAAAAGTTTTCTCTGACGGAGAATACAGAtttgggatttatttttaaatgtggagGTGAGGGATGACTATATATTACAGACGCCTTCCAAATAAGTTATGCATTGTATCCTGCCTCTATTGAGAAATCtttgggggagagggtggggggaatATGCTGTAATACAACAACTCTCCTGATCTTATCTCTCCTAGGACTCAAACTCCTTTAAGTCTTACAAGAGCACAAAGCGAAAAACTACCACAAGGTAGTGGATTTCTTTCCCACCCAGTGTCCTCTCTCTTTTATAAATCTTCATATGAAAGACTAGAAAACCCTTGTTAGGAATACATCTTGTAATTAGGATGAATCTAACTTTAAAAGTAAAGCACTTTTTAAGATTCAAAAAAATCCTACAAATGCTAATCTGTcttaaaaacaagttttaattAGTACAAGAAAGTAACTATCACAGTTTTGTGTTCTAACTTTTTACTTCAACTCCAGTCAATGGGTAAATGACAAACTGCACTGCAATTAAAGATAAAGCTAGTTTCTGACAGTAATATGTTGGACAGTAGTTCATAATGTAGAATtacataataaatttaaaaagtaaagcctACAGAAGAATTTTGTTAATATGTGGCATTTTGAGCCATTATTTATTACCTCTAAACCTTGAATAGACTACTGCTATAAATGAATCCTTACTGTATGATAACCGAACAAGTGGCAGATGCTGAAAATCGACTTATTTTACGTTacttttcagaataaaaatcatcagaggaattaaaaataaaatatgctatgTCAAAAACACTGGAATATGAGATGAAAAATGATTAATCACTTAAATTTTACTTGGTCTGAACATATGTTATAAAACAAAACTTAACAAAAAGTGTGTGAAAGAATTATTTTCCTTGTAAAATAGTCTCTATGTTTTATCTATCATTTGAAACATAGATTTGTTTTACCTGGTCAAAATGTGGAATATATCTGTATTTCTAGTAATTCTGTGgttgagtttttaaaagtatatgacATTGGTGCCTGCCATTTTTGCTTCagagaatttttgttttgttagctAATTTTGTTTGGAGCAATGCAGGCCTTTGGTTTTagtattctaaaagaaaaattatatgttCCTTGGCCTGAAGATAGGCTTTACAAACTGCAGGTTAGTATTGAGAAGTAGGATTTCCTCAAAACTATTATTTCAAATCTAGGGAAGCCTACCATAATGAGAAGAGAGTGGGGGCAACACCCAGGTTACTGTGGAGAAGTACAGAATATGCAACAGAAAAGTTGTTTATTTGATATATGCTGTAACTGGAAACTGAAAAAGATTCCTGTCTTGGAAAAAAGGTATTCCACTCTTTTGAATCTAATagaggagaagagaaacagaaaccaTCAATTATTGTTTTAGCTTTACCCAAAGTACCATCTGTATCATAAACTATTAGCTCAACTGTTGAAAATCATAACCTCTATCAAAGTTCTAACAGCTGTGTTTCCagtctgcattttatttttttaaaacaggcaaGCATAAgtttgtaaaaaaattttaaataacacacTTCAATAGTCCACactattttccatttattaactTTAAAGCACAGTTGAAAGAACAATCACCTGttaaaatcccttttaaaattgaaagttaaaaagatttttcatggATACATTATCTCACAGTGGGCTCTCTGAGTGAGCATTTCTTAGTTCTTGAGACAATTTAtatgatggaaaaaatattttggattgAATCAATGTGAATTTTTACATCTTCAAaaaacatattaattttataattaataaactCATTTACCTTTCTATGGTGATTAACCTTACCTGTTAGGCCCTGGTATTTTTGTGATATTTTCCTAATGCTGTGATGAAGTCTGTAGTAACAGTCAatatgaaaatacaaatcaaGCTTAGAACTTCTCAAGTCCACTTGCAATTCCCATTAATCTGCTTTCTCAAAATGCTCTGAATTTTGCTTTAGGATTCTTTGCTACCTCTCCCCCTCCAAAAATTGCCTTTGGTAATAAATGGATTTTGAGGTAACAATGAAAATGGGAGAGAGGAAGAATAAAATTCCATTAATTCTTCTTAGGTCGTGTTCTGTCTATATCTATTGCTTCAGGGCAAGGTGAATGCTTTTACAAGgtgaatggagaaaaaaaaaaatacagcctcctattaaaaggaagaaggaagggggaGCAGGAAGAGAACTGTTTATAAAAGACTGGATATTATGAAGTAATATCAG
>XLOC_001309.TCONS_00003359
GAGGCTTTAACTCTGAGACTAGCATGGTTGTCCGACTTCTGCTTTGGAATATGACCTCCACGGAGTGGTCTCGCTGCTGTCTAGCACAGTGACTGACAGCCTGGAAGTCTCCAGTCATGTTTGTGGAATCATGAATGTGCCCTGCCTgtttaactggtaaagaattcgagGCACGGAGATTGTGTAACTTGTCCAGAATCACGGCGGAGTAGGTGCTGAAATCGTCTTTAAATTGCAGACTGGCTCAGAGCCTGAGTTCTTAAGCACAGTTCCATTAAAGAACCCAAGACATGCATCAGCTTCCTTTGCAGGAAGTTAGAGAACTAACATGTTtgccaggagggaagggatagggagtttggaatggacatgtgCACGCTGCTATATTTTAAACGCACAACCAGCAAGCACCTGCTGTGTAgggcagggagctctgctcaatgtgaGATGGCAGCCCCGCTGGGAGGGGAGTTCGGAGGTGAGGGCGTGTTCACCATTGAGTCCTCTCAGGCTTTTTGAAACGccagggactgtaacctgccaggcttctctgtccatggaatgttccaggcaaggagactggagtaggttgccatttccttctccagggcctcttccggacccagggatcaaatacgagtttcttgcgtctcctgcattggcaggtggattcttcaccactgtgacGCCTGAGAAGCCCCTCtggggagaatgaatacacaagtatgtatggctgagtcccacTTGAAACTATCgccaacattgttaattggctgtactccagtataaaataaaaagttaaaaaaaattgtttcactaCAATCTCAGACAGTCTGGGCAtctgaaaccaaaacaaaaatcctTTTGGAATTTGGTAGAGTGTTAAATCGATTTTTCCTCAggatgagggttttttttttttttcagtttgctgtTTATTATTTATAGCCCTGTTGTGAGGACATCAGTATTGACTGTCTGACAGCTGGGATTACGGACAAATCTTTCTTCAGTGCCACCTGTATTCTGGAATTGGTAGTTTAGGGTCAGGATATGCATGATGTAAGCATTCTATTATAAAATGTGTTGTACTTGACAGATACAGAACACCCTTATGTATTGATTTATAAGGAAAATAagatgaaagtatttttaaataaaagttcaaGTCACTCATGTTCCAAAGTTGGCGCCACTGTCTTCATTTTTATGCCATCCACACGTATCACAGTTTTATGTTGTCATTAGTTTGTTCTTGGGAATCAAAAGTCAAATGATTTATGTTGAAAAGCCTAACTCCTGTCTTCTTCGCGCGCGCCATTGTTGTTTGGCTGGATGCTTAGGCCTCCTTTGGTCCGTGGGCCGGGAACGGCGGGGAGCGCCTGTTTAGCTGCCCTGCTTTCGAGGGCACCTTGGAGAGCTCGGGCCGAAGTAGGGCGCGGTGTCCCCTGTCCCTTACCCTGCAGCACCGACTCTGCTAGGTCGGCAGACTTTTCTGGCAGAGAGAGCCTCCTGACGCGCGTCTTTgcgggtggatg
>XLOC_001309.TCONS_00003362
ggcctcttccggacccagggatcaaatacgagtttcttgcgtctcctgcattggcaggtggattcttcaccactgtgacGCCTGAGAAGCCCCTCtggggagaatgaatacacaagtatgtatggctgagtcccacTTGAAACTATCgccaacattgttaattggctgtactccagtataaaataaaaagttaaaaaaaattgtttcactaCAATCTCAGACAGTCTGGGCAtctgaaaccaaaacaaaaatcctTTTGGAATTTGGTAGAGTGTTAAATCGATTTTTCCTCAggatgagggttttttttttttttcagtttgctgtTTATTATTTATAGCCCTGTTGTGAGGACATCAGTATTGACTGTCTGACAGCTGGGATTACGGACAAATCTTTCTTCAGTGCCACCTGTATTCTGGAATTGGTAGTTTAGGGTCAGGATATGCATGATGTAAGCATTCTATTATAAAATGTGTTGTACTTGACAGATACAGAACACCCTTATGTATTGATTTATAAGGAAAATAagatgaaagtatttttaaataaaagttcaaGTCACTCATGTTCCAAAGTTGGCGCCACTGTCTTCATTTTTATGCCATCCACACGTATCACAGTTTTATGTTGTCATTAGTTTGTTCTTGGGAATCAAAAGTCAAATGATTTATGTTGAAAAGCCTAACTCCTGTCTTCTGAGGCTTTAACTCTGAGACTAGCATGGTTGTCCGACTTCTGCTTTGGAATATGACCTCCACGGAGTGGTCTCGCTGCTGTCTAGCACAGTGACTGACAGCCTGGAAGTCTCCAGTCATGTTTGTGGAATCATGAATGTGCCCTGCCTgtttaactTCGCGCGCGCCATTGTTGTTTGGCTGGATGCTTAGGCCTCCTTTGGTCCGTGGGCCGGGAACGGCGGGGAGCGCCTGTTTAGCTGCCCTGCTTTCGAGGGCACCTTGGAGAGCTCGGGCCGAAGTAGGGCGCGGTGTCCCCTGTCCCTTACCCTGCAGCACCGACTCTGCTAGGTCGGCAGACTTTTCTGGCAGAGAGAGCCTCCTGACGCGCGTCTTTgcgggtggatg
>XLOC_001309.TCONS_00003360
ggcctcttccggacccagggatcaaatacgagtttcttgcgtctcctgcattggcaggtggattcttcaccactgtgacGCCTGAGAAGCCCCTCtggggagaatgaatacacaagtatgtatggctgagtcccacTTGAAACTATCgccaacattgttaattggctgtactccagtataaaataaaaagttaaaaaaaattgtttcactaCAATCTCAGACAGTCTGGGCAtctgaaaccaaaacaaaaatcctTTTGGAATTTGGTAGAGTGTTAAATCGATTTTTCCTCAggatgagggttttttttttttttcagtttgctgtTTATTATTTATAGCCCTGTTGTGAGGACATCAGTATTGACTGTCTGACAGCTGGGATTACGGACAAATCTTTCTTCAGTGCCACCTGTATTCTGGAATTGGTAGTTTAGGGTCAGGATATGCATGATGTAAGCATTCTATTATAAAATGTGTTGTACTTGACAGATACAGAACACCCTTATGTATTGATTTATAAGGAAAATAagatgaaagtatttttaaataaaagttcaaGTCACTCATGTTCCAAAGTTGGCGCCACTGTCTTCATTTTTATGCCATCCACACGTATCACAGTTTTATGTTGTCATTAGTTTGTTCTTGGGAATCAAAAGTCAAATGATTTATGTTGAAAAGCCTAACTCCTGTCTTCTTCGCGCGCGCCATTGTTGTTTGGCTGGATGCTTAGGCCTCCTTTGGTCCGTGGGCCGGGAACGGCGGGGAGCGCCTGTTTAGCTGCCCTGCTTTCGAGGGCACCTTGGAGAGCTCGGGCCGAAGTAGGGCGCGGTGTCCCCTGTCCCTTACCCTGCAGCACCGACTCTGCTAGGTCGGCAGACTTTTCTGGCAGAGAGAGCCTCCTGACGCGCGTCTTTgcgggtggatgggtgggtgaagGCTGGTGAGGGGCATTTACTCCGGGGAGGAGGGTGTGACCCAGAGGTGTCTTCTTAGGCGGGGAGGTCTTCCATAATAACCTGCTTTCCCGAGAGTTTTACCAGTTTTTAGTGGAGAAGGGCACGTTATGAAATAATAGGTAGCTTTTACGGAGAATTCCCTGTCATGGGTTACTGTTTGTACTAAATTCTAGACAGGAATTAATCCATTTTTCTTCCTGCGCTAGGAGGCTTTAACTCTGAGACTAGCATGGTTGTCCGACTTCTGCTTTGGAATATGACCTCCACGGAGTGGTCTCGCTGCTGTCTAGCACAGTGACTGACAGCCTGGAAGTCTCCAGTCATGTTTGTGGAATCATGAATGTGCCCTGCCTgtttaact
>XLOC_001309.TCONS_00003358
ggcctcttccggacccagggatcaaatacgagtttcttgcgtctcctgcattggcaggtggattcttcaccactgtgacGCCTGAGAAGCCCCTCtggggagaatgaatacacaagtatgtatggctgagtcccacTTGAAACTATCgccaacattgttaattggctgtactccagtataaaataaaaagttaaaaaaaattgtttcactaCAATCTCAGACAGTCTGGGCAtctgaaaccaaaacaaaaatcctTTTGGAATTTGGTAGAGTGTTAAATCGATTTTTCCTCAggatgagggttttttttttttttcagtttgctgtTTATTATTTATAGCCCTGTTGTGAGGACATCAGTATTGACTGTCTGACAGCTGGGATTACGGACAAATCTTTCTTCAGTGCCACCTGTATTCTGGAATTGGTAGTTTAGGGTCAGGATATGCATGATGTAAGCATTCTATTATAAAATGTGTTGTACTTGACAGATACAGAACACCCTTATGTATTGATTTATAAGGAAAATAagatgaaagtatttttaaataaaagttcaaGTCACTCATGTTCCAAAGTTGGCGCCACTGTCTTCATTTTTATGCCATCCACACGTATCACAGTTTTATGTTGTCATTAGTTTGTTCTTGGGAATCAAAAGTCAAATGATTTATGTTGAAAAGCCTAACTCCTGTCTTCTGAGGCTTTAACTCTGAGACTAGCATGGTTGTCCGACTTCTGCTTTGGAATATGACCTCCACGGAGTGGTCTCGCTGCTGTCTAGCACAGTGACTGACAGCCTGGAAGTCTCCAGTCATGTTTGTGGAATCATGAATGTGCCCTGCCTgtttaactTCGCGCGCGCCATTGTTGTTTGGCTGGATGCTTAGGCCTCCTTTGGTCCGTGGGCCGGGAACGGCGGGGAGCGCCTGTTTAGCTGCCCTGCTTTCGAGGGCACCTTGGAGAGCTCGGGCCGAAGTAGGGCGCGGTGTCCCCTGTCCCTTACCCTGCAGCACCGACTCTGCTA
>XLOC_001309.TCONS_00003357
GAGGCTTTAACTCTGAGACTAGCATGGTTGTCCGACTTCTGCTTTGGAATATGACCTCCACGGAGTGGTCTCGCTGCTGTCTAGCACAGTGACTGACAGCCTGGAAGTCTCCAGTCATGTTTGTGGAATCATGAATGTGCCCTGCCTgtttaactggtaaagaattcgagGCACGGAGATTGTGTAACTTGTCCAGAATCACGGCGGAGTAGGTGCTGAAATCGTCTTTAAATTGCAGACTGGCTCAGAGCCTGAGTTCTTAAGCACAGTTCCATTAAAGAACCCAAGACATGCATCAGCTTCCTTTGCAGGAAGTTAGAGAACTAACATGTTtgccaggagggaagggatagggagtttggaatggacatgtgCACGCTGCTATATTTTAAACGCACAACCAGCAAGCACCTGCTGTGTAgggcagggagctctgctcaatgtgaGATGGCAGCCCCGCTGGGAGGGGAGTTCGGAGGTGAGGGCGTGTTCACCATTGAGTCCTCTCAGGCTTTTTGAAACGccagggactgtaacctgccaggcttctctgtccatggaatgttccaggcaaggagactggagtaggttgccatttccttctccagggcctcttccggacccagggatcaaatacgagtttcttgcgtctcctgcattggcaggtggattcttcaccactgtgacGCCTGAGAAGCCCCTCtggggagaatgaatacacaagtatgtatggctgagtcccacTTGAAACTATCgccaacattgttaattggctgtactccagtataaaataaaaagttaaaaaaaattgtttcactaCAATCTCAGACAGTCTGGGCAtctgaaaccaaaacaaaaatcctTTTGGAATTTGGTAGAGTGTTAAATCGATTTTTCCTCAggatgagggttttttttttttttcagtttgctgtTTATTATTTATAGCCCTGTTGTGAGGACATCAGTATTGACTGTCTGACAGCTGGGATTACGGACAAATCTTTCTTCAGTGCCACCTGTATTCTGGAATTGGTAGTTTAGGGTCAGGATATGCATGATGTAAGCATTCTATTATAAAATGTGTTGTACTTGACAGATACAGAACACCCTTATGTATTGATTTATAAGGAAAATAagatgaaagtatttttaaataaaagttcaaGTCACTCATGTTCCAAAGTTGGCGCCACTGTCTTCATTTTTATGCCATCCACACGTATCACAGTTTTATGTTGTCATTAGTTTGTTCTTGGGAATCAAAAGTCAAATGATTTATGTTGAAAAGCCTAACTCCTGTCTTCTTCGCGCGCGCCATTGTTGTTTGGCTGGATGCTTAGGCCTCCTTTGGTCCGTGGGCCGGGAACGGCGGGGAGCGCCTGTTTAGCTGCCCTGCTTTCGAGGGCACCTTGGAGAGCTCGGGCCGAAGTAGGGCGCGGTGTCCCCTGTCCCTTACCCTGCAGCACCGACTCTGCTA
>XLOC_001322.TCONS_00003457
CCACGCCAAGGACGTCACGGCCCCGCCCAGCAACCATTGAGCTTCAGAGCCAGCCGTGGACGCGTCAGCCTAGAGCGACCATAGCGAATGAGGAGAGGACCTTTCAGAAACGGAAGTGGATATGATATCATCAGCGAGCCGCCTATGAGGGAAGGGCGGGGTAAGTTGGGTGGTACTGTAGAGAGTTTACGGGGGCTTTGCTAGGGGTCGGTTAGATTTTCTTGGTCCAGTGGCGGATTGAGAAAAGTGAGAGGTGAGAGCGTAACCCTGGAAACGGTGAGCTTATGTGATGTTTTTGCCAACTGAGGTGTGGTTGCAGCTGAAGCTAGCAGGATCTCTCATTCTGGTTTTGCTGGATCATGtgtacctattaaaaaaaaaaaaaaaTTTCGCTCACATTAAACACAGATACTCTCATTCAAGACAAAAAACCATTCTTAAACGGTAGTCTAAAAGTCAGATAAGGCTTTTTAGGCTACAGATCTTGGTTTTTCCTCAAACtaattttaattgtaattttacTTGCTAAGTTCCAATTTTGGCCACAAAAAGCCGCTAAAGAGGTAGTACTAAACGGTTTAAACTGTTGTTTCATAAGCTGTTTTActagtaaaacaacaacaaaaaagaagggaggggagTGGAAACGGTGAAAGGAGTTTAGGCTCAACTAATAGCaccttatgtatttttaaaaaaggaaattctgggtCCAAAGTAACCAAATACTACACTTTTTTCAATTTCGTTCCCAAGTTAATTCACATCAAACTTGTTAGGAGGTCCTAACAGTTACCTTCATATACTACTAATTTTATGTATTATCTCATATTAAATACTTTCAGGGATAAGACTTGAAGAATTAGGACAGTGTGGTACTTAAAACGTTCTAAAGACAGTATCAGTTCGCACGTGTTAAATTAGCCTTGTTAGGACAAAGGGACGGGAAAGCTTGAGAGATTACATGATGTTTCTTTTCCTTAATGCACAAGACCCAAATTTAGAGGGTTGGAGGTGACAGAATAAAGATAGCTGCAACCTGAGTTGACATCGTAACAAATAGGGAAGAGTCACACTAGCTTATTTAGCCACCTAAATATCTGGCAGGCAGCTGGCTGGCAACAGCCTAGGACATAAAAGGCAGACagttcaaagaaaggcaatcaaACCCTAATCCTAGACCCCAAAGATTAAACCAGGAGACAGGCAAAGGTattcctctttccctccatcGCCTCGACCCAGCCCTTAGAGGATTAGTATTAGGcttaaaaatgaaggaatgaaaaagGCCAGGACAGTCCACTTCCTCAGTGAAAAGAGAGCAGCAAACTAACTCCTAGGTGTAACTGAGAGGCCGGCACCGTCGGAAACTCGGCCTGCGGCCAGTTCCTGCGGTCACTGCTCGGTGACTCGCACTGAGTTAGCGCGCGTGTGCGTTTTGTGTGATGTGCATCTCCGGTGTGGCGGTAGCGGCTCGGGCACCGCCACTCCGAGTCCCACCCCGAGTTCGGTCCCCCTTTCTGATGCCCATCTCCCTTCTCTTCGGAAGCAGGGTCTCTGCTGGGGCCAGGAGGTGACGAACAGTGACCGGCTCTTCCCT
>XLOC_001327.TCONS_00003464
GAATGTAAAACATCATTGCAGAGGAATCATGAGATTAAATGCTACAAGGAAGGATGCAGAAGATCAAGAATAGAGGACAGCTTGATGGGGAAGAGGATTCCTTTCTCATTCAATGTAATTGCTTTCCCCTACTAATAAATAGTGATCTACATGGTTCTTcacctcttacctatcactatttctctcactgaatttttgcaGTGAGACATCAGAGCTTGACCTTaattaggtcctgaagccaggaatcatgggttttggctgggctCAAGTCCTGTTAGAAAGGAGCTAAAGTACAGGAGGaagaagcagtgggaaaaacgtgctgaggaatccccttcataacatgccagaaaatctgctaaatacctgacctaATTCTTGTCACAAAGAacattaaggacagaagaacccccatcCGCTTGGGCAACA
>XLOC_001338.TCONS_00003490
GTACCCAGAAAATACACAGTCCTCAGCATCCCTGGATGAGGCCACAAGAGCCACAGAGGAGCTTGTTTGTTGACCATGGGCCAGATCTGAAGAAAGTTCCAAGGCTTCTATGTCTGAAGTTCCAAGTCAGTGTGGAAGCAGCTGATTCACTTCCTATGGACTGAACGTGTCTCcccaaaatttgtatgttgaagcctTGATCCCCCTataatggtatttggaggtggggccttgggAGGCAGCTAGAGTTAGATTAGATAACGAGGATggggccctcatgatgggattagtgccttcaAAAAAGGGGAAGGTCAGTGTAGGCCTCAGCAAACCAGGAAGCTGGGTCTCACCAGACATCAGATCTGGGAAATCTGGTGGGCCCCAGATCTTGGACTTCACAGGATATCCAGAACCGTGAGAAGCAGATGTTTGTTATTTAAACTACCCAGttgtggtatttttgttatggcagcctgagctaagATACCTCCCAAATTGAATTCTTCAGCAACAAGCACCAGTCAGAAGGCTGGGCTAACATCTTCCATCCAGAGTATATAGGGGCCTGACTAGGAAAATGGTCAGAACTTGAGTTTCTAACTTCTAATACTGCATAGGTGTTCTTCTGTATGTTGTTATTCTGTTTACTTCCAGAACTCAACAGTAGTTTCTCCAGACATATTTTATTCCTGAGGCATGTGAGGGTCGGAGAGGGTAAGAAACAATCCAAGGTCACTCAGTCACTAACTGATCCACCCAGGATCAGTTCCTTCTGGTCATAGCTCCCTCTGTTCTCTGCAGCTGTGCCTGCAAAGACGGTGCTGTGGAAACATTTTTTGGTCTCATACTGTTGAATTCACCTTGAATTCTTGGAAGAGTTTTAAACCAACTGCAAACACAATTTCTAAAGAATGTCCCCATACTTCCTTCTTGTGCTGATATCTTCTTCCAGATGACTGAGACATGTCTGCTAAGACCAGATTAACCTATTTCAACTTGATGGCTGGATTCTGACACACTGAGGGGAAGGAAAtatataaaggacaaaaacctACAGTTACACTGAACACAGTAACATTTCCTCTTAGGAAACCTTCAGGTTGTACAAACAAATATTTCcttagaactgaaagaaaataagaatcacCATCCTTCCTTGATTCCAAGATAGGTAGTTTGGAAAGTCTGAAAGCTGGGTGTCTCAAAGTCAATATGTCATTTAATGgggctgtcttttctcctccccaccccaagtgGGCTTTGACCTTAAATCAAGAGATATCAAAAGCTGCAGTAAAAATAATTGTGTGTTTTAAAACCAATGGTATCTTAGAAATAGGAAATATGAAATGATGACAAGCCTAGCCAGAACACTAATTTGTTTCTATATCCCCAATATATAGCGGGCAGTATGATTTCAATATGTTTATGAGAAGGACAAATATCTCAACAAAATagacactgactttttttttaattagaaaaagttTCAAACGTATACCTAAAGTAGATAGTGTATTGTGGTGAACTCCCATCACCCAATGTCAGGATTTTCAACTCAggtgattttgttttctcttccactccctccccaacccaggtcATTTTGAAGAAAATCACAGATGTCAGGGCATTTCACTGATAaatgtatctgtatatatttgtAAACAACCAAGacttatgcttttaaaaaacaatgatgaCAGGATCATCACACTTCCTGAAATCACTAACAATTCCTGAATATCATCTCATATCCATTTAGTATCTACAGTTccctgttgttgttgcttagtcactaagtcgtgtcctactctttgtgaccccatggactgtagcccgctaggctcctctgtccatgggatttcccaggcaagaatactggagcaggttgccatttcctagtccaggggatattcccaagccagggattgaatctatgtcttctgcattgcaggcaaatttttaatGCTGAgagttcctctcccttttccttttgtcgTAGTTTGTTTGCCCCAGGATCCAAACAAGGTTTATACTTTTTTCTGTTGgttgtgttgttattgttgaagaacccaggtcttttgtcTGGTTGAATTCCCCACAGTTTGGCTCTGCGGGTGGCATGCCCGTGATGTTGTTTAATAAGCTTCCTTTTCTCCCCGATTTCTTATAAAATGGTGTTCAGAGTTGGAGGTTTGTGCAGACTTAGTTTGGGGTTTGTAGTATTTCCATCATGAGGTTCATCATACCTGACTGTCTCTATCTTTGGATGCCATGAGCTATGATGATAATTGCTTAGGTCATATCATCACTTTTGAGATGACTTTCTCATGTACTAGAACTACCCCCAAATATATACATCAAAAATCAAGAATCTGAAACATTGGATATGTTACTATTGAGTCGAAGATCCTGTCGGTTACTATTCAGAGGGATTCCCTTGGCTTGGCCCAAATAACAGGGGCTCCAGGACAGCTGTCTACAAGGATATGAGAGCTGTGTACCTGGGCAACCTTACCTTAACAAAAACAGTGTCATACAAACTTGTATTTTTACAAAAGAGAGAGGAGGAATGGGGGCTGTGGtcgtcattgttgttcagtcgctaggtcatgGCCCACTTtctgtgactcccatggactgcagcatgccaggccttcctgtccttcaccagctcccagatagcatcaccaattcaatggacatgaacttgggtgaactccaagGGTTGTAGGAATTGCTATAAAATAATCATTGCTATAGTTTTATGTGTGCTGCTAGAATACTTAAATGTACACATAAACATGCAGTGTGAGAGTCCCTCTAGCTCTTGCTCAAGGATCACGTGTTATGTGCTCAACAGGGCAGCATTTCTTATGCATTTCCATTACTTGGAGCAGCACAAAGAGTGGTGACCTCAAGCAGCAGGTCTTTCCCTCTGCCCCAGCAAGCTACTTTTATACTGGGTGTAAGCTCATTTCCCCTAGTTAATCAATCATATTAAGTCCCGTTTGCTATTTGAAAACTCACTCTGTGTGCACACAGAGCAACAGGGGAAACTGGGCTCTCGCAGGCACCTGGCACCCTGGTAAAGAGCCCGGTGGGTGAGTAGACCTCCTGGAAATGTCGAGAGGGTCAAGGGCAGCTGCCCAGACCAGAGCAGTCACAATCGGCATGCGTGCCTCTGCACCATCAGTTCTTTCTAGCTCTGTCCATTTCTCTTTCCCAGTGTAGACTAGCTTTGTTATGCTAGTAGATGCTCTACCCTGCATCTCTCTGTGGGTGAAATAGGCATTCAAATGTCTAACATAGTCAGCAAATGCTTTCAAACCTTTTTGGCCACTGTTTAGTAGATTTTCATTATAACTAAGTACACACAAACATGCAGATGTGGAGGTGAATGTACATGCTGTAATATAGATATATAGTTAGACGCACACAACTCATCTTTCAAACTAAATGTCATCTAACTAAACTAAACACCATCATCTTACTTTGTGTGATATGCTTTGAtattctcttttctattcttttattttacaaaaaaatccTGGTTATAATCCActaatggcttcccaggtagcactgagtggtaaagaacccacttgacaatgcaggaaactgagagacttgggttcgatccttgagtcaggaagatcccctggagaagggcgtggcaatcttcctgggcacagaagcaggctacagtcagtccatagggtcacaaagagtgggacatgactgaagcagtttagcatgcacacgtgcaatacactaaatttatttcaaaacctGTTGATGGGTCATAACTTTCATCCATAACCATCCCCTACAGTGAAGGTAGAGATCAAAGGCATCAGAGTAAAGTTCTCGGGAGCTTGACTGATTTATTATTACACTGTGAATTAAATCAGAAATTAGAACCTGTTTATATTTGTCACATAATAGCACATTACAAGCTCCACCTTAGGTGACCAGACAGCCCTTTGGCTGTACTTTGTGATTAGGTTAATCTGGGGAGTGAATCTATCAGGGAGAGAGAAGCCCTGCAGGCCTGCGAGCTGCCCGGAAGCCCTGCCTCTCCCATTGTTACCGTGATGGATCTGCACTTCCAAACAGTAATCACCCATCACATGAACCCAGTTCTATTTTTCTAGCTCAACAGGGCTCAGTGTGCTCTCTGAAGCTACAAAGGGGAGAAAATACTCCCTCCAGTCTTTCTGCATGATGAATTCTTCCATCTCTACATAAAGCCATGCTTACAGGCCTGTCTTATGGGCTTTTTGAATGTCCCAACAAtgacaaaaaaggaaagaaaagaaaaaaaaaaaactgggtagGAGAACAATAATGCTGTGCTGCAGCCAGGTCATATTGCCTTATATTTTTCACCTCTTTCCTTATAAGAGCTCTCAGCTCTAGGGGCAAAAAAAagataagaggaaagaaaaacctACACAATATCAATAAGTTTACCCTTGAGAATAAGTCACTTTCTCAGATGGTGTTTTCACAACATAAATGTTTTATGCATTTGTGCTTAGATTTTAAGATATTAGATAAGAAATCAAATTTCCCTCCAGCTTTTATTCAGCACCATCCCCTCACATAcaaactcacacatacacacatggaaaCTGATTCCTAATGTCAGAGTTAATTTCTCATTTACCAGGAGCATGGAGCTTTTTCTACAGAGTATGATCAACCTAGAGGTATTGTCGTGTGagtttaataatatttttgataACTAGAAAGGATGCaaacctctttcttttcttcatcctACAAGGtctcttttcatctttcctgAAGGTCTCATTGCTCACCGGTTTCCACAGGGGAAATAACATTATTGGCAACTCTTCTGAGCACTTGTTCCCAGCCAGGCACCATGCAAAGGCCTAAGGATACAGCTGCAATGACAGACACAATCCTCCAAGCTGGGCTGTATATTT
>XLOC_001374.TCONS_00003554
AGAACAAGAGAGTGAGTCCAATCACACAAGCAACTTTCAAGTCTTGGGTAAGTCAGGTCCATGATATTCCATTGTCCAAAGCAAGTCATATGGCCAAGCCCAAGGTCAAGATGTGCTCATGATGCAGGTGagtaaagaaatgaatatttctgAACAACAATGTTATCTAACACACCATCCTTTGGGAATGAGTGATTAAAAGGCTTATGTATGGCTTCTTCTTAGTGAAAATTAAGTCAATAATGAAGGCATTCAGAAATCTTAGGGATTAGGGTGCAAAGTTGCTACTTCTCCAGTGAGACAGAACTAAATCCACTTGTAGAGAGAGGAGCTGCTGGTTTGAGACAGGCTCTctgaacttaaaatttttaaggtGCAGGTGAAAGTGTCACTTTAGTCAAATGAGGGAGGTCAAGATCATAACACTGCCTGAACAGCGTCTAGAGTCCTTCTGTTTTGCAGAAAAATTCCTCTAAATCACAGAATGAGTATCCCTCCATGAATAAGCAACTGTTCACTCTATTCAAGTTGGAGATGAATTTACAAATGTTGACCAGaacttatttataataaaacCAGAAGAGAATATTTCAAAGAGATGGCTAAGACAAAAGCAGCATAAGACACTTGTTATATGATAGACTGAAAATTACATGACTTATTGTACTGTACAATTGTCTATCCCTTTACCAAAATGATCTAAACATCCTCCAACTCTGCCAATTTTTACCCCAATACTTCTACTACTTGTATTCATGCCTCCTAAttgaatagtaaaaataaaaccataatgacTTTTATACAAATCAATGGTGATTAAgttgtattaaaaataactactCATGAAGCAatagtcatatatgtatatatgaagttAGTCTTTCTTGAGAACTAATGAGAAATTGAGGGTAATTAAGGCAGGCAAAcattagtttatttttccatttatgggactgtattagttatctattattCTGTAATACATTATGTTGTAGTTTAGTTgataagttgtatctgactcttttgcaacccctatagactgtagcccactaggctactctgtccatgggATAAAAGGGGCCATTGCAAGTTTTTGAGGAGAGAAAAATGATCCATACTGTATATAGAAGATAAGGCCAGCATAATGAAGAATTGTTAGAGAAATACAGTCATTTGCTTGATGGTGGGACCCTGGAGGGTGTCAGGCCAGGCAGCTCCCCAGTGACTCCGGAGGGCTTCCGGGAAAAGGAAACAGTAACTTCTGCCAAAAGCAGACAGAAGGCTCCTGTACAAACAGACCTACAGGTCAGCTGACACTTAATCACTGAATGGCCGCACCTCCTCATCTCCAA
>XLOC_001409.TCONS_00003683
GCACACTCTACATGCAGTGACAAGGTACAAATCTGCAATACCGGCTGGTGGCAGGACACAGGTTGCTAAAGATGAATAGCTGAGCTGGAATGATTATATTCCCATCAACCTCCTCTCAAATGTTCTACACTGAATCATGTATCCCTTAACCTCAGAGAGGATGACATTTAGGTATATAGTAGGCAGCTTAAACTGTAAGACTGTAGCTCAGAAGAGACATCTTACCTTaaggtacatttttaaaaatatatcattggCACACAGGAAGTAGATGAAACAATAGACAAGGAACAAATTGCCAGGGAGGACGTATAGACTGGGAAGAGATGAGAATGGAGACAAAATCTGAAAACATTATCATTAAAGATCAGGTGAAGGAAAAGAAGACTTAAAGAAGACTGAAAGTGATCTTTTCAGAGGTGGAGAGTAATCAGGAGAAGATAAGAAGAGTGAATTTTAAGAGGGTGTGTAGCATATAGgtcaagtgtattttttaaattcttctgaataattaataaagagagaaagaatcttAGTGAAAATGCCAaaagaagtattaatatttttgagcACCAACTGTGTACTAGGAACCGAGCTaataatttcacatatatgttaGAATATGAAAACATTCCTGGAAACTGTGTTTTATGGATGATAATTcaaattttaagattctttttttttttttaaatgtggaggTATAAGAACATTTTCTGAGGAATCATGCATTCTAATTTTATTGCTGCCAGAAACTTGAGCCATGATCTGGAACAAatcactttatctttctgggattttgttttttcaaccacaaaacaaaacaggatttgGAAATTTCTCTACGTTTACACCTCACTCTGCGCATACTGATTCT
>XLOC_001428.TCONS_00003708
gttctacatataagtgaaaatatttgtctttccaaaATTGTACAGAAAACAGTTGACTAACAGACATAGTTGGGACGTCTATGGCTGTCCAGTGTGTAACACCACCTTCCAAGGCAAGGAGTGTGGATTCCATCCTAACCAGGGAGATTGGATCTCACATGCCTTTTGGCCAGACAACCAAAAAGGACGGGATTTTTCTCTGACATTTACTGAGGGAAGCTGGTAGTGCTCCTGCGGGTGAACTTCACAGTACTGTGTCCTTCCCGCGCTCCATGACTGGGTCCCTTGGAGTTTTTAACTCTCAAAGTTGTCAGCACTCAGCCTGCAGCAGTTTGTCCATTACAGTCAAGACTCTCCTTCCTGGCACTGGTTCCTGTGGTGGATTCAGCTACTGAGTCTCTGCTCT
>XLOC_001473.TCONS_00003845
GAACACCTGGATGACAGTACCAAAGGATGACAGACCAGAAATTTGCTGACCCCTGATGTAGCTCAGTGTTCAGGCACAGAAAATGAGGCCAAGACAGGGGAAGTGGCTTGCTCAGATGGCTAAACATGCGCTGATGCAGATGGAAGGGTCAGTGCCTGAAGGGCTCTGGTGTGGCTGAACCGCAGCTTCTCTGTACGTGGGGGCAATGGAAGAGCTGATTGATGAGGAGGCTGTGGTCAGAGAGGAGAACACACATTTGTG
>XLOC_001473.TCONS_00003847
aaTAATGTATTGGGACTATCTGTATTGGAAGATGTGATGGCATTTCCATTTGAAACTGAGTCTGGTGCATTTTTGAGGATCGCTCTTTGATaaatttctctactttttaatatggacATCAGTCTGTTTAAACTTTTTACCTCAACtagagtcaattttttttttttgccataccacaCAGGTTGTACAATCTTAGTTTCTTGGcgcttcccagggattgaaccagggcccttggtaatgaaagcacagaatcctaaccactggaccatgggaCTCTCATGGAATCAATTTTGATAGACTGTATTTCATCAGacttttcaaatgtatttgcATAATGATGTACAAAGAAgttgcttaaatttttaaaaaatattttgtatgtttCCATGGTTATTTATCTTCTGTCATCTATCATTTTGTTTGAGTTTTATTAGTTTTTCAgagaaAACTGCTGATCCATTTGGAGATTCTTCTTCTGTATAATCTGATGACACTTTACAGGAAATTTGCTGACCCCTGATGTAGCTCAGTGTTCAGGCACAGAAAATGAGGCCAAGACAGGGGAAGTGGCTTGCTCAGATGGCTAAAC
>XLOC_001488.TCONS_00003877
AATGCTAATACTGCCTTAATCTTCAAAAATCATCCAAAAGATTCTATGCTGCTGCTTTAGATTAATCCATAATTCATATGGCCAAAAGAGCAATTTATGCTCAGGAATGGAAATCAGAAAACCAACCGGTAAGAAAAGGTGCTGtaacactttttttcccctggaatatGTTCACAAAAGCAGCCTCCCTAACCTCtccatttctacattttaaaagtcaGACATGCTATTCTACAGCACGCAACAAAGATGTGTATTTCAATGGTATTTTTTACACAAAGctggtttctgtcctttatttggaCTGACTATAATCTAAATACTCAGAAAGGCTGTGATCTTTGGGATCTTGTCTTTATTCTAATATTCCCTGAAATGGCATACCCAGCATTTTCTGCTTTTATATTAACCAGATAGCCTCTGGATTTCTGAAGATAATTTTAACAGGCAAAAagaatcagtggaaaaataagagaaaaaaaagcagcaaaatagAGATAACAGCATAGCATTTATACGAAAAGTAAGCGTTTCTGACTTTaaagtcaaatttaaaatttGCTTAAAGCAGTAGCTCAGGAGTTGAGGGTAAAGAAGCTTGTGCTAGGAAGTCAGCTCAAGGAAGCAGAGACCATGATGGAGCTGAGAGCAGATTCGTGCAAGTGTTCAGAAAACTGAGGTACAGGGCAGTGAGGACAAGTAAAGAGGAGCCTCAGGAAACTTTTACGTGAAACAAGGGGTTGGTGTTTCAGTCCTGACCAAAAGCAAACTAAAATTGTTTATAAAAGAAGGGTGGTTTAGGGGAGAGATTTAGGGCCATGATGGAGGATGAGCTGgctagatagtatcactgactcaatgaacatgaatttgagcaaactccgggaaacagcggagcacagaggagcctgcatgctacagtccatggggccgcagagtcagacatgacctggcGACTGAACAGCATTCCCTGTACTCTGCCCACAGCCTCTATCATTCCCATCCCCTCAGAGGTGACACTCTCAAGGGTCTCTTAAGGGCTTTGGTATTAGTCCCTGGAGGCCATCCCCTAAGTCTGAGGTTCCAACTGAACCAGGAGGTGACCTGGAAGGACATGAGTGTTCAGAGTGGCCAAGATGTCTGCCTACTGAGCAGAAACTCATCACTATCGAGCACAATGGATGCTACTAAAAATGCACCTAACTCTCCCTGTTAAGTTTTGTTACGGGATAGGCCAACACTCTCCCACCTCAGTATTGTTTATATTTCCCAACAGACTAGCAAACTGTTGATAATATGGAAATAAGCTTTTATACCATTCTTTTCTGTATGATTATAATCCTACAAAGTGGAATTCTATTTTTCCTACATTTAGAAATAGATCTGATGAAATATCctcatagttttctatatgtttctttttcaacGGGACACTTTCTTCATATCGTAGCTTTTGCATTTGTATAGTAACAGTATTTCCTGTATTTACTTTTTCAGGGACAAATGTGAAATTATTGtgatttttaacattaatttaaaGCAAATCTACTGTGCATTTGCATTTGATCTTGTTTAAAATGAAGCTTGTACTTATTCAAACAGCAAGATGAATGCctagattttaataaaaatagtaaaaaaaaaaaaaagagagagaattaaaaGATGAGATGGGAATTCAATTCCTCAATTTAAAATCTCTTAGTTTGAATCTCTCATTAGAAAGGCTTCATAAAGACAAGCTTTAAGCATTCTCAATAATTAAACATGAATGTATGATCTATGTTAAAACATGGCCCTGAGGCTATATATGCTTAAATACACAAAATGGTGCTTGACTCCCTCTTGTTAGCTTATTAGCTCTGTCCTCCAGTGAAATGCATTTGTGTATCTAATTGCTCTGTATCTCCACTACATAccatatttaaaaaatgcttcttcCCATAAACTGAAGTATTCTCTGATAAGCCACAGGGAACTTACACTATATTGTAACATGTCCTTACCAATTAATACTGCTACTGACTTTGTTTATGAGGACTGAATTATTCATCAGAAACTTCAGATCCTGTCACTTACTGCAGGCTAAGACTTTAGAAATGTTAGAACACCAACAGGATAGCGAGAAAGAAAATAGACAGATTTTACTTAGAATCAAGCAATCACCTCATTTTAAGGGCATTTTACTCTTAAGCCCCATCGTTTCTGAACATGAAAGTGTATTCATGAATATCCCGAAGTGTATACAAATTAAGCTCCAATTCTGTGAGGCAGAGAAAAACACTACTTTGGGAGTTAAAGATGAGGGTTATAGTTAGTTTTACTTTTGTCATTAACTAGAATTGTGACCTTTTGCAAGGGCCTTTATCTCTCTGGGACTGtttctataaattataaaatgagtGCTTGGATTAGTAGAgggttaagatttttttaattataaaattaattaggACTCTTTAATGTTTGTTTATAAAGTGCAGGGATAACAGCTATTCTTCTGATGCATGTGAGaaatacaaaaagtaaaaaaaaattttttttggaaatacaCAGGTTAGAAAATAATGTGTAATCCTCCCCCTACCCCTAGAGCCTTTTGGTGCTCTATCAGGTTTGGGATGTGAAATTTGATCACTTAAAAACACTGCTGCAGTTTGTGATTAGAACAATTATCTGCCGGAGGGGGTAAGCAGAAGTAAATGAGACAGACCCATCTCATCTCATGTCACATATGCTAAAAACAGTGATTGGTGCCTGGTACAACAAAGGGATTTAAAATCACCGCCCATTTGGGGTGTCTTTGAACTAATCAGTCTTTTAGGCAATACTTTTAAACGCTATTTTTCACTTTgtgttaaaaatagaattaaccaTAATTAAAATGCTCTGCATGAGAAGTCTTATAGCTAAATTTTATATAGGAATGCCCTGAAACACAACAAATCTCACTAAAACCAAAAGCATCATAATTCTTCCCTTGCCTTTCTAGCCTCATTCTAAACAGGAGGGGGTGGTGGTTATTTTAGCACCCGGGTTACGGCCTGGGTCTTGACTGGCTTTCAGTTATACTGAAGAATTctgctttcctttcatttttaagaagaatTACCAAGTTAAAGGGAACTAAGCCTAGCTTTCATAGGTTTTCTTCTCTTTAGCAAGTTCCTTCAGTTCTGGCTGCTGAGTTATTAGCAGGGAGGTTATAAAGGGGGATGGTCTAAAGCTGACTGAAGACAGATGTAAAATTTGAGGATTTCCTTACTTTCCAGGTTGCACAATTTAGGATCTTAGAAGGCTGGCGGTAATAGTCTCTTCCTCTAGGACGGA
>XLOC_001496.TCONS_00003903
AGCATATATTCATGAAGTGATTTTTGGAAAGCCCCTAGAAGACCACTGGAAGAGGACTAGTTGCCAGCAGAACCAGCCAGGTGATTAGAGTTGGAACTTTCAGTTCTACTTCCTGACCTCTGGGGAGGGGAAAAGGGCTAGAGAATGACTtaatcaccaatggccaatgatgtgatcaatcatgcctatgataggaagcctccataaaaacccaaaaggatgGTGTTTGAAGAGCTCCTACTTTGATTCATCTATGTGCTAGGAAGGTGGTATACTCCAGACTCCATGAGACAGAAGCTCCTATGCTTGGGACTCTTCAGGACCTCACCCTATGTATCTCTTCATCCGACTGTTTATTCATGTTCTTTAATAGCCAATGTAATAAACTACTAATCTAATAGTTTAGATTAGTTTTATTGAGTTCTCTGAGCTTTCCTAGCTAATGATCAAACTTAAGGAGCAGGTGTGGGAACCTCTGACTTAGAGCCAATTGCTCAGAAGTACAGGTGACTACCCAGACGTGCAGTTGCCATATGAAGTGGGTGCAGTCTGTGGAATCTGATGTTCTTTCCAGGTAGAGaatgtcagaattgagttaaattgtaggacactCAGCTGGTGTTGCAGACAGTTGCTTGGTGAGGGGCAAACCCATACACATGTGGTGACTAGAAGTGAAGGAAAATGATGTCatagaggagagaaaataaaggaaaataaaggagaattttctttttatgtctatGTTATAGGAAGCCAAGGCTGACTCTAAGAACTCATAATTAAGGAAGACCcgtctgaggtcagggaggaTAAATTCCCCAGAGCTGACAGCCACTCTTAGAACAGCTGGGGCTGGGAATGATGTAGAATATGAGCCAAGTCAGAACAGCCTGGAACAGACTGAGAAGAGCTTTGAGGGAGTGGGCATCAGGCATGCCAGGGTTACAAGCCTCTGCAGATTCTTccctctggaaaagaaaaagtcatgCGGATAAACTTCCTGCCCTCCTACCCCTCCTTCCTGGGTCCCATCCCAGCTGCAGGGCCCATGTCTGCTAGCCTTCTGGGGAAGGGCTCCCTAAAACCAAAGGCCTTGTTTAGTTACTGTAGAAGAGGCTCATGTGACTTAAGAGGACCCTTCAGGCTTGATTAAGGTGATGTGGGTCAAAGTCAACTGTAAATCTCTATGTAAATGTGGTTATTGGGTGAACAGTGTTAAACCTGGGAGGTTTGTGAGGACAAGAGGGGGGAAAGTGCCTCTTGAGAGAGGTCTCCCAGGAGAATATGAGATTAGTTGAGGTTCAGTGCATTCCTTTGTTGCTCACTCAAGAAGCATATTTGAAGGGATAAGCTTCCTCACTTAGAGCAGAGCATCCCAGACTTGTCTCCATAGTGACAGTGATCAAACAGAGGCTTTGAAACCAGAAAACACCAGGTCAGAGGGATTCTTTTGGAGCTCTGCTTCTCTAGTAGAGGACTCAACTATTGTGTGCTATGGAGGAGAGGGACAAGGAGTTTGAATagcttcccttccttcctgtctctagCTCTGGggcttttgttttgatttttctctctgaattGATGTGGCCTTTGGAAAAGGGCTGCAGAAGGAACTAGTCTTCTTTAAAACCTGTGTCAGAATCTGGAGGCATCAACAATGAACTATctcaaaaATGGATCTCAAAacaatgttgaatgaaaaaaCAAGTTATGGAAGGATGCAAAAAGAATAATGTTTAatgcctcaactaaagaacctgcatgccgcaatgaagacccaatgtagctaaataaataaatatttttaaaaatgcggTGTTGACCTAGTATTACCCAATCCTCCCAAATCTGTATAACTATTATTCATTATAGAGACATACATATTTTACATCCATCTTTTCTGGTTCTTACTATGAGGCTATTTCTGTAGTAGTTTAGTGTATAGCTTCTACATCAAACTGCTTGGTTTCGAATCCTAACTCtgtcatttactagctgtgtggttTTGTGTAAATTATAAGACTTCTCTGTCCctgattttctcatttgtaatacAGAGACAATAGCACCTACACTCCTAGGATGTCGTGTGGATTAAATGAAGTAAGGCATACAAAGCACTCAGCATGTTTGTTCTCAGGATGAAGTAGGGAGAGATGTTTTGGTGAGTTCAGGCCCGTGGCTCTCCTAGGCTGTCCAGGGAATTAATAAACAGGacaaggggtgggtgggaggttaGAGCCCATGTGCATTTCTGGGGAACCAGCCCCACTTTCCTTTCCTTAGCGCTTTGAGGCCTTGCACTCTCTCAAGACCTCTCAGTTCTTCCAAGTCCCACTACATTTTTCTGCCTATTATATACCATCTTCAGGGCCAAGGCCCTTACCGCAGGATCTGGGAACCACTGCAAGTGGTAAAAATAAGCTCAAGAAGGAGGAAAATCCTCAGAGCTCCAGCAGCAGCAAAACCACCAAGCCTCAGGGCCCTGACTGAGAAGGGCCCAGAATCGAATGCCAGTAGTGACCCTAAAGTTCTTGCTGCCTCTGTCTGGTTCTGCCTGTAGTTGAGGGTTGTCGGGGCATAGACCCCAGAAGCACAAATGGCAGAATTGAGGTGGAGGGGAAAATGGATATATAAAGCCAGGTGACAGCCCTAGAGTAAGCTGTTTTAGGCTGGCCTTGCCTCAGTATTAAAAACTAGGGCCATAACCTGTAACACACAGTTTCTCTATAGGAAAGAACAGGTGTCTTCAGATTGTAATAACAAAAACATTATGGGTTTTGGAGTCATATCCAAAGTCAAGCTCTAGCCTGGGTGACTTTGAGAAACCACAGAACTTTTCTAAGCCTGTTTTCTCTATTGAAAAATGAACATAATGGTGCCAACTTTGAACGACTAGCTGTTGTGACAATTAAGTGGGTATGTAAAATGCACTGTCATGCATACAGATGGTCTCTATTAAATAGGAGCTGTTATTatcagtaaatgctcaataaatatttgaatgggTAGTGCAGCTAAATGGAAAACTGGCTGTGTTAGGGTAGACTTggcaaaaagcaaaaccaaaaataagcACACAAAGTAAAGCCCTGGAAGTCAGTCCTGAAATTGATGTGCCTCATCTCATTCCCACCTGGTACCCCAGTGAGACCAATTCTGGGAAGTTCCCAGTGGATAAACAGATGAGAGAGTTGCAGTGGTATGCTACAGGAGGGTGCCAGATTGCGTTGTTCCAACAGAAAGTGAAATTTCTCCCTATATGCTCATAGGCAAGGAAGAAGTCCCTTTCCATGGGAAGGAAAGCTACCTGTGTTGTGTGTTTTCCTCTTATTGATTCCAGACTAAGTTATATCCCTTTATTTATCCAGTAACTATTTAAGGACAATGTCACAGACACTGGAGACTCAGGTGTCCATGCCCCAGCATAGCAAGTTCTATTCCAAAAAGTATATGCTATAtcaaaatatttactgtattcTCTTTCCATCCCATTCTTTCTACCTGAAGTTTTTACACTTGAATGACTGGGAAAGATTCTATGAGTCTTTCATGTTCTTTCCAAAGTCCTGTTCTGGTTTGTTTGATCAATAAATAGCTTAGATCTAAAAGGAGAAGTTCCCAAACATCCAGGGTAGCTGGAGGCCAAGAGCAGTGGGTCTCTTTGCCTTCCTCACCACACTGTCCTTCTGGACAAAGAAGCTTTAGTAAGTGAAGATCCTTCTCTGACTCCAGAAAGAAATGATAGGCATTCACATATGACCCCCTTGtcctttttttaagtttcattttggGGGTACTTGCAACTTTGGGAAGGAGGACCAGGTTGCTAATTTacattttgtttgcattttggaAACTGCTTCCCTGAATTCATGTCTCTGAggaacaaaaggaaagagaaaacaaaaaatggacaTCGCCAACCTCAGATGTGAAGTAACCATCTCTGAGGATCACAAAAGAAGAGACTTGCAAAAA
>XLOC_001500.TCONS_00003915
ACAAGATGACCAGCCAGCGTGAAGGAGCCCATACTTTTGACAGTTCTCGTttcaaataaatgcaataaaatcTTGATGAAATAGAAACCAACTTCCGGCGGCTAGGCGGGGTAGCTGGCTGCGCGCGGCTCCGGGTCCCAAGTAAAGAGGAAGATGAATTTATACTTTGGTATCAAGGTTATCCAGGAGGAATATCATGCCAGCCACTCTGAAAATCTAAGCATATTTTGTATTCACAAATCAGTTCCTTAGAGGAAATTCCCTTTATGGGTAGATGGCAATACTTTAAAGATAATTACCGTTAAAACCATAAGGCTCATACTTGTTACTCATCAAATTGattctgactcatttgaagaactgacttattggaaaagatcctgatgctgggaaggattgaagtcgggaggagaaggggatgacagaggatgagatggttggatggcatcaccgactcgatggacatgtgtttg
>XLOC_001529.TCONS_00004036
GAACCAATCACCCTGAGGTTGGGGACAGACAGTCAATCACAGAAAAAATCAGCAGCTGCTAGCAAAAGTCTGACAAAGATCAGGAACCTTCAAAGAGAATCTGCCACATGCTAGCACTTCAGAGCATCTGGCCAGAACCTTCACGGCACGAATGAGGAGCCTGACCCCTGAGCAGGGCTGGCAACTGAGCAGGCCACACAGCTAGCTGGAGGCAGAGCAGGCCTGCTCTTTGGACTGGCTCTCACCCCTGCACCCCTCAGTTCCTCTCCTAACTGCCCATGGCCATGGATCAAAAGAGAACAAAGGAGAAAACCCTGGGCCCTACAGGATGACTCAACAAACAAGACGGATCAACAACGTTTGAAGCATATTAATAGGACCTGTCCCCCAGAGTGAGGAAGTTGAAGATACAGTTCCTTCAGCCCACACTAATTACTTTTAATACCTTTTCAAAATTCCTAAGAAACTAAACATTTATCCAAAAAATTACAAACAAGCTTTGAACTtgtttgaagattaaaaaaaacaaacaaactatgtTATGGCCCAAAGCTGCTGAAGGGAAGGCTTGCAGGTATTTTGAAACAAACTTTGGAGGGTTCACGACAGTTTGAAAGGTATCTTGTTAGCAGACAGCAGATGTGTCTGTCACCACCCAGCTGGGCAGCACACTGTAGCCTGGGTCTTTGAGACTGCACGTGACGTAGTCCCAGTGTGTAGAACTACCCAGAGCGCCTGGGTTCACACCCCAGTTTCATTATTTACCAGCTGTAGGGGAGTCACCTAACCTCTCTTGTTTtgggttcctcatctgtaactaGTCACCAGCTGATAGTGCTGTTGTGAAGTTTTGCTGAGTTAGCATTAAGGGTGAAAAGTGGTGGTTGTACCCTGTTGGTGGTAGCTATCATTATGAGTTCCAAAGGCTGGGTTAAGAGAAAGAGCCCAGTTGCAGCCAGCCTGGCTGGCCCTCCTTAGTCACAGACTCGCCTGCAGGTAGAGGGGATAGGCTCCTGCTAGTAAGTGTGGTCCTTGGACCAGTGGTAACCTTCATATGGGAGATGGTTAGGAAGGCTGAATCTGAGGCCCTACTCCAAACCTACTGAGGCAGAATCATTCTTACAAGATCCCCAGGAGAGTCAGGTCAGCACTGGGATCCGTCAGTGAAATGAGAACTAAAGACACCTCCAAGTGGAGGGGCCTCGGCCCCTTTGTAGCCTGGCACCTACTGGCCCTCCTGACTATTCCTTTCTGCAAGACTTGATgtcacttccctttccctttctctggTTTGGGTCTAATAGGTGGGGGTGTGGGAGACCTTAGGAGACCCTGCCTTGAGTTACCTGGAGCAGGGAGCAGGCTATGCATCTTCCATGGAGCCTCTAGCTTCCCAAGGAGGATTGTATACAAATCCCTGCAGCATGCAGAGCTTGAGGCAGCTTTCCCAATAGTCATCCAAATGTCAGCGCACCCTACTATTGAGACAGTCATGGGGCTGGCTGTGGGATGACTAATTGTGAGAACTCGGGGTCAACTGAAAACCTTCAGCAGAGCAGAGAAGACACCATCATCCATTAATTCTCTCCACTAACATTCtttctttggttcttttcttCATGGCCTCCATGCTAAAGTTGCAGTATGTGCCGCCAAGATCTGCTCTAGGCCCAGAAACTGTGAAACTCTGTCTATGAACTATTCAAATATCCAAGTCAGTGGGGGAGATGATGAATatgtaaatgcataaataaaagaaaattaacccaAGTCTGAGAGTCTTGCTGTGAAAGGGGGCCTGTGAGCCCAGTCCACACTCAAGGGGAGAGTGTTGCATAAGGAGAAGTGCCAAGCGGCAGAGGTCACTGAGAGCCGTCCTGTGAGCAGCCACCTTCCACCCAGGCAAATGGGTGGTTAGAGCACATGTGACAAGTGCCTAGAGATCCAGAGTTAAGTATTGAGAAGGTGATGCCATTCTGATTCTGGATCCTTTGTATGAAACCcgttggtttggtttggttttgcttcCTCAAAGCTTGAAGGATCTTCTCATTGTCTCCAGTGAGCTGCCCCAGCAGATCTGAAGATAAATGAGTTCCCAAGGAGCTCCAAGGCCAATGGAAAACACA
>XLOC_001560.TCONS_00004119
GTCAAGGAACTGGTTTTGGATCCAGAGGAACAATGCTCCTCGTGTTTGGAATTCTACAGAAGAGAGTAAGAACTCAGACAGAAAGCTAAGAAATGAACCAATGTGATGAAAAACAGATGAAAGCCCCTTTCTTCTTAAACGAGGACATTACTTTCAAAACAAGGATGAACACTGTGTTGGGAAATTTCAAGTTCTGCTTACTGTTTTGCTCTTAGGGCAATTTTGATAAATAAGATCCCATTGTGATTCGttgccttttGAGCTGGAACCAGTTGTGAATTGAAGGATGCCAAGCATCTGCTGAACAGCAAGAAAACAATCAAACTGGTGAAAATTGCAGCTTGACATGGCACAGGGAGAGGACCACAGAACTGGAAGGCAGGAGGCCTCACGTGTTACTTTGTTCTCAAGCCCATCACACCATGCAGACATCACCACAAGGCCCACCATCTCCTTCTGGAGACTAGCACATCCTTCAGGGCTAAAAGCGGAGAACGCCAAAGACTTCTTCTGCAGTTCCTCTCTCTGTGCCTTGGATGACCCTCCCAGCTACAAATTCTAGGCAGTCTGTTCTGCTCGG
>XLOC_001560.TCONS_00004118
GTCAAGGAACTGGTTTTGGATCCAGAGGAACAATGCTCCTCGTGTTTGGAATTCTACAGAAGAGAGTAAGAACTCAGACAGAAAGCTAAGAAATGAACCAATGTGATGAAAAACAGATGAAAGCCCCTTTCTTCTTAAACGAGGACATTACTTTCAAAACAAGGATGAACACTGTGTTGGGAAATTTCAAGTTCTGCTTACTGTTTTGCTCTTAGGGCAATTTTGATAAATAAGATCCCATTGTGATTCGttgccttttCACGTGTTACTTTGTTCTCAAGCCCATCACACCATGCAGACATCACCACAAGGCCCACCATCTCCTTCTGGAGACTAGCACATCCTTCAGGGCTAAAAGCGGAGAACGCCAAAGACTTCTTCTGCAGTTCCTCTCTCTGTGCCTTGGATGACCCTCCCAGCTACAAATTCTAGGCAGTCTGTTCTGCTCGG
>XLOC_001560.TCONS_00004120
aGGCAACGCCTTACCTCAGGCCGCCATCTAATCTGACCTGAGAAGGTTCACATGTCATCAGCTCATGACATACGTCACAACCTTAGTGGGAGCTGCATTTGGATGTGGGTCTTGTATCAAAGGGACCTTCTCTATTGAGTCAAAGATTCTGAGACTCACCAAGATTCCCTTGAGGTTTCTGACTAATCCCCTCAGACTGACTTCCTTCTGTCTTCCCAATCCCAGGCCCAAATCTTTGATCTGTTCTCATAAGtcaatcatttattaatttaataaatgtttactgagcacttcaTAAAGACTACTCATTTTGCTAGGCAGCAGGAAGACAAGATGAAGAAGGTCAAATCCCTGTCATTGGGGACTTCACTGTTCTGGCTCCTTTCCCCTCTGAGTAGATTGCTCTGGTCACTTGTTTCTCAGCCTCTCTCACCTGAATCAGTTGCCCTTGTAGAAGAAGCTGAACATGGCCATTAATGACACAAACTCCTAAAGACTCGaaaggtctttaccactagcaccacttgggaagccctaactAATGGTGCTCAAATAACATGCACCTACTGCAAACAGGAACCCTGTGATACACACGTGTTACTTTGTTCTCAAGCCCATCACACCATGCAGACATCACCACAAGGCCCACCATCTCCTTCTGGAGACTAGCACATCCTTCAGGGCTAAAAGCGGAGAACGCCAAAGACTTCTTCTGCAGTTCCTCTCTCTGTGCCTTGGATGACCCTCCCAGCTACAAATTCTAGGCAGTCTGTTCTGCTCGG
>XLOC_001565.TCONS_00004127
atgaaaaaattgaGCCAAGGTGGAAGGGGTTTACCCAGGGACCCCCAATCTCCTGGACACATCTAGGCCTCTGCAGAGTggtatgctaaaaaaaaaatattggatgGCCTACAAGCAAGCATCTGATCATGCACTGGGTTTAGGAATGACACCTAATGTACCCCAAATggctcatttattatttttaagatgtgttaaaaaaataaaaataaaaatgttttaagtagcAACTCTTAAGATTTCCCCtgcatttatgttttatttctcagcCTTACACATCTCTTTGCTTCCAACAACACTGTTTAGAGAGAGTTCTTGTTATCTATGTCTATAAATGAGGAAAGAGGTGATCCTGCTTGTCCAAGATGGCCCAGGGGGTTGGGGGAAGAACACAGGCTCACAGCCAGGCCTGATTCAGGCGAGAGGTTCTCTCTATGGTACTACTTGCTTGGAAATCTCTGCTTGCCCTGCCAGACTCCATGTTCAGCCCAACCTTGGGTCTCCATCCGGAGATCAGGTCTGATGATGAGTAGAAACCTAGCTGCACTTGCCCCCTAAGCCGGGAGCCCCCCTGCACCAGCATGCACACTGTGCCTTGATGAGATGTTATGGAAAGGGGGGTGCTATAGTTAGGTTCtgacacatacaaaaataaatctGGGTTCTGCCAGGTGGACCAAATCCCTTCATGCTGGTACCCTCTGCCTTCAGACAGTAAGACTTGGGCTTTTCTACTAGCTATGGAAAACTGCAGCCCAGAGGAAGGAATCAGCATACTCAGGGTAGAGAAACAGAGCGGTGATGAGAAGCCAGCCTTCCACCATTTCCGGGAGGCTGGAAAAAATGTGTGGATCCTAACAGCTCTGCCCCAGATGCTGATCTTCATCTCGGAGTTCACTCCCCAGAGAGCCCTTTCTGCAGCAGCCCCGGAGGCCTCAGCCACCGGGTCGTCTGCAGCAGCACCATCTGCTTTGTCCTCACCACAGtgtctcactcactcactcactcactctgtgCGGAGCCGAGAAGTCCAAGCGCATTTCTGTTCAGTGGTCAGGCCCGCCCTGGATCTCCGTATCACACTCCCTTGGAAAGAAGGCTTCATCATCCCCACTGCTGGGAGAATTGCTAGACAACAGCCTCCATTCTTGGCCCTGTGAGATTGGAGCTGAAGAAACCCACTGGGAGCAA
>XLOC_001565.TCONS_00004126
atgaaaaaattgaGCCAAGGTGGAAGGGGTTTACCCAGGGACCCCCAATCTCCTGGACACATCTAGGCCTCTGCAGAGTggtatgctaaaaaaaaaatattggatgGCCTACAAGCAAGCATCTGATCATGCACTGGGTTTAGGAATGACACCTAATGTACCCCAAATggctcatttattatttttaagatgtgttaaaaaaataaaaataaaaatgttttaagtagcAACTCTTAAGATTTCCCCtgcatttatgttttatttctcagcCTTACACATCTCTTTGCTTCCAACAACACTGTTTAGAGAGAGTTCTTGTTATCTATGTCTATAAATGAGGAAAGAGGTGATCCTGCTTGTCCAAGATGGCCCAGGGGGTTGGGGGAAGAACACAGGCTCACAGCCAGGCCTGATTCAGGCGAGAGGTTCTCTCTATGGTACTACTTGCTTGGAAATCTCTGCTTGCCCTGCCAGACTCCATGTTCAGCCCAACCTTGGGTCTCCATCCGGAGATCAGGTCTGATGATGAGTAGAAACCTAGCTGCACTTGCCCCCTAAGCCGGGAGCCCCCCTGCACCAGCATGCACACTGTGCCTTGATGAGATGTTATGGAAAGGGGGGTGCTATAGTTAGGTTCtgacacatacaaaaataaatctGAGCACTGGTTACCTACTGTGGTCTTGAAGAGCTGTTTTCATGTGGGACCATCCCCGTGTAGATATGGAAAACTGCAGCCCAGAGGAAGGAATCAGCATACTCAGGGTAGAGAAACAGAGCGGTGATGAGAAGCCAGCCTTCCACCATTTCCGGGAGGCTGGAAAAAATGTGTGGATCCTAACAGCTCTGCCCCAGATGCTGATCTTCATCTCGGAGTTCACTCCCCAGAGAGCCCTTTCTGCAGCAGCCCCGGAGGCCTCAGCCACCGGGTCGTCTGCAGCAGCACCATCTGCTTTGTCCTCACCACAGtgtctcactcactcactcactcactctgtgCGGAGCCGAGAAGTCCAAGCGCATTTCTGTTCAGTGGTCAGGCCCGCCCTGGATCTCCGTATCACACTCCCTTGGAAAGAAGGCTTCATCATCCCCACTGCTGGGAGAATTGCTAGACAACAGCCTCCATTCTTGGCCCTGTGAGATTGGAGCTGAAGAAACCCACTGGGAGCAA
>XLOC_001565.TCONS_00004125
atgaaaaaattgaGCCAAGGTGGAAGGGGTTTACCCAGGGACCCCCAATCTCCTGGACACATCTAGGCCTCTGCAGAGTggtatgctaaaaaaaaaatattggatgGCCTACAAGCAAGCATCTGATCATGCACTGGGTTTAGGAATGACACCTAATGTACCCCAAATggctcatttattatttttaagatgtgttaaaaaaataaaaataaaaatgttttaagtagcAACTCTTAAGATTTCCCCtgcatttatgttttatttctcagcCTTACACATCTCTTTGCTTCCAACAACACTGTTTAGAGAGAGTTCTTGTTATCTATGTCTATAAATGAGGAAAGAGGTGATCCTGCTTGTCCAAGATGGCCCAGGGGGTTGGGGGAAGAACACAGGCTCACAGCCAGGCCTGATTCAGGCGAGAGGTTCTCTCTATGGTACTACTTGCTTGGAAATCTCTGCTTGCCCTGCCAGACTCCATGTTCAGCCCAACCTTGGGTCTCCATCCGGAGATCAGGTCTGATGATGAGTAGAAACCTAGCTGCACTTGCCCCCTAAGCCGGGAGCCCCCCTGCACCAGCATGCACACTGTGCCTTGATGAGATGTTATGGAAAGGGGGGTGCTATAGTTAGGTTCtgacacatacaaaaataaatctGAGCACTGGTTACCTACTGTGGTCTTGAAGAGCTGTTTTCATGTGGGACCATCCCCGTGTAGATGGGTTCTGCCAGGTGGACCAAATCCCTTCATGCTGGTACCCTCTGCCTTCAGACATGGAAAACTGCAGCCCAGAGGAAGGAATCAGCATACTCAGGGTAGAGAAACAGAGCGGTGATGAGAAGCCAGCCTTCCACCATTTCCGGGAGGCTGGAAAAAATGTGTGGATCCTAACAGCTCTGCCCCAGATGCTGATCTTCATCTCGGAGTTCACTCCCCAGAGAGCCCTTTCTGCAGCAGCCCCGGAGGCCTCAGCCACCGGGTCGTCTGCAGCAGCACCATCTGCTTTGTCCTCACCACAGtgtctcactcactcactcactcactctgtgCGGAGCCGAGAAGTCCAAGCGCATTTCTGTTCAGTGGTCAGGCCCGCCCTGGATCTCCGTATCACACTCCCTTGGAAAGAAGGCTTCATCATCCCCACTGCTGGGAGAATTGCTAGACAACAGCCTCCATTCTTGGCCCTGTGAGATTGGAGCTGAAGAAACCCACTGGGAGCAA
>XLOC_001565.TCONS_00004128
GGGTTCTGCCAGGTGGACCAAATCCCTTCATGCTGGTACCCTCTGCCTTCAGACAGTAAGACTTGGGCTTTTCTACTAGCTGGTAAATTATTCCTCGTCCCTCTGTCTACTTCCAACCTTCATATATTGTGGTCTGGAGCTACAGACAACTCCTCGCTTCATCAGACTAGGAGTTCTATtctaggtttttggtttttggaGGAGGGGAAAGGATACAATATGTCCTGACTTAGCCATCCTGAAACCACAAATCTGACTCTCAGATGGATGGCTCATAACTGATCTCTCCCCTCAACTCTAACAGTATGTTTGAAACTtgtgtttggttgtttttttttttttaaagaaaacctcaCATTTGTCATCACCAAGACACGACTTTTTCTGCtcctctaaaaaaaataaaaggacATGGAAAACTGCAGCCCAGAGGAAGGAATCAGCATACTCAGGGTAGAGAAACAGAGCGGTGATGAGAAGCCAGCCTTCCACCATTTCCGGGAGGCTGGAAAAAATGTGTGGATCCTAACAGCTCTGCCCCAGATGCTGATCTTCATCTCGGAGTTCACTCCCCAGAGAGCCCTTTCTGCAGCAGCCCCGGAGGCCTCAGCCACCGGGTCGTCTGCAGCAGCACCATCTGCTTTGTCCTCACCACAGtgtctcactcactcactcactcactctgtgCGGAGCCGAGAAGTCCAAGCGCATTTCTGTTCAGTGGTCAGGCCCGCCCTGGATCTCCGTATCACACTCCCTTGGAAAGAAGGCTTCATCATCCCCACTGCTGGGAGAATTGCTAGACAACAGCCTCCATTCTTGGCCCTGTGAGATTGGAGCTGAAGAAACCCACTGGGAGCAA
>XLOC_001566.TCONS_00004129
gCCTGCGCCAGCCCAGACAGGTCAAAGGACAGGATTCCAAGCCGTTGAGATGGTCTCTGGAGAAGCCTGGAATTTCCCTGTGTCACAAGTGTGGCAGAAAGAGGCAGGCTTGGGGTTGCCAGCACCCCAGGTTCCCTTGGCAAGTGGAGCATCTCTCAGGATGGGAAGGGGCCCCCACCTCTTTGGTGACCCTGGCCACTGGTTTCTGAATCTCTGGTTTCAGGAGCCTTGAGCAGCTTATGTTGCAGGAGCATGGAGTCATCACAGAGTATTTGCAtccaaaatgcattttccttCACAACAGTCCCCGGGTCAGAGTAAGCGAAGGCGATTCTGTGCACTTTGGTGAATCAGTGAGGGGTCTGTACCAAAACTGGGTCTTTAGATCTGACTGTTATGTTCCCTATGTGATTCTCATCAGAGAGCACTGCAGAgtttctggagaatcccctggcaGACTCTACCAGGAAATGGGGTTCCGCAGAGGTGACTGTGGTGAATGACTAAAGACCACTCCAAGggtaaacttaaaaaaacaaaaacaaaaaaaacctccaaGACTAAATAccacttaaaatatgttttttataatttaaatgtaaagctTCCTAAAAACACTGTACTCAGCTAATATTCTTAAGCAAATAAATGGAGCAAACAGTGAAGTAAGACAAAGACAGGAAATTGAAACTAGAGAAAGCGACTTCTCCAAGGTTATACTGCTAATCCCCTACAAGTCCAGGATTACAACTTCCATCACCTGACTTCCAGTCCATTCCATTTCCAGAGCCATTCTGTGGGCAATGTTTCTATATAAATTAATGAGTATCTAAAAGTGCTCGACCTCAAAGGGTGTGGAGTCTTCATGATTTTGTTTTAGTTGATATCTTATTCTTATCCTAACCAGCCTTTCAAACTGATTCTCAGTTTATTTTCCCAGAAGCAGTGCATGAGAGGACCAGTTTTTCCAACATCTTTGCCAATACTTAATTTATCAATCTTCATAATGCTTGCCAGTGAACA
>XLOC_001566.TCONS_00004130
gCCTGCGCCAGCCCAGACAGGTCAAAGGACAGGATTCCAAGCCGTTGAGATGGTCTCTGGAGAAGCCTGGAATTTCCCTGTGTCACAAGTGTGGCAGAAAGAGGCAGGCTTGGGGTTGCCAGCACCCCAGGTTCCCTTGGCAAGTGGAGCATCTCTCAGGATGGGAAGGGGCCCCCACCTCTTTGGTGACCCTGGCCACTGGTTTCTGAATCTCTGGTTTCAGGAGCCTTGAGCAGCTTATGTTGCAGGAGCATGGAGTCATCACAGAGTATTTGCAtccaaaatgcattttccttCACAACAGTCCCCGGGTCAGAGTAAGCGAAGGCGATTCTGTGCACTTTGGTGAATCAGTGAGGGGTCTGTACCAAAACTGGGTCTTTAGATCTGACTGTTATGTTCCCTATGTGATTCTCATCAGAGAGCACTGCAGAgtttctggagaatcccctggcaGACTCTACCAGGAAATGGGGTTCCGCAGAGGTGACTGTGGTGAATGACTAAAGACCACTCCAAGggtaaacttaaaaaaacaaaaacaaaaaaaacctccaaGACTAAATAccacttaaaatatgttttttataatttaaatgtaaagctTCCTAAAAACACTGTACTCAGCTAATATTCTTAAGCAAATAAATGGAGCAAACAGTGAAGTAAGACAAAGACAGGAAATTGAAACTAGAGAAAGCGACTTCTCCAAGGTTATACTGCTAATCCCCTACAAGTCCAGGATTACAACTTCCATCACCTGACTTCCAGTCCATTCCATTTCCAGAGCCATTCTGTGGGCAACATCCCCGGACCTCAATGTTCTTTCTCGCTTTCCCTCCTGCTCAGGAATCCCCAATCCTAGCTGCTTATTAAAGCCATCTGTGGCACTTTTACAAATAACCATGTTGGGGCTCTCAAATCAGTCAGATCCCAATGGGGATGGAGGGGCACCAGCTGATTCTACTGCACAGCCAGCCTGAGGACCACGTTCCCATCTCCCCACAGCATGCCAATCAAAGCCACA
>XLOC_001567.TCONS_00004131
aagcaAGAAAAGTTCTTCCAGCAGACTCCTGGCAGACTTCCAGCCAATGCTTTGCTGTACTTGCGTATATGTGTGCGTGCTagatcacttcagttgtgcctgactatttgtgaccccatggactgtagcctgccaggctcctctgtccatggGAGAAACATTCAGTTAAAGTGAAGGGAAGAGGCATGAACAACAGCAATCCAGGTTGAATTAAGAAGGTAAACATCTTCATGGCATGGGAAGAGAATCCAAGACGCCTCCTCTTCCCCTGGAGGCGGTGACGTCCGTCACTCCTAAGAGATGATTAAAATGCTGCTATTGTTAAATTTTGGCGAGTAGATTCTGATATTCTCCCACAGGGCTGGTCATGAGTCACTACAGCACATCCTCAGGAAGAAACTGGCTGGACTCCCAATACGGCCAGATCCTGCTGTGAACTTGGGACCCAGTGAACTCGGGTGTGAACTTCAGGCTCTCATTGCTGCTCCTATCACCAGCTGGGGGCTGGACATCAAGACGAGACCCAATTTTGGTGTCGGCACCACAGAATGCTCAGTTCATAGAGCACAAGAGCCTGGGTGAAGTCCCTGCTACGACAAT
>XLOC_001572.TCONS_00004138
GACCTGACCGATATCCAACCATCATTTGTTGAATGTGCGAATAAAGGAAGAGATGAATAGAAAAGTGAGAAGTGGTTacactgttaaaaaataaaaaggagtccCTATGGCATCATTCAACCCTTCTGTACCCTATCAACAAGAAAAGCTGTGAGTCTCTGAGACCCTAAAGACTGCTGGATGGAAGAAAGGAGTCTGCAGAGAGAATGGCTTGCGGCGCACCTTAGCCCCAGAGCAATTTCTGTTCTTACAATTCGCTGGACTCTCCTTTGCAGCCATTGTCACGTAGTGAGTTTATATTACCCTCGCCCTGGTGGAGAAGTGGATACATCAGGCCACCATTCAGATCACACCACACTAACTCTCCTTCCTCTGTTCTAGGGACACCACTAGCTTTTGACTGTGATTTGACTGCCCACACTGACTGCCACAACCAGAAAGAACAGGCTGGTCAGGCTGACCCGAATGCCCGCTTCACCTGGCATGTACATGTCTCATTATAAATTAATCACTTGGCATTCTGCTTTATCCCCTTCAGTCTACTCTGAATGACTCAGCTTTCTGAGACTGATTAACTCTGGGACCCAACGGGATCAAGTTTCTGAACCTTCAAAGCCAGACCCTGAACAGTGGCTGCTTCTATAACATGTTGCTGCTCTGTGAAGGTTCATAGCAGGTGGCCAACTGGCCCTTCCCAGCACCATGCAACATCACTGAAGGATTTGTTTAGCATTTTCCCACAAACCCAGCAACTCCACTTAGAGAagtgactcttgtgaccccatggacagtaactcaccaagctcctctgtccataggattatccaggcaagaatactgTCTTCCAACCCTCACAGGACTGACAGAGCAGCTAGTGTTACCACTCAAGAAAAAGGCAGAACAATGTCTGAATCTGTATCTACAAGCAATCGCAGAGGAAAGATGCCAAAAACTCAACCTGGCTCCTTCAGAGGCTGCAAAAGTTGCTCCAGGTAATTAGATATTATAGCATGAGAGTAGAGTTTATAAACAAGATAAGTTCACCATCTTCATTATTGTGGCTGTTGTCACCCCCGTGGCCAGGATATTGTGGAGAGTGGACCACCAGGATTAAACCTTTCCACATCTCATCGAGGATGGGAGGAAGACCAtgtactgaactgaaacttaaggATATGCTTACCTGTGTTTGTCAGGGCTTCACTGTATATTTAAGACAATTCCTGCTCATGTCCCAATGTCCTGCCTCTAGAATCAGCTGAGAACCCTCATTTTACAACATCTCCATTTCTGAAGTGTTCTTTGACCTATTGTTGAGAACTAGACATAGGCTATGATGAgcttagaaacagaaaatacaaagcaACCCTTTCCCTTTGTCTGTTTTACAGGGTGTTCAGTGCCTCACCCATACTGCAGATCTGCCAGATGCTGGATGCA
>XLOC_001572.TCONS_00004137
GACCTGACCGATATCCAACCATCATTTGTTGAATGTGCGAATAAAGGAAGAGATGAATAGAAAAGTGAGAAGTGGTTacactgttaaaaaataaaaaggagtccCTATGGCATCATTCAACCCTTCTGTACCCTATCAACAAGAAAAGCTGTGAGTCTCTGAGACCCTAAAGACTGCTGGATGGAAGAAAGGAGTCTGCAGAGAGAATGGCTTGCGGCGCACCTTAGCCCCAGAGCAATTTCTGTTCTTACAATTCGCTGGACTCTCCTTTGCAGCCATTGTCACGTAGTGAGTTTATATTACCCTCGCCCTGGTGGAGAAGTGGATACATCAGGCCACCATTCAGATCACACCACACTAACTCTCCTTCCTCTGTTCTAGGGACACCACTAGCTTTTGACTGTGATTTGACTGCCCACACTGACTGCCACAACCAGAAAGAACAGGCTGGTCAGGCTGACCCGAATGCCCGCTTCACCTGGCATGTACATGTCTCATTATAAATTAATCACTTGGCATTCTGCTTTATCCCCTTCAGTCTACTCTGAATGACTCAGCTTTCTGAGACTGATTAACTCTGGGACCCAACGGGATCAAGTTTCTGAACCTTCAAAGCCAGACCCTGAACAGTGGCTGCTTCTATAACATGTTGCTGCTCTGTGAAGGTTCATAGCAGGTGGCCAACTGGCCCTTCCCAGCACCATGCAACATCACTGAAGGATTTGTTTAGCATTTTCCCACAAACCCAGCAACTCCACTTAGAGAagtgactcttgtgaccccatggacagtaactcaccaagctcctctgtccataggattatccaggcaagaatactgTCTTCCAACCCTCACAGGACTGACAGAGCAGCTAGTGTTACCACTCAAGAAAAAGGCAGAACAATGTCTGAATCTGTATCTACAAGCAATCGCAGAGGAAAGATGCCAAAAACTCAACCTGGCTCCTTCAGAGGCTGCAAAAGTTGCTCCAtgtactgaactgaaacttaaggATATGCTTACCTGTGTTTGTCAGGGCTTCACTGTATATTTAAGACAATTCCTGCTCATGTCCCAATGTCCTGCCTCTAGAATCAGCTGAGAACCCTCATTTTACAACATCTCCATTTCTGAAGTGTTCTTTGACCTATTGTTGAGAACTAGACATAGGCTATGATGAgcttagaaacagaaaatacaaagcaACCCTTTCCCTTTGTCTGTTTTACAGGGTGTTCAGTGCCTCACCCATACTGCAGATCTGCCAGATGCTGGATGCA
>XLOC_001577.TCONS_00004144
AGCTACAATGTCAGCACTGTCACAGATCACCACTGGATGAACGTGTGGTCTGTGTTCTCGGCTACTTGATAATCCCTGTGCCAACACCACACTGAAATATAAAGCCTGAAAATATCCAGCGTCTTATCAAGTGTGAAGAAGTAGACATTCTCATacattggtgggaatataaatagtAGCAAACTTTGGGGAGGAAACCTTAATTGTATCAgccaaattttaaatatacatattctttGTCCAATAGTTCCATTACTAAAAATACACACTATGGAAATGCTCATTAAGACATCTACACAAAAGTTTATTTGCAGGATTGTAATAGAAAAAAGGAGATCCacccaatccatcctaaaggagctcagtcctgggttcattggaaggactgatgctgaagctgaaactccaatactttggccacctcatgcgaagagttgattcattggaaaagaccctgatgctgggagggactgggggcaggaggaaagggtacaacagaggataagatggctggatggcatcaccgactcaatggacacaagtttgggtcaactccaggagttggtgatggacagggaggcctggcgattcattgggtcacaaagagtcggacacgactgagtggctgaactgaactgaatagaaaaaaaaaaaaaagcctaaatggCCATCAATATGGAAGTAGTCATTTAAATTATAGTACATCCATGCAACAGGATGCCTTGCAGACTTTGAAAAGAACAGAtttgagctgcaactactgatgTAACTTTCTAAAATACACTGAATGACATAAAACAAGGGCTGTGTAGCATATAACAATGGGGTTCTACACAAAtgtgtacaatttttaaaaacatgagcatatatatatattttctagaatACACCCAAGAAACTTTAGTAGTCCCCCTTTGAGAGAAACTAGGGAAAAGGCGACTTCCTTACATACCTGTGAGGttgaaattttatcaaatgtgCTTAATGtcactgttaaaatttttttaatgcaaatataaTTTGGAAgggaaaatggcattatttaagaaaaaaaggaaagaacataggtattttaaaatactgggaAAAGCCAGTGGCTGAACTGCAAAAGAATAAACATTAACTTCTGGAATTATTGACTGGAGTGGTGCTACAGAAATGGTCTTTTATCCTGGTTGGGAAAAAAAACGTCCCCCAAACCGACACTGGCAGGTGTAACAGAAAAGGAACTGAAATCTATTCAGCCTGTGATGTAGCCAAATGCAGGCAAAGCCCATTAAATGCTAAACTGACTGAAATTACCTTCTAAGGCATATAGTCCTAAACCACAGGGAAAGCCGCTGCCTATGCCAGGTGTTGTGGGAGGCCTGTCTTCCCACTCAAATCAAGGGAAGCAACTCCAGAGCTCAAACCAGCTCCCCAGCAGGAAGTCTGTCATGCACATACATGGCCACGCCAAGTGAGAGGCCCCTTGCCCATCAAATGCCAGGATCCAGCCCTGGAAGAGGTGCTGTGGATCAAAGTACAACTTCGAGTCAAACTCAGGAGAAGCTTCCTTGGCCTATTTCCCCAGGAAGATTTCCAAGAATTACCTCCGAGTTTTATTTTGAAGAGAGGACATTACAATCACCCAAGGAGGGAACACTGGGCACAGAAGTTGCGGACAGTAGAGGAACACTGAGTTCATTCAATGGACAAACTGATGAGCTACTGAGAACTTTGAGCACTGAAGTAATGACACCACCAGTGTTTCCAGTCCTTTGGATTTTGAATCCATGAAACAAGTCAGGAACCTGCTGTCCTAAGTGGCAGCTTCCGGATCAAAGTCACAGAACCCTGGCTTACAGGGTTTGGCCATTCAAAAGCAGGTTATCCACTGGAATGAGATATGCTTTTCTTCCTCCATGGAGGGGAGGATTCCAAGGCCAGGGCACAGCAGGGATCTCTCTGTGCTTGGAGAGTAACCACAACCCCAACTTGGCATGGGGACAATCTCATTCAAACTCCTAGGActccctctgtcctctcctgCAATATACACCTGGAATTGATGGAGGGGGAAGAGGATGGAGAGACAAGCACAACTGTACCACCACCAGCAGGCTGTGGTGCAAGGGACAGGATCAACCCACACTGAATGGAAGGAACTTGGGCTCAAACTAGGTCTTACACCATGCAACCATCCACATGGCTCACAGAAGACACAGAGCTCCTGCAGAACCTATGATACAAGGAAAGCCCTCCCACCCAAACAGAAGGCCAGGTACTGCCTGCCCTCTCTGGGATTCCTATGGTCAGTAGTTAGTTCCAAGTTTTCCCACTCCATGGAGTGCTCTTTTCACATTCATGGGTGCCACTTCACCTCAAGTGTACCATGGCGTACATGGCATTAGCTTTTAGTTTGATCTTCCTAACTATCAATAAATTCTGAGTCCCTAGTCTTCTATTTCACCATTTCCCTCAGATCTCCTGATACTAACATTTGGCTCTACAATGCATCTGACTGATGGGTTACCATGGGCTGGTCACAGACATGTGAAATGTGGAAAGCTGCATTGTTTTCCTGAAAAATTcaaaggtaaaaaaaagaaacaggagaaataTTAAGCAGGAAAATAAATCCAGAGTGGGCAGTATTCATGTAACTGAAGAGCAAACAGATGTatataaagacacagaaaaaaagaaatgttgtatcattcatttaaatctttattttgatcagcttcaatcaaaaaaaaattcataaggtTATTTACAGTGCTGAATGTACAATTTGAATGTATGCCTTTTTGACATCAGGGTACCATTCTTGAGCagcaatacaattttaaaaatataaagatgcaGTATCATTTCTGATataaagttacttaaaaaaatccAAAGTCTTAGGGAATTCACAAATCATAACAGAAAGTAACTATTAATTTAATGTGCACATAATTACCAAATcttaatgcattaaaaatatgtgtaaatgCCCACAGACTGTacaaaaattaacattttgttaAAAGTTCCCAACCACCTCCCACCACAAATATACAAAAGTCTTATTTTCAGATATGTCAAAACTGCATGCGTGAAATCTTAGAATGTTTTCTAAAGCTGGAATTCTGCTCTTCTCTAGACACTGCCGTCCGCGGCAGATCTGTGGGCTACAAGCAAAAGGGCAAACGCTCGTAATCCTGCATGATCCTTTCACTCGAATTATCACTGACTTTAAATGTTACCCGGATATGCTACATCTCCCTCTTAGCAGTGCTGATTTTTCCTGGGTGGTGAAAAGACATTCATTTTGCACTCCGAGGTCTCATCCTCTTGTTTCACTGATTTTCCACTCTTAATTCAAATCGGTAAAATTAAAGCATTTGCAAGCTATGGAAAAGGTAATAATACCTTTAAATCTTTACATAGCAAGAACTAAAATAATCTTTCTCACAATCAAGCTTGGAGGTATCACAGAGCAGTGCCCGTTGTGAAAATAACGCTGCTCCTGactttgttattattaattttttggattcacttaaaaattttttttaattatttataatttagcCAGGGGTGCCTATAACCTACAGCCCTGAAGGGAACAGCAAAGTGTGTTAAAACAGCAGCAACCACTGCCTGATTCTTTTAATCACTATCACGCTGTATCTGCAGTGCCTTCTTACTCCACTAACACAGGACCGCTCAAAATAATGAATAGTCTCAGCCACACTGAGACAAGTAGGTTAACAGTACTTCATCACTTTATGCCACACACTGCTCTCAGCACTGTATTTAAATTAATGCATTTACTCCTTACAGTAAccttgtgaaagtcactcagtcatgtctgactctttgccacctagcaggccaggctcccctgtgcatggaattctcccagcaagaatactggagtggatagcccgtcccttctccaggggatcttcccgacccagggctccaacacagatctcccgcattgcaggcggactcacTGCAGTCTGAGCCATGTGAGTTGGGTTATCCGCAGTTAAAGGATGATGCAACTGAAGGCACAGAAAG
>XLOC_001579.TCONS_00004148
GGTAATACAGAGTGCTTCTGGTCCTACCTCCACATGACAATCgagagaaaagcagaaatgacatTTCACTTTCGTGCGGCTCACAGGACTAGCAGGAAAAGCCTTTGGAGAAGGCACAAGACACTCTGAGGAAACCACATTAATCATCAACCCAGGAAACTGGAACACTCCACAAAGCCATTGCTATAAATTCAATATTTACACAAAATCTGGAGGTTGAAGTTCTTGTTACTCAGGGAAGGAAAACATGAAAAGCTGCCAGAAAGAGAGCCCACTTGCTATCTAGACTCCCCAAATCATCCTCAAGGGCAACATTCTCAGATTACAGAGCAGGCAACAGTTGCCAATAGATAGCATGCCTTGACTAATAACATGTTCATATACTTTGTTCTTCCTAATGACTGTGCCCATTTTGAGTGGAGGAAACTTTAACCCCAAGGGCACAGTGACTTGTCCAATGTCACACAACCAGTAAACGCCCAAGCTGATAGTCAAACTCAGTCTGCCCGCTACTCAACCTCACAGACCACaccagacagagagacagagagaaaattaCCTGTATTGTGTCTAAAGAAGCATACCTATGCAAAGTTCATTTGGTCTGCTCTTTGGAAAGATGAAAACCCATGGTGTTGAAGGAACCTGCATACACTCAACAGGGTTTAGGGTGAAGTCACTGGGACCCTGtctataatttctaaaaaaaaaaaagcatctgtgAGCTGCCTTCAGGAACCTTACTATGGCCTGCTTTGGCTGGAGCCCAGCTCAGAGTTCTTGGACTAGAATTTCAAGGTAGGGCCCTGGAACATGAATTCCTAACAAGCCTCTCCAGTAGATCTTATACAAAGTGAAGAACAAGAGCCACCGGGGTTTACATTCCTGACCAAACAACACCGAAAGAGTGAAACCAGACCTTGTCCCCAAGACTGAGGTCAGATGGAACAGGGTGCGTTGTCCTGCCATCAGTCCCAGGTCCAGATGGGCCCTTCTGGCCCCTGCTCGTTGCTCAGCTCAATTTAGcttacacgactgaagcgacttagcagcagcagcagcagcagcagcagtcctcctGAAGGACATCCCTCTGCTGTTTTAGTTTCTAAGATTTGTCCTATAAGCAATCCTTCTCTCCTAATGAGGTTATTGGTGCCATATTACCACCAGGAAGGTGGCCCTGGTGTGCAGCTCAATTAAGAAAGGTGTAttaaattctttatatttcttcatttagCTGCAGCACTCATTCTAGATTtgctaaataataaaatgttgttAATGAGCTAGATATTCTTCAGCATTTTCTGGACATTCATTCCAAATAACTAACCGACAAAGATTTACAGAAAATCTTCCATACCGTGGACCCAACCCATGAgaagcaaaaaagagaaagaacaccaAAAGAATAGCTGCCATTTTTtacgtattttttttttatcttttaagaacTTCAAAAGGCTTTCGAATATTGTATTTCATCTCATTCAATCCAAAGTATTACTCTTCTTTCACAGATAAGTAAACTGAAGAGCGTATGACCTGGATCACATGGTTTATGAGTGACTGAGTGGGGACTCCAGTTCTCTTACATCTCTATTCCTCTGCCTACAAAGACtagggttaatttttttttataaaagtcattttatttattgggTGCACAATGGGGCATGTGGAATCagagttccttgaccagggattgaacccatgccccctgcattggaaacacagttataaccactggacagctagggagttttaaataaatgtacagCATATAATGTAATGTTCTTACAAcatgaaaaatgttaaagaatgtcTTTTACGACTCCTGGGTAAAAAAATATTGGAATTAATTGCTTACATTCTTGTATAACCAGATCTCCTGTGAAAGGACCCAGAGaagaagaaactaagaaaaaactTTGCTGGCAGGGAGGACAAGCACAGGAAAGTGTGCCTTCCGCAAGTAGACAGCCTGGGGCCATCCTGTTCAACCTGGTGCTGCTGGGACCAGAGGAAGGGAGACGCTAAGGGCCATCTCACCGCTCTGACTTGTGAAGTCCACGGATCCAGGAGCCTGATCTGTTTCTGAGATCAAACAGAGCAGCATTGTACCGGGGTGTGGAGCTGATGTCAGCGTCTAGAATGCTGGTCGGAATCGCCCTGGTTACGCAGCTGGACCGGAATAA
>XLOC_001579.TCONS_00004150
GGTAATACAGAGTGCTTCTGGTCCTACCTCCACATGACAATCgagagaaaagcagaaatgacatTTCACTTTCGTGCGGCTCACAGGACTAGCAGGAAAAGCCTTTGGAGAAGGCACAAGACACTCTGAGGAAACCACATTAATCATCAACCCAGGAAACTGGAACACTCCACAAAGCCATTGCTATAAATTCAATATTTACACAAAATCTGGAGGTTGAAGTTCTTGTTACTCAGGGAAGGAAAACATGAAAAGCTGCCAGAAAGAGAGCCCACTTGCTATCTAGACTCCCCAAATCATCCTCAAGGGCAACATTCTCAGATTACAGAGCAGGCAACAGTTGCCAATAGATAGCATGCCTTGACTAATAACATGTTCATATACTTTGTTCTTCCTAATGACTGTGCCCATTTTGAGTGGAGGAAACTTTAACCCCAAGGGCACAGTGACTTGTCCAATGTCACACAACCAGTAAACGCCCAAGCTGATAGTCAAACTCAGTCTGCCCGCTACTCAACCTCACAGACCACaccagacagagagacagagagaaaattaCCTGTATTGTGTCTAAAGAAGCATACCTATGCAAAGTTCATTTGGTCTGCTCTTTGGAAAGATGAAAACCCATGGTGTTGAAGGAACCTGCATACACTCAACAGGGTTTAGGGTGAAGTCACTGGGACCCTGtctataatttctaaaaaaaaaaaagcatctgtgAGCTGCCTTCAGGAACCTTACTATGGCCTGCTTTGGCTGGAGCCCAGCTCAGAGTTCTTGGACTAGAATTTCAAGGTAGGGCCCTGGAACATGAATTCCTAACAAGCCTCTCCAGTAGATCTTATACAAAGTGAAGAACAAGAGCCACCGGGGTTTACATTCCTGACCAAACAACACCGAAAGAGTGAAACCAGACCTTGTCCCCAAGACTGAGGTCAGATGGAACAGGGTGCGTTGTCCTGCCATCAGTCCCAGGTCCAGATGGGCCCTTCTGGCCCCTGCTCGTTGCTCAGCTCAATTTAGcttacacgactgaagcgacttagcagcagcagcagcagcagcagcagtcctcctGAAGGACATCCCTCTGCTGTTTTAGTTTCTAAGATTTGTCCTATAAGCAATCCTTCTCTCCTAATGAGGTTATTGGTGCCATATTACCACCAGGAAGGTGGCCCTGGTGTGCAGCTCAATTAAGAAAGGTGTAttaaattctttatatttcttcatttagCTGCAGCACTCATTCTAGATTtgctaaataataaaatgttgttAATGAGCTAGATCTCCTGTGAAAGGACCCAGAGaagaagaaactaagaaaaaactTTGCTGGCAGGGAGGACAAGCACAGGAAAGTGTGCCTTCCGCAAGTAGACAGCCTGGGGCCATCCTGTTCAACCTGGTGCTGCTGGGACCAGAGGAAGGGAGACGCTAAGGGCCATCTCACCGCTCTGACTTGTGAAGTCCACGGATCCAGGAATATTCTTCAGCATTTTCTGGACATTCATTCCAAATAACTAACCGACAAAGATTTACAGAAAATCTTCCATACCGTGGACCCAACCCATGAgaagcaaaaaagagaaagaacaccaAAAGAATAGCTGCCATTTTTtacgtattttttttttatcttttaagaacTTCAAAAGGCTTTCGAATATTGTATTTCATCTCATTCAATCCAAAGTATTACTCTTCTTTCACAGATAAGTAAACTGAAGAGCGTATGACCTGGATCACATGGTTTATGAGTGACTGAGTGGGGACTCCAGTTCTCTTACATCTCTATTCCTCTGCCTACAAAGACtagCTCTGGTATTAGCTGCCCAGGGGGAGAGCAGTGAGATGAGCTCTCCCGGTGGGTAATAAAATGAGTCTAGAAGGGAGGAAGCAGGATGTATAAAGCCCAGGAGCCTGATCTGTTTCTGAGATCAAACAGAGCAGCATTGTACCGGGGTGTGGAGCTGATGTCAGCGTCTAGAATGCTGGTCGGAATCGCCCTGGTTACGCAGCTGGACCGGAATAAGGCA
>XLOC_001579.TCONS_00004149
GGTAATACAGAGTGCTTCTGGTCCTACCTCCACATGACAATCgagagaaaagcagaaatgacatTTCACTTTCGTGCGGCTCACAGGACTAGCAGGAAAAGCCTTTGGAGAAGGCACAAGACACTCTGAGGAAACCACATTAATCATCAACCCAGGAAACTGGAACACTCCACAAAGCCATTGCTATAAATTCAATATTTACACAAAATCTGGAGGTTGAAGTTCTTGTTACTCAGGGAAGGAAAACATGAAAAGCTGCCAGAAAGAGAGCCCACTTGCTATCTAGACTCCCCAAATCATCCTCAAGGGCAACATTCTCAGATTACAGAGCAGGCAACAGTTGCCAATAGATAGCATGCCTTGACTAATAACATGTTCATATACTTTGTTCTTCCTAATGACTGTGCCCATTTTGAGTGGAGGAAACTTTAACCCCAAGGGCACAGTGACTTGTCCAATGTCACACAACCAGTAAACGCCCAAGCTGATAGTCAAACTCAGTCTGCCCGCTACTCAACCTCACAGACCACaccagacagagagacagagagaaaattaCCTGTATTGTGTCTAAAGAAGCATACCTATGCAAAGTTCATTTGGTCTGCTCTTTGGAAAGATGAAAACCCATGGTGTTGAAGGAACCTGCATACACTCAACAGGGTTTAGGGTGAAGTCACTGGGACCCTGtctataatttctaaaaaaaaaaaagcatctgtgAGCTGCCTTCAGGAACCTTACTATGGCCTGCTTTGGCTGGAGCCCAGCTCAGAGTTCTTGGACTAGAATTTCAAGGTAGGGCCCTGGAACATGAATTCCTAACAAGCCTCTCCAGTAGATCTTATACAAAGTGAAGAACAAGAGCCACCGGGGTTTACATTCCTGACCAAACAACACCGAAAGAGTGAAACCAGACCTTGTCCCCAAGACTGAGGTCAGATGGAACAGGGTGCGTTGTCCTGCCATCAGTCCCAGGTCCAGATGGGCCCTTCTGGCCCCTGCTCGTTGCTCAGCTCAATTTAGcttacacgactgaagcgacttagcagcagcagcagcagcagcagcagtcctcctGAAGGACATCCCTCTGCTGTTTTAGTTTCTAAGATTTGTCCTATAAGCAATCCTTCTCTCCTAATGAGGTTATTGGTGCCATATTACCACCAGGAAGGTGGCCCTGGTGTGCAGCTCAATTAAGAAAGGTGTAttaaattctttatatttcttcatttagCTGCAGCACTCATTCTAGATTtgctaaataataaaatgttgttAATGAGCTAGATATTCTTCAGCATTTTCTGGACATTCATTCCAAATAACTAACCGACAAAGATTTACAGAAAATCTTCCATACCGTGGACCCAACCCATGAgaagcaaaaaagagaaagaacaccaAAAGAATAGCTGCCATTTTTtacgtattttttttttatcttttaagaacTTCAAAAGGCTTTCGAATATTGTATTTCATCTCATTCAATCCAAAGTATTACTCTTCTTTCACAGATAAGTAAACTGAAGAGCGTATGACCTGGATCACATGGTTTATGAGTGACTGAGTGGGGACTCCAGTTCTCTTACATCTCTATTCCTCTGCCTACAAAGACtagggttaatttttttttataaaagtcattttatttattgggTGCACAATGGGGCATGTGGAATCagagttccttgaccagggattgaacccatgccccctgcattggaaacacagttataaccactggacagctagggagttttaaataaatgtacagCATATAATGTAATGTTCTTACAAcatgaaaaatgttaaagaatgtcTTTTACGACTCCTGGGTAAAAAAATATTGGAATTAATTGCTTACATTCTTGTATAACCAGATCTCCTGTGAAAGGACCCAGAGaagaagaaactaagaaaaaactTTGCTGGCAGGGAGGACAAGCACAGGAAAGTGTGCCTTCCGCAAGTAGACAGCCTGGGGCCATCCTGTTCAACCTGGTGCTGCTGGGACCAGAGGAAGGGAGACGCTAAGGGCCATCTCACCGCTCTGACTTGTGAAGTCCACGGATCCAGGACTCTGGTATTAGCTGCCCAGGGGGAGAGCAGTGAGATGAGCTCTCCCGGTGGGTAATAAAATGAGTCTAGAAGGGAGGAAGCAGGATGTATAAAGCCCAGGAGCCTGATCTGTTTCTGAGATCAAACAGAGCAGCATTGTACCGGGGTGTGGAGCTGATGTCAGCGTCTAGAATGCTGGTCGGAATCGCCCTGGTTACGCAGCTGGACCGGAATAAGGCA
>XLOC_001580.TCONS_00004151
TTCCCACCCTCCTCGAAGAGTATCCTTCTGTTTTCAAAGTGATGACATTCAGCAGCATGTAACGTCCTCTGTTATAAATGATGCAGCTTAAGAAGAGTCATGTCCAATGATGGAAAATCAAAATAACCTGTGAAGAACCAGGTCTAAATGAACCTCAAGAAGCAAGATTTCATAGTTTCTTCTTCTACTACCTTCTCAGGGTAACACAGTTTCTCCTCCAAAAGCCATGAGCTCTGATATTTGAGGGGCACAGTCTCAGTCATTTTGCCCTTTTCATGATACTTTAAATTAGTCAGGTTAAGTAAAGttagctgccataacaaataacacccaaatctcagtggcttaatacAATATAAGTTTATTCCCACTCAGGTAAAGTCCCATTCAGATCAGCAGGTCTCCTGGGTGACTCTGTACATCAACCCTAGAGACCCAGGCTGCTTCCAGTTTCCACTGACCTGCAGTATAAACTTGGGATAATCATTTCCCATCTGTGGATTTCAcatccttcatttatttattgatttattcataTCCTTCATTATTgaTAAATGTGGAAAACATGAAATCATCTCAGACTCCGAACAAGATTAATTTGAGTCTAAGACAGCAATGTACTGTGACCTTGGGTGAATTATTGAACGGCTCACCATCCCAGGTTCCTCATCCTTAGAATGAGGGTGGGAAAAACCATACCCATCTCAAAGGGTCATCCTGAGGATTATAAATCTTGATACATGCCAAGGTCATGAAAGAGTACCTAAAGAGAGACCACAGCAAGCACGGAATCTAACCAGAAGCCCCTGAGGAGGATGGAGAGGCTTTCCTTGCGGCTGAAACAGCTTCTGCAAAACCTGAA
>XLOC_001586.TCONS_00004163
ATGCATAGacgaagaaaaaaagaagaggaaacacaGCAAAATTCTAAGAGTAAATACCTCTAATGGgagagtttttgtttgtctgcatcttctggaaaaaaaatggaaagtgaaattCTTCTAAATTTCCACAACAAACATGCCTTAAAGTCATAATCAGAAAAaagtaaatgttattaaaaatatcttttgctATAGCATAATTTCTTCAAGTTCTACTTCTACTAGACTAGAGCAAGTCTCTTACTTGCCTTCATTGAGAACTTTGCATTGTCAACGTCTTTGATGGGACCATCTGCTAGAAGTTAATATTATTACCAAAGATAAGGAGTTGGAAAGGTAATGCAAATTTATTCCAATTACAcagaaaatatccaaataaagAACCTGTGTACCTTACTCTGTGGCAGGCAGAAAATTTATCCTCTTTAAGGAGCCACTCAATCTCCTTAAGtgcccagagaaatggaaatttagcattagattttctcttttcagCCAGAATGTTTCCTCCTTCCGGGTTTTTCCTCTCAGTgatgttctttgtttctttcctccCTGCCATCCCCTGACCCTCCAAATCAGACTGGCCCAGGTCCTGTTCAAAGCTTACCAAGCATACTCCAGAGAGACCATCTCCCTCTAATCTTGTAAGCCAGGTCAGCATAGCCTAACTGAGGTCCTTGGTCCATGATGGTGCCCTCAGTAAATTGGGGGTGCTAGAAATACCACTTTTCTTTAACTACCAGAAAGCTTCAGTGAACAATTAACTGCAAGACAAATTCTTTCTCTGGGTGGAGTAAAGAGAAAATCTTTCATCCAACTGCAGGGAATAATGTATACTCCTTTTCCACTTTAACCATTATTTCTGGGCATACTGAAAGGAATATGGGTTTGTAGTCACTTCACATCTGGACATGAGGTCAGGCTCTGCTATAAAAGCAGGGGGAGCTTTTGCATGGCTATGAAGAATGCTCAtctatatgctaagtcactttagtcgtgtctatgaagaaaaagtTCCAAGAAGACTGTACAATGATTTTCTGAGGTCACAGTCTATGAAAAGTGGGCCTCAAATAAAGAACTCGAGTCTTATATAATAACAGAGCTGCAGATTTTATCTGATTCATGAAAGCCCCAATCCATCGACTTTTAATAGGATCTTCATTCATTTTGCTTACAAAA
>XLOC_001588.TCONS_00004188
CTTTCTTGCTGGAGGTCTCCAGAGGGGATAGTCTCATGAGATGGAGCAATTGATCACATTTGATGGTTACCAGCTGGATAATGCACCTTCAAATGGACTTTCCCCACTTCCTTGCCTCGTTTTACTATTGCCTGCTTCCTTGAGGTTGAACCCTGAATAAAGCAATTCATGTTACGAGGAACTAAAATATGAACCAGCCAGAAAGAAGAGATTTGGTTGACCAAGACATGTCTTAGAGTTTGGTCAAGGGCTCTGCTCACAGGTTTCTACACTTGTACAAATGCTGAAGATGGAAAGGCCTTTCCTGATTTGTTTGGAGAATTGAAATAGAATTTTgttgcaaagactcggacatgactgagtgactttcactttcaatatactaacaaGAAGAGAGCACCTTTCTATGAAAAATTCCACTATGGGCCTTTGTTGGGGGCACAGA
>XLOC_001592.TCONS_00004192
GTTTCCATTATAAACCGTAAAAACCTAGGAATCTGCCTTGAAAACGGACTCACTGTAGCAAAATTACTGGATAATACAGAACACATTCCacgcttatttttttcttcctctattttGTATTCCTGAGATTTATCCTCAAGTGTTTTTTGGACCATgaataattttcattcatttaaaatattttggttattCCTGATCACTTGGGCAGTACAAGAAAATCTAGCTTCTGAATAGTGGCCGTCTCTATGGAGCATATGCTTCCAGGGGTATAGTATCTAAGAGCTCTATAAAATGCCATTTTCATTAGGTATGGTATTGATATTTAATGAATAGGCTTTACTTAGCAATTAGGATTTTGTGGAGGTAATGATCAAAGTAAAACAATGTTTGGATGCAATgcagaataaaagaatataagaaatagCTTTTTTGGTGCATTAGTGTATGATATATTAAAAGATAAgagacttttgcttttttttttttttttttgctattcagggaaagaaaaaaatcacaaccataaagtatttaaaaagaaaataaaaaggaacagttGAATATGTAACTGACTATAAAGACTGTAGAGGTTTTATGTATCTTTACGTATCCTCCTGGGAAAATTGGCCTAGATGTCATTAACTAACACTGTCTCTGCCATTGCCTCCTCATTAGCAAGAATGCTGAAGCCTCTGCGCATTGAAccattttttagtatttattggcAAAAATTTAATTCTAAGAAGTTTTAACTCAAGTCTGCAAGAtcaattaaagatgaaaaattttgTATCCCTTctcttattttacatttacatataaAGCCAAGGGAATTAGAATTGGAAAGATGTTTATGTAAGTAATGATGCTGTCATTTTCTCTGGCTGTAAGATTGAATTTTTCCTCTTGCATATAAAACATAGCAGCATTGGTTGGCAACCTCTCAAAAAAATTTTGTGTATCTGTCAATAAGCAGATTAATTGGACTTGAAGTTGATAAAGTTCTTCATCCAAGTATTCGATCCTGCACATACGTTAGTGACACATGGGCGCTGGATTCCTTTGTGCCAGACCTTAAACCTCTCTTCAGGAAATCTGGAATTTTGTTAATCTTCTAGCCTCATGGAAATGCTTCCTTTTCTATACCAGTTAGTTAACATAAATATCAGTCATGCTGTATATTCAGCATATTTATACTTGAGAAAAAAGTTGTTAATCCATTCCTTTCTGGCAGGGAACTGCCTTCTGTTTGCCTTATCTTTTGAAATAGTCTTTCTAGTTGGGCAATATTCATGAAGTTTTTTAGACTAGCTTCTCAGAGGATTTGGGTTTTTCATTTTGAGGAATAGCTTTAGTTTCATAGTTTTTGGATTGTATGAACTTAAGTAAAGGATACTTAAGAGTTAAgttttgagaaaataataatcTAGAAATAAAATCCTTAAGGTTATAGTCATTTTGGAGaaatagggaaaggaaaaagaacagaacTTTGCATGTCCAGGATGAAATGACTGAGGAAGAAAAATCTTCAGTTaagtagactgctgctgctgctaagtcgcttcagtcgtgtccgactctgcgcgaccccatagacggcagcccatcaggctccaccgtccctgggattctccaggcaagaacactggagcgggtggTTAAATAGACAAGAGGAGACCAAATGGAGGTCCTAACCTTAAATCAAATTCCAGAAGATGTTTTCAATATCAAAGGTTAGACCTTTTGATTCATAGTAAtgctatatttttctttgtctgccCTGTGATTTgcttcatgtttttaaaagttttttatggtagctttaaagaaaagaaaaacaatgtatttttatttgaaaatcaggCAAATGGGCAACATCATttgccatatttttattttataaatgtttatttttctatctcaTACAATGATCAGTTCTTTTCAAATTCTCCATTTATCCTCTCATGTACTACTTCATGCAATCATATTTATTACTGTAAAATGCTAACTGGGTGTATTTTACTCAAAAAATATCAGGTCACTTTACACATAACCAGGATGTTAGTGTTTCAGCTCTGTTAGTAAGTGACCAAGGGTAGTATTTCCCTCGTTACACACAATTCAGCATCTGTATtgaaaatttgttattttttttaatgtttttaaaagatcaaagtttttaaatattttaatttaatttttttttgtaaagcaaACACTTTTTAAGGAGTATCAGAGTAATTCTTTTCCTGTGAATAAGAAGACACATCAAACAACCAGTTGAATTCCTCTTAATCTCATTCAAATAGTTTAATTgttaattattgttaattttgagACTGTAGAAGCAACTGtgtgtgtccatggaattttccaggcaagaatactgaagtgggttgccatttcttactccaggggatctttccaacccagggatcgaacctgggtctcctgcattgcaggtggattctttaccagtgcgccacctgagaagccccatttaGAGGCAACTAGCactttattttaagaaactgccaaacatcTTCACTGTGTTCTCTGCTTTCCActtgtcatttttatataaatatggaagcatttattttatttcttttcctactgCTGGAACACACACAGTTTAATTTTTAGATCCACAGTGTATTATGCTTTAATGTTGTGATGTAAAGTAATCGTTCTGGCCTTGGAAAATCTTCCTGTTTCCATACCTCTGTTCTCCCAGGGGCCAGACCCCATTAACATCAGCGTTACTGAATGAGCACAGTGTGTTGTGGAACCTTATCATGAGGCTGCTGGACATGGACACCCCATCGCCCCAACCTAACTTTTTGTAAGTCATCACCTGGAAGCAAGGTTAGAAAAGGGTCAGTTTAAATGTTCTGAGTTGAAAAAAATGTGACTGTATTGTCAAATTGTTGTTAGACATAATTGTATTGGGCGACTAGACGATTGCTTCACATGCTTTAAAATGACATTGAGATTTTTAGAAGGTGACTTTGCACACAGTGACTTAATATTTATCAAGTGAATTTACAATAACCAGCAGCAGACGAACTGCAGAAAAGACTTCATGGGTTTTGATCATAGGGAAACATCTGAAGTGGAAAAGATAGGGATAGATGCTCCCAAGAGAAAAACCTTTCTAGAATAGCAGTGGCTGCTTGGATCTAGATCAACatattccaaaaagcaaaaccttGGGCCTGTGCTCCACTGAACTCACTTGAGAAAATTAGCAACCAGAcctgttttccctttttctttgcgTGGCCTGCAGCAGAACTGGATGATGAATAAATCCATTGCTGACTTTGTTCATACCTTTCGCATAATGTCGGGACTTTTTAGTATAAAACTAatgtttattagttttattaaataattgataattatttttctttaattctgtcaGATATTCTCTGAATTTTGTCTTGTGCCAAATTGCTCTTTAGAAACCCCCGGTATAATATGGTGCATTTAGTTTACCACATGAGTGGTTAACATTTTAGGGCCTTGATTTTTAATGAGTGTTGCCTTTATATAAAAATCATGTTGGGGgagattattcatttattcagtgtttattttcttgaaaagtaACTGTGGTGATTGTAATGTCCTCAGCCTATTAAAGGCACGAGACTGCCATGTCAGCAGCTTTCTGAAGAACTGGGAACAAAACAGAACTTGCTCTCAAAGCCTCGTTTCCCTTTAGTTTGTGTTGGGGACTTTAATGTAGAAACGGAACCTTCAGGTAGATCTCACTGTTACATAGTGTGTCATATTCTGATAACATCAGTTTTTTGGAACCAAACATACAAGAATCAAAACCTGCTGTttgagcaaaaaggaaaaaaaaaaaaggaacatttgtAATAATACTTTGTCTACTGCTTACAGCTCAGAGTCAGAGAAGTGATTAGATAAAGTGATCCCATTTTTCCTTCTATCCGGTGGTGCCTGTGTCTTAAAGCCATAACTGCTGGTCTTCCTGGTGATAGGATCTTTTTTCTCCCTCGTCTGTCGTAGGTCAGCTGGGCAGGGAGAAGCACACCAGAGACTGTCCTGATAGTGCTGTGCGGGGCGCAGTGTCACCCAGGGTTCTCCAGGAAGAGTCTCTTTCATCCCTGGTGGTACATAAGATTATCAAAGGGAAGAGTTGAGGCTGCTGTTGCTCCTGCTGTTTAACTCTCATTAGAAatggtagatttatttctagagAAGTCAAGAACAGAAGGGTAAAGAAGGAAACCCTCACTTGTACAGAGTCATTTCTCTTATGAGACTTACACTTAGGTCAGCAATGTCTGTGAGGAGCAGTATTGCCTTAAATTAGTTTGATTCTGACCAAGGTCAGTGTACTGTACTTCCTATAGATGAGTGACTGTCAACTCTCCATTGAGGTATCAAATTCACAGGTGAGCCCCAAACCTCCTTGTCATCAGACGTTTTGGACTTCCTCCCACCGAGCTATGAGTGACGTGCACACTGATAGGCGTGTCGTTTCATTTCCAATTGCCTCTCAGTCTGTGAATGAGCAGTGGCATGATCAGGAAGGCTGGTGGTCGGAGAGTGAGAATTTCCTGAGCATATTCTTCAGGTGATCACTTCCTGAATAGCTGAGAGTTGACTGTCTTCATTTCCTATGGTGTTTGTGTAAACGATGTTTCCAAAGGTTCTGTTACACAGTGAAGTCAGTTATTCTGTAAAAATTTTGCTAACACTCTTATGTATTGAAATGCATACATACGttaacaaaaaaggagaaaaccaaacaaaacagagacatttacTCAAATGGGAGATTTGTTGATGTGAAAAGTGTTTCTATTTACTTtcaagagaaaatcagaaaaacttTTGCTAGGGCAGGGAAGACACCAGAGTGGTTTTTTAGGCTTGCATTTGATGCCACAGAGTAATACAATGTCATCTAAGTAATCATGTTGATTTGTGGAAATGTCTGGTCCTAAAGATCACTCTTTCTGCCCTTAAATATTTGTGAACACTGCCTAGAAATATGTTCCTAATAGACTTAAATGTTTTTATGTATTCTCTGCAAACTAGAAAATGTTTCTCTGACTTTTGAGTAAATGTGCATAGCCTAAGGAGCCGGCACTGTGCTGATTTCAGCATTTCAGGTAAGGACAGAGTTAATTGTGTAACTTAGTGCCCCGTGACTCATTGCTGAGGTTCATATAGAAAGAGTGGAAGAACTGAAAGACAGGGTCTGAGTGACATTTCCTTCACAGAAGAGCAAGGATTAAGGACAGCAAAGAGAAAGTTGAGAGGATATACTGTTACACCTCATATGCTTGGGAGAAGCTTTTGTTGCCCTGAGTTTCAGACCATCATTGGTAAAATAGTTTCTAGCTGTTAAATATAATCGGAAGGTTTTTGatgttagaattttttaaatttctcattgaATTAGCCGCTGGAATCCTTGTAGGCTATAACTTCAGGTTTGCCATCAACTGAAAGCCAAATGCCATTTCCCAGCAATAGCTGTATTTTCCACCTGCCTCTTGAAAGCAAGGTAGTATTTGTTCATGAAGTATTACGAGATGATAGGGTATAAAAATGATATTCCGAAGTGAGAATTCTCTGTAAATGTGGTTGTCCTTAAGAAGAATCCATCCCAACACAGTTGTATCTTGAAAGGTACTGAATTATAAAGTACAGGAGTTTTTCATATGAATCAAGTTGCTCAGGAAATTTGAGGTGTGCTGTCATTTGTCTCAAATTTTGGAAAAGTACGctcttgagagagagagattaataaCTGCACAGTGCCCAAAAGGTTTTGGATGCTTTGGTAAAAAGCCCTTTGACATTTGGAATGTGGATGTTTAAACAAGTGGAGTGTTATATCCCAAGCACTTACGGTTTGTAGCCACGCCCTAGGGGAAAGGCAGCTTTGACATAGTTTTCTCACAGAACCTTAATGGAATAGAGTTACTGGCCTCAGTTCAGAAAAAGAGGAGGCCACCTCAAATCACACGCCTGTCTAGAGATTAATGAAACTGAGAGACATTGTGGATGCCTTAAAGGTGACTGATTGGGTGCTGGCGGGTATGTGTGCATCCTTCTGGACGAGGCTTATGGAAACAGACTATTTCAGTTCACCTTCGTACAGCACACATTCCTGCTCATGACCTCTTTGGAGAAAGTGAGAAGCGTGGTGCTGGAGACGTTCCTGTGTCTTGGGCGGCTGAGGTGGTGATGACTCTCCGGTACTCAGGCCTCCCTTCAGTGCCACTTATACATCTCCATCTATTCATCTATGCAAGCTTGTGTTTCAGTGCTTCATTTTTTACACCTCGCATCCCATGTGATTCCTTTAACGTCAGGTTTAACATtgatattatgaataatttttaaaccaAAGTATTGTATAAGTCTGTGTGCTTGTATTCCTGAATGGTTGGAGGCAAACACCAACCTTGTCATTTTCTCTTAATAAAGTCATTCATTTGTTGCATGACAGATGCTGAGGGTTTGGATTTCACTTCTTCTGGAAACCAGCATAATTCCACACGTCACTACTCAAAGTCAGAGTCTTCTCATAAA
>XLOC_001596.TCONS_00004200
ACTTTGTTTTGTCTGCTAGCAAGTAatcctatttATGAGGTCTCCACCTTAATGACCAATTACATCCCAAGACATCACCTCCTAAAACAatcacattgggggttaggatttcaacagatGAATTTGGGGAGCAGAGACACAAACTTTCTGATAACGTTCTCCTTTTGTCTAGTTCCCAGGGCTTCCTTGTGAATAATTCTACCTAATTCCCTCAAGGGCATACGTCTTGCAGAATACTGTCAGTGCATTTTGGGTTTATCTTCCAGAGCAGCTCTAACTCCATTTGAAGTACATAAAGCACACAATGCTATTAATTACTCTTAATGGGGAAGATAGGTTAGAACTAAATATCTCCAAAGCCTAGTTGCCATCTGGAGGGTGAAGAATGGAATAAATGCTagatgctttattttttgttgttgagataATATTAGTTTGATAATAATATTAGTGATAATAATGCTTTTAAATGATATCAattgaatctttttatttttttgctttttcctttacaTATCATAATTTATTTGCCAGCTATAAGAAGCCCTGTTAGGTGCTGTGAGGAATCTGATACTTACGTGGGATGGTGGATGGGATCAA
>XLOC_001606.TCONS_00004221
ggctgctgaaACAAATTGCAGAAAACTGAGTGACAGAGTAACAGAATTTCTTCACAGTTTCGgcggccagaagtctgaaatcaaggtgtctcCAAGgtccatccatgttgttgaaacTGGAAACATTTCATTAATTCGTGTGgTAGAAGAAGTCATaacattgggggaaaaaaacggACAATATTGAGCAATGCAGAACTGCCCCACATAACTTCAAAATAAAAGTCCACAGACTGAGCCCTCAACAAGTCTCCAAGTCAAAGTCATATCAGAGTGAATAGCAGGTGCTCAGAAAGTGTTGGAtaattaagtaaatgaatgaacagatgaatagACTGAAGGAGGAAGGATCTGTAATCTTGACGATTAGGGATCTGAAGCATTACCATGCAAT
>XLOC_001616.TCONS_00004263
GCTGCCATGCCTGAAGGAGGACGAAGCTGCGCTCAAAAGAGATTGAGATGTTCATACAATTAATCAGCTACGTCTTTGTGTTGTGTATCACGGTGTCTAATTTCCAGAGGAAAGATCACTTTCAAACCACATAAATGATGATGCTTTTGGGAAAAAAGACAGCAAAAAGGAAAACCCATCTCTCCTCAATGTAAAGATTTCACTATGAACTCacctattgtttttattttacaccCACAGTCTTGATGCTTATTATCTCTGAAATCATTTCAGTTTCCAAAAATTATCTGAAACACTCCTACATCTGGGGCTTTTGATAAACAGTCCAACTTCTACAGACAGAAAcagttgtgcatgtgtgtgtgtgtgtgtgtgtgcaaacgcACGATGTGTTTGAGAGACAGAAGGATGAGTTtaagggagagggaaaaagtgATGGCACCCTTCTGAGCTACACAGCCTGGACACCTGTGAAGACCTGAGTAGGTTTCACTGTAACACACAAAGACGTCTATGAGCATGGGTCTTCCCTCCATGGATCTCTCTCTTGAGACTGCAAGAAACTTTGGGGTAATTTTACTCTGATGCtaagaataaaaatcatgatGAATGTTTTGAGCACTTACAATGTTCCAGGAAATTTTCTAAGAGCTTTAATACACGTGAAATCACATATTACTCACAAGTCAATGAGGTTGATACTATTCTTATCACattctacagatgaaaaaaaaaaatcacagagaagtAGGCTCCCAATCACTGGCTTATTCACAATGAATTAAAATCTTGCCTGACAACCATCAAGACTGGAGAGGCCACTTCCTGTGGGAGGAGCTTTCAGTGAGATGGAATCTCTCTCCTCTCAACTGTCTCCAGCTTTCTCATGGCATTGAAGCCACTGCCTTAAGCTACAGTAATCTGTGTGCCTGTTAAATCTTCTCTGGGAAGACCCTAAGGTCCTTATGATCGCCACCCACCTACTACCAACTGCAAGTTGAAGAGCTTTGGGAGTAGTTTGTCCAGAAGGTCCACTGCGCCTAGAACCTTCTGGGAGGTCGAGCACCCGAAAAGACAGAATGCAGAGTCAGTTTCAGAGACACCAGGTGACCTTGTGCAAGGCACCTCGTAGATTGCCTTGCTGACTGGACTCCCCTAATGAATGGTGACTGCCTC
>XLOC_001619.TCONS_00004266
TGCAAACCAAGACTCAACCGCCTTACCAGTTCAGGATAGCTGCTGCAAACGCTGCCTCCAATGGCTGTGACAATTCGACACGGTCTTCTCCCGGTTGCATTTTAGATCTTCACATGCATCTTTTTTCTCCAGTTGTCAGTTCTCCGCTGGATCAAGGAAGGAACAGCCTGGTAGAAAACAAAGCCAATGATTGTGTTGTGCCTTGAGCAATGCGTGTGTAGTTGTACTAATTGGTTGATTGATGCAGATTCGGTTGGGAAATGCTACATTTTAAGGAAGTGCAACCTTTTAACTTCTGAGTTGGAGCAGGCAGCATACCAAGAGAAGGAGGACTGAATTAAACAGGAGAACAATTTTTTGAACCATGGACATAGAGCTGGGCACAAACCAAGCTGGGTCCTGGGATTCTCAGAAGATCCAAGGAGAAGTGGGCTGGCAGGTAATAGTTGAGCATCACAGTGAATACCAGCTAGGTGATCGTGCCCTCTCTTGTACACCAAGTCCAGGTTTGGGCATGTCAGTTTCCTCTACTGAATTTTTTTTGCACAATGCTGCCTTTcatatttaatcaaaatttatAATTCATGGCTCAGAAACCTGGAATATTGATGTCTTTAGTGTTAAAAGACTCAGTTATCCCATGTACAGCATTGGCCTCTCTTCTTTAGTAGGGTTAAACAgccctgttctttttttaatataaagataaaaCCATTACCCACATTCCAGGATTAGCCTGATAATATTAGGTAGAACCCCGAAATCATAAAATTGTTGGGTTCAGAAGGACTTCAGAGATCACTCCATACCTGAATCTTCTACATGATACCCCTAATAAAGTGTCCATCATGCTCCTTCTTAGATATCTCCAGGCTGGGAACTTTCTACCTCCCAAGGTGGCCCATTCTATGGTTGATCAGATTTAGAAGTTAGGTGTGTTAAACTTTGACTTATTTATTGACTCAATTATAGGAAGTGACTTATCACAGCAAGATAGCACTCACCAAAGATATTTGGGGCTGTGTGTAGGTTGGTGATCATAATGGATGCAAGTAGGATCCGTGATCACAGAATATACCCCACATCCCAACCCATATGTAAGCCTTCAGTCAGCAGAGTGAACAGAAAAATATTGGCCGCTGTACATCAGGGCTAGTGATATACATTCAAATGACAGCCTTAGGTATTTGTGATAAAGCTTGTGTGAAAATTCTTCATTGGTTACAGAGAAGAACTTGATCTAATCACCTTTGAGTTTCAAGAGAACATATGAAATTCAGGTCAATATCATAGTTTTTCAGACACCAATGGACATTTAATCTCTCCCATCAGATTAGTCATTTCCACAGGTTTTCTTCCTCTTGGACCTATACCTAGGTAAGAAAAATTATAGATTTGGGTGCCTAATCCAGTTTTAGGACTGGAAAATTCCCTAAAGAAATCTTATCTGAGTTCTCTATCTTAAAACTAAGAAACAAAGGCCCAGAAAGAGGAGGCATCTGACCCAAGATCACAGAGCCCTTTTGAGATGGAGTCAGAACTAAATCACTGGTCTCCCTACTCCTGGTAGAGTGCTCTGCTCTTCATTATCAGTGGTGATGTGCTGAGTATGTCCAAAGAGCGATGCTGTCTCTAGTGTGCTTTGGGTCAGGCACTATAGAAAGTTTTATGGAGTACAAGAATGAGCCAACTTCCCTCAGATCCCACTGTGGCAACCTCATGGAAGTGGCTAACATGCCTTTGAAAATTATCagtacacaacaacaacaaaatacactgTGAACACCATCTCCTTGTATCTGCATGCAAAAATATCAAAGTGATCCTCATCATAAGACCGGCTAGCTATTTGTGTATCTACTATGTTCccgggtggcccagtggtaaagaatccacctgccaaggcaggagatgtgggttcaatccctgggtatggaagatccAGAAGGTTAGAGCAACTCCAGACAGGAGCAGGCAGGAGCAGGAACATGAGCCCTGCCTGCTCTCCAGCTAGTGATATTACCACCCATTTGTGATTCCTGAGACAGAACAGAGGAGCAAGCCAAGCCTTAACACCTGCCTTGCATTAACAAGCATGGACCTGGCCTGTCAGGTACAGTCCTTCCAAGGATGGGCCTCTCCCCTTCATCTTAGATCCTGCCTGAGGTCAGGGTGAGTCCTGTAAAGATTCAGAACCCTCTTGATCCATACAGACCAAGCGGCCAGGCCTGCCAGTGTTGGACTGCACACCTCCTTCATCCAGCCAGCAAATCAGTGCAAAGCCAAaaaaccCTCCATGGAAACAAGATCCTCAAAGATGAGCCTTCAGTCCATACAGGACACACAATACTTAGGGATTCACCACTGAGGTTGGGGGAGCTCCAGGACCTTCCAGAATGTCTGGTATCTCATTGTACAACTCCAAAAGATCTGTGAATCTCATCATAGGTTAACTCTGGGTACAGAGAAGAATGCTGGCTGGACCCCATAACTCTTGAGTTTGTCTTCATTCTGACTATGACCCCCTTACCTAAACTAGAAAAATCCAGAGAGAGAAATGGTTTGCCAAGACTACCCCACAAATTAGTGGTAGAGTTGATTCCCATCAACCAACCTACCCTGAATAAAGTTTTTTTGCTGCAGTATTCTCTTTAGTAAACTGAGGACTACTATTGCATtagtatattaatacattatttcaGAAATGCcacatttatttctaattgtcAGTTACTAGTGGTGTCCAATTCTGATGCTGCACTGCGTTTTAAgcgtctcttccttctttcccagttttctcaccttctcccacttGCATCAACCTCTCTGCCACATGGTTTAAGATCCTTGGACCAACACCTATACTCACGATGGAGGCTGATATTTAAATACTTCTTGGTGAAATGACTTATCATTAGAAGAGGATACGGGGTGGGCAGACCTGCCAAAGAGCCATTTTCTGTGGCCTTACATTTTCTGTGACCTTCAGAGAAGTCTCCACTTTTGGACTCCTGAGATCATCTCCACTGAGGTTCTACATCAGTCTTAACAGTACAATGACAGTATGGAAAGGAGCAGACTGTCATTCACAAGTTCTGCATGTTGGTCCCAGTGTAGGACGCCGTATAGGAGTCCTCACAGGTTCCTATGGTACTGTGACTTATCACTGTTAATAAACCTATAATTATCTTAGGAGTAGTGTGATTGCATTGTAATTGTGTGTACATTggtgttaaaaatgtaaaatttaatgtatttttggccTAGAAATAATGATGCTACAATAGCCAAGAGCCCACCTGCTGCCAGTTCTTGATTACTGATCCCTTTCTGAAGTAACAGAAAGCAAGGCTCCTTGGATAAATGGCTGGTTCTAGGCTAGGACTGGGGCAAGAAGTATATATGACATTAGAATGGAACATTATATAGCACTGTAAATAAGGAAttgctgaaaaacaaacaaaaactgcatTCACAGGGGTATTTCAAAGAGACTGGAGAACTCccaatggccaaagctggaaaatctgaagcaagaaaaagaaatcgaATAATATTGGATCACaacccaaagtataaaagaaatatcCATGAGGAGTGAGCAGTTATATACCCACCTATTCCCATCCTTGACAGCAGTCACTCCTCAAGTGTGAGCTATGtcatttgctttatttttatttgggacagtttgggattttttttttccttgttggtGTGGTGGTTTGGGATTTGGGGTGGTTGTATTATGATGGTTTTCGGATTTTTGCTTCTGATTTTTGCCTTTTGCAACTTTGTGATGTTACGTAAATCGTAGGATCCCGCATCggttggattttgttttgttttaccccTATGAAATCTCTCAAGCGATATAAGGAAGACGTGTTGTTTTAATACTGATAGTGTTGAAAGAAGCTTGAATTTTTTGTCGTATGTAACAATTCCAACCCCCACTTTTTTCAGGGGGGCGGGGAAGGGTATtcaattttccttttcctcttggaCTTTTACTGAGAGGACGCTCTCCTGCACTTGAGAGACATGTTCAAAggatttgttttggtttgtttctttccAGGACAGCAAGTGGTGGGTTTACTCTGTTATTGTTGACTCTTAGGAAAATTCTTGCTGCAAGaaacgtgtgtgtatgtgtacgcGTACGCTTGTGTTCTACAAAATTCTGTGAGCCAAATACATGTTTGTGTTCTGCTTTTTCTTTAGGTCTTGGTTCCCCCCGCTCCCTCCCAGCTCGTTTCAAGGTCGTTGTTAAAAATCTCTCCTGTCTGTGTTTAAAGAGACCAGCCGGAGGGAATTCTAAAGGCCTGCGGTGCCAGTATCACAGATACTGCGTGGATTTAGAACAGACTGTGCTACAACTACAACGCGCTTCACGCAGCACAGTCCTCTTAGTTTTAGAGCTGAgttaggaggaggaggaaaaggggggaaatctttctttcttcctccctttctttttaaaggcaaatGCAGTGCAGAATCATTTCACTGTGGGCCTTGGTTTGTTTATTCAGAACTGTCAGTTTCCCTATTTAAATGTTGGTTGGGGTTTTTTCCCCTCCTACTCATCCCTGAATGAGGGAGACTCTTGTTTCTTTTATGTCTCTCTCTTAAAAGAAGGGTGTGAGgggaaaataatatttcagatTCCTCAAGTATTAACCCAAAATGTTTGGACCAGAAGCAGCTTTCAAAGGTCAGGCTGTTCTGAGCCTTGGCTATGAAAGTCCTTCAGGCGGACTCATTAAATTACAGACGAGTTCTTAAAGGTTCCACAAAATTTCTGCACATGTTAATTTCCAATAAAGATATCTCCCCAAATAATCTACCTCTCCAAATTTGGATTTATAGTGGAGAAGTGAGCAGAGAGATTACTGGCTGTTTCCTGGGATATGTGGGAATCTCTTTCCCAGAAGTCTGTAAGAAGTTCAGATCTGTTGCTGAAAATGTCAGTGCAGCCCCCCTTTTGAAAAGGCCGTGTTGGAGTTTTTACAACCAGGAGAGATCCAAAGGGGTCGATTATTTTCCACAAGGGCTGGAGCTTAGGAAAAATGCCTAAAGTGTGTCTGTCCCTTTGAAATCTGAATATTTTAATACTTATTGACAGATGGATTACTGCAGCTTCTGCAGAAAAGCCTGTCTTGTGaaggatttttgaaaaatatacatagGCCTAATCCTGTCACCCTTGTGGAAATGAACATTTTACCCCCGAAGACACACGTTATCGTTAAATGAAGATTCATTTTGCCAGAAGGCagactgttttttaaattgtccccttcctcctgatTTCGAAAGAGTTTTAAAGGAATCCCACCGGATTCTAAATGACACCCGATTTTGCTGAAGCGATCGTCTTTGTGTATTTCTATGGgtgattatttttctattttttatgagTATGTTCCTCAGGTGTATCTGGGTGGTTTGGAATGTGAATTGTGTGGTTCTGCCCTGCTACTGATTCTGCAATGTGATAACTTTTGTGATGTGGGGTCCCTTTTCTTGTCAAAGTTGACATCCAGCCTCACTGGGTCCTCCCCACCACCACTTGAAACACACTGCTTGTCCCTCTCGCGTTCTCTTTGCCATTCCAATCTTAGCCCCGTGGGGGCGCTGCAGAGCAAAGGGAAATCTGCTCTCTCTAGCAGTAGAACCAACCAGAGTGGGGGCTGGGAATGAATTCACCCTTCTAGTACCTCAGCCCTCTAATTCTCTGCGAGAAGTCTGTAAAGGAAGACCCCACTAGGCCTGGTTTATAGATAATTAATCCCATCACCAGGGTCCTCAGACCCTTTCTGGGGCCAAATGCCAGAGTCCCACATTTCTAATACTCCCCCAGCCCCCAAATTGAAAGAAATTAACCAGAACAGgagatgttaaaagaaaaaaaattattgaaaatattttaaaggtaagGATTTACATTTTTGTAGGTCCCCTTCTCTTTTCCAGATGAATGGTGAGGAAAATTGTGCACCCACCTCTCAATCTCTTCAATTATTAGGAAAGTAACTTTATCAAATTTTTTATACCCATTGAATTTCTTCCATAATGTCCTGCCTTCTCTCATTTCTTGATTTCTCCCCATTAGTAATCAGTTGGCATCACTCTGTGAACCTCCCTCACCCCAGCAGTGATAGGATTAAAGAAAGGATTGACTTGAATATATTcaaattctttcaaatcatccatAAGAAGCCCTGAAGAGAGATTTCATGTCTGGGGTCTTATGTGTGATTCTTGTGAACTTGGAGGGTTATGTATCAAACCAGTCCTATGATTTAATGGCTTCTGGCTATTAATACTCAGAGTAGAGGATCCAGTCAGCCTGTTTGCCTGGTGGTTTGGGTATGGTGATAGGTTCTTAATCACAGGTTCTGGATGAATATAAGCTTTGTTGCAAAATAAAATAGCTTGGTCTTAATATTACATCTGTTTAAGGAAAGGAACAGATTTTGCATCCAGTTCCCTCACAAACTTCCCCACAATACAGCCACAGCTGAAAAGGAACTATCCTTGGAGTAAACACTGTCTTGTCCTCTTTCTAAGGGAACTCCCAAGAGGAAATTGGTTTCACCTGTCAGGGATTTCTGGCACCTTGGTAGATCTTGAAACTGTCACATAAGAGAATTATAGATTTTAGGACTGGAAAGAACTTTGCAGATCAATCAACTCCTCGAGGCTTCCTTCTTTCAAGAGGACAGGAGGGCCATCACTGGAGGCCTGCGGGACCCggagacacaactgagaacaGGTCTTTGTGGTTCTCTGGTCCTGTGTTAGAGAATCAGGAAGATCTGACTGCCTGGGCTTTGA
>XLOC_001619.TCONS_00004269
TGCAAACCAAGACTCAACCGCCTTACCAGTTCAGGATAGCTGCTGCAAACGCTGCCTCCAATGGCTGTGACAATTCGACACGGTCTTCTCCCGGTTGCATTTTAGATCTTCACATGCATCTTTTTTCTCCAGTTGTCAGTTCTCCGCTGGATCAAGGAAGGAACAGCCTGGTAGAAAACAAAGCCAATGATTGTGTTGTGCCTTGAGCAATGCGTGTGTAGTTGTACTAATTGGTTGATTGATGCAGATTCGGTTGGGAAATGCTACATTTTAAGGAAGTGCAACCTTTTAACTTCTGAGTTGGAGCAGGCAGCATACCAAGAGAAGGAGGACTGAATTAAACAGGAGAACAATTTTTTGAACCATGGACATAGAGCTGGGCACAAACCAAGCTGGGTCCTGGGATTCTCAGAAGATCCAAGGAGAAGTGGGCTGGCAGGTAATAGTTGAGCATCACAGTGAATACCAGCTAGGTGATCGTGCCCTCTCTTGTACACCAAGTCCAGGTTTGGGCATGTCAGTTTCCTCTACTGAATTTTTTTTGCACAATGCTGCCTTTcatatttaatcaaaatttatAATTCATGGCTCAGAAACCTGGAATATTGATGTCTTTAGTGTTAAAAGACTCAGTTATCCCATGTACAGCATTGGCCTCTCTTCTTTAGTAGGGTTAAACAgccctgttctttttttaatataaagataaaaCCATTACCCACATTCCAGGATTAGCCTGATAATATTAGGTAGAACCCCGAAATCATAAAATTGTTGGGTTCAGAAGGACTTCAGAGATCACTCCATACCTGAATCTTCTACATGATACCCCTAATAAAGTGTCCATCATGCTCCTTCTTAGATATCTCCAGGCTGGGAACTTTCTACCTCCCAAGGTGGCCCATTCTATGGTTGATCAGATTTAGAAGTTAGGTGTGTTAAACTTTGACTTATTTATTGACTCAATTATAGGAAGTGACTTATCACAGCAAGATAGCACTCACCAAAGATATTTGGGGCTGTGTGTAGGTTGGTGATCATAATGGATGCAAGTAGGATCCGTGATCACAGAATATACCCCACATCCCAACCCATATGTAAGCCTTCAGTCAGCAGAGTGAACAGAAAAATATTGGCCGCTGTACATCAGGGCTAGTGATATACATTCAAATGACAGCCTTAGGTATTTGTGATAAAGCTTGTGTGAAAATTCTTCATTGGTTACAGAGAAGAACTTGATCTAATCACCTTTGAGTTTCAAGAGAACATATGAAATTCAGGTCAATATCATAGTTTTTCAGACACCAATGGACATTTAATCTCTCCCATCAGATTAGTCATTTCCACAGGTTTTCTTCCTCTTGGACCTATACCTAGGTAAGAAAAATTATAGATTTGGGTGCCTAATCCAGTTTTAGGACTGGAAAATTCCCTAAAGAAATCTTATCTGAGTTCTCTATCTTAAAACTAAGAAACAAAGGCCCAGAAAGAGGAGGCATCTGACCCAAGATCACAGAGCCCTTTTGAGATGGAGTCAGAACTAAATCACTGGTCTCCCTACTCCTGGTAGAGTGCTCTGCTCTTCATTATCAGTGGTGATGTGCTGAGTATGTCCAAAGAGCGATGCTGTCTCTAGTGTGCTTTGGGTCAGGCACTATAGAAAGTTTTATGGAGTACAAGAATGAGCCAACTTCCCTCAGATCCCACTGTGGCAACCTCATGGAAGTGGCTAACATGCCTTTGAAAATTATCagtacacaacaacaacaaaatacactgTGAACACCATCTCCTTGTATCTGCATGCAAAAATATCAAAGTGATCCTCATCATAAGACCGGCTAGCTATTTGTGTATCTACTATGTTCccgggtggcccagtggtaaagaatccacctgccaaggcaggagatgtgggttcaatccctgggtatggaagatccAGAAGGTTAGAGCAACTCCAGACAGGAGCAGGCAGGAGCAGGAACATGAGCCCTGCCTGCTCTCCAGCTAGTGATATTACCACCCATTTGTGATTCCTGAGACAGAACAGAGGAGCAAGCCAAGCCTTAACACCTGCCTTGCATTAACAAGCATGGACCTGGCCTGTCAGGTACAGTCCTTCCAAGGATGGGCCTCTCCCCTTCATCTTAGATCCTGCCTGAGGTCAGGGTGAGTCCTGTAAAGATTCAGAACCCTCTTGATCCATACAGACCAAGCGGCCAGGCCTGCCAGTGTTGGACTGCACACCTCCTTCATCCAGCCAGCAAATCAGTGCAAAGCCAAaaaaccCTCCATGGAAACAAGATCCTCAAAGATGAGCCTTCAGTCCATACAGGACACACAATACTTAGGGATTCACCACTGAGGTTGGGGGAGCTCCAGGACCTTCCAGAATGTCTGGTATCTCATTGTACAACTCCAAAAGATCTGTGAATCTCATCATAGGTTAACTCTGGGTACAGAGAAGAATGCTGGCTGGACCCCATAACTCTTGAGTTTGTCTTCATTCTGACTATGACCCCCTTACCTAAACTAGAAAAATCCAGAGAGAGAAATGGTTTGCCAAGACTACCCCACAAATTAGTGGTAGAGTTGATTCCCATCAACCAACCTACCCTGAATAAAGTTTTTTTGCTGCAGTATTCTCTTTAGTAAACTGAGGACTACTATTGCATtagtatattaatacattatttcaGAAATGCcacatttatttctaattgtcAGTTACTAGTGGTGTCCAATTCTGATGCTGCACTGCGTTTTAAgcgtctcttccttctttcccagttttctcaccttctcccacttGCATCAACCTCTCTGCCACATGGTTTAAGATCCTTGGACCAACACCTATACTCACGATGGAGGCTGATATTTAAATACTTCTTGGTGAAATGAGGGTATTTCAAAGAGACTGGAGAACTCccaatggccaaagctggaaaatctgaagcaagaaaaagaaatcgaATAATATTGGATCACaacccaaagtataaaagaaatatcCATGAGGAGTGAGCAGTTATATACCCACCTATTCCCATCCTTGACAGCAGTCACTCCTCAAGTGTGAGCTATGgcagattcttcaccagctgagccaccagggaagccaaagaacactggaatgcatagcctatcccttctccggcggatcttcccgacgcaggaattgaaccggggtctcctgcattgcaggtggattctttaccagctgagctaccagggaagccctctgtcctCAGCAATTGTCTGATCCCACGCAACTGATTTTGTATCACTGGAAACAGGCCCACACAGAATGTATTTGCTGCACACACTGGACCAGGCTGAGTCAGATCCAGAACTTTGATGTCCTGGTTCTAAATCCACTGTGTTTTTCCATAGCTTATCATTAGAAGAGGATACGGGGTGGGCAGACCTGCCAAAGAGCCATTTTCTGTGGCCTTACATTTTCTGTGACCTTCAGAGAAGTCTCCACTTTTGGACTCCTGAGATCATCTCCACTGAGGTTCTACATCAGTCTTAACAGTACAATGACAGTATGGAAAGGAGCAGACTGTCATTCACAAGTTCTGCATGTTGGTCCCAGTGTAGGACGCCGTATAGGAGTCCTCACAGGTTCCTATATTTTCCCGCTGTCAGGCAGATTTCGGGGTCCTCACAGGGTAGACGTCTCGGGTTTGGAGGTTTCGGCGCGAGGGTCGAGGGGCCGGACGGTGGCTCTCCCTACCCGGCCCCCGGTCGGTGGTACAGCCTGCTCCGCCACCGTCACGTGGGCGCCCCCTCTGTGACGTCGGCGTCTTCGCTGTAGCAAAGCTCGGCCTCTGGAATTCTGAGAACTAATTTGCTATTCGGTGACATAAGAGGGGGAGTGCGCTTTGCTTCCCCGGGGTCTGGGGCtcatttctcctctcttccccatAAACTCAGCTCCTCCGAGCTCAAAACACAAAAGGAAGCGAGAGGTTGGAACCTTTGGGAAAAGTCTGTTATATATAGTAGGTTTCGGGGcgagtaagagagagagaaaaaaaaaaaaaacaataaacaccACAGCTCTTTCCAGCTAGAATATTAGGCACCACgagaaaaatatttgccaagCAGTTTTC
>XLOC_001619.TCONS_00004268
TGCAAACCAAGACTCAACCGCCTTACCAGTTCAGGATAGCTGCTGCAAACGCTGCCTCCAATGGCTGTGACAATTCGACACGGTCTTCTCCCGGTTGCATTTTAGATCTTCACATGCATCTTTTTTCTCCAGTTGTCAGTTCTCCGCTGGATCAAGGAAGGAACAGCCTGGTAGAAAACAAAGCCAATGATTGTGTTGTGCCTTGAGCAATGCGTGTGTAGTTGTACTAATTGGTTGATTGATGCAGATTCGGTTGGGAAATGCTACATTTTAAGGAAGTGCAACCTTTTAACTTCTGAGTTGGAGCAGGCAGCATACCAAGAGAAGGAGGACTGAATTAAACAGGAGAACAATTTTTTGAACCATGGACATAGAGCTGGGCACAAACCAAGCTGGGTCCTGGGATTCTCAGAAGATCCAAGGAGAAGTGGGCTGGCAGGTAATAGTTGAGCATCACAGTGAATACCAGCTAGGTGATCGTGCCCTCTCTTGTACACCAAGTCCAGGTTTGGGCATGTCAGTTTCCTCTACTGAATTTTTTTTGCACAATGCTGCCTTTcatatttaatcaaaatttatAATTCATGGCTCAGAAACCTGGAATATTGATGTCTTTAGTGTTAAAAGACTCAGTTATCCCATGTACAGCATTGGCCTCTCTTCTTTAGTAGGGTTAAACAgccctgttctttttttaatataaagataaaaCCATTACCCACATTCCAGGATTAGCCTGATAATATTAGGTAGAACCCCGAAATCATAAAATTGTTGGGTTCAGAAGGACTTCAGAGATCACTCCATACCTGAATCTTCTACATGATACCCCTAATAAAGTGTCCATCATGCTCCTTCTTAGATATCTCCAGGCTGGGAACTTTCTACCTCCCAAGGTGGCCCATTCTATGGTTGATCAGATTTAGAAGTTAGGTGTGTTAAACTTTGACTTATTTATTGACTCAATTATAGGAAGTGACTTATCACAGCAAGATAGCACTCACCAAAGATATTTGGGGCTGTGTGTAGGTTGGTGATCATAATGGATGCAAGTAGGATCCGTGATCACAGAATATACCCCACATCCCAACCCATATGTAAGCCTTCAGTCAGCAGAGTGAACAGAAAAATATTGGCCGCTGTACATCAGGGCTAGTGATATACATTCAAATGACAGCCTTAGGTATTTGTGATAAAGCTTGTGTGAAAATTCTTCATTGGTTACAGAGAAGAACTTGATCTAATCACCTTTGAGTTTCAAGAGAACATATGAAATTCAGGTCAATATCATAGTTTTTCAGACACCAATGGACATTTAATCTCTCCCATCAGATTAGTCATTTCCACAGGTTTTCTTCCTCTTGGACCTATACCTAGGTAAGAAAAATTATAGATTTGGGTGCCTAATCCAGTTTTAGGACTGGAAAATTCCCTAAAGAAATCTTATCTGAGTTCTCTATCTTAAAACTAAGAAACAAAGGCCCAGAAAGAGGAGGCATCTGACCCAAGATCACAGAGCCCTTTTGAGATGGAGTCAGAACTAAATCACTGGTCTCCCTACTCCTGGTAGAGTGCTCTGCTCTTCATTATCAGTGGTGATGTGCTGAGTATGTCCAAAGAGCGATGCTGTCTCTAGTGTGCTTTGGGTCAGGCACTATAGAAAGTTTTATGGAGTACAAGAATGAGCCAACTTCCCTCAGATCCCACTGTGGCAACCTCATGGAAGTGGCTAACATGCCTTTGAAAATTATCagtacacaacaacaacaaaatacactgTGAACACCATCTCCTTGTATCTGCATGCAAAAATATCAAAGTGATCCTCATCATAAGACCGGCTAGCTATTTGTGTATCTACTATGTTCccgggtggcccagtggtaaagaatccacctgccaaggcaggagatgtgggttcaatccctgggtatggaagatccAGAAGGTTAGAGCAACTCCAGACAGGAGCAGGCAGGAGCAGGAACATGAGCCCTGCCTGCTCTCCAGCTAGTGATATTACCACCCATTTGTGATTCCTGAGACAGAACAGAGGAGCAAGCCAAGCCTTAACACCTGCCTTGCATTAACAAGCATGGACCTGGCCTGTCAGGTACAGTCCTTCCAAGGATGGGCCTCTCCCCTTCATCTTAGATCCTGCCTGAGGTCAGGGTGAGTCCTGTAAAGATTCAGAACCCTCTTGATCCATACAGACCAAGCGGCCAGGCCTGCCAGTGTTGGACTGCACACCTCCTTCATCCAGCCAGCAAATCAGTGCAAAGCCAAaaaaccCTCCATGGAAACAAGATCCTCAAAGATGAGCCTTCAGTCCATACAGGACACACAATACTTAGGGATTCACCACTGAGGTTGGGGGAGCTCCAGGACCTTCCAGAATGTCTGGTATCTCATTGTACAACTCCAAAAGATCTGTGAATCTCATCATAGGTTAACTCTGGGTACAGAGAAGAATGCTGGCTGGACCCCATAACTCTTGAGTTTGTCTTCATTCTGACTATGACCCCCTTACCTAAACTAGAAAAATCCAGAGAGAGAAATGGTTTGCCAAGACTACCCCACAAATTAGTGGTAGAGTTGATTCCCATCAACCAACCTACCCTGAATAAAGTTTTTTTGCTGCAGTATTCTCTTTAGTAAACTGAGGACTACTATTGCATtagtatattaatacattatttcaGAAATGCcacatttatttctaattgtcAGTTACTAGTGGTGTCCAATTCTGATGCTGCACTGCGTTTTAAgcgtctcttccttctttcccagttttctcaccttctcccacttGCATCAACCTCTCTGCCACATGGTTTAAGATCCTTGGACCAACACCTATACTCACGATGGAGGCTGATATTTAAATACTTCTTGGTGAAATGAgcagattcttcaccagctgagccaccagggaagccaaagaacactggaatgcatagcctatcccttctccggcggatcttcccgacgcaggaattgaaccggggtctcctgcattgcaggtggattctttaccagctgagctaccagggaagccctctgtcctCAGCAATTGTCTGATCCCACGCAACTGATTTTGTATCACTGGAAACAGGCCCACACAGAATGTATTTGCTGCACACACTGGACCAGGCTGAGTCAGATCCAGAACTTTGATGTCCTGGTTCTAAATCCACTGTGTTTTTCCATAGCTTATCATTAGAAGAGGATACGGGGTGGGCAGACCTGCCAAAGAGCCATTTTCTGTGGCCTTACATTTTCTGTGACCTTCAGAGAAGTCTCCACTTTTGGACTCCTGAGATCATCTCCACTGAGGTTCTACATCAGTCTTAACAGTACAATGACAGTATGGAAAGGAGCAGACTGTCATTCACAAGTTCTGCATGTTGGTCCCAGTGTAGGACGCCGTATAGGAGTCCTCACAGGTTCCTATATTTTCCCGCTGTCAGGCAGATTTCGGGGTCCTCACAGGGTAGACGTCTCGGGTTTGGAGGTTTCGGCGCGAGGGTCGAGGGGCCGGACGGTGGCTCTCCCTACCCGGCCCCCGGTCGGTGGTACAGCCTGCTCCGCCACCGTCACGTGGGCGCCCCCTCTGTGACGTCGGCGTCTTCGCTGTAGCAAAGCTCGGCCTCTGGAATTCTGAGAACTAATTTGCTATTCGGTGACATAAGAGGGGGAGTGCGCTTTGCTTCCCCGGGGTCTGGGGCtcatttctcctctcttccccatAAACTCAGCTCCTCCGAGCTCAAAACACAAAAGGAAGCGAGAGGTTGGAACCTTTGGGAAAAGTCTGTTATATATAGTAGGTTTCGGGGcgagtaagagagagagaaaaaaaaaaaaaacaataaacaccACAGCTCTTTCCAGCTAGAATATTAGGCACCACgagaaaaatatttgccaagCAGTTTTC
>XLOC_001619.TCONS_00004267
TGCAAACCAAGACTCAACCGCCTTACCAGTTCAGGATAGCTGCTGCAAACGCTGCCTCCAATGGCTGTGACAATTCGACACGGTCTTCTCCCGGTTGCATTTTAGATCTTCACATGCATCTTTTTTCTCCAGTTGTCAGTTCTCCGCTGGATCAAGGAAGGAACAGCCTGGTAGAAAACAAAGCCAATGATTGTGTTGTGCCTTGAGCAATGCGTGTGTAGTTGTACTAATTGGTTGATTGATGCAGATTCGGTTGGGAAATGCTACATTTTAAGGAAGTGCAACCTTTTAACTTCTGAGTTGGAGCAGGCAGCATACCAAGAGAAGGAGGACTGAATTAAACAGGAGAACAATTTTTTGAACCATGGACATAGAGCTGGGCACAAACCAAGCTGGGTCCTGGGATTCTCAGAAGATCCAAGGAGAAGTGGGCTGGCAGGTAATAGTTGAGCATCACAGTGAATACCAGCTAGGTGATCGTGCCCTCTCTTGTACACCAAGTCCAGGTTTGGGCATGTCAGTTTCCTCTACTGAATTTTTTTTGCACAATGCTGCCTTTcatatttaatcaaaatttatAATTCATGGCTCAGAAACCTGGAATATTGATGTCTTTAGTGTTAAAAGACTCAGTTATCCCATGTACAGCATTGGCCTCTCTTCTTTAGTAGGGTTAAACAgccctgttctttttttaatataaagataaaaCCATTACCCACATTCCAGGATTAGCCTGATAATATTAGGTAGAACCCCGAAATCATAAAATTGTTGGGTTCAGAAGGACTTCAGAGATCACTCCATACCTGAATCTTCTACATGATACCCCTAATAAAGTGTCCATCATGCTCCTTCTTAGATATCTCCAGGCTGGGAACTTTCTACCTCCCAAGGTGGCCCATTCTATGGTTGATCAGATTTAGAAGTTAGGTGTGTTAAACTTTGACTTATTTATTGACTCAATTATAGGAAGTGACTTATCACAGCAAGATAGCACTCACCAAAGATATTTGGGGCTGTGTGTAGGTTGGTGATCATAATGGATGCAAGTAGGATCCGTGATCACAGAATATACCCCACATCCCAACCCATATGTAAGCCTTCAGTCAGCAGAGTGAACAGAAAAATATTGGCCGCTGTACATCAGGGCTAGTGATATACATTCAAATGACAGCCTTAGGTATTTGTGATAAAGCTTGTGTGAAAATTCTTCATTGGTTACAGAGAAGAACTTGATCTAATCACCTTTGAGTTTCAAGAGAACATATGAAATTCAGGTCAATATCATAGTTTTTCAGACACCAATGGACATTTAATCTCTCCCATCAGATTAGTCATTTCCACAGGTTTTCTTCCTCTTGGACCTATACCTAGGTAAGAAAAATTATAGATTTGGGTGCCTAATCCAGTTTTAGGACTGGAAAATTCCCTAAAGAAATCTTATCTGAGTTCTCTATCTTAAAACTAAGAAACAAAGGCCCAGAAAGAGGAGGCATCTGACCCAAGATCACAGAGCCCTTTTGAGATGGAGTCAGAACTAAATCACTGGTCTCCCTACTCCTGGTAGAGTGCTCTGCTCTTCATTATCAGTGGTGATGTGCTGAGTATGTCCAAAGAGCGATGCTGTCTCTAGTGTGCTTTGGGTCAGGCACTATAGAAAGTTTTATGGAGTACAAGAATGAGCCAACTTCCCTCAGATCCCACTGTGGCAACCTCATGGAAGTGGCTAACATGCCTTTGAAAATTATCagtacacaacaacaacaaaatacactgTGAACACCATCTCCTTGTATCTGCATGCAAAAATATCAAAGTGATCCTCATCATAAGACCGGCTAGCTATTTGTGTATCTACTATGTTCccgggtggcccagtggtaaagaatccacctgccaaggcaggagatgtgggttcaatccctgggtatggaagatccACCAAGCGGCCAGGCCTGCCAGTGTTGGACTGCACACCTCCTTCATCCAGCCAGCAAATCAGTGCAAAGCCAAAGAAGGTTAGAGCAACTCCAGACAGGAGCAGGCAGGAGCAGGAACATGAGCCCTGCCTGCTCTCCAGCTAGTGATATTACCACCCATTTGTGATTCCTGAGACAGAACAGAGGAGCAAGCCAAGCCTTAACACCTGCCTTGCATTAACAAGCATGGACCTGGCCTGTCAaaaaccCTCCATGGAAACAAGATCCTCAAAGATGAGCCTTCAGTCCATACAGGACACACAATACTTAGGGATTCACCACTGAGGTTGGGGGAGCTCCAGGACCTTCCAGAATGTCTGGTATCTCATTGTACAACTCCAAAAGATCTGTGAATCTCATCATAGGTTAACTCTGGGTACAGAGAAGAATGCTGGCTGGACCCCATAACTCTTGAGTTTGTCTTCATTCTGACTATGACCCCCTTACCTAAACTAGAAAAATCCAGAGAGAGAAATGGTTTGCCAAGACTACCCCACAAATTAGTGGTAGAGTTGATTCCCATCAACCAACCTACCCTGAATAAAGTTTTTTTGCTGCAGTATTCTCTTTAGTAAACTGAGGACTACTATTGCATtagtatattaatacattatttcaGAAATGCcacatttatttctaattgtcAGTTACTAGTGGTGTCCAATTCTGATGCTGCACTGCGTTTTAAgcgtctcttccttctttcccagttttctcaccttctcccacttGCATCAACCTCTCTGCCACATGGTTTAAGATCCTTGGACCAACACCTATACTCACGATGGAGGCTGATATTTAAATACTTCTTGGTGAAATGAgcagattcttcaccagctgagccaccagggaagccaaagaacactggaatgcatagcctatcccttctccggcggatcttcccgacgcaggaattgaaccggggtctcctgcattgcaggtggattctttaccagctgagctaccagggaagccctctgtcctCAGCAATTGTCTGATCCCACGCAACTGATTTTGTATCACTGGAAACAGGCCCACACAGAATGTATTTGCTGCACACACTGGACCAGGCTGAGTCAGATCCAGAACTTTGATGTCCTGGTTCTAAATCCACTGTGTTTTTCCATAGCTTATCATTAGAAGAGGATACGGGGTGGGCAGACCTGCCAAAGAGCCATTTTCTGTGGCCTTACATTTTCTGTGACCTTCAGAGAAGTCTCCACTTTTGGACTCCTGAGATCATCTCCACTGAGGTTCTACATCAGTCTTAACAGTACAATGACAGTATGGAAAGGAGCAGACTGTCATTCACAAGTTCTGCATGTTGGTCCCAGTGTAGGACGCCGTATAGGAGTCCTCACAGGTTCCTATGGTACTGTGACTTATCACTGTTAATAAACCTATAATTATCTTAGGAGTAGTGTGATTGCATTGTAATTGTGTGTACATTggtgttaaaaatgtaaaatttaatgtatttttggccTAGAAATAATGATGCTACAATAGCCAAGAGCCCACCTGCTGCCAGTTCTTGATTACTGATCCCTTTCTGAAGTAACAGAAAGCAAGGCTCCTTGGATAAATGGCTGGTTCTAGGCTAGGACTGGGGCAAGAAGTATATATGACATTAGAATGGAACATTATATAGCACTGTAAATAAGGAAttgctgaaaaacaaacaaaaactgcatTCACAGGGGTATTTCAAAGAGACTGGAGAACTCccaatggccaaagctggaaaatctgaagcaagaaaaagaaatcgaATAATATTGGATCACaacccaaagtataaaagaaatatcCATGAGGAGTGAGCAGTTATATACCCACCTATTCCCATCCTTGACAGCAGTCACTCCTCAAGTGTGAGCTATGATTTTCCCGCTGTCAGGCAGATTTCGGGGTCCTCACAGGGTAGACGTCTCGGGTTTGGAGGTTTCGGCGCGAGGGTCGAGGGGCCGGACGGTGGCTCTCCCTACCCGGCCCCCGGTCGGTGGTACAGCCTGCTCCGCCACCGTCACGTGGGCGCCCCCTCTGTGACGTCGGCGTCTTCGCTGTAGCAAAGCTCGGCCTCTGGAATTCTGAGAACTAATTTGCTATTCGGTGACATAAGAGGGGGAGTGCGCTTTGCTTCCCCGGGGTCTGGGGCtcatttctcctctcttccccatAAACTCAGCTCCTCCGAGCTCAAAACACAAAAGGAAGCGAGAGGTTGGAACCTTTGGGAAAAGTCTGTTATATATAGTAGGTTTCGGGGcgagtaagagagagagaaaaaaaaaaaaaacaataaacaccACAGCTCTTTCCAGCTAGAATATTAGGCACCACgagaaaaatatttgccaagCAGTTTTC
>XLOC_001619.TCONS_00004270
GTAACAGCTGTGATGCTCAGAATGGAAAGTGACGTGTCCGGGGTCACATGTCTGGAGAGTTGGAAGAGCAGGAATGGAGGTCATGCTCGTTTGACTCGGTGTTCAGTGCTCACCCAGCACACCTGCTACCTTTCCCAGCAAGTCAGTCTCACAAGGTTATATAATCCAACTGTATGACTGACTGCCCCAGACCCTGCCTTCCCATCCATAGGTGACTCCCCTCCAGCTTGCTGTGTTGGAGAGTGACTTAACTTTGAGTCCAGAGTATGAATTCTGCAACCAAACTGCCTGGACTTGAATTGTGACTCTGCTACTTACGTTAGCTATGCAATGTTGGGCCATAAAACTTCCCTacgccccagtttcctcatctacgaAATGGGAACAGTGGTATATTTACCTGTAGGGAGTTAAGATTAAGCAACAGAATATATGTAAAtcatttagcacagtgtctgatGTGCATagcagatgttcaataaatgttaactgtatTAGTCAATAGCTGACcttttagaaacaaaaacagaaaaaccctGGCGCTGTTGTGAAACATACTGTCTGATGCttcaaaatttatttctgaagTATTTCCAGGTGGGGAAGCCAATACTAAAATCCAAACCTGACAGGTTTTAGGAGTTTCAACAAaaaaccCTCCATGGAAACAAGATCCTCAAAGATGAGCCTTCAGTCCATACAGGACACACAATACTTAGGGATTCACCACTGAGGTTGGGGGAGCTCCAGGACCTTCCAGAATGTCTGGTATCTCATTGTACAACTCCAAAAGATCTGTGAATCTCATCATAGGTTAACTCTGGGTACAGAGAAGAATGCTGGCTGGACCCCATAACTCTTGAGTTTGTCTTCATTCTGACTATGACCCCCTTACCTAAACTAGAAAAATCCAGAGAGAGAAATGGTTTGCCAAGACTACCCCACAAATTAGTGGTAGAGTTGATTCCCATCAACCAACCTACCCTGAATAAAGTTTTTTTGCTGCAGTATTCTCTTTAGTAAACTGAGGACTACTATTGCATtagtatattaatacattatttcaGAAATGCcacatttatttctaattgtcAGTTACTAGTGGTGTCCAATTCTGATGCTGCACTGCGTTTTAAgcgtctcttccttctttcccagttttctcaccttctcccacttGCATCAACCTCTCTGCCACATGGTTTAAGATCCTTGGACCAACACCTATACTCACGATGGAGGCTGATATTTAAATACTTCTTGGTGAAATGACTTATCATTAGAAGAGGATACGGGGTGGGCAGACCTGCCAAAGAGCCATTTTCTGTGGCCTTACATTTTCTGTGACCTTCAGAGAAGTCTCCACTTTTGGACTCCTGAGATCATCTCCACTGAGGTTCTACATCAGTCTTAACAGTACAATGACAGTATGGAAAGGAGCAGACTGTCATTCACAAGTTCTGCATGTTGGTCCCAGTGTAGGACGCCGTATAGGAGTCCTCACAGGTTCCTATGGTACTGTGACTTATCACTGTTAATAAACCTATAATTATCTTAGGAGTAGTGTGATTGCATTGTAATTGTGTGTACATTggtgttaaaaatgtaaaatttaatgtatttttggccTAGAAATAATGATGCTACAATAGCCAAGAGCCCACCTGCTGCCAGTTCTTGATTACTGATCCCTTTCTGAAGTAACAGAAAGCAAGGCTCCTTGGATAAATGGCTGGTTCTAGGCTAGGACTGGGGCAAGAAGTATATATGACATTAGAATGGAACATTATATAGCACTGTAAATAAGGAAttgctgaaaaacaaacaaaaactgcatTCACAGGGGTATTTCAAAGAGACTGGAGAACTCccaatggccaaagctggaaaatctgaagcaagaaaaagaaatcgaATAATATTGGATCACaacccaaagtataaaagaaatatcCATGAGGAGTGAGCAGTTATATACCCACCTATTCCCATCCTTGACAGCAGTCACTCCTCAAGTGTGAGCTATGtcatttgctttatttttatttgggacagtttgggattttttttttccttgttggtGTGGTGGTTTGGGATTTGGGGTGGTTGTATTATGATGGTTTTCGGATTTTTGCTTCTGATTTTTGCCTTTTGCAACTTTGTGATGTTACGTAAATCGTAGGATCCCGCATCggttggattttgttttgttttaccccTATGAAATCTCTCAAGCGATATAAGGAAGACGTGTTGTTTTAATACTGATAGTGTTGAAAGAAGCTTGAATTTTTTGTCGTATGTAACAATTCCAACCCCCACTTTTTTCAGGGGGGCGGGGAAGGGTATtcaattttccttttcctcttggaCTTTTACTGAGAGGACGCTCTCCTGCACTTGAGAGACATGTTCAAAggatttgttttggtttgtttctttccAGGACAGCAAGTGGTGGGTTTACTCTGTTATTGTTGACTCTTAGGAAAATTCTTGCTGCAAGaaacgtgtgtgtatgtgtacgcGTACGCTTGTGTTCTACAAAATTCTGTGAGCCAAATACATGTTTGTGTTCTGCTTTTTCTTTAGGTCTTGGTTCCCCCCGCTCCCTCCCAGCTCGTTTCAAGGTCGTTGTTAAAAATCTCTCCTGTCTGTGTTTAAAGAGACCAGCCGGAGGGAATTCTAAAGGCCTGCGGTGCCAGTATCACAGATACTGCGTGGATTTAGAACAGACTGTGCTACAACTACAACGCGCTTCACGCAGCACAGTCCTCTTAGTTTTAGAGCTGAgttaggaggaggaggaaaaggggggaaatctttctttcttcctccctttctttttaaaggcaaatGCAGTGCAGAATCATTTCACTGTGGGCCTTGGTTTGTTTATTCAGAACTGTCAGTTTCCCTATTTAAATGTTGGTTGGGGTTTTTTCCCCTCCTACTCATCCCTGAATGAGGGAGACTCTTGTTTCTTTTATGTCTCTCTCTTAAAAGAAGGGTGTGAGgggaaaataatatttcagatTCCTCAAGTATTAACCCAAAATGTTTGGACCAGAAGCAGCTTTCAAAGGTCAGGCTGTTCTGAGCCTTGGCTATGAAAGTCCTTCAGGCGGACTCATTAAATTACAGACGAGTTCTTAAAGGTTCCACAAAATTTCTGCACATGTTAATTTCCAATAAAGATATCTCCCCAAATAATCTACCTCTCCAAATTTGGATTTATAGTGGAGAAGTGAGCAGAGAGATTACTGGCTGTTTCCTGGGATATGTGGGAATCTCTTTCCCAGAAGTCTGTAAGAAGTTCAGATCTGTTGCTGAAAATGTCAGTGCAGCCCCCCTTTTGAAAAGGCCGTGTTGGAGTTTTTACAACCAGGAGAGATCCAAAGGGGTCGATTATTTTCCACAAGGGCTGGAGCTTAGGAAAAATGCCTAAAGTGTGTCTGTCCCTTTGAAATCTGAATATTTTAATACTTATTGACAGATGGATTACTGCAGCTTCTGCAGAAAAGCCTGTCTTGTGaaggatttttgaaaaatatacatagGCCTAATCCTGTCACCCTTGTGGAAATGAACATTTTACCCCCGAAGACACACGTTATCGTTAAATGAAGATTCATTTTGCCAGAAGGCagactgttttttaaattgtccccttcctcctgatTTCGAAAGAGTTTTAAAGGAATCCCACCGGATTCTAAATGACACCCGATTTTGCTGAAGCGATCGTCTTTGTGTATTTCTATGGgtgattatttttctattttttatgagTATGTTCCTCAGGTGTATCTGGGTGGTTTGGAATGTGAATTGTGTGGTTCTGCCCTGCTACTGATTCTGCAATGTGATAACTTTTGTGATGTGGGGTCCCTTTTCTTGTCAAAGTTGACATCCAGCCTCACTGGGTCCTCCCCACCACCACTTGAAACACACTGCTTGTCCCTCTCGCGTTCTCTTTGCCATTCCAATCTTAGCCCCGTGGGGGCGCTGCAGAGCAAAGGGAAATCTGCTCTCTCTAGCAGTAGAACCAACCAGAGTGGGGGCTGGGAATGAATTCACCCTTCTAGTACCTCAGCCCTCTAATTCTCTGCGAGAAGTCTGTAAAGGAAGACCCCACTAGGCCTGGTTTATAGATAATTAATCCCATCACCAGGGTCCTCAGACCCTTTCTGGGGCCAAATGCCAGAGTCCCACATTTCTAATACTCCCCCAGCCCCCAAATTGAAAGAAATTAACCAGAACAGgagatgttaaaagaaaaaaaattattgaaaatattttaaaggtaagGATTTACATTTTTGTAGGTCCCCTTCTCTTTTCCAGATGAATGGTGAGGAAAATTGTGCACCCACCTCTCAATCTCTTCAATTATTAGGAAAGTAACTTTATCAAATTTTTTATACCCATTGAATTTCTTCCATAATGTCCTGCCTTCTCTCATTTCTTGATTTCTCCCCATTAGTAATCAGTTGGCATCACTCTGTGAACCTCCCTCACCCCAGCAGTGATAGGATTAAAGAAAGGATTGACTTGAATATATTcaaattctttcaaatcatccatAAGAAGCCCTGAAGAGAGATTTCATGTCTGGGGTCTTATGTGTGATTCTTGTGAACTTGGAGGGTTATGTATCAAACCAGTCCTATGATTTAATGGCTTCTGGCTATTAATACTCAGAGTAGAGGATCCAGTCAGCCTGTTTGCCTGGTGGTTTGGGTATGGTGATAGGTTCTTAATCACAGGTTCTGGATGAATATAAGCTTTGTTGCAAAATAAAATAGCTTGGTCTTAATATTACATCTGTTTAAGGAAAGGAACAGATTTTGCATCCAGTTCCCTCACAAACTTCCCCACAATACAGCCACAGCTGAAAAGGAACTATCCTTGGAGTAAACACTGTCTTGTCCTCTTTCTAAGGGAACTCCCAAGAGGAAATTGGTTTCACCTGTCAGGGATTTCTGGCACCTTGGTAGATCTTGAAACTGTCACATAAGAGAATTATAGATTTTAGGACTGGAAAGAACTTTGCAGATCAATCAACTCCTCGAGGCTTCCTTCTTTCAAGAGGACAGGAGGGCCATCACTGGAGGCCTGCGGGACCCggagacacaactgagaacaGGTCTTTGTGGTTCTCTGGTCCTGTGTTAGAGAATCAGGAAGATCTGACTGCCTGGGCTTTGA
>XLOC_001619.TCONS_00004272
GTAACAGCTGTGATGCTCAGAATGGAAAGTGACGTGTCCGGGGTCACATGTCTGGAGAGTTGGAAGAGCAGGAATGGAGGTCATGCTCGTTTGACTCGGTGTTCAGTGCTCACCCAGCACACCTGCTACCTTTCCCAGCAAGTCAGTCTCACAAGGTTATATAATCCAACTGTATGACTGACTGCCCCAGACCCTGCCTTCCCATCCATAGGTGACTCCCCTCCAGCTTGCTGTGTTGGAGAGTGACTTAACTTTGAGTCCAGAGTATGAATTCTGCAACCAAACTGCCTGGACTTGAATTGTGACTCTGCTACTTACGTTAGCTATGCAATGTTGGGCCATAAAACTTCCCTacgccccagtttcctcatctacgaAATGGGAACAGTGGTATATTTACCTGTAGGGAGTTAAGATTAAGCAACAGAATATATGTAAAtcatttagcacagtgtctgatGTGCATagcagatgttcaataaatgttaactgtatTAGTCAATAGCTGACcttttagaaacaaaaacagaaaaaccctGGCGCTGTTGTGAAACATACTGTCTGATGCttcaaaatttatttctgaagTATTTCCAGGTGGGGAAGCCAATACTAAAATCCAAACCTGACAGGTTTTAGGAGTTTCAACAAaaaaccCTCCATGGAAACAAGATCCTCAAAGATGAGCCTTCAGTCCATACAGGACACACAATACTTAGGGATTCACCACTGAGGTTGGGGGAGCTCCAGGACCTTCCAGAATGTCTGGTATCTCATTGTACAACTCCAAAAGATCTGTGAATCTCATCATAGGTTAACTCTGGGTACAGAGAAGAATGCTGGCTGGACCCCATAACTCTTGAGTTTGTCTTCATTCTGACTATGACCCCCTTACCTAAACTAGAAAAATCCAGAGAGAGAAATGGTTTGCCAAGACTACCCCACAAATTAGTGGTAGAGTTGATTCCCATCAACCAACCTACCCTGAATAAAGTTTTTTTGCTGCAGTATTCTCTTTAGTAAACTGAGGACTACTATTGCATtagtatattaatacattatttcaGAAATGCcacatttatttctaattgtcAGTTACTAGTGGTGTCCAATTCTGATGCTGCACTGCGTTTTAAgcgtctcttccttctttcccagttttctcaccttctcccacttGCATCAACCTCTCTGCCACATGGTTTAAGATCCTTGGACCAACACCTATACTCACGATGGAGGCTGATATTTAAATACTTCTTGGTGAAATGACTTATCATTAGAAGAGGATACGGGGTGGGCAGACCTGCCAAAGAGCCATTTTCTGTGGCCTTACATTTTCTGTGACCTTCAGAGAAGTCTCCACTTTTGGACTCCTGAGATCATCTCCACTGAGGTTCTACATCAGTCTTAACAGTACAATGACAGTATGGAAAGGAGCAGACTGTCATTCACAAGTTCTGCATGTTGGTCCCAGTGTAGGACGCCGTATAGGAGTCCTCACAGGTTCCTATGGTACTGTGACTTATCACTGTTAATAAACCTATAATTATCTTAGGAGTAGTGTGATTGCATTGTAATTGTGTGTACATTggtgttaaaaatgtaaaatttaatgtatttttggccTAGAAATAATGATGCTACAATAGCCAAGAGCCCACCTGCTGCCAGTTCTTGATTACTGATCCCTTTCTGAAGTAACAGAAAGCAAGGCTCCTTGGATAAATGGCTGGTTCTAGGCTAGGACTGGGGCAAGAAGTATATATGACATTAGAATGGAACATTATATAGCACTGTAAATAAGGAAttgctgaaaaacaaacaaaaactgcatTCACAGGGGTATTTCAAAGAGACTGGAGAACTCccaatggccaaagctggaaaatctgaagcaagaaaaagaaatcgaATAATATTGGATCACaacccaaagtataaaagaaatatcCATGAGGAGTGAGCAGTTATATACCCACCTATTCCCATCCTTGACAGCAGTCACTCCTCAAGTGTGAGCTATGGTCTTGGTTCCCCCCGCTCCCTCCCAGCTCGTTTCAAGGTCGTTGTTAAAAATCTCTCCTGTCTGTGTTTAAAGAGACCAGCCGGAGGGAATTCTAAAGGCCTGCGGTGCCAGTATCACAGATACTGCGTGGATTTAGAACAGACTGTGCTACAACTACAACGCGCTTCACGCAGCACAGTCCTCTTAGTTTTAGAGCTGAgttaggaggaggaggaaaaggggggaaatctttctttcttcctccctttctttttaaaggcaaatGCAGTGCAGAATCATTTCACTGTGGGCCTTGGTTTGTTTATTCAGAACTGTCAGTTTCCCTATTTAAATGTTGGTTGGGGTTTTTTCCCCTCCTACTCATCCCTGAATGAGGGAGACTCTTGTTTCTTTTATGTCTCTCTCTTAAAAGAAGGGTGTGAGgggaaaataatatttcagatTCCTCAAGTATTAACCCAAAATGTTTGGACCAGAAGCAGCTTTCAAAGGTCAGGCTGTTCTGAGCCTTGGCTATGAAAGTCCTTCAGGCGGACTCATTAAATTACAGACGAGTTCTTAAAGGTTCCACAAAATTTCTGCACATGTTAATTTCCAATAAAGATATCTCCCCAAATAATCTACCTCTCCAAATTTGGATTTATAGTGGAGAAGTGAGCAGAGAGATTACTGGCTGTTTCCTGGGATATGTGGGAATCTCTTTCCCAGAAGTCTGTAAGAAGTTCAGATCTGTTGCTGAAAATGTCAGTGCAGCCCCCCTTTTGAAAAGGCCGTGTTGGAGTTTTTACAACCAGGAGAGATCCAAAGGGGTCGATTATTTTCCACAAGGGCTGGAGCTTAGGAAAAATGCCTAAAGTGTGTCTGTCCCTTTGAAATCTGAATATTTTAATACTTATTGACAGATGGATTACTGCAGCTTCTGCAGAAAAGCCTGTCTTGTGaaggatttttgaaaaatatacatagGCCTAATCCTGTCACCCTTGTGGAAATGAACATTTTACCCCCGAAGACACACGTTATCGTTAAATGAAGATTCATTTTGCCAGAAGGCagactgttttttaaattgtccccttcctcctgatTTCGAAAGAGTTTTAAAGGAATCCCACCGGATTCTAAATGACACCCGATTTTGCTGAAGCGATCGTCTTTGTGTATTTCTATGGgtgattatttttctattttttatgagTATGTTCCTCAGGTGTATCTGGGTGGTTTGGAATGTGAATTGTGTGGTTCTGCCCTGCTACTGATTCTGCAATGTGATAACTTTTGTGATGTGGGGTCCCTTTTCTTGTCAAAGTTGACATCCAGCCTCACTGGGTCCTCCCCACCACCACTTGAAACACACTGCTTGTCCCTCTCGCGTTCTCTTTGCCATTCCAATCTTAGCCCCGTGGGGGCGCTGCAGAGCAAAGGGAAATCTGCTCTCTCTAGCAGTAGAACCAACCAGAGTGGGGGCTGGGAATGAATTCACCCTTCTAGTACCTCAGCCCTCTAATTCTCTGCGAGAAGTCTGTAAAGGAAGACCCCACTAGGCCTGGTTTATAGATAATTAATCCCATCACCAGGGTCCTCAGACCCTTTCTGGGGCCAAATGCCAGAGTCCCACATTTCTAATACTCCCCCAGCCCCCAAATTGAAAGAAATTAACCAGAACAGgagatgttaaaagaaaaaaaattattgaaaatattttaaaggtaagGATTTACATTTTTGTAGGTCCCCTTCTCTTTTCCAGATGAATGGTGAGGAAAATTGTGCACCCACCTCTCAATCTCTTCAATTATTAGGAAAGTAACTTTATCAAATTTTTTATACCCATTGAATTTCTTCCATAATGTCCTGCCTTCTCTCATTTCTTGATTTCTCCCCATTAGTAATCAGTTGGCATCACTCTGTGAACCTCCCTCACCCCAGCAGTGATAGGATTAAAGAAAGGATTGACTTGAATATATTcaaattctttcaaatcatccatAAGAAGCCCTGAAGAGAGATTTCATGTCTGGGGTCTTATGTGTGATTCTTGTGAACTTGGAGGGTTATGTATCAAACCAGTCCTATGATTTAATGGCTTCTGGCTATTAATACTCAGAGTAGAGGATCCAGTCAGCCTGTTTGCCTGGTGGTTTGGGTATGGTGATAGGTTCTTAATCACAGGTTCTGGATGAATATAAGCTTTGTTGCAAAATAAAATAGCTTGGTCTTAATATTACATCTGTTTAAGGAAAGGAACAGATTTTGCATCCAGTTCCCTCACAAACTTCCCCACAATACAGCCACAGCTGAAAAGGAACTATCCTTGGAGTAAACACTGTCTTGTCCTCTTTCTAAGGGAACTCCCAAGAGGAAATTGGTTTCACCTGTCAGGGATTTCTGGCACCTTGGTAGATCTTGAAACTGTCACATAAGAGAATTATAGATTTTAGGACTGGAAAGAACTTTGCAGATCAATCAACTCCTCGAGGCTTCCTTCTTTCAAGAGGACAGGAGGGCCATCACTGGAGGCCTGCGGGACCCggagacacaactgagaacaGGTCTTTGTGGTTCTCTGGTCCTGTGTTAGAGAATCAGGAAGATCTGACTGCCTGGGCTTTGAATTTTCCCGCTGTCAGGCAGATTTCGGGGTCCTCACAGGGTAGACGTCTCGGGTTTGGAGGTTTCGGCGCGAGGGTCGAGGGGCCGGACGGTGGCTCTCCCTACCCGGCCCCCGGTCGGTGGTACAGCCTGCTCCGCCACCGTCACGTGGGCGCCCCCTCTGTGACGTCGGCGTCTTCGCTGTAGCAAAGCTCGGCCTCTGGAATTCTGAGAACTAATTTGCTATTCGGTGACATAAGAGGGGGAGTGCGCTTTGCTTCCCCGGGGTCTGGGGCtcatttctcctctcttccccatAAACTCAGCTCCTCCGAGCTCAAAACACAAAAGGAAGCGAGAGGTTGGAACCTTTGGGAAAAGTCTGTTATATATAGTAGGTTTCGGGGcgagtaagagagagagaaaaaaaaaaaaaacaataaacaccACAGCTCTTTCCAGCTAGAATATTAGGCACCACgagaaaaatatttgccaagCAGTTTTC
>XLOC_001619.TCONS_00004271
GTAACAGCTGTGATGCTCAGAATGGAAAGTGACGTGTCCGGGGTCACATGTCTGGAGAGTTGGAAGAGCAGGAATGGAGGTCATGCTCGTTTGACTCGGTGTTCAGTGCTCACCCAGCACACCTGCTACCTTTCCCAGCAAGTCAGTCTCACAAGGTTATATAATCCAACTGTATGACTGACTGCCCCAGACCCTGCCTTCCCATCCATAGGTGACTCCCCTCCAGCTTGCTGTGTTGGAGAGTGACTTAACTTTGAGTCCAGAGTATGAATTCTGCAACCAAACTGCCTGGACTTGAATTGTGACTCTGCTACTTACGTTAGCTATGCAATGTTGGGCCATAAAACTTCCCTacgccccagtttcctcatctacgaAATGGGAACAGTGGTATATTTACCTGTAGGGAGTTAAGATTAAGCAACAGAATATATGTAAAtcatttagcacagtgtctgatGTGCATagcagatgttcaataaatgttaactgtatTAGTCAATAGCTGACcttttagaaacaaaaacagaaaaaccctGGCGCTGTTGTGAAACATACTGTCTGATGCttcaaaatttatttctgaagTATTTCCAGGTGGGGAAGCCAATACTAAAATCCAAACCTGACAGGTTTTAGGAGTTTCAACAAaaaaccCTCCATGGAAACAAGATCCTCAAAGATGAGCCTTCAGTCCATACAGGACACACAATACTTAGGGATTCACCACTGAGGTTGGGGGAGCTCCAGGACCTTCCAGAATGTCTGGTATCTCATTGTACAACTCCAAAAGATCTGTGAATCTCATCATAGGTTAACTCTGGGTACAGAGAAGAATGCTGGCTGGACCCCATAACTCTTGAGTTTGTCTTCATTCTGACTATGACCCCCTTACCTAAACTAGAAAAATCCAGAGAGAGAAATGGTTTGCCAAGACTACCCCACAAATTAGTGGTAGAGTTGATTCCCATCAACCAACCTACCCTGAATAAAGTTTTTTTGCTGCAGTATTCTCTTTAGTAAACTGAGGACTACTATTGCATtagtatattaatacattatttcaGAAATGCcacatttatttctaattgtcAGTTACTAGTGGTGTCCAATTCTGATGCTGCACTGCGTTTTAAgcgtctcttccttctttcccagttttctcaccttctcccacttGCATCAACCTCTCTGCCACATGGTTTAAGATCCTTGGACCAACACCTATACTCACGATGGAGGCTGATATTTAAATACTTCTTGGTGAAATGAgcagattcttcaccagctgagccaccagggaagccaaagaacactggaatgcatagcctatcccttctccggcggatcttcccgacgcaggaattgaaccggggtctcctgcattgcaggtggattctttaccagctgagctaccagggaagccctctgtcctCAGCAATTGTCTGATCCCACGCAACTGATTTTGTATCACTGGAAACAGGCCCACACAGAATGTATTTGCTGCACACACTGGACCAGGCTGAGTCAGATCCAGAACTTTGATGTCCTGGTTCTAAATCCACTGTGTTTTTCCATAGCTTATCATTAGAAGAGGATACGGGGTGGGCAGACCTGCCAAAGAGCCATTTTCTGTGGCCTTACATTTTCTGTGACCTTCAGAGAAGTCTCCACTTTTGGACTCCTGAGATCATCTCCACTGAGGTTCTACATCAGTCTTAACAGTACAATGACAGTATGGAAAGGAGCAGACTGTCATTCACAAGTTCTGCATGTTGGTCCCAGTGTAGGACGCCGTATAGGAGTCCTCACAGGTTCCTATGGTACTGTGACTTATCACTGTTAATAAACCTATAATTATCTTAGGAGTAGTGTGATTGCATTGTAATTGTGTGTACATTggtgttaaaaatgtaaaatttaatgtatttttggccTAGAAATAATGATGCTACAATAGCCAAGAGCCCACCTGCTGCCAGTTCTTGATTACTGATCCCTTTCTGAAGTAACAGAAAGCAAGGCTCCTTGGATAAATGGCTGGTTCTAGGCTAGGACTGGGGCAAGAAGTATATATGACATTAGAATGGAACATTATATAGCACTGTAAATAAGGAAttgctgaaaaacaaacaaaaactgcatTCACAGGGGTATTTCAAAGAGACTGGAGAACTCccaatggccaaagctggaaaatctgaagcaagaaaaagaaatcgaATAATATTGGATCACaacccaaagtataaaagaaatatcCATGAGGAGTGAGCAGTTATATACCCACCTATTCCCATCCTTGACAGCAGTCACTCCTCAAGTGTGAGCTATGATTTTCCCGCTGTCAGGCAGATTTCGGGGTCCTCACAGGGTAGACGTCTCGGGTTTGGAGGTTTCGGCGCGAGGGTCGAGGGGCCGGACGGTGGCTCTCCCTACCCGGCCCCCGGTCGGTGGTACAGCCTGCTCCGCCACCGTCACGTGGGCGCCCCCTCTGTGACGTCGGCGTCTTCGCTGTAGCAAAGCTCGGCCTCTGGAATTCTGAGAACTAATTTGCTATTCGGTGACATAAGAGGGGGAGTGCGCTTTGCTTCCCCGGGGTCTGGGGCtcatttctcctctcttccccatAAACTCAGCTCCTCCGAGCTCAAAACACAAAAGGAAGCGAGAGGTTGGAACCTTTGGGAAAAGTCTGTTATATATAGTAGGTTTCGGGGcgagtaagagagagagaaaaaaaaaaaaaacaataaacaccACAGCTCTTTCCAGCTAGAATATTAGGCACCACgagaaaaatatttgccaagCAGTTTTC
>XLOC_001619.TCONS_00004273
CCTCCACCCGCAGAACCCTTTGAGCTGCCTGAAATCCGAGTCATTAAACTGTTCCCTGAGGTCAGACCACAGATGCCCGGTGCATGTTTCTTCCATGTCAATGTCTATGTAACACATGTACATACAGAGACACATGCAAAAAACTGTGTAACTCTGCGGGGGCACAGTGTGAGGTAggggaagaaacaaaacaaaactgaatttgTTGCCAGAAGACCTTGGTGTCTAATTACAGTTCTGCCGGGAACTCCTTATCTGATGTGGAACAAAACCACTTGTCAGGACTCAGTCTCCTTAACTGTGTGAAGGTATAACCCCAGTGTTGGCAGGATGTCTATCAGTTCTAAATTTGATACCTTTAtgtctaaatatatatgtatctgtaacTTTAAGATGGAGAGGGGAATGGAAAGTATATATGTGTCCCTGGGGTGGAAGAAGGAGTTAAAATGTAAACTTCTAAGTAAAGAAGGCAGTCCCAGAATCCTCACCTCTATCAATTTTTAACCAATTGTAGACCAAAGTCTGAGATTATGTTGAATAGGTCCAAAAGCCAATTGAAGATTTCAAATGTTAAGAGCTGGAAGTGCCAGTTCTAAGACCTTGTACCTTTGATCTGCATTCCTAATCAGATGTGACAGTTCCCAAGTGTCTTTTCTGCACCATAGTTCTGTCCTGCCCCACCACTTCTGCTTGTTTTTGGAATCGGTCCTAGTCAATGACAGGAAGGAGTTGACACTTGTAAACCGAGCACGCTGTAAGCCACTGGGTGCCATgtTGGAGAAGTGAGCAGAGAGATTACTGGCTGTTTCCTGGGATATGTGGGAATCTCTTTCCCAGAAGTCTGTAAGAAGTTCAGATCTGTTGCTGAAAATGTCAGTGCAGCCCCCCTTTTGAAAAGGCCGTGTTGGAGTTTTTACAACCAGGAGAGATCCAAAGGGGTCGATTATTTTCCACAAGGGCTGGAGCTTAGGAAAAATGCCTAAAGTGTGTCTGTCCCTTTGAAATCTGAATATTTTAATACTTATTGACAGATGGATTACTGCAGCTTCTGCAGAAAAGCCTGTCTTGTGaaggatttttgaaaaatatacatagGCCTAATCCTGTCACCCTTGTGGAAATGAACATTTTACCCCCGAAGACACACGTTATCGTTAAATGAAGATTCATTTTGCCAGAAGGCagactgttttttaaattgtccccttcctcctgatTTCGAAAGAGTTTTAAAGGAATCCCACCGGATTCTAAATGACACCCGATTTTGCTGAAGCGATCGTCTTTGTGTATTTCTATGGgtgattatttttctattttttatgagTATGTTCCTCAGGTGTATCTGGGTGGTTTGGAATGTGAATTGTGTGGTTCTGCCCTGCTACTGATTCTGCAATGTGATAACTTTTGTGATGTGGGGTCCCTTTTCTTGTCAAAGTTGACATCCAGCCTCACTGGGTCCTCCCCACCACCACTTGAAACACACTGCTTGTCCCTCTCGCGTTCTCTTTGCCATTCCAATCTTAGCCCCGTGGGGGCGCTGCAGAGCAAAGGGAAATCTGCTCTCTCTAGCAGTAGAACCAACCAGAGTGGGGGCTGGGAATGAATTCACCCTTCTAGTACCTCAGCCCTCTAATTCTCTGCGAGAAGTCTGTAAAGGAAGACCCCACTAGGCCTGGTTTATAGATAATTAATCCCATCACCAGGGTCCTCAGACCCTTTCTGGGGCCAAATGCCAGAGTCCCACATTTCTAATACTCCCCCAGCCCCCAAATTGAAAGAAATTAACCAGAACAGgagatgttaaaagaaaaaaaattattgaaaatattttaaaggtaagGATTTACATTTTTGTAGGTCCCCTTCTCTTTTCCAGATGAATGGTGAGGAAAATTGTGCACCCACCTCTCAATCTCTTCAATTATTAGGAAAGTAACTTTATCAAATTTTTTATACCCATTGAATTTCTTCCATAATGTCCTGCCTTCTCTCATTTCTTGATTTCTCCCCATTAGTAATCAGTTGGCATCACTCTGTGAACCTCCCTCACCCCAGCAGTGATAGGATTAAAGAAAGGATTGACTTGAATATATTcaaattctttcaaatcatccatAAGAAGCCCTGAAGAGAGATTTCATGTCTGGGGTCTTATGTGTGATTCTTGTGAACTTGGAGGGTTATGTATCAAACCAGTCCTATGATTTAATGGCTTCTGGCTATTAATACTCAGAGTAGAGGATCCAGTCAGCCTGTTTGCCTGGTGGTTTGGGTATGGTGATAGGTTCTTAATCACAGGTTCTGGATGAATATAAGCTTTGTTGCAAAATAAAATAGCTTGGTCTTAATATTACATCTGTTTAAGGAAAGGAACAGATTTTGCATCCAGTTCCCTCACAAACTTCCCCACAATACAGCCACAGCTGAAAAGGAACTATCCTTGGAGTAAACACTGTCTTGTCCTCTTTCTAAGGGAACTCCCAAGAGGAAATTGGTTTCACCTGTCAGGGATTTCTGGCACCTTGGTAGATCTTGAAACTGTCACATAAGAGAATTATAGATTTTAGGACTGGAAAGAACTTTGCAGATCAATCAACTCCTCGAGGCTTCCTTCTTTCAAGAGGACAGGAGGGCCATCACTGGAGGCCTGCGGGACCCggagacacaactgagaacaGGTCTTTGTGGTTCTCTGGTCCTGTGTTAGAGAATCAGGAAGATCTGACTGCCTGGGCTTTGAATTTTCCCGCTGTCAGGCAGATTTCGGGGTCCTCACAGGGTAGACGTCTCGGGTTTGGAGGTTTCGGCGCGAGGGTCGAGGGGCCGGACGGTGGCTCTCCCTACCCGGCCCCCGGTCGGTGGTACAGCCTGCTCCGCCACCGTCACGTGGGCGCCCCCTCTGTGACGTCGGCGTCTTCGCTGTAGCAAAGCTCGGCCTCTGGAATTCTGAGAACTAATTTGCTATTCGGTGACATAAGAGGGGGAGTGCGCTTTGCTTCCCCGGGGTCTGGGGCtcatttctcctctcttccccatAAACTCAGCTCCTCCGAGCTCAAAACACAAAAGGAAGCGAGA
>XLOC_001622.TCONS_00004277
AAAAGCCTGAACCTGGCCGTAAATTGAGAGTGAGAAATTCAGGGAAAGGAAGACAGCAAAGACAACTCCCAGAATTCTGACTCAAGATTGTGTTGTTGCCACTTACTGAGATGGGGGAAGAGAGATAGAGGGTGAGTGGGGGTCAGGGTGTAAGGGGCCTTGCATGCCACACTAGATGCAGAAAACCTACTAGGCAGGCTGAGGATTTTCTCAACTCTGGATAAGTCCGAGAGTCACATGGGAAGCTTGACAAATTCAAATTTCTGCCACAGCTCCCAGACTTGATCCCATCCAAAATCTTGAAAGGGTTGAGGAACGCTGACATTTTAGGCCACAGAAAGGCAAGATTTTTAAACAGAGAATGACCTGATCAGGTagcgttttgttttgtttttaaattcatatttgatAGCAGTAATGAGTTCACAAGAGATTGGAGGATAATCAGGAACTATAATACCTAACAAACCCAGGCTGTCTGATTGTCAGCCACTCCCAGGCTAGGAAAAATTTAATGGAACTAAAGCTGTTTGGAAAAGAGCTGAAAAGACCTCCTGGCCAGACCCAGCCCAGAGCACAGCTTGGCTGAAGCCCAGGGGCATTTGGAGCACATGGGCCTTGGGGCCATCAGCGTTCTCTGGCCAAACCGCAGTGCTAATTTAAATGTTCAGTTGTCACAAAACAGTGAACCTGAAccataatgaatttttaaaagcagaattttaaGACCAAAagtatttcacacacacaaaaaagcattGCAAGAAAGCTGGCCATCTCTCAGATAATGATTTTTAAGTGGTGggcttcaaaatattttcaggcCCTAGATGAAAGGGCTGAAGCAGGAAGGGGCACgagctctgtgtgtgtctttacCATATAGGACTGTGAACAAGTATGCCTCTTCTGAAGACATGCCAGCAGACCCTGATAGTTAACATGATACTCAGTGCTGCACTCATCAGGACAGTGAGGGTATTTGGGTAAGCTGTGGTAACTCTCCGGgcctgagtttttttgtttttccccgcAAGATGGGAGAAATGAGAGCACTTTTTTTCACATCTTGTTTCAAGGAAACAGTTGTTCTTAAAGTCTTTTAAATGAGTGATACCTTTGGGATTCTAAGAAAAGTTGACCTTCTCTGGAGAAAAGTATAAAGTTTTCCTGTATCTAGATATTTATAAGACTGGTGATTAATCCTTGgtgatgtgaaagtgaaattcgcttagtggtgtccgactcttacggaattctccaggccagaatactggagtgggtagcctatcctttctccagtggatcttcccaacccaggaatcaaacctgggtctcctgcattgcaggcagattctttaccaactgagctatgagagaaacCAATCTTTGGTAATGTTTATAAATCACCTGCAAAGCTCCTGGCCCTTTGTGGAGATTCAACCAATAGTAgttgttattaatataattagAAAGTAAGAGTAAGGACCATGAAAGGTATACAAAGAAAGTGGCCTTCAGGATGGGCCTGAAAAGATGAGTAGGCTTTCAACAGGCCGAAAGGAAAACAAGAGCTACAGTAATGGCAAAAATTGAAGTAAGACTCAGTGATGAAGGGAGTATGCAGGATGAGTAATACTACTGAGACTTAGCTCCGTTCTAGGTGTGATATGCATTATTTACTTCAACCTCTACAATGAGATATTGTTAGAGAataggaaacagagaaaaggaaatgttcTTACTCAGAATTACCCACTCAACTTTGCTCCTGCTTCCTTAGCAAATAATTGATTATTTTTCTGTCACTACAAGTTCATTTGCACTTTCTAGAGATTTAAGCCAATGGAATCACATAGcatatattcatttttgtctggcttctctcacttagcataattattttgagattcccTCATGTTGTTACACATGTAATTACTTCATATGTCATGATTCGcttattcatctgttcatggacacCTAATTGAGAAAAGACAAGAATTCTCAGACTGAAAAGATCTACCAAGGCCCAgctgccAACGCTCAATGGGAGGCATTTGAAATATGTTCTGAGCCAAACTTCTGCCAATATACAGCAGAGCTGATATGTGCTTCCTTGGGAGTTAGCCAAGGCTCAGATGGAATCTGCATGAAAACTGCGTGGCTCAGGACTGATCTGGCCTGGATTCAGGGCAATTTCCCATTGTGTGGGGCTGCACTGGTGATACCGTCCTGATCTTTTGATAAGAACATCCTGGAGCGACATGAATAAATCATGAAGAGTGGGAGGAATGGAAAAGACAGTGGTCTAGGAATAGACTCAAACATGAGCTGAGTAAGTAATATTATTCCTgcttccagatgaagaaactgctcagagagtttaGCTCTTACACACACTCAGAGGAACCTGACAGAACAGAATCCGTCTTCTTCCTTACAAGATCTCCTCCTCCAGTTCCCTCCTTCATCCTGTACGGCTGCTTCCAGCTCCCGGGAGAGAATCACTGAGCAGCTCAAATA
>XLOC_001622.TCONS_00004278
AAAAGCCTGAACCTGGCCGTAAATTGAGAGTGAGAAATTCAGGGAAAGGAAGACAGCAAAGACAACTCCCAGAATTCTGACTCAAGATTGTGTTGTTGCCACTTACTGAGATGGGGGAAGAGAGATAGAGGGTGAGTGGGGGTCAGGGTGTAAGGGGCCTTGCATGCCACACTAGATGCAGAAAACCTACTAGGCAGGCTGAGGATTTTCTCAACTCTGGATAAGTCCGAGAGTCACATGGGAAGCTTGACAAATTCAAATTTCTGCCACAGCTCCCAGACTTGATCCCATCCAAAATCTTGAAAGGGTTGAGGAACGCTGACATTTTAGGCCACAGAAAGGCAAGATTTTTAAACAGAGAATGACCTGATCAGGTagcgttttgttttgtttttaaattcatatttgatAGCAGTAATGAGTTCACAAGAGATTGGAGGATAATCAGGAACTATAATACCTAACAAACCCAGGCTGTCTGATTGTCAGCCACTCCCAGGCTAGGAAAAATTTAATGGAACTAAAGCTGTTTGGAAAAGAGCTGAAAAGACCTCCTGGCCAGACCCAGCCCAGAGCACAGCTTGGCTGAAGCCCAGGGGCATTTGGAGCACATGGGCCTTGGGGCCATCAGCGTTCTCTGGCCAAACCGCAGTGCTAATTTAAATGTTCAGTTGTCACAAAACAGTGAACCTGAAccataatgaatttttaaaagcagaattttaaGACCAAAagtatttcacacacacaaaaaagcattGCAAGAAAGCTGGCCATCTCTCAGATAATGATTTTTAAGTGGTGggcttcaaaatattttcaggcCCTAGATGAAAGGGCTGAAGCAGGAAGGGGCACgagctctgtgtgtgtctttacCATATAGGACTGTGAACAAGTATGCCTCTTCTGAAGACATGCCAGCAGACCCTGATAGTTAACATGATACTCAGTGCTGCACTCATCAGGACAGTGAGGGTATTTGGGTAAGCTGTGGTAACTCTCCGGgcctgagtttttttgtttttccccgcAAGATGGGAGAAATGAGAGCACTTTTTTTCACATCTTGTTTCAAGGAAACAGTTGTTCTTAAAGTCTTTTAAATGAGTGATACCTTTGGGATTCTAAGAAAAGTTGACCTTCTCTGGAGAAAAGTATAAAGTTTTCCTGTATCTAGATATTTATAAGACTGGTGATTAATCCTTGgtgatgtgaaagtgaaattcgcttagtggtgtccgactcttacggaattctccaggccagaatactggagtgggtagcctatcctttctccagtggatcttcccaacccaggaatcaaacctgggtctcctgcattgcaggcagattctttaccaactgagctatgagagaaacCAATCTTTGGTAATGTTTATAAATCACCTGCAAAGCTCCTGGCCCTTTGTGGAGATTCAACCAATAGTAgttgttattaatataattagAAAGTAAGAGTAAGGACCATGAAAGGTATACAAAGAAAGTGGCCTTCAGGATGGGCCTGAAAAGATGAGTAGGCTTTCAACAGGCCGAAAGGAAAACAAGAGCTACAGTAATGGCAAAAATTGAAGTAAGACTCAGTGATGAAGGGAGTATGCAGGATGAGTAATACTACTGAGACTTAGCTCCGTTCTAGGTGTGATATGCATTATTTACTTCAACCTCTACAATGAGATATTGTTAGAGAataggaaacagagaaaaggaaatgttcTTACTCAGAATTACCCACTCAACTTTGCTCCTGCTTCCTTAGCAAATAATTGATTATTTTTCTGTCACTACAAGTTCATTTGCACTTTCTAGAGATTTAAGCCAATGGAATCACATAGcatatattcatttttgtctggcttctctcacttagcataattattttgagattcccTCATGTTGTTACACATGTAATTACTTCATATGTCATGATTCGcttattcatctgttcatggacacCTAATTGAGAAAAGACAAGAATTCTCAGACTGAAAAGATCTACCAAGGCCCAgctgccAACGCTCAATGGGAGGCATTTGAAATATGTTCTGAGCCAAACTTCTGCCAATATACAGCAGAGCTGATATGTGCTTCCTTGGGAGTTAGCCAAGGCTCAGATGGAATCTGCATGAAAACTGCGTGGCTCAGGACTGATCTGGCCTGGATTCAGGGCAATTTCCCATTGTGTGGGGCTGCACTGGTGATACCGTCCTGATCTTTTGATAAGAACATCCTGGAGCGACATGAATAAATCATGAAGAGTGGGAGGAATGGAAAAGACAGTGGTCTAGGAATAGACTCAAACATGAGGAACCTGACAGAACAGAATCCGTCTTCTTCCTTACAAGATCTCCTCCTCCAGTTCCCTCCTTCATCCTGTACGGCTGCTTCCAGCTCCCGGGAGAGAATCACTGAGCAGCTCAAATACCCTCATTGGCCCCAGACCCTGAAAAGTTGCTAGGTGACTGCAGAAGAGAAACAAATAGAAACCCTTTTCCAATTGAGAGTAAAATTAACGGGAAAAGAGGTGTTCAGAGACTTAACACATCTCTGGAGTGttcgttttttcttttttgtatttttaacagtATTAGCACTTATAAGTAGTAAAAATAATTATGGTGGCTGGATTTTCACACTTAGAGAGGAAAACTTACAAGAAATGTCTGGTAACAAGCAGCTAGTAACTAAGTATAGGCTGAGACATTGGAAATATTGAAGAGCTTGGAAACAATTGCAATTTAAAATCTTAGGTTCAGAAtcaggaagacttttttttttttaatttgaaatatccCTTTAAGAGTCATTTGGTGCAATTCATAGCCTGATTCATGCTACTGGCGGCCTCTGATTTCAGTGAGAAATGCAGAAATTTATAGGGGACTGTAAAATGTGGAcaggtttttgcttttttaaactgaGGCTTAAACTAGCAAACTTCTGAAGGTTTAAGAAGCCACAGAGCTGAGCAATGGGAATCTGGTTTCTTTTCCGGTCAgaacaaataaacacacaaacacatatttaACTCACAGAGTGTTGGAAGAGAGAAACCAGTGCTGTtttcaaaggaggaaaacaaaaactcaaccTTGTAGGCAACAGGAGAAAAGTCACATTGGCCGGTGGGCAGCACCCTGCGTTGGCAGAGGAGAAATCTGAGCTCCAGCGGCACCGGCGGCATTTGCACACAGCCACAGCCTCCCGTTTCAAGTTGCAAGTCTCTGGAGTCCCAGGCAAGGCCCCAGCCTGGCTCCCTTCTTAGAGCCCCAAGAACTGATGAGGAGCCCCTGCACCAACCATAGGACACGCA
>XLOC_001629.TCONS_00004297
GGACTGAACAATGTGCCCTGACCTGGAGGCACGTGGAGCCCGACTGCTGTGACTGGACCACACCTGTCATCTCAGAAGCTCCAACACACTCCAGAGACGACCATCCTGTGCGGACCAGGGTGGATGCTGGTACAGACGGGGCGCCTGAGTCCTGGCCCTGCCCCTGCCAGCTGTGGGACTCTGGATCAGTCACTCACCCTCAGTCTTCCCTGCCAGTGGGGACAAGGACAGTACTACCTCCCGGGACTGCTGCCCTTGGCGCCCTCAGAAGTTAGGGTTTGTCATTAAATCATGCCTGACATGGAGACACTCTGGctacaataaacaaaaatgaaccaAGTCACCggcatcaccaatgcaataagcatgaacttgggcaaactctgggagatggtgagggacagggaggcctggcatgctgcagtccctggagttgcaaagagttggacacgactgggtgactgaacgacaacaacaaaggaaaacacGCTGTCAAAGCAGGAGCCCCAGAGACAATGAGTAGGAAAGCCTCATAAATAGACTGGGGAGGATAGGATCACCTCCCATCCAATGGTCCAGCCTCTTGCCTCTCACTTCTTGATGAGAAGGCCCCAAGTGAAGACACAGCAACCTTGAGAGAGCAGTTCCCAAAGGAAATAACTGACTGCTCCCAGTCTAGAAATTTGTCAGGGTACTCCTtcttgcctgctcatctgctcaGAGTCCCAGGATCTTCTTGGGCTTATGTCATCTGTGGTCATCCCAGTCCTGCAAACCAAGAAACCAG
>XLOC_001646.TCONS_00004330
GCATGACCTTCACAGAAGCTGTTCCTTCAGCCTGAGTCCCCCGCAGCAGAGCCAGTTAAGAGTCTGGAGAGGACTTTTGAAGAGAGGATCTCTGGGGTGAGGGTTGAAGGATAAGGAGGGGTTTTCTAGAGGCAGAGGGAAAAGGACAGCTCGTTTAAAGGAATAAAGCAGTGAAAGAACATGGCCCACCATAGAGTAGGGACAAGTACTTCACTAAGCCTGGTGCAGACTGAGCACATGGTGAAGACTTAGGAAATAAAGCCAGAAGTGACCCAGAAGCCATGCTAGAATAATGTAGCAGCTTGTGCCTACAAATAGCTGACTGCTATGGTGGAGTTGAGAGCTGCTGAGGACCAACCAAAGGCAATAGCGACATGAATGACACTGAGGAGACAGTCACAGAAACGAGGATCTGGTGACTAGCCAGATGCAGGGgctgaaggagaggaagaaaccAAGAATGACTTGCAGTTGGGCGTAACACCGCATTCTTTTCTACCCCA
>XLOC_001646.TCONS_00004331
atatttactgaggacCAGTGATGCTGGGTAGTGTTCTGACTGATAAGACGtgtaaaggaaagagaaatggccTCTGTCCAGGCAGCTCTGCACCACAAGACGCCAAGCAGAGCCAGTTAAGAGTCTGGAGAGGACTTTTGAAGAGAGGATCTCTGGGGTGAGGGTTGAAGGATAAGGAGGGGTTTTCTAGAGGCAGAGGGAAAAGGACAGCTCGTTTAAAGGAATAAAGCAGTGAAAGAACATGGCCCACCATAGAGTAGGGACAAGTACTTCACTAAGCCTGGTGCAGACTGAGCACATGGTGAAGACTTAGGAAATAAAGCCAGAAGTGACCCAGAAGCCATGCTAGAATAATGTAGCAGCTTGTGCCTACAAATAGCTGACTGCTATGGTGGAGTTGAGAGCTGCTGAGGACCAACCAAAGGCAATAGCGACATGAATGACACTGAGGAGACAGTCACAGAAACGAGGATCTGGTGACTAGCCAGATGCAGGGgctgaaggagaggaagaaaccAAGAATGACTTGCAGTTGGGCGTAACACCGCATTCTTTTCTACCCCA
>XLOC_001649.TCONS_00004334
GAAGCACCATGACTGTGGAAGATGCAGACCCAACTGGCTCTCTGGCTCAGCTTCTGGGAGCTGACCCTGGGCTTTCGAGGACAATGCCAGCAGCTGGGACAGAGGTGAAGTCACTGTCACCAAGCCATCATCTGTCAAGGCTCCCCAGCCCCATCCTGAGCTTACACGGCCCCCTGACCCGCCAGTCCTTATTGCTGAGgccaaggggaaggagagagagagacctgggCTAAAGGCTGGTGGGAGACACAGTCAGAAGAGAGAGAAGTGGAGCAGCAAAACCTGCTGAGGAGACCTGGCAGGGAGGCTGTCAGCCTGTTCATCTTCATGCTCGGGGCTGAGGCTGTGGCGGAAGGCACCACCCGGACTGTCATTTGGACAAATGCATCTGTCAAACCCTGCAGGCACCAGTTCTGGCTTTCAGGGGCTCTGATCCCATTCCCTGCTGGCCCTTGTCCTCTGCCCCCACAGTGAGATTGgcctgtgtatgtgtggtgtgtgatGTTTCCACATTAAAGGAGCAGAAAGACGGGAGAACAGGAGTGCTTGCAAAGATG
>XLOC_001649.TCONS_00004335
GAAGCACCATGACTGTGGAAGATGCAGACCCAACTGGCTCTCTGGCTCAGCTTCTGGGAGCTGACCCTGGGCTTTCGAGGACAATGCCAGCAGCTGGGACAGAGGTGAAGTCACTGTCACCAAGCCATCATCTGTCAAGGCTCCCCAGCCCCATCCTGAGCTTACACGGCCCCCTGACCCGCCAGTCCTTATTGCTGAGgccaaggggaaggagagagagagacctgggCTAAAGGCTGGTGGGAGACACAGTCAGAAGAGAGAGAAGTGGAGCAGCAAAACCTGCTGAGGAGACCTGGCAGGGAGGCTGTCAGCCTGTTCATCTTCATGCTCGGGGCTGAGGCTGTGGCGGAAGGCACCACCCGGACTGTCATTTGGACAAATGCATCTGTCAAACCCTGCAGGCACCAGTTCTGGCTTTCAGGGGCTCTGATCCCATTCCCTGCTGGCCCTTGTCCTCTGCCCCCACAGTGAGATTGgcctgtgtatgtgtggtgtgtgatGTTTCCACATTAAAGGAGCAGAAAGACGCTTCAGCTTCCCTTTACGCTCCCCCAGCACGGGGGCTTTGTGGAGTCCCCCCAAAGTCCCGGAACCCTGCGGGACGGTCAGAGGTTTGGCGGCCAGACGTTAGAAAAAGTGTCCCCGCTCTTTGCTGCCCTTGTGCACTCTGGGGCGCGAAGTGGATACCAAA
>XLOC_001665.TCONS_00004373
TTTCACCCAGGAAGATCTAGTTCTGTTTGTGCCTGAAGGGAAAGAAGACCAGGGATCCCGGCCTTCCTTCTCCCTCATGTGAGTGACCGTAATCCATGGGGGAATTCATCTCTTGCCCTCACCATGGCCAAGGTCTGCTCTACACATGGGCCCAGAGGCCACACTTTTAGTACTTCGGAGAAGCTGATGATGGCATCTGTGACATGGGAGGTCTTTCATCCTGAGGCAAGGGTATGAGTTCTGCCAGCCCTCTGTACCATCTGGAAGCAACCTGGGACTATTTGCAGGTTCACAAATGGTAGATGATTGTTTCATGGCATGAAAGACTTAATTTGAGCCTTAATGGAGAGAGCAGACTAACGAAGATTGAGGAAACATGGCCTATAAGAACAAAACGTGCTGAATTTGAGTAAAGCTACACATTCTACACATTGTGGTCAGCACTCAGAACACTGTGGGTAGGCAGAGCTGGAACCAATGTCCACAGATAACTCTCCAACTTTATTTTAACCTCCTTTTTACCTTCTCACAGACCAGTCTTGTCCTAATTACCTTGGTTATACAATCCTTGTTTGCATTTCCAGAGAGATAGCCATGTTTGCAAGAAAGAACATAAGTCCCCAAGTCTGAAAGGAGttccaaaaagaaggaaatgtgtaACAGTGAAAAGCTGTGGGGTTTTGACTCAGTCAGGCTTCAGTTCCAACCCTTGTTATGTCATATGCTATCTATGAGAACTTTATagcttctctgagtttcagtttgcACAGTTCAAAATGGAACAGATAGCATCTATCCTGTTAGATTgttataaaaatcattaaaacataTGTAAAGCATTAAAAAGCTGGCTCATATTAGGTATTGAATAAATGGCAAGTAttaatatctgtaaaatgaaggtatTTCATAATACCAAACTTTGCAATATGGTGGTGAAAAGGAAAGGGGAATGCTTTTGGCCTGTAGCAGATGTCTAATAAATGGTAGTTGTTAGTCCTGTCTTGCCATGAACTATACTTCTGCCTTTCAgcaaagtctgctgctgctaagttgcttcagttgtgtctgactctgtgcgaccccatagacggcagcccaccaggcttccccatccctgggattctccaggcaagaacactggagtgggttgccatttccttctccagtgcatgaaagtgaaaagtgaaagtgaagtcgctcagtcgtgtcccactcctagagaccccatggactgcagcctaccaggctcctccgtccatgggatttgccaggcaagagtactgaattggggtgccattgccttctccgaaagtcaCCTCTACTGCCAGTGAAATGGGAAGTATTTCTATTCTACTTATCCCATAAGGATTGCAGTGGCAACTGGCGTTAATTACATGTGCCTCATTTTGATTCTTGCAGTTGtgataaataaaatcacatacAATATATCAAAACCCAGACATGGGGCACAATGTACTAGAATGAAACACACTGGGAGGCAAGGGACTTGGGTTCTTGTCTTGTTGCTATCTTTTGTCAAGTGACCGTAAGCAAATCACCAAGTAATCAGACCCTCAGGTACAGACACTGCTGACCTCTCAACAGCTGTGAGAAAATACAAATGTGAGAAATTATCACTATTATTCCTTGGACCCTGAGGATTTACCCCATGTGGACGTTACAACTGACCATCACAAGCCGAGCACGAGACAGGATGGAGACTGGTGAAAAAGGAGGAACGCCTTCTGGAtagctgcagggAGGGCCCTGTCAGGGGCTCGGGTCTCAGGGAGCCACGCCACACTGGGCAGTGGAGGCCGGAGGGCAGGGTCCATGGGGCATGGCAGCAGAGGCCCGTGGTGGGCATGCTTCCTACAGCAGGCAGAGCTGAGCCTCAGGGCCTGGGGGTGCTGCCAAAGACCTGGGGCTGCAGCTCACCAGCTCCCTGGCTCTGCTGGCTGTGGCTGCTGGCTCGCTCGGCTCAGATCTGCGTATGCCAGACTTGAGGTGAGAGAGAAACCAGGAGCCTTGGAAAATGCCCTGGCTCTCCATCTTTTTTCGTTGGAACTTTTTTGTCAGTGGTTCTGAGGGGTTAGGGGTCTTGTGTGTGGTCGATGTGGGTGCAGTTGTGTGTGCTAGAGAGTATATGCTGGTTGCATGCAGGCTTGGAAGTCACAGagcctaggtttgattcctgacttcccatcaAAGGcagtgtgaacttgggcaagtcaccATGAAGTGGGTGTGATACCATGCCTCCTTTTCAGCCTTGTTATAAGGGTGAACTGAGTTAATACATGAGAATACTTCCTGGCACAtcgtaagtgctcaataaatattttagctaTCATTATTATATATGCATGAGGATATGTATGGAATTTAATAAATCTGGGGTGGTCCTTCTTGGACTTTGGAGTGtgagagtcacctgggaagcttgttaAAAGTGCTGGCTTCTGGGCCTCACTTGCAGAGACTCTGATCCAGCAGGCCTTGTGTGGGCTCAGGAACTTACTTTTTAATCCAGAGACCCCAGTGGTGTTGATACACTGGCCCAGGATCTGCTCTGGGGTGTCTGAGTGAACAGACCCTTGGGACCCTGGGCTCCGGCACCTCCATCAGAACTGCTTTGCAAATGTCACTGGAGAACAGATAAAAGAAGGGTGGAGTGGATGGAGGCCCAGAGGTGGGCAGGAGCCATGCCAGGCAGAGGCTTGAGGCTCCAGGAAGGAATTAAGGTGGCTGGAGTTTTAGACACAGAATTGACACAATTCTACTGAGCGATTGGGTTGGACCAGCCTGGTTTACAAGCCCAGGGCACAGCAGATGGCAGAAAAAAAGAGGGTGTAAAACTGCAGTTAACTGAAGGCCAGGGTGGCAGGAGAGTCTGTGCCTGGACAGAAGCAGCAGCCATATCTGGAGGAAGAGAGAATCGCCCAGATTGAGCAGCCGTGTCAACTCCCTGCTCCCTTAGGCTGGGCATCTGAACTGCTGGCAGAGCAGCCAAGCAGGGCCTGATCTTCACAAGCTGATCACCTCACCAGCTATGCCAGGCTGTGGCTGGACTCAAGGGCACGACTTAGGATAAGAAACTGGCTCTGTCGACTCCTCTGTTCAAGAGCttaca
>XLOC_001665.TCONS_00004374
TTTCACCCAGGAAGATCTAGTTCTGTTTGTGCCTGAAGGGAAAGAAGACCAGGGATCCCGGCCTTCCTTCTCCCTCATGTGAGTGACCGTAATCCATGGGGGAATTCATCTCTTGCCCTCACCATGGCCAAGGTCTGCTCTACACATGGGCCCAGAGGCCACACTTTTAGTACTTCGGAGAAGCTGATGATGGCATCTGTGACATGGGAGGTCTTTCATCCTGAGGCAAGGGTATGAGTTCTGCCAGCCCTCTGTACCATCTGGAAGCAACCTGGGACTATTTGCAGGTTCACAAATGGTAGATGATTGTTTCATGGCATGAAAGACTTAATTTGAGCCTTAATGGAGAGAGCAGACTAACGAAGATTGAGGAAACATGGCCTATAAGAACAAAACGTGCTGAATTTGAGTAAAGCTACACATTCTACACATTGTGGTCAGCACTCAGAACACTGTGGGTAGGCAGAGCTGGAACCAATGTCCACAGATAACTCTCCAACTTTATTTTAACCTCCTTTTTACCTTCTCACAGACCAGTCTTGTCCTAATTACCTTGGTTATACAATCCTTGTTTGCATTTCCAGAGAGATAGCCATGTTTGCAAGAAAGAACATAAGTCCCCAAGTCTGAAAGGAGttccaaaaagaaggaaatgtgtaACAGTGAAAAGCTGTGGGGTTTTGACTCAGTCAGGCTTCAGTTCCAACCCTTGTTATGTCATATGCTATCTATGAGAACTTTATagcttctctgagtttcagtttgcACAGTTCAAAATGGAACAGATAGCATCTATCCTGTTAGATTgttataaaaatcattaaaacataTGTAAAGCATTAAAAAGCTGGCTCATATTAGGTATTGAATAAATGGCAAGTAttaatatctgtaaaatgaaggtatTTCATAATACCAAACTTTGCAATATGGTGGTGAAAAGGAAAGGGGAATGCTTTTGGCCTGTAGCAGATGTCTAATAAATGGTAGTTGTTAGTCCTGTCTTGCCATGAACTATACTTCTGCCTTTCAgcaaagtctgctgctgctaagttgcttcagttgtgtctgactctgtgcgaccccatagacggcagcccaccaggcttccccatccctgggattctccaggcaagaacactggagtgggttgccatttccttctccagtgcatgaaagtgaaaagtgaaagtgaagtcgctcagtcgtgtcccactcctagagaccccatggactgcagcctaccaggctcctccgtccatgggatttgccaggcaagagtactgaattggggtgccattgccttctccgaaagtcaCCTCTACTGCCAGTGAAATGGGAAGTATTTCTATTCTACTTATCCCATAAGGATTGCAGTGGCAACTGGCGTTAATTACATGTGCCTCATTTTGATTCTTGCAGTTGtgataaataaaatcacatacAATATATCAAAACCCAGACATGGGGCACAATGTACTAGAATGAAACACACTGGGAGGCAAGGGACTTGGGTTCTTGTCTTGTTGCTATCTTTTGTCAAGTGACCGTAAGCAAATCACCAAGTAATCAGACCCTCAGGTACAGACACTGCTGACCTCTCAACAGCTGTGAGAAAATACAAATGTGAGAAATTATCACTATTATTCCTTGGACCCTGAGGATTTACCCCATGTGGACGTTACAACTGACCATCACAAGCCGAGCACGAGACAGGATGGAGACTGGTGAAAAAGGAGGAACGCCTTCTGGAGCTGGGCATCTGAACTGCTGGCAGAGCAGCCAAGCAGGGCCTGATCTTCACAAGCTGATCACCTCACCAGCTATGCCAGGCTGTGGCTGGACTCAAGGGCACGACTTAGGATAAGAAACTGGCTCTGTCGACTCCTCTGTTCAAGAGCttacaCCCAAACCTCTTAGCTGGGGTGAGTTTTGCCTCTCCCACTCCTCACAGCAATCGGGATCCAGCCATACATCTCCCCAGAAACACCAGagacaaagaggaagaaaaagagagagaagagtgagacagagaaag
>XLOC_001730.TCONS_00004550
atcCAGCTTAGAAATAATGTTTCACTCAAGATAAGGCTTGTGGTTTAGGAGATTCTGGTCTGGCCTGCCTCACTTTAAGACTTCTATCATCTCTTTTCAAAACCTGAGGAGGACCTCATTTCCTGTTTGATAGTTCTTCATGCTTTGCCAGCCTCCGGGTCTTTAACGAAGCTTGCCAAGAATTCCCGGCTGGGAAGGACAGCCTGAGTTCATCATAGAGAATGAGCTGGCACCACAGTTGTAGTGACTCACCAACCTCATTGCAACTTTGCAATGGCAAGAACCACACTATCTAATTGAAAGACCTGTGTTTTAACAAAGTGCAATTGGATCACATGGCAAAATCCTCTCAAAATATGTCTCCAATCTTTCCTTTCACTGGATGTTTTGAACCCAAAGGAAATTATATTCTGAattatatgtttttttgtttttaattgagattAATTAACAGATACTTGGTTTTATGTCCATTCCGTTCTAGGAATTTAGTGGTGATTACAAAGCAGTGAAAATAGGTCACAGCAAAATGAACATTCCAGATTAGGTTAAAGCATTCCTCTGAAATTTCAGTATTCATTTTTGGAGTGTCAGTTACTACATTTCTgtaattcatcattttttttctttcttggcttaCAGTCAAGATGAGAAATGATATCGAGACCAAAGACATTGTTTTGTTACATAGccagtgctttttaaaatgcaaaaccaCCCTCCCCTCACCAATGCTTAATCGTTTGTGTGTGCttatgttcacacacacacacacacacacacacacacacacgctggaGAAAAACCTTTCAAGACTTCCAGGACCTGGGTCGTGTAAGAggcagatgagaaaattaaaggaGGACCAGAAGGAGGCCAGAACAGTAGCAACACTAAGAGTCCATGATTTCACTTTACAAAAAGTCCTTATATACCACacaggcatttttaaaaagcaagtattattataattaaataatatatttctaaagTATTATGATTCTCATCTAATTTCAAGATGTATATAGGAGCCGTTTAAAAGTATTTTGTATTATAATCTGTCACCAAAAATCAACTAGCAGAGTTTTATAATGTGTGTAGGTTTACCCAATgggaattaaattttaatttataagtcTTTCTATCACTGTAGAAATTTAGGACAAGGTAGCATTTGGTATTAACATAGAAGAATATTctatagcttttgtttttttttttagtttcaaattGATCTAAAAGAAAGTACACTTTGAATTTTTCCTCCTAGTGTTCTTGTGTTATATTAGAGTATTTTCATGacattgtttttaatgtaaacattattttattaagtcattagttaaaaaaaatttttaaatatagaataatggtcatttgcttttctcttaattttactATTTCAAGTCAAGCAAAAATGGACATTTttctgtcagaaaaaaaaattgagtgtgTTTTTGacacaaaaatgaatatttagttACAGTGTTTTTCCCCAACTAAATTAGCATTTATGGTGGATCTTATTTAAAAGCTGATTAGtctcaaagaaaagcagagagataaTAGAATTTCCAAGTAAATTATgttgtttaaaaagtattttaatacattattcAAATTGTTTTCAgttattggtttaaaaaaaaaaacagtatctgTTACAAATGTGAAATTTGGTTTTGAAAGACCTTACAAGTTCCAATTTCTTTAGGACAACAGTGGAAATTAAAGTCATAGACAATTTAGAACTTCagttttttccctttggaaaaaaaaaaaaaaaaaaacttgtgataGGCATCTCTGCAAGGTAggttttaacatatttttttcctaatttttttttccttctttcagtaAGAAGGATAAGCTTTTAGAGTACCCAGTCACCGTGGTAACTGCCAAAAAAATTCTCCTGAAGTTTGAAGAGGTCAGCTAGCAGGGTCAACAACTCTAGCCTCTCTCTGAGCTCGGTCTAGCATGCCCCAGCCTGCGGTTGGAGTGTCAGGCCAGATCTGACCCTGGGAGGTGGACTATTCCGGCTCTGATATAAATTTTTTGAGTCAGTTCATGGCCTGGACTCTCCAGGTGGCCTCCAAAATCGATTTTGACCCCCTGACCCTGTCTCACGGAGGCATAGCATCCACCCTAAGTAAGGATTTAGCCAGGAATGACAGCTTTCCACTGAGTGTTATTGGGGACAGTATAAACAGTTTGGAAAGCAAGTAAGGAGGTGTGAGTGCtagaaatcattaaaaacacattaaaaaaacaattaaaattttttcttagcttaaaaaagtttaaaatgtttattggttGTGTAATTCTTAcatgatttttaagattttttaatcaaaaaaatttgaatataaataaTGAACCACACATCTTCATCCTTTTATGAACTTTGttacaaatatacaaataagaTAGCCTCACTTACAACAAAATAAGTAGTAGGGATGTAAAACTAGGGAAAAGAAAAGCTAgttattaaaatacataatagATAAAGAGTTTCAGGTATTTTCTCTTACTTTctcaagtattttaaatattacacttCATGAGCTTGTGtcttgaaatgtttaaaatgtgaaaatatggaACCTTAAAAAGAAACAGTCACCATCTGAAAGAAGATAAGCTTGTTTTTCACTTCAAGTACCTTGGTACTTTGTAAAACAACTACCTGATATACTCATTTGGATACAAATGaggtaaaaattataaatagggAAAGTTAGATCTTTAgagtcaaagaggaaaaaagaacaaatttataaatgtatagtGTCTTAgaattaattttatgtattttcaatAGTTTAAGATATCAGAAGCttgggaaataaatataaaatgtgtaaatcatcaatgattttttttccttctttttcttctcctccttcatttttttattttttctcccagaTGCCaccctgaatattttattttctccaagaAAGTAGAGTACTCTTTGAGAGTTCTAGCCTGTGAACTCATTATGTAAATGTGGTCATCAAGCAAGACAAAACTGCCAAGAGAGAAGATTTTATCCTAGGAACATTCCTCCTTCCAGTGGTACTTTGCTCAAAGTTTCCCCCATTTTCCAGTGATGTTGAAATGGCTCCAGAGCAACTCTACGGTAGCTAAACTGAGATGCCATTTCATCTGAATCCTttgtaaaaataagattttaagtaGGGGTGAATGTCCTTTCCGGAGAATAAACCAGGAAGAGTGGAAGCAGAGGGGGAGGGGACTGAGcagtttatacacatatatactcttTGTGTTTGAAGGCCTCTGTGTCTTGGCTTCTCACTATGTTAAATCCCTATTATAAAACTTATCTTCACAAAGCCTATTATAGTATTCTGAGAACAAATTGGACCATGAATAACTTAGTTGGAAGTGTAGATTATTTTCTACTTAGGGAAAGTTAGAGATGACAACAGCTTAACTAAAAGAATAGTGATTAATCTTAAATAGATGGATTTCAAAGTTTCACTCTTGATAAAGAGTACCTTTGATAGTTCCCCTCTTCAGACTCATGTTTCCACTTCCTTTGTATTCAGAGTTGTCCTAGTGATTACACTGTCCACCTAATATAGCATGGCTCAAACTGTGGATCCTTTTCTTACAGTTTGTTAATCTGTCTGAGAGGTGGCCAGAAAGACATTCTACTTCCTATTGGTAAATGTATGATTTCACAGTGGTACCCATGCCTAGATATCAAACTCACTGTTAGGAAAGATATGTTGCATAAATAATAATTTCTCAACTAGATAAAATTATTACTTAAAAAcatcttaaatttgttttaatgccCTGTAACTTACAAAGCACTTCTTAGTTCATAATTTTGTTTGATCCTTAGAATAATGTCATGAAATAATATCATTAATCCCATTTTACCAAGGAGGCAGCTGAGTCATTGGCACACTGATCCAGCTGATAAATGGGACACCTCGGATACCAACTCAGATTTTATAGCTTCTGCTTCAAGTGATTAACCCATAGCAATAggctttttaattgtttttatgttCTATATCCCCAAAAACCAAGATTTTGTATTAAGGAGCaaagtttttatatttcacaaaaAAGTTATGACacagtttaaaaactttttttcatttagaaatgaattttactaattattattttcttttgtgtgtatcTATCTATGTATCAATGGTCTTTCAGAGTTAATCTCTAGAAGTCAAACATGGGCAGCCCtacataagttaaataactacctggaattttttaaatgaacatgaaAACCATCGATAATACTATAGGTGAGGTTTCTTGTCtagtgttttttggttttgtttttttagctcTGTTGAGATAtaaatgacaaataaaattgttagatatttaaaatgcacatcatgatgatttgatacagGCATACACTGTGAGGGGATTCCTCCAGTCAATTAATACATCCATCAcctatgcatttatttatatatattttgaggAAAATATTTAAGTTCTACTGTCTctcttttggctgtgccaagtggCATGCAGGACCCCAGTTCCCTGaaccaggatcgaacccatgccccccacagtggaagcttggagtcccaaccactggacctccagggaaattcCATTGAGTTCTACTCTATTAACAAATTTCAGTTATTCAATACAGTCTTAtaaactatagtcaccatgttacaCATTAAATTTTCAGacctttattcattttatagctgaaagtttgtacccttttatTAACCTCTAATTCCCTCACTCTCCAGCTCTGCTTTCCAGTGTTTATAAACTGGTACTTTTAACATCTTATCAAGTTTGGATAAACAAAGTTGTGAAGGGCTACTTCCTGTTTCTCTTGGATGTTTTACTCTATGTGtataaaaaaaagtttgcaaACTACTTTATGAATGATAAATAAAAGGTTTAGTTCACCTGATGTTGATGTAACCTATCTAAACACAGAAATCAAAAAATATGAAAGGATTACAACATGTGATTCTAATTAGGCTTTTGATTATATTGTTTTAACTATGTAATATAGATGTGTGAATGTTATTGATAATAtgaaaaaatcctttttttatttcttaaaatttatatactcAAATTAGTCACTTTATATATACTTAAATCAAGGTTTTGCTCCTGAATTTTGCTAGCAGCTAGACAAATCCAGTCAAAATCTTTAGgattaggaaaaaatgaaaaggtgtctggaaaaaggaaaacaagtgtTCTGGTTGAATGTATATTAATAATGACATACATATATTATAAGCTTTCTTGGGCCAaggtttttcaattaaaatatgacATTAGACTGAGAATTGTTTAGATGTTAAAGCCCCCAAGTTCAAACTTCTTATGTCTTCTCTAGAATTTGCAaattaagaaatgtaaaaataaagactCTCATATTCACATTGATATGTTTGCTTAGATGCCGTTTTTGTTTTGTACATTACCAGTCTCAATCTATCTGCCTTTAACAGCTACCATTGTCCTAAACAGGCTTTTTTCCCTCctgtcttcctcccttccttccccacttcttcccttcctgctttcctttccttctttcttttttgtcttctctttcctccttcccttctctcttttcctcccttcctccttcttatGTTactcatcagttttttttttttaactcatcagTTTTTAAGTAGTTTTGTTTTAAACCCAGCTTGGGTTAAGAGGCTTATCTAAGGCAATGCCTTATGCCAGACAAATATTCAGCACAACACAACACTCACTGCAGCTGAACCTACAAGTCAGAGAAGCTAAGCACAATACCAAGAGTTTTCTGATAGCCAAACTCTACTCCTAGGGGTAAACTTTTAATGTTATAGAGTCTGGCAATGTCCCTCCCTCTTGCTGTCATCAGGCATTTAATTAGATtctagaggttggggacccctgccctagacttcggagaaagcaatggcaccccactccagtactcttgactggaaaatcccatgggcagaggagcccggtaggctgcagtccatggggtctcgaagaattggacacgactgagtgacttcactttcccttttcactttcatgcattggagaaggaaatggcaacccactccagtgttcttgcctagagaatcccagggacgggggagcctggtgggctgccatctatggggtcccacagagttggacacaactgaatcgacttagcagtagcagcagccctaGACTATGCCCTTCTAGGAGCAGTGCAGTGGATTGTTATAGGAAAGGAGGCTGGTGTTTGGGAAGACAGTTATGTGTGATTAAGAGGTGAAGGCAATGGGTCATGTAGTCCTTAAATGCCATCTAGAATTTCAAAGAAGTGCTATATCCTTTCCATGATGTTTTAGACAGGAGTGCTCTGCCCACCTGGACTGAGGGAACAGCCCTGGCAAAGTCTCAAGACAGGTCAAGAAACTGGGGAAGGCAATCAGCTCTTGCATCGTCCACATTGTTTCTGGAGCACAGCCTGGCTGATCCTGGGGCTAGAGCTCAGAACCA
>XLOC_001730.TCONS_00004551
atcCAGCTTAGAAATAATGTTTCACTCAAGATAAGGCTTGTGGTTTAGGAGATTCTGGTCTGGCCTGCCTCACTTTAAGACTTCTATCATCTCTTTTCAAAACCTGAGGAGGACCTCATTTCCTGTTTGATAGTTCTTCATGCTTTGCCAGCCTCCGGGTCTTTAACGAAGCTTGCCAAGAATTCCCGGCTGGGAAGGACAGCCTGAGTTCATCATAGAGAATGAGCTGGCACCACAGTTGTAGTGACTCACCAACCTCATTGCAACTTTGCAATGGCAAGAACCACACTATCTAATTGAAAGACCTGTGTTTTAACAAAGTGCAATTGGATCACATGGCAAAATCCTCTCAAAATATGTCTCCAATCTTTCCTTTCACTGGATGTTTTGAACCCAAAGGAAATTATATTCTGAattatatgtttttttgtttttaattgagattAATTAACAGATACTTGGTTTTATGTCCATTCCGTTCTAGGAATTTAGTGGTGATTACAAAGCAGTGAAAATAGGTCACAGCAAAATGAACATTCCAGATTAGGTTAAAGCATTCCTCTGAAATTTCAGTATTCATTTTTGGAGTGTCAGTTACTACATTTCTgtaattcatcattttttttctttcttggcttaCAGTCAAGATGAGAAATGATATCGAGACCAAAGACATTGTTTTGTTACATAGccagtgctttttaaaatgcaaaaccaCCCTCCCCTCACCAATGCTTAATCGTTTGTGTGTGCttatgttcacacacacacacacacacacacacacacacacgctggaGAAAAACCTTTCAAGACTTCCAGGACCTGGGTCGTGTAAGAggcagatgagaaaattaaaggaGGACCAGAAGGAGGCCAGAACAGTAGCAACACTAAGAGTCCATGATTTCACTTTACAAAAAGTCCTTATATACCACacaggcatttttaaaaagcaagtattattataattaaataatatatttctaaagTATTATGATTCTCATCTAATTTCAAGATGTATATAGGAGCCGTTTAAAAGTATTTTGTATTATAATCTGTCACCAAAAATCAACTAGCAGAGTTTTATAATGTGTGTAGGTTTACCCAATgggaattaaattttaatttataagtcTTTCTATCACTGTAGAAATTTAGGACAAGGTAGCATTTGGTATTAACATAGAAGAATATTctatagcttttgtttttttttttagtttcaaattGATCTAAAAGAAAGTACACTTTGAATTTTTCCTCCTAGTGTTCTTGTGTTATATTAGAGTATTTTCATGacattgtttttaatgtaaacattattttattaagtcattagttaaaaaaaatttttaaatatagaataatggtcatttgcttttctcttaattttactATTTCAAGTCAAGCAAAAATGGACATTTttctgtcagaaaaaaaaattgagtgtgTTTTTGacacaaaaatgaatatttagttACAGTGTTTTTCCCCAACTAAATTAGCATTTATGGTGGATCTTATTTAAAAGCTGATTAGtctcaaagaaaagcagagagataaTAGAATTTCCAAGTAAATTATgttgtttaaaaagtattttaatacattattcAAATTGTTTTCAgttattggtttaaaaaaaaaaacagtatctgTTACAAATGTGAAATTTGGTTTTGAAAGACCTTACAAGTTCCAATTTCTTTAGGACAACAGTGGAAATTAAAGTCATAGACAATTTAGAACTTCagttttttccctttggaaaaaaaaaaaaaaaaaaacttgtgataGGCATCTCTGCAAGGTAggttttaacatatttttttcctaatttttttttccttctttcagtaAGAAGGATAAGCTTTTAGAGTACCCAGTCACCGTGGTAACTGCCAAAAAAATTCTCCTGAAGTTTGAAGAGGTCAGCTAGCAGGGTCAACAACTCTAGCCTCTCTCTGAGCTCGGTCTAGCATGCCCCAGCCTGCGGTTGGAGTGTCAGGCCAGATCTGACCCTGGGAGGTGGACTATTCCGGCTCTGATATAAATTTTTTGAGTCAGTTCATGGCCTGGACTCTCCAGGTGGCCTCCAAAATCGATTTTGACCCCCTGACCCTGTCTCACGGAGGCATAGCATCCACCCTAAGTAAGGATTTAGCCAGGAATGACAGCTTTCCACTGAGTGTTATTGGGGACAGTATAAACAGTTTGGAAAGCAAGTAAGGAGGTGTGAGTGCtagaaatcattaaaaacacattaaaaaaacaattaaaattttttcttagcttaaaaaagtttaaaatgtttattggttGTGTAATTCTTAcatgatttttaagattttttaatcaaaaaaatttgaatataaataaTGAACCACACATCTTCATCCTTTTATGAACTTTGttacaaatatacaaataagaTAGCCTCACTTACAACAAAATAAGTAGTAGGGATGTAAAACTAGGGAAAAGAAAAGCTAgttattaaaatacataatagATAAAGAGTTTCAGGTATTTTCTCTTACTTTctcaagtattttaaatattacacttCATGAGCTTGTGtcttgaaatgtttaaaatgtgaaaatatggaACCTTAAAAAGAAACAGTCACCATCTGAAAGAAGATAAGCTTGTTTTTCACTTCAAGTACCTTGGTACTTTGTAAAACAACTACCTGATATACTCATTTGGATACAAATGaggtaaaaattataaatagggAAAGTTAGATCTTTAgagtcaaagaggaaaaaagaacaaatttataaatgtatagtGTCTTAgaattaattttatgtattttcaatAGTTTAAGATATCAGAAGCttgggaaataaatataaaatgtgtaaatcatcaatgattttttttccttctttttcttctcctccttcatttttttattttttctcccagaTGCCaccctgaatattttattttctccaagaAAGTAGAGTACTCTTTGAGAGTTCTAGCCTGTGAACTCATTATGTAAATGTGGTCATCAAGCAAGACAAAACTGCCAAGAGAGAAGATTTTATCCTAGGAACATTCCTCCTTCCAGTGGTACTTTGCTCAAAGTTTCCCCCATTTTCCAGTGATGTTGAAATGGCTCCAGAGCAACTCTACGGTAGCTAAACTGAGATGCCATTTCATCTGAATCCTttgtaaaaataagattttaagtaGGGGTGAATGTCCTTTCCGGAGAATAAACCAGGAAGAGTGGAAGCAGAGGGGGAGGGGACTGAGcagtttatacacatatatactcttTGTGTTTGAAGGCCTCTGTGTCTTGGCTTCTCACTATGTTAAATCCCTATTATAAAACTTATCTTCACAAAGCCTATTATAGTATTCTGAGAACAAATTGGACCATGAATAACTTAGTTGGAAGTGTAGATTATTTTCTACTTAGGGAAAGTTAGAGATGACAACAGCTTAACTAAAAGAATAGTGATTAATCTTAAATAGATGGATTTCAAAGTTTCACTCTTGATAAAGAGTACCTTTGATAGTTCCCCTCTTCAGACTCATGTTTCCACTTCCTTTGTATTCAGAGTTGTCCTAGTGATTACACTGTCCACCTAATATAGCATGGCTCAAACTGTGGATCCTTTTCTTACAGTTTGTTAATCTGTCTGAGAGGTGGCCAGAAAGACATTCTACTTCCTATTGGTAAATGTATGATTTCACAGTGGTACCCATGCCTAGATATCAAACTCACTGTTAGGAAAGATATGTTGCATAAATAATAATTTCTCAACTAGATAAAATTATTACTTAAAAAcatcttaaatttgttttaatgccCTGTAACTTACAAAGCACTTCTTAGTTCATAATTTTGTTTGATCCTTAGAATAATGTCATGAAATAATATCATTAATCCCATTTTACCAAGGAGGCAGCTGAGTCATTGGCACACTGATCCAGCTGATAAATGGGACACCTCGGATACCAACTCAGATTTTATAGCTTCTGCTTCAAGTGATTAACCCATAGCAATAggctttttaattgtttttatgttCTATATCCCCAAAAACCAAGATTTTGTATTAAGGAGCaaagtttttatatttcacaaaaAAGTTATGACacagtttaaaaactttttttcatttagaaatgaattttactaattattattttcttttgtgtgtatcTATCTATGTATCAATGGTCTTTCAGAGTTAATCTCTAGAAGTCAAACATGGGCAGCCCtacataagttaaataactacctggaattttttaaatgaacatgaaAACCATCGATAATACTATAGGTGAGGTTTCTTGTCtagtgttttttggttttgtttttttagctcTGTTGAGATAtaaatgacaaataaaattgttagatatttaaaatgcacatcatgatgatttgatacagGCATACACTGTGAGGGGATTCCTCCAGTCAATTAATACATCCATCAcctatgcatttatttatatatattttgaggAAAATATTTAAGTTCTACTGTCTctcttttggctgtgccaagtggCATGCAGGACCCCAGTTCCCTGaaccaggatcgaacccatgccccccacagtggaagcttggagtcccaaccactggacctccagggaaattcCATTGAGTTCTACTCTATTAACAAATTTCAGTTATTCAATACAGTCTTAtaaactatagtcaccatgttacaCATTAAATTTTCAGacctttattcattttatagctgaaagtttgtacccttttatTAACCTCTAATTCCCTCACTCTCCAGCTCTGCTTTCCAGTGTTTATAAACTGGTACTTTTAACATCTTATCAAGTTTGGATAAACAAAGTTGTGAAGGGCTACTTCCTGTTTCTCTTGGATGTTTTACTCTATGTGtataaaaaaaagtttgcaaACTACTTTATGAATGATAAATAAAAGGTTTAGTTCACCTGATGTTGATGTAACCTATCTAAACACAGAAATCAAAAAATATGAAAGGATTACAACATGTGATTCTAATTAGGCTTTTGATTATATTGTTTTAACTATGTAATATAGATGTGTGAATGTTATTGATAATAtgaaaaaatcctttttttatttcttaaaatttatatactcAAATTAGTCACTTTATATATACTTAAATCAAGGTTTTGCTCCTGAATTTTGCTAGCAGCTAGACAAATCCAGTCAAAATCTTTAGgattaggaaaaaatgaaaaggtgtctggaaaaaggaaaacaagtgtTCTGGTTGAATGTATATTAATAATGACATACATATATTATAAGCTTTCTTGGGCCAaggtttttcaattaaaatatgacATTAGACTGAGAATTGTTTAGATGTTAAAGCCCCCAAGTTCAAACTTCTTATGTCTTCTCTAGAATTTGCAaattaagaaatgtaaaaataaagactCTCATATTCACATTGATATGTTTGCTTAGATGCCGTTTTTGTTTTGTACATTACCAGTCTCAATCTATCTGCCTTTAACAGCTACCATTGTCCTAAACAGGCTTTTTTCCCTCctgtcttcctcccttccttccccacttcttcccttcctgctttcctttccttctttcttttttgtcttctctttcctccttcccttctctcttttcctcccttcctccttcttatGTTactcatcagttttttttttttaactcatcagTTTTTAAGTAGTTTTGTTTTAAACCCAGCTTGGGTTAAGAGGCTTATCTAAGGCAATGCCTTATGCCAGACAAATATTCAGCACAACACAACACTCACTGCAGCTGAACCTACAAGTCAGAGAAGCTAAGCACAATACCAAGAGTTTTCTGATAGCCAAACTCTACTCCTAGGGGTAAACTTTTAATGTTATAGAGTCTGGCAATGTCCCTCCCTCTTGCTGTACAGGAGTGCTCTGCCCACCTGGACTGAGGGAACAGCCCTGGCAAAGTCTCAAGACAGGTCAAGAAACTGGGGAAGGCAATCAGCTCTTGCATCGTCCACATTGTTTCTGGAGCACAGCCTGGCTGATCCTGGGGCTAGAGCTCAGAACCAGATACAGACAGGCATGCAGAAGTAACTAGACGTCCAACACATGCCAAAGTCTTGCGGGCCCAGGatttcaaacaaaagaaaactcgCGTGGGTCCAAGCCTGTAGCCCCAAATCGGATAATCTCTGCAGCTGATAACAAGCAAAAGAGAAGCCAGGCAACAGccatattaaagaagaaaacaatcaaCTCTGAtcttctgtACGGTGGGGGGATAGAGCAGTGTTAGGATAACtgacttttttgttgttctctGGGTGCATTCTTCTCgctccccctctctctccccctcaccctctctctcctctctctctccctctccctctctctctctctcttttaaaaaatcagccatTTGGGGTTTTAAGCCATAAACGATTTTTCTTGTTGCAGGGGATTGCAGTGGCAAAGCTAGGCTAGGTCTTGGAGGCTGGTGTAAGGCGAAGCGGGTGAAGGCAGGAGGGCTGATGGAGAGACTGGGGGGAAGAAAAGCCGAAATGGATTCATGGTGCCTTGGATGGAGGACGAGAGGAGAATTGCAAGCTCCTTCAACTCGTTCTGTCCGGTGAGAAGTGATCAAGCTTGGGCTGACAAGAGGCTCAGGGAGCCCTCACgttcttttgcttttttaccTGCCAATCAAACTGCTACAAGACAACACCCTGATCTGGCATGGACA
>XLOC_001736.TCONS_00004558
AATCAAATGATGGCTGAGactggagaggagggaggcagagaggaaatCAGGAATAGAAATACTCACACAAGAAAGGAGACAGAAGCAACAACCTCCTACTAGCCCCtcggaaagagagagaagaagcttGATTGTTTTCTCGGGAATAGTATAGGAAGGCTGAAATTTCAGTGAAGATTCCTCTTCACCCCTTTGAATTCAGAAGGATGGCATAGATGTCTTCAAAATcactgatctaaAACCTAAGGCAGGGTTTCTTTAAGATGGTTTTAAAAGGACTGCCTTGCTCTTAAAAGGACTGCCTTATTCGGTTAACACCCAGCATTTGGTAAGAAGGCAGATCCTAGATTCCAACCCCAACTCTGAGGAAGCAGATTCTCTGCGTTTCGGGAACTACAGATTCCGTCTCAGA
>XLOC_001754.TCONS_00004638
AGAGTTTTCTCCAGTGCTTTTAGGCTTCTTCACTGCCACCTTTTTACAGAGACAGGACaggtaatatttattttatttcattaaaaatgaagttCAGAGACTCTAAGTTGCTTGCATTCATGGACTAAAAAACCCAGAATTTTGATTCCTTCTCTTTATTCCccaaattcagtattttttcattCTATGAACACCTTGCACAGCATATCATCATCTTAGAATATTTTCTCAGTAAACTTAGAGGTACACAGTATTAGATACTATGGAATGAACTGGTTCAGTAACTCTGTGTTATGCTGATCCTATTGCActtaactggacatggaacaacagactggttccaaataggaaaaggagtacgaggagatgagcacatgtccttttactccaccatcttgaaccagaagtcTAGTTGCTTGATATTCATAATAAGGGGATTGGGAATTGAAAATTTCAACAAGGCAAAAGTTATGAAAGTGTCTTCATGGAACCTTTGGGTATGATGAATTAGCACAGATGATTTGAGTTCTAAGATCTGGCTCGGACCCTAACTACCTATCAACCTGG
>XLOC_001755.TCONS_00004639
CAAATTTTCTCTGCATTGCCAGCTTTTATGAACAAATGGGAGACAGCCTGAGTTCTGCAGTGTTCATCAATACTGGAACCTGAAGCACCTATGTGGGGTGCCCCACACAGAGATACTCTCTCTGGAGGACTGCGTCTTGAAAACAGAATTATCACTTACTCTCCTAAATCAGTCAATCCTGCACCTTTCGCAGTGTGTCAGTGGTGAACCTGTGTATGCTCCTAATAAAGTAATAATTAATCATTACCACTCAGATGCAGTATCACATATTAACAGGGGTAGTTCAAAACAATCCACAGAATGTAAAGGATACAAGCCAGTAACTCTCCTTCCCATAAGATAATTTCAAGGAACATTTTTCTGTAAACTTAATTTTGCGATTCTATATTTGATTTCATGTTGATAAATTTGGGAGAACAGAGGTTCACAAAAATTGTGCTTTAGAGAATTGCCCGAGTAATTGTGGTTAGGTATTGATCTAGGTTAGAAGTTGTAGCTGAAACCCGGTGGCCCGAGCGGATGGACAGAGAGAGGCAGTGTAAAGAGTGACTGCTGCTAAAGAGAAAGCACAGCTTGACAGGAAAATGGCCCAAACAGATTTTATTCAGCAACTATTGCAGTAGGGGTAAAGAGACCTCAATATAGAACTGGGCTCAGTTCTAAAGACATCATGGACGAAGACAAGTTCGCCCATATTTAGCATCTTTGCTGACAGAGAACCAGCAGGCTTGCTGTTTGAATCTACATCTGAATGTACcgtttggccaaaaaaaaaaaaaaagatcactctTTTACCACACCCAGTGGCTGGTTAGTGATTCAGTGTAGAGGGCAATTGAGAGAGAAGCTCAGCTGgtgccttgaaaaaaaaaaatagagtgcaAGTCTGTTCTCAGCAAGTAATAGCCTCCATCATTTTAACCTGGGCCAAGTGGGTGGAACTGCCCCTCCCCCCTAGCCCCCGCAGTCCTCTGGCTGCCCTTGACTTTCATTCATTCTGATTTTACCAGCACAGAACAAAGACAGGGCACTGGGAGGCAA
>XLOC_001757.TCONS_00004641
TGCCTGCTGACACAAGACtctgggaagtgggggagggaaggaagccagGAACTGGTAACAACTTCCAGCATTAAAGCAGTGACTAATACTAATTATGCCGCTCCGACCAGCCATCAAGCAGACCTATTTTCGCTATGAATTAATGCAGAGTGACCTACTTTTCTacatagtatttattatttgtgctGCTGTTTTATCGATTTTGAGACTGTTATGTTACAGAGGAAATGGCCACGTTGACTCTTTAAGGACCAAAGGCCAGCTTAGTGGAAAAGTATTCTAATGAAATCCACAGGCAGCAGTTATACCAGCCCCAGGATACATAAGCATCAGCAAGAGAAGTGATTGTCAGATGACCCTCCTACTACTGTATTTGGAGTTAAGTTTCCTCGAGGGATGAATGGGCAGCAAAGTCTTTGCAGCTCCAATCCCCCTTCACTCCTCCAGAAAGTCCCCACCTGGCACAGAACTGGAGCAATggcaggaaagggagggaggaagagataaCGGGGAGCAAGCTACAGCTCCCTACTTGGTGCTTGGTAAGACAGGAAAACTCATAGCCTGAGTCTGAGCATCTGTGACTGCTTAACAGATAAGATGCTTAAACCATCCCCCACGAGTGGCACTGAACTGTGAATCTCACGAACCTCAAGGAACCCCTACAACACCAAGaaatttaaaaggcaaagaaaattagGTCAATTATTTTTGGAAGAACAAAGAAATGTGAGATTTCCTTAATGGACATCCCAAGGTCAAGCAATGGTTCCACTGGGACCTCATGAGAAGGTGACCAGTGTCCACCTTCTGCTCCCCTGGGTCCATGTTTCCTCAACCTTGAGCAGCTATTAGCATCTCCTGAGGTGCTGCTGAAACTGCCCCACACCAGACCAACATCATCAAATCTCTGGGGGCGAAGCCAACGCCTCAGTTCCCCAGGTGATTTTATGCTGCTAGTTTTGTGAATCACTGGTCCAAAAACAAAAA
>XLOC_001762.TCONS_00004651
ggtTTTATATAAAGACAAACACAAGGATGTGGGATTTCCATCTAACTTCCTCTAGCCTTCCGATTCTACCACTTGCCTTTAGtttcctgccttctctcctgCTGGCTGCCATTGTCTGCCCTGTGTGTGCTGGTATTTCTCTTGTCTCCATCGTTGCCCCTCTGCCTCTAGTGAATGAAAAGGGCAAATCTAAAATAAGATCCAACATTCAGAGCCAGAAGACACAGAATACTTCATTTTTAATCCAtgcattgaaaaaaaaagcattgcaTTAATAATTGACAAGATATGACTGAATTACCTTGCATTTctatggaagaaaagaaagcttcTATGAAGTCAATCAattcttttaattgtttttctaatCTTACATTCTCTTCTTCTTGTATACTTGTATTTAACTAAGATCAACATCCATGTGATTATATGAGAAGTCTCTGTCAAATGGGTGAAAAGATATTCTTCCTAATGCTGAAACAGCTGTGAAAGAAGTTTCTTTTTAGTTTATTACAAATGCAAAAGGAGTTCTCTCTGGGGACTGGCAGCTCAGGTGTCTGTGATATTTTCACCTTAATGTTTCTGAAAAGAAGTGCATAGAGAGAGGTTCACTGTAGTATTCTCCTTATGAGTGCAGTCTATGGTTTCATATTGCAGGTGAATTAGAGGTCATGAATGTCCTTAAGATAGTATCCGTATCACAGCTCTCTATAAAACATTGTCTGTAACAACAAAGACAATGACACTAACATTCTATCTGTATAATACAGTGAAGCAGAATAtataaaagagcaaagaaaaacaattcttCCATATTAGACATTCTTTAGGTGAAATTCAATCTGtttttgccattgccttctctattagAATATAAAGGGCAGGGTAAATTTGCAATGTGGAATTTCATACCACTCATCCATTCAGTGGTTGGAGTTAATGAGCTCCTATTCTGTGACCCCAGAGGATACCAAAATAAACAGACATTGTCATCATCCTGGATGAGTTCAAACTGTAGTGTCAAAGGCATGAGAATAATATTAACATAAAAGGGGCTGCATGAAAAAAGTATTTTGATTGGGAAAGGCAGTAAAATAAGTATTAAGGgagagttaaaaaacaaaaagaaattcagagaatGTAGAAAGAACATTTCAGAATAAAGACATGATGTGAATtgctgtttacttgctaagtcatgtccaactttttgtgaccccaaggactgcagcacaccaggctcctttgtcctttactgtctcccagagtttgctcaagttccaTTGAGctagtgatactatctaaccctCTCATCTCATGATgtgaataaaagcaaacaaatatggATGATTACAGTGGTTAAGGGAACCacccagaatggctaaaattaattTGCTTGGGAAGCAGTGGATAAGGAAAGGCCAAAACAAAGTTGAAAAAGCCTTTATTTGCCACCAAatccttattaaaatatttataatatcagATAGAGTGTGTTTATACATATTCAGGTTATATGTGAGTATGTATCAaacaacttctgctttattttgatTCTGTGAACAGTAATTGCTAACTAAATCTAAAATGGGAGATTTATATAATTACTGATATCTTTATATGTACAAATAAATCACTTGGGGAATTAagatattaaaagatgttttctgagcattatttaattataaaatctcTTAGGAACActaaatcataaaaaagaaaatttaattttctattgttaCAGGCTAATGTCCCTTTAAATAGAGATACTAAACTGCTAGGGAATCACTAGtaaataaaaactagaaatattgTAAGCTAATTCCATGATATCACCAGTTAGAATTTTACCCAGAAAAGCAAAGATAGCTTCACTGTAAATAATTCATACAATGCAATATTtcctttgttggaaaaaaattTGCTGATGTTATAACCATTCCTAATAAGACTgaGAAATGAGTTTTGACTGTTAAGCACCTGGATGAAGAGTCCTCTGTTCAGCTTGTCAGAGTCCTGTGACCTACAAAGACCCTCTGGTTGCACTAGGATCATTCGACTGACTTCATTTCCTTATCTCAGCAAATGTTTCGTGACATTCAGGTTACTGGTTATGAGGGAAAACAGGCAGTGACATCTGTCAACACATTGATTTCCAGGGTTGATACAGATGGTCTGAGCTGATCCCTGCTCTCCCTCACACCCCATTTGTGTGCCTTCCAAAGCTACCTGCTCATCTACATGGATGACCTTCTCAAAGAGGACCAGTCATGAAG
>XLOC_001762.TCONS_00004652
ggtTTTATATAAAGACAAACACAAGGATGTGGGATTTCCATCTAACTTCCTCTAGCCTTCCGATTCTACCACTTGCCTTTAGtttcctgccttctctcctgCTGGCTGCCATTGTCTGCCCTGTGTGTGCTGGTATTTCTCTTGTCTCCATCGTTGCCCCTCTGCCTCTAGTGAATGAAAAGGGCAAATCTAAAATAAGATCCAACATTCAGAGCCAGAAGACACAGAATACTTCATTTTTAATCCAtgcattgaaaaaaaaagcattgcaTTAATAATTGACAAGATATGACTGAATTACCTTGCATTTctatggaagaaaagaaagcttcTATGAAGTCAATCAattcttttaattgtttttctaatCTTACATTCTCTTCTTCTTGTATACTTGTATTTAACTAAGATCAACATCCATGTGATTATATGAGAAGTCTCTGTCAAATGGGTGAAAAGATATTCTTCCTAATGCTGAAACAGCTGTGAAAGAAGTTTCTTTTTAGTTTATTACAAATGCAAAAGGAGTTCTCTCTGGGGACTGGCAGCTCAGGTGTCTGTGATATTTTCACCTTAATGTTTCTGAAAAGAAGTGCATAGAGAGAGGTTCACTGTAGTATTCTCCTTATGAGTGCAGTCTATGGTTTCATATTGCAGGTGAATTAGAGGTCATGAATGTCCTTAAGATAGTATCCGTATCACAGCTCTCTATAAAACATTGTCTGTAACAACAAAGACAATGACACTAACATTCTATCTGTATAATACAGTGAAGCAGAATAtataaaagagcaaagaaaaacaattcttCCATATTAGACATTCTTTAGGTGAAATTCAATCTGtttttgccattgccttctctattagAATATAAAGGGCAGGGTAAATTTGCAATGTGGAATTTCATACCACTCATCCATTCAGTGGTTGGAGTTAATGAGCTCCTATTCTGTGACCCCAGAGGATACCAAAATAAACAGACATTGTCATCATCCTGGATGAGTTCAAACTGTAGTGTCAAAGGCATGAGAATAATATTAACATAAAAGGGGCTGCATGAAAAAAGTATTTTGATTGGGAAAGGCAGTAAAATAAGTATTAAGGgagagttaaaaaacaaaaagaaattcagagaatGTAGAAAGAACATTTCAGAATAAAGACATGATGTGAATtgctgtttacttgctaagtcatgtccaactttttgtgaccccaaggactgcagcacaccaggctcctttgtcctttactgtctcccagagtttgctcaagttccaTTGAGctagtgatactatctaaccctCTCATCTCATGATgtgaataaaagcaaacaaatatggATGATTACAGTGGTTAAGGGAACCacccagaatggctaaaattaattTGCTTGGGAAGCAGTGGATAAGGAAAGGCCAAAACAAAGTTGAAAAAGCCTTTATTTGCCACCAAatccttattaaaatatttataatatcagATAGAGTGTGTTTATACATATTCAGGTTATATGTGAGTATGTATCAaacaacttctgctttattttgatTCTGTGAACAGTAATTGCTAACTAAATCTAAAATGGGAGATTTATATAATTACTGATATCTTTATATGTACAAATAAATCACTTGGGGAATTAagatattaaaagatgttttctgagcattatttaattataaaatctcTTAGGAACActaaatcataaaaaagaaaatttaattttctattgttaCAGGCTAATGTCCCTTTAAATAGAGATACTAAACTGCTAGGGAATCACTAGtaaataaaaactagaaatattgTAAGCTAATTCCATGATATCACCAGTTAGAATTTTACCCAGAAAAGCAAAGATAGCTTCACTGTAAATAATTCATACAATGCAATATTtcctttgttggaaaaaaattTGCTGATGTTATAACCATTCCTAATAAGACTgaGAAATGAGTTTTGACTGTTAAGCACCTGGATGAAGAGTCCTCTGTTCAGCTTGTCAGAGTCCTGTGACCTACAAAGACCCTCTGGTTGCACTAGGATCATTCGACTGAATCTCCCAGCTGGACACTGGAAATAGCTTTTGATGGTTTAGGGCCTCTTTCACTTGACCTCAACCGCTCGGGGGCGAGGGCTCGAGCGCTCCTCCCGCTTTACGGCTGCTGAAAACCCGGCCCGCGCCCGGCAGCCGTACCGCAGACGAGCCCGCGCCCGCGCCGCTCA
>XLOC_001762.TCONS_00004653
GAAATGAGTTTTGACTGTTAAGCACCTGGATGAAGAGTCCTCTGTTCAGCTTGTCAGAGTCCTGTGACCTACAAAGACCCTCTGGTTGCACTAGGATCATTCGACTGAAGTAAGATCTAATTGTTTTAATTAGAATATGACTTTTACTGTTGAATCAACTTTTAATAAGATGACTTGGCATATGTCTATAATGTGCCAATAGCtgctaattttgaaaaaaagagaagaatgtgAGCATTATTCTGTGACAAAATCTTATGTATTCCAGTTTCtattcatcttttatttcatggaaaTGAGCCCATTTTGGGGGAAATCTCCCAGCTGGACACTGGAAATAGCTTTTGATGGTTTAGGGCCTCTTTCACTTGACCTCAtaaaatatctttTACTCACATATcttggcatttatttttattcttttctttctcccaacaGCTGTTCATAGTAGATTTTATCAATACTCATGGTTCTCTTATCTATCTCCTTTCTTTAACAGGAAAGTTGACAGTTGACAGTTACTTGGACAACTAAAAGCCTGATTTCCCTCTGTTGTCTCCCTCTCTCAGTTGATCACTGCTGGAGTTTTTGCTGAATTACATAGCAGaccattttctctcctttctcaagGTCCCACAATTAATGAATTTGAATCTGACTGGATCTCCTAATAGCAAGTTTGTTGTTCTGTCCATTGCTTCACTGTATAGATATTTCACTTCTATAGTTAAGAAACTCCTTGAAGCTTGAAAACATCACTAAATGACATACAACAAATAAGGGCTGCAGAAATTCAAAGAAAGAGATATCAGTATGGCCGACAGCAGTTTTAAATGTCTTCATGACAAGGATTAAATTGagcaatttaaacatttaaactttGTGTTACTTAAGtaggaagaaataaacaagaataCCAATAAATGCTAGCTATATTATCCTTTTAATAACATATGAAAGGCATCTATAAGAGTGAATTGATAATCCATTTTACTAACTTCTTCAgagataaattttaggattatattTACCTATGCCTCCGATTAACAAAAGAATGATtctcttataaaaattaaaattttaaacagaattttaaagaacTGATGCCAACATTTTCTTCTGGAGAAAGTAGTCTCTACAACTGGACTGTAATTAATAGAAAACCATGATTTGATTTTCAGATCATTAGTTTTGTACATAAGCATTCATTCAATGAGTACTTGTTGAACCTATCTAACAGAATAAAAAATCAGCAGGTTAGATTTTACCTGCAGATTTGCTCTGTCTGGTATGTACAGCACTTGAAAATGTGAGTTGGTGGCTCATATATAGAAATCAAGAGGTTTCGTATATAACCCtgactttctgaaattttttgataTAAGGAACCACCTGATTCAACAACACTCATCTGCCTTCCCTCAATGGAACAGTTGGCTGGAGCAGCATAACAGCTGCCCATTTCAAGAGTAGACACTTCTCAGATCACCTTATTTCCTACTCATTTATGTTGTCTTTCTGGTAATTATATTAATGGTTACTTGAGACTATGATTCTTGCTGTCATGTATATATGATACtctgagataaatgaaaaaatgtataaatatgtatatttccaACAATAAAAGTAGAAGAGAGAAATATGATGCCCGAAAGTAAAAAAGTTAATTTACATGAGAAAGGCTAAAATGTATATTCAGTAACACTGTTTTAACCATCATGGAATACTGGATTCCCAAACAGTTaagcagtctttttcttttttatatcaaTCTGGGAAATTTATCAACAGTTTTACATAGCCTTACTTCTACATAAACTATGCAAAATCTGAACCTGCCAACTTAGGAATGTTGAAGAAAGAACAGTAATAGGAATGGGAAACAATTGATACCATTTGTTCTAAATTCTGTTTATATACTAATAGACTAAAattttcctctcctcctttttttttgtttttaatcaactATGCAACAGTAATCAGTTATCACTGAAACCTTTCACTACTTATAATGGAcgttaaatatttgtttatatcatATCCCTTCTCTCATTTTCTGAGAAAGtactgtaacacacacacacacacacacacacacatgattccTTATTTTATCCATGAGGTCTTTAACTGGCGCTGCTACCTTCTTATGCTCAACTTTAACTACTGTCAAAAGTTCAGCGAATCAGTGAATTAAGCTGGGCAGTCAGAAActttttttctggtattttttAAACAGGTGCAGGTGTCGAGGTGAGTGTTGCAGAAGATTCCTTTCTCTCTGGTGCTGAAGCTTAGAGGATAGAAACCGGTACACCACTAGTGGCCATGTCTGTGGCAA
>XLOC_001762.TCONS_00004654
GAAATGAGTTTTGACTGTTAAGCACCTGGATGAAGAGTCCTCTGTTCAGCTTGTCAGAGTCCTGTGACCTACAAAGACCCTCTGGTTGCACTAGGATCATTCGACTGAAGTAAGATCTAATTGTTTTAATTAGAATATGACTTTTACTGTTGAATCAACTTTTAATAAGATGACTTGGCATATGTCTATAATGTGCCAATAGCtgctaattttgaaaaaaagagaagaatgtgAGCATTATTCTGTGACAAAATCTTATGTATTCCAGTTTCtattcatcttttatttcatggaaaTGAGCCCATTTTGGGGGAAATCTCCCAGCTGGACACTGGAAATAGCTTTTGATGGTTTAGGGCCTCTTTCACTTGACCTCAACCGCTCGGGGGCGAGGGCTCGAGCGCTCCTCCCGCTTTACGGCTGCTGAAAACCCGGCCCGCGCCCGGCAGCCGTACCGCAGACGAGCCCGCGCCCGCGCCGCTCA
>XLOC_001763.TCONS_00004656
atGAAAGTGTCTTGGTGGAGCCCCattgaaaagaagaaatttaaaactggaagaaaaataaaagcagtgtgGAGAGAGGGACGAAGTTGGCTTCCAGCAATAGGacctgcagagagttggacacgattgagcaactgaattgaactgaactgagtggtaaCCCAATAGGGCAAGATACATTTCTAAACAGAGACCTGTTCTAGAACCAGCAGAGGCAACCCTAAGACCTGCAGAGACAGTCACCATATGAGAGCTAACCTTACTGGCCTGTCAAGTTCTGCAGTGTAATAAGCAGTGGCCAATGTAGCGTGCCACACACACGGCAGATTTGCATTTTAGTTTAGGTGTCCCAAGCTTAGGAAATCTCAAACTTTTAAAGGAAGCCCTAAAAAACCTGCCAACCCTTAATCCAGGGAGAGAAATTATCTATATTATCCTGAGGAGCAAACAAATCTGTCCTCTACCCCAAGATAGACACTATGGCTGTATCTTCAGTGTCTAGAAGAGAAATTGATACAGAACACACgctccataaatatttcttaGATGTCTGATAGACTGACTGAATAAATGGCGGACGAGTATTTCAAGGAATTGTCCTGAAAATTTTGGGGAAGGGACAGTCAAGCAGAGGtgttaggaaagagaaaagagtagTAATTTTCCAAGCCTGCAAAGGAGGAAAGGCAACCTCACTCTTGTCATGGCGTTAGGATGGAGATggttgtaatatttttatttttttaagaacaatCTTCACATGGACCAGTCACAGTGCAGAGACATAGGCTGGTTCACTAGAGTGAGGGGAGAATGACTATCTTGAGACTGAAACACAAAGGTAGCTTAGTGCAACACTCACTGATAGCCTCAGACACTTTAGGAGAGAGAAGCTGtattagaggaaaagaaaggagctaGGTCTGTGCTGATCAGAGAAAGGATACTATCTGAGTCACTTATACAGAGAGAAGTTCATATTGAAACCACAGCAAGGGCCAAACGGGTGCATTGTTAGTAATGGAAGTGATTTGGACAATATTTTGATTCCTGAAGTTATTTATTGAGGACTTTAGTCAGAGACAATTGTGCATtcctatcatttttctttttaatgtattataaatattcattgatttttaaaacccCCTCAAGCTGGTAGACTGTGGGGGCATACCTATTAAATTGTTTGTTTCCTGAACACCTGGTACTGTGCTGAGCACTGAgcattgaaaagaaataaagacagacaGAATATCTGCCTTTTTGGATATCAAATCTGGTGTGGAAAATGGATAATAACCAAGTAAACTACTAAGTACACAATTACAATTGGTGATTATGTCTGCAGAGCTCCCACTGTACAATATAAATCTTAAGAGGTGCTGTTAGTGTGACAAGCGATTTCAATAACTACGTCAGTCCCTTGTTCTTACCTAGAGAACACAAAGTGAAAAGAATCTTCCCGAGATCTCTTCAGATTCATTGCTGATGAGATGTATCTTCTCTCATCCATCCAcacaaaataaatggagagaattCTCAATTCCTGCACCTTTACAGAAATCCTTCCTGTAGCCGGTGATGTCTAGGCTGGATTATCATATACTTTCAGGTGTCTATGCTAGTTAAATTCTCTAGAAGCAAGCTTCAACCAATGAAGAATACTCAACCTTCTCTTCAGGAAATTCTAA
>XLOC_001763.TCONS_00004655
atGAAAGTGTCTTGGTGGAGCCCCattgaaaagaagaaatttaaaactggaagaaaaataaaagcagtgtgGAGAGAGGGACGAAGTTGGCTTCCAGCAATAGGacctgcagagagttggacacgattgagcaactgaattgaactgaactgagtggtaaCCCAATAGGGCAAGATACATTTCTAAACAGAGACCTGTTCTAGAACCAGCAGAGGCAACCCTAAGACCTGCAGAGACAGTCACCATATGAGAGCTAACCTTACTGGCCTGTCAAGTTCTGCAGTGTAATAAGCAGTGGCCAATGTAGCGTGCCACACACACGGCAGATTTGCATTTTAGTTTAGGTGTCCCAAGCTTAGGAAATCTCAAACTTTTAAAGGAAGCCCTAAAAAACCTGCCAACCCTTAATCCAGGGAGAGAAATTATCTATATTATCCTGAGGAGCAAACAAATCTGTCCTCTACCCCAAGATAGACACTATGGCTGTATCTTCAGTGTCTAGAAGAGAAATTGATACAGAACACACgctccataaatatttcttaGATGTCTGATAGACTGACTGAATAAATGGCGGACGAGTATTTCAAGGAATTGTCCTGAAAATTTTGGGGAAGGGACAGTCAAGCAGAGGtgttaggaaagagaaaagagtagTAATTTTCCAAGCCTGCAAAGGAGGAAAGGCAACCTCACTCTTGTCATGGCGTTAGGATGGAGATggttgtaatatttttatttttttaagaacaatCTTCACATGGACCAGTCACAGTGCAGAGACATAGGCTGGTTCACTAGAGTGAGGGGAGAATGACTATCTTGAGACTGAAACACAAAGGTAGCTTAGTGCAACACTCACTGATAGCCTCAGACACTTTAGGAGAGAGAAGCTGtattagaggaaaagaaaggagctaGGTCTGTGCTGATCAGAGAAAGGATACTATCTGAGTCACTTATACAGAGAGAAGTTCATATTGAAACCACAGCAAGGGCCAAACGGGTGCATTGTTAGTAATGGAAGTGATTTGGACAATATTTTGATTCCTGAAGTTATTTATTGAGGACTTTAGTCAGAGACAATTGTGCATtcctatcatttttctttttaatgtattataaatattcattgatttttaaaacccCCTCAAGCTGGTAGACTGTGGGGGCATACCTATTAAATTGTTTGTTTCCTGAACACCTGGTACTGTGCTGAGCACTGAgcattgaaaagaaataaagacagacaGAATATCTGCCTTTTTGGATATCAAATCTGGTGTGGAAAATGGATAATAACCAAGTAAACTACTAAGTACACAATTACAATTGGTGATTATGTCTGCAGAGCTCCCACTGTACAATATAAATCTTAAGAGGTGCTGTTAGTGTGACAAGCGATTTCAATAACTACGTCAGTCCCTTGTTCTTACCTAGAGAACACAAAGTGAAAAGAATCTTCCCGAGATCTCTTCAGATTCATTGCTGATGAGATGTATCTTCTCTCATCCATCCAcacaaaataaatggagagaattCTCAATTCCTGCACCTTTACAGAAATCCTTCCTGTAGCCGGTGATGTCTAGGCTGGATTATCATATACTTTCAAGTTAAATTCTCTAGAAGCAAGCTTCAACCAATGAAGAATACTCAACCTTCTCTTCAGGAAATTCTAA
>XLOC_001789.TCONS_00004691
gGCCAGCCACTGGAGGGCATAAGGGATATGACATCTGGACTTTCCAGAGCAGTGGCAGGATTGAGACCTCCTAGACTTTATACCACTCAAGTGCAACAGACTCCGGTGAAGCCACAGTTCTCTGCCTTCATCATCTTAGGTCTTCACTGTGCAACAGGGGATGTTGCTCCCCTGGGGCATCCACTTTTGTCCAACTAGTTTCCTGGTTTGGACTGGACCAGTATCTTGAGAAGATTTTATACATTGTATCATCCCATCATCCTCCACCCACTTCCTGGCACCTTGAGTATTCTGATctgaaaatagtgacagatttgGAACCCTTCTGAGCACTGTTCAGGTCCTTGAGGGTTCTCAAGAACTTCAGAGATTTCAAGATAACTAAGAAATGAAACACACATTTTTCAACACCACTGGTAGCTGGTTCTGCAATCCTGTCACTGCCCTAATAACACAGTGCCCAGTAAAAGATGTATGGTGTCTCAAATCCTGTCACAGGGTTATGACcaaggacaggcttccctgtggctcagtggtaaagaatccccctgacaatgcaggagatgcaagagatgtgggtttgatctctggatcaggaacagtTGTTAATCTTTTGCCTTCCGAAACTGTGCTGTACTATGCCAACTCCAGGGAGATGCTTCACTTTCTAGAACGCGTTGAAGGCAGAAAAATAGGACAGCAACGGTAATAGGCAGGTGGAGCGTTAGACAAGGGTATTTCTGTTATCCCAAGGAAAAGAGTCACAGAAACTCGCAGCTAGGAAATAAGTGATAAAGactattatatgtatttttttaatatatgtaataaaaaaaaaaaaaaacttcaaggaTTTGCAGGAAATAACGGGCCATATGTGATAAAGTAACTCATTTGAGGTACCTGAAGGCGCCAGACTGGTGGGAGGAGGAACCTGCATCTTTCGGGTGGAGCCGAGGGGCTGGACCCAGGGGCCATCTTCCTTCAGCTACAGGTGTCAGCCCGTGCAGTTTCTCTTCAAACCCCGCGCTGTCATTCTCAAGAGCACGGTCAAAATCTATTGTGACATCTTTCCACCCGGAGCCTTTTGGGacgggtgtggaggtgggagtggggataGGGGTCGGCAGGAACCTCGGCAGCTTCCGCCTCAGGAAATTTGGTGAGCGCTTGAAAAAGTCCAACCCGGAAAAAGACTGTTCACTTCAGTTCCTCCCGACTTCTTGTCCTCCTCTGTTTCTCTCGGACTCAGGTTGTCTAGAAAATCAGCTCGTAGAAAA
>XLOC_001796.TCONS_00004730
GTCCATCCACGAAAGACAATCTGCTTTAACTATTAGGGTTTTCCCACCAAGATAACATCAGTGCGGCCAAAAAGCAAAGATGACTGGAATTTTAACTAACCTGCCTAATCTTACTGTGTCTAAATGTCTGTGGTATCAGATTTGTTCAAAACAGTCCCCAAAATAGGATCATTACTTCATGATAATAATAGGATTATTATTCATGATCCAGTTGCACATAGTACATGGGTGAGCCGGCACGTTGTTCACGTGGAGGACTTTTGGGGGCTGGGAAGTGGGGCAGTGCCAGTCCTTATGTCATAGCTTCCTTCAGAGCTTGTTACAGCCTAGTCACTGCCTGCCCTTGCTTTGACCTGGGGTATTCCAGTTTGACTTGCTGGCCATGGGCATTTCACAACTCCGTTGCCTGTGTTATCTTAAGTCTGCACTCTTCCCCCTTAATCCAGACTTGGCAGCTCTGTTCCGCCATATCTCCACACATGCTTGTTGTCCCTTGATACTCCATTCTATCCAAACTGCCATCTCTGCTAAGCTGAGAAATGGCGAGACTGTCAGAGACAGGATAGAACAGTCGCGTGGACTTAGAGGCCCTGGACACCAGGTCCAGCTCTCCCCTTCCTAACCCTGAGACACTGGACAACACAGAATCTCTATGTGAacattatttccttgtttttattaaGGTAATTTTAGAGTGATTTTAGGCTTATATGAAAATTGAGGAGAAAGTATAGAGATTTCCTGGATACCATCTACTCCTACATATAACTTCTCCCATTAGCAATATCCCCCatcagagtgggcttccctggtggctcagatggtaaagaatctgcctgcaatgcaagagactgggtttgttctctggattggaaagatcccctggagaagggaatttatTACAATTgataaatgtccattgacacatcacacatcataatcactcaaagtccatagtTAACATTATAGTTCATTCCTGGTGTTGTCCATTCTATGTATTTGGACAAGTATATAATAACATCCGTCATTATGATATCAtgcagagtagtttcactgctcTAGTATTTCCTCATCCTAAATGTGGCAGTAACATGATTGATTCTGAATCCTCTTAggcttagagaaaataaaaactgcttAACAAACAATAAGGCAAGAAAGTTCAGTGTATTGTGTTGAGAGTGAAAAATTAGAATTGGACATAATCTAAAAATCTTAACACAGGAGcccagttaaataaattatgatgtaATCAACCAGATATAtgcaataattaaaaattaagttgtaCAATAGTTAAAGGTGTGGGAAAATTAAGTGAAAACAATTATAATGTGTTCaagttaccaggggctgggaagggaggaatggggagtcactgtttaatgggtacagggtttctgtttgagatgatgaaaagttctggaaatggacagTCGTGACGGCTACACggcattgtgaatgtacttaatgccactgaactgtgtaCTTTGAagtgattaaaatggtaaattttgtgtcatgaatattttaccacaataaaaaaaaataataaagtagctAGAATGTTGCAGGAAGTTCTTCAAAATGCAAAAacaattctcctgtgaagccatggTGGTTTCTTACAGTTTGCTACTGTTATGATTATGAGGAGCATATAATTGgATTGTTGGAGCTGTAACTTGGGTTTTCTGCCCGTCAGTATCCAAAGGGTGATAGGTGTCTGAAATcagaacagagaaacctggaagtTAAGAAGAACAGCAACAGACTGAAAATgggggagaggaaaggcagaggaggCGTGGTCTCCGACTGGGGAGAGGCCGCGCTTCCTGACCGGGTCCCTCTGCACCAacgtgggtgggggaggggcgcaCACCCTTTTAGCCTAGGCTTTTGCCGGGTAACCGCGCTGCATCTGAAGACCTTTCCTGAACCCTGCCGTGCTTCTCGTAGGGACAAGGGGGCTTTATTGTGTGTCCAATTCGTGCGCTGCAGCAAAATGGCCCTTCAGTCTCATTTTGAGGGATTCTCGGCAGGGTTCAAATGCTCCAgcggtgaaagaaaaaaaaaaaaaatccagaagggaggaaaaaaagagcgACGCCCTCCCTCCCCCATTAATTATTTGTGGGGCTGGAGTAGCGCGGGCTGGTGCAACCGGTGCATATAAGGACTTGTGTGCAAAGAAGGGGATCCGCCTCCAGCCGCGGAACGAATGAGGGAGAAGCGCACTCCTGTGGGCGCCCAGCGCCCCCCCATCCCCCGGGCCTCGGCAATCTACAACTGTCGCAGGGTCGGGTCCGCCAGCAGCCCCGGGAATCCCAGATGGCAGTTCTGGACGGGTCACTTCCCGCCTCGAGGTTGGGAAGGTTTGCCAGAAGCGGGAAAGTCGGGCGATCTGAGCTCCTTCTTGGCCTCGCCACACCCCGGACCTGTCCATGCCGCAATTCCCCCACGGAAACGACCGAATTGAAACGAGAATTGTTCTCCGGGTGCAGTGGTTTGAATGCTTCA
>XLOC_001811.TCONS_00004779
GTGGTGTGCTCATACATTTGGCCGGTGCAAAATGACCAGGCACTTCAGCATTCTGAATGTCAATGCCGGAAGTCTATGACTGAGTTCACTAGGTTCCCTCAGTTTACATGAAGGCAAGCCTTCCCGCCAACCAGAAAAGGTCCTCAGAGAAATGGGAGTTGAGAGCTTTCaccaaagaaagtaaaatctcTAGGGAGAGAAACGCACTAGACTGACTGGCAAGAAGTTCATAGAAACTGCTTCTGATCCATTTAAAGGACTCTCTGGGGACCCTCACCTAGGCCAGAGGATAGAGAGGCAGTCCAGAGGACCAAGCCCCTCCCAGCTATCCAAACCTAAAGGTCTTTGACTTTCAGGAAAGGTGGTAGAGTCCACTAAGGATGTAAGAGAGCCTGGACAGGAGGAGGCTCTGCCTGAGAGGTTTCATTTCACCTTGTCACTCTggggaacttaaaaaataaataaaagaagttaaCATTGCCCCCTTGTACTATTCTACTTAATTCCTTTTATCTCatgcccagggtgggggtggaggtctaTATTTGGGTCCGGTTGCAGAAAGGGGGTTAAGAGGAGTGATGGGcaattttatagaaaatgaagGGACCATGGAATCAAACCCAAGTAAAAACAAGACCCACATGTGAAGCTGCAGTCGTcgtttctgctgaaaaattatAAACCACAGTGGTGGaccaggggttggggtgggggctgtgAGAATTGGGTGGGATACggaaaactaaagaaaatcaaaactgATTTCCCCCCTCTGTCCTGAAAGCCTTTCTAGAGGGCAGGGGGTATGGGGAGTGAGGCGCAGCCAGGGCACACTCCCCTCCCTGGTTTTTCAAATCCCTGGGGTCAGTAGCTTCAGCGAATGGGTCTTCAGCCTGGTCTTTCCAAGAGTTTCCGACAGGAGCAAAGCCAACATATTctaactgaaaaaataaacacaaactcCTCTGTGCCCTTGGGCCAAAGCACTGTGAAAAGATCAGGCATCATACTTGTGGTTGTTGTTTAATAAAAGTACTCACAGAATCAAAATTGAAATTTGAAAGATTCAGCTTGGCAAGGATGCCCATCACTTCTCTTTCTTCAGAGCTGTGTAATTCTGGGAGCATTTGGCGATTTACCAAAGAAGTGGGCAAGCAGAAATGAGGACCTCTTAAAGGAGCTAGCTGTGTTTAAtctctctctctctttctctctctctctctcacacacactcactctctgtctttccctctttcactctctctccctccctctctccctttctctcaatCCACACTCGCTATCTCTCCAGCATTGTCAGTTTGGACACCTTCGCACATGCGCGCTAGACGCCCCTCCAACATCTCAGCGCCGCCAAAAAAAGTTTGGAGCGATTTATCACTTTGATTTGGAGATCTTGTCAGATGGCAATCGCCGAGGAGGCGGAGAAAGGGAGCCATGGGGagggcggcggggggcggggaacGAGCGCAGGGAGTCGGAGGGGAGCAGACACCtcgcccagaaaaaaaaaaaaaaaggaacgaAAAGACTCGGGCAAAGGATTGATTTCGTGTTGGAATCACCAATAAGCCTGTATCATTACTATTATTGTTTTTCCCACCATAAATTGCAGGACATTTTCTGTACGGTCCTTGGGGGAAAGCAAGgagtagggggaggggaggggacttttaaaaatctttcccacACTAAAGAACTAGGAGGACCGGACTCTCGGCGAGCGATCCAGGAGAAAGTGAGAATCATCCTGAACTTCGGGAAATCTGCTGCGGCTACTACTGCTACTGAAGCTATTGCGGCTTCTGCTTTCAGAGCTGAAAGCAGAATAAATAACTGCTTCTTCCTTGATTTTAGGTGTAATGCTAATACTTCCTGCCATCCTTGGAACATGTCAGTTGGTTGGTCTATTCTCACCAAGTAATAATGATCACCCTTGATTCCCAGGTCCGGGAACCTTGGGCATTTGACATCCAAGACCTTCTTTTTGCCTTCCCTGAGGTCGGCTGTCACCTTCCGGCCTCCCCCACCGCTGCCCCTGTCGCCTCCTGCTGCAGCTCAGCCTGTCTGCCATTTCACTCATTCGCTTAAACCCACGACCTCCCGGGTCATAAGGAAGA
>XLOC_001811.TCONS_00004778
GTGGTGTGCTCATACATTTGGCCGGTGCAAAATGACCAGGCACTTCAGCATTCTGAATGTCAATGCCGGAAGTCTATGACTGAGTTCACTAGGTTCCCTCAGTTTACATGAAGGCAAGCCTTCCCGCCAACCAGAAAAGGTCCTCAGAGAAATGGGAGTTGAGAGCTTTCaccaaagaaagtaaaatctcTAGGGAGAGAAACGCACTAGACTGACTGGCAAGAAGTTCATAGAAACTGCTTCTGATCCATTTAAAGGACTCTCTGGGGACCCTCACCTAGGCCAGAGGATAGAGAGGCAGTCCAGAGGACCAAGCCCCTCCCAGCTATCCAAACCTAAAGGTCTTTGACTTTCAGGAAAGGTGGTAGAGTCCACTAAGGATGTAAGAGAGCCTGGACAGGAGGAGGCTCTGCCTGAGAGGTTTCATTTCACCTTGTCACTCTggggaacttaaaaaataaataaaagaagttaaCATTGCCCCCTTGTACTATTCTACTTAATTCCTTTTATCTCatgcccagggtgggggtggaggtctaTATTTGGGTCCGGTTGCAGAAAGGGGGTTAAGAGGAGTGATGGGcaattttatagaaaatgaagGGACCATGGAATCAAACCCAAGTAAAAACAAGACCCACATGTGAAGCTGCAGTCGTcgtttctgctgaaaaattatAAACCACAGTGGTGGaccaggggttggggtgggggctgtgAGAATTGGGTGGGATACggaaaactaaagaaaatcaaaactgATTTCCCCCCTCTGTCCTGAAAGCCTTTCTAGAGGGCAGGGGGTATGGGGAGTGAGGCGCAGCCAGGGCACACTCCCCTCCCTGGTTTTTCAAATCCCTGGGGTCAGTAGCTTCAGCGAATGGGTCTTCAGCCTGGTCTTTCCAAGAGTTTCCGACAGGAGCAAAGCCAACATATTctaactgaaaaaataaacacaaactcCTCTGTGCCCTTGGGCCAAAGCACTGTGAAAAGATCAGGCATCATACTTGTGGTTGTTGTTTAATAAAAGTACTCACAGAATCAAAATTGAAATTTGAAAGATTCAGCTTGGCAAGGATGCCCATCACTTCTCTTTCTTCAGAGCTGTGTAATTCTGGGAGCATTTGGCGATTTACCAAAGAAGTGGGCAAGCAGAAATGAGGACCTCTTAAAGGAGCTAGCTGTGTTTAAGTCCGGGAACCTTGGGCATTTGACATCCAAGACCTTCTTTTTGCCTTCCCTGAGGTCGGCTGTCACCTTCCGGCCTCCCCCACCGCTGCCCCTGTCGCCTCCTGCTGCAGCTCAGCCTGTCTGCCATTTCACTCATTCGCTTAAACCCACGACCTCCCGGGTCATAAGGAAGAtctctctctctctttctctctctctctctcacacacactcactctctgtctttccctctttcactctctctccctccctctctccctttctctcaatCCACACTCGCTATCTCTCCAGCATTGTCAGTTTGGACACCTTCGCACATGCGCGCTAGACGCCCCTCCAACATCTCAGCGCCGCCAAAAAA
>XLOC_001811.TCONS_00004780
GTGGTGTGCTCATACATTTGGCCGGTGCAAAATGACCAGGCACTTCAGCATTCTGAATGTCAATGCCGGAAGTCTATGACTGAGTTCACTAGGTTCCCTCAGTTTACATGAAGGCAAGCCTTCCCGCCAACCAGAAAAGGTCCTCAGAGAAATGGGAGTTGAGAGCTTTCaccaaagaaagtaaaatctcTAGGGAGAGAAACGCACTAGACTGACTGGCAAGAAGTTCATAGAAACTGCTTCTGATCCATTTAAAGGACTCTCTGGGGACCCTCACCTAGGCCAGAGGATAGAGAGGCAGTCCAGAGGACCAAGCCCCTCCCAGCTATCCAAACCTAAAGGTCTTTGACTTTCAGGAAAGGTGGTAGAGTCCACTAAGGATGTAAGAGAGCCTGGACAGGAGGAGGCTCTGCCTGAGAGGTTTCATTTCACCTTGTCACTCTggggaacttaaaaaataaataaaagaagttaaCATTGCCCCCTTGTACTATTCTACTTAATTCCTTTTATCTCatgcccagggtgggggtggaggtctaTATTTGGGTCCGGTTGCAGAAAGGGGGTTAAGAGGAGTGATGGGcaattttatagaaaatgaagGGACCATGGAATCAAACCCAAGTAAAAACAAGACCCACATGTGAAGCTGCAGTCGTcgtttctgctgaaaaattatAAACCACAGTGGTGGaccaggggttggggtgggggctgtgAGAATTGGGTGGGATACggaaaactaaagaaaatcaaaactgATTTCCCCCCTCTGTCCTGAAAGCCTTTCTAGAGGGCAGGGGGTATGGGGAGTGAGGCGCAGCCAGGGCACACTCCCCTCCCTGGTTTTTCAAATCCCTGGGGTCAGTAGCTTCAGCGAATGGGTCTTCAGCCTGGTCTTTCCAAGAGTTTCCGACAGGAGCAAAGCCAACATATTctaactgaaaaaataaacacaaactcCTCTGTGCCCTTGGGCCAAAGCACTGTGAAAAGATCAGGCATCATACTTGTGGTTGTTGTTTAATAAAAGTACTCACAGAATCAAAATTGAAATTTGAAAGATTCAGCTTGGCAAGGATGCCCATCACTTCTCTTTCTTCAGAGCTGTGTAATTCTGGGAGCATTTGGCGATTTACCAAAGAAGTGGGCAAGCAGAAATGAGGACCTCTTAAAGGAGCTAGCTGTGTTTAAGTCCGGGAACCTTGGGCATTTGACATCCAAGACCTTCTTTTTGCCTTCCCTGAGGTCGGCTGTCACCTTCCGGCCTCCCCCACCGCTGCCCCTGTCGCCTCCTGCTGCAGCTCAGCCTGTCTGCCATTTCACTCATTCGCTTAAACCCACGACCTCCCGGGTCATAAGGAAGAAGCTAGAGCGCGGGCGGCCGGCGCGGAGGCTGGACTGGCAGGTTGCTGGAGCTGCTCTGCGCCTGCCCTCCAACCGGGGCCCCGGCGCGAGAGGCAGCCCCGCTCTCCCTCCCGGAGCGCAGTAGACAGATAtgcaagatggcagaggaggggGAAATCCAATAGAAAAGGGATATTGCACCTACTTGTGGCCAGTTTCCTTGCCCTGCCTTTGGATCTCATGCTGTGCCCAGTCCTGCAGCCGCT
>XLOC_001812.TCONS_00004781
tttctcCAGGTAAATATGCCCATCAGGATCATGAAGGAGCTTCTCCGAGAAAGTGGATCTGAGCTATGCCAAGAGTGGAGCTAAGCCATCCTATCTCTATGGATGCTGGGGTATGCTATGCATATTTTCCTGCTTCagtgttaatcattcagtctGTCACCTACTGGAAATTGCCCTCAGATGAAAGGAGTCACCTTGTCCAAGACCATGTTCCCTTTCCAGGAATGACTGGTTGATGCTCAACACAAAGGACCAGCACCTTGACACAATTTGGGATAATTCTAAAGGCTATCTCAGCTTCAAAGGATTCCACAAAGTGGGTTGAGATCTTCATTGTAACTGCATCATAGTGccacctctctctcccctctccagtAGTACCTCCTTCACTACCAAAGGTATTGTTTCCAAGAACACTCCTTAATAAATTTCCTACAAACAATTTTAGAATGATAAATGACCTACCTGGATAATGAGTGATTATTCATCTGTCAAGCATCTCCAGTGAACTTTATTCTAAATCTACTGCTATTAGGAAGAATCAAAAGACAGACCTATTTCTATTTGTTCTTAAGCTTTAGAAATACAGTttagaatttcttaattttttaaaaccctttAAGAAGGACAATATAAATAGCATTTGCTGAAATTTACTGAAAAGAACCTTGAGCTAGGGTTTTTCTGAACCTCAAGTTCAAGAGTGGAAATAGAAGACAGTAATCACTCTGGGCAAAGGGACCTCTTGAGCAGTCATCCAACCCATCCCTTCGGATTATTCAAGCCTGACAGAAA
>XLOC_001821.TCONS_00004797
ACACTGGAAGTTTCTGTGTGCAGACTCTGGAGTAAAGGCTACGATGGACATTACAAAATGAAATCTGCCTTCTAATGTATGATGTGGACCCACCACTGAGGGCTACATTCAGTGTCCATGTCCTGAAATTGTGCTACTCACCAGATCTGCCAACATGACCTGGGAACTtatgaaaaatacagaatttcaaCCTCACCCCTGACCTAccaaattttaatttgcattttaagaagATCCCCA
>XLOC_001822.TCONS_00004798
GCCAGGAGCTGGCAGTATGGACTCCAGGTGGACCCAAAGATTGGTACCTGGGGCATATCTGCCACACACTGCTTCCAGCAGCCTCTTGCATCAGCAGAAGGATGATGCTCAGTGGCACAGACTTAAGCATGACCTAATGAAGCCTTCCAGTTCATGTCATCAGAGGTTCCCAAAACCCTGGCACACCTAGAGGAAATGGGAGTTGCGCTaaagtggaaagaaaactgaatttaaaGTGGGCAGATTTTCATTCAGATTCCTTCTCTCATATACTACTTTTGTCACTCTGAACACAAAACCTTTCTGAACCTTATTCTTTTATTCCATAATGTAAGTAATACAGCCTATTTCCATGTAGGgtacaaaatagataatgaaTTTTAGTTGAATTCAAAACAAGGGCTGAATCTTGGCATGACTCTCAAGGCATGAATGATGAATAAACACAAGAAGTGCAACAGACAAAAGAGAGCAACAGAAGTAAAGAAACTGGCATGGTGAGAAGTTCCCGACGGGTCAGTGGAAACCACCCAGGAGGAAAACAAGGAAATACGGCAGCAGGAAGAGACCTAAACTGAAATGAGATGCTCCGGGGGGACACCAGACAATCCAGCAGGTACAGAGATGACCTGTTTTGCTTGATGACTAGAAGGGAATGCTGATTTCACTGATTTTGCTACTGAATGCGTCACAAGGGTGGGTAACCCAAGAAAATATGTGAGGGAGTGGAAAATATGTAAGTAATTATATGGATGTTGTAAAacttactttaattaaaaaattccttGCTCTGAACCTGTCGCTCCTCCGGCTCCTTGGGTCCTGCTTCTTGCCGGGTCAGTTCTGCGGGAGCCTGAAGTTCTGCCTCCTTCTGGGTGGAAG
>XLOC_001832.TCONS_00004817
caACAAATCAACAGAAATTCATGTGAAAATCATTGACCACCATATGCTGCTCCAGCTTCCTTCAGCTCCTAATTCTAGGAGCTTGACAACTAAAGCAAACCACAGACAGCCACAGGCACTCACTGCCAGCCCtgacaaaaaaaatcacaaaagtcgCCTCACAGGGTGAGTGACAGACTGATGGACAAACTCTTAGAACTGAAAGGAAATAAGATAATTGAGGAAGttgacagttttgttttgtttttttaaaggtcaTATTCTAAAGGGGGAAGGGTGGTGAGGAAAAAAGGGGAAATGTTTATGATGAGGAGAGATCCAAGGGAAGCTTGTAGGTGGAAGTCTTCCCAGAAAGGAAGTCTGAAATTTGAAGAGACTTGTTTGTAGGTCTGGAGAAGAGTTGGAGAGGAGTGGTCAGAGGAGAAAACCTAGGAGGTTCTGACCAGTAAAGTCTTGAGAGGAAGAATGTAccttcatatgctgctgctgttgctaagtcgcttcagttgtgacccactctgtgcgaccccatagatggcagcccacaaggctgctCCATCCcttggactctccaggcaagaatactggagtgggttgccatttccttctccaatgcatgaaaatgaaaagtgaaagtgaagtcactcagtcgtgtccgactcctagcgaccccatggactgcagcctaccaggctcctctgtccatgggattttccaggcaagagtactggggtgggttgccattgccttctccaagtacctTCATATATgtcattcaaaatttatttataatattcgtTTTTGAATGCAAAACTTTTGAGGTACAGAATGATGAAatgattttcccaaggtcacagcaaTATTAAATATCAAGTGTAAATTTAGATCTATCAATAGTGAGTAGGTTCTTTTAGAATATTAAAGCCTGACTGAATGGTGAATATATGAGGGTGGAAAACATGACATGCAACTTGAGAAAATTTGGGTAATTTCAATGATAGGAGTCTGTGTGTGACTGGAGTTGGAGAAAGAGGAGGCAGGCCATGGAAGTGTTCGTACTTGAAACTATTTGTGGCAGCTATGGGAACACACCATGTCCAGAGAGCTCAGAAGAAATGGGACATTGGTTGGCCTTTTATCTAGTCAAAGTTTTGAACTTGACTGGTTTCCTAGCATCCCACTATATTTCTAGTAAGCGTTGACCTTTACATTTTTTGATAAGTGCCTGTAAGAAATGTAAGTCTAGTTATACTTCAAATCTCACACATCTGAAAAAAACACAGTGAAAACACGAGTTCAAGTTTTAGTTCACTGTCAAAATGAAGGTGTTCAAAGGACTATGCTAGCACACAATTAAGGTGACTTAAAAGGGCCATGACATCACATCAGCCTTCAGAATTCCCAACTACATACTTCTCAATTTATGCTATTCTTGTTAGAAATCATTTCATTACACCCAGAAACTTCTGGAgctcaatgctttttttttttttttaattcaaatgttaGCATTGCCCTTGCTTCAGTGGACTCTTTTATCCTTGGGCTCTGAGATAAGTTATTTTATTGATGCCCTCCCCTGGCACACTATTGGTCTCTAATCACTGAAGCATTCAGTCCATAAGTAAATGAGAGTAGTGGCTGGATATAAGTGGAGAGAAGAAAATTCTATGCACTAACAGACTTGGCCCagaaaaaatttacaaattcCAAATATGACTTTCATCCTTGCTGCTCTTTGGAAACCTCTTTTCATTAACTGCTTGGAGTTTTCCATATTCTGATTTCTCAATATCCTTCTTGACTTGTAGCTGTTAATCTTGCATTTCATTTAGCTAAAATCATGACACTTGATCCAGGCTCTCTCATTTCACCTCATTTCAATCAATCACTGTCTGTCTATAGAGATCATTTCATCCTTCCCCAAAGTCTGAGGAAAAGAGAGCATTTTAAAGCATACATCCTTTAACTAAGCTCTGCTTCAAatccctttttgttttcttaaaaatgtaattgtcagtatttacatttcttcttttacCTCTTCTATTTACTCTTTCTAAAGTCCTacatggaatGCAGTctaccagagtcctctgtccatgggattttccaggcaagaatactggagtgggctgtcatttcattccttcagggaatcttcccaactcagtgatcaAACCACATCTCCTCCGTCTCCTTTGTTAGCAGGgaattcttaactgctgaactACCT
>XLOC_001832.TCONS_00004818
caACAAATCAACAGAAATTCATGTGAAAATCATTGACCACCATATGCTGCTCCAGCTTCCTTCAGCTCCTAATTCTAGGAGCTTGACAACTAAAGCAAACCACAGACAGCCACAGGCACTCACTGCCAGCCCtgacaaaaaaaatcacaaaagtcgCCTCACAGGGTGAGTGACAGACTGATGGACAAACTCTTAGAACTGAAAGGAAATAAGATAATTGAGGAAGttgacagttttgttttgtttttttaaaggtcaTATTCTAAAGGGGGAAGGGTGGTGAGGAAAAAAGGGGAAATGTTTATGATGAGGAGAGATCCAAGGGAAGCTTGTAGGTGGAAGTCTTCCCAGAAAGGAAGTCTGAAATTTGAAGAGACTTGTTTGTAGGTCTGGAGAAGAGTTGGAGAGGAGTGGTCAGAGGAGAAAACCTAGGAGGTTCTGACCAGTAAAGTCTTGAGAGGAAGAATGTAccttcatatgctgctgctgttgctaagtcgcttcagttgtgacccactctgtgcgaccccatagatggcagcccacaaggctgctCCATCCcttggactctccaggcaagaatactggagtgggttgccatttccttctccaatgcatgaaaatgaaaagtgaaagtgaagtcactcagtcgtgtccgactcctagcgaccccatggactgcagcctaccaggctcctctgtccatgggattttccaggcaagagtactggggtgggttgccattgccttctccaagtacctTCATATATgtcattcaaaatttatttataatattcgtTTTTGAATGCAAAACTTTTGAGGTACAGAATGATGAAatgattttcccaaggtcacagcaaTATTAAATATCAAGTGTAAATTTAGATCTATCAATAGTGAGTAGGTTCTTTTAGAATATTAAAGCCTGACTGAATGGTGAATATATGAGGGTGGAAAACATGACATGCAACTTGAGAAAATTTGGGTAATTTCAATGATAGGAGTCTGTGTGTGACTGGAGTTGGAGAAAGAGGAGGCAGGCCATGGAAGTGTTCGTACTTGAAACTATTTGTGGCAGCTATGGGAACACACCATGTCCAGAGAGCTCAGAAGAAATGGGACATTGGTTGGCCTTTTATCTAGTCAAAGTTTTGAACTTGACTGGTTTCCTAGCATCCCACTATATTTCTAGTAAGCGTTGACCTTTACATTTTTTGATAAGTGCCTGTAAGAAATGTAAGTCTAGTTATACTTCAAATCTCACACATCTGAAAAAAACACAGTGAAAACACGAGTTCAAGTTTTAGTTCACTGTCAAAATGAAGGTGTTCAAAGGACTATGCTAGCACACAATTAAGGTGACTTAAAAGGGCCATGACATCACATCAGCCTTCAGAATTCCCAACTACATACTTCTCAATTTATGCTATTCTTGTTAGAAATCATTTCATTACACCCAGAAACTTCTGGAgctcaatgctttttttttttttttaattcaaatgttaGCATTGCCCTTGCTTCAGTGGACTCTTTTATCCTTGGGCTCTGAGATAAGTTATTTTATTGATGCCCTCCCCTGGCACACTATTGGTCTCTAATCACTGAAGCATTCAGTCCATAAGTAAATGAGAGTAGTGGCTGGATATAAGTGGAGAGAAGAAAATTCTATGCACTAACAGACTTGGCCCagaaaaaatttacaaattcCAAATATGACTTTCATCCTTGCTGCTCTTTGGAAACCTCTTTTCATTAACTGCTTGGAGTTTTCCATATTCTGATTTCTCAATATCCTTCTTGACTTGTAGCTGTTAATCTTGCATTTCATTTAGCTAAAATCATGACACTTGATCCAGGCTCTCTCATTTCACCTCATTTCAATCAATCACTGTCTGTCTATAGAGATCATTTCATCCTTCCCCAAAGTCTGAGGAAAAGAGAGCATTTTAAAGCATACATCCTTTAACTAAGCTCTGCTTCAAatccctttttgttttcttaaaaatgtaattgtcagtatttacatttcttcttttacCTCTTCTATTTACTCTTTCTAAAGTCCTCTTAACCCGGCGAAGCTCTGAGATGGGTTGCTGAAGGATTCCGGGAGGCAGCTGCAACAGGGCATCACTCACTGTCCAGGCATATCCGTTTCTGAGTGCAAAAGGAAGAACTTGAGCGAGCGGCAATTGGAGTGAAAATTGCTTTGTAGTATCTAAAAGCAGCATGGATCGTGGGCAGCTGAGCT
>XLOC_001835.TCONS_00004821
ACTCTGGATACCAAGGACCCTGGCAGCAGTGGCGGCCTGAGGGAAGGGAACTGTGGAAACTGGGAGGCGCAGACACAGACTTCCTTTATTTTCACTGCAAAGCTTTTGTGCATCTGAGCTCCCCCATCCTGACCTATGGATCATTTCATCAGATTACAGAGACAAAGCTGCCATACAAAAATATCTACCCAAAGAAAACTTTGTCATTGAAAAAAATGCTTCCAGTGGCTTCTTTCTTTGGAGCAACATcaaaatgtttatgtatttagTTAAAACCCATTTTTAGACTTTTGGTCATGAGCTCTCATGTTTTTTATTTCCCATTGCGTGATTTCTGAAATCCCATCTGGTCAATAAAGTGATTTTTATCTGAACTATTAATTGTAATATatcaaagtaaataataaatgtaaaacattatcttTCACCTTCAAGCCTGAACCATGACATCAAAAGCTTCAGAGAAGTGGAGTATGGGCTCCATCTGGTCACCCTTTGAACCGAGTGCATCATGAGGATTCTGTATGGTCTGGGAAAGTAATCCTTCCATATTTGGCCCAGTGGAACTTACACTCCACTTCCCTACTCCTGAGCTCATGACAGATTCTGATATATTGATAATGGTATTCTTTCCAGTGAGAAGATGCAACCTTAGAATGCGTCTCAACATGGGCCTCCTGGGAGGCCCTGCCAATGATTGGAGGAACCAAAAAGATAAAACCACATACGGCATTCCCC
>XLOC_001872.TCONS_00004913
cCTAAGGAGACCTCCTACGGACAATCACATTCAGTGTCTCAATATCCAGTGACTAAGACCCAGGCAAGCGCTCAGATCTACAAGTGCCAAAGATGCAAGTGCCAAGACCAGGACGTCCCTGAGTTGCTTTCTGCAGGGTGTAAGAACAAAGGCATCCCGTGtgtctcaagaaacaagagtggAAGTGATGATTTagttcctcctcttcctttaaaAGAATGTGACTGAATAGGCAGCCAGATGTGTTCTAGGACAGTCCAGCTGACTATGTGTTCTAGGACAGTCCAGCTGACTAACTCTTACTGTTAACAGGCACGAGCAGTTCCAGGACACAAGGACTACTGATAGAGGGATTTGTTTGGTTTTCCAGAAATAGATCCTGTTCTGTTCGATCTGTTTGCTCAATCTCTATTCTCTCATTCATGTGGGCTTGATGGGATTGACAACACACACTGGCAGGCAAGTCTCTGAGGATTTTTGAGTTATTTCAGGAACTTTCTAACCTTCTACTCTGTGCTTTTATAAAACGATGATCAGAAACTGAATCAGCAACTGGAGGAATTGGAAATAGCTTCTATGTAATCATGTCCTACATGTAATCAGGACATGATTCCAGCACATTCCCATCCCAAACCCCTGCTTGTGTTTGAGAGGATCAAGTCATCAGAGAGGTGGCTCACTCCTTGATCTTtccaatatattataatattatgaaATAATTGTTCTTGCAATTTTCAACATTCCATGCCTTTAACTTGGATTTGCCCTAGAGATTGAAATTTCAGGCTCAAGAATTGACCTGGATTAAAATGCTAAAGTACTTGACCTCTCTCTGTTTCAGTGTCTTAATCTGAAAAATGGACTCAATAATGGTGAAAAAAATGCATGTAAGACAGAGCACATAATTAGCATGATAAATGCTAGCAATTATAATTTCAGGACCTTTATACTTTTCTAGCATTTAGTTTCCTCTGACTTCACAcaactgtggagtcttaaccactgaatcaccagggtaGTCCCCAAAGTACCTGATTCATTCTTAACT
>XLOC_001894.TCONS_00004953
[truncated: 14,408,981 more chars]
