# Supplementary material for: Genome-wide identification of tissue-specific long non-coding RNA in three farm animal species
Source: BMC Genomics. 2018 Sep 18;19:684. doi: 10.1186/s12864-018-5037-7 (PMC6145346; doi:10.1186/s12864-018-5037-7)
Supplement: Supplementary file 3 — Sequences of Pig LncRNAs. A fasta file containing all the lncRNA sequences from pigs. (FA 21227 kb) [file 12864_2018_5037_MOESM3_ESM.fa]

>XLOC_000035.TCONS_00000039
TTGACACAGTGCCAGCTTTTTATCCACCAATGTCCAATCTCCACGTGTCCAAACCAACTCGCATCAACGTCCTCCCCAGCAAGCCCTGCTTAAGAGCTGGTGCATTTCCTTTCTGCATCCCATACCCTTGCTCTTGAGAATCGAGGCTCGTCCTTGCCTATGGTGCTGTCTGCATGGGAATCAACGTAGCATCCCTGACACAGCCAAATGGAAACACACCTGAGGAAACGTTCAGATTGGGAGTTAAGGAGCTTCGGGGCCGGCACTGGCGGCTGAGGAGAAACATCTCTGGAGATGGATCACTAGCATCAGGAGACAGTGAACCTTCCACTCCCACATGGAAATTGAAAGGCACCGAGAGATCCCAGGTTTGTGTCTTGTGGACGTTTCAAGTCTGTGCCCTTGGGAGCTCTGGGTGTCATCAGATAGATGTAAGGGTCTTGAGAGGTATCCTGTGGAGGAAGAAATGCTGTGATGTTGCCACGGACCAGAAAAGGGATCTGAGGGTTCAAGTTTCTTTGGCGAGCATTACCAAGTCAGGTCAGTATGTTGAATCTGCTGCTACTTCTTTGTGGGTGGATGGCCACCTGAACTTCCATGATGTCGTGCCAGACGTAGGGAGGGAGAGGAATAGTGTTCCCAAAGTACCTGCTGTCTTGTGACTGGCCAAGAGGGTCAAGTGTAGCTCACCAGCATAACCAGGACAACCAGAACCGTACAAAGGAGACACACCTGTGCACCAACCTTTATTGAACAAGCTCCATGTATTAAAGAAAGACATGAAGAACAAA
>XLOC_000036.TCONS_00000040
gtgggggtggggtgccatTCCATGCTGGCCTCTGCAGGGAGGCAAGAACCAGACGTTTCTTCCACCTTATGCAGGGGCCAGACAATTGTCGAGTGCCTCGTCAGACAATGTATGTGGTGGTTTTCAGAGTCACAGCACCAAGAAGCCGTCCTTGTGAGCCAACCAGCATCCAGCAGGACCCACCTTCCTCATGTTCCATTGTGCTGGAAAGGCCCAGCCTATCCAAAAAGAAACTGCACAGCCCACGTGTCCAAGACCAGAGATGAGTCTGACGTGTTTCCCATATTATGACATTGCTGgccagacctgcaaCATATGTGAGTTCCAGAATAGGAGTCAAATCGGACCTACGGCTGCAGGCCTATGCACACCCACAACAATGTGGGAcgcaagctgtgtctgtgacctacagcatagctaaaggcaacaccagatccttattcctctgagggaggccagggatc
>XLOC_000047.TCONS_00000076
gggggggagggaggagggggaggggcaggcccaGGTCTGGACGGATGGTGGCGGGAGGCGGAGGTGTGGCACCCGCACGGGCTGGCTCAGGCAGAGGGGCCCGGGCGGCGGTTTGCACAGCAGTCAAGTCTTCCCTAAAGGGTGCCAGAGGGAGGTCACTCCAAGCCAGCCTGCAGTCCGACAGCCACGCCGCAGAGGGACCTGCATCCTACCCCTGGGCCCCTGCCAGGTGGGGGCCGCAGAGGGGCCGCAGGTGGACACAGAGCCCGCCACGCCACAGCCAGGCGTCCGGTGGGTGTGGAGGATggagcggggcggggaggggctcGCAGCCCAGGGGGTCCATGGTCTTTGAGCACGGCTCCCAGGTTTTGAAAGATTTGTTTATGgcaactcttctttttctctgatgaaagaaagaaaaataaagaatgtacATGTGATAATGCATGAGGgaaaaggatgtggaaaaacactgacgtgtgtgtgtgcgcgtgcacacacataACTGAGTCCATGCccagtacacctgaaaccaacacagcGTCGTAACTCAACTGTGCTTCAGACGAGCAAAACAGAGATCGCGCGTGCCTGCTTCAGGGTGTCTTTGCTTTTGAGGAGCTACTTGGTGATTCAGGGGCCAAGCGACTTTGAAAATCTGGACTCTGTGTAACCAGCCTGATGTGATCTCAGACGCCAAAGAAGAACTAAGACCCAGTTTCCCTTAGAGGCTTTTCAGGGAATTGCCGATGTGCCTGTTTGCCTTCCTTTGCTCACAGGTTGGCGGCTCCTGTGGCCAAAAGGCGGGGGCGTGGAGCCGGCGCCCCACCCGCCCGCCGAAGGGGCCTCCAAGGCCTCCCCGTCTGTCTCACACCCACTTGGGAGCCAAGCTCAGACAGAAAGCCCGGCGGTGCCGAGCGTCTCGGGAGCACGGGGGGAGGACGGATGTCACCCCTTGGTGGTGGCTGAGAACAGACCACAAGCAGGACCTCCCTGCCGGGGCTGCGGAGAAGAGGTTTCTTGGGAGGGGGGAGCCTCCTGAGGAGATGAGGAGGCCGGACGAGAGTAGAAGGGATTGTGGCCACCGGGGTGGGAGCCCGAGGTGGGGGTGGCCTGGCACCTGGCCAGAGGTGACAGACGGCACAGCTGGGCCTGATGGCGCTGGCTCGGCCGCCCCCTGTGGGGGCTGGAGGCGTCCGTGCAGATGGGCCCAGGTCAGGGTGAGGTCCTACTGGGGCAGGACGGCCCTGCGGCCGGTGACAGGTGTCCTCGTAACAGTGAGGATGGCGGCAGCGATGGCAGGGGGGCAGCCGCAGGCCAAACACCCCCAAGGGCCACGCAGCCCCAGGAGctgcaggaaggaccctcccagAGCCTGGAGGAGCCcggccctgcccacacctggtCTCAGGCGCCTGACCTCCAGAGGGTGGCGCGTCACCCGTGCTGTTTGAGGCCGCCGCCTGAGGCGCTTGGTCCCAGCAGCCGCGGGAAAGCAGCGCCAACGCACCTCCGGGTTGGAAACTCCCATTTTTCCTCCATCATTTTTGAGGTGGTGTGGGTCCTGCCACCTCTCTCCTGGGACAGAACCCTGAGGGGAAGCACCTTCCAACCTGGCACAGAGGCCGGCTCTGTCTGGTGCTGGGGATGTGTGAGAAGAGCCGGGCTCTGCCCACGCTGGAGCCTGGCGTTTCGCCAGTGATGGCGCCACCCAGAGGGGCAGCAGGCAGACCCCAGGCTGTGGCGAAGCTGGGACAGTTACGGGTCTGAGACGGAGCGACGGGCCTGGACAGGCCGAACGGGTCTAATCTGACCGTGGGAATCACCGTTGGGGCCAGAGGCCAGCGGCTCCTGCGGACCTCAGCCTGGGCCAGGACCGAGTTTCCAGAACCGGGACACCAACCCCCAAACTTGGTGGGAACTTGAGGCACACCGAGCGGGAGACCTGGGTGGcgggaggggagagaggcaggcTCGGTCTGGGACGGCTGGTGGCCCAGCTGAGCAACGCCCCCGGCCGGGGTGGGGGACAGGGCCCGCCTCTAAGTCTGACTGGAGATGAGGGCTCTggccgtggggggtgggggacagggaccCAGGCAGATCGGGGGGCAGACGTGAGCTAACCTGGGGCGCCCTGGGCAGAAGGCGGGGCGTGGGGTGGGCCTCCCCCAGGCGCGTGGGCTAGACAGGGCTGTGCTCGCGTGGAGGAGCCCAGGGGTGAAGCCACATCCAGCCCCACGGGGCAGGGGCCCGGTTCCAGACCCTGGGCTGTAGAGGGACGTGGCCCccggagggaggaggaggaagaccagCAGCTGGACAGggggctggagcctggggaggggTCGGGGTCCCTGACTTCAAACACCAGAGAAAAGGGGTCTTTGGCCTCGGCAGCAGATGCAGGATCCACAGCCGAAGGCGACCCAAGATCCCCCCTCAGCCCTGGCAGCCACCTGCTGGGCAGCAACTGCCAGTCACAATAAACATCTGAGTGTCAACCAAGGGCCACAACCTGTCGGAGCCGTGGCCGGCGCTCAGCAGAGAGGTCTCCGCGCCCGCGGGCCGTGGGCCCGAGAACAACCCCGGCTGGTACCACGCGCTCCTGCGGCCTGTGGGCAGGTCCAGGGAACCAGCGGGGTCACGGATGAGTAGAGAAAGCGGCCTCTGTGTCCATCTACAGGAAAACCGAGTGCATGCAGTGTGGGGGGAATCGGAGGCCCAGCCAGGCGCAGCCCCCTGGGGACACGCAGCCTCGGGTCCCTGTGGGACCCGTGGAGACAGGAGGTGCGGGACGGGCAGGGGACCATCGGGCCTTCAGGTGCTGGCGGGCGGCAGCGTGGAGGGCGGGTGGCCGCGGGGCAGGGGCGTCCGGGCGCATCTGCTTCCTCTCAGGCTCGCGTCCTGGGTGAGTGAGCGCGGGGCCCTCGCCCTCCCGTGGGCGGAGGCTTCTGGGAACTCGGCTCTAACCCGCGGCAGCAGAGCAGCAACAAGAGCGTGTGGTTCCCGCGCCTGTGCCGGGCTGGTAGCCGGAGAAGATTCCTGAACAAATGCTCACGTGGATGGGGGCCAGGCTGGATGAGGTCACGGGCTAGTTCCATCCTTGGTGCAAAGGGAGCCGCGCACAGCAAGGCTGGACCCGGGGCCAGAGCCTGGCGGGCACGCGCGGGGAGGTGGGGGCCGCAGTGGGGGAGAAACGCGAGGGTGGGGTGGGTGTCGGGAAGGCCAGGCCCGGCCACAGACCAGCTCGGGATGCAGCCCAGCCCTCCGGCCCCGCTTCCTCCCCGAGAAAACCACGGAGTCAGAGCCGGGCGGGGTCGGCCCAGGTGGTCCGTGCCTCCGACCGCCTCCCTCGCCGGGGTCCCCAGCATGCGGCCGGGTGCTTGGAGGCGGGACGGGACTTGGGGGCTTTTACGGCTTCTGGCCTGAGGGCAAGGGGGCTGCAGGACCACAGAGGCCGTGGTGCTGGGTCGCGGCCGGCAGAGGCGGGCCGCTCTCCCCCCATCGGCCCTTCCTTCCGCAGGTTCCCTGCACGTCTGGGCAGACCCTCCGAGAGGCCGTAAGCAGACAAAGACCCCCACAGAGTGCGCCTTCGATCTAGTGGGGACCAAGGGGGACACACGGACCTGGCTCCAGCAGGAGGGAGGATGCCCTCCCTCGGCGTGTCCTGTGTGCCCACCCTTGTCACTCTGCACCCCGGGGCCAGGCCTCCTCCCGGCCTCCCTGCTCACTCACCACCTGGCTCAGCCCTCGCCGCGGCCAGGCCGCGCCCCGCTTGGCTTTAGACTCATGGGTCTGACTTCTGCTGAGACGCTCCATGGGAGATAAACCCGCGTCCACGGCGAGCCTGatgccctggcctggctccacaCCCCGTCTCACAGAGCAGCCCCTCCAGCCAGGCGGTTTTGCTCAACGCTGTCTTTCGGGGGAAACGCCTTTGTGCTGAGTCACTGCGCGTGTCCTAGGAGAGGGCACGCTTGGCCGCGGTTTGCACCAGCAGGCTCACGTGACTGACACTTGCACAGTGTTGCCGGAATCAGCAGCAGGAATCTCAGCACAGAGACAAAACGGGCAGATGCTGGCCCGCGGGCGCCGCGCTCCCGCTCACTCGGCGGCCACGCATGTGCGTGCAGGGTGCCCGCGCTCCTcgggcagagggcaggaggaaCCCGGCGATGATCCCCGCTCCGGCCAACACGACAGCTCCAAGTCTGAGTCCCAGGCTGAGCGAGCTCGACCTTTGGCCAAGTGCAACCTCGGGGAAGAGTTTAGAAGTATCTTCTTCCTTCTCGATGTCTCTGCAAGTTCGTGATGAGGCCAAATTGTGCCAGATGTCCTAAGCCCCCAGAGGGGCTCAGGGCCTTCATTCTCTGCTCACTTTTGGACAGTTTCAAAAAGTGTTTGGCAAACTTTATGTTCTCATCAGGGCCCTGCAGGGAAACGACCCCAGAGGGTGTACACGCGCAGAGATCCGTGACAGGTAATCGGCTCCCACGGAGCTGACTGTCTCGAGAGCTGCGGCAGGCCGAGCCCCACGACAGCTGACAGCTTAGGTTCGGTCCTTGTCCAGAGGCCTTGACCCAGGCCTCCACCTGTCCAGTCTGGGGGCCAGAATGCTCGAGACCCATGAACAGCCGATGTTTCAGTCGAGGCGTCCAGATCCAAAGACAGGCAAGAAACGCTGCCTCCTCTTCAAGGCAGGGTGAGCCTTCTTGCTCCAGTCaggccttcagctgattggaCAAGGCCCACCCACCCCGCCGGGGCCATCGGCTCCACGCGGTCCACGATCCAACTTGTCCAAAAGCACCCTCCCCAACGCTACAGAACAGTGTTGGGGAGGGTCTGGGCTCCCCATGGCCTGGTCCAGGTGGCACAGAAAATCAGCTATCACAGCGTACGTGGGAAAAgtaaaaaccagaaggaaaaagcaGAGATGAGCTGGTCCTCTCGGAGACACGGGTTAGTGAGGAGCGAGCGCTGGGCCGTCAGAATGCCGGTGCTTCCGCACGGCGACCCTGAGGCTTGAGAGCAAGACAGCTCACAGGGAAGCTGAGGTCGCGAGGAACCCACGTCTTCAGGCCACACTTGCGAGACTGAAAGTGTTTCTCGTCCTGTGCCTTTCATTCTTCCCATTTCTGAAGCTAGTGAAAAatggggagcagcccaagaaatggcaaaaagacaaaagaaaaaaagggggaaaatcaaCTCTTCTGCTTGTAAAATCGTgtaagacattttattttcttcattcagaaGAGCAGTGGAAAAGTCCACAGAGCCCTATTCATTTGATGAGTCACCTGGGACAGCGTGCAGCGTCCAGTCACAAGGTCCACAGTTTCAACTGAAATCGTCAGTTCAAAAGTGAAGCCGATCAACTCCTAAGCGAAGCTGGGAAAACGAAGATTCGGGACTCTCTCCTTTTGGTGGGCTTGCTGTGAGTATCTTCGTACGTAATTCGGACAGTCGTCGTAAAAGTCGACACCGACTGAAAGCCGTGTGGATTAGCACCTATTTGTCCTGAGCTGATCTTCCNCAAATCAA
>XLOC_000049.TCONS_00000080
ACCGGTCGCTTTGGAGCCGAGAGGCCGTGAGCACCTGCTGCCCAGCACAGGGCACTCTATCCAGCCTCGAGGGGCAGGACCACGACGGAAGATGCCACACGAAGAAGAACGGGTAAACATATGTAAGACTGCCGCGCTGTGCTCCACGGCGGAAGCTGGCACGACATCGTAACTCAACCAACTTTAATaccaactttttttaaaaaggaaccaaCGCGGGCAATAACACGGCCTCTGCTTCCACACAATTCTATCAGCCCGTAGGCCCAGTCGAGACACGAAGGTTCTGAGAGACATGATACCGGATTTCACGCATCAGGACTGAATGCTTTCTGTTTTATGAGACATAAAGTCCGAAAGTCTTGTGCACTGGAGATACGGAGCCATTCCACCGTTTTCCGGAAGAGAATGGACACCAGCAGGACGTGGGCCATGAAAACGCCTTCTGCCCTTGGTGGGACTTCCAGACACACAAGAGGCCCGATAGATTTTTGACTCTTAAATTGAATAAATGGAGTTATG
>XLOC_000049.TCONS_00000079
ACCGGTCGCTTTGGAGCCGAGAGGCCGTGAGCACCTGCTGCCCAGCACAGGGCACTCTATCCAGCCTCGAGGGGCAGGACCACGACGGAAGATGCCACACGAAGAAGAACGGGTAAACATATGTAAGACTGCCGCGCTGTGCTCCACGGCGGAAGCTGGCACGACATCGTAACTCAACCAACTTTAATaccaactttttttaaaaaggaaccaaCGCGGGCAATAACACGGCCTCTGCTTCCACACAATTCTATCAGCAGGACTGAATGCTTTCTGTTTTATGAGACATAAAGTCCGAAAGTCTTGTGCACTGGAGATACGGAGCCATTCCACCGTTTTCCGGAAGAGAATGGACACCAGCAGGACGTGGGCCATGAAAACGCCTTCTGCCCTTGGTGGGACTTCCAGACACACAAGAGGCCCGATAGATTTTTGACTCTTAAATTGAATAAATGGAGTTATG
>XLOC_000050.TCONS_00000081
aaccctggggctggaggcagaaccctgggggctggaggcagCCTCGTGGCTCTGGTATGTAGAGACCCGTGGAGTATCTGGCCCTGAACTTCCAGTTTCCTGACCGTGAAGGGGTTGGTGGGCAGGAAACCCACAGGCGGCCTTCCAGCCCAACCTTCTCCCTGCGCATCGGCGACGTCCTGGTAAAATCGTGGAAAACTCGCCAGCGGGCCTGACACTGCCGACGAAGCGAGGGGAGCCCACTCTCTGCGGTGATTGCGGAGGAGAGACGTCCCCGTGTGATCCGTATTGACCCGGCCGTCTTTGAAAACCTCGGCCCTTCGTTTAAACAGCGTTTTTGCTGCACTTACACACTCGCAGGATCACCCACCCACAGATCCGCCGACACCTTGACAGCCAAGCCTTTCCCGACCAGGCCGAAGCCGTCCGATGAATTACAGCTCCTGCAAGGAACCAGCTTCCCCGAAATGAAGGCCAGATGTTTTACAGTCCTGAGCACCCTTGCGTTGGTCCCAGCTTGGGGCCATTGTGGACAGTGGAGCTGTGGGCTTTCGGTTGCGAGTCTTTGTGTGGGTGAAAGTTTTCCTTTATCTCGGGGAATACGCCTAGGACCTGATTGTTGGATCACAATTTATTGAGCTTCTTGAATGTGTTGAGTTAGAGTTTTCATCAAACTTACCAATGTTTTCGACCACTGTTTTTCCCAACATTCTTATCGACGCGTGGGTTTCACTGTGCAGGAGCAAAAGCTGGCAGAGGTTTCAGACCCCGTCTACGGCTTCGTGCGCTGTGTACCACCTGCTGAATGAACTTACAGCTGCTCCTGTCCTGGGAGTGGTAGGAAGCAATGTGGACAGAGGGCATTGCTGCGGAATGCCACAAAAAGCAGCAAAAGAGCAGCTATTCTGTTGGCCTGCCTGCCTGGTGCGGAGCCTTGACCCGGGTCGTGTGGGGCCGGCATGGTGGCCAGTCTCCatgccccaggcccagcccccctGGCCGGGGGTGTCCACAGCCATGTCGTGCTGCCCTCCATCGGGGGCCCCCTTCTCAGGCTGGGTGGGGCTTTTGGACTATGTCGGGTGGTTGCTGGGACCGGAGTTTGCCTCTGTCCCCCCAAAAGGCCAGGCAGCTCCTGCAAACTTCTGAGAAAA
>XLOC_000050.TCONS_00000082
aaccctggggctggaggcagaaccctgggggctggaggcagCCTCGTGGCTCTGGTATGTAGAGACCCGTGGAGTATCTGGCCCTGAACTTCCAGTTTCCTGACCGTGAAGGGGTTGGTGGGCAGGAAACCCACAGGCGGCCTTCCAGCCCAACCTTCTCCCTGCGCATCGGCGACGTCCTGGTAAAATCGTGGAAAACTCGCCAGCGGGCCTGACACTGCCGACGAAGCGAGGGGAGCCCACTCTCTGCGGTGATTGCGGAGGAGAGACGTCCCCGTGTGATCCGTATTGACCCGGCCGTCTTTGAAAACCTCGGCCCTTCGTTTAAACAGCGTTTTTGCTGCACTTACACACTCGCAGGATCACCCACCCACAGATCCGCCGACACCTTGACAGCCAAGCCTTTCCCGACCAGGCCGAAGCCGTCCGATGAATTACAGCTCCTGCAAGGAACCAGCTTCCCCGAAATGAAGGCCAGATGTTTTACAGTCCTGAGCACCCTTGCGTTGGTCCCAGCTTGGGGCCATTGTGGACAGTGGAGCTGTGGGCTTTCGGTTGCGAGTCTTTGTGTGGGTGAAAGTTTTCCTTTATCTCGGGGAATACGCCTAGGACCTGATTGTTGGATCACAATTTATTGAGCTTCTTGAATGTGTTGAGTTAGAGTTTTCATCAAACTTACCAATGTTTTCGACCACTGTTTTTCCCAACATTCTTATCGACGCGTGGGTTTCACTGTGCAGGAGCAAAAGCTGGCAGAGGTTTCAGACCCCGTCTACGGCTTCGTGCGCTGTGTACCACCTGCTGAATGAACTTACAGCTGCTCCTGTCCTGGGAGTGGTAGGAAGCAATGTGGACAGAGGGCATTGCTGCGGAATGCCACAAAAAGCAGCAATGCGTAAGGATGCAATTTCATGCATGACAGCTCAATAAAGCacatttaatatattcatttcttcAAATTTAAACC
>XLOC_000053.TCONS_00000091
tactttattccattttattttcatttttatgtttctttcagCCACAGTCTCCTGACCAAGGATAAAATCCACAGCAAACGCAGCAACAAGTCCTTCAGCCCCATGTTTCAACATCACCTCCTCTGTCACGTCTCCGTCTCGCCGCCCGCCCACCCCGCGTGGGCTCCTACGCTGGATCGCTGCCTTTTTCCAATGGGACAGACGGTACGGCCCGCTCGACGGCTTTCTGAAACATGGCGGGATGGCCTGGACTTTCAGATCCGGAGGCGCCTGGTCCCCAGCTGGAAGGCGCACCTTCTCCTGCTGTGTAATCGCATCTGCCCGGACCCGGGAGAGACCACGGCTTCCCCGTCACAGCGCCCGCCTTCCTGCTCTCTCAGATCACGCAGCACAGGAACCTTCCCCAGGGAAGGTTTGCGCTTGATACAGAAACTGGCTCCTCAAAACCACCAGCTTCGTCTTCCTTCAGGATGCTGACGACAGCGGCTTCAGAGCACACGGACGGGGGACCCTCCTTGAAGCTGCCACACGCGCTGATCCGGAGTCGAGCAGATCCGCGGATTGTGTTTGTATTTAAAACTCTTAGTTAGGGGCTCTCCAATGCCCCCCTGAAGAAGCCTGCAGATGCTTAGAAAGACCCTAGAAGACCCAGAGAAGAAAGTGAACGTCTCTGCACGTGCACCTCCGTCACGAATCACATGGAAGCTGCAGACACCCAAACCAGCCACCGGATTGGCAGGGACGCGGGAGACGGGAGACGGGATTAGACGTGCGTTTAACAGAAACATTGTTCCTTTACATGTATCTTCGGGAAAGCCATTTAATCAGAGGACCCTTAGGAGCCTGGAGCCGAGAGGATGGCCACGCCCTTTGTTGAGAGAGCTGTTAACTAACTCGGCTTTACAGTGTAGTTGGCCAGGGCTGAGGTTTATTATCCGCTGTTGATGTTTAACAAGCATCGGGACTCACCGGTAACGTTTGCTTAGCCCTGTCTGCAAATTGCTTCCCCCGAGTCTCCCGCTGACCCTCCGGACAGCGCTGTGAGATGGGCATCTTCCCACCAACGCGGCGTCTGGAAGCGGAGGGACTGCAGATGTGACGCCCTGGCCGTGAGGTTTCAAAGCTGCTGTCTCACTGAGGTCAGGCTCACAGCCGCCTCGATGCCCGCCTGGCCCGTCTGTAGCTGCCACCGCCCTGCAGCAATTTCTGCCACTGGCGTTTTGAACAGAAGGTCTGGCTCCCCTCAAGCAGCCGAGGCCTTCACGCTGCCCAGCTGACCAGGCCCAGACTGACCTGTACCCTCTCTGATGACGGGATTaggctgcgccacagcagggccTGGGGCATCGTTCTGCCTTCACTGTGGGAGCAGGTCTCCCTGTGGACATAACCACATCTCTGCAAACTGGCTGCAGCCACTGGAACTGCTCCCTCGGACTCTGGGGCTTTAAGCAGCTCATCTGATGTCCTACAGACCTAGAGGTTGGGGTCCTCCTTGGGTCTCACGGGCTAAtccagggtgggcagggctgcttcccccagggaggctcccaggcaggGTCCGCTCCCCATCCTTCTCCCGCGTCCAGAGCCGCCCGTGTCCCTCGGCTCGCAGCCCCTTCTCTGTCCACAGCCCCCTTCCCGCTAAGCCCTTCCCGCCCTGCATCTCCGGGCCCCTCTCGCGGCCCCTCGTCCGCTTATAAGGAGCCCTTACCTGGACGCACCTCGATGGCCAGAATCTTCCCCATCTCAGGTCCGACCAGCAAACTGCATCCCCGTTGCCGTGTGAGCTGACAGACCCACAGGTTCTGGGCACTGGGACACGGTCCCCTTTGGAGGTCATCATCCTGCCAGCCACGAGGTGACACTTTCTGCCACCAGCACAGCCCACGACCCCCGATCTCCCCACTTCCTGCCAAGGTTTGGACCCATCGGACTAACTCTCCAGGTCTGACGGCTATGACTGGCTTTAATTCTCACTTCTGTTCACAGATGAGCTTGGACCTCTTTTGGTATTTTTCCTGGACTTCGTGTTTCTTTCGTGGGCTGCCCTGCACGTCCCTTTTGTCCCATTTCCCCAGTTTTTGTCATTGACGGGTAGGGAGCCTTATGGTTTGTGGCCTGGTTCTCGGTCACTGACAAGACACGGGTGTGGCAAATATCCCCCCCCGGCTGAGCGGAGGCTCTTTAACCCTGGCTTGGGGTGTTTTTGCAGATCCCAAGCTTTTATGTCAGCGTAGACAAACACACGGATTGTTTCATTTATGgtttgtgggtttttaaaaatcttattcagAGAATTCTTCTTTCTTGTGGTGTTATATTTACTAAAAGTTTAAAATCTCTGCCTTAGCACGTACGTCTCTGGTCCATTGCCGTGTGTGTGCTTCTAGTTCCGCATCTGTCTTCCCGGGGTGGCGTCACCCCGTCACGGACAAGCCCCGTCTTCACGCGACCTGTCTTCAGCTCCGACCCTGAGGACCTGCTCAGTGCGTGTGGGGAGTCTCCCCCGGTCTCCGTGCTGCCCCCGCTCACGCCTCGGCCCCCCAGGACCGGAAACGAAGCCTCCAGCTGTCAGTCAATCCCGACACCTGCTGCCAGTCGTTACCCTGTGGTCCCTCCGCAGCGCGGACGTGGGTCTTGAGCCTCTGCCCTTGAGTGGGAATCAGCGTTACCTTGTCGGCTCCGCGAGGCTTCCCTGCTGGATTTCAATGGAATTGCATTGAAGCACACGGATTAATCAGGAGGGCACTGCCGTCCCTAAGAGGGGCTACCGCTTAGTCTATGAATTCGGGAGTAGCCTTTGGACAGAGGCCGCTGTGTTTCGACCAGAGACGCACCTGCAGCTGCAAAACAAACACGGCCCGGGTTTGTAAAGCCTCAATTTTAATGCATGACTTGGGGGGGAATCTGGACTTTCCCTGTGGACTTGTTTTCCTGAAATCCCCGTGCCTGCTGGGCCCTCTGGGGTCACGCAAAGAGCAACCAGAAGGCAGCAGAGGGTTAGTGAGGCTTTTCTCGTTCCATTTGAAAGAAAGTGCTTCTCACATCTCATGGCTTTTGTGTGGTGTTTGATAAATACATTACTTTGAG
>XLOC_000053.TCONS_00000090
tactttattccattttattttcatttttatgtttctttcagCCACAGTCTCCTGACCAAGGATAAAATCCACAGCAAACGCAGCAACAAGTCCTTCAGCCCCATGTTTCAACATCACCTCCTCTGTCACGTCTCCGTCTCGCCGCCCGCCCACCCCGCGTGGGCTCCTACGCTGGATCGCTGCCTTTTTCCAATGGGACAGACGGTACGGCCCGCTCGACGGCTTTCTGAAACATGGCGGGATGGCCTGGACTTTCAGATCCGGAGGCGCCTGGTCCCCAGCTGGAAGGCGCACCTTCTCCTGCTGTGTAATCGCATCTGCCCGGACCCGGGAGAGACCACGGCTTCCCCGTCACAGCGCCCGCCTTCCTGCTCTCTCAGATCACGCAGCACAGGAACCTTCCCCAGGGAAGGTTTGCGCTTGATACAGAAACTGGCTCCTCAAAACCACCAGCTTCGTCTTCCTTCAGGATGCTGACGACAGCGGCTTCAGAGCACACGGACGGGGGACCCTCCTTGAAGCTGCCACACGCGCTGGTGGGTGACACATTCGGGAGGCGGTGTTTGGGGTGAAGCGTCCTCGTGCTGCGCTCAGCTCACAAACCAGCATGGGTTTTGTCCGACCTGGCGGGGGAGCCTTGCTTCAGGAGAGGTATTCCCCGTGGCAAATTCAGGATGAGAATAACATTCCCAGAGCGGAATTTCATTTAAATCTTATTTCTACGTATTGATTTGCTctcaattgtttttgtttgtttgtcaaaCTTCAAACTGTTCGAAACTGGAATATGTAGGATCCGGAGTCGAGCAGATCCGCGGATTGTGTTTGTATTTAAAACTCTTAGTTAGGGGCTCTCCAATGCCCCCCTGAAGAAGCCTGCAGATGCTTAGAAAGACCCTAGAAGACCCAGAGAAGAAAGTGAACGTCTCTGCACGTGCACCTCCGTCACGAATCACATGGAAGCTGCAGACACCCAAACCAGCCACCGGATTGGCAGGGACGCGGGAGACGGGAGACGGGATTAGACGTGCGTTTAACAGAAACATTGTTCCTTTACATGTATCTTCGGGAAAGCCATTTAATCAGAGGACCCTTAGGAGCCTGGAGCCGAGAGGATGGCCACGCCCTTTGTTGAGAGAGCTGTTAACTAACTCGGCTTTACAGTGTAGTTGGCCAGGGCTGAGGTTTATTATCCGCTGTTGATGTTTAACAAGCATCGGGACTCACCGGTAACGTTTGCTTAGCCCTGTCTGCAAATTGCTTCCCCCGAGTCTCCCGCTGACCCTCCGGACAGCGCTGTGAGATGGGCATCTTCCCACCAACGCGGCGTCTGGAAGCGGAGGGACTGCAGATGTGACGCCCTGGCCGTGAGGTTTCAAAGCTGCTGTCTCACTGAGGTCAGGCTCACAGCCGCCTCGATGCCCGCCTGGCCCGTCTGTAGCTGCCACCGCCCTGCAGCAATTTCTGCCACTGGCGTTTTGAACAGAAGGTCTGGCTCCCCTCAAGCAGCCGAGGCCTTCACGCTGCCCAGCTGACCAGGCCCAGACTGACCTGTACCCTCTCTGATGACGGGATTaggctgcgccacagcagggccTGGGGCATCGTTCTGCCTTCACTGTGGGAGCAGGTCTCCCTGTGGACATAACCACATCTCTGCAAACTGGCTGCAGCCACTGGAACTGCTCCCTCGGACTCTGGGGCTTTAAGCAGCTCATCTGATGTCCTACAGACCTAGAGGTTGGGGTCCTCCTTGGGTCTCACGGGCTAAtccagggtgggcagggctgcttcccccagggaggctcccaggcaggGTCCGCTCCCCATCCTTCTCCCGCGTCCAGAGCCGCCCGTGTCCCTCGGCTCGCAGCCCCTTCTCTGTCCACAGCCCCCTTCCCGCTAAGCCCTTCCCGCCCTGCATCTCCGGGCCCCTCTCGCGGCCCCTCGTCCGCTTATAAGGAGCCCTTACCTGGACGCACCTCGATGGCCAGAATCTTCCCCATCTCAGGTCCGACCAGCAAACTGCATCCCCGTTGCCGTGTGAGCTGACAGACCCACAGGTTCTGGGCACTGGGACACGGTCCCCTTTGGAGGTCATCATCCTGCCAGCCACGAGGTGACACTTTCTGCCACCAGCACAGCCCACGACCCCCGATCTCCCCACTTCCTGCCAAGGTTTGGACCCATCGGACTAACTCTCCAGGTCTGACGGCTATGACTGGCTTTAATTCTCACTTCTGTTCACAGATGAGCTTGGACCTCTTTTGGTATTTTTCCTGGACTTCGTGTTTCTTTCGTGGGCTGCCCTGCACGTCCCTTTTGTCCCATTTCCCCAGTTTTTGTCATTGACGGGTAGGGAGCCTTATGGTTTGTGGCCTGGTTCTCGGTCACTGACAAGACACGGGTGTGGCAAATATCCCCCCCCGGCTGAGCGGAGGCTCTTTAACCCTGGCTTGGGGTGTTTTTGCAGATCCCAAGCTTTTATGTCAGCGTAGACAAACACACGGATTGTTTCATTTATGgtttgtgggtttttaaaaatcttattcagAGAATTCTTCTTTCTTGTGGTGTTATATTTACTAAAAGTTTAAAATCTCTGCCTTAGCACGTACGTCTCTGGTCCATTGCCGTGTGTGTGCTTCTAGTTCCGCATCTGTCTTCCCGGGGTGGCGTCACCCCGTCACGGACAAGCCCCGTCTTCACGCGACCTGTCTTCAGCTCCGACCCTGAGGACCTGCTCAGTGCGTGTGGGGAGTCTCCCCCGGTCTCCGTGCTGCCCCCGCTCACGCCTCGGCCCCCCAGGACCGGAAACGAAGCCTCCAGCTGTCAGTCAATCCCGACACCTGCTGCCAGTCGTTACCCTGTGGTCCCTCCGCAGCGCGGACGTGGGTCTTGAGCCTCTGCCCTTGAGTGGGAATCAGCGTTACCTTGTCGGCTCCGCGAGGCTTCCCTGCTGGATTTCAATGGAATTGCATTGAAGCACACGGATTAATCAGGAGGGCACTGCCGTCCCTAAGAGGGGCTACCGCTTAGTCTATGAATTCGGGAGTAGCCTTTGGACAGAGGCCGCTGTGTTTCGACCAGAGACGCACCTGCAGCTGCAAAACAAACACGGCCCGGGTTTGTAAAGCCTCAATTTTAATGCATGACTTGGGGGGGAATCTGGACTTTCCCTGTGGACTTGTTTTCCTGAAATCCCCGTGCCTGCTGGGCCCTCTGGGGTCACGCAAAGAGCAACCAGAAGGCAGCAGAGGGTTAGTGAGGCTTTTCTCGTTCCATTTGAAAGAAAGTGCTTCTCACATCTCATGGCTTTTGTGTGGTGTTTGATAAATACATTACTTTGAG
>XLOC_000053.TCONS_00000092
tactttattccattttattttcatttttatgtttctttcagCCACAGTCTCCTGACCAAGGATAAAATCCACAGCAAACGCAGCAACAAGTCCTTCAGCCCCATGTTTCAACATCACCTCCTCTGTCACGTCTCCGTCTCGCCGCCCGCCCACCCCGCGTGGGCTCCTACGCTGGATCGCTGCCTTTTTCCAATGGGACAGACGGTACGGCCCGCTCGACGGCTTTCTGAAACATGGCGGGATGGCCTGGACTTTCAGATCCGGAGGCGCCTGGTCCCCAGCTGGAAGGCGCACCTTCTCCTGCTGTGTAATCGCATCTGCCCGGACCCGGGAGAGACCACGGCTTCCCCGTCACAGCGCCCGCCTTCCTGCTCTCTCAGATCACGCAGCACAGGAACCTTCCCCAGGGAAGGTTTGCGCTTGATACAGAAACTGGCTCCTCAAAACCACCAGCTTCGTCTTCCTTCAGGATGCTGACGACAGCGGCTTCAGAGCACACGGACGGGGGACCCTCCTTGAAGCTGCCACACGCGCTGGTGGGTGACACATTCGGGAGGCGGTGTTTGGGGTGAAGCGTCCTCGTGCTGCGCTCAGCTCACAAACCAGCATGGGTTTTGTCCGACCTGGCGGGGGAGCCTTGCTTCAGGAGAGGTATTCCCCGTGGCAAATTCAGGATGAGAATAACATTCCCAGAGCGGAATTTCATTTAAATCTTATTTCTACGTATTGATTTGCTctcaattgtttttgtttgtttgtcaaaCTTCAAACTGTTCGAAACTGGAATATGTAGGATCCGGAGTCGAGCAGATCCGCGGATTGTGTTTGTATTTAAAACTCTTAGTTAGGGGCTCTCCAATGCCCCCCTGAAGAAGCCTGCAGATGCTTAGAAAGACCCTAGAAGACCCAGAGAAGAAAGTGAACGTCTCTGCACGTGCACCTCCGTCACGAATCACATGGAAGCTGCAGACACCCAAACCAGCCACCGGATTGGCAGGGACGCGGGAGACGGGAGACGGGATTAGACGTGCGTTTAACAGAAACATTGTTCCTTTACATGTATCTTCGGGAAAGCCATTTAATCAGAGGACCCTTAGGAGCCTGGAGCCGAGAGGATGGCCACGCCCTTTGTTGAGAGAGCTGTTAACTAACTCGGCTTTACAGTGTAGTTGGCCAGGGCTGAGGTTTATTATCCGCTGTTGATGTTTAACAAGCATCGGGACTCACCGGTAACGTTTGCTTAGCCCTGTCTGCAAATTGCTTCCCCCGAGTCTCCCGCTGACCCTCCGGACAGCGCTGTGAGATGGGCATCTTCCCACCAACGCGGCGTCTGGAAGCGGAGGGACTGCAGATGTGACGCCCTGGCCGTGAGGTTTCAAAGCTGCTGTCTCACTGAGGTCAGGCTCACAGCCGCCTCGATGCCCGCCTGGCCCGTCTGTAGCTGCCACCGCCCTGCAGCAATTTCTGCCACTGGCGTTTTGAACAGAAGGTCTGGCTCCCCTCAAGCAGCCGAGGCCTTCACGCTGCCCAGCTGACCAGGCCCAGACTGACCTGTACCCTCTCTGATGACGGGATTaggctgcgccacagcagggccTGGGGCATCGTTCTGCCTTCACTGTGGGAGCAGGTCTCCCTGTGGACATAACCACATCTCTGCAAACTGGCTGCAGCCACTGGAACTGCTCCCTCGGACTCTGGGGCTTTAAGCAGCTCATCTGATGTCCTACAGACCTAGAGGTTGGGGTCCTCCTTGGGTCTCACGGGCTAAtccagggtgggcagggctgcttcccccagggaggctcccaggcaggGTCCGCTCCCCATCCTTCTCCCGCGTCCAGAGCCGCCCGTGTCCCTCGGCTCGCAGCCCCTTCTCTGTCCACAGCCCCCTTCCCGCTAAGCCCTTCCCGCCCTGCATCTCCGGGCCCCTCTCGCGGCCCCTCGTCCGCTTATAAGGAGCCCTTACCTGGACGCACCTCGATGGCCAGAATCTTCCCCATCTCAGGTCCGACCAGCAAACTGCATCCCCGTTGCCGTGTGAGCTGACAGACCCACAGGTTCTGGGCACTGGGACACGGTCCCCTTTGGAGGTCATCATCCTGCCAGCCACGAGGTGACACTTTCTGCCACCAGCACAGCCCACGACCCCCGATCTCCCCACTTCCTGCCAAGGTTTGGACCCATCGGACTAACTCTCCAGGTCTGACGGCTATGACTGGCTTTAATTCTCACTTCTGTTCACAGATGAGCTTGGACCTCTTTTGGTATTTTTCCTGGACTTCGTGTTTCTTTCGTGGGCTGCCCTGCACGTCCCTTTTGTCCCATTTCCCCAGTTTTTGTCATTGACGGGTAGGGAGCCTTATGGTTTGTGGCCTGGTTCTCGGTCACTGACAAGACACGGGTGTGGCAAATATCCCCCCCCGGCTGAGCGGAGGCTCTTTAACCCTGGCTTGGGGTGTTTTTGCAGATCCCAAGCTTTTATGTCAGCGTAGACAAACACACGGATTGTTTCATTTATGgtttgtgggtttttaaaaatcttattcagAGAATTCTTCTTTCTTGTGGTGTTATATTTACTAAAAGTTTAAAATCTCTGCCTTAGCACGTACGTCTCTGGTCCATTGCCGTGTGTGTGCTTCTAGTTCCGCATCTGTCTTCCCGGGGTGGCGTCACCCCGTCACGGACAAGCCCCGTCTTCACGCGACCTGTCTTCAGCTCCGACCCTGAGGACCTGCTCAGTGCGTGTGGGGAGTCTCCCCCGGTCTCCGTGCTGCCCCCGCTCACGCCTCGGCCCCCCAGGACCGGAAACGAAGCCTCCAGCTGTCAGTCAATCCCGACACCTGCTGCCAGTCGTTACCCTGTGGTCCCTCCGCAGCGCGGACGTGGGTCTTGAGCCTCTGCCCTTGAGTGGGAATCAGCGTTACCTTGTCGGCTCCGCGAGGCTTCCCTGCTGGATTTCAATGGAATTGCATTGAAGCACACGGATTAATCAGGAGGGCACTGCCGTCCCTAAGAGGGGCTACCGCTTAGTCTATGAATTCGGGAGTAGCCTTTGGACAGAGGCCGCTGTGTTTCGACCAGAGACGCACCTGCAGCTGCAAAACAAACACGGCCCGGGTCGTGCCGCAGCCCCACGTCCTGTGCTCGGCTAAGCCTCAGTCTCACCTGCTCAGCTACACCTGCAACTTTGCGATGCAGGGCGCTCCTGGGGCAAATGCGCAAACGCTGGCTTCCATCAAGCCCCCCtctgtctctggcctggggaTTGCTCAGGAGGACTTAAAAACCTGCCAGGCGGAGGGGGTATTGTTTCTA
>XLOC_000053.TCONS_00000094
CTTCCTTCTCCTGTCCCTCACTCGAGGGAGCCGAGAGGCCATCTGCAGTGAATACGGTCACTCCATTCCCCAGTGACCTGGGCACTGGGCAGTGAATGGTCTTGCGAAAAGGCTGAGTACTCAGGCGGCCCCCCAGAGGCCGGGGGAGTGGGGTCAGCCCTTGCCCGAACAGGTCTGTACCCCGGTCTGCAGCCAAGCCCCTGCTCTCCTCTTGCGATAACTTTGCACAACCCTCTCTGAGCTCATCTAGAAGGCGCCTGGTCCCCAGCTGGAAGGCGCACCTTCTCCTGCTGTGTAATCGCATCTGCCCGGACCCGGGAGAGACCACGGCTTCCCCGTCACAGCGCCCGCCTTCCTGCTCTCTCAGATCACGCAGCACAGGAACCTTCCCCAGGGAAGGTTTGCGCTTGATACAGAAACTGGCTCCTCAAAACCACCAGCTTCGTCTTCCTTCAGGATGCTGACGACAGCGGCTTCAGAGCACACGGACGGGGGACCCTCCTTGAAGCTGCCACACGCGCTGGTGGGTGACACATTCGGGAGGCGGTGTTTGGGGTGAAGCGTCCTCGTGCTGCGCTCAGCTCACAAACCAGCATGGGTTTTGTCCGACCTGGCGGGGGAGCCTTGCTTCAGGAGAGGTATTCCCCGTGGCAAATTCAGGATGAGAATAACATTCCCAGAGCGGAATTTCATTTAAATCTTATTTCTACGTATTGATTTGCTctcaattgtttttgtttgtttgtcaaaCTTCAAACTGTTCGAAACTGGAATATGTAGGATCCGGAGTCGAGCAGATCCGCGGATTGTGTTTGTATTTAAAACTCTTAGTTAGGGGCTCTCCAATGCCCCCCTGAAGAAGCCTGCAGATGCTTAGAAAGACCCTAGAAGACCCAGAGAAGAAAGTGAACGTCTCTGCACGTGCACCTCCGTCACGAATCACATGGAAGCTGCAGACACCCAAACCAGCCACCGGATTGGCAGGGACGCGGGAGACGGGAGACGGGATTAGACGTGCGTTTAACAGAAACATTGTTCCTTTACATGTATCTTCGGGAAAGCCATTTAATCAGAGGACCCTTAGGAGCCTGGAGCCGAGAGGATGGCCACGCCCTTTGTTGAGAGAGCTGTTAACTAACTCGGCTTTACAGTGTAGTTGGCCAGGGCTGAGGTTTATTATCCGCTGTTGATGTTTAACAAGCATCGGGACTCACCGGTAACGTTTGCTTAGCCCTGTCTGCAAATTGCTTCCCCCGAGTCTCCCGCTGACCCTCCGGACAGCGCTGTGAGATGGGCATCTTCCCACCAACGCGGCGTCTGGAAGCGGAGGGACTGCAGATGTGACGCCCTGGCCGTGAGGTTTCAAAGCTGCTGTCTCACTGAGGTCAGGCTCACAGCCGCCTCGATGCCCGCCTGGCCCGTCTGTAGCTGCCACCGCCCTGCAGCAATTTCTGCCACTGGCGTTTTGAACAGAAGGTCTGGCTCCCCTCAAGCAGCCGAGGCCTTCACGCTGCCCAGCTGACCAGGCCCAGACTGACCTGTACCCTCTCTGATGACGGGATTaggctgcgccacagcagggccTGGGGCATCGTTCTGCCTTCACTGTGGGAGCAGGTCTCCCTGTGGACATAACCACATCTCTGCAAACTGGCTGCAGCCACTGGAACTGCTCCCTCGGACTCTGGGGCTTTAAGCAGCTCATCTGATGTCCTACAGACCTAGAGGTTGGGGTCCTCCTTGGGTCTCACGGGCTAAtccagggtgggcagggctgcttcccccagggaggctcccaggcaggGTCCGCTCCCCATCCTTCTCCCGCGTCCAGAGCCGCCCGTGTCCCTCGGCTCGCAGCCCCTTCTCTGTCCACAGCCCCCTTCCCGCTAAGCCCTTCCCGCCCTGCATCTCCGGGCCCCTCTCGCGGCCCCTCGTCCGCTTATAAGGAGCCCTTACCTGGACGCACCTCGATGGCCAGAATCTTCCCCATCTCAGGTCCGACCAGCAAACTGCATCCCCGTTGCCGTGTGAGCTGACAGACCCACAGGTTCTGGGCACTGGGACACGGTCCCCTTTGGAGGTCATCATCCTGCCAGCCACGAGGTGACACTTTCTGCCACCAGCACAGCCCACGACCCCCGATCTCCCCACTTCCTGCCAAGGTTTGGACCCATCGGACTAACTCTCCAGGTCTGACGGCTATGACTGGCTTTAATTCTCACTTCTGTTCACAGATGAGCTTGGACCTCTTTTGGTATTTTTCCTGGACTTCGTGTTTCTTTCGTGGGCTGCCCTGCACGTCCCTTTTGTCCCATTTCCCCAGTTTTTGTCATTGACGGGTAGGGAGCCTTATGGTTTGTGGCCTGGTTCTCGGTCACTGACAAGACACGGGTGTGGCAAATATCCCCCCCCGGCTGAGCGGAGGCTCTTTAACCCTGGCTTGGGGTGTTTTTGCAGATCCCAAGCTTTTATGTCAGCGTAGACAAACACACGGATTGTTTCATTTATGgtttgtgggtttttaaaaatcttattcagAGAATTCTTCTTTCTTGTGGTGTTATATTTACTAAAAGTTTAAAATCTCTGCCTTAGCACGTACGTCTCTGGTCCATTGCCGTGTGTGTGCTTCTAGTTCCGCATCTGTCTTCCCGGGGTGGCGTCACCCCGTCACGGACAAGCCCCGTCTTCACGCGACCTGTCTTCAGCTCCGACCCTGAGGACCTGCTCAGTGCGTGTGGGGAGTCTCCCCCGGTCTCCGTGCTGCCCCCGCTCACGCCTCGGCCCCCCAGGACCGGAAACGAAGCCTCCAGCTGTCAGTCAATCCCGACACCTGCTGCCAGTCGTTACCCTGTGGTCCCTCCGCAGCGCGGACGTGGGTCTTGAGCCTCTGCCCTTGAGTGGGAATCAGCGTTACCTTGTCGGCTCCGCGAGGCTTCCCTGCTGGATTTCAATGGAATTGCATTGAAGCACACGGATTAATCAGGAGGGCACTGCCGTCCCTAAGAGGGGCTACCGCTTAGTCTATGAATTCGGGAGTAGCCTTTGGACAGAGGCCGCTGTGTTTCGACCAGAGACGCACCTGCAGCTGCAAAACAAACACGGCCCGGGTTTGTAAAGCCTCAATTTTAATGCATGACTTGGGGGGGAATCTGGACTTTCCCTGTGGACTTGTTTTCCTGAAATCCCCGTGCCTGCTGGGCCCTCTGGGGTCACGCAAAGAGCAACCAGAAGGCAGCAGAGGGTTAGTGAGGCTTTTCTCGTTCCATTTGAAAGAAAGTGCTTCTCACATCTCATGGCTTTTGTGTGGTGTTTGATAAATACATTACTTTGAG
>XLOC_000053.TCONS_00000093
CTTCCTTCTCCTGTCCCTCACTCGAGGGAGCCGAGAGGCCATCTGCAGTGAATACGGTCACTCCATTCCCCAGTGACCTGGGCACTGGGCAGTGAATGGTCTTGCGAAAAGGCTGAGTACTCAGGCGGCCCCCCAGAGGCCGGGGGAGTGGGGTCAGCCCTTGCCCGAACAGGTCTGTACCCCGGTCTGCAGCCAAGCCCCTGCTCTCCTCTTGCGATAACTTTGCACAACCCTCTCTGAGCTCATCTAGAAGGCGCCTGGTCCCCAGCTGGAAGGCGCACCTTCTCCTGCTGTGTAATCGCATCTGCCCGGACCCGGGAGAGACCACGGCTTCCCCGTCACAGCGCCCGCCTTCCTGCTCTCTCAGATCACGCAGCACAGGAACCTTCCCCAGGGAAGGTTTGCGCTTGATACAGAAACTGGCTCCTCAAAACCACCAGCTTCGTCTTCCTTCAGGATGCTGACGACAGCGGCTTCAGAGCACACGGACGGGGGACCCTCCTTGAAGCTGCCACACGCGCTGATCCGGAGTCGAGCAGATCCGCGGATTGTGTTTGTATTTAAAACTCTTAGTTAGGGGCTCTCCAATGCCCCCCTGAAGAAGCCTGCAGATGCTTAGAAAGACCCTAGAAGACCCAGAGAAGAAAGTGAACGTCTCTGCACGTGCACCTCCGTCACGAATCACATGGAAGCTGCAGACACCCAAACCAGCCACCGGATTGGCAGGGACGCGGGAGACGGGAGACGGGATTAGACGTGCGTTTAACAGAAACATTGTTCCTTTACATGTATCTTCGGGAAAGCCATTTAATCAGAGGACCCTTAGGAGCCTGGAGCCGAGAGGATGGCCACGCCCTTTGTTGAGAGAGCTGTTAACTAACTCGGCTTTACAGTGTAGTTGGCCAGGGCTGAGGTTTATTATCCGCTGTTGATGTTTAACAAGCATCGGGACTCACCGGTAACGTTTGCTTAGCCCTGTCTGCAAATTGCTTCCCCCGAGTCTCCCGCTGACCCTCCGGACAGCGCTGTGAGATGGGCATCTTCCCACCAACGCGGCGTCTGGAAGCGGAGGGACTGCAGATGTGACGCCCTGGCCGTGAGGTTTCAAAGCTGCTGTCTCACTGAGGTCAGGCTCACAGCCGCCTCGATGCCCGCCTGGCCCGTCTGTAGCTGCCACCGCCCTGCAGCAATTTCTGCCACTGGCGTTTTGAACAGAAGGTCTGGCTCCCCTCAAGCAGCCGAGGCCTTCACGCTGCCCAGCTGACCAGGCCCAGACTGACCTGTACCCTCTCTGATGACGGGATTaggctgcgccacagcagggccTGGGGCATCGTTCTGCCTTCACTGTGGGAGCAGGTCTCCCTGTGGACATAACCACATCTCTGCAAACTGGCTGCAGCCACTGGAACTGCTCCCTCGGACTCTGGGGCTTTAAGCAGCTCATCTGATGTCCTACAGACCTAGAGGTTGGGGTCCTCCTTGGGTCTCACGGGCTAAtccagggtgggcagggctgcttcccccagggaggctcccaggcaggGTCCGCTCCCCATCCTTCTCCCGCGTCCAGAGCCGCCCGTGTCCCTCGGCTCGCAGCCCCTTCTCTGTCCACAGCCCCCTTCCCGCTAAGCCCTTCCCGCCCTGCATCTCCGGGCCCCTCTCGCGGCCCCTCGTCCGCTTATAAGGAGCCCTTACCTGGACGCACCTCGATGGCCAGAATCTTCCCCATCTCAGGTCCGACCAGCAAACTGCATCCCCGTTGCCGTGTGAGCTGACAGACCCACAGGTTCTGGGCACTGGGACACGGTCCCCTTTGGAGGTCATCATCCTGCCAGCCACGAGGTGACACTTTCTGCCACCAGCACAGCCCACGACCCCCGATCTCCCCACTTCCTGCCAAGGTTTGGACCCATCGGACTAACTCTCCAGGTCTGACGGCTATGACTGGCTTTAATTCTCACTTCTGTTCACAGATGAGCTTGGACCTCTTTTGGTATTTTTCCTGGACTTCGTGTTTCTTTCGTGGGCTGCCCTGCACGTCCCTTTTGTCCCATTTCCCCAGTTTTTGTCATTGACGGGTAGGGAGCCTTATGGTTTGTGGCCTGGTTCTCGGTCACTGACAAGACACGGGTGTGGCAAATATCCCCCCCCGGCTGAGCGGAGGCTCTTTAACCCTGGCTTGGGGTGTTTTTGCAGATCCCAAGCTTTTATGTCAGCGTAGACAAACACACGGATTGTTTCATTTATGgtttgtgggtttttaaaaatcttattcagAGAATTCTTCTTTCTTGTGGTGTTATATTTACTAAAAGTTTAAAATCTCTGCCTTAGCACGTACGTCTCTGGTCCATTGCCGTGTGTGTGCTTCTAGTTCCGCATCTGTCTTCCCGGGGTGGCGTCACCCCGTCACGGACAAGCCCCGTCTTCACGCGACCTGTCTTCAGCTCCGACCCTGAGGACCTGCTCAGTGCGTGTGGGGAGTCTCCCCCGGTCTCCGTGCTGCCCCCGCTCACGCCTCGGCCCCCCAGGACCGGAAACGAAGCCTCCAGCTGTCAGTCAATCCCGACACCTGCTGCCAGTCGTTACCCTGTGGTCCCTCCGCAGCGCGGACGTGGGTCTTGAGCCTCTGCCCTTGAGTGGGAATCAGCGTTACCTTGTCGGCTCCGCGAGGCTTCCCTGCTGGATTTCAATGGAATTGCATTGAAGCACACGGATTAATCAGGAGGGCACTGCCGTCCCTAAGAGGGGCTACCGCTTAGTCTATGAATTCGGGAGTAGCCTTTGGACAGAGGCCGCTGTGTTTCGACCAGAGACGCACCTGCAGCTGCAAAACAAACACGGCCCGGGTTTGTAAAGCCTCAATTTTAATGCATGACTTGGGGGGGAATCTGGACTTTCCCTGTGGACTTGTTTTCCTGAAATCCCCGTGCCTGCTGGGCCCTCTGGGGTCACGCAAAGAGCAACCAGAAGGCAGCAGAGGGTTAGTGAGGCTTTTCTCGTTCCATTTGAAAGAAAGTGCTTCTCACATCTCATGGCTTTTGTGTGGTGTTTGATAAATACATTACTTTGAG
>XLOC_000053.TCONS_00000095
CTTCCTTCTCCTGTCCCTCACTCGAGGGAGCCGAGAGGCCATCTGCAGTGAATACGGTCACTCCATTCCCCAGTGACCTGGGCACTGGGCAGTGAATGGTCTTGCGAAAAGGCTGAGTACTCAGGCGGCCCCCCAGAGGCCGGGGGAGTGGGGTCAGCCCTTGCCCGAACAGGTCTGTACCCCGGTCTGCAGCCAAGCCCCTGCTCTCCTCTTGCGATAACTTTGCACAACCCTCTCTGAGCTCATCTAGAAGGCGCCTGGTCCCCAGCTGGAAGGCGCACCTTCTCCTGCTGTGTAATCGCATCTGCCCGGACCCGGGAGAGACCACGGCTTCCCCGTCACAGCGCCCGCCTTCCTGCTCTCTCAGATCACGCAGCACAGGAACCTTCCCCAGGGAAGGTTTGCGCTTGATACAGAAACTGGCTCCTCAAAACCACCAGCTTCGTCTTCCTTCAGGATGCTGACGACAGCGGCTTCAGAGCACACGGACGGGGGACCCTCCTTGAAGCTGCCACACGCGCTGGTGGGTGACACATTCGGGAGGCGGTGTTTGGGGTGAAGCGTCCTCGTGCTGCGCTCAGCTCACAAACCAGCATGGGTTTTGTCCGACCTGGCGGGGGAGCCTTGCTTCAGGAGAGGTATTCCCCGTGGCAAATTCAGGATGAGAATAACATTCCCAGAGCGGAATTTCATTTAAATCTTATTTCTACGTATTGATTTGCTctcaattgtttttgtttgtttgtcaaaCTTCAAACTGTTCGAAACTGGAATATGTAGGATCCGGAGTCGAGCAGATCCGCGGATTGTGTTTGTATTTAAAACTCTTAGTTAGGGGCTCTCCAATGCCCCCCTGAAGAAGCCTGCAGATGCTTAGAAAGACCCTAGAAGACCCAGAGAAGAAAGTGAACGTCTCTGCACGTGCACCTCCGTCACGAATCACATGGAAGCTGCAGACACCCAAACCAGCCACCGGATTGGCAGGGACGCGGGAGACGGGAGACGGGATTAGACGTGCGTTTAACAGAAACATTGTTCCTTTACATGTATCTTCGGGAAAGCCATTTAATCAGAGGACCCTTAGGAGCCTGGAGCCGAGAGGATGGCCACGCCCTTTGTTGAGAGAGCTGTTAACTAACTCGGCTTTACAGTGTAGTTGGCCAGGGCTGAGGTTTATTATCCGCTGTTGATGTTTAACAAGCATCGGGACTCACCGGTAACGTTTGCTTAGCCCTGTCTGCAAATTGCTTCCCCCGAGTCTCCCGCTGACCCTCCGGACAGCGCTGTGAGATGGGCATCTTCCCACCAACGCGGCGTCTGGAAGCGGAGGGACTGCAGATGTGACGCCCTGGCCGTGAGGTTTCAAAGCTGCTGTCTCACTGAGGTCAGGCTCACAGCCGCCTCGATGCCCGCCTGGCCCGTCTGTAGCTGCCACCGCCCTGCAGCAATTTCTGCCACTGGCGTTTTGAACAGAAGGTCTGGCTCCCCTCAAGCAGCCGAGGCCTTCACGCTGCCCAGCTGACCAGGCCCAGACTGACCTGTACCCTCTCTGATGACGGGATTaggctgcgccacagcagggccTGGGGCATCGTTCTGCCTTCACTGTGGGAGCAGGTCTCCCTGTGGACATAACCACATCTCTGCAAACTGGCTGCAGCCACTGGAACTGCTCCCTCGGACTCTGGGGCTTTAAGCAGCTCATCTGATGTCCTACAGACCTAGAGGTTGGGGTCCTCCTTGGGTCTCACGGGCTAAtccagggtgggcagggctgcttcccccagggaggctcccaggcaggGTCCGCTCCCCATCCTTCTCCCGCGTCCAGAGCCGCCCGTGTCCCTCGGCTCGCAGCCCCTTCTCTGTCCACAGCCCCCTTCCCGCTAAGCCCTTCCCGCCCTGCATCTCCGGGCCCCTCTCGCGGCCCCTCGTCCGCTTATAAGGAGCCCTTACCTGGACGCACCTCGATGGCCAGAATCTTCCCCATCTCAGGTCCGACCAGCAAACTGCATCCCCGTTGCCGTGTGAGCTGACAGACCCACAGGTTCTGGGCACTGGGACACGGTCCCCTTTGGAGGTCATCATCCTGCCAGCCACGAGGTGACACTTTCTGCCACCAGCACAGCCCACGACCCCCGATCTCCCCACTTCCTGCCAAGGTTTGGACCCATCGGACTAACTCTCCAGGTCTGACGGCTATGACTGGCTTTAATTCTCACTTCTGTTCACAGATGAGCTTGGACCTCTTTTGGTATTTTTCCTGGACTTCGTGTTTCTTTCGTGGGCTGCCCTGCACGTCCCTTTTGTCCCATTTCCCCAGTTTTTGTCATTGACGGGTAGGGAGCCTTATGGTTTGTGGCCTGGTTCTCGGTCACTGACAAGACACGGGTGTGGCAAATATCCCCCCCCGGCTGAGCGGAGGCTCTTTAACCCTGGCTTGGGGTGTTTTTGCAGATCCCAAGCTTTTATGTCAGCGTAGACAAACACACGGATTGTTTCATTTATGgtttgtgggtttttaaaaatcttattcagAGAATTCTTCTTTCTTGTGGTGTTATATTTACTAAAAGTTTAAAATCTCTGCCTTAGCACGTACGTCTCTGGTCCATTGCCGTGTGTGTGCTTCTAGTTCCGCATCTGTCTTCCCGGGGTGGCGTCACCCCGTCACGGACAAGCCCCGTCTTCACGCGACCTGTCTTCAGCTCCGACCCTGAGGACCTGCTCAGTGCGTGTGGGGAGTCTCCCCCGGTCTCCGTGCTGCCCCCGCTCACGCCTCGGCCCCCCAGGACCGGAAACGAAGCCTCCAGCTGTCAGTCAATCCCGACACCTGCTGCCAGTCGTTACCCTGTGGTCCCTCCGCAGCGCGGACGTGGGTCTTGAGCCTCTGCCCTTGAGTGGGAATCAGCGTTACCTTGTCGGCTCCGCGAGGCTTCCCTGCTGGATTTCAATGGAATTGCATTGAAGCACACGGATTAATCAGGAGGGCACTGCCGTCCCTAAGAGGGGCTACCGCTTAGTCTATGAATTCGGGAGTAGCCTTTGGACAGAGGCCGCTGTGTTTCGACCAGAGACGCACCTGCAGCTGCAAAACAAACACGGCCCGGGTCGTGCCGCAGCCCCACGTCCTGTGCTCGGCTAAGCCTCAGTCTCACCTGCTCAGCTACACCTGCAACTTTGCGATGCAGGGCGCTCCTGGGGCAAATGCGCAAACGCTGGCTTCCATCAAGCCCCCCtctgtctctggcctggggaTTGCTCAGGAGGACTTAAAAACCTGCCAGGCGGAGGGGGTATTGTTTCTA
>XLOC_000055.TCONS_00000106
TGGGCGGGTTTCAGATGGAACCAGGTTCGGGCGGGCGGTACGGGTCCGACCAGTGGGCGGGGTTCCGACGGGCAGAACTGGGTCTGGCCAGTGGGCGGGGCTCGGGCGGGCGCTACTGGGTCCGACCGGCAGACCGGGTTCGGGCGAGCTTGCTGGGCGGGCCGGCAGTGCGGGAGGGAGGGGACGCGGCGAGCCCCTTGGGGTGCCGACCGCCCCGCACCCCGCGGTCCGGCGCGGGCTCCGGTCCGTCCCTTCCGAGGAGCGCGCGTCATCGCTGCGGGTGTGGACTGGGGATCGTGCAGCGCCCCCGGCCGGGTGCCGGGCCCCGCGCCGCGCGTGCTTCTCCCGCAGTGTCGGGTCGGCAAGGCCGCCTCGCCGTGTGTCTCCTTGCAGAGGGTCCGCGAGCGCCCCACGGACTCGAGGCAGCACAAAGTTGCAGCCATGGGTCCCTTGAGGCGCCTCTGGGCGCAGGGAGATGCTGCCTCCGCCGCCTGACAGCCTCCGAGTGTCCTGGTGCCTGTGCAGACCTAAGATGGAGATGATTTTTCTCTCCACCAATTGGATCTCTTCTTTTCTGGGAAAGACCAGAGAATTGTGCCGACCCTGCTGGGTTTTGTCTTCAGCCCTCGTTTCTGCGGCGGAGAGCAGTACAGCTTCATAAGGCGGCTTTTCAGCAGAGAAGCCTGCGGTGTTGAACCAGTGccacggggggcgggggagggggggagattCTTCAATAGAGCTcgtcttctttctcaaaattaaagTGGTGACTTGCAGAAAAGCATATGTGTATAAACGACACGTCCATGTTCTGACATTCTGTTCCTTTAGGGCTTTTAGTTCCTGTGCTTCTATAGAGACTgaagttggtttttgttttttttttggtttgttggtttgtttgttgtgGGGAACGTCGCCCTGTCCATACAGCTCAGAACTGTCTAGCTAGGTCGCACACATGCCACGTGGGTTGTCAGCCATAGTGTCAGCTGAATTGTAACAGTAAGAGCTTTATTCCTGATGATGCTATTACCAAGAATGACTTGTCTCTTAGAGCAAAGAATTTAGTTTTGCGAAGATGGCAACTAGATGGCTGATAGCCAGAGCAAGTACCTGTGGAAAATTTAATATTGCTGGATGATAAACATGAGCTCCCTGCAgtgttatttttgtaataaaaatatgtaGCCTACCTGAAATGCCTACCCTATGATGCAGGACACAGAGAAGGCTCTAAGTCGGTGTTAATTATTACTGTTTTTCTGACTCATTAAAAACCcctgtttgtggagttcccgtcgtggcgcagtggttaacgaatccgactaggaaccatgaggttgcaggttcggtccctgcccttgctcagtgggttaaggatccggcgttgccgtgagctgtggtgtaggttgcagcctcggctcggatcccgagttgctgtggctctggcgtaggccggtggctacagctccgattcaacccctagcctgggaacctccatatgccgcgggagcggcccaagaaatagcaacaacaacaacaacaaagacaaaaagacaaaaaataaataaataaataaaaacccctGTTTGTGTTACACGTGAGTGGTGTAGGGAGTATACAGTTTGTAACAGCTCTCAGCCAACGTTCGTTTATTGACAAAGGTTTAAAAGCCATAGGCTCCCGATGATTCTTCAATCATGAAGAGCCTTGGAACCGGTATATATTTAGGCCATGAACATTTTCAAGCCAACAAATTCTTCTGCTAATTGTTGTTGTTCAAGCCCCCAGGAAAATGTGCTGAGATGTGTGTTAGTTTTGACACCACATGAGAAGAATAATAAGTAGGCATGCCATCCATCTTCTATCCTCAGTGCACCGTGAGTGCTGCTACATTTCGGGAATCGTATGTAAGTGCTCTTCCAGAAATGCTGTGTAAAGATCAAGTCGGGTGGGATTTATTGTCGACCCTGCCATATAGACAGAGAAACTGAGATGTGGGCTGAGGCGAAACTGAAGGTGAACGaagctgcagtggctgaggttgaagcgatttttaaaattgattttccaatttatatatttaacttctggttttctttttaaaaagtattattttgagTTATACTGTTAAGAAAATTAAGAGCTCCTGTTTAAaccagcattggagttcccgtcgtggcacagcggaaacaaatcggactaggaaccatgaggttgcaggttcgatccctggcctccttcggtgggttaaggatcccatgttgcctcgagttgtggtgtaggtcgcagacacggctcggatctgatgctgtggctgtggtgtagtccagcggcaacagctccaattagacccctagcctgggaacctccatatgccactggtgcagccctaaaaagacaaaaaaacaaaaacaaaaaaacaatcagCATTGATCTACATATAGTTCTAAATATCTCTAAaccttggggttcccattgtggctcagctctaacaaacctgactgatatccatgaggactcagttcaatccctggc
>XLOC_000057.TCONS_00000110
aaagatatattactAACTCAGAAATACTTCTATGGTAAAACGTGTTCTCTAGCTGTTTATAACCTAAAATAATGCTGGGAGGGAAAAAAGCCAGATCTTAAACAGATAAGATATTTACACTGAATACAAAGAAACTAGCccatggaaattcccattgtggctcgggggttgcaaacccaactagtatccacgaagatgcgatgcggttaggtccctggcctccgtcagtgagttaaggatccagtgttgccacaagcttcagtgtaggtcacatatgtggctcgcATCCCacatggctggggctgtggtgtaggccggcagctgcagctctgatttgacccctgcctgggaacttccatatgccgtaggtacggccctgaagggaaaaaaagaaaagaaaagagcctgtgtgtgtgtatcagacGGTGTCTGAGTTCTGTGtttgtgtctgcgtgtgtgtctCTGTGGATCTGTGCTTGTATgagttcgtgtgtgtgtgtcgtgTGTTAAAGGACGCATGTGTCAGATGGGGTCTctgttgtgcatgtgtgtgtgtgaagtctAGGGGGAGAATTATACCCACGGACACAGGTCACTTCCCTTTTAATGTGTGGAAAAACCTCTTGATGTTCCCTTGTTTTGGTGGAAGGCCCCTGGTGGCCGGGACGCGTTGGTTTCAGATTCTGTCCGTCTCCCAGCACTGAGCACAGAGCGTGGGACACGGTGGTGTCTGACGAACCACCCCTCTGGGTCACAGCACCATGGCTGATGGCCTGATCCCCGGGCTAAGTCCTCGTAAGGGCAGGTCCCGGCCGGGAGGGggctttcccttctctcttgatGAGAATCCCAAACCCAGCACCAGTGCTGGGGCCAGGGAAGGGCCTTGTTCCTAGAACAGAAGTGGAACTCCTGGGCAGCCCCCGGAGGACTGGATCCACTGGCTGCCAGGGgttcaacaaaagcaaaacaaatgcaGGAGACATTATAGACACCAGGTTCTGAGGTGAACTAAATGTTGCAAGCCTGGCTCCCGCTCCAATTTTTACAGGTCTCAGAAAATAGCAGGTATCAGGGGAAAACCTCTCAGGGACGTAATAGGCCTAAGAGGACAAGCAGTACAGATGTatcagctttttcttctttttctttttttgtttttttcctgcagcacatggaagttctcaggctagggctcacatcagagctacacgacggtcacagcaacaccagatccttaacccactgtgcgaagccggagattgaacctgaatcctcatggatactaactgggctcgttaccaagccacaacgggaactccctatgagcTATTGTTCTCTGTGTTCTATGCCCTTTTCTGCTAGAAaatgggtacacacacacacacataatacgTATAATACGTTGTATTTTATATAACTGTAAAAAGTTTTATACAAGTATAGTACATAATATATGCTGAGATTAGAATAGATATGATTTTGCTGGGAAAGTGCATTACATTTTTGAAGGCAAACTCCCATTAAATGGTATTTAAGCAAATGCAAGCACACCAACTGAAGGGAACAGGTACTATTGAATGCTTTACCAGCACTAAACATAAGAGAAACCAGAGAAGCAACTGCGAAGAGGCGTCTTATCCGCGGGAAGCCCAGAACTGGGGTGTCCAGGACGTCCCCCTGACTGAATCTTGTCTCTGTCCACCAGCATCTCCAAAATCAGAAATGCCCAGTTGCAGGCGTTTGCTTTGGGAAACGCGGTGCAACTTAAACTTTCAAAAGTGCTGTTGACGTTTGCAATAATTCCATGCAAAGTGACCAACGTGGGTGAGGCTTCTGTTGCCATGGTGCGATAAGGCTGTACTCTCAAGCTCCTGCCTCACACTCGCCTGCTCTGAGTGTACACGAGTGAGGacgaaagagaaaaggagaaagtgtgAGTTTAGAGGACACTTGACCCTCGACATGAACCTCACTGAGGATGGGTGTGTGGACCGTAGGGGCAGGTCAAAGCAGAAGAGCGACCTGCTCCCTGGGACTGGACGGacatggagagaaaggaacagaatcCAAGAAAGGACCGGAAGGTGGGCCCCTGGTTTGGGAAGAGCAGACGCTCACTTGTAGCCATCGCgcactcctttctcttcttttgttttaatttatgtcGCTGAAGTACAGCGGTCAATTTCCGCTGCGCAGTGACGCGGTTGCACACACAGACCCTCCTTCCCGGTCTGCTCCATCCCCACTAAGCCCAGGGCACGGGCTGTAGTTCCCTGGGCTCGGCAGCAGGACCTTGTTTACCCTCCTGTATAGAATCGTTTGCAAGTGCTAATCCCacacttccagtccatccctttCCCGCCTGTCTTTATACTCTAAATGCCATatattttttggagggggggccacacccaagccacatggaaattccccggcccagggaccgaatccaagctgcagctacgacccaagccacagcttcgacaacagtggatccttaacccgctgtgccacagcaggagcgcCTAAGTGCCCTATTTCTATCAAACTTTCCTCGTTTCGGCGCACCCATGAGCGTACCCTTCCGCAACGCCGCTGCGATGCAGGGAAGAAACACCTCACAGGGAACCCGGGTGATGAGAGCTTCGGGGTGGAATAGATCCATGATTCCCAGAGTCTGCGGTCATCGGAATTTCCTGGGGAGCTTTTTCTTTGTGCAACTTCCTTCTTTTAGAACCATTTCGATGGTAGGCACAGGCAGAAGAAGCCCCCTCCTCGCACCACCCACTCCAAGTTCCCAGGAGCCTGCTTCACGTAGCCTCTAGCCTCCGCCCTCAGCCctggattattttaaaacaaaagtcagACGTGATACTGTTTCGTCGGCGTTTCTTCAGAAGATAAGGACTCTTGGAAACACGGGTTTTCCTAACACCGTGATCCCCTTGAACAAAAGTCCTTCAAGTCATGCTCTGCAGCTCAGGGCTCCTGTTTCAGGGGACTTTTTGAACGTACGAGTTTCCTCAACCCAACCCCAGACACCGGAACAGAACCAGGGTGAGCCCAGGAGTCTCCCCCAGTGATTCTGGGGGTCAGGTCTGACCATCACTGGCGTAAGTCCTTTCCGACCTTGAGACTGACTTCCAGCGTCACACGTCTGAAGTCACGCCTCTTCCTTCTCCGAAGTGAAACTGGTTCCCTTGTCTCACTGAACGCGTGGGGACATCAGTCTTGGGTCTGGGCGCAGAGGTGGCAGGACAGGAAAGCAGCTCAGGGAAAGAGGCCAATTCCCAAGTGTGAGATCCAGCCCTTACCGCGTTGCAGGACGGTGAACGGGGCCCTCGTAGTTCTCTGAGACCCAGTTCCCTCCAGTGACAAATAAACTTCTTGGTGGCAATTACCTCGACTCCCTACCTTACGGAGCTCTCGACAAGGTCCAGTttaaagttgggggggggggggaaatgcacTCTGCGAGTGTCCTGGGGGTACACAGGTCTTCGTCCTTTGCACCCGAACACCAGCACTGCAGGGGTTACATAGGtacaggagaaaaaggaaactccaGAAAAGCTGTTTCAATACGCAAACATTCATACCTGCTATGTATGTGGGGAAAAGAACAATCACTCAACTTTAACTTCTTCTGCATACTTCGAATTAGTAAAAGATGACATTGGAACCCCCATTGCTCAGAACCCTGCCATAGCCTCTAAGCCTGGGAGGGCTTCAGGCCATAGAAATATCCATGTGCTGGTTCTTGGTTTGGCAACGTGTTGTTATAATTGCTTTCATTGCCAGAGTCTGTCATGAGTTTGGTGCATTATACGCTGTAAATGTTTAAACTCTGTGTCCTAGACGCGGGGGAGCAGGTGCTCATCTTCCCCTCCCACGTGCTAAGCCACCCTTCCCGCTGTTTCCCTGCCAgtccccctgccccgccctccccgccccatCAGGCGCCTCCTCGGAAGGCCTGACCAAGGGGGGTGTCGCTCTGGTCTTAGATCGTCCCTGACTCCTGCTGCTTTTGCGTTTCCCATGTCGTTCTGGCCCCCCAGTCCCAGCAGCTCTCCCTACTAGGGCAGCCTCCTACTGGGTTCTTGGCTGCGTCCTCTCCCCAGTTCAgctctccccaccttcccagcACACTCCCCGATCATACCTATTTCACCCTAATACAACCCTAGCCTTCTGAGCacggttcattttttttttctctttctttttagggccataccagcagcatacagaagttcccagagtcaaatctgagctaccgCAGCAGTGAGTGACCGTCCAGCCCATTGTCCCTCTGTGGTGACTGGAAGTCCAGGCAGAAAGAGACCAGGAATAGTTATGAGAAGAGATTGCCAGCAGACTCTCCCTGAGAGGCGCAAGCGGGGTCCTCTGGCTTTGGAACCCAGGACCAAGCCTGGCTCGTGCTCAGTGGTCCCTTCTGCCGAGAGCGGCACAGATGCTGCGGCGGTGGCCTCTGTTTCTAGACGGGTCGGCCTGCTTCTGGCGTCTACGACTTGATCCTTGCCGACGGGGCCTCTGCCAATATTGGGTATTGATCATATGGGACATAACGACCCTCTAAGAGTTTACAGTGTTTAAAAGTTCTTACTGAGCTTCTTGTATAAATTTCATGGGGAAATCATGAAATATTAAACCACCTGAAATAGTA
>XLOC_000057.TCONS_00000109
aaagatatattactAACTCAGAAATACTTCTATGGTAAAACGTGTTCTCTAGCTGTTTATAACCTAAAATAATGCTGGGAGGGAAAAAAGCCAGATCTTAAACAGATAAGATATTTACACTGAATACAAAGAAACTAGCccatggaaattcccattgtggctcgggggttgcaaacccaactagtatccacgaagatgcgatgcggttaggtccctggcctccgtcagtgagttaaggatccagtgttgccacaagcttcagtgtaggtcacatatgtggctcgcATCCCacatggctggggctgtggtgtaggccggcagctgcagctctgatttgacccctgcctgggaacttccatatgccgtaggtacggccctgaagggaaaaaaagaaaagaaaagagcctgtgtgtgtgtatcagacGGTGTCTGAGTTCTGTGtttgtgtctgcgtgtgtgtctCTGTGGATCTGTGCTTGTATgagttcgtgtgtgtgtgtcgtgTGTTAAAGGACGCATGTGTCAGATGGGGTCTctgttgtgcatgtgtgtgtgtgaagtctAGGGGGAGAATTATACCCACGGACACAGGTCACTTCCCTTTTAATGTGTGGAAAAACCTCTTGATGTTCCCTTGTTTTGGTGGAAGGCCCCTGGTGGCCGGGACGCGTTGGTTTCAGATTCTGTCCGTCTCCCAGCACTGAGCACAGAGCGTGGGACACGGTGGTGTCTGACGAACCACCCCTCTGGGTCACAGCACCATGGCTGATGGCCTGATCCCCGGGCTAAGTCCTCGTAAGGGCAGGTCCCGGCCGGGAGGGggctttcccttctctcttgatGAGAATCCCAAACCCAGCACCAGTGCTGGGGCCAGGGAAGGGCCTTGTTCCTAGAACAGAAGTGGAACTCCTGGGCAGCCCCCGGAGGACTGGATCCACTGGCTGCCAGGGgttcaacaaaagcaaaacaaatgcaGGAGACATTATAGACACCAGGTTCTGAGGTGAACTAAATGTTGCAAGCCTGGCTCCCGCTCCAATTTTTACAGGTCTCAGAAAATAGCAGGTATCAGGGGAAAACCTCTCAGGGACGTAATAGGCCTAAGAGGACAAGCAGTACAGATGTatcagctttttcttctttttctttttttgtttttttcctgcagcacatggaagttctcaggctagggctcacatcagagctacacgacggtcacagcaacaccagatccttaacccactgtgcgaagccggagattgaacctgaatcctcatggatactaactgggctcgttaccaagccacaacgggaactccctatgagcTATTGTTCTCTGTGTTCTATGCCCTTTTCTGCTAGAAaatgggtacacacacacacacataatacgTATAATACGTTGTATTTTATATAACTGTAAAAAGTTTTATACAAGTATAGTACATAATATATGCTGAGATTAGAATAGATATGATTTTGCTGGGAAAGTGCATTACATTTTTGAAGGCAAACTCCCATTAAATGGTATTTAAGCAAATGCAAGCACACCAACTGAAGGGAACAGGTACTATTGAATGCTTTACCAGCACTAAACATAAGAGAAACCAGAGAAGCAACTGCGAAGAGGCGTCTTATCCGCGGGAAGCCCAGAACTGGGGTGTCCAGGACGTCCCCCTGACTGAATCTTGTCTCTGTCCACCAGCATCTCCAAAATCAGAAATGCCCAGTTGCAGGCGTTTGCTTTGGGAAACGCGGTGCAACTTAAACTTTCAAAAGTGCTGTTGACGTTTGCAATAATTCCATGCAAAGTGACCAACGTGGGTGAGGCTTCTGTTGCCATGGTGCGATAAGGCTGTACTCTCAAGCTCCTGCCTCACACTCGCCTGCTCTGAGTGTACACGAGTGAGGacgaaagagaaaaggagaaagtgtgAGTTTAGAGGACACTTGACCCTCGACATGAACCTCACTGAGGATGGGTGTGTGGACCGTAGGGGCAGGTCAAAGCAGAAGAGCGACCTGCTCCCTGGGACTGGACGGacatggagagaaaggaacagaatcCAAGAAAGGACCGGAAGGTGGGCCCCTGGTTTGGGAAGAGCAGACGCTCACTTGTAGCCATCGCgcactcctttctcttcttttgttttaatttatgtcGCTGAAGTACAGCGGTCAATTTCCGCTGCGCAGTGACGCGGTTGCACACACAGACCCTCCTTCCCGGTCTGCTCCATCCCCACTAAGCCCAGGGCACGGGCTGTAGTTCCCTGGGCTCGGCAGCAGGACCTTGTTTACCCTCCTGTATAGAATCGTTTGCAAGTGCTAATCCCacacttccagtccatccctttCCCGCCTGTCTTTATACTCTAAATGCCATatattttttggagggggggccacacccaagccacatggaaattccccggcccagggaccgaatccaagctgcagctacgacccaagccacagcttcgacaacagtggatccttaacccgctgtgccacagcaggagcgcCTAAGTGCCCTATTTCTATCAAACTTTCCTCGTTTCGGCGCACCCATGAGCGTACCCTTCCGCAACGCCGCTGCGATGCAGGGAAGAAACACCTCACAGGGAACCCGGGTGATGAGAGCTTCGGGGTGGAATAGATCCATGATTCCCAGAGTCTGCGGTCATCGGAATTTCCTGGGGAGCTTTTTCTTTGTGCAACTTCCTTCTTTTAGAACCATTTCGATGGTAGGCACAGGCAGAAGAAGCCCCCTCCTCGCACCACCCACTCCAAGTTCCCAGGAGCCTGCTTCACGTAGCCTCTAGCCTCCGCCCTCAGCCctggattattttaaaacaaaagtcagACGTGATACTGTTTCGTCGGCGTTTCTTCAGAAGATAAGGACTCTTGGAAACACGGGTTTTCCTAACACCGTGATCCCCTTGAACAAAAGTCCTTCAAGTCATGCTCTGCAGCTCAGGGCTCCTGTTTCAGGGGACTTTTTGAACGTACGAGTTTCCTCAACCCAACCCCAGACACCGGAACAGAACCAGGGTGAGCCCAGGAGTCTCCCCCAGTGATTCTGGGGGTCAGGTCTGACCATCACTGGCGTAAGTCCTTTCCGACCTTGAGACTGACTTCCAGCGTCACACGTCTGAAGTCACGCCTCTTCCTTCTCCGAAGTGAAACTGGTTCCCTTGTCTCACTGAACGCGTGGGGACATCAGTCTTGGGTCTGGGCGCAGAGGTGGCAGGACAGGAAAGCAGCTCAGGGAAAGAGGCCAATTCCCAAGTGTGAGATCCAGCCCTTACCGCGTTGCAGGACGGTGAACGGGGCCCTCGTAGTTCTCTGAGACCCAGTTCCCTCCAGTGACAAATAAACTTCTTGGTGGCAATTACCTCGACTCCCTACCTTACGGAGCTCTCGACAAGGTCCAGTttaaagttgggggggggggggaaatgcacTCTGCGAGTGTCCTGGGGGTACACAGGTCTTCGTCCTTTGCACCCGAACACCAGCACTGCAGGGGTTACATAGGtacaggagaaaaaggaaactccaGAAAAGCTGTTTCAATACGCAAACATTCATACCTGCTATGTATGTGGGGAAAAGAACAATCACTCAACTTTAACTTCTTCTGCATACTTCGAATTAGTAAAAGATGACATTGGAACCCCCATTGCTCAGAACCCTGCCATAGCCTCTAAGCCTGGGAGGGCTTCAGGCCATAGAAATATCCATGTGCTGGTTCTTGGTTTGGCAACGTGTTGTTATAATTGCTTTCATTGCCAGAGTCTGTCATGAGTTTGGTGCATTATACGCTGTAAATGTTTAAACTCTGTGTCCTAGACGCGGGGGAGCAGGTGCTCATCTTCCCCTCCCACGTGCTAAGCCACCCTTCCCGCTGTTTCCCTGCCAgtccccctgccccgccctccccgccccatCAGGCGCCTCCTCGGAAGGCCTGACCAAGGGGGGTGTCGCTCTGGTCTTAGATCGTCCCTGACTCCTGCTGCTTTTGCGTTTCCCATGTCGTTCTGGCCCCCCAGTCCCAGCAGCTCTCCCTACTAGGGCAGCCTCCTACTGGGTTCTTGGCTGCGTCCTCTCCCCAGTTCAgctctccccaccttcccagcACACTCCCCGATCATACCTATTTCACCCTAATACAACCCTAGCCTTCTGAGCacggttcattttttttttctctttctttttagggccataccagcagcatacagaagttcccagagtcaaatctgagctaccgCAGCAGTGAGTGACCGTCCAGCCCATTGTCCCTCTGTGGTGACTGGAAGTCCAGGCAGAGGATGCTGTCCAGCTGTCTGCCAGGCAGGAGCTCCGGGCCAGGCCCACTCGCGCTGGATCCTGGTGAAGCCCTTCGGCTTTGAGCAGAAAGAGACCAGGAATAGTTATGAGAAGAGATTGCCAGCAGACTCTCCCTGAGAGGCGCAAGCGGGGTCCTCTGGCTTTGGAACCCAGGACCAAGCCTGGCTCGTGCTCAGTGGTCCCTTCTGCCGAGAGCGGCACAGATGCTGCGGCGGTGGCCTCTGTTTCTAGACGGGTCGGCCTGCTTCTGGCGTCTACGACTTGATCCTTGCCGACGGGGCCTCTGCCAATATTGGGTATTGATCATATGGGACATAACGACCCTCTAAGAGTTTACAGTGTTTAAAAGTTCTTACTGAGCTTCTTGTATAAATTTCATGGGGAAATCATGAAATATTAAACCACCTGAAATAGTA
>XLOC_000058.TCONS_00000111
CGAAGCCTGGCAGGGACAGAGGCGGGGAGGAGACGCCAGGAATCGGGCGTCACCCGCGTGCTGGGTGGAGATGGGCTTGGAAAGGCTCCAGAACCAGACAAGCGAGTTGGTGACTGTGAAGCAGGTGCCAACCCATCACGCAGGGTGCTTTGCTTGTGCCGTGAATCCACGACGAAGGCTAGTCAGGGGACGAGGCCGGACCAGCCGGCACCTCTTTGCTGCTTTCCCAGCTGGTGAGCCAGTTCACTTGCACTAATTTAAGGTGGACACTTTCATCAGATTCTTGACCTGAAGTTGAATTGCACTGGTTTCCGTTTCCCCAGAAGCGCCTCCCCTTCCCCGGGCAGGTCTGGGGACGCGGTGTACGGATGGTGTCCTGGGCCCTGATGGTGCCCTGGTGAGGGTGGGTCTGGCATCTGCCCCTGAGCCCTGGTCTCAACGGCCGGAAGCTCGTCTAGGCCGATGGGCCCCCTGCTCCCCGCTGGCCTGGGCAGAACAGTCTGAGCACCGCCCCGCTGCTGCCGAGTTCCTCACAGCTTAGAAAGGCCTCGACTCGGGAGCTCCCAGAAAAGCCTTTCTCGCTTCACCGTAACCAAACCATCTCACTGTCTGCTTGGGGGCCGAGCTGGGAGCTAAGTACGTGGGAAAAGAGACGTGCGTGGCTTAGAAACCATGTGTCTAAATATTTAGACAGTGGAGCGGGCGGCAAGAAGCCCCCCACGTGTGCCATGCGGGCTGCGCATCAGCGCCCCGGCGGGGGAGGAGCCAGCGCCCCGGCGGGGGAGGAGCCAGCGCCAGCGGGAGCAGTCGGTACACTGCACGGCCGCACTGAGCACGGCCTCCTTCTCGACTCCTCCGCGGCCCTTCTTGCGCCTGCGCGCTGGGCGATGGGCCACGTGGAAGCCACCGAAGGACCAGAAcgttgattttaaaaatgctcGGAATGTCAGACCCCCCAGTTAGACGAAAGTGACTGAAGTCAGGCCTTTTCAGGACAAATCGAAGGAATGAAATCGCCGCGTTTGCCATCGAGCCTGGTGCGGCAGACTGGAAGCGCCGCGGGACGAAGGGGGACAGGACGGGCCTCTGGGAGGACGTCCCACGGCATCGGCATCGGAGCGCGGCGAGCTCGGCCCCGTGGTGGCTGCTGATCGGACTTAGCGCGGACCGTGAACCCGGCACTTGGAACgttttctcttttaatcctcaaaacGTTCGAGGAAGGAAGTGGGTCAAGGGGCTTGAGAATTTTCGCTGGTCCCTTTCCTAAAAATGTGATCTCGTGTTCTGGGGCGACTTCAGCTGCCCACCCTCCATGGGGCACGCGCAGACCCGTGCGGAACAAGACATGCGTCTGGCCACGCGGCTGGAGAGGCCGGACGGAGGCAGGTCACCCCACATTAACACGCCGAGACCAGAACCCCCGGTGAGGGCAAGGCCCTGCGATAGAGCCAGGGGTGCGGTGAAGACTAGTGATTACGGCGGACTCTTCGCTCCTCTCCTTGGATGAAAAAGCCACCTGCATGCTGACAAGACGGCCACCAGTGGCCACTTAACCATTGTCTGTCTGAGACCCGCCCGCACGGCCAGGCAGTAACATGTTCTCAAGAAGGAGGGGTGGCTGGGAGTTCTGAGATATCCCCCAGTGAGGAGCGTAGGAGCAGTTGTGATAGTGGTGACAGTTCCTAGTGATAGAAACTGATGTAAACGCCTTGGGTTTCGGCCGTTCCCACGGCTACAGATAAATGCGCTTCCTGTTTTACTGTTTCCTGAGAAAATCTTGGTTTTGCTGTCATGGTGCATTGAGTTTCTTATGTGAGCGGGAGCTGCAGAATTTAcagtaaaatattataaacaccACTCTGGGTAGATGTGCCACTGCTCCCTTTCAATCTCATAACCATGAGTCTTCTGAGTCCTCAGGGGAGCCAGGAAGAACTAATGTTCACACATCTGCTGCCTGGAACATCCGATGCTGTGGAAACACCAGGCCAGCTTGGAGCGGGATTTGATATTATGGGGAAAAGGCATTGGAAAAGCCCTATTTCCGGAACAAAAAGCACGTCGATTACTTGGACAAAACTTGAGTGGCCTATTGATGCCGATCTAAATACTGATGCAAAGATTACCTACATGTGTTAAAAGCTGAAAATGCTAATCACCCACATATTTTAGCAAAAGGATAATCTTGTTCTGCTAAAGGCACAgtttatataaagaatatttgtGATAACTAATGAGGAGAAGCTTAAAAGAATATTATGATTCAGTCTCAtataagaaacattaaaattagaaaacaaaaatgttatcAAGGGATGTGAATAAAGCCAATGGAAAACCTTTAGAAAAGTGCTATCGTAATTTCATACCACCTACCCTGTGGCTAAAAGTGATCAGGCGTTTCGGACACGGACTCGTTACTAGAACTTCCAAAGCAGAATAACACTGCGGCAAGATCGTTGTCATCTGGGTTTTGGACATCGCTCGCTGAAAATTGCATCCACTGAAAGGTGAAAACAACTTTTAGAGAAACGTACAAACCAAGCCAACACCTTCCCGACACTGTTGGTCACGCTTCGCCTCTTAAGAAAAGtgtaatgatttatttaaagtGCAAAATACAGGCCTTGCATGGTTCAGTTGACTTCGTGGTTCTGGAAGGGGCAGATCACTTATCATCATCAGTGCTTGATAAGGTGATTTCAGTGGGGACTCCTACAAAGAACTCCTCGGGTACCTGTAACCAGTGTCTGTGTGTTTCAGTTACACTGCAACCATAGTTTAATTGTAATTGATGGGAAAGAGAAAGTGTGGCACTTCtgctgaatttttataaaaatttccagATGTTTAGTCTAAAATGACCACATTCAGTTGTATCTGGGTGGCATAAACAAGTGTGCAAGCGGGTCACCTTATATCGTTTCTCAAAAAACTCTGTATCTGTTTCACATACCAAGGAAACAGCGGAGAGAGTTAACTGCTCTGTCTGAAGAGCTaggaataggaagaaaagaagtgGGAAGAATGTTTGGACCTAATGGGTACCCTGGGCGCTGGAGGTGTTACAGGCTCTGTGGAGATGGCTTTGGTGGAAGCTGTGACCTGAGAGCGGCTGAGCATTTCCACGTCTGAGGATGAACACGCCGCCTTCAACGCGCACCACTCGCCAGCGAAGATGGAGCTGCCTTCTTTACCTTTATAACAAGGACCCGTTTCAGCTGTTAAAGCAAAGCCCAAGAAGGCTTCCGCACGTCCGTTCTTGCAGGTGGGACCTCTTTGACGATTCCTGTTCAAATTTCAGAGCAGCCCCCATTGTGCCCAGACCTTCTGATTCTGCTCTAGTTTTTTCTCCCCCGTAGGTCTTATCTCCTTTAAAcacatatcattttttttgttgctgtgttTATTATGGATCTTCTTTCCTCCACACCATAAGCCCCGTTGGGGCAGAGATTTTTATTAATATCGTTGATTTTGATCTCTGATGTAACTCATGCACCTCGCACCTGGTGGGTGCCGGTTCTTGAGTGAAAGaacacataaaacaaataagcGGAATGATGAAGGAAAAGTAAATTATATTCAAGAGAAGGGACAAGACatgaaatttgaaatgaaaacgACAGTAGCTCTTCCAAGATCAAAAGCTACCGGCTTGCCCAGGAAGTTATATGAAGATCCACTTACGGCTTTAgtgaaaaa
>XLOC_000063.TCONS_00000129
CCGCAGTGACAGCACACAAGGCTCTTTGTGACCTAGCGACAGCGCCCAGCACCGTCCTGTCCCCAGGGCTGACAGGTAATGGGTCATCAGGAGGACGATGTGAAAACCTCCCACCGGCTTGGGCCGCGTCCGCATCCAATGccatttctttgttccttctttggACAGGAGAATCCCTGTGCGTCTGGAAGCGAGACTGTCTCAGGAGGGAGCGCAGATGCTCCAGGTGGAACCCAGAGCCACCCTCGGAAGTGACGACACAGGAAACGGGCAGGCAAGGGGACCGTGCCCTGCCCAGGGGCGGGCAGCACCCACAGACCCAGCAGCGCCTGGGTCTCTACCTGGCTTTCCGCATCCGATAGCCTCCACAAGGCCCCAATGAATGCTGAGCAGTCCAGTACTGTGGCCAAGAGAACAtcacctccccagccctgggcgcACAGACAGGGACCTGGGCCAACAGCACAACGGAAGCATAGGTTCCTGACACAGGTGGGTGCTGGGCAGGTAGAGACTATGGGTGACTTTCAGCTCAGTTTGCAGCTGCCTGCGCCTCCCTGAGACAAAACCACCAGAGGTGGACATACAGGCCCTGCAGGTGCCTGCAGGACTCTGGCTGTCGGAAGCCAGACAAAGGGCCCAGGCCAGGCGCTCCAGAGCTCCTCAGCTGCCCATCCGCATCGCCGTGACCGCCATCCTCTCCGCCGTCTCCTGAGGCGCCGCAGCGATGCCGGCACCTGCGCCAGGGAGCAGCCGTGAGGCCTGAGTGATGAcacagggccacacccacaggcgTGCAGGGCACAATGCTGGCTGTTACTGTGATGCACGCCTGCGTGTTTCCCAGGCTCATGAGACCCAGAAATCCTGCCCTGATGAACATCGTGTGAGACTAATGCTTCCTggaatgtatttttgaaaaatctgaACAATGGGAAAACTAATGGAGTTCGGAGTTGAACTCTAGATCTTTGGGCGGCTTCCTGCCATTTTTGGTGTGGGTGGTATATTTCATTaagcaaatttttttgtttttggaaagaaTGCATGGGTGGTAAAATACTTCTTTTGTTCTCAAAGTTAAACTGAGTTTGGCTGAGCTTACAACAAGTCTAAGATTCTTTCTCTCCAAATCCCTACATTCACTGCCTTTTAAATTTAGTGTCACGTAAAGGCTTCAGTGTCAATCTGATTCTCTTCTCTCTGTAAGTCACCCTGCCCCCTACAGGGACTGTAGTATTTTCCTCTACGTGGAACTGAAAGCACAGACGGTTTGCATGTCTGGGGTCTGGGGTCTGCTGCCCCTGGGGTGTGGTTGGGGAACTGTCCTGTGTTATCCATCCGGCTGCTGCCCTCCCCATGCACTTTGCGTTAGTCAGCTGTTCCCGTGCTAACGCTGTGTGACAAGCCAGCCCaaacgccacagctgtggcacgaGCATGCATGACCCTGCTCACAGTCAGCATGGCCTCCAGCTGCAGGGCCGTGTCAGAGGAGGCTCTGCCCACGTGCCCCTCCTGTGACCAGCTGCTGTGGTCACATCGTCCTCATGGCGACGGATGGTGTCCAGAGCAGAGCAAGTCTCATGGGCAAAATCAGCACCAGTGGGGAGGCAAACATGCTTTGTCTCGTGGCGGACAGTCCAAAGTCACCGtggcccggggcgggggtgggggggggggggcctgggaCAGTCAGGTACTTCCTCGTGGGACCCAGCTGTCGCTTTCCTGGTTAACATCAGTCACCCGTGTCTCTCACtcttaattttgtaaaattcctctccctttcccagcCTTTCTCGCCCTCCCCACTCAACCTAACACCAAATGAAGGACATACAAGTCTTCTAATTCAATAATCCGGTTTCAAGCCCAAAAGCAAGAATAACCGATAAGCCAGGAGGAATTGTCGAGTTTCCCTGataatcaaagaaatgcagaaGACAACCCCCAAAGTCAGATTGTCAACTGGATCCAGAGTTTGGGGACCCGCTGTCTGTCTCACCAGCCGGAGGCTGTGGCTGAATTTGGAAGGACAGACCCGCTCCCCGGCAGCTCCCACGGTCGCCGCCCCATCGTCCACGGCTCCGCTCGGTGCCGAAGTGCTTTCCCCGCAGCACGTGGGCCCAGCTCCACCTTCTGTGCTAAAAAGACTGTGTCATCCAGCCAGGTGGCCCCGGTCAGCTACATGCAGCCCAGGGCACTTGAAAGTGGCTCGTCCAAATTGTGACACATCGTAAgagtaaaatacacagaaatcaaaattcttttgactttttaaaaatgtgactccTAGAGGGCGCATGGTTATCTATGCGGCTTGCATTAAATTCCCACTGGATGTTATACTGAACTGGACGTTCCAGTTCTACCGACCACTGCGTTATCCTGGACGCGGCCGCCTTAGGACATTCCAGTTGCTTTCCGGCGTGTAGGTTTAGACAAAGGCTACCCccacatttttgtcttgtttgtttttaaccaacaAAATGATTGTACCATGCTTTTCTGCTTGgccttttattgtattttatcttAAACTTGTAGTCTTTTTTAACAATGAT
>XLOC_000063.TCONS_00000128
CCGCAGTGACAGCACACAAGGCTCTTTGTGACCTAGCGACAGCGCCCAGCACCGTCCTGTCCCCAGGGCTGACAGGTAATGGGTCATCAGGAGGACGATGTGAAAACCTCCCACCGGCTTGGGCCGCGTCCGCATCCAATGccatttctttgttccttctttggACAGGAGAATCCCTGTGCGTCTGGAAGCGAGACTGTCTCAGGAGGGAGCGCAGATGCTCCAGGTGGAACCCAGAGCCACCCTCGGAAGTGACGACACAGGAAACGGGCAGGCAAGGGGACCGTGCCCTGCCCAGGGGCGGGCAGCACCCACAGACCCAGCAGCGCCTGGGTCTCTACCTGGCTTTCCGCATCCGATAGCCTCCACAAGGCCCCAATGAATGCTGAGCAGTTTTGCGTGGCTGGTATCTGGAACACACTGGACCTTGTGGCTGATGTTGTTTGAGCGACCTTGTCTCCAATAATCGTGCTAAATTTCTTGATAACCTGGAAGTGGATTTTTTTGTCCAGTACTGTGGCCAAGAGAACAtcacctccccagccctgggcgcACAGACAGGGACCTGGGCCAACAGCACAACGGAAGCATAGGTTCCTGACACAGGTGGGTGCTGGGCAGGTAGAGACTATGGGTGACTTTCAGCTCAGTTTGCAGCTGCCTGCGCCTCCCTGAGACAAAACCACCAGAGGTGGACATACAGGCCCTGCAGGTGCCTGCAGGACTCTGGCTGTCGGAAGCCAGACAAAGGGCCCAGGCCAGGCGCTCCAGAGCTCCTCAGCTGCCCATCCGCATCGCCGTGACCGCCATCCTCTCCGCCGTCTCCTGAGGCGCCGCAGCGATGCCGGCACCTGCGCCAGGGAGCAGCCGTGAGGCCTGAGTGATGAcacagggccacacccacaggcgTGCAGGGCACAATGCTGGCTGTTACTGTGATGCACGCCTGCGTGTTTCCCAGGCTCATGAGACCCAGAAATCCTGCCCTGATGAACATCGTGTGAGACTAATGCTTCCTggaatgtatttttgaaaaatctgaACAATGGGAAAACTAATGGAGTTCGGAGTTGAACTCTAGATCTTTGGGCGGCTTCCTGCCATTTTTGGTGTGGGTGGTATATTTCATTaagcaaatttttttgtttttggaaagaaTGCATGGGTGGTAAAATACTTCTTTTGTTCTCAAAGTTAAACTGAGTTTGGCTGAGCTTACAACAAGTCTAAGATTCTTTCTCTCCAAATCCCTACATTCACTGCCTTTTAAATTTAGTGTCACGTAAAGGCTTCAGTGTCAATCTGATTCTCTTCTCTCTGTAAGTCACCCTGCCCCCTACAGGGACTGTAGTATTTTCCTCTACGTGGAACTGAAAGCACAGACGGTTTGCATGTCTGGGGTCTGGGGTCTGCTGCCCCTGGGGTGTGGTTGGGGAACTGTCCTGTGTTATCCATCCGGCTGCTGCCCTCCCCATGCACTTTGCGTTAGTCAGCTGTTCCCGTGCTAACGCTGTGTGACAAGCCAGCCCaaacgccacagctgtggcacgaGCATGCATGACCCTGCTCACAGTCAGCATGGCCTCCAGCTGCAGGGCCGTGTCAGAGGAGGCTCTGCCCACGTGCCCCTCCTGTGACCAGCTGCTGTGGTCACATCGTCCTCATGGCGACGGATGGTGTCCAGAGCAGAGCAAGTCTCATGGGCAAAATCAGCACCAGTGGGGAGGCAAACATGCTTTGTCTCGTGGCGGACAGTCCAAAGTCACCGtggcccggggcgggggtgggggggggggggcctgggaCAGTCAGGTACTTCCTCGTGGGACCCAGCTGTCGCTTTCCTGGTTAACATCAGTCACCCGTGTCTCTCACtcttaattttgtaaaattcctctccctttcccagcCTTTCTCGCCCTCCCCACTCAACCTAACACCAAATGAAGGACATACAAGTCTTCTAATTCAATAATCCGGTTTCAAGCCCAAAAGCAAGAATAACCGATAAGCCAGGAGGAATTGTCGAGTTTCCCTGataatcaaagaaatgcagaaGACAACCCCCAAAGTCAGATTGTCAACTGGATCCAGAGTTTGGGGACCCGCTGTCTGTCTCACCAGCCGGAGGCTGTGGCTGAATTTGGAAGGACAGACCCGCTCCCCGGCAGCTCCCACGGTCGCCGCCCCATCGTCCACGGCTCCGCTCGGTGCCGAAGTGCTTTCCCCGCAGCACGTGGGCCCAGCTCCACCTTCTGTGCTAAAAAGACTGTGTCATCCAGCCAGGTGGCCCCGGTCAGCTACATGCAGCCCAGGGCACTTGAAAGTGGCTCGTCCAAATTGTGACACATCGTAAgagtaaaatacacagaaatcaaaattcttttgactttttaaaaatgtgactccTAGAGGGCGCATGGTTATCTATGCGGCTTGCATTAAATTCCCACTGGATGTTATACTGAACTGGACGTTCCAGTTCTACCGACCACTGCGTTATCCTGGACGCGGCCGCCTTAGGACATTCCAGTTGCTTTCCGGCGTGTAGGTTTAGACAAAGGCTACCCccacatttttgtcttgtttgtttttaaccaacaAAATGATTGTACCATGCTTTTCTGCTTGgccttttattgtattttatcttAAACTTGTAGTCTTTTTTAACAATGAT
>XLOC_000065.TCONS_00000140
CCAACAGACGCCTCCTCTTCCCccactccttctcttcctcctcctcctgcttcctccctcctccccctcttcctgctcttcttctcccccatccctcttctccccctccccctcctgccgtCCCAAAGGGGAGTCATAGCATGAGATGCAGGAATAGCATAGTGATGCCCAGCTGAGCTCAGAGATGCCGATGAAAGCTCTGGAAGCTTGCACTTATGCGGAGGAAACAGAAGGACAAATTGAAAGGTGGGACAAGGCAGAAAAGACGTGGCCGGAAGAACAGGTGTTATTGGAGCAGACAAGGGAGGGAAGCGCTTTTGCAGCAAATCCTGCAGGGTGGAGAATTCGAGGACTGAAAGCGGCCTGTGCCGTCGGTCACTGGTGTTGACGGTGCACGCGGAAGGTGAGCTTCCGGTATGACCGTCCAGACCGAAGCTTTATCACAAGGATGTAAGAAGAGAGTATATGGTCTCGGCAGCTAGAGACGACAGATGCAGAAAACTTGTTTTGAAACACCTGTCAAGGCCAAGAAAAGAGCGGCATTCCGGAGGGCAGCAGGGACAAGTCCAATTGTATTTACGGAAGCCCGGGAGTTGGCAGACACCCCTGCTGTTCCCCCACACAACCCCCGGCCACTTCTGATCACAGCTGCCACTGTGGGGACAGAGGCCGCCCTCCTGGACTGTCCCCGTGGCAGGGCGCAGGGCTCTGGTTTTCTGACTCAGGCTTTTCTGCTCACCCTCAGTTCCGAGCGTAATAAGGAGACAGCCGGCTGCAGAGCGAAGCATCCTTAGATCGGCAAAGGACTCCCTGCAGTACGTGTCACTAATGTTCCAAAGATGACACCTTCTAGATATTTCCGCATGACCTTCGTTGTCACAGTTTTTTGCCAGTTTCCAGAACAGAGGATGAGCTGCTGTGCTTCACGTCAGACACAGGGAAGTGTGGATGGAATTGCTGGGCAGGACCCCTGCCCAGAACAGCGAAACCAGCATGAGACTATGGCCTGCAGTTCAGCTGCTCTAAGAAGCTCTAAAACTAACTTCCAGGAGGACTGGTTTTGCTGAGACTTTTGCCTTGAAAATATCACAACCCCTTCAAAGGCATAGGATTATTTTACCAGAATATTACAGAGTGGGGGGGACAGAAGGCCCTTTCTCCTCTGTCCTACCAAGTCGAGAGCAGGAAGGACAAGAAGGACACCGGGCTCAGGCCTCCAGAGACCCCGTCAGAGCCCAGCGAGTCCCCCCACCTCCCGTCCGAAGTGAGGGCGCTGGACGCCAGGGCTGACCGCTGTCCCCATGGAGATGCGGAAGGGATGCAAAGCACTTGAGCCTGTGGTTTCACAATCTGACCCAGCTGGAGGTGACAAGACCAGAGGAGAGGGacttattttattgcattttcatttaattacacCCACAGGACAGGGACTGTTAAGTCTCCTAAAACCTGTTTATCTgccagaaagaaatctgaaagcCACACGTCCTTTCATGTCGGGGACCTCCGATCGAGTCATTTTGATGTTAGATAAACCCACAAGTAAAATCTAAAGCCTCCCACCTGGAACCAGTGAGGACCTCAGCTGCCCCAGTTCCTGACAGCG
>XLOC_000068.TCONS_00000146
TTCAGAGGCGTGGGCGGTGAACCCGCGGTTCTGGGGATCCGCGCCGGGCCGGGCCGCGGAGGTTGGGTAAAGAGAGGTGTTTGAAGTGTTTCAGGTGTGCctgcaggctgctgctgtggACGCGCGTGCTGGAATCCGGGGCAAGGTCCTGAGTCTGCTACTGCTTTCCAAGGTGCGGCCGAAATGTTCTTCTGGTTCTTTTCATTATAGCTGTAAATGATGTACGTCCTGACCCGTCAACCACGAACAGTATCTTTTCAAAGGTGGGCCAGCCTGCAGCTGTCGGCGCCCGAGATGATTTGCCTGCCATGGCGTTTTCCAACCACCAGAGGCCGCTCTGCCCGCGTTTGGGGCGGACCTGAAGAGCCCCGGAATGTGTATCTCCCCAGAGCACCTGCAACAATGCGTGGGAACCCCTGGGACAGGACGTGCGTCCAAGTCTCGGAAGGAGCGGGATAGTTGAGACAGGCGGAGGATGGAAAAGGCCTTCGTGACCTGAGAGATTGTGCAGAAGACACTAATGTGCTGGGAAGGAGAAGTCTCTGCTTCCCCCATTGGAATCGTCATCACACATTGAAGTTAAGTTCGTTCATTATTTAAACAAGGATTTGCTGATAACA
>XLOC_000068.TCONS_00000147
TTCAGAGGCGTGGGCGGTGAACCCGCGGTTCTGGGGATCCGCGCCGGGCCGGGCCGCGGAGGTTGGGTAAAGAGAGGTGTTTGAAGTGTTTCAGGTGTGCctgcaggctgctgctgtggACGCGCGTGCTGGAATCCGGGGCAAGGTCCTGAGTCTGCTACTGCTTTCCAAGGTGCGGCCGAAATGTTCTTCTGGTTCTTTTCATTATAGCTGTAAATGATGTACGTCCTGACCCGTCAACCACGAACAGTATCTTTTCAAAGGGGCCGCTCTGCCCGCGTTTGGGGCGGACCTGAAGAGCCCCGGAATGTGTATCTCCCCAGAGCACCTGCAACAATGCGTGGGAACCCCTGGGACAGGACGTGCGTCCAAGTCTCGGAAGGAGCGGGATAGTTGAGACAGGCGGAGGATGGAAAAGGCCTTCGTGACCTGAGAGATTGTGCAGAAGACACTAATGTGCTGGGAAGGAGAAGTCTCTGCTTCCCCCATTGGAATCGTCATCACACATTGAAGTTAAGTTCGTTCATTATTTAAACAAGGATTTGCTGATAACA
>XLOC_000068.TCONS_00000145
TTCAGAGGCGTGGGCGGTGAACCCGCGGTTCTGGGGATCCGCGCCGGGCCGGGCCGCGGAGGTTGGGTAAAGAGAGGTGTTTGAAGTGTTTCAGGTGTGCctgcaggctgctgctgtggACGCGCGTGCTGGAATCCGGGGCAAGGTCCTGAGTCTGCTACTGCTTTCCAAGGTGCGGCCGAAATGTTCTTCTGGTTCTTTTCATTATAGCTGTAAATGATGTACGTCCTGACCCGTCAACCACGAACAGTATCTTTTCAAAGGACCTTTGCTGCAGCTGGGCCAGCCTGCAGCTGTCGGCGCCCGAGATGATTTGCCTGCCATGGCGTTTTCCAACCACCAGAGGCCGCTCTGCCCGCGTTTGGGGCGGACCTGAAGAGCCCCGGAATGTGTATCTCCCCAGAGCACCTGCAACAATGCGTGGGAACCCCTGGGACAGGACGTGCGTCCAAGTCTCGGAAGGAGCGGGATAGTTGAGACAGGCGGAGGATGGAAAAGGCCTTCGTGACCTGAGAGATTGTGCAGAAGACACTAATGTGCTGGGAAGGAGAAGTCTCTGCTTCCCCCATTGGAATCGTCATCACACATTGAAGTTAAGTTCGTTCATTATTTAAACAAGGATTTGCTGATAACA
>XLOC_000068.TCONS_00000144
TTCAGAGGCGTGGGCGGTGAACCCGCGGTTCTGGGGATCCGCGCCGGGCCGGGCCGCGGAGGTTGGGTAAAGAGAGGTGTTTGAAGTGTTTCAGGTGTGCctgcaggctgctgctgtggACGCGCGTGCTGGAATCCGGGGCAAGGTCCTGAGTCTGCTACTGCTTTCCAAGTCTTCTGGTTCTTTTCATTATAGCTGTAAATGATGTACGTCCTGACCCGTCAACCACGAACAGTATCTTTTCAAAGGACCTTTGCTGCAGCTGGGCCAGCCTGCAGCTGTCGGCGCCCGAGATGATTTGCCTGCCATGGCGTTTTCCAACCACCAGAGGCCGCTCTGCCCGCGTTTGGGGCGGACCTGAAGAGCCCCGGAATGTGTATCTCCCCAGAGCACCTGCAACAATGCGTGGGAACCCCTGGGACAGGACGTGCGTCCAAGTCTCGGAAGGAGCGGGATAGTTGAGACAGGCGGAGGATGGAAAAGGCCTTCGTGACCTGAGAGATTGTGCAGAAGACACTAATGTGCTGGGAAGGAGAAGTCTCTGCTTCCCCCATTGGAATCGTCATCACACATTGAAGTTAAGTTCGTTCATTATTTAAACAAGGATTTGCTGATAACA
>XLOC_000086.TCONS_00000196
ggacaaAGGCCCGCGGTGGACGTGGAGCAGAAGGAGCAGAAACCTCTCGGTGGGGTGGATGTCACAAGGCGAACGCCCTGATCGCAGCCCTGGGGGAGGTGGGCCCCGCACCCCAGTTTGCGGACCCACAGCGGGGACGACGCAGCACGAGATGGGAACGCGGGAGAATGAGCTCAGATTTGAATACGCGGGGCTTCGGGGCTGAGAGGGACCCCGTGCGTATCTTCTGGACGAGGAGCCAGGCTCTCCGCCCGCCACCCTTGATTGGAGAAAAGAGCCCTGATGTCATCCCCAGCATCAGCCATCTGCCTGCCACCAGCACGGGAGGCGTCTCAGCAGCCCCCTCCCAGGGCCTTCTTTCTCGGCTTACGGAATGGAGGGAAAAGCGTGAACATCGAGAAACAGCAGACAAGCGACCCCCAGGCCTAGCGAagACACGATGACCCATAAATCAGCCGAGAGGGATTCTCGAAGTAAAACCTATCTCAGTCGCTTACATCGGATGTACTCCAGTGCCATTGCTAACATGGAGTTCTCCAGGAGCTGCTGGAGAGAAGCGGCCAGTTTACAGACGCGGACTCGGAGAGCAGAACCCGAGGGCTGTGGACCACGTGTTCCCCAGTGGACACAGGCAGCGTGGAGAGCAGCCCCAGGAGAGGATGGGGCGCCCCCGGCCGGCGGGTCTGGGGCCTCGGCCAGGAGTCCAGCCTCCCCTCAGCTTCCTGAGATGCGACAGCCTGGCCAGTGGGACAAAAGATTCCAATCAAAGGACAAGAGGACACCACACAGCCCTGGGCGGCATATTAACTTACCAGAACACACGAGGGGTGAACCTGCCTCTCCAGGGATGACCACAGCCCCAGGGACCACAGCACCCCTGACCCTGGAACAAGCCATTCAGATGCACCGTGTTGTGAGGCTAAGACAGCAAGTCGATATTGGACTAACTACGTGGATTAAGAATGAGACTACAGTATCCTATTTagatgaaaagaatgaagaaatgttGAAACTcccaaagaaataattaaatggcAGATTTCTGCTTCTTTAattcaaaattatgaaaacaatgaTGACCCAGcaagtatataataatatatttattagaaaTGTGAGATTTTCATGCAGAAACCCAGAACCATGAATGAGAACCAGTAGAAATAAGAGTCAGCAGAATTATGTTCACAAAAAATCAAGATAATGGAAGTTAGCAGATGTAGAAATACAATAATAAGATTAATATGGTCAAATAAActttacaaagaaattttaaattactaataaaGAGTATACTATGAAAATGGATGAAACGTTTGAAAGAACTGCAATTTTTAGAGTGGAAAACATAGTAAGTAAAAGTATTTAACAAGTGGGTTAAAGAGTAGATTAGGCATACGTGAAGATAGAATTAGTGAACTATGTAGATCAAGGGGAATTATCCAGAATCTAGCACAGAGAAACAGAGTGATGGAATacataacaaagaaataaagagctaTAGAGGGTAGAGTAAGAAAGTGCAACATTCATTTAAACACAGTTCCAGGAAGAGTAATCAAGAGAACGAAGAAGAAGCAGTATTagaagagaaaattctaaaatgcCAGAACTGATGAAAGACACCAATCCTCAGATTTAGGGATCTCAAAAAACCACAAGAGcaatagaataaaaaaacaaaacaaaacaaaaacaaaaaaactaaacaccAAATGTAAGGTGAAGTCCTTTaaagaagccagagagaaaagacaagtcacctacaaaagaaaagcaatttgaaACCCAGATGACATTTCTATAGAAACAGTCAGCAAATCCTAGGAAAGCTATTTtagtaaaaagaaatacaaaatgcaaATAGTCCTACAATTATTAAATGAATTGAATCCATAATTTAAaaaccttcccacaaagaaaataagaaaaactctAGGCCCatatggtttcactggtgaatttcaAACAAATAGTTAGGGAA
>XLOC_000086.TCONS_00000197
ggacaaAGGCCCGCGGTGGACGTGGAGCAGAAGGAGCAGAAACCTCTCGGTGGGGTGGATGTCACAAGGCGAACGCCCTGATCGCAGCCCTGGGGGAGGTGGGCCCCGCACCCCAGTTTGCGGACCCACAGCGGGGACGACGCAGCACGAGATGGGAACGCGGGAGAATGAGCTCAGATTTGAATACGCGGGGCTTCGGGGCTGAGAGGGACCCCGTGCGTATCTTCTGGACGAGGAGCCAGGCTCTCCGCCCGCCACCCTTGATTGGAGAAAAGAGCCCTGATGTCATCCCCAGCATCAGCCATCTGCCTGCCACCAGCACGGGAGGCGTCTCAGCAGCCCCCTCCCAGGCTGGACCCATGAAGGCTGTTGAGTGGTGGATGTTGTCAGACCCAGCGTTCAAGGCTGACGGCCTTCTTTCTCGGCTTACGGAATGGAGGGAAAAGCGTGAACATCGAGAAACAGCAGACAAGCGACCCCCAGGCCTAGCGAagACACGATGACCCATAAATCAGCCGAGAGGGATTCTCGAAGTAAAACCTATCTCAGTCGCTTACATCGGATGTACTCCAGTGCCATTGCTAACATGGAGTTCTCCAGGAGCTGCTGGAGAGAAGCGGCCAGTTTACAGACGCGGACTCGGAGAGCAGAACCCGAGGGCTGTGGACCACGTGTTCCCCAGTGGACACAGGCAGCGTGGAGAGCAGCCCCAGGAGAGGATGGGGCGCCCCCGGCCGGCGGGTCTGGGGCCTCGGCCAGGAGTCCAGCCTCCCCTCAGCTTCCTGAGATGCGACAGCCTGGCCAGTGGGACAAAAGATTCCAATCAAAGGACAAGAGGACACCACACAGCCCTGGGCGGCATTCTGCCTCTGATTCCATATCATACggtatctgcctttctctgtccTATATCACTTAGTGAAATGCCTTCAATATCCATCAATGCTGTtgaaatgATTAACTTACCAGAACACACGAGGGGTGAACCTGCCTCTCCAGGGATGACCACAGCCCCAGGGACCACAGCACCCCTGACCCTGGAACAAGCCATTCAGATGCACCGTGTTGTGAGGCTAAGACAGCAAGTCGATATTGGACTAACTACGTGGATTAAGAATGAGACTACATTGGACTGGAAGTTTGAGAAGTATAATAAtaagctataaaaagaaataaaatccgtAAAGCTTGTAAAAGAtagaaaactgtctttttttttaaatagaaaagtcCCAACACAGAAAAAGCAAGTGAATAATTATAAATTTCTGGAAAATGCTTACTTTTAAGCCCCTAATTTCAAAGGGGGGGAAGGGACTTGTGATGGGGAAGGGTGCTTCAAGGGGCCTGGGAATATGTTCCTTCCGGAGCTGAGTGGGGATTACTAAGTGTTTGTTTTATAATGAGATGTTacatgagattttatttatttatttatttatttttgcttttcggggcca
>XLOC_000121.TCONS_00000253
AAAAATGAGGGAATAATGCCAGAGGAAGTGCGACCAAATACTGCCAAGAAGCTAAAACAGACGGGGCTGCCAACAATATATTAGGcacaaataacaaagaaatatgGTGTGCATTGCTCTGGCCTGCCAGCGTCAAGCCGGCTCCCAAATTTCTGTCAAATTCTAACGTtggcaaagaggaagaaacacacaGAACAGATTGAAAGACCTGTTTGCCAGTCCAGCCGGCCGTCAAACCAAGTGAAAGACAAATTAATGCATATTGAAGTGGTGTTTGGAAAGCAGCAACCTCTAAAACAGCCTCTCCTCAGTTCTCATCAGCAAGTGGATATAGATGCAGAACAAAGCGGGACCTCAGAAGAATACTGAAAACATAGACAAACCATACCCTGTGCTGAGAAACCAGGAGGAACTCCTGTGACCTGAGGGAAGCTGGGCTACTTCACAACCTGCCTCAAAACAGTAGGACTTTCAAAAGAAGATCAGTAATACAAAATGATTGCCTACAcgataaaagaattaaataa
>XLOC_000128.TCONS_00000261
AGTCTACTTCATCTTCCACTTGACAGACCATCAAAGTAAAGATCCACCATGTCTCCCCGAAGTGATTAATTTTCAAAGCACCCCCAGCTGattgattttcatttcacttattataCGGGTCACCCTTCTTGGGGAATCCACATGACTCTTTTTGGCCTTCTGacaagatgcagctcagaacagAAAACAGTCCATCAGGTGAGCAGAGGGAACATAAGGGGGCTCTGTGAGAAAGACTCAGCACATCTTATTCTGGAAGCTGTTATGCTGGAAAAAACATGCTTGGGCTCCTTTCCTGCTTTCTCATCATCTGGAAGGTGGACGTGGGATGACAGCAGGCAGTACAGtcacttttgttttatattcagGGTCCATTTGATGGAACGTCTTGCAGCATCTGGGAACTTCATTTATAAAGTCCCTCAAGCATATCACCTCGGTGCACCTCAAGTCTGCATTTTATGTCTGGCTGTTGTTTagagctttaaaaatgaagggggtgggagtgggggtggagagagagggcGAAAGAAAACACAGCAGGGAATCATCACAACTTCCATTCCTTATTTTCGTTATCAGCATTAAATGTCAACCAAATCTGAAAGGCTCTCGGGTGCCTGAGAAAACCGGACAGCACTTGGTTGTTTCGATTCTGTGCGTACGAATTGCTCTTCGCCCTCCACGGTGACTCGGGAGTTCTTGTTTCACATCAGCTGACCTTACTCCTGGGGTGTCAAGAGTGTGAATGTAGCTGAAGATACAGCGAAAGATACAGCTGTATACCTGTATACCTGAATACAGCTGAAGCTACAGGAGGAGGAGATGCAGCTGCCTCTCAGAGTAAGTGCAGAGGAGAAAGCTCTACTTCAGTTTGACCCGAATGGCGTCTCCTTTTATGTAGAAAGCACTAAAGAAAGTAGAACCTCTGAAAGAACCAGGAGACAGCTCCTTTGCAGTGCTTCCTTTTGGGGAAACAGGAAGCACTGGAGAGGCATGAGGAAGCCTGCCAGCTAGAGATTTCTCGAGTTGAAAGGGAGTGTGGAGTGCTGCTGTGCTAATAGTTCCTCAATTATGTGGATTTCTGAAGTTGCTTTGGCTGTTAAAGAAGATACTTCGTGATTAGTTCAGCTATTCTGAAAGGCTTTTTCCTGCCATACAGAGCTGTCATCCTGCACCAGGAGTGAAGAAGGCTTGGTTAGAACTTCCCGGCTCATCAGCATCATGAGGGATCCTCAAAAGATACTGTTCCGTGTATTCCGGTGGCATTCCCACGGTAGATCTAAAACAGTTTCCGAATTAACTCCCCATGCCACAGTAAGAATCGTGCTTCTGAATAAAGAATTGGGGATGTGCAAGTTCCCGAGGTGGCTCAGCGGCAGAGAACCCAGCTgatatccgtgaggactcaggttcagtccttggcctcacacAGTTAAGACGCTG
>XLOC_000128.TCONS_00000262
taatggacatttctctctgtccctctcagtCTAATAtcggaaagagaaaaagggaaaggtcTACCACCCACAGGAATAGATTTTGCTTTGTCACTGGGgattataacatttatttattcattcaacggGTATTTGTTGAATGTCTGCCATGCGCCAGGCTCTATTCTAGGCTTGGGGGAGAGGAGTGAACAAGTCAGAGAAGGTCTCAGCTTTCAAGGAGCTACAGTCAGGTGAGGTGAGACGGCAATAAAGGAGAAAACAGGTGGAAGTGATGCATAGGAGGAAGACGAAGCAGGGAAGTGAGTGACAGACTGTGAGAGCATGTTTGAGTGGCTGGCTGGGGGAAAGACAATGATATCTGATTGGAAGCCAGAGTGATGTGACCAGTTGGAGCGCATGTTCCAGGCTGAGGGAAGAGCAAGTGCAAGGGGTGCCAAGAAAGGCCATCCTCTCTTCTGGTGGACACTCCAAGAAGCCAGCATGGCGGGCTGTGGGCCCGGGGAGAGACTGCAGATGCGAGCCTCAGCAGAGCCAGGACAAGCCCCTGACTTGGATTTTATCCTAAGTGCACTGGTAAATCAGGGAGGGCTTTATTTACCTATGCATTGTTTGAAAACGATGGATGAATTTAAATGTACTCAAAAACAGAGAGGAGAGCATCATGGATCTCACCCAGACATCACCAGCTTCCATCATCCACACCCTCCTTATGTCCAAGCCCCACTCGATTTTCCCATCCTGACCACATTTTAATGCACCTCCAGATATCACTGCATTTCTCCCATAAATATGTCAGCATGTATCAAATAAGAATAGGGCATCAAATAAATATTACCAAAGAGTGTGTGCTTAAACATTGAATGtgtgaatattcttttattttgtttgaattagAATCCAAATAAGGTTCATATATTGAAACTGGTTAGTACTTCACTTAAATCTCATTTAACTCATTAGTTTCCTTTCGTGAGAGGATTTAAAGGCAGCGTATCAGgatttgtcactttttaaaagacttttctaGTTCCATGTGGATAGCAGTGAGCAGGAGggcaagaaggaagaagaggaagtgcTTAGGCGTCAGTGCAGTGGTCCAGAGGGAAAGGACGGTGCTAGGGGGGTGGATGAGATGGAAAGAATTTGGATAAATATGgggtttgttcatttattaccTCATTTTCCAGTTAGAGCTTACTGgatgtattttttacatatagcCATACGAATCTGCAGAGTATGCAGGCATGCATGTATGAATGATGGAAAAATTTATGCATTAAATCTATGCAATTAATGCACTCACATGTCTAGTATGGGGTGTGCCTAAACAATCAGTAAAGGAGTCTAAAAAAAGGGGGTCTTGAATTCACAAAAATAATGTCCTTTTTCATATTACTTCCACACTCCTTTAAATAAGGTTACTAAAATTGCCCTATTTGATTTTAAGATGATTCACTtgaaattatcacattatttCAAAGTAACAGTGCAACTTAGATATTAATTACCCTTCCCAGAGAGAGAATAAAGCACGTGGGTTTATCATTGAGTCCTGTGGCTGAAGAAGACCTGAGAGATTAACTGGGAACAAGTCGAAGACCCTAAACTGAGATTCCCAGCGGTGCAGGCAGAGCGATGGCCCAGAATTTGCGCATGCGCACTGCCTGCTGCTCCCCACATCTGCCCCGACTATTCCTGAGCGCCTGTCCCTCCTGTCTTCACTCGTAATTGCTGTGTGCTGGCTCTGCCTGGAATCACCTTCCGCTTTCCTCTCCCGAACTGTGTCTCCCAGCCCTCCTGTAGAGTCCTCAGTGTGGGGCTGAGAAACGCTATTACTTTCtcattgttttgtatttcttttacccACAGGtcacttttgttttatattcagGGTCCATTTGATGGAACGTCTTGCAGCATCTGGGAACTTCATTTATAAAGTCCCTCAAGCATATCACCTCGGTGCACCTCAAGTCTGCATTTTATGTCTGGCTGTTGTTTagagctttaaaaatgaagggggtgggagtgggggtggagagagagggcGAAAGAAAACACAGCAGGGAATCATCACAACTTCCATTCCTTATTTTCGTTATCAGCATTAAATGTCAACCAAATCTGAAAGGCTCTCGGGTGCCTGAGAAAACCGGACAGCACTTGGTTGTTTCGATTCTGTGCGTACGAATTGCTCTTCGCCCTCCACGGTGACTCGGGAGTTCTTGTTTCACATCAGCTGACCTTACTCCTGGGGTGTCAAGAGTGTGAATGTAGCTGAAGATACAGCGAAAGATACAGCTGTATACCTGTATACCTGAATACAGCTGAAGCTACAGGAGGAGGAGATGCAGCTGCCTCTCAGAGTAAGTGCAGAGGAGAAAGCTCTACTTCAGTTTGACCCGAATGGCGTCTCCTTTTATGTAGAAAGCACTAAAGAAAGTAGAACCTCTGAAAGAACCAGGAGACAGCTCCTTTGCAGTGCTTCCTTTTGGGGAAACAGGAAGCACTGGAGAGGCATGAGGAAGCCTGCCAGCTAGAGATTTCTCGAGTTGAAAGGGAGTGTGGAGTGCTGCTGTGCTAATAGTTCCTCAATTATGTGGATTTCTGAAGTTGCTTTGGCTGTTAAAGAAGATACTTCGTGATTAGTTCAGCTATTCTGAAAGGCTTTTTCCTGCCATACAGAGCTGTCATCCTGCACCAGGAGTGAAGAAGGCTTGGTTAGAACTTCCCGGCTCATCAGCATCATGAGGGATCCTCAAAAGATACTGTTCCGTGTATTCCGGTGGCATTCCCACGGTAGATCTAAAACAGTTTCCGAATTAACTCCCCATGCCACAGTAAGAATCGTGCTTCTGAATAAAGAATTGGGGATGTGCAAGTTCCCGAGGTGGCTCAGCGGCAGAGAACCCAGCTgatatccgtgaggactcaggttcagtccttggcctcacacAGTTAAGACGCTG
>XLOC_000129.TCONS_00000263
TCATAAATGCTCCACTTGTTTCTCAATCACACTGATCACTCCAGGAAGATTATTAAGCAATTGTTTTGCATACTGCAATAAGACAGacggaaagaggagagagaaggacagacGGAGAGACTGCTCAAATAAAAACATGGGGAAAGACGGTGTGTAATGTGAGTAGATCCTAATGAAGAAAGTCTCCCAGCCACCATGTCTGATTCTGATCAAACCTGAGGTTCTCTACACACCTGCACGACTAGAGGATGAGAAGATCCAAGTAAGTCTTACTCTACCCTGGCACCATTCTAGGAATTGAAGATATGATGGTAGACAAGACACATGGGATCCCTGCCTTTATGGAGCCGAGAAGCCAGTGCAGATGACAGACAGTAATGGGTGAACAAAGAGGAACATATGAATTCACACGAGATGGAGAAAATTGTGCCCAGTGGGGCTGTGGAAAGGTTGGATAGAGGCTGGGGATTACCAGACAATAAGAGGATGGTGGCCCTCTTAGAGGAGATAAAAGATCAGCAGCAATATGaacaaggagaaggagaggaaacaCTGGAGGATTTCTAGGGAGAAAAATCAGCAAGTGCTGAAATCGATGTGGCCATGAGTTTGGTGTCTTAGAAACTGCACGGCTAGAAAGGAATGAGCAAGGACATGATGAAGATGAACTAGAGGGTTCTTTGGGGGCCAGATCATGAAGTACCGGGAAAGACATGGCAAAgacctttgattttattttaactgttATGGGAAGCTAGTGAATCATTTAAATGGGGGAGTAACATTCTGATTTGTCAGTTAAAATATCACACTGGCTACTGTTAGGAGAATAGATTGGTGAGGGGCATAAGTAGAAACAGTCAGGCAAATACAAGATGTGTTGAGCAATGTTCATACCTACCCAAATCACGTCTCCTTTCTTACACAGTAAAAAATTCAGTGCTT
>XLOC_000130.TCONS_00000264
AGTCTACTTCATCTTCCACTTGACAGACCATCAAAGTAAAGATCCACCATGTCTCCCCGAAGTGATTAATTTTCAAAGCACCCCCAGCTGattgattttcatttcacttattataCGGGTCACCCTTCTTGGGGAATCCACATGACTCTTTTTGGCCTTCTGacaagatgcagctcagaacagAAAACAGTCCATCAGGTGAGCAGAGGGAACATAAGGGGGCTCTGTGAGAAAGACTCAGCACATCTTATTCTGGAAGCTGTTATGCTGGAAAAAACATGCTTGGGCTCCTTTCCTGCTTTCTCATCATCTGGAAGGTGGACGTGGGATGACAGCAGGCAGTACAGtcacttttgttttatattcagGGTCCATTTGATGGAACGTCTTGCAGCATCTGGGAACTTCATTTATAAAGTCCCTCAAGCATATCACCTCGGTGCACCTCAAGTCTGCATTTTATGTCTGGCTGTTGTTTagagctttaaaaatgaagggggtgggagtgggggtggagagagagggcGAAAGAAAACACAGCAGGGAATCATCACAACTTCCATTCCTTATTTTCGTTATCAGCATTAAATGTCAACCAAATCTGAAAGGCTCTCGGGTGCCTGAGAAAACCGGACAGCACTTGGTTGTTTCGATTCTGTGCGTACGAATTGCTCTTCGCCCTCCACGGTGACTCGGGAGTTCTTGTTTCACATCAGCTGACCTTACTCCTGGGGTGTCAAGAGTGTGAATGTAGCTGAAGATACAGCGAAAGATACAGCTGTATACCTGTATACCTGAATACAGCTGAAGCTACAGGAGGAGGAGATGCAGCTGCCTCTCAGAGTAAGTGCAGAGGAGAAAGCTCTACTTCAGTTTGACCCGAATGGCGTCTCCTTTTATGTAGAAAGCACTAAAGAAAGTAGAACCTCTGAAAGAACCAGGAGACAGCTCCTTTGCAGTGCTTCCTTTTGGGGAAACAGGAAGCACTGGAGAGGCATGAGGAAGCCTGCCAGCTAGAGATTTCTCGAGTTGAAAGGGAGTGTGGAGTGCTGCTGTGCTAATAGTTCCTCAATTATGTGGATTTCTGAAGTTGCTTTGGCTGTTAAAGAAGATACTTCGTGATTAGTTCAGCTATTCTGAAAGGCTTTTTCCTGCCATACAGAGCTGTCATCCTGCACCAGGAGTGAAGAAGGCTTGGTTAGAACTTCCCGGCTCATCAGCATCATGAGGGATCCTCAAAAGATACTGTTCCGTGTATTCCGGTGGCATTCCCACGGTAGATCTAAAACAGTTTCCGAATTAACTCCCCATGCCACAGTAAGAATCGTGCTTCTGAATAAAGAATTGGGGATGTGCAAGTTCCCGAGGTGGCTCAGCGGCAGAGAACCCAGCTgatatccgtgaggactcaggttcagtccttggcctcacacAGTTAAGACGCTG
>XLOC_000130.TCONS_00000265
taatggacatttctctctgtccctctcagtCTAATAtcggaaagagaaaaagggaaaggtcTACCACCCACAGGAATAGATTTTGCTTTGTCACTGGGgattataacatttatttattcattcaacggGTATTTGTTGAATGTCTGCCATGCGCCAGGCTCTATTCTAGGCTTGGGGGAGAGGAGTGAACAAGTCAGAGAAGGTCTCAGCTTTCAAGGAGCTACAGTCAGGTGAGGTGAGACGGCAATAAAGGAGAAAACAGGTGGAAGTGATGCATAGGAGGAAGACGAAGCAGGGAAGTGAGTGACAGACTGTGAGAGCATGTTTGAGTGGCTGGCTGGGGGAAAGACAATGATATCTGATTGGAAGCCAGAGTGATGTGACCAGTTGGAGCGCATGTTCCAGGCTGAGGGAAGAGCAAGTGCAAGGGGTGCCAAGAAAGGCCATCCTCTCTTCTGGTGGACACTCCAAGAAGCCAGCATGGCGGGCTGTGGGCCCGGGGAGAGACTGCAGATGCGAGCCTCAGCAGAGCCAGGACAAGCCCCTGACTTGGATTTTATCCTAAGTGCACTGGTAAATCAGGGAGGGCTTTATTTACCTATGCATTGTTTGAAAACGATGGATGAATTTAAATGTACTCAAAAACAGAGAGGAGAGCATCATGGATCTCACCCAGACATCACCAGCTTCCATCATCCACACCCTCCTTATGTCCAAGCCCCACTCGATTTTCCCATCCTGACCACATTTTAATGCACCTCCAGATATCACTGCATTTCTCCCATAAATATGTCAGCATGTATCAAATAAGAATAGGGCATCAAATAAATATTACCAAAGAGTGTGTGCTTAAACATTGAATGtgtgaatattcttttattttgtttgaattagAATCCAAATAAGGTTCATATATTGAAACTGGTTAGTACTTCACTTAAATCTCATTTAACTCATTAGTTTCCTTTCGTGAGAGGATTTAAAGGCAGCGTATCAGgatttgtcactttttaaaagacttttctaGTTCCATGTGGATAGCAGTGAGCAGGAGggcaagaaggaagaagaggaagtgcTTAGGCGTCAGTGCAGTGGTCCAGAGGGAAAGGACGGTGCTAGGGGGGTGGATGAGATGGAAAGAATTTGGATAAATATGgggtttgttcatttattaccTCATTTTCCAGTTAGAGCTTACTGgatgtattttttacatatagcCATACGAATCTGCAGAGTATGCAGGCATGCATGTATGAATGATGGAAAAATTTATGCATTAAATCTATGCAATTAATGCACTCACATGTCTAGTATGGGGTGTGCCTAAACAATCAGTAAAGGAGTCTAAAAAAAGGGGGTCTTGAATTCACAAAAATAATGTCCTTTTTCATATTACTTCCACACTCCTTTAAATAAGGTTACTAAAATTGCCCTATTTGATTTTAAGATGATTCACTtgaaattatcacattatttCAAAGTAACAGTGCAACTTAGATATTAATTACCCTTCCCAGAGAGAGAATAAAGCACGTGGGTTTATCATTGAGTCCTGTGGCTGAAGAAGACCTGAGAGATTAACTGGGAACAAGTCGAAGACCCTAAACTGAGATTCCCAGCGGTGCAGGCAGAGCGATGGCCCAGAATTTGCGCATGCGCACTGCCTGCTGCTCCCCACATCTGCCCCGACTATTCCTGAGCGCCTGTCCCTCCTGTCTTCACTCGTAATTGCTGTGTGCTGGCTCTGCCTGGAATCACCTTCCGCTTTCCTCTCCCGAACTGTGTCTCCCAGCCCTCCTGTAGAGTCCTCAGTGTGGGGCTGAGAAACGCTATTACTTTCtcattgttttgtatttcttttacccACAGGtcacttttgttttatattcagGGTCCATTTGATGGAACGTCTTGCAGCATCTGGGAACTTCATTTATAAAGTCCCTCAAGCATATCACCTCGGTGCACCTCAAGTCTGCATTTTATGTCTGGCTGTTGTTTagagctttaaaaatgaagggggtgggagtgggggtggagagagagggcGAAAGAAAACACAGCAGGGAATCATCACAACTTCCATTCCTTATTTTCGTTATCAGCATTAAATGTCAACCAAATCTGAAAGGCTCTCGGGTGCCTGAGAAAACCGGACAGCACTTGGTTGTTTCGATTCTGTGCGTACGAATTGCTCTTCGCCCTCCACGGTGACTCGGGAGTTCTTGTTTCACATCAGCTGACCTTACTCCTGGGGTGTCAAGAGTGTGAATGTAGCTGAAGATACAGCGAAAGATACAGCTGTATACCTGTATACCTGAATACAGCTGAAGCTACAGGAGGAGGAGATGCAGCTGCCTCTCAGAGTAAGTGCAGAGGAGAAAGCTCTACTTCAGTTTGACCCGAATGGCGTCTCCTTTTATGTAGAAAGCACTAAAGAAAGTAGAACCTCTGAAAGAACCAGGAGACAGCTCCTTTGCAGTGCTTCCTTTTGGGGAAACAGGAAGCACTGGAGAGGCATGAGGAAGCCTGCCAGCTAGAGATTTCTCGAGTTGAAAGGGAGTGTGGAGTGCTGCTGTGCTAATAGTTCCTCAATTATGTGGATTTCTGAAGTTGCTTTGGCTGTTAAAGAAGATACTTCGTGATTAGTTCAGCTATTCTGAAAGGCTTTTTCCTGCCATACAGAGCTGTCATCCTGCACCAGGAGTGAAGAAGGCTTGGTTAGAACTTCCCGGCTCATCAGCATCATGAGGGATCCTCAAAAGATACTGTTCCGTGTATTCCGGTGGCATTCCCACGGTAGATCTAAAACAGTTTCCGAATTAACTCCCCATGCCACAGTAAGAATCGTGCTTCTGAATAAAGAATTGGGGATGTGCAAGTTCCCGAGGTGGCTCAGCGGCAGAGAACCCAGCTgatatccgtgaggactcaggttcagtccttggcctcacacAGTTAAGACGCTG
>XLOC_000130.TCONS_00000266
TTGGTTTGGGGATGCGGGGCAGGGTTGCAtctgggctttttcttttctaacttccAGAGATATATAAACTCTTAGCTTTAATATTTGCTCACAATGGCTACTGCTTCATGTTAAGTTTCAACTCTATATATCTAAAAGTCTTCTAGAATCTTCTGCCTAGAAATCCCACTGGCATCGCACATTTGGCAAGCTCAGAACCAAACTCTTTATCTCCTCTGTCCTGCCATCCTCCATCTCAGAGCAGCACCGTCACCCACCCCTTCGTCTATGTGATGAGCCCAGGAGCCGTCCATCCGCAAGCCCCAACCTCGTTTCCACCCCCAGCTGTCATCCTGCACCAGGAGTGAAGAAGGCTTGGTTAGAACTTCCCGGCTCATCAGCATCATGAGGGATCCTCAAAAGATACTGTTCCGTGTATTCCGGTGGCATTCCCACGGTAGATCTAAAACAGTTTCCGAATTAACTCCCCATGCCACAGTAAGAATCGTGCTTCTGAATAAAGAATTGGGGATGTGCAAGTTCCCGAGGTGGCTCAGCGGCAGAGAACCCAGCTgatatccgtgaggactcaggttcagtccttggcctcacacAGTTAAGACGCTG
>XLOC_000131.TCONS_00000267
AAATGGAATTCTGCAGAGCCTCTCCCCAGAAACTGGGCTAATGCTGCCCTGAGAAACGAGAGCCGCCCTGGCCCATGGAGCCAGGAGGAGTCAGGCCCCTGGGGGGCAGGGCGTGGGGTTTGAGGGGCTCTGCTGCAGATTCAAGGTGCAACGTGGACAAGACCCACCTGGAGGCCAGAGGAGTGATGCTGGAAATTCGGATCCACCAAAGAGAAGCCggaaagtgcttcctttaagtgaaaagtaCTCAACTtcataaggaaaggaaaagaatccaaTGCTGAGGCTGCTAAGATCGAAGTGTGTCTCTAGGGAGAAAACATGCTATGCATGCAGGCTGGTGCTACTCACAGTTCCAGGTGTCCACTGGGGCCTTGGAAAGGAAGCCCCACAGTGTGTTTCTGGAATGCCCGCTCTGGTCATGCTACTTTCCCACATAAACACCTCGGATGATTCAAGACTTCAGTctatggaaataaatataaagctGAAGGTAATTTACCAGCTGGCTACAATCAACCACCCCAGGGCAGATGTCATGCCCCCACCCTATCACCAGCTCATTCCGTCTCCTTGGGACACTCTCCTTCACCTTGTCTACACAGCCAGCTATCTTCCACTGGTTACTTCCAACCAGGCTCCTCAGGGAGAGTTAATTCTCCCTCTTCCTGGTTTCAAGAGCATTTTACTTGT
>XLOC_000131.TCONS_00000268
TGTTCCGCCATCACGACGCCGCCACCCCGCATCTCAGACCCAGCAAGAGGAGCCCTGATGACTCTCTTTTCCTGTCACTATTTGGTTGATTCACACAGTTGGCTGCAATCACGCAGAACCCTGGTGGATTAATTCTTGAGGAAGCTCATGTTCTATACAGCCAGAGGAGTGATGCTGGAAATTCGGATCCACCAAAGAGAAGCCggaaagtgcttcctttaagtgaaaagtaCTCAACTtcataaggaaaggaaaagaatccaaTGCTGAGGCTGCTAAGATCGAAGTGTGTCTCTAGGGAGAAAACATGCTATGCATGCAGGCTGGTGCTACTCACAGTTCCAGGTGTCCACTGGGGCCTTGGAAAGGAAGCCCCACAGTGTGTTTCTGGAATGCCCGCTCTGGTCATGCTACTTTCCCACATAAACACCTCGGATGATTCAAGACTTCAGTctatggaaataaatataaagctGAAGGTAATTTACCAGCTGGCTACAATCAACCACCCCAGGGCAGATGTCATGCCCCCACCCTATCACCAGCTCATTCCGTCTCCTTGGGACACTCTCCTTCACCTTGTCTACACAGCCAGCTATCTTCCACTGGTTACTTCCAACCAGGCTCCTCAGGGAGAGTTAATTCTCCCTCTTCCTGGTTTCAAGAGCATTTTACTTGT
>XLOC_000132.TCONS_00000270
GTTGGGGTCCGCTCTGTTGCGACATCCCGCTCTTCTGAGAGCAGCTGCAGTGAGGAGGGCGCACCGGCTGGACCGAGTCGGGAGCAGAACGTGAACGCTGTTTGCGATGTGATGGCATCAGCGCTTCGTGATGGCATCAGTATCCAGTAATAAAAGGCAGCCGCAATAAAGAAGCGAAATAAGGAGCGTGTACCTAGTTGGAGAAGCGAAATAAGGAGCGTGTACCTAGTGGGAAAAGCGAAAGTCAACACTCATATTTGCaaagttgaaaaagaaatcatacGTTGAGCAAGAGTCTTTTCATGCATcaaaatagatttcaaatatTGTTTGGGCAAGAATTTTCTGAACCTCAACAATGCAATTACGGTTCAGAAAACTGCTGAATTTTGTCAGCCACCAAATCTGCATCTGCATTTTATTCCAAGCCCTTTATAACACGTTCAACTAATAATAGAgacaaaattatttaatatcaaaCTGACCATTCCATGAGTGGCACATAGCTGAAATAGCTATCTCATGTCTACAGTGTTTTACCTGTAAGAACTTAAGTtggctttttggggtttttggtaGTTTTGCTTCAGATTCTGAGGAACACTGTTTGAGTTGTATTGAAACTACtaaatgaatttcaaatattCTTGAGTGGCAAGTAGCTTCTGGCCTGTTCGTTTAAAAACCATagagtacttttaaaattaagctactttaataaaggaaatagaattgCTTTGCTAGACaaagttaaaaacatttaattctcAAATAGTTTAAGTTCACTAACATCCATCACTTAGTAAAATTGTAATATATTCACCTACTTAATATCTATCGAAGGATGAATTTTATAAATGCAGGGAATAGTAATTTGAACAAAAATctgttgtttctttgaaaactaatTAAGGTATGCTTCTTGAGTACCTGGGAAAATAAGTGGTTTTGGTACTAAGTTACTCATTTGATTCTGTAATGTAACACGTTCACTCTCCTCCTTGgtcttttcacttatttattaagCTCCTAGGCCCTGTGCTAAATGTTCTACCTGTGTAtctcctttaatttctctttcaactTTGCGGCTTCGATTAtgctattatctccattttatataaggggaaactcaaggagaaaaaggttaagtaacttgtccaagtcTGTAGCTCATGAGTCCTGGGACTGGGATTCAAGtccacctatattttcttctaaagccCATGTGCTATGCCCTGCTACTAACCCTATCCAATGGGATTGAGACTTTTGATGATATTCGACAATTTTTGACTCATAGAAACTGCAATTTTATATGGCTGACCTGTTCCTAAAATCTCAGTGAACCAGATCAGGGGAAAAGAAGAGTGGTAGGCAGTATCAATTTCCCGTGTATTAAATCCCTTCTGGTTACAACACTTGATAATAGCTACCACgttttaccttttcaaatatACATGGACCACTGCTCTGTTCACAGTTCTTCAGTGGTCTCCCCCCTCAGATGAAAAGCAAAGATCTTACTGGGGCCTGTGAGGCCCCAGGTGCTCTGGTCCCCTGCTGCCTCGGTGACATGTTGGGCTCTGCCTGCAGCCCACCCCCCTCCAGATCCCTCCTGATTCTAAATTAGGCCAAGCAAGCCTTGCtttggtgttttctttccttgaagGATTTTCCCCACGCATCTGCAAGCTCCTCCCACTCTTTCTCAGGTTTTATCAAAGAAGGCTTCACTAACCAACCACCCTATATAAAATAGCATATGCATTATGTAGACACACTTTCTATATTCTATCTGCTTACCCCCCCTTACTActtttcatagcatttatttCCACCTGACATGTTCTATCTATGGATATATTTGTTTGTCTGCCTTCCCCCCCTACAGTGTAAGCTCCAGGAGAGCAAGgactttattttgttctatttggaACTCCCAGCACTTGGAAGAGTGCATAGCACATGTAGGCACATTAAATATATCTTCCCAAAAAAGTATTAAGTGTTTGTTATGCTCTAGGAACTGTACAAAACCTTTACTTCTGTATTTTAATCCATCAGCAAACATTTGAGGTGGATGCGAATAGCCAGAGTTCTGAAGGAAGATAGCCGATGCTTGAGAGTGAAAGTGGCTGGTCCCAGTCAGGGCAGAACTGGATCTGTGGAGGGTGAGGCCCCCTCACCTTCTTCAGgctacgctctacatatggaagttcccgggctagtgattgaatcggagctacagctgctggcctatgccacagccacagcaacaccagatccgagccacatttgtgacccttaccacagctcacggcaacaccagatccttaacccactgagccaggccagatatcgaacctgcatcctcatggatcctagccaagttcattaaccaatgagccacagcaggaactccctccccctaGTATCTTTGTAAATACCAATGtcttaatagatttttttcttttttttttttcttttttttttttgccatttctagggcagatcccgcagcatatggaggttcccaggctaggggtcgaatcagagctgtagccaccagcctatgccagagccactgcaatgcgggatccgagccgagtctgtgacctacaccacagctcatggcaacgccggatccttgacccactgagcaaggccagggatcgaacccagaacctgatggttcctaatcggattcggtaaccactgagccatgggaactccaatagattTCTTGAGTATCCTTTTAAACTGTGAGATGGCTTATCAGGTACTATTTAAAAGGTTGAAAATGGCAGATTTTAAGTGTGAATATCTTAATCGACAAATATTGAGTTCCTGTTTTATCTGAATACCTATCATTATCCCTAAGACACTTACTACCATGCTGGGAGTTAATATCACATACATATGAAAAGTTACCTAGTGAAGGTATATGCTAAAGACAAAATGCCTTAAGAATGGAAATAAGCACTAGCTACCTGGAAACCAAAGTAAGATAGTACGGGGAGCTAGCTTTGCTCTCCTGCTTGAGGAAGAGCAACTGAGCTGAAAACTTGGCAAGTGGTAAAGTATAGGCTTTAGGGTAGGAGTTTCCATTAAAAGCAGGAGGTGCCAGATTGCAGTTGGCCTCAAATGTCAGGCTAAAGTGTTCATAGAGGAGGGCCTtgggaattttttctttaatacaaagaaatgaatcaataaaatagTACCATGGATTCCTTTCAGTGCGCAATATTTATATCTTAGTGTAAATACAGCATTTGTCAAATGAAAGACACTGCTCCCATCTAATGTCCACCGTGCTGCCTTTTTAAACCACTAACATATTAGTTGCAGATACAATACTAACATTTAGCTTAAACCGCTGCACCAGGTTAAATGATAACTGGTGGTGTCAGGTTTCTACTCCTTTGACCCTAAATGAAACTTTAGAGGTAAAACATTTTCAGCCAGGGTGCAGGCCCTGGTGCCATGTAATCtaatcttcattttatatttaaacagaaactttatcttaaaaaaaaatcgtcTGTTAGTTATGGGAGTATGGGAGTGAGCTAAAAAGGCATTTTGTTTTGATCAACATTCGACATGCATGGTTTTAGGATTGCCAAACTGTTCCTGTCATGTTTCGCTGGACTGGGTTGAtgtgttgttttctgtttttttcttttaggttctgGTTCCTTCCTGATGAATCTATGattaaggtggttttttttttttttaacatattgaaAAGATACTGCGTGATTCATAACCTATGTGTTAGTTTTAAATAACGAATGTGAATAAATGTTTTAGGAGCAAGGGAAGTGCCTACTCATGTCGCAGACATTTAATTGAATGCCATTATCTTTTAATGAAATTTGACTGATAACCTAAACCTTCCATTTTTCTAGCTATTTCTCTCTATCCCTGCTTTCTAAACTGAGTTCTCAGTGGGACCAGGGAGTCAGAGGGCTGATGTTCACAGGGTCCCTGAGAACGCTCAGTCACCTCAGTTGTTATCTGAGTACACAGCAACTACCCCCCATGTCCCAGTGAAGCAGCCGAGGATCAGAGAGTTGACTGAGTAAATTGTCACACCGCTAGTAAACACTGGGGACAATGTCCAAACCAGACCTTCCAAGTCCTGAGTGACTTACGCCACGTTGCTTGCCCCTCTCTAAGTTAAATTTGGGTGCCCTGAAGAGCTGTCTTTTCATGACTGAAATGCTGTAATCCAAGTCTCTCTTTTGTCAGTCTTCCAACCAATGGTGATAGTTGAGACCCTGCTGGTGTCCTGTGGAGAAATGAATGCTGTGCTGGGTAGAAAAAGGTTCTCTGAGTCCTAGCCTAGTGAGCTGTGCAGCACTGAGTGAAGCGTCAGCTCTCTGAGATTTGAACGGAGTGCTCCTGAAAGTCTTTCGAAGTTCTAGAATCTGTGACTCTGAATCAGAGGTTTTCATCCATATCAGCAAATACTCTGTTGTAGTTTAATTTCTGTGCTAGGATAACCCTGTCTACAAATAGTGATCATGTCATGGCAATaagagatgtattttaaaatcttcgGTGTCCAGGTTTGCACcctcattgaaataaaaaaattccatgtaTGGATTTTTGTTTCCCTTAGACAACACAAGACATTTGACAGAAGatcttatttttatcatttccaaaGTGTTAAAACCaaaccttcctttaaaaaaaaaacacaacatattACAGCTTAATAAAAGTGGAACAGTAAAAAAACTGCCTCTAGATCTCCTAGAGGAAGAACTTCTACCAGGAGAACATAAAAATTCCTAGAGGGTGGGATCCAggccttttcctctttctgctctttaTATGCTTTACGAGTCATCTACTTTCAATGATGacttgtttgaatgaatgaatgaatgaatgagtgaagaagGAAACACGGACAGATTTGAGTTCTAGAGAAGGCAAGCAGCTGTGTAGGCTGCTCACAGCCCGGAATACTTACCAGAGTAAACAGTAGCGTCTGAAGGTCCTTGTCTTCAGTGGCTAGGAaaacaggaggggagggaggggcctctGCTGATGAACAGCTTTTGCAAGGATTCCTGGAGCATGAGGTAGGTCTCACTCTGCAAGAAACATGCTATTTGGGGTGGCCTAGAACACCCAATAGTCCTCTGCTTCTGTGATAGGCCAGAAAATGAGTACTTCTTGATTAATATTGAAGGGACTTGTACAGCAATGAAATTTCATCAGGATCACTTTAaccttaatatttatttaggtATAAGATTAGAAACAATTATTTGCAGCGTTGATGCTCCACACCACCTAGGGCCCAGTTCCTGCCCGTAGCTCTTAACCACACTGCCAGCCCTTTCCCCAGAGCCCTTAAGAATCCCCTGACCCAGCAACCAAAGGCCTGACACCCGGCTCCCGGCTCCCGGCTCCCACCTGGCCAGCAGGCTCTCCGGCTCCTTTGTGCACCCGCCATACaagtcattaaaaacattttcatattacCTCTATTTGTATTTACCTATTTAGACAGTTGTTTGTTTCATGTCATCATGTCCGTTAAACTTGAGTTTACTGGTTTTTACTAACTGCAACTAAAATGGGTAATTTTTTGTCTAAAATGTAAGTTGTTTGAGCATATATCCAACTTGAGAAGATTTATGAAAATCATGTTTACTGGGTTACCATGAAATATCAAAgtcttcagttttcctttctatttttcacCAAATAATGTTTTAGTAAACAGGGTGTTgccagaggttaaaaaaaaaaaagattcatcatCCTCTTTATGGTGAACCCTTGTTTCCCACCCAAGAACCTCCACTTGGCTCTCTCCCCAGTCCTGCATAGCCACTCACACTCCCTCGCTGACCTGTCCAAGTCACGCTGATGAGGCCAGCGTTTACTGTTGCCTAAGTATTCTGTCCCAGCCTGCCTGTAAAAATGCGTCCCTGTAACCTTGTACAGATCTCCAAGGTCACCAACTTGATGAACTGGCATTAATTACAGGGATGTTCTCTCCACCCCCATTGGTGGGAAGAATCACTTTAAGgtggaaataaaatgtaacataGTGAAATGAGTAACACTTTTGGTTCAACAGTTCTAAATCCGGTGCCCCGTATTTACACCGGGAGCCTGGAATTAAGTAGTGGTGGCAAGTGGCACGCTGACCGGACACTGTGGCAGGCAGTGGGACGGGGCTTGCCTCGTGCCAGTGTCATCTCTCTGTGCGGGTAAAGCCAcggaaagagcagaaagaatggAAGGATGGAATCAAGATCACGAAGCTGCTAGACTGtgagatgaggaaagagagaaaagattggGTTCACAGAACTCTTGGGCAGTCTTGTGAGCAATCCCACCAGCTGCCGTGTCAGCAATaatcccgctccctcccctccaGGACCGGCTTCCTCTCTGGCCCAGCGGCTGATGGGCCGAGACAGCAGGCGTTCTCTGTGCCAGGTTCCTGGACCCCTAGGGACCGGTAGCCGACTTGACTTGCTCCTCTCCCTCAGCTGACCAGGTTTCAGCATTTCAGCTGGTCCGGTGCCTGACTGCACAAAGGCACACTTTCACTTCATCAGCCAGGCCCTGTCACTTGTCTGGAACATGGAGCAGACACCAAGCAGGACGGGAGGGGCTGGCCATCTTGCTGGCAGGGCCATTAGCCATGAGCCTGGTGGGGGAAGGAGGTCGTTCACCTCTAGGCTCAGACCACGGATGTCTGAGAACTACTTCCTTGTGAACtgtgaaaatatgaaattatgaTACGTGGCCCTACATAACCACCTGCCAAACCATAGACATGCTTTTCTCACAGACGATGTCGATGACGTATCTTTAAACCCCACGCGATGAAACAGGTCCTAAAACATTCATTCACCCTGAAGAGTTTGCTGGtccctggaggaggcagctgaGCACAGGGGTCTAGACCGGCTGCCACGGAAGTCCTGGGATCCTTTAAATTACCTCTGACTCTCACTGtgcacctgtaaaatgggaccaTGCAACCTAAGGCTGCTGTCAGGATGATGTGAGTAAATGCATGTGAAGTGCTCAGCAAAATCCCTGGACCACCGGAAGCGCTCAGGAAACagcatgattttaaaaactgaaaagagtaAGGCTTGGTTCTAGTGCTTATTTATCAGTGCACACGTGTCTTGGAATGTGTGTAAATATCTCTATTTACGTTGAAATTGCATCTACAGAGCTCAAACTAGTTAGTCATCAGTTTCCTGCCACTTCCTATTGCACAAAAGCCTTTCCTGTTCTCAGGACTGCTGACACTAGGAAGTAAAAGGACAAATAACTCGATGAAAAGGAGCCTTGATCCCAGGCTGGCTGTGTTGTCAGCAGCAACAATGGCTGATCCGAAGCTGGCGCGGGGCCTTCGTGCTCTCCAAGACCCAGTTTTCAGCTGCTAGATGATAGAAACAGTTCTGGGGCTGCGGGGTAAAGGTGGAAAAGGCGAGACTGCCTGCCTCTCGTCCCTGTCCTGTAAACCCCTGAGCTGGCAGCGAGTGGAGGGACCTGGGAAGATGCCACCTGGTGGAGGGGCCGTGACTCAGGTGGACAGGCTCTGCCTTCCAGACCTGCGGGAGCTCCCACGACCCCATCCACTCCATCCAGACCTTCTAACACTAACCGTTGTGAGTGGACCCAGGGTTTAAAATGTGAGGTCTGAGCAACGGATGGGCTTtctcccatccctggccccggggcTCCGGCCTGCAAGCATAGCCGAGTGAAGGAGCAGGGGCATCCGCCCCCTGCCTGCTGAGCCAAACCAGGCTTTCTTATGTCTCAGCAGACACTGGTAAGAAAAGCAGTGAACACCGCCACCCTGTTTTTAACATCAGATACCATGGGAAAAAATAGCTCGTGTTTTGGGGAACTTGAAATCGCCaagtggggtgggaggagccGACTGCCTTCACACTCACAAGTGGCTGCTGCATGTCAGTTCCACTAGGTCGTGCATGAAGCAACTGGAAGACAGTGACAGCTCTGGGttcccagggccctccctgaAGTGGCCTTGGTGTCTCCGAGGGAGCCAGCAGCCTCAGCTTCAGCAAGACTAGATCTGAGACCAGGGTCAGATCCAgtcccagccccaggccctgcaTCGAGGCTCGGAAAAATTTACCGGTGGAGCCAACACTTTCTCTTAGAGGTTTTCAAGGTATCCAGATGGTTTTCAGCATGAAGGCCAGGACACACAATTTAATCAAGGTagctgaaaggagaaaagaatcttCAAATAAACAGTTTCATAATTATGAGTCTGGCTTCACAGTGAATCACATACCCGTTATAATACTAATGCTGAACAAAATTTACATTTGCATCATATGTTTTCTGGTTACCAAGAGGGCCAGAGTTATCAATAGATTCCTAAGGGGTGTGATTCAGTCTGAACTATAAGTGGATCCCTGACGTTCTAAGGGCTTGATAAGAATTTTCCTCCAGTTATCTGTTTCTATAAAACTGGCTTATTGTAACTTGTGGACAACAATTATGCACTAAGCAAAGGTAATGCTTCAGACCATTTGCAAAAAACTTGTCGCATATTTTCGGCCAGATCTGCCCAAGGCAAAATCTTGGCCATATCATTGAACTGGGTGCAAAGGGCCCAAATCTGAGCTCAGGGCTGGGCCTTCCCTctggccttcccctcccccacccagttTCAAGTTCAGTAGCTTGCCTCTTTGCCTCTGCCTTCTCCCAGCCCAACAGCCTCTCCTGTCCCGGAGGTGCCATGAGTGTGGGCTACTTGAAGCTTGCTGCTGTGACTGAtggagctttttatttatttttataacgtACTGTGCACTACTAGCAGCACAATGTGTATGTCCCATAACTTTGTTCTTAATGTCTGTCATTGCACTTTCTGGATGGGAGATTTTGCAGGCTTGCCAGCaaatatagctttaaaaaaaaattcgtaAGATTTTTCCTTGTCATTTATCTTTCATTTGATACTGTGTTCAGTGGCCTCAACTTTGCTTGTACAGCATTCATTAACGAtatcattctaggagttcccttgggggttaaggatccagtgttgtcactgcagcagctcgggtcgctgctatggccccgggtttgatccctagcctaggaactctcACATGTcccgggcacagccaaaacaaaaccaaaacagaacaaaaaccaaTGTCATTCTATAAAAGCAGCAAAGGGAAGTgcacgaggaaaaaaaaaaaaaaaaagagtacaaggAAACAATTTCCAGAAGGCAAACTTGCTAGGAAGTGAGCTTAATAGCAGTTTTATTGTTCAAGTTCTAAACACAGAAATGCCCCTCCTTGCCGCTAGCCCGGCCTCCGGCTCATCTACCTCTCAACCCCAGAGCGCTCACGTGGCTCTGGTCTTCCCATATACCCTCAGGTTCAGGTTGGTTGGAGGTGGCTCAGGAGAGCTTTAAGATTCTGGGCTGTTATTAAAATTGTTGGCAAGATTTACATTGCTGAGGAAAAGGTGCTGGTTTCTGTGTGATGTTAACCATAGGAAActatttcagagaaggaaaaataagtaaataaaagggcCCTTGGACCTGTCATTTGTTACTGGAATCTGATTAAATTAGATGACCTCACAAGACTCACAAATGCTGTCCGTCATGGGTCCCGGCCCCCACAGTGGTCCTGGGACTTGGTAGGAAAGAGCTTTCTGGGGCCTCATAACTTCcactgattatttcctttgtgttCCCCACGACTTAGACCTTTACAAGCGTGACCCCACTTAGTCTCCCCAACACCCCTGGGTTGTTCACCAGGTTTGTATCAAATCCTGGCTCCAACAGTTTCTAGTTCTGCAGCCTTGGGCCGGTTAAGTCCCCACTCCGtgcctctgcttcttcatcttcCAAAGAGGCTCCTTGTCCCAACTCTCAGTTTGAGGAGTGGGCCTGTGTGAGTTCAGATACGCAGAGGCCTGGCAACAGAGTCACAGCTCAGTAATTGCTATTGTTAGGCCCCAACAGGTGCCTCTGGTTTGCAGTCCACTTGCAGGATCCTGGCATCTGATGAAGCAAAGATCAACAGCAGTTTGTCAAggtatttctcttcttcctgagcaCGCAGCTAATCGACACTTCCCACCTCTCTTGAAGTTAGTCACGGCCACGTGACTGAGTTCCCGTAGACAAAATATGAGCTGAGGCAATGCCCTCCACCGTCACCTGTCCCAGAGGGGCCTCCTGGATGAAGGCTTGTTGAAAATGAGCATCCCGAAAACACGGCCGGAGAAGGGCCGGCCACCTTGCAGATCTCTTCAGCTGCACCGTTCTGTTACCTCAATAAGAAATGCTGTGGTTGTCTTTAGATTAATATGCATTTGGCGAGCTAACTTTTGCCAGCACAGCTCGTATACATTGAGCTCAATAAAGGATTGATTCGTGGTAAACTGTTGCAGCTAGAGTTGTCTATGCAGcatattttcccttcttcctcctcctttccatAAGGAACCTCTCTCGTTTGGTGGGAACCGCAGTGTGATTTGGGTGTGGAGTAATACCTCTGCCACCGTGGCTGGCACACACAGGACTCCCCGCCCTTCCCACAGAGCCACCTGACCCAAGGCAGGCTCATCAGTCATTGCTACCACTCTCTTTGAAACTCCCAGAAAAGCAGGGTCTCTCTGTTCGGTGAGATTATTGACAACAGAGGATGAAGCTATTTGAGGGATGTCAATTGCCCCATGAAaagagccctggagttcccatcgtggcgcagtggttaatgaacccagtgaggaaccatgaggttgtgagtttgatccctggcctcactcagggggttaaggatccgg
>XLOC_000132.TCONS_00000269
GTTGGGGTCCGCTCTGTTGCGACATCCCGCTCTTCTGAGAGCAGCTGCAGTGAGGAGGGCGCACCGGCTGGACCGAGTCGGGAGCAGAACGTGAACGCTGTTTGCGATGTGATGGCATCAGCGCTTCGTGATGGCATCAGTATCCAGTAATAAAAGGCAGCCGCAATAAAGAAGCGAAATAAGGAGCGTGTACCTAGTTGGAGAAGCGAAATAAGGAGCGTGTACCTAGTGGGAAAAGCGAAAGTCAACACTCATATTTGCaaagttgaaaaagaaatcatacGTTGAGCAAGAGTCTTTTCATGCATcaaaatagatttcaaatatTGTTTGGGCAAGAATTTTCTGAACCTCAACAATGCAATTACGGTTCAGAAAACTGCTGAATTTTGTCAGCCACCAAATCTGCATCTGCATTTTATTCCAAGCCCTTTATAACACGTTCAACTAATAATAGAgacaaaattatttaatatcaaaCTGACCATTCCATGAGTGGCACATAGCTGAAATAGCTATCTCATGTCTACAGTGTTTTACCTGTAAGAACTTAAGTtggctttttggggtttttggtaGTTTTGCTTCAGATTCTGAGGAACACTGTTTGAGTTGTATTGAAACTACtaaatgaatttcaaatattCTTGAGTGGCAAGTAGCTTCTGGCCTGTTCGTTTAAAAACCATagagtacttttaaaattaagctactttaataaaggaaatagaattgCTTTGCTAGACaaagttaaaaacatttaattctcAAATAGTTTAAGTTCACTAACATCCATCACTTAGTAAAATTGTAATATATTCACCTACTTAATATCTATCGAAGGATGAATTTTATAAATGCAGGGAATAGTAATTTGAACAAAAATctgttgtttctttgaaaactaatTAAGGTATGCTTCTTGAGTACCTGGGAAAATAAGTGGTTTTGGTACTAAGTTACTCATTTGATTCTGTAATGTAACACGTTCACTCTCCTCCTTGgtcttttcacttatttattaagCTCCTAGGCCCTGTGCTAAATGTTCTACCTGTGTAtctcctttaatttctctttcaactTTGCGGCTTCGATTAtgctattatctccattttatataaggggaaactcaaggagaaaaaggttaagtaacttgtccaagtcTGTAGCTCATGAGTCCTGGGACTGGGATTCAAGtccacctatattttcttctaaagccCATGTGCTATGCCCTGCTACTAACCCTATCCAATGGGATTGAGACTTTTGATGATATTCGACAATTTTTGACTCATAGAAACTGCAATTTTATATGGCTGACCTGTTCCTAAAATCTCAGTGAACCAGATCAGGGGAAAAGAAGAGTGGTAGGCAGTATCAATTTCCCGTGTATTAAATCCCTTCTGGTTACAACACTTGATAATAGCTACCACgttttaccttttcaaatatACATGGACCACTGCTCTGTTCACAGTTCTTCAGTGGTCTCCCCCCTCAGATGAAAAGCAAAGATCTTACTGGGGCCTGTGAGGCCCCAGGTGCTCTGGTCCCCTGCTGCCTCGGTGACATGTTGGGCTCTGCCTGCAGCCCACCCCCCTCCAGATCCCTCCTGATTCTAAATTAGGCCAAGCAAGCCTTGCtttggtgttttctttccttgaagGATTTTCCCCACGCATCTGCAAGCTCCTCCCACTCTTTCTCAGGTTTTATCAAAGAAGGCTTCACTAACCAACCACCCTATATAAAATAGCATATGCATTATGTAGACACACTTTCTATATTCTATCTGCTTACCCCCCCTTACTActtttcatagcatttatttCCACCTGACATGTTCTATCTATGGATATATTTGTTTGTCTGCCTTCCCCCCCTACAGTGTAAGCTCCAGGAGAGCAAGgactttattttgttctatttggaACTCCCAGCACTTGGAAGAGTGCATAGCACATGTAGGCACATTAAATATATCTTCCCAAAAAAGTATTAAGTGTTTGTTATGCTCTAGGAACTGTACAAAACCTTTACTTCTGTATTTTAATCCATCAGCAAACATTTGAGGTGGATGCGAATAGCCAGAGTTCTGAAGGAAGATAGCCGATGCTTGAGAGTGAAAGTGGCTGGTCCCAGTCAGGGCAGAACTGGATCTGTGGAGGGTGAGGCCCCCTCACCTTCTTCAGGTATCCACaatatctctctcttttctctctcaagcCCTGCCTCAAGCATTTTAGATATATATTACACCTTTAATTACCCAGCAAATGACAAGCGCAGGGAGAAGCACAAAAATTCTTGAGATACATCACTCGCCTTCCAGAAGCTTAAAcatctaaaaattaaatgtagaaagACTTTAACTACATTATTACAAAAAAGTCATCTTTGTGACATTCATAATACGTTAAATGTATTTGTAAGTTACATGGTAAGTTACAATATATGTATGGGTGGGCTGCGGTTTGCTGCGAtttgtagatctttttttttttttttttgctttttagggccacacctgcagcatatggaggttcccaggctaggggtctaatcagagctgtagctgccggcctacaccagagccacagcaacataggacctgagccgtgtctgagacctacagcacagcgcatggcaacactgaatccttaccccactgagtgaggccagggactgaacctgcgtcctcgtggaccCTAGTCGGcattgttagccactgagccacgaagggaactcccaatttgtaGATCCTTATAACGACTTTTTCCTGTTGAGAAATTATGTCATCTATATGTCGACACTAAAAATGGTTCCatatttaatatcattaattAACCATGAGTGGAAATacgttttctgttcttttaaatttgatgGGCTCCATTTGTTCGTTGCCATTCTTGACacttaaaaatagagaattacagtattacaaacattttttttcttcagtaccACGGAGTTCTTACAGGAACTAAAATGTTTCTTGGACTTAAGCATCAGTCTTTGACAGCTTTTTGtcccaaatgttctttttttaaaaatcttagtcCTCCTAAAAGGTTTtcccagtatctttttttttttttttttctttttagggctacgctctacatatggaagttcccgggctagtgattgaatcggagctacagctgctggcctatgccacagccacagcaacaccagatccgagccacatttgtgacccttaccacagctcacggcaacaccagatccttaacccactgagccaggccagatatcgaacctgcatcctcatggatcctagccaagttcattaaccaatgagccacagcaggaactccctccccctaGTATCTTTGTAAATACCAATGtcttaatagatttttttcttttttttttttcttttttttttttgccatttctagggcagatcccgcagcatatggaggttcccaggctaggggtcgaatcagagctgtagccaccagcctatgccagagccactgcaatgcgggatccgagccgagtctgtgacctacaccacagctcatggcaacgccggatccttgacccactgagcaaggccagggatcgaacccagaacctgatggttcctaatcggattcggtaaccactgagccatgggaactccaatagattTCTTGAGTATCCTTTTAAACTGTGAGATGGCTTATCAGGTACTATTTAAAAGGTTGAAAATGGCAGATTTTAAGTGTGAATATCTTAATCGACAAATATTGAGTTCCTGTTTTATCTGAATACCTATCATTATCCCTAAGACACTTACTACCATGCTGGGAGTTAATATCACATACATATGAAAAGTTACCTAGTGAAGGTATATGCTAAAGACAAAATGCCTTAAGAATGGAAATAAGCACTAGCTACCTGGAAACCAAAGTAAGATAGTACGGGGAGCTAGCTTTGCTCTCCTGCTTGAGGAAGAGCAACTGAGCTGAAAACTTGGCAAGTGGTAAAGTATAGGCTTTAGGGTAGGAGTTTCCATTAAAAGCAGGAGGTGCCAGATTGCAGTTGGCCTCAAATGTCAGGCTAAAGTGTTCATAGAGGAGGGCCTtgggaattttttctttaatacaaagaaatgaatcaataaaatagTACCATGGATTCCTTTCAGTGCGCAATATTTATATCTTAGTGTAAATACAGCATTTGTCAAATGAAAGACACTGCTCCCATCTAATGTCCACCGTGCTGCCTTTTTAAACCACTAACATATTAGTTGCAGATACAATACTAACATTTAGCTTAAACCGCTGCACCAGGTTAAATGATAACTGGTGGTGTCAGGTTTCTACTCCTTTGACCCTAAATGAAACTTTAGAGGTAAAACATTTTCAGCCAGGGTGCAGGCCCTGGTGCCATGTAATCtaatcttcattttatatttaaacagaaactttatcttaaaaaaaaatcgtcTGTTAGTTATGGGAGTATGGGAGTGAGCTAAAAAGGCATTTTGTTTTGATCAACATTCGACATGCATGGTTTTAGGATTGCCAAACTGTTCCTGTCATGTTTCGCTGGACTGGGTTGAtgtgttgttttctgtttttttcttttaggttctgGTTCCTTCCTGATGAATCTATGattaaggtggttttttttttttttaacatattgaaAAGATACTGCGTGATTCATAACCTATGTGTTAGTTTTAAATAACGAATGTGAATAAATGTTTTAGGAGCAAGGGAAGTGCCTACTCATGTCGCAGACATTTAATTGAATGCCATTATCTTTTAATGAAATTTGACTGATAACCTAAACCTTCCATTTTTCTAGCTATTTCTCTCTATCCCTGCTTTCTAAACTGAGTTCTCAGTGGGACCAGGGAGTCAGAGGGCTGATGTTCACAGGGTCCCTGAGAACGCTCAGTCACCTCAGTTGTTATCTGAGTACACAGCAACTACCCCCCATGTCCCAGTGAAGCAGCCGAGGATCAGAGAGTTGACTGAGTAAATTGTCACACCGCTAGTAAACACTGGGGACAATGTCCAAACCAGACCTTCCAAGTCCTGAGTGACTTACGCCACGTTGCTTGCCCCTCTCTAAGTTAAATTTGGGTGCCCTGAAGAGCTGTCTTTTCATGACTGAAATGCTGTAATCCAAGTCTCTCTTTTGTCAGTCTTCCAACCAATGGTGATAGTTGAGACCCTGCTGGTGTCCTGTGGAGAAATGAATGCTGTGCTGGGTAGAAAAAGGTTCTCTGAGTCCTAGCCTAGTGAGCTGTGCAGCACTGAGTGAAGCGTCAGCTCTCTGAGATTTGAACGGAGTGCTCCTGAAAGTCTTTCGAAGTTCTAGAATCTGTGACTCTGAATCAGAGGTTTTCATCCATATCAGCAAATACTCTGTTGTAGTTTAATTTCTGTGCTAGGATAACCCTGTCTACAAATAGTGATCATGTCATGGCAATaagagatgtattttaaaatcttcgGTGTCCAGGTTTGCACcctcattgaaataaaaaaattccatgtaTGGATTTTTGTTTCCCTTAGACAACACAAGACATTTGACAGAAGatcttatttttatcatttccaaaGTGTTAAAACCaaaccttcctttaaaaaaaaaacacaacatattACAGCTTAATAAAAGTGGAACAGTAAAAAAACTGCCTCTAGATCTCCTAGAGGAAGAACTTCTACCAGGAGAACATAAAAATTCCTAGAGGGTGGGATCCAggccttttcctctttctgctctttaTATGCTTTACGAGTCATCTACTTTCAATGATGacttgtttgaatgaatgaatgaatgaatgagtgaagaagGAAACACGGACAGATTTGAGTTCTAGAGAAGGCAAGCAGCTGTGTAGGCTGCTCACAGCCCGGAATACTTACCAGAGTAAACAGTAGCGTCTGAAGGTCCTTGTCTTCAGTGGCTAGGAaaacaggaggggagggaggggcctctGCTGATGAACAGCTTTTGCAAGGATTCCTGGAGCATGAGGTAGGTCTCACTCTGCAAGAAACATGCTATTTGGGGTGGCCTAGAACACCCAATAGTCCTCTGCTTCTGTGATAGGCCAGAAAATGAGTACTTCTTGATTAATATTGAAGGGACTTGTACAGCAATGAAATTTCATCAGGATCACTTTAaccttaatatttatttaggtATAAGATTAGAAACAATTATTTGCAGCGTTGATGCTCCACACCACCTAGGGCCCAGTTCCTGCCCGTAGCTCTTAACCACACTGCCAGCCCTTTCCCCAGAGCCCTTAAGAATCCCCTGACCCAGCAACCAAAGGCCTGACACCCGGCTCCCGGCTCCCGGCTCCCACCTGGCCAGCAGGCTCTCCGGCTCCTTTGTGCACCCGCCATACaagtcattaaaaacattttcatattacCTCTATTTGTATTTACCTATTTAGACAGTTGTTTGTTTCATGTCATCATGTCCGTTAAACTTGAGTTTACTGGTTTTTACTAACTGCAACTAAAATGGGTAATTTTTTGTCTAAAATGTAAGTTGTTTGAGCATATATCCAACTTGAGAAGATTTATGAAAATCATGTTTACTGGGTTACCATGAAATATCAAAgtcttcagttttcctttctatttttcacCAAATAATGTTTTAGTAAACAGGGTGTTgccagaggttaaaaaaaaaaaagattcatcatCCTCTTTATGGTGAACCCTTGTTTCCCACCCAAGAACCTCCACTTGGCTCTCTCCCCAGTCCTGCATAGCCACTCACACTCCCTCGCTGACCTGTCCAAGTCACGCTGATGAGGCCAGCGTTTACTGTTGCCTAAGTATTCTGTCCCAGCCTGCCTGTAAAAATGCGTCCCTGTAACCTTGTACAGATCTCCAAGGTCACCAACTTGATGAACTGGCATTAATTACAGGGATGTTCTCTCCACCCCCATTGGTGGGAAGAATCACTTTAAGgtggaaataaaatgtaacataGTGAAATGAGTAACACTTTTGGTTCAACAGTTCTAAATCCGGTGCCCCGTATTTACACCGGGAGCCTGGAATTAAGTAGTGGTGGCAAGTGGCACGCTGACCGGACACTGTGGCAGGCAGTGGGACGGGGCTTGCCTCGTGCCAGTGTCATCTCTCTGTGCGGGTAAAGCCAcggaaagagcagaaagaatggAAGGATGGAATCAAGATCACGAAGCTGCTAGACTGtgagatgaggaaagagagaaaagattggGTTCACAGAACTCTTGGGCAGTCTTGTGAGCAATCCCACCAGCTGCCGTGTCAGCAATaatcccgctccctcccctccaGGACCGGCTTCCTCTCTGGCCCAGCGGCTGATGGGCCGAGACAGCAGGCGTTCTCTGTGCCAGGTTCCTGGACCCCTAGGGACCGGTAGCCGACTTGACTTGCTCCTCTCCCTCAGCTGACCAGGTTTCAGCATTTCAGCTGGTCCGGTGCCTGACTGCACAAAGGCACACTTTCACTTCATCAGCCAGGCCCTGTCACTTGTCTGGAACATGGAGCAGACACCAAGCAGGACGGGAGGGGCTGGCCATCTTGCTGGCAGGGCCATTAGCCATGAGCCTGGTGGGGGAAGGAGGTCGTTCACCTCTAGGCTCAGACCACGGATGTCTGAGAACTACTTCCTTGTGAACtgtgaaaatatgaaattatgaTACGTGGCCCTACATAACCACCTGCCAAACCATAGACATGCTTTTCTCACAGACGATGTCGATGACGTATCTTTAAACCCCACGCGATGAAACAGGTCCTAAAACATTCATTCACCCTGAAGAGTTTGCTGGtccctggaggaggcagctgaGCACAGGGGTCTAGACCGGCTGCCACGGAAGTCCTGGGATCCTTTAAATTACCTCTGACTCTCACTGtgcacctgtaaaatgggaccaTGCAACCTAAGGCTGCTGTCAGGATGATGTGAGTAAATGCATGTGAAGTGCTCAGCAAAATCCCTGGACCACCGGAAGCGCTCAGGAAACagcatgattttaaaaactgaaaagagtaAGGCTTGGTTCTAGTGCTTATTTATCAGTGCACACGTGTCTTGGAATGTGTGTAAATATCTCTATTTACGTTGAAATTGCATCTACAGAGCTCAAACTAGTTAGTCATCAGTTTCCTGCCACTTCCTATTGCACAAAAGCCTTTCCTGTTCTCAGGACTGCTGACACTAGGAAGTAAAAGGACAAATAACTCGATGAAAAGGAGCCTTGATCCCAGGCTGGCTGTGTTGTCAGCAGCAACAATGGCTGATCCGAAGCTGGCGCGGGGCCTTCGTGCTCTCCAAGACCCAGTTTTCAGCTGCTAGATGATAGAAACAGTTCTGGGGCTGCGGGGTAAAGGTGGAAAAGGCGAGACTGCCTGCCTCTCGTCCCTGTCCTGTAAACCCCTGAGCTGGCAGCGAGTGGAGGGACCTGGGAAGATGCCACCTGGTGGAGGGGCCGTGACTCAGGTGGACAGGCTCTGCCTTCCAGACCTGCGGGAGCTCCCACGACCCCATCCACTCCATCCAGACCTTCTAACACTAACCGTTGTGAGTGGACCCAGGGTTTAAAATGTGAGGTCTGAGCAACGGATGGGCTTtctcccatccctggccccggggcTCCGGCCTGCAAGCATAGCCGAGTGAAGGAGCAGGGGCATCCGCCCCCTGCCTGCTGAGCCAAACCAGGCTTTCTTATGTCTCAGCAGACACTGGTAAGAAAAGCAGTGAACACCGCCACCCTGTTTTTAACATCAGATACCATGGGAAAAAATAGCTCGTGTTTTGGGGAACTTGAAATCGCCaagtggggtgggaggagccGACTGCCTTCACACTCACAAGTGGCTGCTGCATGTCAGTTCCACTAGGTCGTGCATGAAGCAACTGGAAGACAGTGACAGCTCTGGGttcccagggccctccctgaAGTGGCCTTGGTGTCTCCGAGGGAGCCAGCAGCCTCAGCTTCAGCAAGACTAGATCTGAGACCAGGGTCAGATCCAgtcccagccccaggccctgcaTCGAGGCTCGGAAAAATTTACCGGTGGAGCCAACACTTTCTCTTAGAGGTTTTCAAGGTATCCAGATGGTTTTCAGCATGAAGGCCAGGACACACAATTTAATCAAGCCCCAACAGGTGCCTCTGGTTTGCAGTCCACTTGCAGGATCCTGGCATCTGATGAAGCAAAGATCAACAGCAGTTTGTCAAggtatttctcttcttcctgagcaCGCAGCTAATCGACACTTCCCACCTCTCTTGAAGTTAGTCACGGCCACGTGACTGAGTTCCCGTAGACAAAATATGAGCTGAGGCAATGCCCTCCACCGTCACCTGTCCCAGAGGGGCCTCCTGGATGAAGGCTTGTTGAAAATGAGCATCCCGAAAACACGGCCGGAGAAGGGCCGGCCACCTTGCAGATCTCTTCAGCTGCACCGTTCTGTTACCTCAATAAGAAATGCTGTGGTTGTCTTTAGATTAATATGCATTTGGCGAGCTAACTTTTGCCAGCACAGCTCGTATACATTGAGCTCAATAAAGGATTGATTCGTGGTAAACTGTTGCAGCTAGAGTTGTCTATGCAGcatattttcccttcttcctcctcctttccatAAGGAACCTCTCTCGTTTGGTGGGAACCGCAGTGTGATTTGGGTGTGGAGTAATACCTCTGCCACCGTGGCTGGCACACACAGGACTCCCCGCCCTTCCCACAGAGCCACCTGACCCAAGGCAGGCTCATCAGTCATTGCTACCACTCTCTTTGAAACTCCCAGAAAAGCAGGGTCTCTCTGTTCGGTGAGATTATTGACAACAGAGGATGAAGCTATTTGAGGGATGTCAATTGCCCCATGAAaagagccctggagttcccatcgtggcgcagtggttaatgaacccagtgaggaaccatgaggttgtgagtttgatccctggcctcactcagggggttaaggatccgg
>XLOC_000132.TCONS_00000272
caatgcgggatccgagccgagtctgtgacctacaccacagctcatggcaacgccggatccttgacccactgagcaaggccagggatcgaacccagaacctgatggttcctaatcggattcggtaaccactgagccatgggaactccaatagattTCTTGAGTATCCTTTTAAACTGTGAGATGGCTTATCAGGTACTATTTAAAAGGTTGAAAATGGCAGATTTTAAGTGTGAATATCTTAATCGACAAATATTGAGTTCCTGTTTTATCTGAATACCTATCATTATCCCTAAGACACTTACTACCATGCTGGGAGTTAATATCACATACATATGAAAAGTTACCTAGTGAAGGTATATGCTAAAGACAAAATGCCTTAAGAATGGAAATAAGCACTAGCTACCTGGAAACCAAAGTAAGATAGTACGGGGAGCTAGCTTTGCTCTCCTGCTTGAGGAAGAGCAACTGAGCTGAAAACTTGGCAAGTGGTAAAGTATAGGCTTTAGGGTAGGAGTTTCCATTAAAAGCAGGAGGTGCCAGATTGCAGTTGGCCTCAAATGTCAGGCTAAAGTGTTCATAGAGGAGGGCCTtgggaattttttctttaatacaaagaaatgaatcaataaaatagTACCATGGATTCCTTTCAGTGCGCAATATTTATATCTTAGTGTAAATACAGCATTTGTCAAATGAAAGACACTGCTCCCATCTAATGTCCACCGTGCTGCCTTTTTAAACCACTAACATATTAGTTGCAGATACAATACTAACATTTAGCTTAAACCGCTGCACCAGGTTAAATGATAACTGGTGGTGTCAGGTTTCTACTCCTTTGACCCTAAATGAAACTTTAGAGGTAAAACATTTTCAGCCAGGGTGCAGGCCCTGGTGCCATGTAATCtaatcttcattttatatttaaacagaaactttatcttaaaaaaaaatcgtcTGTTAGTTATGGGAGTATGGGAGTGAGCTAAAAAGGCATTTTGTTTTGATCAACATTCGACATGCATGGTTTTAGGATTGCCAAACTGTTCCTGTCATGTTTCGCTGGACTGGGTTGAtgtgttgttttctgtttttttcttttaggttctgGTTCCTTCCTGATGAATCTATGattaagCTTCCAACCAATGGTGATAGTTGAGACCCTGCTGGTGTCCTGTGGAGAAATGAATGCTGTGCTGGGTAGAAAAAGGTTCTCTGAGTCCTAGCCTAGTGAGCTGTGCAGCACTGAGTGAAGCGTCAGCTCTCTGAGATTTGAACGGAGTGCTCCTGAAAGTCTTTCGAAGTTCTAGAATCTGTGACTCTGAATCAGAGGTTTTCATCCATATCAGCAAATACTCTGTTGTAGTTTAATTTCTGTGCTAGGATAACCCTGTCTACAAATAGTGATCATGTCATGGCAATaagagatgtattttaaaatcttcgGTGTCCAGGTTTGCACcctcattgaaataaaaaaattccatgtaTGGATTTTTGTTTCCCTTAGACAACACAAGACATTTGACAGAAGatcttatttttatcatttccaaaGTGTTAAAACCaaaccttcctttaaaaaaaaaacacaacatattACAGCTTAATAAAAGTGGAACAGTAAAAAAACTGCCTCTAGATCTCCTAGAGGAAGAACTTCTACCAGGAGAACATAAAAATTCCTAGAGGGTGGGATCCAggccttttcctctttctgctctttaTATGCTTTACGAGTCATCTACTTTCAATGATGacttgtttgaatgaatgaatgaatgaatgagtgaagaagGAAACACGGACAGATTTGAGTTCTAGAGAAGGCAAGCAGCTGTGTAGGCTGCTCACAGCCCGGAATACTTACCAGAGTAAACAGTAGCGTCTGAAGGTCCTTGTCTTCAGTGGCTAGGAaaacaggaggggagggaggggcctctGCTGATGAACAGCTTTTGCAAGGATTCCTGGAGCATGAGGTAGGTCTCACTCTGCAAGAAACATGCTATTTGGGGTGGCCTAGAACACCCAATAGTCCTCTGCTTCTGTGATAGGCCAGAAAATGAGTACTTCTTGATTAATATTGAAGGGACTTGTACAGCAATGAAATTTCATCAGGATCACTTTAaccttaatatttatttaggtATAAGATTAGAAACAATTATTTGCAGCGTTGATGCTCCACACCACCTAGGGCCCAGTTCCTGCCCGTAGCTCTTAACCACACTGCCAGCCCTTTCCCCAGAGCCCTTAAGAATCCCCTGACCCAGCAACCAAAGGCCTGACACCCGGCTCCCGGCTCCCGGCTCCCACCTGGCCAGCAGGCTCTCCGGCTCCTTTGTGCACCCGCCATACaagtcattaaaaacattttcatattacCTCTATTTGTATTTACCTATTTAGACAGTTGTTTGTTTCATGTCATCATGTCCGTTAAACTTGAGTTTACTGGTTTTTACTAACTGCAACTAAAATGGGTAATTTTTTGTCTAAAATGTAAGTTGTTTGAGCATATATCCAACTTGAGAAGATTTATGAAAATCATGTTTACTGGGTTACCATGAAATATCAAAgtcttcagttttcctttctatttttcacCAAATAATGTTTTAGTAAACAGGGTGTTgccagaggttaaaaaaaaaaaagattcatcatCCTCTTTATGGTGAACCCTTGTTTCCCACCCAAGAACCTCCACTTGGCTCTCTCCCCAGTCCTGCATAGCCACTCACACTCCCTCGCTGACCTGTCCAAGTCACGCTGATGAGGCCAGCGTTTACTGTTGCCTAAGTATTCTGTCCCAGCCTGCCTGTAAAAATGCGTCCCTGTAACCTTGTACAGATCTCCAAGGTCACCAACTTGATGAACTGGCATTAATTACAGGGATGTTCTCTCCACCCCCATTGGTGGGAAGAATCACTTTAAGgtggaaataaaatgtaacataGTGAAATGAGTAACACTTTTGGTTCAACAGTTCTAAATCCGGTGCCCCGTATTTACACCGGGAGCCTGGAATTAAGTAGTGGTGGCAAGTGGCACGCTGACCGGACACTGTGGCAGGCAGTGGGACGGGGCTTGCCTCGTGCCAGTGTCATCTCTCTGTGCGGGTAAAGCCAcggaaagagcagaaagaatggAAGGATGGAATCAAGATCACGAAGCTGCTAGACTGtgagatgaggaaagagagaaaagattggGTTCACAGAACTCTTGGGCAGTCTTGTGAGCAATCCCACCAGCTGCCGTGTCAGCAATaatcccgctccctcccctccaGGACCGGCTTCCTCTCTGGCCCAGCGGCTGATGGGCCGAGACAGCAGGCGTTCTCTGTGCCAGGTTCCTGGACCCCTAGGGACCGGTAGCCGACTTGACTTGCTCCTCTCCCTCAGCTGACCAGGTTTCAGCATTTCAGCTGGTCCGGTGCCTGACTGCACAAAGGCACACTTTCACTTCATCAGCCAGGCCCTGTCACTTGTCTGGAACATGGAGCAGACACCAAGCAGGACGGGAGGGGCTGGCCATCTTGCTGGCAGGGCCATTAGCCATGAGCCTGGTGGGGGAAGGAGGTCGTTCACCTCTAGGCTCAGACCACGGATGTCTGAGAACTACTTCCTTGTGAACtgtgaaaatatgaaattatgaTACGTGGCCCTACATAACCACCTGCCAAACCATAGACATGCTTTTCTCACAGACGATGTCGATGACGTATCTTTAAACCCCACGCGATGAAACAGGTCCTAAAACATTCATTCACCCTGAAGAGTTTGCTGGtccctggaggaggcagctgaGCACAGGGGTCTAGACCGGCTGCCACGGAAGTCCTGGGATCCTTTAAATTACCTCTGACTCTCACTGtgcacctgtaaaatgggaccaTGCAACCTAAGGCTGCTGTCAGGATGATGTGAGTAAATGCATGTGAAGTGCTCAGCAAAATCCCTGGACCACCGGAAGCGCTCAGGAAACagcatgattttaaaaactgaaaagagtaAGGCTTGGTTCTAGTGCTTATTTATCAGTGCACACGTGTCTTGGAATGTGTGTAAATATCTCTATTTACGTTGAAATTGCATCTACAGAGCTCAAACTAGTTAGTCATCAGTTTCCTGCCACTTCCTATTGCACAAAAGCCTTTCCTGTTCTCAGGACTGCTGACACTAGGAAGTAAAAGGACAAATAACTCGATGAAAAGGAGCCTTGATCCCAGGCTGGCTGTGTTGTCAGCAGCAACAATGGCTGATCCGAAGCTGGCGCGGGGCCTTCGTGCTCTCCAAGACCCAGTTTTCAGCTGCTAGATGATAGAAACAGTTCTGGGGCTGCGGGGTAAAGGTGGAAAAGGCGAGACTGCCTGCCTCTCGTCCCTGTCCTGTAAACCCCTGAGCTGGCAGCGAGTGGAGGGACCTGGGAAGATGCCACCTGGTGGAGGGGCCGTGACTCAGGTGGACAGGCTCTGCCTTCCAGACCTGCGGGAGCTCCCACGACCCCATCCACTCCATCCAGACCTTCTAACACTAACCGTTGTGAGTGGACCCAGGGTTTAAAATGTGAGGTCTGAGCAACGGATGGGCTTtctcccatccctggccccggggcTCCGGCCTGCAAGCATAGCCGAGTGAAGGAGCAGGGGCATCCGCCCCCTGCCTGCTGAGCCAAACCAGGCTTTCTTATGTCTCAGCAGACACTGCCCCAACAGGTGCCTCTGGTTTGCAGTCCACTTGCAGGATCCTGGCATCTGATGAAGCAAAGATCAACAGCAGTTTGTCAAggtatttctcttcttcctgagcaCGCAGCTAATCGACACTTCCCACCTCTCTTGAAGTTAGTCACGGCCACGTGACTGAGTTCCCGTAGACAAAATATGAGCTGAGGCAATGCCCTCCACCGTCACCTGTCCCAGAGGGGCCTCCTGGATGAAGGCTTGTTGAAAATGAGCATCCCGAAAACACGGCCGGAGAAGGGCCGGCCACCTTGCAGATCTCTTCAGCTGCACCGTTCTGTTACCTCAATAAGAAATGCTGTGGTTGTCTTTAGATTAATATGCATTTGGCGAGCTAACTTTTGCCAGCACAGCTCGTATACATTGAGCTCAATAAAGGATTGATTCGTGGTAAACTGTTGCAGCTAGAGTTGTCTATGCAGcatattttcccttcttcctcctcctttccatAAGGAACCTCTCTCGTTTGGTGGGAACCGCAGTGTGATTTGGGTGTGGAGTAATACCTCTGCCACCGTGGCTGGCACACACAGGACTCCCCGCCCTTCCCACAGAGCCACCTGACCCAAGGCAGGCTCATCAGTCATTGCTACCACTCTCTTTGAAACTCCCAGAAAAGCAGGGTCTCTCTGTTCGGTGAGATTATTGACAACAGAGGATGAAGCTATTTGAGGGATGTCAATTGCCCCATGAAaagagccctggagttcccatcgtggcgcagtggttaatgaacccagtgaggaaccatgaggttgtgagtttgatccctggcctcactcagggggttaaggatccgg
>XLOC_000132.TCONS_00000273
ccgagtctgtgacctacaccacagctcatggcaacgccggatccttgacccactgagcaaggccagggatcgaacccagaacctgatggttcctaatcggattcggtaaccactgagccatgggaactccaatagattTCTTGAGTATCCTTTTAAACTGTGAGATGGCTTATCAGGTACTATTTAAAAGGTTGAAAATGGCAGATTTTAAGTGTGAATATCTTAATCGACAAATATTGAGTTCCTGTTTTATCTGAATACCTATCATTATCCCTAAGACACTTACTACCATGCTGGGAGTTAATATCACATACATATGAAAAGTTACCTAGTGAAGGTATATGCTAAAGACAAAATGCCTTAAGAATGGAAATAAGCACTAGCTACCTGGAAACCAAAGTAAGATAGTACGGGGAGCTAGCTTTGCTCTCCTGCTTGAGGAAGAGCAACTGAGCTGAAAACTTGGCAAGTGGTAAAGTATAGGCTTTAGGGTAGGAGTTTCCATTAAAAGCAGGAGGTGCCAGATTGCAGTTGGCCTCAAATGTCAGGCTAAAGTGTTCATAGAGGAGGGCCTtgggaattttttctttaatacaaagaaatgaatcaataaaatagTACCATGGATTCCTTTCAGTGCGCAATATTTATATCTTAGTGTAAATACAGCATTTGTCAAATGAAAGACACTGCTCCCATCTAATGTCCACCGTGCTGCCTTTTTAAACCACTAACATATTAGTTGCAGATACAATACTAACATTTAGCTTAAACCGCTGCACCAGGTTAAATGATAACTGGTGGTGTCAGGTTTCTACTCCTTTGACCCTAAATGAAACTTTAGAGGTAAAACATTTTCAGCCAGGGTGCAGGCCCTGGTGCCATGTAATCtaatcttcattttatatttaaacagaaactttatcttaaaaaaaaatcgtcTGTTAGTTATGGGAGTATGGGAGTGAGCTAAAAAGGCATTTTGTTTTGATCAACATTCGACATGCATGGTTTTAGGATTGCCAAACTGTTCCTGTCATGTTTCGCTGGACTGGGTTGAtgtgttgttttctgtttttttcttttaggttctgGTTCCTTCCTGATGAATCTATGattaagCTTCCAACCAATGGTGATAGTTGAGACCCTGCTGGTGTCCTGTGGAGAAATGAATGCTGTGCTGGGTAGAAAAAGGTTCTCTGAGTCCTAGCCTAGTGAGCTGTGCAGCACTGAGTGAAGCGTCAGCTCTCTGAGATTTGAACGGAGTGCTCCTGAAAGTCTTTCGAAGTTCTAGAATCTGTGACTCTGAATCAGAGGTTTTCATCCATATCAGCAAATACTCTGTTGTAGTTTAATTTCTGTGCTAGGATAACCCTGTCTACAAATAGTGATCATGTCATGGCAATaagagatgtattttaaaatcttcgGTGTCCAGGTTTGCACcctcattgaaataaaaaaattccatgtaTGGATTTTTGTTTCCCTTAGACAACACAAGACATTTGACAGAAGatcttatttttatcatttccaaaGTGTTAAAACCaaaccttcctttaaaaaaaaaacacaacatattACAGCTTAATAAAAGTGGAACAGTAAAAAAACTGCCTCTAGATCTCCTAGAGGAAGAACTTCTACCAGGAGAACATAAAAATTCCTAGAGGGTGGGATCCAggccttttcctctttctgctctttaTATGCTTTACGAGTCATCTACTTTCAATGATGacttgtttgaatgaatgaatgaatgaatgagtgaagaagGAAACACGGACAGATTTGAGTTCTAGAGAAGGCAAGCAGCTGTGTAGGCTGCTCACAGCCCGGAATACTTACCAGAGTAAACAGTAGCGTCTGAAGGTCCTTGTCTTCAGTGGCTAGGAaaacaggaggggagggaggggcctctGCTGATGAACAGCTTTTGCAAGGATTCCTGGAGCATGAGGTAGGTCTCACTCTGCAAGAAACATGCTATTTGGGGTGGCCTAGAACACCCAATAGTCCTCTGCTTCTGTGATAGGCCAGAAAATGAGTACTTCTTGATTAATATTGAAGGGACTTGTACAGCAATGAAATTTCATCAGGATCACTTTAaccttaatatttatttaggtATAAGATTAGAAACAATTATTTGCAGCGTTGATGCTCCACACCACCTAGGGCCCAGTTCCTGCCCGTAGCTCTTAACCACACTGCCAGCCCTTTCCCCAGAGCCCTTAAGAATCCCCTGACCCAGCAACCAAAGGCCTGACACCCGGCTCCCGGCTCCCGGCTCCCACCTGGCCAGCAGGCTCTCCGGCTCCTTTGTGCACCCGCCATACaagtcattaaaaacattttcatattacCTCTATTTGTATTTACCTATTTAGACAGTTGTTTGTTTCATGTCATCATGTCCGTTAAACTTGAGTTTACTGGTTTTTACTAACTGCAACTAAAATGGGTAATTTTTTGTCTAAAATGTAAGTTGTTTGAGCATATATCCAACTTGAGAAGATTTATGAAAATCATGTTTACTGGGTTACCATGAAATATCAAAgtcttcagttttcctttctatttttcacCAAATAATGTTTTAGTAAACAGGGTGTTgccagaggttaaaaaaaaaaaagattcatcatCCTCTTTATGGTGAACCCTTGTTTCCCACCCAAGAACCTCCACTTGGCTCTCTCCCCAGTCCTGCATAGCCACTCACACTCCCTCGCTGACCTGTCCAAGTCACGCTGATGAGGCCAGCGTTTACTGTTGCCTAAGTATTCTGTCCCAGCCTGCCTGTAAAAATGCGTCCCTGTAACCTTGTACAGATCTCCAAGGTCACCAACTTGATGAACTGGCATTAATTACAGGGATGTTCTCTCCACCCCCATTGGTGGGAAGAATCACTTTAAGgtggaaataaaatgtaacataGTGAAATGAGTAACACTTTTGGTTCAACAGTTCTAAATCCGGTGCCCCGTATTTACACCGGGAGCCTGGAATTAAGTAGTGGTGGCAAGTGGCACGCTGACCGGACACTGTGGCAGGCAGTGGGACGGGGCTTGCCTCGTGCCAGTGTCATCTCTCTGTGCGGGTAAAGCCAcggaaagagcagaaagaatggAAGGATGGAATCAAGATCACGAAGCTGCTAGACTGtgagatgaggaaagagagaaaagattggGTTCACAGAACTCTTGGGCAGTCTTGTGAGCAATCCCACCAGCTGCCGTGTCAGCAATaatcccgctccctcccctccaGGACCGGCTTCCTCTCTGGCCCAGCGGCTGATGGGCCGAGACAGCAGGCGTTCTCTGTGCCAGGTTCCTGGACCCCTAGGGACCGGTAGCCGACTTGACTTGCTCCTCTCCCTCAGCTGACCAGGTTTCAGCATTTCAGCTGGTCCGGTGCCTGACTGCACAAAGGCACACTTTCACTTCATCAGCCAGGCCCTGTCACTTGTCTGGAACATGGAGCAGACACCAAGCAGGACGGGAGGGGCTGGCCATCTTGCTGGCAGGGCCATTAGCCATGAGCCTGGTGGGGGAAGGAGGTCGTTCACCTCTAGGCTCAGACCACGGATGTCTGAGAACTACTTCCTTGTGAACtgtgaaaatatgaaattatgaTACGTGGCCCTACATAACCACCTGCCAAACCATAGACATGCTTTTCTCACAGACGATGTCGATGACGTATCTTTAAACCCCACGCGATGAAACAGGTCCTAAAACATTCATTCACCCTGAAGAGTTTGCTGGtccctggaggaggcagctgaGCACAGGGGTCTAGACCGGCTGCCACGGAAGTCCTGGGATCCTTTAAATTACCTCTGACTCTCACTGtgcacctgtaaaatgggaccaTGCAACCTAAGGCTGCTGTCAGGATGATGTGAGTAAATGCATGTGAAGTGCTCAGCAAAATCCCTGGACCACCGGAAGCGCTCAGGAAACagcatgattttaaaaactgaaaagagtaAGGCTTGGTTCTAGTGCTTATTTATCAGTGCACACGTGTCTTGGAATGTGTGTAAATATCTCTATTTACGTTGAAATTGCATCTACAGAGCTCAAACTAGTTAGTCATCAGTTTCCTGCCACTTCCTATTGCACAAAAGCCTTTCCTGTTCTCAGGACTGCTGACACTAGGAAGTAAAAGGACAAATAACTCGATGAAAAGGAGCCTTGATCCCAGGCTGGCTGTGTTGTCAGCAGCAACAATGGCTGATCCGAAGCTGGCGCGGGGCCTTCGTGCTCTCCAAGACCCAGTTTTCAGCTGCTAGATGATAGAAACAGTTCTGGGGCTGCGGGGTAAAGGTGGAAAAGGCGAGACTGCCTGCCTCTCGTCCCTGTCCTGTAAACCCCTGAGCTGGCAGCGAGTGGAGGGACCTGGGAAGATGCCACCTGGTGGAGGGGCCGTGACTCAGGTGGACAGGCTCTGCCTTCCAGACCTGCGGGAGCTCCCACGACCCCATCCACTCCATCCAGACCTTCTAACACTAACCGTTGTGAGTGGACCCAGGGTTTAAAATGTGAGGTCTGAGCAACGGATGGGCTTtctcccatccctggccccggggcTCCGGCCTGCAAGCATAGCCGAGTGAAGGAGCAGGGGCATCCGCCCCCTGCCTGCTGAGCCAAACCAGGCTTTCTTATGTCTCAGCAGACACTGGTAAGAAAAGCAGTGAACACCGCCACCCTGTTTTTAACATCAGATACCATGGGAAAAAATAGCTCGTGTTTTGGGGAACTTGAAATCGCCaagtggggtgggaggagccGACTGCCTTCACACTCACAAGTGGCTGCTGCATGTCAGTTCCACTAGGTCGTGCATGAAGCAACTGGAAGACAGTGACAGCTCTGGGttcccagggccctccctgaAGTGGCCTTGGTGTCTCCGAGGGAGCCAGCAGCCTCAGCTTCAGCAAGACTAGATCTGAGACCAGGGTCAGATCCAgtcccagccccaggccctgcaTCGAGGCTCGGAAAAATTTACCGGTGGAGCCAACACTTTCTCTTAGAGGTTTTCAAGGTATCCAGATGGTTTTCAGCATGAAGGCCAGGACACACAATTTAATCAAGCCCCAACAGGTGCCTCTGGTTTGCAGTCCACTTGCAGGATCCTGGCATCTGATGAAGCAAAGATCAACAGCAGTTTGTCAAggtatttctcttcttcctgagcaCGCAGCTAATCGACACTTCCCACCTCTCTTGAAGTTAGTCACGGCCACGTGACTGAGTTCCCGTAGACAAAATATGAGCTGAGGCAATGCCCTCCACCGTCACCTGTCCCAGAGGGGCCTCCTGGATGAAGGCTTGTTGAAAATGAGCATCCCGAAAACACGGCCGGAGAAGGGCCGGCCACCTTGCAGATCTCTTCAGCTGCACCGTTCTGTTACCTCAATAAGAAATGCTGTGGTTGTCTTTAGATTAATATGCATTTGGCGAGCTAACTTTTGCCAGCACAGCTCGTATACATTGAGCTCAATAAAGGATTGATTCGTGGTAAACTGTTGCAGCTAGAGTTGTCTATGCAGcatattttcccttcttcctcctcctttccatAAGGAACCTCTCTCGTTTGGTGGGAACCGCAGTGTGATTTGGGTGTGGAGTAATACCTCTGCCACCGTGGCTGGCACACACAGGACTCCCCGCCCTTCCCACAGAGCCACCTGACCCAAGGCAGGCTCATCAGTCATTGCTACCACTCTCTTTGAAACTCCCAGAAAAGCAGGGTCTCTCTGTTCGGTGAGATTATTGACAACAGAGGATGAAGCTATTTGAGGGATGTCAATTGCCCCATGAAaagagccctggagttcccatcgtggcgcagtggttaatgaacccagtgaggaaccatgaggttgtgagtttgatccctggcctcactcagggggttaaggatccgg
>XLOC_000132.TCONS_00000274
atcgaacccagaacctgatggttcctaatcggattcggtaaccactgagccatgggaactccaatagattTCTTGAGTATCCTTTTAAACTGTGAGATGGCTTATCAGGTACTATTTAAAAGGTTGAAAATGGCAGATTTTAAGTGTGAATATCTTAATCGACAAATATTGAGTTCCTGTTTTATCTGAATACCTATCATTATCCCTAAGACACTTACTACCATGCTGGGAGTTAATATCACATACATATGAAAAGTTACCTAGTGAAGGTATATGCTAAAGACAAAATGCCTTAAGAATGGAAATAAGCACTAGCTACCTGGAAACCAAAGTAAGATAGTACGGGGAGCTAGCTTTGCTCTCCTGCTTGAGGAAGAGCAACTGAGCTGAAAACTTGGCAAGTGGTAAAGTATAGGCTTTAGGGTAGGAGTTTCCATTAAAAGCAGGAGGTGCCAGATTGCAGTTGGCCTCAAATGTCAGGCTAAAGTGTTCATAGAGGAGGGCCTtgggaattttttctttaatacaaagaaatgaatcaataaaatagTACCATGGATTCCTTTCAGTGCGCAATATTTATATCTTAGTGTAAATACAGCATTTGTCAAATGAAAGACACTGCTCCCATCTAATGTCCACCGTGCTGCCTTTTTAAACCACTAACATATTAGTTGCAGATACAATACTAACATTTAGCTTAAACCGCTGCACCAGGTTAAATGATAACTGGTGGTGTCAGGTTTCTACTCCTTTGACCCTAAATGAAACTTTAGAGGTAAAACATTTTCAGCCAGGGTGCAGGCCCTGGTGCCATGTAATCtaatcttcattttatatttaaacagaaactttatcttaaaaaaaaatcgtcTGTTAGTTATGGGAGTATGGGAGTGAGCTAAAAAGGCATTTTGTTTTGATCAACATTCGACATGCATGGTTTTAGGATTGCCAAACTGTTCCTGTCATGTTTCGCTGGACTGGGTTGAtgtgttgttttctgtttttttcttttaggttctgGTTCCTTCCTGATGAATCTATGattaagCTTCCAACCAATGGTGATAGTTGAGACCCTGCTGGTGTCCTGTGGAGAAATGAATGCTGTGCTGGGTAGAAAAAGGTTCTCTGAGTCCTAGCCTAGTGAGCTGTGCAGCACTGAGTGAAGCGTCAGCTCTCTGAGATTTGAACGGAGTGCTCCTGAAAGTCTTTCGAAGTTCTAGAATCTGTGACTCTGAATCAGAGGTTTTCATCCATATCAGCAAATACTCTGTTGTAGTTTAATTTCTGTGCTAGGATAACCCTGTCTACAAATAGTGATCATGTCATGGCAATaagagatgtattttaaaatcttcgGTGTCCAGGTTTGCACcctcattgaaataaaaaaattccatgtaTGGATTTTTGTTTCCCTTAGACAACACAAGACATTTGACAGAAGatcttatttttatcatttccaaaGTGTTAAAACCaaaccttcctttaaaaaaaaaacacaacatattACAGCTTAATAAAAGTGGAACAGTAAAAAAACTGCCTCTAGATCTCCTAGAGGAAGAACTTCTACCAGGAGAACATAAAAATTCCTAGAGGGTGGGATCCAggccttttcctctttctgctctttaTATGCTTTACGAGTCATCTACTTTCAATGATGacttgtttgaatgaatgaatgaatgaatgagtgaagaagGAAACACGGACAGATTTGAGTTCTAGAGAAGGCAAGCAGCTGTGTAGGCTGCTCACAGCCCGGAATACTTACCAGAGTAAACAGTAGCGTCTGAAGGTCCTTGTCTTCAGTGGCTAGGAaaacaggaggggagggaggggcctctGCTGATGAACAGCTTTTGCAAGGATTCCTGGAGCATGAGGTAGGTCTCACTCTGCAAGAAACATGCTATTTGGGGTGGCCTAGAACACCCAATAGTCCTCTGCTTCTGTGATAGGCCAGAAAATGAGTACTTCTTGATTAATATTGAAGGGACTTGTACAGCAATGAAATTTCATCAGGATCACTTTAaccttaatatttatttaggtATAAGATTAGAAACAATTATTTGCAGCGTTGATGCTCCACACCACCTAGGGCCCAGTTCCTGCCCGTAGCTCTTAACCACACTGCCAGCCCTTTCCCCAGAGCCCTTAAGAATCCCCTGACCCAGCAACCAAAGGCCTGACACCCGGCTCCCGGCTCCCGGCTCCCACCTGGCCAGCAGGCTCTCCGGCTCCTTTGTGCACCCGCCATACaagtcattaaaaacattttcatattacCTCTATTTGTATTTACCTATTTAGACAGTTGTTTGTTTCATGTCATCATGTCCGTTAAACTTGAGTTTACTGGTTTTTACTAACTGCAACTAAAATGGGTAATTTTTTGTCTAAAATGTAAGTTGTTTGAGCATATATCCAACTTGAGAAGATTTATGAAAATCATGTTTACTGGGTTACCATGAAATATCAAAgtcttcagttttcctttctatttttcacCAAATAATGTTTTAGTAAACAGGGTGTTgccagaggttaaaaaaaaaaaagattcatcatCCTCTTTATGGTGAACCCTTGTTTCCCACCCAAGAACCTCCACTTGGCTCTCTCCCCAGTCCTGCATAGCCACTCACACTCCCTCGCTGACCTGTCCAAGTCACGCTGATGAGGCCAGCGTTTACTGTTGCCTAAGTATTCTGTCCCAGCCTGCCTGTAAAAATGCGTCCCTGTAACCTTGTACAGATCTCCAAGGTCACCAACTTGATGAACTGGCATTAATTACAGGGATGTTCTCTCCACCCCCATTGGTGGGAAGAATCACTTTAAGgtggaaataaaatgtaacataGTGAAATGAGTAACACTTTTGGTTCAACAGTTCTAAATCCGGTGCCCCGTATTTACACCGGGAGCCTGGAATTAAGTAGTGGTGGCAAGTGGCACGCTGACCGGACACTGTGGCAGGCAGTGGGACGGGGCTTGCCTCGTGCCAGTGTCATCTCTCTGTGCGGGTAAAGCCAcggaaagagcagaaagaatggAAGGATGGAATCAAGATCACGAAGCTGCTAGACTGtgagatgaggaaagagagaaaagattggGTTCACAGAACTCTTGGGCAGTCTTGTGAGCAATCCCACCAGCTGCCGTGTCAGCAATaatcccgctccctcccctccaGGACCGGCTTCCTCTCTGGCCCAGCGGCTGATGGGCCGAGACAGCAGGCGTTCTCTGTGCCAGGTTCCTGGACCCCTAGGGACCGGTAGCCGACTTGACTTGCTCCTCTCCCTCAGCTGACCAGGTTTCAGCATTTCAGCTGGTCCGGTGCCTGACTGCACAAAGGCACACTTTCACTTCATCAGCCAGGCCCTGTCACTTGTCTGGAACATGGAGCAGACACCAAGCAGGACGGGAGGGGCTGGCCATCTTGCTGGCAGGGCCATTAGCCATGAGCCTGGTGGGGGAAGGAGGTCGTTCACCTCTAGGCTCAGACCACGGATGTCTGAGAACTACTTCCTTGTGAACtgtgaaaatatgaaattatgaTACGTGGCCCTACATAACCACCTGCCAAACCATAGACATGCTTTTCTCACAGACGATGTCGATGACGTATCTTTAAACCCCACGCGATGAAACAGGTCCTAAAACATTCATTCACCCTGAAGAGTTTGCTGGtccctggaggaggcagctgaGCACAGGGGTCTAGACCGGCTGCCACGGAAGTCCTGGGATCCTTTAAATTACCTCTGACTCTCACTGtgcacctgtaaaatgggaccaTGCAACCTAAGGCTGCTGTCAGGATGATGTGAGTAAATGCATGTGAAGTGCTCAGCAAAATCCCTGGACCACCGGAAGCGCTCAGGAAACagcatgattttaaaaactgaaaagagtaAGGCTTGGTTCTAGTGCTTATTTATCAGTGCACACGTGTCTTGGAATGTGTGTAAATATCTCTATTTACGTTGAAATTGCATCTACAGAGCTCAAACTAGTTAGTCATCAGTTTCCTGCCACTTCCTATTGCACAAAAGCCTTTCCTGTTCTCAGGACTGCTGACACTAGGAAGTAAAAGGACAAATAACTCGATGAAAAGGAGCCTTGATCCCAGGCTGGCTGTGTTGTCAGCAGCAACAATGGCTGATCCGAAGCTGGCGCGGGGCCTTCGTGCTCTCCAAGACCCAGTTTTCAGCTGCTAGATGATAGAAACAGTTCTGGGGCTGCGGGGTAAAGGTGGAAAAGGCGAGACTGCCTGCCTCTCGTCCCTGTCCTGTAAACCCCTGAGCTGGCAGCGAGTGGAGGGACCTGGGAAGATGCCACCTGGTGGAGGGGCCGTGACTCAGGTGGACAGGCTCTGCCTTCCAGACCTGCGGGAGCTCCCACGACCCCATCCACTCCATCCAGACCTTCTAACACTAACCGTTGTGAGTGGACCCAGGGTTTAAAATGTGAGGTCTGAGCAACGGATGGGCTTtctcccatccctggccccggggcTCCGGCCTGCAAGCATAGCCGAGTGAAGGAGCAGGGGCATCCGCCCCCTGCCTGCTGAGCCAAACCAGGCTTTCTTATGTCTCAGCAGACACTGGTAAGAAAAGCAGTGAACACCGCCACCCTGTTTTTAACATCAGATACCATGGGAAAAAATAGCTCGTGTTTTGGGGAACTTGAAATCGCCaagtggggtgggaggagccGACTGCCTTCACACTCACAAGTGGCTGCTGCATGTCAGTTCCACTAGGTCGTGCATGAAGCAACTGGAAGACAGTGACAGCTCTGGGttcccagggccctccctgaAGTGGCCTTGGTGTCTCCGAGGGAGCCAGCAGCCTCAGCTTCAGCAAGACTAGATCTGAGACCAGGGTCAGATCCAgtcccagccccaggccctgcaTCGAGGCTCGGAAAAATTTACCGGTGGAGCCAACACTTTCTCTTAGAGGTTTTCAAGGTATCCAGATGGTTTTCAGCATGAAGGCCAGGACACACAATTTAATCAAGGTagctgaaaggagaaaagaatcttCAAATAAACAGTTTCATAATTATGAGTCTGGCTTCACAGTGAATCACATACCCGTTATAATACTAATGCTGAACAAAATTTACATTTGCATCATATGTTTTCTGGTTACCAAGAGGGCCAGAGTTATCAATAGATTCCTAAGGGGTGTGATTCAGTCTGAACTATAAGTGGATCCCTGACGTTCTAAGGGCTTGATAAGAATTTTCCTCCAGTTATCTGTTTCTATAAAACTGGCTTATTGTAACTTGTGGACAACAATTATGCACTAAGCAAAGGTAATGCTTCAGACCATTTGCAAAAAACTTGTCGCATATTTTCGGCCAGATCTGCCCAAGGCAAAATCTTGGCCATATCATTGAACTGGGTGCAAAGGGCCCAAATCTGAGCTCAGGGCTGGGCCTTCCCTctggccttcccctcccccacccagttTCAAGTTCAGTAGCTTGCCTCTTTGCCTCTGCCTTCTCCCAGCCCAACAGCCTCTCCTGTCCCGGAGGTGCCATGAGTGTGGGCTACTTGAAGCTTGCTGCTGTGACTGAtggagctttttatttatttttataacgtACTGTGCACTACTAGCAGCACAATGTGTATGTCCCATAACTTTGTTCTTAATGTCTGTCATTGCACTTTCTGGATGGGAGATTTTGCAGGCTTGCCAGCaaatatagctttaaaaaaaaattcgtaAGATTTTTCCTTGTCATTTATCTTTCATTTGATACTGTGTTCAGTGGCCTCAACTTTGCTTGTACAGCATTCATTAACGAtatcattctaggagttcccttgggggttaaggatccagtgttgtcactgcagcagctcgggtcgctgctatggccccgggtttgatccctagcctaggaactctcACATGTcccgggcacagccaaaacaaaaccaaaacagaacaaaaaccaaTGTCATTCTATAAAAGCAGCAAAGGGAAGTgcacgaggaaaaaaaaaaaaaaaaagagtacaaggAAACAATTTCCAGAAGGCAAACTTGCTAGGAAGTGAGCTTAATAGCAGTTTTATTGTTCAAGTTCTAAACACAGAAATGCCCCTCCTTGCCGCTAGCCCGGCCTCCGGCTCATCTACCTCTCAACCCCAGAGCGCTCACGTGGCTCTGGTCTTCCCATATACCCTCAGGTTCAGGTTGGTTGGAGGTGGCTCAGGAGAGCTTTAAGATTCTGGGCTGTTATTAAAATTGTTGGCAAGATTTACATTGCTGAGGAAAAGGTGCTGGTTTCTGTGTGATGTTAACCATAGGAAActatttcagagaaggaaaaataagtaaataaaagggcCCTTGGACCTGTCATTTGTTACTGGAATCTGATTAAATTAGATGACCTCACAAGACTCACAAATGCTGTCCGTCATGGGTCCCGGCCCCCACAGTGGTCCTGGGACTTGGTAGGAAAGAGCTTTCTGGGGCCTCATAACTTCcactgattatttcctttgtgttCCCCACGACTTAGACCTTTACAAGCGTGACCCCACTTAGTCTCCCCAACACCCCTGGGTTGTTCACCAGGTTTGTATCAAATCCTGGCTCCAACAGTTTCTAGTTCTGCAGCCTTGGGCCGGTTAAGTCCCCACTCCGtgcctctgcttcttcatcttcCAAAGAGGCTCCTTGTCCCAACTCTCAGTTTGAGGAGTGGGCCTGTGTGAGTTCAGATACGCAGAGGCCTGGCAACAGAGTCACAGCTCAGTAATTGCTATTGTTAGGCCCCAACAGGTGCCTCTGGTTTGCAGTCCACTTGCAGGATCCTGGCATCTGATGAAGCAAAGATCAACAGCAGTTTGTCAAggtatttctcttcttcctgagcaCGCAGCTAATCGACACTTCCCACCTCTCTTGAAGTTAGTCACGGCCACGTGACTGAGTTCCCGTAGACAAAATATGAGCTGAGGCAATGCCCTCCACCGTCACCTGTCCCAGAGGGGCCTCCTGGATGAAGGCTTGTTGAAAATGAGCATCCCGAAAACACGGCCGGAGAAGGGCCGGCCACCTTGCAGATCTCTTCAGCTGCACCGTTCTGTTACCTCAATAAGAAATGCTGTGGTTGTCTTTAGATTAATATGCATTTGGCGAGCTAACTTTTGCCAGCACAGCTCGTATACATTGAGCTCAATAAAGGATTGATTCGTGGTAAACTGTTGCAGCTAGAGTTGTCTATGCAGcatattttcccttcttcctcctcctttccatAAGGAACCTCTCTCGTTTGGTGGGAACCGCAGTGTGATTTGGGTGTGGAGTAATACCTCTGCCACCGTGGCTGGCACACACAGGACTCCCCGCCCTTCCCACAGAGCCACCTGACCCAAGGCAGGCTCATCAGTCATTGCTACCACTCTCTTTGAAACTCCCAGAAAAGCAGGGTCTCTCTGTTCGGTGAGATTATTGACAACAGAGGATGAAGCTATTTGAGGGATGTCAATTGCCCCATGAAaagagccctggagttcccatcgtggcgcagtggttaatgaacccagtgaggaaccatgaggttgtgagtttgatccctggcctcactcagggggttaaggatccgg
>XLOC_000141.TCONS_00000283
CGCGCTGCTGGGGAGCAGAGGTGACTCAAGAGGAGCCTGACTCATGAGCTCCCCGGACAGGAAGGCCGGGCAGGCAGTGTAACGAAGAAAGTTCTGGTCCAAGCTGTTTATAAAATGGAACCTCTTGCCCTTGAAATAGAAGCTCCTGAACCGTGTTGCATCACCTCCCTTTGGCTGCAGCACTGAAGTACCACGACCGGGGTGCTTAAACAACACAATTTGCTTTCTCGGGGTGCTGCGCGCAGAAGTTGGAGACACGGTGCGGGCTGCGCTGCTTCCCGCTGAGGCCGCGCTCTCCCAGTCCCCCCCTGGCTTGTGAGATGACGGCTTCAATCTCCGCCTTCATCGGAGCTGGCATGCTCCGCGTGTGTtcacatttcccctttttatgagGACAGCAGGGATACCGGCTCAGGGCCAGGCTACTCCAGGATGACTCATCTTAACTGATTACATGGGCAAGGACCCTATTTCCCAATAAAGTCACAGTGAATTTTGggggggaacacaattcaacccacaatAGATGGAGTGGTACATATGCATGGTGCAAatctagaaaatagaagcaagcacaaaagaagaagaaaccctTTTATCACTGAGTGATCCTGGCTGTGAATATCTTAGAGgcccgaaaaaaaaaatcttaaaattagacaaaatgagTGTATTGTTTCATATCTTTATTCAATGATCTCTACCTTTCTACTTCACTAAATTTCTTCTCATCAATAGTCTATGTTCAAAATGTGTGTTATTTACCGTAATTTTGTGCAAATCAATAACAAATCCATGGCCATTCGTTTTCACAGGTGGTCATGTTCCTTAAGTCTCTTTAATTCAtaactgtcctttttttagggtaTCAACTTATTTTGGGCCAATTACACTGTGCGACACCTCACCTCCTGGATTTGTCCCATTGCTTCTTTGTGACATTGTTTAGTTCGTCCTTCTGTCCCCTGTGTTGCCTGTAAAGTGGGGCTGTAGAGCCTCTGACGAGGTCAAGCTAAGCATTTTTGGATAGAAAGCATTGAAGGCACTTCTAAGTGCCCCCCAGCAGAAGACATGGAACATCTGGTGCACCCAGGGCAGGCCTTGCCGGGCATGGGGATGGTGCCTTGAGG
>XLOC_000141.TCONS_00000284
GAAGGCCGGGCAGGCAGTGTAACGAAGAAAGTTCTGGTCCAAGCTGTTTATAAAATGGAACCTCTTGCCCTTGAAATAGAAGCTCCTGAACCGTGGCACTGGGAGAGGAAGTGTGGCAGGGCCTGCAGTGCCACCCGCATCAGGGCCCTTTGGAGACCTCACCAGTCTCAAGATTCTCAGTTCTAAGAAGTCCCGCCCTTGGGTTCCGACACTGAGTCCACTAATGTTTTCCCACCAGACCTGGGCCTCGTGACGGTCCACGCCCCACACTGCGGTGTTGCAGGACGTGGCTGGATCCCCGTCTCCCTCCCAGAACTTTTCCAGGAAGGACCATAGCCCTTTCTCTCCAGCATGctacagggtttttgtttttgttccgcAAAGAGAAGCAGTTTACAGAGAAACACACAGACTTTATGTGTAAATTTGCTCATCTTTTGACGAATTCATACACTCGTATAACCCAAACCTCCATCAAGATACAGAAAATTCCCATCACCCGCAAAGTTCCTGCAGGCCCTTCCCAGTTAATCCCGGCGTGGCCAGAGCTGACCACAGTTTCCGCTTCTCCCACAGTGGATCACTTTGCCTGTTCTTCGTGTACACGGCATCTACAGCACCAAGATGGGCTTCCTCCTCGGCCTTGCAGGTGTCAGCACCtcactgcctcctccctgccGTGTTGTGCGATCACGCCGCACATTGCTCATCCAGTCTCCTGTGGAGGGACACGTGGGCCGTTTCCAGGTCTCAGCTGTTATCAATAAAGCTTCATGAATCATCAC
>XLOC_000155.TCONS_00000306
CGGCCGCCGCCGTGGGGTCGGGGTGGGCGCGCGGCCGGGCCCGGGCTGCGCGGCCTGGCGGGGAGCCGGGGACCCGGCCCGGGACTGCGAGTGACGCGCACAGCCTCCGGCCTGGCGCGGAGCTCCATTCGGTCCCTGCCAGCAGCCTGTTCCACGGGCGGTCCCGGGTCGGGCTCCAGGGAAGAACGTTCCAGGGCCACCCAAGGACTCTCAGGCCCCGGGTGCAGCCTGGGGGACCGACGACGCGCGCGCTCCGGGTCCCCGGCCTTGTGCCCCGGGAGACCCCGCCCGCGCTGGTCCCCTCTGGACGCAGAGGCCGCCGCTCGGCGCGCCCCTGGGGCTGGGCCGCCAGTTCCCAGAACAGCTGACCGACTGCAGAGCTAGGACCGCGCGGGATTAGACATTGGCGGCTTCTCAGGATGGTCCAACTTTTTCAAAAGGGCAGCTGGGCAACCCACAGAGGTTAAGCCTCTTGTTCGGAGTCCTGAAGTTCAAAGTGGGAAGGGACCTTAGGCCAATACAGGTGTCCTTCGCCAGGGCCTTCACACCTGCTCATGGCCGGAACTCTCGAGGAAAAGGCTTTTGTAGGAGTCGTTGCAGAAGCAGTGCGCGCCTCCATCCCCGCAGCCAGAGTGACCTGCCAAGGTCAGCTTCAAGCCTCACAGCTTTGAACTGTCGCTGAACATCTGGGCTTCATCTCAgtttattttctgcatctattagcaAGGCAATGGGAAGGCCATGTTTGAGACACTGCTATAAATAGTAGGAGAAGAGGCGGGGCAGCAGAGAAGGCATTTGCAGACACGAAACTGGTATGAGCAGCAAGATGGGACGAGAATAAGAAGCCTTTGTTCCGTTTTCATATGAAGAGATCTTCGACGGTGGAATCCAGCGTCCAAATTCGAATCCTAAGTTTACAGCGAGAGAAGGAGCAGGTGGAAGGTGTCCACTCTTCCTTGAAGGAGAAGAGAGCGTGCCTGATGAGTGGCACTCACTTCTGCCCGTCCAGATCTCTCCGCGGAGACCGGGTGTCCCTCCTCCACGTCCTGGGGGAAACCTGTCACCTTTCTCAGTTCCCAGGGTTTCGGGAGAGGCCCAGGGTGACAGCCGCCTCTAAGCCCCATAGCTTATTCTCCCCAAGAGGTCCCCTCAGGAACCAGAGGCTCCCCCTGACAGCTAACTGTGCTATCAGAGGCAGGCAGACCCCTCAAGCCGTCCTGTCATTTCACTCAACATCCGCTCTGTTCCCACTCACACCTGACACTCGGGGTCTCTATTGACACCCATGGAAGAAGACCTGCCATATGCCTTTGGCTCCTCAGAGCCACACGAACAGGGCACATCCTCCTTTTACAGATGCGGAcctgaggcttagaaaggttaaCATgctttgtccaaagtcacataaGTCCAGGTGGCTTATGAAGAATTCACACCATGTCTGTGGTTCTGGAGCACCTGCAGGCAGGTGTCCTCCTGCTCCGTGGTGATGCTGCCCTTGAATTTTCTTCTGGACTTTTCCCCCTAACTTTTATAAGAGGACAcggtatttttccttttttctttagcGTTAgggtttggttttcatttttgttttggtcattctttttttttcttttccagccacacccactgcatagagacattcccggaccagggatggaatcaaagccatagctgcaacctatactgctggtgtggcaatgccagatctttaacctgctgcaccatagcaggaactgcCTGTTTGTTCTTCATAAGACCATCTTAGACTTTCTGTAACAatctttataaaatacttttgacATGGGGGTACCACAGGGTTgctttttaactgaaaaaaaattcattggttCTATAGtctaatttccttattttgcaGTCAAGTAGTTAAGGACCAACGAGATCAAATGACGCATCTGCAGTGACTTTGCTCAGTTTGTAGCACCGGTAGTAGGCCTGGGACCCAGACGCAGCACGGTTATCAAGTGCTGGTTCAGATTAATGTATAAAAGTGCCATTTCATAAATTATTCTTTTGGCTCTAAGTATAGTATGGCCTAGAAACTTGAAAAACAATATTcacctttggggagttcctgttgtggctcagtggttaacgaatctgactagcatctatgaggacttgggttcaatctctggctttgctcagtgggttggggatctggcgttgctgtgagctgtggggtaggcctggcagctgcagctccaatttgaccccttagcctgggaacctccatatgccacacgcaGGCGaggctctaaaaaaaacaaaaacaaaaacaaaaacaaacaatatttgcctttaaatatcaaaattaaaatgatttgtaCAAATATAAAACCAACTGAGgagtcatggttcagcagaaacgaatctgactaatatccatgaggacgcaggttcgatccctggcctcggtaagtgggttacggatctggcattgccgggagctgtggtgtaggtggcaggcggACGTgactgggatcccgagttgctgtggctgtggtggaggccagtggctacacctctgattcaacccctagcctgggaacctctgtgtgccgtgggagcggccctaaaaacaaaacaaaacaaaaataataataataatttaaaaaaacctactcAGTCTTCACTCAAATAACATTGTCAGTTACATATTTTAGGGTGAAGAATGGAAGATtttgttgcaaaaaaaaataagattttatttttcacattgtaacactggaaaaataaaatgatctcatAATTCCAACGCAGTATACTTgtctggagggtggggggaataACTGGTTGAATCTGGGCAGGCTCCCGACCTGAGTTAAGAGAATCTTTTGTGCCGACATCAGTGTAGGGTTTGACACTATACTGTGATCATGTAGAAGCCGAGTTACTAAGGACACTGGGGTAAAG
>XLOC_000161.TCONS_00000314
aaaaaaaaaaaaaaaaaaagacaagagcaTAAGGGCTAAGTGCCATGTTGCCCAGTAAAGCCTGGAGGGACCGAGAACCCAGGCAGAAGGACAGACGGGGCCCACACATGCCAGTATGACACGATAAATGTCATTTGTCAAAGCCTCACCACGTCCTGGGCACTGTTTCGGGTTCTGACTCACTTGATTTTCACAACTTCCCCTACGAGTTCAATTATCTGCATCTCTATTATGTTCAGACGTGAAAGGGAAGTCTCTGCCTTGCTAGGAAACGGTGGGGCCCAGAGGCACGTCCAAGCCCACCATCTCCAGGCCTGTGGCTCTCACTTCTGGGCCGAAGGCGTCCCCAAACCGGGCTGGGCCTGTAGGGGCTGAGGTCGCTGGAGGTCTGAGTCAGGCTCGAGCCCTGTGACCTGTCCCCCAGAGGCCACCCAAGACCTCTGAgcagccctccacccccaccatgcCCCCCATCAACCCTCTGGAACTTGGAAGCTGGTCTGAGGAAAGGCATCCCCCACAGTGACGGATTTCAACTCGGCAGTGGATTGATGGCGCAGAGGAGACGTCAAACTCGGCATCAGAAAAATCAGAAGATAAGAACAGgctatcttgggagttcccgttgcggctccgtgggttacaaacctgcagctacagctctgattcaacccctagcctgggagcttccatatgctgcagatgcggaacttttaaaaagaaaggaaaaaagcaaaaagcaaaagaaaggctAGGTTGCCCCTTCTTTGATTAATGAAGGTCACCGCCTTCCCGAAGCTGCCGCACCCCCTTTAAGAAGATGCTGTTCGGATCCTCCCAAGCCCAGCAAGGCGGCTTCGGCCGGGTTAAAACTGGACCTGGCCCTTCACCTGTCATCCCCTGAAAGAAACACCAGGAGGAGCTAGGGCTCCCCTGGGTCCCATCTGCACGCCCGCCAGCAGAACCCTGGCATGTGAGGGACACTGCGGGGACTTTTCCCAGGTCAGTTGGCCTCCTGGGAAAAGAAGCACAAGCATACATGGAAACTCACGACCTTGACATGAAAGCTCTCAGAGAAGGACACCCTCCAGGCCTGCTGGGACCACGCAGGGTGAAGGccctggagggggcggggccggTCGACTTTCCAGAGTGGTCTACAGTCATGTCCTGTTTGATCCACaCTGAAACTCTATCCATTAAACAATGAGTCCTCATCGGCCCTGCTCCCTGGTGCCTAGCAACTACCAGGTTACCCTCTGTCGCTCTGAACTGGATTGCCCTCAGggcctcatctcaataatattccattgtgtggtaGACTGCGTCTTGCTTTTctgttcatctgtcgatggacgtttggaCTGTTTCCACGCTGGGCTCTTGTGACTGACGCTGCTGTGCACCTGGGCGTACAAACACCTGCTTTCAGTGATGCCCCAGCACGAATGAGCCCAGGCCTAGGAGAAGGACACCCGGGTCCTCTGGTGGCTCTAGGCACCGCTTTGAGGAGCTGCCACACTGCTCTCCACCAACAGCACGGGAGCGCTCtgcttctccacaccctcgcccACACTGCCTCGTTTCCAGTTTTTGGATGACAGCCGTCCTACTAGGTATGAAGCAGCTATTACGGGTTTTGACCTGAATTTGAAGTGAAACCACCCCGTGTTTGTAGGGTTCTTGTTGGTGACTCAGTTGTCACCCAGCAAACGTCCAGCCGGCTggctcctctctccttttccagcCAGTTTGGTTTATTGGCTTTGGCGGCGTCCGCCTTTCTCAGAAGAGGGCCGGTACCCACGTGGCAGAAGGAGATGAGTGACATGTTACAAGGtcagagacccagagagaaacCGAGGAAGCACTTTCACCTTCTTTGGTGCCTGGATGCATTGACACTGACAGGCGAGAGggcccttcccagcctcccctggaGCTGCTATACCAGTGGGGGCATCCCAGGCCCTGTACTGGGTGAACACTGGTTCTCAGTGGGCAAAGTGGGAACCAAGCAGAACACCCAACAATTGGACAAGTGATGCTAAAACCACACCATGGAGTTTTATGCTGGCCTTACAGTTATGCCTCCAGGAGTGATATGggcacactgaggtgtatgggccaatggggacctgctgtccagcacagggaactctacccagtactCTGTGGTCA
>XLOC_000161.TCONS_00000315
aaaaaaaaaaaaaaaaaaagacaagagcaTAAGGGCTAAGTGCCATGTTGCCCAGTAAAGCCTGGAGGGACCGAGAACCCAGGCAGAAGGACAGACGGGGCCCACACATGCCAGTATGACACGATAAATGTCATTTGTCAAAGCCTCACCACGTCCTGGGCACTGTTTCGGGTTCTGACTCACTTGATTTTCACAACTTCCCCTACGAGTTCAATTATCTGCATCTCTATTATGTTCAGACGTGAAAGGGAAGTCTCTGCCTTGCTAGGAAACGGTGGGGCCCAGAGGCACGTCCAAGCCCACCATCTCCAGGCCTGTGGCTCTCACTTCTGGGCCGAAGGCGTCCCCAAACCGGGCTGGGCCTGTAGGGGCTGAGGTCGCTGGAGGTCTGAGTCAGGCTCGAGCCCTGTGACCTGTCCCCCAGAGGCCACCCAAGACCTCTGAgcagccctccacccccaccatgcCCCCCATCAACCCTCTGGAACTTGGAAGCTGGTCTGAGGAAAGGCATCCCCCACAGTGACGGATTTCAACTCGGCAGTGGATTGATGGCGCAGAGGAGACGTCAAACTCGGCATCAGAAAAATCAGAAGATAAGAACAGgctatcttgggagttcccgttgcggctccgtgggttacaaacctgcagctacagctctgattcaacccctagcctgggagcttccatatgctgcagatgcggaacttttaaaaagaaaggaaaaaagcaaaaagcaaaagaaaggctAGGTTGCCCCTTCTTTGATTAATGAAGGTCACCGCCTTCCCGAAGCTGCCGCACCCCCTTTAAGAAGATGCTGTTCGGATCCTCCCAAGCCCAGCAAGGCGGCTTCGGCCGGGTTAAAACTGGACCTGGCCCTTCACCTGTCATCCCCTGAAAGAAACACCAGGAGGAGCTAGGGCTCCCCTGGGTCCCATCTGCACGCCCGCCAGCAGAACCCTGGCATGTGAGGGACACTGCGGGGACTTTTCCCAGGTCAGTTGGCCTCCTGGGAAAAGAAGCACAAGCATACATGGAAACTCACGACCTTGACATGAAAGCTCTCAGAGAAGGACACCCTCCAGGCCTGCTGGGACCACGCAGGGTGAAGGccctggagggggcggggccggTCGACTTTCCAGAGTGGTCTACAGTCATGTCCTGTTTGATCCACaCTGAAACTCTATCCATTAAACAATGAGTCCTCATCGGCCCTGCTCCCTGGTGCCTAGCAACTACCAGGTTACCCTCTGTCGCTCTGAACTGGATTGCCCTCAGggcctcatctcaataatattccattgtgtggtaGACTGCGTCTTGCTTTTctgttcatctgtcgatggacgtttggaCTGTTTCCACGCTGGGCTCTTGTGACTGACGCTGCTGTGCACCTGGGCGTACAAACACCTGCTTTCAGTGATGCCCCAGCACGAATGAGCCCAGGCCTAGGAGAAGGACACCCGGGTCCTCTGGTGGCTCTAGGCACCGCTTTGAGGAGCTGCCACACTGCTCTCCACCAACAGCACGGGAGCGCTCtgcttctccacaccctcgcccACACTGCCTCGTTTCCAGTTTTTGGATGACAGCCGTCCTACTAGTCATCTACAATAAGCATTTAATATGCTATAATTATTAAAACAAGATAAAGAGGATGAAGCAAACACACAGGGGCTCCAGGAGATGTACTCAGGTGGCTGCCAACCAAGGGGAGCACGTGGAACTGCCGGGAACTCTgccagggagaaggaagggcatAGACGGTGGCTGAGAGGATGGAGCTATTTGGGTTACCGTTGCTGTGGTTACCTGAGCCCTTGCCCCCCTCTCCGGGCTGGTGTGGTGTGGGCAAGCGGGGTGATGGAGAGTTCACGTGAAATGTAAGAATCCCCTCAGCCCATTGCCATCCCATAGCAGAGCGGGCCAGAGAATTGGGGACAGGGCCATTGGCCATCAAGACTTTCGCCAGTTAGGCAGCCCCCTCTTTCCCTCTATAGTTGTTACATAAATGGGCCAGAGATGGCTCCTGTGCATTAGCCTAAAATGGTCCCCAtgccattttcttctttacagAGGGCTAGGACTGTGAATTCAAAGTCCCCTGGCAACAAACTCAATTTCCCAGACACTCAGGTGCTTTACCTATGgtccaaatgaaaatatatttaaccatTTGGAGCTAAATACATGCTCCATGAGAAGCTACTATACATGCTCCATGAAATTGCACCCAACACATCCACTAGCTACAGAGAAGACAAAAGCTATAGCTATAAAAGACCCTGTCATGGTCAGGATTCTTCGGAGAAACCGaaaataggagagagagagagagagagagaggcagtcgtatatacacatacaaatgaTTTGttgtaaggaattggctcatgtgggTACGGAGGCTAAGATGTCCTTAGATCTGCAGTTTTCATGCTTGATGTGGTGTCAGTTCCAGTTCAAAGTTCAAGTCCAAGGGCCATGTCCCAGCTTGgagacaggcaggcagagagagcaAATTCTTCCTTACTCAGCCTTTTTCATTCTATTCCAATCCCCAGTGGATTGGATGAGGCTCAACCATGTTGGGAAGGGCGATTTTCTTCACTCATTCTATCAGttcaaatgttaatcttatcCAGAAATTCCCAGAATCTCATGTAGCCCAAAATCTGAGCACTGCATGGTCCAGACAAGTTGATACATACAATTAACTATCATAAATAAACCCGTGCTGCCCTTGAGAGCTGTCCCATCCACCTGCTGCCCAGTGATCTCACCTGGACACGCCAGCTGCCTCGCCGACTCCCCTCTGCCCTGGGAGTTCCAGCACCCTCTTCCAGTTCGGCGGTGGCCCAGTGCCCACTGTCCCTGCAAGATCTCCTGCTGAGAGGGACCTCCCCGCCTGCAACCTGTCCACGGGGCACCCAGCAAAGCTTGTTGTGCAACACTGCCACCTTGTGGTCCCATCTCCTCCCTGATCAGCCTCAAAACCCTTGACCGACCACAGTGGTCATTTACCCTGGAAGAACTTCTGAA
>XLOC_000161.TCONS_00000318
gtagctccctttcgacccctagcctgggaacctccatatgctgcgggggtggccctaaaaagacaaaaaaagagcgAGCGAGTCCTGGTCTGCCCCTCCATTGCTGCAACCTGCCCACCGTCTCTGGTGAACTTCTGAGACAACAGTGAGCCCTGTGGCGGAGGCACCgtcacccccaccctgccccgggGGGCTGAAGGACATTTATGCATGCCGGACCCAAGTTCACGTTCATCGATCAGAAGATAAGAACAGgctatcttgggagttcccgttgcggctccgtgggttacaaacctgcagctacagctctgattcaacccctagcctgggagcttccatatgctgcagatgcggaacttttaaaaagaaaggaaaaaagcaaaaagcaaaagaaaggctAGGTTGCCCCTTCTTTGATTAATGAAGGTCACCGCCTTCCCGAAGCTGCCGCACCCCCTTTAAGAAGATGCTGTTCGGATCCTCCCAAGCCCAGCAAGGCGGCTTCGGCCGGGTTAAAACTGGACCTGGCCCTTCACCTGTCATCCCCTGAAAGAAACACCAGGAGGAGCTAGGGCTCCCCTGGGTCCCATCTGCACGCCCGCCAGCAGAACCCTGGCATGTGAGGGACACTGCGGGGACTTTTCCCAGGTCAGTTGGCCTCCTGGGAAAAGAAGCACAAGCATACATGGAAACTCACGACCTTGACATGAAAGCTCTCAGAGAAGGACACCCTCCAGGCCTGCTGGGACCACGCAGGGTGAAGGccctggagggggcggggccggTCGACTTTCCAGAGTGGTCTACAGTCATGTCCTGTTTGATCCACaCTGAAACTCTATCCATTAAACAATGAGTCCTCATCGGCCCTGCTCCCTGGTGCCTAGCAACTACCAGGTTACCCTCTGTCGCTCTGAACTGGATTGCCCTCAGggcctcatctcaataatattccattgtgtggtaGACTGCGTCTTGCTTTTctgttcatctgtcgatggacgtttggaCTGTTTCCACGCTGGGCTCTTGTGACTGACGCTGCTGTGCACCTGGGCGTACAAACACCTGCTTTCAGTGATGCCCCAGCACGAATGAGCCCAGGCCTAGGAGAAGGACACCCGGGTCCTCTGGTGGCTCTAGGCACCGCTTTGAGGAGCTGCCACACTGCTCTCCACCAACAGCACGGGAGCGCTCtgcttctccacaccctcgcccACACTGCCTCGTTTCCAGTTTTTGGATGACAGCCGTCCTACTAGGTATGAAGCAGCTATTACGGGTTTTGACCTGAATTTGAAGTGAAACCACCCCGTGTTTGTAGGGTTCTTGTTGGTGACTCAGTTGTCACCCAGCAAACGTCCAGCCGGCTggctcctctctccttttccagcCAGTTTGGTTTATTGGCTTTGGCGGCGTCCGCCTTTCTCAGAAGAGGGCCGGTACCCACGTGGCAGAAGGAGATGAGTGACATGTTACAAGGtcagagacccagagagaaacCGAGGAAGCACTTTCACCTTCTTTGGTGCCTGGATGCATTGACACTGACAGGCGAGAGggcccttcccagcctcccctggaGCTGCTATACCAGTGGGGGCATCCCAGGCCCTGTACTGGGTGAACACTGGTTCTCAGTGGGCAAAGTGGGAACCAAGCAGAACACCCAACAATTGGACAAGTGATGCTAAAACCACACCATGGAGTTTTATGCTGGCCTTACAGTTATGCCTCCAGGAGTGATATGggcacactgaggtgtatgggccaatggggacctgctgtccagcacagggaactctacccagtactCTGTGGTCA
>XLOC_000161.TCONS_00000317
gtagctccctttcgacccctagcctgggaacctccatatgctgcgggggtggccctaaaaagacaaaaaaagagcgAGCGAGTCCTGGTCTGCCCCTCCATTGCTGCAACCTGCCCACCGTCTCTGGTGAACTTCTGAGACAACAGTGAGCCCTGTGGCGGAGGCACCgtcacccccaccctgccccgggGGGCTGAAGGACATTTATGCATGCCGGACCCAAGTTCACGTTCATCGGACAGCCTCAATTCTTTCCTTTATCAGGAGAAAAATTATAGACTGCACATGTGTTTTCCCGTGGAAACAGTTGCCATCTGATAACAAAATCAGAAGATAAGAACAGgctatcttgggagttcccgttgcggctccgtgggttacaaacctgcagctacagctctgattcaacccctagcctgggagcttccatatgctgcagatgcggaacttttaaaaagaaaggaaaaaagcaaaaagcaaaagaaaggctAGGTTGCCCCTTCTTTGATTAATGAAGGTCACCGCCTTCCCGAAGCTGCCGCACCCCCTTTAAGAAGATGCTGTTCGGATCCTCCCAAGCCCAGCAAGGCGGCTTCGGCCGGGTTAAAACTGGACCTGGCCCTTCACCTGTCATCCCCTGAAAGAAACACCAGGAGGAGCTAGGGCTCCCCTGGGTCCCATCTGCACGCCCGCCAGCAGAACCCTGGCATGTGAGGGACACTGCGGGGACTTTTCCCAGGTCAGTTGGCCTCCTGGGAAAAGAAGCACAAGCATACATGGAAACTCACGACCTTGACATGAAAGCTCTCAGAGAAGGACACCCTCCAGGCCTGCTGGGACCACGCAGGGTGAAGGccctggagggggcggggccggTCGACTTTCCAGAGTGGTCTACAGTCATGTCCTGTTTGATCCACaCTGAAACTCTATCCATTAAACAATGAGTCCTCATCGGCCCTGCTCCCTGGTGCCTAGCAACTACCAGGTTACCCTCTGTCGCTCTGAACTGGATTGCCCTCAGggcctcatctcaataatattccattgtgtggtaGACTGCGTCTTGCTTTTctgttcatctgtcgatggacgtttggaCTGTTTCCACGCTGGGCTCTTGTGACTGACGCTGCTGTGCACCTGGGCGTACAAACACCTGCTTTCAGTGATGCCCCAGCACGAATGAGCCCAGGCCTAGGAGAAGGACACCCGGGTCCTCTGGTGGCTCTAGGCACCGCTTTGAGGAGCTGCCACACTGCTCTCCACCAACAGCACGGGAGCGCTCtgcttctccacaccctcgcccACACTGCCTCGTTTCCAGTTTTTGGATGACAGCCGTCCTACTAGGTATGAAGCAGCTATTACGGGTTTTGACCTGAATTTGAAGTGAAACCACCCCGTGTTTGTAGGGTTCTTGTTGGTGACTCAGTTGTCACCCAGCAAACGTCCAGCCGGCTggctcctctctccttttccagcCAGTTTGGTTTATTGGCTTTGGCGGCGTCCGCCTTTCTCAGAAGAGGGCCGGTACCCACGTGGCAGAAGGAGATGAGTGACATGTTACAAGGtcagagacccagagagaaacCGAGGAAGCACTTTCACCTTCTTTGGTGCCTGGATGCATTGACACTGACAGGCGAGAGggcccttcccagcctcccctggaGCTGCTATACCAGTGGGGGCATCCCAGGCCCTGTACTGGGTGAACACTGGTTCTCAGTGGGCAAAGTGGGAACCAAGCAGAACACCCAACAATTGGACAAGTGATGCTAAAACCACACCATGGAGTTTTATGCTGGCCTTACAGTTATGCCTCCAGGAGTGATATGggcacactgaggtgtatgggccaatggggacctgctgtccagcacagggaactctacccagtactCTGTGGTCA
>XLOC_000161.TCONS_00000316
gtagctccctttcgacccctagcctgggaacctccatatgctgcgggggtggccctaaaaagacaaaaaaagagcgAGCGAGTCCTGGTCTGCCCCTCCATTGCTGCAACCTGCCCACCGTCTCTGGTGAACTTCTGAGACAACAGTGAGCCCTGTGGCGGAGGCACCgtcacccccaccctgccccgggGGGCTGAAGGACATTTATGCATGCCGGACCCAAGTTCACGTTCATCGAGAAAAATTATAGACTGCACATGTGTTTTCCCGTGGAAACAGTTGCCATCTGATAACAAAATCAGAAGATAAGAACAGgctatcttgggagttcccgttgcggctccgtgggttacaaacctgcagctacagctctgattcaacccctagcctgggagcttccatatgctgcagatgcggaacttttaaaaagaaaggaaaaaagcaaaaagcaaaagaaaggctAGGTTGCCCCTTCTTTGATTAATGAAGGTCACCGCCTTCCCGAAGCTGCCGCACCCCCTTTAAGAAGATGCTGTTCGGATCCTCCCAAGCCCAGCAAGGCGGCTTCGGCCGGGTTAAAACTGGACCTGGCCCTTCACCTGTCATCCCCTGAAAGAAACACCAGGAGGAGCTAGGGCTCCCCTGGGTCCCATCTGCACGCCCGCCAGCAGAACCCTGGCATGTGAGGGACACTGCGGGGACTTTTCCCAGGTCAGTTGGCCTCCTGGGAAAAGAAGCACAAGCATACATGGAAACTCACGACCTTGACATGAAAGCTCTCAGAGAAGGACACCCTCCAGGCCTGCTGGGACCACGCAGGGTGAAGGccctggagggggcggggccggTCGACTTTCCAGAGTGGTCTACAGTCATGTCCTGTTTGATCCACaCTGAAACTCTATCCATTAAACAATGAGTCCTCATCGGCCCTGCTCCCTGGTGCCTAGCAACTACCAGGTTACCCTCTGTCGCTCTGAACTGGATTGCCCTCAGggcctcatctcaataatattccattgtgtggtaGACTGCGTCTTGCTTTTctgttcatctgtcgatggacgtttggaCTGTTTCCACGCTGGGCTCTTGTGACTGACGCTGCTGTGCACCTGGGCGTACAAACACCTGCTTTCAGTGATGCCCCAGCACGAATGAGCCCAGGCCTAGGAGAAGGACACCCGGGTCCTCTGGTGGCTCTAGGCACCGCTTTGAGGAGCTGCCACACTGCTCTCCACCAACAGCACGGGAGCGCTCtgcttctccacaccctcgcccACACTGCCTCGTTTCCAGTTTTTGGATGACAGCCGTCCTACTAGGTATGAAGCAGCTATTACGGGTTTTGACCTGAATTTGAAGTGAAACCACCCCGTGTTTGTAGGGTTCTTGTTGGTGACTCAGTTGTCACCCAGCAAACGTCCAGCCGGCTggctcctctctccttttccagcCAGTTTGGTTTATTGGCTTTGGCGGCGTCCGCCTTTCTCAGAAGAGGGCCGGTACCCACGTGGCAGAAGGAGATGAGTGACATGTTACAAGGtcagagacccagagagaaacCGAGGAAGCACTTTCACCTTCTTTGGTGCCTGGATGCATTGACACTGACAGGCGAGAGggcccttcccagcctcccctggaGCTGCTATACCAGTGGGGGCATCCCAGGCCCTGTACTGGGTGAACACTGGTTCTCAGTGGGCAAAGTGGGAACCAAGCAGAACACCCAACAATTGGACAAGTGATGCTAAAACCACACCATGGAGTTTTATGCTGGCCTTACAGTTATGCCTCCAGGAGTGATATGggcacactgaggtgtatgggccaatggggacctgctgtccagcacagggaactctacccagtactCTGTGGTCA
>XLOC_000163.TCONS_00000321
tcgggaacggccctagaaaaggcaaaaagacaaaaaaaaaaaaaaaaaagaatagatgataTTTTGCACGGCTCTCCATGAACCCAGATATAATGTTTGATTCCCAGCATCCATTTTACTCCAAATAATTAATCTGAGCCCTGGACAGTGATTCCAGAATGGACATGTGACTTAATCTTGGCCACAAAAAATGTGAAGGGAAGCTTGCTGGGCGGCTCCGGGAAAGGTCCTCTCACTTCCATGAGTTACAAAGATGGATCCTTTTTCCCTCTGGACGTTGTGGTGTCTGGATGTGATGCCTGGAACTGCTGCACCCCCCTTTTGAGCATCAGGGGAGTCAGCAGGACTGCAGGGCTAACACCAAGGACAGCagagcagagatggagagaaCTGTGGCCTTTTGAGGACGTCTTTTGAGACCGACTCCAGAATCCACTCAACTTCTGATCTTCCGACTccaattttccttattttctaggCCAGTCTCAGGCATTTAGTCGAGCAAAGCAACCATTCAGAAGGCTTATGAGACGTCATCCTTCGTAGCTCAGTTACTTTTCCTCCTACTCAAGAGGATGAAGGAGGCAGAATGGCACAGCATACAGTGTCAGCTCTTGGCATCAGACCTGGTCCAGCTACCAGCTTTGAGgGAAACTCTCCAAACCAAAAAACTTACATTTGGAGTAGTGTGGCCAGCGGAGATGGTCTGTGATCAGGACTGGAACTTCAAG
>XLOC_000169.TCONS_00000328
ACATGTTTTATTCATAGGCAATCTTCAAAATCTAGTGTTACTGTCACAATACACCGGATTCAGACTCGCTCCATCCCAGTGGGGCAGATGTGTGTAGACAGGACCTCAGAGGGTTCCAGCACAGTACATGGTGTCCGCCCAACGGTGGAAGGCTGGGTGGAGACAGAGCAGGACCTCAGATCATGAGTGGCCTTAAAGGGGTTGTTTTTGTGCTTCCTTTTATCCACAATTAGAAGCCACCGGAATTCTCTTTAGGGGCTTCAGCCCAAAGCTCTGAAGATCCTTTATTGTAGCTAATGTTCCTCTTCCCCCATTTTAAATCCACTTATTCTTGGACTGCCTTGAAAGTATATGGCCAACAGCTGTGCATGAGCTTCTAGAAGGTTCCATACTATTTCCTATATAAAGCTGGGGATTCCATGTTGGGGCCTCAGAAGGATGGGGGTTGGGAGAGCTGGATGTCAGGGGGCCCAGCCCGGCATCCAGGGGGAGGAGCTTCGACAGCTTCACACATTGCGGGCAGTTTAAAAGATCATTCTTTACCTGAAACACTTTGTGATGGTCCCAAACACTCCTTCACAGTAGCAGGCTGATGAATCCGAGGTGTCCAAGCAAATCCTGTGGTTGAAACCTACCCAAACCCAAAAATGTTTGCAAAGGAGTCCCCTCGGATGTGTTCAGTTAAAGGGCTTCTCGTAACCTCCTTCATATCCCCACTGTCTTCTGAAATGGCACAAGAGACTGTAGTGGAATGGCTAATTACATTACAATGACTAATGGAacaagggctggggtggggaaggcGTGCTGGGAGCTTTAGGGGGACAGAGGCTGTGCCTTAACCTTCGGTCGTTCTTTCCACAAAGTGTATTGAGTAAAAAGCTCAGTAATCCA
>XLOC_000170.TCONS_00000329
GAACTTTCTGTACAGTACGTGCCTGTTCCTTTCGCTGATGTTTGACCATTATGTCATTGTTTACAGTTGCTAAGGTGACCATGTGAGAATACTCAGTTTGGGAATCCTTGGAGTCCAAGTTTGTGGCTCATATCCTTATGAATCACtccacttcaaaataaaattaatttgacaCTGGGCCATTTCATCAACTATACTTTTGGCAAGATAATACAAGCCTGTCGCATTCTAGGAATGAGaaacagggaTGCTCTTATCAGAAAGAAGGAGAATGGAAGGTAGGAAGATAAAAGCACCCTGGGATCCACCTGCTTTTTGCGGCTCCACGCCAGCGAGCCAGCCAGAGAATCTCTTCATGGGTGTCATATAAGTGGTAAAAGGTACTTTTGCAATGTTATTCTTAATGGcaagtaaaaataatagcaatcA
>XLOC_000171.TCONS_00000334
AGCAACTGGGTGAATGACCTGGACGTCAACAGGCTGAAAACGTGCAAGAGGACCGGAGTGGGCCCAGCCTTGTGAGACTCACAAGGAGAAGATGCTGCAGTCACGTCATGAATTCCGACTGCCTGCGCCTGGCGGATGGTGTTTACCTCGCCCTGCTTCGAATTCACCATGTGGAGGAAAAGCGTTAGTTGAGAAAAGCCTGGCTCCGGCAGCATCTCTCCGACAGCTGCATGTGCAGCTGAACCTGCCCAACCAGCAGAGTGAGCCTATCCTCCACAGCCCAGTGGTGCTGACCCAGGGCCCCAAGACCAAGGAGAGGCACCTCCTCCTCTTCAGGGACTGGCTAGTCATTGCTAAAGAGAGACTTCCAAGAGCTACACGTTCAAACAGAAGCTGCCTCTCTCTGACTTAAAGGTGGTCTCCTGTGACAAGGACGAGGACGGTGATTTCATCATCAGTCAAGGAAGCGCTGTCTTGTGCATGATGGCCTCTAACCCTTGTGTCTCCGGGTTTCCATCAACAAGGGAGGTTCTGCAGTATTAGCAGAGAGCGACCTCAGAGTCTCCTGTTGCTTTTTCCTGCATTTCATCCAAATTAGTTGCTTTTAAAGAATAAGAATGTTGTGACTAAAGataagaggaagagaaacagCTGATTTTGTGAATTCCATGTATATTACCAGCATGGGCCAGCCAGCATATGCAGCGCTTCTGTTCATGAAAAGGAACTTCTGGACACCACGTCgttaggagaattaaatgagttaatgcatgtaaaCCTCCTA
>XLOC_000191.TCONS_00000372
TGAGGCTCTTCCTTGAGAGGGACAAAGGCTATTCTCTTCCTGTCTTCTCGCTCGCATGCGACATCCACCAGGAAGAGCTGGGAGGTCACGTTGCCAGAGAGCCGAACACCTGCAGCTGGGGAGGAAATGAAGGTGCATTGAGGCTGGAGGACTTGCTGGATTCACATCTTTAGAATTCACAGGACCAGAGCTCACATCCCCGTAGCCAGAAGCCTCTGCAGAGAGAACTCAGAGCCAGTGCCTAGGAGACCCTGCAAGGCTTTAGCTACAAACCAGCCTGGAGCCCAAAGCCCCGTGGGATGATGTGATTCCCAGACAGGATCTGTAGCATCAGGAATCCCTGGGTTGTGTGGGACAGATATCACCTGTTAAACGAGCAGGGAAAATTAAGTTTCCTGGAGTGTCAGACAAGGATGAGCCTGCAGCTGGGCCTCCTCGAGGGACAGGACACAAGCCCAGGAGGAAATCAGG
>XLOC_000193.TCONS_00000374
AAAGGACAACAAAACTCCTCATGACTATCTCATTAGAAAACCTTTGTGACCAGACACACTCAAGAATATGCAAGAAGGTCCAAGAACCTTCTAGAAGCCTTAGGTACCAGGTTCATTTCGGAAGCTGAAATTcacttctgcttttttctttctattatttggGCATCACTGAGCTCCCAACATGCCGTACACTTTATCCCTAATAGACTCCACCCTCGCAGTGTTAACTTCAATGAATTCTCTTCTAGGCCGAGTTACCGTCTCTCAGTCCCAGGAGACACTGGGACTGGGTCAGGAAAAGACAAACCTGAATCAGCATCTAAATGTGTTCACTTCTGACTTGGAATCCTTGGCTTAATtccaaaagaaaatGCATTGAATTTAGAATGTAATGCATGGGGGTCGGGGGACCCCTCCGGCAAAGCGCACAAGCCTGAACATTTTTGAAGCACAAGCTCTCCTTCCTCCGTGTTGTAAGGACCTCTGGTCTGCTGGCTGGCCTCTCCATCACAGACGTGGAGCTCACCTCCGAGGGACGCGGCCTGGCACTCCAGCGACAGGACCTCAGGCAGTAACATCAAGTCTTCAAGCCAGAGTTTTCTCAACCGTCTGATGGATGGACCTACAAAGGGCAACTATGATTACAGATGGGAAAAGGCTGCAAAGGACTTAAGATGGCTCTTGCCTGAAAACATGGCAGTGGACTTGATGGTGGTTTTTCAGCGGCCACCCCCTGCTCCCTTATCCTCGGCTTCCTCCCCTCTGGCTGAGAAGTCAGCCAGCGCTGCCTCATCCTTACCTtacctcttctcctttctctgagtGCGGCGAAAACACCAAGGAATGTCCCTGCTTCATTAAATAGCAAAACACATGAGACTTCCTGTCTCTGGAGGAGATGTTCCCACTGGGCGGGGAC
>XLOC_000200.TCONS_00000386
cacatGCAATTCGGGGGTAACCCCTATAGCGAGATTGGTGAGGACTGTGTAAAGATCCTAAGTGATCACTGCACGTTAATCCCCGACATACATGCACACTTCCCCTAAAGCATatttcaagtaattttaaaatctggtctAAGAATATTCCCATTTCCATAATCAGTTACACAGTTTGActatttcattgcttttgttttcctagtAAAAGCCGTAAAGGCTTAGTCTGTTGATTGCTTTTGTGTTGTGCCAAGGGTGATTCTGCATAACTTCCTTCTGGAATATCAGCATCAGCTGTTGGACCTGCAGAGGTGGTAGGAGACCTCACCTTTAATTCTGCAGGCCTGGCGGAAGAAGCACATCTCTGCGATATGGTGCAGCCCTGCAGTAAACTTgtccttctaaaaaaaaaaagtggcttgtAGCATATTTCAGGGGTCAAATATAGCAGGTGGCTCATCTCAGTGCTTTCTTTGCTCTCCCTGTTCATCTGACGCACGTGGCAGAGAGCTTCCCTAGACGCAAGCGACCAAGTCTTCACCCTTGGCTACAGCAGTGGAATTCGGGGTGGTCTTCATTGCCTTCCGTGTAAACTTAAGGGCAGGTGAGGAAATGAAGCCTGAGCTGTGGTCTTCTGCCTAAGTTTGGTATTTAGCTGGCCCTCCATCTGTATGTTCTACAAACTGCATTTTCCCAAAGACTCAAGGAACCTAAGCTTGGCTTCAGCTCCTTGAAGATATCCATGTCCAAACAAAAGCAGTTCCTTCAGGCGAGAACCGGCAGCACTCCCAACACTGCATACTGCTTCCCCAGTGGTCACGTCATGGATAACCAACCGTATTCAGCGTGAAAGCCGGGAGGCTGACATTGGTACCAGGGAGAAGGAGTTGGGTGGCCTATCCTGAGTGTGCCCACAGCTACCTGGCACCACACCGGCACCTGTCTCCAGACCAGAGTCCCACAGCAGGAGCTCGGAGTCATTCCGCAGGAGGCCTCATCTCTGGGGATCAAAGgcatctcagggagttcccactgtg
>XLOC_000210.TCONS_00000416
GTGCCGCTGCCCTTTGGGCCACTGCAAAGCGTCGCTCAAAGAAAAACCCAGATGCCCCCCTACAAAGCCGCAAGTTTAGGCAATAATGTTTCCATGTGGATTGGCCCCTTTACATGAGGTTTCGATGCTTTTCAGAACTTCACTGGACAGTGACCTAAAGGTTAACAGCCGGAAAAGTTCCTAGCCAGACACTTATGTAGTAACGACGTGCCCAAGCATTTTCCTGGCGTCTAGAGAAAACgttaaaaacaaaagctttggatccggttgggggcagggggacgaGGGAAGCACGCCTGCAACCAGCAAGCAGTTCAGTGCAGGAAATGCACGCTGCATAAAATCCGGGGGGACTGGCGTGGTACAGACAATGAGTGCATTTGTCTGTAGGGCGGGAAGCGGTTTCCCAGAGCGCACGAGATTTGCATAGGTGAAAGGGAACTCATCTTTTACAGAAGATGAATTATTCTAAAGGAATCTTGCCCTAGGTTGTTTAGAGACGGGTGCATACAGATTTCCTGGATGAAACAGGAGGTGCTGCTAGCAAAATGCCTTCTTTCTCACCTCGTGCAATGTAAAATAACCGATACCACactaaaagcaaatatttaaaagtcgGAGGTGTATCCGTGAGCCCCAGACACCGCCTTAGAATCGTTTTCAAGCAACCACTTCTCTCAAGTTCACgcaaaggaaagggaggaagatgAGCAGAGTTTTATTCGAGGATCGTTGGAAGCAAGAATGCAGATGAGCCTGAGGAACGATGGACCTGAACCGGAAGACAGCACGTCTAAAGCACCTAATCTCTGTCTACTCGAGTTTTCTGTCTGTTCCTTTATCCAACTCTGTTGTACACAGCAGGACTGGACTCTGGCTCCTGGCTTTATAGTTCTAATCACCTGGAGGACCTGACTGGAGACCTCTCCCTCCCAGTTCCAACTGTCTTAAGGGAAAAGTAAGGAATCCGAGTGGCCCAGCTCAGATTAGGTGACCATCACCAAGAAACTTAACAATACTTCATATTCTGGCGATGGCGGATATGGGAAAGAGTGGGCAGGAAGATTCGGCCAATGGAAGAGAGATTCCCCATCGTGAATTATGAAAAGTCACATGCCAGAGTTGATGGCATTGTCTTCCGAACGAGGTCATCCTTGGCCTTTCCCTCAGGACCTCCTCGTTTCTGGGAGTAACTCGTACGCTGTACTTCAGCTGTAACCAAATGGTCAGAGTCAAGACCATTCTGGAGTTGCTCTTACCATTGAACTTTCTGGGATGGAGGAAATGTTTTGTGTTCGCGGTGCCCGATTCAGTAGGACTAGCTCTGTCTGATTAACATGCCCTTGAAATACGGCTAGTGCATCTGAGGAAACgactgtttcattttatttcactctaACTGGCTCAAAGTTAACTATGTGCTAGTGAGCACCACACTGGAAAGCAGAGGTCCCAGCTAGAGAGGACTTACTCCAATGAATAGGGCATGTCCTTGAGGGAGTGAGGTAGCAGCAAGCAAAATCCAATTATCAACTATCGTAAGTAATGATATATGTTATGAGTTATTTAAAAACTGGGTTTatgtgaattattaaaaaaaaaaaacctggagcgTTGCCTAAACCaaaactaatggaaaaaaattaaaatttgaaatttctcAGGAAACACTTCTGGAATGGTTTAGTAAATCAGTGCAtcgaaacaaaatgaaatatatatagcCAGTGAAAATGATTAGACTGTGAGAAACGATAGGACGGTTCCTCAAAAGTCAAGtatcctatgatccagcaattctgcttctggtgTTCCCCCCAAAGGACTGACGGCATGGACTTGAACAGCTCTCTGTCCTCTTGTTCTCAGCAGCACTTTCACGATAACAAGGGTGGCATCAACCCAAGTGTCCGTGGACAGGTGAATggacaaaacaaacagaataggGTATGTACATACAATAGAGCATCGTTTAACCTTAGAATGGAcgttctgacacaggctacaacatggatgaaccttgaagacattatactaagtgaaataaactagtcataaaaagacaaatgttgtatgatttcaattatgTGAACTACCTAGAAGAGTCAGATTTATAAAGCCAGAAAGTGAAATGACGGCTgccaagggaggaaaggagggggatggagagttagtgtttaatgggcaTGGAGTTCATTTGGGG
>XLOC_000210.TCONS_00000418
TGGGCCACTGCAAAGCGTCGCTCAAAGAAAAACCCAGATGCCCCCCTACAAAGCCGCAAGTTTAGGCAATAATGTTTCCATGTGGATTGGCCCCTTTACATGAGGTTTCGATGCTTTTCAGAACTTCACTGGACAGTGACCTAAAGGTTAACAGCCGGAAAAGTTCCTAGCCAGACACTTATGTAGTAACGACGTGCCCAAGCATTTTCCTGGCGTCTAGAGAAAACgttaaaaacaaaagctttggatccggttgggggcagggggacgaGGGAAGCACGCCTGCAACCAGCAAGCAGTTCAGTGCAGGAAATGCACGCTGCATAAAATCCGGGGGGACTGGCGTGGTACAGACAATGAGTGCATTTGTCTGTAGGGCGGGAAGCGGTTTCCCAGAGCGCACGAGATTTGCATAGGTGAAAGGGAACTCATCTTTTACAGAAGATGAATTATTCTAAAGGAATCTTGCCCTAGGTTGTTTAGAGACGGGTGCATACAGATTTCCTGGATGAAACAGGAGGTGCTGCTAGCAAAATGCCTTCTTTCTCACCTCGTGCAATGTAAAATAACCGATACCACactaaaagcaaatatttaaaagtcgGAGGTGTATCCGTGAGCCCCAGACACCGCCTTAGAATCGTTTTCAAGCAACCACTTCTCTCAAGTTCACgcaaaggaaagggaggaagatgAGCAGAGTTTTATTCGAGGATCGTTGGAAGCAAGGTACTTTCTGTGAGAGCTGAGCCCCGAGCTGTGTGAAACTGAGGAAGCCAGCCCTTCTCGACTTCTTCGGAATGCAGATGAGCCTGAGGAACGATGGACCTGAACCGGAAGACAGCACGTCTAAAGCACCTAATCTCTGTCTACTCGAGTTTTCTGTCTGTTCCTTTATCCAACTCTGTTGTACACAGCAGGACTGGACTCTGGCTCCTGGCTTTATAGTTCTAATCACCTGGAGGACCTGACTGGAGACCTCTCCCTCCCAGTTCCAACTGTCTTAAGGGAAAAGTAAGGAATCCGAGTGGCCCAGCTCAGATTAGGTGACCATCACCAAGAAACTTAACAATACTTCATATTCTGGCGATGGCGGATATGGGAAAGAGTGGGCAGGAAGATTCGGCCAATGGAAGAGAGATTCCCCATCGTGAATTATGAAAAGTCACATGCCAGAGTTGATGGCATTGTCTTCCGAACGAGGTCATCCTTGGCCTTTCCCTCAGGACCTCCTCGTTTCTGGGAGTAACTCGTACGCTGTACTTCAGCTGTAACCAAATGGTCAGAGTCAAGACCATTCTGGAGTTGCTCTTACCATTGAACTTTCTGGGATGGAGGAAATGTTTTGTGTTCGCGGTGCCCGATTCAGTAGGACTAGCTCTGTCTGATTAACATGCCCTTGAAATACGGCTAGTGCATCTGAGGAAACgactgtttcattttatttcactctaACTGGCTCAAAGTTAACTATGTGCTAGTGAGCACCACACTGGAAAGCAGAGGTCCCAGCTAGAGAGGACTTACTCCAATGAATAGGGCATGTCCTTGAGGGAGTGAGGTAGCAGCAAGCAAAATCCAATTATCAACTATCGTAAGTAATGATATATGTTATGAGTTATTTAAAAACTGGGTTTatgtgaattattaaaaaaaaaaaacctggagcgTTGCCTAAACCaaaactaatggaaaaaaattaaaatttgaaatttctcAGGAAACACTTCTGGAATGGTTTAGTAAATCAGTGCAtcgaaacaaaatgaaatatatatagcCAGTGAAAATGATTAGACTGTGAGAAACGATAGGACGGTTCCTCAAAAGTCAAGtatcctatgatccagcaattctgcttctggtgTTCCCCCCAAAGGACTGACGGCATGGACTTGAACAGCTCTCTGTCCTCTTGTTCTCAGCAGCACTTTCACGATAACAAGGGTGGCATCAACCCAAGTGTCCGTGGACAGGTGAATggacaaaacaaacagaataggGTATGTACATACAATAGAGCATCGTTTAACCTTAGAATGGAcgttctgacacaggctacaacatggatgaaccttgaagacattatactaagtgaaataaactagtcataaaaagacaaatgttgtatgatttcaattatgTGAACTACCTAGAAGAGTCAGATTTATAAAGCCAGAAAGTGAAATGACGGCTgccaagggaggaaaggagggggatggagagttagtgtttaatgggcaTGGAGTTCATTTGGGG
>XLOC_000219.TCONS_00000446
ataaaTTCTCCCAAAGGCTACTAGGCAACCCCAGGATCGCCTCTACACCATGAGAAGGTCTTGTGACATAAGACTGGACAGCTCCACAATGCGTAGCGCGCAGAGGCCTCCAGGGAAGAACCTGGAGGCAGTTCTCCAGCGTCATCTTAACAAATAACCAAGAATAAATACGATTGAGATGTCAGGTGCCTTCTCAGGAAATCTCAGCTTTATAAACCAAGGAACAAAAACCTATAGTCTGACTAGTCTCCCTAAAATTATCTGCTGCTGATTTGACAGCCAAAAGGTCAGCTGTTCCTATCTTTTGGAAAGTTGATTTCAAGGGAGCCAGAGGAATGTCCTCGTTGAACCGCATCACTTCCTTCCTGGGACCATCAGGGAACCTCCCCAGCCTTTCAAGATAGGATCTGCTCTGAAAGGTCAGCGGGGCAGTGGAAACCCCAGGCAAAAGTTAGCAGCCGGTGCAGCGAATCTCCTTCCCGGCGGTCTTGGCCATTTCTTTCCTCCTCGACCCCGAGAGGTGGACCCCGTGGAAAAGCTCCCGGAGGAGGGTCACGGAAAAGCTTTGCTGCTGCGGAGAGACGCCGGAGGCCGTGCATCTGCAGAAGTGCCTGAGTTTATTTAAGAGGATAATCTTGAAGCAGAGGACGAAAAAGAGCTGGTTGGATCTCTGGAGATCTCCTTGCTGGCTGCTGTGAGAGCCTGGGGCTTGTCCATGACTCAGTGGATCTGGAGAAGTTCAAGTATGCTTTCTGGAGTGGCGTAGGGCTGCACTGCGTTAGTCAGTCGAAGAGTCTCCAGGGCTGGTTCCACGCCAAGGTGGGGCCATGGCAGCCTCCAGGACAGCCTCGAGGGCTTCTCGGGACATTACCAATGTGATGCAAAGACTGCA
>XLOC_000219.TCONS_00000447
GACACGTTTCAAGGCAGATTTTTGCATCGTTGCCGGAGGAGTTCTGTGAAATGGTGGTTCACAGCGCGGCAGTGCCTGAGTTTATTTAAGAGGATAATCTTGAAGCAGAGGACGAAAAAGAGCTGGTTGGATCTCTGGAGATCTCCTTGCTGGCTGCTGTGAGAGCCTGGGGCTTGTCCATGACTCAGTGGATCTGGAGAAGTTCAAGTATGCTTTCTGGAGTGGCGTAGGGCTGCACTGCGTTAGTCAGTCGAAGAGTCTCCAGGGCTGGTTCCACGCCAAGGTGGGGCCATGGCAGCCTCCAGGACAGCCTCGAGGGCTTCTCGGGACATTACCAATGTGATGCAAAGACTGCA
>XLOC_000223.TCONS_00000458
GTGGCGCGGTTACCTGTAGAAGGGGGGAGGGCTGGCCTCGCGCACCGCATAGCCGCTCGGCTCATTCTCCAGACTTTTGAGGTTCCTGCAGCCCCAAGAGGATTTCTTCCACCTGACCCACCCTGCCCAGACCAGTGACTCTTAAGAACTTGGCTCCTGGCAACAAGTTCCTGGCAACTTGGCTCCAGTTCCAGCGTACAAAATAGCCAGCATCTCCCCCAGGAGAGGGAGCAGTGCGCACCAGCGActccctgcctctgcctgtgCTCCTGCTTCCAGGCACATGCAGCCTTGGGCAAAGGTGGTTAGGTGTGGGGAGCAGATCAGGGCTGGATGTCCACCACCACTTGCCCTTCAGCCCAGTGCAAGTCATTGTGGTGGCCTTGGGGACCCAGGATGACTTATGTAGGCCGTGGTGCTGGAGCCATAGCCAGTCTGCACTACAATAAAACTCACATTTGTTGAA
>XLOC_000224.TCONS_00000460
TAGTGTTGGTAACAGCCCTAGCTTCTAGTTATGAAACACCCACATGTGTTCTTTCAAGAgctgttctaagtgctttccaATTATGACCTCAGTACTTAAAACATGATTATGAAACGGATATTAGAATAATCCATTTTTAAGGTGAGGAAACAGTCACAGGGAAATGAAATAAACTGTCCAAGAATATGCAGCGGATCTGTGACAGAAGGACCATAAGAGGAAAGCACAGAGAAAAATGTacttggggttcctgctgtggccagtggataaagaatctgactgcagcggctcgggtggATGCTGAGCACAAGTTTGCTTCCCAGCcaaagcagtgggttaaaggatgccaCGTTGCAGTGGTTGTGATGCAAGTCACAATTTCGGCTCAGACTCtattctggcctgggaacttccatatgccatgggtacggccataagaaaagcaagcaagcaagcaatgtACTTTCGTGGTAAGTGGCTCTCCTGACCCCTGCCTGGATGTCTCCCAACGTTCTGGGATGTCAAGACATGAGCCAAGTGACTCTTTGAGGCTGGACCCTGGAAAGGACCGCAGTCCGGGACTAGCTAGCACTGTGGTGATAGAACATGCGCActggcttggggggagggggagactcTGGATATAATAATAGTTTAGGCAAAAGAGGGAAGTGCAAATGCACAAACCGTATTCCTATCCAGATTTCTCGCCAGACTCCCCTGTGGGCAATATGATTTGTAATACCGCAGTACggacttccatttttctttataatgacaACAGAGACAGGAagctactagctgtgtgacctagtCCACCTCAAATAACTGCTTCTTTATAGAAGAGGGAGGTTCCTCATTAGATGCCAGGCTAGTATGTAGAAACTCTTCCGCTGCCCACATTTACAGCcctgaggtagagttgatttacagtgttgtgttagtttctagggtacagcaaagtggttcagttctgtggatatatatgctttttagatccttttccattatagtttattacaaggaatgaatacagtttcctgtgccatacagtaggacctgctatttatctattttatatatagttgttcAGGCCAAGTGTTTAAACAATGACATTGCAAAGGCTGCACCCAAAGGAAGATAACAGGACAAGAggagccagagagagaggagCGGCTGTCCCAGGCCAGGTGAGAGCAGGGACTGGTGCGCTGGGAGTGGGGACAGTGCCCAGAGGGAAAATTCGGAGGTGGATTCTACTGAGTTTACCATCCAGGCTGAAAGTGTAGAGAGGCCAGAAAGGCAGGGTGGCCATaaagcagaggaaggaggtggagggagagttCAGCTGGGGACACTTCAGTCTGAGGTGCTGATAGGGGAAGGCAAACAAATATTTTgcagtttgggggatgggaagCCCTGGGCACATCCAGCTTAAACCAGAATGTCCAGCTCATGTAATGTTAAATTTTATCCTGAACTATATTTCTGAACTTGGCACGCTGCAATGTATGTTCAATAAATAAGATCATCTGAAACCAGATAAAAATGCCCCATCAGTAGCTCTGGGAAGCGATGAAGATCTCCGAGCACTTGGGCTTTTATTTTGGAGCTCTCCTGTGGTTTTCTAAGTTTACTTCTCTGGTTTCTCCCTACGGTTtacttgcttgtttgtttgtcttgcaAATACGCGTGTTTCCCGTAGGAAAAATCTGTAAGAAGATAACTTTGGGGGCTTTCAGCCTAATTAGAAACCTGTCACTGAAAGCACTCCCATGACACTTGCGTTGTCTAAAGATTGTTTTCAAAGAATAtgtttgatttaaatattttcctaaacaaCCGAATGAAATGTTGCCACATGCTCCAACTACTTTAGGCATCCAACGCCAGATTCCTGGGTGAAAGGCAGACCAGCGAAAGCTGCTTCTGTCCTTTGAGAGACCACACTTAAAGATCTTTAAAACCATTCTCAGCCCCTTCTTGGACTTGTTTCAGCTGTTTTGCTAATTTCCATTTGAAATGAGTCCTTCCTTAGCaatgactttcatttttattgattccTTCTGAAATAAATCCTTGTCCCCTTGCTGTTCTTTTATGATAACCCCAACTGTAAAACAGTCTGTCACTGTCACTTTCAAAGATCTTTAGATACTTTCATATCATTCATCTTTAAAGTTCACTTTCCTTTCCAATACATATGACTGCTCCCATTATATTTTATAACCTAAAATAAATGTGATCTATTTGATAACTTGACAGTCGGCTAAGCTTAGAGACCACTAACAACTCTCATTATAAACAATAACCAACTCAAGGACATCTGTTTCATCATTAAAGGAAATCACAGACTGctcttttaataaaaagtaaaatccctaccaaaattttaaagtactttttaacTGTTTTAGTTGGGTGAATATAAGGTTCTGAAAGACATCCATGATAAATACATATCTTTCAGACTTGCATAGCTTTACCTGAGTTTAAATTCAACATTTGAATTCAATTTTACTCTGTATTTTCTCAACTAATCAAAAAGATTTGTATGTAACACCATCCTTCATGGCCTTACTAAAACACTCTTTCACTTATAAAACTGCAAGTTTAAAATTgtttaaggaggagttccctgccGTGGCTCGGCAGAGATGacgctgactagcatccatgaggactcgggttcaatccctggcctcgctcagggggtcgaagatctggcattgccgtgagctgttgtgtaagttgcagatgcagcttggatcgcacatggctgtggctgtggtgtaggccggcagctacagttcccatttgccccctagcctggaaacctccatatgccatgggtgcagccttcaaaagacaaaagacagaaataaaatttaaaaaattaaaaaaataaaataaaataaaataaaaatgtttaaggagttccctagtgcttcagggggttaagggtctggtgttgtcactgcaatggctcaggttcgatccctggcctaggaacttctgcatgccttgggtgcagccaaaaataataaataagtaaatagattaattaataagttagtttaatattttagggaaaatttGGAGGTATTCATCTGTCAATCaacattaatatttttctatccCAAGGGGAAGAGTGAACTTTCTGGCAGACTGTCAGAAGAACCACCTCATCGTGTGTCTCTTTATAGGAAAATTGTCAACCAGTCAGGAGGACTGTGGAAAGTCTGGGATGAAGCAAGAGCCCCCCTTTGTGACTGCCCTCTCCTCCACACTCCCCTGCAGCTCTGGGTCTTTTCATAAAGTCTTCCTTCCCTTTGGTGTTGCCCCAGAAGAGCCAGGAGTCAGGGTTTCTCAGGAAATGGTTTATTGAGGACTACTCGTAGGATGAGGAGATGAGGAAAACAGGATACAGGAGAACAAGCCCCTCAAGCAGGTGGCCAAGCCTGAAACTAACTTCCCACTTCAGTGCCAGGGGGGCAGCTCTTTATACCCCATCCCTGCTCCTGCCCCATTCCCACCCCAGCCTCTTTGTCAGGGAGCCAGACGACATGTCTCCAGGCAAAGGTACAGCCTTTGACAGCCAGTCTTTACAGCCGCTGCTGGAAAGGGGATCCCAGCTAAGGAAAGAGGTTCCAGAAAGGAGAGCATCTTCAACTGCATGACTCAGTCTCGGAAGAAACTTCCTtagtctgtttctcctttctccgTTCTTCCTATTGATTGCTTTAGTCTAGGTTTTAAGGAGTTTggagggggt
>XLOC_000224.TCONS_00000461
TAGTGTTGGTAACAGCCCTAGCTTCTAGTTATGAAACACCCACATGTGTTCTTTCAAGAgctgttctaagtgctttccaATTATGACCTCAGTACTTAAAACATGATTATGAAACGGATATTAGAATAATCCATTTTTAAGGTGAGGAAACAGTCACAGGGAAATGAAATAAACTGTCCAAGAATATGCAGCGGATCTGTGACAGAAGGACCATAAGAGGAAAGCACAGAGAAAAATGTacttggggttcctgctgtggccagtggataaagaatctgactgcagcggctcgggtggATGCTGAGCACAAGTTTGCTTCCCAGCcaaagcagtgggttaaaggatgccaCGTTGCAGTGGTTGTGATGCAAGTCACAATTTCGGCTCAGACTCtattctggcctgggaacttccatatgccatgggtacggccataagaaaagcaagcaagcaagcaatgtACTTTCGTGaagaagagaaatatcTCCTTCCATGAATCCCTTTATAGGAGCAATCATTGGAAAAGGGAGCAGTACCAACATAGAGGAGGATGTTCAGATATGATGGAGGCtgtgccagaaagaaagaagggaaaattacCTTCTATTGTCATTCAACATTGTCTGCTTCACTTCCTACCCTTGGAGTCCTGTTGCTAAGCCAGACTTCTCGACATAATGAAACATTCCTTCATTCCATGAAGAATTTCTGTCTACAGTGTCAACAGCCTACAATCTGG
>XLOC_000224.TCONS_00000462
cacagctcacggcaatgccagatccttaacctgctgagtgaggccagggatcgaacccatatccttgtggttcctagtcggattcgtttccgctgtgccacaatgggaatgcccctgaagcaacatttaaaaaaaaaaaaaatagtcctcaATTGAAACTATGGTTTTCAGAGATCTCCTATTAATGGTATAGTTTGTAGTAAACATACTTTCAAGTTGCAGTTTCTTCTTGCAGTAGAATCACCCAACTTGTCAAACTGTCAGTGAAACAACACTGCCCAAGGAAACACAAAAGCTGTTGAAAGTTCAAGGCACCTGAAAGATAACTAACCTGAGCAGGTCCCTTCTCCATTAATTCTCCATGCAAttgtttcagaattttcttttataaagtctGGTCACTCTGGTCACTCTGGTCAAGCTTGGAACTCCTCTTCGTGATACGGGAAGACAGGAATTTACCCAGCCCGTAAAAATCAGTGCTGGTGATGGATCTGGTCACAAGATGGGAGGAATCTATGCACAGCATGTGTGGACATCGTCACCATTATGTACACTTTGCATATCTTGCAGTTTTGTCAATTATGCCTCAAGAAAGCTGGAGGCAAAAACACatacaataaaaacatttaatcggcgttaaaaaagatttttcccGATTACAGCAATGTacttggggttcctgctgtggccagtggataaagaatctgactgcagcggctcgggtggATGCTGAGCACAAGTTTGCTTCCCAGCcaaagcagtgggttaaaggatgccaCGTTGCAGTGGTTGTGATGCAAGTCACAATTTCGGCTCAGACTCtattctggcctgggaacttccatatgccatgggtacggccataagaaaagcaagcaagcaagcaatgtACTTTCGTGtgttcAGGCCAAGTGTTTAAACAATGACATTGCAAAGGCTGCACCCAAAGGAAGATAACAGGACAAGAggagccagagagagaggagCGGCTGTCCCAGGCCAGGGAAGAGTGAACTTTCTGGCAGACTGTCAGAAGAACCACCTCATCGTGTGTCTCTTTATAGGAAAATTGTCAACCAGTCAGGAGGACTGTGGAAAGTCTGGGATGAAGCAAGAGCCCCCCTTTGTGACTGCCCTCTCCTCCACACTCCCCTGCAGCTCTGGGTCTTTTCATAAAGTCTTCCTTCCCTTTGGTGTTGCCCCAGAAGAGCCAGGAGTCAGGGTTTCTCAGGAAATGGTTTATTGAGGACTACTCGTAGGATGAGGAGATGAGGAAAACAGGATACAGGAGAACAAGCCCCTCAAGCAGGTGGCCAAGCCTGAAACTAACTTCCCACTTCAGTGCCAGGGGGGCAGCTCTTTATACCCCATCCCTGCTCCTGCCCCATTCCCACCCCAGCCTCTTTGTCAGGGAGCCAGACGACATGTCTCCAGGCAAAGGTACAGCCTTTGACAGCCAGTCTTTACAGCCGCTGCTGGAAAGGGGATCCCAGCTAAGGAAAGAGGTTCCAGAAAGGAGAGCATCTTCAACTGCATGACTCAGTCTCGGAAGAAACTTCCTtagtctgtttctcctttctccgTTCTTCCTATTGATTGCTTTAGTCTAGGTTTTAAGGAGTTTggagggggt
>XLOC_000226.TCONS_00000464
GGTCTCAGGGACTCGGGAGCGGAAAAGGTCACGGTGGCACGGGGTCACGTGGTCCTGTGGTCACGTGGAGCCAGCGCCTTACGCTCGGCGGCGTCTGGAGTTCTGTGCGCCTGCGCACTGCCTGGCGCTGGGCGGGGCGGGAGGTCCGGGTTGATACTGGCTGTCGGCCTCGCGACACTTGGCTGCGGCGGGGTCGCGGAAATTTGCACCCTTGGCCGGTCCCTCTTCTTTTCCGGCGGAGAGGTTAGTGCCACTGCCTTGTTCTGGGAGCTTGCACGGTCCCGGCATAACGCTCCCCGCCTTTGCTTCCCGCCGACCTGAACCTCTAGCGTCACAGGTTTCACCGGAAATATGAGGCTGGCATCACATTTTATGAAGATGGAAGATGTGATTTGACTGACGTTTGGTTGCTGTGTCGAGAAGAGTCTGAAGAACAGAGCTGAGAAAAAAGTTCAGAAGCTGTGACAATGATTCTTGGGAAAGACAGCGGCTTGGACCAGGGTAGTGGCAGTGCTGGTGCTGAGGTCACACAAAGCCAGGAGGATTTGCTGACACACGGGTATGGAGAGTGAAGAGAAGCATGAGGGGGATTGCAGGTTTGGGGCTTTAGCAAAGATAAAGCTGTGATTGGGATTTCCTGAGTCAGAGAGACTCTGGCAAGAATAGGGTGTGCAGGAAGTTTTCAAAAGCTCAGTTTTGAGCATGTTGCACATTGTCATGCTTATCCGAGTGGTTTAGGGACAACTATTTGCTCTTCATCAACGCGTGATAGTATATAAAACTATGAGATTGGGTAAGAGCACCAGGAGCTGAgaatagaaaagtgacccaaatACTGAGCCTTGGTGCATTACATTCTTGGGATGGGAAACCAGCTAAAGAGACAGAAGGTCCAACCAGTGAGGTAGGATGGAAATGGCCAGTGTGGTACCCTAGAAGCACATGGGGGTGGTTGGGGGGAGTGATCAGCTGCATCAGATGCTGCTGGTAAGTCAGGTAAAATGAAGACTGAGAAGTAACCATTGGACTTAGAAATATGGAGGTCACTGCTGGCCTTGACAGGTGGGATGAAAGCCTGATTTGagtgagttaaaaagaaaagagagatggagacagagagtaAAACGCCTCTAAAAGGAAAGACGCTTAAAGAAAAGGTATATATGGAAGGGGAAGATGGGGTCAGGGAGAATTGTTGGGATAAGATGGAGGAAGTTGGAACCTAGTTTTCTGCTAATAGAAATGTGCcagtaa
>XLOC_000231.TCONS_00000478
GGACACCCTGAGCTCATCCTGCACCCGTGCCAGCTGTTCCACTGCCTGGACGGCCTTTTCCCCAGATGTGCATTCAGCTGATTCTTCCTTGTCTTTGAGGAGCTTTAACACGGGCTGATTCGTGCGATGAATCTGGGGGAGAGACGGCAAAGATGAACAGTGAACCCTGGGATTGGAAATGAGGCCCTGGAGAAGACTGATGATGTCTGCCTGGATCCTGCCAAGGGCTACAGAGGAGATAAATCCCATCAGGCTGCACATGGCAGGGAATGCGCAGTAGTTGAAAATGTGGGCACACACTTATcatatgtgagaaaaaggaaaaagaaccacTGACTTTCAATGAAGAGCTTAATAAAAGGAACTGCTCTCAGAGACTTCAAAAACTAACTGTAAGGAAAAAACTGAGGATATAAAGTCTGATGTCTCATAGGG
>XLOC_000232.TCONS_00000481
AAGGAGGCCTGCGGTTTGCTGCTCGGAgggctcccctcctcctccctttaaTGATTGGCCGGCTGGCTGGCTGCAAACCAGCCTTCATTTGCCaggaggaaaaaaggggaaaaggtcAAAGTGTGAGAAGCAGATCGATTCCTCGCCTCAGCTAATTCTTTTAACCAGTGCACAGCTGTGACTCGGCCTTACCTTCTACCTGTTTTTGCATCTACACCTGACTGCACAGCACAGCTGGAAAATTTACACAACAGGTCCAGGACCAGTATGAGCACCTGTGATGTCTATGTGGATGGAGAGTGCCTGGAATTGGCAGACCGGACGGGGCAGATTTAGCAACACAACAACTTTAATAATTTAGATGATGTGCTGTTGTGAGGCGCACGCGGCAGTGAAGGTCGGCAGGCACGACTGCAAATACTAGCACCTTGCTGATCGCTACCGCCACAGACATCGGGGCCTTGAATACCGCTGGCGTTTGCTGCGGGCGTTCACAACGGAAGGCACTGCGACTTTACAGCGTGAGaaaaaatggaaacGAGAGGgtcaggaactcccaggaggggGAAGAGACCATAGAACATTCTTCACTACAGTGGAAGGGCTGGACAAATGGCACAACACTTGCCAACCATCTGACCTTTAAGAGTCCTGTTTCTTGCCCTATGGGTTCATGAAAGCTTAACGGCCATGGTGATGCATTCATGGGTAGAAGACACTAGCAGAAATGCATTAGTGTTTAGGTAAGCCATGCAAACTCCACTGGCACCGACAAATAGCTCTGGGTATAAGATGCATTTTGTTCCAAAGGATATTACAACTCTTCAACAGTCAGACGATTTCACAATT
>XLOC_000232.TCONS_00000480
AAGGAGGCCTGCGGTTTGCTGCTCGGAgggctcccctcctcctccctttaaTGATTGGCCGGCTGGCTGGCTGCAAACCAGCCTTCATTTGCCaggaggaaaaaaggggaaaaggtcAAAGTGTGAGAAGCAGATCGATTCCTCGCCTCAGCTAATTCTTTTAACCAGTGCACAGCTGTGACTCGGCCTTACCTTCTACCTGTTTTTGCATCTACACCTGACTGCACAGCACAGCTGGAAAATTTACACAACAGGGTATACCGGACGGGGCAGATTTAGCAACACAACAACTTTAATAATTTAGATGATGTGCTGTTGTGAGGCGCACGCGGCAGTGAAGGTCGGCAGGCACGACTGCAAATACTAGCACCTTGCTGATCGCTACCGCCACAGACATCGGGGCCTTGAATACCGCTGGCGTTTGCTGCGGGCGTTCACAACGGAAGGCACTGCGACTTTACAGCGTGAGaaaaaatggaaacGAGAGGgtcaggaactcccaggaggggGAAGAGACCATAGAACATTCTTCACTACAGTGGAAGGGCTGGACAAATGGCACAACACTTGCCAACCATCTGACCTTTAAGAGTCCTGTTTCTTGCCCTATGGGTTCATGAAAGCTTAACGGCCATGGTGATGCATTCATGGGTAGAAGACACTAGCAGAAATGCATTAGTGTTTAGGTAAGCCATGCAAACTCCACTGGCACCGACAAATAGCTCTGGGTATAAGATGCATTTTGTTCCAAAGGATATTACAACTCTTCAACAGTCAGACGATTTCACAATT
>XLOC_000232.TCONS_00000479
AAGGAGGCCTGCGGTTTGCTGCTCGGAgggctcccctcctcctccctttaaTGATTGGCCGGCTGGCTGGCTGCAAACCAGCCTTCATTTGCCaggaggaaaaaaggggaaaaggtcAAAGTGTGAGAAGCAGATCGATTCCTCGCCTCAGCTAATTCTTTTAACCAGTGCACAGCTGTGACTCGGCCTTACCTTCTACCTGTTTTTGCATCTACACCTGACTGCACAGCACAGCTGGAAAATTTACACAACAGGACCGGACGGGGCAGATTTAGCAACACAACAACTTTAATAATTTAGATGATGTGCTGTTGTGAGGCGCACGCGGCAGTGAAGGTCGGCAGGCACGACTGCAAATACTAGCACCTTGCTGATCGCTACCGCCACAGACATCGGGGCCTTGAATACCGCTGGCGTTTGCTGCGGGCGTTCACAACGGAAGGCACTGCGACTTTACAGCGTGAGaaaaaatggaaacGAGAGGgtcaggaactcccaggaggggGAAGAGACCATAGAACATTCTTCACTACAGTGGAAGGGCTGGACAAATGGCACAACACTTGCCAACCATCTGACCTTTAAGAGTCCTGTTTCTTGCCCTATGGGTTCATGAAAGCTTAACGGCCATGGTGATGCATTCATGGGTAGAAGACACTAGCAGAAATGCATTAGTGTTTAGGTAAGCCATGCAAACTCCACTGGCACCGACAAATAGCTCTGGGTATAAGATGCATTTTGTTCCAAAGGATATTACAACTCTTCAACAGTCAGACGATTTCACAATT
>XLOC_000233.TCONS_00000482
gtagCCAGTTTGAAGGATGTGAGCTCCAGATGGCTGCACGTTGAGGTGGAGAACAGCTGCCAGCCCTGCCCGCAACTGAAAGCTGGCAGGATGGCCAGTGCTCCATCTTGGACCCTAAGAATGAGGGTGAGATTCTTGAGTTGGTGGAACAGAAAGTTGGAGACACCTGGGGCCCAGATGATTTGAGAGCTGCCATAAAAGCCCTGGACATCTTACACTCAGACTTTTGCATGAAGGAGAGATGCGTTCTATACTCTCCTATTGTTTTTGCACCGCTGTGATTTGGAACCTTAAAGTTGGTGtgcacctgcaatgCCAGAAGTAGGGTCTTTGCTGGAGCCTCAGGCCTATGGGAGGCAGCCATGGTTGGTGAATGAATGCACGGTGACTTTTCCACTCCTATCAGACAGGGCGAACATCATTGGAAACTGTTGTCATTCATACAGAACAGTCGAGAGCATACATTTACAGTGTCGCCCCAGAGCAATGTTACCTCTCCTGCCATCTGTCACAACATGCTCACAGGCACCGAACTACCCGGACAAGACGTTCCGTAGACTGTCTCACCAGTCCATGCCACCAGTGAGCTTCTGCTAACCAGATGAGTAAGAAGTGGCTGGCAGGCTGAAGATCTTGGGGTGTCCCTTGAAAGTGGGACGTAAACTGAAGATTCAGGGACCTGTCACATCAGGGAAGTGTGTAGGGACATCCCAGGACCTTCCCTCAGATTAAAGGGCAAATGATTGCATCTGTTTCTTCTCAGCGCCAAGAAGGAAACACAATTCTTGGTAGCCTGCTTCTGGCTCTGGAACCAGCATTTTTCATACTTGAGAATGACGTCTGACCCATTTACTAAGTGCTATGAGAGGCGGCAAGATCTGAATCAGGCCCAGAGCAGGAAAGAGGTTCATGTAAATGCAGACTGATGTTCAGGCCGTTGGATCCAGCAGACACCAAGTAGTGAAGGCATCTATAGTGGGAAGTCACTGCGTGGGGTGGATGGCAAAGCCCAATAGAGGAATCTCAGCATAGACCCTAGACCTCGGGAGGACCACATCTCCTACAGGGGAAAATCCTACAGCATTGGAGAGCCATGTCCTGGTGTGCCACTTGCCGCTGGTAAAGATTTGACCGTGAGCCATCAATTGTCCATGTGTTTAGAGCTGCCCAACAAGAGCAAGGTTCTGTCAAAAGGTTGAGCAGACCCAAGAGCAATCCATTGTTTGATGGAGAACATTCAGGACTGGGAGCTGATCAGGGCTAAAGGGGATAAATAAACTGCAGgccaaagtcatcaaaaacagGAAAGTCTGAGATACTGTCGTAGCCAAGAGGaaactaaagagacatgacaattCAAGAAATGGGGTGGATGGCATCCTGAACAAATCCAACCCAGGGTCCCACGAAGACACTAGGTGACAACTGGGGCTCTCGGAATAAACTGGACTTGGTTAATGATAA
>XLOC_000255.TCONS_00000539
CTGCTTCATGTGGGCTGAAAGGGAATCGAATAATAAGAGAGTGTGAGTTTAACTTTGAGAAACTTAAAGGAATTTTATAATTGACAAGTGGACCTggacatttttaaggaaaatgactGCGATGAACACCTAGCCCAGGGCAAGTCAGAGAATGGATTTGAATGAAGAGTCATTGAATGGAAGTGTGCAATGAATTAAACTGCAGCTAAAAATGTAATTGGAACAGGCCTGTAGGCGGAGCTCTCAAACCCGACCAGGCGTCTTTAATTACGCTGAATTGGAACAACTGCACACCTACACCTGCAGCAGGAAGAAAAGTTCTCTCCGCCCCATGACAGCCCAGCCAATCAGAGACTAACAGTCCAACCAATGAGAAGCCTCCATACTTTGGATTCTCAGCTTCCTCCATTGGACTCTTTGGTTATTTCAGCTCCTCCAAACGCCTCCTGCTCTTTACTCTATAAAAGTTAAAAGTTCGGTCTCCTTGTCCTATGTTTTGCCAGGGCTCTGCAGTAGTTCTTGTATCCGGTGTGCAACTCTTCCGGCTCATCTCGCAAGTACCACTTTTGCAGgaatccCCATGTTTACAAGTTGAAATCCAAAATGCACAAATGGTCAGCTCACAATTCTTTGACCCGTGAACATCTGTGGGCCTGGGTGTTCCCTGGGAATCGGCAGTGCCGGAGCTGTGAGCCAAGCCTGCCCTAGGCAGAAAGGAATTCTCAAGAAGTGCAACAGTCGGAGTTTCATGATTCTGACCCACAGAACTGTTTTCCTGCCTGAATGGCCATGGAGCATCACTCTGCCTTTTGAGAGACACTGCCATTATCTACAAAATTCATTTAAGCCCAAATGGCTCATTGGATAGGCCTGCAGGTAACAGCACACTTATACCGAACTTCTGACCACCCAAGCAGCACCAGAGGGGGCAGAGTCCTGGTTCTGTTTAGTTCTTTTGTCTGAAAGTTTCACTCAGAGTCAAACATCCCGTGACTGGGTTACAGACTaagtgagaaagaaagggaaCCACGTAGCGCTTTGCTGACTCTCAGATTCCTACCTGAAGTAAAGCATGTTATTACCCA
>XLOC_000255.TCONS_00000540
CTGCTTCATGTGGGCTGAAAGGGAATCGAATAATAAGAGAGTGTGAGTTTAACTTTGAGAAACTTAAAGGAATTTTATAATTGACAAGTGGACCTggacatttttaaggaaaatgactGCGATGAACACCTAGCCCAGGGCAAGTCAGAGAATGGATTTGAATGAAGAGTCATTGAATGGAAGTGTGCAATGAATTAAACTGCAGCTAAAAATGTAATTGGAACAGGCCTGTAGGCGGAGCTCTCAAACCCGACCAGGCGTCTTTAATTACGCTGAATTGGAACAACTGCACACCTACACCTGCAGCAGGAAGAAAAGTTCTCTCCGCCCCATGACAGCCCAGCCAATCAGAGACTAACAGTCCAACCAATGAGAAGCCTCCATACTTTGGATTCTCAGCTTCCTCCATTGGACTCTTTGGTTATTTCAGCTCCTCCAAACGCCTCCTGCTCTTTACTCTATAAAAGTTAAAAGTTCGGTCTCCTTGTCCTATGTTTTGCCAGGGCTCTGCAGTAGTTCTTGTATCCGGTGTGCAACTCTTCCGGCTCATCTCGCAAGTACCACTTTTGCAGgaatccCCATGTTTACAAGTTGAAATCCAAAATGCACAAATGGTCAGCTCACAATTCTTTGACCCGTGAACATCTGTGGGCCTGGGTGTTCCCTGGGAATCGGCAGTGCCGGAGCTGTGAGCCAAGCCTGCCCTAGGCAGAAAGGAATTCTCAAGAAGTGCAACAGTCGCATGTGGAGTTGGCCTCTGTCCAGTCCAGTATCTGAAAGCATGGAAATGCCCTTCCTTCGGCCCCTGTAAATTCCGATTGAGGCAACAGCAAAACCTCTCAGGGAGAACATTTCTGGATCAGAACCTGCTCCCTTGGGAGGTTAGCATCACCCAGCTTTGGAGGGTCTGCATGTCTGAGAAAGAGATCAAGGTGCAGACTTTGGATCTTGGAACATTCCACCAAGTGACGTGGAAAGGCACAGCCTTGTTCTCCCACGGGACCGCAAACAGGGCGTGTAGAGACTCGCTGTCATAGCTGAGGATTCTGATGACGCGTCCTGACACCTAACGGACCAGAGCATATAGTaatgaggccagcagctgtttaGTGCCATCTAATTACAAGAGCAAGAGTttctaggaggagttccctggtgggctacctgttaaggatcctgagttgtccCACCGataaggcaca
>XLOC_000255.TCONS_00000541
TTTTGAGGTTGACAAGCATTTTAAGCAGCAGCCATGATGACACAAAGCCGGTGACGAGCTGGGTCTACCTGAGAATGTACCATCAGTCGCCGTTCGGCTTCGTTTACACTGGACCTGGTCTCCATTGAGCTAACACAGACTGGCAGACCCGCAGCAAgtttaaatgaatccCCATGTTTACAAGTTGAAATCCAAAATGCACAAATGGTCAGCTCACAATTCTTTGACCCGTGAACATCTGTGGGCCTGGGTGTTCCCTGGGAATCGGCAGTGCCGGAGCTGTGAGCCAAGCCTGCCCTAGGCAGAAAGGAATTCTCAAGAAGTGCAACAGTCGGAGTTTCATGATTCTGACCCACAGAACTGTTTTCCTGCCTGAATGGCCATGGAGCATCACTCTGCCTTTTGAGAGACACTGCCATTATCTACAAAATTCATTTAAGCCCAAATGGCTCATTGGATAGGCCTGCAGGTAACAGCACACTTATACCGAACTTCTGACCACCCAAGCAGCACCAGAGGGGGCAGAGTCCTGGTTCTGTTTAGTTCTTTTGTCTGAAAGTTTCACTCAGAGTCAAACATCCCGTGACTGGGTTACAGACTaagtgagaaagaaagggaaCCACGTAGCGCTTTGCTGACTCTCAGATTCCTACCTGAAGTAAAGCATGTTATTACCCA
>XLOC_000257.TCONS_00000544
GATTTATTTTACAAGAGAAAGAGCCCTGTAGAAGTATTTCATTTGTTGTGATCCTTTCTTTACAAACCACTCAGAGAATTTACCCTGAGAGCTGACAATCCAGGTCACATTTGATTGGGTGTTTGATCATTTTGTGAAACTTTTCGGAAACCACGAGGAACCGCCCTTAGGTCAAAACGCTGTAGGGTACAAAAAACCAGttcccaggaggatggagacagaccccaCCCCTCGAATGTACCTTTTGACCTTGGAGACCTGCTTTGGACCTGGGTACAGCCTGCACAAGACCTACACCCTTCCCCGGAATGTGGAGCAGAGATTAACCGCCTACAAGGATTCACTGCCCTCTGTCACAGGACTCGACCACCTACCCCTCCCCACCTACTCCGCCCTTGAACTTCCGCTCCTCCTTCTTGTCGTTCTTGCCACAAGTTCCCGCCATGAACTCCCGGCACAGATTCCTGCCACGGATCCTTTATAAGCTTGGAACCTGCTCACAGTCAgggctggtgccatcttgagctcagcccgtgcccctctgatgccttcataaatctcttttgctttaccagCTAGGCCTTGTGCATTCTTCCCTTGGCAAACCTAACACCTATAATTTTGTTGTCTGTATATAAATATGAGTTTTCGAACAGTCATTTTTCTACGTATAGAACATGTATCATTTTTTGACTGTCTTAAAAATGAAGCTGAACATTTTCACTTATCAGCTTCGTGATGCTTCTACTCAAAATAAATCTGATTACTTCTTCCA
>XLOC_000258.TCONS_00000545
caaaaaaaaaaaaaaaaaaaggcagagagagacctGATCCATGTGGGTTTGCCTTTTCTGGATGGAAACCTAGCCTATGGGGTGGGCTGATATCCTAGTGCGTGACATCTGGAAAAGCTGAGGTTCTGACTAGCCAGGCCACTTTTGGAAATAATCCCAGTCAGCAGAAATGGAGAAGGAACTTTCCTGTGTCTACCACCTACCAACCTACCGCATACCACTGGAGCTGAAATGACAGAAAGACTAGAGATGAGATGAATTTGGTCAGCTGGAAAGTGAATAACCATACAGAGCAAAAGACTGGATGATAACACAGACGATTCTGGTGGTGGTCTTCTAGACTATTCCAAGAAGCATTTTTGAGCAACCAGCACAGAGAATTCCAAGCTATCTTACCTAAAGTCAGCAAATGACAGCCAGTTTTTGagctacaacagcagagttgagcaGCTGTATCAGAGATGCTACGGCCTGCAAGAGCCTAAATGTTTCCTGTCAagccctttgcagaaaaagtttgccaatccctgaTCTAAAGGATTCAGACCTAGGCAAGATTTCTGACTTTGCAGGAGAAAACATTTCAAACCTGGGTACTCAAGGGGATTTCTGTGTGCTGTACAGAAATGCAATGactgaaaactagaaaatgtgGTTCAGCCATATTAAAGCGTGATAGCCAATCTAATGGCAGACCAGATT
>XLOC_000258.TCONS_00000546
caaaaaaaaaaaaaaaaaaaggcagagagagacctGATCCATGTGGGTTTGCCTTTTCTGGATGGAAACCTAGCCTATGGGGTGGGCTGATATCCTAGTGCGTGACATCTGGAAAAGCTGAGGTTCTGACTAGCCAGGCCACTTTTGGAAATAATCCCAGTCAGCAGAAATGGAGAAGGAACTTTCCTGTGTCTACCACCTACCAACCTACCGCATACCACTGGAGCTGAAATGACAGAAAGACTAGAGATGAGATGAATTTGGTCAGCTGGAAAGTGAATAACCATACAGAGCAAAAGACTGGATGATAACACAGACGATTCTGGTGGTGGTCTTCTAGACTATTCCAAGAAGCATTTTTGACTGCCACGTTCCCTGAGCCTACAGGTCTGTTTTAAATTCAAATGGAATCCGAGGATCTTGACAGAAAGGACCCCAGAGACAGCTTGTCCAATTGACAACAGAAAATCCAATAAGTCTTTTCATCTTCGGCCGCAAGATGTTGTgttgggaggaaaagagaaagaacgaGAGCAAAGGGAATGCTAATAGCTTGAGCAGATTTGGGGTgaaaagtctctctcttttttttg
>XLOC_000260.TCONS_00000548
GGTAAACACAGCTCGGACACTCATTTTCAGAACCTCCAATCTGCCAGtgagaaactgagccATGAAGAAATTCCATCTCTTCCTCAAGGTTACATAGCTGTGCTACTGTTGCTGGGGAAATGTCACTGTTAGAGAATAGAAAACCATTATTCCGAAGAGTATGGAAGACTGACTGAATCAGGTCTGGAACATTATTGAAATGgattatcacagaatactgggtagagttctccgtgctatacagcaggtccctgttgcccaatcattccatatacctcagtctGCATGTGGCAACACCAACAGCCCATCCCTCCCATCACTgagcctgtcccctttgAAAGAAGCTGGTCCAGTGGAAGTGCCAAGGAACATGCCACAACAGATTTACAGTTCGCACAATAAATAAAGAGCTGAAGAAGCCCGAAGGGAGGGTTTGAGGTGCGCACAGAGGATGCCTTGGAGTGGTGAGGACGGAGGTGGCCGCAGAGTTACTAGATACCGACAGTTACAGCAGTCTCCGTTAGGTATACAGACATTTGGCAACAAGCGTCATGATGTAAGGAGGACCCAGGGGAAAATGTGAAGATGTGACTTAAAAGTGACTTGTAGTCAATGGCTGATGACGTCAAAGAGGGCACACTGCTTTCCCTGGTCACTAGAGGGGAAACTATCTATCAAAATTATACAAAGGCATATTTGGACTCAAAAATGACTAAAACATTCCCTCCAATTGAGGCTTTGGAAAAGAGCACAAGAAACTTTTGTCTAGATTTTGGACAATCCAGGTCTGTATGAATACACAGTTGGAACTTGAAGGCTCACCTGAGAAGAATGTTGTAAAGAGAATTCCTGTATCAGCTTGGAGGCTGCATAAGATGAACTTGGAGCTCCCTTCCTGCTCAATGATGCTGTAATTTTATAATGAGATGATCCTTATTGTTTTGACACACAACTCACACTTTTTGTTAGAGGGCTGGCAGTGCCATGGGGAAGCACTGGGACCTGACTTGAAAGTGATGCAGTCCTTCACAAACCAGTAACTTAAAGACTAAAATGATTAATGCTAAATAATTGCACTTTTAGTAGTTTGGGGTTTAATACATAGATTGAATTCCTAGAAGATGTAAGGTGCTTGGCCATAGACTATAGAGGAGGACAGATACAAGTGCTGAGTGCCCAAATGGGTTTGGTacctccagcctctcctctcccctcccatgAGCTATTTTTCCTGCCTGGAAACCTGCTCCTAGCCAAAGTCCTCTTACCCACCTTGAGAGCTACATGCAAGCTTAAAGCAACATGTCACCATTCCCAACCgtgtttaagttttatttctaatgagaataaaaagatgtatttaaggagttccagtcatggctcagtgtaatgaatctgactaggattcatgaggatgcagatttgatccctgaactcgcttgttcagtggggtaaggatccagttttgccatgagctgtggtgtatgtcgcagacatggctcagatcctgcattgctgtgggtatggctgtggctggcagctgtcactcctatttgacccctagcctgggaacttccacatgctgcagtgcagccctaaaaag
>XLOC_000260.TCONS_00000549
gagaaactgagccATGAAGAAATTCCATCTCTTCCTCAAGGTTACATAGCTGTGCTACTGTTGCTGGGGAAATGTCACTGTTAGAGAATAGAAAACCATTATTCCGAAGAGTATGGAAGACTGACTGAATCAGGTCTGGAACATTATTGAAATGgattatcacagaatactgggtagagttctccgtgctatacagcaggtccctgttgcccaatcattccatatacctcagtctGCATGTGGCAACACCAACAGCCCATCCCTCCCATCACTgagcctgtcccctttgGGCCTGACGAATTGACTCAATACTTCTTTCAGTATGGATTCCACC
>XLOC_000260.TCONS_00000550
gagaaactgagccATGAAGAAATTCCATCTCTTCCTCAAGGTTACATAGCTGTGCTACTGTTGCTGGGGAAATGTCACTGTTAGAGAATAGAAAACCATTATTCCGAAGAGTATGGAAGACTGACTGAATCAGGTCTGGAACATTATTGAAATGgattatcacagaatactgggtagagttctccgtgctatacagcaggtccctgttgcccaatcattccatatacctcagtctGCATGTGGCAACACCAACAGCCCATCCCTCCCATCACTgagcctgtcccctttgtgttttgcaggcgCTGAAGCTCTCACCAGATGGAAAAAGTCAACTGGATGCTGCCTGCAAACACCCAGACCCCAGAAGGTTGGtgatgctgactcccaattacgtcaccaccagccaatcaggaaaatgtctgTGAGTTGATCATGCCCTGCTCCTTGAAcactgtaagactcctcactGTCCCCTCCAAGAGGGGCACAGTCCTGGATGCATGAGCTCGCTGTGATCCCTGCTGTGTTCCtgctttgcctggcaattaaagctactttttctgtttcctc
>XLOC_000260.TCONS_00000551
GGCTTCTGACTTCATTGCATAATGCAGTAGCAACTGGATTTGCAGCAGAAACACCCTGCTAAAGAACAAGTATCTTGGTTCACAGCAAAGAGGACAAAGGAAAACAGCAAGTTCTAGGGAGTTGAATGCTGGATTaaagCTTGCTGATCTCTGCTCCACAACATGGACGTGATGGTTGGAAGTGCCACCATTGAATTGGGATCCTAGTTTTAATGGCGGTAATGAGATCTGGGTTAGGCAGAGGCCAAGTGGTGGTGCTTAGGATCAGAGCGACAAAGTGGGCACAATTTCTATAACAGATGGGATCAAGACCACTGTCTACCATTGAGAGACCCACAAAATGCCATAGTGTTCTTTAAGGAAATCATCTTCAACCAAGAAGCTCATTTCATAGTGAAAGAAGTCTGGCAGTGAGCTTGGGCCCATGGAATTCAATCATGAGGTCTTCCTGCTTCTTCCTGATTGAAAAACAGCTGGACTGAAGAGTAGACAGGCCTACTGAATGCTGAGACGGAGGTGACTGGTTGGAAACCCAAGCAGAGGGCCTGAGTGTCATCAGATAAACATCTATGAGTTTCAGAAGATCTACCAGATTCTTTCAGAGAAAAGCTTCTTCCCCTTTTCTATCTGTATGTTGTTCCCTCTTTTTTTAACGGTCAGAAGGCGGTCTGGATTTTCATTGTGATTCCCTCTTTAGTATCTGCGTTAATCTATATGatctaaaaggaaacaaatgtctGCTTCCCTGA
>XLOC_000260.TCONS_00000552
GGCTTCTGACTTCATTGCATAATGCAGTAGCAACTGGATTTGCAGCAGAAACACCCTGCTAAAGAACAAGTATCTTGGTTCACAGCAAAGAGGACAAAGGAAAACAGCAAGTTCTAGGGAGTTGAATGCTGGATTaaagCTTGCTGATCTCTGCTCCACAACATGGACGTGATGGTTGGAAGTGCCACCATTGAATTGGGATCCTAGTTTTAATGGCGGTAATGAGATCTGGGTTAGGCAGAGGCCAAGTGGTGGTGCTTAGGATCAGAGCGACAAAGTGGGCACAATTTCTATAACAGATGGGATCAAGACCACTGTCTACCATTGAGAGACCCACAAAATGCCATAGTGTTCTTTAAGGAAATCATCTTCAACCAAGAAGCTCATTTCATAGTGAAAGAAGTCTGGCAGTGAGCTTGGGCCCATGGAATTCAATCATGAGGTCTTCCTGCTTCTTCCTGATTGAAAAACAGCTGGACTGAAGAGTAGACAGGCCTACTGAATGCTGAGATCAACCTGAATGGTAGACAGACCAGCCTTTCAATTTAGCCCTATTGCATTCGCTTGACATGGTCCAGATGGCCTTCGCTGATGGATAGCTACATGCCACCTTCCACACTGTCCCTAACAATGTCCTGTGAGGATATAATCTATACAGGCATCCAGCCTTGCCCatcacatggccttttctttcctACGTGTTTTACTGAAGATCAACAGCATCTAGAAAGGAAATTTGTAAAGTTCTTGCAAGTGACGCAAATCTTTCTGCCTTTGATGACAATAACAATAAAACCAAAGCCTTATAAATTA
>XLOC_000260.TCONS_00000553
GGCTTCTGACTTCATTGCATAATGCAGTAGCAACTGGATTTGCAGCAGAAACACCCTGCTAAAGAACAAGTATCTTGGTTCACAGCAAAGAGGACAAAGGAAAACAGCAAGTTCTAGGGAGTTGAATGCTGGATTaaagCTTGCTGATCTCTGCTCCACAACATGGACGTGATGGTTGGAAGTGCCACCATTGAATTGGGATCCTAGTTTTAATGGCGGTAATGAGATCTGGGTTAGGCAGAGGCCAAGTGGTGGTGCTTAGGATCAGAGCGACAAAGTGGGCACAATTTCTATAACAGATGGGATCAAGACCACTGTCTACCATTGAGAGACCCACAAAATGCCATAGTGTTCTTTAAGGAAATCATCTTCAACCAAGAAGCTCATTTCATAGTGAAAGAAGTCTGGCAGTGAGCTTGGGCCCATGGAATTCAATCATGAGGTCTTCCTGCTTCTTCCTGATTGAAAAACAGCTGGACTGAAGAGTAGACAGGCCTACTGAATGCTGAGATGTGAACTTGAAGTTATGAGGGGTATCTTGCTGACACCCCCATCTGCCTTCCTAGAGCAATAGAGGCTCTTCTGCAACAGGAGTCAGGGGAGAACGAAAGGCAATGGGCGTAATAGTGAGAAATTGGGAGAAGACAAGAGTGCTACTGTTGCTGGGGAAATGTCACTGTTAGAGAATAGAAAACCATTATTCCGAAGAGTATGGAAGACTGACTGAATCAGGTCTGGAACATTATTGAAATGAATCCCGACAGGCATTTGTAATAATTCtgcttcaaaaataaagaagtggaGGTTCGATTTGAAAGTTGTGGAAACCTTTAAATGGACTTGTGACTTGACTCAAGCACCCTGTTCCTTTCAGTGCTGTCTCCCTCAAAATTACCATGGAcgttttaatttatataaaaagaagactctttatgcaaataaatattttgggaCGGCTATCc
>XLOC_000260.TCONS_00000554
GGCTTCTGACTTCATTGCATAATGCAGTAGCAACTGGATTTGCAGCAGAAACACCCTGCTAAAGAACAAGTATCTTGGTTCACAGCAAAGAGGACAAAGGAAAACAGCAAGTTCTAGGGAGTTGAATGCTGGATTaaagCTTGCTGATCTCTGCTCCACAACATGGACGTGATGGTTGGAAGTGCCACCATTGAATTGGGATCCTAGTTTTAATGGCGGTAATGAGATCTGGGTTAGGCAGAGGCCAAGTGGTGGTGCTTAGGATCAGAGCGACAAAGTGGGCACAATTTCTATAACAGATGGGATCAAGACCACTGTCTACCATTGAGAGACCCACAAAATGCCATAGTGTTCTTTAAGGAAATCATCTTCAACCAAGAAGCTCATTTCATAGTGAAAGAAGTCTGGCAGTGAGCTTGGGCCCATGGAATTCAATCATGAGGTCTTCCTGCTTCTTCCTGATTGAAAAACAGCTGGACTGAAGAGTAGACAGGCCTACTGAATGCTGAGATGTGAACTTGAAGTTATGAGGGGTATCTTGCTGACACCCCCATCTGCCTTCCTAGAGCAATAGAGGCTCTTCTGCAACAGGAGTCAGGGGAGAACGAAAGGCAATGGGCGTAATAGTGAGAAATTGGGAGAAGACAAGAGTGCTACTGTTGCTGGGGAAATGTCACTGTTAGAGAATAGAAAACCATTATTCCGAAGAGTATGGAAGACTGACTGAATCAGGTCTGGAACATTATTGAAATGgattatcacagaatactgggtagagttctccgtgctatacagcaggtccctgttgcccaatcattccatatacctcagtctGCATGTGGCAACACCAACAGCCCATCCCTCCCATCACTgagcctgtcccctttgTTGGATGCTGTGAATTCTCCCAAGGTTATAAGATGCTTCCATGGCTTAACAACAAGGAGGAATACAATCTGTG
>XLOC_000260.TCONS_00000555
GGCTTCTGACTTCATTGCATAATGCAGTAGCAACTGGATTTGCAGCAGAAACACCCTGCTAAAGAACAAGTATCTTGGTTCACAGCAAAGAGGACAAAGGAAAACAGCAAGTTCTAGGGAGTTGAATGCTGGATTaaagCTTGCTGATCTCTGCTCCACAACATGGACGTGATGGTTGGAAGTGCCACCATTGAATTGGGATCCTAGTTTTAATGGCGGTAATGAGATCTGGGTTAGGCAGAGGCCAAGTGGTGGTGCTTAGGATCAGAGCGACAAAGTGGGCACAATTTCTATAACAGATGGGATCAAGACCACTGTCTACCATTGAGAGACCCACAAAATGCCATAGTGTTCTTTAAGGAAATCATCTTCAACCAAGAAGCTCATTTCATAGTGAAAGAAGTCTGGCAGTGAGCTTGGGCCCATGGAATTCAATCATGAGGTCTTCCTGCTTCTTCCTGATTGAAAAACAGCTGGACTGAAGAGTAGACAGGCCTACTGAATGCTGAGATGTGAACTTGAAGTTATGAGGGGTATCTTGCTGACACCCCCATCTGCCTTCCTAGAGCAATAGAGGCTCTTCTGCAACAGGAGTCAGGGGAGAACGAAAGGCAATGGGCGTAATAGTGAGAAATTGGGAGAAGACAAGAGTGCTACTGTTGCTGGGGAAATGTCACTGTTAGAGAATAGAAAACCATTATTCCGAAGAGTATGGAAGACTGACTGAATCAGGTCTGGAACATTATTGAAATGgattatcacagaatactgggtagagttctccgtgctatacagcaggtccctgttgcccaatcattccatatacctcagtctGCATGTGGCAACACCAACAGCCCATCCCTCCCATCACTgagcctgtcccctttgAAAGAAGCTGGTCCAGTGGAAGTGCCAAGGAACATGCCACAACAGATTTACAGTTCGCACAATAAATAAAGAGCTGAAGAAGCCCGAAGGGAGGGTTTGAGGTGCGCACAGAGGATGCCTTGGAGTGGTGAGGACGGAGGTGGCCGCAGAGTTACTAGATACCGACAGTTACAGCAGTCTCCGTTAGGTATACAGACATTTGGCAACAAGCGTCATGATGTAAGGAGGACCCAGGGGAAAATGTGAAGATGTGACTTAAAAGTGACTTGTAGTCAATGGCTGATGACGTCAAAGAGGGCACACTGCTTTCCCTGGTCACTAGAGGGGAAACTATCTATCAAAATTATACAAAGGCATATTTGGACTCAAAAATGACTAAAACATTCCCTCCAATTGAGGCTTTGGAAAAGAGCACAAGAAACTTTTGTCTAGATTTTGGACAATCCAGGTCTGTATGAATACACAGTTGGAACTTGAAGGCTCACCTGAGAAGAATGTTGTAAAGAGAATTCCTGTATCAGCTTGGAGGCTGCATAAGATGAACTTGGAGCTCCCTTCCTGCTCAATGATGCTGTAATTTTATAATGAGATGATCCTTATTGTTTTGACACACAACTCACACTTTTTGTTAGAGGGCTGGCAGTGCCATGGGGAAGCACTGGGACCTGACTTGAAAGTGATGCAGTCCTTCACAAACCAGTAACTTAAAGACTAAAATGATTAATGCTAAATAATTGCACTTTTAGTAGTTTGGGGTTTAATACATAGATTGAATTCCTAGAAGATGTAAGGTGCTTGGCCATAGACTATAGAGGAGGACAGATACAAGTGCTGAGTGCCCAAATGGGTTTGGTacctccagcctctcctctcccctcccatgAGCTATTTTTCCTGCCTGGAAACCTGCTCCTAGCCAAAGTCCTCTTACCCACCTTGAGAGCTACATGCAAGCTTAAAGCAACATGTCACCATTCCCAACCgtgtttaagttttatttctaatgagaataaaaagatgtatttaaggagttccagtcatggctcagtgtaatgaatctgactaggattcatgaggatgcagatttgatccctgaactcgcttgttcagtggggtaaggatccagttttgccatgagctgtggtgtatgtcgcagacatggctcagatcctgcattgctgtgggtatggctgtggctggcagctgtcactcctatttgacccctagcctgggaacttccacatgctgcagtgcagccctaaaaag
>XLOC_000260.TCONS_00000556
GGCTTCTGACTTCATTGCATAATGCAGTAGCAACTGGATTTGCAGCAGAAACACCCTGCTAAAGAACAAGTATCTTGGTTCACAGCAAAGAGGACAAAGGAAAACAGCAAGTTCTAGGGAGTTGAATGCTGGATTaaagCTTGCTGATCTCTGCTCCACAACATGGACGTGATGGTTGGAAGTGCCACCATTGAATTGGGATCCTAGTTTTAATGGCGGTAATGAGATCTGGGTTAGGCAGAGGCCAAGTGGTGGTGCTTAGGATCAGAGCGACAAAGTGGGCACAATTTCTATAACAGATGGGATCAAGACCACTGTCTACCATTGAGAGACCCACAAAATGCCATAGTGTTCTTTAAGGAAATCATCTTCAACCAAGAAGCTCATTTCATAGTGAAAGAAGTCTGGCAGTGAGCTTGGGCCCATGGAATTCAATCATGAGGTCTTCCTGCTTCTTCCTGATTGAAAAACAGCTGGACTGAAGAGTAGACAGGCCTACTGAATGCTGAGATGTGAACTTGAAGTTATGAGGGGTATCTTGCTGACACCCCCATCTGCCTTCCTAGAGCAATAGAGGCTCTTCTGCAACAGGAGTCAGGGGAGAACGAAAGGCAATGGGCGTAATAGTGAGAAATTGGGAGAAGACAAGAGTGCTACTGTTGCTGGGGAAATGTCACTGTTAGAGAATAGAAAACCATTATTCCGAAGAGTATGGAAGACTGACTGAATCAGGTCTGGAACATTATTGAAATGgattatcacagaatactgggtagagttctccgtgctatacagcaggtccctgttgcccaatcattccatatacctcagtctGCATGTGGCAACACCAACAGCCCATCCCTCCCATCACTgagcctgtcccctttgtgttttgcaggcgCTGAAGCTCTCACCAGATGGAAAAAGTCAACTGGATGCTGCCTGCAAACACCCAGACCCCAGAAGGTTGGtgatgctgactcccaattacgtcaccaccagccaatcaggaaaatgtctgTGAGTTGATCATGCCCTGCTCCTTGAAcactgtaagactcctcactGTCCCCTCCAAGAGGGGCACAGTCCTGGATGCATGAGCTCGCTGTGATCCCTGCTGTGTTCCtgctttgcctggcaattaaagctactttttctgtttcctc
>XLOC_000263.TCONS_00000559
ctagaaTTGGGTAACAGAGGAAAAATGTCAAATACCAATTATGGCCTCAGGACAAGCCGTAACATgatgattcaattttttttttttttaaagcttgtgACCATCACCAAGAACTACCACCTTGAAGACTTTTTGGATAAAATTAACTTAATGAACAACCAGATTGGTTAAAGAGATAAATCATGGCAGGTATTTTTTTGTGGATTACTCATGCCCTAGCAGGATACGGCTCAGCCCCAGCAGAGGCACACGTTCTAAGTGTGAAGAAGTCAGTGCTCCTGAGAGCATCCATCTCTCAGTGGGGAAGGAGTTGGTGGATCAATGTCACAGTCGTCTCAACCTCTACTGGGACCCTTCTGAAGGATGCCCTCCACAGCTTGTTAGGATCCCCTGGAGCACTGAGCCCACAGCACTGTGACATCACCGAGAGCACAGAGTTCACCCCTGATCTCCCTGAGCACAGAGCATGCTCCAAACTGACATGTGGACAGcacgCAAGAAAAAGTACTGAGTACAACTGGAATGTCCCTTAGTAGTCAGCCCTGTGAAGATTACATGAACATGATTTAAATACATTCTATGTGGGTACTATTCATATCCATAATTATGAAtgatgaaactgaaacacagagaggACAAGCACAAAGGAAGAAGTCAACTCCAAGATGCCTTGCTTCCCCCAACTGTGCATGCAGCTCATGGAGGCGCAGATTCTCACCGAGGGCTTGCATGGCCCCATATAAGCAACAG
>XLOC_000264.TCONS_00000560
TTTGAAGTATTACCATTAGCACTTCAAATATCAAGTTGTCAGAAATATTCTCCTATCTCACAATTTTATTCACACGTGATTTGACAGGTGACACTATGGTAAAATGTGTACGTAACAGTGTAATTTgcaaagttatatttttagttagaAGCATCAAATAGTGATGTGTTTTACAGTATCTCAGATTTGATGAAATATAGTAATATCTATAACTGTTACAATAATTGCAATAGCTGTAATAATTTATTGTATTTGGAAATGAGTTAATCAGAACCAGCTCTGCCACACATGGAGTTGTCTTTGACAAATGTCTTAATCTGTTTAAGCCTCTGCCTTCTCACCTGTAAGGATGTTTATGCCATGTACCTTATTAGGATTACTAAGGATTAAGGattaaacatgcacacacattctctctctcacacttaaaataaaaatagtgtctGTCACGTGGTAAGTACTGAGTGGGTATATTTCCTCTTGGGCATGCAGCAAGCCTCTGCCTATGACCATGCGTGAGTGCTACTGACCAGTATATTCCCTAGAGGTGAATGACTGACTTATGGGCCTATCCATCCAGTTTCAAAATGAGCTCCAATTTAGCTGACATCAGAGAGGATTTCTAAATTAATGAGAGCAATATTACACAGTGAAttgttataataaatataattctattttagTCACCTGAAATGGTCAATCTTATAAGTTCTTCAGAAGCAGgagtttttttcatctttctcatgAAAGTAAGATATTTCTGGTTTGGTAAGAGTCATAGCTGGGCTATTCTCACATGTTTGTTGTTTTCCCAAAGTTAGGATTGGGCTCAGTTCTTTGTCCATGTAGATGAGGACTGACACAGCAGGGAACAACCCATTCTTTCTGGAGCAGAAGAGTTCTTTGAAAATCAAGGACAATAGCGGTTTAACTGTTTTTCAGGATTATCTTTTGAGTTTATGtggtttacatacatacataacggaatactactcagtcatgaaaa
>XLOC_000271.TCONS_00000586
TTAAGGACAAAACACAGAAGCACAAGATTGTGGCCTCTTTGCCAGGACTaatagaagggaaggaagaaagaaggaagaaaggagggaaggacagaaggaaggaagggaaggatgggagagggagagaggaagagaaggagggaaggaaggaggtagagaggaaaggaaagtgaAAAGTGCTTATTGTCTGACAAGAGAACTTTGTGGAAACTGACAAGAAAACTAACAATCTCTTGGACTAATAATATGAACATTAGGGGCATGTGTGCTCAGAACTACTGAAGCAAGTGCTACTGGGAGACAATTCTCAATATGTCTGTCATGTTCCTGCCAAAGGCACTAACAGTCTTTTCATCTGGAACATCTCTTAAAGGgtttatatttttgaaagtatttctCAGACAAGACACCGAGGCCCCTCATCAATGAAATGAGTTGAGAATGAACAGGAAGAACATGAGTGCACTAAGGCACCAAGGCAACATTATGCACAGGTGTGTTGGACAGATACTGATGGCAGCAATCTTTTGGAGCAGAGCACCTGGGAAAAGGCACAGACTTGGAAATAGCAGGACTGGAAGCACTCAAACtcatctctagcatttattttttggttttgttttccatagGAT
>XLOC_000275.TCONS_00000590
GCAAGGAGGCTGCCGGTCACACCGAGGCTGAGCACGGTTTTCCCCGAACCCACCTGGACTCATCCCTTTCCACCCTTGGACTTATGCTGCAATTATACCACCagcttccctgggtctccagcttacCACCTGCAgtcttgggacttctcagcctccagaaccagCTTTCTTTGCAGAAGTCTTTGAAGATCTGATGTGAAGTAATTCAGCATGAAGGATAAAAAGGCATGTGTGACAAACAACTTGTCACCAGTCAGTTCCCTCAGAACTTATCTTCAAAATGCAAACTCTGCTGTCCTCAGTGTTCTGGGACGTCATGGTGAATCTAGGCAATATGGCCTAACAAAGAAGAGGTCTGTATTTTTCCAAAGGCACTTACATTCACTTCTTTCTTGACCTGCTGCAGTCTCTGTAAACTAACTTTGACTTGTTCTGTCAGAAGGGACAGGAAGGGAAATAGCTAGACTCTTTCAAGTCTCTCAATGGCTGGGGCTTTCCGCTGCTCTTCAGCAGTATTCTCAGATCCATCCCACACGGCCTTATTTGGATGGGGCTTCCCTGAATCCCCTCTGAAACTGGAGAAATCTCCCCGGAGCCAcacagggcggggtggggggggcagtggCCCTGGCCTGCACTGGCTGAGAACTAATTAGTGACTTCCGTCTCCCTCCCTGCTTAGGCCACTTTAATACAGGCTTTGCACAGCATGGAAGTTGAGGATCTAAGGCTCAGGATCAGGCCTCTAAGGATCAGGGGGTTAAGCTGACTAGATTCAAATCCTGTCTCTGCCACTCACTAGCCATAAGGAAAAAACTTAGAACCTAAACAGTTTGTGACTCTAATTCCTCATCCACTGAACACGAATAATTCTAGAACCTATTTCTAGGTATGTTGTGAAGTTTAAATGGGTTATTACACATAAAATGTGTAAACAAATACCTGGCACATtgtaggtatttaataaatgtaagTAATTAT
>XLOC_000275.TCONS_00000593
AAGTAACTGAAACTTAAATATCAGAAGTGCACAGCACATAAACCTAAAAAGGATTTAATTCAAAATACCCTCTAATTTCTATGTGGGTATCTTTAGTAACAGCTTCTTTGAAATAGCACTGCTGCTTTTAAGAGCTTTCTTTGCAGAAGTCTTTGAAGATCTGATGTGAAGTAATTCAGCATGAAGGATAAAAAGGCATGTGTGACAAACAACTTGTCACCAGTCAGTTCCCTCAGAACTTATCTTCAAAATGCAAACTCTGCTGTCCTCAGTGTTCTGGGACGTCATGGTGAATCTAGGCAATATGGCCTAACAAAGAAGAGGTCTGTATTTTTCCAAAGGCACTTACATTCACTTCTTTCTTGACCTGCTGCAGTCTCTGTAAACTAACTTTGACTTGTTCTGTCAGAAGGGACAGGAAGGGAAATAGCTAGACTCTTTCAAGTCTCTCAATGGCTGGGGCTTTCCGCTGCTCTTCAGCAGTATTCTCAGATCCATCCCACACGGCCTTATTTGGATGGGGCTTCCCTGAATCCCCTCTGAAACTGGAGAAATCTCCCCGGAGCCAcacagggcggggtggggggggcagtggCCCTGGCCTGCACTGGCTGAGAACTAATTAGTGACTTCCGTCTCCCTCCCTGCTTAGGCCACTTTAATACAGGCTTTGCACAGCATGGAAGTTGAGGATCTAAGGCTCAGGATCAGGCCTCTAAGGATCAGGGGGTTAAGCTGACTAGATTCAAATCCTGTCTCTGCCACTCACTAGCCATAAGGAAAAAACTTAGAACCTAAACAGTTTGTGACTCTAATTCCTCATCCACTGAACACGAATAATTCTAGAACCTATTTCTAGGTATGTTGTGAAGTTTAAATGGGTTATTACACATAAAATGTGTAAACAAATACCTGGCACATtgtaggtatttaataaatgtaagTAATTAT
>XLOC_000281.TCONS_00000611
CTCTCTCACCTGCTAGGACCTGAACGTCTCTAACTACTGATGCGGTAGGAGATGAACGAGGGGCTTTCATATGTGGAGGACCCAGGGAAGAACTGGCAATCATGCTCTACTTTTTCTGACTGGAACCCGAGCCCACGTGGTCCAGAGGCGGCTCAGATGGAGGCTGTGCACTAGAGGCAGAAGTGTTTTTCCAAGAGGTGGAGCAATTCCAGAACTGAAGGCTACAAATATCATGATTTGGTTTTCAGGGGACCAATTGGGATCCTTCTGTACAAAGCTAGACTCTGTCCCTGTGACTAGAAGAATCAGAGAATGAATTGCCCACGTGGGTGGGCATGTTGTTGGGCCAGCAGGTCTCTGGGACACCCTGATCAGCCTgtcatttcttcttgattcatccaaagaaataaagaagtgcTGAAAATATTGGCTACCAATTAGGAAGTAGTCAAGCTTGCTCTCAGGTGTACTGGAAAACCCATTTCGAAAAGATTCTCGCCACTGTTTTACACAAATGGCTGTGGGATACCTACAGATGGTTTCAATAACAAAACACTTGGATCTATAAACTCTCCTAAGTCCTAAAGCCAATCTctgaactatatatataaaaaaaaa
>XLOC_000294.TCONS_00000632
CCAGTTGGCGAACTTACCTGAGAAATTGAGACTCAAGATTGTGAGAATGTGTGACTAGGACCGAAAGCAGATCTCCAGtggagtctttgaatttttttaaaagacgaTGGTAATCAGATCTACTTGAAAAATTAAGCGAATCGATTTGTTTGGAACATTCTTTTACCAATTCTTTAACATTTAGCCACTGGTTCCCGGAAGTTTTCTATGAGTTCCTGTGGAGAGAGCCTTGTGGAAAGCAAAAACGGCTGTGATGCAGTTTTTTGATATGAGGATAACAGGT
>XLOC_000294.TCONS_00000634
AGGAGGCAAGCGGGGCGCCACCGAGCGCTGTCTCTCCCCGCCGGAGGAGGGTCTCCGCAGAAACATCCTCGGTGACTGTGGCACAAGTCTCCGCCAAGTTGTGTCTTGGACGTTGAAGCTCCTGGGAGCCCGGAGCAACTTGGAGGGTCTCCCGGCTCGTTAATCATATTCCTACACGTCTCGACTTTGGGGTGCTGGGTGCAGCCTTGGGGTGCGCGGAGGGCGGACCAACCATTCGGGTGAGCAGAGCGGCGGGAATCTAGGTTCCTCGGCTCGtggagtctttgaatttttttaaaagacgaTGGTAATCAGATCTACTTGAAAAATTAAGCGAATCGATTTGTTTGGAACATTCTTTTACCAATTCTTTAACATTTAGCCACTGGTTCCCGGAAGTTTTCTATGAGTTCCTGTGGAGAGAGCCTTGTGGAAAGCAAAAACGGCTGTGATGCAGTTTTTTGATATGAGGATAACAGGT
>XLOC_000294.TCONS_00000633
AGGAGGCAAGCGGGGCGCCACCGAGCGCTGTCTCTCCCCGCCGGAGGAGGGTCTCCGCAGAAACATCCTCGGTGACTGTGGCACAAGTCTCCGCCAAGTTGTGTCTTGGACGTTGAAGCTCCTGGGAGCCCGGAGCAACTTGGAGGGTCTCCCGGCTCGTTAATCATATTCCTACACGTCTCGACTTTGGGGTGCTGGGTGCAGCCTTGGGGTGCGCGGAGGGCGGACCAACCATTCGGGTGAGCAGAGCGGCGGGAATCTAGGTTCCTCGGCTCGTTGGCGAACTTACCTGAGAAATTGAGACTCAAGATTGTGAGAATGTGTGACTAGGACCGAAAGCAGATCTCCAGtggagtctttgaatttttttaaaagacgaTGGTAATCAGATCTACTTGAAAAATTAAGCGAATCGATTTGTTTGGAACATTCTTTTACCAATTCTTTAACATTTAGCCACTGGTTCCCGGAAGTTTTCTATGAGTTCCTGTGGAGAGAGCCTTGTGGAAAGCAAAAACGGCTGTGATGCAGTTTTTTGATATGAGGATAACAGGT
>XLOC_000299.TCONS_00000647
TCCgcgccacaagtggtgcctgttcttGGACCCCTACTGGTTGTGGGCCACACCCACTCTGGAGTCAGAGTTAGTATCCTGTCTGATCATTATAGACCTTAGCCATCCAGCATGTAACTGACATACTTTTACAAGTCCAGCTTAACACTAACTGCCCAACTGGCCCAAGTTCTGGTATACCACAGGTTCTGACTACCAAGATGGAAAATATTGACCCAGATCAGCTCTTTGTCTTTCAGGTTTGTGTCCCTGAACTGGACGCATTCAACTCAGAGGACTAAAAATACTCAGTGTCATGAAGCAAAATCAGTGATTCATACAAGAAATATTGACATTTACTAGTTGATGAACACTGTGTACCTAACGAAGATTAAAAGTCAGTCTTCGATCTCCTGAACTACACAGTTTAGTAGAATatagtttttttcaaataatcGCACTAATTAAAATATGATTACCTGAGAAAAACTCAGAAGGAAACTGAGTTTTCTATGAGAAAAATCTGTGAAactccatgaaaaagaaaattcatctaGTTTGGAAGGCCAGGGAAAATTTTTCTGAAGAAGTGAAGCTAGAAATACGATTAGAATAATAACTAGGTATTCACCaagttaagaaagaaagagaaggtgagAACAACattcctgagaaaa
>XLOC_000300.TCONS_00000648
ATACAGCAACAAGGGAACTTGCAAGTTCCCAGTGGAGCTTGGGTGAAGAGTGATTCTCTCTGGGGACACTCAGAACCAAGAGTTGCTACTGTGAAatagggaagagaaaaggaaatgaaatgaagcTCTACTGCTAGGCTGttttcAATTAAATGCAGCCAATACATGTTAAGTGCCTCTCACTTCCAAAGAACTATGGTAATTGCTTCAGGagacaaaagaatgaataaaggtAGTATCTGGTGTCAA
>XLOC_000302.TCONS_00000650
ACACCAATATTTTTAGGCTTCTGGACTGGACGAGTGAAAACCCGTCGAATGAAATTGgTGGATGGTTGATGAAGGAAATCATTGCTCATTCCTGCGTGCTGAACCATGAAAAACAAATACAGtggATAAAAGAGATTTCACAAAGACCATCTAGAGCAATTTCCTGAAGAAAAGCTTTGCTAATACGGTCATGATAATTTTTATGGAGTTAAAATCTGGTAGTCCAATTAACCAAGGAGCTGCTACGATGGGTGAAACACATTGATTTCTCTATGTCACTGGGCTCACAGTGGCCTCTTAATAGACCCACCATCAACTCACATTCTACCACTGGAGATGGAGTCTCAAAATGTAAAATGACTGTCTCAAAAATCTGAAGGTACCCTAGGATAATAGCACTTTACATGAGTGTGTAAATTTTGCTGACTTCGAATGGGAATATGCATAcctatttataaatatgaatggataattctcttctctctctcactcaagCAATTGTACAAATGAAAAGGACTGTAATTCTGcaaattaactattttatttgatttattgtCTACAAGAAGAAGATGGTATTGACTCTCGTATCTGTTATCTTCTCTAATGTAAAGTCAGTATGGTATAGAGGAAAGAATATGGGTTTCTGAATTAGATGAACTTGTATTTTAA
>XLOC_000303.TCONS_00000651
CTCTCCAGCAACAGCACTTCTCATAACCAAGATGTTGTGAGTTGTGCAACCAATTTCATATGGCTGGAAGGTTCTTTTGTTTGGCAGCCAGAAGGCTTTTCCTACAATGGGTCTCCTCTAAATCAAAATGGCTGTGGTCCAAAGGTTGTGCCAAAGAAAAATTCAGCTAGCTGCCAGCAATGTCTCCGCAATAACTCGGAGCCTGCATGCACTGTCAATGGCATTTATTTGATACACAGTCACACAGAGCCTTGTGACACCTCAGATTGTAGGTGGTGAGATGTTCTGATACCAAAGAATTGTCATGACCTGCACTAGTTGGGGAAGCTGCTGGACATCCAGATGAGAGAAACTACAGACCATGAGGACAAAATACAACAAGCCATCAATCGCCCTCTAAATACCCTCCTT
>XLOC_000309.TCONS_00000676
ggccttaaaaagaaaaaaaattggaaaaaagataaaattttttgcATTAACTTTaggctaaaaatgaaaatgagttgGGCTTTTAGATTTAATTAAAATCTAGATAGCTCAAATTGGATTTAGACCATCTGCACGGCAGTGTCTTCAGATGTCAGTAAGAGGGAAGAATTGGCTGACCAGAAaagctggggaggaaggagaagaagaaagacttCATCCAAACTTTAGGGGAATGAGCTGATTGATATTCAGCAACAAAAACCATCACTGCAAATTAAAGATCCTGGTTTCAGGATACCAAACCCAGAGACCAGAAATTGACATACAACTTCCCCTGAAATCAGTAGCCCGGAACATGTAATAACAGTTTTACAGAACCATGAAATACATACACCTCTGCAGAAACACAGCTCTGTCAAACAAAGCAAAGTAATATCACTGAACAGGATAGTTTCATATTGTTTTTCCATAGAAAGAAGAATTCAGGTACCAGACAATGGATGGATGCAGTTTCCAGGCGGGGAGAAATGTCCAGCCTAATGTTACTGAGCCTCAAAATACACCACAAGATCACTAATGCCCTCCAGTGGTCACAACTAAAATTGCTCAGTTTGTGATACATGAGACTAGAACCTGATGGATCTCGGCGTTTGGTCTGCTATTTCTCATCTTGAAAGCTGCAAACTTGGAGTACAACCTAGCCACTGACTATCATAAACATTTTTCTGCTTCTCCCCAGATTTTTAAGCACTGAATGAAGAGTCTCTTTGTGGCCTGTCTTTGCAGCCTTTTTCAATGCAGCCTGACGATCTCTCCTTCCAGTGGCTAGGTGACTCCATCAGAGACAATCCAGCATGAGCCCATGGATGCAAAAGAAAGCTGCCAATGGAGAAGAAAGACTGCTCCTTTTCGTGTTTCAC
>XLOC_000309.TCONS_00000677
ggccttaaaaagaaaaaaaattggaaaaaagataaaattttttgcATTAACTTTaggctaaaaatgaaaatgagttgGGCTTTTAGATTTAATTAAAATCTAGATAGCTCAAATTGGATTTAGACCATCTGCACGGCAGTGTCTTCAGATGTCAGTAAGAGGGAAGAATTGGCTGACCAGAAaagctggggaggaaggagaagaagaaagacttCATCCAAACTTTAGGGGAATGAGCTGATTGATATTCAGCAACAAAAACCATCACTGCAAATTAAAGATCCTGGTTTCAGGATACCAAACCCAGAGACCAGAAATTGACATACAACTTCCCCTGAAATCAGTAGCCCGGAACATGTAATAACAGTTTTACAGAACCATGAAATACATACACCTCTGCAGAAACACAGCTCTGTCAAACAAAGCAAAGTAATATCACTGAACAGGATAGTTTCATATTGTTTTTCCATAGAAAGAAGAATTCAGGTACCAGACAATGGATGGATGCAGTTTCCAGGCGGGGAGAAATGTCCAGCCTAATGTTACTGAGCCTCAAAATACACCACAAGATCACTAATGCCCTCCAGTGGTCACAACTAAAATTGCTCAGTTTGTGATACATGAGACTAGAACCTGATGGATCTCGGCGTTTGGTCTGCTATTTCTCATCTTGAAAGCTGCAAACTTGGAGTACAACCTAGCCACTGACTATCATAAACATTTTTCTGCTTCTCCCCAGATTTTTAAGCACTGAATGAAGAGTCTCTTTGTGGCCTGTCTTTGCAGCCTTTTTCAATGCAGCCTGACGATCTCTCCTTCCAGTGGCTAGGTGACTCCATCAGAGACAATCCAGCATGAGCCCATGGATGCAAAAGAAAGCTGCCAATGGAGAAGTGATTGGCTACCCAGCGGGAGGAATGTACATTAGTTTGCACCACTGTCCTAGACACTGACTTGGAGTGGAAACTGGAAACAAACACTGTTCTCGGCCACAAAGAACTTGTAGCAATAAGGACTTGATTGTAAGCCTAGAGATGCCAGAGGCTACCAC
>XLOC_000317.TCONS_00000699
CtgcttcaaattttaaaaaccctgagCTGAGTTTTGAGATTACTGGTGTGTAATGTTTGTACTTTCAAGGCTGCGCTAAGGGCTGGTTCTGAGAAGACAGTAGGAGTTCTTTGTGGGCTGTAACTCCAAGGAGAACCTGGATGATGATGTCACCGATTTCATCTGGATGCCAGATTTTCCTGAAATGCTCCTTCTCAAGTGGGGACTTTACATCCTTTACAGTGAAGAGGACCCCGGAAGTCAAGTTTTTGATTTGGAAGGATGGGGTATTCTTAATTAATGGCCCTACATTTTCACGGGACTcatcatctgaaaaagaaaTTGTCAGTTCTGGCAGGATGAGGACCATGTGTTTTGTGTTTGGACTCCATTCCAGCTCAGAGTTGGACACATCTTTGGTGCTCAAGAAGATACTGAACTATGCAGTGGACATGTGTGGGTGCTCCTGGTTTTTATAAACAATGActattggaatttttaaattactttctgaCGATAAGTTCTTGGAAGTAGGATTACTAGGTCAAAGGATATAAACATCTTTGAGGCCTCTTGAGAAAATACAGATTGCTTTCCAGAAAATTTTATACTCCTACTAGCAGTGAATGAGATTTCCTGTTTCATTGTCCTCTTATCAGCACTATTAGGAAAAGGCATTATTTTTTGCTAACTTGGTAGTAAGAAAGGTTCCCTTCTCCTCTTTGAATTTTGCCTTTGTTAAGTAGGGAGATGGacattttttcatctatttttttagttcatttatatTTGCTCTGAGTTGTCTGGtgtcctttgcccacttttattctggaattttcatgtttttgtaaTCACTTTTTAGAAGCTCTGTATGTTGTAAAGATGCTAGATTGTAATCCTGATAGTCACTGATGGTTTTCCCCTCTACTTggatgtttctattttcattatatgttctttattattttttttttatcttacaaTTTTCTTAACTTAATATTTTCAAGTCATCAGGtctgtcttccttttccttaGGATTTCTGACATGACAGAGTGCCCTTCACGACTAGTGATcaaatattcaattattttttttttcttggcatgtACAGTTAGATTTCtttgcctgtgtgtgtttgtgtttgtgtgtgtgtataccccTGTGTAtgcatttgtgtgcatgtgtcatTGGGTGTCAACCACTGGGATTTAATGTAAATGGGGAGCCATCTTCTGTTTCGCAAAAGCCCTGACCCATTGTCTCAATATGATTTGTCGAATAAAATTTCCTTTCCCAATGA
>XLOC_000317.TCONS_00000700
CACATGTGTTCCATTTTATTAGGTTTTTAATGGCTACGGGACAGTCCATTATATAGCTGGACCGTGGtttacctgttgatggacatttaggcttcTTTCAATCTTTGTTCTGGAAGGCAGTGCTGGAATGTGGGTGGATCACTGCATACACGGAAATATGTCTTTGTAAGACATTTTtttgagtggaattgctgggtaaaAAAGATCTTTGTGTTTGAAATTTGGATAGATAGTGCCACATTGTTCTGCATTGTAGTTGCCTCtgtattctcaccagcagtgtctGCCAGTGCTGTTTTCTCTTGGAAATCTTTGTGGAACCGTTGGGTGAGAATAGCATCTCAACAGGAGTTTAACATGCAATGCTCTTGGTCTAaggCATATTCACTAAGTGTGAACATCTTTGGTGGGAGGTAAGACTCTGCTCATCCTGATGGGAGGagttaaaggaaatagaaaattcagtATCAAGCTCTTCGTGCCATTACTTGATACAATTTCCAAAGCTACAAACTTCCTTGGGGTTGTGGCACCCTTCCCCCCGCCGCCAATGACTCATATGGCACTTGCTCTGAGCTATCTTGcagGCAAGAACTCAGCTTTAAACCTGTGGGATGCAATGTTAGAGCTTACAGAGAGGCGGAGGGGAAATCCTCTCTGGACACCACACTAAGGTTGGGAAGAGCCAGGGCTGAGAAGTGGAGCAGACATGGCCTCCTAAGACAAAGGACAGAAAAACAAGAACCTTGGTAACCTGGAGAAATTCTGAGATGAAGAGGAACCCTGAAGGGCTTCCACTGACTTGTCTTGCTCTCAGCAAAGAGGAGACACCATCAAATGAGGGAAAGCCAGATGGGGGGAGCTGGGATCCTCAGAGAGTATGTATGAACTCaactcttggggagttcccgtcgtggctcaacagaagtgaatctgactagcatccatgaggacgtaggtttgatccttggccttgcttagtgggttaaggatctggcattgccgtgagctgtggtataggtcacagatgcggctcggatctggtgttgttgtggctgtggcgtaggcaagcagctgaaactctgatttgactcctagcttgggaacctcatatgctgtgggtttggccctaaacagacaaaaataaataaataataaataaataaattcgaCACCTCTTTCTCCCTGTGTGATGAACAGAAC
>XLOC_000317.TCONS_00000705
CACATGTGTTCCATTTTATTAGGTTTTTAATGGCTACGGGACAGTCCATTATATAGCTGGACCGTGGtttacctgttgatggacatttaggcttcTTTCAATCTTTGTTCTGGAAGGCAGTGCTGGAATGTGGGTGGATCACTGCATACACGGAAATATGTCTTTGTAAGACATTTTtttgagtggaattgctgggtaaaAAAGATCTTTGTGTTTGAAATTTGGATAGATAGTGCCACATTGTTCTGCATTGTAGTTGCCTCtgtattctcaccagcagtgtctGCCAGTGCTGTTTTCTCTTGGAAATCTTTGTGGAACCGTTGGGTGAGAATAGCATCTCAACAGGAGTTTAACATGCAATGCTCTTGGTCTAaggGGTTGTGGCACCCTTCCCCCCGCCGCCAATGACTCATATGGCACTTGCTCTGAGCTATCTTGcagTGAAGAGGACCCCGGAAGTCAAGTTTTTGATTTGGAAGGATGGGGTATTCTTAATTAATGGCCCTACATTTTCACGGGACTcatcatctgaaaaagaaaTTGTCAGTTCTGGCAGGATGAGGACCATGTGTTTTGTGTTTGGACTCCATTCCAGCTCAGAGTTGGACACATCTTTGGTGCTCAAGAAGATACTGAACTATGCAGTGGACATGTGTGGGTGCTCCTGGTTTTTATAAACAATGActattggaatttttaaattactttctgaCGATAAGTTCTTGGAAGTAGGATTACTAGGTCAAAGGATATAAACATCTTTGAGGCCTCTTGAGAAAATACAGATTGCTTTCCAGAAAATTTTATACTCCTACTAGCAGTGAATGAGATTTCCTGTTTCATTGTCCTCTTATCAGCACTATTAGGAAAAGGCATTATTTTTTGCTAACTTGGTAGTAAGAAAGGTTCCCTTCTCCTCTTTGAATTTTGCCTTTGTTAAGTAGGGAGATGGacattttttcatctatttttttagttcatttatatTTGCTCTGAGTTGTCTGGtgtcctttgcccacttttattctggaattttcatgtttttgtaaTCACTTTTTAGAAGCTCTGTATGTTGTAAAGATGCTAGATTGTAATCCTGATAGTCACTGATGGTTTTCCCCTCTACTTggatgtttctattttcattatatgttctttattattttttttttatcttacaaTTTTCTTAACTTAATATTTTCAAGTCATCAGGtctgtcttccttttccttaGGATTTCTGACATGACAGAGTGCCCTTCACGACTAGTGATcaaatattcaattattttttttttcttggcatgtACAGTTAGATTTCtttgcctgtgtgtgtttgtgtttgtgtgtgtgtataccccTGTGTAtgcatttgtgtgcatgtgtcatTGGGTGTCAACCACTGGGATTTAATGTAAATGGGGAGCCATCTTCTGTTTCGCAAAAGCCCTGACCCATTGTCTCAATATGATTTGTCGAATAAAATTTCCTTTCCCAATGA
>XLOC_000317.TCONS_00000704
CACATGTGTTCCATTTTATTAGGTTTTTAATGGCTACGGGACAGTCCATTATATAGCTGGACCGTGGtttacctgttgatggacatttaggcttcTTTCAATCTTTGTTCTGGAAGGCAGTGCTGGAATGTGGGTGGATCACTGCATACACGGAAATATGTCTTTGTAAGACATTTTtttgagtggaattgctgggtaaaAAAGATCTTTGTGTTTGAAATTTGGATAGATAGTGCCACATTGTTCTGCATTGTAGTTGCCTCtgtattctcaccagcagtgtctGCCAGTGCTGTTTTCTCTTGGAAATCTTTGTGGAACCGTTGGGTGAGAATAGCATCTCAACAGGAGTTTAACATGCAATGCTCTTGGTCTAaggTGAAGAGGACCCCGGAAGTCAAGTTTTTGATTTGGAAGGATGGGGTATTCTTAATTAATGGCCCTACATTTTCACGGGACTcatcatctgaaaaagaaaTTGTCAGTTCTGGCAGGATGAGGACCATGTGTTTTGTGTTTGGACTCCATTCCAGCTCAGAGTTGGACACATCTTTGGTGCTCAAGAAGATACTGAACTATGCAGTGGACATGTGTGGGTGCTCCTGGTTTTTATAAACAATGActattggaatttttaaattactttctgaCGATAAGTTCTTGGAAGTAGGATTACTAGGTCAAAGGATATAAACATCTTTGAGGCCTCTTGAGAAAATACAGATTGCTTTCCAGAAAATTTTATACTCCTACTAGCAGTGAATGAGATTTCCTGTTTCATTGTCCTCTTATCAGCACTATTAGGAAAAGGCATTATTTTTTGCTAACTTGGTAGTAAGAAAGGTTCCCTTCTCCTCTTTGAATTTTGCCTTTGTTAAGTAGGGAGATGGacattttttcatctatttttttagttcatttatatTTGCTCTGAGTTGTCTGGtgtcctttgcccacttttattctggaattttcatgtttttgtaaTCACTTTTTAGAAGCTCTGTATGTTGTAAAGATGCTAGATTGTAATCCTGATAGTCACTGATGGTTTTCCCCTCTACTTggatgtttctattttcattatatgttctttattattttttttttatcttacaaTTTTCTTAACTTAATATTTTCAAGTCATCAGGtctgtcttccttttccttaGGATTTCTGACATGACAGAGTGCCCTTCACGACTAGTGATcaaatattcaattattttttttttcttggcatgtACAGTTAGATTTCtttgcctgtgtgtgtttgtgtttgtgtgtgtgtataccccTGTGTAtgcatttgtgtgcatgtgtcatTGGGTGTCAACCACTGGGATTTAATGTAAATGGGGAGCCATCTTCTGTTTCGCAAAAGCCCTGACCCATTGTCTCAATATGATTTGTCGAATAAAATTTCCTTTCCCAATGA
>XLOC_000317.TCONS_00000703
CACATGTGTTCCATTTTATTAGGTTTTTAATGGCTACGGGACAGTCCATTATATAGCTGGACCGTGGtttacctgttgatggacatttaggcttcTTTCAATCTTTGTTCTGGAAGGCAGTGCTGGAATGTGGGTGGATCACTGCATACACGGAAATATGTCTTTGTAAGACATTTTtttgagtggaattgctgggtaaaAAAGATCTTTGTGTTTGAAATTTGGATAGATAGTGCCACATTGTTCTGCATTGTAGTTGCCTCtgtattctcaccagcagtgtctGCCAGTGCTGTTTTCTCTTGGAAATCTTTGTGGAACCGTTGGGTGAGAATAGCATCTCAACAGGAGTTTAACATGCAATGCTCTTGGTCTAaggACACCAGAAGTCCCACTCTTGATGAGCCTGGCTGATGGGTCCCGGATCTTCACTGGAACTTCCCAGGCACCACCACAACCATTTCGGGCTAGAAGGGGAACGTCCCATCACTTAGCCGTACTTGATACAACTGTCCCCACTGTTGTCACTGGCAACTGATCAGCCTCTTCCTGCTGATGGAGCGTCATTATCTGGCCCTGCTGCCATGGAGACCCAAAGGAATCAGGTGTGTTTTTCGCCTGCATCACTCCCGCCTGGGGTGCGACAAGGACTCTTCTGCACGTCATGCGTGGTGGACCTGTGGCGGGCTGCGGCCAGGCTCTTCCTGCGGGTGAAACCTAATCAACTCATCGGCAGCAGATAATATCAAGACCTCTGTTTGATACATTACTAGTGACAGGCATGCTTCCACCATTAATAACACGATGCCCTTTgacaattaggttgtttgggGGGAAGAAAACCTTCCAGTCACCAGACTCAGCATGAGAGGGCTCTTGTTCACACAAACACGACCTCACGTCTCTGCCTAGCACCACGGACTGTTTTGTTCTCCAAGGCCATCTGCGTGCCCATTCTCTGATCTAGATTTCCTTCATAACAACTTTCTCGTTTGTATGCCCTCGCAGCAAGCACTGTTTCCTGTTTCTAAACTTGTAGACAAGCATCCATACAGCTCACAGTTGTCAACGTTAACTAGATAACAGTGGCGCCTTCTTGCTGCTTTTATATCTTTAACTTAGGTGAAGAGGACCCCGGAAGTCAAGTTTTTGATTTGGAAGGATGGGGTATTCTTAATTAATGGCCCTACATTTTCACGGGACTcatcatctgaaaaagaaaTTGTCAGTTCTGGCAGGATGAGGACCATGTGTTTTGTGTTTGGACTCCATTCCAGCTCAGAGTTGGACACATCTTTGGTGCTCAAGAAGATACTGAACTATGCAGTGGACATGTGTGGGTGCTCCTGGTTTTTATAAACAATGActattggaatttttaaattactttctgaCGATAAGTTCTTGGAAGTAGGATTACTAGGTCAAAGGATATAAACATCTTTGAGGCCTCTTGAGAAAATACAGATTGCTTTCCAGAAAATTTTATACTCCTACTAGCAGTGAATGAGATTTCCTGTTTCATTGTCCTCTTATCAGCACTATTAGGAAAAGGCATTATTTTTTGCTAACTTGGTAGTAAGAAAGGTTCCCTTCTCCTCTTTGAATTTTGCCTTTGTTAAGTAGGGAGATGGacattttttcatctatttttttagttcatttatatTTGCTCTGAGTTGTCTGGtgtcctttgcccacttttattctggaattttcatgtttttgtaaTCACTTTTTAGAAGCTCTGTATGTTGTAAAGATGCTAGATTGTAATCCTGATAGTCACTGATGGTTTTCCCCTCTACTTggatgtttctattttcattatatgttctttattattttttttttatcttacaaTTTTCTTAACTTAATATTTTCAAGTCATCAGGtctgtcttccttttccttaGGATTTCTGACATGACAGAGTGCCCTTCACGACTAGTGATcaaatattcaattattttttttttcttggcatgtACAGTTAGATTTCtttgcctgtgtgtgtttgtgtttgtgtgtgtgtataccccTGTGTAtgcatttgtgtgcatgtgtcatTGGGTGTCAACCACTGGGATTTAATGTAAATGGGGAGCCATCTTCTGTTTCGCAAAAGCCCTGACCCATTGTCTCAATATGATTTGTCGAATAAAATTTCCTTTCCCAATGA
>XLOC_000317.TCONS_00000702
CACATGTGTTCCATTTTATTAGGTTTTTAATGGCTACGGGACAGTCCATTATATAGCTGGACCGTGGtttacctgttgatggacatttaggcttcTTTCAATCTTTGTTCTGGAAGGCAGTGCTGGAATGTGGGTGGATCACTGCATACACGGAAATATGTCTTTGTAAGACATTTTtttgagtggaattgctgggtaaaAAAGATCTTTGTGTTTGAAATTTGGATAGATAGTGCCACATTGTTCTGCATTGTAGTTGCCTCtgtattctcaccagcagtgtctGCCAGTGCTGTTTTCTCTTGGAAATCTTTGTGGAACCGTTGGGTGAGAATAGCATCTCAACAGGAGTTTAACATGCAATGCTCTTGGTCTAaggACACCAGAAGTCCCACTCTTGATGAGCCTGGCTGATGGGTCCCGGATCTTCACTGGAACTTCCCAGGCACCACCACAACCATTTCGGGCTAGAAGGGGAACGTCCCATCACTTAGCCGTACTTGATACAACTGTCCCCACTGTTGTCACTGGCAACTGATCAGCCTCTTCCTGCTGATGGAGCGTCATTATCTGGCCCTGCTGCCATGGAGACCCAAAGGAATCAGTGAAGAGGACCCCGGAAGTCAAGTTTTTGATTTGGAAGGATGGGGTATTCTTAATTAATGGCCCTACATTTTCACGGGACTcatcatctgaaaaagaaaTTGTCAGTTCTGGCAGGATGAGGACCATGTGTTTTGTGTTTGGACTCCATTCCAGCTCAGAGTTGGACACATCTTTGGTGCTCAAGAAGATACTGAACTATGCAGTGGACATGTGTGGGTGCTCCTGGTTTTTATAAACAATGActattggaatttttaaattactttctgaCGATAAGTTCTTGGAAGTAGGATTACTAGGTCAAAGGATATAAACATCTTTGAGGCCTCTTGAGAAAATACAGATTGCTTTCCAGAAAATTTTATACTCCTACTAGCAGTGAATGAGATTTCCTGTTTCATTGTCCTCTTATCAGCACTATTAGGAAAAGGCATTATTTTTTGCTAACTTGGTAGTAAGAAAGGTTCCCTTCTCCTCTTTGAATTTTGCCTTTGTTAAGTAGGGAGATGGacattttttcatctatttttttagttcatttatatTTGCTCTGAGTTGTCTGGtgtcctttgcccacttttattctggaattttcatgtttttgtaaTCACTTTTTAGAAGCTCTGTATGTTGTAAAGATGCTAGATTGTAATCCTGATAGTCACTGATGGTTTTCCCCTCTACTTggatgtttctattttcattatatgttctttattattttttttttatcttacaaTTTTCTTAACTTAATATTTTCAAGTCATCAGGtctgtcttccttttccttaGGATTTCTGACATGACAGAGTGCCCTTCACGACTAGTGATcaaatattcaattattttttttttcttggcatgtACAGTTAGATTTCtttgcctgtgtgtgtttgtgtttgtgtgtgtgtataccccTGTGTAtgcatttgtgtgcatgtgtcatTGGGTGTCAACCACTGGGATTTAATGTAAATGGGGAGCCATCTTCTGTTTCGCAAAAGCCCTGACCCATTGTCTCAATATGATTTGTCGAATAAAATTTCCTTTCCCAATGA
>XLOC_000317.TCONS_00000701
CACATGTGTTCCATTTTATTAGGTTTTTAATGGCTACGGGACAGTCCATTATATAGCTGGACCGTGGtttacctgttgatggacatttaggcttcTTTCAATCTTTGTTCTGGAAGGCAGTGCTGGAATGTGGGTGGATCACTGCATACACGGAAATATGTCTTTGTAAGACATTTTtttgagtggaattgctgggtaaaAAAGATCTTTGTGTTTGAAATTTGGATAGATAGTGCCACATTGTTCTGCATTGTAGTTGCCTCtgtattctcaccagcagtgtctGCCAGTGCTGTTTTCTCTTGGAAATCTTTGTGGAACCGTTGGGTGAGAATAGCATCTCAACAGGAGTTTAACATGCAATGCTCTTGGTCTAaggGGTTGTGGCACCCTTCCCCCCGCCGCCAATGACTCATATGGCACTTGCTCTGAGCTATCTTGcagACACCAGAAGTCCCACTCTTGATGAGCCTGGCTGATGGGTCCCGGATCTTCACTGGAACTTCCCAGGCACCACCACAACCATTTCGGGCTAGAAGGGGAACGTCCCATCACTTAGCCGTACTTGATACAACTGTCCCCACTGTTGTCACTGGCAACTGATCAGCCTCTTCCTGCTGATGGAGCGTCATTATCTGGCCCTGCTGCCATGGAGACCCAAAGGAATCAGGTGTGTTTTTCGCCTGCATCACTCCCGCCTGGGGTGCGACAAGGACTCTTCTGCACGTCATGCGTGGTGGACCTGTGGCGGGCTGCGGCCAGGCTCTTCCTGCGGGTGAAACCTAATCAACTCATCGGCAGCAGATAATATCAAGACCTCTGTTTGATACATTACTAGTGACAGGCATGCTTCCACCATTAATAACACGATGCCCTTTgacaattaggttgtttgggGGGAAGAAAACCTTCCAGTCACCAGACTCAGCATGAGAGGGCTCTTGTTCACACAAACACGACCTCACGTCTCTGCCTAGCACCACGGACTGTTTTGTTCTCCAAGGCCATCTGCGTGCCCATTCTCTGATCTAGATTTCCTTCATAACAACTTTCTCGTTTGTATGCCCTCGCAGCAAGCACTGTTTCCTGTTTCTAAACTTGTAGACAAGCATCCATACAGCTCACAGTTGTCAACGTTAACTAGATAACAGTGGCGCCTTCTTGCTGCTTTTATATCTTTAACTTAGGTGAAGAGGACCCCGGAAGTCAAGTTTTTGATTTGGAAGGATGGGGTATTCTTAATTAATGGCCCTACATTTTCACGGGACTcatcatctgaaaaagaaaTTGTCAGTTCTGGCAGGATGAGGACCATGTGTTTTGTGTTTGGACTCCATTCCAGCTCAGAGTTGGACACATCTTTGGTGCTCAAGAAGATACTGAACTATGCAGTGGACATGTGTGGGTGCTCCTGGTTTTTATAAACAATGActattggaatttttaaattactttctgaCGATAAGTTCTTGGAAGTAGGATTACTAGGTCAAAGGATATAAACATCTTTGAGGCCTCTTGAGAAAATACAGATTGCTTTCCAGAAAATTTTATACTCCTACTAGCAGTGAATGAGATTTCCTGTTTCATTGTCCTCTTATCAGCACTATTAGGAAAAGGCATTATTTTTTGCTAACTTGGTAGTAAGAAAGGTTCCCTTCTCCTCTTTGAATTTTGCCTTTGTTAAGTAGGGAGATGGacattttttcatctatttttttagttcatttatatTTGCTCTGAGTTGTCTGGtgtcctttgcccacttttattctggaattttcatgtttttgtaaTCACTTTTTAGAAGCTCTGTATGTTGTAAAGATGCTAGATTGTAATCCTGATAGTCACTGATGGTTTTCCCCTCTACTTggatgtttctattttcattatatgttctttattattttttttttatcttacaaTTTTCTTAACTTAATATTTTCAAGTCATCAGGtctgtcttccttttccttaGGATTTCTGACATGACAGAGTGCCCTTCACGACTAGTGATcaaatattcaattattttttttttcttggcatgtACAGTTAGATTTCtttgcctgtgtgtgtttgtgtttgtgtgtgtgtataccccTGTGTAtgcatttgtgtgcatgtgtcatTGGGTGTCAACCACTGGGATTTAATGTAAATGGGGAGCCATCTTCTGTTTCGCAAAAGCCCTGACCCATTGTCTCAATATGATTTGTCGAATAAAATTTCCTTTCCCAATGA
>XLOC_000317.TCONS_00000706
aaggaaatagaaaattcagtATCAAGCTCTTCGTGCCATTACTTGATACAATTTCCAAAGCTACAAACTTCCTTGGGGTTGTGGCACCCTTCCCCCCGCCGCCAATGACTCATATGGCACTTGCTCTGAGCTATCTTGcagTGAAGAGGACCCCGGAAGTCAAGTTTTTGATTTGGAAGGATGGGGTATTCTTAATTAATGGCCCTACATTTTCACGGGACTcatcatctgaaaaagaaaTTGTCAGTTCTGGCAGGATGAGGACCATGTGTTTTGTGTTTGGACTCCATTCCAGCTCAGAGTTGGACACATCTTTGGTGCTCAAGAAGATACTGAACTATGCAGTGGACATGTGTGGGTGCTCCTGGTTTTTATAAACAATGActattggaatttttaaattactttctgaCGATAAGTTCTTGGAAGTAGGATTACTAGGTCAAAGGATATAAACATCTTTGAGGCCTCTTGAGAAAATACAGATTGCTTTCCAGAAAATTTTATACTCCTACTAGCAGTGAATGAGATTTCCTGTTTCATTGTCCTCTTATCAGCACTATTAGGAAAAGGCATTATTTTTTGCTAACTTGGTAGTAAGAAAGGTTCCCTTCTCCTCTTTGAATTTTGCCTTTGTTAAGTAGGGAGATGGacattttttcatctatttttttagttcatttatatTTGCTCTGAGTTGTCTGGtgtcctttgcccacttttattctggaattttcatgtttttgtaaTCACTTTTTAGAAGCTCTGTATGTTGTAAAGATGCTAGATTGTAATCCTGATAGTCACTGATGGTTTTCCCCTCTACTTggatgtttctattttcattatatgttctttattattttttttttatcttacaaTTTTCTTAACTTAATATTTTCAAGTCATCAGGtctgtcttccttttccttaGGATTTCTGACATGACAGAGTGCCCTTCACGACTAGTGATcaaatattcaattattttttttttcttggcatgtACAGTTAGATTTCtttgcctgtgtgtgtttgtgtttgtgtgtgtgtataccccTGTGTAtgcatttgtgtgcatgtgtcatTGGGTGTCAACCACTGGGATTTAATGTAAATGGGGAGCCATCTTCTGTTTCGCAAAAGCCCTGACCCATTGTCTCAATATGATTTGTCGAATAAAATTTCCTTTCCCAATGA
>XLOC_000319.TCONS_00000708
gaaatcaaaaccactgtgggCATCATTGTGGATCTAAACCAAACCTGTTCATGCAAGTATTTATTTGTTCAgcatatttttctcaagtgccTGCTATACGCCACGCCCTGTCCTGGATGCTGAGATGGAGCAGATCGAATCCACACCCTCATgactcttcctcttttcctgTTGTACAACAGAATATCTCCATCTCTCCCCCGAAGCTCTTCCGCCCGCCCACTTCCATTTCTATCTCCTCCCTTTCCGGCCTCAGAAGAGGTGCCCTCGACGGATGAGGGGATGAGGGAACTCCAGCTCCTCGGAGACGTTGCTCCTGTGTTTCTGTCACCAcctcctgcccacccacccagcaTGAGCAACCTGCGGGACTACGAGCTCATGAATAAACCTGAAAAGGATGCGAGGCTGGAGATGGGAAGAGGTGGCTGAGAATGAATCAGCGGGCCTGGCTTTTTCCAGCACTTGTCACTACAACCCTGGGATTAGTTCACCACTCAGCATGAGGACTCGGGGCTGGACCATGTGTGACGTGACACTGAACAATTCCCATCCGAGGCAACAGAGCAGGAATGCTGCCTGGCCCACCGTGCAACAAAAATGTATGAAATGGCATTAGCAGAAAAACAAGATTTCTGGGTCTTATCACAGAaaggcttttttcccctcctagaTGAATGTTCACCTCTAATTGAACAACTGTAACTCCCTTTATTTCTACCTGAAAGTGGCTTTTACAACTCATAATTAGGGGCAGGATCTTTATAATCCCATCATGATGGAATGTCTTTTTAGCGCCTGATTGCTGTTCATTtacaggatatttttttttttccggtgaTTAATTGGACCACAATCCATTTACATGTCCTGAACATGCATTTTAAGTCTATACAGAAAGAACTCCGTTTACCCACTTTCTAAAACACGTTCTAGAAGGCTGGCATCCACCATCCTTATAAACCTAACACTACATGAGACCTGATTTATACTCGAGAGGGAAATCACAGCAGGGAACATAGCTAAAACCCAATCAGGCATTCTCTAAACTAATATAcgttgtttttaagagagaaagaaattacacAGTATCATAATTTCCAAAAGTTGACACCTCTTCATTAAAACAGATAGAGTAGAAAAGTTCTACAAGAGCTCAAATTTCGAGTTTTCCCCAAGAGAACAGTGGGTTTCAGGGAGGTGGGGATTAtattatgattatatttatattatattatattatgattATACTTCTGATTATCTTCACAGTCGGGCTGGAGGTGTGGGGAGGCTTATGGGTTAATTTGCTTAAAATTCCTGACTGATTGTATGGGGAGACCATTATCTATCCTCCTCACAGGCTGTTAGATTTGGAAGACCGTAAATGCTACGGATCCTGCAATTCATTTAACAGCTACGCGTCTTAGCTCTTTCCTGTGCTAAGCTCAGGTGGAAAATTATCAAATGATACAAAATAGCAATATAAACATCTTTTTCCatctaaatagatatttgagTTTTGTATACTCTGCTTTTTTTAGATTGCTGTGGACTTTCACAACAGGCTTAGATCAGCCTTCCATATGGAATTAGCCTTATGTTCCACACAAAGATTTTATAATGTCTTTTCATTCAATTCTTATGCATATGGACACTAACCAGGCAAATTAGTCCTGAGGCTAACCTGGTACTATTGAACCTTAGCTCTCTAGTTTTCCTTCACAGTTACTCTCAGGCACCCCACAAACTCCTCCAATCTCTGGATAATTTCAGGGCTCCAGGAGCCTTTAAAAAATAGGTTGATAACCTAGCAGGACTTCCAACTGTCAAATCCTTCAAATTTCTTCTAGAATACAGACACAAAggcatgctcttgaattggacaCATTTCAAAATtcccaagaaaagaaataatggtatTAGCTCAATGTTATGATTTTCCTCAAGTACAAAAGATCAGTAAGTCAGTAAGTCTTCTAAAATTTGTAGAACTGTAGACAAAAGTTATCTTAATAATTGCctaccacatacacacacacacatatgtatgtatatgtattgaGACTCAGATTAAGTGATTTATCTATCCAAAATCTCTCAGCCAGTCAAGAACTCAGATCTCCATTCTGAAGAGTTGAGCTCTTTCTACAGCACTACTCTGCATctggtgatttttatttaatttattaaaaatcatgtattgctataaattaaGTGGTAAGTAGAGTTCACTACATTTTAACAACCCcttaaagaaaaactatttgcaaatcaatgaacaaaaaacaaaaaaaaacaggaaaagcaagcaaacaataCCTTGCAAGATGAGTTTAaatgaaatacacaaaaataaaatgttcaaaattttttatttttttttgcaacctacaccacagctcacggcaacgccggatcattaacccactgagcaaggccagggatcaaacccgcaacctcatggttcctagtcgaatttgttaaccactgcgccacgacgggaactcctactttaaaattttttaaccatAGGTTAGATTAAgagcatgtttttatttaaattacttatgtttttattttattcataactCAGTATGAATATAATTAGCTATAAAAaacttttcttattaatttaaatCTCTTGAAAATAAACCTTAAATATAGTGGCAGGCATTTAAATCCATATGTGGATTTAAATTCCATGGTATGAATTTAAAATGCATGgtacatatttaaatgtaattgacGGAATTTGATGTTTGAGCTCACAGAttgaatgtattttaattaagaaCTCCGG
>XLOC_000329.TCONS_00000729
GGCTGATCAAAGTGTCTCATTTGCGTCCTTTCAGCTGGACTTGAAGAAGGGGTACCCCAAATTGTGGTCTGTGACAACAGGTGCAGGTCTCCCCTGTCTATCCTCACTGAAGGGTCTCGGGTACATGGCCAGGCTGGTCCCCGTGATAGATGCTTCCAAGCCCAAGTTTTTACAGTCCGAGTTGATGCAGCACGCAGCTCTGGGGTACCAGCCAGGCCTTCATTCATCCAGGGTCTCGCCAACATTGTTATGATGAAACACCTGGCtccccaaagaaggaaaaagcccTCTTGCTCTGAGCCCCTTTCTCCCAGCTGGGGAGCCAGCCCGTGTGAGAGCAAAATTCTGTTTCTCCTCCCATCCTGCTGCTTCTGCCGCTGAGAGGAAGAGGGAGCTGCCCGCGTCTGTGCCGCCTGGCCTCGCACTGTAACCCTCTGCTGGCCACTTCCCAGGACCTGCATCCCGGCtggctggctgctgtggctgcagcgcgGAGATGGAGCCGCTCCCAGCACTCCTTGATTAGGAATGTCAGGGTTGTCAGGGCGACGGGTAACGGCAGCAGCACATCCTATTTCCCCCTTGTGCTGAATATTTTACCGAGCGGTGTTGGGAAGAAGATTGGAAAAAGGTGGCCGGAGCAGGAGGGAGAAGCTGGGATCTGAGCAGagCAGCAGTATGCCTGGATCAGCCACAGCTCTCCGACAAGAGAGACTGAAGAAGACCAATGTGAGGCCGGTCCCCCTGGGTTTATTCACCATTAATGAGGAAGATGAACAGCAAAAGAATGGAAATTCCAGAAGACCGAAAGGCCTGATGGCAACAAAGTGCAAGATAAGAAAATCGCTCCCTCCAACCGGTCCTCCTCTGCTATTTCAGGACAAAATAGCAACCACTCAGG
>XLOC_000329.TCONS_00000728
GGCTGATCAAAGTGTCTCATTTGCGTCCTTTCAGCTGGACTTGAAGAAGGGGTACCCCAAATTGTGGTCTGTGACAACAGGTGCAGGTCTCCCCTGTCTATCCTCACTGAAGGGTCTCGGGTACATGGCCAGGCTGGTCCCCGTGATAGATGCTTCCAAGCCCAAGTTTTTACAGTCCGAGTTGATGCAGCACGCAGCTCTGGGGTACCAGCCAGGCCTTCATTCATCCAGGGTCTCGCCAACATTGTTATGATGAAACACCTGGCtccccaaagaaggaaaaagcccTCTTGCTCTGAGCCCCTTTCTCCCAGCTGGGGAGCCAGCCCGTGTGAGAGCAAAATTCTGTTTCTCCTCCCATCCTGCTGCTTCTGCCGCTGAGAGGAAGAGGGAGCTGCCCGCGTCTGTGCCGCCTGGCCTCGCACTGTAACCCTCTGCTGGCCACTTCCCAGGACCTGCATCCCGGCtggctggctgctgtggctgcagcgcgGAGATGGAGCCGCTCCCAGCACTCCTTGATTAGGAATGTCAGGGTTGTCAGGGCGACGGGTAACGGCAGCAGCACATCCTATTTCCCCCTTGTGCTGAATATTTTACCGAGCGGTGTTGGGAAGAAGATTGGAAAAAGGTGGCCGGAGCAGGAGGGAGAAGCTGGGATCTGAGCAGGGATCTATTACAAGTGCTCAAATGAACCGGCAGCTTAGAAACTAGCAGCTTCCTGGGAGCTGCAATTACATAAGCATATACTTTTGATATaatcataattaaaaaacaagtagCAGCAGTATGCCTGGATCAGCCACAGCTCTCCGACAAGAGAGACTGAAGAAGACCAATGTGAGGCCGGTCCCCCTGGGTTTATTCACCATTAATGAGGAAGATGAACAGCAAAAGAATGGAAATTCCAGAAGACCGAAAGGCCTGATGGCAACAAAGTGCAAGATAAGAAAATCGCTCCCTCCAACCGGTCCTCCTCTGCTATTTCAGGACAAAATAGCAACCACTCAGG
>XLOC_000329.TCONS_00000727
GGCTGATCAAAGTGTCTCATTTGCGTCCTTTCAGCTGGACTTGAAGAAGGGGTACCCCAAATTGTGGTCTGTGACAACAGGTGCAGGTCTCCCCTGTCTATCCTCACTGAAGGGTCTCGGGTACATGGCCAGGCTGGTCCCCGTGATAGATGCTTCCAAGCCCAAGTTTTTACAGTCCGAGTTGATGCAGCACGCAGCTCTGGGGTACCAGCCAGGCCTTCATTCATCCAGGGTCTCGCCAACATTGTTATGATGAAACACCTGGCtccccaaagaaggaaaaagcccTCTTGCTCTGAGCCCCTTTCTCCCAGCTGGGGAGCCAGCCCGTGTGAGAGCAAAATTCTGTTTCTCCTCCCATCCTGCTGCTTCTGCCGCTGAGAGGAAGAGGGAGCTGCCCGCGTCTGTGCCGCCTGGCCTCGCACTGTAACCCTCTGCTGGCCACTTCCCAGGACCTGCATCCCGGCtggctggctgctgtggctgcagcgcgGAGATGGAGCCGCTCCCAGCACTCCTTGATTAGGAATGTCAGGGTTGTCAGGGCGACGGGTAACGGCAGCAGCACATCCTATTTCCCCCTTGTGCTGAATATTTTACCGAGCGGTGTTGGGAAGAAGATTGGAAAAAGGTGGCCGGAGCAGGAGGGAGAAGCTGGGATCTGAGCAGGTTAGGCAGAGGAGGGACGCATCTGACACTGCATGCCTTTCCTAGGGCTTTTCTGGAAGGAGTGGGCGGGAGTGTGagagtgtgtgcgtgtatgtgtgtgtgcgtgaaaGAGAGCTTGAGCCGCACATGTGCCTGTGGGGAGTAAGTGGGAGGGGGCTGGCCGGGGAGGGGGTGCTGCTAGGTGAGGGGAACTGTAGGGCCTCAGTTGCCAAGAGGCTGGTAGTATCTGTCAGCTGTTTGCACACTGTTTACCCATAGGGGATCTATTACAAGTGCTCAAATGAACCGGCAGCTTAGAAACTAGCAGCTTCCTGGGAGCTGCAATTACATAAGCATATACTTTTGATATaatcataattaaaaaacaagtagCAGCAGTATGCCTGGATCAGCCACAGCTCTCCGACAAGAGAGACTGAAGAAGACCAATGTGAGGCCGGTCCCCCTGGGTTTATTCACCATTAATGAGGAAGATGAACAGCAAAAGAATGGAAATTCCAGAAGACCGAAAGGCCTGATGGCAACAAAGTGCAAGATAAGAAAATCGCTCCCTCCAACCGGTCCTCCTCTGCTATTTCAGGACAAAATAGCAACCACTCAGG
>XLOC_000329.TCONS_00000730
CAAAGTGTCTCATTTGCGTCCTTTCAGCTGGACTTGAAGAAGGGGTACCCCAAATTGTGGTCTGTGACAACAGGTGCAGGTCTCCCCTGTCTATCCTCACTGAAGGGTCTCGGGTACATGGCCAGGCTGGTCCCCGTGATAGATGCTTCCAAGCCCAAGTTTTTACAGTCCGAGTTGATGCAGCACGCAGCTCTGGGGTACCAGCCAGGCCTTCATTCATCCAGGGTCTCGCCAACATTGTTATGATGAAACACCTGGCtccccaaagaaggaaaaagcccTCTTGCTCTGAGCCCCTTTCTCCCAGCTGGGGAGCCAGCCCGTGTGAGAGCAAAATTCTGTTTCTCCTCCCATCCTGCTGCTTCTGCCGCTGAGAGGAAGAGGGAGCTGCCCGCGTCTGTGCCGCCTGGCCTCGCACTGTAACCCTCTGCTGGCCACTTCCCAGGACCTGCATCCCGGCtggctggctgctgtggctgcagcgcgGAGATGGAGCCGCTCCCAGCACTCCTTGATTAGGAATGTCAGGGTTGTCAGGGCGACGGGTAACGGCAGCAGCACATCCTATTTCCCCCTTGTGCTGAATATTTTACCGAGCGGTGTTGGGAAGAAGATTGGAAAAAGGTGGCCGGAGCAGGAGGGAGAAGCTGGGATCTGAGCAGgCAGCAGTATGCCTGGATCAGCCACAGCTCTCCGACAAGAGAGACTGAAGAAGACCAATGTGAGGCCGGTCCCCCTGGGTTTATTCACCATTAATGAGGAAGATGAACAGCAAAAGAATGGAAATTCCAGAAGACCGAAAGGCCTGATGGCAACAAAGTGCAAGATAAGAAAATCGCTCCCTCCAACCGGTCCTCCTCTGCTATTTCAGGACAAAATAGCAACCACTCAGG
>XLOC_000329.TCONS_00000731
GAAGAGGGAGCTGCCCGCGTCTGTGCCGCCTGGCCTCGCACTGTAACCCTCTGCTGGCCACTTCCCAGGACCTGCATCCCGGCtggctggctgctgtggctgcagcgcgGAGATGGAGCCGCTCCCAGCACTCCTTGATTAGGAATGTCAGGGTTGTCAGGGCGACGGGTAACGGCAGCAGCACATCCTATTTCCCCCTTGTGCTGAATATTTTACCGAGCGGTGTTGGGAAGAAGATTGGAAAAAGGTGGCCGGAGCAGGAGGGAGAAGCTGGGATCTGAGCAGAGCAGTATGCCTGGATCAGCCACAGCTCTCCGACAAGAGAGACTGAAGAAGACCAATGTGAGGCCGGTCCCCCTGGGTTTATTCACCATTAATGAGGAAGATGAACAGCAAAAGAATGGAAATTCCAGAAGACCGAAAGGCCTGATGGCAACAAAGTGCAAGATAAGAAAATCGCTCCCTCCAACCGGTCCTCCTCTGCTATTTCAGGACAAAATAGCAACCACTCAGG
>XLOC_000334.TCONS_00000741
GTGGCTAGTCTCGCGCGAGGATGTAGTGGCTCCGCCTTCCGGCCTTCAGCAGCCTCCTGCGCCAGGGTGGCGGTAAACTGTGGGAGGGGTGTTTTGCTAGGCCGTGAAGTCGCCGGTCCGCAAGGTGGAATGCGCTTGCGTCTCTGCATGGCATCAGAGGAACTTCTGACTTCTCTGTCGCCCCGACGTTTTCCTCGTCTGTTATCAGCCCAACtagaaaaaaaacctcatatgCACGGGATGAATTCTCTGTTGTCTCTAGTACAGCCTGctctccaccaccaccatcagaATGTGGAAGCCTTAATCTTTGGCCTATGTGGTGCATTGaAGTTGAAAGAGAACAGGAAGAGACTTCATATCTGAAAGGACAAAGACGATAGGAATAAAAATGGAGTTGGAAGTCTGGAACACTAAGGCAAACTCCCTCATTctactgggttttgttttggtttttgtttgtttgtttgtttgtcattttAAGCTGAACAACATCTGAAATGTTTTGTTATTTGGGGAAATTAAAGTTGAGGAATATTTGGAGTCACATCTTCCCACTACCTGAGAATTGTAAAATTGGGAACCCAGCAGTAGTAGTAAGAAGCagacaaaagaggaaatgggGCCAAAAGTGGTTCCCTAAGTAGTAGACTGCCTGGGAACCAGTGATTGGTTATCATTTCTGCTGCCTCCTCTGTTGCTCTCCTTCCCAAGGTTTTGaattgagtccttttttttttttttttttgaattgtgatAAAACATGCTTTGATACTTTGAGCTAGCTGATACCTTTCAATAAATTTCTATTCTGAGTGAGTTAACCAGAGTCGGTTTCTGTTGCTCACAAACAACCCTTAACTTCTTGCTCTGTTTGAGTAAAGGCCTATTTATGAAGACATTTTCCCAAATAGTCTGGCATTTTTCCATATCTGTAAATGGTTCCGCTTGCCTAACCAGAGTTGGTTTCTGTTGCTCACAAACAAGAACCCTTAACTTCTTGCTCTGTTTTGAGTAAAG
>XLOC_000334.TCONS_00000742
GCGCTTGCGTCTCTGCATGGCATCAGAGGAACTTCTGACTTCTCTGTCGCCCCGACGTTTTCCTCGTCTGTTATCAGCCCAACtagaaaaaaaacctcatatgCACGGGATGAATTCTCTGTTGTCTCTAGTACAGCCTGctctccaccaccaccatcagaATGTGGAAGCCTTAATCTTTGGCCTATGTGGTGCATTGGTAAGTCCCAGGCATTTAataggtgctcagcaaatatttgttgaatggataaactatatttaaaaaaaaaaaacaaaaacaaaaaaacccctaaccATTGATGGCTATTCTGTGGTAAAGGGGGGAGGGGACCCCTTAGGGCTAAAAGCTCCtaaccatgttttaaaaaaataaaccgaAATCTAACTGGACTGCTTTGCAGGCTAGGATATTATCTTAAGCCTTTCTCAGCAATTCTATTGCAAATGCATTGAAAATGAAGCTACCTTTCTATCTGAAGCAGTATAACTGTGCTTTTAAATAACTTGTAATAGCAAAGAAGAGGATACACATTGGAACAAATCCTTTAATAAAAAGCAGTCCAGGCTTCTCTTGAACTAGGTCCATTTGGTATGTGATACTTGCTTTTACCAACCTCCAAAACTGGAAGATAGTGATTTGAGATCATGTTTTATGTACTTCACtgtattgtcttatttttctttcaagacctaaaatataaaattccacCATTACAGCTCCATTCTTTgtaatgaaatttttgtttcctgttgaaaatacaaatgcaaatgTAGAAAGGAACATAGGAAAAAATCAAGAGCCCATTTAACAAAAAGGATgttggatttttcaaaaaaaggacatttgataaaaataaatagaatattgtcccaaaaagaaatataaattgcaAACTGATGACCAACTTTGTTAATAAGTACATTCAAAaggaattctgaaatattttacatctaataAATTAGTAAACTAATTTTAACTTATAGGTCATTGACAATTTAatgtaaatatgtttataaaattctcaagagttttggtttgttttgtttaagaaAGTTGAAAGAGAACAGGAAGAGACTTCATATCTGAAAGGACAAAGACGATAGGAATAAAAATGGAGTTGGAAGTCTGGAACACTAAGGCAAACTCCCTCATTctactgggttttgttttggtttttgtttgtttgtttgtttgtcattttAAGCTGAACAACATCTGAAATGTTTTGTTATTTGGGGAAATTAAAGTTGAGGAATATTTGGAGTCACATCTTCCCACTACCTGAGAATTGTAAAATTGGGAACCCAGCAGTAGTAGTAAGAAGCagacaaaagaggaaatgggGCCAAAAGTGGTTCCCTAAGTAGTAGACTGCCTGGGAACCAGTGATTGGTTATCATTTCTGCTGCCTCCTCTGTTGCTCTCCTTCCCAAGGTTTTGaattgagtccttttttttttttttttttgaattgtgatAAAACATGCTTTGATACTTTGAGCTAGCTGATACCTTTCAATAAATTTCTATTCTGAGTGAGTTAACCAGAGTCGGTTTCTGTTGCTCACAAACAACCCTTAACTTCTTGCTCTGTTTGAGTAAAGGCCTATTTATGAAGACATTTTCCCAAATAGTCTGGCATTTTTCCATATCTGTAAATGGTTCCGCTTGCCTAACCAGAGTTGGTTTCTGTTGCTCACAAACAAGAACCCTTAACTTCTTGCTCTGTTTTGAGTAAAG
>XLOC_000346.TCONS_00000773
ctCAAGAGTCACGTCAATCAGTAGGCTCTGCTGACTGGCAAACTCCGTCTGTGGGTGGACCCAATTATCTGCAGGAGAATTGGATGTCAGCATCACTTAGGGTTAACAATGGACCAACTAGGCAACAGCAGACAGCTACTCTCTGCAGAGACCCGGAAAGCAAACTTGCCATTTCTTCTTAAATCATCGCTTGGAGCCTTATGAAGAATTGTAAGAGAATTtggtagaagaaaatgtaggaatGGGTTTTTTTATACAGCAGTTACATAATTAAATACTTATTGCCAATCATTTAAAATCGCTTagaatgaaatgatttatttaatgaagttaaggagaaaaaacagagttcaaaaaagaagaagaagcaagaagGTGAGGAAAATAGCTCGCCACCAGAGTGAAAACGAACATCTGAAGCTTGCGAAAAAGCAGCCACAAGGCCAAAGGAAGAATGTTCCCTGGAGAAAAATGTGGTCGCTTCAGTTcagtttttcagtgttttcaacTGAGGATCagtagttaatttttttcttctgtttactttCTTCACGGGACCATTTTGTGTAAACACTCCACACAACTTTTTTCCTGAGCTCTAGCTCTTCAATTTAAAGTAAATGGAAGATGGCTAAGCACCATGATGTTTTTAACCATCCCTGCCTGCTGTACAGAAGTTAATGTTCAGAAGTATCTACTTTTAGCAACTAAGTATTTCCATAGTGgtaaaaaaaatgtcagtgaaaTCTATGCG
>XLOC_000348.TCONS_00000775
CTAGTTCTGCCTCCACCTAGCTGCGTGACTTGGACAAatcacttcctctctctcacgACCTTAGTTCCTCGCCTGTGCAGAAGGACTTGGATTCTACTTCTAAGTGCCCCCCACCAGCCTCTGCTGGGGTTTATTTGGAAAGGAACCTGCCTTCAGCACCATGCTTCACCTTGAGAAGACCAGATGCTCTGAAGGCAGGTGAATCCTGACGTCAAGACAGAAGCTGACAATCTGGAGCCTTTGGAGAGATCTACTGTGGCTGCCTcgctggggagtggggaggggag
>XLOC_000350.TCONS_00000777
agtgtcctgTGTTGCCTCATCTGTGGACAGGCTGCAGCTGCGACGAGGgcgtgatccctggcctgggaacttccatatgccacagATATTAAGTATTCCTGTTTGactatgaagaaactgaggttcagaaagctTTCGGACTGTTTGCCAACTTCCTAGTCGCAGAAGAAGttacaggaagaaaagggcaaagaaaccgtGAGACCTACAGGACATTTCCATCCCTAAAACTCCTACTGGATCAGGACTGA
>XLOC_000355.TCONS_00000787
TGATCTAGAAGGGCCTGGTCCTGCACTCCCCACCCACAGGCCATCTGGAGCAGGCAGGGGAGAACGTGGGAAGTCCTCATGACAAACAAAAAATTTGCTACCTTTAAACCTGCTTGATCAAAGGACAGAGGCCCTTAATAGTGACCATCACAAAGCACCACATGGTACCTCACCAACGGAACAGTCACTGCTCCTTCAGGAATCTCCAAGattttaGTTGCCCTCTGAATAACATCGAGAGTTGAGTTAATCTGTTTGTGATTAGTTGGAATGACATGTGTGGGCTCAGAGACTGCTGGTTGCCTGTGAATATCCAgcatcccctcctcctcctcctcgggaACAGGATCCTGACCTGAATTGAGGTGGTAGCTCCCTTGCAGTCATTAGTGTGATGAGCAGCTGCTTGAATGAACAGCCATGCGTTGAAGCATCTCTGCCCCCATCACCCTCTTCCTGCCACACTCTGGTGTGAGCATCACTGCTGTGGGAGTCTGGGCCCTCTGGACAAGCTGCCACTGTGCACTGCCTGGTTCAGAACCCCAGAGGAACTGCCTAGCTCCATCTTTAAAGCTCCCTCTGGTGCCCCAGAGTGATGGCCCAGGGAGTGAAAGAGCCTTCACACCAGGCTCTTAGAAGAGCATACCTTTAGTGTCTCTAAGCAGGCTTAGCATCTCTAAGGCTCTTCAGTATCATCATTCACCTGAATGGTGTATACGTAGTCATTTGCTGTCTGGACTGGATAACCAACTGCCATCTGTGACACGATTTGTATGGGGAAAATGAATTTGGCACTCCAGACATCTAATTTACTAAGCAACATTTGCAGCATGGCCTGTATGTGTAAGTGAACGCCTGCCAGGATATGTGGACTGTGATGAATCAGGAATCAAGAGCCTCAAGTTGAAAAATGGATTTGATTCCTAAAAATGGCTATGACTATGCACAAGAACAGATTTAGAGAGGCAGAAGCCATAGATGGTtgaattca
>XLOC_000367.TCONS_00000806
ACTGCTCCCAGCACTTtcccccccgccccttcccccactttcccttcctccttcctggtgCCCAGATCTGACTCCGCCTGCCTACGAGCTTGGCGAAGTAGGGTAATGAGGGGGAAGGTGTGATTAGgctagactttttctttttttgcttgagAACTGCTTAAAAGATTTCCGAAGAACTATGTATCCCTTGTACATTTTTAGCTGTCAAACACTGTTCCTCTGATGAAGGAATTCATTTCGAGATGAAAGAAGTAAGACAATGAGATAAAGCCCATGGGCTTCACTGGCCTTCTAATGTGCTCCATTATTCAAGATCCAGTGGAGATTTAAATGACCATATCCACTACCAAGATTTATTGCAAGAGTGATTGATGGTATAAACCAGGAAAAGGACTCTTCCCACAGCAGGGATGACAGAAATATCAAGTTGAAGTTGCCTTTGTCCTCATGCACAAATGACCCAGTACTGCAACACAGAAAGTATAATAATTTAATCTGAGATTCAAGACAGCATTTAGAGAACACCCAGCAGGCCTGTTAAACATTTCCTCTCTGATTCCCAACTAGTTTTCTTTGATTTGCCCTCCCTTTACTTGGTCTTGGTTAGACATGAAagttaaagttatttttagacTAAAAGAGCTATGTGAAAATGGGCA
>XLOC_000367.TCONS_00000808
ACTGCTCCCAGCACTTtcccccccgccccttcccccactttcccttcctccttcctggtgCCCAGATCTGACTCCGCCTGCCTACGAGCTTGGCGAAGTAGGGTAATGAGGGGGAAGGTGTGATTAGgctagactttttctttttttgcttgagAACTGCTTAAAAGATTTCCGAAGAACTATGTATCCCTTGTACATTTTTAGCTGTCAAACACTGTTCCTCTGATGAAGGAATTCATTTCGAGATGAAAGAAGTAAGACAATGAGATAAAGCCCATGGGCTTCACTGGCCTTCTAATGTGCTCCATTATTCAAGATCCAGCTTAAGCCTTCAGTGATGGATTTGACAGAGTGACTGTGGCAGAGATTGTCAGCTCTCTACCCAAGTCTTGCCCCTCCTCTGCTTTAGTGAAAAGACAATCACCAGAACTGGAGATATATGAGAAAGAAGACACAGTTTCTCATCTCAACAACATCACAAAGAGGCCAAAGAGAGAG
>XLOC_000367.TCONS_00000807
ACTGCTCCCAGCACTTtcccccccgccccttcccccactttcccttcctccttcctggtgCCCAGATCTGACTCCGCCTGCCTACGAGCTTGGCGAAGTAGGGTAATGAGGGGGAAGGTGTGATTAGgctagactttttctttttttgcttgagAACTGCTTAAAAGATTTCCGAAGAACTATGTATCCCTTGTACATTTTTAGCTGTCAAACACTGTTCCTCTGATGAAGGAATTCATTTCGAGATGAAAGAAGTAAGACAATGAGATAAAGCCCATGGGCTTCACTGGCCTTCTAATGTGCTCCATTATTCAAGATCCAGAACTGGAGATATATGAGAAAGAAGACACAGTTTCTCATCTCAACAACATCACAAAGAGGCCAAAGAGAGAG
>XLOC_000369.TCONS_00000810
GCAGTCCAAACATGTGAGTCGCTGAAGTTAAATCCCAAAGTCCTTAGAGCTGTGTTTTGTATGTTTATAAAGTTCCCAACAGCATCCAACTTCTCAACATGGGATGGTCCAGTCCATCTCTGTGACATTAGACTTAATAGTAGCTGCTGGAGATGATCTCTGTTTTGAGTTCTTGCCTTATCTCTGGGGCCCCCTTCTCTTCACAGATGAGCCACTTGGTGTCTCCATGTGCCaccacctcctctcctcctctgtactcccccttccctctgggcTGAGAGCTGCATCCTGACTGCAGACTGCAGAGAACTGCAGGCACTCAAGCTCCGGACTCTATAATTTGGCAATGGGGCAACTTCAGCTAATTTATCTTCAACACCTGCCATaACCAAACTAAGCTTTAACTTAAACTGTGAAACCATCCGAACATAAACATTCAACTAGGAGGTGAAATGGCAAAAGTGTTGGTATGAAGGTTTGAAGGAAGAAGTGTGACGGATTGCAAAGACGGCCACAGATTCTTCCCATCCTAGCATGCATGCCCCTTGCAAAGTAACTCTGCAGCAATTTCCATCAAAAAATAAAGGCTATTTCTCCACCTCTTGAATCTGGCCTTGaacatgtgacttgctttggccaatggacaAGGGAAATGGGACAAGTAGAGTTTGCTTCTGCCATAGCATGAGGAAAACCAGTCTAGCCAGCAGGAGAGCCCACATGGGGGAGGACCCATGTGTCCTGCCCAGCAGCCTGCTGACTTACGACAGCCTGTGAGTGAAGCCCACTGGCCCAGCCAAGGTGCCAACTGACTGCAGTGAGCCCAGGTGAGACCAGCAGGAAACTGCCAAGCTGCCAGCCTTCTTCCTGACCTGCAGAATCCTATACTAGCAAATGTCGGTCTTCTCAAACCACAAAGTTTCATGGTCATTTGTTAATATAGCAAATGCTACAAtgagttgttttttaatttattttttaagtatatggAATTCCTAGTCATTTCTCCCAAT
>XLOC_000369.TCONS_00000811
AGATGATCTCTGTTTTGAGTTCTTGCCTTATCTCTGGGGCCCCCTTCTCTTCACAGATGAGCCACTTGGTGTCTCCATGTGCCaccacctcctctcctcctctgtactcccccttccctctgggcTGAGAGCTGCATCCTGACTGCAGACTGCAGAGAACTGCAGGCACTCAAGCTCCGGACTCTATAATTTGGCAATGGGGCAACTTCAGCTAATTTATCTTCAACACCTGCCATtcagACAGGAAGAGGATCCTGG
>XLOC_000374.TCONS_00000818
GGGTGCTGAGCAAAGCACCAGCACAGTCACACCATGTGCACAGCCGAGAGGCAAGTTTTTACACCATTTCTCACCAACGCATGGCATCTCTGCTTTCTGAGTGTGACCACGGGAGTGTGAGCCAGAATGAAGATGGGAATTAAAATGAGGAGAGGACGACCCactttactgagcacttattatgtgccaggtactgtgctagAGTACAAGTCGGACATGCCTGGGCCACAGCCTGGGTACCCCATCCTACCAATGGTGCTGGAACCTGCGGGTGGACTGCATCGGGCCCTCTACTACCCTTACTACAAGAGGTGAAGACATATCTGGTATCATCTCCCAGGGCATCAGAAGAACTAAAGCAGGACCTGCGTCTTGTACATCAAGGTGACCATAAGGTCCAAGGCCAAGAATATCAAAAGCACTCAAGATCGTGTGCCAATTCATGTTTACAAGCCTTTGATCCCTGTGCTCCAAACTCTGGATGGTGTCACAGTTCAAAGAACTGAGTCCAGTTCACAAGAGTCATTTCAAAAAGATTTTAGTGATATATTTCAATTTGTAATACTGTAAGAGTCTTTGCCAAGCACAGAATACCTCTTTACCCCCCTCTTTTCCTGCCATCTATGTTTAATGCagttaattaaaaattgtttatcaATATCAACTACACACTAAACAAGGCTCCTTGGACCACAGATATGGGACACACGATTTCATGGTCAGGACAATCTCTGCCACAACAAAGTCCCCCAGACAAATATCCAACCCTGACCTGTGTGCCTCCTGtcatcctttcttttccctttccctctagTTCTTTATTATAAAGCCAAAAGATTAGCCCAGTGACAAGTCAGACTGTTCCAGGAAGGCAGCAGAGAGAAAAAGCTGGGAATCCTCATGCATAATTATTTAATCCCATAACAAAACTACAATGCATCTTGATTATGATGTTGTGTTTTGAAGCCCTCAATCAGAATTCAAACAAACTCCCATCCCTTTTGAGAAATGAAAGAGTAGCCACTAACCCtcaggcagagaaggaaatgagaagttTGACAAGAATGTAAAAACCACTGCCACCATTTATAATTGGATGTTCCTTGTAGCAGGTCATTTGTGGCATGCGTACTGTGGGTACACTTTTCCCCTTCTTAAGGATGACAGTTCTGTATGATCAGAGCCTAGATGCAAGTTGTACTGAACAGGGATGTATTTGTTtgctattgctgcataacaaattactatAAACTTAGGTGCTTAAAGTGACACTAGTTTATCATTTCACAGGTTATTGAACT
>XLOC_000407.TCONS_00000884
AGGCACATAGCCTATAGACAGAGAGTGTGGTTAGCACAGGACCACTGGAGGGCCACCTCTGCCGACAGTGGGTTGGTGGTGGTCCTCAGGGCAGAGGGCAGTGAGAGGTGGATTGTAGCCTCTCCCTGGGGCCCTCCAGGCCCTTGGTCCAGTGGGTGAGCTGGGGGTGAGCCCTGGGGAAAAGGCTGAGGGCTGTGTCCTGCAGAGCTCCAGAGCCATTGCCAAGGCTGTGCACTGACCAGGCCAGGCCCCATCTCCTGGATCTATTGACTGTGGCAGTCTACCTGGGTCGCAGTCCTCAGCACTGGCTGCAGTGAGTCTGAGGGCTGGCTGGGTCCTGGGCACCTTGTTCCCTCAGTGATGACCCCTGGCCAGGGTCTGGGGACCTGGCGCAGAGGGCACTGCTATCTAAGATCTGTCTCTTCAGCTGGGCCTGGGTGTTGCTGGGAGGATCCAGACTGGGTGCTGGATGAATGCTCCTTGGCAGCGTGACTAGCTTGCACCCCAACCCCACTTCCCTCAGCCAGGGCCTAGACCTTGGAAGGTGAAAATCAACACTTGGAAGCTTGAACAAGTAAATGAGGGtaaaaagatgcaaaaaagagaataatatttattttgatggAGATTTACTGGAACATTGTGACCTGACCATGACCTGACCTAGGTGGACAGCTATAAGAACAAAGGATCTGACACCGTGACGTTTGCAACAATTAACCACATCTCTCCCTCAGCTTTCCTGAAAGGGCTTTGCTGAAAGTCTCTAGGGAGTTCCATTTTTAAGGCATGAGCCTCCTGTCTCTTTGCATGGCATTGCAATAAACCTTTCCCTGCTCCAAATTCCTGTTTTGGTATTGTTTGACCTCACTGTGCCCGTGTCAGGCACATGGACTTGCATTCAGAAACAATAGTACTCAATGCTTCAAAGAGATAGACAGACTTGATGGACAGAAGCCTAATGATATTGTCCAGGCCTACCTTCTGCTCTCTAGAAGGTGAGCGTTTATGATTATGCTCATTTTATAGGCAAGACAGTTAACAGGGAAcagtaatctttttaaaaatgagtgtacCAAGAAAAAGGCAATGCTAACAATTAGGTGTTTAAGAAGGAACTGTATAGGAATTTTAAGACGAAAACGAAAGCTAGTTAACTTGGCTGGTACTCAAAAGGTAACCCCAGAAAGAGCTCTGTTGTTCACTCCCCCCTCACCCCAGTTGTGTGGGTGTCCTGTGAGAGGCCTGGAAGAGGAAAAAGTGGTGTTCTCTGAGGATGGGCTTTCCCAGCCTCCTCCAGAACCGTCCAGGTTTGTGAATCAAGGCCGGGGGTGGGCCAGGCAAGGCTTTCCCTTTACCCACACAGGCGGTGATTAAGAAGCTTCCATCTGTCAACAGAGACTTTCAGCTGTATTTCCAGACCAGCTTCCTCTCAACTGACTCACTTGGTGATGCCACAATCTGATGTTTATGACCTAACAGTTGATCACCATGGAAGTAGCACAAGCTTTAGCCTGTTGAGGAGCAAAACCAGAGTTGTGATGCTGGAcacttcaggaaaagaaaaaaagaagaccctTATTCATGGAGACCACATGTTAAGACTGAACACCCCAGCCCTCATGCGGGCACTTCCACTGGTTGCAAAAACTGATATTTGGATGTCTTCGTGCCTATTGGAGAACCCAAATAAGGATTCAGGATgaccaaacacaaacaaacactACGGCATTTAGAAACGCAGGGCAAGCAGTGGAAGGGAAAATGTGTATGTAGCAATTTAATGGGGTTTGGACTACAGATGCTCTTTCTTCACCTTTTAGCCAGCATGTGGCGATGATTTTACAAGACAAAGGAAGCTTGCCAAGAAAAGAATCAGATCCCCTAGAACTCAACCTTACAAATAGTCCTGATGaaaaaagCATCATATCAAATGCTGTGAGTGGCAAGAGGTCTTGGCAGGGATGTCATAAGCAGATGAGAACTGTGGCGTGGTCAAGGTGAAGTGAGTCTGACTTCCTGGCCTGCCCTCCCCAGACTAATTTTCAGAAAGTGCTGCCCTTCCCCAGCCCGAAACAGCCCAGTAGGAACAGTGTCTCCCAGTAGTGCTTGTGGCTTACAAGTAATGTGAGAGTCTTTTTATAACTGTTGAGGTTTAATTTAAAAGGAAGCTCAGCATCAGCGGTAAAGGGAGGAGAACGTTGTGAACTAAGACCATCTGAAATGGGGAAAATCATAAATACCAGAGTGTCTGATTATTTGAGCGTCTCTTGAAGTGGAATAATGAACCTTGTTCATGTTCTGCCTTTCTGGACTTGGCTCCCTCTGACAAATTTGCAGGCATCAGGGTCTGTCTGGAATTCATTCCAAGTTGGAGGAATATTTTTTCCCTTGACATTTTGCAGCTGAGACAGCCCTGAGCAGGAAGCTGAGGAGCGTAACATTACCAAATATGTCCTTTCTCCTGcccttatattttatttccacaggaaaggaaggcagaggcTGGCCAATGAGACCTGGCCAATGAGTGTGTCGCACCAGCAGGCGTCCTCTGCTGGCAGTGGAGAAATTGATCACATGCCAattttcacacaaaaaaagaaactattctaGGTACCACTGGTTGAAATTTGTGTTATGCTGGAGGAAGAAACCTGACAGTTTCCTACAAGTTGCCCAGCAGTTTCAGGGGAGTTATTTATCACCACGTTGGTCTCATTTTCTCAAGCAGGCCTCGGTTAAGAAAGCAGGCAGTGTGGAGTAGCAGCAAGAGGGTAGGAAAGGGTGTTAGGAAAGAGCTGGCCTCTGTCGCTTGCTTACATGCTGGTGCCTCTGACGAGATCATGCCACCTCCTGGGACTTCACagactttatttgtaaaatgaaggtcTGGATGTGATATGTCTTGGATTCCTTCTGGGTTCCCAAGACTAAAGTCTCCAGACTAGTTTATCACATGCCTCAATCACggaaataaatttgaatatcTATCCA
>XLOC_000408.TCONS_00000885
TATATTCTCTTTGGCATCTTGTTTTTCAGCTCATGCATATTAACAGGTAGGAGGTCAGTGTGAATTTACTGAAACACAAGTCAAAACCTGGGATGTTGAGTGTTGTAACTGTGTGAACCAACAGGCTCCCCAAAACTTGTACAGAAGGAAACTCACAACTCTAAGCACATCTAGCAATCCTGGGTATGTTTTGATGCGTCTACATTCAAGCTTATGCAAATATATCCCCAGCTTATAAATAATTGTGCTTCCCATGCGAGTACATGAACAGTAGGACTGCTTTATTCAGAATAATGGTAGGTAACCCATTGTAATAATGCAGAAACACAAGACACAAAAAAATCCGATGAGATCGTTTATCTGGTCATCGCCAATTTTGCACCCACTTCACTGTAAGGACAACCTTAGCAGATTATTCTCAAGTGGCTGTTAGTTTTCGCTAGACCTTATTCTTCCAGagtacttctgttttgttttcaactattttgctttttgttttaacaCTCCCCTTCCATGCTTATTTTCTGTAGGTCCTAGGTGCCAATGCTGTTTTGGGTATCCAGCGTGTACTTCAAGGGACTGGCTGGAGAAAGATCTGTGCTGTGATGTGAACTGCATACAAACTGTTCAGAGTTGACCACATCCGCTGGGCAAGACTCACCAATCCCAAGGAATGTACAAACTCAGGTTCCAAAACACAGGCTGACTGATCATTCTGGCCGTCTAAATTGGGAGctaattaaatgttttaactGGAAGTCTCTCCTCACTGCAGCAGAACAGAGCCATTTTGAAGCAAACATTTCAGTGAAACACTTCTTTGGAGGAATCCAGTTCAACTACAAGAAACAACTGCTTCTGGTTGGCAGAACAATCTATTCCGACTTGATCCCACCCCCCAATGCACACACGCAGGCTAAATATCATTTGTGCTAAGAACTGCAACTGCAGAGAAAAGATGACATTATATCTCACAGATGTCAAAGTCATCAGAAACAGTTTGTTCTTACCTAGGATTTCAATCCAATCCACTGGAGCTGATGAaagattatataaattatttgcatAAAGGAGCTTTTAGAACAG
>XLOC_000409.TCONS_00000886
ACTAAAAAGAATACTGCTGGGCTCATTACATTATGCTTGTCCAAGGTCAACTATTGATATGCAACCAAGCAGACGAGAATAACCATGGTCCCATGTACACTTGCAGAATATCAGTGCATTCTGAAGGAAATTTCTGAGCTTCAACAAGCCTTCTTTGGGAATATGCACAGAATAAACTCAGACTTTTACATGCAACTAGCCTGGTATGAGGCTTTTACTTCTGCTGAATAAAAAATATGGAAGCGCATTCCACCTGGATAACGAGGAGGATATGAAacagagcaga
>XLOC_000410.TCONS_00000887
actttccactTAGATTTGCTgtaaagctgctctaaaaaaaaaaaaaagtcttaataaaatcaaaacaaagcacAACAAACTAGATGAGAAGTGAGAACAAAGGATCATGAGAAATGGGAAAATTGTTTCAGACTTGGTTTTGGAGAGCAGGGCAGAGAGATGAGGTTCATCATATTAACACATAATTTTCCATATCCTTAAAGAAACGAACATTATATGAGGACCCACTACGTAGCAGGACTTGGAAATACAAAGATAAACATAAGTCTCTGCCCTTGTGTGTAATGTACCCCAAATGACTTTTTACATGATAGTCAATCACATACTGCCAAATAAATGACATTCTGAGCTGCTAGTGAATTATACATACTCATGAAGAACAGAAATTTtaacccaaaaaaaaacagaaggaaggaaacaataaagatatGAGCAGAAGATATAACCATGTAGAGAAACATTCACTCTAGAGGATCAACACAGCAGAAAAGATTAGTTCATTGAAAAGACTAACTGATAAATTTGACAAACTTCTGATGAAATCGatcaaggaaaagagagaagtcaCAAGAAATATTAGGAATGTATGGATGCTTCAGACattgaaatgaaaacaagaaattttGAGCAACCTTTTTTTCCAGCAAATATAAAAAGTTGAGTGTAATAGAAAAATCCTTGGAAAAACACAATTGACTCAAGAAGgtgtagaaaatatttatattctttttaaataaaatcaggagttaaGCACAGGAGTCTGTCACTTTCAGCCACACCATAGCAACCCGTAATGAATTGCCTCTCTCTAAAAACaactataaaacaagaaaatgtgtGAGACAACTGTTTCTAGGCATTGAAGAATGGGCATTTCAGGACTATAATCATTGAAATAAAGAAAGACACAAGGTGAGCCCT
>XLOC_000419.TCONS_00000916
ACTATGTGATCAACACCATTGCTGAAAGATGAGAATAGAAGCTATTATGAATTGAAGTATGGTGTATTGAATCTAGGGCAAAACTCTCATAGaagagaaaatgttcattttacaCTCTTTCAGATAGAGGTATGATTTGAGTAATAGTTGCCCTTGGAAGAGCGGAAGACTGCAAATGTTTCGTTGTGTTCACCATAAATGAAGCAGGAATAGGAATAAACAGAGAGTTCATTATAAAAGCTCTTTTGGAAAGCTTTTATTTCAAGAAGTTGAAATACAATATCCTTCAATCAGCTGGCTcaaattaattcttccaaaattATTCCATATTCTATTGGAAACTATAATTCATTTATAGGAACCCACTTAATTTTCAGCTAAGGTAATACTGAGCAGAAAGAGATGAGACAGAAACGCTAAAATGATGAACTGAGAAGAGAAAGCATTTTGCAACTGACTTGGGTCTGGGTCATAAAGTCGTGCCACTAAATTATGTTGGAACTGTAagctttatcattaaatattctgAAGAGTCGA
>XLOC_000421.TCONS_00000921
AAACTTTAATTACCTTGAAAGAAAAGGGCCCTCcggtctcccccaccccttctggTCAAAGCCCGGCCCTAGCGCGACCGTGAGAGAAAGTTTAAAACCGGGCAGTTTCCTCCCCGCCTTCCCCGCGAAGGGGTGGGGGTATCTGTTTGTCCGTCTGCGCTCGGAGAGAGGTGGGGGTAAGGAACCGCCCTTCGGGGTCGCGGAGACCGCGGCTCTTACCCCACCCTTCCACGGGGAGACGAAGCCTCCAGGAGAAGCCTTAAGGGTGGATGACAGTCATAAAGACCATCAGACAATTATTTCTTCATCGCCACTAGGTAAG
>XLOC_000422.TCONS_00000923
gcctaggaacccatgaggccccccaaaaaaagacaaaaaataacaatgttttttaaagtgcATATTATTTAGAAGAGACAAAGTCTTTCAATAAGCCAAATTAGACTTCCGTGGTCCCTTCAACAACTGCTAAATAGGTTGATGGGAACATAGAGtctaatttttgtctctttttaagagttcttttggTTTTGACTTTTGAAGAGCCTTTTGAAGTTAATATCCTCCATCAACACTGCGCCTCAGAGCAGCTTTCCAACGCTCAAGGTACCAGTTGACCAACGCGGCCAGAGCCAAAGCTCTGTGCACATCCCCTCTCACCTTTAGGGAGGTCACTCCTGACCCCATTCCAGTCTCaaacccctcctccctccacccatccCCTTCCCATTCCAACTGAAATATCTCAACCCTTCCAGGCTAAAGAAGCTGCCTCCCAAAGAAACCCTAAgcttatctgaaaaataatttcaacctTAAGGGTAAAAGCCAGGAAGGactgcccctcctctcccctcccagcctttCCTGCTAGTCCTCAAACCATGACTCCCAGCTTTCCAGCTTAGGATTCTAATTCAGTGGTGGGAATTTGGGGCCAGAATGGGCAGGCAATATGGCAGCCAGTGGGAGAGGCACTTGGGAACAGACCTGGTGCTGCAGCCCCATGAAGGGGGCTCCCTATGTGAGTAGGCCACCTTGCCTGCCACCTTGGTATCTCTGGATTCTGCTCTAGTCTAGATTGAGGATGATTAGTTCCTCTCTTTTGTTCCTTCAACCCACTCAAGTATAGGCCACCCACAACATGCTGCAAAACTGCAAACATTACCGGAAGTCTCCAGACCTTGATGTGCAGCCCCAGGCAAAACCCTAGAATAGCAGACCTTGCAATGGCCTAATCCCTGGAGTCTGAGATCtcaagggaaaaaatgagagGTCAGGACTCAAGGTCCCTTAGGTTCTTTTCACTCTAAACAATCAAGATCTAAaattcagcttggatccccaggCCATCCCAGAGTAAAGTCTTTGGAGAATGTGCTAAGTTTGCACAATTCTGGCACTTCTGTCTTGGGGAGCCCAAACTATGGACAGGAAGCAACTGGCATTGCGGTCTGCTTACTGCTGAAAGATTACTCTCCAGTTAGTGTTCTCCAGAAAAATGGAGGAGAAGACTCTATGACCTCTCACAGAAAATACTTAACATGACAGAAAATACAATGACAACACATCCAAAGTACAAGCAGCAAATCCCTTTTATCTTTGATAATGAGTTAATAAAATGGAATACATATGGTGGTTGCTATGTGAGGAAAACACTCTggtcagcctgggaacctaaagAGCATTACAGCCATTTCTTTGACTTGTATTTCCCTCCCCCACATCTGgggattttaaaacaaatgaaagaaggcATTATTCCAGCTTAAGGCATAAGCATAAGtcacagaagaacaaagaaggtTTTATTATCACATTAAACATCAAGGAGGAAATGTGCTTACTGATAACTAATTTAGTGTTCAACCCTATTAGGTGAGCATTTGCTCTTTGCAAGCTTCTAGGCCAATATTTACAATTTATATCTAAGACAAGGGTAAAAATGTTTGGCTAGTGAGAAGGTCattaaggaaaggaaggagaagggaaaaaaaaaaaaaaacccttggaaaaacagaacaaagtaCAGAGAGAAAGGCACTCTTTGCACCTCAGTGGTCTATAGAACATTCGCCTTCTCTGCCTATAAAGTGATTTAACATTAACCACAGGTCACTCTGGCAGCAGAGTCCTGCTTCCTGACAAAACATTTCTGCAAGCTCCCCccaccaacaaaaaaatccacatacACCAAAGAACTGACAAACATATTGCCACAGGCCAGTGTCTTGGGCTTTCTGCCTAAGAAGTTTGCTTTCTTTCagttaagaaggagaaaaaaatacacacactctCTAACAACAACAGATTGTACACTGAACGGCCCCCTTGCCTGCTGGCACCCTTCCCAAGCAGCAGTTCCAGTGGCTGGGCCTTGAGCCCATTCAAGAATTCCAACTCATAGGAAGTGTTTCAAATACAGCTATTTGATCTTCCAGCATTTGCAAAGGCACCTGCTGAGCAAGAAGCCTGACAGCCATCGCCCCAGTTCCTTCTTATCCTATCGTTAGCACCAGTCAGGGTAGGGGTGGTTTCAGACTAGGTGAGATGCAAAGTACAGAAAACCCCACCCCAGTCTTACTGCTGCTGCACGAGGTTAGCTGCGACCTGAGACCTGCGGATGTCGACTCCTCTCTACACACCAACTTCCCTGTCACTTTCTTCCCGGAGCAGACTCTTCTTGAACCCTTCAGAGCTGGGATTAAAATGAACCATAGCAACACCCAACGAACCTGCAAGGCAAAACTGCGATTCAGAGTGTCCAGGTCCAAGCCACTGATCCAGCCAAGGACAAAGGAAAAGCCCAAAGAGTCCTGCTTGCCCACAGATGCGGGTGGAGAGGTCAGCACAAACCCCAAGAAAAGCACAATAGAGAAATCAGGTGGATCCTCGCTAGAACAGTTTCTTGGCTGAGAAGATACACGCTGGAAGCCTCTGATGATGTGTTTCCTTTCCTCTATAAAGACtatgaagagaagaagaaaaatgcaagtggaaaaaaaggaaaaacatacacTGGTAAATGGAGGTGATTCCATAGAGAATTTTTACAAGTCAgctatattttttcattgttctaaAATACTTCAGAATCATTGCTGGTAGCTTGAAGAAATACACACCATGCTCTGCCCCC
>XLOC_000444.TCONS_00000990
GAACTTGGCAGTTTTCAGCGTCGTTTCGCAGAACCCTGTAACGTATAAGGTGTCCCGGAGTGAATTATGATGTCtgaagaagcggaggcacagagagtttaaataacttgctgGTAAGTGAAGATTCCAGGATGTATTTATTGCATCTTTACACAAGTACCACACACTTGCCTAGATTATTTATCTTATGAAAATGCTCCACATAAAATTCCTGATAAATCTTCCTTGCAAAATCGACACAATTAGTGGAGAGTCCAGTTTACCATAAGCCTTGGCACTCTTCTATCATCCCTATCACCAAAGTATAAACTCACTGGATAGTTTGGTCTTCCCTTAAACGGTCTTCTGAACTGTTTTCTAGATTGCACTTTAGGAAACATTGTGACTCATTCTCAATGCCCTGAAGCCCTgaggccctggaacttcctcttCAGTTGACATTTTTCAGAATGCCAGTAACCAAGAGATCTGAAAATGAAGGAATTCTTTTCCCAGAAAGTATTCACACATACCACCACCACCTTAACTCCCCAGAAATTCCCTCCATCTTTTTCTTAACAGCCCTAAGACCCAAAGGAAAGAATTTGAGCAGCTATTGGAAAGATCATTTCTTCCTGCATCACAATCTTTAGAATAATGCTTACAAACTTGTGACTGAGTACTGTACAGCGAGGAGGGGAAGAGAGCTAGGAATCCAAAACCTGTGTTTAGTTCCAAGTTCTGCTGCTTAACTCTGCACCATTGGGTGAATTCATTAACTTCTCTGGGATACATTCCTTTAGTTATGCACTTCATTCAGTCAAACTTGACAAGCATTTTTGAAATACCTCCAAGGTGCCATGCACCTTCACTGGAGGATGGTACTTTAGCTGGACCTTCAGGTTTTGTCCCAAGACCTTTCCTGAAGATGTAGACATGTATTAATGGTATGATTACAGGCCAGTGCAAAGTAAATTGATCTTGGAAGGGGTAATTAAGCATAGAATAAACAAGAAGGTAGGAACAGAGGATATGATGTGCTGAGGTTTGGACTTCCCCTGAATGAGAACAAAGGTGTGACCTGATTGGGCAGAAGGAAGTGGTCAAAGGTACTTTTGATACTTGCACAAAGGGCGAGTATGCCTGATGTTTAGTTTCTGAAACTTCCTTTGGTTTCTGACCTCTGTACCTTTATCTGCTTATATTGGTAAAAATGGTATAGGCAACCTAAGAAGAAGATGAATTTCAGTATCTCTTTCTGGTTTAAGAGATTCTTAACACCTTCCTCAAAAGGAAGTACTTCCTTTATTAGTCCTGTTTTATATACATCTAAAACTTTAAAAGGAATTAAGGAAAGGGAaatcaaacaaaagctaaaaatatttctcaCACTAGTTCAAGGTGTCCCTAGTGGCTTGTAGCGTGGGAATGTATCTAAATCATTTTCAACAGTCTGGTGAGGCATTTggttccttccccccccccccctatCCATGTCTTTTGATGCAAACTCCCTAAGTTAAGAATTGAGAAGGAATGAACACTGCTTGAGGTCTTTATCTTTAGGGGCTAGGAGACACAATGCCCAAGAAAATTAGAGGGTAAGGTGTCTCTCACGGAAGTTAGGAGGTAGGTCAAGGGAGAAATGTTAAAAAGAGGAAGTCACTATTCAGTGAACAGCTAGGATTAAGAATAGAGAAACTAGCAGGCAGAGCCAAGACTTGTCTCATAACTATAACAGAAGCAGTTTTCATGAACTGATGAGAGAATGGTGGGTGACTACAGGGAACAAAGAGGGAATTTCCAAGGCAGCGATAAAAACTTGAGCACTGGGCTTTATTAGTCTTGGATATTTCATCATCCTTTCAATCAAGTAAACACTCTAGCATGCAGTAGAATGAATCCTCGGGAAAGAAAACCACACTTAATGCATAAATTCCTTTATTGAAAATATTGGGCTAGCACTGCATTACATATATTCAATAGCCGTAAATGAAGGGCCACACATTTCTGATTGGACAATACTGTTTTAAATAGAGAATGCAGCATCTGGATATGCTCTCACAAGTATAATATCATGGACTAAACTAAGTAAGAGTGAACTATATGCAAAATGACCATTTTGTTAATAGTATATGGTTGCAAATGGCATAAATGGTAAATGTGATCATGAGACATTCCTGATATCTCACACCAGCACATTATTTAACAAGCAGATTAAGGTTAAACTGCTAATAAGTTGTTAATCAAGGGTTCTAAATATGAGAACTTGGGTGAAAGTACACCCAGActacagatttaaaattttacagcGTTTAAACTTGCATGGATTGTAAGTAGAGTAAAATAATTGTTGATCTGACAGGAGGCCACTTggcaatttgt
>XLOC_000445.TCONS_00000991
TCCTCAACTGTGATGATCTGAAATGGAGAAGACAGACCAAGGAAAATGATATTGTTGCTAATCCTTCACCTGCTAAAAAGGACCTCAGTCTGATGTCAGGAGATCGGAAAGAAATGTACATCACCATTGGAGCAATTTTCAGGGATCCTTCTATGAGTTTTCCAGATCTGAAACGGCCTCTCAGTCTCTGGTACCCCAAAGGGATCAAGCGCTACTAGtagagTTCCTTCGAGACATCTCCCACTCCTTCAAAACAAGGAAAGTTGCCACCCAAGACAAGGTGTGTATCCATGTGTATGATATGctaccatttctattttttttaaaaagagatatagatatatgttaTAATTGTACATGGAAgtgatgattaattttacatGTCAACTCGGTTAGGCCATGGACAGTTTTAGTCAAACACTGGTCTAGATGTTGCTGTGCagggttttttggtgtgttttttaaGATGTGATTAACAAGTAAGCAGCCTTTCAGTAAAGCAGATTACATTCCATAATATGAGTGGGCCTCATTCAATCAGTCAAAGGCCTTAAGAGAAGATGACTAGGGTCTCCTGAGCATGAAGGAATTCTGTCTCCATGGCCTTTAAACTGGAAACTACCATATTGACTCCTCCCATATCAATATCCAGCCTACCTTGTGAATTTTGAACCTGTCAGCCCCCCATAACCATGTAAGTGAACACCTTAAAAGAAATCTTTCgctacacacaaacatacacacaccccctgggttctgtttctctagagatcCTTAACTAATACAACAGACTACGCTGAAAAGCTACATAAGAAACTGAACAAAATGGTTATCTTTGGAGAATGGAATGAAGTGTGAgttacattatatatgtgtgtgtgtatcttatttaaatttttggactttgagaattaaaattatatttaaaaaagcaaataatgagAAGTTTCTATCTCACTCACATCCAGTCATCCATCACATTCCAGATCTACCCTTTTCCCCTAAAGGTGAccaaaattttcttgtttttatggtGTTACTTTTATAGatcaaaat
>XLOC_000456.TCONS_00001005
AAACCTGACACTTAACTCCTCAAATAGGGGATAATCAAACTTCTGTAAGAATCACCCTGGACACAACTGTCTCCATCTCCTCTCTTCATTCCTCTCTAGAGCAGCAGAGCACACACCTTATGCATATATTGTGGCCAGATGCAAAGTAACCAGAatggaacaacaacaacataatTACTCCCTCCAAAAACGACATCATTCTTCAGCAAGCGTCAGTCAAAGGTGGCCAAGACATTTATCTGAAAATACTAATTAAATTACTAGATTAACA
>XLOC_000469.TCONS_00001022
GGTCTCGCTCTCTGCGCTGCCCGGCAGCTGCGACGGTGTCTCTTCAGCCCTGGAGTCCTGGACCGCACTCTTTCTCCTGCGTGCGTGTTAGCAGACAGTTAATCTTCGTTTGAAACCACACAGCTCAGACGGAACTTGAACCACAATCTTCCAACTGAGACTGCACAGGACTTaatgaagctcaggttctttatgtctcgcCACAGAAgttcagcaagaggcaaagtaatagTACACTGATTTAACCCAGCTGAAGACTTGAGGGGATCTTCTGGAGATTTCAGGAGATTTCTCTGTGAATTTCTCTCTGCCCAGGAATTGTGCCCTGCAGCTTCTAGGTGCCCTGACTCCCCAgatagtcagatccatttctttAACTCTAGGTGATGACCAGGTTTAGCATGAGTTCCCCTGCCCTGCACTAGCACCTGGAAACTCTCTTTTAGACACTGAGCTGAGGCAGTCACAGTGTTTACCTTCTGGGTTTTGTCTTTCTCAGAGATCACCATCCTGTGGTGCCTGACTTCAATGTCTGAAAAACCTTGTCCCATGTATTTGGCCTGCTTTATAGTTGTTTCAGGAAGGAGGGTACATCTGGTTCCTATTACTCCATCTTGACCTGAAGCAGAAGTCCATTTAGTAATTTGTTTtagcttttcagtttttgtttttattttgtttttcgtGTAAGTCCTTTTCCACAAAATCATTAGTAATAGTTCACGACACACAGTGCACTTTCTATAAATGTTTTGGATTGAATgaaataaatctttaataaaGGGGGTAAATTCTGTTTACCTACATTTTGCTCCGAGGAAAACTTACCTGGAGAATTTAGTGAAGGACACAGTTCTAGTCTCAGCTCTGTCCCTGACAACTTTTCATGTAAAACGGTAACAGATGTAGGCATTCCTCTCTAAAATTAAGAATGGTTTTTAATGTTGGATTCAAACAAGAACAGTCTTAACTAGGATTATATTGAAATTCTATCTATATTCCTTTGGAGTACCTTAACGATTGTGTTTTCTGTAAATTATTCATTATCAATAAAGGAGCCAATTCCAAGTCTTGCTCTGGAAATTAGCTGATAAAATCACCATTAAtagagttcccttgcagcacagtaggttaaggatctggcattatcactgcagcagctcagatcactgctgtgtcacggttcaattcctgggccaggaacttccacatgccgtgggtgtgaccaaataaaaacaaagaagaagcagCACTGCTACTTACCACCTTCATCCTTAAAACTCAGTTGTTAAACTCAAGGTTTTACTCTAAATAAACTGTACTTATTTTACTCT
>XLOC_000469.TCONS_00001023
cttttctgaGTACTGACAATGAAAGGAGCTCAAACTGTGGTAGTGGGGCAGCGGCATAACTACACTGAGATTTGGAGCCCATTAGAGGAGCATCCCTCTTTCAGTGGCCTCTAAGGAAACTGCCCTGAGATCAAACCTGGGTAACACAGTGGCCGATGGCAGAAGGGGGTGGAGACTGAGCTGCCAGCTGGTGATCCCACTCCTGTTGTGATACAGTAGACCTACATCCACCAAGGTTGGACGGTGAAAAGATTGGGGCACAGTTGACTTTCCAGAGCTCAGAGGCTGTGGAgtgaaaggcagaggaagaggaagagactaCTTTCATTTTAGTATTTAAATTTGAAACCACACAGCTCAGACGGAACTTGAACCACAATCTTCCAACTGAGACTGCACAGGACTTaatgaagctcaggttctttatgtctcgcCACAGAAgttcagcaagaggcaaagtaatagTACACTGATTTAACCCAGCTGAAGACTTGAGGGGATCTTCTGGAGATTTCAGGAGATTTCTCTGTGAATTTCTCTCTGCCCAGGAATTGTGCCCTGCAGCTTCTAGGTGCCCTGACTCCCCAgatagtcagatccatttctttAACTCTAGGTGATGACCAGGTTTAGCATGAGTTCCCCTGCCCTGCACTAGCACCTGGAAACTCTCTTTTAGACACTGAGCTGAGGCAGTCACAGTGTTTACCTTCTGGGTTTTGTCTTTCTCAGAGATCACCATCCTGTGGTGCCTGACTTCAATGTCTGAAAAACCTTGTCCCATGTATTTGGCCTGCTTTATAGTTGTTTCAGGAAGGAGGGTACATCTGGTTCCTATTACTCCATCTTGACCTGAAGCAGAAGTCCATTTAGTAATTTGTTTtagcttttcagtttttgtttttattttgtttttcgtGTAAGTCCTTTTCCACAAAATCATTAGTAATAGTTCACGACACACAGTGCACTTTCTATAAATGTTTTGGATTGAATgaaataaatctttaataaaGGGGGTAAATTCTGTTTACCTACATTTTGCTCCGAGGAAAACTTACCTGGAGAATTTAGTGAAGGACACAGTTCTAGTCTCAGCTCTGTCCCTGACAACTTTTCATGTAAAACGGTAACAGATGTAGGCATTCCTCTCTAAAATTAAGAATGGTTTTTAATGTTGGATTCAAACAAGAACAGTCTTAACTAGGATTATATTGAAATTCTATCTATATTCCTTTGGAGTACCTTAACGATTGTGTTTTCTGTAAATTATTCATTATCAATAAAGGAGCCAATTCCAAGTCTTGCTCTGGAAATTAGCTGATAAAATCACCATTAAtagagttcccttgcagcacagtaggttaaggatctggcattatcactgcagcagctcagatcactgctgtgtcacggttcaattcctgggccaggaacttccacatgccgtgggtgtgaccaaataaaaacaaagaagaagcagCACTGCTACTTACCACCTTCATCCTTAAAACTCAGTTGTTAAACTCAAGGTTTTACTCTAAATAAACTGTACTTATTTTACTCT
>XLOC_000475.TCONS_00001030
GAGGGAATGGAAAAAAGGCAGTCCTTTTACAACTTTTTCAAGATTGCAAGGCAGTGCTGCGAACATCAGAGGCTACATTCAGCTCCTTGGCTAGGACAAAGGCAAGGCCAGAACCAAGTGGAtgcagaatgaataaagaaaatgcctGGTATTCAAGGGCCAACTCTCAGCTGGGCTTCAGGATTGCCATTTCAGTTTTCAAGGGTAGAGAAATCTACCTATGTTTGCGAAAATTTGTGTATTTCTACTGTGAGTGGAAAATGGCTTCGTCCTTTGCTTATTTGGTCTCTGATCTTCAATTTCTCCATctggaaggaggaaaaagcagATAGAGAAAAACTACCATGGggcaagtttttattttgttttctctctcttttttaaaaatttgtattggaCTAGAGGTCAAAACTGATTTGGACTGAAAAGTACTGGCATGGCAGAAAAAGTCTCCATTGAAGGAAGTCGTGATGGATGTCCTCCTGATTTTGTTCACACTGTTGTCCACAAACCTCTTGTTCAAATTCCTGCCCAAGTCTGGCTCTGCCGGGAGACTTTCCCAGACAACCTCACCCCAAAGTGATCTTCTGAATCATATCACTTACCACTGACAATGCCTATTTGTCATTAAATGCTTATGGTCTTGAATTAGCTCTGGGGGATGTTGTTTGACATGACTGAAACTTTCTAGTGAAGAATTTCAGCAGAAAAGTGAAACCATGTATCTGCTACTCAAAGAAAAGTTCAGTCCAGAGATATAAAGgtggaaatcataaaaaaaaaaaaaagtggtgattGAAACCAGAAAAATTAATGAGAGTACataaacaaagaaatgcaaagcaagaaagaagagaatttgAAGAGGGTTCTGAAGAAGGCCACTACTTAagaagaatagaatagaaaaattaGTGAAAGAGGAATTTGCAGGgtcagaaaagcagaaagaatgttGCTTTTTGTAatcttttacagaagaagaaattgtGTAATTGGTGATTTCAGCATTTTCCAGAACATTTACCACAATTCTTTGCACATAGTATATGCCCTAAATATTTACTTGGTGCACAAGACATGAGGAATAAattcacataaatatttttattatttttcttttgattgttaTGTTCTTAGCAATCACCCCCGTGCCactcctattcctttttttttaattccatcttTTCTGAGAAGTCACTGCGGGGTTTCTGTTATTGGCAGACTCTAACCTCTAGGGGGAGCTCAAGGAGAGGAGGACTGAATAAGGGTCACGTCTAAGGCTACATTGGGTCATGGTAGTAGTAGACTGAGTTTTTGGTGAATTAGCAGGGAATTAGAAGGAATTAGCCTCCACTAGGCTGAATCGTTAATTCTTTTGAAATCtcgcctttttaaaaatttcacatgACAGAGAGCAGATCCAGGCTTGACTCTTACTTGGAAAAACTGCCCTAACCTGAAAAAACTGTAGGGTAGAATTCAAGGTTTAAAAATAATGGCCAAAAGACTGCATTTCACTCAAGTTGCTACAGGCCATGGACTGTCCTATAAGTGGAgactgagtcatttttttttaacaacttgaCAGTGAAGCTTACATCAGAaataGCCTAGAAAGGCTGAAGTCATGAAGAGCAGGAAAGaataaagcaagaagaaaaggTCACCATAGGATCAGGCTGTCTGTTTAAATACTGAAAAGACAAGGTCAGCATGactacacacacgtacacacacacccacacacacacacacacacatacacagagtcAATCACCAGAAAAGAACTGTAGTTACTGGGTGAATAtaggagtgaatgaatgagtaatcTTGGTATATACacctatataagaaaaaaaaagacaaatcaatgtATATTAAACAGTTATAACTT
>XLOC_000475.TCONS_00001031
GAGGGAATGGAAAAAAGGCAGTCCTTTTACAACTTTTTCAAGATTGCAAGGCAGTGCTGCGAACATCAGAGGCTACATTCAGCTCCTTGGCTAGGACAAAGGCAAGGCCAGAACCAAGTGGAtgcagaatgaataaagaaaatgcctGGTATTCAAGGGCCAACTCTCAGCTGGGCTTCAGGATTGCCATTTCAGTTTTCAAGGGTAGAGAAATCTACCTATGTTTGCGAAAATTTGTGTATTTCTACTGTGAGTGGAAAATGGCTTCGTCCTTTGCTTATTTGGTCTCTGATCTTCAATTTCTCCATctggaaggaggaaaaagcagATAGAGAAAAACTACCATGGggcaagtttttattttgttttctctctcttttttaaaaatttgtattggaCTAGAGGTCAAAACTGATTTGGACTGAAAAGTACTGGCATGGCAGAAAAAGTCTCCATTGAAGGAAGTCGTGATGGATGTCCTCCTGATTTTGTTCACACTGTTGTCCACAAACCTCTTGTTCAAATTCCTGCCCAAGTCTGGCTCTGCCGGGAGACTTTCCCAGACAACCTCACCCCAAAGTGATCTTCTGAATCATATCACTTACCACTGACAATGCCTATTTGTCATTAAATGCTTATGGTCTTGAATTAGCTCTGGGGGATGTTGTTTGACATGACTGAAACTTTCTAGTGAAGAATTTCAGCAGAAAAGTGAAACCATGTATCTGCTACTCAAAGAAAAGTTCAGTCCAGAGATATAAAGgtggaaatcataaaaaaaaaaaaaagtggtgattGAAACCAGAAAAATTAATGAGAGTACataaacaaagaaatgcaaagcaagaaagaagagaatttgAAGAGGGTTCTGAAGAAGGCCACTACTTAagaagaatagaatagaaaaattaGTGAAAGAGGAATTTGCAGGgtcagaaaagcagaaagaatgttGCTTTTTGTAatcttttacagaagaagaaattgtGTAATTGGTGATTTCAGCATTTTCCAGAACATTTACCACAATTCTTTGCACATAGTATATGCCCTAAATATTTACTTGGTGCACAAGACATGAGGAATAAattcacataaatatttttattatttttcttttgattgttaTGTTCTTAGCAATCACCCCCGTGCCactcctattcctttttttttaattccatcttTTCTGAGAAGTCACTGCGGGGTTTCTGTTATTGGCAGACTCTAACCTCTAGGGGGAGCTCAAGGAGAGGAGGACTGAATAAGGGTCACGTCTAAGGCTACATTGGGTCATGGTAGTAGTAGACTGAGTTTTTGGTGAATTAGCAGGGAATTAGAAGGAATTAGCCTCCACTAGGCTGAATCGTTAATTCTTTTGAAATCtcgcctttttaaaaatttcacatgACAGAGAGCAGATCCAGGCTTGACTCTTACTTGGAAAAACTGCCCTAACCTGAAAAAACTGTAGGGTAGAATTCAAGGTTTAAAAATAATGGCCAAAAGACTGCATTTCACTCAAGaataGCCTAGAAAGGCTGAAGTCATGAAGAGCAGGAAAGaataaagcaagaagaaaaggTCACCATAGGATCAGGCTGTCTGTTTAAATACTGAAAAGACAAGaccAATAGCATAttgacgttcctgggccag
>XLOC_000478.TCONS_00001034
GGGCCACCTTGGAGACTGAAGAGAAGATTTCATTGGAGAGCTATCATCTGCTGACAATGCCAATTCCTGCTCACATGGGAGGCAAGGTGGAGGGGCTCACCGTTCACCTCAAGCCTATTGACAGGAAATTTAAAGAAACCATTTGGAGAACTTGACACATGCCCCCAGTGCTGTCAGAGCTAAAAGTGAGAAAATAAAAGCTCAGAAAAATCATTCAACTTTCCCAAGACCACACTACTAGTAAGTTTTAAAGCTGAGATTTGAAACCAAGAACTGATTCCAGAATCCATTTCTCTAACCACCACCTAATGTTTCTGCCTCTGATTATTAAGCACCATGACAGaaagtttgtgggccagagatcaaacctgcgccagaGCAACCTGATCCATTGCAATGGCAATGCCTGACtattaacttgctgtgccacaggggagctTCCAGAAGTCAGGAGACTGTTCTACACGTTGCTCTCCATTATAAAACATGTGACTTCATGCAAATTAATTTTTGcaagcctcagctttctcatttaTAATAATGACATGTTGGTGCCTGCCTTATCTTTCTAACTGGATTTtgcaaaattcaaatttcatgatGTGGCAATGGTATCTAGTAAACTATAAAGCACTAGATATCAGGAATGTCTAATAATGGCAATGGAACATGTGTGCTGGTATCTCTGCTTCCCTGACCATGAAGATTATGGAAGACTGTGAAGATTCCTTCTTCAAAATGTGCACTCAATCTGTTTCTAATATAGACAATGCTCTACCA
>XLOC_000480.TCONS_00001042
accttgggaaactTTAAACTTCTTTGTACtgcattttcatgaaaaaaagtaGACTTCCAAAAAGCCTTGAAATCAGCTAATAGTCTCGTCCCACTCCCTGGTAATTGTCCTTGAAACCAGAGGCACAAAGAAGCTCTTTCCTGCCCTTGTAAGTCTCAGTGAATTGGATCTGCTGGACGAGGACAAGGCTAAGCTGTACACAGACACAGATTTCCTGGGCAGTGACTAAACTCACCTGAATTTGGGCTCTTGTGAGACAGAGCAACAACTTCCCAGGAAACCAAGTTCCATGAGGTGTGCAGCTATGTTGCAAGGAATCATAAACCCAACTCAGTTTGTCTACAGcaaatcAGACCATGCAAAATTATTcttggaggtggggagagtggCAGAGAGGATGGTCTGCCAAGTTGTTGAGGGCACTTGTGGCCAAGGATAATGGGTTGGTACTGGGAGCACCTCCCCAGCCACCGTACCcaaatctgaggatgctcaactcccttatgtaaaatggcaTATGTAAACCAAATGACCCTCCACATCTGTGGGTTCCACCTCAGTGGGAAAGGAGTGCAACTGTATATATCAACAATTTTGAATGATATTTGGAGAAAACTAGTAAGACTGAAGATACATATGTACTATGCCTCAATCatttcatatgttttaaaaaaactttttgtacATTTCTGCAAGGACTCATATATGAGCATGTTTATTGAAGAAATTTTTGGTGAAGAAAAGAGGTGAATATTATCtgtccaaaaaaagagaaaactgattaAATGATGGCTTATTTATATGATAAAATTAGTACATATGTACtcttgaaaataaataagcatctCATACGTATCAATGTCTATAtgtcaaaaaaattaatacaatcaATCAAAGTAGGCTGTGAGATGATGCATAccatttattattgtttattactCAAAAAACTAACCTACTGtataaaacaagaatgaaataataaatatcaaatacATGATTGTCTTTTCCCTTAAGAAGacaaaatgaagaaggaaataaaggaacaTATAACTTCATCtgcaaagttttatttaaaagaagaaagtaacAATCAAATATGGCAATATTTGATAAAGCTAGCTGGTGTTTGAAAAGGTATTGATTCTAGTGTTGTCTGTATCTTTGAACTATTTCATCATTTAAGGgcatattaattatatttctgtcaacttattttttcttaagtgtGAATTGCTTTGTTCATTTATGTTACTTTCCTGGCCTCTGTGCGCATTTGGATTTATAAATCCACAAAGCACTGTACTTTGTTGTGAGGCTAAAACCATTTCTTAGGCCTCTGACAACATATAACCTCTGTAAACACCTTGCTGCTTGGCTCCTGactccttttgcttttgtttttgcataGTGTTTACCACTATCATGGTAACACCACCGCTCCTGTTCTATCACCCATATGCCCTGCTGTTCTAGGTCATCCAGACTCTGGATGACTCTTTTCTTTGAAGCTGCTGTATTTGAGATGTTGCTTTTCTACTCCTCTTCAATCCTGGAGGAGGAGACTGGGAGTGTCATCACGAGGGGAGGTTAAAAGGTGATAGAATCATCTCTTGCTGCTCTAAATGTTTCCCTACAGATTACAAAGCTCCATCCATCTCCAGTTGGAGAAAGCTGGGCTGATTTCTTACAGTTGTGCAAGCAAGGCTATTCCATTGGACACCCATCcacaacttttatttttccccattatttGTCCCTGAGAAATCTTATCATGATACA
>XLOC_000480.TCONS_00001043
AGGCTTTTTCTTCACGGCCAACTATAGCCtcttcctggaactgacctccatagcctgagtctcagtgcctgGTCCTCTCAAAGtacctcaggctgtggtgtcctagGCTGCGGTACAGATGGTCTTGGTGCAGTTCTCTCTCCACTTTGTCCTCCTCTGACCAGCTGCTGTGATCTTCTCCGAGGCTTTGGAGTTACTCCTCATTTTGGTGGAATCCGAAGAGTCTCGTCCCACTCCCTGGTAATTGTCCTTGAAACCAGAGGCACAAAGAAGCTCTTTCCTGCCCTTGTAAGTCTCAGTGAATTGGATCTGCTGGACGAGGACAAGGCTAAGCTGTACACAGACACAGATTTCCTGGGCAGTGACTAAACTCACCTGAATTTGGGCTCTTGTGAGACAGAGCAACAACTTCCCAGGAAACCAAGTTCCATGAGGTGTGCAGCTATGTTGCAAGGAATCATAAACCCAACTCAGTTTGTCTACAGcaaatcAGACCATGCAAAATTATTcttggaggtggggagagtggCAGAGAGGATGGTCTGCCAAGTTGTTGAGGGCACTTGTGGCCAAGGATAATGGGTTGGTACTGGGAGCACCTCCCCAGCCACCGTACCcaaatctgaggatgctcaactcccttatgtaaaatggcaTATGTAAACCAAATGACCCTCCACATCTGTGGGTTCCACCTCAGTGGGAAAGGAGTGCAACTGTATATATCAACAATTTTGAATGATATTTGGAGAAAACTAGTAAGACTGAAGATACATATGTACTATGCCTCAATCatttcatatgttttaaaaaaactttttgtacATTTCTGCAAGGACTCATATATGAGCATGTTTATTGAAGAAATTTTTGGTGAAGAAAAGAGGTGAATATTATCtgtccaaaaaaagagaaaactgattaAATGATGGCTTATTTATATGATAAAATTAGTACATATGTACtcttgaaaataaataagcatctCATACGTATCAATGTCTATAtgtcaaaaaaattaatacaatcaATCAAAGTAGGCTGTGAGATGATGCATAccatttattattgtttattactCAAAAAACTAACCTACTGtataaaacaagaatgaaataataaatatcaaatacATGATTGTCTTTTCCCTTAAGAAGacaaaatgaagaaggaaataaaggaacaTATAACTTCATCtgcaaagttttatttaaaagaagaaagtaacAATCAAATATGGCAATATTTGATAAAGCTAGCTGGTGTTTGAAAAGGTATTGATTCTAGTGTTGTCTGTATCTTTGAACTATTTCATCATTTAAGGgcatattaattatatttctgtcaacttattttttcttaagtgtGAATTGCTTTGTTCATTTATGTTACTTTCCTGGCCTCTGTGCGCATTTGGATTTATAAATCCACAAAGCACTGTACTTTGTTGTGAGGCTAAAACCATTTCTTAGGCCTCTGACAACATATAACCTCTGTAAACACCTTGCTGCTTGGCTCCTGactccttttgcttttgtttttgcataGTGTTTACCACTATCATGGTAACACCACCGCTCCTGTTCTATCACCCATATGCCCTGCTGTTCTAGGTCATCCAGACTCTGGATGACTCTTTTCTTTGAAGCTGCTGTATTTGAGATGTTGCTTTTCTACTCCTCTTCAATCCTGGAGGAGGAGACTGGGAGTGTCATCACGAGGGGAGGTTAAAAGGTGATAGAATCATCTCTTGCTGCTCTAAATGTTTCCCTACAGATTACAAAGCTCCATCCATCTCCAGTTGGAGAAAGCTGGGCTGATTTCTTACAGTTGTGCAAGCAAGGCTATTCCATTGGACACCCATCcacaacttttatttttccccattatttGTCCCTGAGAAATCTTATCATGATACA
>XLOC_000483.TCONS_00001052
TTGCAGACTATTACCCTAATTGAGCAAATCAAAAGTGGTAGGGGGAGGGGGGCCTGGAATATCCCTGTTTAATGAGAAAGTCATGACAAGCATATGTAcctttttctgaatttttgtttctacttcaAGGTTTAAGCACAACAGCAACTTGAAATATAATTTGGATCCCTTTGAAAATGTAGATTCATCCTTTTACAAAAGCATTTCTGAGCGGGAGGTGATAATCTCAATGAGGAAATAACAGAGAGCGAGGAAAAACAAAGCGTCTCAGAGAGCTGAATCCATCCCTGAAAATCTGAAAGTGACTTTCGTCATTATTATAAACAATACACGGGATTTCTTTAAACACTAGGTAGTAACTATATAATATGTCAAAACCATGATGAAGAGGTAAGTAAATATAATGCTTTTTCATACGATCTcagatttattttgctcttttaaaaaaggtGGAGTGtagattgttttcttctttctgtctcctcaTACAGTGATGACTGCATTAAGGAGAAGTTTCAAAATTTCCACCTTGTGTATCTGGGCTTTTAACCTCTCCCAAAGATCAGATAAAGCCTGCCAAACCAAAAAGCATTCTTGGCTCCTATACACAGCTCATTCTTTAAATAGGAGATTCAGCAGGTCTGAGCAAGAGCAAAGACTTCTCCAGAGTCTTTATCTATTGATTAACTGTAGAGGatattctatttaaaatgagTCTTGAATACTctctaaaataagattttattctattttggaGTAAAAGGTATAAAGGGAAAAACGAGATGTAcatatccctccctctcccctgcaaATATATGCTACATTACATTTTTGCCCATGATATTTCTATAAAAAGCTagaaccaaggaaaaaaaatccatttggcAGTAAGACTGCAACTTTCTTCCTGTGATGAAAACCCAAAAACAAGTACCAATTGCTACTCCACTAGACAGAGGTTACTTGGCAGCTTCCCAGTACATATTAGGATCTGCCCTGACACCTTTGGTTAAACTACTGATGTGTCCTACATCTCAAAGGGAGTTGGGGAAACCTTCTTTTTCTGTGATTCTAAGGTTACCATGTCAAGATTCCTAGATTCTCAATAGCAGGAATCGCATTGTGAAGAGATTAGTTTAAAGTGAGAATCCCTTCAGCTTCCATTATGGTCATAATCTTTGCTTTTATTACAAGTGGTGTATCagccaggaaaacagaaatcaCTCTGTctcagaaagaagaaatttaacaCAAAGAATCAGTTACATAGGTGATAGAGACGCTGAGAAGCCGAACAGTGAATGGTGAATTCTGATGCAATTCAGAAATGAGCAAGTATAGTTTGCCCTCTCTCTGGGGCAGGAGCAGAAAAGACACAAGGTGGAGGTGATGTGACCAGAGAGGAGAAATGGTCAAAGCATGACCTAGACAGTAGAAGACTTAACAGCAAAAACTGAGACCACAGTGGGAAGGAATAGTTCAATAGGAGCTAGAATCATGATGGTGATAAAACTGCTAGAGACTGCACTAGAAGCAcaatgaatgggagaaaa
>XLOC_000488.TCONS_00001068
tttagggctgcacctgcagcatctggaggtttcctaggctaggagtcccatcagagctacagctgctggcctatgccacagccacagcaatgccagctccaagccgtgtctgcgacctacaccacaggtcacggcaacaccagattcttaacccactgagtgaggccaggggtcgaacccacaacctcatggttcctagttggatttgttgccagtgcaccacaacgggaactcctggtctcagCTTTTCTGCTCCTTACCtaatttctcctcctctcccaaaCCTTTAATGTTCAAGTGACCCAGGGCTCTTTTCTatccccatccccttccccattATTCTCACTGAATCCTAGGGCTCCCCAAACCTATCCAGTCACTGGTGATTCCTTTCCTGAACTCCAGACTCCTGTTTCCAACTCCTAGTCAGTGTATCTCCTTGGTTAGGACATCTCCACCTCAGCATATTCCAAATAACACTCCTGATCTGGTCCCCAACAAACTTGTTCCATTCCCAGGTTTACTCACCTTGGTAAATTAGAGACTGTCTTTCTAATTGCTTAGGCCAAAAACTTGAGTCATCCTTGACAATTTACTTTCTCTTGTACCTCGCCTGATCTGTTAGCAAATCCTGTGGAATCTCTGAAATATACCCAGAATCTGTACCTTTCTTCACACATTTGCTGCTGTCGCACTATTCTCTCTCACTTTGCTTCCCTAGAGGGTATTCTCTGCACAGTAATCTGAGTGATCCCATCAGATAATATTACTTCTTACCTCAAACCCTCCAGCAGCTCCCATCTTATCCTgggtaaaagccaaagtccttataACAATGATCTCTACGGCCCTGCACATCTGGCCACATGCTGCCTTTTCAACATCGAACACTAAACTCACTATTCCAGTAATTCTCCAGACATGAAGCAGCCCCAGGACCTTTTCACCTGCTGTTCTGTCTGTGGAGTACTCTTCCTCTAAAAGTCACTCCTCACCTCCTTCAAGagtttgctcaaatgtcacctcagtGAAGCCTACCCTATATCCTGTCCAAAATTGTGAAACATTTCTCCCCATAGCACTTTCATCATCTAACATACATGGTGCTAACCAAGGGTGAGGGAACTCTAGAATGGACAGTAGAAGACAGAGACCTGTATCATTTGCTGCCTCCAGATCAGCTGCTGTGCTGGGGGCTGTGGCTTGTACCACATCCAGCGCTGCAGCTGCCGTGGGCACTGCAGGTTGATGGAGCTTGGGATACTCTGCTGACATGCTCCGGGATCTAATTTTTAGAGGCCAGACTGATGAATTAAATGGGAATTGATCTTCTTCCTTTAGGTCTTTTAAGGtactattttctgctttttgcctCAGGATATTTAAAATTTGCAGTCTTGCTCAGAGGAGAAATGTATGGGCAGTTTCAGAGGCTCTCACTGGTCCATCCCTACTTTTTATTCACAGGCCAAGGGACCAATGTGGATATGTGGGTGTTCTGGCAACTTGCAAGTATTATCTCTTTCAATTACACATTCAGGGACTGGGGACATAACCACAGGGTTAGTCTCTGGACCAAGCGGACCTACTGAAGTAGACCTGGGCTAGAAGTCCATCTCTTACCTGGCTCTCATCCATATTCACTCTACTAGGGACCATGATTTATATCACGCTGGATATCATTGTCATCTCAGACCTTGTGTTCAGCAGTTGTCAAAATACCGGGCTATTTCCTTTCCCCAGGGTATAGGTTACCCAAGTAAATACCTGCCAGTCCCTTTGTAGACGGACTGGGGTATCCTTGTCATATAGGCTTGCCAAGGTGTTGCAGGGTGCATCTTCCTGAGGCCCTGGCCTTTCCTTCAGTTAGTGGGTTCCAAGTCTAAAGATTAGTTTAGGTCCAGAAGCTCATCAAAGAATGCTGACTTTTTATTGGCACAACTGCCGTTAGTCTCTTCACGATCCTTCCTCTTGATCCGTGCATCAGAATCACTCAGAAGGCCGTGTTAAACTACAGATTGCTCATCCACACAGCCAGAGTTTCTGAGTaggtctgggctggggcctgagaATTGGTGCCTCTCACAATtttccagatgatgctgatgctgctggtcagagaccacactttgaaaacacTGTACAGATCAATCTGGGGACTCCCCATGAGCTCCAGCCATTTTCCCAACCTTCTGTGCTTCAGTCACCCCCTGCTGCTCTAACCTGCTGTTCAGTGAGCAGTTTGCCCCCACCTTGCTTCGGACAGTTAAACATTGTCACCTGGCCTCTAGGGCTCTGGGATCTTCCCTCTCCGTGTGAATCAATTGTTGGATGTAGGCTGCCCCCAGGGAGAGGACCTGTCCTTGTGCCAGGGCTCTGGGCAATGGGGACTGGCCGGGAGCTCTCAGCTGTCAGCACTAAACAACTGGGAAAATTGGGTGTATGGGGCTTGAAGGGAAAATGTGGGTGGTGCTTTTCTGACCCTACCATGAATCTACCAGCATCAGCCTCACAACCAGGACTGGGGTGACAGGAGTGAGATTTGCCTCAGGTACAAAATTTAAGGGGACACCAAAAGATTAAATAATCAAGGTAAACATTTTGAAGCCacatttcaaaaagcaaaatgcaaaaaaattccatgataagcaaaatttcagatttttaaataaaggcagGATCAGTGTTATGGATCTTTCTGTTTCCCTTGCAATCTGTCTACACCCACTGGAAGTTAAGTTCTGAGAGGGCCAGGGTTTCTGTTTGCCTTACTCACTGATGTACCCCCAATTCTTAGAAGAGTTCCTGGCACATACTAGATGCTCAGTTAATCTTTGTTGAATGAGACATTTAAGACCTGTAAGGGAAGCATGACCATTTGTCTGCACTTGcccatttctccctcttctcccagtattTCTCAGTTAGTACCGACTAGACAAAAGAGGCTTCTTCATCTTGGAGCCAGGAGAATTGGAGGGAGCTTTGTGCCATGGAGGGAAAGCACCTGACAAAAATAGcacatattttattgttaatgtcAATTGTGAAGTgtgtttaaaagtatttctttagTGATTTCATCATCAGATTTAAAGGATAGATGCAATGCATGTCATTATACTAACTAACCACAGCTATTAGTTGTCATCTTGTATAATTATGAGAAACAGCTGTCAGAACTGCTCCTAAAAAGCTGCCCTGCCCCCAAGGATTAGATGGATTTAGGATTCCAGGACCAAAAGCAGAAGAGCAGATCTTCATGCAAGTGGCAAGTGTCATGGTCAGCAGGTTCCTGTCCTCCCCTGCTTTTTATCTCCATGAGACATCTGATTATTCCACCAGGAGCACCAAGGTTTATGTTTCAACCAGGAATGGCTGAAATGGCAGACCTTTTGCACATGACACTGGAAGAAGATGTGACCAGAACTGCAGGGCACTAGCTCTGTAAGAACCCTGATtgaccaggaagaaaaaaaattaagtctgaaTCATGTCCCTCAAGAGCTTGGCACACACGTGATTTCAATACAGTCCGTGTTCTGGAGGAAAGACGGGACTCTTGGAGCTTCAGTAAGGAACACAAAGGCCTTTGACTGCAAGGAACTCAGTCTACTGGGAGAGATGGATACATCAACAGATCATCGAAATGCCTTTCCTTTAAAGCAAAGACCATTCAGAATCAAAGGCTCATTTCCTGGAAATACAGGGCTGGACGGCAGCCATCCCTCAAATGAGGCCCCATGGAGAAGACTTGGAAATGCACGCTCCCAACTCAGGTTTCCAGTGGATGCATATTAAACCCCAAGGACTGGAAGCTGAGGTCATGGATTGCTTTCTCATTGCTGTCAAGGCTCTGTGAATTGGACAAGTTTCTTAACCCTTCTCAGCCTCAGGTCAGGGAGCATTCCAAACTTTCAAAACTGTGGCAAGAAGCCCAGATCACGGATTGAGAAGTGGTTGGTACACAGAGGCACCCACTACACTGAAGAACTCAGAGTGCGCCCAGCCATGCACTGGCCTGGTACTCACTTCGATGGGGGCAAGGAAGGAGTCAAGACAGCCAGGAGGCTAGCAGGACCCCGGCGAGAGCAACATTAAACTCTCATTAGCTACTTAATTTGATTTTGTTGTCCTTATCATACCTTCACTATCATTTCCCCCAGCTTCAGGTCAAATGATGACCCAAAGAGATGACCAGATAAAATAATGTCAATaattgtgaggagttcctgctgtgatgcagcaggttaagatctggtgttgccgtagcagcagctcagattcagtccctggccctggaacttccataccaaaaaaaaaattgtgagggGTCTGATTTTTTTACTCTGCTTGCACTCAGTTAGCCAGTCAGAGCTTCACTGATGCTGGCACAAGATGCAGACCCCTGGTCAGCAACAAAGGACATTTATTACTCACAGCAGGCAGCATGAGCTCATGTTCTCATAGCTTCCCCTTCGGCCCCAAGCCCCATGGGGCTGATGCAGAGGTGGGCCCAGGTGGATACACAGAGGGTTTAGGTCAAAGCCGAGGAGCTGTGAGCTTAGAAGACCTCTGATCTTATAGTGGGACTCTTAGCAAACCTGCCCAACCTTTGTTCTGGAGACagacatttttattatcattgccAGAAAACAAATATGTCCTCTGCCCCAGAAAGAGATTCTATCCGTATCCTCCGAGGctgttttttaatataagtatCCTTGAAACAGCAGTCTGGGGCAAAATTTGTCACAAGGCATGTAGAAG
>XLOC_000488.TCONS_00001069
TACACCCACTGGAAGTTAAGTTCTGAGAGGGCCAGGGTTTCTGTTTGCCTTACTCACTGATGTACCCCCAATTCTTAGAAGAGTTCCTGGCACATACTAGATGCTCAGTTAATCTTTGTTGAATGAGACATTTAAGACCTGTAAGGGAAGCATGACCATTTGTCTGCACTTGcccatttctccctcttctcccagtattTCTCAGTTAGTACCGACTAGACAAAAGAGGCTTCTTCATCTTGGAGCCAGGAGAATTGGAGGGAGCTTTGTGCCATGGAGGGAAAGCACCTGACAAAAATAGcacatattttattgttaatgtcAATTGTGAAGTgtgtttaaaagtatttctttagTGATTTCATCATCAGATTTAAAGGATAGATGCAATGCATGTCATTATACTAACTAACCACAGCTATTAGTTGTCATCTTGTATAATTATGAGAAACAGCTGTCAGAACTGCTCCTAAAAAGCTGCCCTGCCCCCAAGGATTAGATGGATTTAGGATTCCAGGACCAAAAGCAGAAGAGCAGATCTTCATGCAAGTGGCAAGTGTCATGGTCAGCAGGTTCCTGTCCTCCCCTGCTTTTTATCTCCATGAGACATCTGATTATTCCACCAGGAGCACCAAGGTTTATGTTTCAACCAGGAATGGCTGAAATGGCAGACCTTTTGCACATGACACTGGAAGAAGATGTGACCAGAACTGCAGGGCACTAGCTCTGTAAGAACCCTGATtgaccaggaagaaaaaaaattaagtctgaaTCATGTCCCTCAAGAGCTTGGCACACACGTGATTTCAATACAGTCCGTGTTCTGGAGGAAAGACGGGACTCTTGGAGCTTCAGTAAGGAACACAAAGGCCTTTGACTGCAAGGAACTCAGTCTACTGGGAGAGATGGATACATCAACAGATCATCGAAATGCCTTTCCTTTAAAGCAAAGACCATTCAGAATCAAAGGCTCATTTCCTGGAAATACAGGGCTGGACGGCAGCCATCCCTCAAATGAGGCCCCATGGAGAAGACTTGGAAATGCACGCTCCCAACTCAGGTTTCCAGTGGATGCATATTAAACCCCAAGGACTGGAAGCTGAGGTCATGGATTGCTTTCTCATTGCTGTCAAGGgcccaaaaaaaagagacactgTTTGCACCCCCGGGCTCACTGGTTcagtctttctccttcttccccgGCTTCTCACCACTCCTCATGCACTTCAGTGGAAGCCCTGCCTCTACCTGCAATAGGAAACTGAGC
>XLOC_000488.TCONS_00001073
AGAGTTGTTTCCTTCAGTCATCTCTAGGTGTCATCCTAGAGGAGTCTCTCCAGGCTGGATTCTCAGCACAGACGCAGAGGCTTGGCTGGTCTGGGTAAACTGAATTACTTGGGCATCCTGCTCTGAGTCAGGGCCCAACCCCCAGCGGAAGGGCGCTCTCCCCCTACCCCAGCGTTCCCGTCAGCAGCGGAGAATTGCCCTCTGTGATTTCACGTGGAATCTGTCAGCACAAGCTGCCTGAGAGCATAGACAATGGAGCTCTGCCATGAACACgcagaaaaggagaacaaaaacgCCAACACTTCAATGATTACATTTGGGATCTGCAATCACCCGGGGGCATCCCAGAGATCACCCAGTAGATGAAACTTACCTTTTCTTCAGAGCTTAAGCTGGCTTTCACATATCTGAAAGgcccaaaaaaaagagacactgTTTGCACCCCCGGG
>XLOC_000498.TCONS_00001088
AAcgtttataaattaattttgtcGTAGTTCAAGACGTTTTAATAGGAATCTCTTAGAGGGCATTTTTAAGGGAACTACTTTATCAGGAAAATGTTCTTTCAGTATCAGTGATAGTTCATTGCATAACAGTATCTGAGAACTTGGGCTGTATTTTTACATCACATATTTTAGCTCAGGCTCATCTTTCGTTTGCATTATTGGCGTTCTCGTATGCAGATTTCTATCATTGTAGATATGTAATTATGATAATAAGCAATTCTCATAACCATGCTCACTCAGACTACGTCTTTTTAAACTGCCAGTAGCTAGAGCTCTCAGAGCCAgagttaattaattttatttccattttttacttttttttttcagtgttcacAAAACAGAATATCTAGCTTCACCCCAAAATGCCATGGTATAAATTGCTGTGTGACAATATTATACATTTAATCATGAAGAGGGAAAGGTTTTGGattttaggacttttttcttatttaaaagtaTTGAGTATGTTAAGAATATAGTTTCGAATGTCAGTCATTAACAACACATATTGCAGCTGCATACAGAGAACCTTCTGTGCCTTTTTGCCTGCAGTAagcattcatttctgttttacatGCGCTATAAGGATATTGATGATTACTGCACCTTGTTCTTCTGTAAATAGACTtgattaaggatttttttttaaaagcaagggtCAGTTCATTAATAGGTAGATACCTTAGAAAACAGTAAACATGAGAGGAGGTATCAGATATAGGTCTTTGGAGCCCAGCCTTTTCCCTGTTTAGTGAGCAAGAAACTCCTTTGGAATGTAgtcatttgtgtgtatgtgtgtgtacatatatgtataaatagttatttaaataCGTAAATGTAAAATTCAGCATCACATTGGTGTGATGATAAATAGTACGGTGCTAGGTGGTTACATTAAAAGCACAGCAGAGTGTATAATCAGTCACTGCGACTGGTGGGTTTTTGTAAACTAGGTTCAGTTTTTGAACCCCCCCCAGAATACCTCATGTGTAAATATATTGGTCATGActtaattgaaatacagttattGTAAAAAGAATGTGAAGCCACTGGTTGGCTTATTATGCCTTCTGATGTATAtcattcttgcctctttttttgtaaaggggtggtttttgttttttaatagggTTTACAGCTAGAATTTTGAATGCCAaagttatatttattaaataaaaaaaagttttcaatgtTAATGGCTAAGTATTTTTCCACTGGACTATTGTTTGTTGATGTTGAAATTTGTATTtaccaagaaataaattttttatttaaaaaaaaagtttgccaggTGCCTAATGttaatataaaaattgtatttgaaatTTCAGACTCTCCCGAATTCTCAATGACAAGAATATGATGACTTAACTTTTTAAAGTCTAAGTACAGAAGAGAATATCTTAGTAGAACAGGGACACTTCTGCTTTCTAGGTCTGTCATACAGTTTCTTTTCAATTGTTGAGAAGCTTTTTCTCAGGGCCTTCCCATGTAGGGCACTGAGATTTTCTGATGGCAGGTGCTATAAATACAAGGGCATGTCTATCCATTTCAGTTAATAGTTCTGTGTCTCCACTTGGAATTTCTAAAATTCCTGTTTGAGTCATGAGTCGTCTTTCTACTTGTCCAACAGACAAAATCAGATTTCAGTTCATTAATGCTGTTaagttaaatcttttttcttttctcccttctaatCAGAGATTGAAACCTTACTGAAACATATGCAAATAAGACCTTATTAATTAAAAGGTTACTCTGAGGCCTTGACAGCTTTGATGGCACCCTAGGTCCTTGTCCTAACTCATATATGCCTTAATGTCTCCAGCTCATTAATATTTGGATTAGCAGCATTGTTTCTAGTCCCGCTAACTTGGCATTACTCTGTCAAGAATCTCTAACACGGCATCTAATTCAGTTAACAGGAAAAAGAATCTCATCATAGACTCCTCAGGTTGAAGGCAAATGActtggaaatgaaaacagaatagaTGGAATGCTACAATATTTCCAAGGTGGTTAATGAAGAGGTTTATCCTTACAATGAAAGAATGTTGGCAACAGCCGGTCTGAAGATCATAGAAGATATAGCAGTGGATTCCAACCCCATAAAAGgtgaGCATGGCCCTGTCCACACCTTGATttgggacttctagcctccagcgTTACCGAAATAATTGGGTTTGCCCAAAGCACACCAAACCAAAAGCTGAGACGCCAAGGCTTGCAGCTAAGAAAGAGTTTAATTACAAGGCAGccaaatgaggaaacaggagaACAGATCTCAACTCTATGTCCCTGAAGGTGGGGAACTTGAGGTGTTGATGGGTGAAGAGCACAGCATGGTCAGATGTGTAAGAGAAGGTGGATGGAGACAAGAAACGGTGACACAGGGGCCTCATGCTTCTTCATGAGACCCGTGTAACTCAGGGGAGTTAGTGTGAAATGTGGGGAAATTGGGGCTATGACATCAAAAGATTACCTATTGGACAAGCAAGTCTATTCCATTCAGACTCTGATCAGCTATGTGGGTTCCATGGGGCTTCAGCCGTTTGGTTGTGTTACAGGCAGAAGGGTTTTTAACAAGCTGTTCCCTTACCTGCTGTTCTGTAATATAAGCCCAAGAGTT
>XLOC_000499.TCONS_00001089
CGGCCCGCGGAAGGTCTGCTGCGCGGGTTGCTATGCTACCTCCTAAAGGAAGAGGGAACAAACAGAGGCAGGATGAGAAAAGACACACGCGTCCGTCCGTGCCTCGGGGTCTGTTGGGCTCTGCTGGGCTCTGCTGAGCTGCAGTTAATCTCCTGGCGGCAGAGGAGaTCTTTCAGaaagtttagaaagaaaaaaggttggCACCTTCGAAAACTTAAGAAAGCTTAAAAGGAACTGAGAGAGTTAAGTACTCaact
>XLOC_000500.TCONS_00001090
actAAGGGAACTTttctgcagtcagatccttattttaagaaacattaaagGAAGTTCTTTAGATTTGAAGGGAAATGCTACATAAAAAGTCAAATCcacaagaagaaatgaagaactccagaaatattaagttcatagACCATTGTGACAACTTTGGGAGCATCCAGATGATCTGGGATAATTTCCTTACCCTAAGCTATTATGTAGACAAAATAACATAAATCGAGTTTAGagggattaagatggaggaacagaaggactggagctcaacttctctcataaaaacaaaaaaattacaatcaaatgctgagaaatcttcaaccaaatggactggaaactttcaaaaagatattcctactccagaagacaaagaggaggccacatcaagagAAAGTGTATGTGAGTATTCCTAAAGCTTTCTGTGGAAAGAAACAAGGGCTTTGATATGATGGAACCTGCGATGGAATGAGTGTTTCTATTCCCCCAAAAGTCGTATGTTGATGCCCTAAATCCTCACATCACATCCTCAATGTGATGGTATCTAGAGGTGGAACCTTTGGGAGAGAATTAGGTTTAGATGGAGCTATAAAGGTGGAGTCCCCACTATGGAATCAGTGCCTTCATAAGAAGAGACTAGAGCCTTTTCTCTCTGCATTGTGTGAGGATACAGCAGAAAGGCAGCCACCAGCACACCAGGAAGAAGTCTTCACCAGACACTGGATCTGCCACCACCTTGATCTGGATCTtgcctgcagaactgtgagaaataaatgtctgttgtttga
>XLOC_000501.TCONS_00001091
ATTTCCTTATCTTGGGATTTGGATCCATGAGGGAGAAGCAGTGACCAGTGAAGGCAAACTCAGCGAGCCAGAGAATTTTCCATCTAGAAAGTTCCTGGGATCCCTCATCTAACCCTGCCTTCTCACTTCATAAAGTAACTTATACATGAAGCAATGGATTTCCTCATCCTTCTATACTCCATGATTAACAGCTAGGATTTTGGAGGAAAAGACACCTAGATTGAAATCTCATCTCAGTGGATTTTTAGCTGTATAGCAAGCTAACAAGATACTTAAGTTCTCTATGATGCATCTATAAAAAGCTAACAACAGCTAGCTCACAGGATTTTGTAAGAGTCAAAGCAATAAAGCAAACAGCACAATGCCG
>XLOC_000504.TCONS_00001106
AGAAAATGGCACTGAATCCCAAATGAAAGAGGATAAAGGAGTTCATAAAAGAACTAAGATTACTCAATGACTCCATTTCAGCAGTCATTGATCTGtTGATTTTGTCCTGGAAATCCCCCTGCTTTGTCATGTGCTGGGCTGCTGTTTGCAAGattaCAGATGAAGCAAAAGTCTTCCTGTTAGGTGAAGTTTGTGAGTGTTTGTGCACATGTCTACAATGCATGTACACACGTTATGTTTTTGCGTGTCCTAAAGATTAAAGGTGGATTTTGAGTGCACCAGGAGAAACCTTAGAAAGAGTTGAGGTTCTGTGGTTTTAGGGGATTTTGTTGATTCCTTGAAAACTAAATGAAGTTACTAAGTTAAGAAAGCTCTTGCATCACTAATGACCCGTGTCGTCCAGACTAACCTAACTCTACAAAGTTTAGAGAACTTTCTCATAGGTCAGCACCTACGGAGATTAGTACTCATATGCTAAGCTTCAAATGCTTTTCTTAGGTATCCTTTAAAAGCTTTGGAAAAATATGAACCCTAAGATACTTAGCACTTtaattatatgtttaaatatttaacaatgaaTTTGAAATCTCATGTATTGATAATATCAACCTTTATCAACAAAACTGTCACAATCACAATTGAATTCTTTTATTGATAACACTTTCACCCTCCcatctttttgggaaaaaaatatacaaattgaaaaatactggaaaaagtATTTCCTTCAAGATAAAATT
>XLOC_000514.TCONS_00001129
ACAAGAGCACATGACTGTATCTTAATCGGGGTATAGCCCTAGTGTCCAAAGACAATAGGAACCCCTGGAAAACCCCATAAGTGATACTTGCTCTTTACAGAGAAGTCTGTGTCCAGAGGGTCAAGAGGCCCAAATCGACACAACCTACTTGCCACTCAACGGCATTGGCAACATCCCTGGAGAGGTggaatgcaggttggatccccagcctggtacagtggattaaggatccagcactgcagcagctgcagctcagatctgattctccatatgccacagggtggccaaaaaaggaaaaaaaaatttaaactcatcCCTTCCTGATGGGTCCCCTGCCTTTCGATGCCATTCATGTCGTGAGTTTGTCTGTGTCCGTGTCTGCATCTGCATGGGGAAAATGCTGTGTGCCAGTGGTTACCGTTGCACAACTATCTCCAAACCCATCTTCAGTGACAGAAatcttgaaattggccatggtgggAGTTTGACAAATGCAACAAATCAGGGCTTGGTTTATTGTTTGTTGATGGTCACCCTCAACTTcagaaaatgatgaataaaatgtCTACAATGCAGATGgaacttaaaattgttttataatataaatcACACATTTTTCTTCACAGAGCCAGTTGTTAAGCATTTACCAGCACAACACAGGGTAAACCTCTCTAATAAAGAGGCTTTGATTAATAAAGTGAGGAAGAGATTGCAGATGAGAAAGAGCCTTGAAGATGTCCTGGGGAAGAGTTTTGGAGTCAGGAGAAGCAGAAAGTGCAAGCCGGTGTGGCTATAACCAAGGAGAAATACTTGAGATCAGAGAGCTGCTGTAGTGGCGATGGAGAACAGACTGCCAGCGGGAAACAGAAGCAGAAATATCAGGTGGCTGGGTCTTCCACCGCATGGCTGCTGGATTCCAAGGGTCATTATCTTAAGAGGAAGCATCTAAAGAGCCAGACAGCAAATATTCCAAGAGACGAGGAAGAAGATTCAAGACTTCTGATCTAGCGCTTGAAGTCACTCAGTGTTACTGAAACTGAATTTTATTGGCCAAGGAAATCACTAAGACCAACTCGGAATCAATGGATCCCATCTTTCTATGAAAGGAGTATCAAAGAATTTGCCATCATCTTTAATCCACCATGAATACCTTTCCAGCATTCTTCTGTAAATCTGCTATAATTAATTCTTCTACCTTTCATGTGTTACTCGTTCCTACCTAAATTTGGAAATTAACATCCTTTACCAAAGCTTTAGATTTTAATGGAAACTCTTCTTTGGTAGTCAAGCCTAGAGGTATAGAAAAGCTTctctatgttttgtttgtttctaacaTTCCATGTAATGTTTTG
>XLOC_000514.TCONS_00001130
gccacagcggtgacccaagccactgaagtgtcagtgctgagtccttaaccacttggccaccagAGAGCTCCTCTGACTTcttggttatctttttgtttccattttgctcTGCCTACTCCATAATCCAATGTACACAATATTGTGACAGATGAGATCATCTGGAATGATATGTAGTCAACGGCATTGGCAACATCCCTGGAGAGGTggaatgcaggttggatccccagcctggtacagtggattaaggatccagcactgcagcagctgcagctcagatctgattctccatatgccacagggtggccaaaaaaggaaaaaaaaatttaaactcatcCCTTCCTGATGGGTCCCCTGCCTTTCGATGCCATTCATGTCGTGAGTTTGTCTGTGTCCGTGTCTGCATCTGCATGGGGAAAATGCTGTGTGCCAGTGGTTACCGTTGCACAACTATCTCCAAACCCATCTTCAGTGACAGAAatcttgaaattggccatggtgggAGTTTGACAAATGCAACAAATCAGGGCTTGGTTTATTGTTTGTTGATGGTCACCCTCAACTTcagaaaatgatgaataaaatgtCTACAATGCAGATGgaacttaaaattgttttataatataaatcACACATTTTTCTTCACAGAGCCAGTTGTTAAGCATTTACCAGCACAACACAGGGTAAACCTCTCTAATAAAGAGGCTTTGATTAATAAAGTGAGGAAGAGATTGCAGATGAGAAAGAGCCTTGAAGATGTCCTGGGGAAGAGTTTTGGAGTCAGGAGAAGCAGAAAGTGCAAGCCGGTGTGGCTATAACCAAGGAGAAATACTTGAGATCAGAGAGCTGCTGTAGTGGCGATGGAGAACAGACTGCCAGCGGGAAACAGAAGCAGAAATATCAGGTGGCTGGGTCTTCCACCGCATGGCTGCTGGATTCCAAGGGTCATTATCTTAAGAGGAAGCATCTAAAGAGCCAGACAGCAAATATTCCAAGAGACGAGGAAGAAGATTCAAGACTTCTGATCTAGCGCTTGAAGTCACTCAGTGTTACTGAAACTGAATTTTATTGGCCAAGGAAATCACTAAGACCAACTCGGAATCAATGGATCCCATCTTTCTATGAAAGGAGTATCAAAGAATTTGCCATCATCTTTAATCCACCATGAATACCTTTCCAGCATTCTTCTGTAAATCTGCTATAATTAATTCTTCTACCTTTCATGTGTTACTCGTTCCTACCTAAATTTGGAAATTAACATCCTTTACCAAAGCTTTAGATTTTAATGGAAACTCTTCTTTGGTAGTCAAGCCTAGAGGTATAGAAAAGCTTctctatgttttgtttgtttctaacaTTCCATGTAATGTTTTG
>XLOC_000516.TCONS_00001133
ATAATTTGCCTCCAGGAGAGGAGCCATTCAAAAGGTGCTTTCCATGGCTGagaatgagtatttttaaaacagAATGCCTCATTAAATACTTGATCGCTTGTAGTATGGACCTAACATTTGGTGTCACCTGCATCACCCCCTCCTAAAATATTATCTGAACTCTGACCTATTGTCAAGACTAGGAGACTGGCTCAGTGAGATGGAACAATTCACCAGCTCTGCTGCTAATATGTGAAATTTCCAAAGAAGTTTCATAGGAGGGAAATGTTGGGGTCCAGGGAAGCTTTCCCGCAAATATGCCTCAACAGCTATTAACTGTTTTGAATTAAACTTACTTGATGAAC
>XLOC_000517.TCONS_00001134
ggatgaCCAAGCACCAGTGACAGAGGACAAAGGTTGAAGTGAAGTAAAaggaacagatctaatatggagtcagatttgctCTTTTCTATTAGAGTAAGTTTCCCTAGGGCCTTGAAAGTCACTTTAAAGGCTCAGGCTTTTACACTGAGTGACATGGGAAGCTGTCAGAGACTTTTGAGAAGAGGGAAAATCTGAGTATACTTTTAAAGGAATCACTGTAGCAGCCATATTTACAATAGATTGAAGGGGTTCTTAACAGCCTTCCGGACAAGTGACTGAATTTGGATTTTCTTTGAAGTAAAGCGACCAGTGAAAATGAGCTGATGTTGAACCCTGAAAGATGGGAGAAGGTAGAGAATATAAGAAGCACATATGGATGGAAGCTAACCACAAGCCTGAACTATAAATTTACACCAATGCCGCCAATAAACCAGATGCAAAGAAGTCTGAAAGAATTGATTTACCTTCCTCAGGTTCCAACATCATTTTAAGAAAGGTCAAAGGATTCACTTTGAAATGGACTTTGAATAACTGGGATTTCAAGGTGATTTAAAAATAACCCTcagaatggtaaaaaaaatactatgattCCCCCTCTTTGTTAAAATGCCTGATATTAATTCATGTGTAGATCCTAATGTGACTTGTAAGAGAGGAGTATTGTGAGTATAACATTATAAACTTACTACAAAGTAAATAAACTGGGACGCAA
>XLOC_000518.TCONS_00001135
cctctggctGTGAAGGCGTGTTGCCGTCACATTGTGAGAAGGCAGCAGAGAGGGCCATGTAGTAAGGAACTGAGGAGCTCCAAAGAAGGAAAGCCGCAGCCAAGAAAAAACTGTGACCTCAGCCTCACCACCACAGGGAGATGAGGTTTTTCCAAGAACTGCAGAGATCTTGGAAGATAATGTTTACACTGCTGATCTTCTAGGTGAAGACGCCATCTGACCAACACCTGGGGTTGCAACCTCCTGAGATCCTGGGCAGAGAACCCAGAGAGACATGTCCAGATTCCTGATCCAAGAAATGTGAGATGCAACGCTTCCATCCATTGCAAGTTATTGATAATGGAAATACAGCACTGGACCCAAGCAGAATTGCTGTCAATCTGGAAACTTACAGcctgagagatttttttccaagtgaaTATCCAAGAAGCAAATGTGTTAAATATTAACATCTGTTATGAACTAATTCATCAGCATTACCATACACAGATGAGGTGAAAACTTAAGATGCCCATTTAAGCTACCTTAAGGCTGCATGTGTTAGCAATGGCATTTAACTTCCAAAATCCCAGTGAATATAATggtatattaatgttttataattattaataaaataggtATATAATACCACA
>XLOC_000518.TCONS_00001136
cctctggctGTGAAGGCGTGTTGCCGTCACATTGTGAGAAGGCAGCAGAGAGGGCCATGTAGTAAGGAACTGAGGAGCTCCAAAGAAGGAAAGCCGCAGCCAAGAAAAAACTGTGACCTCAGCCTCACCACCACAGGGAGATGAGGTTTTTCCAAGAACTGCAGAGATCTTGGAAGATAATGTTTACACTGCTGATCTTCTAGGTGAAGACGCCATCTGACCAACACCTGGGGTTGCAACCTCCTGAGATCCTGGGCAGAGAACCCAGAGAGACATGTCCAGATTCCTGATCCAAGAAATGTGAGATGCAACGCTTCCATCCATTGCAAGTTATTGATAATGGAAATACAGCACTGGACCCAAGCAGAATTGTTTCTGCAGTCCAGTGGACTAAGCCCGCTCCATCAGCTGCAATAATTAGTCCTGACTTCTAAGACCAATATGAGCTAATGCCCATGTCCTGTTCCCCTGCTCCCCAAGAGGGTGATTAGCATTGatttttgcaaataaaacatTCAGTAATAACTTCACTGATTCATCGATGTGCTAGGCAATCTG
>XLOC_000518.TCONS_00001137
cctctggctGTGAAGGCGTGTTGCCGTCACATTGTGAGAAGGCAGCAGAGAGGGCCATGTAGTAAGGAACTGAGGAGCTCCAAAGAAGGAAAGCCGCAGCCAAGAAAAAACTGTGACCTCAGCCTCACCACCACAGGGAGATGAGGTTTTTCCAAGAACTGCAGAGATCTTGGAAGATAATGTTTACACTGCTGATCTTCTAGGTGAAGACGCCATCTGACCAACACCTGGGGTTGCAACCTCCTGAGATCCTGGGCAGAGAACCCAGAGAGACATGTCCAGATTCCTGATCCAAGAAATGTGAGATGCAACGCTTCCATCCATTGCAAGTTATTGATAATGGAAATACAGCACTGGACCCAAGCAGAATTGATATACCAGAAAAGAGTTTATATATGAGACAAAAATATCTTTGATCATGAGAAATGCAGAAGTCACCAAGTGTGGTGAGTCCTGGGCACTTGGTATATCTTCCTGCTCTGGATACAGCCCCCAAAACACCCGAGCCTACCCTCTGCACTTGACTGAGTCAAACCATCATGGAATAGATGCAAGGAAGGCCAGTCAAATTtactcctggtccaggaattctAATCATAAGCAGAGAGATAACAGACTGGAATCTCAGAGATGAGGCAACTTGATGGCAATGCCTTGGTTATAACCCCAGATATTCCTTGTCCCTAGAGCTGTTCTGATACCTGCCTTTGCAGAGtctttacttctttgttttttcattgccTTTTGAGTACCATACAAACTCATCATAAAATCTCCCTTATACTTAAGTAGGCCAAGTTCTATTGCTTTCTTTTGCATGTACCTAAAATAACCTCAACAGATACAATAAACTTGTTAGTGCTACACTTAGAACTCTTCTATGTCCAAATACAGTACATGTAAATTTaaccagattttttaaataatttaaccatttttttaaatgtgtgccatggagaaaagttgaatttggagcaaaaagaaaaaagtgaattgGTGAAATTCCTGCATCTCTTCTGGAAAAGTAAAAGGATGTATACAAATTATTCTAAAGATGGATTATAACATACAAGCACACTTCAGCTATGTTATACACATAAGTTTTCATTATAAATAGTTATGCCTCAACTTTTAAATGTCATAGAAGCAATTTTGTTACTAGCAATATTGTATGTTTATCATTTATGAACTAAAATTTTGTATACTGCTCTCTGGAACAGTTCCTTTTTTATGTTCAATTtaccaagaagaaaatgaagggagATAGAATTAATCTATTATATGTA
>XLOC_000520.TCONS_00001143
GGAtgcattagccactgagccatgacaggaactccaacctggCTTACCTTTCACTGCAAAAGAGGTGGGAACTAtaatgtaaacaaaatgaaactgaatattcAACAATTTGAGCTACAAGTGACTATTTATTGAATGGCCTAAAGATTTCAAGACTTGGTGAAGTGTGTAATTAATTAAACCCTTACAACCTTATTAAACATTATTCCCACTTTAGAGATTACTCCCACTTTAGAGATGAGTAAATTTAGATGGCAAGGTAGTTCAAGGGACCCATGGACTTAAGAGGGATCTACATTTAAGCCTCTCTTCCAATGATCACAATTGCATAGCTCATGCTgtttaaagaaaacatacaagGCAACTCCTAGGTAGTCTGACCTGGTGTGCATCACAATGGACCCTCTCCTTTGGTCTCGGGCCTGAAGTGGACCTTCCCTACCTAACTCAGCATCTCCTGTCTTTCTTGTTCCTGTCATCAGGCCCTCTGATCATCTGTTCAATGTCCTTGAGCCAAGCCATCTGCATTCTAGAAATTTAAAGCTCTTCTAAGGGGATATGTTAACTAAGCCGGTATGATTACTGTTTAATTGGTTTAATTGATTGCATAAATGATAACTTCCACAGtttcaatttaaatataaaatatcatattaatttgaaatatttatctttacaATAATATTATTCCTACAGGGAAGCtctctttaaaagaattttaataatttcacaTTTCCCACTCCCACTCATCACCCCCACAGCTTAATTCAGACCCACCAGAATAATGTTAGTCAGATCCTattacttttccatttaaaaccTTCCTATGATTTCTAATTAAtcagagtaaaatataaaatcctaACCATGGTCCACAAAGCACTATAAAACATGTCCTCTGGCTGCTTCTCACCCATACTTCAGTATCCTACCTCCAACCACGCCAGCTCTGACTCCCTGATACAGCATACCTATATTTACCTCGGTTTCCGCACTGCCCTGCCCTCCTGACTGGCTGGCCTTTCACCTCACTCAGGTCTCTGTTCAATGGTTAGAGAAGCTTACCCTAGTCTTTCGCCATTGCCCATCCCTTTACACTGCCCCGTTTGAGCTCTTCCACAGCATCAATTGTTGGGCTGTCAGAAGACAATTCTCCCTGGGTCTCTCATCTCTGCACATCTTACAAGCTAGGTAccaactgctcttttttttctgtactagCTTTTCAAGAACCTTTGTCCAAAGACAGGCTCTTCTTCTAGAGTCTGGGAGGCATGCTTATTGTCTATTACAGACTCAGCTTCCCTACACTCAAGAGTCCCCTGCTTTGTGACAGTCTCACTTGGTGATCTTCACATCTCCACGAGGGAGTTGGGACTCAGAATACTGGCACAAGACAGCACTGATTCTGTGGCTACTGCTATGGCTtgagagagagaaagacaaaggcaaagagacagaaaggCACTTCATTATCTACATCAGAAACAAGAAGACAAAGATTAAGaaaagaaaaatcgaGACTTACCCAACTAAAAGAAGAAGTGCGCAAATCATAACAAATCCCAATGTATACTTGAGTGCTGTCTTAATTTGCTACAtgtcaaaggggaaaaaatatatcatttaataagacctttaaaa
>XLOC_000520.TCONS_00001142
GGAtgcattagccactgagccatgacaggaactccaacctggCTTACCTTTCACTGCAAAAGAGGTGGGAACTAtaatgtaaacaaaatgaaactgaatattcAACAATTTGAGCTACAAGTGACTATTTATTGAATGGCCTAAAGATTTCAAGACTTGGTGAAGTGTGTAATTAATTAAACCCTTACAACCTTATTAAACATTATTCCCACTTTAGAGATTACTCCCACTTTAGAGATGAGTAAATTTAGATGGCAAGGTAGTTCAAGGGACCCATGGACTTAAGAGGGATCTACATTTAAGCCTCTCTTCCAATGATCACAATTGCATAGCTCATGCTgtttaaagaaaacatacaagGCAACTCCTAGGTAGTCTGACCTGGTGTGCATCACAATGGACCCTCTCCTTTGGTCTCGGGCCTGAAGTGGACCTTCCCTACCTAACTCAGCATCTCCTGTCTTTCTTGTTCCTGTCATCAGGCCCTCTGATCATCTGTTCAATGTCCTTGAGCCAAGCCATCTGCATTCTAGAAATTTAAAGCTCTTCTAAGGGGATATGTTAACTAAGCCGCTCAGCTTCCCTACACTCAAGAGTCCCCTGCTTTGTGACAGTCTCACTTGGTGATCTTCACATCTCCACGAGGGAGTTGGGACTCAGAATACTGGCACAAGACAGCACTGATTCTGTGGCTACTGCTATGGCTtgagagagagaaagacaaaggcaaagagacagaaaggCACTTCATTATCTACATCAGAAACAAGAAGACAAAGATTAAGaaaagaaaaatcgaGACTTACCCAACTAAAAGAAGAAGTGCGCAAATCATAACAAATCCCAATGTATACTTGAGTGCTGTCTTAATTTGCTACAtgtcaaaggggaaaaaatatatcatttaataagacctttaaaa
>XLOC_000537.TCONS_00001179
GAACCCCCaaaaacttgttttttaattttgcttctagaaaatgtatgttttcacACACAAGCTCCTATGTTCAATTTTATATTCTCATgtgttcattcagcaaacatttattacagGCTTCCCATGTACattagtggtggtggtgggtccTCTGGGGATCTCCAAGCTATGACTGTTTTGTTTACTAATTTTTATCCCTagtacccagcacagtgcctgaaacAGAAGAAACACCAAAATACActgttgaatggatgaagaaatgaACACAAGGAGCAGCCAGTGCTCCTGGCAGAATGCTGGTGGGACTGGCCAGTGTAGAAGctctttctctctcaatcCCTCGCATTTGGAAATAACTCACTTCTGGAGGAGGATAGAGAAGAAGCATCTGGAAGTCACACACCTGCAACACAGACCACTCCCCATGCTGAAGAGAGTCCACTCTTCCTTAAACCTGAATGGAGAGCATGCCACACATGGGGTAGGCCAACTATAGGAGCCACAAATATGCTAATGTAACTTGTTTAACACtgatacaaaatggaaataaaatctaGGTTTTTCCTGA
>XLOC_000541.TCONS_00001197
aagcaaaaataaataaataaataaataaatatcaacttGTTTAGTCCTACACAGGAGCAATTTCACTGTCATTTTGCAAGTTGAATGTTATAATTTCACTAATCAAAAGTAGGTTTGTTTTGAAAAGGAACTGAAATTCAGTTGTGATAAGTATAGAAAGTAAATCGAAGTGTACAAAACATCCCAGTTCTCATTGCCTTTAAGTCAAATTAAGATTGACTCCAATCTTATCAGACTTCCAGGAAACGCCATCTCAGTCATTATTGGTGTCCCAGATTTTCTTCAGTTCATAACAGCATTCAGAGGTTACATGGTGTGATCTCAAAAAAGAGTCTCCACTTGCTGGGCCATTGTGGTCCCAGCCGACATATCATAGTTAACCATCAAAATTGGTACTTCCTTGAATGTGCAGGGCCCTCTGCTCCATATCAAGTGGGAATAGAGATTTTTGCAAAAGCTGGGGCTGCCAACACCTAGGGTGCCTCCTCCCTCAGGAACCATGAATCCTCTGAGGTCTCCCTGCATTTTTGCTGGGTTGTCAGTCACAGTGGTGCACTTCCTGTGCACAAAGGGCTGGCTGGAGAGGTGACATGCTTACCAAGCCCTGTGCCCCAATGTGGGGCTGCACAAAGGCTCATCTTCTCAGAAGCACTGTTCCTTTAGGTCTGcattgtggggggtggggaggtggcacAAGCCTTTTTCCATTGGTGCAAAGGCTTCACATGTAGAATAATGGGGCaccacctcctccctgcccttcctccttcatcccttcctcctcccagcatTTCCTCTCCTacacttcctctcctctcttccgcATTTCATTCTTCCTGCACTTCCTCCCCCTGCACTTCCTCTGTCCTGCGCTGTGCTGTGGCAGAACCCAGCATCAGGCGCTGCCCTGCAGAGGCctcaaagagaaaggagaagggagtcTCCTTCTGCCCAAGAAGGGAGTCTCTCCTCTCAGTTTTGCTGCTTCTCACAGGCAcagttttctcattctcttccagGACACCACAGCACTATCTCCTTTGAAGATTTAGGATTTTGCTAAAGCCTTTGGGTGCTGGAGTTTGGCTCTCTGCCCAGCCTAGACATTATGGAAAGGAATTACCCAGGCCTGGCTACCAGTTTGGAACATGAGATGGGAAAACTAAGAGTGAAATACATCAGAATCCCCAACCACAGAGGTATTATGGGGAAATATCCAATTTTGATGTCTATGATCTGCCCATTTCTCCCACCTCAAAGGAGGAGGAACCAGTTGGCTAGATGGTCATTGGCTAGACCATCTGTCCTGGACCTGAGGAGTGCTGACCAGaataaggaggaggaggagaagggagccCAGAAGCcacaaagagtggggaaaaaaggctGCGACGATCCCAGAGGAGAGCAAAGAAGAGTGGGGAGTCCTGAGGAAGAAGGGAGTGGCTGGCTATTGATCAAAGCAGAGCTGATTGGAAGAAGGGGGGAGCTGGTACAAGTTGCCAGGAGCTAATGGTCCAGAAGGAGGACTGAGGTGTGTTTGTATTGCTTACCAATGCAAATCATaggcaaattattttttagttggGTGACCCTGTTGGTGgggcctttgtttttgtttttgttgttgatttgtttgttttgtttctcaagCTTAGGTAGTACTgtatttcacagaagagaaaaagtcacagaaatgttaaataatttgctcagtgtcacacagctaataaggaGCCTAGCCAGGATCTGAACCAAAagagtctgactccaaagtctaaGATGTTAGCAACCAAACCATTGCTGTTGAGTAATGGTTACTCGTTTTTGTTTATATCACCAAGTCCAAACAGAGTTCAACTGTCCCAGCCACAATTCAAAGGCAGAAGTGCCCAGATGTTAGAGATTAATCCAGATAGCAAATGATGTCTAGCTCAAAGAGTCTTGGAaatctttgttaaatgttttggtggaagattttgtaaaaaaaatagacaaacaggAACCTCAATTAGAGTGGGTGGACCAGCAGGGGGAGCTCTCATGTCCGGTGATGGGGGCAGAGCCCAGTAGGGAGAAagtctcctcttctttcctggcaggAACTCAGCCAATGGAAAACCATGGACTCTGTGTTACCCCAGCCTCCCAGCTTCCTTTACCCTCTATGAGAGTGTCCTGTTACTGTTACTTTGTCggagtggggtaggggtgggggtgcgggAACACTTGCACATGGCTCACCATAGTTGCAAACTCTGAACTGGgattctctgctgatcccaagTAAAGCTATCTTTGGTGGAGAAATATCTGGCTATCTATTGGTTTCAGGTCAACAGATCCAAACATAATCAAAGTTTATTTAAAAGTCTCAAATAGTTTCTTACAAACAAGAAAAGCCTCCATCCTAATCAAGTGGATACATATTAATGTCAAATAGTCATTTAAGGTATTCTATCTTATTTGAACAGATGTTAGAGATTAATCCAGATAGCAAATAATGTCTAGCTCAAGGAGTCTTGGACATCTTTGTTAAATGATAATATAGTTAAGGTGCCATAcaatttctttttgcattttttagtaatttgaagtattattttctctgtcaaccaacatttaaaatacatttctttcatGTGAGTGGAATCTGATGTGTCTGTTTAGCACCATATGGAAATAATCAAGTCCCCTTATGAACCCAACACCAGTTTCAAAGTAGCTTACCCATTTAGTATCAGTGGCTATGCACTTTTTAACTTACAGTTTCACTTTTAAAatccctttgttttcatttggagTCCACTTCTTTGATGTAAGCTAATGACTCTGGCTGGATCTGGACCATGCTGGGGTTTGCACCACTGGGACCAGCACTCACTCCACCAGGTGGCCAGCTGTGGGTGGCTTGGATGGTGTCTGGGAATGCAGTTTAGTGTTTCCTGGCAGATGGCCAGCTTTCTCTCTTTGGTTCTGAGACTACCATGGACTTTTTCAAATGGCTCAGGCTCAGGTTGCAGAATTATTTAGGAACTACTGAAGATTCCCCACCAGCCTCATTTTCTGGAGGAGCCCTGGCTGAGAGAACTGTTTCCTTGTTGCAGTTGGGTCTCATGGCAACCTCCAGTTGACTTTATTCCCCTGGCCTCACCCTGAGTCCAGGTCAAGGGACCTTGATTGCTGGGAAAAGAGACATGGATGAAGGAAAACCAGAAGCCTGTCCAGGGCACCCCCTGTGAGCCCATGAGGACCTGAGTCATACCCCCGAGAAGATCTGGACTCACCTGACCTAGCATCACCTTGATTGGGTAGTTCTTGACGAATTTATAGCAACAGTTTGAGTGGGACACCTTAGCCCAGACAAACCGACTGGTTCTGAAAAAAAGGGCTCAATCACTTTGTGGC
>XLOC_000541.TCONS_00001196
aagcaaaaataaataaataaataaataaatatcaacttGTTTAGTCCTACACAGGAGCAATTTCACTGTCATTTTGCAAGTTGAATGTTATAATTTCACTAATCAAAAGTAGGTTTGTTTTGAAAAGGAACTGAAATTCAGTTGTGATAAGTATAGAAAGTAAATCGAAGTGTACAAAACATCCCAGTTCTCATTGCCTTTAAGTCAAATTAAGATTGACTCCAATCTTATCAGACTTCCAGGAAACGCCATCTCAGTCATTATTGGTGTCCCAGATTTTCTTCAGTTCATAACAGCATTCAGAGGTTACATGGTGTGATCTCAAAAAAGAGTCTCCACTTGCTGGGCCATTGTGGTCCCAGCCGACATATCATAGTTAACCATCAAAATTGGTACTTCCTTGAATGTGCAGGGCCCTCTGCTCCATATCAAGTGGGAATAGAGATTTTTGCAAAAGCTGGGGCTGCCAACACCTAGGGTGCCTCCTCCCTCAGGAACCATGAATCCTCTGAGGTCTCCCTGCATTTTTGCTGGGTTGTCAGTCACAGTGGTGCACTTCCTGTGCACAAAGGGCTGGCTGGAGAGGTGACATGCTTACCAAGCCCTGTGCCCCAATGTGGGGCTGCACAAAGGCTCATCTTCTCAGAAGCACTGTTCCTTTAGGTCTGcattgtggggggtggggaggtggcacAAGCCTTTTTCCATTGGTGCAAAGGCTTCACATGTAGAATAATGGGGCaccacctcctccctgcccttcctccttcatcccttcctcctcccagcatTTCCTCTCCTacacttcctctcctctcttccgcATTTCATTCTTCCTGCACTTCCTCCCCCTGCACTTCCTCTGTCCTGCGCTGTGCTGTGGCAGAACCCAGCATCAGGCGCTGCCCTGCAGAGGCctcaaagagaaaggagaagggagtcTCCTTCTGCCCAAGAAGGGAGTCTCTCCTCTCAGTTTTGCTGCTTCTCACAGGCAcagttttctcattctcttccagGACACCACAGCACTATCTCCTTTGAAGATTTAGGATTTTGCTAAAGCCTTTGGGTGCTGGAGTTTGGCTCTCTGCCCAGCCTAGACATTATGGAAAGGAATTACCCAGGCCTGGCTACCAGTTTGGAACATGAGATGGGAAAACTAAGAGTGAAATACATCAGAATCCCCAACCACAGAGGTATTATGGGGAAATATCCAATTTTGATGTCTATGATCTGCCCATTTCTCCCACCTCAAAGGAGGAGGAACCAGTTGGCTAGATGGTCATTGGCTAGACCATCTGTCCTGGACCTGAGGAGTGCTGACCAGaataaggaggaggaggagaagggagccCAGAAGCcacaaagagtggggaaaaaaggctGCGACGATCCCAGAGGAGAGCAAAGAAGAGTGGGGAGTCCTGAGGAAGAAGGGAGTGGCTGGCGTGAGTGTCCCTGCAGGATGTCCTGCTGTGCATTATGTATTTGGAGTCTCCCACTAACTCCTGCTCAAGTTAGCAGCCCCAGCCTTTGCAAGTGAAGCcctcattgcttttccaggcTTTTGGGTATTGATCAAAGCAGAGCTGATTGGAAGAAGGGGGGAGCTGGTACAAGTTGCCAGGAGCTAATGGTCCAGAAGGAGGACTGAGGTGTGTTTGTATTGCTTACCAATGCAAATCATaggcaaattattttttagttggGTGACCCTGTTGGTGgggcctttgtttttgtttttgttgttgatttgtttgttttgtttctcaagCTTAGGTAGTACTgtatttcacagaagagaaaaagtcacagaaatgttaaataatttgctcagtgtcacacagctaataaggaGCCTAGCCAGGATCTGAACCAAAagagtctgactccaaagtctaaGATGTTAGCAACCAAACCATTGCTGTTGAGTAATGGTTACTCGTTTTTGTTTATATCACCAAGTCCAAACAGAGTTCAACTGTCCCAGCCACAATTCAAAGGCAGAAGTGCCCAGATGTTAGAGATTAATCCAGATAGCAAATGATGTCTAGCTCAAAGAGTCTTGGAaatctttgttaaatgttttggtggaagattttgtaaaaaaaatagacaaacaggAACCTCAATTAGAGTGGGTGGACCAGCAGGGGGAGCTCTCATGTCCGGTGATGGGGGCAGAGCCCAGTAGGGAGAAagtctcctcttctttcctggcaggAACTCAGCCAATGGAAAACCATGGACTCTGTGTTACCCCAGCCTCCCAGCTTCCTTTACCCTCTATGAGAGTGTCCTGTTACTGTTACTTTGTCggagtggggtaggggtgggggtgcgggAACACTTGCACATGGCTCACCATAGTTGCAAACTCTGAACTGGgattctctgctgatcccaagTAAAGCTATCTTTGGTGGAGAAATATCTGGCTATCTATTGGTTTCAGGTCAACAGATCCAAACATAATCAAAGTTTATTTAAAAGTCTCAAATAGTTTCTTACAAACAAGAAAAGCCTCCATCCTAATCAAGTGGATACATATTAATGTCAAATAGTCATTTAAGGTATTCTATCTTATTTGAACAGATGTTAGAGATTAATCCAGATAGCAAATAATGTCTAGCTCAAGGAGTCTTGGACATCTTTGTTAAATGATAATATAGTTAAGGTGCCATAcaatttctttttgcattttttagtaatttgaagtattattttctctgtcaaccaacatttaaaatacatttctttcatGTGAGTGGAATCTGATGTGTCTGTTTAGCACCATATGGAAATAATCAAGTCCCCTTATGAACCCAACACCAGTTTCAAAGTAGCTTACCCATTTAGTATCAGTGGCTATGCACTTTTTAACTTACAGTTTCACTTTTAAAatccctttgttttcatttggagTCCACTTCTTTGATGTAAGCTAATGACTCTGGCTGGATCTGGACCATGCTGGGGTTTGCACCACTGGGACCAGCACTCACTCCACCAGGTGGCCAGCTGTGGGTGGCTTGGATGGTGTCTGGGAATGCAGTTTAGTGTTTCCTGGCAGATGGCCAGCTTTCTCTCTTTGGTTCTGAGACTACCATGGACTTTTTCAAATGGCTCAGGCTCAGGTTGCAGAATTATTTAGGAACTACTGAAGATTCCCCACCAGCCTCATTTTCTGGAGGAGCCCTGGCTGAGAGAACTGTTTCCTTGTTGCAGTTGGGTCTCATGGCAACCTCCAGTTGACTTTATTCCCCTGGCCTCACCCTGAGTCCAGGTCAAGGGACCTTGATTGCTGGGAAAAGAGACATGGATGAAGGAAAACCAGAAGCCTGTCCAGGGCACCCCCTGTGAGCCCATGAGGACCTGAGTCATACCCCCGAGAAGATCTGGACTCACCTGACCTAGCATCACCTTGATTGGGTAGTTCTTGACGAATTTATAGCAACAGTTTGAGTGGGACACCTTAGCCCAGACAAACCGACTGGTTCTGAAAAAAAGGGCTCAATCACTTTGTGGC
>XLOC_000542.TCONS_00001198
TTCACAGAACCAAAAGAGGAGGCTTTTCAGATGCACTTTCTTTTCTGGAGCAGCGTAGTGTACATCAAcgtgattcagttctacatatacaCGTAGCCACTctgtttcagcttcttttcccagGCTGTGATGCTCAGCACGTCCTCCTGGAGATGTTGAAATGCACCGCTGGGCTTTGCCTTTTCTCTAGTCCCACCAGGACAGTTGAATTCACTGTCCAGACTTTCCGCCCCATGGCGGTCATGGAAGCCCTGTATCCTGATGGTCATGCCCTAGTGTAAGCTTCCCTTGAGCCTGGGCTGGACTGTGTGACTTGCTTCTAAAGAATAGACTACCACAAAGGGGATGCCATGTCCTTTCAGGAATTAGTTTACAAATGACTGTGGCTTCTCTCCTGCTGGCATTTTCCTGTTCCTTCTGGTTCAGCTGGATGAAACCAGCTGCCATACTGTGAGCTGCTCCATGGAAaggccccatgatgggaactgatAGCAGCCTGCTAATCCATAGTTGTCAAGGAcctgaatcctgccaacaaccgGTGAGTGAGCTTGGAGTCAGCTCTTAGCTCAGGTGAActgcagactcacagacatctTGAGAGACTGCAGATTCAACAGACACTTTGGTATGCAATGTGAGAGGCCCTGGGCTGGAGAACTCAGCTAAGCCATGCCTGGATTCCTGAACCACAAAATTACGAGATAatcttgaagttcccaggccagggactgaatctgagctgcagctgcaacctatgctgcaactgcggcaatgccaaatccataacctactgtgccagcccagggatggaacctgcaccgtccagagacaacaccagatacgTAGCCCACTGCACCGCAGAAGGAActgcttccatttcttttaagaGCTTCTTCATGCAGAAgactatctctctctcttctatatTCCGAAGTAAGAATAACAAACTCCAGCCTTACTAAGCTCTTGCCTTGCACCAGGCTCTGGTCACTTAATCTTCATGCAGCCCTATAAGATAGGGGATATTTGATCACTCACAATTCATGTACTGGACAACTCAAAGCATAGATTGCACAtataacttgcccagggtcatatGGGTGGGGCGTCAATCATCTGGTTTAAATCCAGGCAGGTTCACTTCAGAGCCCAGGCCTTAACTCCACTACTCTGCACAGTAGAAAGGGTTTGTGAGTCATGCatgcaattaaaattttctcatagtcacatttcaaaaagagaaagaaacaggtaCAATTAGACATATACTTAAGTTAACCAATCATGTTTCAAATGTTACCATTCAATATGTACTCGCacactatattcttttttccatatgtCATGACTTAGCACTTCTGCATGGTTCTATTGGGACCTTTCAAGTGTTTGGGAGCCACACGTGGCTGGTGGTGTCCCCAATGGAGAGTACAACTCTGTACCCGCTCAGCTGGGGTTACTGGACTCTCTGTTTATATCTGTGTGTTTAcataatctttattctttttgttttggaatCTTCAAAACTATAGAGATCTTGAGTACTAAAACtgaaagtaagttttaaaaaaaggaagaaaagaaagcagtagTAATATGGTCATTGTTTGGGGATTTCTAATAATGCCTAGGAAATCTGTGTTGTTTGGTGACTTCTGTCAGATTGCTGACATATTTTGAATGCAACTGCATGCCCATTTAAGAACATAAGGTTCATTTATCATGTTTCCCCCTTGGCCAAgtagaaatctaaaaataaactcttaTGTTGTTAGGTTTGACTGAACTCTTTATATAAATATCCGTTTGCAGTTGTTgttttagcaaaagaaaaagcCAATCTCCTAAGTGTTTTGGTTCTAAAAATTTTAGGAAACTGATTCTTCCTTAAACACTTCCTTCCTCTAAAccacatacaaacaaacaaaaaaaaaaaggaagtgagaattagactttatttttatttcttttccctaccgGAGGACAGAAAAGACAGTCCCATGTgacattttttgccattttccttcCCACCACCAAATTCTAATTGATAATATAAAGCTTAACTCTGTAAACTCTGTAGAGTCTTGGTTTTGGGAGTACCATCTCATCTGACAAGTTTGGTAGGGCCTGTGGAAAATGACCTTGTCTCATAAACCTCTGTTCGTGTCTCACACAATGTTTCCCCAACACTGGACCCATGGAATAAACC
>XLOC_000542.TCONS_00001199
atttccccCATGATTGCATCCTTCCCTCTGATGCCAACTaacttttctaaaatacaaaatctGACCATGTCATTCTCCTACTTAAAATGAGTCAGCTCCAGAACCAGGTGACCATCAGGAAAGACCACCCCTTAGCCCCTCCAGCCTGCCATCGGGACCTCTCCAAGCCAGTCACCCCAGGAATGCCCTCGCCTACACCAGTGCCTGCTGTCCCAGCACCTTCCTGGCTGCTGCTTGGTGATCAAAACGCCTCTTGACTATTCTCTTGGCTGCGAAGTCCTCTGTGTCTGTTCTCCATCCGGGCCCCCCTGACCCCTCacctcctggcctctcccagcctTGCTCTTCTGCATTCACTGCCTGGTTATTTtctgactgcattttttttctgttacgtATTTGCTCTGAGCTCTGATCTAGGCAAGCTCTGTCTGCCACTTGTTTCCTGGCCGCTGATTCTGGTCTGCTTTGTCCAGACCAGAGTGGGACCCTGTGGATTCCTGATCACAAAGACCCTCCTACCCACACTTCACTGGCACTCCAGGTCCCAGTGTGTCATTGCTCCTGGCACCACCAAACACCCCTGATCCTGACCCCGTCTTCGCAGAGCTCTTTTTACTGATATACTGTTTTATTAGAAGGCTAGGCTGTGATGCTCAGCACGTCCTCCTGGAGATGTTGAAATGCACCGCTGGGCTTTGCCTTTTCTCTAGTCCCACCAGGACAGTTGAATTCACTGTCCAGACTTTCCGCCCCATGGCGGTCATGGAAGCCCTGTATCCTGATGGTCATGCCCTAGTGTAAGCTTCCCTTGAGCCTGGGCTGGACTGTGTGACTTGCTTCTAAAGAATAGACTACCACAAAGGGGATGCCATGTCCTTTCAGGAATTAGTTTACAAATGACTGTGGCTTCTCTCCTGCTGGCATTTTCCTGTTCCTTCTGGTTCAGCTGGATGAAACCAGCTGCCATACTGTGAGCTGCTCCATGGAAaggccccatgatgggaactgatAGCAGCCTGCTAATCCATAGTTGTCAAGGAcctgaatcctgccaacaaccgGTGAGTGAGCTTGGAGTCAGCTCTTAGCTCAGGTGAActgcagactcacagacatctTGAGAGACTGCAGATTCAACAGACACTTTGGTATGCAATGTGAGAGGCCCTGGGCTGGAGAACTCAGCTAAGCCATGCCTGGATTCCTGAACCACAAAATTACGAGATAatcttgaagttcccaggccagggactgaatctgagctgcagctgcaacctatgctgcaactgcggcaatgccaaatccataacctactgtgccagcccagggatggaacctgcaccgtccagagacaacaccagatacgTAGCCCACTGCACCGCAGAAGGAActgcttccatttcttttaagaGCTTCTTCATGCAGAAgactatctctctctcttctatatTCCGAAGTAAGAATAACAAACTCCAGCCTTACTAAGCTCTTGCCTTGCACCAGGCTCTGGTCACTTAATCTTCATGCAGCCCTATAAGATAGGGGATATTTGATCACTCACAATTCATGTACTGGACAACTCAAAGCATAGATTGCACAtataacttgcccagggtcatatGGGTGGGGCGTCAATCATCTGGTTTAAATCCAGGCAGGTTCACTTCAGAGCCCAGGCCTTAACTCCACTACTCTGCACAGTAGAAAGGGTTTGTGAGTCATGCatgcaattaaaattttctcatagtcacatttcaaaaagagaaagaaacaggtaCAATTAGACATATACTTAAGTTAACCAATCATGTTTCAAATGTTACCATTCAATATGTACTCGCacactatattcttttttccatatgtCATGACTTAGCACTTCTGCATGGTTCTATTGGGACCTTTCAAGTGTTTGGGAGCCACACGTGGCTGGTGGTGTCCCCAATGGAGAGTACAACTCTGTACCCGCTCAGCTGGGGTTACTGGACTCTCTGTTTATATCTGTGTGTTTAcataatctttattctttttgttttggaatCTTCAAAACTATAGAGATCTTGAGTACTAAAACtgaaagtaagttttaaaaaaaggaagaaaagaaagcagtagTAATATGGTCATTGTTTGGGGATTTCTAATAATGCCTAGGAAATCTGTGTTGTTTGGTGACTTCTGTCAGATTGCTGACATATTTTGAATGCAACTGCATGCCCATTTAAGAACATAAGGTTCATTTATCATGTTTCCCCCTTGGCCAAgtagaaatctaaaaataaactcttaTGTTGTTAGGTTTGACTGAACTCTTTATATAAATATCCGTTTGCAGTTGTTgttttagcaaaagaaaaagcCAATCTCCTAAGTGTTTTGGTTCTAAAAATTTTAGGAAACTGATTCTTCCTTAAACACTTCCTTCCTCTAAAccacatacaaacaaacaaaaaaaaaaaggaagtgagaattagactttatttttatttcttttccctaccgGAGGACAGAAAAGACAGTCCCATGTgacattttttgccattttccttcCCACCACCAAATTCTAATTGATAATATAAAGCTTAACTCTGTAAACTCTGTAGAGTCTTGGTTTTGGGAGTACCATCTCATCTGACAAGTTTGGTAGGGCCTGTGGAAAATGACCTTGTCTCATAAACCTCTGTTCGTGTCTCACACAATGTTTCCCCAACACTGGACCCATGGAATAAACC
>XLOC_000554.TCONS_00001260
CATAGCTCAAGTGAATTCATGGCTTCCTCAAGTCTGCGCATCCCTGCGCCAGAAAGCAATAGCAGGGGCTGAACACCTGGGACTGCACTGCACAGGAGACCCCAGTAACTTCCCGGGCCTGAGGAATAATTCCTGCTGTTTAACGAAGATGCAAACAAGATTCGGATCTTCAAGGATGGTGACAGGTCCTCTCAAGTCCTCCCACAGTTCGCTTTCCTTGAAGCCTCTGACTTTAGAATTTTTAATCTACCTGGATTTCAAAGCTCATGTGATGTGCCCTGCCTGCCCACTCTGGATCTTGTGGTCCAGGCTTCTGGCTCtaaaaaaacttgttttatttaaaaaacacattggTTTAAGCAGAGCACTAGACCCCCCCTATGGGAGTGTGATTTCAATGTTTTCTGGCTTCATAGATGGCCACTCAAGATCATGTTCTGGTAACATCTGATGTCCCCTCAGCTGGCTTTCATGGCCACTTATTAGGGAAGACCTCTTCACATTCAGTCAAAACCAGTGGGTTCTACTGCAACCACCAGTGTAATCAATGCAGATAATAATCAATGGCTAAACTgtcaaatgaaaatttattaacTGTATTTCAAAAGTTCTGGAAGCCCTAGACCATAGATCATTaatcacaaagaagaaaacattcctTTATAACAGAGACTTGGAGGGATGCCACCTTAACCAAAGACCAAAATTAGCATCACCAATAATGGGACACAGGGACTACAGGTTTGTCAATGCCATGAAAGCAAAAAA
>XLOC_000560.TCONS_00001275
CTGAGTGAGGGCAAAGGAATCCATTTTTATTTGATGTTCGCTGACGGCCCAAGTCTTCCACTTGTTGGGATGGAATGAAAGCTGCTGGTGTTCTATCGGAGTCGGggaattttgtttaattttaatttcacctTCATCTCTACGCTTGTCTGTCAAGAAAACTTACTCTTCAGGCAGACTTGGTGTTAGGCAACTGCTTGttAAATGAAACAGTCCTCAGATTGCCAGTAATTGCAACTAATACTGTATGATTTTCAGATAAGTAACTTTAGATATAATTCATCAGTGAATGTTTATGGTCCATTATGACTCTGCCATTGGTGGACCCTGTACCAGTTCTTGGACTTATTCTCATAGCCAGTCCTCACCCATACTCCTCTCTGAACGGAGACTGATTGTGTTTGACAGGAGGATTGATCCTTATAGGCTGCCTTTTCCAGGCTCCTGTGTCTTCTGTGTGTGACCAGTGGGAGGCTTTGGCTGCATAT
>XLOC_000560.TCONS_00001276
CTGAGTGAGGGCAAAGGAATCCATTTTTATTTGATGTTCGCTGACGGCCCAAGTCTTCCACTTGTTGGGATGGAATGAAAGCTGCTGGTGTTCTATCGGAGTCGGggaattttgtttaattttaatttcacctTCATCTCTACGCTTGTATCTCCCCCCTCTGCTTCTTCCTGTTTGGGATCTTTTCATGGGATTCTACTTTTGGCTAAAATACAGAATGCAGACACTAGAGAGAAAGAAACCTGGGTTTGACCCCCACTTGATGCCACTCTATCTTGAGTCTTGCTCCTCACGGCATCAGGATGTATAATCCATTATTACCACCACCACACTGAGTTGCCAGACAACATCTTCAGGATGACTTCAAAGTTTATACTTGGAGACAGATGACCACCATCAAGATCCAACCTCAGTAACATTATTAGAAATCCTCTGCTATGTTATTATGtaactttctgaaaaaaaaaattgaagcatacGCATC
>XLOC_000561.TCONS_00001277
GAAGAAACTTGGGAAGAGAATTTGGAATAGTGCCATCTATTGGAAGGCTGTACCAACCAAAGCTAAGAATCTCCTAGAGTAGAGTAAAGAAGACTGAAGCCTGCTTGAGAAGGGGACATGGATCCTGGGAAACTTGAATCTTTTGGCTAGAAGAAAGAGACACAAGAGAAGTTCTCCTCAGGAGTGAGGACAGAATAGGCTAAACAGTGGCTCTGCTCattgaaatgctttattttcatcacctcttctgaaaaagagaaatcctAAGAGATAAGTAAAATGCAGTTGGGAGAGAGAGTTGACATATGGGCAGAAAAACGCCATGTCTTCTTGTCCAATTTTCAAGcactttcactttttctttccttacagAGTAGACATCCCCCCCACACCCTGCCCCCTACTGCTGCTGGTTTTTCACCCCAATTATGCCTGCAAAAGCCATTTGTGAAGTTTATTGGAAGATATTTTGGAAAAAGCGGGTGTGGGGGACCCAGAAATGCCAGACTAGACTCCTACCTCTGGCCTCTTGTTCCAATTCACTTCCTTGGGAATAGCCTGAAGAAATGCCTCTGCCAGGGCTTGTTACATTTGTAAATGGACATTTTCCACTGTGTGTGAGGAAGTCTTCAGGACTAATTAATTTCAAAAAGTGTAACAATGGTAAAAACATTAAATAGTTAATGCAAACA
>XLOC_000562.TCONS_00001278
TGTATGTACTCTGGTTTATTGGTTTTGGCGATTTTAGCAAACTTTATGATTCCTTTGCAAAgtaagaaatattataaattctAGTTTTAGGTATTGAAACTGATAATTAAGTTTTTGTGAGAGTGAATCGAGTAACACAGGCTCAcaggttttctttgttgtggCAATATATATGCACTAAGATCCTCACGCATTTTCTATTCTAGTTAGAAAAAAGTTAGAGTACAACGTATTCAAAGAAGTTCCTAAATTCAGCAACTTTCCAGCCACCAGTGCAGAGAAATGCTCCAAAAATTCATTGCAGTGTCttctaggtttatttttaatatcctgtAATTCGAAGATCTAAGAAAGAAGAGTTGAAATAGAAATCCATGGCTTGATTCCctcgccattttttttttttctcatggggAAGAAGGGATTTAGGATTTGGACACATTCCTCAAAATCCTTTCTGGAGAAATGTGTTCTTTTCTGTAAGGAAGGAGCCAGCTTGGAGAACATCCACAGGCTTATTCAATTGATGGGGGAGTTGGGAAAAGATCCTATGTAAACATACCAAaatgcttaaattaaaaaaaaaattcttcagagcacttataa
>XLOC_000563.TCONS_00001279
TAATCTGGAGAAAAGCTACATCTGAATTGGGGGCGAGGACTTCAAAGCGTGCAAACCCAACCCCAGGGAGAAGGCGATCCAGAACCGCCACTCGTGGCTCGAATTGTCGCGAATTTGCACACACAGACTGCACCACCCCACATGTTGGCGACTGTTTACCATTCTCTTCCTCCAACAACTAGTTTGTTATATATTCTGATCAGCTGAGACTGAGTCTCCCAAGGAAAGAAATCGCTCACCGCGGAGTGGTCTTCATGGCTCCCAAGTGCCCAAACACAAAAGATTCCTTCTAGCGCCGGTTTATCAATCAATGCTCATTTCTAGCTGGGGCTTAGGGCAGGTGCTAGGTTTGGGAAGAGTGAAGGGAGTGTACTTTGTTGGTGAGCTTGTCACCACcacaccctccccccaacctcCACTTTCTGCActttggggaaggggaaagaaagaagaggattcTCAGACCCACCACGCGGAGGGGCGGTGAGAACGTAATGAACCTTGGATGTACACGGAAGAAAAGTCTCTTGGTGGGGGTGTCCCCATGTTCAATTTCCAGCAATATCTGCTCAACCTCCAGACAttgctgaaattattttttatcttgtgCGTGGAAAACCGCCCCCTTCACTTCATTTATTGACCCACATTCTTCTGACAACCTGACTATAATAAGGGGTTAGTAACAGAAATGTCCAAGAAGGACACACTTGTCTCTATCACTAATACCTGATCCAAATATAAGCTGGCTTGAAGAAGGTAATAAAATGAACACCTAGATGTAAATGCATACCCAAAGATGAGTAGTTAGACATTGCTGATACCAATATTGCAACTGGCCGAGTGGACATAAATCAAACTGTGACAATGAATgggga
>XLOC_000564.TCONS_00001280
AGCACCAAAACGCTCAGAAACATTCCCAGACCCCCGAGATAGCACGACCACAACAACCGCGGCACCCAGGATCGCCCTACCCTACCCCGGCAGCCTCAGTGGTGTGCGTTGCATGTGCGCATGTGTACGTGCGTGAGCGTGCGTGGACTTGCTGGTGCGCCGCTGGCTGTCAATTCCGATGGCCCCGGGAGATGGAAGGCGCCTGGAGTGGGAAGAGGAGGCTGCTGTAGTCATCTATAGCTTCGAATTaagaatctctttttaaaaatgggttaaAGAACAAAGAATTTAAAATGCAAGTTAATCTTTTTATGATTAACAAGCATCCTCACGAAGAGCTATAACTATATGTGCCATCATCCAGGAGACCTCAACTGCCTGCTAATGAGGATTGTGCTTATAAGATCGTTTTCCTTGTCAGCTCTACTTCTTCTACTCTCCGTGTGCCTGCATCTAGAAGTATTCAAATGGAAAAGTCCTGCCTTATAATGAGAAGCAGCATGATATGATGAAAGGAGCTCAAGTTTTGCAGTTAAATAGATCATCTCATTTTATGGGCAGTGCAATGGAGGATTAATAAGATGAAGTAACTTGTCACAGTCATACTGCTGGTAAGGAGCAGAGCCTGGatgagaatataaattagtaTAATTCAAAAGCCATATTCACTtctttcccaccccacccctgaacAATGATGGAGGATGCAATTATGATGGTGATGTTGTCTGGTCCTAATGTATAGTTGGATCCTTTTTGCACTGGTAAAGACATGCTTCTGGATTTATTGATGTCTTGTATTTTTACACTTTACTTGGACAACTAAATCGACAGTGGGAACAGGTATAAATGAGTAACCATCATATTAGTTGCTGTGTAGAGATGCTTGAAGGTTCAATC
>XLOC_000566.TCONS_00001282
CCAGACTGTCTTACACTTAGATGTAGTCAGGTGACTGAGTTCTAGCCAATGGAATGAGTAGAAGTGATGTGTCGCATTTCTGAGCCTGGTGTACGAAAACCTCCCATGATAGATCCTCtatgttcttttccttcatgaATTGATGTAGAGGAGTACGGCAACTTTGGGAGCTTTGTATTAAAACCAGTGGAACCACAAGATGGGAGGAGCCCAGGACCCTAAATCACTGGCTGGAGATATCAGCTCTCTGAAGACATACAAAACATCTCTCACTCATGGATATATCCCCATCACCTAGTGGAGTGTCTCACACATGAAAGATGTTCCATAAATTTGGcaatGATATCAAGGATCATAAACCTGATTTGCCACAAAACTTGTCAAGAGTCTGACCATAAAAATACTCTTAGGAAGCCTATATGCAAGTACTTTTGACTGCCTCCTGCACAGGAAGGGAAACAAAGTTTCTCCAAAGAATTTATGACTCAAACTTGACACCCAAGGACTCTTGAGTGGGAGACTTGAGATACAACTGGACTTAGGCTTGAGATACAACGAAAGAGGATTCCAGAGTTGGAATTTAATCAAACAAGTGCTGATGACACTGTTTTATTATGTGTGATTTCTCTGTTCATTCCTATCCAGAAAGGAACACCTTCAACATTTCCTTGTAGGTTGAGATTTATATACCCAGAGGTATTCTTGAGAtgcttgtattcttttttcatttccatcacATTTAGACTATATTGATTTATATTAATGCAGTCTAGTGTAAATGAGTGCTCCCCTGTGTTCCATTACAGACCTTCCATGCCAAGAGCTGCTGTTAATAGCTGCATTGAGCATGAACTACATGCAAGGCATTGTCCTGAAAAATATGCAGCTAATTGGAATCCTGTTGTTTAGGTATTAGGATTGTTTCTGTTTCGTCAATGGAAAAGTTGAGGCAAGTTAGTAACCTGTTCAAGTGCACAAAGCAAGTAAGTGGTGAAGCCTAGGCAGACATCTTCCAAGCCCCTTAGTGTAATTACAACACTGTTTGTTGACCTTTATGTAATGATGCTTAGATCAGTCATTTGAAGTGACTTGTACAGAACAAAGGAGATGAAACGAGTTTTACCATATTTGATCGTTCATCTCACGTCAAGTGTCAATTAGGTGCCAAGCATTGGATCAGACACTGCATatgcagaaaagaacaaaatctagTCCCTGTGCTCATGCATCTCAGCGTCTGCAAGGATCCTCCCAGCTGGAATGAGAGCATGAAGGAGTGTAGGTGCAATACTAAGTGATAGGAAGAGTTGCGGCAGTGAAGTCCTCAGATCTCCAAAACCAGAGTGTCTGAATGGGAATCTTCTTTAGAAACTACGACTCAAGGAAAAGCAGAACTGCCTTCTTCCCCTGCAAGGAGACAGGTCCTTCAATCATATAGGTGCTCCTGGAAGATTAGAATGACCCATCTCTCAATGAGCTTGCTAATCATTCCAGAGCTAAAATATAACCTCTCAAGAATGTTTCAAATTTATTCATAGGACAGTTTGGTGAGTCACAAAAAATAAGCACCATCTGTATTTAGTCAATCTAGCTGGAATTAACTGAAAGTATGAAAATACTAGGAACACTTTCTATCAATGATGAACAATCAtgctcaacataataaaaactcaTTAACAACAGCCTTGGGGGGATGGGAATAAGGAAGTGAGATGAAGATTAAAGCCAAACCAAAATACAGATGGATTGTTGCAAGATTAAGAGGATCTCTGtattagaagtaaaaaaaaaaaaaaaaaaaaattagtgtaagTTTGTTAATGGgaagacaggaaaacaaaattgTCCCTTATGTCAGCTAATTTTGGA
>XLOC_000567.TCONS_00001283
TGGCAATGGTCGTCAGCTGTTCTGGGTTAGTGTAGCTGATGTAATCACTAAAGTTTCATTCATAACAAGCGCTCATCTTATATGGCCCCTTAACCACTTGAATATGGATTTGTGCTGTACAGGTCAAAGTTCGAGCATGTATGCAGCATGAAGCAGTCCAGAATGTTCTGTCGTGGGAGTGGTCACCCAGGAGAGATTTAGAGGTCCATGATTCAGAAGCATCTAGGCAATTCAACCTGAAGGAAGCAGGATAGAGAATGATGGAGTGGAGTCATCTGGGCTGGCATTTTCCCTGGGCAGAAGAGGTACCTCACTTTTTCTGATCCTTCTCCCCAAGGCTAAGATACCTTGACCAACTTCTTCATCAATTGAAAGCTGAGAATGGCCTGTCCAGGTGACCGGGGCTGGTGACATTCACCGTTGTGAGCATCCTCAATGACAGCATCCTCTGTAAAGGAGATCCATCCTGTGGTCCTGAAGAGGTGACTTGTGACCATTAACAGCTGTTGCTGTCGATTCTGTGCAGACATTTCTGAAGTCCCTGGATAAGTCAGGTACCAACacttcttctctctccccctgcctTCAGGCCCTGATCTATGTGCTCAGACACGCAGGTTGCTCAGGCAGAATCAATGTGTAGACTATTAACCTAACCTGAC
>XLOC_000567.TCONS_00001284
AGCTGCTCTGCTGCTATTGGCCCCAGGTTCCCACATTATCCCTCCTGGCTCCTGTACATCTGCTGAGGACTTGGTGATCAGGCCTTGGCTGAGAATGGCCTGTCCAGGTGACCGGGGCTGGTGACATTCACCGTTGTGAGCATCCTCAATGACAGCATCCTCTGTAAAGGAGATCCATCCTGTGGTCCTGAAGAGGTGACTTGTGACCATTAACAGCTGTTGCTGTCGATTCTGTGCAGACATTTCTGAAGTCCCTGGATAAGTCAGGTACCAACacttcttctctctccccctgcctTCAGGCCCTGATCTATGTGCTCAGACACGCAGGTTGCTCAGGCAGAATCAATGTGTAGACTATTAACCTAACCTGAC
>XLOC_000572.TCONS_00001290
AAACTTTCCCTCTTCCTGCTAAGGTATAGAAAGTGAGTTTTTCCTGCTGGAATATGTAGAGTAAGCCCTGTTGAGTGGTACATGTGTCAGAGCTCCTCCTTCTGGGCTTCCTGACTTCTCATTGAATGAggttttcctttattaattttcacgAAGTCTGGAACAAACCGTTTCCTCACAGCTCTCAAAAGAAACCAACactgccaacatcttgatcttggactttcaggctccagaattgtgagaaaattaatttctgtcctTAAACCAACCAGTCCTTGtctggaggctagaagtcagaAAACTGTCAACAGGGCCATGGTCCCTCTGAAGACTCCAGGGGAGGTTACTTCCTTGCCTCTACCTAGCTTTCGGTGGTTGCTGATGGTCCTTGGCTTTCCTTGGTTTGTAGACAAAGCATTCTATCTCTGCTTCCACTGTCACCTGCATTctccctgtctgtctctgtctcttctcctcttcttataagaacataCTGGATCAAGTGCTTATTGGATTAAAGACTCACTCTACTCCA
>XLOC_000572.TCONS_00001291
AAACTTTCCCTCTTCCTGCTAAGGTATAGAAAGTGAGTTTTTCCTGCTGGAATATGTAGAGTAAGCCCTGTTGAGTGGTACATGTGTCAGAGCTCCTCCTTCTGGGCTTCCTGACTTCTCATTGAATGAggttttcctttattaattttcacgAAGTCTGGAACAAACCGTTTCCTCACAGCTCTCAAAAGAAACCAACactgccaacatcttgatcttggactttcaggctccagaattgtgagaaaattaatttctgtcctTAAACCAACCAGTCCTTGTGGGGGTCAACTCCTTCCCCAAACAGCAAGAACTACATACCAAGCTCTCTGGGTATGTGAAGCCTTATGGAAGCACACTTAATTAGGCTTGAGATGAGAGGCACCCCCATACCTCATTCCTGGGGGGTGGAGGCAGAGGACACAAGGAGGAAGAGACTCACAGCATAACTCtatcaaagtaaaagaaaagctaTCTGTAaatcctgtttttgcttttgaacaACTGAAAAAGCACCTGTAGAGAAAAGTTCCCAAATGTGAGCTGAAATCTGCCTTAGCCTTTTCATCCTGGCTCTAAGGAAAGATTATAACAAACAGAACTCTTCTAAGAACTGTCCAAACCATCAcactcctaaaggaaaaaaaaaaaaatcaatagtaaaTTCAAAACTA
>XLOC_000573.TCONS_00001292
TGGGAGAAAAGTGAGGGCCAGGTCAGCCaggacactgctggatccttgcaaagaaaactaagaaaatggcATCAGCTGTAGACTGTCTACAATAGGGCCAGCAGCACCCAGTCAGCTAAGGCACATTGCCCCTGAGATCAGCAGAAAACTGTGAGCATGCAACCCAGGAGATGCATGAGCCAGGGAAGCCCTTCCTCAACACACCTGGATGCCCTAGGGAAAGACACAGGAGCTGGAAAACTCCAGTTCTACATTTCTTATGACTGCTGGACACATCTACCCAGAAGTCCACTAACTTCTCAACTCAATGTGACTAAAACTAAAACTTCTTtcctaagaagaagaagaagaaattttctaCTCATTCTACTTAAACATACACTCAAAATCCCATCAAACATTTCCTCCAACTTGTTACCCATATTTTTAAGCTGGTAACCAACTTATAGAAAAAGCCAGACTCTACCAAGCAAACAGAAACACCTCTGTGTGAAGCCAGCTctgttaaaaatcatttttcacc
>XLOC_000579.TCONS_00001303
tcacATCCTGTATCTCATCCCAGCAACTTGCCTACAATTTGAGAGTGAAATATGAAGCTCTCCACTACGAAATTCCTCAAACTCATGCTCCCTCATCCTCCAGATCTACTCACACCCTTGTCCACTTAACCTCCTTTATGCAGAATGGAGGAATGACTAGGTCTCCTCTTGCCTCAAAACAATCACTCCAGCTCTACATCCCATTCTTGATCTATCCACTTCCCCTGTTCTCTGCTCTGTATCTTCACCCTCCACTGTCCCATCACTCTCAGCATATGAATATAAGCTGTAGGTGCTGTCCCTTTTTAGGAGGGGAAATCTTCATAGCTTATCCTTCTAACAACCTCAATCTTTCTTTATCCCTCATTTCTACAATTATTTACTCATCAACTTACTGAGTCtaattttttaactcaataaattttatttatagttgtgcagccatcatcTGAGTCTACTTTTTCCTCCCAGCATGGCGCTTATTTCATGCTAAAGTTAACACTACCTCCCAACTACCAGGTCTTTTGGACACTTCAGATCTTTTATTTTGCTGTGGCATTTGATACTGTTGCCTGCACTCATGTTTTTGAAACTCTTTCAGCCTTGTCTTCCATACCACTCTACCTCCTCTTTCTGTAATTTGGATCCTCTTGCTTCTGCTGTCTTCAGCACCATTTCCCACCCCatttgtgacaaccaaaaaaaaatgtctccagacatttccCAGTGTACACTATGGAGGTGATGATGCAAAATCTCTCCAGTTGAAAACCATTGCTCTTCACACTCTACTATACTCCGAAGATGTGTGCTGGAGCTCCAAGTCTGCCACTAATATACTCTGTGATTATGCAGGTGAAAACCTTGCCATTTCAGGCCCTGTTTCCTTGTTACATAGATGAATTACTTCTTGCTTTCTCCATAGATTCAGCTGAAGGAGAATAATGGAAATGATGATGAGGGGAACCAGGGGGTTAAGAAAATGGGGATGTTGTTATAAGAGCATTCCTGTCCTAGCACATCACATTATCTCTTACAAAGGGAACAATATGTAACAAGCTCACATGCTAGAGCCCCGAGGAGATGTATGAAGGTTAAGAGGTGTTTTCAGAGAAAACAAGGACACATGTACACAATGCCTTATTCAGCAGGGAATAAGTACTTCAATGTCCTTGGTTTTCAGAACACAAACAAAATTGTATTAAGTAAAAAGGATTTGCAAATCCACCTGAAAGGTTAACATCTCCATGACTTATTAAAACAAAGCCCCAAAGAtttaaaagggggaaagaggGTATTATGTTTCCCCATGACATGTGTCACTGGGCATTTGTCCATATTACCCAGGAGGAGGTTTATGTAGTTACGAAACATTTAAAAGTACCCTGCTGGATATTTTGGAGAAAGGATGAGGCTGTGTATGGTTGTCCATAGAATTAAGACTATGGCACCCAGAGCCAATGCTTTGTAGCCATACCTTGAATCCCTGAGACTGTTCAGCATCTTCGAAGAGGCAGAGAATTAAACTCAGCATATGTAAGGACCTCTGTCAGGCatctgagagaaagaagaaggattaaAGCCTATTCCAGTGGATTTGGTGTAGAGGGGTGATGGGGGAGGCAAGACTTTATTCAGTCAAGCCTTCTATGAGGTGTGGGGGCAGGAAACAGCATCTGGAATATCCCCAAGTTTCTCTAGCATCTGGAAGAAAATAAGGCTCCTTGAACATTGATACCAGCATTTCACTGGCTTATTTCCCTACCTGCAAACATCAGGACCCACACCCTCCCCATCCAAGGGCCTGCCGCAAAGCCTCACATGGGCCCCTCTCTGCCTCAGAGGGCTCCCCTCATTTCTGGGAATTGGGTTTGGACAAGTGTGGACGTGCAAGAAGAAGGtACCTGAGATTGCAAGATGTTGGAATGTTAGCCAGACGTTGGTTCTTCTTACTGAAACAAAGGTTACTCCTTAAGCTACCAGGCAAATGGTCTTTGATTCCAGGTAATTTAGAAAGGAGAATATGTGTCTCAGTTATGACAACAGTAATGCCACACAACAACAAACGAAACCTCAGGCAGCAAACACAAGACACACATTTAAGCCCAGGTGATCTGGGCATGCTTGACTGATCTTGGCAGGGTGGCTCTGTTGATCTTAGCTAGGCTTGCTCATACACCTAGGGGACAGCTGACTGATGGCCAATCTAGGATGGCTTCAACTGGAATGACTGGGATAACATGGCTTGACTCAATGTGTTTTTCATCTCCAGCAGGCTAGCTGGGGGCATATTCACCAGTCTAAGTACTTTTTCAGCCTTGCTTGTAGCACATTTGCTAACATCATATTAACTAAAATAAGTCACAAGGCCAGTCTCAGAGTCAGAGTGTAGATGAAGGTGTGGGCACAGGGGGTCAAGGGTAATGGATGGGGAGGGAAGAACTGacgttatttttttcattataccacAGCATgcttaattttttccaatttgcCAGCTAATGTTCCATCCAATGGAGTCAGATATTCCTTGAGCTCACATTGATTGTATCACCTACTTTGACTTGGCTTtatgctaaggaaaagaaaccaacatttattttatgaaaactacagcagcagcaacaaaacaaaccctGCCTTTGACAATATGCCAATAAACTgatatgattttcattttatcttataaatcaactattaatTATTGCCTGAAAAAAAAGTACCAGTACATCTGAGGTACACTTGAGAAGACTCACAGACCACCAGTATTGTCCCCAAGGCACATTTGAGGAACTTCTGATTAAAATGGTGATCTTTTACAAATGTCAATGCATTTTCACACAGATGAACCTTTGTTTCATGCAGTTAATACCATCAAATATAAAACCTTCTAATCCTCCAAATA
>XLOC_000603.TCONS_00001358
TTCCAGTTACAATGGCCGGATATCTCTCCATGGGCTTGATATTCTTACTAtccatctgtttctctttctctctgcacaCACAGACATAAACACAGATGCACTTGAGCTACTGCTAAAGGTCACATACAAGAAGTTtgcagtgagaaaagaaaaaGGACATCTCTGCCTGTTATGTAGCCAACAAAGGCCCAATGAGAAGGAgctggaaagagaagaggaagagaaacgAGGGAAGCCAGGGCGTTTCAAAGCGTTTCAAAAGCTTTGGGAGTAGCCTTGCACACTATGAAGGGTTGAACAAGCACTGTGATCACATCTGTGTCACTGAGATCTGCACTGCCTTTAACCTCTACTGCCTTTTCAGACACAATGAACTCCACTTGGGTGCTTATTGATGGATTAAGCAAGGAGTCATGATTGCCCAAGCCCACAGtgtgaataaaaatgaaactttctgGGGATTTCTGCAATGCAAGGCAAGTTGAACTTGCAAGACCTCAACGAGTCATCCCACTCTAAGATTTTATGAGTCTTTTGATTCCAGCCATTGGACAACATTCCTTGAACTGCTTTTCCTGTGTTGGGGGTCAGAAAATGACTTCTGGTCTTAGTTCAGCCATGAAGTGGCTGTGGCACCTTGGCAAACTTTTCTGCTTCCTCAGTGTAAAAAGA
>XLOC_000607.TCONS_00001367
GGCTCTTTCCTCATTAACAGGCATGATCTGTGACGGAAGCCTTGGTCGGACCACATGAAATTCGAGACAGAGAAACATAAACCTCTGTGAACTGGAGGAAGGCGGTGAGGCTTTATTCTGACTCAGAGCCCGTTGCTTGACGGCAGCACGTAAATAGACGAAAATAAAGATGATCCACCAGAAGGGCGTGGTAGATGGGCTCCGATGTGGCAGAAAGGGACAATGAGCCTGCAGACCCAATGACTCCAACTGCATGCACTTGTGACTCTGCCTGCGGGCCTTCTCTGACCTGGTCAGAAACCTGGAGCGATAGTGCCCTGAGAGTAGACCTCAAGCCAAGACTGATGCGAACTGAAGCAAGAAAGTACCTTCTTTACCACTCAGCTTTCTGGTAACTGATTCTCCCGCTCATAAACGCCTACAGGGAGCAGAGAGTGGCTGCTTGAAACTGAAGGTAAATGCACTGCCTGATTTACTGGTACAGAATCACTT
>XLOC_000629.TCONS_00001402
agtctgaaatcgaagtgtcagcagggctggttcctcctggagctctgagggagaatctgtcCCCAGATTTGGGTGGCTGCCAGCAACCCTTGGTCTCCTTCAGCGTGAGGACACCTCCATCCCTGCCTCTACCCTCACATGGACTCTATCCCGTGTCTGTGCGTCTCAGATCACTCTCTTTTCTCATTAGACGGTAAACCACAGCAACCGTGGCAGGAAAACAGCCCACCACAAATAAAAGCCTGAAGCTCCAGCTGACACATCTTAATGAGAAATTGCTCAGCAGTTCAAACATTCTGGCTCAAAGCCTTCACCGCATGTTGAGGGACGGAGAAGCCATTTTTCCGGGGCAACCCTCCGGCCACAGGGGCTGTGACCAAAAATCCAAGTTGAACTTGACTGTCCATGAAGGAACAATATTCCTCCTAAGTAAAAGTTGCTGTTATTACATGGATGGATTTGTCACTGAAATGTTTTTTGTAAACATTTGAAGCCGGGCTTTGGAAATTGCAGAGTGAATTGCTGCTACCCCAGAAAGGTCCAGCCTCAGACAGCCAGTGGAAGAGTCATCGTGATCAAGCCTTTGGGAAATAAACCTCGAGGAAAATGCTTGCACTTTCGTACAGCCCAACTGACTCTAAGATTGTAGTAGGGTTTCCATCCAGAGACACAAAGGAGAATCAGGGATTGCCATTTGATCAAACCGGCTTTGACAAAATGCACTAGGAAGCATAAACACACAAGATACCCCCCACCCCGTACTGGCTGCATCACTATTGAACCACCTGCCTCGTTGCCTGGACTACCTCTTCTGGATGGGCCTGTCAAACTGAACCTCAGCAGAGCTAGGCCTGGGGGGACTTCCCATCCGCCTCAGCCAGAGGTCCCACAGCAGGCATCTCTACACAGTCATAGAAGCCTCTGACGAGGTTGGATGGAGAGCACAGAGAAAACTCCAGATAATCAGACGCACTGAAACTGCTACCACGACACTGGAGTTGCAGGATGACTCACCCTGGGCTGCTGCAGGAAACTCCTCTGGTCGCTGCCCTGGATCCTCAACGGTAAAGGGTCCCTGGAAAACTGTGCTTGGACTGCCACCTAGTGGTTACAAAAAGCAAGACTCGGTCTGGGCAGGATTCTGCTTCCCCAGTCACACCCACCACAGTTATCACCCAGAATCAGCATCTCCTcaaagaaattttagaagatgAAAATTTTATTCACAGATTCACAA
>XLOC_000629.TCONS_00001401
agtctgaaatcgaagtgtcagcagggctggttcctcctggagctctgagggagaatctgtcCCCAGATTTGGGTGGCTGCCAGCAACCCTTGGTCTCCTTCAGCGTGAGGACACCTCCATCCCTGCCTCTACCCTCACATGGACTCTATCCCGTGTCTGTGCGTCTCAGATCACTCTCTTTTCTCATTTTGAACACTCAGGTAGACGGTAAACCACAGCAACCGTGGCAGGAAAACAGCCCACCACAAATAAAAGCCTGAAGCTCCAGCTGACACATCTTAATGAGAAATTGCTCAGCAGTTCAAACATTCTGGCTCAAAGCCTTCACCGCATGTTGAGGGACGGAGAAGCCATTTTTCCGGGGCAACCCTCCGGCCACAGGGGCTGTGACCAAAAATCCAAGTTGAACTTGACTGTCCATGAAGGAACAATATTCCTCCTAAGTAAAAGTTGCTGTTATTACATGGATGGATTTGTCACTGAAATGTTTTTTGTAAACATTTGAAGCCGGGCTTTGGAAATTGCAGAGTGAATTGCTGCTACCCCAGAAAGGTCCAGCCTCAGACAGCCAGTGGAAGAGTCATCGTGATCAAGCCTTTGGGAAATAAACCTCGAGGAAAATGCTTGCACTTTCGTACAGCCCAACTGACTCTAAGATTGTAGTAGGGTTTCCATCCAGAGACACAAAGGAGAATCAGGGATTGCCATTTGATCAAACCGGCTTTGACAAAATGCACTAGGAAGCATAAACACACAAGATACCCCCCACCCCGTACTGGCTGCATCACTATTGAACCACCTGCCTCGTTGCCTGGACTACCTCTTCTGGATGGGCCTGTCAAACTGAACCTCAGCAGAGCTAGGCCTGGGGGGACTTCCCATCCGCCTCAGCCAGAGGTCCCACAGCAGGCATCTCTACACAGTCATAGAAGCCTCTGACGAGGTTGGATGGAGAGCACAGAGAAAACTCCAGATAATCAGACGCACTGAAACTGCTACCACGACACTGGAGTTGCAGGATGACTCACCCTGGGCTGCTGCAGGAAACTCCTCTGGTCGCTGCCCTGGATCCTCAACGGTAAAGGGTCCCTGGAAAACTGTGCTTGGACTGCCACCTAGTGGTTACAAAAAGCAAGACTCGGTCTGGGCAGGATTCTGCTTCCCCAGTCACACCCACCACAGTTATCACCCAGAATCAGCATCTCCTcaaagaaattttagaagatgAAAATTTTATTCACAGATTCACAA
>XLOC_000629.TCONS_00001403
gatccctccagcatgagtctgtttttgaaaatttttttttacatgttcgTGATTATTGCCTTAGCCGAAATTATTCATGGTTCACAAAATTTTAAGGCTTTCTGTGTCACGGTTCCTTTCTTGGACTGCGTGGTGTTATGATTGATTTCCATCATCCATTTGGGGAAATCGTCTTTTTGCACAGCTGTCTGGAGACTTATCTTAGTTTTCCCCAAATTACCATTCCTGGAGATACACACCATGAGGGAGATGGGACAATGCTGGTGCGTTTGTTCACGAGTGGGTCTCCAGCAGGGCCTGGAAGGGAGTGGAGCACAGCGGGATGGGGGTCCCggggccagggctgggtgggggaggggaggttctACATCGCAAACTCAGTCACTGGATTCTGCAAAGCAGTTTTGAACACTCAGGTAGACGGTAAACCACAGCAACCGTGGCAGGAAAACAGCCCACCACAAATAAAAGCCTGAAGCTCCAGCTGACACATCTTAATGAGAAATTGCTCAGCAGTTCAAACATTCTGGCTCAAAGCCTTCACCGCATGTTGAGGGACGGAGAAGCCATTTTTCCGGGGCAACCCTCCGGCCACAGGGGCTGTGACCAAAAATCCAAGTTGAACTTGACTGTCCATGAAGGAACAATATTCCTCCTAAGTAAAAGTTGCTGTTATTACATGGATGGATTTGTCACTGAAATGTTTTTTGTAAACATTTGAAGCCGGGCTTTGGAAATTGCAGAGTGAATTGCTGCTACCCCAGAAAGGTCCAGCCTCAGACAGCCAGTGGAAGAGTCATCGTGATCAAGCCTTTGGGAAATAAACCTCGAGGAAAATGCTTGCACTTTCGTACAGCCCAACTGACTCTAAGATTGTAGTAGGGTTTCCATCCAGAGACACAAAGGAGAATCAGGGATTGCCATTTGATCAAACCGGCTTTGACAAAATGCACTAGGAAGCATAAACACACAAGATACCCCCCACCCCGTACTGGCTGCATCACTATTGAACCACCTGCCTCGTTGCCTGGACTACCTCTTCTGGATGGGCCTGTCAAACTGAACCTCAGCAGAGCTAGGCCTGGGGGGACTTCCCATCCGCCTCAGCCAGAGGTCCCACAGCAGGCATCTCTACACAGTCATAGAAGCCTCTGACGAGGTTGGATGGAGAGCACAGAGAAAACTCCAGATAATCAGACGCACTGAAACTGCTACCACGACACTGGAGTTGCAGGATGACTCACCCTGGGCTGCTGCAGGAAACTCCTCTGGTCGCTGCCCTGGATCCTCAACGATCTTGCGATTCTCTGAGACGACTCCTGTCATGATTTTCTGAAGAAGAGAGGAGCAGTTCTCCAGCAGCTCTACGGGTTCCTATATGTACATTGTACCATTCCATccccaaagccatcctgagggaCAGGCGTGTGTTCCCTGCTGCAGAAGGAAGCTGAGGCCAGGAGAGGATAAGTCATGCCCTCAGGCCACCTGTCTCCTCAGAAGTAGAGTCTGCCTATTTGTAAAGCCTCAGACTAAGCCCGCAGTACGAGGCAGGGCCTGGCTATGCATGAACATGGAACTGGACATCCTTGGCCCAAACTCCACTGGCAGTAGAGAGGACTCTTCTTACAGTGTCCTCTACCTTAAAAGCAAAGATTTGTTCTGTACTTAGTCTCCTGTGGTTTTCCATGTGGCTGGTTATAAGGGTCATTACTAAGGCTCGTCTACTCCCCATCTTCCCCACTAATCTACTATCAAAGAA
>XLOC_000630.TCONS_00001405
GCGCGGAGCATGATGGAATATCAGTGTGGTTGGTCCTTCAGGAACCAGCGGGAAAGATAAAAGCTTCGGTTCCAATTCTTCATGAACTATGTTGTGGCCCTGCTCTTTTTTGTCTGAGACCTGCAGACGGACGAGGGTAGTATTGGATTTAGTTTTTGTGACGAAGCTTAATTGTCCGTTTCACCCCCAAGCTATACTGAACTGTCTCTATAAAAAGCCTTGGGAAATATATTCCCTCAGTGTGTTTGGAAGGAAGCAGTTGCTACTGTTACTATGAGCCAACCCCTTATGCTCTGAGAGATTGTAAAGAAAATACACAGCGAGCCAGCGCATGTAACCCGAATAACATTATATAGGCTCACGAACAGAAGTTAATATTAGTACTACTCCTAGGAGAATGAGATTGGCCTAGTTGAATTTGACGAGACTGACTATTATGTGACCAAGAAGGACATAATAAATCATGGCATTTGAAGAACATCCTGAGTTCAAAGTCAAACAAGTGTCTAGACTCCCGAGAGCAGGTGTCAGCAGGCTCTACCACAGTGTTTCTCAGTGTAGCAGGAGTTGTGGAAAATCACATCAAGGATTGAAAAGCTGAAGGGGACAGAGCTGCCTCCCAAAACTCAGGAGACCCAGAGAATATGAAGTATTACATAGACCTCATGGTTTCCATCTGTTCGAAGACCACTTGGTTCACAAATCTCTTTCATAGACATTATTGCATTCGACGCTTTGACAAGTGTGTGAGaaaagtctgcTGACCCTTGCTGTGTATACGGAATACAGAATCTCTGCttcacaggt
>XLOC_000630.TCONS_00001404
GCGCGGAGCATGATGGAATATCAGTGTGGTTGGTCCTTCAGGAACCAGCGGGAAAGATAAAAGCTTCGGTTCCAATTCTTCATGAACTATGTTGTGGCCCTGCTCTTTTTTGTCTGAGACCTGCAGACGGACGAGGGTAGTATTGGATTTAGTTTTTGTGACGAAGCTTAATTGTCCGTTTCACCCCCAAGCTATACTGAACTGTCTCTATAAAAAGCCTTGGGAAATATATTCCCTCAGTGTGTTTGGAAGGAAGCAGTTGCTACTGTTACTATGAGCCAACCCCTTATGCTCTGAGAGATTGTAAAGAAAATACACAGCGAGCCAGCGCATGTAACCCGAATAACATTATATAGGCTCACGAACAGAAGTTAATATTAGTACTACTCCTAGGAGAATGAGATTGGCCTAGTTGAATTTGACGAGACTGACTATTATGTGACCAAGAAGGACATAATAAATCATGGCATTTGAAGAACATCCTGAGTTCAAAGGAGAATTCTGGCTTCTGGGAACATCAGCACATTTACTCATTAGCTTATCCCTTCAATGCACATAAAATGGTTGAAGAATTCACACACCCTTGCTACCACAAAAACAAACCTGCTAAGTCAAACAAGTGTCTAGACTCCCGAGAGCAGGTGTCAGCAGGCTCTACCACAGTGTTTCTCAGTGTAGCAGGAGTTGTGGAAAATCACATCAAGGATTGAAAAGCTGAAGGGGACAGAGCTGCCTCCCAAAACTCAGGAGACCCAGAGAATATGAAGTATTACATAGACCTCATGGTTTCCATCTGTTCGAAGACCACTTGGTTCACAAATCTCTTTCATAGACATTATTGCATTCGACGCTTTGACAAGTGTGTGAGaaaagtctgcTGACCCTTGCTGTGTATACGGAATACAGAATCTCTGCttcacaggt
>XLOC_000631.TCONS_00001406
TGAGCGCTAAGATAAACTATGGAccttgggtgattatgatgtgccaATATAAATTCATTCTTGGTGAAAAATGtcTGAAGCATTGCTGGGTAAAAGTCAAGGACATCTTCTGGACTAAAAGAAAGCCTTCCTTGTGGAACTAATGACATGACCGAATTACACACGGAGTTAAGTGATGGGAAATATTTCTCAAAGACTGACTTTATGAAACTGCTAATAAGTTGATGTCTGTTTTCCATTAATGacctgaaaaacaagaaaagcctGTGGCATTTCAAACAAAACTGTGTAAATTACAGTATTTCTGCTATTTAATGCAAAAGAGAATTCCTTTTGGTTATCACATATCTGTGATTAAAATAGGTTCTGATCC
>XLOC_000632.TCONS_00001407
TGTCATTTTGGCATGTAGGACTGAAGGCAGTCAAGACCCAGCAGACTCAGGAAAATCTTCTTAACTCCCCTTTAactgcttgaaataattttaaaaaggagcctTTACCAGGAAGAGCAGTATCAATACACATAACTTTTCATTTGAAAGACTTATCTGCATGGCAAgATGAATATGAATGCAGTTCTGTTCATGTTGCCACAGAGTTTACAGGATGGTGGCCGAGGGGGAGATGGGCTGCCACATTATCAggttgttggatttgtttcaagAAAAGTTCCTGACACAGTTCTCCAAATGCAGCCGGGTTTATCTTCAAGAAGGCTGTGAAATCAAGTAAGAGGTCCATCAAATTCATTTCTCCTTAACTTATTGCCAGGTaattaataaatgctttttaatgaGTACAAGTTCTTTTAGTATTAAACTAAACAATAATGGTATGACATATACATATCAATTAGCTAGTTTATGTTACATGTTCTTATGTTCAAGACTATATCAggtttggagttctcttgtggcacagctggttaaggatctggtgttgtcactgcagtggcttgggttgctgctttggcTTGACCCCCCAAAATTAAGAATATATCAGGTTTATTTGCTATGGGTCATTCTATCATGGAAAATGTAAATTTACttgacagaattaaaaaaaaacaagaaatcaatCAGATTTGGAC
>XLOC_000640.TCONS_00001415
TTGACTGGCAGGGGAGCAGAGCAGGGTCCAGACACTAATAACCCagagggaggattccaaaatggcTATTTCCAGTGTCTCTGTCCTCAGGATCTCCTTGCTACTGAAAGCCCCAGAACCACATCCAAATTTCACATGTGTGTGTTCATGGCAACGACCCTGGAGAAGCTCTCAGCTGACAGCCAGCTTCAACCACCAGTCCTATGAGAAGTGAGGGTGTCATCTTGGATAGTCAACCCAGTTGGGACTTCAGACCACTGTAGCTTCAATTTCCATCTGCCTGCAACATGAGCGACCCTGATAAAAGGTTTTAGAATCTGTCCCACTGGATGTTTCCAGCTTATGCAAACTCTCCCAGGATGATTGCAGTTCTCCAGGAGTGAAACCAAACCAGCCTGAGACTTCCATTCTTGGGCAGAAGTACTGAGTTGAATGCCTATCACCAGTCACCTGAAGCTACACAGAGGCTTAAAGAGATGAGCTTCGTGAAGCCAGAGATTTTGTTGGAATCCCCAGTTACAAGAGCAGTGACTTTCCCCTGGAGCAAGGCTCTTTTCCAGCCATGTTATGATGTGAGAACAATGATAATTTGTTTGTTTCC
>XLOC_000641.TCONS_00001416
AAAATCTGCAGCAGAAACGTGGAAGAACTTAGCTAACTCCACCGGTAAGCGAGGCCGAGGTCCAAAGTAAGGTGTGCATGACTTTGAATTCTTACACTGGGTCGCCAGGACTCCATTGCCCACAAAGGACATCAACTATACAGAGTGGAATGAAAAAGTGTTCCAGAACTCTCTTGGAGGACTCTTTTACTAAAGAACCAGCTTCAGAAATCAAGAAGCAAAGCCTCTGAGTTGAGCCTTGGAATGACTGTAATCCAGATGGGCACCTTGATTGCTGCCTGTGGAAGACCCTGGCCAGAGGACCC
>XLOC_000652.TCONS_00001457
tgaAAGGTCACAGTTATTCATGTCACCTATGCATTCATGGAAAATTTGAGGATGGAAATCCGATGTTGTCACCTGTATATAaaTTACAGTAAATAAGAACATTCTGATGCCAGTCATTATTCTGGGGATACAACTTTGTTGTACTCTACCACAGATACAACTGTAAAAATGGATTGAATTTTCCCAGAGGTTTACCTTCAATAAATCTATACCA
>XLOC_000653.TCONS_00001458
TGCACAGCAAGTCTGCCTTGGCTGACTATCAAATATGTCTGGAGCGCTGTGCCTCTGACACTCTACTGCAGctcAATTTTCCTACATAATTCAGAGTTGTGGCTTGGGCAATGCCAAGAACCACATCTGCACTGAAATCAATTATCTGTTGGCTACCGATGTGCAGAACAAGCTCCCAATCAGCCACGTGACCGCAAAGTGACTTCCACTAACATAGATGGAGGATGTGTAGCTCATTTCAGTGGGACATCCAGAGTCCTGTCTACAGTGGTTGGAGTTCTGGCTTAAATTCAAGCAGCTGAAACACAAGAAATAAGAAGACCGTTTGAGAAGAGCAGATAGTTGCCTTAAGAAAATTCCTGTCATATGCACTCTGGGATTTGGACTCAAATCCTAATTATACAACCATGGGCATTTCTGGAAATAGTTGTACCGTGGACTAAGCAACACTGTTGCTTCATGTAGAATTTTGAGAGACTGCCTCAAGGAACTTGGCCATCCAGGATCTTGCCATCGGACAAGATATCAATTTCCTTTGAAGGTACTTCTGGTCCGGCAAGTGCTAACTGAATCACCTTGGTACTTGACATCGATGACTGTCAGCATAATAAATGTCTGTCCCGGTTGGTCATCTTCTTCATAGAAAAAGGTCAGAGACTATTCTTATGGCTTCACTAACGCAGAATTCAACAAATAGACACTGGTGAACTGTCAAAACCCTGTGAACTCCGGTGGCTGCTTCTTACACCTGTCTTTGTTATCCTGGGCATGTTCTCACAAGCCACAAAGGAATGATAGTGTCCCTGAAGCTGACACTGGCCAGAGCTCCTGGCTGTGGAGGCAGGACTCCGCCTAGGATGGCAAGAGGGAGCTGGCTGTCCTGGCCACATGGCCACTGCCTTTCCATCCTCCCAGCTCCTCATGGCACTGCTTTCTGCAATAAAGGAAAATCATTCCTGCTAGTACTCACTGAGATTGAAAATGACAGGACCACGATGATGCACTAAATGCCATCAAAGGGCCATTTGGGCGGTGCCTAAATTAACCTGGAGCCAGAGAAACAGCCTCCTTTGAAAAACCACAGGAGGGAACCACAAAGGCTGCCTTCCAACAGAACACCTTGGAATGAGTTACCTAGAAGCTGGGTCTCCCCTTCCAGAGTAAAGGAGGTGGTCAGCTCTtgatctttgctttttctcttttctctgccaaCATACCCAGATACCATGCCTTAGGTCATCATTGCATATTTGCAGCATTAAATTGAAACTCATTTCTGGTATGTCTTTCTTGCTTTGATGTGAAGTGCATCTCGCACATCAgacaaaatccaaagaaaaactgAGGTGAC
>XLOC_000653.TCONS_00001459
TTTCCTACATAATTCAGAGTTGTGGCTTGGGCAATGCCAAGAACCACATCTGCACTGAAATCAATTATCTGTTGGCTACCGATGTGCAGAACAAGCTCCCAATCAGCCACGTGACCGCAAAGTGACTTCCACTAACATAGATGGAGGATGTGTAGCTCATTTCAGTGGGACATCCAGAGTCCTGTCTACAGTGGTTGGAGTTCTGGCTTAAATTCAAGCAGCTGAAACACAAGAAATAAGAAGACCGTTTGAGAAGAGCAGATAGTTGCCTTAAGAAAATTCCTGTCATATGCACTCTGGGATTTGGACTCAAATCCTAATTATACAATacacagaggagaaggaagtCTACCTCGCCAGAGGGAcctcaccagaacccaaccatgctggcGCCCTGaactcagacttccag
>XLOC_000653.TCONS_00001460
TCTTGGTGGATTCTTGGATGTGCTACTGGGGAGCTACCGATGTGCAGAACAAGCTCCCAATCAGCCACGTGACCGCAAAGTGACTTCCACTAACATAGATGGAGGATGTGTAGCTCATTTCAGTGGGACATCCAGAGTCCTGTCTACAGTGGTTGGAGTTCTGGCTTAAATTCAAGCAGCTGAAACACAAGAAATAAGAAGACCGTTTGAGAAGAGCAGATAGTTGCCTTAAGAAAATTCCTGTCATATGCACTCTGGGATTTGGACTCAAATCCTAATTATACAATacacagaggagaaggaagtCTACCTCGCCAGAGGGAcctcaccagaacccaaccatgctggcGCCCTGaactcagacttccag
>XLOC_000663.TCONS_00001470
CACCGCCACCGAGTCTCCAGTTCCGACGGCCAGtaCAACATCCAGGATCACTTGCATCCATCCACTTCTAAACGTTTCTTCTCAAAATGGTTCCTGGTGCGTTTTGACTGGACATTCCTCCCTTCTGCCTCACTGCATGTCGCCTGTTTTTCCTGGCCGAGACACTGACGGGTGGTCCACTCTTCCATAGGACAGCTGTAAAGAGTTGCTCTGGTGGGGACCGCCCACCGAGCTCCCTGCTCCCCACTGAGCAATATCTGGGCAATTCAGTCTCAGCAATAGGACCTCCAACCTGGGGGCTCTTCCGACGAAAccaatgaaagaaggaaaggaaagcagtggAGATGGTGGCTGCACACCCCCAAACTTTGACCTCAGAGAAGGAAAACCCTCGAATACTGCTTCTCCCCATCGTGTATTGTATTCCTGAAACctggaaatgaaaatggaaatggttTGATGTATGAAGGGACGTTATCTAATTAGGGCATAAGAAATTTAATCTTTGCAGCATGCAGGTCATataattaatgttaatttaacgctcaaattctcagtcattaatttttattctcttaaatgCAGTTTGGCAGGGGCCCCTGATCCATGGCAATGGATTTTGCTGGATGTAAGAGCACACTTGGTCTTAGGAGTGACTCACCACAGACCTTCCCATCCCAATAACAAGATCACATCATGTATGCATTATTAAGCCACGTAATTGAACAG
>XLOC_000666.TCONS_00001474
GCCGCGCTCCTCTCCCCTGGCAGAAGGAGATCTGCTCAGTTTCTGGCCAACACCTGAGAAGGTGACTCACACAAAGGTTCCTAAACATCAAGTTCTAGAAACTCAGCATTTTCTAAACTACCTAGTCCCTACGTAAAGATTTGAAACACTGAGTCTGGAAAGACCGTACATACTGCACCAGAAAAGTTTCCAAACAAAGGTAAGAAGAAAGAATTGCTCCCCTAATCCTTGGTTCCTGCCTGTTTGGACTGCGGTGGGCAAGTCTTCAGCCTCTCCAGAAACCCCAGCTTTTCAGGGCCATCAGAACCAGAATACCAGGCTAGAAGCAATTGCTAATTAATATCAGGAACAAGGAAGCCCAGTGAATGCTATGTTAACTGAGCCTAGGTTTCACCTGTGAGTTCTTCCTATCTAAGAGGTTTGTTCAGTTTCAGAGTTCAAAAAAGAGTTTCCATCTATAACTTGAACAGAGAGACCCATCCATTGAAGAACACTCCAGAATAGGGAAAacatctcccccctcccccaacacctaCCAGTTCAGCATGTGGAGGcaaactttgttttcttcagagCCCAATGAATTAGTTCTTCTTTCACGCTATAGGCTCTTTTCACCATGGATGGTGatttctccctctgcttctctcaaGTAACATGACAAGGAGGGAGAAGAAGATAACAAGGGCCTGGCATGCTGATGGAGTTGGATCTGGACCTGCAGTCAGAACACCTGCATTTGTGAACCAGCTCTGCTCTTCTGTGTGAGCACCCTGAGGGAGTCAGTTGATGCCTCCGAATCTTAGTTTCTTCATGTGCAGAATGTGGTTAATACCACTTCTTTCCAACAGGACGTAAGTAAAGGTCAAATGAGATACTGATCATGAATGCACAGTCTAATGTGGAGGGCTGTTGTTGCCAACTCCAGTGGAGGCCTCTGCTGTGACCATCCAGcaagaaatgtttttaactttgaaatagTGATGCAACCTTATGTCTATCAGTATGGGAAAGGAGAAATGCAGGGACAGCCATCTCAATTGCATTATCTAGGAAAGGCACCACTGTTTCTGATTAGCTTTAAAACTGGGCTGTCGAGGCACAGGATTGTCTGTGTTTAGGATATTCAGGCCCTGGCTTGTAACTAAAACCATCATGAGAGCCTCCAGGGACAGTGACACAGCAGTCGTAGCTCTGCTGAGATGCCAGGGCTGAACCAGTACTCCTGCAGACCACTCCATGTCTTTAACATCTTATAACCTCTTCACATTGATAGTGTCCTTCTCTGGGTGTCATTTATAGCAGCCTGCATTAGTCAAGAAGGGAATAGTAGG
>XLOC_000674.TCONS_00001487
TCCCCTACGTTACTTTTTAATGTAGCCACCGACATGCCCCACCCATTTGAATCTTTACAGTGGGCTGAAAGCCAAGATTTTAAGTGTTCTGTAGAGAGCGCGCTCAAAATTctttaacaacaaaaatttttattttagcaacGCGATCCTCCTTAAAGGAGAGGTATGTTCGCTTGCGGAAAGGGGACTGAGTTCCCAGCGCTACTTTCAGAGTACGGAGGGACCCCAGGATCAAATGAACTTGTAGGTTGCCCCGTGAGCCTTCAGCCGCACTTCAAGGGGAACCAGAATCTGGCCCCAAATCCCGGAGTGCTCCCGGCTTTGGTCTCACGGAGCGCCTCCCAGGACTTCGCGTCCAGGGACACCGGACGTTAGTGCAGTTGCGGGTCCAGCGGAGAACTTAGCTGACCCCGCGGCAGTCGCTCTTTGTTAAGCTCAAAAGCATCGCGCCCCCTTTTGGGGACACTTGTTCAGCTCTACCTCACCCAGCTAGTCCCGAAGTTTCGTTCTTTCCCCATGACCTTTAGGGGAAAGTGGCGGAGATGTCCAGTTTCCGTCCTGCTGCTCTTTTCTGTCAACCACAAGATGGCCTCCTGAAAGGACTTAAGCAATTCTTCCAATAGAATACTTTGATTCCATGGTGTTATAATACGAACAAAGGTCACGTATCAAAAGTATCGATTTCTAGGCCACGAgctacaaggaaaacaaaaaatgttccAAAGATACAAGACCTACTCTTTCCTACCCACTCCTCCTTGCAATTAGGCATGGTCATGTGACTACTTCTGACCAATGTGTTGTGCGTGACACATCCCAGAGGAAGAACTTAATTGCTGGTGTAAGACTTTTGGTGTTTTCTACCTACTGCCACAGTGGAGAGGCCTGGTGTTAAAATGATAGAGCCAGAAGACAATCAGCTGGGACTACAGAGTTACCACCTGGAAAAGAGCTGCCTTTGCAGATTACCCAGACTCACAATGGACTTTGggtgaggaagaaataaacttttgttgtGGCAAGCCA
>XLOC_000683.TCONS_00001499
TAGGTTTCAGGCATTCAGTATAAACTAAGAGTTTGTGTCTTAAGCTATCAATAAGCTATTTTCCAAATCTAGACAAAAATGGAACCCAGGGCCATCACTGGGAAAAGATACAGTTCAAATGTCCTTAACAAATCGCCTTGTCACCTTTGTGAGCTCCCATTGCAGAATCAATTCAGCTATATTATCGCCTAATACCGGTTCCTATACATCAAAGACCTAAAGCAGAACACAGCTTAAGCTGCAGAGACTGACTCCCCACTCCTGCTGCCCTAGGTGAAGGATGTAAATGGGTGTGCCTCTTGAATTAAGATGGAAAGCTGGCTTTAAACCACTTGGACTGAGCCAGCTTGCAGCAAACTATGGGGGAACTGAAGAATCAACATGGAAGTCACTTTCAAACATGCAGAAATGGATCCCACCAATGAAATGCAAAACAGTGGAAGTATTATCTCTTGACTTTGGCAATGGATGTGTTGGGGAAAGGGCTCAGGCAGTGCCAGGAGCATCAAACGGTGAAGACTAGAACCCCACAGGTGGAGgaactggcagcatatggagaggtGTGCTTGGGCCAGGTGTGGCCAGACATATCAAGTCCTGCAGTTGCTGTGATCCTGCAGAGAGCTCACTCTCCAAGGGCTCAGGCTGAGCTGTCCTCCAGTCTGGGCTTAGTAGAGAACTTGAGAGTGTCCAGGACCCAAGCACCCTCTATTTTGCTGCTCCACCATCTTGAGGATGCTACACTGCATGGTCCGAGAAGGCTCAGCACCGTGTCTACATTCTAGTCActaagagaagggaaggaagggaggaaggatatATA
>XLOC_000701.TCONS_00001522
TCAGCGGCGTTGGTTGCTCATCTCCGGGGGGATAACTCGAGCAACAGGGTTCTCGCAGAGGGAGCAATCAGGAATAGAAGAACtagatcctttttttccccacaaaatcAAACGACCCATTCGCACAATTCCTTTTTGGGACAAACGCCAGCATCTCCGCACAAGCCGGAAGAACCGGGAGAGTGCGCAATCGGCGTCCGAGCATGGCAGCGAAGGTTGGCCGTTTGGTCCACAGGGACGCGGGACAGCGCCTCCGGGGACCCGGCAAGGAGCGGGAGCaagccagccctgctgctgcagGGGCACTTGGAAGGGCGCGTCGACCTGAGCCACGGTTTTATTTCCATAGAAGGAGGATACTTATCCGAAATTTACATTCTCGTGGAGGCGCCTGGCCCTCAGCTGTAGGCAAAGCTCCATCTGAATCTGGCACGTGTGTTTGGCATTGAAAACCAAGCCATATGAATTTCTTCATTGTGTGACCTGGTCACTAACCAAAAACGAATGATTGAGAGAAGTAAACAGAAATGAGCCAATCCCCAGTGGAAATGGGAATCAGAGCAACTGATCTGAACTCCAGAGACTCCTCTTTCCCCTCCATCTCAAAGggttctcaactggggacAAACTTGCCATCCAAGATGATACCACAGAGTTGGTCTGGTGAGGACACTGCCCTGGGCACCCTGAACACTGACTTGTACACCCTGTGCCTTGGCTAGGGTGTTCCACCGCTGGTGCTGGGTCCTTGCAGCCCCTCAGCCCTGGGTGCCGCCACTGCTGCCACTGTGGAAACTCTGCTTGCTGTTCCTGCTCCTTTGCATCCCCTGTCTCAAGGTCTGGAGTATATGGAACCCGTGAAGCTCGAGATGTTAGCTGCAAAGGATGCTGAGAGCGTGAGTATCTGGCAGTTTCAGCTTGGACGGTGGGAGGTAGTCATTACCTGTGACCAAAACTCACAAGGAGGGCCAATTCCCAGACACAGAAGGTGTTTTAGATGCTGGAGAGCAAAATAGCGACTTGTAGGTGAAAAAGGTGTGCATTCCTCCTGCCACTTGCATGTATTTCAGGCCATTTTGTTGTACGATCTCCAACAGCAAAAGCTTGGGTGTGTATAGCACTCT
>XLOC_000702.TCONS_00001523
TTGAAAAGTTCCTACTATGTAACAGAAGGACATAAGGCCTGTTAAGGTCTAAGCTGCAGCTCTACCTGCCCAGGAGTCACAGCTCACTTCCAGGGCAGCTCTTtcaatgatggaaaagaatcaacAGTGACAGATCCATCCCAAAAGAACTTTCTCATCATCTCTCAGCTTTATATGCCTGTGAAGATGGAAGTGGAGCACTGTGTAAAATTAAAGACAGTTTTGCCTTTCATCACAACAGATGAGGAGCTGACTCATCCTGGACACCCTAAccagtctctctttctttctccctcccctaataccccccccc
>XLOC_000702.TCONS_00001524
AGAAGGACATAAGGCCTGTTAAGGTCTAAGCTGCAGTAAGTGTTTCAATCCTTCTCCCCCATGCCAACTGCCAACAATTAGTTAATTTTATCATACAGACTAGCAGGGGCATCGAGGGAGACTAataaaaacatttgttgagtTTATTAAGGAGAAAAGGCTTCAGTTACTTTCCCCAAAGCACTGTCATTATAGACCAGTGTCTGCCAGGTCATATAAACAGCTTTACTGTaaagaatgttttcctttaaatggaTCTATTGTCATGGGACTTTATCtatctgaaaaaaacagagaTTTATCAGTGAAGAATATAAGAATGGGAAGCTTGTGACTTGTTatccagaagaaaaaattaaagagatgtCTTCAATTGGATTAAAATAATCAGGCTCTACCTGCCCAGGAGTCACAGCTCACTTCCAGGGCAGCTCTTtcaatgatggaaaagaatcaacAGTGACAGATCCATCCCAAAAGAACTTTCTCATCATCTCTCAGCTTTATATGCCTGTGAAGATGGAAGTGGAGCACTGTGTAAAATTAAAGACAGTTTTGCCTTTCATCACAACAGATGAGGAGCTGACTCATCCTGGACACCCTAAccagtctctctttctttctccctcccctaataccccccccc
>XLOC_000705.TCONS_00001538
AATGATTGGTAGAGAGATTTTTGGAAATCAAGGAGACCAGAGCAGATCCAGCGTCTAACTATGGCTACCATCATGTCAGAAGCTCTAAATAAAACCATAATGCAGATAATTATTTTATCTGTGAAATTCAGTGttcattttcatttaatctaTTGTCACAGCTCTATGGCTATTTCATGATGTAACAGAATGGAAATACAATGCTGTACCAATGGAATACGACAAAATAATAATGAATAATTCTGCGCAAAGTTGTGAAATTTCTACATCTTGGTGCACTGAATTGGAGATCAAATTCAATATTCCTGGAATACCTCTTCTGCTCTTTAAATGTCAAAGAAAAGTGCAAAAGACAGTCAAAGCCTGTGTTCACCTGTGGTGCtgattattttcactttacaaaGATTATTAAACTCCACTGAAGGTCCATTCTATGGCATGCAGAGTGGTATAAGGATGATACAGGCATTCTTCCAACTTAaatactttattcattcattcattccaaaaatatttattgaacagctaTTATGTGTCAAGCACCTGCTACATCCTGAAAATGCatttggggctgggaggaggggaaacaATCACTATCCTTGTGAAACAGTCTCGTGGGAGAAGTGAACTTTAACCCAATAATTacccaaataaatattaaagtctCAAAAATAGATATACAAATGGGCCCCTGGCTTGGAAGCATTCACACCAAAGAATAGCTGACCTGAAATTCAGCAGAGATGAAAACAAaccaagagttttctttttaatggtacAAGGGATGtggcaaataaaaaaaagtgaaaggtaCAATCCTTATGGCAGAGGATGTCTTTCTGGGAGGGATTCTCAGTTTTGTATTGAAAGCATGTAGTCTGTGTACAGTTGGGGATATTTGTATGGGTTTATATGAGATGATAGTAGTGTCTCAATGGTGAATTTTCTGAGTTGTGGTAGTTACATTGTGGTTATGTGGGAAATTATCCTTGTACTTAGTAGCACACATGTTGAAGTATTTATAGATGAAATATCTTGATGTTCACATGCTATTTTCAAATAACTCAACAAAAATAATGCCGaataaagatgattaaaaaaaaaaaagaaa
>XLOC_000705.TCONS_00001537
AATGATTGGTAGAGAGATTTTTGGAAATCAAGGAGACCAGAGCAGATCCAGCGTCTAACTATGGCTACCATCATGTCAGAAGCTCTAAATAAAACCATAATGCAGATAATTATTTTATCTGTGAAATTCAGTGTCTATGGCTATTTCATGATGTAACAGAATGGAAATACAATGCTGTACCAATGGAATACGACAAAATAATAATGAATAATTCTGCGCAAAGTTGTGAAATTTCTACATCTTGGTGCACTGAATTGGAGATCAAATTCAATATTCCTGGAATACCTCTTCTGCTCTTTAAATGTCAAAGAAAAGTGCAAAAGACAGTCAAAGCCTGTGTTCACCTGTGGTGCtgattattttcactttacaaaGATTATTAAACTCCACTGAAGGTCCATTCTATGGCATGCAGAGTGGTATAAGGATGATACAGGCATTCTTCCAACTTAaatactttattcattcattcattccaaaaatatttattgaacagctaTTATGTGTCAAGCACCTGCTACATCCTGAAAATGCatttggggctgggaggaggggaaacaATCACTATCCTTGTGAAACAGTCTCGTGGGAGAAGTGAACTTTAACCCAATAATTacccaaataaatattaaagtctCAAAAATAGATATACAAATGGGCCCCTGGCTTGGAAGCATTCACACCAAAGAATAGCTGACCTGAAATTCAGCAGAGATGAAAACAAaccaagagttttctttttaatggtacAAGGGATGtggcaaataaaaaaaagtgaaaggtaCAATCCTTATGGCAGAGGATGTCTTTCTGGGAGGGATTCTCAGTTTTGTATTGAAAGCATGTAGTCTGTGTACAGTTGGGGATATTTGTATGGGTTTATATGAGATGATAGTAGTGTCTCAATGGTGAATTTTCTGAGTTGTGGTAGTTACATTGTGGTTATGTGGGAAATTATCCTTGTACTTAGTAGCACACATGTTGAAGTATTTATAGATGAAATATCTTGATGTTCACATGCTATTTTCAAATAACTCAACAAAAATAATGCCGaataaagatgattaaaaaaaaaaaagaaa
>XLOC_000709.TCONS_00001554
AAGGGGCGGGGTTTTGGAAGGGAGCTCCGGAAGGCGAGTAAATACATAACTCCTTAGAGGCTGGCTAAAGAGAGTTTTGAATTGCTAGTGACTTTTGAAGGTACAAAGACAAGGAGTGTCTGTGGTTCTGCCCTTCCTCTGCCACTGATCCTGAAGCCGGTCAAGTGCCACTGGACTTCATTTACTGTCTTCTCTGCCTTCTGCTggccttaggggaaaaaaaaagtgaggtcatATTTGATGTCCTTTTCTTTGGCTAGAAATCTGAACTGGTCTTTGGAAATACAAGGTCTTAACAAGGATGGTGTATGCTTTGGACTTTGGCATTTCCATGATGAGTTAGGACTTTGGCTCCTTCCCAGACTGTACATGCTGAGACCTTGGGGAGCACGGCTTCCAGTCAATGTGCCTGgatctcctctcttctcttctgcctGTCCCTGCCAGCCCTCCTTCACTCCAGACTCCCTGTCAGCCCTCCCTCACCTCCAGACTCCCTGTCAGCCCTCCCTCACTTCCAGACCCAAAAGAAGGTCAGCTGCAATAAGGACTGACTGACTTGGGATGGGAAGGGCAAAACTGAATTGAAGCAAGAGTTCTACTTCAGCATCTGGTGCACAGATTTAGTAACTTTAGTGAAATTAAAAACCAAGACAAAACAAATGCAGAGCCTATATTACAAGATTTGTTATAGGATCCTTAATTTATCTGCTTGGCTTTtgatgaaattgttttttttttttttttttttttttttttttcttgcactgaAATGTATAATGTCCTCTACTAGTTAAGCTCTGGAATCTTTTCCAGTCAACTTCCTCCCTCTGGGATGTAATAAAGAGACAACTTATGACCCAAAAGCATGTGGGAGACAAAttttccatgggaaaaaaaaaggtttttactATATGTTATGTTTCTCAAAGGAAAGGGGGTCAAAACATAGATAACAATCCTCTGTAACCACTTACTGAATACCAGATTTGTTTTGAGAATAGTAAAATGTAGtttgttatttttgaaaagatgagTATTTTGTCAcagatgttttaatttctataacaTCCATGTGTAAattagaataaagaagaaattaaaattagctACTGTATCTGCATATTCTATTTCCTCCCCAAAAAAGGGTGAGCAAAGAGATACAGAGTGTCATATAGGTGGAAGCAGACCTCGTCTGTCTGGGGGTCAGATGACTGAAGACTTTTATCCTTGACCCGCCACTTCCTAGTGTGACCTTGAGCTCAGCCTCACTCTCCTAAGATGTGAAATGGGAACAATTATACTCCCAAGAAtgtttgtgagaaataaataatttgtgcAAAATACTTGGCTCTAGCACGAATTCAATACATGATAGTTGATAATATAACTCAACACAGGATTGTCAAAGTTCTAATAGTTTTAATGGCATTTGATTACCTAAAGGAAATGTGATATTATTCAAAGTCTACATTAGTATTTATATAAATCTCATAAAGATAAATGTTCGGCATTCATCAATGGATGTCATCGAGGAAGGCAATAACAATTCAAGACAATTCAGATTTATATTTATCAGAATTTGGACTAATTATTGAAAATAGTTTGTGTTTAAGTTGGTCTTATTATGATATTAAAGCCATCATGTCAAGGAAACTATTTTGTTTGGGTGATATTACTTAGATATC
>XLOC_000709.TCONS_00001555
GGGCGGGGTTTTGGAAGGGAGCTCCGGAAGGCGAGTAAATACATAACTCCTTAGAGGCTGGCTAAAGAGAGTTTTGAATTGCTAGTGACTTTTGAAGGTACAAAGACAAGGAGTGTCTGTGGTTCTGCCCTTCCTCTGCCACTGGTAAGAGTCATTTTGAGGATGTCTGGGAATGTGTGCACAAAGAAAGACTACAGCAGGGTTCCTTACCTTGGCATTAATGCCATTTGGACCAGATAACCCTTTGGTATGGGAGGTAGGGGGGAGGTGAAGGTTGTCCTGTGCATGGTAAGATGTtttgcagcatccctggcctctactcaccTCACCAGATGTCAGCAGTACCCCTCTCTAAGTGTGATGGCCAGGTTTATCCAAGAACATAGTCAAAAGTCCCCTGGGTCAGGGATGAGGGGTGGGTGGCAAAATCACCCATGAGAATATAGGAAAGTGGGAGATGCTGAAAGAAAATTTCCATACATGACATTTACTCCTAGAAAGTAGCAAAAGAAGAGGTCCTCGGTGTGGGCAACCCTGAAGGTTAGAGTGGTCACTCTCCAACCTGTGGAAACCTCCAGCCTCAAACAGGGACACCTTCTCCCTGGGACTGGGGTTGTTCTGAAGTCAGCAAGCTGACAAAAGATGGTCACAGTTCCTGCTTCACTTTTTTCAGGATCCTGAAGCCGGTCAAGTGCCACTGGACTTCATTTACTGTCTTCTCTGCCTTCTGCTggccttaggggaaaaaaaaagtgaggtcatATTTGATGTCCTTTTCTTTGGCTAGAAATCTGAACTGGTCTTTGGAAATACAAGGTCTTAACAAGGATGGTGTATGCTTTGGACTTTGGCATTTCCATGATGAGTTAGGACTTTGGCTCCTTCCCAGACTGTACATGCTGAGACCTTGGGGAGCACGGCTTCCAGTCAATGTGCCTGgatctcctctcttctcttctgcctGTCCCTGCCAGCCCTCCTTCACTCCAGACTCCCTGTCAGCCCTCCCTCACCTCCAGACTCCCTGTCAGCCCTCCCTCACTTCCAGACCCAAAAGAAGGTCAGCTGCAATAAGGACTGACTGACTTGGGATGGGAAGGGCAAAACTGAATTGAAGCAAGAGTTCTACTTCAGCATCTGGTGCACAGATTTAGTAACTTTAGTGAAATTAAAAACCAAGACAAAACAAATGCAGAGCCTATATTACAAGATTTGTTATAGGATCCTTAATTTATCTGCTTGGCTTTtgatgaaattgttttttttttttttttttttttttttttttcttgcactgaAATGTATAATGTCCTCTACTAGTTAAGCTCTGGAATCTTTTCCAGTCAACTTCCTCCCTCTGGGATGTAATAAAGAGACAACTTATGACCCAAAAGCATGTGGGAGACAAAttttccatgggaaaaaaaaaggtttttactATATGTTATGTTTCTCAAAGGAAAGGGGGTCAAAACATAGATAACAATCCTCTGTAACCACTTACTGAATACCAGATTTGTTTTGAGAATAGTAAAATGTAGtttgttatttttgaaaagatgagTATTTTGTCAcagatgttttaatttctataacaTCCATGTGTAAattagaataaagaagaaattaaaattagctACTGTATCTGCATATTCTATTTCCTCCCCAAAAAAGGGTGAGCAAAGAGATACAGAGTGTCATATAGGTGGAAGCAGACCTCGTCTGTCTGGGGGTCAGATGACTGAAGACTTTTATCCTTGACCCGCCACTTCCTAGTGTGACCTTGAGCTCAGCCTCACTCTCCTAAGATGTGAAATGGGAACAATTATACTCCCAAGAAtgtttgtgagaaataaataatttgtgcAAAATACTTGGCTCTAGCACGAATTCAATACATGATAGTTGATAATATAACTCAACACAGGATTGTCAAAGTTCTAATAGTTTTAATGGCATTTGATTACCTAAAGGAAATGTGATATTATTCAAAGTCTACATTAGTATTTATATAAATCTCATAAAGATAAATGTTCGGCATTCATCAATGGATGTCATCGAGGAAGGCAATAACAATTCAAGACAATTCAGATTTATATTTATCAGAATTTGGACTAATTATTGAAAATAGTTTGTGTTTAAGTTGGTCTTATTATGATATTAAAGCCATCATGTCAAGGAAACTATTTTGTTTGGGTGATATTACTTAGATATC
>XLOC_000709.TCONS_00001556
CCCACCTTCTCGTCCGGGCGTGTGGGGACAGAGAGTGGCAGGGTTGTCGGGGGTGGGCGCCAATTAATGTCCCAGCCCTTGGAATCGGGCCGAGTCTGATTCGGAGGATTTCCAGCGGCCAGCACAGAGTGGGAACGCGTAAATTAAATACATAACTCCTTAGAGGCTGGCTAAAGAGAGTTTTGAATTGCTAGTGACTTTTGAAGGTACAAAGACAAGGAGTGTCTGTGGTTCTGCCCTTCCTCTGCCACTGATCCTGAAGCCGGTCAAGTGCCACTGGACTTCATTTACTGTCTTCTCTGCCTTCTGCTggccttaggggaaaaaaaaagtgaggtcatATTTGATGTCCTTTTCTTTGGCTAGAAATCTGAACTGGTCTTTGGAAATACAAGGTCTTAACAAGGATGGTGTATGCTTTGGACTTTGGCATTTCCATGATGAGTCTCAAATCctgagttccagctgtggcgcaatgggtttggtggcctcttgggagtgctgggatgcagctgtggctcagatctgatccctagcctgggaactccctatgccatggggcagccaaaaaaagttaacaacgacaaaaaaaatcCTCTCCATGTCCGCAGTAGTACTTTCTTGAcacctatttttttgttt
>XLOC_000709.TCONS_00001559
CCCACCTTCTCGTCCGGGCGTGTGGGGACAGAGAGTGGCAGGGTTGTCGGGGGTGGGCGCCAATTAATGTCCCAGCCCTTGGAATCGGGCCGAGTCTGATTCGGAGGATTTCCAGCGGCCAGCACAGAGTGGGAACGCGTAAATTAAATACATAACTCCTTAGAGGCTGGCTAAAGAGAGTTTTGAATTGCTAGTGACTTTTGAAGGTACAAAGACAAGGAGTGTCTGTGGTTCTGCCCTTCCTCTGCCACTGGTAAGAGTCATTTTGAGGATGTCTGGGAATGTGTGCACAAAGAAAGACTACAGCAGGGTTCCTTACCTTGGCATTAATGCCATTTGGACCAGATAACCCTTTGGTATGGGAGGTAGGGGGGAGGTGAAGGTTGTCCTGTGCATGGTAAGATGTtttgcagcatccctggcctctactcaccTCACCAGATGTCAGCAGTACCCCTCTCTAAGTGTGATGGCCAGGTTTATCCAAGAACATAGTCAAAAGTCCCCTGGGTCAGGGATGAGGGGTGGGTGGCAAAATCACCCATGAGAATATAGGAAAGTGGGAGATGCTGAAAGAAAATTTCCATACATGACATTTACTCCTAGAAAGTAGCAAAAGAAGAGGTCCTCGGTGTGGGCAACCCTGAAGGTTAGAGTGGTCACTCTCCAACCTGTGGAAACCTCCAGCCTCAAACAGGGACACCTTCTCCCTGGGACTGGGGTTGTTCTGAAGTCAGCAAGCTGACAAAAGATGGTCACAGTTCCTGCTTCACTTTTTTCAGGATCCTGAAGCCGGTCAAGTGCCACTGGACTTCATTTACTGTCTTCTCTGCCTTCTGCTggccttaggggaaaaaaaaagtgaggtcatATTTGATGTCCTTTTCTTTGGCTAGAAATCTGAACTGGTCTTTGGAAATACAAGGTCTTAACAAGGATGGTGTATGCTTTGGACTTTGGCATTTCCATGATGAGTTAGGACTTTGGCTCCTTCCCAGACTGTACATGCTGAGACCTTGGGGAGCACGGCTTCCAGTCAATGTGCCTGgatctcctctcttctcttctgcctGTCCCTGCCAGCCCTCCTTCACTCCAGACTCCCTGTCAGCCCTCCCTCACCTCCAGACTCCCTGTCAGCCCTCCCTCACTTCCAGACCCAAAAGAAGGTCAGCTGCAATAAGGACTGACTGACTTGGGATGGGAAGGGCAAAACTGAATTGAAGCAAGAGTTCTACTTCAGCATCTGGTGCACAGATTTAGTAACTTTAGTGAAATTAAAAACCAAGACAAAACAAATGCAGAGCCTATATTACAAGATTTGTTATAGGATCCTTAATTTATCTGCTTGGCTTTtgatgaaattgttttttttttttttttttttttttttttttcttgcactgaAATGTATAATGTCCTCTACTAGTTAAGCTCTGGAATCTTTTCCAGTCAACTTCCTCCCTCTGGGATGTAATAAAGAGACAACTTATGACCCAAAAGCATGTGGGAGACAAAttttccatgggaaaaaaaaaggtttttactATATGTTATGTTTCTCAAAGGAAAGGGGGTCAAAACATAGATAACAATCCTCTGTAACCACTTACTGAATACCAGATTTGTTTTGAGAATAGTAAAATGTAGtttgttatttttgaaaagatgagTATTTTGTCAcagatgttttaatttctataacaTCCATGTGTAAattagaataaagaagaaattaaaattagctACTGTATCTGCATATTCTATTTCCTCCCCAAAAAAGGGTGAGCAAAGAGATACAGAGTGTCATATAGGTGGAAGCAGACCTCGTCTGTCTGGGGGTCAGATGACTGAAGACTTTTATCCTTGACCCGCCACTTCCTAGTGTGACCTTGAGCTCAGCCTCACTCTCCTAAGATGTGAAATGGGAACAATTATACTCCCAAGAAtgtttgtgagaaataaataatttgtgcAAAATACTTGGCTCTAGCACGAATTCAATACATGATAGTTGATAATATAACTCAACACAGGATTGTCAAAGTTCTAATAGTTTTAATGGCATTTGATTACCTAAAGGAAATGTGATATTATTCAAAGTCTACATTAGTATTTATATAAATCTCATAAAGATAAATGTTCGGCATTCATCAATGGATGTCATCGAGGAAGGCAATAACAATTCAAGACAATTCAGATTTATATTTATCAGAATTTGGACTAATTATTGAAAATAGTTTGTGTTTAAGTTGGTCTTATTATGATATTAAAGCCATCATGTCAAGGAAACTATTTTGTTTGGGTGATATTACTTAGATATC
>XLOC_000709.TCONS_00001558
CCCACCTTCTCGTCCGGGCGTGTGGGGACAGAGAGTGGCAGGGTTGTCGGGGGTGGGCGCCAATTAATGTCCCAGCCCTTGGAATCGGGCCGAGTCTGATTCGGAGGATTTCCAGCGGCCAGCACAGAGTGGGAACGCGTAAATGTGTGTGTCATGATCGAGGATCGGTGTCCACTAAGTGTGTTTTCGCGGCCCCCCAGCCCTAGAAGGAAGGGCTCCGGCTGAGTAAATACATAACTCCTTAGAGGCTGGCTAAAGAGAGTTTTGAATTGCTAGTGACTTTTGAAGGTACAAAGACAAGGAGTGTCTGTGGTTCTGCCCTTCCTCTGCCACTGATCCTGAAGCCGGTCAAGTGCCACTGGACTTCATTTACTGTCTTCTCTGCCTTCTGCTggccttaggggaaaaaaaaagtgaggtcatATTTGATGTCCTTTTCTTTGGCTAGAAATCTGAACTGGTCTTTGGAAATACAAGGTCTTAACAAGGATGGTGTATGCTTTGGACTTTGGCATTTCCATGATGAGTTAGGACTTTGGCTCCTTCCCAGACTGTACATGCTGAGACCTTGGGGAGCACGGCTTCCAGTCAATGTGCCTGgatctcctctcttctcttctgcctGTCCCTGCCAGCCCTCCTTCACTCCAGACTCCCTGTCAGCCCTCCCTCACCTCCAGACTCCCTGTCAGCCCTCCCTCACTTCCAGACCCAAAAGAAGGTCAGCTGCAATAAGGACTGACTGACTTGGGATGGGAAGGGCAAAACTGAATTGAAGCAAGAGTTCTACTTCAGCATCTGGTGCACAGATTTAGTAACTTTAGTGAAATTAAAAACCAAGACAAAACAAATGCAGAGCCTATATTACAAGATTTGTTATAGGATCCTTAATTTATCTGCTTGGCTTTtgatgaaattgttttttttttttttttttttttttttttttcttgcactgaAATGTATAATGTCCTCTACTAGTTAAGCTCTGGAATCTTTTCCAGTCAACTTCCTCCCTCTGGGATGTAATAAAGAGACAACTTATGACCCAAAAGCATGTGGGAGACAAAttttccatgggaaaaaaaaaggtttttactATATGTTATGTTTCTCAAAGGAAAGGGGGTCAAAACATAGATAACAATCCTCTGTAACCACTTACTGAATACCAGATTTGTTTTGAGAATAGTAAAATGTAGtttgttatttttgaaaagatgagTATTTTGTCAcagatgttttaatttctataacaTCCATGTGTAAattagaataaagaagaaattaaaattagctACTGTATCTGCATATTCTATTTCCTCCCCAAAAAAGGGTGAGCAAAGAGATACAGAGTGTCATATAGGTGGAAGCAGACCTCGTCTGTCTGGGGGTCAGATGACTGAAGACTTTTATCCTTGACCCGCCACTTCCTAGTGTGACCTTGAGCTCAGCCTCACTCTCCTAAGATGTGAAATGGGAACAATTATACTCCCAAGAAtgtttgtgagaaataaataatttgtgcAAAATACTTGGCTCTAGCACGAATTCAATACATGATAGTTGATAATATAACTCAACACAGGATTGTCAAAGTTCTAATAGTTTTAATGGCATTTGATTACCTAAAGGAAATGTGATATTATTCAAAGTCTACATTAGTATTTATATAAATCTCATAAAGATAAATGTTCGGCATTCATCAATGGATGTCATCGAGGAAGGCAATAACAATTCAAGACAATTCAGATTTATATTTATCAGAATTTGGACTAATTATTGAAAATAGTTTGTGTTTAAGTTGGTCTTATTATGATATTAAAGCCATCATGTCAAGGAAACTATTTTGTTTGGGTGATATTACTTAGATATC
>XLOC_000709.TCONS_00001557
CCCACCTTCTCGTCCGGGCGTGTGGGGACAGAGAGTGGCAGGGTTGTCGGGGGTGGGCGCCAATTAATGTCCCAGCCCTTGGAATCGGGCCGAGTCTGATTCGGAGGATTTCCAGCGGCCAGCACAGAGTGGGAACGCGTAAATTAAATACATAACTCCTTAGAGGCTGGCTAAAGAGAGTTTTGAATTGCTAGTGACTTTTGAAGGTACAAAGACAAGGAGTGTCTGTGGTTCTGCCCTTCCTCTGCCACTGATCCTGAAGCCGGTCAAGTGCCACTGGACTTCATTTACTGTCTTCTCTGCCTTCTGCTggccttaggggaaaaaaaaagtgaggtcatATTTGATGTCCTTTTCTTTGGCTAGAAATCTGAACTGGTCTTTGGAAATACAAGGTCTTAACAAGGATGGTGTATGCTTTGGACTTTGGCATTTCCATGATGAGTTAGGACTTTGGCTCCTTCCCAGACTGTACATGCTGAGACCTTGGGGAGCACGGCTTCCAGTCAATGTGCCTGgatctcctctcttctcttctgcctGTCCCTGCCAGCCCTCCTTCACTCCAGACTCCCTGTCAGCCCTCCCTCACCTCCAGACTCCCTGTCAGCCCTCCCTCACTTCCAGACCCAAAAGAAGGTCAGCTGCAATAAGGACTGACTGACTTGGGATGGGAAGGGCAAAACTGAATTGAAGCAAGAGTTCTACTTCAGCATCTGGTGCACAGATTTAGTAACTTTAGTGAAATTAAAAACCAAGACAAAACAAATGCAGAGCCTATATTACAAGATTTGTTATAGGATCCTTAATTTATCTGCTTGGCTTTtgatgaaattgttttttttttttttttttttttttttttttcttgcactgaAATGTATAATGTCCTCTACTAGTTAAGCTCTGGAATCTTTTCCAGTCAACTTCCTCCCTCTGGGATGTAATAAAGAGACAACTTATGACCCAAAAGCATGTGGGAGACAAAttttccatgggaaaaaaaaaggtttttactATATGTTATGTTTCTCAAAGGAAAGGGGGTCAAAACATAGATAACAATCCTCTGTAACCACTTACTGAATACCAGATTTGTTTTGAGAATAGTAAAATGTAGtttgttatttttgaaaagatgagTATTTTGTCAcagatgttttaatttctataacaTCCATGTGTAAattagaataaagaagaaattaaaattagctACTGTATCTGCATATTCTATTTCCTCCCCAAAAAAGGGTGAGCAAAGAGATACAGAGTGTCATATAGGTGGAAGCAGACCTCGTCTGTCTGGGGGTCAGATGACTGAAGACTTTTATCCTTGACCCGCCACTTCCTAGTGTGACCTTGAGCTCAGCCTCACTCTCCTAAGATGTGAAATGGGAACAATTATACTCCCAAGAAtgtttgtgagaaataaataatttgtgcAAAATACTTGGCTCTAGCACGAATTCAATACATGATAGTTGATAATATAACTCAACACAGGATTGTCAAAGTTCTAATAGTTTTAATGGCATTTGATTACCTAAAGGAAATGTGATATTATTCAAAGTCTACATTAGTATTTATATAAATCTCATAAAGATAAATGTTCGGCATTCATCAATGGATGTCATCGAGGAAGGCAATAACAATTCAAGACAATTCAGATTTATATTTATCAGAATTTGGACTAATTATTGAAAATAGTTTGTGTTTAAGTTGGTCTTATTATGATATTAAAGCCATCATGTCAAGGAAACTATTTTGTTTGGGTGATATTACTTAGATATC
>XLOC_000709.TCONS_00001560
CGTAAATGTGTGTGTCATGATCGAGGATCGGTGTCCACTAAGTGTGTTTTCGCGGCCCCCCAGCCCTAGAAGGAAGGGCTCCGGCTGAGTAAATACATAACTCCTTAGAGGCTGGCTAAAGAGAGTTTTGAATTGCTAGTGACTTTTGAAGGTACAAAGACAAGGAGTGTCTGTGGTTCTGCCCTTCCTCTGCCACTGGTAAGAGTCATTTTGAGGATGTCTGGGAATGTGTGCACAAAGAAAGACTACAGCAGGGTTCCTTACCTTGGCATTAATGCCATTTGGACCAGATAACCCTTTGGTATGGGAGGTAGGGGGGAGGTGAAGGTTGTCCTGTGCATGGTAAGATGTtttgcagcatccctggcctctactcaccTCACCAGATGTCAGCAGTACCCCTCTCTAAGTGTGATGGCCAGGTTTATCCAAGAACATAGTCAAAAGTCCCCTGGGTCAGGGATGAGGGGTGGGTGGCAAAATCACCCATGAGAATATAGGAAAGTGGGAGATGCTGAAAGAAAATTTCCATACATGACATTTACTCCTAGAAAGTAGCAAAAGAAGAGGTCCTCGGTGTGGGCAACCCTGAAGGTTAGAGTGGTCACTCTCCAACCTGTGGAAACCTCCAGCCTCAAACAGGGACACCTTCTCCCTGGGACTGGGGTTGTTCTGAAGTCAGCAAGCTGACAAAAGATGGTCACAGTTCCTGCTTCACTTTTTTCAGGATCCTGAAGCCGGTCAAGTGCCACTGGACTTCATTTACTGTCTTCTCTGCCTTCTGCTggccttaggggaaaaaaaaagtgaggtcatATTTGATGTCCTTTTCTTTGGCTAGAAATCTGAACTGGTCTTTGGAAATACAAGGTCTTAACAAGGATGGTGTATGCTTTGGACTTTGGCATTTCCATGATGAGTTAGGACTTTGGCTCCTTCCCAGACTGTACATGCTGAGACCTTGGGGAGCACGGCTTCCAGTCAATGTGCCTGgatctcctctcttctcttctgcctGTCCCTGCCAGCCCTCCTTCACTCCAGACTCCCTGTCAGCCCTCCCTCACCTCCAGACTCCCTGTCAGCCCTCCCTCACTTCCAGACCCAAAAGAAGGTCAGCTGCAATAAGGACTGACTGACTTGGGATGGGAAGGGCAAAACTGAATTGAAGCAAGAGTTCTACTTCAGCATCTGGTGCACAGATTTAGTAACTTTAGTGAAATTAAAAACCAAGACAAAACAAATGCAGAGCCTATATTACAAGATTTGTTATAGGATCCTTAATTTATCTGCTTGGCTTTtgatgaaattgttttttttttttttttttttttttttttttcttgcactgaAATGTATAATGTCCTCTACTAGTTAAGCTCTGGAATCTTTTCCAGTCAACTTCCTCCCTCTGGGATGTAATAAAGAGACAACTTATGACCCAAAAGCATGTGGGAGACAAAttttccatgggaaaaaaaaaggtttttactATATGTTATGTTTCTCAAAGGAAAGGGGGTCAAAACATAGATAACAATCCTCTGTAACCACTTACTGAATACCAGATTTGTTTTGAGAATAGTAAAATGTAGtttgttatttttgaaaagatgagTATTTTGTCAcagatgttttaatttctataacaTCCATGTGTAAattagaataaagaagaaattaaaattagctACTGTATCTGCATATTCTATTTCCTCCCCAAAAAAGGGTGAGCAAAGAGATACAGAGTGTCATATAGGTGGAAGCAGACCTCGTCTGTCTGGGGGTCAGATGACTGAAGACTTTTATCCTTGACCCGCCACTTCCTAGTGTGACCTTGAGCTCAGCCTCACTCTCCTAAGATGTGAAATGGGAACAATTATACTCCCAAGAAtgtttgtgagaaataaataatttgtgcAAAATACTTGGCTCTAGCACGAATTCAATACATGATAGTTGATAATATAACTCAACACAGGATTGTCAAAGTTCTAATAGTTTTAATGGCATTTGATTACCTAAAGGAAATGTGATATTATTCAAAGTCTACATTAGTATTTATATAAATCTCATAAAGATAAATGTTCGGCATTCATCAATGGATGTCATCGAGGAAGGCAATAACAATTCAAGACAATTCAGATTTATATTTATCAGAATTTGGACTAATTATTGAAAATAGTTTGTGTTTAAGTTGGTCTTATTATGATATTAAAGCCATCATGTCAAGGAAACTATTTTGTTTGGGTGATATTACTTAGATATC
>XLOC_000722.TCONS_00001605
AGCTAGTTGTTGCCAGCTCTCCCTGCTTTGGCTTCTTGCTTAGAAGAGGAAGGACTTGGACGGGTTAATCTCTCTGACACTTGAGGGATTTGATTTCGCAAGTGTTTGAGTAGTGAGGGCAAATCTTCAGTCCCGCACATGTGACTTGTATCAGCCAaaccacccacaccacagctggagAGCAGAGGTCAAAAGTGGAGGAAGACCTGTCCACAGCAGCCACACTCATGGTCCAGCATCTCCTCTGCGTGGGGTACCATGGAAACCTCATCATCATCACGGAGAACTCTAACATCAGGGCGGGGCAGGTTTGGAAGACACTAGACGCCGTGTGGCTTTGATAGTCACAGGGGGCCTTCCATGGAGTAGTGGGAGAGAGAAGAGTTGGAACTAGAGAGATGGCAGTGTGAGGAAGATGCGACTGGctttgaagaaggaggaagggccaCAGACCCCTAGatgctggaaaagacaagaaaacagatTCTCGCCTTCAGCCTCCAGAAGAAACCCAGCCCTGCTTGAGTTTAGCCCATGAGCCCCAATCTGGACTTCTAACCTCTAGCATCATAAAGATAATACAATAGTGTTATTTTCAGCCACTAAGTCTGTGGTGATTTGTCACAGCAATCAGGCTGCGTTCACGACACTGGATCTGGAAGAGCTGGAAGTCCAGCCATGGGCTAAGGTGGGAGCCCTCAGCTGAGGGGAGCTGCAAGGGAGGCGGGACCAGCTGCCCAGTTCGCAGCCCATCCTCACAGTTTTGCTGATCCCCCTCTGCCATTTGGACCTTGTTCATTTCCACCTTGGTGCTCGGGACAGCGGTGGAGCAAGACGCTTGTACACTGGGGGCCTCCTCACAGTGTCTATAAATTGCAAACAATCCGGAGGCCCAAAGGATCCCTATCATGTTTCCCACCCCAGCTAAGGGGGCCCAAAGCACCTGCAAAGAGTGCAACTGTTTTTTCTCAGATCCCTGAGGAAACCTCCCTATGGAGTGGGgtccgccccaccccaccccccacccagatTCTCTGGAGATGGGAAAGCAAAGGGCAGTTCTCACACCCATTCCATCCCGAGAGGGGGCCCTTGCCCGTCTTCCTTCTGTCCCTGGGCTCTTCCTGCGCTGGGCTGGCCTGGAAGCCTTTCTCCTACTTGTGCCgtccccctctccctgccctgccaTCCTCACCTCCCCTCTCACCAACCTACTGGGACCTACAGTGCAACAGGCCCTGTGCTGGTGGTCTCACCTGTACCATTTCTTCCTGATTTCATTATGAAGGTTTAAAAACATCTAGAAAATGTGGAAACATGATTACCCACATGTGTGTCCCTTAGATTCAGCAATTCTTAACATTTGGCatatttgctttatgtgtttctattttaggcatgtgtatatacacatagataTGTATACacgtgtgtatacatatatgttttggTTTTGTCAAATCTTTTGAAAGTTCAGCTGTCACAATGCCTCATCACTAAATAACTCAGCCTATGTCTTTCAAACCCCGTGGTGTTGCTGCAAAGTACAATTGTCAGCCCTATTTCACACCTGATGAATTCAAaggtaagaattttatttttatttacttatttttttctcttttgtcttttgagggccactcccgtggcatatggaggttcccaggctaggggtctaattggagctgtagctaccagcctacaccacagccacagcaacaccagatcttagccgagtctgcgacctacaccacagcttacggcaatgccagatccttaacccgctgagtaaggccagggatcgaacctgcaacctcatggttcctagacaggttcgtttccactgagccatgacgggaactcccgaaggtAAGAATTTTAGACcataagaaatgaaattactTGTCCAGAATCACACAAATGGTCAGTGCTGGAACTGAGAACTGAACTCAGGTTCACATCCTGGCTTTCTGAATTGTTCTAGAGCTCAGAATTATGGTCACCCCAGAAGGACATGCCTCTGACTTTGGATGTCTTTCtgtgagaaaaagcatttcaGAGAGACAAATTTTCACCTTGACTGTATCCCCTTAAGGTCAAAGCTACCACATCCCAAGAGGCTGGGTAAGTTCCAAGATGCCAGCTTACAGGAAAAGCTGTTCAGGGTGCAGGCCCCAAAGGAACAGATCATGAGCCCTGCCAAGCCCACTTCCACCGAATGCAACACGCCCAACATGTACCTGAATGACCTCCCACCTTAGGTCATCACGAAGCCAGAGACGGGTGAACTGTCCCCATTTGACTGGGGGAAACACTGAGGCATAAAAAGGCCAAGCTCACAAAAGAATTTAATTGCCAAATAATGAAGAAAGGCCTAAGAGAGGGCCTCCAAATATGGGCTGTCAACCACCTGAAACCACATAACCTGGGAAGCGTGTTAGAATGCAGACTCCCGGGTCTAGCCCAGGTCCAGGGAATCAGATCATCCAGAGGTGGGGCCCTGGACTCTGACCCCCCCTCTTCAGGCCGTCATCGCCAAGCCCACGTAGAGAACCAGTGTCCAGATTCTAGGCACGACCCGACTCTCCACCCCTACACTCCACAACACGACCCAACACCGTATCCCAGTACAGTCTTCTACTAGGCTCCCTGTGGAATCATGACTCACTCGACTTTCTCAATGATCCTTTTGTAGAAGAAAAACCTCGAGGttgcttattttctaattttaagatttttatctgaATTTACCTTCAGTAACGTACTCCTTTTGGCACGCGGTTCCATGAGTTTGAACAGATGCTTAGAGTCCTGGAATTACCATCATGATCAAGACACAGCAGAGTTCCATCATCCTGCAAAAATGCCTGGGtgctccccaccccacttccGGAACACATACCTACCCCTGGTGACCACAGATCAGGTCCCATCCCTGGAGCTTGGTCTCTCCCAGAATGTCACAGAAATGGAATCGTACACTCGACAGCCTTTGGAGTCAGGCCTCTTTCACCTGACATGAATGCTCCAATCCCTCTGGAGTGACGGATGGCAtttgaagagaaggaggaaactTGAAGATACCACCAAGAATGAGCTGAAGAGGTTTTCGCCCAGGGAATCGCCCGCTCAGCATCTTTGTCCTGATGGAAAAGCTCTCACAAAAGAGTGGCAGCCTGTCAGAAAGACGAAGTCCAGAGTCATTCTCAAGAGAAAGGAGCGACAGGAATGGGCTGGTGGCTGGAAGCCAGGTGCCTAATGCTTTAGCGCACAGAAGGAGGGACAGCTGGGACTAGCATGAAAAACGGTCTGCGCGCCACCAAAGaTGCTCTGTCTTCCAGAGGATCAGATCCAGATGTGACCCAGCTACCAATCTCTGGACAGGTTCTGGAACGTGCATGGAATTTGGAGTGTCCTGGATACCCAGAGCATGGGGGTGGTAGCCAGTTCTCCTTGGCTCTTGGAATCCAAGCCTTTTAAAGAACTCTTTCGTCTTGATGCCGAGACGCTTCTCCAAAGGGAATGAACTACACTGGGTGTTGCCAGTGGAAACAAAAGCTTGCCCATCT
>XLOC_000722.TCONS_00001606
accacagctggagAGCAGAGGTCAAAAGTGGAGGAAGACCTGTCCACAGCAGCCACACTCATGGTCCAGCATCTCCTCTGCGTGGGGTACCATGGAAACCTCATCATCATCACGGAGAACTCTAACATCAGGGCGGGGCAGGTTTGGAAGACACTAGACGCCGTGTGGCTTTGACACAGGGGGCCTTCCATGGAGTAGTGGGAGAGAGAAGAGTTGGAACTAGAGAGATGGCAGTGTGAGGAAGATGCGACTGGctttgaagaaggaggaagggccaCAGACCCCTAGatgctggaaaagacaagaaaacagatTCTCGCCTTCAGCCTCCAGAAGAAACCCAGCCCTGCTTGAGTTTAGCCCATGAGCCCCAATCTGGACTTCTAACCTCTAGCATCATAAAGATAATACAATAGTGTTATTTTCAGCCACTAAGTCTGTGGTGATTTGTCACAGCAATCAGGCTGCGTTCACGACACTGGATCTGGAAGAGCTG
>XLOC_000722.TCONS_00001607
ttgaatcagagctgtaactgccagcctacaccccagccacggcaatgcggaaTCCTagcgtctgcgacccacaactcacagcaacgctggatccccaccccactgcgcaaggccggggattgaatccacatcctcatggatactagtcagACCTGTCCACAGCAGCCACACTCATGGTCCAGCATCTCCTCTGCGTGGGGTACCATGGAAACCTCATCATCATCACGGAGAACTCTAACATCAGGGCGGGGCAGGTTTGGAAGACACTAGACGCCGTGTGGCTTTGACACAGGGGGCCTTCCATGGAGTAGTGGGAGAGAGAAGAGTTGGAACTAGAGAGATGGCAGTGTGAGGAAGATGCGACTGGctttgaagaaggaggaagggccaCAGACCCCTAGatgctggaaaagacaagaaaacagatTCTCGCCTTCAGCCTCCAGAAGAAACCCAGCCCTGCTTGAGTTTAGCCCATGAGCCCCAATCTGGACTTCTAACCTCTAGCATCATAAAGATAATACAATAGTGTTATTTTCAGCCACTAAGTCTGTGGTGATTTGTCACAGCAATCAGGCTGCGTTCACGACACTGGATCTGGAAGAGCTG
>XLOC_000722.TCONS_00001608
cggggattgaatccacatcctcatggatactagtcagACCTGTCCACAGCAGCCACACTCATGGTCCAGCATCTCCTCTGCGTGGGGTACCATGGAAACCTCATCATCATCACGGAGAACTCTAACATCAGGGCGGGGCAGGTTTGGAAGACACTAGACGCCGTGTGGCTTTGATAGTCACAGGGGGCCTTCCATGGAGTAGTGGGAGAGAGAAGAGTTGGAACTAGAGAGATGGCAGTGTGAGGAAGATGCGACTGGctttgaagaaggaggaagggccaCAGACCCCTAGatgctggaaaagacaagaaaacagatTCTCGCCTTCAGCCTCCAGAAGAAACCCAGCCCTGCTTGAGTTTAGCCCATGAGCCCCAATCTGGACTTCTAACCTCTAGCATCATAAAGATAATACAATAGTGTTATTTTCAGCCACTAAGTCTGTGGTGATTTGTCACAGCAATCAGGCTGCGTTCACGACACTGGATCTGGAAGAGCTG
>XLOC_000722.TCONS_00001609
tacaacacagctcacagcaaagcaagatccttaaccagggatcaaacccaaaacctcatggatcctagtcgggttcgttacggctgagccacgacgggaactcacaaAAGCAGACTCTTTAAAGCGTGCTCCTTGGGTCACGTATATCAGGAAGGCATAAGGCAGCTCAGATTCCAGAGATCCATTCCAGAAGTGCCTAATCAGAATCCAATGGGCCTAAAATTCTGGCCTTTTGAGCATTTCCCATGATTCTAAAGTACACTAAAGTTTGAAAATCCCTAGGAGTAAATGGTAAAGATGCTCATCCTTCTAGGGCATCCTCTGTAGTCGACGGAataatgccccccaccccaaaagttGTGCATGTCTCAATCCCTGAGCCTGTTACGTGGCAGGGGGAAGTTCAGGTTGCTAATTAATGAACTTCAAAACATTATCTGTCCAAGGTAGTCACAGGGGGCCTTCCATGGAGTAGTGGGAGAGAGAAGAGTTGGAACTAGAGAGATGGCAGTGTGAGGAAGATGCGACTGGctttgaagaaggaggaagggccaCAGACCCCTAGatgctggaaaagacaagaaaacagatTCTCGCCTTCAGCCTCCAGAAGAAACCCAGCCCTGCTTGAGTTTAGCCCATGAGCCCCAATCTGGACTTCTAACCTCTAGCATCATAAAGATAATACAATAGTGTTATTTTCAGCCACTAAGTCTGTGGTGATTTGTCACAGCAATCAGGCTGCGTTCACGACACTGGATCTGGAAGAGCTGGAAGTCCAGCCATGGGCTAAGGTGGGAGCCCTCAGCTGAGGGGAGCTGCAAGGGAGGCGGGACCAGCTGCCCAGTTCGCAGCCCATCCTCACAGTTTTGCTGATCCCCCTCTGCCATTTGGACCTTGTTCATTTCCACCTTGGTGCTCGGGACAGCGGTGGAGCAAGACGCTTGTACACTGGGGGCCTCCTCACAGTGTCTATAAATTGCAAACAATCCGGAGGCCCAAAGGATCCCTATCATGTTTCCCACCCCAGCTAAGGGGGCCCAAAGCACCTGCAAAGAGTGCAACTGTTTTTTCTCAGATCCCTGAGGAAACCTCCCTATGGAGTGGGgtccgccccaccccaccccccacccagatTCTCTGGAGATGGGAAAGCAAAGGGCAGTTCTCACACCCATTCCATCCCGAGAGGGGGCCCTTGCCCGTCTTCCTTCTGTCCCTGGGCTCTTCCTGCGCTGGGCTGGCCTGGAAGCCTTTCTCCTACTTGTGCCgtccccctctccctgccctgccaTCCTCACCTCCCCTCTCACCAACCTACTGGGACCTACAGTGCAACAGGCCCTGTGCTGGTGGTCTCACCTGTACCATTTCTTCCTGATTTCATTATGAAGGTTTAAAAACATCTAGAAAATGTGGAAACATGATTACCCACATGTGTGTCCCTTAGATTCAGCAATTCTTAACATTTGGCatatttgctttatgtgtttctattttaggcatgtgtatatacacatagataTGTATACacgtgtgtatacatatatgttttggTTTTGTCAAATCTTTTGAAAGTTCAGCTGTCACAATGCCTCATCACTAAATAACTCAGCCTATGTCTTTCAAACCCCGTGGTGTTGCTGCAAAGTACAATTGTCAGCCCTATTTCACACCTGATGAATTCAAaggtaagaattttatttttatttacttatttttttctcttttgtcttttgagggccactcccgtggcatatggaggttcccaggctaggggtctaattggagctgtagctaccagcctacaccacagccacagcaacaccagatcttagccgagtctgcgacctacaccacagcttacggcaatgccagatccttaacccgctgagtaaggccagggatcgaacctgcaacctcatggttcctagacaggttcgtttccactgagccatgacgggaactcccgaaggtAAGAATTTTAGACcataagaaatgaaattactTGTCCAGAATCACACAAATGGTCAGTGCTGGAACTGAGAACTGAACTCAGGTTCACATCCTGGCTTTCTGAATTGTTCTAGAGCTCAGAATTATGGTCACCCCAGAAGGACATGCCTCTGACTTTGGATGTCTTTCtgtgagaaaaagcatttcaGAGAGACAAATTTTCACCTTGACTGTATCCCCTTAAGGTCAAAGCTACCACATCCCAAGAGGCTGGGTAAGTTCCAAGATGCCAGCTTACAGGAAAAGCTGTTCAGGGTGCAGGCCCCAAAGGAACAGATCATGAGCCCTGCCAAGCCCACTTCCACCGAATGCAACACGCCCAACATGTACCTGAATGACCTCCCACCTTAGGTCATCACGAAGCCAGAGACGGGTGAACTGTCCCCATTTGACTGGGGGAAACACTGAGGCATAAAAAGGCCAAGCTCACAAAAGAATTTAATTGCCAAATAATGAAGAAAGGCCTAAGAGAGGGCCTCCAAATATGGGCTGTCAACCACCTGAAACCACATAACCTGGGAAGCGTGTTAGAATGCAGACTCCCGGGTCTAGCCCAGGTCCAGGGAATCAGATCATCCAGAGGTGGGGCCCTGGACTCTGACCCCCCCTCTTCAGGCCGTCATCGCCAAGCCCACGTAGAGAACCAGTGTCCAGATTCTAGGCACGACCCGACTCTCCACCCCTACACTCCACAACACGACCCAACACCGTATCCCAGTACAGTCTTCTACTAGGCTCCCTGTGGAATCATGACTCACTCGACTTTCTCAATGATCCTTTTGTAGAAGAAAAACCTCGAGGttgcttattttctaattttaagatttttatctgaATTTACCTTCAGTAACGTACTCCTTTTGGCACGCGGTTCCATGAGTTTGAACAGATGCTTAGAGTCCTGGAATTACCATCATGATCAAGACACAGCAGAGTTCCATCATCCTGCAAAAATGCCTGGGtgctccccaccccacttccGGAACACATACCTACCCCTGGTGACCACAGATCAGGTCCCATCCCTGGAGCTTGGTCTCTCCCAGAATGTCACAGAAATGGAATCGTACACTCGACAGCCTTTGGAGTCAGGCCTCTTTCACCTGACATGAAACTGGTCACACGGTAGTGGAATTGTCACACCATATCATAATGATTCATGTGGCTGGCTGTGCCCCCACTGCCTTGGTCACGAGCAGCTGCTCCAATCCCTCTGGAGTGACGGATGGCAtttgaagagaaggaggaaactTGAAGATACCACCAAGAATGAGCTGAAGAGGTTTTCGCCCAGGGAATCGCCCGCTCAGCATCTTTGTCCTGATGGAAAAGCTCTCACAAAAGAGTGGCAGCCTGTCAGAAAGACGAAGTCCAGAGTCATTCTCAAGAGAAAGGAGCGACAGGAATGGGCTGGTGGCTGGAAGCCAGGTGCCTAATGCTTTAGCGCACAGAAGGAGGGACAGCTGGGACTAGCATGAAAAACGGTCTGCGCGCCACCAAAGACTGTTCACACTGGCCAAGAGGGCAGAAGCCCCCGACGTGTCCATCACAGATGAAAGAATAGACAAAAGGTGGCGTATACAGACAATACAAATttaaccttaaaaaggaaggaaatctcaTCACATACACAACAGGAATGAGCCTGGAggaccttatgctaagtgaaatcagcccatcacaaaaagacaaaacacgaTGCTCTGTCTTCCAGAGGATCAGATCCAGATGTGACCCAGCTACCAATCTCTGGACAGGTTCTGGAACGTGCATGGAATTTGGAGTGTCCTGGATACCCAGAGCATGGGGGTGGTAGCCAGTTCTCCTTGGCTCTTGGAATCCAAGCCTTTTAAAGGCTGGCTGGAAAGCTGCAGACGGGTGGTGATGTCCACTCCCTCCCTCGGTGCCTGGTGCTGACTCTACTTAGCCTCTGTCTTAGTCTGTttaagctgctgtaacaaaagtaTCACAGACTAGGTGACTTatagacaacagaaatttgtttcacATAGTTTTGGAGGccaggaagtccaagatcaaggtgctggcagattcacTGTCTGAAGATCCTGGAGGATGTGAACTATGTTTTCTTCATCCCCTGCCTGTCTCACTCCATCAGCAAGTGGTGCTGTTGCCTGCTGTGCCCAAGTTAATGAATAACTCCATCAAGGAGTGAAGGAATGAATCCTCCATCAAGGAATGAATGctattgcagcaacatggacacaactagagattctcatgaaGGAATGAATCCTCCATTTAACCAGGAATGCGTCCTCCGCTTTTCAGagattcctcttctttcctaACCCAGTTGCCTTGGGAACTAGGGGAACTGACTTCCCCTCCTTTCCAAGTGAGAGAGGTCTGGAGTCAGTCTCATGAGTAACCGGAGGCTCCCCCGGACACCTGCTCTTTCACATAACAAGCTCTCCCAGAAAAACCAGTCCAGACAGCAACTCCTAGCTAAACACATCTCTCTAGAAAGCCCCATGAGGAGGGTGCTAGTTTCCTATGTaatctcctccttctcttttagCAGCAGAGACACAGTGTTTTTCCAGGTGGCGTGTATCTGGTAAAAATCTATGATGCCCTGCCTCTCTTGGAGAAGATGAAGGCAGAAATTGTTGGATAGAATTTCTGGATaagattttttgccttttcatcctACCTGCCTTCTGCTGTTTGGAATGGCTGGAGCTGCAATAGCCAGATTAAGGccagacatacacacaaaaagactaaaagaatCACAGAGATTCAGCcctgattttcttaaaaaaaaaattttttattattatagttgatgtacaatgtgcTGTCCACTTCTGCTCACAATGACCcaaccata
>XLOC_000722.TCONS_00001611
tgaaatttttgtttttcttaattctgAACTCAGTTTTATACTCCAGAGGGGAGTTGTTCGTGTCTGAACTTGGTTTTTGAGCCCTGGCGCTGGTGGTTTTCGCAGTAAATGGCTTGCCGCTCCTTGTGGGGCAATATTGCTATTGATGTTGGGCCAACGTGGTTAGGAAACGGGATCTTCCAAATGAGGACTCTGTGGTTTGACGACACTGAGCTGCAGTCTCCCCGGAGCATGGTTGGGGGTTGAGACAGTTACCCGCAGGGTGGGGCTTGAGGGTAAAGTGGCATTTCTCCTCTGccattcccccccacacacaccttggcattattattattattattattgcccgGTGAGGCCTGTGCTCTGGCCTCAACTCCACCAAGAGAAGGGGCTGTATTTGGAACAATTGTGCCCAGAGGAGGCTCCTGAGAAGCAGGAGACCAGGGTGCCAGCGGGTCTCCGGAAAATGAAATGTGTCCTCTGACTGCCTGACTGTCTTCGCTGGCACAGGGCCCCGTTATAAGGTCGTTAGTGCTGCCTGGGTTGGAGGAGCAGAGAGACAAGGCCCAGGCACCCACCATCTGCTTCAGGAAGCTTTCCATGACTGCCAGGCAGTCACAGGTGCCCCTGCCCtgtcctccctcagcccctgtcctcccctccccgcaGCACTGGTCACACGGTAGTGGAATTGTCACACCATATCATAATGATTCATGTGGCTGGCTGTGCCCCCACTGCCTTGGTCACGAGCAGCTGCTCCAATCCCTCTGGAGTGACGGATGGCAtttgaagagaaggaggaaactTGAAGATACCACCAAGAATGAGCTGAAGAGGTTTTCGCCCAGGGAATCGCCCGCTCAGCATCTTTGTCCTGATGGAAAAGCTCTCACAAAAGAGTGGCAGCCTGTCAGAAAGACGAAGTCCAGAGTCATTCTCAAGAGAAAGGAGCGACAGGAATGGGCTGGTGGCTGGAAGCCAGGTGCCTAATGCTTTAGCGCACAGAAGGAGGGACAGCTGGGACTAGCATGAAAAACGGTCTGCGCGCCACCAAAGaTGCTCTGTCTTCCAGAGGATCAGATCCAGATGTGACCCAGCTACCAATCTCTGGACAGGTTCTGGAACGTGCATGGAATTTGGAGTGTCCTGGATACCCAGAGCATGGGGGTGGTAGCCAGTTCTCCTTGGCTCTTGGAATCCAAGCCTTTTAAAGGCTGGCTGGAAAGCTGCAGACGGGTGGTGATGTCCACTCCCTCCCTCGGTGCCTGGTGCTGACTCTACTTAGCCTCTGTCTTAGTCTGTttaagctgctgtaacaaaagtaTCACAGACTAGGTGACTTatagacaacagaaatttgtttcacATAGTTTTGGAGGccaggaagtccaagatcaaggtgctggcagattcacTGTCTGAAGATCCTGGAGGATGTGAACTATGTTTTCTTCATCCCCTGCCTGTCTCACTCCATCAGCAAGTGGTGCTGTTGCCTGCTGTGCCCAAGTTAATGAATAACTCCATCAAGGAGTGAAGGAATGAATCCTCCATCAAGGAATGAATGctattgcagcaacatggacacaactagagattctcatgaaGGAATGAATCCTCCATTTAACCAGGAATGCGTCCTCCGCTTTTCAGagattcctcttctttcctaACCCAGTTGCCTTGGGAACTAGGGGAACTGACTTCCCCTCCTTTCCAAGTGAGAGAGGTCTGGAGTCAGTCTCATGAGTAACCGGAGGCTCCCCCGGACACCTGCTCTTTCACATAACAAGCTCTCCCAGAAAAACCAGTCCAGACAGCAACTCCTAGCTAAACACATCTCTCTAGAAAGCCCCATGAGGAGGGTGCTAGTTTCCTATGTaatctcctccttctcttttagCAGCAGAGACACAGTGTTTTTCCAGGTGGCGTGTATCTGGTAAAAATCTATGATGCCCTGCCTCTCTTGGAGAAGATGAAGGCAGAAATTGTTGGATAGAATTTCTGGATaagattttttgccttttcatcctACCTGCCTTCTGCTGTTTGGAATGGCTGGAGCTGCAATAGCCAGATTAAGGccagacatacacacaaaaagactaaaagaatCACAGAGATTCAGCcctgattttcttaaaaaaaaaattttttattattatagttgatgtacaatgtgcTGTCCACTTCTGCTCACAATGACCcaaccata
>XLOC_000722.TCONS_00001610
tgaaatttttgtttttcttaattctgAACTCAGTTTTATACTCCAGAGGGGAGTTGTTCGTGTCTGAACTTGGTTTTTGAGCCCTGGCGCTGGTGGTTTTCGCAGTAAATGGCTTGCCGCTCCTTGTGGGGCAATATTGCTATTGATGTTGGGCCAACGTGGTTAGGAAACGGGATCTTCCAAATGAGGACTCTGTGGTTTGACGACACTGAGCTGCAGTCTCCCCGGAGCATGGTTGGGGGTTGAGACAGTTACCCGCAGGGTGGGGCTTGAGGGTAAAGTGGCATTTCTCCTCTGccattcccccccacacacaccttggcattattattattattattattgcccgGTGAGGCCTGTGCTCTGGCCTCAACTCCACCAAGAGAAGGGGCTGTATTTGGAACAATTGTGCCCAGAGGAGGCTCCTGAGAAGCAGGAGACCAGGGTGCCAGCGGGTCTCCGGAAAATGAAATGTGTCCTCTGACTGCCTGACTGTCTTCGCTGGCACAGGGCCCCGTTATAAGGTCGTTAGTGCTGCCTGGGTTGGAGGAGCAGAGAGACAAGGCCCAGGCACCCACCATCTGCTTCAGGAAGCTTTCCATGACTGCCAGGCAGTCACAGGTGCCCCTGCCCtgtcctccctcagcccctgtcctcccctccccgcaGCACTGGTCACACGGTAGTGGAATTGTCACACCATATCATAATGATTCATGTGGCTGGCTGTGCCCCCACTGCCTTGGTCACGAGCAGCTGCTCCAATCCCTCTGGAGTGACGGATGGCAtttgaagagaaggaggaaactTGAAGATACCACCAAGAATGAGCTGAAGAGGTTTTCGCCCAGGGAATCGCCCGCTCAGCATCTTTGTCCTGATGGAAAAGCTCTCACAAAAGAGTGGCAGCCTGTCAGAAAGACGAAGTCCAGAGTCATTCTCAAGAGAAAGGAGCGACAGGAATGGGCTGGTGGCTGGAAGCCAGGTGCCTAATGCTTTAGCGCACAGAAGGAGGGACAGCTGGGACTAGCATGAAAAACGGTCTGCGCGCCACCAAAGACTGTTCACACTGGCCAAGAGGGCAGAAGCCCCCGACGTGTCCATCACAGATGAAAGAATAGACAAAAGGTGGCGTATACAGACAATACAAATttaaccttaaaaaggaaggaaatctcaTCACATACACAACAGGAATGAGCCTGGAggaccttatgctaagtgaaatcagcccatcacaaaaagacaaaacacgaTGCTCTGTCTTCCAGAGGATCAGATCCAGATGTGACCCAGCTACCAATCTCTGGACAGGTTCTGGAACGTGCATGGAATTTGGAGTGTCCTGGATACCCAGAGCATGGGGGTGGTAGCCAGTTCTCCTTGGCTCTTGGAATCCAAGCCTTTTAAAGGCTGGCTGGAAAGCTGCAGACGGGTGGTGATGTCCACTCCCTCCCTCGGTGCCTGGTGCTGACTCTACTTAGCCTCTGTCTTAGTCTGTttaagctgctgtaacaaaagtaTCACAGACTAGGTGACTTatagacaacagaaatttgtttcacATAGTTTTGGAGGccaggaagtccaagatcaaggtgctggcagattcacTGTCTGAAGATCCTGGAGGATGTGAACTATGTTTTCTTCATCCCCTGCCTGTCTCACTCCATCAGCAAGTGGTGCTGTTGCCTGCTGTGCCCAAGTTAATGAATAACTCCATCAAGGAGTGAAGGAATGAATCCTCCATCAAGGAATGAATGctattgcagcaacatggacacaactagagattctcatgaaGGAATGAATCCTCCATTTAACCAGGAATGCGTCCTCCGCTTTTCAGagattcctcttctttcctaACCCAGTTGCCTTGGGAACTAGGGGAACTGACTTCCCCTCCTTTCCAAGTGAGAGAGGTCTGGAGTCAGTCTCATGAGTAACCGGAGGCTCCCCCGGACACCTGCTCTTTCACATAACAAGCTCTCCCAGAAAAACCAGTCCAGACAGCAACTCCTAGCTAAACACATCTCTCTAGAAAGCCCCATGAGGAGGGTGCTAGTTTCCTATGTaatctcctccttctcttttagCAGCAGAGACACAGTGTTTTTCCAGGTGGCGTGTATCTGGTAAAAATCTATGATGCCCTGCCTCTCTTGGAGAAGATGAAGGCAGAAATTGTTGGATAGAATTTCTGGATaagattttttgccttttcatcctACCTGCCTTCTGCTGTTTGGAATGGCTGGAGCTGCAATAGCCAGATTAAGGccagacatacacacaaaaagactaaaagaatCACAGAGATTCAGCcctgattttcttaaaaaaaaaattttttattattatagttgatgtacaatgtgcTGTCCACTTCTGCTCACAATGACCcaaccata
>XLOC_000724.TCONS_00001613
ACTGTTCCTCATCTGGATAGCTGGGCAGATGGCAGCATGATATTCTCTGGCACCTAAGACCCCTGGCTGCTTTCCCCAGAGTCCGCTGCCAAGTGCCCTGGCTCCAGAGttgcctctcttcctttttcaaagggaaaaaagaaagatgacacATTTCTCACGGAGAGCCATTAGGAGGAAAGCCatgtaagtaaaataattaatacaatGATGTGTATGACTGATATATAGGCCATCCAGGAATAGACTGTATTTTTTAAGAGTAGCTTTTAAACCCACTTAAAACTCTAATTAACTGACTAGAGGGTTGATTGATTAATAGATTATGTCTGTAGAGCCGAGttagagattttaaaacaatGGCACCTTCTTTGTATGTCTTGCATGCCTTTAGTGACCATTTCATCATCCATCAAAGGCAAAGGATTTAGCAACTTGACCTCCAACTTCTAAAAATTTACTCCTGTTGCCCTAGTGATATGTGAAACATACTGGAGTCACTTAAGTAGTTACCTCACTATGCCTCAGTCTTCATTTATAAGGGGGAATAGTAACGGAAGTTGCTTTAGGGAATCTGGAcatgaaagaaatagaagtacTTTCTATTCCTTCTTTCCTATCACTCAGCCTCCCTCCTTCACTCTTTTGTCAGATGTAAACCTGGTAAACACCTGGTTTCATGCTTGAAATTCTATGTCCTCAAAAGCACTGTTCTTCCCACCCTGCCTGAAGTTGCTATTTCCTGACAATATACTGGCTCTGCTCATGTATCTTCATTCCACTGTCCAACTTCCACAGAAATCTTTCCTATTGGTGTGGTCTCCTCATCAAGGCTATAAGCCTGATGGTTGGCTAGTTGTGCCAAGGGATTAGATGTGGAAGACTCACTGCTCACCACGTACCCCAAACGGCGTTGTCCTGCATCTGTTGCCAGTGGGAGCGGAATTGTCAGCAGTGATCATCAAAGGACAGCACCTTGTGGATACATATCATATGTTCATTTGGTGCAGTTTTTTGTACTGAGACACAAACTGTGCTCTACTTGCCCAATGTATAGCTAGGTTCCAGATATGGGTACTTGGGTAATTTTGAGCTTCTCAATAAACAAGTTCCTATATttggaacacattttaaaagaatagccaaggagttcccatcgtggcggctcagtggttaacgaatccaactaggaaccatgaagatttcgggttccatccctggccttgctcagtgggttgaggatccggtgttgccgtgagctgtggtgtgggtcacagatgcggcttggatcccgcgttgctgtggttctggcataggctggcggctacagctccaatttgacccctagccttggaaccttcatatgcctcaggagtggccctagaaaaggc
>XLOC_000731.TCONS_00001654
GGAAACCTGAAGGAAGCTGTCCCTCCAAGCGACTGTATATAGCGAAGAAACTGGACAGACacataaaattcttttctttaccCTGAGACTGTCACAAGGATGCGGCTGGGCTTTTCTCGTTCCGGCAACAGAGAAGGCTCCCACCCCGTCTTGGATGGGACAAGCTATATGACGTAGCCACGGCGTCGTGGCGGTGAATCGGCTATACCCCACGTGACCCCCGGAGCCGCGCCCCTAGGACCCGAGTACCGCAAGGCGGAAGTAGTTTCCAGGCGTTTCGCTCAGGACCCGGGCAGGCATAAAGTTTGTACTGCCCTCGCGCGTTGCCAAGaTCTTTGCAAAGCGTCAGTCTCATTCATCACATGCTTCATGAGTTGGTGAAAGTCTCTGTGGCAAACCCAGCACCTTTTTGTTTGAGATGTCACCAGTGTGCCAGAGGAACCCCTCCAAAGGCGCAGTGAGAAAGAATGGATCTGGAGGCTTCATGCAGACAGCTTGAATTCTCAGTCCCTCCAGCAGGTGAATGTCAGAATCTGCCCTCAACAGAGCCGAGCCAGCCACTGGGAACACACAGGCAAGACCAGCCACCTCATTCACCATGTATGCACCGCATCCACCCACCTCTGAAGTTACAGCCTCCCTCCGATTGCAGAAAACATTCCTTGCACCACTTCAAGATCATTCACAAGCTGCAGCTCTTCCCATGCCACCTCCACAGACATCAAGGAGTTTTCAGGCCTATGAGAATGTGACATGTGAAGAAGAATGCTTCCAGAGCTTGGCACTTTCAACATACCAGGTCACTGAATCCTCGCCATGCTGTGATAGtacattatccccattttatgattCACAAACCAATTCAGAGATGACAGTGTCTTATCCAACATGGTACAACTCCTGTGCTTCAATGTGGATTTGAGTGTAGTAACCAGAATTTGTTTTCCAAGCTGTGCTTAAACATTGCTGCCCCaagatttgaaaatataaaccaagTCCTATGCGCTTACTATTTGGAAATTTTACttcaaataaacaataataacatGA
>XLOC_000731.TCONS_00001655
GGAAACCTGAAGGAAGCTGTCCCTCCAAGCGACTGTATATAGCGAAGAAACTGGACAGACacataaaattcttttctttaccCTGAGACTGTCACAAGGATGCGGCTGGGCTTTTCTCGTTCCGGCAACAGAGAAGGCTCCCACCCCGTCTTGGATGGGACAAGCTATATGACGTAGCCACGGCGTCGTGGCGGTGAATCGGCTATACCCCACGTGACCCCCGGAGCCGCGCCCCTAGGACCCGAGTACCGCAAGGCGGAAGTAGTTTCCAGGCGTTTCGCTCAGGACCCGGGCAGGCATAAAGTTTGTACTGCCCTCGCGCGTTGCCAAGaTCTTTGCAAAGCGTCAGTCTCATTCATCACATGCTTCATGAGTTGGTGAAAGTCTCTGTGGCAAACCCAGCACCTTTTTGTTTGAGATGTCACCAGTGTGCCAGAGGAACCCCTCCAAAGGCGCAGTGAGAAAGAATGGATCTGGAGGCTTCATGCAGACAGCTTGAATTCTCAGTCCCTCCAGCAGGTGAATGTCAGAATCTGCCCTCAACAGAGCCGAGCCAGCCACTGGGAACACACAGGCAAGACCAGCCACCTCATTCACCATGTATGCACCGCATCCACCCACCTCTGAAGTTACAGCCTCCCTCCGATTGCAGAAAACATTCCTTGCACCACTTCAAGATCATTCACAAGCTGCAGCTCTTCCCATGCCACCTCCACAGACATCAAGGAGTTTTCAGGTAGCCCTTCTCGAGGTGGAACTCCCGCCAGTACCCGCACCTGCCTTTGCACGCTCCTGTCCACATCAGCCAGAACCTCCCCTCCCCGATCCTGAAGCCCCGCCACGAGAAGGCGCTAGACACAGAAGCCGGACCGGCCGCCCACACTTGCGGTTTCTTCGC
>XLOC_000735.TCONS_00001666
CTGTGCTGCCCTCACTCCAGCGGCGGTGTCTGGACTTGACCCACTGCGGCCATCTTGAATCGAGGTGTTGTGTGCATCTCTTGGGTCCACACCCACCAAGCTGAGATGTCAGTAGCCGGTTTGCTCTGGGAACCCTGGTCTGAAGTGCTGGTAATGAGGCCTCTGCACGCGGTACCCTGCGAGCAAGTGAAACTAGACgaagcacaaagaaaaagagaaaaaaaatggatgaatggataaactagTGAACAAACAAATGAGGGAACCAGAGAACCAGTGAATGCACAGAGACATCAAGGAAtgagaaccgaggcccagagaagttacaCATGTCCATGGTCACATGACTGGCAGGAAATGCCACATCCTGAACACCTCCAGAAGatacaaatatttgtatatatatgtacacgtgTATACACTGTATATGTAAAGTGCCAACAAGCCTC
>XLOC_000736.TCONS_00001667
CCCTAAGTTGTAAAAATTTCCATTGTGAATCTTACTTTTCTGACAATTCTTTTTCCCTGTGGAATTTCATGAAGCTCATATAATAGAAAAGATTGTTAGAAAGGTTCTGAGATTCCGGCAGGCCAGAGAGGATGGGCTCCGGGTCAAAGATATGTGCACACTCCTTGATTTATAGCTAAATTTACAGCAGGTTCTGAGGCGATATCTTCCAAGTACAGGAAGGCGTCCTGGGGAAGAAGAAACTTGAGAAATGGagtTATCCATGCTTGTTATTACAAATCAGACAGAGAGGAAGACAGGAGGAAGACATCTGGGTCCCCACCGCTTCCCGACCTATCATCACCCTGTGCTAAGGTCTGTCCCAGCCTGGCTGCGTCCTTTCAcgtttttctcagtgtttctaCACACAGACCTCAGCGCGGCAACGGATATCAGTCCAGCTCTTCTGTGGGTTGTATCCAACTGCCTCAGTTTGAAATCAGTTACAAAACATTTTGATGTAGCCTTCAATTCTGACTGACTCAATCAGGTCATGACTTTTCTAATCTCTATCTCACTGATAACTGAAAATCATAGAAGTTAGCCCAAGGTCACATCAAGTCTGGAGCCATTTCCCTGACCCCAAAGTATGCAGGAATATACAGGAGCTTAACAAATGATGAAAGGAAGAGACTCTCTTAACATCGATTGATGAAGTGGGGAATGAAAGTGCCACAAAGGAGATCAAAGCCTACCCCTGTACTCTTAAGGTGAATATTAAACCTCAGTAAGATTGGTCAGCAAGTGTGCAGATGTCCCAGGAGAAAAGTTCTTGTCTGGTCACGGAAGGAATTCGGAGACAAGATGGGAATTGAGGaagtaaagtgaggatttatttaagtgagaaatacaccCCCAGAGGGGAGGCAGGCAGACAGACACTCATCACCCACAATGTGTAGTTTCCTGTCCATCTGGaggtttctgcttttctttatccGCCCTCCTGTTTACAAGATGCATAGTTTCCAGCCACCTGGCCAATGCCCTCCCTCTCTGCACATACCTGGTTTCTACCTGCTGTAACACAGGTGAAGTGTTGAAACTAGATTCTGGAAGAAAGGATTTGTAAAGACTGTCAGGAAGAATCACCAAAGATTTGGAAATGggcaaaaatatcacaaatgtcCTTTCAGTGATGTGCCGGGCACTGTTTAGTGGACCCCCTCTCTCTCTAACGATCAGGCAATTTCACAACCTGATTGTAGAAGTTAATGAAAACTGAGAGTGACGGAAATGGTTCTTATACGTGGCAATGCAAAGGAATATTGTCCGATGCACAAAGAATGCTCAGAAAGAAGGCAGTTGTCtacaaggaagaagaaaggcctcaccagaacccaaccatgctggtACCTGGATCTCCAACTCCCAGCcgccagaactgtgagaaaataaattgttgTTCAAGTCA
>XLOC_000736.TCONS_00001668
CCTAAGTTGTAAAAATTTCCATTGTGAATCTTACTTTTCTGACAATTCTTTTTCCCTGTGGAATTTCATGAAGCTCATATAATAGAAAAGATTGTTAGAAAGGTTCTGAGATTCCGGCAGGCCAGAGAGGATGGGCTCCGGGTCAAAGATATGTGCACACTCCTTGATTTATAGCTAAATTTACAGCAGGTTCTGAGGCGATATCTTCCAAGTACAGGAAGGCGTCCTGGGGAAGAAGAAACTTGAGAAATGGAAGGGGCGAACCCACCCACATGTGTGGTTGAGGTGCTTAGGAGGCTGGGAGTGACTCATCTCCACTGTAAAATGAAGTGTTTTGCAAGATATGAAATACTGTTGTTCAACAAGAAAAACCCTAGTTACAAAACATTTTGATGTAGCCTTCAATTCTGACTGACTCAATCAGGTCATGACTTTTCTAATCTCTATCTCACTGATAACTGAAAATCATAGAAGTTAGCCCAAGGTCACATCAAGTCTGGAGCCATTTCCCTGACCCCAAAGTATGCAGGAATATACAGGAGCTTAACAAATGATGAAAGGAAGAGACTCTCTTAACATCGATTGATGAAGTGGGGAATGAAAGTGCCACAAAGGAGATCAAAGCCTACCCCTGTACTCTTAAGGTGAATATTAAACCTCAGTAAGATTGGTCAGCAAGTGTGCAGATGTCCCAGGAGAAAAGTTCTTGTCTGGTCACGGAAGGAATTCGGAGACAAGATGGGAATTGAGGaagtaaagtgaggatttatttaagtgagaaatacaccCCCAGAGGGGAGGCAGGCAGACAGACACTCATCACCCACAATGTGTAGTTTCCTGTCCATCTGGaggtttctgcttttctttatccGCCCTCCTGTTTACAAGATGCATAGTTTCCAGCCACCTGGCCAATGCCCTCCCTCTCTGCACATACCTGGTTTCTACCTGCTGTAACACAGGTGAAGTGTTGAAACTAGATTCTGGAAGAAAGGATTTGTAAAGACTGTCAGGAAGAATCACCAAAGATTTGGAAATGggcaaaaatatcacaaatgtcCTTTCAGTGATGTGCCGGGCACTGTTTAGTGGACCCCCTCTCTCTCTAACGATCAGGCAATTTCACAACCTGATTGTAGAAGTTAATGAAAACTGAGAGTGACGGAAATGGTTCTTATACGTGGCAATGCAAAGGAATATTGTCCGATGCACAAAGAATGCTCAGAAAGAAGGCAGTTGTCtacaaggaagaagaaaggcctcaccagaacccaaccatgctggtACCTGGATCTCCAACTCCCAGCcgccagaactgtgagaaaataaattgttgTTCAAGTCA
>XLOC_000736.TCONS_00001669
CTAAGTTGTAAAAATTTCCATTGTGAATCTTACTTTTCTGACAATTCTTTTTCCCTGTGGAATTTCATGAAGCTCATATAATAGAAAAGATTGTTAGAAAGGTTCTGAGATTCCGGCAGGCCAGAGAGGATGGGCTCCGGGTCAAAGATATGTGCACACTCCTTGATTTATAGCTAAATTTACAGCAGGTTCTGAGGCGATATCTTCCAAGTACAGGAAGGCGTCCTGGGGAAGAAGAAACTTGAGAAATGGagtTATCCATGCTTGTTATTACAAATCAGACAGAGAGGAAGACAGGAGGAAGACATCTGGGTCCCCACCGCTTCCCGACCTATCATCACCCTGTGCTAAGTTACAAAACATTTTGATGTAGCCTTCAATTCTGACTGACTCAATCAGGTCATGACTTTTCTAATCTCTATCTCACTGATAACTGAAAATCATAGAAGTTAGCCCAAGGTCACATCAAGTCTGGAGCCATTTCCCTGACCCCAAAGTATGCAGGAATATACAGGAGCTTAACAAATGATGAAAGGAAGAGACTCTCTTAACATCGATTGATGAAGTGGGGAATGAAAGTGCCACAAAGGAGATCAAAGCCTACCCCTGTACTCTTAAGGTGAATATTAAACCTCAGTAAGATTGGTCAGCAAGTGTGCAGATGTCCCAGGAGAAAAGTTCTTGTCTGGTCACGGAAGGAATTCGGAGACAAGATGGGAATTGAGGaagtaaagtgaggatttatttaagtgagaaatacaccCCCAGAGGGGAGGCAGGCAGACAGACACTCATCACCCACAATGTGTAGTTTCCTGTCCATCTGGaggtttctgcttttctttatccGCCCTCCTGTTTACAAGATGCATAGTTTCCAGCCACCTGGCCAATGCCCTCCCTCTCTGCACATACCTGGTTTCTACCTGCTGTAACACAGGTGAAGTGTTGAAACTAGATTCTGGAAGAAAGGATTTGTAAAGACTGTCAGGAAGAATCACCAAAGATTTGGAAATGggcaaaaatatcacaaatgtcCTTTCAGTGATGTGCCGGGCACTGTTTAGTGGACCCCCTCTCTCTCTAACGATCAGGCAATTTCACAACCTGATTGTAGAAGTTAATGAAAACTGAGAGTGACGGAAATGGTTCTTATACGTGGCAATGCAAAGGAATATTGTCCGATGCACAAAGAATGCTCAGAAAGAAGGCAGTTGTCtacaaggaagaagaaaggcctcaccagaacccaaccatgctggtACCTGGATCTCCAACTCCCAGCcgccagaactgtgagaaaataaattgttgTTCAAGTCA
>XLOC_000736.TCONS_00001670
TAAGTTGTAAAAATTTCCATTGTGAATCTTACTTTTCTGACAATTCTTTTTCCCTGTGGAATTTCATGAAGCTCATATAATAGAAAAGATTGTTAGAAAGGTTCTGAGATTCCGGCAGGCCAGAGAGGATGGGCTCCGGGTCAAAGATATGTGCACACTCCTTGATTTATAGCTAAATTTACAGCAGGTTCTGAGGCGATATCTTCCAAGTACAGGAAGGCGTCCTGGGGAAGAAGAAACTTGAGAAATGGTTACAAAACATTTTGATGTAGCCTTCAATTCTGACTGACTCAATCAGGTCATGACTTTTCTAATCTCTATCTCACTGATAACTGAAAATCATAGAAGTTAGCCCAAGGTCACATCAAGTCTGGAGCCATTTCCCTGACCCCAAAGTATGCAGGAATATACAGGAGCTTAACAAATGATGAAAGGAAGAGACTCTCTTAACATCGATTGATGAAGTGGGGAATGAAAGTGCCACAAAGGAGATCAAAGCCTACCCCTGTACTCTTAAGGTGAATATTAAACCTCAGTAAGATTGGTCAGCAAGTGTGCAGATGTCCCAGGAGAAAAGTTCTTGTCTGGTCACGGAAGGAATTCGGAGACAAGATGGGAATTGAGGaagtaaagtgaggatttatttaagtgagaaatacaccCCCAGAGGGGAGGCAGGCAGACAGACACTCATCACCCACAATGTGTAGTTTCCTGTCCATCTGGaggtttctgcttttctttatccGCCCTCCTGTTTACAAGATGCATAGTTTCCAGCCACCTGGCCAATGCCCTCCCTCTCTGCACATACCTGGTTTCTACCTGCTGTAACACAGGTGAAGTGTTGAAACTAGATTCTGGAAGAAAGGATTTGTAAAGACTGTCAGGAAGAATCACCAAAGATTTGGAAATGggcaaaaatatcacaaatgtcCTTTCAGTGATGTGCCGGGCACTGTTTAGTGGACCCCCTCTCTCTCTAACGATCAGGCAATTTCACAACCTGATTGTAGAAGTTAATGAAAACTGAGAGTGACGGAAATGGTTCTTATACGTGGCAATGCAAAGGAATATTGTCCGATGCACAAAGAATGCTCAGAAAGAAGGCAGTTGTCtacaaggaagaagaaaggcctcaccagaacccaaccatgctggtACCTGGATCTCCAACTCCCAGCcgccagaactgtgagaaaataaattgttgTTCAAGTCA
>XLOC_000736.TCONS_00001671
AGTTGTAAAAATTTCCATTGTGAATCTTACTTTTCTGACAATTCTTTTTCCCTGTGGAATTTCATGAAGCTCATATAATAGAAAAGATTGTTAGAAAGGTTCTGAGATTCCGGCAGGCCAGAGAGGATGGGCTCCGGGTCAAAGATATGTGCACACTCCTTGATTTATAGCTAAATTTACAGCAGGTTCTGAGGCGATATCTTCCAAGTACAGGAAGGCGTCCTGGGGAAGAAGAAACTTGAGAAATGGagtTATCCATGCTTGTTATTACAAATCAGACAGAGAGGAAGACAGGAGGAAGACATCTGGGTCCCCACCGCTTCCCGACCTATCATCACCCTGTGCTAAGTTACAAAACATTTTGATGTAGCCTTCAATTCTGACTGACTCAATCAGGTCATGACTTTTCTAATCTCTATCTCACTGATAACTGAAAATCATAGAAGTTAGCCCAAGGTCACATCAAGTCTGGAGCCATTTCCCTGACCCCAAAGTATGCAGGAATATACAGGAGCTTAACAAATGATGAAAGGAAGAGACTCTCTTAACATCGATTGATGAAGTGGGGAATGAAAGTGCCACAAAGGAGATCAAAGCCTACCCCTGTACTCTTAAGACACTCATCACCCACAATGTGTAGTTTCCTGTCCATCTGGaggtttctgcttttctttatccGCCCTCCTGTTTACAAGATGCATAGTTTCCAGCCACCTGGCCAATGCCCTCCCTCTCTGCACATACCTGGTTTCTACCTGCTGTAACACAGGTGAAGTGTTGAAACTAGATTCTGGAAGAAAGGATTTGTAAAGACTGTCAGGAAGAATCACCAAAGATTTGGAAATGggcaaaaatatcacaaatgtcCTTTCAGTGATGTGCCGGGCACTGTTTAGTGGACCCCCTCTCTCTCTAACGATCAGGCAATTTCACAACCTGATTGTAGAAGTTAATGAAAACTGAGAGTGACGGAAATGGTTCTTATACGTGGCAATGCAAAGGAATATTGTCCGATGCACAAAGAATGCTCAGAAAGAAGGCAGTTGTCtacaaggaagaagaaaggcctcaccagaacccaaccatgctggtACCTGGATCTCCAACTCCCAGCcgccagaactgtgagaaaataaattgttgTTCAAGTCA
>XLOC_000737.TCONS_00001672
CCCTAAGTTGTAAAAATTTCCATTGTGAATCTTACTTTTCTGACAATTCTTTTTCCCTGTGGAATTTCATGAAGCTCATATAATAGAAAAGATTGTTAGAAAGGTTCTGAGATTCCGGCAGGCCAGAGAGGATGGGCTCCGGGTCAAAGATATGTGCACACTCCTTGATTTATAGCTAAATTTACATCAGGTTCTGAGGCGATATCTTCCAAGTACAGGAAGGCGTCCTGGGGAAGAAGAAACTTGAGAAATGGagtTATCCATGCTTGTTATTACAAATCAGACAGAGAGGAAGACAGGAGGAAGACATCTGGGTCCCCACCGCTTCCCGACCTATCATCACCCTGTGCTAAGGTCTGTCCCAGCCTGGCTGCGTCCTTTCAcgtttttctcagtgtttctaCACACAGACCTCAGCGCGGCAACGGATATCAGTCCAGCTCTTCTGTGGGTTGTATCCAACTGCCTCAGTTTGAAATCAGTTACAAAACATTTTGATGTAGCCTTCAATTCTGACTGACTCAATCAGGTCATGACTTTTCTAATCTCTATCTCACTGATAACTGAAAATCATAGAAGTTAGCCCAAGGTCACATCAAGTCTGGAGCCATTTCCCTGACCCCAAAGTATGCAGGAATATACAGGAGCTTAACAAATGATGAAAGGAAGAGACTCTCTTAACATCGATTGATGAAGTGGGGAATGAAAGTGCCACAAAGGAGATCAAAGCCTACCCCTGTACTCTTAAGGTGAATATTAAACCTCAGTAAGATTGGTCAGCAAGTGTGCAGATGTCCCAGGAGAAAAGTTCTTGTCTGGTCACGGAAGGAATTCGGAGACAAGATGGGAATTGAGGaagtaaagtgaggatttatttaagtgagaaatacaccCCCAGAGGGGAGGCAGGCAGACAGACACTCATCACCCACAATGTGTAGTTTCCTGTCCATCTGGaggtttctgcttttctttatccGCCCTCCTGTTTACAAGATGCATAGTTTCCAGCCACCTGGCCAATGCCCTCCCTCTCTGCACATACCTGGTTTCTACCTGCTGTAACACAGGTGAAGTGTTGAAACTAGATTCTGGAAGAAAGGATTTGTAAAGACTGTCAGGAAGAATCACCAAAGATTTGGAAATGggcaaaaatatcacaaatgtcCTTTCAGTGATGTGCCGGGCACTGTTTAGTGGACCCCCTCTCTCTCTAACGATCAGGCAATTTCACAACCTGATTGTAGAAGTTAATGAAAACTGAGAGTGACGGAAATGGTTCTTATACGTGGCAATGCAAAGGAATATTGTCCGATGCACAAAGAATGCTCAGAAAGAAGGCAGTTGTCtacaaggaagaagaaaggcctcaccagaacccaaccatgctggtACCTGGATCTCCAACTCCCAGCcgccagaactgtgagaaaataaattgttgTTCAAGTCA
>XLOC_000737.TCONS_00001673
CCTAAGTTGTAAAAATTTCCATTGTGAATCTTACTTTTCTGACAATTCTTTTTCCCTGTGGAATTTCATGAAGCTCATATAATAGAAAAGATTGTTAGAAAGGTTCTGAGATTCCGGCAGGCCAGAGAGGATGGGCTCCGGGTCAAAGATATGTGCACACTCCTTGATTTATAGCTAAATTTACATCAGGTTCTGAGGCGATATCTTCCAAGTACAGGAAGGCGTCCTGGGGAAGAAGAAACTTGAGAAATGGAAGGGGCGAACCCACCCACATGTGTGGTTGAGGTGCTTAGGAGGCTGGGAGTGACTCATCTCCACTGTAAAATGAAGTGTTTTGCAAGATATGAAATACTGTTGTTCAACAAGAAAAACCCTAGTTACAAAACATTTTGATGTAGCCTTCAATTCTGACTGACTCAATCAGGTCATGACTTTTCTAATCTCTATCTCACTGATAACTGAAAATCATAGAAGTTAGCCCAAGGTCACATCAAGTCTGGAGCCATTTCCCTGACCCCAAAGTATGCAGGAATATACAGGAGCTTAACAAATGATGAAAGGAAGAGACTCTCTTAACATCGATTGATGAAGTGGGGAATGAAAGTGCCACAAAGGAGATCAAAGCCTACCCCTGTACTCTTAAGGTGAATATTAAACCTCAGTAAGATTGGTCAGCAAGTGTGCAGATGTCCCAGGAGAAAAGTTCTTGTCTGGTCACGGAAGGAATTCGGAGACAAGATGGGAATTGAGGaagtaaagtgaggatttatttaagtgagaaatacaccCCCAGAGGGGAGGCAGGCAGACAGACACTCATCACCCACAATGTGTAGTTTCCTGTCCATCTGGaggtttctgcttttctttatccGCCCTCCTGTTTACAAGATGCATAGTTTCCAGCCACCTGGCCAATGCCCTCCCTCTCTGCACATACCTGGTTTCTACCTGCTGTAACACAGGTGAAGTGTTGAAACTAGATTCTGGAAGAAAGGATTTGTAAAGACTGTCAGGAAGAATCACCAAAGATTTGGAAATGggcaaaaatatcacaaatgtcCTTTCAGTGATGTGCCGGGCACTGTTTAGTGGACCCCCTCTCTCTCTAACGATCAGGCAATTTCACAACCTGATTGTAGAAGTTAATGAAAACTGAGAGTGACGGAAATGGTTCTTATACGTGGCAATGCAAAGGAATATTGTCCGATGCACAAAGAATGCTCAGAAAGAAGGCAGTTGTCtacaaggaagaagaaaggcctcaccagaacccaaccatgctggtACCTGGATCTCCAACTCCCAGCcgccagaactgtgagaaaataaattgttgTTCAAGTCA
>XLOC_000737.TCONS_00001674
CTAAGTTGTAAAAATTTCCATTGTGAATCTTACTTTTCTGACAATTCTTTTTCCCTGTGGAATTTCATGAAGCTCATATAATAGAAAAGATTGTTAGAAAGGTTCTGAGATTCCGGCAGGCCAGAGAGGATGGGCTCCGGGTCAAAGATATGTGCACACTCCTTGATTTATAGCTAAATTTACATCAGGTTCTGAGGCGATATCTTCCAAGTACAGGAAGGCGTCCTGGGGAAGAAGAAACTTGAGAAATGGagtTATCCATGCTTGTTATTACAAATCAGACAGAGAGGAAGACAGGAGGAAGACATCTGGGTCCCCACCGCTTCCCGACCTATCATCACCCTGTGCTAAGTTACAAAACATTTTGATGTAGCCTTCAATTCTGACTGACTCAATCAGGTCATGACTTTTCTAATCTCTATCTCACTGATAACTGAAAATCATAGAAGTTAGCCCAAGGTCACATCAAGTCTGGAGCCATTTCCCTGACCCCAAAGTATGCAGGAATATACAGGAGCTTAACAAATGATGAAAGGAAGAGACTCTCTTAACATCGATTGATGAAGTGGGGAATGAAAGTGCCACAAAGGAGATCAAAGCCTACCCCTGTACTCTTAAGGTGAATATTAAACCTCAGTAAGATTGGTCAGCAAGTGTGCAGATGTCCCAGGAGAAAAGTTCTTGTCTGGTCACGGAAGGAATTCGGAGACAAGATGGGAATTGAGGaagtaaagtgaggatttatttaagtgagaaatacaccCCCAGAGGGGAGGCAGGCAGACAGACACTCATCACCCACAATGTGTAGTTTCCTGTCCATCTGGaggtttctgcttttctttatccGCCCTCCTGTTTACAAGATGCATAGTTTCCAGCCACCTGGCCAATGCCCTCCCTCTCTGCACATACCTGGTTTCTACCTGCTGTAACACAGGTGAAGTGTTGAAACTAGATTCTGGAAGAAAGGATTTGTAAAGACTGTCAGGAAGAATCACCAAAGATTTGGAAATGggcaaaaatatcacaaatgtcCTTTCAGTGATGTGCCGGGCACTGTTTAGTGGACCCCCTCTCTCTCTAACGATCAGGCAATTTCACAACCTGATTGTAGAAGTTAATGAAAACTGAGAGTGACGGAAATGGTTCTTATACGTGGCAATGCAAAGGAATATTGTCCGATGCACAAAGAATGCTCAGAAAGAAGGCAGTTGTCtacaaggaagaagaaaggcctcaccagaacccaaccatgctggtACCTGGATCTCCAACTCCCAGCcgccagaactgtgagaaaataaattgttgTTCAAGTCA
>XLOC_000737.TCONS_00001675
TAAGTTGTAAAAATTTCCATTGTGAATCTTACTTTTCTGACAATTCTTTTTCCCTGTGGAATTTCATGAAGCTCATATAATAGAAAAGATTGTTAGAAAGGTTCTGAGATTCCGGCAGGCCAGAGAGGATGGGCTCCGGGTCAAAGATATGTGCACACTCCTTGATTTATAGCTAAATTTACATCAGGTTCTGAGGCGATATCTTCCAAGTACAGGAAGGCGTCCTGGGGAAGAAGAAACTTGAGAAATGGTTACAAAACATTTTGATGTAGCCTTCAATTCTGACTGACTCAATCAGGTCATGACTTTTCTAATCTCTATCTCACTGATAACTGAAAATCATAGAAGTTAGCCCAAGGTCACATCAAGTCTGGAGCCATTTCCCTGACCCCAAAGTATGCAGGAATATACAGGAGCTTAACAAATGATGAAAGGAAGAGACTCTCTTAACATCGATTGATGAAGTGGGGAATGAAAGTGCCACAAAGGAGATCAAAGCCTACCCCTGTACTCTTAAGGTGAATATTAAACCTCAGTAAGATTGGTCAGCAAGTGTGCAGATGTCCCAGGAGAAAAGTTCTTGTCTGGTCACGGAAGGAATTCGGAGACAAGATGGGAATTGAGGaagtaaagtgaggatttatttaagtgagaaatacaccCCCAGAGGGGAGGCAGGCAGACAGACACTCATCACCCACAATGTGTAGTTTCCTGTCCATCTGGaggtttctgcttttctttatccGCCCTCCTGTTTACAAGATGCATAGTTTCCAGCCACCTGGCCAATGCCCTCCCTCTCTGCACATACCTGGTTTCTACCTGCTGTAACACAGGTGAAGTGTTGAAACTAGATTCTGGAAGAAAGGATTTGTAAAGACTGTCAGGAAGAATCACCAAAGATTTGGAAATGggcaaaaatatcacaaatgtcCTTTCAGTGATGTGCCGGGCACTGTTTAGTGGACCCCCTCTCTCTCTAACGATCAGGCAATTTCACAACCTGATTGTAGAAGTTAATGAAAACTGAGAGTGACGGAAATGGTTCTTATACGTGGCAATGCAAAGGAATATTGTCCGATGCACAAAGAATGCTCAGAAAGAAGGCAGTTGTCtacaaggaagaagaaaggcctcaccagaacccaaccatgctggtACCTGGATCTCCAACTCCCAGCcgccagaactgtgagaaaataaattgttgTTCAAGTCA
>XLOC_000737.TCONS_00001676
AGTTGTAAAAATTTCCATTGTGAATCTTACTTTTCTGACAATTCTTTTTCCCTGTGGAATTTCATGAAGCTCATATAATAGAAAAGATTGTTAGAAAGGTTCTGAGATTCCGGCAGGCCAGAGAGGATGGGCTCCGGGTCAAAGATATGTGCACACTCCTTGATTTATAGCTAAATTTACATCAGGTTCTGAGGCGATATCTTCCAAGTACAGGAAGGCGTCCTGGGGAAGAAGAAACTTGAGAAATGGagtTATCCATGCTTGTTATTACAAATCAGACAGAGAGGAAGACAGGAGGAAGACATCTGGGTCCCCACCGCTTCCCGACCTATCATCACCCTGTGCTAAGTTACAAAACATTTTGATGTAGCCTTCAATTCTGACTGACTCAATCAGGTCATGACTTTTCTAATCTCTATCTCACTGATAACTGAAAATCATAGAAGTTAGCCCAAGGTCACATCAAGTCTGGAGCCATTTCCCTGACCCCAAAGTATGCAGGAATATACAGGAGCTTAACAAATGATGAAAGGAAGAGACTCTCTTAACATCGATTGATGAAGTGGGGAATGAAAGTGCCACAAAGGAGATCAAAGCCTACCCCTGTACTCTTAAGACACTCATCACCCACAATGTGTAGTTTCCTGTCCATCTGGaggtttctgcttttctttatccGCCCTCCTGTTTACAAGATGCATAGTTTCCAGCCACCTGGCCAATGCCCTCCCTCTCTGCACATACCTGGTTTCTACCTGCTGTAACACAGGTGAAGTGTTGAAACTAGATTCTGGAAGAAAGGATTTGTAAAGACTGTCAGGAAGAATCACCAAAGATTTGGAAATGggcaaaaatatcacaaatgtcCTTTCAGTGATGTGCCGGGCACTGTTTAGTGGACCCCCTCTCTCTCTAACGATCAGGCAATTTCACAACCTGATTGTAGAAGTTAATGAAAACTGAGAGTGACGGAAATGGTTCTTATACGTGGCAATGCAAAGGAATATTGTCCGATGCACAAAGAATGCTCAGAAAGAAGGCAGTTGTCtacaaggaagaagaaaggcctcaccagaacccaaccatgctggtACCTGGATCTCCAACTCCCAGCcgccagaactgtgagaaaataaattgttgTTCAAGTCA
>XLOC_000744.TCONS_00001694
tgacggaaactcccccgaattcattcacttttttaaaaccaaaagtgGTTAAATGTAACAAGTCTCCTCACATCACGGGAAAGACGGGTATTTGGCAGGTAACAGTGAGTCAAGTGCATTTGGTAGACTGACCTCTAAGAGGTGCAGGTCTCATTGAGGCCCATCAGGACACAGCCAACCTGAAAACAGCTAGTTGTACACTGctgtcctcccttcccttccctcctttcctggcAGAGCCCTAGTAATGTTGTTTATAgccatgtttgtttttattttataaaatcaaatacatattttaagaaataccaTTCTGAATTTGAGGAATGAATTTAAATCTTATTTGATGGGCCTTTAAGGAAGGTCCCTGTCCTTcagttattatgaaaataaaacagagagtaGGTGGAGAGATCAAGATTACACAGCAGTAAATCTCTACTAGTGCAAAATACAGCTCCAGAAGGGAATTTTGGGTCATCAGGGCAGCATCCTTGATGGCAGGGAATGGGCTGAATACAGCCTACAGATTCTCTTCAGCCCTCACAGGACTAAGAATTCTTTACAATGCCCCttctgttcacatttttttttaattggccttCTTCACAGACACTATTAGAAAACTGAAGTTCATATAGAACTGAGTATCACATGGTTCAGCACCCGCCTTTTCCCACTGCTGACTGGGACCCCAGGGGAGTGAAGAGAAGACAGAATTctgGGTGGAAGACAAAACCTTATTAACAGCTGTTctaaaagggaggaaaaataattatgaaagtaTACCAGAAGATCCTTACAGAGTATTTTTTGGTAAAATAGGTCCATGTTTCAAAACCCTCACAAGTGATAGTAACTGGACAGCAAACGAATCTCTTTAAAAAGCAGTGTGGCTATAGACTCTGAGGACAGAGTTACGAGGGAGGCATTTCcctgcagaaaagggaaccagAGATTTGTTAGGTGCC
>XLOC_000745.TCONS_00001696
GCCGCGCCCCCTCCTTCGTGGTGCTGCAGTGTCTGCGCCCAGCAGCTTAATGAGATTTATTCACGTTCGGCTATGTTCGGCTTTGCCAGGGGTTGGCAGATCCAGTGCACAGGGATTTCCCACCACGGTGTTTTTCTCCcgcccctttcctttcttctcgcCTTAGTATCCCCCGCCTAGTTTCCTCCCCGGGGCCGGTAGGCTGCGTCCTGGGCGCGCGCCTGAACATGTACGGACTTGTCATTTCCCGGtgacctccctcctcctctccctctcctctcttccccgGCGGAATGTAGGATTAAGAACCTTTCAGCGAAATCTTCGGCCAGGGAAAAAGCCCCTGAAAGTCACTGCGTCAGATGTGGGCTCACAATGTTATTCATTAACAGTTGGTGTGAGGTTTTACTACCCTAAGGCATAAAAGCAAAAGGGAGCGGGCGGGGAAGAACCGTTAGACAAAACAACTTTATCCAGAAAGGAGGGGGGCTAGGGGTGCAGTTGTgaaatccagaaaaaaagggTAGGAGCAGATGGGGCTGGGTTGGCCATTTTATTGGAACCGTTGGCGTTTTGTCTGACTTGATCCCTAATATTgggtgtgaccttggacaaataaATTGGTttcttggggcctcagtttcttcatctgtgaaacgaGAGTTCCTCTTAAAAATCCACAAATCTTCCCAACAAAAAGATTTAAGCAGTAGGAGACAGAACCGTGGTTTCAAGTTTGAAATATACCACTTAATTACGACCTTTGACAGTTATATTCAGTTTACCCAAATTAGAGATTCTTTCACGCATGTTATTATATAGGTGTATTTTAATGATTACTAGGTTGCCTTGTATTTGAACTGGTGTGAGAGATCCTTATTTGGAACCATCGTGGGTCTTAAAAGGCTCAAAGACACAGATCACTGTTGGCTGGGGGCTCTGCTCTGTGCAGCGTCACTCTGGGACCCAGGCTGCCCGGAGAAGCACCATCTGGAGCATGGCCAATCTCTGCGGGAGAGGGAGAGGACAGAGGGGTGACCTGTGCGCTGGCTTCCTCCTGAAAGTGACACATGGCCCTTGTCTCACATGGCACTggacaaagcaagtcacatggcagTACGTGACTTCCAAAGTAACGGACCTGCCTTGGCTGCAACAACCAGTGCTGGACCACCATCCTACACAGATACCCCTCTTACCCCACCTTGGCTCTGaaatctcctcttcctcctgcctggacTCCAGCATCTCACACCCCCATCACCCGACATGGGGTCTGAAACCCATGTACCAGGCTGCACCCTCTGCTGAGCCATCCCCTCAGCATACGTTGGCTCTGACCCTGAGCCAAGCCGACCCTCTGCAGGGGTCCCTCTGCTCCTGCTTGGGCCCAATACCCACACAGGGCTCTCTCTCCTGAAGATGCCCTCCTCACTCCACTTTTCTGGTGCTCTGATGCTTTAAAGATTTCTGTTACCGATGTATACAATATCAATCTTTCCTCAAACTAGAGAagtttgtgcttttctttttttaaaaattttatggccacacccacagcatatggaagttcccaggccagggtttgaacctgagccatacctgtggcaccactggatccttaacccactgtgctgggctggggatagaacatgTACCTACACAGTGAcctgattcttaactcactgactgCACCACTGCAGAAGCTCCTGTgcctgcagtctttttttttttttttttttttttagggccacattccggcatatggaagttcctagcctaggggttcaatcggggatgcggctgctggccacagcaacaagggatccaagcagagtctgggacctacatcacagctcacggccatgctggatcctcaacccactgagtgaggccagggattgaacccgagtcttcatggaaactagtcagatttgtttccactgcaccataacaggaacttgcCTGTGCCTGTATTCTTGATAGTCCATCAGTAAtatcatgttttcatttcaatgatgatctttaaaaaacttacataataaaatataagctTATCTGGGATGTTCATTTTATAAGACATACTTTTAGTGTAGGTATTTTATGCTGAAAATTGTGTTGGTATCACCTGGTTGTTAATGTGGCagtatttaacttttaaagtgtTGGGACTTTAGATTGGCATTCCTGACATCAAGAAACAAAATGCATCTTGATTTCTGTTTGATAAACATTATATCAAGTTATCTGACAAATTACAAGGGTAAAACTGCTTTTCCAGTGATGAGATTTATgtcttaatttatttaataaattaattttgactTTCCATCAATTTTGACTTTCCATCATAAAAATAACCATGCTGCTTTAATTGCCACAGGCTAATGAGAAAAGAACCGGGCTGGCTGACTTAATACACAAATGATGCATTCATGCAAAGTGAAGGCCAAATGAATCATGGCACCAGAATAAATGAAGCCTTATAGTAGTTCAAATACAGGAAAGCGGAGAGAAAATTGAGTCATTACAGGTCTCTTGGTACCATAGGTTGAACTGAAAGGAAGCTAGGCAGAGCAGTCACTTTATTCGGATTATTGGcagatgtgtttgtgtgtgtattgtgtgtatttatatgaCATACTAGCTGGCAAATATTCTCCATGAAGAACTTCAGTTGGGAGCTTTTAATAATTATCAATATTATATTTTGgagaaaaccattttaaaatgagtttggCCAATTAAAATAATCAACTGGTGGTTTCAAATGAGTAACCTGATCAGAGGAAAAATTATTGTAGTTACAATGATTATGAATCAAAGGATTTTCCGTCATGCTCAAAATCAAATATTTAGGTCAACAATTGAGACATTAAATGCATAAAAGTGTAAGTTTACACATTTTAATTACATGcatatttacatgtataaattGTAATTTATAATTACGTGTAAATTGTAATTAAATCCAACATTGGCTACTTAAT
>XLOC_000745.TCONS_00001697
GCAGTGTCTGCGCCCAGCAGCTTAATGAGATTTATTCACGTTCGGCTATGTTCGGCTTTGCCAGGGGTTGGCAGATCCAGTGCACAGGGATTTCCCACCACGGTGTTTTTCTCCcgcccctttcctttcttctcgcCTTAGTATCCCCCGCCTAGTTTCCTCCCCGGGGCCGGTAGGCTGCGTCCTGGGCGCGCGCCTGAACATGTACGGACTTGTCATTTCCCGGtgacctccctcctcctctccctctcctctcttccccgGCGGAATGTAGGATTAAGAACCTTTCAGCGAAATCTTCGGCCAGGGAAAAAGCCCCTGAAAGTCACTGCGTCAGATGTGGGCTCACAATGTTATTCATTAACAGTTGGTTTGCCTTGTATTTGAACTGGTGTGAGAGATCCTTATTTGGAACCATCGTGGGTCTTAAAAGGCTCAAAGACACAGATCACTGTTGGCTGGGGGCTCTGCTCTGTGCAGCGTCACTCTGGGACCCAGGCTGCCCGGAGAAGCACCATCTGGAGCATGGCCAATCTCTGCGGGAGAGGGAGAGGACAGAGGGGTGACCTGTGCGCTGGCTTCCTCCTGAAAGTGACACATGGCCCTTGTCTCACATGGCACTggacaaagcaagtcacatggcagTACGTGACTTCCAAAGTAACGGACCTGCCTTGGCTGCAACAACCAGTGCTGGACCACCATCCTACACAGATACCCCTCTTACCCCACCTTGGCTCTGaaatctcctcttcctcctgcctggacTCCAGCATCTCACACCCCCATCACCCGACATGGGGTCTGAAACCCATGTACCAGGCTGCACCCTCTGCTGAGCCATCCCCTCAGCATACGTTGGCTCTGACCCTGAGCCAAGCCGACCCTCTGCAGGGGTCCCTCTGCTCCTGCTTGGGCCCAATACCCACACAGGGCTCTCTCTCCTGAAGATGCCCTCCTCACTCCACTTTTCTGGTGCTCTGATGCTTTAAAGATTTCTGTTACCGATGTATACAATATCAATCTTTCCTCAAACTAGAGAagtttgtgcttttctttttttaaaaattttatggccacacccacagcatatggaagttcccaggccagggtttgaacctgagccatacctgtggcaccactggatccttaacccactgtgctgggctggggatagaacatgTACCTACACAGTGAcctgattcttaactcactgactgCACCACTGCAGAAGCTCCTGTgcctgcagtctttttttttttttttttttttttagggccacattccggcatatggaagttcctagcctaggggttcaatcggggatgcggctgctggccacagcaacaagggatccaagcagagtctgggacctacatcacagctcacggccatgctggatcctcaacccactgagtgaggccagggattgaacccgagtcttcatggaaactagtcagatttgtttccactgcaccataacaggaacttgcCTGTGCCTGTATTCTTGATAGTCCATCAGTAAtatcatgttttcatttcaatgatgatctttaaaaaacttacataataaaatataagctTATCTGGGATGTTCATTTTATAAGACATACTTTTAGTGTAGGTATTTTATGCTGAAAATTGTGTTGGTATCACCTGGTTGTTAATGTGGCagtatttaacttttaaagtgtTGGGACTTTAGATTGGCATTCCTGACATCAAGAAACAAAATGCATCTTGATTTCTGTTTGATAAACATTATATCAAGTTATCTGACAAATTACAAGGGTAAAACTGCTTTTCCAGTGATGAGATTTATgtcttaatttatttaataaattaattttgactTTCCATCAATTTTGACTTTCCATCATAAAAATAACCATGCTGCTTTAATTGCCACAGGCTAATGAGAAAAGAACCGGGCTGGCTGACTTAATACACAAATGATGCATTCATGCAAAGTGAAGGCCAAATGAATCATGGCACCAGAATAAATGAAGCCTTATAGTAGTTCAAATACAGGAAAGCGGAGAGAAAATTGAGTCATTACAGGTCTCTTGGTACCATAGGTTGAACTGAAAGGAAGCTAGGCAGAGCAGTCACTTTATTCGGATTATTGGcagatgtgtttgtgtgtgtattgtgtgtatttatatgaCATACTAGCTGGCAAATATTCTCCATGAAGAACTTCAGTTGGGAGCTTTTAATAATTATCAATATTATATTTTGgagaaaaccattttaaaatgagtttggCCAATTAAAATAATCAACTGGTGGTTTCAAATGAGTAACCTGATCAGAGGAAAAATTATTGTAGTTACAATGATTATGAATCAAAGGATTTTCCGTCATGCTCAAAATCAAATATTTAGGTCAACAATTGAGACATTAAATGCATAAAAGTGTAAGTTTACACATTTTAATTACATGcatatttacatgtataaattGTAATTTATAATTACGTGTAAATTGTAATTAAATCCAACATTGGCTACTTAAT
>XLOC_000745.TCONS_00001698
CTTGTCATTTCCCGGtgacctccctcctcctctccctctcctctcttccccgGCGGAATGTAGGATTAAGAACCTTTCAGCGAAATCTTCGGCCAGGGAAAAAGCCCCTGAAAGTCACTGCGTCAGATGTGGGCTCACAATGTTATTCATTAACAGTTGGTTTGCCTTGTATTTGAACTGGTGTGAGAGATCCTTATTTGGAACCATCGTGGGTCTTAAAAGGCTCAAAGACACAGATCACTGaCTAGTACTTCCCAGAGGAAGAGATGCCAGCAGGAAAGACTAAGAAGGAATGATCAATGAGTGTAGCAGTAGCAGGAAACATTCCATCTGGATGTGCAGAATATGTAAGTTGGAAGACATTAGCCTAAAGGCTGGAAACCTCAGAGAACTGATATACTTTCTGAAAGATCAGACATATGGTTGGAACTGCAGAAGAAATGTCCCCTTGCCCTTTGCATTGCATCATTTGATGACCAAGTGGTGTCCATCTAGCCAGTTCTGTATGACTTGGACAAAACATGTTGCTTTCTGAAGCAGACAATGTTCTGAAGGCATCAATATCAGTAATTTCAGCTTGTTGAAGATGGAGGTTCTTTGTGTAAAAGTTGGCTGGGGGCTCTGCTCTGTGCAGCGTCACTCTGGGACCCAGGCTGCCCGGAGAAGCACCATCTGGAGCATGGCCAATCTCTGCGGGAGAGGGAGAGGACAGAGGGGTGACCTGTGCGCTGGCTTCCTCCTGAAAGTGACACATGGCCCTTGTCTCACATGGCACTggacaaagcaagtcacatggcagTACGTGACTTCCAAAGTAACGGACCTGCCTTGGCTGCAACAACCAGTGCTGGACCACCATCCTACACAGATACCCCTCTTACCCCACCTTGGCTCTGaaatctcctcttcctcctgcctggacTCCAGCATCTCACACCCCCATCACCCGACATGGGGTCTGAAACCCATGTACCAGGCTGCACCCTCTGCTGAGCCATCCCCTCAGCATACGTTGGCTCTGACCCTGAGCCAAGCCGACCCTCTGCAGGGGTCCCTCTGCTCCTGCTTGGGCCCAATACCCACACAGGGCTCTCTCTCCTGAAGATGCCCTCCTCACTCCACTTTTCTGGTGCTCTGATGCTTTAAAGATTTCTGTTACCGATGTATACAATATCAATCTTTCCTCAAACTAGAGAagtttgtgcttttctttttttaaaaattttatggccacacccacagcatatggaagttcccaggccagggtttgaacctgagccatacctgtggcaccactggatccttaacccactgtgctgggctggggatagaacatgTACCTACACAGTGAcctgattcttaactcactgactgCACCACTGCAGAAGCTCCTGTgcctgcagtctttttttttttttttttttttttagggccacattccggcatatggaagttcctagcctaggggttcaatcggggatgcggctgctggccacagcaacaagggatccaagcagagtctgggacctacatcacagctcacggccatgctggatcctcaacccactgagtgaggccagggattgaacccgagtcttcatggaaactagtcagatttgtttccactgcaccataacaggaacttgcCTGTGCCTGTATTCTTGATAGTCCATCAGTAAtatcatgttttcatttcaatgatgatctttaaaaaacttacataataaaatataagctTATCTGGGATGTTCATTTTATAAGACATACTTTTAGTGTAGGTATTTTATGCTGAAAATTGTGTTGGTATCACCTGGTTGTTAATGTGGCagtatttaacttttaaagtgtTGGGACTTTAGATTGGCATTCCTGACATCAAGAAACAAAATGCATCTTGATTTCTGTTTGATAAACATTATATCAAGTTATCTGACAAATTACAAGGGTAAAACTGCTTTTCCAGTGATGAGATTTATgtcttaatttatttaataaattaattttgactTTCCATCAATTTTGACTTTCCATCATAAAAATAACCATGCTGCTTTAATTGCCACAGGCTAATGAGAAAAGAACCGGGCTGGCTGACTTAATACACAAATGATGCATTCATGCAAAGTGAAGGCCAAATGAATCATGGCACCAGAATAAATGAAGCCTTATAGTAGTTCAAATACAGGAAAGCGGAGAGAAAATTGAGTCATTACAGGTCTCTTGGTACCATAGGTTGAACTGAAAGGAAGCTAGGCAGAGCAGTCACTTTATTCGGATTATTGGcagatgtgtttgtgtgtgtattgtgtgtatttatatgaCATACTAGCTGGCAAATATTCTCCATGAAGAACTTCAGTTGGGAGCTTTTAATAATTATCAATATTATATTTTGgagaaaaccattttaaaatgagtttggCCAATTAAAATAATCAACTGGTGGTTTCAAATGAGTAACCTGATCAGAGGAAAAATTATTGTAGTTACAATGATTATGAATCAAAGGATTTTCCGTCATGCTCAAAATCAAATATTTAGGTCAACAATTGAGACATTAAATGCATAAAAGTGTAAGTTTACACATTTTAATTACATGcatatttacatgtataaattGTAATTTATAATTACGTGTAAATTGTAATTAAATCCAACATTGGCTACTTAAT
>XLOC_000745.TCONS_00001699
TGTCAGAGGTATTACCATCGTTCATCAGTTGGCTGGGGGCTCTGCTCTGTGCAGCGTCACTCTGGGACCCAGGCTGCCCGGAGAAGCACCATCTGGAGCATGGCCAATCTCTGCGGGAGAGGGAGAGGACAGAGGGGTGACCTGTGCGCTGGCTTCCTCCTGAAAGTGACACATGGCCCTTGTCTCACATGGCACTggacaaagcaagtcacatggcagTACGTGACTTCCAAAGTAACGGACCTGCCTTGGCTGCAACAACCAGTGCTGGACCACCATCCTACACAGATACCCCTCTTACCCCACCTTGGCTCTGaaatctcctcttcctcctgcctggacTCCAGCATCTCACACCCCCATCACCCGACATGGGGTCTGAAACCCATGTACCAGGCTGCACCCTCTGCTGAGCCATCCCCTCAGCATACGTTGGCTCTGACCCTGAGCCAAGCCGACCCTCTGCAGGGGTCCCTCTGCTCCTGCTTGGGCCCAATACCCACACAGGGCTCTCTCTCCTGAAGATGCCCTCCTCACTCCACTTTTCTGGTGCTCTGATGCTTTAAAGATTTCTGTTACCGATGTATACAATATCAATCTTTCCTCAAACTAGAGAagtttgtgcttttctttttttaaaaattttatggccacacccacagcatatggaagttcccaggccagggtttgaacctgagccatacctgtggcaccactggatccttaacccactgtgctgggctggggatagaacatgTACCTACACAGTGAcctgattcttaactcactgactgCACCACTGCAGAAGCTCCTGTgcctgcagtctttttttttttttttttttttttagggccacattccggcatatggaagttcctagcctaggggttcaatcggggatgcggctgctggccacagcaacaagggatccaagcagagtctgggacctacatcacagctcacggccatgctggatcctcaacccactgagtgaggccagggattgaacccgagtcttcatggaaactagtcagatttgtttccactgcaccataacaggaacttgcCTGTGCCTGTATTCTTGATAGTCCATCAGTAAtatcatgttttcatttcaatgatgatctttaaaaaacttacataataaaatataagctTATCTGGGATGTTCATTTTATAAGACATACTTTTAGTGTAGGTATTTTATGCTGAAAATTGTGTTGGTATCACCTGGTTGTTAATGTGGCagtatttaacttttaaagtgtTGGGACTTTAGATTGGCATTCCTGACATCAAGAAACAAAATGCATCTTGATTTCTGTTTGATAAACATTATATCAAGTTATCTGACAAATTACAAGGGTAAAACTGCTTTTCCAGTGATGAGATTTATgtcttaatttatttaataaattaattttgactTTCCATCAATTTTGACTTTCCATCATAAAAATAACCATGCTGCTTTAATTGCCACAGGCTAATGAGAAAAGAACCGGGCTGGCTGACTTAATACACAAATGATGCATTCATGCAAAGTGAAGGCCAAATGAATCATGGCACCAGAATAAATGAAGCCTTATAGTAGTTCAAATACAGGAAAGCGGAGAGAAAATTGAGTCATTACAGGTCTCTTGGTACCATAGGTTGAACTGAAAGGAAGCTAGGCAGAGCAGTCACTTTATTCGGATTATTGGcagatgtgtttgtgtgtgtattgtgtgtatttatatgaCATACTAGCTGGCAAATATTCTCCATGAAGAACTTCAGTTGGGAGCTTTTAATAATTATCAATATTATATTTTGgagaaaaccattttaaaatgagtttggCCAATTAAAATAATCAACTGGTGGTTTCAAATGAGTAACCTGATCAGAGGAAAAATTATTGTAGTTACAATGATTATGAATCAAAGGATTTTCCGTCATGCTCAAAATCAAATATTTAGGTCAACAATTGAGACATTAAATGCATAAAAGTGTAAGTTTACACATTTTAATTACATGcatatttacatgtataaattGTAATTTATAATTACGTGTAAATTGTAATTAAATCCAACATTGGCTACTTAAT
>XLOC_000745.TCONS_00001700
AtctataatttatcattttcctCAGCTATTAGATGAAATGCCCTTTAAAGCATTCCACAGCAAGGTGAACAGAAGTCAAAGCTTGCAAagttctagaaaaaaagaattgcaaagaaTCATTAAAGAATAATGAAAGTTGATTTATATAGCATACAATATCAGGGCTGCCCAGTTTAACAAACATAATTATTCCAAGTCGTTTTCAGAATGCCTCACAATTTCAGCACctaattttcctcatcttttaaggaataaaaacagaaatgccttatttttttataaaaactctaaaagcaaaatctttaattcatttctctAGATTTCACCAAAGCTAAGGCTGCAACAATAGACggtttaaaatacagaaaacccAGATTCCTTTTACTGTGGTGTGGCTTTAACATTCTACTGCTGTAGCCAGAAGTCCTTGGCTTCTGGGGCCAACTGCCTTTTGCATGCTGATTTTGCAGAGAGAGTCTCTCAGGAGTTATTACTTTTGAGTAGTATCTATGATGACTTCAGTCTCTGCAGGAAGTGGGAGGTAGCATAGtttggaaatgaaaacactgagggaaaaaaatccctcccAGTAGAATCGTCAACTCAATCTAATTTTAGGTTCCAGGCAGACCACATAGCTAGCTGTACCTTCAGCTACCTACACACGTATGCCTCTCTGGTGCCCATCATTGAAGGCTACAACCAggacttaaggaaaaataaatacaaaaataattaagttTTCTATCATAACATTTTTTAGTAAAATAGGTGATGTGTGAGAATGCCTTGTCTGTGTACCCCCACGTTCAAGTATTCATGGTGCTCAGAATAAGGTCAGTCCAAAAgggtttctttctatttttacacaaactctatttaatttttcctttaaacttcTCACAACAAAAAGGACTGACAGTCCCAGGCTTAAGACCTCAGAAAACCGTATTACTGAGTTATGTGAAACAGGAATACGAGACATTTTTGATAATAGTTTTTACATGGTAGCTATTTTGATAGAGAAACAACTAAATCAACTCTAACAAAGGTCTTTGGAGAGGAAATGGTTAAAAGGgcatgttttgtcttttctaaaaggaaaacCCACAGCAAAGTATTCCAGTTAGGGATAAATTAAAGAGCACTACCCTTTTCTGGAAGGGCCAGGAAGTCAAACTCTTGGCCTTGAGCTGTTTCTCACCCCCACCCAAGCCGACCCTGGGAACAAGCCACTCCTGACTCTGTGTGACCTCAGTAGCTGCTGCCAAACCTTGTCATTCCTCTGGAGAAAACAGCCAGGGATTTTCACCAGAGGCCTCCGGCCAGCATCAGACTCAGGAGATGGCTCAGGTGCCAGGGGCCTTTCTGTGTGGGCTTTCATACTGTCTGCAAAGGAAAATTCACTAAACTCACTGAAGCCaaatctgacattttaaaaagtctccaaAAGAAGTTTCTTAAGCTGTTTTGCAATTAGAAGATTAAATTCTCATTTCccagattgttttcttaaatataattcCTTAAATTCCGCGGCGATTTTAATCCACGACACTTACTGGTatataagaaaaacaattctgggagttcctgtagtggctcagtgcaaacaaacctaactagtattcatgaggacacaggttcgatccctggcctcgatcagtgggttaaggatccggcgtggctgtggctgtggtgtaggccagcagctttagctcctatttgacccctagcctgggatcctccctatgccatgggtgtggccctaaaaaaaagacaaaaaaaaattcttctgttttCAAAATCAATATAAAGCCTACAGATGTGACATCTCCGAATTTTATGTTGTGGTTAACTGCCTTATCCTAACATCTGatgaatgtatgtatttgtaatGTTCTTTAGATGACCTATGCCTCTAACATGTGGTTAGCTGGGAGACTAGGGCTATAAGTGAAGTGCCCCAGACTGCTGGGTTTGATCAAGCTCTCATGCACTTTTGACCTCTTTAAAAGAGGATTTTGCTCTGTCGATAGCATTTAAAATTGACTTGTCCTTCAAGGTCTAGCTCAGTTCCTGCCTTCAGCCTAAATCATTGCctgaccattttttttgtttgtttgggttttttttttgccttttctagggccgctcccatggcatatggaggttcccaggctaggggtggaatcagagctgtagccaccagcctacgccagagccacagcaactcaggatccaagctgcctctgtgacctacatcacaactcacggcaacgccggatccttaacccactgagcaagggtagggaccgaacccgcaacctcatggttcctagttggattcgtttctgctgcgccacgacgggaagtccattGCCTGACCATTTAAGTTCTCACTGAGATCTGCCCTCTGGAATCACCTAAAGCCCTATTACCTGTGCTGCTATTATGGCATGTGGCTATGTCATCATACACCAACATGTATTCACTGACTTTCAAGGGTCACGTGCTCTCTTTTCAGCTACCTACATGGCCACCTAGCATGGTGCTGGGTACGTGTGGATGCTCCATGGTAGAGCTGAGTCAAGTGGACTTAATAGTCTTTTTCATCATTTCCCCTATGGGCAATagaatttgcattattttttttttatttttttcattcactgttCCTTAGTAACCCAGAAGCAACTAGAATGAGCTGCACGTTAGACAGTTCCTGGAATAGGTTGGTCACTTGTGTTTTTTGGCTTAAATGTCACTGCTCTGTCTCCTATGGAAAATGGGAGACAAATTGCATTCCTTGTGATTGCAGTCATTAGGGAATTACCAgtgaatataaagagaaaaaataagctaatggaaaaaagaaagaaaagaaatagggaaaagggtgagaggaaaagagatggagaagaggcaaagaaccacccccccaaaaaaaacggTAAGCCTACTCTCTGATGTaaataatgtttcctttttaaatgacaaaacatAAAGACTCCTTGCAAGTGCATTTAATGGCTGATTCCTTGCACATCTTAATACTGTCTGCTCTTTGGGGAATCGTATGCAGAAAGAACTGCCTTTCCAGTTGGAATTAGGAATCAACTGGAAAGGCAGTTGCTCTAGGAGAAAGTAAAAGCAAAGCCTAGTAACACTGGTGCATTGTATGCGGCAGTAAGAAAATGACAACTCAGAATGAAGCAGACTTCTCTCTATGTGATCGGCTGGCTCTGCCCTCAATGAGTCCAGGAGATTTCGCCTTTTATAGGTTGAGCTTCCCACTGGCAGCAACTAAAGCGGTTCATTATGCACATCTGTCACGTGATCCACTTCATCAACCAAATGGAACTGGGAGAATAAGTCACCCTAACAAGATCCTTCAGTGCATTCCTAAAAACTACTTACAGATGTACTCTTCCTCTGAGGGGATACAATGAGTTTCCTTGTACGGTGCTGCATGATACAGGAAGTGTATTATCCCCGTCCAAATTCAGCCATACCGGGAGGAAGCACGTGAAAAGAAAGCAGCTCACAAAAGCACACGCAGCTTTTGCAAAAGTCCTGAGAGGGGCTCATACACCAATTTATGATAACGGCAGATAAAATCCCAGGCCTCTGAAGCTCAGTTCATTACAAATGCTAATGTCCACACAGGGAGAGCAAACCACATCAGCATTCAGCATCAACACAAACCCCGataatgccttttatttatgGTTGTCAGCCGAGTCCCCTCAGCACTGTGCCAGATCTCCATTCGTGCTGTAACTTTCACTCCTTTATGTGCTTTCATGACTAGCTAGGTTATGTACCCATAAGCGATTTGTGCTTTCAAACTGTGCCTGGCGAGATAAGCAGCCACACATCCAATCTTGAAATCAGGAATGATTTTGTTCACATTCAGATCAGGTAGAGTGAATGATTTTGTCGATGCATCCAGGAAGAGTAAAGCCTGCCATTGTTAAATCTCCCCGTTTCCGTTGTTGTGATCAATTCATCATTCATCGGAGCAGCCAgcagatatttactgaatacctactgtgtgccaggcactgttccaggcatTGGAGATCTACCAGTGAACAGAGTTCTACCATCAAAAAGATTACATTCtagaagggggggggggcatagGGGAGACAGCAAATAAATAGGTAATATGTCAGAGTGGGGCAGTTGGGACAGGCTAGTTATTCTGTGGTAATAACCCAATATCtcaggggcttaaaacaacaaagttTATCTCTCACTTACTCTGTGTTGCATGCAGGTTGGCTGGGGGCTCTGCTCTGTGCAGCGTCACTCTGGGACCCAGGCTGCCCGGAGAAGCACCATCTGGAGCATGGCCAATCTCTGCGGGAGAGGGAGAGGACAGAGGGGTGACCTGTGCGCTGGCTTCCTCCTGAAAGTGACACATGGCCCTTGTCTCACATGGCACTggacaaagcaagtcacatggcagTACGTGACTTCCAAAGTAACGGACCTGCCTTGGCTGCAACAACCAGTGCTGGACCACCATCCTACACAGATACCCCTCTTACCCCACCTTGGCTCTGaaatctcctcttcctcctgcctggacTCCAGCATCTCACACCCCCATCACCCGACATGGGGTCTGAAACCCATGTACCAGGCTGCACCCTCTGCTGAGCCATCCCCTCAGCATACGTTGGCTCTGACCCTGAGCCAAGCCGACCCTCTGCAGGGGTCCCTCTGCTCCTGCTTGGGCCCAATACCCACACAGGGCTCTCTCTCCTGAAGATGCCCTCCTCACTCCACTTTTCTGGTGCTCTGATGCTTTAAAGATTTCTGTTACCGATGTATACAATATCAATCTTTCCTCAAACTAGAGAagtttgtgcttttctttttttaaaaattttatggccacacccacagcatatggaagttcccaggccagggtttgaacctgagccatacctgtggcaccactggatccttaacccactgtgctgggctggggatagaacatgTACCTACACAGTGAcctgattcttaactcactgactgCACCACTGCAGAAGCTCCTGTgcctgcagtctttttttttttttttttttttttagggccacattccggcatatggaagttcctagcctaggggttcaatcggggatgcggctgctggccacagcaacaagggatccaagcagagtctgggacctacatcacagctcacggccatgctggatcctcaacccactgagtgaggccagggattgaacccgagtcttcatggaaactagtcagatttgtttccactgcaccataacaggaacttgcCTGTGCCTGTATTCTTGATAGTCCATCAGTAAtatcatgttttcatttcaatgatgatctttaaaaaacttacataataaaatataagctTATCTGGGATGTTCATTTTATAAGACATACTTTTAGTGTAGGTATTTTATGCTGAAAATTGTGTTGGTATCACCTGGTTGTTAATGTGGCagtatttaacttttaaagtgtTGGGACTTTAGATTGGCATTCCTGACATCAAGAAACAAAATGCATCTTGATTTCTGTTTGATAAACATTATATCAAGTTATCTGACAAATTACAAGGGTAAAACTGCTTTTCCAGTGATGAGATTTATgtcttaatttatttaataaattaattttgactTTCCATCAATTTTGACTTTCCATCATAAAAATAACCATGCTGCTTTAATTGCCACAGGCTAATGAGAAAAGAACCGGGCTGGCTGACTTAATACACAAATGATGCATTCATGCAAAGTGAAGGCCAAATGAATCATGGCACCAGAATAAATGAAGCCTTATAGTAGTTCAAATACAGGAAAGCGGAGAGAAAATTGAGTCATTACAGGTCTCTTGGTACCATAGGTTGAACTGAAAGGAAGCTAGGCAGAGCAGTCACTTTATTCGGATTATTGGcagatgtgtttgtgtgtgtattgtgtgtatttatatgaCATACTAGCTGGCAAATATTCTCCATGAAGAACTTCAGTTGGGAGCTTTTAATAATTATCAATATTATATTTTGgagaaaaccattttaaaatgagtttggCCAATTAAAATAATCAACTGGTGGTTTCAAATGAGTAACCTGATCAGAGGAAAAATTATTGTAGTTACAATGATTATGAATCAAAGGATTTTCCGTCATGCTCAAAATCAAATATTTAGGTCAACAATTGAGACATTAAATGCATAAAAGTGTAAGTTTACACATTTTAATTACATGcatatttacatgtataaattGTAATTTATAATTACGTGTAAATTGTAATTAAATCCAACATTGGCTACTTAAT
>XLOC_000746.TCONS_00001701
TTAGAGCCACCGAGGACAGACAGACCAGGGCACAGGGTGGTCACGCTTGCTTCTCCTTGGGTCGCTCCACCTTGGGTCGCTCCCAGGCTCCCTCCACCCTCTCCAGGCCCAGtgCCCTTAAATGGATTCGGAAAAGCTTGGAAGATGCTTCTGACAAGTCCTGTCTATGGAATACAACCCATCAGGAAGCGTAAGaggaatattttttccatttctcccacCAACTATTTCCCCAGATGTGGGCCTAAGGACCCTGAGGGAGGACACCAAGCACTGGGGTGCTGCTTTGAACTGCTGGTAGCTGCGCCTTTCTCCTGCCTCAGTTTATCCTGAGCAGAAAGGCAGCACTCAGAAGAATGAGTTAATGCTCCTACCTAGGAACCCTTGCTGGGGCCCCACTGAAAAGCCACCGGAGGATGTAAAGTGTTTACAGATGGTGTCCGGAACTCAAGGAACTTCTCTGAACATGCCTGAGGGGTTATGGGGAAAAAGGGATGACAAGGGAAGTGCCAGGGAGCCTGCAAAGGATCACCTCCCATTGCAGGAGTCCCCAGCGGTGTTTTCAGGTAAATACATACATCCTTTCAGCTGCCACAGCAGGAGAGGAACTGTTCATGGAGGACCTACCACATACTACTTGTTAGTGCATTTAATCCTCTGAATGCGTCTATGAGATGCCTTTACTACTGCCAGGCCCACTTTACCTTTGAGAAAAATCTGAAGCTCAGAGACACAGGGTAACTtctccaagatcacacagctagtccATAGAGAAGGATTCCAGAACTGTCTCACTGCCAGGTGGATGTTACATCCCCTTCCCTGTTTGCCCTGCTCTGGTCTGTTCTTCCTCGACACTTGGATGAAGCACAGGTGACTTGCTTTCTTTGCATGATTCTTGACAATACTTAAGGGGGGGCAGGTGTGGGCACTTAAAGGGTGGGGCTGAGACTGTGTCAGTTACCATGGTGCTGTGTTTATATGCTGATGGCTGCTGTGTTTATATGCTGATGGCTGCTGTGTTTATATGCTGATGGCTGCTGTGTTTATACGCTGATGGCTGCTGTGTACAGAAAGGGCAGAGCTGTTAAGGGTCAAGCCCTCTCCCTCCAGTTAAAATTTAAGAGGAGAGGATTGGTGTTTGCCACATTCTAGAGTTGCTCAGTATTCTTGCAAAAGGCATAATTAGGTAAAGGTCAGCTCTCCCCACCTTGGTAAACAAAGCCAAACCAAACCTTTTGGACCCAGCACTCAGAACTCTCCATTCTACAGCAttcatctatgaaaaaggaggatataaagaaaaaagaaaagatccatTCCTTGGACAAagcttgatttttccatttttaagtgcTGTGATTTCAAGTGCCGAAAGGGCAGAGTGGAACAATGACACACcatgaagaagagaagaaaactccTGTTCTGAACTTTCCTGAGAATGGTCCTCATTCAAAGCATCCCGAGCATTGGCTAATTCTCCCCAGTACTCCCTTCTGGAGGCGCATCTgggacagaggcaggaagaaatGCCCAGGCCCCCAGTGTTTGGTGCTGTCTTTTCATGTCACTCCAGTCCCCCATCCTTTAGAGAGCAATTGCCTGATTCCAGACATGTGCTCGATGCTAGACATGCAAACTGAAAGATTCTCAACATGTCCTTGTATCTTTCTCAGAAACAAAAATGATGGAGGTGCAGGCAGTTCCAAATAAACTAGCTCTATTAAAGCCA
>XLOC_000753.TCONS_00001718
CCTGCTGCTGTGTCCTGACTGCTGTCTACTACATACAGTGGGCTATTGCTCCAGTATCTTGCTTCAGACACGTAAGCCCCCGCCTCCAGTAAACCACTGATGTCTCTATAGCTGACTCCTGGCTCTTCTTTGGTCTTGAAGTTGGGCAGGTACAGCCCAACAATTGGCAAAACAGCTGGGAGACCAAGGAAACTCCTtgccCAGGGAGAAAAGTCTGCTGCCTCAATCTGCCTGCTGTCCCCTGCACACGGTGGAGTGTTGCTTCAGGATCTTGCTTAGACATttAACACCTAAACCTGAGACAGAAGACCTCACAGATGGCACTACTGTGGAAAGGACATTTAATGGGCACTTCAGAGAGGGAAATACTCAGAAATACCTGTTAAATTGTCACAGCAATCTTCCAGCTAATATCTTCTGAATTAGATTAAGGAATGAGTAATTTACCCATTTATGGATTTTATTGTGTCATAGAAAGAACATAGGATTTGAGTCCAGCACCCATCACTTAAAAGATGggggaaacatttatttttagctttcccatctataaaatgggtgtaAGAACATTTATGTGTTGGATTACTGTAAGGATTAAAagtgatctgaaaaaaaaaaaaa
>XLOC_000755.TCONS_00001720
tattctgcattttctttttaaagcttataTAACTCAAGAAAGACATGAAATATTATGTAAGAGtgaggaaactgaagctaagACAGTGTGGTTGGAGGAATGAATGGCCCCCAAAGAAGTTTACAGTCTCATTTCCAGAACTGTGATTATGGTTTCTAACAAGGAATTATTGACATCATCTACAAGGCATATTAACCATGAAGAAAGACAGATTTCAACTGTACGTCCTCTTTCTGCAGAGACTGAAGAAGAGGTTCCATGGACCCCAGCTTCAAAAAACATGACTCTACAGTGTGAAATAATTGAGGGTAAGCActgcgaatttttttttttttgggggggggccacacccacaggaatGTGGAaaatctcaggctaggggttaaatcgaagctgcaactgccagcctacactatagccatagcaacttgggatccaagctgggtctgtgacctacaccacagctcatagcaacgctggatccccaaccccactgagtggagccagaaatggaacccagatcttcatggatattagccagattcattttcactgtgctgcaacgggaactccagcactgtgAATTTGGGACATGATGTCTCCCACACTGAGTAGATAGTCCTGTACATATTGAGTCCTGAaaacactgaatgaatgaatcaaataGCCTTTTTTGGAGATCCACTGTACTGGTAGTATGCTATGTGTTTTATGTATGTTCTTTCATTCTTCTAATGTTGTTCTAtggctgaggaaactgaagctaacTAGAAGTAAAAGAAGCTGAAGATCTAGAATTGACAAGCATAGAAAGGAGATATGACTAGATCTGAAGTTCAAGGGGAGGACTCCTGCATGAGCAGGGCCTTAGTCTGGGTGTTGAGACATGTTGTGAGATtcaccatcatggctcagctggtcCTAGTTCCAGGCCCAGCTGTGGGGGGCCATCACCTCTGAGGTCTTCTCAGGCCACCATGTGGCAGCACCATTGTCAGGCACTTGTTGTCAGTGACAAAAATGGACTTCCTATTTGCTCCTTCTAATAGCCCCTTAAAATAACACATGAGTCTTTCATAGTTTTAGCTTCCACTTGAGAACCTGCATTCAGACTAAAACCTTTTTGTTGTGGTTGAGATTGATTTGCAATCTGATTCTTGCATTAGATAGCCATTCTTAGGCTATTAGGAGCCCCATAGAAAATTGCTCCAATGGATCCATATCACTTTGGGAAGTTCCCGTGGAATTGTTCTTCCGGAGAAATGATAAAAACTCTGGGTCAGTCGCTAGAGTGTCAGCAGATTGAATGGCCAAAAGAGAATGCCTCCCATCTGTGGCCCTGAAGTGCTGGGTCAGCAGAGGAAAGTGGTTAAAATAATTACCGTGGAGTCAGGGAATTTGGCAGATTTGGGAGATCACACATGTAAAGGGACCTTTTTTCCTCCGTTTTCTTATCTCAGACCCATGTGAATTGATGATCATGAGGGCACCAAGGGGACAGAAATAGACGTTATCCTGCTCCGGTCCCAAACCGGGAAGAAAGAAATAACCAACCCTACTTCTCTACATGGGTGGAATGAGGGCTGACCAGTATGCAAATGGCAGCAGACATATGGTTATGTTCTGATTAGCTACTAGTGATTTGAAGCCATGCATATGTATCAACTGCTGATGTATGTATGGACAATACATCTGTTTACACAAATAGacttgaagcatttttttttccatttttcttaaggATCTAGTACTGGATGCCCATAGGAAAAGATGTTTTACTTCCTTTTCCCATTAATTTTGATCAGCCAGAATCAAACtactttgttttctcttattcttacTTTTGTGAAGGaactttttctttgtgtgtgtagcTTTACTAACCATATTGTTTGGGCTCTTGAAAAAGgaggtatgggagttcccattgtggcctaacaagattggcagcatctctggagtacTGGGATACAGGTTAagtccccggcccagcacaacagattaaggatctggcattgcctcagctatagcataggttgaaactgcagctcggatctaatccctggcctgggaactctatgtgccatggggtagtcaaaaaaaaaaaaaaaaaaaaaaaaaaagaaagaaagaaagaaaaggaaaaggagatatGATATGGTGTTCATTTCAAATAAACCTTTGTTTATTTAGCAAAAATTTCTGTTTAAGATGCTGTGCTATGCAAGGTGAAAAGAGATATGGAGGGATGGAAAAGCAAGATGGGGCCAAATGTTTAAAAACACCTGCTGTGAATGTTACCTAATATGTTGAAAGGGTCTCTGCagatatattttaagttaaagatcttgagatggggcACTTACTCTGGATTATCCCAGTAGATCCAATGTAATCACTGGCTCCATAAAAGATAGAGGCAGGAGTTCAGAGTGAATAGTAGGAAATGAGATGATGGAAAAGAAGGTTCAGTGATGCTCTTGGAAGACGGGACCTCAAGTCAAGGATTGCAGCTAAAATGACTAGGAAATAGATTCCTTCTGAACTTCCCAAGGAACACAGTGCTGATAATACTTTGATTTGGATTTTGGAATAATCATTTTGCTTTAGGTCATTATGTTTGTCacagcagcaaaaggaaaataacacaCATACTTCTTCGGCTCAAGGAGAGACATTTAATCCAGTATATTAATAtgtgttttttctgtttatgtcATATGCATATGGTCAATCCAATTAGCTGCTTTTCAAGGTGCTagtccataaatatatatacatatatatttatggctgtacctgtggcatatggaagttcccaggccaggggtggagcagagccccatctgcagcctacttgaagcttgtggcaatgctagatcttaacccaatgaacgaggccagggatggaacccacatcctcataactCTATGTTggcatcttaacccactgagccacaacagtaaagtcctccaatattttcttattagttctcctaaaaaatacatatgaatcTAAGGTTAGCAGGGAAGTTAAGGAGAGGCTAGACAGTACTTGAGGACATGCTTAGGGAGTCCAGGGAGCTTGCTGTGGGAGGGCTTGTTGTCTCTGATGTGGTTAGAAAGGCTAGGCTGTGCTGTCGTAACAAACAACGTCAAACCTCAGAGTGACAGAAGTTTTCTTTCTGCTGGTTCCAAGTCTGTGCCTGCCTTAGTGACTCTCCAGTTCCCCTCCATGTGATGGTCTGGTGTCAAATTTCCACATCAACATCTGCTTCCCTGTTAGCCatggcagggcagggggaggctgGAGGGTCTCACACATGTTTCTGCCTGCAAGTGACACTTGTACCTCATTGGCCAAAGGCAGTCACGTGGCTACATCTAATTTCAAGGAAGTGGGAAAGTGTAATGATAGTCTCTTGTGCCAGGGGAAGGAAGCTAATATTGTCACAGACCcagatttcattttaattgttagTGCTAAGAAAGTGTTATCATGAACAAACTCAGCTGATTTTTAATaccatattcttttattttaaaggtctTAAAAAACCACTTACAGAGAGCTAGACAAGAAGAACAGTAGGAAGCTAATAATAAAGACAGTGAAAACCCAAGTGGTGCTAAATTAAGTATTTAGTAACatttgtaaagaaatggaaaatcataTCTAATTATTTCACTGTGATTACCTTTTCCTCAGCCAGAAAGCCTTTGGCATGCAGTGTATTTCTATAGGTATTCCATGCTGATTTAATATCAATTAATATCTACTTGCAGGAAAATGTTgacagtaagttttaaaattcctAAGCTTGACATTTGGCAGCATAATTGGGCATAAATGAAGGAGCTTTCCAGGTTGCTGCTGATGGCACCTCAGATGGATGGGAAGTGGCGTTTCAGCCTTGGCCAAGGAGGCCAGCTGAGCTCACTTGATGTAATTTAAGATATGTTGCGTCTAGGAATATGACAAAAGAAttgtgtttgtttattcatttattttgtttttccttcttacaAGTTAACTAGTGCCCCCAGCACACAGTATTTAGGCCCCATGTTCCTGACAAGAGCATTCTGATCCAAGTGGCCTTTAAATGTCtcttgatggagttcctgtctaatttaggcttttttttccccccttgggaAGGGGTTAATAGTTACTATAGTAACTATAAGTATAATAGTACTATAGTAATTATAAAGTCTTCCAACTAAGATTTTcaggattttgtttctttgtttttgaccTTAATTGTAATTACCTTCTTAGGAACATTCTTCCTAACCCTGTCAGGGCAAGATTGTGGATTTCTTTACACTTTGGTCTTTAACTTTGATATGTGGTTACTAATCTCCAAATCATTGagtctcttttgccttttcttatcttgctcagtgtttccttgGAGAGGAGTCAAACCTGGCGTCCCTTTGAATTTAATGGGAATGCCAGGTAGTCTAAAAGTCAAGTAAGAAACAGGCCTCCTTTGGTGTAAAATTTACCAGGTATGAGGTCTGCATTATCCTGCATTGAATGTGCATAGAAAAACTGGTCTGCAGCCTTCCAGAGCATACCAGAAGTTTGGAATGTTCTTATTATTGtcaataaatcaaagaaaatagcCATCCCAGGGGAATTAACTTAGAGGTTTCTAGACTCCCACTCTGTGTGGATCTCATGATGAAGGGGAATCTCCTCTTACTGGATCCTATAACCACTCACACCAAGCTCGTCTGTACAGTTCCTGCTCTACTTAACTTAATAAGGAAGTTGCCTCTTCTTGATAATTGAAACAACCAGTAAGGTTGGGAAAGGGGAAATCCCACTTCTGGCTTGAAATAcaagtaagaaatattttttttttctcatcagtgtACCTCCCTCATGTTGAGCTAGTGGTTTCATGTAACTTGGTTTACAAGATcatcagcaaatattttcagagtgctaactatgtgctaggcattagGCCAGGTGCTAAGAATTAAACTTGAAACAACACTGAATCTCTCTTCTCCTGGGAACAGCTAGTGTGAAattcagaacaaaaaaaaaaagctaaggataGCACAGTATGATaatgagatagagagagagagagcacaggtGCTCTGGGAAAACCAAGGGGCACCTAACCTGTATTGGGGTtgtgggggagggctgggaaaggcttcctggaagaggcagaGCCAAAATAAAGGATAAGCAGGAGCTAGGGCAAAGCTGGGAACGAGGCTGGGAAGACAGCATGATAAGCTGAAAAAGAACAGGAGCCAAGACTCAGAAATGAGAGGGAGTATTTGAGGTGGGAAAAGTGTTTAAGTGGACTAGAAAAATTAGTGTTGGGGCTGGTGTGGCATAGATGGGACTGGGCAGGAGTTTTTAAGCCACGTTACGGAATTTTGCTTTATCTCTAAGAACAATGAaatttattgaactttttttttttttttttttaggcatggGGTGACATGATCAAATTTACATTTTAGGAAGATCACTTGGGCCTCAGCATTAAGTGACCTAGAGGacttaaaacacacatacatctTTAGAGAAACTGGTTGGAAGAGGACTTCAGTAATGTGAGAGATGTTGATGCCTAAACTAGTCTGGTGACCAAAAGATAAAGAGGTATATGGAGGAAGGAAACCTGACAGCCATTGATGATAGGTGGTTCGCCAGGTCAAGAGGTCTGGTCTAAGTTACCGAGTCAGTGCTGATACCATTTTCAGAGATCAGAAACATGGGCATACGAGCAGATTTGAAGAGGGAGGATGATGGCTGTGGTTTGTGTTGTGCAGGGTTTGAGGTACCTGTGGACATACCCATGGAGATGTCCAGGAGGCAGTCGTTTATATGGGTTCACTGCTCAGAGGAGATATCTGAAGATAAGTTGGCAGTCACCAGCATGTAGACGGTAATCAAAGATACTACCTGGAGTGACTGCCAAGGGAGCAGCAGTAGACATAATGCTGAGGAGCACTACCAACCAAGGGTTAAGCCACAGACTGAGATAAAAAGGAAACTGGGAGCTTATTCTACAGAATTATGACCCTAAGAAAAACGAGATGAAACTAAACATAGCCCCAATTCTTAGTATGTTTTACTGTAAGATATcaggaaaggcaaggaaaagtTCAGAATTGGGCTAACAAAAGTGAAATCATAGACTTCTGTTTTAATACttaccagtgtgtgtgtgtgtctgtatgtgtgtggttGTTTGGGACTTAGGGAAGGAAACAGGAGACATAGGGAATATTGTCACCAGATATTACTTATGTTCCCTTAGCTCAGTCATCTATGGAATGTTTAGTCccttaacatatatttatttagagcctacatataaaacatttctgCTAGGGCAGTGGAGGATATACAAGAAGTATATCTGTTCCCTGACAGCTTGTGATCTAGTTAGAGATGTGACACCTGTATAATAGCATCAGCAGTAGATACAATGTATGATGAGTTCAGGAACTTGCATAGAAAataagatctgggagttcctatcatggctcaggggtaatgaaaccaattagtatccatgaggatgtaggatggatccttggccttgctctatggattaaggatctggtgttgctgtgagctgtagtgtaggccatagatgcagctcacatctggcgtggctgtggtctaggctggcagctgcagctctgattcaacctctagcctggtaacttccatatgccacagttgcggctcTATgaacagtaaaagcaaaaaaaaaaaaaaaaaaaaaaaaaaatcagtaagaatttAGAGGAGGGAGGTATTAATTTTCACCATGAATGTGGAACAGAAAGACAAGACACAAGGGCTGGGCATATAGTTCTGTGAACTGATTAAAGTTTCACAGGTTTTGAATTGTTAGGAAACC
>XLOC_000755.TCONS_00001721
TGTGGTTGGAGGAATGAATGGCCCCCAAAGAAGTTTACAGTCTCATTTCCAGAACTGTGATTATGGTTTCTAACAAGGAATTATTGACATCATCTACAAGGCATATTAACCATGAAGAAAGACAGATTTCAACTGTACGTCCTCTTTCTGCAGAGACTGAAGAAGAGGTTCCATGGACCCCAGCTTCAAAAAACATGACTCTACAGTGTGAAATAATTGAGGcatggGGTGACATGATCAAATTTACATTTTAGGAAGATCACTTGGGCCTCAGCATTAAGTGACCTAGAGGacttaaaacacacatacatctTTAGAGAAACTGGTTGGAAGAGGACTTCAGTAATGTGAGAGATGTTGATGCCTAAACTAGTCTGGTGACCAAAAGATAAAGAGGTATATGGAGGAAGGAAACCTGACAGCCATTGATGATAGGTGGTTCGCCAGGTCAAGAGGTCTGGTCTAAGTTACCGAGTCAGTGCTGATACCATTTTCAGAGATCAGAAACATGGGCATACGAGCAGATTTGAAGAGGGAGGATGATGGCTGTGGTTTGTGTTGTGCAGGGTTTGAGGTACCTGTGGACATACCCATGGAGATGTCCAGGAGGCAGTCGTTTATATGGGTTCACTGCTCAGAGGAGATATCTGAAGATAAGTTGGCAGTCACCAGCATGTAGACGGTAATCAAAGATACTACCTGGAGTGACTGCCAAGGGAGCAGCAGTAGACATAATGCTGAGGAGCACTACCAACCAAGGGTTAAGCCACAGACTGAGATAAAAAGGAAACTGGGAGCTTATTCTACAGAATTATGACCCTAAGAAAAACGAGATGAAACTAAACATAGCCCCAATTCTTAGTATGTTTTACTGTAAGATATcaggaaaggcaaggaaaagtTCAGAATTGGGCTAACAAAAGTGAAATCATAGACTTCTGTTTTAATACttaccagtgtgtgtgtgtgtctgtatgtgtgtggttGTTTGGGACTTAGGGAAGGAAACAGGAGACATAGGGAATATTGTCACCAGATATTACTTATGTTCCCTTAGCTCAGTCATCTATGGAATGTTTAGTCccttaacatatatttatttagagcctacatataaaacatttctgCTAGGGCAGTGGAGGATATACAAGAAGTATATCTGTTCCCTGACAGCTTGTGATCTAGTTAGAGATGTGACACCTGTATAATAGCATCAGCAGTAGATACAATGTATGATGAGTTCAGGAACTTGCATAGAAAataagatctgggagttcctatcatggctcaggggtaatgaaaccaattagtatccatgaggatgtaggatggatccttggccttgctctatggattaaggatctggtgttgctgtgagctgtagtgtaggccatagatgcagctcacatctggcgtggctgtggtctaggctggcagctgcagctctgattcaacctctagcctggtaacttccatatgccacagttgcggctcTATgaacagtaaaagcaaaaaaaaaaaaaaaaaaaaaaaaaaatcagtaagaatttAGAGGAGGGAGGTATTAATTTTCACCATGAATGTGGAACAGAAAGACAAGACACAAGGGCTGGGCATATAGTTCTGTGAACTGATTAAAGTTTCACAGGTTTTGAATTGTTAGGAAACC
>XLOC_000755.TCONS_00001724
GTTTACAGTCtcatctccagaactgtgatTATGGTCCCTAACAAGGAATTATTGACATCATCTACAAGGCATATTAACCATGAAGAAAGACAGATTTCAACTGTACGTCCTCTTTCTGCAGAGACTGAAGAAGAGGTTCCATGGACCCCAGCTTCAAAAAACATGACTCTACAGTGTGAAATAATTGAGGcatggGGTGACATGATCAAATTTACATTTTAGGAAGATCACTTGGGCCTCAGCATTAAGTGACCTAGAGGacttaaaacacacatacatctTTAGAGAAACTGGTTGGAAGAGGACTTCAGTAATGTGAGAGATGTTGATGCCTAAACTAGTCTGGTGACCAAAAGATAAAGAGGTATATGGAGGAAGGAAACCTGACAGCCATTGATGATAGGTGGTTCGCCAGGTCAAGAGGTCTGGTCTAAGTTACCGAGTCAGTGCTGATACCATTTTCAGAGATCAGAAACATGGGCATACGAGCAGATTTGAAGAGGGAGGATGATGGCTGTGGTTTGTGTTGTGCAGGGTTTGAGGTACCTGTGGACATACCCATGGAGATGTCCAGGAGGCAGTCGTTTATATGGGTTCACTGCTCAGAGGAGATATCTGAAGATAAGTTGGCAGTCACCAGCATGTAGACGGTAATCAAAGATACTACCTGGAGTGACTGCCAAGGGAGCAGCAGTAGACATAATGCTGAGGAGCACTACCAACCAAGGGTTAAGCCACAGACTGAGATAAAAAGGAAACTGGGAGCTTATTCTACAGAATTATGACCCTAAGAAAAACGAGATGAAACTAAACATAGCCCCAATTCTTAGTATGTTTTACTGTAAGATATcaggaaaggcaaggaaaagtTCAGAATTGGGCTAACAAAAGTGAAATCATAGACTTCTGTTTTAATACttaccagtgtgtgtgtgtgtctgtatgtgtgtggttGTTTGGGACTTAGGGAAGGAAACAGGAGACATAGGGAATATTGTCACCAGATATTACTTATGTTCCCTTAGCTCAGTCATCTATGGAATGTTTAGTCccttaacatatatttatttagagcctacatataaaacatttctgCTAGGGCAGTGGAGGATATACAAGAAGTATATCTGTTCCCTGACAGCTTGTGATCTAGTTAGAGATGTGACACCTGTATAATAGCATCAGCAGTAGATACAATGTATGATGAGTTCAGGAACTTGCATAGAAAataagatctgggagttcctatcatggctcaggggtaatgaaaccaattagtatccatgaggatgtaggatggatccttggccttgctctatggattaaggatctggtgttgctgtgagctgtagtgtaggccatagatgcagctcacatctggcgtggctgtggtctaggctggcagctgcagctctgattcaacctctagcctggtaacttccatatgccacagttgcggctcTATgaacagtaaaagcaaaaaaaaaaaaaaaaaaaaaaaaaaatcagtaagaatttAGAGGAGGGAGGTATTAATTTTCACCATGAATGTGGAACAGAAAGACAAGACACAAGGGCTGGGCATATAGTTCTGTGAACTGATTAAAGTTTCACAGGTTTTGAATTGTTAGGAAACC
>XLOC_000755.TCONS_00001723
GTTTACAGTCtcatctccagaactgtgatTATGGTCCCTAACAAGGAATTATTGACATCATCTACAAGGCATATTAACCATGAAGAAAGACAGATTTCAACTGTACGTCCTCTTTCTGCAGAGACTGAAGAAGAGGTTCCATGGACCCCAGCTTCAAAAAACATGACTCTACAGTGTGAAATAATTGAGGGTAAGCActgcgaatttttttttttttgggggggggccacacccacaggaatGTGGAaaatctcaggctaggggttaaatcgaagctgcaactgccagcctacactatagccatagcaacttgggatccaagctgggtctgtgacctacaccacagctcatagcaacgctggatccccaaccccactgagtggagccagaaatggaacccagatcttcatggatattagccagattcattttcactgtgctgcaacgggaactccagcactgtgAATTTGGGACATGATGTCTCCCACACTGAGTAGATAGTCCTGTACATATTGAGTCCTGAaaacactgaatgaatgaatcaaataGCCTTTTTTGGAGATCCACTGTACTGGTAGTATGCTATGTGTTTTATGTATGTTCTTTCATTCTTCTAATGTTGTTCTAtggctgaggaaactgaagctaacTAGAAGTAAAAGAAGCTGAAGATCTAGAATTGACAAGCATAGAAAGGAGATATGACTAGATCTGAAGTTCAAGGGGAGGACTCCTGCATGAGCAGGGCCTTAGTCTGGGTGTTGAGACATGTTGTGAGATtcaccatcatggctcagctggtcCTAGTTCCAGGCCCAGCTGTGGGGGGCCATCACCTCTGAGGTCTTCTCAGGCCACCATGTGGCAGCACCATTGTCAGGCACTTGTTGTCAGTGACAAAAATGGACTTCCTATTTGCTCCTTCTAATAGCCCCTTAAAATAACACATGAGTCTTTCATAGTTTTAGCTTCCACTTGAGAACCTGCATTCAGACTAAAACCTTTTTGTTGTGGTTGAGATTGATTTGCAATCTGATTCTTGCATTAGATAGCCATTCTTAGGCTATTAGGAGCCCCATAGAAAATTGCTCCAATGGATCCATATCACTTTGGGAAGTTCCCGTGGAATTGTTCTTCCGGAGAAATGATAAAAACTCTGGGTCAGTCGCTAGAGTGTCAGCAGATTGAATGGCCAAAAGAGAATGCCTCCCATCTGTGGCCCTGAAGTGCTGGGTCAGCAGAGGAAAGTGGTTAAAATAATTACCGTGGAGTCAGGGAATTTGGCAGATTTGGGAGATCACACATGTAAAGGGACCTTTTTTCCTCCGTTTTCTTATCTCAGACCCATGTGAATTGATGATCATGAGGGCACCAAGGGGACAGAAATAGACGTTATCCTGCTCCGGTCCCAAACCGGGAAGAAAGAAATAACCAACCCTACTTCTCTACATGGGTGGAATGAGGGCTGACCAGTATGCAAATGGCAGCAGACATATGGTTATGTTCTGATTAGCTACTAGTGATTTGAAGCCATGCATATGTATCAACTGCTGATGTATGTATGGACAATACATCTGTTTACACAAATAGacttgaagcatttttttttccatttttcttaaggATCTAGTACTGGATGCCCATAGGAAAAGATGTTTTACTTCCTTTTCCCATTAATTTTGATCAGCCAGAATCAAACtactttgttttctcttattcttacTTTTGTGAAGGaactttttctttgtgtgtgtagcTTTACTAACCATATTGTTTGGGCTCTTGAAAAAGgaggtatgggagttcccattgtggcctaacaagattggcagcatctctggagtacTGGGATACAGGTTAagtccccggcccagcacaacagattaaggatctggcattgcctcagctatagcataggttgaaactgcagctcggatctaatccctggcctgggaactctatgtgccatggggtagtcaaaaaaaaaaaaaaaaaaaaaaaaaaagaaagaaagaaagaaaaggaaaaggagatatGATATGGTGTTCATTTCAAATAAACCTTTGTTTATTTAGCAAAAATTTCTGTTTAAGATGCTGTGCTATGCAAGGTGAAAAGAGATATGGAGGGATGGAAAAGCAAGATGGGGCCAAATGTTTAAAAACACCTGCTGTGAATGTTACCTAATATGTTGAAAGGGTCTCTGCagatatattttaagttaaagatcttgagatggggcACTTACTCTGGATTATCCCAGTAGATCCAATGTAATCACTGGCTCCATAAAAGATAGAGGCAGGAGTTCAGAGTGAATAGTAGGAAATGAGATGATGGAAAAGAAGGTTCAGTGATGCTCTTGGAAGACGGGACCTCAAGTCAAGGATTGCAGCTAAAATGACTAGGAAATAGATTCCTTCTGAACTTCCCAAGGAACACAGTGCTGATAATACTTTGATTTGGATTTTGGAATAATCATTTTGCTTTAGGTCATTATGTTTGTCacagcagcaaaaggaaaataacacaCATACTTCTTCGGCTCAAGGAGAGACATTTAATCCAGTATATTAATAtgtgttttttctgtttatgtcATATGCATATGGTCAATCCAATTAGCTGCTTTTCAAGGTGCTagtccataaatatatatacatatatatttatggctgtacctgtggcatatggaagttcccaggccaggggtggagcagagccccatctgcagcctacttgaagcttgtggcaatgctagatcttaacccaatgaacgaggccagggatggaacccacatcctcataactCTATGTTggcatcttaacccactgagccacaacagtaaagtcctccaatattttcttattagttctcctaaaaaatacatatgaatcTAAGGTTAGCAGGGAAGTTAAGGAGAGGCTAGACAGTACTTGAGGACATGCTTAGGGAGTCCAGGGAGCTTGCTGTGGGAGGGCTTGTTGTCTCTGATGTGGTTAGAAAGGCTAGGCTGTGCTGTCGTAACAAACAACGTCAAACCTCAGAGTGACAGAAGTTTTCTTTCTGCTGGTTCCAAGTCTGTGCCTGCCTTAGTGACTCTCCAGTTCCCCTCCATGTGATGGTCTGGTGTCAAATTTCCACATCAACATCTGCTTCCCTGTTAGCCatggcagggcagggggaggctgGAGGGTCTCACACATGTTTCTGCCTGCAAGTGACACTTGTACCTCATTGGCCAAAGGCAGTCACGTGGCTACATCTAATTTCAAGGAAGTGGGAAAGTGTAATGATAGTCTCTTGTGCCAGGGGAAGGAAGCTAATATTGTCACAGACCcagatttcattttaattgttagTGCTAAGAAAGTGTTATCATGAACAAACTCAGCTGATTTTTAATaccatattcttttattttaaaggtctTAAAAAACCACTTACAGAGAGCTAGACAAGAAGAACAGTAGGAAGCTAATAATAAAGACAGTGAAAACCCAAGTGGTGCTAAATTAAGTATTTAGTAACatttgtaaagaaatggaaaatcataTCTAATTATTTCACTGTGATTACCTTTTCCTCAGCCAGAAAGCCTTTGGCATGCAGTGTATTTCTATAGGTATTCCATGCTGATTTAATATCAATTAATATCTACTTGCAGGAAAATGTTgacagtaagttttaaaattcctAAGCTTGACATTTGGCAGCATAATTGGGCATAAATGAAGGAGCTTTCCAGGTTGCTGCTGATGGCACCTCAGATGGATGGGAAGTGGCGTTTCAGCCTTGGCCAAGGAGGCCAGCTGAGCTCACTTGATGTAATTTAAGATATGTTGCGTCTAGGAATATGACAAAAGAAttgtgtttgtttattcatttattttgtttttccttcttacaAGTTAACTAGTGCCCCCAGCACACAGTATTTAGGCCCCATGTTCCTGACAAGAGCATTCTGATCCAAGTGGCCTTTAAATGTCtcttgatggagttcctgtctaatttaggcttttttttccccccttgggaAGGGGTTAATAGTTACTATAGTAACTATAAGTATAATAGTACTATAGTAATTATAAAGTCTTCCAACTAAGATTTTcaggattttgtttctttgtttttgaccTTAATTGTAATTACCTTCTTAGGAACATTCTTCCTAACCCTGTCAGGGCAAGATTGTGGATTTCTTTACACTTTGGTCTTTAACTTTGATATGTGGTTACTAATCTCCAAATCATTGagtctcttttgccttttcttatcttgctcagtgtttccttgGAGAGGAGTCAAACCTGGCGTCCCTTTGAATTTAATGGGAATGCCAGGTAGTCTAAAAGTCAAGTAAGAAACAGGCCTCCTTTGGTGTAAAATTTACCAGGTATGAGGTCTGCATTATCCTGCATTGAATGTGCATAGAAAAACTGGTCTGCAGCCTTCCAGAGCATACCAGAAGTTTGGAATGTTCTTATTATTGtcaataaatcaaagaaaatagcCATCCCAGGGGAATTAACTTAGAGGTTTCTAGACTCCCACTCTGTGTGGATCTCATGATGAAGGGGAATCTCCTCTTACTGGATCCTATAACCACTCACACCAAGCTCGTCTGTACAGTTCCTGCTCTACTTAACTTAATAAGGAAGTTGCCTCTTCTTGATAATTGAAACAACCAGTAAGGTTGGGAAAGGGGAAATCCCACTTCTGGCTTGAAATAcaagtaagaaatattttttttttctcatcagtgtACCTCCCTCATGTTGAGCTAGTGGTTTCATGTAACTTGGTTTACAAGATcatcagcaaatattttcagagtgctaactatgtgctaggcattagGCCAGGTGCTAAGAATTAAACTTGAAACAACACTGAATCTCTCTTCTCCTGGGAACAGCTAGTGTGAAattcagaacaaaaaaaaaaagctaaggataGCACAGTATGATaatgagatagagagagagagagcacaggtGCTCTGGGAAAACCAAGGGGCACCTAACCTGTATTGGGGTtgtgggggagggctgggaaaggcttcctggaagaggcagaGCCAAAATAAAGGATAAGCAGGAGCTAGGGCAAAGCTGGGAACGAGGCTGGGAAGACAGCATGATAAGCTGAAAAAGAACAGGAGCCAAGACTCAGAAATGAGAGGGAGTATTTGAGGTGGGAAAAGTGTTTAAGTGGACTAGAAAAATTAGTGTTGGGGCTGGTGTGGCATAGATGGGACTGGGCAGGAGTTTTTAAGCCACGTTACGGAATTTTGCTTTATCTCTAAGAACAATGAaatttattgaactttttttttttttttttttaggcatggGGTGACATGATCAAATTTACATTTTAGGAAGATCACTTGGGCCTCAGCATTAAGTGACCTAGAGGacttaaaacacacatacatctTTAGAGAAACTGGTTGGAAGAGGACTTCAGTAATGTGAGAGATGTTGATGCCTAAACTAGTCTGGTGACCAAAAGATAAAGAGGTATATGGAGGAAGGAAACCTGACAGCCATTGATGATAGGTGGTTCGCCAGGTCAAGAGGTCTGGTCTAAGTTACCGAGTCAGTGCTGATACCATTTTCAGAGATCAGAAACATGGGCATACGAGCAGATTTGAAGAGGGAGGATGATGGCTGTGGTTTGTGTTGTGCAGGGTTTGAGGTACCTGTGGACATACCCATGGAGATGTCCAGGAGGCAGTCGTTTATATGGGTTCACTGCTCAGAGGAGATATCTGAAGATAAGTTGGCAGTCACCAGCATGTAGACGGTAATCAAAGATACTACCTGGAGTGACTGCCAAGGGAGCAGCAGTAGACATAATGCTGAGGAGCACTACCAACCAAGGGTTAAGCCACAGACTGAGATAAAAAGGAAACTGGGAGCTTATTCTACAGAATTATGACCCTAAGAAAAACGAGATGAAACTAAACATAGCCCCAATTCTTAGTATGTTTTACTGTAAGATATcaggaaaggcaaggaaaagtTCAGAATTGGGCTAACAAAAGTGAAATCATAGACTTCTGTTTTAATACttaccagtgtgtgtgtgtgtctgtatgtgtgtggttGTTTGGGACTTAGGGAAGGAAACAGGAGACATAGGGAATATTGTCACCAGATATTACTTATGTTCCCTTAGCTCAGTCATCTATGGAATGTTTAGTCccttaacatatatttatttagagcctacatataaaacatttctgCTAGGGCAGTGGAGGATATACAAGAAGTATATCTGTTCCCTGACAGCTTGTGATCTAGTTAGAGATGTGACACCTGTATAATAGCATCAGCAGTAGATACAATGTATGATGAGTTCAGGAACTTGCATAGAAAataagatctgggagttcctatcatggctcaggggtaatgaaaccaattagtatccatgaggatgtaggatggatccttggccttgctctatggattaaggatctggtgttgctgtgagctgtagtgtaggccatagatgcagctcacatctggcgtggctgtggtctaggctggcagctgcagctctgattcaacctctagcctggtaacttccatatgccacagttgcggctcTATgaacagtaaaagcaaaaaaaaaaaaaaaaaaaaaaaaaaatcagtaagaatttAGAGGAGGGAGGTATTAATTTTCACCATGAATGTGGAACAGAAAGACAAGACACAAGGGCTGGGCATATAGTTCTGTGAACTGATTAAAGTTTCACAGGTTTTGAATTGTTAGGAAACC
>XLOC_000755.TCONS_00001722
GTTTACAGTCtcatctccagaactgtgatTATGGTCCCTAACAAGGAATTATTGACATCATCTACAAGGCATATTAACCATGAAGAAAGACAGATTTCAACTGTACGTCCTCTTTCTGCAGAGACTGAAGAAGAGGTTCCATGGACCCCAGCTTCAAAAAACATGACTCTACAGTGTGAAATAATTGAGGCCCATGTGAATTGATGATCATGAGGGCACCAAGGGGACAGAAATAGACGTTATCCTGCTCCGGTCCCAAACCGGGAAGAAAGAAATAACCAACCCTACTTCTCTACATGGGTGGAATGAGGGCTGACCAGTATGCAAATGGCAGCAGACATATGGTTATGTTCTGATTAGCTACTAGTGATTTGAAGCCATGCATATGTATCAACTGCTGATGTATGTATGGACAATACATCTGTTTACACAAATAGacttgaagcatttttttttccatttttcttaaggATCTAGTACTGGATGCCCATAGGAAAAGATGTTTTACTTCCTTTTCCCATTAATTTTGATCAGCCAGAATCAAACtactttgttttctcttattcttacTTTTGTGAAGGaactttttctttgtgtgtgtagcTTTACTAACCATATTGTTTGGGCTCTTGAAAAAGgaggtatgggagttcccattgtggcctaacaagattggcagcatctctggagtacTGGGATACAGGTTAagtccccggcccagcacaacagattaaggatctggcattgcctcagctatagcataggttgaaactgcagctcggatctaatccctggcctgggaactctatgtgccatggggtagtcaaaaaaaaaaaaaaaaaaaaaaaaaaagaaagaaagaaagaaaaggaaaaggagatatGATATGGTGTTCATTTCAAATAAACCTTTGTTTATTTAGCAAAAATTTCTGTTTAAGATGCTGTGCTATGCAAGGTGAAAAGAGATATGGAGGGATGGAAAAGCAAGATGGGGCCAAATGTTTAAAAACACCTGCTGTGAATGTTACCTAATATGTTGAAAGGGTCTCTGCagatatattttaagttaaagatcttgagatggggcACTTACTCTGGATTATCCCAGTAGATCCAATGTAATCACTGGCTCCATAAAAGATAGAGGCAGGAGTTCAGAGTGAATAGTAGGAAATGAGATGATGGAAAAGAAGGTTCAGTGATGCTCTTGGAAGACGGGACCTCAAGTCAAGGATTGCAGCTAAAATGACTAGGAAATAGATTCCTTCTGAACTTCCCAAGGAACACAGTGCTGATAATACTTTGATTTGGATTTTGGAATAATCATTTTGCTTTAGGTCATTATGTTTGTCacagcagcaaaaggaaaataacacaCATACTTCTTCGGCTCAAGGAGAGACATTTAATCCAGTATATTAATAtgtgttttttctgtttatgtcATATGCATATGGTCAATCCAATTAGCTGCTTTTCAAGGTGCTagtccataaatatatatacatatatatttatggctgtacctgtggcatatggaagttcccaggccaggggtggagcagagccccatctgcagcctacttgaagcttgtggcaatgctagatcttaacccaatgaacgaggccagggatggaacccacatcctcataactCTATGTTggcatcttaacccactgagccacaacagtaaagtcctccaatattttcttattagttctcctaaaaaatacatatgaatcTAAGGTTAGCAGGGAAGTTAAGGAGAGGCTAGACAGTACTTGAGGACATGCTTAGGGAGTCCAGGGAGCTTGCTGTGGGAGGGCTTGTTGTCTCTGATGTGGTTAGAAAGGCTAGGCTGTGCTGTCGTAACAAACAACGTCAAACCTCAGAGTGACAGAAGTTTTCTTTCTGCTGGTTCCAAGTCTGTGCCTGCCTTAGTGACTCTCCAGTTCCCCTCCATGTGATGGTCTGGTGTCAAATTTCCACATCAACATCTGCTTCCCTGTTAGCCatggcagggcagggggaggctgGAGGGTCTCACACATGTTTCTGCCTGCAAGTGACACTTGTACCTCATTGGCCAAAGGCAGTCACGTGGCTACATCTAATTTCAAGGAAGTGGGAAAGTGTAATGATAGTCTCTTGTGCCAGGGGAAGGAAGCTAATATTGTCACAGACCcagatttcattttaattgttagTGCTAAGAAAGTGTTATCATGAACAAACTCAGCTGATTTTTAATaccatattcttttattttaaaggtctTAAAAAACCACTTACAGAGAGCTAGACAAGAAGAACAGTAGGAAGCTAATAATAAAGACAGTGAAAACCCAAGTGGTGCTAAATTAAGTATTTAGTAACatttgtaaagaaatggaaaatcataTCTAATTATTTCACTGTGATTACCTTTTCCTCAGCCAGAAAGCCTTTGGCATGCAGTGTATTTCTATAGGTATTCCATGCTGATTTAATATCAATTAATATCTACTTGCAGGAAAATGTTgacagtaagttttaaaattcctAAGCTTGACATTTGGCAGCATAATTGGGCATAAATGAAGGAGCTTTCCAGGTTGCTGCTGATGGCACCTCAGATGGATGGGAAGTGGCGTTTCAGCCTTGGCCAAGGAGGCCAGCTGAGCTCACTTGATGTAATTTAAGATATGTTGCGTCTAGGAATATGACAAAAGAAttgtgtttgtttattcatttattttgtttttccttcttacaAGTTAACTAGTGCCCCCAGCACACAGTATTTAGGCCCCATGTTCCTGACAAGAGCATTCTGATCCAAGTGGCCTTTAAATGTCtcttgatggagttcctgtctaatttaggcttttttttccccccttgggaAGGGGTTAATAGTTACTATAGTAACTATAAGTATAATAGTACTATAGTAATTATAAAGTCTTCCAACTAAGATTTTcaggattttgtttctttgtttttgaccTTAATTGTAATTACCTTCTTAGGAACATTCTTCCTAACCCTGTCAGGGCAAGATTGTGGATTTCTTTACACTTTGGTCTTTAACTTTGATATGTGGTTACTAATCTCCAAATCATTGagtctcttttgccttttcttatcttgctcagtgtttccttgGAGAGGAGTCAAACCTGGCGTCCCTTTGAATTTAATGGGAATGCCAGGTAGTCTAAAAGTCAAGTAAGAAACAGGCCTCCTTTGGTGTAAAATTTACCAGGTATGAGGTCTGCATTATCCTGCATTGAATGTGCATAGAAAAACTGGTCTGCAGCCTTCCAGAGCATACCAGAAGTTTGGAATGTTCTTATTATTGtcaataaatcaaagaaaatagcCATCCCAGGGGAATTAACTTAGAGGTTTCTAGACTCCCACTCTGTGTGGATCTCATGATGAAGGGGAATCTCCTCTTACTGGATCCTATAACCACTCACACCAAGCTCGTCTGTACAGTTCCTGCTCTACTTAACTTAATAAGGAAGTTGCCTCTTCTTGATAATTGAAACAACCAGTAAGGTTGGGAAAGGGGAAATCCCACTTCTGGCTTGAAATAcaagtaagaaatattttttttttctcatcagtgtACCTCCCTCATGTTGAGCTAGTGGTTTCATGTAACTTGGTTTACAAGATcatcagcaaatattttcagagtgctaactatgtgctaggcattagGCCAGGTGCTAAGAATTAAACTTGAAACAACACTGAATCTCTCTTCTCCTGGGAACAGCTAGTGTGAAattcagaacaaaaaaaaaaagctaaggataGCACAGTATGATaatgagatagagagagagagagcacaggtGCTCTGGGAAAACCAAGGGGCACCTAACCTGTATTGGGGTtgtgggggagggctgggaaaggcttcctggaagaggcagaGCCAAAATAAAGGATAAGCAGGAGCTAGGGCAAAGCTGGGAACGAGGCTGGGAAGACAGCATGATAAGCTGAAAAAGAACAGGAGCCAAGACTCAGAAATGAGAGGGAGTATTTGAGGTGGGAAAAGTGTTTAAGTGGACTAGAAAAATTAGTGTTGGGGCTGGTGTGGCATAGATGGGACTGGGCAGGAGTTTTTAAGCCACGTTACGGAATTTTGCTTTATCTCTAAGAACAATGAaatttattgaactttttttttttttttttttaggcatggGGTGACATGATCAAATTTACATTTTAGGAAGATCACTTGGGCCTCAGCATTAAGTGACCTAGAGGacttaaaacacacatacatctTTAGAGAAACTGGTTGGAAGAGGACTTCAGTAATGTGAGAGATGTTGATGCCTAAACTAGTCTGGTGACCAAAAGATAAAGAGGTATATGGAGGAAGGAAACCTGACAGCCATTGATGATAGGTGGTTCGCCAGGTCAAGAGGTCTGGTCTAAGTTACCGAGTCAGTGCTGATACCATTTTCAGAGATCAGAAACATGGGCATACGAGCAGATTTGAAGAGGGAGGATGATGGCTGTGGTTTGTGTTGTGCAGGGTTTGAGGTACCTGTGGACATACCCATGGAGATGTCCAGGAGGCAGTCGTTTATATGGGTTCACTGCTCAGAGGAGATATCTGAAGATAAGTTGGCAGTCACCAGCATGTAGACGGTAATCAAAGATACTACCTGGAGTGACTGCCAAGGGAGCAGCAGTAGACATAATGCTGAGGAGCACTACCAACCAAGGGTTAAGCCACAGACTGAGATAAAAAGGAAACTGGGAGCTTATTCTACAGAATTATGACCCTAAGAAAAACGAGATGAAACTAAACATAGCCCCAATTCTTAGTATGTTTTACTGTAAGATATcaggaaaggcaaggaaaagtTCAGAATTGGGCTAACAAAAGTGAAATCATAGACTTCTGTTTTAATACttaccagtgtgtgtgtgtgtctgtatgtgtgtggttGTTTGGGACTTAGGGAAGGAAACAGGAGACATAGGGAATATTGTCACCAGATATTACTTATGTTCCCTTAGCTCAGTCATCTATGGAATGTTTAGTCccttaacatatatttatttagagcctacatataaaacatttctgCTAGGGCAGTGGAGGATATACAAGAAGTATATCTGTTCCCTGACAGCTTGTGATCTAGTTAGAGATGTGACACCTGTATAATAGCATCAGCAGTAGATACAATGTATGATGAGTTCAGGAACTTGCATAGAAAataagatctgggagttcctatcatggctcaggggtaatgaaaccaattagtatccatgaggatgtaggatggatccttggccttgctctatggattaaggatctggtgttgctgtgagctgtagtgtaggccatagatgcagctcacatctggcgtggctgtggtctaggctggcagctgcagctctgattcaacctctagcctggtaacttccatatgccacagttgcggctcTATgaacagtaaaagcaaaaaaaaaaaaaaaaaaaaaaaaaaatcagtaagaatttAGAGGAGGGAGGTATTAATTTTCACCATGAATGTGGAACAGAAAGACAAGACACAAGGGCTGGGCATATAGTTCTGTGAACTGATTAAAGTTTCACAGGTTTTGAATTGTTAGGAAACC
>XLOC_000760.TCONS_00001731
GGAAGACAAAATGTGATTCAAGGCTTATGGATCATTGATGAATATTGGAAGTACTTTGCTGTTCCTCCCTGCTCTCAAGTGATTCCTAGTCTGGTGGCGAAAACATGAATGCACATAGCTAACCATACTGAAATGTGGTGACTGAGGACTGGCTTCACCAGAGAAGTGTCGATTTCTCTGTGTGAAGACATGTCCTGGGAAGCTCTGTGTAGAAGTCCGTAGAGTGAGGAACTGAAACCTCCTGCCAAGAACCACATGAGTGAACTTGGATGCAGGTTCTTCAGCCTCAATCAATCTTCAGAGACTAAATACAATCACAGAAACAATTCTGAGCAACCTCATGAGAAACTCTGAGCAAGAACCACTCAGCTAAGCCATGTCTAGATGTCAAACACTTAGAAattATGTAAACTCTTGAGGGCAGAGTTTGGGTCCCACCCAGCAgttcagacaaacaaaaggacACCTTCATTCAAGAAGATCCCagagactttggagttcccgttgtggcgcagtgattaagg
>XLOC_000761.TCONS_00001734
catcctgcaggTTCGGTCAAAAAAGGGAGGCGGAGGTGGGGAGCGTATCATGTGCTCCGTTTCTCCACCAGTCTGGAAGGACCTCAAGGGGAGAGGTTGTGGGAAGGGGTGTCACTTTTGTATCCCCGGTTGGGATGGGATCCCCTACCTGCTGCCTCGGCTGCTCCCGGTCCCCTGGTGTTGAGTCACGACTCCATTTCTGCGGAAAGGAACCTGGGCCTTCAAGCCGGTGGCAGGACTAGAAGCTGGCCATGGGGCCATCCACCATCAACTGTGACCTTGTTTTATTTGCAGGAggaagatagaaaacaaaatcacagcCCCCTGAAGTGAAACCAACTTCGTGgagtttatatttattctttcttcttgtttgtttgaGAGAAACATTAAAGAGATAAAGGTTCCATTTGCTGCAGAATCGGCAAACACAATCATTCAgTGGAGCTTAGGCATGCCATTCTCCAGGAAGCGAATTATGACCACTAAGCCTTCATCTCAGAAGGATCCTGAGTCAGACCAAGTTTGAGCCGAGCAAGACAACTGGCCAAAGACAACCCAGAAACtgaccccattcccataaaactggAGACTGTGAGCCATGTGGCAGAGCAGTCCTCCTGGGTTCtcttaccctgctgctctccaccaGGGCatcccttcccaataaagtcttttgctttgtcagta
>XLOC_000761.TCONS_00001733
catcctgcaggTTCGGTCAAAAAAGGGAGGCGGAGGTGGGGAGCGTATCATGTGCTCCGTTTCTCCACCAGTCTGGAAGGACCTCAAGGGGAGAGGTTGTGGGAAGGGGTGTCACTTTTGTATCCCCGGTTGGGATGGGATCCCCTACCTGCTGCCTCGGCTGCTCCCGGTCCCCTGGTGTTGAGTCACGACTCCATTTCTGCGGAAAGGAACCTGGGCCTTCAAGCCGGTGGCAGGACTAGAAGCTGGCCATGGGGCCATCCACCATCAACTGTGACCTTGTTTTATTTGCAGGAggaagatagaaaacaaaatcacagcCCCCTGAAGTGAAACCAACTTCGTGgagtttatatttattctttcttcttgtttgtttgaGAGAAACATTAAAGAGATAAAGGTTCCATTTGCTGCAGAATCGGCAAACACAATCATTCAgTGGAGCTTAGGCATGCCATTCTCCAGGAAGCGAATTATGACCACTAAGCCTTCATCTCAGCACTGGCATGAGCTGTCTCACAAGAGAAGACCCTGATAAGGAGCATGGTCCTGCCATAAAGACTAACGGGGAGGATTCAGGAGTAGCCAATAGGAGAGAGGAGCCAACCAACCTCCCAGGGTCCTTGGTGCTGGTACCCATCTTGGCTGAAAGATGCCCTCACCACCAGGAAGGATCCTGAGTCAGACCAAGTTTGAGCCGAGCAAGACAACTGGCCAAAGACAACCCAGAAACtgaccccattcccataaaactggAGACTGTGAGCCATGTGGCAGAGCAGTCCTCCTGGGTTCtcttaccctgctgctctccaccaGGGCatcccttcccaataaagtcttttgctttgtcagta
>XLOC_000761.TCONS_00001732
catcctgcaggTTCGGTCAAAAAAGGGAGGCGGAGGTGGGGAGCGTATCATGTGCTCCGTTTCTCCACCAGTCTGGAAGGACCTCAAGGGGAGAGGTTGTGGGAAGGGGTGTCACTTTTGTATCCCCGGTTGGGATGGGATCCCCTACCTGCTGCCTCGGCTGCTCCCGGTCCCCTGGTGTTGAGTCACGACTCCATTTCTGCGGAAAGGAACCTGGGCCTTCAAGCCGGTGGCAGGACTAGAAGCTGGCCATGGGGCCATCCACCATCAACTGTGACCTTGGTTGGTCGTTAGACCTCTCTGGTCCCAGTGTTTTCACCTGCAAAAAGGGAAGTTTTATTTGCAGGAggaagatagaaaacaaaatcacagcCCCCTGAAGTGAAACCAACTTCGTGgagtttatatttattctttcttcttgtttgtttgaGAGAAACATTAAAGAGATAAAGGTTCCATTTGCTGCAGAATCGGCAAACACAATCATTCAgTGGAGCTTAGGCATGCCATTCTCCAGGAAGCGAATTATGACCACTAAGCCTTCATCTCAGCACTGGCATGAGCTGTCTCACAAGAGAAGACCCTGATAAGGAGCATGGTCCTGCCATAAAGACTAACGGGGAGGATTCAGGAGTAGCCAATAGGAGAGAGGAGCCAACCAACCTCCCAGGGTCCTTGGTGCTGGTACCCATCTTGGCTGAAAGATGCCCTCACCACCAGGAAGGATCCTGAGTCAGACCAAGTTTGAGCCGAGCAAGACAACTGGCCAAAGACAACCCAGAAACtgaccccattcccataaaactggAGACTGTGAGCCATGTGGCAGAGCAGTCCTCCTGGGTTCtcttaccctgctgctctccaccaGGGCatcccttcccaataaagtcttttgctttgtcagta
>XLOC_000763.TCONS_00001740
GCGACAATTCGCTGCGCCTTCTTATTATGCTGCACTGTCAAGGGTATTCCTTTGTCTGTTAAAAAATATTACGCATTTCATCAGTCTGTAAAAGATCTGACTTACATAAAAGGATGCAGACCAAACTCAAGCAAGTGAGAACTGTGTTACTGTGGATTTCTAAGGCTCTGAATTAATGTCTAGCATCTAAgctattgtcttttaaaataccGAAGACCTAAGAAAGGTTAACTTTAGTCTTTTCAGTTATCATCTTAAACTGAAGAGAGTTCCTGCTTCATAATGATGGTGGGCATGAAGCCAGCAAATATTTGCCAAGATGTTCTTCTGTGATAATTCACTGCAGGGCAGAAACCATAATCAACTGTTTACAAGCACTGAAGCTGTTCtctcaattaaaatattttaaataacattt
>XLOC_000764.TCONS_00001741
TCTGCTTggcaaaatttttttcctgactaTTCTGCCTCAGGCTGTCAAGTCTAATAAAGGGATTTTTGGTTTTCTCCTAACTTGCTAGTGTCAAAGAACTATTGTCCTTCTCCCATTCCTCCCACCCTTTGAATTTAagtccaaaataaatgaatggtaaCAAGTTTTCTTCACTGCTTTTTAGTGTAGAGCTGCAGTTCAGAAAAAGTTCTGTTCAAGAATGAATTCCAGCAGTGTTCCTATTGCCAGCAGACAGCATGAAAGCCTTGGAATATGGAGCAATTCTTTACCAATTCGTGACATAAATGGAAAACAGTAGATAGCCTCTTATATGGCTGTTATAATATAAAGATGGTTAAAGAATTGGCTGGAGCTATGAGCAAGATATATGTcttgaccaatggaacagaatagagaatccgg
>XLOC_000764.TCONS_00001742
TCTGCTTggcaaaatttttttcctgactaTTCTGCCTCAGGCTGTCAAGTCTAATAAAGGGATTTTTGGTTTTCTCCTAACTTGCTAGTGTCAAAGAACTATTGTCCTTCTCCCATTCCTCCCACCCTTTGAATTTAagtccaaaataaatgaatggtaaCAAGTTTTCTTCACTGCTTTTTAGTGTAGAGCTGCAGTTCAGAAAAAGTTCTGTTCAAGAATGAATTCCAGCAGTGTTCCTATTGCCAGCAGACAGCATGAAAGCCTTGGAATATGGAGAATATGTGACGATCACTTTGACAAAGCCATTGACAAATCTGCAGAAGTGAAGGCTCTAAGCCAGAAACTGCATGGGGACCAATAtactACTCCTGGATTCTAAATTTgtaagattcttttaaaatatctcataAGCATCTGGCTACTATCCAAACCCTCATTTAGTTTTCTATGGTGGAAAGACATACGACCATCTAATAGACTTTTGATTTGTATGAAGAACAAAGGATCATATATCTAGCAAATGTACTGTCAAAGCagcaattctcaaaaaaattcctGTTAAATCCATCATATAATGAAGCAATTATTGAC
>XLOC_000770.TCONS_00001752
CTATTTACATACCTGTGGAGAATATGAATCTGAGgttttccctcattttaaaaactatttcccTGACATCATGGTTAAGTACAttgaggaaaataagaataatctaCTTCAAACCAGTTTATGTATAATAGGGTAATGTATCAAGATGATTCAAGGAATCAAAAGAAATTGTCTTGACTTTCCTGAAGAACTAGAGCTAAAGAGTATGAAGCCATTagggaatcctttttttttttttttctttcatttctttttctctatcttcGAGTTTCTTGGTCTCTCATTTCTATGTTCTTCCTGTGAAGCAGacattcttttctctgtctctgaagCCTAGCTTTGCTTTTGACGATTGCAGTCAGAAACTATGTTCAAATGAACCTAGTtcaaataacaaaacagaaaggcTAGTGTTGAATGCAAATTCAAATTCCAGGGAGAAAAACTGAATGGTGTAGGTTAGATCACTTAGCTTCTCTGAGCAGTCAGCTTATGATCAAGGCAAAGTAGCTGTGAGCACAGAACATAAAACCTTGTAGTTTCCTTGAAAGGATGAGatagatataaaaaaaataattatacttgTTATGGTTTGaattatctacttatttattaTCAGAACACTTTGAGCCAGATCCTGGGAGCTTTAGCAAAGGGGTAAAAAGTGAAAGTTAATATTTAATCCTTAACAAATTAGTTCACTACTGAAATTTAACACATGGCTTAGTATGAAAATACGTGAGATGGATCTGGTGAGAAAATGTGACAAGAGGAAAGATAAACTCCAAAGTGACTACTACTGTTCTCAGTAAGCAACACAACGTGCCTTGCCTGATGCAGTGCCTTCAAGAGACAGTATATGGGAAGAAGATGCAATAAGAGGAGAATCTACTGAGAAGACAAAAGTCTGTTTTGAaaagaagtggtgagaatggacatccttgccttgttcctgatcttcaTGAAAGTCTTTCAACATGGACTATAAATTAGCAATTATGCTGTCCTTATTGAAGGAGTGTGGAAGTACTCCATCATATTCAGTTTTTTTGAAGAATATGAGGAAGATtgatgttaattctttaaatgtttcataaaagTTACCAATGAAAGCA
>XLOC_000781.TCONS_00001790
TTTGCTTCACCAGAGTTGCAAGTGGTTCGCCATGGTTGTATCTCCCCAAGTAcaatttttggctgctcctggaAAAACCCATTTTGTTGGTAAGAAATAACTGGCTGTTTCGTCATTTTAAGTTAACCTGACATGGAAGTCCCATGGAGATCCAGGGAAGAATGGTGGCAAGTCCCAGGCTGGCGAGCAAGCAGGTGTTGCTACTGAGGAGCCCACCCAGCTCACTGCTTTCTTGCTGACCCTGAAATCTGAGGAAATGAAGACCTTAAGCATGACACTTTGCAATCTAGAGATTCCATCTATTGGAAAAGACACCTCGATGGAAAGGTCCCCATCAGTGCAAGACAGTTGCCACTGCTCCAGCCATCCCTTCCTAcatcaaaaaagaagagaggagttcTTCTCATCTACcttttagaaaggaaggaaaagcttTGGCAGCATGCATTTACCAGACCTCTGCAAAGGTGCTAATTAAAAAGAATTATCCATGCTCATTCTCAGCctcaaagaaggcaagaaataaaagcatccaaTACTTTCAGCCTCTAAAATGGGAGATGGCTGTACTATCCACGAGGAGGCTGGCAGGGATGGGGATGGTGACCAGTTCCACCCAGATCTAAAGACACTGACTCCATGAAGCCGTCTGTGACTCATCTAGTAAAAGTTAACCTCTCCTTTAGTTTTACACAACATTGTGTGGCTTTTATATTCACACTTTGCTTTGTATTTGAGTTATCTGTAGGCTTACCTCATTTCTACTGTGAGAATGCATCAACTCTATCTTGTTCATCATCAATTCCCATATCTTCAGGCATAGTTCTTGAACCTTAGAAGGCACTGAGTGAATATTTCCTGAAATGAAAACCTCAGTAATTTGAACCACAGTTAGATGATTCACTTTAAGTTCAGAGGAAAAGAAGGACATGTACCCcactccaaaacaaacaaacaaacaaaccttagGGCTTTCACCACATTTGCAATTAAAACAAGGGGCTGTTTTTCAATAGGCAAAGTACACAGGTAAGAGTCagaagcaaaattttaaagagagaagCTGACTATCCTCTCTGTTGACAAAACAAACACAGACAAAAACGCATCCTGGCAAATGAGCTGTTTTCTCAAGACTGGTCCACTAGCTATTGGATGAAGTAAAGCTCTCAAGGGCTTATCCCAAAGGCATCCCAGACTCAAGCCAACTTAGACCAAAAGGATCAGGGCTGACTACCAGGGACAGAGGAGCAGTGAGCTAGAAGATCCTGAGTTCCTGAGAGTTTCATAGAGCAAGGCTGCCATATGGCCTCTGGACTTCAGATCCACAGACTtgtaagaaagggaaataaatgggATTCTACTGAGTTTTCCACCACTCACAACTAAACCTCATCGCAATTAATGCACTCAGTCTACCCTGGAGATTGTGGTACCGCAAGAGCCTTTGGAGCTGGTCAGGGAGTCCAGAAACTGTTGCCAGAAGAAAAGTCCTCTTGAGTTAAGCCTCAACCCAGCTTGGAACTTGATGAAACTTGAAAATTGGCTGAAACTAGTTCCTTCCATCGGTCAAGTACTATCAACTCTCTGTACTCAGGTTTCTTGACAAAATCTTGGCTGCATATTGAGtttctcaagaaaaataaaagacagtaaCAAATTGTCAAATATCCTAAAAGTCAACATTACTGATTGGGTTTacttaaattccatttttttgtttctaccaTGGAATCATAGAATTGAGTCAGGTCTTCCCAATGGAAGAGCAGCCTACCTCCAACCCACGGGTAGATGAGACACATAGAAAAATCTGAATCAATGatcctttacattttatttatattgcagCATCTTTTATAGAAGGTCATCAGACCAATACTGTAGCAACCCACACAAGCAAAAGAGTCAACTGTAGCAGAAGACAAGTCAAAACTAAAAgtgcattttgtattttacacTAGAagtcaatttaattaaaaaaggtGTTTCTTTGGACTAAGAGGATTATTTTGCTGATGCGACCAATAGAGTTGCTCAAAATAAGAAGAAGCTGATTTGAACACAAAGATGCAGGTGGCTTGACAAATAGACTTCTTGCAGCACATGCCAGGGAGGGTTTACTCGGATAGCAGAGGAATCCCAGATGCGGGGCCTTGCTGAGGATACTGTGATTAACACCCTGGCAGACATACAAGAAGGAGTTTGTTCTCAGCTTCTCCACCCAGAGGGCAACTGTCCAGCCAAAATTAAGCTGAAAAGACATGACAAATTATTCTAAACCCTAACAGGGAAAATTTCTCAACCATCATACTCAAATGCTAAACACAGGCGTCAGATCAGATAATTAAGGTCAAAACATTCAAGAGAAGCCTTGATGGGCCTAAGGCTTAAGACATCAGTCTTATTATACTTATGTTCAAAACTAAGTTTCACTTTGTGGAAAACATTACCCCCAAATGGATGCAGCCAACAGCATAAAACTGCTCATTTAAAGTCACAAAGGAAATCTATGAACccatctagaaaataaaacagtgatactacttgttttaaaaaaagtgctGCTGTTTTAGGctattgtgatttttctttctctttccctctttctttctctttttagggccacacctgcagcatttggaagtttccaggctaggtgttgaattggagctgcagctgcaggtctttgccacagccatggcaatgccagatctgagctgcaccttcgacctacatgcagcttgcagcaacgctggatcctaacccactaagcgaggtcaggaatcaaacctgcatcctcatggatattagtcagattcttaacctgctgagacacaacagaaactcttg
>XLOC_000781.TCONS_00001791
TTTGCTTCACCAGAGTTGCAAGTGGTTCGCCATGGTTGTATCTCCCCAAGTAcaatttttggctgctcctggaAAAACCCATTTTGTTGGTAAGAAATAACTGGCTGTTTCGTCATTTTAAGTTAACCTGACATGGAAGTCCCATGGAGATCCAGGGAAGAATGGTGGCAAGTCCCAGGCTGGCGAGCAAGCAGGTGTTGCTACTGAGGAGCCCACCCAGCTCACTGCTTTCTTGCTGACCCTGAAATCTGAGGAAATGAAGACCTTAAGCATGACACTTTGCAATCTAGAGATTCCATCTATTGGAAAAGACACCTCGATGGAAAGGTCCCCATCAGGTGCTGCTCTCTGAAGGCTGGATGACTGAATAGATTTTGGAGCAGGAAGAAAGCACAGGCCAAACTGGTTTTAACCTCGCAAACCCTCTTGGTGTCTTTCTGAGTGCCGTCTTTGAAAAAAGATATGAAAGCTTCTGAAACTACAGCTGTAAAGCCTCTGATGTTCTCGAGAAGAACAAAACCGCTGGTGAATCTCGTGGAATTCGCCCAGATTCTGGCACTTACGGCAGAACCAGATAGATTTTGGCGTGACCAAGCAGCGCGAAGCCGCAGCATAGAGAAACGAGCTGAAAATGCACAGCGGCAGCAGCAAAAAACCCCAGCAGTCCGCAAGGGAGTTTCAGAAAGTCTTCCCAGCCAAGTGATGCCTTGGACTGCCAACTTCAGGTTTAGGTGCAATTAGTGCGTCCCCACCTGTCCCGCCCCCGCGCTTCTTGCCTGGTTTCGGGACTTGGGAAGGGAGAGAGCCAActtgagggagaaggaaaagaaaggggaaaaaagggattGGTGGAGAAGAGATTCATTCTTGATTCATTACTTTTCTTCTCCCCAAATTAAAAGCAGAGGGACGAAAACAGCAGCCAAGGCATCCTAGAAACAAAAGGCAAATAGCGAGGATGTGAGTCACCCGGAAAGCGGACCCGCCCCCCTCACCAGATGTGGCAGCGGTGTCAGTGCAAGTCCTTTAGGCTGGGAGAgctcccggggtgggggtgggaggaaggccgCCAGAAAAGAACCGAAGTTTGGTACTGAAGTCTGACGCCCCAGGGGGCACCGGTTAGGCAGGGAGCAGTTGGGGTAGGAGACACGGACTCCTGGAGTACAAGGAGGATACCTTGGAGAGGTTTGCGGTCCTGAAAGCTCTGCCGTTTTCTCCAGGACTCAGTATCTCCTTTGTCCCAATCCAATTGGAGAAAACAGTTGGGAAAACTAAGATCTGGtaatataaaaagaatagaataaggAAATGCCCAAGTTTGTGCCTATGACTTGGGCCTTTAGTGTGAAGAAAGATCCCAACTTTTCAGTGGATTATTGATGACTTTGGTGGAAGAGAAAGTCTGTAGAGCCAACAGCAAAAATGGCCCAGACAAGACCTGTTTTGTTCATCTGCATCTTCAGCACGTTTATCTAAATCTCCTGTTCGTATTTTTAAGTGTGTTTTGTATCATGAATGTGAAACACTtcaaaaaaagaatctcaaaagcTGTAGTCATGTTCTGTATCCCAATGATGGTGGTGGTTGTAGTTTCATAAATCTGTAC
>XLOC_000781.TCONS_00001793
GAGACCGGAGGGCTGAGGGGAGATCTGGGCTACACGCCTCCTCCCGGTGGAAATTGACGAGGAATGTACCCGAAAAGAACAAAACCGCTGGTGAATCTCGTGGAATTCGCCCAGATTCTGGCACTTACGGCAGAACCAGATAGATTTTGGCGTGACCAAGCAGCGCGAAGCCGCAGCATAGAGAAACGAGCTGAAAATGCACAGCGGCAGCAGCAAAAAACCCCAGCAGTCCGCAAGGGAGTTTCAGAAAGTCTTCCCAGCCAAGTGATGCCTTGGACTGCCAACTTCAGGTTTAGGTGCAATTAGTGCGTCCCCACCTGTCCCGCCCCCGCGCTTCTTGCCTGGTTTCGGGACTTGGGAAGGGAGAGAGCCAActtgagggagaaggaaaagaaaggggaaaaaagggattGGTGGAGAAGAGATTCATTCTTGATTCATTACTTTTCTTCTCCCCAAATTAAAAGCAGAGGGACGAAAACAGCAGCCAAGGCATCCTAGAAACAAAAGGCAAATAGCGAGGATGTGAGTCACCCGGAAAGCGGACCCGCCCCCCTCACCAGATGTGGCAGCGGTGTCAGTGCAAGTCCTTTAGGCTGGGAGAgctcccggggtgggggtgggaggaaggccgCCAGAAAAGAACCGAAGTTTGGTACTGAAGTCTGACGCCCCAGGGGGCACCGGTTAGGCAGGGAGCAGTTGGGGTAGGAGACACGGACTCCTGGAGTACAAGGAGGATACCTTGGAGAGGTTTGCGGTCCTGAAAGCTCTGCCGTTTTCTCCAGGACTCAGTATCTCCTTTGTCCCAATCCAATTGGAGAAAACAGTTGGGAAAACTAAGATCTGGtaatataaaaagaatagaataaggAAATGCCCAAGTTTGTGCCTATGACTTGGGCCTTTAGTGTGAAGAAAGATCCCAACTTTTCAGTGGATTATTGATGACTTTGGTGGAAGAGAAAGTCTGTAGAGCCAACAGCAAAAATGGCCCAGACAAGACCTGTTTTGTTCATCTGCATCTTCAGCACGTTTATCTAAATCTCCTGTTCGTATTTTTAAGTGTGTTTTGTATCATGAATGTGAAACACTtcaaaaaaagaatctcaaaagcTGTAGTCATGTTCTGTATCCCAATGATGGTGGTGGTTGTAGTTTCATAAATCTGTAC
>XLOC_000787.TCONS_00001802
CTAATACTAGCTGGGCAGCAGAGAGGTCTCTGGTTTGCTCTACAGTATGACATCTGCACTGCAGGCTTGGAAAAGGATGTCTGTCTGTTACTCTGTGGCCTCAGGAACCACTGAACTTTGCCTTGGACAGGCAGTGAATGGCAAGGGAGTGGCTCAAATTCTTCACATTGCCCCTGCTctgcctgcacccccacccccaccccaggcaagcGGTTTCTACAGGATTATGTCATTTTTGGTGGAAAGGATCAAAGAAGTGGAAGGTGGAAAATCAATGGAAAGAGTGGAGAGCGCTGATGCGAAAAGAGCAAGAGCCAGACAAGAATACcgggagagagaagaacaaagctTTTCCCTCTCTGCTTCTGGATGTAAATATTATCTCAGTTTGAAGATAGAAGAGGGGCAAAGAACAACAGATGCTTTCATTCAACAGTACTTACCAAGTGGCCACTTTGAATTAGGCCCATATGAATCCAGTTAAAGCACCATCAGGGGCTGCCAAAACTAGAAGATCCCAGATGTCCTGGTGCAGGAGGTGATATCTTCTCAactgaagacatg
>XLOC_000793.TCONS_00001810
[truncated: 21,337,666 more chars]
