# Supplementary material for: Genome-wide identification of tissue-specific long non-coding RNA in three farm animal species
Source: BMC Genomics. 2018 Sep 18;19:684. doi: 10.1186/s12864-018-5037-7 (PMC6145346; doi:10.1186/s12864-018-5037-7)
Supplement: Supplementary file 4 — Exon Locations of Chicken LncRNAs. The genomic locations of the exons of all chicken lncRNAs. (GTF 7220 kb) [file 12864_2018_5037_MOESM4_ESM.gtf]

NC_006088.4	Cufflinks	exon	111164	111218	.	+	.	gene_id "XLOC_000039"; transcript_id "TCONS_00000063"; exon_number "1"; oId "CUFF.12.1"; class_code "u"; tss_id "TSS48";
NC_006088.4	Cufflinks	exon	111500	111928	.	+	.	gene_id "XLOC_000039"; transcript_id "TCONS_00000063"; exon_number "2"; oId "CUFF.12.1"; class_code "u"; tss_id "TSS48";
NC_006088.4	Cufflinks	exon	439612	439655	.	+	.	gene_id "XLOC_000043"; transcript_id "TCONS_00000077"; exon_number "1"; gene_name "PAX4"; oId "CUFF.19.1"; nearest_ref "rna27"; class_code "j"; tss_id "TSS58";
NC_006088.4	Cufflinks	exon	442349	442513	.	+	.	gene_id "XLOC_000043"; transcript_id "TCONS_00000077"; exon_number "2"; gene_name "PAX4"; oId "CUFF.19.1"; nearest_ref "rna27"; class_code "j"; tss_id "TSS58";
NC_006088.4	Cufflinks	exon	442614	442696	.	+	.	gene_id "XLOC_000043"; transcript_id "TCONS_00000077"; exon_number "3"; gene_name "PAX4"; oId "CUFF.19.1"; nearest_ref "rna27"; class_code "j"; tss_id "TSS58";
NC_006088.4	Cufflinks	exon	445540	445609	.	+	.	gene_id "XLOC_000043"; transcript_id "TCONS_00000077"; exon_number "4"; gene_name "PAX4"; oId "CUFF.19.1"; nearest_ref "rna27"; class_code "j"; tss_id "TSS58";
NC_006088.4	Cufflinks	exon	445775	445833	.	+	.	gene_id "XLOC_000043"; transcript_id "TCONS_00000077"; exon_number "5"; gene_name "PAX4"; oId "CUFF.19.1"; nearest_ref "rna27"; class_code "j"; tss_id "TSS58";
NC_006088.4	Cufflinks	exon	446034	446150	.	+	.	gene_id "XLOC_000043"; transcript_id "TCONS_00000077"; exon_number "6"; gene_name "PAX4"; oId "CUFF.19.1"; nearest_ref "rna27"; class_code "j"; tss_id "TSS58";
NC_006088.4	Cufflinks	exon	446653	446946	.	+	.	gene_id "XLOC_000043"; transcript_id "TCONS_00000077"; exon_number "7"; gene_name "PAX4"; oId "CUFF.19.1"; nearest_ref "rna27"; class_code "j"; tss_id "TSS58";
NC_006088.4	Cufflinks	exon	568011	568669	.	+	.	gene_id "XLOC_000048"; transcript_id "TCONS_00000096"; exon_number "1"; oId "CUFF.324.1"; class_code "u"; tss_id "TSS67";
NC_006088.4	Cufflinks	exon	568969	569298	.	+	.	gene_id "XLOC_000048"; transcript_id "TCONS_00000096"; exon_number "2"; oId "CUFF.324.1"; class_code "u"; tss_id "TSS67";
NC_006088.4	Cufflinks	exon	666422	666874	.	+	.	gene_id "XLOC_000057"; transcript_id "TCONS_00000132"; exon_number "1"; gene_name "LOC107052555"; oId "CUFF.39.1"; nearest_ref "rna83"; class_code "o"; tss_id "TSS81";
NC_006088.4	Cufflinks	exon	670581	670604	.	+	.	gene_id "XLOC_000057"; transcript_id "TCONS_00000132"; exon_number "2"; gene_name "LOC107052555"; oId "CUFF.39.1"; nearest_ref "rna83"; class_code "o"; tss_id "TSS81";
NC_006088.4	Cufflinks	exon	697738	697837	.	+	.	gene_id "XLOC_000058"; transcript_id "TCONS_00000136"; exon_number "1"; oId "CUFF.34.1"; class_code "u"; tss_id "TSS82";
NC_006088.4	Cufflinks	exon	698688	698805	.	+	.	gene_id "XLOC_000058"; transcript_id "TCONS_00000136"; exon_number "2"; oId "CUFF.34.1"; class_code "u"; tss_id "TSS82";
NC_006088.4	Cufflinks	exon	699651	699771	.	+	.	gene_id "XLOC_000058"; transcript_id "TCONS_00000136"; exon_number "3"; oId "CUFF.34.1"; class_code "u"; tss_id "TSS82";
NC_006088.4	Cufflinks	exon	700179	700304	.	+	.	gene_id "XLOC_000058"; transcript_id "TCONS_00000136"; exon_number "4"; oId "CUFF.34.1"; class_code "u"; tss_id "TSS82";
NC_006088.4	Cufflinks	exon	700429	700544	.	+	.	gene_id "XLOC_000058"; transcript_id "TCONS_00000136"; exon_number "5"; oId "CUFF.34.1"; class_code "u"; tss_id "TSS82";
NC_006088.4	Cufflinks	exon	697953	697997	.	+	.	gene_id "XLOC_000058"; transcript_id "TCONS_00000138"; exon_number "1"; oId "CUFF.34.3"; class_code "u"; tss_id "TSS83";
NC_006088.4	Cufflinks	exon	698688	698805	.	+	.	gene_id "XLOC_000058"; transcript_id "TCONS_00000138"; exon_number "2"; oId "CUFF.34.3"; class_code "u"; tss_id "TSS83";
NC_006088.4	Cufflinks	exon	699651	699771	.	+	.	gene_id "XLOC_000058"; transcript_id "TCONS_00000138"; exon_number "3"; oId "CUFF.34.3"; class_code "u"; tss_id "TSS83";
NC_006088.4	Cufflinks	exon	700179	700304	.	+	.	gene_id "XLOC_000058"; transcript_id "TCONS_00000138"; exon_number "4"; oId "CUFF.34.3"; class_code "u"; tss_id "TSS83";
NC_006088.4	Cufflinks	exon	700429	700544	.	+	.	gene_id "XLOC_000058"; transcript_id "TCONS_00000138"; exon_number "5"; oId "CUFF.34.3"; class_code "u"; tss_id "TSS83";
NC_006088.4	Cufflinks	exon	698965	699005	.	+	.	gene_id "XLOC_000058"; transcript_id "TCONS_00000139"; exon_number "1"; oId "CUFF.34.4"; class_code "u"; tss_id "TSS84";
NC_006088.4	Cufflinks	exon	699651	699771	.	+	.	gene_id "XLOC_000058"; transcript_id "TCONS_00000139"; exon_number "2"; oId "CUFF.34.4"; class_code "u"; tss_id "TSS84";
NC_006088.4	Cufflinks	exon	700179	700304	.	+	.	gene_id "XLOC_000058"; transcript_id "TCONS_00000139"; exon_number "3"; oId "CUFF.34.4"; class_code "u"; tss_id "TSS84";
NC_006088.4	Cufflinks	exon	700429	700544	.	+	.	gene_id "XLOC_000058"; transcript_id "TCONS_00000139"; exon_number "4"; oId "CUFF.34.4"; class_code "u"; tss_id "TSS84";
NC_006088.4	Cufflinks	exon	699100	699771	.	+	.	gene_id "XLOC_000058"; transcript_id "TCONS_00000140"; exon_number "1"; oId "CUFF.34.5"; class_code "u"; tss_id "TSS85";
NC_006088.4	Cufflinks	exon	700179	700305	.	+	.	gene_id "XLOC_000058"; transcript_id "TCONS_00000140"; exon_number "2"; oId "CUFF.34.5"; class_code "u"; tss_id "TSS85";
NC_006088.4	Cufflinks	exon	700429	700544	.	+	.	gene_id "XLOC_000058"; transcript_id "TCONS_00000140"; exon_number "3"; oId "CUFF.34.5"; class_code "u"; tss_id "TSS85";
NC_006088.4	Cufflinks	exon	699154	699771	.	+	.	gene_id "XLOC_000058"; transcript_id "TCONS_00000141"; exon_number "1"; oId "CUFF.34.6"; class_code "u"; tss_id "TSS85";
NC_006088.4	Cufflinks	exon	700179	700304	.	+	.	gene_id "XLOC_000058"; transcript_id "TCONS_00000141"; exon_number "2"; oId "CUFF.34.6"; class_code "u"; tss_id "TSS85";
NC_006088.4	Cufflinks	exon	700429	700544	.	+	.	gene_id "XLOC_000058"; transcript_id "TCONS_00000141"; exon_number "3"; oId "CUFF.34.6"; class_code "u"; tss_id "TSS85";
NC_006088.4	Cufflinks	exon	1087068	1088062	.	+	.	gene_id "XLOC_000073"; transcript_id "TCONS_00000211"; exon_number "1"; gene_name "FAM208B"; oId "CUFF.111.1"; nearest_ref "rna154"; class_code "x"; tss_id "TSS120";
NC_006088.4	Cufflinks	exon	1089949	1090068	.	+	.	gene_id "XLOC_000073"; transcript_id "TCONS_00000211"; exon_number "2"; gene_name "FAM208B"; oId "CUFF.111.1"; nearest_ref "rna154"; class_code "x"; tss_id "TSS120";
NC_006088.4	Cufflinks	exon	1091513	1093565	.	+	.	gene_id "XLOC_000073"; transcript_id "TCONS_00000211"; exon_number "3"; gene_name "FAM208B"; oId "CUFF.111.1"; nearest_ref "rna154"; class_code "x"; tss_id "TSS120";
NC_006088.4	Cufflinks	exon	1087068	1088062	.	+	.	gene_id "XLOC_000073"; transcript_id "TCONS_00000212"; exon_number "1"; gene_name "FAM208B"; oId "CUFF.111.2"; nearest_ref "rna154"; class_code "x"; tss_id "TSS120";
NC_006088.4	Cufflinks	exon	1089949	1090068	.	+	.	gene_id "XLOC_000073"; transcript_id "TCONS_00000212"; exon_number "2"; gene_name "FAM208B"; oId "CUFF.111.2"; nearest_ref "rna154"; class_code "x"; tss_id "TSS120";
NC_006088.4	Cufflinks	exon	1093880	1094118	.	+	.	gene_id "XLOC_000073"; transcript_id "TCONS_00000212"; exon_number "3"; gene_name "FAM208B"; oId "CUFF.111.2"; nearest_ref "rna154"; class_code "x"; tss_id "TSS120";
NC_006088.4	Cufflinks	exon	2251573	2251955	.	+	.	gene_id "XLOC_000092"; transcript_id "TCONS_00000253"; exon_number "1"; oId "CUFF.83.1"; class_code "u"; tss_id "TSS148";
NC_006088.4	Cufflinks	exon	2252793	2253226	.	+	.	gene_id "XLOC_000092"; transcript_id "TCONS_00000253"; exon_number "2"; oId "CUFF.83.1"; class_code "u"; tss_id "TSS148";
NC_006088.4	Cufflinks	exon	3532637	3535808	.	+	.	gene_id "XLOC_000112"; transcript_id "TCONS_00000324"; exon_number "1"; oId "CUFF.95.1"; class_code "u"; tss_id "TSS184";
NC_006088.4	Cufflinks	exon	3537151	3538427	.	+	.	gene_id "XLOC_000112"; transcript_id "TCONS_00000324"; exon_number "2"; oId "CUFF.95.1"; class_code "u"; tss_id "TSS184";
NC_006088.4	Cufflinks	exon	3539985	3542356	.	+	.	gene_id "XLOC_000112"; transcript_id "TCONS_00000324"; exon_number "3"; oId "CUFF.95.1"; class_code "u"; tss_id "TSS184";
NC_006088.4	Cufflinks	exon	3536662	3538427	.	+	.	gene_id "XLOC_000112"; transcript_id "TCONS_00000325"; exon_number "1"; oId "CUFF.95.2"; class_code "u"; tss_id "TSS185";
NC_006088.4	Cufflinks	exon	3539985	3542356	.	+	.	gene_id "XLOC_000112"; transcript_id "TCONS_00000325"; exon_number "2"; oId "CUFF.95.2"; class_code "u"; tss_id "TSS185";
NC_006088.4	Cufflinks	exon	3538789	3539890	.	+	.	gene_id "XLOC_000112"; transcript_id "TCONS_00000326"; exon_number "1"; oId "CUFF.95.3"; class_code "u"; tss_id "TSS186";
NC_006088.4	Cufflinks	exon	3539985	3542356	.	+	.	gene_id "XLOC_000112"; transcript_id "TCONS_00000326"; exon_number "2"; oId "CUFF.95.3"; class_code "u"; tss_id "TSS186";
NC_006088.4	Cufflinks	exon	3601542	3602306	.	+	.	gene_id "XLOC_000114"; transcript_id "TCONS_00000344"; exon_number "1"; oId "CUFF.97.1"; class_code "u"; tss_id "TSS192";
NC_006088.4	Cufflinks	exon	3604196	3605972	.	+	.	gene_id "XLOC_000114"; transcript_id "TCONS_00000344"; exon_number "2"; oId "CUFF.97.1"; class_code "u"; tss_id "TSS192";
NC_006088.4	Cufflinks	exon	4493523	4493545	.	+	.	gene_id "XLOC_000120"; transcript_id "TCONS_00000374"; exon_number "1"; oId "CUFF.122.1"; class_code "u"; tss_id "TSS209";
NC_006088.4	Cufflinks	exon	4498146	4498213	.	+	.	gene_id "XLOC_000120"; transcript_id "TCONS_00000374"; exon_number "2"; oId "CUFF.122.1"; class_code "u"; tss_id "TSS209";
NC_006088.4	Cufflinks	exon	4520569	4521320	.	+	.	gene_id "XLOC_000120"; transcript_id "TCONS_00000374"; exon_number "3"; oId "CUFF.122.1"; class_code "u"; tss_id "TSS209";
NC_006088.4	Cufflinks	exon	4593472	4593655	.	+	.	gene_id "XLOC_000126"; transcript_id "TCONS_00000381"; exon_number "1"; oId "CUFF.143.2"; class_code "u"; tss_id "TSS215";
NC_006088.4	Cufflinks	exon	4594798	4594832	.	+	.	gene_id "XLOC_000126"; transcript_id "TCONS_00000381"; exon_number "2"; oId "CUFF.143.2"; class_code "u"; tss_id "TSS215";
NC_006088.4	Cufflinks	exon	4595489	4595540	.	+	.	gene_id "XLOC_000126"; transcript_id "TCONS_00000381"; exon_number "3"; oId "CUFF.143.2"; class_code "u"; tss_id "TSS215";
NC_006088.4	Cufflinks	exon	4599345	4599414	.	+	.	gene_id "XLOC_000126"; transcript_id "TCONS_00000381"; exon_number "4"; oId "CUFF.143.2"; class_code "u"; tss_id "TSS215";
NC_006088.4	Cufflinks	exon	4604843	4611993	.	+	.	gene_id "XLOC_000126"; transcript_id "TCONS_00000381"; exon_number "5"; oId "CUFF.143.2"; class_code "u"; tss_id "TSS215";
NC_006088.4	Cufflinks	exon	4593472	4593655	.	+	.	gene_id "XLOC_000126"; transcript_id "TCONS_00000380"; exon_number "1"; oId "CUFF.143.1"; class_code "u"; tss_id "TSS215";
NC_006088.4	Cufflinks	exon	4594798	4594832	.	+	.	gene_id "XLOC_000126"; transcript_id "TCONS_00000380"; exon_number "2"; oId "CUFF.143.1"; class_code "u"; tss_id "TSS215";
NC_006088.4	Cufflinks	exon	4595489	4595540	.	+	.	gene_id "XLOC_000126"; transcript_id "TCONS_00000380"; exon_number "3"; oId "CUFF.143.1"; class_code "u"; tss_id "TSS215";
NC_006088.4	Cufflinks	exon	4604843	4611993	.	+	.	gene_id "XLOC_000126"; transcript_id "TCONS_00000380"; exon_number "4"; oId "CUFF.143.1"; class_code "u"; tss_id "TSS215";
NC_006088.4	Cufflinks	exon	4593522	4593655	.	+	.	gene_id "XLOC_000126"; transcript_id "TCONS_00000382"; exon_number "1"; oId "CUFF.143.3"; class_code "u"; tss_id "TSS215";
NC_006088.4	Cufflinks	exon	4595501	4595540	.	+	.	gene_id "XLOC_000126"; transcript_id "TCONS_00000382"; exon_number "2"; oId "CUFF.143.3"; class_code "u"; tss_id "TSS215";
NC_006088.4	Cufflinks	exon	4599345	4599414	.	+	.	gene_id "XLOC_000126"; transcript_id "TCONS_00000382"; exon_number "3"; oId "CUFF.143.3"; class_code "u"; tss_id "TSS215";
NC_006088.4	Cufflinks	exon	4604843	4611993	.	+	.	gene_id "XLOC_000126"; transcript_id "TCONS_00000382"; exon_number "4"; oId "CUFF.143.3"; class_code "u"; tss_id "TSS215";
NC_006088.4	Cufflinks	exon	4598630	4599414	.	+	.	gene_id "XLOC_000126"; transcript_id "TCONS_00000386"; exon_number "1"; oId "CUFF.143.4"; class_code "u"; tss_id "TSS216";
NC_006088.4	Cufflinks	exon	4604843	4611993	.	+	.	gene_id "XLOC_000126"; transcript_id "TCONS_00000386"; exon_number "2"; oId "CUFF.143.4"; class_code "u"; tss_id "TSS216";
NC_006088.4	Cufflinks	exon	4656290	4656368	.	+	.	gene_id "XLOC_000130"; transcript_id "TCONS_00000388"; exon_number "1"; oId "CUFF.158.1"; class_code "u"; tss_id "TSS221";
NC_006088.4	Cufflinks	exon	4656683	4657960	.	+	.	gene_id "XLOC_000130"; transcript_id "TCONS_00000388"; exon_number "2"; oId "CUFF.158.1"; class_code "u"; tss_id "TSS221";
NC_006088.4	Cufflinks	exon	5726245	5737622	.	+	.	gene_id "XLOC_000154"; transcript_id "TCONS_00000415"; exon_number "1"; oId "CUFF.273.1"; class_code "u"; tss_id "TSS249";
NC_006088.4	Cufflinks	exon	5737901	5738241	.	+	.	gene_id "XLOC_000154"; transcript_id "TCONS_00000415"; exon_number "2"; oId "CUFF.273.1"; class_code "u"; tss_id "TSS249";
NC_006088.4	Cufflinks	exon	11244390	11244445	.	+	.	gene_id "XLOC_000200"; transcript_id "TCONS_00000554"; exon_number "1"; oId "CUFF.310.1"; class_code "u"; tss_id "TSS336";
NC_006088.4	Cufflinks	exon	11257755	11257933	.	+	.	gene_id "XLOC_000200"; transcript_id "TCONS_00000554"; exon_number "2"; oId "CUFF.310.1"; class_code "u"; tss_id "TSS336";
NC_006088.4	Cufflinks	exon	11258921	11259320	.	+	.	gene_id "XLOC_000200"; transcript_id "TCONS_00000554"; exon_number "3"; oId "CUFF.310.1"; class_code "u"; tss_id "TSS336";
NC_006088.4	Cufflinks	exon	11411792	11412239	.	+	.	gene_id "XLOC_000207"; transcript_id "TCONS_00000564"; exon_number "1"; oId "CUFF.316.1"; class_code "u"; tss_id "TSS345";
NC_006088.4	Cufflinks	exon	11413111	11417103	.	+	.	gene_id "XLOC_000207"; transcript_id "TCONS_00000564"; exon_number "2"; oId "CUFF.316.1"; class_code "u"; tss_id "TSS345";
NC_006088.4	Cufflinks	exon	12560715	12564926	.	+	.	gene_id "XLOC_000213"; transcript_id "TCONS_00000605"; exon_number "1"; oId "CUFF.344.3"; class_code "u"; tss_id "TSS356";
NC_006088.4	Cufflinks	exon	12565231	12566941	.	+	.	gene_id "XLOC_000213"; transcript_id "TCONS_00000605"; exon_number "2"; oId "CUFF.344.3"; class_code "u"; tss_id "TSS356";
NC_006088.4	Cufflinks	exon	12560715	12564926	.	+	.	gene_id "XLOC_000213"; transcript_id "TCONS_00000607"; exon_number "1"; oId "CUFF.344.5"; class_code "u"; tss_id "TSS356";
NC_006088.4	Cufflinks	exon	12565541	12566941	.	+	.	gene_id "XLOC_000213"; transcript_id "TCONS_00000607"; exon_number "2"; oId "CUFF.344.5"; class_code "u"; tss_id "TSS356";
NC_006088.4	Cufflinks	exon	12560715	12564684	.	+	.	gene_id "XLOC_000213"; transcript_id "TCONS_00000608"; exon_number "1"; oId "CUFF.344.6"; class_code "u"; tss_id "TSS356";
NC_006088.4	Cufflinks	exon	12564781	12565458	.	+	.	gene_id "XLOC_000213"; transcript_id "TCONS_00000608"; exon_number "2"; oId "CUFF.344.6"; class_code "u"; tss_id "TSS356";
NC_006088.4	Cufflinks	exon	12565541	12566941	.	+	.	gene_id "XLOC_000213"; transcript_id "TCONS_00000608"; exon_number "3"; oId "CUFF.344.6"; class_code "u"; tss_id "TSS356";
NC_006088.4	Cufflinks	exon	12560715	12564460	.	+	.	gene_id "XLOC_000213"; transcript_id "TCONS_00000606"; exon_number "1"; oId "CUFF.344.4"; class_code "u"; tss_id "TSS356";
NC_006088.4	Cufflinks	exon	12565541	12566941	.	+	.	gene_id "XLOC_000213"; transcript_id "TCONS_00000606"; exon_number "2"; oId "CUFF.344.4"; class_code "u"; tss_id "TSS356";
NC_006088.4	Cufflinks	exon	12560715	12564460	.	+	.	gene_id "XLOC_000213"; transcript_id "TCONS_00000604"; exon_number "1"; oId "CUFF.344.2"; class_code "u"; tss_id "TSS356";
NC_006088.4	Cufflinks	exon	12564781	12564926	.	+	.	gene_id "XLOC_000213"; transcript_id "TCONS_00000604"; exon_number "2"; oId "CUFF.344.2"; class_code "u"; tss_id "TSS356";
NC_006088.4	Cufflinks	exon	12565541	12566941	.	+	.	gene_id "XLOC_000213"; transcript_id "TCONS_00000604"; exon_number "3"; oId "CUFF.344.2"; class_code "u"; tss_id "TSS356";
NC_006088.4	Cufflinks	exon	12560715	12565209	.	+	.	gene_id "XLOC_000213"; transcript_id "TCONS_00000603"; exon_number "1"; oId "CUFF.344.1"; class_code "u"; tss_id "TSS356";
NC_006088.4	Cufflinks	exon	12565541	12566941	.	+	.	gene_id "XLOC_000213"; transcript_id "TCONS_00000603"; exon_number "2"; oId "CUFF.344.1"; class_code "u"; tss_id "TSS356";
NC_006088.4	Cufflinks	exon	13037691	13037808	.	+	.	gene_id "XLOC_000221"; transcript_id "TCONS_00000635"; exon_number "1"; gene_name "RELN"; oId "CUFF.428.1"; nearest_ref "rna490"; class_code "x"; tss_id "TSS369";
NC_006088.4	Cufflinks	exon	13044280	13044383	.	+	.	gene_id "XLOC_000221"; transcript_id "TCONS_00000635"; exon_number "2"; gene_name "RELN"; oId "CUFF.428.1"; nearest_ref "rna490"; class_code "x"; tss_id "TSS369";
NC_006088.4	Cufflinks	exon	13047902	13048136	.	+	.	gene_id "XLOC_000221"; transcript_id "TCONS_00000635"; exon_number "3"; gene_name "RELN"; oId "CUFF.428.1"; nearest_ref "rna490"; class_code "x"; tss_id "TSS369";
NC_006088.4	Cufflinks	exon	13048556	13049003	.	+	.	gene_id "XLOC_000221"; transcript_id "TCONS_00000635"; exon_number "4"; gene_name "RELN"; oId "CUFF.428.1"; nearest_ref "rna490"; class_code "x"; tss_id "TSS369";
NC_006088.4	Cufflinks	exon	13320732	13320777	.	+	.	gene_id "XLOC_000223"; transcript_id "TCONS_00000638"; exon_number "1"; oId "CUFF.358.2"; class_code "u"; tss_id "TSS372";
NC_006088.4	Cufflinks	exon	13321333	13321537	.	+	.	gene_id "XLOC_000223"; transcript_id "TCONS_00000638"; exon_number "2"; oId "CUFF.358.2"; class_code "u"; tss_id "TSS372";
NC_006088.4	Cufflinks	exon	13323684	13324219	.	+	.	gene_id "XLOC_000223"; transcript_id "TCONS_00000638"; exon_number "3"; oId "CUFF.358.2"; class_code "u"; tss_id "TSS372";
NC_006088.4	Cufflinks	exon	13824186	13824610	.	+	.	gene_id "XLOC_000229"; transcript_id "TCONS_00000657"; exon_number "1"; gene_name "SRPK2"; oId "CUFF.489.1"; nearest_ref "rna502"; class_code "x"; tss_id "TSS385";
NC_006088.4	Cufflinks	exon	13825525	13830062	.	+	.	gene_id "XLOC_000229"; transcript_id "TCONS_00000657"; exon_number "2"; gene_name "SRPK2"; oId "CUFF.489.1"; nearest_ref "rna502"; class_code "x"; tss_id "TSS385";
NC_006088.4	Cufflinks	exon	13832056	13834117	.	+	.	gene_id "XLOC_000230"; transcript_id "TCONS_00000658"; exon_number "1"; gene_name "SRPK2"; oId "CUFF.491.1"; nearest_ref "rna502"; class_code "x"; tss_id "TSS386";
NC_006088.4	Cufflinks	exon	13836593	13838973	.	+	.	gene_id "XLOC_000230"; transcript_id "TCONS_00000658"; exon_number "2"; gene_name "SRPK2"; oId "CUFF.491.1"; nearest_ref "rna502"; class_code "x"; tss_id "TSS386";
NC_006088.4	Cufflinks	exon	14199223	14199316	.	+	.	gene_id "XLOC_000234"; transcript_id "TCONS_00000688"; exon_number "1"; oId "CUFF.446.1"; class_code "u"; tss_id "TSS396";
NC_006088.4	Cufflinks	exon	14202404	14202663	.	+	.	gene_id "XLOC_000234"; transcript_id "TCONS_00000688"; exon_number "2"; oId "CUFF.446.1"; class_code "u"; tss_id "TSS396";
NC_006088.4	Cufflinks	exon	14199274	14199316	.	+	.	gene_id "XLOC_000234"; transcript_id "TCONS_00000689"; exon_number "1"; oId "CUFF.446.2"; class_code "u"; tss_id "TSS396";
NC_006088.4	Cufflinks	exon	14211663	14211736	.	+	.	gene_id "XLOC_000234"; transcript_id "TCONS_00000689"; exon_number "2"; oId "CUFF.446.2"; class_code "u"; tss_id "TSS396";
NC_006088.4	Cufflinks	exon	14222554	14223360	.	+	.	gene_id "XLOC_000234"; transcript_id "TCONS_00000689"; exon_number "3"; oId "CUFF.446.2"; class_code "u"; tss_id "TSS396";
NC_006088.4	Cufflinks	exon	14924068	14924139	.	+	.	gene_id "XLOC_000247"; transcript_id "TCONS_00000733"; exon_number "1"; gene_name "LAMB4"; oId "CUFF.542.1"; nearest_ref "rna566"; class_code "x"; tss_id "TSS422";
NC_006088.4	Cufflinks	exon	14927406	14928132	.	+	.	gene_id "XLOC_000247"; transcript_id "TCONS_00000733"; exon_number "2"; gene_name "LAMB4"; oId "CUFF.542.1"; nearest_ref "rna566"; class_code "x"; tss_id "TSS422";
NC_006088.4	Cufflinks	exon	15702931	15705106	.	+	.	gene_id "XLOC_000257"; transcript_id "TCONS_00000784"; exon_number "1"; oId "CUFF.518.1"; class_code "u"; tss_id "TSS450";
NC_006088.4	Cufflinks	exon	15705674	15705725	.	+	.	gene_id "XLOC_000257"; transcript_id "TCONS_00000784"; exon_number "2"; oId "CUFF.518.1"; class_code "u"; tss_id "TSS450";
NC_006088.4	Cufflinks	exon	16424654	16424861	.	+	.	gene_id "XLOC_000271"; transcript_id "TCONS_00000821"; exon_number "1"; oId "CUFF.555.1"; class_code "u"; tss_id "TSS471";
NC_006088.4	Cufflinks	exon	16454999	16455185	.	+	.	gene_id "XLOC_000271"; transcript_id "TCONS_00000821"; exon_number "2"; oId "CUFF.555.1"; class_code "u"; tss_id "TSS471";
NC_006088.4	Cufflinks	exon	16465738	16465818	.	+	.	gene_id "XLOC_000271"; transcript_id "TCONS_00000821"; exon_number "3"; oId "CUFF.555.1"; class_code "u"; tss_id "TSS471";
NC_006088.4	Cufflinks	exon	16470091	16470206	.	+	.	gene_id "XLOC_000271"; transcript_id "TCONS_00000821"; exon_number "4"; oId "CUFF.555.1"; class_code "u"; tss_id "TSS471";
NC_006088.4	Cufflinks	exon	16471148	16474356	.	+	.	gene_id "XLOC_000271"; transcript_id "TCONS_00000821"; exon_number "5"; oId "CUFF.555.1"; class_code "u"; tss_id "TSS471";
NC_006088.4	Cufflinks	exon	16424788	16424861	.	+	.	gene_id "XLOC_000271"; transcript_id "TCONS_00000822"; exon_number "1"; oId "CUFF.555.2"; class_code "u"; tss_id "TSS472";
NC_006088.4	Cufflinks	exon	16454999	16455185	.	+	.	gene_id "XLOC_000271"; transcript_id "TCONS_00000822"; exon_number "2"; oId "CUFF.555.2"; class_code "u"; tss_id "TSS472";
NC_006088.4	Cufflinks	exon	16455919	16455963	.	+	.	gene_id "XLOC_000271"; transcript_id "TCONS_00000822"; exon_number "3"; oId "CUFF.555.2"; class_code "u"; tss_id "TSS472";
NC_006088.4	Cufflinks	exon	16465738	16465818	.	+	.	gene_id "XLOC_000271"; transcript_id "TCONS_00000822"; exon_number "4"; oId "CUFF.555.2"; class_code "u"; tss_id "TSS472";
NC_006088.4	Cufflinks	exon	16470091	16470206	.	+	.	gene_id "XLOC_000271"; transcript_id "TCONS_00000822"; exon_number "5"; oId "CUFF.555.2"; class_code "u"; tss_id "TSS472";
NC_006088.4	Cufflinks	exon	16471148	16474356	.	+	.	gene_id "XLOC_000271"; transcript_id "TCONS_00000822"; exon_number "6"; oId "CUFF.555.2"; class_code "u"; tss_id "TSS472";
NC_006088.4	Cufflinks	exon	16434593	16434731	.	+	.	gene_id "XLOC_000271"; transcript_id "TCONS_00000823"; exon_number "1"; oId "CUFF.555.3"; class_code "u"; tss_id "TSS473";
NC_006088.4	Cufflinks	exon	16454999	16455185	.	+	.	gene_id "XLOC_000271"; transcript_id "TCONS_00000823"; exon_number "2"; oId "CUFF.555.3"; class_code "u"; tss_id "TSS473";
NC_006088.4	Cufflinks	exon	16455919	16455963	.	+	.	gene_id "XLOC_000271"; transcript_id "TCONS_00000823"; exon_number "3"; oId "CUFF.555.3"; class_code "u"; tss_id "TSS473";
NC_006088.4	Cufflinks	exon	16465738	16465818	.	+	.	gene_id "XLOC_000271"; transcript_id "TCONS_00000823"; exon_number "4"; oId "CUFF.555.3"; class_code "u"; tss_id "TSS473";
NC_006088.4	Cufflinks	exon	16470091	16470206	.	+	.	gene_id "XLOC_000271"; transcript_id "TCONS_00000823"; exon_number "5"; oId "CUFF.555.3"; class_code "u"; tss_id "TSS473";
NC_006088.4	Cufflinks	exon	16471148	16474356	.	+	.	gene_id "XLOC_000271"; transcript_id "TCONS_00000823"; exon_number "6"; oId "CUFF.555.3"; class_code "u"; tss_id "TSS473";
NC_006088.4	Cufflinks	exon	17986597	17986667	.	+	.	gene_id "XLOC_000280"; transcript_id "TCONS_00000841"; exon_number "1"; oId "CUFF.561.1"; class_code "u"; tss_id "TSS485";
NC_006088.4	Cufflinks	exon	17986843	17987082	.	+	.	gene_id "XLOC_000280"; transcript_id "TCONS_00000841"; exon_number "2"; oId "CUFF.561.1"; class_code "u"; tss_id "TSS485";
NC_006088.4	Cufflinks	exon	17992822	17992901	.	+	.	gene_id "XLOC_000280"; transcript_id "TCONS_00000841"; exon_number "3"; oId "CUFF.561.1"; class_code "u"; tss_id "TSS485";
NC_006088.4	Cufflinks	exon	18003948	18004080	.	+	.	gene_id "XLOC_000280"; transcript_id "TCONS_00000841"; exon_number "4"; oId "CUFF.561.1"; class_code "u"; tss_id "TSS485";
NC_006088.4	Cufflinks	exon	18004738	18004851	.	+	.	gene_id "XLOC_000280"; transcript_id "TCONS_00000841"; exon_number "5"; oId "CUFF.561.1"; class_code "u"; tss_id "TSS485";
NC_006088.4	Cufflinks	exon	18005754	18005940	.	+	.	gene_id "XLOC_000280"; transcript_id "TCONS_00000841"; exon_number "6"; oId "CUFF.561.1"; class_code "u"; tss_id "TSS485";
NC_006088.4	Cufflinks	exon	18009702	18011636	.	+	.	gene_id "XLOC_000280"; transcript_id "TCONS_00000841"; exon_number "7"; oId "CUFF.561.1"; class_code "u"; tss_id "TSS485";
NC_006088.4	Cufflinks	exon	17986600	17986667	.	+	.	gene_id "XLOC_000280"; transcript_id "TCONS_00000842"; exon_number "1"; oId "CUFF.561.2"; class_code "u"; tss_id "TSS485";
NC_006088.4	Cufflinks	exon	17986843	17987082	.	+	.	gene_id "XLOC_000280"; transcript_id "TCONS_00000842"; exon_number "2"; oId "CUFF.561.2"; class_code "u"; tss_id "TSS485";
NC_006088.4	Cufflinks	exon	17992822	17992901	.	+	.	gene_id "XLOC_000280"; transcript_id "TCONS_00000842"; exon_number "3"; oId "CUFF.561.2"; class_code "u"; tss_id "TSS485";
NC_006088.4	Cufflinks	exon	18003948	18004080	.	+	.	gene_id "XLOC_000280"; transcript_id "TCONS_00000842"; exon_number "4"; oId "CUFF.561.2"; class_code "u"; tss_id "TSS485";
NC_006088.4	Cufflinks	exon	18004738	18004851	.	+	.	gene_id "XLOC_000280"; transcript_id "TCONS_00000842"; exon_number "5"; oId "CUFF.561.2"; class_code "u"; tss_id "TSS485";
NC_006088.4	Cufflinks	exon	18005754	18011636	.	+	.	gene_id "XLOC_000280"; transcript_id "TCONS_00000842"; exon_number "6"; oId "CUFF.561.2"; class_code "u"; tss_id "TSS485";
NC_006088.4	Cufflinks	exon	17986633	17986667	.	+	.	gene_id "XLOC_000280"; transcript_id "TCONS_00000843"; exon_number "1"; oId "CUFF.561.3"; class_code "u"; tss_id "TSS485";
NC_006088.4	Cufflinks	exon	17986762	17987082	.	+	.	gene_id "XLOC_000280"; transcript_id "TCONS_00000843"; exon_number "2"; oId "CUFF.561.3"; class_code "u"; tss_id "TSS485";
NC_006088.4	Cufflinks	exon	17992822	17992901	.	+	.	gene_id "XLOC_000280"; transcript_id "TCONS_00000843"; exon_number "3"; oId "CUFF.561.3"; class_code "u"; tss_id "TSS485";
NC_006088.4	Cufflinks	exon	18003948	18004059	.	+	.	gene_id "XLOC_000280"; transcript_id "TCONS_00000843"; exon_number "4"; oId "CUFF.561.3"; class_code "u"; tss_id "TSS485";
NC_006088.4	Cufflinks	exon	18004738	18004851	.	+	.	gene_id "XLOC_000280"; transcript_id "TCONS_00000843"; exon_number "5"; oId "CUFF.561.3"; class_code "u"; tss_id "TSS485";
NC_006088.4	Cufflinks	exon	18005754	18011636	.	+	.	gene_id "XLOC_000280"; transcript_id "TCONS_00000843"; exon_number "6"; oId "CUFF.561.3"; class_code "u"; tss_id "TSS485";
NC_006088.4	Cufflinks	exon	17986768	17987082	.	+	.	gene_id "XLOC_000280"; transcript_id "TCONS_00000844"; exon_number "1"; oId "CUFF.561.4"; class_code "u"; tss_id "TSS486";
NC_006088.4	Cufflinks	exon	17992822	17992901	.	+	.	gene_id "XLOC_000280"; transcript_id "TCONS_00000844"; exon_number "2"; oId "CUFF.561.4"; class_code "u"; tss_id "TSS486";
NC_006088.4	Cufflinks	exon	18003427	18003592	.	+	.	gene_id "XLOC_000280"; transcript_id "TCONS_00000844"; exon_number "3"; oId "CUFF.561.4"; class_code "u"; tss_id "TSS486";
NC_006088.4	Cufflinks	exon	18003948	18004059	.	+	.	gene_id "XLOC_000280"; transcript_id "TCONS_00000844"; exon_number "4"; oId "CUFF.561.4"; class_code "u"; tss_id "TSS486";
NC_006088.4	Cufflinks	exon	18004738	18004851	.	+	.	gene_id "XLOC_000280"; transcript_id "TCONS_00000844"; exon_number "5"; oId "CUFF.561.4"; class_code "u"; tss_id "TSS486";
NC_006088.4	Cufflinks	exon	18005754	18011636	.	+	.	gene_id "XLOC_000280"; transcript_id "TCONS_00000844"; exon_number "6"; oId "CUFF.561.4"; class_code "u"; tss_id "TSS486";
NC_006088.4	Cufflinks	exon	18635850	18635981	.	+	.	gene_id "XLOC_000281"; transcript_id "TCONS_00000845"; exon_number "1"; oId "CUFF.560.1"; class_code "u"; tss_id "TSS487";
NC_006088.4	Cufflinks	exon	18636102	18636296	.	+	.	gene_id "XLOC_000281"; transcript_id "TCONS_00000845"; exon_number "2"; oId "CUFF.560.1"; class_code "u"; tss_id "TSS487";
NC_006088.4	Cufflinks	exon	18636376	18636425	.	+	.	gene_id "XLOC_000281"; transcript_id "TCONS_00000845"; exon_number "3"; oId "CUFF.560.1"; class_code "u"; tss_id "TSS487";
NC_006088.4	Cufflinks	exon	18637521	18637789	.	+	.	gene_id "XLOC_000281"; transcript_id "TCONS_00000845"; exon_number "4"; oId "CUFF.560.1"; class_code "u"; tss_id "TSS487";
NC_006088.4	Cufflinks	exon	19353694	19353991	.	+	.	gene_id "XLOC_000288"; transcript_id "TCONS_00000855"; exon_number "1"; oId "CUFF.584.1"; class_code "u"; tss_id "TSS496";
NC_006088.4	Cufflinks	exon	19354710	19354967	.	+	.	gene_id "XLOC_000288"; transcript_id "TCONS_00000855"; exon_number "2"; oId "CUFF.584.1"; class_code "u"; tss_id "TSS496";
NC_006088.4	Cufflinks	exon	19355420	19356534	.	+	.	gene_id "XLOC_000288"; transcript_id "TCONS_00000855"; exon_number "3"; oId "CUFF.584.1"; class_code "u"; tss_id "TSS496";
NC_006088.4	Cufflinks	exon	19353694	19353991	.	+	.	gene_id "XLOC_000288"; transcript_id "TCONS_00000856"; exon_number "1"; oId "CUFF.584.2"; class_code "u"; tss_id "TSS496";
NC_006088.4	Cufflinks	exon	19354710	19354967	.	+	.	gene_id "XLOC_000288"; transcript_id "TCONS_00000856"; exon_number "2"; oId "CUFF.584.2"; class_code "u"; tss_id "TSS496";
NC_006088.4	Cufflinks	exon	19355420	19355909	.	+	.	gene_id "XLOC_000288"; transcript_id "TCONS_00000856"; exon_number "3"; oId "CUFF.584.2"; class_code "u"; tss_id "TSS496";
NC_006088.4	Cufflinks	exon	19390842	19391001	.	+	.	gene_id "XLOC_000288"; transcript_id "TCONS_00000856"; exon_number "4"; oId "CUFF.584.2"; class_code "u"; tss_id "TSS496";
NC_006088.4	Cufflinks	exon	19391825	19392292	.	+	.	gene_id "XLOC_000289"; transcript_id "TCONS_00000857"; exon_number "1"; oId "CUFF.578.1"; class_code "u"; tss_id "TSS497";
NC_006088.4	Cufflinks	exon	19393635	19393709	.	+	.	gene_id "XLOC_000289"; transcript_id "TCONS_00000857"; exon_number "2"; oId "CUFF.578.1"; class_code "u"; tss_id "TSS497";
NC_006088.4	Cufflinks	exon	19395541	19397162	.	+	.	gene_id "XLOC_000289"; transcript_id "TCONS_00000857"; exon_number "3"; oId "CUFF.578.1"; class_code "u"; tss_id "TSS497";
NC_006088.4	Cufflinks	exon	19403413	19403601	.	+	.	gene_id "XLOC_000290"; transcript_id "TCONS_00000858"; exon_number "1"; oId "CUFF.573.1"; class_code "u"; tss_id "TSS498";
NC_006088.4	Cufflinks	exon	19405010	19405093	.	+	.	gene_id "XLOC_000290"; transcript_id "TCONS_00000858"; exon_number "2"; oId "CUFF.573.1"; class_code "u"; tss_id "TSS498";
NC_006088.4	Cufflinks	exon	19405864	19405913	.	+	.	gene_id "XLOC_000290"; transcript_id "TCONS_00000858"; exon_number "3"; oId "CUFF.573.1"; class_code "u"; tss_id "TSS498";
NC_006088.4	Cufflinks	exon	19408190	19408614	.	+	.	gene_id "XLOC_000290"; transcript_id "TCONS_00000858"; exon_number "4"; oId "CUFF.573.1"; class_code "u"; tss_id "TSS498";
NC_006088.4	Cufflinks	exon	19663172	19663503	.	+	.	gene_id "XLOC_000294"; transcript_id "TCONS_00000862"; exon_number "1"; oId "CUFF.631.1"; class_code "u"; tss_id "TSS502";
NC_006088.4	Cufflinks	exon	19682879	19682946	.	+	.	gene_id "XLOC_000294"; transcript_id "TCONS_00000862"; exon_number "2"; oId "CUFF.631.1"; class_code "u"; tss_id "TSS502";
NC_006088.4	Cufflinks	exon	19700146	19701926	.	+	.	gene_id "XLOC_000294"; transcript_id "TCONS_00000862"; exon_number "3"; oId "CUFF.631.1"; class_code "u"; tss_id "TSS502";
NC_006088.4	Cufflinks	exon	20304470	20304479	.	+	.	gene_id "XLOC_000299"; transcript_id "TCONS_00000889"; exon_number "1"; gene_name "TUBGCP6"; oId "CUFF.606.1"; nearest_ref "rna676"; class_code "x"; tss_id "TSS513";
NC_006088.4	Cufflinks	exon	20306029	20306632	.	+	.	gene_id "XLOC_000299"; transcript_id "TCONS_00000889"; exon_number "2"; gene_name "TUBGCP6"; oId "CUFF.606.1"; nearest_ref "rna676"; class_code "x"; tss_id "TSS513";
NC_006088.4	Cufflinks	exon	20354244	20354318	.	+	.	gene_id "XLOC_000300"; transcript_id "TCONS_00000890"; exon_number "1"; oId "CUFF.593.1"; class_code "u"; tss_id "TSS514";
NC_006088.4	Cufflinks	exon	20354829	20355018	.	+	.	gene_id "XLOC_000300"; transcript_id "TCONS_00000890"; exon_number "2"; oId "CUFF.593.1"; class_code "u"; tss_id "TSS514";
NC_006088.4	Cufflinks	exon	20355306	20355496	.	+	.	gene_id "XLOC_000300"; transcript_id "TCONS_00000890"; exon_number "3"; oId "CUFF.593.1"; class_code "u"; tss_id "TSS514";
NC_006088.4	Cufflinks	exon	20354245	20354322	.	+	.	gene_id "XLOC_000300"; transcript_id "TCONS_00000891"; exon_number "1"; oId "CUFF.593.2"; class_code "u"; tss_id "TSS514";
NC_006088.4	Cufflinks	exon	20354829	20355018	.	+	.	gene_id "XLOC_000300"; transcript_id "TCONS_00000891"; exon_number "2"; oId "CUFF.593.2"; class_code "u"; tss_id "TSS514";
NC_006088.4	Cufflinks	exon	20356422	20357007	.	+	.	gene_id "XLOC_000300"; transcript_id "TCONS_00000891"; exon_number "3"; oId "CUFF.593.2"; class_code "u"; tss_id "TSS514";
NC_006088.4	Cufflinks	exon	20354249	20354318	.	+	.	gene_id "XLOC_000300"; transcript_id "TCONS_00000892"; exon_number "1"; oId "CUFF.593.3"; class_code "u"; tss_id "TSS514";
NC_006088.4	Cufflinks	exon	20354829	20355018	.	+	.	gene_id "XLOC_000300"; transcript_id "TCONS_00000892"; exon_number "2"; oId "CUFF.593.3"; class_code "u"; tss_id "TSS514";
NC_006088.4	Cufflinks	exon	20356422	20357007	.	+	.	gene_id "XLOC_000300"; transcript_id "TCONS_00000892"; exon_number "3"; oId "CUFF.593.3"; class_code "u"; tss_id "TSS514";
NC_006088.4	Cufflinks	exon	20435927	20438692	.	+	.	gene_id "XLOC_000301"; transcript_id "TCONS_00000894"; exon_number "1"; oId "CUFF.599.1"; class_code "u"; tss_id "TSS515";
NC_006088.4	Cufflinks	exon	20440010	20440141	.	+	.	gene_id "XLOC_000301"; transcript_id "TCONS_00000894"; exon_number "2"; oId "CUFF.599.1"; class_code "u"; tss_id "TSS515";
NC_006088.4	Cufflinks	exon	20440695	20441372	.	+	.	gene_id "XLOC_000301"; transcript_id "TCONS_00000894"; exon_number "3"; oId "CUFF.599.1"; class_code "u"; tss_id "TSS515";
NC_006088.4	Cufflinks	exon	20435938	20436738	.	+	.	gene_id "XLOC_000301"; transcript_id "TCONS_00000896"; exon_number "1"; oId "CUFF.599.4"; class_code "u"; tss_id "TSS515";
NC_006088.4	Cufflinks	exon	20440010	20440141	.	+	.	gene_id "XLOC_000301"; transcript_id "TCONS_00000896"; exon_number "2"; oId "CUFF.599.4"; class_code "u"; tss_id "TSS515";
NC_006088.4	Cufflinks	exon	20440695	20441372	.	+	.	gene_id "XLOC_000301"; transcript_id "TCONS_00000896"; exon_number "3"; oId "CUFF.599.4"; class_code "u"; tss_id "TSS515";
NC_006088.4	Cufflinks	exon	20435938	20438701	.	+	.	gene_id "XLOC_000301"; transcript_id "TCONS_00000895"; exon_number "1"; oId "CUFF.599.3"; class_code "u"; tss_id "TSS515";
NC_006088.4	Cufflinks	exon	20440010	20440141	.	+	.	gene_id "XLOC_000301"; transcript_id "TCONS_00000895"; exon_number "2"; oId "CUFF.599.3"; class_code "u"; tss_id "TSS515";
NC_006088.4	Cufflinks	exon	20440695	20441372	.	+	.	gene_id "XLOC_000301"; transcript_id "TCONS_00000895"; exon_number "3"; oId "CUFF.599.3"; class_code "u"; tss_id "TSS515";
NC_006088.4	Cufflinks	exon	20480554	20480849	.	+	.	gene_id "XLOC_000302"; transcript_id "TCONS_00000899"; exon_number "1"; oId "CUFF.598.1"; class_code "u"; tss_id "TSS518";
NC_006088.4	Cufflinks	exon	20481916	20481997	.	+	.	gene_id "XLOC_000302"; transcript_id "TCONS_00000899"; exon_number "2"; oId "CUFF.598.1"; class_code "u"; tss_id "TSS518";
NC_006088.4	Cufflinks	exon	20484726	20485550	.	+	.	gene_id "XLOC_000302"; transcript_id "TCONS_00000899"; exon_number "3"; oId "CUFF.598.1"; class_code "u"; tss_id "TSS518";
NC_006088.4	Cufflinks	exon	20480835	20480849	.	+	.	gene_id "XLOC_000302"; transcript_id "TCONS_00000900"; exon_number "1"; oId "CUFF.598.2"; class_code "u"; tss_id "TSS519";
NC_006088.4	Cufflinks	exon	20480961	20481007	.	+	.	gene_id "XLOC_000302"; transcript_id "TCONS_00000900"; exon_number "2"; oId "CUFF.598.2"; class_code "u"; tss_id "TSS519";
NC_006088.4	Cufflinks	exon	20481916	20481997	.	+	.	gene_id "XLOC_000302"; transcript_id "TCONS_00000900"; exon_number "3"; oId "CUFF.598.2"; class_code "u"; tss_id "TSS519";
NC_006088.4	Cufflinks	exon	20484726	20485550	.	+	.	gene_id "XLOC_000302"; transcript_id "TCONS_00000900"; exon_number "4"; oId "CUFF.598.2"; class_code "u"; tss_id "TSS519";
NC_006088.4	Cufflinks	exon	20739471	20740950	.	+	.	gene_id "XLOC_000303"; transcript_id "TCONS_00000902"; exon_number "1"; oId "CUFF.628.1"; class_code "u"; tss_id "TSS521";
NC_006088.4	Cufflinks	exon	20745499	20745795	.	+	.	gene_id "XLOC_000303"; transcript_id "TCONS_00000902"; exon_number "2"; oId "CUFF.628.1"; class_code "u"; tss_id "TSS521";
NC_006088.4	Cufflinks	exon	22136649	22136681	.	+	.	gene_id "XLOC_000314"; transcript_id "TCONS_00000931"; exon_number "1"; gene_name "HYAL4P"; oId "CUFF.658.1"; nearest_ref "gene308"; class_code "x"; tss_id "TSS538";
NC_006088.4	Cufflinks	exon	22151839	22152726	.	+	.	gene_id "XLOC_000314"; transcript_id "TCONS_00000931"; exon_number "2"; gene_name "HYAL4P"; oId "CUFF.658.1"; nearest_ref "gene308"; class_code "x"; tss_id "TSS538";
NC_006088.4	Cufflinks	exon	23785482	23785646	.	+	.	gene_id "XLOC_000332"; transcript_id "TCONS_00001003"; exon_number "1"; gene_name "KCND2"; oId "CUFF.812.2"; nearest_ref "rna771"; class_code "x"; tss_id "TSS567";
NC_006088.4	Cufflinks	exon	23811838	23811900	.	+	.	gene_id "XLOC_000332"; transcript_id "TCONS_00001003"; exon_number "2"; gene_name "KCND2"; oId "CUFF.812.2"; nearest_ref "rna771"; class_code "x"; tss_id "TSS567";
NC_006088.4	Cufflinks	exon	23822793	23828283	.	+	.	gene_id "XLOC_000332"; transcript_id "TCONS_00001003"; exon_number "3"; gene_name "KCND2"; oId "CUFF.812.2"; nearest_ref "rna771"; class_code "x"; tss_id "TSS567";
NC_006088.4	Cufflinks	exon	23785482	23785646	.	+	.	gene_id "XLOC_000332"; transcript_id "TCONS_00001002"; exon_number "1"; gene_name "KCND2"; oId "CUFF.812.1"; nearest_ref "rna771"; class_code "x"; tss_id "TSS567";
NC_006088.4	Cufflinks	exon	23791345	23791462	.	+	.	gene_id "XLOC_000332"; transcript_id "TCONS_00001002"; exon_number "2"; gene_name "KCND2"; oId "CUFF.812.1"; nearest_ref "rna771"; class_code "x"; tss_id "TSS567";
NC_006088.4	Cufflinks	exon	23811838	23811900	.	+	.	gene_id "XLOC_000332"; transcript_id "TCONS_00001002"; exon_number "3"; gene_name "KCND2"; oId "CUFF.812.1"; nearest_ref "rna771"; class_code "x"; tss_id "TSS567";
NC_006088.4	Cufflinks	exon	23822793	23828283	.	+	.	gene_id "XLOC_000332"; transcript_id "TCONS_00001002"; exon_number "4"; gene_name "KCND2"; oId "CUFF.812.1"; nearest_ref "rna771"; class_code "x"; tss_id "TSS567";
NC_006088.4	Cufflinks	exon	23785496	23785646	.	+	.	gene_id "XLOC_000332"; transcript_id "TCONS_00001005"; exon_number "1"; gene_name "KCND2"; oId "CUFF.812.4"; nearest_ref "rna771"; class_code "x"; tss_id "TSS567";
NC_006088.4	Cufflinks	exon	23791345	23791462	.	+	.	gene_id "XLOC_000332"; transcript_id "TCONS_00001005"; exon_number "2"; gene_name "KCND2"; oId "CUFF.812.4"; nearest_ref "rna771"; class_code "x"; tss_id "TSS567";
NC_006088.4	Cufflinks	exon	23811838	23811900	.	+	.	gene_id "XLOC_000332"; transcript_id "TCONS_00001005"; exon_number "3"; gene_name "KCND2"; oId "CUFF.812.4"; nearest_ref "rna771"; class_code "x"; tss_id "TSS567";
NC_006088.4	Cufflinks	exon	23819219	23819423	.	+	.	gene_id "XLOC_000332"; transcript_id "TCONS_00001005"; exon_number "4"; gene_name "KCND2"; oId "CUFF.812.4"; nearest_ref "rna771"; class_code "x"; tss_id "TSS567";
NC_006088.4	Cufflinks	exon	23822793	23828283	.	+	.	gene_id "XLOC_000332"; transcript_id "TCONS_00001005"; exon_number "5"; gene_name "KCND2"; oId "CUFF.812.4"; nearest_ref "rna771"; class_code "x"; tss_id "TSS567";
NC_006088.4	Cufflinks	exon	23785496	23785646	.	+	.	gene_id "XLOC_000332"; transcript_id "TCONS_00001004"; exon_number "1"; gene_name "KCND2"; oId "CUFF.812.3"; nearest_ref "rna771"; class_code "x"; tss_id "TSS567";
NC_006088.4	Cufflinks	exon	23791345	23791462	.	+	.	gene_id "XLOC_000332"; transcript_id "TCONS_00001004"; exon_number "2"; gene_name "KCND2"; oId "CUFF.812.3"; nearest_ref "rna771"; class_code "x"; tss_id "TSS567";
NC_006088.4	Cufflinks	exon	23801274	23801430	.	+	.	gene_id "XLOC_000332"; transcript_id "TCONS_00001004"; exon_number "3"; gene_name "KCND2"; oId "CUFF.812.3"; nearest_ref "rna771"; class_code "x"; tss_id "TSS567";
NC_006088.4	Cufflinks	exon	23811838	23811900	.	+	.	gene_id "XLOC_000332"; transcript_id "TCONS_00001004"; exon_number "4"; gene_name "KCND2"; oId "CUFF.812.3"; nearest_ref "rna771"; class_code "x"; tss_id "TSS567";
NC_006088.4	Cufflinks	exon	23822793	23828283	.	+	.	gene_id "XLOC_000332"; transcript_id "TCONS_00001004"; exon_number "5"; gene_name "KCND2"; oId "CUFF.812.3"; nearest_ref "rna771"; class_code "x"; tss_id "TSS567";
NC_006088.4	Cufflinks	exon	23785570	23785646	.	+	.	gene_id "XLOC_000332"; transcript_id "TCONS_00001006"; exon_number "1"; gene_name "KCND2"; oId "CUFF.812.5"; nearest_ref "rna771"; class_code "x"; tss_id "TSS567";
NC_006088.4	Cufflinks	exon	23791345	23791462	.	+	.	gene_id "XLOC_000332"; transcript_id "TCONS_00001006"; exon_number "2"; gene_name "KCND2"; oId "CUFF.812.5"; nearest_ref "rna771"; class_code "x"; tss_id "TSS567";
NC_006088.4	Cufflinks	exon	23822793	23828283	.	+	.	gene_id "XLOC_000332"; transcript_id "TCONS_00001006"; exon_number "3"; gene_name "KCND2"; oId "CUFF.812.5"; nearest_ref "rna771"; class_code "x"; tss_id "TSS567";
NC_006088.4	Cufflinks	exon	23785615	23785646	.	+	.	gene_id "XLOC_000332"; transcript_id "TCONS_00001007"; exon_number "1"; gene_name "KCND2"; oId "CUFF.812.6"; nearest_ref "rna771"; class_code "x"; tss_id "TSS568";
NC_006088.4	Cufflinks	exon	23791349	23791462	.	+	.	gene_id "XLOC_000332"; transcript_id "TCONS_00001007"; exon_number "2"; gene_name "KCND2"; oId "CUFF.812.6"; nearest_ref "rna771"; class_code "x"; tss_id "TSS568";
NC_006088.4	Cufflinks	exon	23801274	23801430	.	+	.	gene_id "XLOC_000332"; transcript_id "TCONS_00001007"; exon_number "3"; gene_name "KCND2"; oId "CUFF.812.6"; nearest_ref "rna771"; class_code "x"; tss_id "TSS568";
NC_006088.4	Cufflinks	exon	23811838	23811900	.	+	.	gene_id "XLOC_000332"; transcript_id "TCONS_00001007"; exon_number "4"; gene_name "KCND2"; oId "CUFF.812.6"; nearest_ref "rna771"; class_code "x"; tss_id "TSS568";
NC_006088.4	Cufflinks	exon	23822793	23828283	.	+	.	gene_id "XLOC_000332"; transcript_id "TCONS_00001007"; exon_number "5"; gene_name "KCND2"; oId "CUFF.812.6"; nearest_ref "rna771"; class_code "x"; tss_id "TSS568";
NC_006088.4	Cufflinks	exon	24854215	24854759	.	+	.	gene_id "XLOC_000341"; transcript_id "TCONS_00001037"; exon_number "1"; oId "CUFF.708.2"; class_code "u"; tss_id "TSS581";
NC_006088.4	Cufflinks	exon	24855473	24855892	.	+	.	gene_id "XLOC_000341"; transcript_id "TCONS_00001037"; exon_number "2"; oId "CUFF.708.2"; class_code "u"; tss_id "TSS581";
NC_006088.4	Cufflinks	exon	25093137	25093275	.	+	.	gene_id "XLOC_000343"; transcript_id "TCONS_00001039"; exon_number "1"; oId "CUFF.728.1"; class_code "u"; tss_id "TSS583";
NC_006088.4	Cufflinks	exon	25104465	25104585	.	+	.	gene_id "XLOC_000343"; transcript_id "TCONS_00001039"; exon_number "2"; oId "CUFF.728.1"; class_code "u"; tss_id "TSS583";
NC_006088.4	Cufflinks	exon	25112802	25112856	.	+	.	gene_id "XLOC_000343"; transcript_id "TCONS_00001039"; exon_number "3"; oId "CUFF.728.1"; class_code "u"; tss_id "TSS583";
NC_006088.4	Cufflinks	exon	25114160	25114708	.	+	.	gene_id "XLOC_000343"; transcript_id "TCONS_00001039"; exon_number "4"; oId "CUFF.728.1"; class_code "u"; tss_id "TSS583";
NC_006088.4	Cufflinks	exon	26472351	26472389	.	+	.	gene_id "XLOC_000353"; transcript_id "TCONS_00001060"; exon_number "1"; oId "CUFF.750.1"; class_code "u"; tss_id "TSS596";
NC_006088.4	Cufflinks	exon	26473698	26474858	.	+	.	gene_id "XLOC_000353"; transcript_id "TCONS_00001060"; exon_number "2"; oId "CUFF.750.1"; class_code "u"; tss_id "TSS596";
NC_006088.4	Cufflinks	exon	26755617	26755867	.	+	.	gene_id "XLOC_000372"; transcript_id "TCONS_00001085"; exon_number "1"; oId "CUFF.775.1"; class_code "u"; tss_id "TSS620";
NC_006088.4	Cufflinks	exon	26759491	26759640	.	+	.	gene_id "XLOC_000372"; transcript_id "TCONS_00001085"; exon_number "2"; oId "CUFF.775.1"; class_code "u"; tss_id "TSS620";
NC_006088.4	Cufflinks	exon	26761550	26762866	.	+	.	gene_id "XLOC_000372"; transcript_id "TCONS_00001085"; exon_number "3"; oId "CUFF.775.1"; class_code "u"; tss_id "TSS620";
NC_006088.4	Cufflinks	exon	26755829	26759089	.	+	.	gene_id "XLOC_000372"; transcript_id "TCONS_00001086"; exon_number "1"; oId "CUFF.775.2"; class_code "u"; tss_id "TSS621";
NC_006088.4	Cufflinks	exon	26759491	26759640	.	+	.	gene_id "XLOC_000372"; transcript_id "TCONS_00001086"; exon_number "2"; oId "CUFF.775.2"; class_code "u"; tss_id "TSS621";
NC_006088.4	Cufflinks	exon	26761550	26762866	.	+	.	gene_id "XLOC_000372"; transcript_id "TCONS_00001086"; exon_number "3"; oId "CUFF.775.2"; class_code "u"; tss_id "TSS621";
NC_006088.4	Cufflinks	exon	26756162	26759640	.	+	.	gene_id "XLOC_000372"; transcript_id "TCONS_00001088"; exon_number "1"; oId "CUFF.775.4"; class_code "u"; tss_id "TSS622";
NC_006088.4	Cufflinks	exon	26761550	26762866	.	+	.	gene_id "XLOC_000372"; transcript_id "TCONS_00001088"; exon_number "2"; oId "CUFF.775.4"; class_code "u"; tss_id "TSS622";
NC_006088.4	Cufflinks	exon	26927991	26929007	.	+	.	gene_id "XLOC_000376"; transcript_id "TCONS_00001099"; exon_number "1"; oId "CUFF.779.1"; class_code "u"; tss_id "TSS629";
NC_006088.4	Cufflinks	exon	26929227	26929491	.	+	.	gene_id "XLOC_000376"; transcript_id "TCONS_00001099"; exon_number "2"; oId "CUFF.779.1"; class_code "u"; tss_id "TSS629";
NC_006088.4	Cufflinks	exon	26933531	26934162	.	+	.	gene_id "XLOC_000376"; transcript_id "TCONS_00001099"; exon_number "3"; oId "CUFF.779.1"; class_code "u"; tss_id "TSS629";
NC_006088.4	Cufflinks	exon	29341862	29341959	.	+	.	gene_id "XLOC_000397"; transcript_id "TCONS_00001216"; exon_number "1"; oId "CUFF.819.1"; class_code "u"; tss_id "TSS662";
NC_006088.4	Cufflinks	exon	29343366	29343901	.	+	.	gene_id "XLOC_000397"; transcript_id "TCONS_00001216"; exon_number "2"; oId "CUFF.819.1"; class_code "u"; tss_id "TSS662";
NC_006088.4	Cufflinks	exon	29345981	29346138	.	+	.	gene_id "XLOC_000397"; transcript_id "TCONS_00001216"; exon_number "3"; oId "CUFF.819.1"; class_code "u"; tss_id "TSS662";
NC_006088.4	Cufflinks	exon	29348857	29348983	.	+	.	gene_id "XLOC_000398"; transcript_id "TCONS_00001217"; exon_number "1"; oId "CUFF.820.1"; class_code "u"; tss_id "TSS663";
NC_006088.4	Cufflinks	exon	29350494	29350578	.	+	.	gene_id "XLOC_000398"; transcript_id "TCONS_00001217"; exon_number "2"; oId "CUFF.820.1"; class_code "u"; tss_id "TSS663";
NC_006088.4	Cufflinks	exon	29351121	29351305	.	+	.	gene_id "XLOC_000398"; transcript_id "TCONS_00001217"; exon_number "3"; oId "CUFF.820.1"; class_code "u"; tss_id "TSS663";
NC_006088.4	Cufflinks	exon	29353128	29353199	.	+	.	gene_id "XLOC_000398"; transcript_id "TCONS_00001217"; exon_number "4"; oId "CUFF.820.1"; class_code "u"; tss_id "TSS663";
NC_006088.4	Cufflinks	exon	29535925	29536545	.	+	.	gene_id "XLOC_000399"; transcript_id "TCONS_00001220"; exon_number "1"; oId "CUFF.893.3"; class_code "u"; tss_id "TSS664";
NC_006088.4	Cufflinks	exon	29540187	29543573	.	+	.	gene_id "XLOC_000399"; transcript_id "TCONS_00001220"; exon_number "2"; oId "CUFF.893.3"; class_code "u"; tss_id "TSS664";
NC_006088.4	Cufflinks	exon	29535925	29536545	.	+	.	gene_id "XLOC_000399"; transcript_id "TCONS_00001219"; exon_number "1"; oId "CUFF.893.2"; class_code "u"; tss_id "TSS664";
NC_006088.4	Cufflinks	exon	29537568	29543573	.	+	.	gene_id "XLOC_000399"; transcript_id "TCONS_00001219"; exon_number "2"; oId "CUFF.893.2"; class_code "u"; tss_id "TSS664";
NC_006088.4	Cufflinks	exon	30672165	30672432	.	+	.	gene_id "XLOC_000412"; transcript_id "TCONS_00001255"; exon_number "1"; oId "CUFF.849.1"; class_code "u"; tss_id "TSS681";
NC_006088.4	Cufflinks	exon	30672689	30672865	.	+	.	gene_id "XLOC_000412"; transcript_id "TCONS_00001255"; exon_number "2"; oId "CUFF.849.1"; class_code "u"; tss_id "TSS681";
NC_006088.4	Cufflinks	exon	30905637	30906181	.	+	.	gene_id "XLOC_000422"; transcript_id "TCONS_00001271"; exon_number "1"; oId "CUFF.917.1"; class_code "u"; tss_id "TSS692";
NC_006088.4	Cufflinks	exon	30906568	30910372	.	+	.	gene_id "XLOC_000422"; transcript_id "TCONS_00001271"; exon_number "2"; oId "CUFF.917.1"; class_code "u"; tss_id "TSS692";
NC_006088.4	Cufflinks	exon	30949697	30952647	.	+	.	gene_id "XLOC_000423"; transcript_id "TCONS_00001272"; exon_number "1"; gene_name "SLC38A1"; oId "CUFF.923.1"; nearest_ref "rna943"; class_code "x"; tss_id "TSS693";
NC_006088.4	Cufflinks	exon	30954461	30954520	.	+	.	gene_id "XLOC_000423"; transcript_id "TCONS_00001272"; exon_number "2"; gene_name "SLC38A1"; oId "CUFF.923.1"; nearest_ref "rna943"; class_code "x"; tss_id "TSS693";
NC_006088.4	Cufflinks	exon	30957443	30960153	.	+	.	gene_id "XLOC_000423"; transcript_id "TCONS_00001272"; exon_number "3"; gene_name "SLC38A1"; oId "CUFF.923.1"; nearest_ref "rna943"; class_code "x"; tss_id "TSS693";
NC_006088.4	Cufflinks	exon	30969441	30970806	.	+	.	gene_id "XLOC_000424"; transcript_id "TCONS_00001275"; exon_number "1"; gene_name "SLC38A2"; oId "CUFF.925.3"; nearest_ref "rna952"; class_code "x"; tss_id "TSS694";
NC_006088.4	Cufflinks	exon	30971827	30972000	.	+	.	gene_id "XLOC_000424"; transcript_id "TCONS_00001275"; exon_number "2"; gene_name "SLC38A2"; oId "CUFF.925.3"; nearest_ref "rna952"; class_code "x"; tss_id "TSS694";
NC_006088.4	Cufflinks	exon	30975364	30977607	.	+	.	gene_id "XLOC_000424"; transcript_id "TCONS_00001275"; exon_number "3"; gene_name "SLC38A2"; oId "CUFF.925.3"; nearest_ref "rna952"; class_code "x"; tss_id "TSS694";
NC_006088.4	Cufflinks	exon	30978776	30986846	.	+	.	gene_id "XLOC_000424"; transcript_id "TCONS_00001275"; exon_number "4"; gene_name "SLC38A2"; oId "CUFF.925.3"; nearest_ref "rna952"; class_code "x"; tss_id "TSS694";
NC_006088.4	Cufflinks	exon	30969441	30970806	.	+	.	gene_id "XLOC_000424"; transcript_id "TCONS_00001276"; exon_number "1"; gene_name "SLC38A2"; oId "CUFF.925.4"; nearest_ref "rna952"; class_code "x"; tss_id "TSS694";
NC_006088.4	Cufflinks	exon	30971827	30972000	.	+	.	gene_id "XLOC_000424"; transcript_id "TCONS_00001276"; exon_number "2"; gene_name "SLC38A2"; oId "CUFF.925.4"; nearest_ref "rna952"; class_code "x"; tss_id "TSS694";
NC_006088.4	Cufflinks	exon	30975364	30979013	.	+	.	gene_id "XLOC_000424"; transcript_id "TCONS_00001276"; exon_number "3"; gene_name "SLC38A2"; oId "CUFF.925.4"; nearest_ref "rna952"; class_code "x"; tss_id "TSS694";
NC_006088.4	Cufflinks	exon	30983447	30986846	.	+	.	gene_id "XLOC_000424"; transcript_id "TCONS_00001276"; exon_number "4"; gene_name "SLC38A2"; oId "CUFF.925.4"; nearest_ref "rna952"; class_code "x"; tss_id "TSS694";
NC_006088.4	Cufflinks	exon	30969441	30970806	.	+	.	gene_id "XLOC_000424"; transcript_id "TCONS_00001274"; exon_number "1"; gene_name "SLC38A2"; oId "CUFF.925.2"; nearest_ref "rna952"; class_code "x"; tss_id "TSS694";
NC_006088.4	Cufflinks	exon	30971827	30972000	.	+	.	gene_id "XLOC_000424"; transcript_id "TCONS_00001274"; exon_number "2"; gene_name "SLC38A2"; oId "CUFF.925.2"; nearest_ref "rna952"; class_code "x"; tss_id "TSS694";
NC_006088.4	Cufflinks	exon	30975364	30986846	.	+	.	gene_id "XLOC_000424"; transcript_id "TCONS_00001274"; exon_number "3"; gene_name "SLC38A2"; oId "CUFF.925.2"; nearest_ref "rna952"; class_code "x"; tss_id "TSS694";
NC_006088.4	Cufflinks	exon	30969441	30970020	.	+	.	gene_id "XLOC_000424"; transcript_id "TCONS_00001273"; exon_number "1"; gene_name "SLC38A2"; oId "CUFF.925.1"; nearest_ref "rna952"; class_code "x"; tss_id "TSS694";
NC_006088.4	Cufflinks	exon	30971827	30972000	.	+	.	gene_id "XLOC_000424"; transcript_id "TCONS_00001273"; exon_number "2"; gene_name "SLC38A2"; oId "CUFF.925.1"; nearest_ref "rna952"; class_code "x"; tss_id "TSS694";
NC_006088.4	Cufflinks	exon	30975364	30986846	.	+	.	gene_id "XLOC_000424"; transcript_id "TCONS_00001273"; exon_number "3"; gene_name "SLC38A2"; oId "CUFF.925.1"; nearest_ref "rna952"; class_code "x"; tss_id "TSS694";
NC_006088.4	Cufflinks	exon	31132310	31132394	.	+	.	gene_id "XLOC_000426"; transcript_id "TCONS_00001278"; exon_number "1"; oId "CUFF.946.1"; class_code "u"; tss_id "TSS696";
NC_006088.4	Cufflinks	exon	31145438	31145515	.	+	.	gene_id "XLOC_000426"; transcript_id "TCONS_00001278"; exon_number "2"; oId "CUFF.946.1"; class_code "u"; tss_id "TSS696";
NC_006088.4	Cufflinks	exon	31145973	31146064	.	+	.	gene_id "XLOC_000426"; transcript_id "TCONS_00001278"; exon_number "3"; oId "CUFF.946.1"; class_code "u"; tss_id "TSS696";
NC_006088.4	Cufflinks	exon	31148090	31148229	.	+	.	gene_id "XLOC_000426"; transcript_id "TCONS_00001278"; exon_number "4"; oId "CUFF.946.1"; class_code "u"; tss_id "TSS696";
NC_006088.4	Cufflinks	exon	31148542	31149162	.	+	.	gene_id "XLOC_000426"; transcript_id "TCONS_00001278"; exon_number "5"; oId "CUFF.946.1"; class_code "u"; tss_id "TSS696";
NC_006088.4	Cufflinks	exon	31137090	31137242	.	+	.	gene_id "XLOC_000427"; transcript_id "TCONS_00001279"; exon_number "1"; oId "CUFF.947.1"; class_code "u"; tss_id "TSS697";
NC_006088.4	Cufflinks	exon	31137519	31139539	.	+	.	gene_id "XLOC_000427"; transcript_id "TCONS_00001279"; exon_number "2"; oId "CUFF.947.1"; class_code "u"; tss_id "TSS697";
NC_006088.4	Cufflinks	exon	31162083	31162286	.	+	.	gene_id "XLOC_000430"; transcript_id "TCONS_00001282"; exon_number "1"; oId "CUFF.937.1"; class_code "u"; tss_id "TSS700";
NC_006088.4	Cufflinks	exon	31163924	31164066	.	+	.	gene_id "XLOC_000430"; transcript_id "TCONS_00001282"; exon_number "2"; oId "CUFF.937.1"; class_code "u"; tss_id "TSS700";
NC_006088.4	Cufflinks	exon	31170441	31170543	.	+	.	gene_id "XLOC_000430"; transcript_id "TCONS_00001282"; exon_number "3"; oId "CUFF.937.1"; class_code "u"; tss_id "TSS700";
NC_006088.4	Cufflinks	exon	31173992	31174060	.	+	.	gene_id "XLOC_000430"; transcript_id "TCONS_00001282"; exon_number "4"; oId "CUFF.937.1"; class_code "u"; tss_id "TSS700";
NC_006088.4	Cufflinks	exon	31213219	31213444	.	+	.	gene_id "XLOC_000431"; transcript_id "TCONS_00001283"; exon_number "1"; oId "CUFF.939.1"; class_code "u"; tss_id "TSS701";
NC_006088.4	Cufflinks	exon	31215882	31216351	.	+	.	gene_id "XLOC_000431"; transcript_id "TCONS_00001283"; exon_number "2"; oId "CUFF.939.1"; class_code "u"; tss_id "TSS701";
NC_006088.4	Cufflinks	exon	33218809	33220745	.	+	.	gene_id "XLOC_000459"; transcript_id "TCONS_00001343"; exon_number "1"; oId "CUFF.1012.2"; class_code "u"; tss_id "TSS737";
NC_006088.4	Cufflinks	exon	33243162	33245597	.	+	.	gene_id "XLOC_000459"; transcript_id "TCONS_00001343"; exon_number "2"; oId "CUFF.1012.2"; class_code "u"; tss_id "TSS737";
NC_006088.4	Cufflinks	exon	33218857	33219338	.	+	.	gene_id "XLOC_000459"; transcript_id "TCONS_00001344"; exon_number "1"; oId "CUFF.1012.3"; class_code "u"; tss_id "TSS737";
NC_006088.4	Cufflinks	exon	33243165	33245597	.	+	.	gene_id "XLOC_000459"; transcript_id "TCONS_00001344"; exon_number "2"; oId "CUFF.1012.3"; class_code "u"; tss_id "TSS737";
NC_006088.4	Cufflinks	exon	33220906	33221099	.	+	.	gene_id "XLOC_000459"; transcript_id "TCONS_00001345"; exon_number "1"; oId "CUFF.1012.4"; class_code "u"; tss_id "TSS738";
NC_006088.4	Cufflinks	exon	33243165	33245597	.	+	.	gene_id "XLOC_000459"; transcript_id "TCONS_00001345"; exon_number "2"; oId "CUFF.1012.4"; class_code "u"; tss_id "TSS738";
NC_006088.4	Cufflinks	exon	33230882	33236144	.	+	.	gene_id "XLOC_000462"; transcript_id "TCONS_00001348"; exon_number "1"; oId "CUFF.1015.1"; class_code "u"; tss_id "TSS742";
NC_006088.4	Cufflinks	exon	33237686	33239634	.	+	.	gene_id "XLOC_000462"; transcript_id "TCONS_00001348"; exon_number "2"; oId "CUFF.1015.1"; class_code "u"; tss_id "TSS742";
NC_006088.4	Cufflinks	exon	34201853	34201917	.	+	.	gene_id "XLOC_000480"; transcript_id "TCONS_00001428"; exon_number "1"; gene_name "HMGA2"; oId "CUFF.1076.1"; nearest_ref "rna1029"; class_code "j"; tss_id "TSS790";
NC_006088.4	Cufflinks	exon	34206251	34206337	.	+	.	gene_id "XLOC_000480"; transcript_id "TCONS_00001428"; exon_number "2"; gene_name "HMGA2"; oId "CUFF.1076.1"; nearest_ref "rna1029"; class_code "j"; tss_id "TSS790";
NC_006088.4	Cufflinks	exon	34213513	34213563	.	+	.	gene_id "XLOC_000480"; transcript_id "TCONS_00001428"; exon_number "3"; gene_name "HMGA2"; oId "CUFF.1076.1"; nearest_ref "rna1029"; class_code "j"; tss_id "TSS790";
NC_006088.4	Cufflinks	exon	34289103	34289135	.	+	.	gene_id "XLOC_000480"; transcript_id "TCONS_00001428"; exon_number "4"; gene_name "HMGA2"; oId "CUFF.1076.1"; nearest_ref "rna1029"; class_code "j"; tss_id "TSS790";
NC_006088.4	Cufflinks	exon	34308410	34311596	.	+	.	gene_id "XLOC_000480"; transcript_id "TCONS_00001428"; exon_number "5"; gene_name "HMGA2"; oId "CUFF.1076.1"; nearest_ref "rna1029"; class_code "j"; tss_id "TSS790";
NC_006088.4	Cufflinks	exon	34203096	34204163	.	+	.	gene_id "XLOC_000480"; transcript_id "TCONS_00001430"; exon_number "1"; gene_name "HMGA2"; oId "CUFF.1076.4"; nearest_ref "rna1029"; class_code "j"; tss_id "TSS791";
NC_006088.4	Cufflinks	exon	34206251	34206337	.	+	.	gene_id "XLOC_000480"; transcript_id "TCONS_00001430"; exon_number "2"; gene_name "HMGA2"; oId "CUFF.1076.4"; nearest_ref "rna1029"; class_code "j"; tss_id "TSS791";
NC_006088.4	Cufflinks	exon	34213513	34213563	.	+	.	gene_id "XLOC_000480"; transcript_id "TCONS_00001430"; exon_number "3"; gene_name "HMGA2"; oId "CUFF.1076.4"; nearest_ref "rna1029"; class_code "j"; tss_id "TSS791";
NC_006088.4	Cufflinks	exon	34289103	34289135	.	+	.	gene_id "XLOC_000480"; transcript_id "TCONS_00001430"; exon_number "4"; gene_name "HMGA2"; oId "CUFF.1076.4"; nearest_ref "rna1029"; class_code "j"; tss_id "TSS791";
NC_006088.4	Cufflinks	exon	34294517	34294582	.	+	.	gene_id "XLOC_000480"; transcript_id "TCONS_00001430"; exon_number "5"; gene_name "HMGA2"; oId "CUFF.1076.4"; nearest_ref "rna1029"; class_code "j"; tss_id "TSS791";
NC_006088.4	Cufflinks	exon	34256195	34256270	.	+	.	gene_id "XLOC_000480"; transcript_id "TCONS_00001433"; exon_number "1"; gene_name "HMGA2"; oId "CUFF.1076.6"; nearest_ref "rna1029"; class_code "j"; tss_id "TSS793";
NC_006088.4	Cufflinks	exon	34289103	34289135	.	+	.	gene_id "XLOC_000480"; transcript_id "TCONS_00001433"; exon_number "2"; gene_name "HMGA2"; oId "CUFF.1076.6"; nearest_ref "rna1029"; class_code "j"; tss_id "TSS793";
NC_006088.4	Cufflinks	exon	34308410	34311596	.	+	.	gene_id "XLOC_000480"; transcript_id "TCONS_00001433"; exon_number "3"; gene_name "HMGA2"; oId "CUFF.1076.6"; nearest_ref "rna1029"; class_code "j"; tss_id "TSS793";
NC_006088.4	Cufflinks	exon	34270557	34270594	.	+	.	gene_id "XLOC_000480"; transcript_id "TCONS_00001434"; exon_number "1"; gene_name "HMGA2"; oId "CUFF.1076.7"; nearest_ref "rna1029"; class_code "j"; tss_id "TSS794";
NC_006088.4	Cufflinks	exon	34289103	34289135	.	+	.	gene_id "XLOC_000480"; transcript_id "TCONS_00001434"; exon_number "2"; gene_name "HMGA2"; oId "CUFF.1076.7"; nearest_ref "rna1029"; class_code "j"; tss_id "TSS794";
NC_006088.4	Cufflinks	exon	34308410	34311596	.	+	.	gene_id "XLOC_000480"; transcript_id "TCONS_00001434"; exon_number "3"; gene_name "HMGA2"; oId "CUFF.1076.7"; nearest_ref "rna1029"; class_code "j"; tss_id "TSS794";
NC_006088.4	Cufflinks	exon	34288851	34288983	.	+	.	gene_id "XLOC_000480"; transcript_id "TCONS_00001435"; exon_number "1"; gene_name "HMGA2"; oId "CUFF.1076.8"; nearest_ref "rna1029"; class_code "j"; tss_id "TSS795";
NC_006088.4	Cufflinks	exon	34289103	34289135	.	+	.	gene_id "XLOC_000480"; transcript_id "TCONS_00001435"; exon_number "2"; gene_name "HMGA2"; oId "CUFF.1076.8"; nearest_ref "rna1029"; class_code "j"; tss_id "TSS795";
NC_006088.4	Cufflinks	exon	34308410	34311596	.	+	.	gene_id "XLOC_000480"; transcript_id "TCONS_00001435"; exon_number "3"; gene_name "HMGA2"; oId "CUFF.1076.8"; nearest_ref "rna1029"; class_code "j"; tss_id "TSS795";
NC_006088.4	Cufflinks	exon	35170565	35170896	.	+	.	gene_id "XLOC_000484"; transcript_id "TCONS_00001460"; exon_number "1"; oId "CUFF.1048.6"; class_code "u"; tss_id "TSS801";
NC_006088.4	Cufflinks	exon	35173150	35173285	.	+	.	gene_id "XLOC_000484"; transcript_id "TCONS_00001460"; exon_number "2"; oId "CUFF.1048.6"; class_code "u"; tss_id "TSS801";
NC_006088.4	Cufflinks	exon	35174567	35180337	.	+	.	gene_id "XLOC_000484"; transcript_id "TCONS_00001460"; exon_number "3"; oId "CUFF.1048.6"; class_code "u"; tss_id "TSS801";
NC_006088.4	Cufflinks	exon	35170565	35170896	.	+	.	gene_id "XLOC_000484"; transcript_id "TCONS_00001459"; exon_number "1"; oId "CUFF.1048.5"; class_code "u"; tss_id "TSS801";
NC_006088.4	Cufflinks	exon	35172605	35172743	.	+	.	gene_id "XLOC_000484"; transcript_id "TCONS_00001459"; exon_number "2"; oId "CUFF.1048.5"; class_code "u"; tss_id "TSS801";
NC_006088.4	Cufflinks	exon	35173150	35173285	.	+	.	gene_id "XLOC_000484"; transcript_id "TCONS_00001459"; exon_number "3"; oId "CUFF.1048.5"; class_code "u"; tss_id "TSS801";
NC_006088.4	Cufflinks	exon	35174567	35174616	.	+	.	gene_id "XLOC_000484"; transcript_id "TCONS_00001459"; exon_number "4"; oId "CUFF.1048.5"; class_code "u"; tss_id "TSS801";
NC_006088.4	Cufflinks	exon	35174978	35180337	.	+	.	gene_id "XLOC_000484"; transcript_id "TCONS_00001459"; exon_number "5"; oId "CUFF.1048.5"; class_code "u"; tss_id "TSS801";
NC_006088.4	Cufflinks	exon	35170565	35170896	.	+	.	gene_id "XLOC_000484"; transcript_id "TCONS_00001458"; exon_number "1"; oId "CUFF.1048.3"; class_code "u"; tss_id "TSS801";
NC_006088.4	Cufflinks	exon	35172605	35172743	.	+	.	gene_id "XLOC_000484"; transcript_id "TCONS_00001458"; exon_number "2"; oId "CUFF.1048.3"; class_code "u"; tss_id "TSS801";
NC_006088.4	Cufflinks	exon	35173150	35173285	.	+	.	gene_id "XLOC_000484"; transcript_id "TCONS_00001458"; exon_number "3"; oId "CUFF.1048.3"; class_code "u"; tss_id "TSS801";
NC_006088.4	Cufflinks	exon	35174567	35180337	.	+	.	gene_id "XLOC_000484"; transcript_id "TCONS_00001458"; exon_number "4"; oId "CUFF.1048.3"; class_code "u"; tss_id "TSS801";
NC_006088.4	Cufflinks	exon	35170565	35170896	.	+	.	gene_id "XLOC_000484"; transcript_id "TCONS_00001461"; exon_number "1"; oId "CUFF.1048.1"; class_code "u"; tss_id "TSS801";
NC_006088.4	Cufflinks	exon	35173150	35173285	.	+	.	gene_id "XLOC_000484"; transcript_id "TCONS_00001461"; exon_number "2"; oId "CUFF.1048.1"; class_code "u"; tss_id "TSS801";
NC_006088.4	Cufflinks	exon	35174567	35175514	.	+	.	gene_id "XLOC_000484"; transcript_id "TCONS_00001461"; exon_number "3"; oId "CUFF.1048.1"; class_code "u"; tss_id "TSS801";
NC_006088.4	Cufflinks	exon	35181429	35181734	.	+	.	gene_id "XLOC_000484"; transcript_id "TCONS_00001461"; exon_number "4"; oId "CUFF.1048.1"; class_code "u"; tss_id "TSS801";
NC_006088.4	Cufflinks	exon	35170565	35170896	.	+	.	gene_id "XLOC_000484"; transcript_id "TCONS_00001463"; exon_number "1"; oId "CUFF.1048.4"; class_code "u"; tss_id "TSS801";
NC_006088.4	Cufflinks	exon	35173150	35173285	.	+	.	gene_id "XLOC_000484"; transcript_id "TCONS_00001463"; exon_number "2"; oId "CUFF.1048.4"; class_code "u"; tss_id "TSS801";
NC_006088.4	Cufflinks	exon	35174978	35175514	.	+	.	gene_id "XLOC_000484"; transcript_id "TCONS_00001463"; exon_number "3"; oId "CUFF.1048.4"; class_code "u"; tss_id "TSS801";
NC_006088.4	Cufflinks	exon	35192045	35192728	.	+	.	gene_id "XLOC_000484"; transcript_id "TCONS_00001463"; exon_number "4"; oId "CUFF.1048.4"; class_code "u"; tss_id "TSS801";
NC_006088.4	Cufflinks	exon	35170565	35170896	.	+	.	gene_id "XLOC_000484"; transcript_id "TCONS_00001462"; exon_number "1"; oId "CUFF.1048.2"; class_code "u"; tss_id "TSS801";
NC_006088.4	Cufflinks	exon	35192045	35192728	.	+	.	gene_id "XLOC_000484"; transcript_id "TCONS_00001462"; exon_number "2"; oId "CUFF.1048.2"; class_code "u"; tss_id "TSS801";
NC_006088.4	Cufflinks	exon	35189890	35189944	.	+	.	gene_id "XLOC_000484"; transcript_id "TCONS_00001468"; exon_number "1"; oId "CUFF.1048.8"; class_code "u"; tss_id "TSS803";
NC_006088.4	Cufflinks	exon	35192045	35192728	.	+	.	gene_id "XLOC_000484"; transcript_id "TCONS_00001468"; exon_number "2"; oId "CUFF.1048.8"; class_code "u"; tss_id "TSS803";
NC_006088.4	Cufflinks	exon	36100203	36100814	.	+	.	gene_id "XLOC_000505"; transcript_id "TCONS_00001533"; exon_number "1"; oId "CUFF.1079.1"; class_code "u"; tss_id "TSS844";
NC_006088.4	Cufflinks	exon	36111272	36115540	.	+	.	gene_id "XLOC_000505"; transcript_id "TCONS_00001533"; exon_number "2"; oId "CUFF.1079.1"; class_code "u"; tss_id "TSS844";
NC_006088.4	Cufflinks	exon	36163404	36163689	.	+	.	gene_id "XLOC_000514"; transcript_id "TCONS_00001545"; exon_number "1"; oId "CUFF.1105.3"; class_code "u"; tss_id "TSS854";
NC_006088.4	Cufflinks	exon	36163765	36163899	.	+	.	gene_id "XLOC_000514"; transcript_id "TCONS_00001545"; exon_number "2"; oId "CUFF.1105.3"; class_code "u"; tss_id "TSS854";
NC_006088.4	Cufflinks	exon	36165463	36166716	.	+	.	gene_id "XLOC_000514"; transcript_id "TCONS_00001545"; exon_number "3"; oId "CUFF.1105.3"; class_code "u"; tss_id "TSS854";
NC_006088.4	Cufflinks	exon	36169716	36169815	.	+	.	gene_id "XLOC_000514"; transcript_id "TCONS_00001545"; exon_number "4"; oId "CUFF.1105.3"; class_code "u"; tss_id "TSS854";
NC_006088.4	Cufflinks	exon	36170203	36170256	.	+	.	gene_id "XLOC_000514"; transcript_id "TCONS_00001545"; exon_number "5"; oId "CUFF.1105.3"; class_code "u"; tss_id "TSS854";
NC_006088.4	Cufflinks	exon	36180451	36180537	.	+	.	gene_id "XLOC_000514"; transcript_id "TCONS_00001545"; exon_number "6"; oId "CUFF.1105.3"; class_code "u"; tss_id "TSS854";
NC_006088.4	Cufflinks	exon	36180905	36180963	.	+	.	gene_id "XLOC_000514"; transcript_id "TCONS_00001545"; exon_number "7"; oId "CUFF.1105.3"; class_code "u"; tss_id "TSS854";
NC_006088.4	Cufflinks	exon	36181502	36181651	.	+	.	gene_id "XLOC_000514"; transcript_id "TCONS_00001545"; exon_number "8"; oId "CUFF.1105.3"; class_code "u"; tss_id "TSS854";
NC_006088.4	Cufflinks	exon	36163404	36163689	.	+	.	gene_id "XLOC_000514"; transcript_id "TCONS_00001544"; exon_number "1"; oId "CUFF.1105.2"; class_code "u"; tss_id "TSS854";
NC_006088.4	Cufflinks	exon	36163765	36163899	.	+	.	gene_id "XLOC_000514"; transcript_id "TCONS_00001544"; exon_number "2"; oId "CUFF.1105.2"; class_code "u"; tss_id "TSS854";
NC_006088.4	Cufflinks	exon	36165463	36166716	.	+	.	gene_id "XLOC_000514"; transcript_id "TCONS_00001544"; exon_number "3"; oId "CUFF.1105.2"; class_code "u"; tss_id "TSS854";
NC_006088.4	Cufflinks	exon	36170203	36170256	.	+	.	gene_id "XLOC_000514"; transcript_id "TCONS_00001544"; exon_number "4"; oId "CUFF.1105.2"; class_code "u"; tss_id "TSS854";
NC_006088.4	Cufflinks	exon	36180451	36180537	.	+	.	gene_id "XLOC_000514"; transcript_id "TCONS_00001544"; exon_number "5"; oId "CUFF.1105.2"; class_code "u"; tss_id "TSS854";
NC_006088.4	Cufflinks	exon	36180905	36180963	.	+	.	gene_id "XLOC_000514"; transcript_id "TCONS_00001544"; exon_number "6"; oId "CUFF.1105.2"; class_code "u"; tss_id "TSS854";
NC_006088.4	Cufflinks	exon	36181502	36181651	.	+	.	gene_id "XLOC_000514"; transcript_id "TCONS_00001544"; exon_number "7"; oId "CUFF.1105.2"; class_code "u"; tss_id "TSS854";
NC_006088.4	Cufflinks	exon	36163404	36163689	.	+	.	gene_id "XLOC_000514"; transcript_id "TCONS_00001543"; exon_number "1"; oId "CUFF.1105.1"; class_code "u"; tss_id "TSS854";
NC_006088.4	Cufflinks	exon	36163765	36163899	.	+	.	gene_id "XLOC_000514"; transcript_id "TCONS_00001543"; exon_number "2"; oId "CUFF.1105.1"; class_code "u"; tss_id "TSS854";
NC_006088.4	Cufflinks	exon	36165463	36166716	.	+	.	gene_id "XLOC_000514"; transcript_id "TCONS_00001543"; exon_number "3"; oId "CUFF.1105.1"; class_code "u"; tss_id "TSS854";
NC_006088.4	Cufflinks	exon	36169716	36169832	.	+	.	gene_id "XLOC_000514"; transcript_id "TCONS_00001543"; exon_number "4"; oId "CUFF.1105.1"; class_code "u"; tss_id "TSS854";
NC_006088.4	Cufflinks	exon	36170203	36170256	.	+	.	gene_id "XLOC_000514"; transcript_id "TCONS_00001543"; exon_number "5"; oId "CUFF.1105.1"; class_code "u"; tss_id "TSS854";
NC_006088.4	Cufflinks	exon	36180451	36180537	.	+	.	gene_id "XLOC_000514"; transcript_id "TCONS_00001543"; exon_number "6"; oId "CUFF.1105.1"; class_code "u"; tss_id "TSS854";
NC_006088.4	Cufflinks	exon	36180905	36180963	.	+	.	gene_id "XLOC_000514"; transcript_id "TCONS_00001543"; exon_number "7"; oId "CUFF.1105.1"; class_code "u"; tss_id "TSS854";
NC_006088.4	Cufflinks	exon	36181502	36181651	.	+	.	gene_id "XLOC_000514"; transcript_id "TCONS_00001543"; exon_number "8"; oId "CUFF.1105.1"; class_code "u"; tss_id "TSS854";
NC_006088.4	Cufflinks	exon	37851175	37851265	.	+	.	gene_id "XLOC_000540"; transcript_id "TCONS_00001599"; exon_number "1"; oId "CUFF.1176.1"; class_code "u"; tss_id "TSS891";
NC_006088.4	Cufflinks	exon	37876826	37876953	.	+	.	gene_id "XLOC_000540"; transcript_id "TCONS_00001599"; exon_number "2"; oId "CUFF.1176.1"; class_code "u"; tss_id "TSS891";
NC_006088.4	Cufflinks	exon	37881107	37882334	.	+	.	gene_id "XLOC_000540"; transcript_id "TCONS_00001599"; exon_number "3"; oId "CUFF.1176.1"; class_code "u"; tss_id "TSS891";
NC_006088.4	Cufflinks	exon	37851186	37851265	.	+	.	gene_id "XLOC_000540"; transcript_id "TCONS_00001600"; exon_number "1"; oId "CUFF.1176.2"; class_code "u"; tss_id "TSS891";
NC_006088.4	Cufflinks	exon	37852294	37852362	.	+	.	gene_id "XLOC_000540"; transcript_id "TCONS_00001600"; exon_number "2"; oId "CUFF.1176.2"; class_code "u"; tss_id "TSS891";
NC_006088.4	Cufflinks	exon	37881107	37882334	.	+	.	gene_id "XLOC_000540"; transcript_id "TCONS_00001600"; exon_number "3"; oId "CUFF.1176.2"; class_code "u"; tss_id "TSS891";
NC_006088.4	Cufflinks	exon	37851216	37851265	.	+	.	gene_id "XLOC_000540"; transcript_id "TCONS_00001601"; exon_number "1"; oId "CUFF.1176.3"; class_code "u"; tss_id "TSS891";
NC_006088.4	Cufflinks	exon	37852294	37852362	.	+	.	gene_id "XLOC_000540"; transcript_id "TCONS_00001601"; exon_number "2"; oId "CUFF.1176.3"; class_code "u"; tss_id "TSS891";
NC_006088.4	Cufflinks	exon	37876826	37876953	.	+	.	gene_id "XLOC_000540"; transcript_id "TCONS_00001601"; exon_number "3"; oId "CUFF.1176.3"; class_code "u"; tss_id "TSS891";
NC_006088.4	Cufflinks	exon	37881107	37882334	.	+	.	gene_id "XLOC_000540"; transcript_id "TCONS_00001601"; exon_number "4"; oId "CUFF.1176.3"; class_code "u"; tss_id "TSS891";
NC_006088.4	Cufflinks	exon	37851224	37851265	.	+	.	gene_id "XLOC_000540"; transcript_id "TCONS_00001602"; exon_number "1"; oId "CUFF.1176.4"; class_code "u"; tss_id "TSS891";
NC_006088.4	Cufflinks	exon	37881107	37882334	.	+	.	gene_id "XLOC_000540"; transcript_id "TCONS_00001602"; exon_number "2"; oId "CUFF.1176.4"; class_code "u"; tss_id "TSS891";
NC_006088.4	Cufflinks	exon	37991833	37992931	.	+	.	gene_id "XLOC_000544"; transcript_id "TCONS_00001606"; exon_number "1"; oId "CUFF.1190.2"; class_code "u"; tss_id "TSS895";
NC_006088.4	Cufflinks	exon	37994990	37995153	.	+	.	gene_id "XLOC_000544"; transcript_id "TCONS_00001606"; exon_number "2"; oId "CUFF.1190.2"; class_code "u"; tss_id "TSS895";
NC_006088.4	Cufflinks	exon	38011741	38012639	.	+	.	gene_id "XLOC_000544"; transcript_id "TCONS_00001606"; exon_number "3"; oId "CUFF.1190.2"; class_code "u"; tss_id "TSS895";
NC_006088.4	Cufflinks	exon	37991833	37992248	.	+	.	gene_id "XLOC_000544"; transcript_id "TCONS_00001607"; exon_number "1"; oId "CUFF.1190.1"; class_code "u"; tss_id "TSS895";
NC_006088.4	Cufflinks	exon	37992760	37992931	.	+	.	gene_id "XLOC_000544"; transcript_id "TCONS_00001607"; exon_number "2"; oId "CUFF.1190.1"; class_code "u"; tss_id "TSS895";
NC_006088.4	Cufflinks	exon	37994990	37995153	.	+	.	gene_id "XLOC_000544"; transcript_id "TCONS_00001607"; exon_number "3"; oId "CUFF.1190.1"; class_code "u"; tss_id "TSS895";
NC_006088.4	Cufflinks	exon	38028667	38028705	.	+	.	gene_id "XLOC_000544"; transcript_id "TCONS_00001607"; exon_number "4"; oId "CUFF.1190.1"; class_code "u"; tss_id "TSS895";
NC_006088.4	Cufflinks	exon	38308094	38308344	.	+	.	gene_id "XLOC_000553"; transcript_id "TCONS_00001623"; exon_number "1"; gene_name "E2F7"; oId "CUFF.1221.3"; nearest_ref "rna1167"; class_code "x"; tss_id "TSS907";
NC_006088.4	Cufflinks	exon	38309584	38309924	.	+	.	gene_id "XLOC_000553"; transcript_id "TCONS_00001623"; exon_number "2"; gene_name "E2F7"; oId "CUFF.1221.3"; nearest_ref "rna1167"; class_code "x"; tss_id "TSS907";
NC_006088.4	Cufflinks	exon	38310200	38310319	.	+	.	gene_id "XLOC_000553"; transcript_id "TCONS_00001623"; exon_number "3"; gene_name "E2F7"; oId "CUFF.1221.3"; nearest_ref "rna1167"; class_code "x"; tss_id "TSS907";
NC_006088.4	Cufflinks	exon	38311154	38320101	.	+	.	gene_id "XLOC_000553"; transcript_id "TCONS_00001623"; exon_number "4"; gene_name "E2F7"; oId "CUFF.1221.3"; nearest_ref "rna1167"; class_code "x"; tss_id "TSS907";
NC_006088.4	Cufflinks	exon	38308094	38308344	.	+	.	gene_id "XLOC_000553"; transcript_id "TCONS_00001622"; exon_number "1"; gene_name "E2F7"; oId "CUFF.1221.2"; nearest_ref "rna1167"; class_code "x"; tss_id "TSS907";
NC_006088.4	Cufflinks	exon	38309584	38309773	.	+	.	gene_id "XLOC_000553"; transcript_id "TCONS_00001622"; exon_number "2"; gene_name "E2F7"; oId "CUFF.1221.2"; nearest_ref "rna1167"; class_code "x"; tss_id "TSS907";
NC_006088.4	Cufflinks	exon	38310200	38310319	.	+	.	gene_id "XLOC_000553"; transcript_id "TCONS_00001622"; exon_number "3"; gene_name "E2F7"; oId "CUFF.1221.2"; nearest_ref "rna1167"; class_code "x"; tss_id "TSS907";
NC_006088.4	Cufflinks	exon	38311154	38320101	.	+	.	gene_id "XLOC_000553"; transcript_id "TCONS_00001622"; exon_number "4"; gene_name "E2F7"; oId "CUFF.1221.2"; nearest_ref "rna1167"; class_code "x"; tss_id "TSS907";
NC_006088.4	Cufflinks	exon	38308094	38308344	.	+	.	gene_id "XLOC_000553"; transcript_id "TCONS_00001621"; exon_number "1"; gene_name "E2F7"; oId "CUFF.1221.1"; nearest_ref "rna1167"; class_code "x"; tss_id "TSS907";
NC_006088.4	Cufflinks	exon	38310200	38310319	.	+	.	gene_id "XLOC_000553"; transcript_id "TCONS_00001621"; exon_number "2"; gene_name "E2F7"; oId "CUFF.1221.1"; nearest_ref "rna1167"; class_code "x"; tss_id "TSS907";
NC_006088.4	Cufflinks	exon	38311154	38320101	.	+	.	gene_id "XLOC_000553"; transcript_id "TCONS_00001621"; exon_number "3"; gene_name "E2F7"; oId "CUFF.1221.1"; nearest_ref "rna1167"; class_code "x"; tss_id "TSS907";
NC_006088.4	Cufflinks	exon	38308311	38308344	.	+	.	gene_id "XLOC_000553"; transcript_id "TCONS_00001624"; exon_number "1"; gene_name "E2F7"; oId "CUFF.1221.4"; nearest_ref "rna1167"; class_code "x"; tss_id "TSS908";
NC_006088.4	Cufflinks	exon	38309579	38309773	.	+	.	gene_id "XLOC_000553"; transcript_id "TCONS_00001624"; exon_number "2"; gene_name "E2F7"; oId "CUFF.1221.4"; nearest_ref "rna1167"; class_code "x"; tss_id "TSS908";
NC_006088.4	Cufflinks	exon	38310200	38310319	.	+	.	gene_id "XLOC_000553"; transcript_id "TCONS_00001624"; exon_number "3"; gene_name "E2F7"; oId "CUFF.1221.4"; nearest_ref "rna1167"; class_code "x"; tss_id "TSS908";
NC_006088.4	Cufflinks	exon	38311154	38320101	.	+	.	gene_id "XLOC_000553"; transcript_id "TCONS_00001624"; exon_number "4"; gene_name "E2F7"; oId "CUFF.1221.4"; nearest_ref "rna1167"; class_code "x"; tss_id "TSS908";
NC_006088.4	Cufflinks	exon	38309255	38309773	.	+	.	gene_id "XLOC_000553"; transcript_id "TCONS_00001626"; exon_number "1"; oId "CUFF.1221.6"; class_code "u"; tss_id "TSS909";
NC_006088.4	Cufflinks	exon	38310200	38310319	.	+	.	gene_id "XLOC_000553"; transcript_id "TCONS_00001626"; exon_number "2"; oId "CUFF.1221.6"; class_code "u"; tss_id "TSS909";
NC_006088.4	Cufflinks	exon	38311154	38320101	.	+	.	gene_id "XLOC_000553"; transcript_id "TCONS_00001626"; exon_number "3"; oId "CUFF.1221.6"; class_code "u"; tss_id "TSS909";
NC_006088.4	Cufflinks	exon	38309255	38309924	.	+	.	gene_id "XLOC_000553"; transcript_id "TCONS_00001625"; exon_number "1"; oId "CUFF.1221.5"; class_code "u"; tss_id "TSS909";
NC_006088.4	Cufflinks	exon	38310200	38310319	.	+	.	gene_id "XLOC_000553"; transcript_id "TCONS_00001625"; exon_number "2"; oId "CUFF.1221.5"; class_code "u"; tss_id "TSS909";
NC_006088.4	Cufflinks	exon	38311154	38320101	.	+	.	gene_id "XLOC_000553"; transcript_id "TCONS_00001625"; exon_number "3"; oId "CUFF.1221.5"; class_code "u"; tss_id "TSS909";
NC_006088.4	Cufflinks	exon	40206180	40209848	.	+	.	gene_id "XLOC_000572"; transcript_id "TCONS_00001716"; exon_number "1"; gene_name "PPFIA2"; oId "CUFF.1349.2"; nearest_ref "rna1224"; class_code "x"; tss_id "TSS947";
NC_006088.4	Cufflinks	exon	40212697	40212851	.	+	.	gene_id "XLOC_000572"; transcript_id "TCONS_00001716"; exon_number "2"; gene_name "PPFIA2"; oId "CUFF.1349.2"; nearest_ref "rna1224"; class_code "x"; tss_id "TSS947";
NC_006088.4	Cufflinks	exon	41286668	41286708	.	+	.	gene_id "XLOC_000583"; transcript_id "TCONS_00001734"; exon_number "1"; oId "CUFF.1284.1"; class_code "u"; tss_id "TSS962";
NC_006088.4	Cufflinks	exon	41296186	41296281	.	+	.	gene_id "XLOC_000583"; transcript_id "TCONS_00001734"; exon_number "2"; oId "CUFF.1284.1"; class_code "u"; tss_id "TSS962";
NC_006088.4	Cufflinks	exon	41296389	41296525	.	+	.	gene_id "XLOC_000583"; transcript_id "TCONS_00001734"; exon_number "3"; oId "CUFF.1284.1"; class_code "u"; tss_id "TSS962";
NC_006088.4	Cufflinks	exon	41501182	41501315	.	+	.	gene_id "XLOC_000593"; transcript_id "TCONS_00001744"; exon_number "1"; oId "CUFF.1290.1"; class_code "u"; tss_id "TSS972";
NC_006088.4	Cufflinks	exon	41505264	41505784	.	+	.	gene_id "XLOC_000593"; transcript_id "TCONS_00001744"; exon_number "2"; oId "CUFF.1290.1"; class_code "u"; tss_id "TSS972";
NC_006088.4	Cufflinks	exon	42671848	42671876	.	+	.	gene_id "XLOC_000602"; transcript_id "TCONS_00001763"; exon_number "1"; oId "CUFF.1356.1"; class_code "u"; tss_id "TSS983";
NC_006088.4	Cufflinks	exon	42672913	42672955	.	+	.	gene_id "XLOC_000602"; transcript_id "TCONS_00001763"; exon_number "2"; oId "CUFF.1356.1"; class_code "u"; tss_id "TSS983";
NC_006088.4	Cufflinks	exon	42775827	42775961	.	+	.	gene_id "XLOC_000602"; transcript_id "TCONS_00001763"; exon_number "3"; oId "CUFF.1356.1"; class_code "u"; tss_id "TSS983";
NC_006088.4	Cufflinks	exon	42776510	42781005	.	+	.	gene_id "XLOC_000602"; transcript_id "TCONS_00001763"; exon_number "4"; oId "CUFF.1356.1"; class_code "u"; tss_id "TSS983";
NC_006088.4	Cufflinks	exon	42674751	42674795	.	+	.	gene_id "XLOC_000602"; transcript_id "TCONS_00001764"; exon_number "1"; oId "CUFF.1356.2"; class_code "u"; tss_id "TSS984";
NC_006088.4	Cufflinks	exon	42775827	42775961	.	+	.	gene_id "XLOC_000602"; transcript_id "TCONS_00001764"; exon_number "2"; oId "CUFF.1356.2"; class_code "u"; tss_id "TSS984";
NC_006088.4	Cufflinks	exon	42776510	42781005	.	+	.	gene_id "XLOC_000602"; transcript_id "TCONS_00001764"; exon_number "3"; oId "CUFF.1356.2"; class_code "u"; tss_id "TSS984";
NC_006088.4	Cufflinks	exon	42922233	42922544	.	+	.	gene_id "XLOC_000610"; transcript_id "TCONS_00001792"; exon_number "1"; oId "CUFF.1313.1"; class_code "u"; tss_id "TSS994";
NC_006088.4	Cufflinks	exon	42941756	42942199	.	+	.	gene_id "XLOC_000610"; transcript_id "TCONS_00001792"; exon_number "2"; oId "CUFF.1313.1"; class_code "u"; tss_id "TSS994";
NC_006088.4	Cufflinks	exon	42939246	42939280	.	+	.	gene_id "XLOC_000613"; transcript_id "TCONS_00001796"; exon_number "1"; oId "CUFF.1316.2"; class_code "u"; tss_id "TSS998";
NC_006088.4	Cufflinks	exon	42939876	42940973	.	+	.	gene_id "XLOC_000613"; transcript_id "TCONS_00001796"; exon_number "2"; oId "CUFF.1316.2"; class_code "u"; tss_id "TSS998";
NC_006088.4	Cufflinks	exon	43293375	43293794	.	+	.	gene_id "XLOC_000617"; transcript_id "TCONS_00001801"; exon_number "1"; oId "CUFF.1379.2"; class_code "u"; tss_id "TSS1002";
NC_006088.4	Cufflinks	exon	43299647	43299857	.	+	.	gene_id "XLOC_000617"; transcript_id "TCONS_00001801"; exon_number "2"; oId "CUFF.1379.2"; class_code "u"; tss_id "TSS1002";
NC_006088.4	Cufflinks	exon	43310968	43320463	.	+	.	gene_id "XLOC_000617"; transcript_id "TCONS_00001801"; exon_number "3"; oId "CUFF.1379.2"; class_code "u"; tss_id "TSS1002";
NC_006088.4	Cufflinks	exon	43293375	43293794	.	+	.	gene_id "XLOC_000617"; transcript_id "TCONS_00001800"; exon_number "1"; oId "CUFF.1379.1"; class_code "u"; tss_id "TSS1002";
NC_006088.4	Cufflinks	exon	43299647	43299857	.	+	.	gene_id "XLOC_000617"; transcript_id "TCONS_00001800"; exon_number "2"; oId "CUFF.1379.1"; class_code "u"; tss_id "TSS1002";
NC_006088.4	Cufflinks	exon	43309585	43309662	.	+	.	gene_id "XLOC_000617"; transcript_id "TCONS_00001800"; exon_number "3"; oId "CUFF.1379.1"; class_code "u"; tss_id "TSS1002";
NC_006088.4	Cufflinks	exon	43310968	43320463	.	+	.	gene_id "XLOC_000617"; transcript_id "TCONS_00001800"; exon_number "4"; oId "CUFF.1379.1"; class_code "u"; tss_id "TSS1002";
NC_006088.4	Cufflinks	exon	43293801	43294345	.	+	.	gene_id "XLOC_000617"; transcript_id "TCONS_00001803"; exon_number "1"; oId "CUFF.1379.4"; class_code "u"; tss_id "TSS1003";
NC_006088.4	Cufflinks	exon	43299647	43299857	.	+	.	gene_id "XLOC_000617"; transcript_id "TCONS_00001803"; exon_number "2"; oId "CUFF.1379.4"; class_code "u"; tss_id "TSS1003";
NC_006088.4	Cufflinks	exon	43310968	43320463	.	+	.	gene_id "XLOC_000617"; transcript_id "TCONS_00001803"; exon_number "3"; oId "CUFF.1379.4"; class_code "u"; tss_id "TSS1003";
NC_006088.4	Cufflinks	exon	43293801	43294345	.	+	.	gene_id "XLOC_000617"; transcript_id "TCONS_00001802"; exon_number "1"; oId "CUFF.1379.3"; class_code "u"; tss_id "TSS1003";
NC_006088.4	Cufflinks	exon	43299647	43299857	.	+	.	gene_id "XLOC_000617"; transcript_id "TCONS_00001802"; exon_number "2"; oId "CUFF.1379.3"; class_code "u"; tss_id "TSS1003";
NC_006088.4	Cufflinks	exon	43309585	43309662	.	+	.	gene_id "XLOC_000617"; transcript_id "TCONS_00001802"; exon_number "3"; oId "CUFF.1379.3"; class_code "u"; tss_id "TSS1003";
NC_006088.4	Cufflinks	exon	43310968	43320463	.	+	.	gene_id "XLOC_000617"; transcript_id "TCONS_00001802"; exon_number "4"; oId "CUFF.1379.3"; class_code "u"; tss_id "TSS1003";
NC_006088.4	Cufflinks	exon	43471149	43471944	.	+	.	gene_id "XLOC_000618"; transcript_id "TCONS_00001804"; exon_number "1"; oId "CUFF.1386.1"; class_code "u"; tss_id "TSS1004";
NC_006088.4	Cufflinks	exon	43472970	43474496	.	+	.	gene_id "XLOC_000618"; transcript_id "TCONS_00001804"; exon_number "2"; oId "CUFF.1386.1"; class_code "u"; tss_id "TSS1004";
NC_006088.4	Cufflinks	exon	43551616	43551693	.	+	.	gene_id "XLOC_000619"; transcript_id "TCONS_00001805"; exon_number "1"; oId "CUFF.1384.1"; class_code "u"; tss_id "TSS1005";
NC_006088.4	Cufflinks	exon	43552180	43553386	.	+	.	gene_id "XLOC_000619"; transcript_id "TCONS_00001805"; exon_number "2"; oId "CUFF.1384.1"; class_code "u"; tss_id "TSS1005";
NC_006088.4	Cufflinks	exon	43554190	43555007	.	+	.	gene_id "XLOC_000619"; transcript_id "TCONS_00001805"; exon_number "3"; oId "CUFF.1384.1"; class_code "u"; tss_id "TSS1005";
NC_006088.4	Cufflinks	exon	44095827	44095969	.	+	.	gene_id "XLOC_000622"; transcript_id "TCONS_00001808"; exon_number "1"; oId "CUFF.1402.1"; class_code "u"; tss_id "TSS1008";
NC_006088.4	Cufflinks	exon	44096570	44096777	.	+	.	gene_id "XLOC_000622"; transcript_id "TCONS_00001808"; exon_number "2"; oId "CUFF.1402.1"; class_code "u"; tss_id "TSS1008";
NC_006088.4	Cufflinks	exon	44096891	44098554	.	+	.	gene_id "XLOC_000622"; transcript_id "TCONS_00001808"; exon_number "3"; oId "CUFF.1402.1"; class_code "u"; tss_id "TSS1008";
NC_006088.4	Cufflinks	exon	44243368	44244101	.	+	.	gene_id "XLOC_000625"; transcript_id "TCONS_00001811"; exon_number "1"; oId "CUFF.1413.1"; class_code "u"; tss_id "TSS1011";
NC_006088.4	Cufflinks	exon	44249543	44249630	.	+	.	gene_id "XLOC_000625"; transcript_id "TCONS_00001811"; exon_number "2"; oId "CUFF.1413.1"; class_code "u"; tss_id "TSS1011";
NC_006088.4	Cufflinks	exon	44256740	44256871	.	+	.	gene_id "XLOC_000625"; transcript_id "TCONS_00001811"; exon_number "3"; oId "CUFF.1413.1"; class_code "u"; tss_id "TSS1011";
NC_006088.4	Cufflinks	exon	44269652	44271373	.	+	.	gene_id "XLOC_000625"; transcript_id "TCONS_00001811"; exon_number "4"; oId "CUFF.1413.1"; class_code "u"; tss_id "TSS1011";
NC_006088.4	Cufflinks	exon	44401246	44401575	.	+	.	gene_id "XLOC_000626"; transcript_id "TCONS_00001812"; exon_number "1"; oId "CUFF.1431.1"; class_code "u"; tss_id "TSS1012";
NC_006088.4	Cufflinks	exon	44404202	44404919	.	+	.	gene_id "XLOC_000626"; transcript_id "TCONS_00001812"; exon_number "2"; oId "CUFF.1431.1"; class_code "u"; tss_id "TSS1012";
NC_006088.4	Cufflinks	exon	44401727	44401943	.	+	.	gene_id "XLOC_000626"; transcript_id "TCONS_00001813"; exon_number "1"; oId "CUFF.1431.2"; class_code "u"; tss_id "TSS1013";
NC_006088.4	Cufflinks	exon	44404202	44404919	.	+	.	gene_id "XLOC_000626"; transcript_id "TCONS_00001813"; exon_number "2"; oId "CUFF.1431.2"; class_code "u"; tss_id "TSS1013";
NC_006088.4	Cufflinks	exon	44689904	44690857	.	+	.	gene_id "XLOC_000629"; transcript_id "TCONS_00001816"; exon_number "1"; oId "CUFF.1441.1"; class_code "u"; tss_id "TSS1016";
NC_006088.4	Cufflinks	exon	44692872	44695325	.	+	.	gene_id "XLOC_000629"; transcript_id "TCONS_00001816"; exon_number "2"; oId "CUFF.1441.1"; class_code "u"; tss_id "TSS1016";
NC_006088.4	Cufflinks	exon	45810684	45811326	.	+	.	gene_id "XLOC_000656"; transcript_id "TCONS_00001884"; exon_number "1"; gene_name "CDK17"; oId "CUFF.1568.1"; nearest_ref "rna1379"; class_code "x"; tss_id "TSS1053";
NC_006088.4	Cufflinks	exon	45812254	45812607	.	+	.	gene_id "XLOC_000656"; transcript_id "TCONS_00001884"; exon_number "2"; gene_name "CDK17"; oId "CUFF.1568.1"; nearest_ref "rna1379"; class_code "x"; tss_id "TSS1053";
NC_006088.4	Cufflinks	exon	46240577	46240681	.	+	.	gene_id "XLOC_000659"; transcript_id "TCONS_00001908"; exon_number "1"; oId "CUFF.1485.1"; class_code "u"; tss_id "TSS1061";
NC_006088.4	Cufflinks	exon	46247312	46247834	.	+	.	gene_id "XLOC_000659"; transcript_id "TCONS_00001908"; exon_number "2"; oId "CUFF.1485.1"; class_code "u"; tss_id "TSS1061";
NC_006088.4	Cufflinks	exon	46248740	46250151	.	+	.	gene_id "XLOC_000659"; transcript_id "TCONS_00001908"; exon_number "3"; oId "CUFF.1485.1"; class_code "u"; tss_id "TSS1061";
NC_006088.4	Cufflinks	exon	46240577	46240681	.	+	.	gene_id "XLOC_000659"; transcript_id "TCONS_00001909"; exon_number "1"; gene_name "MIR1691"; oId "CUFF.1485.2"; nearest_ref "rna1395"; class_code "o"; tss_id "TSS1061";
NC_006088.4	Cufflinks	exon	46247312	46247834	.	+	.	gene_id "XLOC_000659"; transcript_id "TCONS_00001909"; exon_number "2"; gene_name "MIR1691"; oId "CUFF.1485.2"; nearest_ref "rna1395"; class_code "o"; tss_id "TSS1061";
NC_006088.4	Cufflinks	exon	46248740	46248869	.	+	.	gene_id "XLOC_000659"; transcript_id "TCONS_00001909"; exon_number "3"; gene_name "MIR1691"; oId "CUFF.1485.2"; nearest_ref "rna1395"; class_code "o"; tss_id "TSS1061";
NC_006088.4	Cufflinks	exon	46281364	46281529	.	+	.	gene_id "XLOC_000659"; transcript_id "TCONS_00001909"; exon_number "4"; gene_name "MIR1691"; oId "CUFF.1485.2"; nearest_ref "rna1395"; class_code "o"; tss_id "TSS1061";
NC_006088.4	Cufflinks	exon	46300141	46300151	.	+	.	gene_id "XLOC_000659"; transcript_id "TCONS_00001909"; exon_number "5"; gene_name "MIR1691"; oId "CUFF.1485.2"; nearest_ref "rna1395"; class_code "o"; tss_id "TSS1061";
NC_006088.4	Cufflinks	exon	47945075	47945242	.	+	.	gene_id "XLOC_000682"; transcript_id "TCONS_00002011"; exon_number "1"; gene_name "C7ORF49"; oId "CUFF.1517.2"; nearest_ref "rna1469"; class_code "j"; tss_id "TSS1109";
NC_006088.4	Cufflinks	exon	47945320	47945386	.	+	.	gene_id "XLOC_000682"; transcript_id "TCONS_00002011"; exon_number "2"; gene_name "C7ORF49"; oId "CUFF.1517.2"; nearest_ref "rna1469"; class_code "j"; tss_id "TSS1109";
NC_006088.4	Cufflinks	exon	47945522	47946471	.	+	.	gene_id "XLOC_000682"; transcript_id "TCONS_00002011"; exon_number "3"; gene_name "C7ORF49"; oId "CUFF.1517.2"; nearest_ref "rna1469"; class_code "j"; tss_id "TSS1109";
NC_006088.4	Cufflinks	exon	47948810	47949019	.	+	.	gene_id "XLOC_000683"; transcript_id "TCONS_00002014"; exon_number "1"; gene_name "TMEM140"; oId "CUFF.1522.2"; nearest_ref "rna1470"; class_code "x"; tss_id "TSS1111";
NC_006088.4	Cufflinks	exon	47949575	47950489	.	+	.	gene_id "XLOC_000683"; transcript_id "TCONS_00002014"; exon_number "2"; gene_name "TMEM140"; oId "CUFF.1522.2"; nearest_ref "rna1470"; class_code "x"; tss_id "TSS1111";
NC_006088.4	Cufflinks	exon	48074756	48074845	.	+	.	gene_id "XLOC_000690"; transcript_id "TCONS_00002024"; exon_number "1"; gene_name "C1H12ORF69"; oId "CUFF.1543.1"; nearest_ref "rna1481"; class_code "j"; tss_id "TSS1120";
NC_006088.4	Cufflinks	exon	48075181	48075756	.	+	.	gene_id "XLOC_000690"; transcript_id "TCONS_00002024"; exon_number "2"; gene_name "C1H12ORF69"; oId "CUFF.1543.1"; nearest_ref "rna1481"; class_code "j"; tss_id "TSS1120";
NC_006088.4	Cufflinks	exon	48121639	48121662	.	+	.	gene_id "XLOC_000701"; transcript_id "TCONS_00002043"; exon_number "1"; oId "CUFF.1557.1"; class_code "u"; tss_id "TSS1133";
NC_006088.4	Cufflinks	exon	48122564	48123106	.	+	.	gene_id "XLOC_000701"; transcript_id "TCONS_00002043"; exon_number "2"; oId "CUFF.1557.1"; class_code "u"; tss_id "TSS1133";
NC_006088.4	Cufflinks	exon	48185421	48185637	.	+	.	gene_id "XLOC_000709"; transcript_id "TCONS_00002058"; exon_number "1"; oId "CUFF.1595.3"; class_code "u"; tss_id "TSS1144";
NC_006088.4	Cufflinks	exon	48186428	48189548	.	+	.	gene_id "XLOC_000709"; transcript_id "TCONS_00002058"; exon_number "2"; oId "CUFF.1595.3"; class_code "u"; tss_id "TSS1144";
NC_006088.4	Cufflinks	exon	48185421	48186035	.	+	.	gene_id "XLOC_000709"; transcript_id "TCONS_00002057"; exon_number "1"; oId "CUFF.1595.2"; class_code "u"; tss_id "TSS1144";
NC_006088.4	Cufflinks	exon	48186428	48189548	.	+	.	gene_id "XLOC_000709"; transcript_id "TCONS_00002057"; exon_number "2"; oId "CUFF.1595.2"; class_code "u"; tss_id "TSS1144";
NC_006088.4	Cufflinks	exon	49670165	49672346	.	+	.	gene_id "XLOC_000758"; transcript_id "TCONS_00002202"; exon_number "1"; oId "CUFF.1656.1"; class_code "u"; tss_id "TSS1224";
NC_006088.4	Cufflinks	exon	49672728	49673350	.	+	.	gene_id "XLOC_000758"; transcript_id "TCONS_00002202"; exon_number "2"; oId "CUFF.1656.1"; class_code "u"; tss_id "TSS1224";
NC_006088.4	Cufflinks	exon	49686097	49688208	.	+	.	gene_id "XLOC_000760"; transcript_id "TCONS_00002206"; exon_number "1"; oId "CUFF.1681.1"; class_code "u"; tss_id "TSS1228";
NC_006088.4	Cufflinks	exon	49689755	49693199	.	+	.	gene_id "XLOC_000760"; transcript_id "TCONS_00002206"; exon_number "2"; oId "CUFF.1681.1"; class_code "u"; tss_id "TSS1228";
NC_006088.4	Cufflinks	exon	49713118	49716617	.	+	.	gene_id "XLOC_000761"; transcript_id "TCONS_00002208"; exon_number "1"; oId "CUFF.1685.2"; class_code "u"; tss_id "TSS1229";
NC_006088.4	Cufflinks	exon	49717188	49719057	.	+	.	gene_id "XLOC_000761"; transcript_id "TCONS_00002208"; exon_number "2"; oId "CUFF.1685.2"; class_code "u"; tss_id "TSS1229";
NC_006088.4	Cufflinks	exon	49713118	49716130	.	+	.	gene_id "XLOC_000761"; transcript_id "TCONS_00002207"; exon_number "1"; oId "CUFF.1685.1"; class_code "u"; tss_id "TSS1229";
NC_006088.4	Cufflinks	exon	49716558	49719057	.	+	.	gene_id "XLOC_000761"; transcript_id "TCONS_00002207"; exon_number "2"; oId "CUFF.1685.1"; class_code "u"; tss_id "TSS1229";
NC_006088.4	Cufflinks	exon	49859749	49869753	.	+	.	gene_id "XLOC_000765"; transcript_id "TCONS_00002218"; exon_number "1"; gene_name "EP300"; oId "CUFF.1710.1"; nearest_ref "rna1661"; class_code "x"; tss_id "TSS1234";
NC_006088.4	Cufflinks	exon	49870147	49870330	.	+	.	gene_id "XLOC_000765"; transcript_id "TCONS_00002218"; exon_number "2"; gene_name "EP300"; oId "CUFF.1710.1"; nearest_ref "rna1661"; class_code "x"; tss_id "TSS1234";
NC_006088.4	Cufflinks	exon	49870590	49870866	.	+	.	gene_id "XLOC_000765"; transcript_id "TCONS_00002218"; exon_number "3"; gene_name "EP300"; oId "CUFF.1710.1"; nearest_ref "rna1661"; class_code "x"; tss_id "TSS1234";
NC_006088.4	Cufflinks	exon	50282845	50284819	.	+	.	gene_id "XLOC_000773"; transcript_id "TCONS_00002248"; exon_number "1"; gene_name "FAM83F"; oId "CUFF.1724.3"; nearest_ref "rna1693"; class_code "x"; tss_id "TSS1254";
NC_006088.4	Cufflinks	exon	50285002	50285142	.	+	.	gene_id "XLOC_000773"; transcript_id "TCONS_00002248"; exon_number "2"; gene_name "FAM83F"; oId "CUFF.1724.3"; nearest_ref "rna1693"; class_code "x"; tss_id "TSS1254";
NC_006088.4	Cufflinks	exon	50285754	50295159	.	+	.	gene_id "XLOC_000773"; transcript_id "TCONS_00002248"; exon_number "3"; gene_name "FAM83F"; oId "CUFF.1724.3"; nearest_ref "rna1693"; class_code "x"; tss_id "TSS1254";
NC_006088.4	Cufflinks	exon	50282845	50283406	.	+	.	gene_id "XLOC_000773"; transcript_id "TCONS_00002247"; exon_number "1"; gene_name "FAM83F"; oId "CUFF.1724.2"; nearest_ref "rna1693"; class_code "x"; tss_id "TSS1254";
NC_006088.4	Cufflinks	exon	50284654	50284819	.	+	.	gene_id "XLOC_000773"; transcript_id "TCONS_00002247"; exon_number "2"; gene_name "FAM83F"; oId "CUFF.1724.2"; nearest_ref "rna1693"; class_code "x"; tss_id "TSS1254";
NC_006088.4	Cufflinks	exon	50285002	50285142	.	+	.	gene_id "XLOC_000773"; transcript_id "TCONS_00002247"; exon_number "3"; gene_name "FAM83F"; oId "CUFF.1724.2"; nearest_ref "rna1693"; class_code "x"; tss_id "TSS1254";
NC_006088.4	Cufflinks	exon	50285754	50295159	.	+	.	gene_id "XLOC_000773"; transcript_id "TCONS_00002247"; exon_number "4"; gene_name "FAM83F"; oId "CUFF.1724.2"; nearest_ref "rna1693"; class_code "x"; tss_id "TSS1254";
NC_006088.4	Cufflinks	exon	50282845	50284819	.	+	.	gene_id "XLOC_000773"; transcript_id "TCONS_00002246"; exon_number "1"; gene_name "FAM83F"; oId "CUFF.1724.1"; nearest_ref "rna1693"; class_code "x"; tss_id "TSS1254";
NC_006088.4	Cufflinks	exon	50285002	50285142	.	+	.	gene_id "XLOC_000773"; transcript_id "TCONS_00002246"; exon_number "2"; gene_name "FAM83F"; oId "CUFF.1724.1"; nearest_ref "rna1693"; class_code "x"; tss_id "TSS1254";
NC_006088.4	Cufflinks	exon	50285754	50285992	.	+	.	gene_id "XLOC_000773"; transcript_id "TCONS_00002246"; exon_number "3"; gene_name "FAM83F"; oId "CUFF.1724.1"; nearest_ref "rna1693"; class_code "x"; tss_id "TSS1254";
NC_006088.4	Cufflinks	exon	50286592	50288707	.	+	.	gene_id "XLOC_000773"; transcript_id "TCONS_00002246"; exon_number "4"; gene_name "FAM83F"; oId "CUFF.1724.1"; nearest_ref "rna1693"; class_code "x"; tss_id "TSS1254";
NC_006088.4	Cufflinks	exon	50291485	50291592	.	+	.	gene_id "XLOC_000773"; transcript_id "TCONS_00002246"; exon_number "5"; gene_name "FAM83F"; oId "CUFF.1724.1"; nearest_ref "rna1693"; class_code "x"; tss_id "TSS1254";
NC_006088.4	Cufflinks	exon	50294568	50295159	.	+	.	gene_id "XLOC_000773"; transcript_id "TCONS_00002246"; exon_number "6"; gene_name "FAM83F"; oId "CUFF.1724.1"; nearest_ref "rna1693"; class_code "x"; tss_id "TSS1254";
NC_006088.4	Cufflinks	exon	50282845	50283142	.	+	.	gene_id "XLOC_000773"; transcript_id "TCONS_00002249"; exon_number "1"; gene_name "FAM83F"; oId "CUFF.1724.4"; nearest_ref "rna1693"; class_code "x"; tss_id "TSS1254";
NC_006088.4	Cufflinks	exon	50285002	50285142	.	+	.	gene_id "XLOC_000773"; transcript_id "TCONS_00002249"; exon_number "2"; gene_name "FAM83F"; oId "CUFF.1724.4"; nearest_ref "rna1693"; class_code "x"; tss_id "TSS1254";
NC_006088.4	Cufflinks	exon	50285754	50285867	.	+	.	gene_id "XLOC_000773"; transcript_id "TCONS_00002249"; exon_number "3"; gene_name "FAM83F"; oId "CUFF.1724.4"; nearest_ref "rna1693"; class_code "x"; tss_id "TSS1254";
NC_006088.4	Cufflinks	exon	50286592	50288707	.	+	.	gene_id "XLOC_000773"; transcript_id "TCONS_00002249"; exon_number "4"; gene_name "FAM83F"; oId "CUFF.1724.4"; nearest_ref "rna1693"; class_code "x"; tss_id "TSS1254";
NC_006088.4	Cufflinks	exon	50290118	50291592	.	+	.	gene_id "XLOC_000773"; transcript_id "TCONS_00002249"; exon_number "5"; gene_name "FAM83F"; oId "CUFF.1724.4"; nearest_ref "rna1693"; class_code "x"; tss_id "TSS1254";
NC_006088.4	Cufflinks	exon	50304735	50304849	.	+	.	gene_id "XLOC_000773"; transcript_id "TCONS_00002249"; exon_number "6"; gene_name "FAM83F"; oId "CUFF.1724.4"; nearest_ref "rna1693"; class_code "x"; tss_id "TSS1254";
NC_006088.4	Cufflinks	exon	50418246	50418297	.	+	.	gene_id "XLOC_000774"; transcript_id "TCONS_00002250"; exon_number "1"; oId "CUFF.1703.1"; class_code "u"; tss_id "TSS1255";
NC_006088.4	Cufflinks	exon	50425856	50426476	.	+	.	gene_id "XLOC_000774"; transcript_id "TCONS_00002250"; exon_number "2"; oId "CUFF.1703.1"; class_code "u"; tss_id "TSS1255";
NC_006088.4	Cufflinks	exon	50637851	50638421	.	+	.	gene_id "XLOC_000776"; transcript_id "TCONS_00002253"; exon_number "1"; gene_name "MIEF1"; oId "CUFF.1726.1"; nearest_ref "rna1706"; class_code "x"; tss_id "TSS1257";
NC_006088.4	Cufflinks	exon	50639321	50647746	.	+	.	gene_id "XLOC_000776"; transcript_id "TCONS_00002253"; exon_number "2"; gene_name "MIEF1"; oId "CUFF.1726.1"; nearest_ref "rna1706"; class_code "x"; tss_id "TSS1257";
NC_006088.4	Cufflinks	exon	51065023	51065392	.	+	.	gene_id "XLOC_000796"; transcript_id "TCONS_00002342"; exon_number "1"; oId "CUFF.1743.1"; class_code "u"; tss_id "TSS1302";
NC_006088.4	Cufflinks	exon	51065490	51065665	.	+	.	gene_id "XLOC_000796"; transcript_id "TCONS_00002342"; exon_number "2"; oId "CUFF.1743.1"; class_code "u"; tss_id "TSS1302";
NC_006088.4	Cufflinks	exon	52075757	52075860	.	+	.	gene_id "XLOC_000833"; transcript_id "TCONS_00002550"; exon_number "1"; oId "CUFF.1861.1"; class_code "u"; tss_id "TSS1386";
NC_006088.4	Cufflinks	exon	52078883	52079021	.	+	.	gene_id "XLOC_000833"; transcript_id "TCONS_00002550"; exon_number "2"; oId "CUFF.1861.1"; class_code "u"; tss_id "TSS1386";
NC_006088.4	Cufflinks	exon	52081590	52082545	.	+	.	gene_id "XLOC_000833"; transcript_id "TCONS_00002550"; exon_number "3"; oId "CUFF.1861.1"; class_code "u"; tss_id "TSS1386";
NC_006088.4	Cufflinks	exon	52112732	52112888	.	+	.	gene_id "XLOC_000834"; transcript_id "TCONS_00002551"; exon_number "1"; oId "CUFF.1858.1"; class_code "u"; tss_id "TSS1387";
NC_006088.4	Cufflinks	exon	52134047	52134582	.	+	.	gene_id "XLOC_000834"; transcript_id "TCONS_00002551"; exon_number "2"; oId "CUFF.1858.1"; class_code "u"; tss_id "TSS1387";
NC_006088.4	Cufflinks	exon	52112799	52112888	.	+	.	gene_id "XLOC_000834"; transcript_id "TCONS_00002552"; exon_number "1"; oId "CUFF.1858.2"; class_code "u"; tss_id "TSS1387";
NC_006088.4	Cufflinks	exon	52127653	52127946	.	+	.	gene_id "XLOC_000834"; transcript_id "TCONS_00002552"; exon_number "2"; oId "CUFF.1858.2"; class_code "u"; tss_id "TSS1387";
NC_006088.4	Cufflinks	exon	54754353	54754477	.	+	.	gene_id "XLOC_000858"; transcript_id "TCONS_00002628"; exon_number "1"; gene_name "C1H12ORF73"; oId "CUFF.1935.2"; nearest_ref "rna1973"; class_code "j"; tss_id "TSS1438";
NC_006088.4	Cufflinks	exon	54754566	54755473	.	+	.	gene_id "XLOC_000858"; transcript_id "TCONS_00002628"; exon_number "2"; gene_name "C1H12ORF73"; oId "CUFF.1935.2"; nearest_ref "rna1973"; class_code "j"; tss_id "TSS1438";
NC_006088.4	Cufflinks	exon	55016167	55016447	.	+	.	gene_id "XLOC_000861"; transcript_id "TCONS_00002635"; exon_number "1"; oId "CUFF.1970.1"; class_code "u"; tss_id "TSS1443";
NC_006088.4	Cufflinks	exon	55024446	55024571	.	+	.	gene_id "XLOC_000861"; transcript_id "TCONS_00002635"; exon_number "2"; oId "CUFF.1970.1"; class_code "u"; tss_id "TSS1443";
NC_006088.4	Cufflinks	exon	55025939	55026052	.	+	.	gene_id "XLOC_000861"; transcript_id "TCONS_00002635"; exon_number "3"; oId "CUFF.1970.1"; class_code "u"; tss_id "TSS1443";
NC_006088.4	Cufflinks	exon	55028420	55031707	.	+	.	gene_id "XLOC_000861"; transcript_id "TCONS_00002635"; exon_number "4"; oId "CUFF.1970.1"; class_code "u"; tss_id "TSS1443";
NC_006088.4	Cufflinks	exon	55031833	55031929	.	+	.	gene_id "XLOC_000861"; transcript_id "TCONS_00002635"; exon_number "5"; oId "CUFF.1970.1"; class_code "u"; tss_id "TSS1443";
NC_006088.4	Cufflinks	exon	55043541	55044371	.	+	.	gene_id "XLOC_000861"; transcript_id "TCONS_00002635"; exon_number "6"; oId "CUFF.1970.1"; class_code "u"; tss_id "TSS1443";
NC_006088.4	Cufflinks	exon	55016168	55016447	.	+	.	gene_id "XLOC_000861"; transcript_id "TCONS_00002636"; exon_number "1"; oId "CUFF.1970.2"; class_code "u"; tss_id "TSS1443";
NC_006088.4	Cufflinks	exon	55024446	55024571	.	+	.	gene_id "XLOC_000861"; transcript_id "TCONS_00002636"; exon_number "2"; oId "CUFF.1970.2"; class_code "u"; tss_id "TSS1443";
NC_006088.4	Cufflinks	exon	55025939	55026052	.	+	.	gene_id "XLOC_000861"; transcript_id "TCONS_00002636"; exon_number "3"; oId "CUFF.1970.2"; class_code "u"; tss_id "TSS1443";
NC_006088.4	Cufflinks	exon	55028420	55031929	.	+	.	gene_id "XLOC_000861"; transcript_id "TCONS_00002636"; exon_number "4"; oId "CUFF.1970.2"; class_code "u"; tss_id "TSS1443";
NC_006088.4	Cufflinks	exon	55043541	55043611	.	+	.	gene_id "XLOC_000861"; transcript_id "TCONS_00002636"; exon_number "5"; oId "CUFF.1970.2"; class_code "u"; tss_id "TSS1443";
NC_006088.4	Cufflinks	exon	55047154	55048906	.	+	.	gene_id "XLOC_000861"; transcript_id "TCONS_00002636"; exon_number "6"; oId "CUFF.1970.2"; class_code "u"; tss_id "TSS1443";
NC_006088.4	Cufflinks	exon	55016168	55016447	.	+	.	gene_id "XLOC_000861"; transcript_id "TCONS_00002637"; exon_number "1"; oId "CUFF.1970.3"; class_code "u"; tss_id "TSS1443";
NC_006088.4	Cufflinks	exon	55024446	55024571	.	+	.	gene_id "XLOC_000861"; transcript_id "TCONS_00002637"; exon_number "2"; oId "CUFF.1970.3"; class_code "u"; tss_id "TSS1443";
NC_006088.4	Cufflinks	exon	55025939	55026052	.	+	.	gene_id "XLOC_000861"; transcript_id "TCONS_00002637"; exon_number "3"; oId "CUFF.1970.3"; class_code "u"; tss_id "TSS1443";
NC_006088.4	Cufflinks	exon	55028420	55031929	.	+	.	gene_id "XLOC_000861"; transcript_id "TCONS_00002637"; exon_number "4"; oId "CUFF.1970.3"; class_code "u"; tss_id "TSS1443";
NC_006088.4	Cufflinks	exon	55043541	55043611	.	+	.	gene_id "XLOC_000861"; transcript_id "TCONS_00002637"; exon_number "5"; oId "CUFF.1970.3"; class_code "u"; tss_id "TSS1443";
NC_006088.4	Cufflinks	exon	55052666	55053004	.	+	.	gene_id "XLOC_000861"; transcript_id "TCONS_00002637"; exon_number "6"; oId "CUFF.1970.3"; class_code "u"; tss_id "TSS1443";
NC_006088.4	Cufflinks	exon	55016169	55016447	.	+	.	gene_id "XLOC_000861"; transcript_id "TCONS_00002638"; exon_number "1"; oId "CUFF.1970.4"; class_code "u"; tss_id "TSS1443";
NC_006088.4	Cufflinks	exon	55024446	55024571	.	+	.	gene_id "XLOC_000861"; transcript_id "TCONS_00002638"; exon_number "2"; oId "CUFF.1970.4"; class_code "u"; tss_id "TSS1443";
NC_006088.4	Cufflinks	exon	55025939	55026052	.	+	.	gene_id "XLOC_000861"; transcript_id "TCONS_00002638"; exon_number "3"; oId "CUFF.1970.4"; class_code "u"; tss_id "TSS1443";
NC_006088.4	Cufflinks	exon	55028420	55031929	.	+	.	gene_id "XLOC_000861"; transcript_id "TCONS_00002638"; exon_number "4"; oId "CUFF.1970.4"; class_code "u"; tss_id "TSS1443";
NC_006088.4	Cufflinks	exon	55043541	55043611	.	+	.	gene_id "XLOC_000861"; transcript_id "TCONS_00002638"; exon_number "5"; oId "CUFF.1970.4"; class_code "u"; tss_id "TSS1443";
NC_006088.4	Cufflinks	exon	55044403	55045053	.	+	.	gene_id "XLOC_000861"; transcript_id "TCONS_00002638"; exon_number "6"; oId "CUFF.1970.4"; class_code "u"; tss_id "TSS1443";
NC_006088.4	Cufflinks	exon	55016174	55016447	.	+	.	gene_id "XLOC_000861"; transcript_id "TCONS_00002639"; exon_number "1"; oId "CUFF.1970.5"; class_code "u"; tss_id "TSS1443";
NC_006088.4	Cufflinks	exon	55024446	55024571	.	+	.	gene_id "XLOC_000861"; transcript_id "TCONS_00002639"; exon_number "2"; oId "CUFF.1970.5"; class_code "u"; tss_id "TSS1443";
NC_006088.4	Cufflinks	exon	55025939	55026052	.	+	.	gene_id "XLOC_000861"; transcript_id "TCONS_00002639"; exon_number "3"; oId "CUFF.1970.5"; class_code "u"; tss_id "TSS1443";
NC_006088.4	Cufflinks	exon	55029642	55031929	.	+	.	gene_id "XLOC_000861"; transcript_id "TCONS_00002639"; exon_number "4"; oId "CUFF.1970.5"; class_code "u"; tss_id "TSS1443";
NC_006088.4	Cufflinks	exon	55043541	55044371	.	+	.	gene_id "XLOC_000861"; transcript_id "TCONS_00002639"; exon_number "5"; oId "CUFF.1970.5"; class_code "u"; tss_id "TSS1443";
NC_006088.4	Cufflinks	exon	56501377	56502092	.	+	.	gene_id "XLOC_000892"; transcript_id "TCONS_00002710"; exon_number "1"; oId "CUFF.2017.1"; class_code "u"; tss_id "TSS1485";
NC_006088.4	Cufflinks	exon	56519755	56522176	.	+	.	gene_id "XLOC_000892"; transcript_id "TCONS_00002710"; exon_number "2"; oId "CUFF.2017.1"; class_code "u"; tss_id "TSS1485";
NC_006088.4	Cufflinks	exon	56851324	56857233	.	+	.	gene_id "XLOC_000895"; transcript_id "TCONS_00002719"; exon_number "1"; gene_name "MKRN1"; oId "CUFF.2107.1"; nearest_ref "rna2066"; class_code "x"; tss_id "TSS1491";
NC_006088.4	Cufflinks	exon	56858574	56859535	.	+	.	gene_id "XLOC_000895"; transcript_id "TCONS_00002719"; exon_number "2"; gene_name "MKRN1"; oId "CUFF.2107.1"; nearest_ref "rna2066"; class_code "x"; tss_id "TSS1491";
NC_006088.4	Cufflinks	exon	57089736	57090309	.	+	.	gene_id "XLOC_000899"; transcript_id "TCONS_00002742"; exon_number "1"; oId "CUFF.2029.1"; class_code "u"; tss_id "TSS1498";
NC_006088.4	Cufflinks	exon	57090429	57090525	.	+	.	gene_id "XLOC_000899"; transcript_id "TCONS_00002742"; exon_number "2"; oId "CUFF.2029.1"; class_code "u"; tss_id "TSS1498";
NC_006088.4	Cufflinks	exon	57803443	57804925	.	+	.	gene_id "XLOC_000915"; transcript_id "TCONS_00002787"; exon_number "1"; oId "CUFF.2044.1"; class_code "u"; tss_id "TSS1525";
NC_006088.4	Cufflinks	exon	57805574	57805645	.	+	.	gene_id "XLOC_000915"; transcript_id "TCONS_00002787"; exon_number "2"; oId "CUFF.2044.1"; class_code "u"; tss_id "TSS1525";
NC_006088.4	Cufflinks	exon	57804739	57804925	.	+	.	gene_id "XLOC_000915"; transcript_id "TCONS_00002788"; exon_number "1"; oId "CUFF.2044.2"; class_code "u"; tss_id "TSS1526";
NC_006088.4	Cufflinks	exon	57805610	57805676	.	+	.	gene_id "XLOC_000915"; transcript_id "TCONS_00002788"; exon_number "2"; oId "CUFF.2044.2"; class_code "u"; tss_id "TSS1526";
NC_006088.4	Cufflinks	exon	57807723	57807899	.	+	.	gene_id "XLOC_000915"; transcript_id "TCONS_00002788"; exon_number "3"; oId "CUFF.2044.2"; class_code "u"; tss_id "TSS1526";
NC_006088.4	Cufflinks	exon	57956218	57956475	.	+	.	gene_id "XLOC_000917"; transcript_id "TCONS_00002790"; exon_number "1"; oId "CUFF.2053.1"; class_code "u"; tss_id "TSS1528";
NC_006088.4	Cufflinks	exon	57997092	57997259	.	+	.	gene_id "XLOC_000917"; transcript_id "TCONS_00002790"; exon_number "2"; oId "CUFF.2053.1"; class_code "u"; tss_id "TSS1528";
NC_006088.4	Cufflinks	exon	59408836	59409685	.	+	.	gene_id "XLOC_000934"; transcript_id "TCONS_00002820"; exon_number "1"; gene_name "KIAA1551"; oId "CUFF.2156.1"; nearest_ref "rna2145"; class_code "x"; tss_id "TSS1551";
NC_006088.4	Cufflinks	exon	59425130	59425398	.	+	.	gene_id "XLOC_000934"; transcript_id "TCONS_00002820"; exon_number "2"; gene_name "KIAA1551"; oId "CUFF.2156.1"; nearest_ref "rna2145"; class_code "x"; tss_id "TSS1551";
NC_006088.4	Cufflinks	exon	59748981	59750766	.	+	.	gene_id "XLOC_000941"; transcript_id "TCONS_00002871"; exon_number "1"; oId "CUFF.2126.1"; class_code "u"; tss_id "TSS1573";
NC_006088.4	Cufflinks	exon	59751806	59751904	.	+	.	gene_id "XLOC_000941"; transcript_id "TCONS_00002871"; exon_number "2"; oId "CUFF.2126.1"; class_code "u"; tss_id "TSS1573";
NC_006088.4	Cufflinks	exon	59752417	59752573	.	+	.	gene_id "XLOC_000941"; transcript_id "TCONS_00002871"; exon_number "3"; oId "CUFF.2126.1"; class_code "u"; tss_id "TSS1573";
NC_006088.4	Cufflinks	exon	59752722	59753014	.	+	.	gene_id "XLOC_000941"; transcript_id "TCONS_00002871"; exon_number "4"; oId "CUFF.2126.1"; class_code "u"; tss_id "TSS1573";
NC_006088.4	Cufflinks	exon	59756907	59758327	.	+	.	gene_id "XLOC_000941"; transcript_id "TCONS_00002871"; exon_number "5"; oId "CUFF.2126.1"; class_code "u"; tss_id "TSS1573";
NC_006088.4	Cufflinks	exon	60289236	60289358	.	+	.	gene_id "XLOC_000947"; transcript_id "TCONS_00002909"; exon_number "1"; gene_name "KDM5A"; oId "CUFF.2201.1"; nearest_ref "rna2206"; class_code "x"; tss_id "TSS1590";
NC_006088.4	Cufflinks	exon	60293710	60299100	.	+	.	gene_id "XLOC_000947"; transcript_id "TCONS_00002909"; exon_number "2"; gene_name "KDM5A"; oId "CUFF.2201.1"; nearest_ref "rna2206"; class_code "x"; tss_id "TSS1590";
NC_006088.4	Cufflinks	exon	60484836	60485167	.	+	.	gene_id "XLOC_000951"; transcript_id "TCONS_00002922"; exon_number "1"; oId "CUFF.2179.2"; class_code "u"; tss_id "TSS1598";
NC_006088.4	Cufflinks	exon	60486308	60486388	.	+	.	gene_id "XLOC_000951"; transcript_id "TCONS_00002922"; exon_number "2"; oId "CUFF.2179.2"; class_code "u"; tss_id "TSS1598";
NC_006088.4	Cufflinks	exon	60487627	60487850	.	+	.	gene_id "XLOC_000951"; transcript_id "TCONS_00002922"; exon_number "3"; oId "CUFF.2179.2"; class_code "u"; tss_id "TSS1598";
NC_006088.4	Cufflinks	exon	60487951	60488187	.	+	.	gene_id "XLOC_000951"; transcript_id "TCONS_00002922"; exon_number "4"; oId "CUFF.2179.2"; class_code "u"; tss_id "TSS1598";
NC_006088.4	Cufflinks	exon	60497567	60499754	.	+	.	gene_id "XLOC_000951"; transcript_id "TCONS_00002922"; exon_number "5"; oId "CUFF.2179.2"; class_code "u"; tss_id "TSS1598";
NC_006088.4	Cufflinks	exon	60499868	60500107	.	+	.	gene_id "XLOC_000951"; transcript_id "TCONS_00002922"; exon_number "6"; oId "CUFF.2179.2"; class_code "u"; tss_id "TSS1598";
NC_006088.4	Cufflinks	exon	60484836	60485167	.	+	.	gene_id "XLOC_000951"; transcript_id "TCONS_00002921"; exon_number "1"; oId "CUFF.2179.1"; class_code "u"; tss_id "TSS1598";
NC_006088.4	Cufflinks	exon	60486308	60486388	.	+	.	gene_id "XLOC_000951"; transcript_id "TCONS_00002921"; exon_number "2"; oId "CUFF.2179.1"; class_code "u"; tss_id "TSS1598";
NC_006088.4	Cufflinks	exon	60487627	60487850	.	+	.	gene_id "XLOC_000951"; transcript_id "TCONS_00002921"; exon_number "3"; oId "CUFF.2179.1"; class_code "u"; tss_id "TSS1598";
NC_006088.4	Cufflinks	exon	60487951	60488187	.	+	.	gene_id "XLOC_000951"; transcript_id "TCONS_00002921"; exon_number "4"; oId "CUFF.2179.1"; class_code "u"; tss_id "TSS1598";
NC_006088.4	Cufflinks	exon	60497567	60497847	.	+	.	gene_id "XLOC_000951"; transcript_id "TCONS_00002921"; exon_number "5"; oId "CUFF.2179.1"; class_code "u"; tss_id "TSS1598";
NC_006088.4	Cufflinks	exon	60498148	60499754	.	+	.	gene_id "XLOC_000951"; transcript_id "TCONS_00002921"; exon_number "6"; oId "CUFF.2179.1"; class_code "u"; tss_id "TSS1598";
NC_006088.4	Cufflinks	exon	60499868	60500107	.	+	.	gene_id "XLOC_000951"; transcript_id "TCONS_00002921"; exon_number "7"; oId "CUFF.2179.1"; class_code "u"; tss_id "TSS1598";
NC_006088.4	Cufflinks	exon	60485274	60485837	.	+	.	gene_id "XLOC_000951"; transcript_id "TCONS_00002924"; exon_number "1"; oId "CUFF.2179.4"; class_code "u"; tss_id "TSS1599";
NC_006088.4	Cufflinks	exon	60486308	60486388	.	+	.	gene_id "XLOC_000951"; transcript_id "TCONS_00002924"; exon_number "2"; oId "CUFF.2179.4"; class_code "u"; tss_id "TSS1599";
NC_006088.4	Cufflinks	exon	60487627	60487850	.	+	.	gene_id "XLOC_000951"; transcript_id "TCONS_00002924"; exon_number "3"; oId "CUFF.2179.4"; class_code "u"; tss_id "TSS1599";
NC_006088.4	Cufflinks	exon	60487951	60488187	.	+	.	gene_id "XLOC_000951"; transcript_id "TCONS_00002924"; exon_number "4"; oId "CUFF.2179.4"; class_code "u"; tss_id "TSS1599";
NC_006088.4	Cufflinks	exon	60497567	60499754	.	+	.	gene_id "XLOC_000951"; transcript_id "TCONS_00002924"; exon_number "5"; oId "CUFF.2179.4"; class_code "u"; tss_id "TSS1599";
NC_006088.4	Cufflinks	exon	60499868	60500107	.	+	.	gene_id "XLOC_000951"; transcript_id "TCONS_00002924"; exon_number "6"; oId "CUFF.2179.4"; class_code "u"; tss_id "TSS1599";
NC_006088.4	Cufflinks	exon	60485274	60485772	.	+	.	gene_id "XLOC_000951"; transcript_id "TCONS_00002923"; exon_number "1"; oId "CUFF.2179.3"; class_code "u"; tss_id "TSS1599";
NC_006088.4	Cufflinks	exon	60486308	60486388	.	+	.	gene_id "XLOC_000951"; transcript_id "TCONS_00002923"; exon_number "2"; oId "CUFF.2179.3"; class_code "u"; tss_id "TSS1599";
NC_006088.4	Cufflinks	exon	60487627	60487850	.	+	.	gene_id "XLOC_000951"; transcript_id "TCONS_00002923"; exon_number "3"; oId "CUFF.2179.3"; class_code "u"; tss_id "TSS1599";
NC_006088.4	Cufflinks	exon	60487951	60488187	.	+	.	gene_id "XLOC_000951"; transcript_id "TCONS_00002923"; exon_number "4"; oId "CUFF.2179.3"; class_code "u"; tss_id "TSS1599";
NC_006088.4	Cufflinks	exon	60497567	60499754	.	+	.	gene_id "XLOC_000951"; transcript_id "TCONS_00002923"; exon_number "5"; oId "CUFF.2179.3"; class_code "u"; tss_id "TSS1599";
NC_006088.4	Cufflinks	exon	60499868	60500107	.	+	.	gene_id "XLOC_000951"; transcript_id "TCONS_00002923"; exon_number "6"; oId "CUFF.2179.3"; class_code "u"; tss_id "TSS1599";
NC_006088.4	Cufflinks	exon	60485275	60485837	.	+	.	gene_id "XLOC_000951"; transcript_id "TCONS_00002925"; exon_number "1"; oId "CUFF.2179.5"; class_code "u"; tss_id "TSS1599";
NC_006088.4	Cufflinks	exon	60486308	60486388	.	+	.	gene_id "XLOC_000951"; transcript_id "TCONS_00002925"; exon_number "2"; oId "CUFF.2179.5"; class_code "u"; tss_id "TSS1599";
NC_006088.4	Cufflinks	exon	60487627	60487850	.	+	.	gene_id "XLOC_000951"; transcript_id "TCONS_00002925"; exon_number "3"; oId "CUFF.2179.5"; class_code "u"; tss_id "TSS1599";
NC_006088.4	Cufflinks	exon	60487951	60488187	.	+	.	gene_id "XLOC_000951"; transcript_id "TCONS_00002925"; exon_number "4"; oId "CUFF.2179.5"; class_code "u"; tss_id "TSS1599";
NC_006088.4	Cufflinks	exon	60497567	60497847	.	+	.	gene_id "XLOC_000951"; transcript_id "TCONS_00002925"; exon_number "5"; oId "CUFF.2179.5"; class_code "u"; tss_id "TSS1599";
NC_006088.4	Cufflinks	exon	60498148	60499754	.	+	.	gene_id "XLOC_000951"; transcript_id "TCONS_00002925"; exon_number "6"; oId "CUFF.2179.5"; class_code "u"; tss_id "TSS1599";
NC_006088.4	Cufflinks	exon	60499868	60500107	.	+	.	gene_id "XLOC_000951"; transcript_id "TCONS_00002925"; exon_number "7"; oId "CUFF.2179.5"; class_code "u"; tss_id "TSS1599";
NC_006088.4	Cufflinks	exon	61927953	61932019	.	+	.	gene_id "XLOC_000967"; transcript_id "TCONS_00003068"; exon_number "1"; gene_name "MICAL3"; oId "CUFF.2528.1"; nearest_ref "rna2316"; class_code "x"; tss_id "TSS1641";
NC_006088.4	Cufflinks	exon	61934114	61934323	.	+	.	gene_id "XLOC_000967"; transcript_id "TCONS_00003068"; exon_number "2"; gene_name "MICAL3"; oId "CUFF.2528.1"; nearest_ref "rna2316"; class_code "x"; tss_id "TSS1641";
NC_006088.4	Cufflinks	exon	61934475	61935076	.	+	.	gene_id "XLOC_000967"; transcript_id "TCONS_00003068"; exon_number "3"; gene_name "MICAL3"; oId "CUFF.2528.1"; nearest_ref "rna2316"; class_code "x"; tss_id "TSS1641";
NC_006088.4	Cufflinks	exon	62340878	62341186	.	+	.	gene_id "XLOC_000977"; transcript_id "TCONS_00003101"; exon_number "1"; oId "CUFF.2274.1"; class_code "u"; tss_id "TSS1658";
NC_006088.4	Cufflinks	exon	62410273	62410366	.	+	.	gene_id "XLOC_000977"; transcript_id "TCONS_00003101"; exon_number "2"; oId "CUFF.2274.1"; class_code "u"; tss_id "TSS1658";
NC_006088.4	Cufflinks	exon	62410724	62410775	.	+	.	gene_id "XLOC_000977"; transcript_id "TCONS_00003101"; exon_number "3"; oId "CUFF.2274.1"; class_code "u"; tss_id "TSS1658";
NC_006088.4	Cufflinks	exon	63198781	63200833	.	+	.	gene_id "XLOC_000986"; transcript_id "TCONS_00003121"; exon_number "1"; oId "CUFF.2250.1"; class_code "u"; tss_id "TSS1671";
NC_006088.4	Cufflinks	exon	63203619	63206317	.	+	.	gene_id "XLOC_000986"; transcript_id "TCONS_00003121"; exon_number "2"; oId "CUFF.2250.1"; class_code "u"; tss_id "TSS1671";
NC_006088.4	Cufflinks	exon	64581803	64582270	.	+	.	gene_id "XLOC_000995"; transcript_id "TCONS_00003167"; exon_number "1"; oId "CUFF.2286.1"; class_code "u"; tss_id "TSS1688";
NC_006088.4	Cufflinks	exon	64582914	64587089	.	+	.	gene_id "XLOC_000995"; transcript_id "TCONS_00003167"; exon_number "2"; oId "CUFF.2286.1"; class_code "u"; tss_id "TSS1688";
NC_006088.4	Cufflinks	exon	64581803	64582270	.	+	.	gene_id "XLOC_000995"; transcript_id "TCONS_00003168"; exon_number "1"; oId "CUFF.2286.2"; class_code "u"; tss_id "TSS1688";
NC_006088.4	Cufflinks	exon	64582914	64583148	.	+	.	gene_id "XLOC_000995"; transcript_id "TCONS_00003168"; exon_number "2"; oId "CUFF.2286.2"; class_code "u"; tss_id "TSS1688";
NC_006088.4	Cufflinks	exon	64586063	64586275	.	+	.	gene_id "XLOC_000995"; transcript_id "TCONS_00003168"; exon_number "3"; oId "CUFF.2286.2"; class_code "u"; tss_id "TSS1688";
NC_006088.4	Cufflinks	exon	64587931	64588652	.	+	.	gene_id "XLOC_000995"; transcript_id "TCONS_00003168"; exon_number "4"; oId "CUFF.2286.2"; class_code "u"; tss_id "TSS1688";
NC_006088.4	Cufflinks	exon	64581949	64582270	.	+	.	gene_id "XLOC_000995"; transcript_id "TCONS_00003169"; exon_number "1"; oId "CUFF.2286.3"; class_code "u"; tss_id "TSS1689";
NC_006088.4	Cufflinks	exon	64582914	64586275	.	+	.	gene_id "XLOC_000995"; transcript_id "TCONS_00003169"; exon_number "2"; oId "CUFF.2286.3"; class_code "u"; tss_id "TSS1689";
NC_006088.4	Cufflinks	exon	64587931	64588652	.	+	.	gene_id "XLOC_000995"; transcript_id "TCONS_00003169"; exon_number "3"; oId "CUFF.2286.3"; class_code "u"; tss_id "TSS1689";
NC_006088.4	Cufflinks	exon	64582383	64583148	.	+	.	gene_id "XLOC_000995"; transcript_id "TCONS_00003172"; exon_number "1"; oId "CUFF.2286.6"; class_code "u"; tss_id "TSS1690";
NC_006088.4	Cufflinks	exon	64584493	64586275	.	+	.	gene_id "XLOC_000995"; transcript_id "TCONS_00003172"; exon_number "2"; oId "CUFF.2286.6"; class_code "u"; tss_id "TSS1690";
NC_006088.4	Cufflinks	exon	64587931	64588652	.	+	.	gene_id "XLOC_000995"; transcript_id "TCONS_00003172"; exon_number "3"; oId "CUFF.2286.6"; class_code "u"; tss_id "TSS1690";
NC_006088.4	Cufflinks	exon	64582383	64583148	.	+	.	gene_id "XLOC_000995"; transcript_id "TCONS_00003171"; exon_number "1"; oId "CUFF.2286.5"; class_code "u"; tss_id "TSS1690";
NC_006088.4	Cufflinks	exon	64586063	64586275	.	+	.	gene_id "XLOC_000995"; transcript_id "TCONS_00003171"; exon_number "2"; oId "CUFF.2286.5"; class_code "u"; tss_id "TSS1690";
NC_006088.4	Cufflinks	exon	64587931	64588652	.	+	.	gene_id "XLOC_000995"; transcript_id "TCONS_00003171"; exon_number "3"; oId "CUFF.2286.5"; class_code "u"; tss_id "TSS1690";
NC_006088.4	Cufflinks	exon	64582383	64586275	.	+	.	gene_id "XLOC_000995"; transcript_id "TCONS_00003170"; exon_number "1"; oId "CUFF.2286.4"; class_code "u"; tss_id "TSS1690";
NC_006088.4	Cufflinks	exon	64587931	64588652	.	+	.	gene_id "XLOC_000995"; transcript_id "TCONS_00003170"; exon_number "2"; oId "CUFF.2286.4"; class_code "u"; tss_id "TSS1690";
NC_006088.4	Cufflinks	exon	64654061	64654157	.	+	.	gene_id "XLOC_000997"; transcript_id "TCONS_00003180"; exon_number "1"; oId "CUFF.2283.2"; class_code "u"; tss_id "TSS1696";
NC_006088.4	Cufflinks	exon	64657341	64657395	.	+	.	gene_id "XLOC_000997"; transcript_id "TCONS_00003180"; exon_number "2"; oId "CUFF.2283.2"; class_code "u"; tss_id "TSS1696";
NC_006088.4	Cufflinks	exon	64658158	64658246	.	+	.	gene_id "XLOC_000997"; transcript_id "TCONS_00003180"; exon_number "3"; oId "CUFF.2283.2"; class_code "u"; tss_id "TSS1696";
NC_006088.4	Cufflinks	exon	64659431	64659911	.	+	.	gene_id "XLOC_000997"; transcript_id "TCONS_00003180"; exon_number "4"; oId "CUFF.2283.2"; class_code "u"; tss_id "TSS1696";
NC_006088.4	Cufflinks	exon	64666952	64667072	.	+	.	gene_id "XLOC_000997"; transcript_id "TCONS_00003180"; exon_number "5"; oId "CUFF.2283.2"; class_code "u"; tss_id "TSS1696";
NC_006088.4	Cufflinks	exon	64676133	64676159	.	+	.	gene_id "XLOC_000997"; transcript_id "TCONS_00003180"; exon_number "6"; oId "CUFF.2283.2"; class_code "u"; tss_id "TSS1696";
NC_006088.4	Cufflinks	exon	64654061	64654157	.	+	.	gene_id "XLOC_000997"; transcript_id "TCONS_00003181"; exon_number "1"; oId "CUFF.2283.1"; class_code "u"; tss_id "TSS1696";
NC_006088.4	Cufflinks	exon	64657341	64657395	.	+	.	gene_id "XLOC_000997"; transcript_id "TCONS_00003181"; exon_number "2"; oId "CUFF.2283.1"; class_code "u"; tss_id "TSS1696";
NC_006088.4	Cufflinks	exon	64666952	64667072	.	+	.	gene_id "XLOC_000997"; transcript_id "TCONS_00003181"; exon_number "3"; oId "CUFF.2283.1"; class_code "u"; tss_id "TSS1696";
NC_006088.4	Cufflinks	exon	64678954	64679121	.	+	.	gene_id "XLOC_000997"; transcript_id "TCONS_00003181"; exon_number "4"; oId "CUFF.2283.1"; class_code "u"; tss_id "TSS1696";
NC_006088.4	Cufflinks	exon	64684553	64684944	.	+	.	gene_id "XLOC_000997"; transcript_id "TCONS_00003181"; exon_number "5"; oId "CUFF.2283.1"; class_code "u"; tss_id "TSS1696";
NC_006088.4	Cufflinks	exon	64654076	64654157	.	+	.	gene_id "XLOC_000997"; transcript_id "TCONS_00003182"; exon_number "1"; oId "CUFF.2283.3"; class_code "u"; tss_id "TSS1696";
NC_006088.4	Cufflinks	exon	64657341	64657395	.	+	.	gene_id "XLOC_000997"; transcript_id "TCONS_00003182"; exon_number "2"; oId "CUFF.2283.3"; class_code "u"; tss_id "TSS1696";
NC_006088.4	Cufflinks	exon	64659431	64659911	.	+	.	gene_id "XLOC_000997"; transcript_id "TCONS_00003182"; exon_number "3"; oId "CUFF.2283.3"; class_code "u"; tss_id "TSS1696";
NC_006088.4	Cufflinks	exon	64666952	64667072	.	+	.	gene_id "XLOC_000997"; transcript_id "TCONS_00003182"; exon_number "4"; oId "CUFF.2283.3"; class_code "u"; tss_id "TSS1696";
NC_006088.4	Cufflinks	exon	64670076	64670166	.	+	.	gene_id "XLOC_000997"; transcript_id "TCONS_00003182"; exon_number "5"; oId "CUFF.2283.3"; class_code "u"; tss_id "TSS1696";
NC_006088.4	Cufflinks	exon	64678954	64679121	.	+	.	gene_id "XLOC_000997"; transcript_id "TCONS_00003182"; exon_number "6"; oId "CUFF.2283.3"; class_code "u"; tss_id "TSS1696";
NC_006088.4	Cufflinks	exon	64684553	64684944	.	+	.	gene_id "XLOC_000997"; transcript_id "TCONS_00003182"; exon_number "7"; oId "CUFF.2283.3"; class_code "u"; tss_id "TSS1696";
NC_006088.4	Cufflinks	exon	64654133	64654157	.	+	.	gene_id "XLOC_000997"; transcript_id "TCONS_00003183"; exon_number "1"; oId "CUFF.2283.4"; class_code "u"; tss_id "TSS1696";
NC_006088.4	Cufflinks	exon	64657287	64657395	.	+	.	gene_id "XLOC_000997"; transcript_id "TCONS_00003183"; exon_number "2"; oId "CUFF.2283.4"; class_code "u"; tss_id "TSS1696";
NC_006088.4	Cufflinks	exon	64658158	64658246	.	+	.	gene_id "XLOC_000997"; transcript_id "TCONS_00003183"; exon_number "3"; oId "CUFF.2283.4"; class_code "u"; tss_id "TSS1696";
NC_006088.4	Cufflinks	exon	64659431	64659911	.	+	.	gene_id "XLOC_000997"; transcript_id "TCONS_00003183"; exon_number "4"; oId "CUFF.2283.4"; class_code "u"; tss_id "TSS1696";
NC_006088.4	Cufflinks	exon	64678954	64679121	.	+	.	gene_id "XLOC_000997"; transcript_id "TCONS_00003183"; exon_number "5"; oId "CUFF.2283.4"; class_code "u"; tss_id "TSS1696";
NC_006088.4	Cufflinks	exon	64684553	64684944	.	+	.	gene_id "XLOC_000997"; transcript_id "TCONS_00003183"; exon_number "6"; oId "CUFF.2283.4"; class_code "u"; tss_id "TSS1696";
NC_006088.4	Cufflinks	exon	64657287	64657395	.	+	.	gene_id "XLOC_000997"; transcript_id "TCONS_00003184"; exon_number "1"; oId "CUFF.2283.5"; class_code "u"; tss_id "TSS1697";
NC_006088.4	Cufflinks	exon	64659431	64660300	.	+	.	gene_id "XLOC_000997"; transcript_id "TCONS_00003184"; exon_number "2"; oId "CUFF.2283.5"; class_code "u"; tss_id "TSS1697";
NC_006088.4	Cufflinks	exon	64684572	64684602	.	+	.	gene_id "XLOC_000997"; transcript_id "TCONS_00003186"; exon_number "1"; oId "CUFF.2283.6"; class_code "u"; tss_id "TSS1698";
NC_006088.4	Cufflinks	exon	64685196	64687516	.	+	.	gene_id "XLOC_000997"; transcript_id "TCONS_00003186"; exon_number "2"; oId "CUFF.2283.6"; class_code "u"; tss_id "TSS1698";
NC_006088.4	Cufflinks	exon	64888803	64888962	.	+	.	gene_id "XLOC_001005"; transcript_id "TCONS_00003204"; exon_number "1"; oId "CUFF.2288.1"; class_code "u"; tss_id "TSS1713";
NC_006088.4	Cufflinks	exon	64923719	64923943	.	+	.	gene_id "XLOC_001005"; transcript_id "TCONS_00003204"; exon_number "2"; oId "CUFF.2288.1"; class_code "u"; tss_id "TSS1713";
NC_006088.4	Cufflinks	exon	64925519	64925724	.	+	.	gene_id "XLOC_001005"; transcript_id "TCONS_00003204"; exon_number "3"; oId "CUFF.2288.1"; class_code "u"; tss_id "TSS1713";
NC_006088.4	Cufflinks	exon	64929312	64930956	.	+	.	gene_id "XLOC_001005"; transcript_id "TCONS_00003204"; exon_number "4"; oId "CUFF.2288.1"; class_code "u"; tss_id "TSS1713";
NC_006088.4	Cufflinks	exon	64900931	64901000	.	+	.	gene_id "XLOC_001005"; transcript_id "TCONS_00003205"; exon_number "1"; oId "CUFF.2288.2"; class_code "u"; tss_id "TSS1714";
NC_006088.4	Cufflinks	exon	64923719	64923943	.	+	.	gene_id "XLOC_001005"; transcript_id "TCONS_00003205"; exon_number "2"; oId "CUFF.2288.2"; class_code "u"; tss_id "TSS1714";
NC_006088.4	Cufflinks	exon	64925519	64925724	.	+	.	gene_id "XLOC_001005"; transcript_id "TCONS_00003205"; exon_number "3"; oId "CUFF.2288.2"; class_code "u"; tss_id "TSS1714";
NC_006088.4	Cufflinks	exon	64929312	64930956	.	+	.	gene_id "XLOC_001005"; transcript_id "TCONS_00003205"; exon_number "4"; oId "CUFF.2288.2"; class_code "u"; tss_id "TSS1714";
NC_006088.4	Cufflinks	exon	64917917	64917982	.	+	.	gene_id "XLOC_001005"; transcript_id "TCONS_00003206"; exon_number "1"; oId "CUFF.2288.3"; class_code "u"; tss_id "TSS1715";
NC_006088.4	Cufflinks	exon	64923719	64923943	.	+	.	gene_id "XLOC_001005"; transcript_id "TCONS_00003206"; exon_number "2"; oId "CUFF.2288.3"; class_code "u"; tss_id "TSS1715";
NC_006088.4	Cufflinks	exon	64925519	64925724	.	+	.	gene_id "XLOC_001005"; transcript_id "TCONS_00003206"; exon_number "3"; oId "CUFF.2288.3"; class_code "u"; tss_id "TSS1715";
NC_006088.4	Cufflinks	exon	64929312	64930956	.	+	.	gene_id "XLOC_001005"; transcript_id "TCONS_00003206"; exon_number "4"; oId "CUFF.2288.3"; class_code "u"; tss_id "TSS1715";
NC_006088.4	Cufflinks	exon	65499964	65499996	.	+	.	gene_id "XLOC_001016"; transcript_id "TCONS_00003228"; exon_number "1"; oId "CUFF.2295.1"; class_code "u"; tss_id "TSS1734";
NC_006088.4	Cufflinks	exon	65575334	65575429	.	+	.	gene_id "XLOC_001016"; transcript_id "TCONS_00003228"; exon_number "2"; oId "CUFF.2295.1"; class_code "u"; tss_id "TSS1734";
NC_006088.4	Cufflinks	exon	65576306	65576440	.	+	.	gene_id "XLOC_001016"; transcript_id "TCONS_00003228"; exon_number "3"; oId "CUFF.2295.1"; class_code "u"; tss_id "TSS1734";
NC_006088.4	Cufflinks	exon	65577369	65579501	.	+	.	gene_id "XLOC_001016"; transcript_id "TCONS_00003228"; exon_number "4"; oId "CUFF.2295.1"; class_code "u"; tss_id "TSS1734";
NC_006088.4	Cufflinks	exon	65572318	65575429	.	+	.	gene_id "XLOC_001016"; transcript_id "TCONS_00003229"; exon_number "1"; oId "CUFF.2295.2"; class_code "u"; tss_id "TSS1735";
NC_006088.4	Cufflinks	exon	65576306	65576440	.	+	.	gene_id "XLOC_001016"; transcript_id "TCONS_00003229"; exon_number "2"; oId "CUFF.2295.2"; class_code "u"; tss_id "TSS1735";
NC_006088.4	Cufflinks	exon	65577369	65579501	.	+	.	gene_id "XLOC_001016"; transcript_id "TCONS_00003229"; exon_number "3"; oId "CUFF.2295.2"; class_code "u"; tss_id "TSS1735";
NC_006088.4	Cufflinks	exon	65603947	65604047	.	+	.	gene_id "XLOC_001020"; transcript_id "TCONS_00003239"; exon_number "1"; oId "CUFF.2615.1"; class_code "u"; tss_id "TSS1748";
NC_006088.4	Cufflinks	exon	65617863	65617960	.	+	.	gene_id "XLOC_001020"; transcript_id "TCONS_00003239"; exon_number "2"; oId "CUFF.2615.1"; class_code "u"; tss_id "TSS1748";
NC_006088.4	Cufflinks	exon	65618656	65619154	.	+	.	gene_id "XLOC_001020"; transcript_id "TCONS_00003239"; exon_number "3"; oId "CUFF.2615.1"; class_code "u"; tss_id "TSS1748";
NC_006088.4	Cufflinks	exon	66410373	66411102	.	+	.	gene_id "XLOC_001023"; transcript_id "TCONS_00003261"; exon_number "1"; oId "CUFF.2309.1"; class_code "u"; tss_id "TSS1751";
NC_006088.4	Cufflinks	exon	66420324	66420402	.	+	.	gene_id "XLOC_001023"; transcript_id "TCONS_00003261"; exon_number "2"; oId "CUFF.2309.1"; class_code "u"; tss_id "TSS1751";
NC_006088.4	Cufflinks	exon	66420517	66421538	.	+	.	gene_id "XLOC_001023"; transcript_id "TCONS_00003261"; exon_number "3"; oId "CUFF.2309.1"; class_code "u"; tss_id "TSS1751";
NC_006088.4	Cufflinks	exon	68232261	68232322	.	+	.	gene_id "XLOC_001055"; transcript_id "TCONS_00003392"; exon_number "1"; oId "CUFF.2392.1"; class_code "u"; tss_id "TSS1817";
NC_006088.4	Cufflinks	exon	68245111	68246641	.	+	.	gene_id "XLOC_001055"; transcript_id "TCONS_00003392"; exon_number "2"; oId "CUFF.2392.1"; class_code "u"; tss_id "TSS1817";
NC_006088.4	Cufflinks	exon	68240344	68241889	.	+	.	gene_id "XLOC_001055"; transcript_id "TCONS_00003394"; exon_number "1"; oId "CUFF.2392.2"; class_code "u"; tss_id "TSS1818";
NC_006088.4	Cufflinks	exon	68245111	68246641	.	+	.	gene_id "XLOC_001055"; transcript_id "TCONS_00003394"; exon_number "2"; oId "CUFF.2392.2"; class_code "u"; tss_id "TSS1818";
NC_006088.4	Cufflinks	exon	69743348	69743393	.	+	.	gene_id "XLOC_001068"; transcript_id "TCONS_00003489"; exon_number "1"; oId "CUFF.2449.1"; class_code "u"; tss_id "TSS1857";
NC_006088.4	Cufflinks	exon	69746031	69746241	.	+	.	gene_id "XLOC_001068"; transcript_id "TCONS_00003489"; exon_number "2"; oId "CUFF.2449.1"; class_code "u"; tss_id "TSS1857";
NC_006088.4	Cufflinks	exon	70056895	70056981	.	+	.	gene_id "XLOC_001077"; transcript_id "TCONS_00003517"; exon_number "1"; gene_name "PHF21B"; oId "CUFF.2476.3"; nearest_ref "rna2662"; class_code "x"; tss_id "TSS1873";
NC_006088.4	Cufflinks	exon	70057582	70057693	.	+	.	gene_id "XLOC_001077"; transcript_id "TCONS_00003517"; exon_number "2"; gene_name "PHF21B"; oId "CUFF.2476.3"; nearest_ref "rna2662"; class_code "x"; tss_id "TSS1873";
NC_006088.4	Cufflinks	exon	70058578	70058685	.	+	.	gene_id "XLOC_001077"; transcript_id "TCONS_00003517"; exon_number "3"; gene_name "PHF21B"; oId "CUFF.2476.3"; nearest_ref "rna2662"; class_code "x"; tss_id "TSS1873";
NC_006088.4	Cufflinks	exon	70059128	70059200	.	+	.	gene_id "XLOC_001077"; transcript_id "TCONS_00003517"; exon_number "4"; gene_name "PHF21B"; oId "CUFF.2476.3"; nearest_ref "rna2662"; class_code "x"; tss_id "TSS1873";
NC_006088.4	Cufflinks	exon	70059934	70065050	.	+	.	gene_id "XLOC_001077"; transcript_id "TCONS_00003517"; exon_number "5"; gene_name "PHF21B"; oId "CUFF.2476.3"; nearest_ref "rna2662"; class_code "x"; tss_id "TSS1873";
NC_006088.4	Cufflinks	exon	70056895	70056981	.	+	.	gene_id "XLOC_001077"; transcript_id "TCONS_00003518"; exon_number "1"; gene_name "PHF21B"; oId "CUFF.2476.4"; nearest_ref "rna2662"; class_code "x"; tss_id "TSS1873";
NC_006088.4	Cufflinks	exon	70057582	70057693	.	+	.	gene_id "XLOC_001077"; transcript_id "TCONS_00003518"; exon_number "2"; gene_name "PHF21B"; oId "CUFF.2476.4"; nearest_ref "rna2662"; class_code "x"; tss_id "TSS1873";
NC_006088.4	Cufflinks	exon	70058578	70058685	.	+	.	gene_id "XLOC_001077"; transcript_id "TCONS_00003518"; exon_number "3"; gene_name "PHF21B"; oId "CUFF.2476.4"; nearest_ref "rna2662"; class_code "x"; tss_id "TSS1873";
NC_006088.4	Cufflinks	exon	70059122	70059200	.	+	.	gene_id "XLOC_001077"; transcript_id "TCONS_00003518"; exon_number "4"; gene_name "PHF21B"; oId "CUFF.2476.4"; nearest_ref "rna2662"; class_code "x"; tss_id "TSS1873";
NC_006088.4	Cufflinks	exon	70063617	70065050	.	+	.	gene_id "XLOC_001077"; transcript_id "TCONS_00003518"; exon_number "5"; gene_name "PHF21B"; oId "CUFF.2476.4"; nearest_ref "rna2662"; class_code "x"; tss_id "TSS1873";
NC_006088.4	Cufflinks	exon	70056895	70056981	.	+	.	gene_id "XLOC_001077"; transcript_id "TCONS_00003516"; exon_number "1"; gene_name "PHF21B"; oId "CUFF.2476.2"; nearest_ref "rna2662"; class_code "x"; tss_id "TSS1873";
NC_006088.4	Cufflinks	exon	70057582	70057693	.	+	.	gene_id "XLOC_001077"; transcript_id "TCONS_00003516"; exon_number "2"; gene_name "PHF21B"; oId "CUFF.2476.2"; nearest_ref "rna2662"; class_code "x"; tss_id "TSS1873";
NC_006088.4	Cufflinks	exon	70058578	70058685	.	+	.	gene_id "XLOC_001077"; transcript_id "TCONS_00003516"; exon_number "3"; gene_name "PHF21B"; oId "CUFF.2476.2"; nearest_ref "rna2662"; class_code "x"; tss_id "TSS1873";
NC_006088.4	Cufflinks	exon	70059122	70059200	.	+	.	gene_id "XLOC_001077"; transcript_id "TCONS_00003516"; exon_number "4"; gene_name "PHF21B"; oId "CUFF.2476.2"; nearest_ref "rna2662"; class_code "x"; tss_id "TSS1873";
NC_006088.4	Cufflinks	exon	70059904	70065050	.	+	.	gene_id "XLOC_001077"; transcript_id "TCONS_00003516"; exon_number "5"; gene_name "PHF21B"; oId "CUFF.2476.2"; nearest_ref "rna2662"; class_code "x"; tss_id "TSS1873";
NC_006088.4	Cufflinks	exon	70056895	70056981	.	+	.	gene_id "XLOC_001077"; transcript_id "TCONS_00003515"; exon_number "1"; gene_name "PHF21B"; oId "CUFF.2476.1"; nearest_ref "rna2662"; class_code "x"; tss_id "TSS1873";
NC_006088.4	Cufflinks	exon	70057582	70057693	.	+	.	gene_id "XLOC_001077"; transcript_id "TCONS_00003515"; exon_number "2"; gene_name "PHF21B"; oId "CUFF.2476.1"; nearest_ref "rna2662"; class_code "x"; tss_id "TSS1873";
NC_006088.4	Cufflinks	exon	70058578	70058685	.	+	.	gene_id "XLOC_001077"; transcript_id "TCONS_00003515"; exon_number "3"; gene_name "PHF21B"; oId "CUFF.2476.1"; nearest_ref "rna2662"; class_code "x"; tss_id "TSS1873";
NC_006088.4	Cufflinks	exon	70059122	70059200	.	+	.	gene_id "XLOC_001077"; transcript_id "TCONS_00003515"; exon_number "4"; gene_name "PHF21B"; oId "CUFF.2476.1"; nearest_ref "rna2662"; class_code "x"; tss_id "TSS1873";
NC_006088.4	Cufflinks	exon	70059934	70065050	.	+	.	gene_id "XLOC_001077"; transcript_id "TCONS_00003515"; exon_number "5"; gene_name "PHF21B"; oId "CUFF.2476.1"; nearest_ref "rna2662"; class_code "x"; tss_id "TSS1873";
NC_006088.4	Cufflinks	exon	70829990	70830101	.	+	.	gene_id "XLOC_001086"; transcript_id "TCONS_00003542"; exon_number "1"; gene_name "WNT7B"; oId "CUFF.2514.2"; nearest_ref "rna2682"; class_code "x"; tss_id "TSS1888";
NC_006088.4	Cufflinks	exon	70834349	70834561	.	+	.	gene_id "XLOC_001086"; transcript_id "TCONS_00003542"; exon_number "2"; gene_name "WNT7B"; oId "CUFF.2514.2"; nearest_ref "rna2682"; class_code "x"; tss_id "TSS1888";
NC_006088.4	Cufflinks	exon	70849310	70849463	.	+	.	gene_id "XLOC_001086"; transcript_id "TCONS_00003542"; exon_number "3"; gene_name "WNT7B"; oId "CUFF.2514.2"; nearest_ref "rna2682"; class_code "x"; tss_id "TSS1888";
NC_006088.4	Cufflinks	exon	70849559	70852765	.	+	.	gene_id "XLOC_001086"; transcript_id "TCONS_00003542"; exon_number "4"; gene_name "WNT7B"; oId "CUFF.2514.2"; nearest_ref "rna2682"; class_code "x"; tss_id "TSS1888";
NC_006088.4	Cufflinks	exon	70829990	70830101	.	+	.	gene_id "XLOC_001086"; transcript_id "TCONS_00003541"; exon_number "1"; gene_name "WNT7B"; oId "CUFF.2514.1"; nearest_ref "rna2682"; class_code "x"; tss_id "TSS1888";
NC_006088.4	Cufflinks	exon	70849310	70849463	.	+	.	gene_id "XLOC_001086"; transcript_id "TCONS_00003541"; exon_number "2"; gene_name "WNT7B"; oId "CUFF.2514.1"; nearest_ref "rna2682"; class_code "x"; tss_id "TSS1888";
NC_006088.4	Cufflinks	exon	70849559	70852765	.	+	.	gene_id "XLOC_001086"; transcript_id "TCONS_00003541"; exon_number "3"; gene_name "WNT7B"; oId "CUFF.2514.1"; nearest_ref "rna2682"; class_code "x"; tss_id "TSS1888";
NC_006088.4	Cufflinks	exon	70965270	70965848	.	+	.	gene_id "XLOC_001087"; transcript_id "TCONS_00003543"; exon_number "1"; oId "CUFF.2470.1"; class_code "u"; tss_id "TSS1889";
NC_006088.4	Cufflinks	exon	70965955	70966254	.	+	.	gene_id "XLOC_001087"; transcript_id "TCONS_00003543"; exon_number "2"; oId "CUFF.2470.1"; class_code "u"; tss_id "TSS1889";
NC_006088.4	Cufflinks	exon	71492333	71492414	.	+	.	gene_id "XLOC_001112"; transcript_id "TCONS_00003607"; exon_number "1"; oId "CUFF.2482.1"; class_code "u"; tss_id "TSS1935";
NC_006088.4	Cufflinks	exon	71493277	71493723	.	+	.	gene_id "XLOC_001112"; transcript_id "TCONS_00003607"; exon_number "2"; oId "CUFF.2482.1"; class_code "u"; tss_id "TSS1935";
NC_006088.4	Cufflinks	exon	71495418	71495532	.	+	.	gene_id "XLOC_001112"; transcript_id "TCONS_00003607"; exon_number "3"; oId "CUFF.2482.1"; class_code "u"; tss_id "TSS1935";
NC_006088.4	Cufflinks	exon	71492354	71492414	.	+	.	gene_id "XLOC_001112"; transcript_id "TCONS_00003608"; exon_number "1"; oId "CUFF.2482.2"; class_code "u"; tss_id "TSS1935";
NC_006088.4	Cufflinks	exon	71493277	71494589	.	+	.	gene_id "XLOC_001112"; transcript_id "TCONS_00003608"; exon_number "2"; oId "CUFF.2482.2"; class_code "u"; tss_id "TSS1935";
NC_006088.4	Cufflinks	exon	71492363	71493079	.	+	.	gene_id "XLOC_001112"; transcript_id "TCONS_00003609"; exon_number "1"; oId "CUFF.2482.3"; class_code "u"; tss_id "TSS1935";
NC_006088.4	Cufflinks	exon	71493277	71494589	.	+	.	gene_id "XLOC_001112"; transcript_id "TCONS_00003609"; exon_number "2"; oId "CUFF.2482.3"; class_code "u"; tss_id "TSS1935";
NC_006088.4	Cufflinks	exon	71875150	71877581	.	+	.	gene_id "XLOC_001118"; transcript_id "TCONS_00003621"; exon_number "1"; oId "CUFF.2501.1"; class_code "u"; tss_id "TSS1945";
NC_006088.4	Cufflinks	exon	71877677	71883245	.	+	.	gene_id "XLOC_001118"; transcript_id "TCONS_00003621"; exon_number "2"; oId "CUFF.2501.1"; class_code "u"; tss_id "TSS1945";
NC_006088.4	Cufflinks	exon	72026446	72026500	.	+	.	gene_id "XLOC_001120"; transcript_id "TCONS_00003628"; exon_number "1"; gene_name "DUSP16"; oId "CUFF.2559.1"; nearest_ref "rna2733"; class_code "x"; tss_id "TSS1948";
NC_006088.4	Cufflinks	exon	72032242	72037365	.	+	.	gene_id "XLOC_001120"; transcript_id "TCONS_00003628"; exon_number "2"; gene_name "DUSP16"; oId "CUFF.2559.1"; nearest_ref "rna2733"; class_code "x"; tss_id "TSS1948";
NC_006088.4	Cufflinks	exon	72030734	72031968	.	+	.	gene_id "XLOC_001120"; transcript_id "TCONS_00003630"; exon_number "1"; oId "CUFF.2559.3"; class_code "u"; tss_id "TSS1949";
NC_006088.4	Cufflinks	exon	72032242	72037365	.	+	.	gene_id "XLOC_001120"; transcript_id "TCONS_00003630"; exon_number "2"; oId "CUFF.2559.3"; class_code "u"; tss_id "TSS1949";
NC_006088.4	Cufflinks	exon	72030734	72031642	.	+	.	gene_id "XLOC_001120"; transcript_id "TCONS_00003629"; exon_number "1"; oId "CUFF.2559.2"; class_code "u"; tss_id "TSS1949";
NC_006088.4	Cufflinks	exon	72032242	72037365	.	+	.	gene_id "XLOC_001120"; transcript_id "TCONS_00003629"; exon_number "2"; oId "CUFF.2559.2"; class_code "u"; tss_id "TSS1949";
NC_006088.4	Cufflinks	exon	72122950	72123026	.	+	.	gene_id "XLOC_001125"; transcript_id "TCONS_00003637"; exon_number "1"; oId "CUFF.2547.1"; class_code "u"; tss_id "TSS1956";
NC_006088.4	Cufflinks	exon	72190704	72191885	.	+	.	gene_id "XLOC_001125"; transcript_id "TCONS_00003637"; exon_number "2"; oId "CUFF.2547.1"; class_code "u"; tss_id "TSS1956";
NC_006088.4	Cufflinks	exon	72122999	72123026	.	+	.	gene_id "XLOC_001125"; transcript_id "TCONS_00003638"; exon_number "1"; oId "CUFF.2547.2"; class_code "u"; tss_id "TSS1956";
NC_006088.4	Cufflinks	exon	72123650	72123858	.	+	.	gene_id "XLOC_001125"; transcript_id "TCONS_00003638"; exon_number "2"; oId "CUFF.2547.2"; class_code "u"; tss_id "TSS1956";
NC_006088.4	Cufflinks	exon	72190704	72190860	.	+	.	gene_id "XLOC_001125"; transcript_id "TCONS_00003638"; exon_number "3"; oId "CUFF.2547.2"; class_code "u"; tss_id "TSS1956";
NC_006088.4	Cufflinks	exon	72190972	72191288	.	+	.	gene_id "XLOC_001125"; transcript_id "TCONS_00003638"; exon_number "4"; oId "CUFF.2547.2"; class_code "u"; tss_id "TSS1956";
NC_006088.4	Cufflinks	exon	72191377	72191885	.	+	.	gene_id "XLOC_001125"; transcript_id "TCONS_00003638"; exon_number "5"; oId "CUFF.2547.2"; class_code "u"; tss_id "TSS1956";
NC_006088.4	Cufflinks	exon	72123639	72123858	.	+	.	gene_id "XLOC_001125"; transcript_id "TCONS_00003639"; exon_number "1"; oId "CUFF.2547.3"; class_code "u"; tss_id "TSS1957";
NC_006088.4	Cufflinks	exon	72190704	72190860	.	+	.	gene_id "XLOC_001125"; transcript_id "TCONS_00003639"; exon_number "2"; oId "CUFF.2547.3"; class_code "u"; tss_id "TSS1957";
NC_006088.4	Cufflinks	exon	72191377	72191885	.	+	.	gene_id "XLOC_001125"; transcript_id "TCONS_00003639"; exon_number "3"; oId "CUFF.2547.3"; class_code "u"; tss_id "TSS1957";
NC_006088.4	Cufflinks	exon	72153462	72153488	.	+	.	gene_id "XLOC_001125"; transcript_id "TCONS_00003640"; exon_number "1"; oId "CUFF.2547.4"; class_code "u"; tss_id "TSS1958";
NC_006088.4	Cufflinks	exon	72190704	72191885	.	+	.	gene_id "XLOC_001125"; transcript_id "TCONS_00003640"; exon_number "2"; oId "CUFF.2547.4"; class_code "u"; tss_id "TSS1958";
NC_006088.4	Cufflinks	exon	72189980	72190054	.	+	.	gene_id "XLOC_001125"; transcript_id "TCONS_00003644"; exon_number "1"; oId "CUFF.2547.5"; class_code "u"; tss_id "TSS1959";
NC_006088.4	Cufflinks	exon	72190704	72191885	.	+	.	gene_id "XLOC_001125"; transcript_id "TCONS_00003644"; exon_number "2"; oId "CUFF.2547.5"; class_code "u"; tss_id "TSS1959";
NC_006088.4	Cufflinks	exon	72190021	72190857	.	+	.	gene_id "XLOC_001125"; transcript_id "TCONS_00003646"; exon_number "1"; oId "CUFF.2547.7"; class_code "u"; tss_id "TSS1959";
NC_006088.4	Cufflinks	exon	72190972	72191014	.	+	.	gene_id "XLOC_001125"; transcript_id "TCONS_00003646"; exon_number "2"; oId "CUFF.2547.7"; class_code "u"; tss_id "TSS1959";
NC_006088.4	Cufflinks	exon	72191103	72191288	.	+	.	gene_id "XLOC_001125"; transcript_id "TCONS_00003646"; exon_number "3"; oId "CUFF.2547.7"; class_code "u"; tss_id "TSS1959";
NC_006088.4	Cufflinks	exon	72191377	72191885	.	+	.	gene_id "XLOC_001125"; transcript_id "TCONS_00003646"; exon_number "4"; oId "CUFF.2547.7"; class_code "u"; tss_id "TSS1959";
NC_006088.4	Cufflinks	exon	72190021	72190860	.	+	.	gene_id "XLOC_001125"; transcript_id "TCONS_00003645"; exon_number "1"; oId "CUFF.2547.6"; class_code "u"; tss_id "TSS1959";
NC_006088.4	Cufflinks	exon	72190972	72191885	.	+	.	gene_id "XLOC_001125"; transcript_id "TCONS_00003645"; exon_number "2"; oId "CUFF.2547.6"; class_code "u"; tss_id "TSS1959";
NC_006088.4	Cufflinks	exon	72244479	72244711	.	+	.	gene_id "XLOC_001131"; transcript_id "TCONS_00003653"; exon_number "1"; oId "CUFF.2554.1"; class_code "u"; tss_id "TSS1967";
NC_006088.4	Cufflinks	exon	72260895	72261129	.	+	.	gene_id "XLOC_001131"; transcript_id "TCONS_00003653"; exon_number "2"; oId "CUFF.2554.1"; class_code "u"; tss_id "TSS1967";
NC_006088.4	Cufflinks	exon	72279672	72280402	.	+	.	gene_id "XLOC_001132"; transcript_id "TCONS_00003656"; exon_number "1"; oId "CUFF.2566.3"; class_code "u"; tss_id "TSS1968";
NC_006088.4	Cufflinks	exon	72281420	72284237	.	+	.	gene_id "XLOC_001132"; transcript_id "TCONS_00003656"; exon_number "2"; oId "CUFF.2566.3"; class_code "u"; tss_id "TSS1968";
NC_006088.4	Cufflinks	exon	72279672	72280402	.	+	.	gene_id "XLOC_001132"; transcript_id "TCONS_00003655"; exon_number "1"; oId "CUFF.2566.2"; class_code "u"; tss_id "TSS1968";
NC_006088.4	Cufflinks	exon	72280494	72284237	.	+	.	gene_id "XLOC_001132"; transcript_id "TCONS_00003655"; exon_number "2"; oId "CUFF.2566.2"; class_code "u"; tss_id "TSS1968";
NC_006088.4	Cufflinks	exon	72279672	72280402	.	+	.	gene_id "XLOC_001132"; transcript_id "TCONS_00003654"; exon_number "1"; oId "CUFF.2566.1"; class_code "u"; tss_id "TSS1968";
NC_006088.4	Cufflinks	exon	72280471	72284237	.	+	.	gene_id "XLOC_001132"; transcript_id "TCONS_00003654"; exon_number "2"; oId "CUFF.2566.1"; class_code "u"; tss_id "TSS1968";
NC_006088.4	Cufflinks	exon	72301671	72302508	.	+	.	gene_id "XLOC_001134"; transcript_id "TCONS_00003658"; exon_number "1"; oId "CUFF.2570.1"; class_code "u"; tss_id "TSS1970";
NC_006088.4	Cufflinks	exon	72303267	72303339	.	+	.	gene_id "XLOC_001134"; transcript_id "TCONS_00003658"; exon_number "2"; oId "CUFF.2570.1"; class_code "u"; tss_id "TSS1970";
NC_006088.4	Cufflinks	exon	72317444	72320478	.	+	.	gene_id "XLOC_001134"; transcript_id "TCONS_00003658"; exon_number "3"; oId "CUFF.2570.1"; class_code "u"; tss_id "TSS1970";
NC_006088.4	Cufflinks	exon	73556639	73556853	.	+	.	gene_id "XLOC_001159"; transcript_id "TCONS_00003724"; exon_number "1"; oId "CUFF.2658.1"; class_code "u"; tss_id "TSS2004";
NC_006088.4	Cufflinks	exon	73557004	73557121	.	+	.	gene_id "XLOC_001159"; transcript_id "TCONS_00003724"; exon_number "2"; oId "CUFF.2658.1"; class_code "u"; tss_id "TSS2004";
NC_006088.4	Cufflinks	exon	73562178	73562375	.	+	.	gene_id "XLOC_001159"; transcript_id "TCONS_00003724"; exon_number "3"; oId "CUFF.2658.1"; class_code "u"; tss_id "TSS2004";
NC_006088.4	Cufflinks	exon	73563374	73563606	.	+	.	gene_id "XLOC_001159"; transcript_id "TCONS_00003724"; exon_number "4"; oId "CUFF.2658.1"; class_code "u"; tss_id "TSS2004";
NC_006088.4	Cufflinks	exon	73721558	73722821	.	+	.	gene_id "XLOC_001173"; transcript_id "TCONS_00003744"; exon_number "1"; oId "CUFF.2704.1"; class_code "u"; tss_id "TSS2021";
NC_006088.4	Cufflinks	exon	73726045	73727277	.	+	.	gene_id "XLOC_001173"; transcript_id "TCONS_00003744"; exon_number "2"; oId "CUFF.2704.1"; class_code "u"; tss_id "TSS2021";
NC_006088.4	Cufflinks	exon	74585818	74585906	.	+	.	gene_id "XLOC_001183"; transcript_id "TCONS_00003764"; exon_number "1"; oId "CUFF.2713.2"; class_code "u"; tss_id "TSS2037";
NC_006088.4	Cufflinks	exon	74589396	74589479	.	+	.	gene_id "XLOC_001183"; transcript_id "TCONS_00003764"; exon_number "2"; oId "CUFF.2713.2"; class_code "u"; tss_id "TSS2037";
NC_006088.4	Cufflinks	exon	74590940	74598114	.	+	.	gene_id "XLOC_001183"; transcript_id "TCONS_00003764"; exon_number "3"; oId "CUFF.2713.2"; class_code "u"; tss_id "TSS2037";
NC_006088.4	Cufflinks	exon	74585818	74585906	.	+	.	gene_id "XLOC_001183"; transcript_id "TCONS_00003763"; exon_number "1"; oId "CUFF.2713.1"; class_code "u"; tss_id "TSS2037";
NC_006088.4	Cufflinks	exon	74586343	74586565	.	+	.	gene_id "XLOC_001183"; transcript_id "TCONS_00003763"; exon_number "2"; oId "CUFF.2713.1"; class_code "u"; tss_id "TSS2037";
NC_006088.4	Cufflinks	exon	74589396	74589479	.	+	.	gene_id "XLOC_001183"; transcript_id "TCONS_00003763"; exon_number "3"; oId "CUFF.2713.1"; class_code "u"; tss_id "TSS2037";
NC_006088.4	Cufflinks	exon	74590940	74598114	.	+	.	gene_id "XLOC_001183"; transcript_id "TCONS_00003763"; exon_number "4"; oId "CUFF.2713.1"; class_code "u"; tss_id "TSS2037";
NC_006088.4	Cufflinks	exon	75133234	75133566	.	+	.	gene_id "XLOC_001184"; transcript_id "TCONS_00003765"; exon_number "1"; oId "CUFF.2710.1"; class_code "u"; tss_id "TSS2038";
NC_006088.4	Cufflinks	exon	75140578	75140940	.	+	.	gene_id "XLOC_001184"; transcript_id "TCONS_00003765"; exon_number "2"; oId "CUFF.2710.1"; class_code "u"; tss_id "TSS2038";
NC_006088.4	Cufflinks	exon	75736196	75736341	.	+	.	gene_id "XLOC_001193"; transcript_id "TCONS_00003799"; exon_number "1"; oId "CUFF.2736.1"; class_code "u"; tss_id "TSS2050";
NC_006088.4	Cufflinks	exon	75740164	75740902	.	+	.	gene_id "XLOC_001193"; transcript_id "TCONS_00003799"; exon_number "2"; oId "CUFF.2736.1"; class_code "u"; tss_id "TSS2050";
NC_006088.4	Cufflinks	exon	75741082	75741252	.	+	.	gene_id "XLOC_001193"; transcript_id "TCONS_00003799"; exon_number "3"; oId "CUFF.2736.1"; class_code "u"; tss_id "TSS2050";
NC_006088.4	Cufflinks	exon	75746289	75749079	.	+	.	gene_id "XLOC_001193"; transcript_id "TCONS_00003799"; exon_number "4"; oId "CUFF.2736.1"; class_code "u"; tss_id "TSS2050";
NC_006088.4	Cufflinks	exon	75736223	75736341	.	+	.	gene_id "XLOC_001193"; transcript_id "TCONS_00003800"; exon_number "1"; oId "CUFF.2736.2"; class_code "u"; tss_id "TSS2050";
NC_006088.4	Cufflinks	exon	75741082	75741252	.	+	.	gene_id "XLOC_001193"; transcript_id "TCONS_00003800"; exon_number "2"; oId "CUFF.2736.2"; class_code "u"; tss_id "TSS2050";
NC_006088.4	Cufflinks	exon	75746289	75749079	.	+	.	gene_id "XLOC_001193"; transcript_id "TCONS_00003800"; exon_number "3"; oId "CUFF.2736.2"; class_code "u"; tss_id "TSS2050";
NC_006088.4	Cufflinks	exon	75758205	75758248	.	+	.	gene_id "XLOC_001196"; transcript_id "TCONS_00003803"; exon_number "1"; oId "CUFF.2718.1"; class_code "u"; tss_id "TSS2053";
NC_006088.4	Cufflinks	exon	75758919	75760468	.	+	.	gene_id "XLOC_001196"; transcript_id "TCONS_00003803"; exon_number "2"; oId "CUFF.2718.1"; class_code "u"; tss_id "TSS2053";
NC_006088.4	Cufflinks	exon	75835249	75835634	.	+	.	gene_id "XLOC_001198"; transcript_id "TCONS_00003806"; exon_number "1"; oId "CUFF.2731.2"; class_code "u"; tss_id "TSS2055";
NC_006088.4	Cufflinks	exon	75840023	75840203	.	+	.	gene_id "XLOC_001198"; transcript_id "TCONS_00003806"; exon_number "2"; oId "CUFF.2731.2"; class_code "u"; tss_id "TSS2055";
NC_006088.4	Cufflinks	exon	75841943	75842113	.	+	.	gene_id "XLOC_001198"; transcript_id "TCONS_00003806"; exon_number "3"; oId "CUFF.2731.2"; class_code "u"; tss_id "TSS2055";
NC_006088.4	Cufflinks	exon	75835249	75835634	.	+	.	gene_id "XLOC_001198"; transcript_id "TCONS_00003805"; exon_number "1"; oId "CUFF.2731.1"; class_code "u"; tss_id "TSS2055";
NC_006088.4	Cufflinks	exon	75840023	75840203	.	+	.	gene_id "XLOC_001198"; transcript_id "TCONS_00003805"; exon_number "2"; oId "CUFF.2731.1"; class_code "u"; tss_id "TSS2055";
NC_006088.4	Cufflinks	exon	75841935	75842113	.	+	.	gene_id "XLOC_001198"; transcript_id "TCONS_00003805"; exon_number "3"; oId "CUFF.2731.1"; class_code "u"; tss_id "TSS2055";
NC_006088.4	Cufflinks	exon	75837654	75840203	.	+	.	gene_id "XLOC_001198"; transcript_id "TCONS_00003807"; exon_number "1"; oId "CUFF.2731.3"; class_code "u"; tss_id "TSS2056";
NC_006088.4	Cufflinks	exon	75841935	75842113	.	+	.	gene_id "XLOC_001198"; transcript_id "TCONS_00003807"; exon_number "2"; oId "CUFF.2731.3"; class_code "u"; tss_id "TSS2056";
NC_006088.4	Cufflinks	exon	76326611	76326766	.	+	.	gene_id "XLOC_001210"; transcript_id "TCONS_00003869"; exon_number "1"; gene_name "OVST"; oId "CUFF.2862.1"; nearest_ref "rna2923"; class_code "x"; tss_id "TSS2080";
NC_006088.4	Cufflinks	exon	76386086	76386405	.	+	.	gene_id "XLOC_001210"; transcript_id "TCONS_00003869"; exon_number "2"; gene_name "OVST"; oId "CUFF.2862.1"; nearest_ref "rna2923"; class_code "x"; tss_id "TSS2080";
NC_006088.4	Cufflinks	exon	76326644	76326766	.	+	.	gene_id "XLOC_001210"; transcript_id "TCONS_00003870"; exon_number "1"; gene_name "OVST"; oId "CUFF.2862.2"; nearest_ref "rna2923"; class_code "x"; tss_id "TSS2080";
NC_006088.4	Cufflinks	exon	76426640	76426723	.	+	.	gene_id "XLOC_001210"; transcript_id "TCONS_00003870"; exon_number "2"; gene_name "OVST"; oId "CUFF.2862.2"; nearest_ref "rna2923"; class_code "x"; tss_id "TSS2080";
NC_006088.4	Cufflinks	exon	76434484	76434606	.	+	.	gene_id "XLOC_001210"; transcript_id "TCONS_00003870"; exon_number "3"; gene_name "OVST"; oId "CUFF.2862.2"; nearest_ref "rna2923"; class_code "x"; tss_id "TSS2080";
NC_006088.4	Cufflinks	exon	77017741	77019053	.	+	.	gene_id "XLOC_001239"; transcript_id "TCONS_00003936"; exon_number "1"; oId "CUFF.2760.1"; class_code "u"; tss_id "TSS2121";
NC_006088.4	Cufflinks	exon	77019233	77019540	.	+	.	gene_id "XLOC_001239"; transcript_id "TCONS_00003936"; exon_number "2"; oId "CUFF.2760.1"; class_code "u"; tss_id "TSS2121";
NC_006088.4	Cufflinks	exon	77022276	77025341	.	+	.	gene_id "XLOC_001239"; transcript_id "TCONS_00003936"; exon_number "3"; oId "CUFF.2760.1"; class_code "u"; tss_id "TSS2121";
NC_006088.4	Cufflinks	exon	77059835	77059902	.	+	.	gene_id "XLOC_001240"; transcript_id "TCONS_00003937"; exon_number "1"; gene_name "ACRBP"; oId "CUFF.2784.1"; nearest_ref "rna2987"; class_code "x"; tss_id "TSS2122";
NC_006088.4	Cufflinks	exon	77060257	77061250	.	+	.	gene_id "XLOC_001240"; transcript_id "TCONS_00003937"; exon_number "2"; gene_name "ACRBP"; oId "CUFF.2784.1"; nearest_ref "rna2987"; class_code "x"; tss_id "TSS2122";
NC_006088.4	Cufflinks	exon	77160211	77161028	.	+	.	gene_id "XLOC_001246"; transcript_id "TCONS_00003947"; exon_number "1"; oId "CUFF.2778.1"; class_code "u"; tss_id "TSS2130";
NC_006088.4	Cufflinks	exon	77162182	77162299	.	+	.	gene_id "XLOC_001246"; transcript_id "TCONS_00003947"; exon_number "2"; oId "CUFF.2778.1"; class_code "u"; tss_id "TSS2130";
NC_006088.4	Cufflinks	exon	77172923	77173462	.	+	.	gene_id "XLOC_001247"; transcript_id "TCONS_00003948"; exon_number "1"; gene_name "MLF2"; oId "CUFF.2814.1"; nearest_ref "rna3004"; class_code "x"; tss_id "TSS2131";
NC_006088.4	Cufflinks	exon	77173811	77174061	.	+	.	gene_id "XLOC_001247"; transcript_id "TCONS_00003948"; exon_number "2"; gene_name "MLF2"; oId "CUFF.2814.1"; nearest_ref "rna3004"; class_code "x"; tss_id "TSS2131";
NC_006088.4	Cufflinks	exon	77179522	77179544	.	+	.	gene_id "XLOC_001248"; transcript_id "TCONS_00003950"; exon_number "1"; gene_name "PTMS"; oId "CUFF.2798.2"; nearest_ref "rna3008"; class_code "j"; tss_id "TSS2133";
NC_006088.4	Cufflinks	exon	77179865	77179936	.	+	.	gene_id "XLOC_001248"; transcript_id "TCONS_00003950"; exon_number "2"; gene_name "PTMS"; oId "CUFF.2798.2"; nearest_ref "rna3008"; class_code "j"; tss_id "TSS2133";
NC_006088.4	Cufflinks	exon	77180687	77180768	.	+	.	gene_id "XLOC_001248"; transcript_id "TCONS_00003950"; exon_number "3"; gene_name "PTMS"; oId "CUFF.2798.2"; nearest_ref "rna3008"; class_code "j"; tss_id "TSS2133";
NC_006088.4	Cufflinks	exon	77180933	77180997	.	+	.	gene_id "XLOC_001248"; transcript_id "TCONS_00003950"; exon_number "4"; gene_name "PTMS"; oId "CUFF.2798.2"; nearest_ref "rna3008"; class_code "j"; tss_id "TSS2133";
NC_006088.4	Cufflinks	exon	77181506	77182478	.	+	.	gene_id "XLOC_001248"; transcript_id "TCONS_00003950"; exon_number "5"; gene_name "PTMS"; oId "CUFF.2798.2"; nearest_ref "rna3008"; class_code "j"; tss_id "TSS2133";
NC_006088.4	Cufflinks	exon	77201961	77201987	.	+	.	gene_id "XLOC_001249"; transcript_id "TCONS_00003952"; exon_number "1"; gene_name "LAG3"; oId "CUFF.2802.2"; nearest_ref "rna3009"; class_code "j"; tss_id "TSS2135";
NC_006088.4	Cufflinks	exon	77202130	77202969	.	+	.	gene_id "XLOC_001249"; transcript_id "TCONS_00003952"; exon_number "2"; gene_name "LAG3"; oId "CUFF.2802.2"; nearest_ref "rna3009"; class_code "j"; tss_id "TSS2135";
NC_006088.4	Cufflinks	exon	77297978	77298101	.	+	.	gene_id "XLOC_001256"; transcript_id "TCONS_00004009"; exon_number "1"; oId "CUFF.2811.1"; class_code "u"; tss_id "TSS2150";
NC_006088.4	Cufflinks	exon	77300613	77301458	.	+	.	gene_id "XLOC_001256"; transcript_id "TCONS_00004009"; exon_number "2"; oId "CUFF.2811.1"; class_code "u"; tss_id "TSS2150";
NC_006088.4	Cufflinks	exon	77822306	77822384	.	+	.	gene_id "XLOC_001278"; transcript_id "TCONS_00004101"; exon_number "1"; oId "CUFF.3007.1"; class_code "u"; tss_id "TSS2199";
NC_006088.4	Cufflinks	exon	77822539	77822748	.	+	.	gene_id "XLOC_001278"; transcript_id "TCONS_00004101"; exon_number "2"; oId "CUFF.3007.1"; class_code "u"; tss_id "TSS2199";
NC_006088.4	Cufflinks	exon	77824246	77824270	.	+	.	gene_id "XLOC_001278"; transcript_id "TCONS_00004101"; exon_number "3"; oId "CUFF.3007.1"; class_code "u"; tss_id "TSS2199";
NC_006088.4	Cufflinks	exon	78268625	78268644	.	+	.	gene_id "XLOC_001292"; transcript_id "TCONS_00004134"; exon_number "1"; oId "CUFF.2945.1"; class_code "u"; tss_id "TSS2222";
NC_006088.4	Cufflinks	exon	78268805	78268901	.	+	.	gene_id "XLOC_001292"; transcript_id "TCONS_00004134"; exon_number "2"; oId "CUFF.2945.1"; class_code "u"; tss_id "TSS2222";
NC_006088.4	Cufflinks	exon	78274033	78274113	.	+	.	gene_id "XLOC_001292"; transcript_id "TCONS_00004134"; exon_number "3"; oId "CUFF.2945.1"; class_code "u"; tss_id "TSS2222";
NC_006088.4	Cufflinks	exon	78278619	78278759	.	+	.	gene_id "XLOC_001292"; transcript_id "TCONS_00004134"; exon_number "4"; oId "CUFF.2945.1"; class_code "u"; tss_id "TSS2222";
NC_006088.4	Cufflinks	exon	78279773	78282330	.	+	.	gene_id "XLOC_001292"; transcript_id "TCONS_00004134"; exon_number "5"; oId "CUFF.2945.1"; class_code "u"; tss_id "TSS2222";
NC_006088.4	Cufflinks	exon	78268667	78268901	.	+	.	gene_id "XLOC_001292"; transcript_id "TCONS_00004135"; exon_number "1"; oId "CUFF.2945.2"; class_code "u"; tss_id "TSS2222";
NC_006088.4	Cufflinks	exon	78274033	78274113	.	+	.	gene_id "XLOC_001292"; transcript_id "TCONS_00004135"; exon_number "2"; oId "CUFF.2945.2"; class_code "u"; tss_id "TSS2222";
NC_006088.4	Cufflinks	exon	78278709	78278759	.	+	.	gene_id "XLOC_001292"; transcript_id "TCONS_00004135"; exon_number "3"; oId "CUFF.2945.2"; class_code "u"; tss_id "TSS2222";
NC_006088.4	Cufflinks	exon	78279773	78282330	.	+	.	gene_id "XLOC_001292"; transcript_id "TCONS_00004135"; exon_number "4"; oId "CUFF.2945.2"; class_code "u"; tss_id "TSS2222";
NC_006088.4	Cufflinks	exon	78444751	78445225	.	+	.	gene_id "XLOC_001297"; transcript_id "TCONS_00004154"; exon_number "1"; oId "CUFF.2963.1"; class_code "u"; tss_id "TSS2233";
NC_006088.4	Cufflinks	exon	78445583	78445641	.	+	.	gene_id "XLOC_001297"; transcript_id "TCONS_00004154"; exon_number "2"; oId "CUFF.2963.1"; class_code "u"; tss_id "TSS2233";
NC_006088.4	Cufflinks	exon	79822513	79822778	.	+	.	gene_id "XLOC_001325"; transcript_id "TCONS_00004239"; exon_number "1"; oId "CUFF.3022.1"; class_code "u"; tss_id "TSS2280";
NC_006088.4	Cufflinks	exon	79827054	79827193	.	+	.	gene_id "XLOC_001325"; transcript_id "TCONS_00004239"; exon_number "2"; oId "CUFF.3022.1"; class_code "u"; tss_id "TSS2280";
NC_006088.4	Cufflinks	exon	80110774	80110860	.	+	.	gene_id "XLOC_001335"; transcript_id "TCONS_00004273"; exon_number "1"; gene_name "MAATS1"; oId "CUFF.3106.1"; nearest_ref "rna3233"; class_code "x"; tss_id "TSS2299";
NC_006088.4	Cufflinks	exon	80112859	80113071	.	+	.	gene_id "XLOC_001335"; transcript_id "TCONS_00004273"; exon_number "2"; gene_name "MAATS1"; oId "CUFF.3106.1"; nearest_ref "rna3233"; class_code "x"; tss_id "TSS2299";
NC_006088.4	Cufflinks	exon	80119963	80120048	.	+	.	gene_id "XLOC_001336"; transcript_id "TCONS_00004274"; exon_number "1"; gene_name "MAATS1"; oId "CUFF.3107.1"; nearest_ref "rna3233"; class_code "x"; tss_id "TSS2300";
NC_006088.4	Cufflinks	exon	80121724	80121975	.	+	.	gene_id "XLOC_001336"; transcript_id "TCONS_00004274"; exon_number "2"; gene_name "MAATS1"; oId "CUFF.3107.1"; nearest_ref "rna3233"; class_code "x"; tss_id "TSS2300";
NC_006088.4	Cufflinks	exon	80122105	80123413	.	+	.	gene_id "XLOC_001336"; transcript_id "TCONS_00004274"; exon_number "3"; gene_name "MAATS1"; oId "CUFF.3107.1"; nearest_ref "rna3233"; class_code "x"; tss_id "TSS2300";
NC_006088.4	Cufflinks	exon	80131061	80131454	.	+	.	gene_id "XLOC_001337"; transcript_id "TCONS_00004275"; exon_number "1"; gene_name "MAATS1"; oId "CUFF.3109.1"; nearest_ref "rna3234"; class_code "x"; tss_id "TSS2301";
NC_006088.4	Cufflinks	exon	80135815	80135986	.	+	.	gene_id "XLOC_001337"; transcript_id "TCONS_00004275"; exon_number "2"; gene_name "MAATS1"; oId "CUFF.3109.1"; nearest_ref "rna3234"; class_code "x"; tss_id "TSS2301";
NC_006088.4	Cufflinks	exon	80136756	80137139	.	+	.	gene_id "XLOC_001337"; transcript_id "TCONS_00004275"; exon_number "3"; gene_name "MAATS1"; oId "CUFF.3109.1"; nearest_ref "rna3234"; class_code "x"; tss_id "TSS2301";
NC_006088.4	Cufflinks	exon	80414737	80415791	.	+	.	gene_id "XLOC_001346"; transcript_id "TCONS_00004292"; exon_number "1"; oId "CUFF.3047.2"; class_code "u"; tss_id "TSS2316";
NC_006088.4	Cufflinks	exon	80416010	80416077	.	+	.	gene_id "XLOC_001346"; transcript_id "TCONS_00004292"; exon_number "2"; oId "CUFF.3047.2"; class_code "u"; tss_id "TSS2316";
NC_006088.4	Cufflinks	exon	81108068	81108127	.	+	.	gene_id "XLOC_001363"; transcript_id "TCONS_00004329"; exon_number "1"; oId "CUFF.3086.1"; class_code "u"; tss_id "TSS2348";
NC_006088.4	Cufflinks	exon	81124301	81124407	.	+	.	gene_id "XLOC_001363"; transcript_id "TCONS_00004329"; exon_number "2"; oId "CUFF.3086.1"; class_code "u"; tss_id "TSS2348";
NC_006088.4	Cufflinks	exon	81156337	81156528	.	+	.	gene_id "XLOC_001363"; transcript_id "TCONS_00004329"; exon_number "3"; oId "CUFF.3086.1"; class_code "u"; tss_id "TSS2348";
NC_006088.4	Cufflinks	exon	81160123	81162008	.	+	.	gene_id "XLOC_001363"; transcript_id "TCONS_00004329"; exon_number "4"; oId "CUFF.3086.1"; class_code "u"; tss_id "TSS2348";
NC_006088.4	Cufflinks	exon	81108068	81108127	.	+	.	gene_id "XLOC_001363"; transcript_id "TCONS_00004330"; exon_number "1"; oId "CUFF.3086.2"; class_code "u"; tss_id "TSS2348";
NC_006088.4	Cufflinks	exon	81124301	81124407	.	+	.	gene_id "XLOC_001363"; transcript_id "TCONS_00004330"; exon_number "2"; oId "CUFF.3086.2"; class_code "u"; tss_id "TSS2348";
NC_006088.4	Cufflinks	exon	81156337	81156528	.	+	.	gene_id "XLOC_001363"; transcript_id "TCONS_00004330"; exon_number "3"; oId "CUFF.3086.2"; class_code "u"; tss_id "TSS2348";
NC_006088.4	Cufflinks	exon	81168381	81168703	.	+	.	gene_id "XLOC_001363"; transcript_id "TCONS_00004330"; exon_number "4"; oId "CUFF.3086.2"; class_code "u"; tss_id "TSS2348";
NC_006088.4	Cufflinks	exon	81266273	81266736	.	+	.	gene_id "XLOC_001365"; transcript_id "TCONS_00004333"; exon_number "1"; oId "CUFF.3093.1"; class_code "u"; tss_id "TSS2350";
NC_006088.4	Cufflinks	exon	81468941	81469138	.	+	.	gene_id "XLOC_001365"; transcript_id "TCONS_00004333"; exon_number "2"; oId "CUFF.3093.1"; class_code "u"; tss_id "TSS2350";
NC_006088.4	Cufflinks	exon	81467150	81467345	.	+	.	gene_id "XLOC_001365"; transcript_id "TCONS_00004334"; exon_number "1"; oId "CUFF.3093.2"; class_code "u"; tss_id "TSS2351";
NC_006088.4	Cufflinks	exon	81468941	81469138	.	+	.	gene_id "XLOC_001365"; transcript_id "TCONS_00004334"; exon_number "2"; oId "CUFF.3093.2"; class_code "u"; tss_id "TSS2351";
NC_006088.4	Cufflinks	exon	82452055	82452307	.	+	.	gene_id "XLOC_001373"; transcript_id "TCONS_00004355"; exon_number "1"; oId "CUFF.3088.1"; class_code "u"; tss_id "TSS2369";
NC_006088.4	Cufflinks	exon	82453262	82455996	.	+	.	gene_id "XLOC_001373"; transcript_id "TCONS_00004355"; exon_number "2"; oId "CUFF.3088.1"; class_code "u"; tss_id "TSS2369";
NC_006088.4	Cufflinks	exon	82452340	82452490	.	+	.	gene_id "XLOC_001373"; transcript_id "TCONS_00004356"; exon_number "1"; oId "CUFF.3088.2"; class_code "u"; tss_id "TSS2370";
NC_006088.4	Cufflinks	exon	82453262	82455996	.	+	.	gene_id "XLOC_001373"; transcript_id "TCONS_00004356"; exon_number "2"; oId "CUFF.3088.2"; class_code "u"; tss_id "TSS2370";
NC_006088.4	Cufflinks	exon	83991433	83991756	.	+	.	gene_id "XLOC_001393"; transcript_id "TCONS_00004435"; exon_number "1"; gene_name "XCL1"; oId "CUFF.3236.1"; nearest_ref "rna3407"; class_code "o"; tss_id "TSS2414";
NC_006088.4	Cufflinks	exon	83998414	83998455	.	+	.	gene_id "XLOC_001393"; transcript_id "TCONS_00004435"; exon_number "2"; gene_name "XCL1"; oId "CUFF.3236.1"; nearest_ref "rna3407"; class_code "o"; tss_id "TSS2414";
NC_006088.4	Cufflinks	exon	84112753	84112840	.	+	.	gene_id "XLOC_001395"; transcript_id "TCONS_00004437"; exon_number "1"; gene_name "SFT2D2"; oId "CUFF.3175.1"; nearest_ref "rna3409"; class_code "x"; tss_id "TSS2416";
NC_006088.4	Cufflinks	exon	84115778	84116570	.	+	.	gene_id "XLOC_001395"; transcript_id "TCONS_00004437"; exon_number "2"; gene_name "SFT2D2"; oId "CUFF.3175.1"; nearest_ref "rna3409"; class_code "x"; tss_id "TSS2416";
NC_006088.4	Cufflinks	exon	84407503	84407592	.	+	.	gene_id "XLOC_001407"; transcript_id "TCONS_00004482"; exon_number "1"; oId "CUFF.3187.1"; class_code "u"; tss_id "TSS2438";
NC_006088.4	Cufflinks	exon	84429168	84429248	.	+	.	gene_id "XLOC_001407"; transcript_id "TCONS_00004482"; exon_number "2"; oId "CUFF.3187.1"; class_code "u"; tss_id "TSS2438";
NC_006088.4	Cufflinks	exon	84441044	84441164	.	+	.	gene_id "XLOC_001407"; transcript_id "TCONS_00004482"; exon_number "3"; oId "CUFF.3187.1"; class_code "u"; tss_id "TSS2438";
NC_006088.4	Cufflinks	exon	84502479	84502623	.	+	.	gene_id "XLOC_001407"; transcript_id "TCONS_00004482"; exon_number "4"; oId "CUFF.3187.1"; class_code "u"; tss_id "TSS2438";
NC_006088.4	Cufflinks	exon	84502764	84503062	.	+	.	gene_id "XLOC_001407"; transcript_id "TCONS_00004482"; exon_number "5"; oId "CUFF.3187.1"; class_code "u"; tss_id "TSS2438";
NC_006088.4	Cufflinks	exon	84428703	84429248	.	+	.	gene_id "XLOC_001407"; transcript_id "TCONS_00004483"; exon_number "1"; oId "CUFF.3187.2"; class_code "u"; tss_id "TSS2439";
NC_006088.4	Cufflinks	exon	84441044	84441164	.	+	.	gene_id "XLOC_001407"; transcript_id "TCONS_00004483"; exon_number "2"; oId "CUFF.3187.2"; class_code "u"; tss_id "TSS2439";
NC_006088.4	Cufflinks	exon	84502479	84502623	.	+	.	gene_id "XLOC_001407"; transcript_id "TCONS_00004483"; exon_number "3"; oId "CUFF.3187.2"; class_code "u"; tss_id "TSS2439";
NC_006088.4	Cufflinks	exon	84502764	84503062	.	+	.	gene_id "XLOC_001407"; transcript_id "TCONS_00004483"; exon_number "4"; oId "CUFF.3187.2"; class_code "u"; tss_id "TSS2439";
NC_006088.4	Cufflinks	exon	85191501	85191692	.	+	.	gene_id "XLOC_001417"; transcript_id "TCONS_00004521"; exon_number "1"; oId "CUFF.3239.1"; class_code "u"; tss_id "TSS2461";
NC_006088.4	Cufflinks	exon	85192515	85193611	.	+	.	gene_id "XLOC_001417"; transcript_id "TCONS_00004521"; exon_number "2"; oId "CUFF.3239.1"; class_code "u"; tss_id "TSS2461";
NC_006088.4	Cufflinks	exon	85422186	85422256	.	+	.	gene_id "XLOC_001427"; transcript_id "TCONS_00004568"; exon_number "1"; oId "CUFF.3257.1"; class_code "u"; tss_id "TSS2484";
NC_006088.4	Cufflinks	exon	85456783	85458765	.	+	.	gene_id "XLOC_001427"; transcript_id "TCONS_00004568"; exon_number "2"; oId "CUFF.3257.1"; class_code "u"; tss_id "TSS2484";
NC_006088.4	Cufflinks	exon	85458996	85459062	.	+	.	gene_id "XLOC_001427"; transcript_id "TCONS_00004568"; exon_number "3"; oId "CUFF.3257.1"; class_code "u"; tss_id "TSS2484";
NC_006088.4	Cufflinks	exon	85436478	85436923	.	+	.	gene_id "XLOC_001427"; transcript_id "TCONS_00004569"; exon_number "1"; oId "CUFF.3257.2"; class_code "u"; tss_id "TSS2485";
NC_006088.4	Cufflinks	exon	85456783	85458765	.	+	.	gene_id "XLOC_001427"; transcript_id "TCONS_00004569"; exon_number "2"; oId "CUFF.3257.2"; class_code "u"; tss_id "TSS2485";
NC_006088.4	Cufflinks	exon	85458996	85459062	.	+	.	gene_id "XLOC_001427"; transcript_id "TCONS_00004569"; exon_number "3"; oId "CUFF.3257.2"; class_code "u"; tss_id "TSS2485";
NC_006088.4	Cufflinks	exon	85620275	85620372	.	+	.	gene_id "XLOC_001430"; transcript_id "TCONS_00004582"; exon_number "1"; oId "CUFF.3251.1"; class_code "u"; tss_id "TSS2492";
NC_006088.4	Cufflinks	exon	85621613	85622204	.	+	.	gene_id "XLOC_001430"; transcript_id "TCONS_00004582"; exon_number "2"; oId "CUFF.3251.1"; class_code "u"; tss_id "TSS2492";
NC_006088.4	Cufflinks	exon	85624026	85624072	.	+	.	gene_id "XLOC_001430"; transcript_id "TCONS_00004582"; exon_number "3"; oId "CUFF.3251.1"; class_code "u"; tss_id "TSS2492";
NC_006088.4	Cufflinks	exon	85805399	85805421	.	+	.	gene_id "XLOC_001438"; transcript_id "TCONS_00004591"; exon_number "1"; oId "CUFF.3265.1"; class_code "u"; tss_id "TSS2501";
NC_006088.4	Cufflinks	exon	85915029	85915164	.	+	.	gene_id "XLOC_001438"; transcript_id "TCONS_00004591"; exon_number "2"; oId "CUFF.3265.1"; class_code "u"; tss_id "TSS2501";
NC_006088.4	Cufflinks	exon	85993998	85994063	.	+	.	gene_id "XLOC_001438"; transcript_id "TCONS_00004591"; exon_number "3"; oId "CUFF.3265.1"; class_code "u"; tss_id "TSS2501";
NC_006088.4	Cufflinks	exon	86002892	86002942	.	+	.	gene_id "XLOC_001439"; transcript_id "TCONS_00004592"; exon_number "1"; oId "CUFF.3326.1"; class_code "u"; tss_id "TSS2502";
NC_006088.4	Cufflinks	exon	86010673	86010794	.	+	.	gene_id "XLOC_001439"; transcript_id "TCONS_00004592"; exon_number "2"; oId "CUFF.3326.1"; class_code "u"; tss_id "TSS2502";
NC_006088.4	Cufflinks	exon	86250114	86250236	.	+	.	gene_id "XLOC_001439"; transcript_id "TCONS_00004592"; exon_number "3"; oId "CUFF.3326.1"; class_code "u"; tss_id "TSS2502";
NC_006088.4	Cufflinks	exon	86316472	86316600	.	+	.	gene_id "XLOC_001439"; transcript_id "TCONS_00004592"; exon_number "4"; oId "CUFF.3326.1"; class_code "u"; tss_id "TSS2502";
NC_006088.4	Cufflinks	exon	86327050	86327155	.	+	.	gene_id "XLOC_001439"; transcript_id "TCONS_00004592"; exon_number "5"; oId "CUFF.3326.1"; class_code "u"; tss_id "TSS2502";
NC_006088.4	Cufflinks	exon	86419991	86425343	.	+	.	gene_id "XLOC_001439"; transcript_id "TCONS_00004592"; exon_number "6"; oId "CUFF.3326.1"; class_code "u"; tss_id "TSS2502";
NC_006088.4	Cufflinks	exon	86002899	86002942	.	+	.	gene_id "XLOC_001439"; transcript_id "TCONS_00004593"; exon_number "1"; oId "CUFF.3326.2"; class_code "u"; tss_id "TSS2502";
NC_006088.4	Cufflinks	exon	86010673	86010794	.	+	.	gene_id "XLOC_001439"; transcript_id "TCONS_00004593"; exon_number "2"; oId "CUFF.3326.2"; class_code "u"; tss_id "TSS2502";
NC_006088.4	Cufflinks	exon	86250114	86250236	.	+	.	gene_id "XLOC_001439"; transcript_id "TCONS_00004593"; exon_number "3"; oId "CUFF.3326.2"; class_code "u"; tss_id "TSS2502";
NC_006088.4	Cufflinks	exon	86327050	86327155	.	+	.	gene_id "XLOC_001439"; transcript_id "TCONS_00004593"; exon_number "4"; oId "CUFF.3326.2"; class_code "u"; tss_id "TSS2502";
NC_006088.4	Cufflinks	exon	86449230	86449333	.	+	.	gene_id "XLOC_001439"; transcript_id "TCONS_00004593"; exon_number "5"; oId "CUFF.3326.2"; class_code "u"; tss_id "TSS2502";
NC_006088.4	Cufflinks	exon	86453623	86453917	.	+	.	gene_id "XLOC_001439"; transcript_id "TCONS_00004593"; exon_number "6"; oId "CUFF.3326.2"; class_code "u"; tss_id "TSS2502";
NC_006088.4	Cufflinks	exon	86002916	86002942	.	+	.	gene_id "XLOC_001439"; transcript_id "TCONS_00004594"; exon_number "1"; oId "CUFF.3326.3"; class_code "u"; tss_id "TSS2502";
NC_006088.4	Cufflinks	exon	86010673	86010794	.	+	.	gene_id "XLOC_001439"; transcript_id "TCONS_00004594"; exon_number "2"; oId "CUFF.3326.3"; class_code "u"; tss_id "TSS2502";
NC_006088.4	Cufflinks	exon	86250114	86250236	.	+	.	gene_id "XLOC_001439"; transcript_id "TCONS_00004594"; exon_number "3"; oId "CUFF.3326.3"; class_code "u"; tss_id "TSS2502";
NC_006088.4	Cufflinks	exon	86286365	86286475	.	+	.	gene_id "XLOC_001439"; transcript_id "TCONS_00004594"; exon_number "4"; oId "CUFF.3326.3"; class_code "u"; tss_id "TSS2502";
NC_006088.4	Cufflinks	exon	86327050	86327155	.	+	.	gene_id "XLOC_001439"; transcript_id "TCONS_00004594"; exon_number "5"; oId "CUFF.3326.3"; class_code "u"; tss_id "TSS2502";
NC_006088.4	Cufflinks	exon	86346392	86346680	.	+	.	gene_id "XLOC_001439"; transcript_id "TCONS_00004594"; exon_number "6"; oId "CUFF.3326.3"; class_code "u"; tss_id "TSS2502";
NC_006088.4	Cufflinks	exon	86414198	86419917	.	+	.	gene_id "XLOC_001439"; transcript_id "TCONS_00004594"; exon_number "7"; oId "CUFF.3326.3"; class_code "u"; tss_id "TSS2502";
NC_006088.4	Cufflinks	exon	86003049	86003119	.	+	.	gene_id "XLOC_001439"; transcript_id "TCONS_00004596"; exon_number "1"; oId "CUFF.3326.5"; class_code "u"; tss_id "TSS2503";
NC_006088.4	Cufflinks	exon	86010673	86010794	.	+	.	gene_id "XLOC_001439"; transcript_id "TCONS_00004596"; exon_number "2"; oId "CUFF.3326.5"; class_code "u"; tss_id "TSS2503";
NC_006088.4	Cufflinks	exon	86250114	86250236	.	+	.	gene_id "XLOC_001439"; transcript_id "TCONS_00004596"; exon_number "3"; oId "CUFF.3326.5"; class_code "u"; tss_id "TSS2503";
NC_006088.4	Cufflinks	exon	86316472	86316600	.	+	.	gene_id "XLOC_001439"; transcript_id "TCONS_00004596"; exon_number "4"; oId "CUFF.3326.5"; class_code "u"; tss_id "TSS2503";
NC_006088.4	Cufflinks	exon	86327050	86327155	.	+	.	gene_id "XLOC_001439"; transcript_id "TCONS_00004596"; exon_number "5"; oId "CUFF.3326.5"; class_code "u"; tss_id "TSS2503";
NC_006088.4	Cufflinks	exon	86346392	86346680	.	+	.	gene_id "XLOC_001439"; transcript_id "TCONS_00004596"; exon_number "6"; oId "CUFF.3326.5"; class_code "u"; tss_id "TSS2503";
NC_006088.4	Cufflinks	exon	86419991	86425343	.	+	.	gene_id "XLOC_001439"; transcript_id "TCONS_00004596"; exon_number "7"; oId "CUFF.3326.5"; class_code "u"; tss_id "TSS2503";
NC_006088.4	Cufflinks	exon	86003049	86003119	.	+	.	gene_id "XLOC_001439"; transcript_id "TCONS_00004595"; exon_number "1"; oId "CUFF.3326.4"; class_code "u"; tss_id "TSS2503";
NC_006088.4	Cufflinks	exon	86010673	86010794	.	+	.	gene_id "XLOC_001439"; transcript_id "TCONS_00004595"; exon_number "2"; oId "CUFF.3326.4"; class_code "u"; tss_id "TSS2503";
NC_006088.4	Cufflinks	exon	86250114	86250236	.	+	.	gene_id "XLOC_001439"; transcript_id "TCONS_00004595"; exon_number "3"; oId "CUFF.3326.4"; class_code "u"; tss_id "TSS2503";
NC_006088.4	Cufflinks	exon	86286365	86286475	.	+	.	gene_id "XLOC_001439"; transcript_id "TCONS_00004595"; exon_number "4"; oId "CUFF.3326.4"; class_code "u"; tss_id "TSS2503";
NC_006088.4	Cufflinks	exon	86327050	86327155	.	+	.	gene_id "XLOC_001439"; transcript_id "TCONS_00004595"; exon_number "5"; oId "CUFF.3326.4"; class_code "u"; tss_id "TSS2503";
NC_006088.4	Cufflinks	exon	86342849	86343023	.	+	.	gene_id "XLOC_001439"; transcript_id "TCONS_00004595"; exon_number "6"; oId "CUFF.3326.4"; class_code "u"; tss_id "TSS2503";
NC_006088.4	Cufflinks	exon	86346542	86346680	.	+	.	gene_id "XLOC_001439"; transcript_id "TCONS_00004595"; exon_number "7"; oId "CUFF.3326.4"; class_code "u"; tss_id "TSS2503";
NC_006088.4	Cufflinks	exon	86419991	86425343	.	+	.	gene_id "XLOC_001439"; transcript_id "TCONS_00004595"; exon_number "8"; oId "CUFF.3326.4"; class_code "u"; tss_id "TSS2503";
NC_006088.4	Cufflinks	exon	86010670	86010794	.	+	.	gene_id "XLOC_001439"; transcript_id "TCONS_00004597"; exon_number "1"; oId "CUFF.3326.6"; class_code "u"; tss_id "TSS2504";
NC_006088.4	Cufflinks	exon	86250114	86250236	.	+	.	gene_id "XLOC_001439"; transcript_id "TCONS_00004597"; exon_number "2"; oId "CUFF.3326.6"; class_code "u"; tss_id "TSS2504";
NC_006088.4	Cufflinks	exon	86286365	86286475	.	+	.	gene_id "XLOC_001439"; transcript_id "TCONS_00004597"; exon_number "3"; oId "CUFF.3326.6"; class_code "u"; tss_id "TSS2504";
NC_006088.4	Cufflinks	exon	86316472	86316600	.	+	.	gene_id "XLOC_001439"; transcript_id "TCONS_00004597"; exon_number "4"; oId "CUFF.3326.6"; class_code "u"; tss_id "TSS2504";
NC_006088.4	Cufflinks	exon	86327050	86327155	.	+	.	gene_id "XLOC_001439"; transcript_id "TCONS_00004597"; exon_number "5"; oId "CUFF.3326.6"; class_code "u"; tss_id "TSS2504";
NC_006088.4	Cufflinks	exon	86414198	86419917	.	+	.	gene_id "XLOC_001439"; transcript_id "TCONS_00004597"; exon_number "6"; oId "CUFF.3326.6"; class_code "u"; tss_id "TSS2504";
NC_006088.4	Cufflinks	exon	86240295	86240368	.	+	.	gene_id "XLOC_001439"; transcript_id "TCONS_00004598"; exon_number "1"; oId "CUFF.3326.7"; class_code "u"; tss_id "TSS2505";
NC_006088.4	Cufflinks	exon	86250114	86250236	.	+	.	gene_id "XLOC_001439"; transcript_id "TCONS_00004598"; exon_number "2"; oId "CUFF.3326.7"; class_code "u"; tss_id "TSS2505";
NC_006088.4	Cufflinks	exon	86286365	86286475	.	+	.	gene_id "XLOC_001439"; transcript_id "TCONS_00004598"; exon_number "3"; oId "CUFF.3326.7"; class_code "u"; tss_id "TSS2505";
NC_006088.4	Cufflinks	exon	86327050	86327155	.	+	.	gene_id "XLOC_001439"; transcript_id "TCONS_00004598"; exon_number "4"; oId "CUFF.3326.7"; class_code "u"; tss_id "TSS2505";
NC_006088.4	Cufflinks	exon	86414198	86419917	.	+	.	gene_id "XLOC_001439"; transcript_id "TCONS_00004598"; exon_number "5"; oId "CUFF.3326.7"; class_code "u"; tss_id "TSS2505";
NC_006088.4	Cufflinks	exon	86286427	86286475	.	+	.	gene_id "XLOC_001439"; transcript_id "TCONS_00004599"; exon_number "1"; oId "CUFF.3326.8"; class_code "u"; tss_id "TSS2506";
NC_006088.4	Cufflinks	exon	86327050	86327155	.	+	.	gene_id "XLOC_001439"; transcript_id "TCONS_00004599"; exon_number "2"; oId "CUFF.3326.8"; class_code "u"; tss_id "TSS2506";
NC_006088.4	Cufflinks	exon	86346392	86346680	.	+	.	gene_id "XLOC_001439"; transcript_id "TCONS_00004599"; exon_number "3"; oId "CUFF.3326.8"; class_code "u"; tss_id "TSS2506";
NC_006088.4	Cufflinks	exon	86419991	86425343	.	+	.	gene_id "XLOC_001439"; transcript_id "TCONS_00004599"; exon_number "4"; oId "CUFF.3326.8"; class_code "u"; tss_id "TSS2506";
NC_006088.4	Cufflinks	exon	86342988	86343023	.	+	.	gene_id "XLOC_001439"; transcript_id "TCONS_00004600"; exon_number "1"; oId "CUFF.3326.9"; class_code "u"; tss_id "TSS2507";
NC_006088.4	Cufflinks	exon	86346392	86346680	.	+	.	gene_id "XLOC_001439"; transcript_id "TCONS_00004600"; exon_number "2"; oId "CUFF.3326.9"; class_code "u"; tss_id "TSS2507";
NC_006088.4	Cufflinks	exon	86414198	86419917	.	+	.	gene_id "XLOC_001439"; transcript_id "TCONS_00004600"; exon_number "3"; oId "CUFF.3326.9"; class_code "u"; tss_id "TSS2507";
NC_006088.4	Cufflinks	exon	86361848	86362012	.	+	.	gene_id "XLOC_001439"; transcript_id "TCONS_00004601"; exon_number "1"; oId "CUFF.3326.10"; class_code "u"; tss_id "TSS2508";
NC_006088.4	Cufflinks	exon	86414198	86419917	.	+	.	gene_id "XLOC_001439"; transcript_id "TCONS_00004601"; exon_number "2"; oId "CUFF.3326.10"; class_code "u"; tss_id "TSS2508";
NC_006088.4	Cufflinks	exon	86413232	86413304	.	+	.	gene_id "XLOC_001439"; transcript_id "TCONS_00004602"; exon_number "1"; oId "CUFF.3326.11"; class_code "u"; tss_id "TSS2509";
NC_006088.4	Cufflinks	exon	86414198	86419917	.	+	.	gene_id "XLOC_001439"; transcript_id "TCONS_00004602"; exon_number "2"; oId "CUFF.3326.11"; class_code "u"; tss_id "TSS2509";
NC_006088.4	Cufflinks	exon	86461295	86461350	.	+	.	gene_id "XLOC_001442"; transcript_id "TCONS_00004605"; exon_number "1"; oId "CUFF.3260.2"; class_code "u"; tss_id "TSS2512";
NC_006088.4	Cufflinks	exon	86496103	86496482	.	+	.	gene_id "XLOC_001442"; transcript_id "TCONS_00004605"; exon_number "2"; oId "CUFF.3260.2"; class_code "u"; tss_id "TSS2512";
NC_006088.4	Cufflinks	exon	86498595	86502057	.	+	.	gene_id "XLOC_001442"; transcript_id "TCONS_00004605"; exon_number "3"; oId "CUFF.3260.2"; class_code "u"; tss_id "TSS2512";
NC_006088.4	Cufflinks	exon	86771023	86771199	.	+	.	gene_id "XLOC_001444"; transcript_id "TCONS_00004610"; exon_number "1"; oId "CUFF.3285.1"; class_code "u"; tss_id "TSS2517";
NC_006088.4	Cufflinks	exon	86867808	86867869	.	+	.	gene_id "XLOC_001444"; transcript_id "TCONS_00004610"; exon_number "2"; oId "CUFF.3285.1"; class_code "u"; tss_id "TSS2517";
NC_006088.4	Cufflinks	exon	86939928	86940024	.	+	.	gene_id "XLOC_001444"; transcript_id "TCONS_00004610"; exon_number "3"; oId "CUFF.3285.1"; class_code "u"; tss_id "TSS2517";
NC_006088.4	Cufflinks	exon	86990141	86990237	.	+	.	gene_id "XLOC_001444"; transcript_id "TCONS_00004610"; exon_number "4"; oId "CUFF.3285.1"; class_code "u"; tss_id "TSS2517";
NC_006088.4	Cufflinks	exon	87107545	87107645	.	+	.	gene_id "XLOC_001444"; transcript_id "TCONS_00004610"; exon_number "5"; oId "CUFF.3285.1"; class_code "u"; tss_id "TSS2517";
NC_006088.4	Cufflinks	exon	87150539	87150917	.	+	.	gene_id "XLOC_001444"; transcript_id "TCONS_00004610"; exon_number "6"; oId "CUFF.3285.1"; class_code "u"; tss_id "TSS2517";
NC_006088.4	Cufflinks	exon	86771023	86771199	.	+	.	gene_id "XLOC_001444"; transcript_id "TCONS_00004611"; exon_number "1"; oId "CUFF.3285.2"; class_code "u"; tss_id "TSS2517";
NC_006088.4	Cufflinks	exon	86867808	86867952	.	+	.	gene_id "XLOC_001444"; transcript_id "TCONS_00004611"; exon_number "2"; oId "CUFF.3285.2"; class_code "u"; tss_id "TSS2517";
NC_006088.4	Cufflinks	exon	86939928	86940024	.	+	.	gene_id "XLOC_001444"; transcript_id "TCONS_00004611"; exon_number "3"; oId "CUFF.3285.2"; class_code "u"; tss_id "TSS2517";
NC_006088.4	Cufflinks	exon	86965090	86965255	.	+	.	gene_id "XLOC_001444"; transcript_id "TCONS_00004611"; exon_number "4"; oId "CUFF.3285.2"; class_code "u"; tss_id "TSS2517";
NC_006088.4	Cufflinks	exon	86990141	86990237	.	+	.	gene_id "XLOC_001444"; transcript_id "TCONS_00004611"; exon_number "5"; oId "CUFF.3285.2"; class_code "u"; tss_id "TSS2517";
NC_006088.4	Cufflinks	exon	87107545	87107645	.	+	.	gene_id "XLOC_001444"; transcript_id "TCONS_00004611"; exon_number "6"; oId "CUFF.3285.2"; class_code "u"; tss_id "TSS2517";
NC_006088.4	Cufflinks	exon	87150539	87150805	.	+	.	gene_id "XLOC_001444"; transcript_id "TCONS_00004611"; exon_number "7"; oId "CUFF.3285.2"; class_code "u"; tss_id "TSS2517";
NC_006088.4	Cufflinks	exon	87151356	87151765	.	+	.	gene_id "XLOC_001444"; transcript_id "TCONS_00004611"; exon_number "8"; oId "CUFF.3285.2"; class_code "u"; tss_id "TSS2517";
NC_006088.4	Cufflinks	exon	86867821	86867952	.	+	.	gene_id "XLOC_001444"; transcript_id "TCONS_00004614"; exon_number "1"; oId "CUFF.3285.3"; class_code "u"; tss_id "TSS2518";
NC_006088.4	Cufflinks	exon	86939928	86940024	.	+	.	gene_id "XLOC_001444"; transcript_id "TCONS_00004614"; exon_number "2"; oId "CUFF.3285.3"; class_code "u"; tss_id "TSS2518";
NC_006088.4	Cufflinks	exon	86990141	86990237	.	+	.	gene_id "XLOC_001444"; transcript_id "TCONS_00004614"; exon_number "3"; oId "CUFF.3285.3"; class_code "u"; tss_id "TSS2518";
NC_006088.4	Cufflinks	exon	87061820	87061952	.	+	.	gene_id "XLOC_001444"; transcript_id "TCONS_00004614"; exon_number "4"; oId "CUFF.3285.3"; class_code "u"; tss_id "TSS2518";
NC_006088.4	Cufflinks	exon	87107545	87107645	.	+	.	gene_id "XLOC_001444"; transcript_id "TCONS_00004614"; exon_number "5"; oId "CUFF.3285.3"; class_code "u"; tss_id "TSS2518";
NC_006088.4	Cufflinks	exon	87150539	87150917	.	+	.	gene_id "XLOC_001444"; transcript_id "TCONS_00004614"; exon_number "6"; oId "CUFF.3285.3"; class_code "u"; tss_id "TSS2518";
NC_006088.4	Cufflinks	exon	87150238	87150808	.	+	.	gene_id "XLOC_001444"; transcript_id "TCONS_00004616"; exon_number "1"; oId "CUFF.3285.5"; class_code "u"; tss_id "TSS2519";
NC_006088.4	Cufflinks	exon	87151356	87151765	.	+	.	gene_id "XLOC_001444"; transcript_id "TCONS_00004616"; exon_number "2"; oId "CUFF.3285.5"; class_code "u"; tss_id "TSS2519";
NC_006088.4	Cufflinks	exon	87548654	87549386	.	+	.	gene_id "XLOC_001453"; transcript_id "TCONS_00004643"; exon_number "1"; oId "CUFF.3297.1"; class_code "u"; tss_id "TSS2534";
NC_006088.4	Cufflinks	exon	87553436	87554199	.	+	.	gene_id "XLOC_001453"; transcript_id "TCONS_00004643"; exon_number "2"; oId "CUFF.3297.1"; class_code "u"; tss_id "TSS2534";
NC_006088.4	Cufflinks	exon	88155046	88155091	.	+	.	gene_id "XLOC_001459"; transcript_id "TCONS_00004651"; exon_number "1"; oId "CUFF.3307.1"; class_code "u"; tss_id "TSS2541";
NC_006088.4	Cufflinks	exon	88158082	88158140	.	+	.	gene_id "XLOC_001459"; transcript_id "TCONS_00004651"; exon_number "2"; oId "CUFF.3307.1"; class_code "u"; tss_id "TSS2541";
NC_006088.4	Cufflinks	exon	88165777	88166123	.	+	.	gene_id "XLOC_001459"; transcript_id "TCONS_00004651"; exon_number "3"; oId "CUFF.3307.1"; class_code "u"; tss_id "TSS2541";
NC_006088.4	Cufflinks	exon	88344302	88346713	.	+	.	gene_id "XLOC_001467"; transcript_id "TCONS_00004665"; exon_number "1"; oId "CUFF.3317.1"; class_code "u"; tss_id "TSS2550";
NC_006088.4	Cufflinks	exon	88347467	88347494	.	+	.	gene_id "XLOC_001467"; transcript_id "TCONS_00004665"; exon_number "2"; oId "CUFF.3317.1"; class_code "u"; tss_id "TSS2550";
NC_006088.4	Cufflinks	exon	88348378	88348413	.	+	.	gene_id "XLOC_001467"; transcript_id "TCONS_00004665"; exon_number "3"; oId "CUFF.3317.1"; class_code "u"; tss_id "TSS2550";
NC_006088.4	Cufflinks	exon	88348936	88349027	.	+	.	gene_id "XLOC_001467"; transcript_id "TCONS_00004665"; exon_number "4"; oId "CUFF.3317.1"; class_code "u"; tss_id "TSS2550";
NC_006088.4	Cufflinks	exon	88349190	88349573	.	+	.	gene_id "XLOC_001467"; transcript_id "TCONS_00004665"; exon_number "5"; oId "CUFF.3317.1"; class_code "u"; tss_id "TSS2550";
NC_006088.4	Cufflinks	exon	88376509	88376538	.	+	.	gene_id "XLOC_001469"; transcript_id "TCONS_00004667"; exon_number "1"; oId "CUFF.3325.1"; class_code "u"; tss_id "TSS2552";
NC_006088.4	Cufflinks	exon	88379582	88380153	.	+	.	gene_id "XLOC_001469"; transcript_id "TCONS_00004667"; exon_number "2"; oId "CUFF.3325.1"; class_code "u"; tss_id "TSS2552";
NC_006088.4	Cufflinks	exon	88400306	88400522	.	+	.	gene_id "XLOC_001470"; transcript_id "TCONS_00004668"; exon_number "1"; oId "CUFF.3312.1"; class_code "u"; tss_id "TSS2553";
NC_006088.4	Cufflinks	exon	88404651	88406190	.	+	.	gene_id "XLOC_001470"; transcript_id "TCONS_00004668"; exon_number "2"; oId "CUFF.3312.1"; class_code "u"; tss_id "TSS2553";
NC_006088.4	Cufflinks	exon	88400473	88400522	.	+	.	gene_id "XLOC_001470"; transcript_id "TCONS_00004669"; exon_number "1"; oId "CUFF.3312.2"; class_code "u"; tss_id "TSS2554";
NC_006088.4	Cufflinks	exon	88401407	88401460	.	+	.	gene_id "XLOC_001470"; transcript_id "TCONS_00004669"; exon_number "2"; oId "CUFF.3312.2"; class_code "u"; tss_id "TSS2554";
NC_006088.4	Cufflinks	exon	88403427	88403507	.	+	.	gene_id "XLOC_001470"; transcript_id "TCONS_00004669"; exon_number "3"; oId "CUFF.3312.2"; class_code "u"; tss_id "TSS2554";
NC_006088.4	Cufflinks	exon	88404651	88406190	.	+	.	gene_id "XLOC_001470"; transcript_id "TCONS_00004669"; exon_number "4"; oId "CUFF.3312.2"; class_code "u"; tss_id "TSS2554";
NC_006088.4	Cufflinks	exon	88403153	88403507	.	+	.	gene_id "XLOC_001470"; transcript_id "TCONS_00004670"; exon_number "1"; oId "CUFF.3312.3"; class_code "u"; tss_id "TSS2555";
NC_006088.4	Cufflinks	exon	88404651	88406190	.	+	.	gene_id "XLOC_001470"; transcript_id "TCONS_00004670"; exon_number "2"; oId "CUFF.3312.3"; class_code "u"; tss_id "TSS2555";
NC_006088.4	Cufflinks	exon	88841547	88841730	.	+	.	gene_id "XLOC_001484"; transcript_id "TCONS_00004782"; exon_number "1"; oId "CUFF.3356.1"; class_code "u"; tss_id "TSS2591";
NC_006088.4	Cufflinks	exon	88857173	88857488	.	+	.	gene_id "XLOC_001484"; transcript_id "TCONS_00004782"; exon_number "2"; oId "CUFF.3356.1"; class_code "u"; tss_id "TSS2591";
NC_006088.4	Cufflinks	exon	88957493	88957704	.	+	.	gene_id "XLOC_001485"; transcript_id "TCONS_00004783"; exon_number "1"; oId "CUFF.3361.1"; class_code "u"; tss_id "TSS2592";
NC_006088.4	Cufflinks	exon	88958167	88958250	.	+	.	gene_id "XLOC_001485"; transcript_id "TCONS_00004783"; exon_number "2"; oId "CUFF.3361.1"; class_code "u"; tss_id "TSS2592";
NC_006088.4	Cufflinks	exon	88963453	88963577	.	+	.	gene_id "XLOC_001485"; transcript_id "TCONS_00004783"; exon_number "3"; oId "CUFF.3361.1"; class_code "u"; tss_id "TSS2592";
NC_006088.4	Cufflinks	exon	88973198	88973257	.	+	.	gene_id "XLOC_001485"; transcript_id "TCONS_00004783"; exon_number "4"; oId "CUFF.3361.1"; class_code "u"; tss_id "TSS2592";
NC_006088.4	Cufflinks	exon	88975819	88976425	.	+	.	gene_id "XLOC_001485"; transcript_id "TCONS_00004783"; exon_number "5"; oId "CUFF.3361.1"; class_code "u"; tss_id "TSS2592";
NC_006088.4	Cufflinks	exon	88957493	88957704	.	+	.	gene_id "XLOC_001485"; transcript_id "TCONS_00004784"; exon_number "1"; oId "CUFF.3361.2"; class_code "u"; tss_id "TSS2592";
NC_006088.4	Cufflinks	exon	88958167	88958250	.	+	.	gene_id "XLOC_001485"; transcript_id "TCONS_00004784"; exon_number "2"; oId "CUFF.3361.2"; class_code "u"; tss_id "TSS2592";
NC_006088.4	Cufflinks	exon	88963453	88963577	.	+	.	gene_id "XLOC_001485"; transcript_id "TCONS_00004784"; exon_number "3"; oId "CUFF.3361.2"; class_code "u"; tss_id "TSS2592";
NC_006088.4	Cufflinks	exon	88973198	88973257	.	+	.	gene_id "XLOC_001485"; transcript_id "TCONS_00004784"; exon_number "4"; oId "CUFF.3361.2"; class_code "u"; tss_id "TSS2592";
NC_006088.4	Cufflinks	exon	88975819	88975959	.	+	.	gene_id "XLOC_001485"; transcript_id "TCONS_00004784"; exon_number "5"; oId "CUFF.3361.2"; class_code "u"; tss_id "TSS2592";
NC_006088.4	Cufflinks	exon	89005511	89005709	.	+	.	gene_id "XLOC_001485"; transcript_id "TCONS_00004784"; exon_number "6"; oId "CUFF.3361.2"; class_code "u"; tss_id "TSS2592";
NC_006088.4	Cufflinks	exon	89011052	89011325	.	+	.	gene_id "XLOC_001485"; transcript_id "TCONS_00004784"; exon_number "7"; oId "CUFF.3361.2"; class_code "u"; tss_id "TSS2592";
NC_006088.4	Cufflinks	exon	89011482	89014670	.	+	.	gene_id "XLOC_001485"; transcript_id "TCONS_00004784"; exon_number "8"; oId "CUFF.3361.2"; class_code "u"; tss_id "TSS2592";
NC_006088.4	Cufflinks	exon	88997933	89001717	.	+	.	gene_id "XLOC_001485"; transcript_id "TCONS_00004785"; exon_number "1"; oId "CUFF.3361.3"; class_code "u"; tss_id "TSS2593";
NC_006088.4	Cufflinks	exon	89004549	89005312	.	+	.	gene_id "XLOC_001485"; transcript_id "TCONS_00004785"; exon_number "2"; oId "CUFF.3361.3"; class_code "u"; tss_id "TSS2593";
NC_006088.4	Cufflinks	exon	89005511	89005709	.	+	.	gene_id "XLOC_001485"; transcript_id "TCONS_00004785"; exon_number "3"; oId "CUFF.3361.3"; class_code "u"; tss_id "TSS2593";
NC_006088.4	Cufflinks	exon	89011052	89011325	.	+	.	gene_id "XLOC_001485"; transcript_id "TCONS_00004785"; exon_number "4"; oId "CUFF.3361.3"; class_code "u"; tss_id "TSS2593";
NC_006088.4	Cufflinks	exon	89011482	89014670	.	+	.	gene_id "XLOC_001485"; transcript_id "TCONS_00004785"; exon_number "5"; oId "CUFF.3361.3"; class_code "u"; tss_id "TSS2593";
NC_006088.4	Cufflinks	exon	88997940	89001717	.	+	.	gene_id "XLOC_001485"; transcript_id "TCONS_00004786"; exon_number "1"; oId "CUFF.3361.4"; class_code "u"; tss_id "TSS2593";
NC_006088.4	Cufflinks	exon	89005511	89005709	.	+	.	gene_id "XLOC_001485"; transcript_id "TCONS_00004786"; exon_number "2"; oId "CUFF.3361.4"; class_code "u"; tss_id "TSS2593";
NC_006088.4	Cufflinks	exon	89011052	89011325	.	+	.	gene_id "XLOC_001485"; transcript_id "TCONS_00004786"; exon_number "3"; oId "CUFF.3361.4"; class_code "u"; tss_id "TSS2593";
NC_006088.4	Cufflinks	exon	89011482	89014670	.	+	.	gene_id "XLOC_001485"; transcript_id "TCONS_00004786"; exon_number "4"; oId "CUFF.3361.4"; class_code "u"; tss_id "TSS2593";
NC_006088.4	Cufflinks	exon	89001724	89005312	.	+	.	gene_id "XLOC_001485"; transcript_id "TCONS_00004788"; exon_number "1"; oId "CUFF.3361.6"; class_code "u"; tss_id "TSS2594";
NC_006088.4	Cufflinks	exon	89005511	89005709	.	+	.	gene_id "XLOC_001485"; transcript_id "TCONS_00004788"; exon_number "2"; oId "CUFF.3361.6"; class_code "u"; tss_id "TSS2594";
NC_006088.4	Cufflinks	exon	89011204	89011325	.	+	.	gene_id "XLOC_001485"; transcript_id "TCONS_00004788"; exon_number "3"; oId "CUFF.3361.6"; class_code "u"; tss_id "TSS2594";
NC_006088.4	Cufflinks	exon	89011482	89014670	.	+	.	gene_id "XLOC_001485"; transcript_id "TCONS_00004788"; exon_number "4"; oId "CUFF.3361.6"; class_code "u"; tss_id "TSS2594";
NC_006088.4	Cufflinks	exon	89001724	89005312	.	+	.	gene_id "XLOC_001485"; transcript_id "TCONS_00004787"; exon_number "1"; oId "CUFF.3361.5"; class_code "u"; tss_id "TSS2594";
NC_006088.4	Cufflinks	exon	89005511	89005709	.	+	.	gene_id "XLOC_001485"; transcript_id "TCONS_00004787"; exon_number "2"; oId "CUFF.3361.5"; class_code "u"; tss_id "TSS2594";
NC_006088.4	Cufflinks	exon	89011052	89011325	.	+	.	gene_id "XLOC_001485"; transcript_id "TCONS_00004787"; exon_number "3"; oId "CUFF.3361.5"; class_code "u"; tss_id "TSS2594";
NC_006088.4	Cufflinks	exon	89011482	89014670	.	+	.	gene_id "XLOC_001485"; transcript_id "TCONS_00004787"; exon_number "4"; oId "CUFF.3361.5"; class_code "u"; tss_id "TSS2594";
NC_006088.4	Cufflinks	exon	89111847	89111985	.	+	.	gene_id "XLOC_001486"; transcript_id "TCONS_00004789"; exon_number "1"; oId "CUFF.3364.1"; class_code "u"; tss_id "TSS2595";
NC_006088.4	Cufflinks	exon	89112119	89112287	.	+	.	gene_id "XLOC_001486"; transcript_id "TCONS_00004789"; exon_number "2"; oId "CUFF.3364.1"; class_code "u"; tss_id "TSS2595";
NC_006088.4	Cufflinks	exon	89126079	89126329	.	+	.	gene_id "XLOC_001486"; transcript_id "TCONS_00004789"; exon_number "3"; oId "CUFF.3364.1"; class_code "u"; tss_id "TSS2595";
NC_006088.4	Cufflinks	exon	89152394	89157286	.	+	.	gene_id "XLOC_001487"; transcript_id "TCONS_00004790"; exon_number "1"; oId "CUFF.3366.1"; class_code "u"; tss_id "TSS2596";
NC_006088.4	Cufflinks	exon	89157870	89159174	.	+	.	gene_id "XLOC_001487"; transcript_id "TCONS_00004790"; exon_number "2"; oId "CUFF.3366.1"; class_code "u"; tss_id "TSS2596";
NC_006088.4	Cufflinks	exon	91391597	91392823	.	+	.	gene_id "XLOC_001499"; transcript_id "TCONS_00004866"; exon_number "1"; gene_name "DCAF6"; oId "CUFF.3518.1"; nearest_ref "rna3758"; class_code "x"; tss_id "TSS2632";
NC_006088.4	Cufflinks	exon	91395309	91395460	.	+	.	gene_id "XLOC_001499"; transcript_id "TCONS_00004866"; exon_number "2"; gene_name "DCAF6"; oId "CUFF.3518.1"; nearest_ref "rna3758"; class_code "x"; tss_id "TSS2632";
NC_006088.4	Cufflinks	exon	91412385	91412524	.	+	.	gene_id "XLOC_001499"; transcript_id "TCONS_00004866"; exon_number "3"; gene_name "DCAF6"; oId "CUFF.3518.1"; nearest_ref "rna3758"; class_code "x"; tss_id "TSS2632";
NC_006088.4	Cufflinks	exon	91415378	91415508	.	+	.	gene_id "XLOC_001499"; transcript_id "TCONS_00004866"; exon_number "4"; gene_name "DCAF6"; oId "CUFF.3518.1"; nearest_ref "rna3758"; class_code "x"; tss_id "TSS2632";
NC_006088.4	Cufflinks	exon	91415657	91415761	.	+	.	gene_id "XLOC_001499"; transcript_id "TCONS_00004866"; exon_number "5"; gene_name "DCAF6"; oId "CUFF.3518.1"; nearest_ref "rna3758"; class_code "x"; tss_id "TSS2632";
NC_006088.4	Cufflinks	exon	91422705	91422860	.	+	.	gene_id "XLOC_001499"; transcript_id "TCONS_00004866"; exon_number "6"; gene_name "DCAF6"; oId "CUFF.3518.1"; nearest_ref "rna3758"; class_code "x"; tss_id "TSS2632";
NC_006088.4	Cufflinks	exon	91391598	91392823	.	+	.	gene_id "XLOC_001499"; transcript_id "TCONS_00004867"; exon_number "1"; gene_name "DCAF6"; oId "CUFF.3518.2"; nearest_ref "rna3758"; class_code "x"; tss_id "TSS2632";
NC_006088.4	Cufflinks	exon	91395309	91395460	.	+	.	gene_id "XLOC_001499"; transcript_id "TCONS_00004867"; exon_number "2"; gene_name "DCAF6"; oId "CUFF.3518.2"; nearest_ref "rna3758"; class_code "x"; tss_id "TSS2632";
NC_006088.4	Cufflinks	exon	91405089	91405146	.	+	.	gene_id "XLOC_001499"; transcript_id "TCONS_00004867"; exon_number "3"; gene_name "DCAF6"; oId "CUFF.3518.2"; nearest_ref "rna3758"; class_code "x"; tss_id "TSS2632";
NC_006088.4	Cufflinks	exon	91415378	91415508	.	+	.	gene_id "XLOC_001499"; transcript_id "TCONS_00004867"; exon_number "4"; gene_name "DCAF6"; oId "CUFF.3518.2"; nearest_ref "rna3758"; class_code "x"; tss_id "TSS2632";
NC_006088.4	Cufflinks	exon	91415657	91415761	.	+	.	gene_id "XLOC_001499"; transcript_id "TCONS_00004867"; exon_number "5"; gene_name "DCAF6"; oId "CUFF.3518.2"; nearest_ref "rna3758"; class_code "x"; tss_id "TSS2632";
NC_006088.4	Cufflinks	exon	91422705	91422860	.	+	.	gene_id "XLOC_001499"; transcript_id "TCONS_00004867"; exon_number "6"; gene_name "DCAF6"; oId "CUFF.3518.2"; nearest_ref "rna3758"; class_code "x"; tss_id "TSS2632";
NC_006088.4	Cufflinks	exon	91391602	91392823	.	+	.	gene_id "XLOC_001499"; transcript_id "TCONS_00004868"; exon_number "1"; gene_name "DCAF6"; oId "CUFF.3518.3"; nearest_ref "rna3758"; class_code "x"; tss_id "TSS2632";
NC_006088.4	Cufflinks	exon	91395309	91395460	.	+	.	gene_id "XLOC_001499"; transcript_id "TCONS_00004868"; exon_number "2"; gene_name "DCAF6"; oId "CUFF.3518.3"; nearest_ref "rna3758"; class_code "x"; tss_id "TSS2632";
NC_006088.4	Cufflinks	exon	91415378	91415508	.	+	.	gene_id "XLOC_001499"; transcript_id "TCONS_00004868"; exon_number "3"; gene_name "DCAF6"; oId "CUFF.3518.3"; nearest_ref "rna3758"; class_code "x"; tss_id "TSS2632";
NC_006088.4	Cufflinks	exon	91415657	91415761	.	+	.	gene_id "XLOC_001499"; transcript_id "TCONS_00004868"; exon_number "4"; gene_name "DCAF6"; oId "CUFF.3518.3"; nearest_ref "rna3758"; class_code "x"; tss_id "TSS2632";
NC_006088.4	Cufflinks	exon	91422705	91422860	.	+	.	gene_id "XLOC_001499"; transcript_id "TCONS_00004868"; exon_number "5"; gene_name "DCAF6"; oId "CUFF.3518.3"; nearest_ref "rna3758"; class_code "x"; tss_id "TSS2632";
NC_006088.4	Cufflinks	exon	91588162	91588250	.	+	.	gene_id "XLOC_001503"; transcript_id "TCONS_00004875"; exon_number "1"; oId "CUFF.3424.1"; class_code "u"; tss_id "TSS2638";
NC_006088.4	Cufflinks	exon	91588973	91590114	.	+	.	gene_id "XLOC_001503"; transcript_id "TCONS_00004875"; exon_number "2"; oId "CUFF.3424.1"; class_code "u"; tss_id "TSS2638";
NC_006088.4	Cufflinks	exon	91891813	91892744	.	+	.	gene_id "XLOC_001513"; transcript_id "TCONS_00004899"; exon_number "1"; oId "CUFF.3457.1"; class_code "u"; tss_id "TSS2655";
NC_006088.4	Cufflinks	exon	91899964	91900103	.	+	.	gene_id "XLOC_001513"; transcript_id "TCONS_00004899"; exon_number "2"; oId "CUFF.3457.1"; class_code "u"; tss_id "TSS2655";
NC_006088.4	Cufflinks	exon	91900926	91902989	.	+	.	gene_id "XLOC_001513"; transcript_id "TCONS_00004899"; exon_number "3"; oId "CUFF.3457.1"; class_code "u"; tss_id "TSS2655";
NC_006088.4	Cufflinks	exon	91903193	91904542	.	+	.	gene_id "XLOC_001513"; transcript_id "TCONS_00004899"; exon_number "4"; oId "CUFF.3457.1"; class_code "u"; tss_id "TSS2655";
NC_006088.4	Cufflinks	exon	91953556	91957791	.	+	.	gene_id "XLOC_001520"; transcript_id "TCONS_00004908"; exon_number "1"; oId "CUFF.3444.2"; class_code "u"; tss_id "TSS2664";
NC_006088.4	Cufflinks	exon	91960043	91960096	.	+	.	gene_id "XLOC_001520"; transcript_id "TCONS_00004908"; exon_number "2"; oId "CUFF.3444.2"; class_code "u"; tss_id "TSS2664";
NC_006088.4	Cufflinks	exon	91960337	91962448	.	+	.	gene_id "XLOC_001520"; transcript_id "TCONS_00004908"; exon_number "3"; oId "CUFF.3444.2"; class_code "u"; tss_id "TSS2664";
NC_006088.4	Cufflinks	exon	91958765	91960096	.	+	.	gene_id "XLOC_001520"; transcript_id "TCONS_00004909"; exon_number "1"; oId "CUFF.3444.3"; class_code "u"; tss_id "TSS2665";
NC_006088.4	Cufflinks	exon	91960337	91962448	.	+	.	gene_id "XLOC_001520"; transcript_id "TCONS_00004909"; exon_number "2"; oId "CUFF.3444.3"; class_code "u"; tss_id "TSS2665";
NC_006088.4	Cufflinks	exon	91968231	91968270	.	+	.	gene_id "XLOC_001522"; transcript_id "TCONS_00004911"; exon_number "1"; oId "CUFF.3471.1"; class_code "u"; tss_id "TSS2667";
NC_006088.4	Cufflinks	exon	91977496	91977564	.	+	.	gene_id "XLOC_001522"; transcript_id "TCONS_00004911"; exon_number "2"; oId "CUFF.3471.1"; class_code "u"; tss_id "TSS2667";
NC_006088.4	Cufflinks	exon	91982366	91982514	.	+	.	gene_id "XLOC_001522"; transcript_id "TCONS_00004911"; exon_number "3"; oId "CUFF.3471.1"; class_code "u"; tss_id "TSS2667";
NC_006088.4	Cufflinks	exon	91983845	91984276	.	+	.	gene_id "XLOC_001522"; transcript_id "TCONS_00004911"; exon_number "4"; oId "CUFF.3471.1"; class_code "u"; tss_id "TSS2667";
NC_006088.4	Cufflinks	exon	91968231	91968270	.	+	.	gene_id "XLOC_001522"; transcript_id "TCONS_00004912"; exon_number "1"; oId "CUFF.3471.2"; class_code "u"; tss_id "TSS2667";
NC_006088.4	Cufflinks	exon	91977496	91977564	.	+	.	gene_id "XLOC_001522"; transcript_id "TCONS_00004912"; exon_number "2"; oId "CUFF.3471.2"; class_code "u"; tss_id "TSS2667";
NC_006088.4	Cufflinks	exon	91982366	91982514	.	+	.	gene_id "XLOC_001522"; transcript_id "TCONS_00004912"; exon_number "3"; oId "CUFF.3471.2"; class_code "u"; tss_id "TSS2667";
NC_006088.4	Cufflinks	exon	91984577	91990014	.	+	.	gene_id "XLOC_001522"; transcript_id "TCONS_00004912"; exon_number "4"; oId "CUFF.3471.2"; class_code "u"; tss_id "TSS2667";
NC_006088.4	Cufflinks	exon	92306180	92306763	.	+	.	gene_id "XLOC_001530"; transcript_id "TCONS_00004943"; exon_number "1"; gene_name "POGLUT1"; oId "CUFF.3483.1"; nearest_ref "rna3813"; class_code "x"; tss_id "TSS2684";
NC_006088.4	Cufflinks	exon	92316325	92316447	.	+	.	gene_id "XLOC_001530"; transcript_id "TCONS_00004943"; exon_number "2"; gene_name "POGLUT1"; oId "CUFF.3483.1"; nearest_ref "rna3813"; class_code "x"; tss_id "TSS2684";
NC_006088.4	Cufflinks	exon	92329520	92329567	.	+	.	gene_id "XLOC_001530"; transcript_id "TCONS_00004943"; exon_number "3"; gene_name "POGLUT1"; oId "CUFF.3483.1"; nearest_ref "rna3813"; class_code "x"; tss_id "TSS2684";
NC_006088.4	Cufflinks	exon	92329648	92331384	.	+	.	gene_id "XLOC_001530"; transcript_id "TCONS_00004943"; exon_number "4"; gene_name "POGLUT1"; oId "CUFF.3483.1"; nearest_ref "rna3813"; class_code "x"; tss_id "TSS2684";
NC_006088.4	Cufflinks	exon	92307057	92307140	.	+	.	gene_id "XLOC_001530"; transcript_id "TCONS_00004945"; exon_number "1"; oId "CUFF.3483.3"; class_code "u"; tss_id "TSS2685";
NC_006088.4	Cufflinks	exon	92316325	92316447	.	+	.	gene_id "XLOC_001530"; transcript_id "TCONS_00004945"; exon_number "2"; oId "CUFF.3483.3"; class_code "u"; tss_id "TSS2685";
NC_006088.4	Cufflinks	exon	92329520	92329567	.	+	.	gene_id "XLOC_001530"; transcript_id "TCONS_00004945"; exon_number "3"; oId "CUFF.3483.3"; class_code "u"; tss_id "TSS2685";
NC_006088.4	Cufflinks	exon	92329648	92331384	.	+	.	gene_id "XLOC_001530"; transcript_id "TCONS_00004945"; exon_number "4"; oId "CUFF.3483.3"; class_code "u"; tss_id "TSS2685";
NC_006088.4	Cufflinks	exon	92307057	92307140	.	+	.	gene_id "XLOC_001530"; transcript_id "TCONS_00004944"; exon_number "1"; oId "CUFF.3483.2"; class_code "u"; tss_id "TSS2685";
NC_006088.4	Cufflinks	exon	92316325	92316447	.	+	.	gene_id "XLOC_001530"; transcript_id "TCONS_00004944"; exon_number "2"; oId "CUFF.3483.2"; class_code "u"; tss_id "TSS2685";
NC_006088.4	Cufflinks	exon	92325121	92325190	.	+	.	gene_id "XLOC_001530"; transcript_id "TCONS_00004944"; exon_number "3"; oId "CUFF.3483.2"; class_code "u"; tss_id "TSS2685";
NC_006088.4	Cufflinks	exon	92329520	92329567	.	+	.	gene_id "XLOC_001530"; transcript_id "TCONS_00004944"; exon_number "4"; oId "CUFF.3483.2"; class_code "u"; tss_id "TSS2685";
NC_006088.4	Cufflinks	exon	92329648	92331384	.	+	.	gene_id "XLOC_001530"; transcript_id "TCONS_00004944"; exon_number "5"; oId "CUFF.3483.2"; class_code "u"; tss_id "TSS2685";
NC_006088.4	Cufflinks	exon	92307059	92307140	.	+	.	gene_id "XLOC_001530"; transcript_id "TCONS_00004946"; exon_number "1"; oId "CUFF.3483.4"; class_code "u"; tss_id "TSS2685";
NC_006088.4	Cufflinks	exon	92313520	92313637	.	+	.	gene_id "XLOC_001530"; transcript_id "TCONS_00004946"; exon_number "2"; oId "CUFF.3483.4"; class_code "u"; tss_id "TSS2685";
NC_006088.4	Cufflinks	exon	92316325	92316447	.	+	.	gene_id "XLOC_001530"; transcript_id "TCONS_00004946"; exon_number "3"; oId "CUFF.3483.4"; class_code "u"; tss_id "TSS2685";
NC_006088.4	Cufflinks	exon	92329520	92329567	.	+	.	gene_id "XLOC_001530"; transcript_id "TCONS_00004946"; exon_number "4"; oId "CUFF.3483.4"; class_code "u"; tss_id "TSS2685";
NC_006088.4	Cufflinks	exon	92329648	92331384	.	+	.	gene_id "XLOC_001530"; transcript_id "TCONS_00004946"; exon_number "5"; oId "CUFF.3483.4"; class_code "u"; tss_id "TSS2685";
NC_006088.4	Cufflinks	exon	92685248	92687892	.	+	.	gene_id "XLOC_001546"; transcript_id "TCONS_00004991"; exon_number "1"; gene_name "HTR1F"; oId "CUFF.3600.1"; nearest_ref "rna3848"; class_code "x"; tss_id "TSS2713";
NC_006088.4	Cufflinks	exon	92786219	92786641	.	+	.	gene_id "XLOC_001546"; transcript_id "TCONS_00004991"; exon_number "2"; gene_name "HTR1F"; oId "CUFF.3600.1"; nearest_ref "rna3848"; class_code "x"; tss_id "TSS2713";
NC_006088.4	Cufflinks	exon	93982638	93983502	.	+	.	gene_id "XLOC_001559"; transcript_id "TCONS_00005014"; exon_number "1"; oId "CUFF.3509.2"; class_code "u"; tss_id "TSS2730";
NC_006088.4	Cufflinks	exon	93984768	93984901	.	+	.	gene_id "XLOC_001559"; transcript_id "TCONS_00005014"; exon_number "2"; oId "CUFF.3509.2"; class_code "u"; tss_id "TSS2730";
NC_006088.4	Cufflinks	exon	94749775	94749860	.	+	.	gene_id "XLOC_001562"; transcript_id "TCONS_00005017"; exon_number "1"; oId "CUFF.3510.1"; class_code "u"; tss_id "TSS2733";
NC_006088.4	Cufflinks	exon	94749952	94750025	.	+	.	gene_id "XLOC_001562"; transcript_id "TCONS_00005017"; exon_number "2"; oId "CUFF.3510.1"; class_code "u"; tss_id "TSS2733";
NC_006088.4	Cufflinks	exon	94750801	94750843	.	+	.	gene_id "XLOC_001562"; transcript_id "TCONS_00005017"; exon_number "3"; oId "CUFF.3510.1"; class_code "u"; tss_id "TSS2733";
NC_006088.4	Cufflinks	exon	94752901	94752963	.	+	.	gene_id "XLOC_001562"; transcript_id "TCONS_00005017"; exon_number "4"; oId "CUFF.3510.1"; class_code "u"; tss_id "TSS2733";
NC_006088.4	Cufflinks	exon	95322571	95323970	.	+	.	gene_id "XLOC_001564"; transcript_id "TCONS_00005028"; exon_number "1"; oId "CUFF.3522.1"; class_code "u"; tss_id "TSS2736";
NC_006088.4	Cufflinks	exon	95324712	95324832	.	+	.	gene_id "XLOC_001564"; transcript_id "TCONS_00005028"; exon_number "2"; oId "CUFF.3522.1"; class_code "u"; tss_id "TSS2736";
NC_006088.4	Cufflinks	exon	95325742	95326030	.	+	.	gene_id "XLOC_001564"; transcript_id "TCONS_00005028"; exon_number "3"; oId "CUFF.3522.1"; class_code "u"; tss_id "TSS2736";
NC_006088.4	Cufflinks	exon	95326951	95327021	.	+	.	gene_id "XLOC_001565"; transcript_id "TCONS_00005029"; exon_number "1"; oId "CUFF.3526.1"; class_code "u"; tss_id "TSS2737";
NC_006088.4	Cufflinks	exon	95327389	95328382	.	+	.	gene_id "XLOC_001565"; transcript_id "TCONS_00005029"; exon_number "2"; oId "CUFF.3526.1"; class_code "u"; tss_id "TSS2737";
NC_006088.4	Cufflinks	exon	95637658	95637814	.	+	.	gene_id "XLOC_001569"; transcript_id "TCONS_00005034"; exon_number "1"; oId "CUFF.3525.1"; class_code "u"; tss_id "TSS2741";
NC_006088.4	Cufflinks	exon	95638490	95638658	.	+	.	gene_id "XLOC_001569"; transcript_id "TCONS_00005034"; exon_number "2"; oId "CUFF.3525.1"; class_code "u"; tss_id "TSS2741";
NC_006088.4	Cufflinks	exon	95818445	95818597	.	+	.	gene_id "XLOC_001570"; transcript_id "TCONS_00005035"; exon_number "1"; oId "CUFF.3569.1"; class_code "u"; tss_id "TSS2742";
NC_006088.4	Cufflinks	exon	95838088	95838258	.	+	.	gene_id "XLOC_001570"; transcript_id "TCONS_00005035"; exon_number "2"; oId "CUFF.3569.1"; class_code "u"; tss_id "TSS2742";
NC_006088.4	Cufflinks	exon	95840038	95841914	.	+	.	gene_id "XLOC_001570"; transcript_id "TCONS_00005035"; exon_number "3"; oId "CUFF.3569.1"; class_code "u"; tss_id "TSS2742";
NC_006088.4	Cufflinks	exon	96673155	96673531	.	+	.	gene_id "XLOC_001572"; transcript_id "TCONS_00005063"; exon_number "1"; oId "CUFF.3572.1"; class_code "u"; tss_id "TSS2748";
NC_006088.4	Cufflinks	exon	96673981	96674457	.	+	.	gene_id "XLOC_001572"; transcript_id "TCONS_00005063"; exon_number "2"; oId "CUFF.3572.1"; class_code "u"; tss_id "TSS2748";
NC_006088.4	Cufflinks	exon	96674964	96675202	.	+	.	gene_id "XLOC_001572"; transcript_id "TCONS_00005063"; exon_number "3"; oId "CUFF.3572.1"; class_code "u"; tss_id "TSS2748";
NC_006088.4	Cufflinks	exon	98417867	98418420	.	+	.	gene_id "XLOC_001591"; transcript_id "TCONS_00005096"; exon_number "1"; oId "CUFF.3619.1"; class_code "u"; tss_id "TSS2770";
NC_006088.4	Cufflinks	exon	98419194	98419326	.	+	.	gene_id "XLOC_001591"; transcript_id "TCONS_00005096"; exon_number "2"; oId "CUFF.3619.1"; class_code "u"; tss_id "TSS2770";
NC_006088.4	Cufflinks	exon	98420028	98421809	.	+	.	gene_id "XLOC_001591"; transcript_id "TCONS_00005096"; exon_number "3"; oId "CUFF.3619.1"; class_code "u"; tss_id "TSS2770";
NC_006088.4	Cufflinks	exon	98467194	98467400	.	+	.	gene_id "XLOC_001592"; transcript_id "TCONS_00005097"; exon_number "1"; oId "CUFF.3627.1"; class_code "u"; tss_id "TSS2771";
NC_006088.4	Cufflinks	exon	98475484	98475562	.	+	.	gene_id "XLOC_001592"; transcript_id "TCONS_00005097"; exon_number "2"; oId "CUFF.3627.1"; class_code "u"; tss_id "TSS2771";
NC_006088.4	Cufflinks	exon	98486885	98486994	.	+	.	gene_id "XLOC_001592"; transcript_id "TCONS_00005097"; exon_number "3"; oId "CUFF.3627.1"; class_code "u"; tss_id "TSS2771";
NC_006088.4	Cufflinks	exon	98512120	98512381	.	+	.	gene_id "XLOC_001592"; transcript_id "TCONS_00005097"; exon_number "4"; oId "CUFF.3627.1"; class_code "u"; tss_id "TSS2771";
NC_006088.4	Cufflinks	exon	98586720	98587787	.	+	.	gene_id "XLOC_001593"; transcript_id "TCONS_00005099"; exon_number "1"; oId "CUFF.3648.2"; class_code "u"; tss_id "TSS2772";
NC_006088.4	Cufflinks	exon	98588669	98588779	.	+	.	gene_id "XLOC_001593"; transcript_id "TCONS_00005099"; exon_number "2"; oId "CUFF.3648.2"; class_code "u"; tss_id "TSS2772";
NC_006088.4	Cufflinks	exon	98589376	98590627	.	+	.	gene_id "XLOC_001593"; transcript_id "TCONS_00005099"; exon_number "3"; oId "CUFF.3648.2"; class_code "u"; tss_id "TSS2772";
NC_006088.4	Cufflinks	exon	98586720	98587787	.	+	.	gene_id "XLOC_001593"; transcript_id "TCONS_00005098"; exon_number "1"; oId "CUFF.3648.1"; class_code "u"; tss_id "TSS2772";
NC_006088.4	Cufflinks	exon	98588669	98588779	.	+	.	gene_id "XLOC_001593"; transcript_id "TCONS_00005098"; exon_number "2"; oId "CUFF.3648.1"; class_code "u"; tss_id "TSS2772";
NC_006088.4	Cufflinks	exon	98589376	98589409	.	+	.	gene_id "XLOC_001593"; transcript_id "TCONS_00005098"; exon_number "3"; oId "CUFF.3648.1"; class_code "u"; tss_id "TSS2772";
NC_006088.4	Cufflinks	exon	98590304	98590627	.	+	.	gene_id "XLOC_001593"; transcript_id "TCONS_00005098"; exon_number "4"; oId "CUFF.3648.1"; class_code "u"; tss_id "TSS2772";
NC_006088.4	Cufflinks	exon	98820135	98820409	.	+	.	gene_id "XLOC_001598"; transcript_id "TCONS_00005111"; exon_number "1"; gene_name "MIR125B2"; oId "CUFF.3695.1"; nearest_ref "rna3940"; class_code "o"; tss_id "TSS2781";
NC_006088.4	Cufflinks	exon	98870152	98870273	.	+	.	gene_id "XLOC_001598"; transcript_id "TCONS_00005111"; exon_number "2"; gene_name "MIR125B2"; oId "CUFF.3695.1"; nearest_ref "rna3940"; class_code "o"; tss_id "TSS2781";
NC_006088.4	Cufflinks	exon	98917216	98917274	.	+	.	gene_id "XLOC_001598"; transcript_id "TCONS_00005111"; exon_number "3"; gene_name "MIR125B2"; oId "CUFF.3695.1"; nearest_ref "rna3940"; class_code "o"; tss_id "TSS2781";
NC_006088.4	Cufflinks	exon	98957243	98957291	.	+	.	gene_id "XLOC_001598"; transcript_id "TCONS_00005111"; exon_number "4"; gene_name "MIR125B2"; oId "CUFF.3695.1"; nearest_ref "rna3940"; class_code "o"; tss_id "TSS2781";
NC_006088.4	Cufflinks	exon	98989890	98989938	.	+	.	gene_id "XLOC_001598"; transcript_id "TCONS_00005111"; exon_number "5"; gene_name "MIR125B2"; oId "CUFF.3695.1"; nearest_ref "rna3940"; class_code "o"; tss_id "TSS2781";
NC_006088.4	Cufflinks	exon	99016151	99016220	.	+	.	gene_id "XLOC_001598"; transcript_id "TCONS_00005111"; exon_number "6"; gene_name "MIR125B2"; oId "CUFF.3695.1"; nearest_ref "rna3940"; class_code "o"; tss_id "TSS2781";
NC_006088.4	Cufflinks	exon	99138891	99139011	.	+	.	gene_id "XLOC_001598"; transcript_id "TCONS_00005111"; exon_number "7"; gene_name "MIR125B2"; oId "CUFF.3695.1"; nearest_ref "rna3940"; class_code "o"; tss_id "TSS2781";
NC_006088.4	Cufflinks	exon	99149759	99152756	.	+	.	gene_id "XLOC_001598"; transcript_id "TCONS_00005111"; exon_number "8"; gene_name "MIR125B2"; oId "CUFF.3695.1"; nearest_ref "rna3940"; class_code "o"; tss_id "TSS2781";
NC_006088.4	Cufflinks	exon	98820333	98820409	.	+	.	gene_id "XLOC_001598"; transcript_id "TCONS_00005112"; exon_number "1"; gene_name "MIR125B2"; oId "CUFF.3695.2"; nearest_ref "rna3940"; class_code "o"; tss_id "TSS2782";
NC_006088.4	Cufflinks	exon	98870152	98870273	.	+	.	gene_id "XLOC_001598"; transcript_id "TCONS_00005112"; exon_number "2"; gene_name "MIR125B2"; oId "CUFF.3695.2"; nearest_ref "rna3940"; class_code "o"; tss_id "TSS2782";
NC_006088.4	Cufflinks	exon	98917216	98917274	.	+	.	gene_id "XLOC_001598"; transcript_id "TCONS_00005112"; exon_number "3"; gene_name "MIR125B2"; oId "CUFF.3695.2"; nearest_ref "rna3940"; class_code "o"; tss_id "TSS2782";
NC_006088.4	Cufflinks	exon	98926441	98926519	.	+	.	gene_id "XLOC_001598"; transcript_id "TCONS_00005112"; exon_number "4"; gene_name "MIR125B2"; oId "CUFF.3695.2"; nearest_ref "rna3940"; class_code "o"; tss_id "TSS2782";
NC_006088.4	Cufflinks	exon	98929136	98929207	.	+	.	gene_id "XLOC_001598"; transcript_id "TCONS_00005112"; exon_number "5"; gene_name "MIR125B2"; oId "CUFF.3695.2"; nearest_ref "rna3940"; class_code "o"; tss_id "TSS2782";
NC_006088.4	Cufflinks	exon	98957243	98957291	.	+	.	gene_id "XLOC_001598"; transcript_id "TCONS_00005112"; exon_number "6"; gene_name "MIR125B2"; oId "CUFF.3695.2"; nearest_ref "rna3940"; class_code "o"; tss_id "TSS2782";
NC_006088.4	Cufflinks	exon	98989890	98989938	.	+	.	gene_id "XLOC_001598"; transcript_id "TCONS_00005112"; exon_number "7"; gene_name "MIR125B2"; oId "CUFF.3695.2"; nearest_ref "rna3940"; class_code "o"; tss_id "TSS2782";
NC_006088.4	Cufflinks	exon	99016151	99016220	.	+	.	gene_id "XLOC_001598"; transcript_id "TCONS_00005112"; exon_number "8"; gene_name "MIR125B2"; oId "CUFF.3695.2"; nearest_ref "rna3940"; class_code "o"; tss_id "TSS2782";
NC_006088.4	Cufflinks	exon	99049956	99055406	.	+	.	gene_id "XLOC_001598"; transcript_id "TCONS_00005112"; exon_number "9"; gene_name "MIR125B2"; oId "CUFF.3695.2"; nearest_ref "rna3940"; class_code "o"; tss_id "TSS2782";
NC_006088.4	Cufflinks	exon	98821133	98821250	.	+	.	gene_id "XLOC_001598"; transcript_id "TCONS_00005113"; exon_number "1"; gene_name "MIR125B2"; oId "CUFF.3695.3"; nearest_ref "rna3940"; class_code "o"; tss_id "TSS2783";
NC_006088.4	Cufflinks	exon	98870152	98870273	.	+	.	gene_id "XLOC_001598"; transcript_id "TCONS_00005113"; exon_number "2"; gene_name "MIR125B2"; oId "CUFF.3695.3"; nearest_ref "rna3940"; class_code "o"; tss_id "TSS2783";
NC_006088.4	Cufflinks	exon	98917216	98917274	.	+	.	gene_id "XLOC_001598"; transcript_id "TCONS_00005113"; exon_number "3"; gene_name "MIR125B2"; oId "CUFF.3695.3"; nearest_ref "rna3940"; class_code "o"; tss_id "TSS2783";
NC_006088.4	Cufflinks	exon	98926441	98926519	.	+	.	gene_id "XLOC_001598"; transcript_id "TCONS_00005113"; exon_number "4"; gene_name "MIR125B2"; oId "CUFF.3695.3"; nearest_ref "rna3940"; class_code "o"; tss_id "TSS2783";
NC_006088.4	Cufflinks	exon	98929136	98929207	.	+	.	gene_id "XLOC_001598"; transcript_id "TCONS_00005113"; exon_number "5"; gene_name "MIR125B2"; oId "CUFF.3695.3"; nearest_ref "rna3940"; class_code "o"; tss_id "TSS2783";
NC_006088.4	Cufflinks	exon	98957243	98957291	.	+	.	gene_id "XLOC_001598"; transcript_id "TCONS_00005113"; exon_number "6"; gene_name "MIR125B2"; oId "CUFF.3695.3"; nearest_ref "rna3940"; class_code "o"; tss_id "TSS2783";
NC_006088.4	Cufflinks	exon	98989890	98989938	.	+	.	gene_id "XLOC_001598"; transcript_id "TCONS_00005113"; exon_number "7"; gene_name "MIR125B2"; oId "CUFF.3695.3"; nearest_ref "rna3940"; class_code "o"; tss_id "TSS2783";
NC_006088.4	Cufflinks	exon	99016151	99016220	.	+	.	gene_id "XLOC_001598"; transcript_id "TCONS_00005113"; exon_number "8"; gene_name "MIR125B2"; oId "CUFF.3695.3"; nearest_ref "rna3940"; class_code "o"; tss_id "TSS2783";
NC_006088.4	Cufflinks	exon	99062757	99062800	.	+	.	gene_id "XLOC_001598"; transcript_id "TCONS_00005113"; exon_number "9"; gene_name "MIR125B2"; oId "CUFF.3695.3"; nearest_ref "rna3940"; class_code "o"; tss_id "TSS2783";
NC_006088.4	Cufflinks	exon	99149759	99152756	.	+	.	gene_id "XLOC_001598"; transcript_id "TCONS_00005113"; exon_number "10"; gene_name "MIR125B2"; oId "CUFF.3695.3"; nearest_ref "rna3940"; class_code "o"; tss_id "TSS2783";
NC_006088.4	Cufflinks	exon	98950048	98950368	.	+	.	gene_id "XLOC_001598"; transcript_id "TCONS_00005115"; exon_number "1"; gene_name "MIR125B2"; oId "CUFF.3695.5"; nearest_ref "rna3940"; class_code "o"; tss_id "TSS2784";
NC_006088.4	Cufflinks	exon	98957243	98957291	.	+	.	gene_id "XLOC_001598"; transcript_id "TCONS_00005115"; exon_number "2"; gene_name "MIR125B2"; oId "CUFF.3695.5"; nearest_ref "rna3940"; class_code "o"; tss_id "TSS2784";
NC_006088.4	Cufflinks	exon	98989890	98989938	.	+	.	gene_id "XLOC_001598"; transcript_id "TCONS_00005115"; exon_number "3"; gene_name "MIR125B2"; oId "CUFF.3695.5"; nearest_ref "rna3940"; class_code "o"; tss_id "TSS2784";
NC_006088.4	Cufflinks	exon	99016151	99016220	.	+	.	gene_id "XLOC_001598"; transcript_id "TCONS_00005115"; exon_number "4"; gene_name "MIR125B2"; oId "CUFF.3695.5"; nearest_ref "rna3940"; class_code "o"; tss_id "TSS2784";
NC_006088.4	Cufflinks	exon	99049956	99055406	.	+	.	gene_id "XLOC_001598"; transcript_id "TCONS_00005115"; exon_number "5"; gene_name "MIR125B2"; oId "CUFF.3695.5"; nearest_ref "rna3940"; class_code "o"; tss_id "TSS2784";
NC_006088.4	Cufflinks	exon	98950048	98950368	.	+	.	gene_id "XLOC_001598"; transcript_id "TCONS_00005114"; exon_number "1"; gene_name "MIR125B2"; oId "CUFF.3695.4"; nearest_ref "rna3940"; class_code "o"; tss_id "TSS2784";
NC_006088.4	Cufflinks	exon	98957243	98957291	.	+	.	gene_id "XLOC_001598"; transcript_id "TCONS_00005114"; exon_number "2"; gene_name "MIR125B2"; oId "CUFF.3695.4"; nearest_ref "rna3940"; class_code "o"; tss_id "TSS2784";
NC_006088.4	Cufflinks	exon	98989890	98989938	.	+	.	gene_id "XLOC_001598"; transcript_id "TCONS_00005114"; exon_number "3"; gene_name "MIR125B2"; oId "CUFF.3695.4"; nearest_ref "rna3940"; class_code "o"; tss_id "TSS2784";
NC_006088.4	Cufflinks	exon	99016151	99016220	.	+	.	gene_id "XLOC_001598"; transcript_id "TCONS_00005114"; exon_number "4"; gene_name "MIR125B2"; oId "CUFF.3695.4"; nearest_ref "rna3940"; class_code "o"; tss_id "TSS2784";
NC_006088.4	Cufflinks	exon	99049956	99050160	.	+	.	gene_id "XLOC_001598"; transcript_id "TCONS_00005114"; exon_number "5"; gene_name "MIR125B2"; oId "CUFF.3695.4"; nearest_ref "rna3940"; class_code "o"; tss_id "TSS2784";
NC_006088.4	Cufflinks	exon	99052228	99055406	.	+	.	gene_id "XLOC_001598"; transcript_id "TCONS_00005114"; exon_number "6"; gene_name "MIR125B2"; oId "CUFF.3695.4"; nearest_ref "rna3940"; class_code "o"; tss_id "TSS2784";
NC_006088.4	Cufflinks	exon	98950061	98950368	.	+	.	gene_id "XLOC_001598"; transcript_id "TCONS_00005116"; exon_number "1"; gene_name "MIR125B2"; oId "CUFF.3695.6"; nearest_ref "rna3940"; class_code "o"; tss_id "TSS2784";
NC_006088.4	Cufflinks	exon	98957243	98957291	.	+	.	gene_id "XLOC_001598"; transcript_id "TCONS_00005116"; exon_number "2"; gene_name "MIR125B2"; oId "CUFF.3695.6"; nearest_ref "rna3940"; class_code "o"; tss_id "TSS2784";
NC_006088.4	Cufflinks	exon	98963086	98963163	.	+	.	gene_id "XLOC_001598"; transcript_id "TCONS_00005116"; exon_number "3"; gene_name "MIR125B2"; oId "CUFF.3695.6"; nearest_ref "rna3940"; class_code "o"; tss_id "TSS2784";
NC_006088.4	Cufflinks	exon	98989890	98989938	.	+	.	gene_id "XLOC_001598"; transcript_id "TCONS_00005116"; exon_number "4"; gene_name "MIR125B2"; oId "CUFF.3695.6"; nearest_ref "rna3940"; class_code "o"; tss_id "TSS2784";
NC_006088.4	Cufflinks	exon	99016151	99016220	.	+	.	gene_id "XLOC_001598"; transcript_id "TCONS_00005116"; exon_number "5"; gene_name "MIR125B2"; oId "CUFF.3695.6"; nearest_ref "rna3940"; class_code "o"; tss_id "TSS2784";
NC_006088.4	Cufflinks	exon	99052228	99055406	.	+	.	gene_id "XLOC_001598"; transcript_id "TCONS_00005116"; exon_number "6"; gene_name "MIR125B2"; oId "CUFF.3695.6"; nearest_ref "rna3940"; class_code "o"; tss_id "TSS2784";
NC_006088.4	Cufflinks	exon	98950072	98950368	.	+	.	gene_id "XLOC_001598"; transcript_id "TCONS_00005117"; exon_number "1"; gene_name "MIR125B2"; oId "CUFF.3695.7"; nearest_ref "rna3940"; class_code "o"; tss_id "TSS2784";
NC_006088.4	Cufflinks	exon	98957243	98957291	.	+	.	gene_id "XLOC_001598"; transcript_id "TCONS_00005117"; exon_number "2"; gene_name "MIR125B2"; oId "CUFF.3695.7"; nearest_ref "rna3940"; class_code "o"; tss_id "TSS2784";
NC_006088.4	Cufflinks	exon	98963086	98963163	.	+	.	gene_id "XLOC_001598"; transcript_id "TCONS_00005117"; exon_number "3"; gene_name "MIR125B2"; oId "CUFF.3695.7"; nearest_ref "rna3940"; class_code "o"; tss_id "TSS2784";
NC_006088.4	Cufflinks	exon	98989890	98989938	.	+	.	gene_id "XLOC_001598"; transcript_id "TCONS_00005117"; exon_number "4"; gene_name "MIR125B2"; oId "CUFF.3695.7"; nearest_ref "rna3940"; class_code "o"; tss_id "TSS2784";
NC_006088.4	Cufflinks	exon	99016151	99016220	.	+	.	gene_id "XLOC_001598"; transcript_id "TCONS_00005117"; exon_number "5"; gene_name "MIR125B2"; oId "CUFF.3695.7"; nearest_ref "rna3940"; class_code "o"; tss_id "TSS2784";
NC_006088.4	Cufflinks	exon	99049956	99055406	.	+	.	gene_id "XLOC_001598"; transcript_id "TCONS_00005117"; exon_number "6"; gene_name "MIR125B2"; oId "CUFF.3695.7"; nearest_ref "rna3940"; class_code "o"; tss_id "TSS2784";
NC_006088.4	Cufflinks	exon	98950612	98950828	.	+	.	gene_id "XLOC_001598"; transcript_id "TCONS_00005119"; exon_number "1"; gene_name "MIR125B2"; oId "CUFF.3695.9"; nearest_ref "rna3940"; class_code "o"; tss_id "TSS2785";
NC_006088.4	Cufflinks	exon	98957243	98957291	.	+	.	gene_id "XLOC_001598"; transcript_id "TCONS_00005119"; exon_number "2"; gene_name "MIR125B2"; oId "CUFF.3695.9"; nearest_ref "rna3940"; class_code "o"; tss_id "TSS2785";
NC_006088.4	Cufflinks	exon	98963086	98963163	.	+	.	gene_id "XLOC_001598"; transcript_id "TCONS_00005119"; exon_number "3"; gene_name "MIR125B2"; oId "CUFF.3695.9"; nearest_ref "rna3940"; class_code "o"; tss_id "TSS2785";
NC_006088.4	Cufflinks	exon	98989890	98989938	.	+	.	gene_id "XLOC_001598"; transcript_id "TCONS_00005119"; exon_number "4"; gene_name "MIR125B2"; oId "CUFF.3695.9"; nearest_ref "rna3940"; class_code "o"; tss_id "TSS2785";
NC_006088.4	Cufflinks	exon	99016151	99016220	.	+	.	gene_id "XLOC_001598"; transcript_id "TCONS_00005119"; exon_number "5"; gene_name "MIR125B2"; oId "CUFF.3695.9"; nearest_ref "rna3940"; class_code "o"; tss_id "TSS2785";
NC_006088.4	Cufflinks	exon	99049956	99055406	.	+	.	gene_id "XLOC_001598"; transcript_id "TCONS_00005119"; exon_number "6"; gene_name "MIR125B2"; oId "CUFF.3695.9"; nearest_ref "rna3940"; class_code "o"; tss_id "TSS2785";
NC_006088.4	Cufflinks	exon	98950612	98950828	.	+	.	gene_id "XLOC_001598"; transcript_id "TCONS_00005118"; exon_number "1"; gene_name "MIR125B2"; oId "CUFF.3695.8"; nearest_ref "rna3940"; class_code "o"; tss_id "TSS2785";
NC_006088.4	Cufflinks	exon	98957243	98957291	.	+	.	gene_id "XLOC_001598"; transcript_id "TCONS_00005118"; exon_number "2"; gene_name "MIR125B2"; oId "CUFF.3695.8"; nearest_ref "rna3940"; class_code "o"; tss_id "TSS2785";
NC_006088.4	Cufflinks	exon	98989890	98989938	.	+	.	gene_id "XLOC_001598"; transcript_id "TCONS_00005118"; exon_number "3"; gene_name "MIR125B2"; oId "CUFF.3695.8"; nearest_ref "rna3940"; class_code "o"; tss_id "TSS2785";
NC_006088.4	Cufflinks	exon	99016151	99016220	.	+	.	gene_id "XLOC_001598"; transcript_id "TCONS_00005118"; exon_number "4"; gene_name "MIR125B2"; oId "CUFF.3695.8"; nearest_ref "rna3940"; class_code "o"; tss_id "TSS2785";
NC_006088.4	Cufflinks	exon	99049956	99055406	.	+	.	gene_id "XLOC_001598"; transcript_id "TCONS_00005118"; exon_number "5"; gene_name "MIR125B2"; oId "CUFF.3695.8"; nearest_ref "rna3940"; class_code "o"; tss_id "TSS2785";
NC_006088.4	Cufflinks	exon	98951347	98951403	.	+	.	gene_id "XLOC_001598"; transcript_id "TCONS_00005120"; exon_number "1"; gene_name "MIR125B2"; oId "CUFF.3695.10"; nearest_ref "rna3940"; class_code "o"; tss_id "TSS2786";
NC_006088.4	Cufflinks	exon	98957243	98957291	.	+	.	gene_id "XLOC_001598"; transcript_id "TCONS_00005120"; exon_number "2"; gene_name "MIR125B2"; oId "CUFF.3695.10"; nearest_ref "rna3940"; class_code "o"; tss_id "TSS2786";
NC_006088.4	Cufflinks	exon	98989890	98989938	.	+	.	gene_id "XLOC_001598"; transcript_id "TCONS_00005120"; exon_number "3"; gene_name "MIR125B2"; oId "CUFF.3695.10"; nearest_ref "rna3940"; class_code "o"; tss_id "TSS2786";
NC_006088.4	Cufflinks	exon	99016151	99016220	.	+	.	gene_id "XLOC_001598"; transcript_id "TCONS_00005120"; exon_number "4"; gene_name "MIR125B2"; oId "CUFF.3695.10"; nearest_ref "rna3940"; class_code "o"; tss_id "TSS2786";
NC_006088.4	Cufflinks	exon	99049956	99055406	.	+	.	gene_id "XLOC_001598"; transcript_id "TCONS_00005120"; exon_number "5"; gene_name "MIR125B2"; oId "CUFF.3695.10"; nearest_ref "rna3940"; class_code "o"; tss_id "TSS2786";
NC_006088.4	Cufflinks	exon	99048926	99049157	.	+	.	gene_id "XLOC_001598"; transcript_id "TCONS_00005123"; exon_number "1"; gene_name "MIR125B2"; oId "CUFF.3695.11"; nearest_ref "rna3940"; class_code "o"; tss_id "TSS2787";
NC_006088.4	Cufflinks	exon	99049956	99055406	.	+	.	gene_id "XLOC_001598"; transcript_id "TCONS_00005123"; exon_number "2"; gene_name "MIR125B2"; oId "CUFF.3695.11"; nearest_ref "rna3940"; class_code "o"; tss_id "TSS2787";
NC_006088.4	Cufflinks	exon	99049284	99049378	.	+	.	gene_id "XLOC_001598"; transcript_id "TCONS_00005124"; exon_number "1"; gene_name "MIR125B2"; oId "CUFF.3695.12"; nearest_ref "rna3940"; class_code "o"; tss_id "TSS2788";
NC_006088.4	Cufflinks	exon	99049956	99055406	.	+	.	gene_id "XLOC_001598"; transcript_id "TCONS_00005124"; exon_number "2"; gene_name "MIR125B2"; oId "CUFF.3695.12"; nearest_ref "rna3940"; class_code "o"; tss_id "TSS2788";
NC_006088.4	Cufflinks	exon	99060745	99061787	.	+	.	gene_id "XLOC_001598"; transcript_id "TCONS_00005127"; exon_number "1"; oId "CUFF.3695.16"; class_code "u"; tss_id "TSS2790";
NC_006088.4	Cufflinks	exon	99062757	99062799	.	+	.	gene_id "XLOC_001598"; transcript_id "TCONS_00005127"; exon_number "2"; oId "CUFF.3695.16"; class_code "u"; tss_id "TSS2790";
NC_006088.4	Cufflinks	exon	99373128	99373341	.	+	.	gene_id "XLOC_001606"; transcript_id "TCONS_00005133"; exon_number "1"; oId "CUFF.3635.1"; class_code "u"; tss_id "TSS2799";
NC_006088.4	Cufflinks	exon	99373604	99374140	.	+	.	gene_id "XLOC_001606"; transcript_id "TCONS_00005133"; exon_number "2"; oId "CUFF.3635.1"; class_code "u"; tss_id "TSS2799";
NC_006088.4	Cufflinks	exon	99431280	99431529	.	+	.	gene_id "XLOC_001607"; transcript_id "TCONS_00005134"; exon_number "1"; oId "CUFF.3659.1"; class_code "u"; tss_id "TSS2800";
NC_006088.4	Cufflinks	exon	99443776	99443915	.	+	.	gene_id "XLOC_001607"; transcript_id "TCONS_00005134"; exon_number "2"; oId "CUFF.3659.1"; class_code "u"; tss_id "TSS2800";
NC_006088.4	Cufflinks	exon	99521950	99526524	.	+	.	gene_id "XLOC_001607"; transcript_id "TCONS_00005134"; exon_number "3"; oId "CUFF.3659.1"; class_code "u"; tss_id "TSS2800";
NC_006088.4	Cufflinks	exon	99431281	99431529	.	+	.	gene_id "XLOC_001607"; transcript_id "TCONS_00005135"; exon_number "1"; oId "CUFF.3659.2"; class_code "u"; tss_id "TSS2800";
NC_006088.4	Cufflinks	exon	99443776	99443915	.	+	.	gene_id "XLOC_001607"; transcript_id "TCONS_00005135"; exon_number "2"; oId "CUFF.3659.2"; class_code "u"; tss_id "TSS2800";
NC_006088.4	Cufflinks	exon	99444547	99444618	.	+	.	gene_id "XLOC_001607"; transcript_id "TCONS_00005135"; exon_number "3"; oId "CUFF.3659.2"; class_code "u"; tss_id "TSS2800";
NC_006088.4	Cufflinks	exon	99507516	99508080	.	+	.	gene_id "XLOC_001607"; transcript_id "TCONS_00005136"; exon_number "1"; oId "CUFF.3659.3"; class_code "u"; tss_id "TSS2801";
NC_006088.4	Cufflinks	exon	99521950	99526524	.	+	.	gene_id "XLOC_001607"; transcript_id "TCONS_00005136"; exon_number "2"; oId "CUFF.3659.3"; class_code "u"; tss_id "TSS2801";
NC_006088.4	Cufflinks	exon	100009088	100009371	.	+	.	gene_id "XLOC_001612"; transcript_id "TCONS_00005149"; exon_number "1"; oId "CUFF.3675.2"; class_code "u"; tss_id "TSS2806";
NC_006088.4	Cufflinks	exon	100021527	100021702	.	+	.	gene_id "XLOC_001612"; transcript_id "TCONS_00005149"; exon_number "2"; oId "CUFF.3675.2"; class_code "u"; tss_id "TSS2806";
NC_006088.4	Cufflinks	exon	100022356	100022439	.	+	.	gene_id "XLOC_001612"; transcript_id "TCONS_00005149"; exon_number "3"; oId "CUFF.3675.2"; class_code "u"; tss_id "TSS2806";
NC_006088.4	Cufflinks	exon	100009088	100009660	.	+	.	gene_id "XLOC_001612"; transcript_id "TCONS_00005148"; exon_number "1"; oId "CUFF.3675.1"; class_code "u"; tss_id "TSS2806";
NC_006088.4	Cufflinks	exon	100021527	100021702	.	+	.	gene_id "XLOC_001612"; transcript_id "TCONS_00005148"; exon_number "2"; oId "CUFF.3675.1"; class_code "u"; tss_id "TSS2806";
NC_006088.4	Cufflinks	exon	100021839	100022439	.	+	.	gene_id "XLOC_001612"; transcript_id "TCONS_00005148"; exon_number "3"; oId "CUFF.3675.1"; class_code "u"; tss_id "TSS2806";
NC_006088.4	Cufflinks	exon	100016813	100016845	.	+	.	gene_id "XLOC_001612"; transcript_id "TCONS_00005150"; exon_number "1"; oId "CUFF.3675.3"; class_code "u"; tss_id "TSS2807";
NC_006088.4	Cufflinks	exon	100021527	100022439	.	+	.	gene_id "XLOC_001612"; transcript_id "TCONS_00005150"; exon_number "2"; oId "CUFF.3675.3"; class_code "u"; tss_id "TSS2807";
NC_006088.4	Cufflinks	exon	102309396	102309492	.	+	.	gene_id "XLOC_001634"; transcript_id "TCONS_00005177"; exon_number "1"; oId "CUFF.3713.2"; class_code "u"; tss_id "TSS2831";
NC_006088.4	Cufflinks	exon	102327072	102327122	.	+	.	gene_id "XLOC_001634"; transcript_id "TCONS_00005177"; exon_number "2"; oId "CUFF.3713.2"; class_code "u"; tss_id "TSS2831";
NC_006088.4	Cufflinks	exon	102329080	102330925	.	+	.	gene_id "XLOC_001634"; transcript_id "TCONS_00005177"; exon_number "3"; oId "CUFF.3713.2"; class_code "u"; tss_id "TSS2831";
NC_006088.4	Cufflinks	exon	102478086	102478359	.	+	.	gene_id "XLOC_001636"; transcript_id "TCONS_00005179"; exon_number "1"; gene_name "MIR155"; oId "CUFF.3705.1"; nearest_ref "rna3968"; class_code "o"; tss_id "TSS2833";
NC_006088.4	Cufflinks	exon	102485014	102487136	.	+	.	gene_id "XLOC_001636"; transcript_id "TCONS_00005179"; exon_number "2"; gene_name "MIR155"; oId "CUFF.3705.1"; nearest_ref "rna3968"; class_code "o"; tss_id "TSS2833";
NC_006088.4	Cufflinks	exon	103040871	103041590	.	+	.	gene_id "XLOC_001643"; transcript_id "TCONS_00005198"; exon_number "1"; oId "CUFF.3721.1"; class_code "u"; tss_id "TSS2851";
NC_006088.4	Cufflinks	exon	103046571	103050461	.	+	.	gene_id "XLOC_001643"; transcript_id "TCONS_00005198"; exon_number "2"; oId "CUFF.3721.1"; class_code "u"; tss_id "TSS2851";
NC_006088.4	Cufflinks	exon	103050526	103053025	.	+	.	gene_id "XLOC_001644"; transcript_id "TCONS_00005201"; exon_number "1"; gene_name "ADAMTS5"; oId "CUFF.3753.1"; nearest_ref "rna3983"; class_code "x"; tss_id "TSS2854";
NC_006088.4	Cufflinks	exon	103053505	103053676	.	+	.	gene_id "XLOC_001644"; transcript_id "TCONS_00005201"; exon_number "2"; gene_name "ADAMTS5"; oId "CUFF.3753.1"; nearest_ref "rna3983"; class_code "x"; tss_id "TSS2854";
NC_006088.4	Cufflinks	exon	103054581	103054764	.	+	.	gene_id "XLOC_001644"; transcript_id "TCONS_00005201"; exon_number "3"; gene_name "ADAMTS5"; oId "CUFF.3753.1"; nearest_ref "rna3983"; class_code "x"; tss_id "TSS2854";
NC_006088.4	Cufflinks	exon	103056401	103056541	.	+	.	gene_id "XLOC_001644"; transcript_id "TCONS_00005201"; exon_number "4"; gene_name "ADAMTS5"; oId "CUFF.3753.1"; nearest_ref "rna3983"; class_code "x"; tss_id "TSS2854";
NC_006088.4	Cufflinks	exon	103063577	103063664	.	+	.	gene_id "XLOC_001644"; transcript_id "TCONS_00005201"; exon_number "5"; gene_name "ADAMTS5"; oId "CUFF.3753.1"; nearest_ref "rna3983"; class_code "x"; tss_id "TSS2854";
NC_006088.4	Cufflinks	exon	103050711	103053025	.	+	.	gene_id "XLOC_001644"; transcript_id "TCONS_00005202"; exon_number "1"; oId "CUFF.3753.2"; class_code "u"; tss_id "TSS2855";
NC_006088.4	Cufflinks	exon	103053505	103053676	.	+	.	gene_id "XLOC_001644"; transcript_id "TCONS_00005202"; exon_number "2"; oId "CUFF.3753.2"; class_code "u"; tss_id "TSS2855";
NC_006088.4	Cufflinks	exon	103054581	103054764	.	+	.	gene_id "XLOC_001644"; transcript_id "TCONS_00005202"; exon_number "3"; oId "CUFF.3753.2"; class_code "u"; tss_id "TSS2855";
NC_006088.4	Cufflinks	exon	103056401	103056541	.	+	.	gene_id "XLOC_001644"; transcript_id "TCONS_00005202"; exon_number "4"; oId "CUFF.3753.2"; class_code "u"; tss_id "TSS2855";
NC_006088.4	Cufflinks	exon	103058591	103058648	.	+	.	gene_id "XLOC_001644"; transcript_id "TCONS_00005202"; exon_number "5"; oId "CUFF.3753.2"; class_code "u"; tss_id "TSS2855";
NC_006088.4	Cufflinks	exon	103616376	103617462	.	+	.	gene_id "XLOC_001651"; transcript_id "TCONS_00005209"; exon_number "1"; oId "CUFF.3732.1"; class_code "u"; tss_id "TSS2862";
NC_006088.4	Cufflinks	exon	103632090	103632195	.	+	.	gene_id "XLOC_001651"; transcript_id "TCONS_00005209"; exon_number "2"; oId "CUFF.3732.1"; class_code "u"; tss_id "TSS2862";
NC_006088.4	Cufflinks	exon	103632551	103632599	.	+	.	gene_id "XLOC_001651"; transcript_id "TCONS_00005209"; exon_number "3"; oId "CUFF.3732.1"; class_code "u"; tss_id "TSS2862";
NC_006088.4	Cufflinks	exon	103633699	103633927	.	+	.	gene_id "XLOC_001651"; transcript_id "TCONS_00005209"; exon_number "4"; oId "CUFF.3732.1"; class_code "u"; tss_id "TSS2862";
NC_006088.4	Cufflinks	exon	104118804	104120861	.	+	.	gene_id "XLOC_001656"; transcript_id "TCONS_00005239"; exon_number "1"; oId "CUFF.3769.3"; class_code "u"; tss_id "TSS2876";
NC_006088.4	Cufflinks	exon	104127955	104128074	.	+	.	gene_id "XLOC_001656"; transcript_id "TCONS_00005239"; exon_number "2"; oId "CUFF.3769.3"; class_code "u"; tss_id "TSS2876";
NC_006088.4	Cufflinks	exon	104128536	104134689	.	+	.	gene_id "XLOC_001656"; transcript_id "TCONS_00005239"; exon_number "3"; oId "CUFF.3769.3"; class_code "u"; tss_id "TSS2876";
NC_006088.4	Cufflinks	exon	104118804	104128074	.	+	.	gene_id "XLOC_001656"; transcript_id "TCONS_00005240"; exon_number "1"; oId "CUFF.3769.4"; class_code "u"; tss_id "TSS2876";
NC_006088.4	Cufflinks	exon	104128536	104128639	.	+	.	gene_id "XLOC_001656"; transcript_id "TCONS_00005240"; exon_number "2"; oId "CUFF.3769.4"; class_code "u"; tss_id "TSS2876";
NC_006088.4	Cufflinks	exon	104128956	104134689	.	+	.	gene_id "XLOC_001656"; transcript_id "TCONS_00005240"; exon_number "3"; oId "CUFF.3769.4"; class_code "u"; tss_id "TSS2876";
NC_006088.4	Cufflinks	exon	104118804	104128074	.	+	.	gene_id "XLOC_001656"; transcript_id "TCONS_00005238"; exon_number "1"; oId "CUFF.3769.2"; class_code "u"; tss_id "TSS2876";
NC_006088.4	Cufflinks	exon	104128536	104129041	.	+	.	gene_id "XLOC_001656"; transcript_id "TCONS_00005238"; exon_number "2"; oId "CUFF.3769.2"; class_code "u"; tss_id "TSS2876";
NC_006088.4	Cufflinks	exon	104129641	104134689	.	+	.	gene_id "XLOC_001656"; transcript_id "TCONS_00005238"; exon_number "3"; oId "CUFF.3769.2"; class_code "u"; tss_id "TSS2876";
NC_006088.4	Cufflinks	exon	104118804	104128074	.	+	.	gene_id "XLOC_001656"; transcript_id "TCONS_00005237"; exon_number "1"; oId "CUFF.3769.1"; class_code "u"; tss_id "TSS2876";
NC_006088.4	Cufflinks	exon	104128536	104134689	.	+	.	gene_id "XLOC_001656"; transcript_id "TCONS_00005237"; exon_number "2"; oId "CUFF.3769.1"; class_code "u"; tss_id "TSS2876";
NC_006088.4	Cufflinks	exon	104128324	104128639	.	+	.	gene_id "XLOC_001656"; transcript_id "TCONS_00005241"; exon_number "1"; oId "CUFF.3769.5"; class_code "u"; tss_id "TSS2877";
NC_006088.4	Cufflinks	exon	104128956	104134689	.	+	.	gene_id "XLOC_001656"; transcript_id "TCONS_00005241"; exon_number "2"; oId "CUFF.3769.5"; class_code "u"; tss_id "TSS2877";
NC_006088.4	Cufflinks	exon	104844992	104845081	.	+	.	gene_id "XLOC_001660"; transcript_id "TCONS_00005250"; exon_number "1"; gene_name "MIS18A"; oId "CUFF.3823.1"; nearest_ref "rna4040"; class_code "x"; tss_id "TSS2883";
NC_006088.4	Cufflinks	exon	104858127	104858336	.	+	.	gene_id "XLOC_001660"; transcript_id "TCONS_00005250"; exon_number "2"; gene_name "MIS18A"; oId "CUFF.3823.1"; nearest_ref "rna4040"; class_code "x"; tss_id "TSS2883";
NC_006088.4	Cufflinks	exon	104873896	104878144	.	+	.	gene_id "XLOC_001660"; transcript_id "TCONS_00005250"; exon_number "3"; gene_name "MIS18A"; oId "CUFF.3823.1"; nearest_ref "rna4040"; class_code "x"; tss_id "TSS2883";
NC_006088.4	Cufflinks	exon	104873135	104873227	.	+	.	gene_id "XLOC_001660"; transcript_id "TCONS_00005251"; exon_number "1"; gene_name "MIS18A"; oId "CUFF.3823.2"; nearest_ref "rna4040"; class_code "x"; tss_id "TSS2884";
NC_006088.4	Cufflinks	exon	104873896	104878144	.	+	.	gene_id "XLOC_001660"; transcript_id "TCONS_00005251"; exon_number "2"; gene_name "MIS18A"; oId "CUFF.3823.2"; nearest_ref "rna4040"; class_code "x"; tss_id "TSS2884";
NC_006088.4	Cufflinks	exon	105163332	105163565	.	+	.	gene_id "XLOC_001664"; transcript_id "TCONS_00005267"; exon_number "1"; oId "CUFF.3812.1"; class_code "u"; tss_id "TSS2891";
NC_006088.4	Cufflinks	exon	105167383	105170893	.	+	.	gene_id "XLOC_001664"; transcript_id "TCONS_00005267"; exon_number "2"; oId "CUFF.3812.1"; class_code "u"; tss_id "TSS2891";
NC_006088.4	Cufflinks	exon	105584956	105584989	.	+	.	gene_id "XLOC_001673"; transcript_id "TCONS_00005359"; exon_number "1"; gene_name "AP000304.12"; oId "CUFF.3885.2"; nearest_ref "rna4114"; class_code "x"; tss_id "TSS2915";
NC_006088.4	Cufflinks	exon	105589211	105589313	.	+	.	gene_id "XLOC_001673"; transcript_id "TCONS_00005359"; exon_number "2"; gene_name "AP000304.12"; oId "CUFF.3885.2"; nearest_ref "rna4114"; class_code "x"; tss_id "TSS2915";
NC_006088.4	Cufflinks	exon	105593980	105596315	.	+	.	gene_id "XLOC_001673"; transcript_id "TCONS_00005359"; exon_number "3"; gene_name "AP000304.12"; oId "CUFF.3885.2"; nearest_ref "rna4114"; class_code "x"; tss_id "TSS2915";
NC_006088.4	Cufflinks	exon	105596394	105596609	.	+	.	gene_id "XLOC_001673"; transcript_id "TCONS_00005359"; exon_number "4"; gene_name "AP000304.12"; oId "CUFF.3885.2"; nearest_ref "rna4114"; class_code "x"; tss_id "TSS2915";
NC_006088.4	Cufflinks	exon	105597568	105604483	.	+	.	gene_id "XLOC_001673"; transcript_id "TCONS_00005359"; exon_number "5"; gene_name "AP000304.12"; oId "CUFF.3885.2"; nearest_ref "rna4114"; class_code "x"; tss_id "TSS2915";
NC_006088.4	Cufflinks	exon	105584956	105584989	.	+	.	gene_id "XLOC_001673"; transcript_id "TCONS_00005358"; exon_number "1"; gene_name "AP000304.12"; oId "CUFF.3885.1"; nearest_ref "rna4114"; class_code "x"; tss_id "TSS2915";
NC_006088.4	Cufflinks	exon	105589211	105589313	.	+	.	gene_id "XLOC_001673"; transcript_id "TCONS_00005358"; exon_number "2"; gene_name "AP000304.12"; oId "CUFF.3885.1"; nearest_ref "rna4114"; class_code "x"; tss_id "TSS2915";
NC_006088.4	Cufflinks	exon	105593980	105594972	.	+	.	gene_id "XLOC_001673"; transcript_id "TCONS_00005358"; exon_number "3"; gene_name "AP000304.12"; oId "CUFF.3885.1"; nearest_ref "rna4114"; class_code "x"; tss_id "TSS2915";
NC_006088.4	Cufflinks	exon	105595972	105596609	.	+	.	gene_id "XLOC_001673"; transcript_id "TCONS_00005358"; exon_number "4"; gene_name "AP000304.12"; oId "CUFF.3885.1"; nearest_ref "rna4114"; class_code "x"; tss_id "TSS2915";
NC_006088.4	Cufflinks	exon	105597568	105604483	.	+	.	gene_id "XLOC_001673"; transcript_id "TCONS_00005358"; exon_number "5"; gene_name "AP000304.12"; oId "CUFF.3885.1"; nearest_ref "rna4114"; class_code "x"; tss_id "TSS2915";
NC_006088.4	Cufflinks	exon	105591495	105594239	.	+	.	gene_id "XLOC_001673"; transcript_id "TCONS_00005363"; exon_number "1"; oId "CUFF.3885.6"; class_code "u"; tss_id "TSS2916";
NC_006088.4	Cufflinks	exon	105595119	105596315	.	+	.	gene_id "XLOC_001673"; transcript_id "TCONS_00005363"; exon_number "2"; oId "CUFF.3885.6"; class_code "u"; tss_id "TSS2916";
NC_006088.4	Cufflinks	exon	105596394	105597304	.	+	.	gene_id "XLOC_001673"; transcript_id "TCONS_00005363"; exon_number "3"; oId "CUFF.3885.6"; class_code "u"; tss_id "TSS2916";
NC_006088.4	Cufflinks	exon	105591495	105594244	.	+	.	gene_id "XLOC_001673"; transcript_id "TCONS_00005362"; exon_number "1"; oId "CUFF.3885.5"; class_code "u"; tss_id "TSS2916";
NC_006088.4	Cufflinks	exon	105594907	105594972	.	+	.	gene_id "XLOC_001673"; transcript_id "TCONS_00005362"; exon_number "2"; oId "CUFF.3885.5"; class_code "u"; tss_id "TSS2916";
NC_006088.4	Cufflinks	exon	105595119	105596315	.	+	.	gene_id "XLOC_001673"; transcript_id "TCONS_00005362"; exon_number "3"; oId "CUFF.3885.5"; class_code "u"; tss_id "TSS2916";
NC_006088.4	Cufflinks	exon	105596394	105597304	.	+	.	gene_id "XLOC_001673"; transcript_id "TCONS_00005362"; exon_number "4"; oId "CUFF.3885.5"; class_code "u"; tss_id "TSS2916";
NC_006088.4	Cufflinks	exon	105591495	105594535	.	+	.	gene_id "XLOC_001673"; transcript_id "TCONS_00005361"; exon_number "1"; oId "CUFF.3885.13"; class_code "u"; tss_id "TSS2916";
NC_006088.4	Cufflinks	exon	105594907	105594972	.	+	.	gene_id "XLOC_001673"; transcript_id "TCONS_00005361"; exon_number "2"; oId "CUFF.3885.13"; class_code "u"; tss_id "TSS2916";
NC_006088.4	Cufflinks	exon	105596089	105597304	.	+	.	gene_id "XLOC_001673"; transcript_id "TCONS_00005361"; exon_number "3"; oId "CUFF.3885.13"; class_code "u"; tss_id "TSS2916";
NC_006088.4	Cufflinks	exon	105591495	105594535	.	+	.	gene_id "XLOC_001673"; transcript_id "TCONS_00005371"; exon_number "1"; oId "CUFF.3885.4"; class_code "u"; tss_id "TSS2916";
NC_006088.4	Cufflinks	exon	105594907	105594972	.	+	.	gene_id "XLOC_001673"; transcript_id "TCONS_00005371"; exon_number "2"; oId "CUFF.3885.4"; class_code "u"; tss_id "TSS2916";
NC_006088.4	Cufflinks	exon	105595972	105596609	.	+	.	gene_id "XLOC_001673"; transcript_id "TCONS_00005371"; exon_number "3"; oId "CUFF.3885.4"; class_code "u"; tss_id "TSS2916";
NC_006088.4	Cufflinks	exon	105597508	105604483	.	+	.	gene_id "XLOC_001673"; transcript_id "TCONS_00005371"; exon_number "4"; oId "CUFF.3885.4"; class_code "u"; tss_id "TSS2916";
NC_006088.4	Cufflinks	exon	105591495	105594239	.	+	.	gene_id "XLOC_001673"; transcript_id "TCONS_00005373"; exon_number "1"; oId "CUFF.3885.8"; class_code "u"; tss_id "TSS2916";
NC_006088.4	Cufflinks	exon	105594907	105594972	.	+	.	gene_id "XLOC_001673"; transcript_id "TCONS_00005373"; exon_number "2"; oId "CUFF.3885.8"; class_code "u"; tss_id "TSS2916";
NC_006088.4	Cufflinks	exon	105595119	105596609	.	+	.	gene_id "XLOC_001673"; transcript_id "TCONS_00005373"; exon_number "3"; oId "CUFF.3885.8"; class_code "u"; tss_id "TSS2916";
NC_006088.4	Cufflinks	exon	105597508	105604483	.	+	.	gene_id "XLOC_001673"; transcript_id "TCONS_00005373"; exon_number "4"; oId "CUFF.3885.8"; class_code "u"; tss_id "TSS2916";
NC_006088.4	Cufflinks	exon	105591495	105594244	.	+	.	gene_id "XLOC_001673"; transcript_id "TCONS_00005374"; exon_number "1"; oId "CUFF.3885.9"; class_code "u"; tss_id "TSS2916";
NC_006088.4	Cufflinks	exon	105594907	105594972	.	+	.	gene_id "XLOC_001673"; transcript_id "TCONS_00005374"; exon_number "2"; oId "CUFF.3885.9"; class_code "u"; tss_id "TSS2916";
NC_006088.4	Cufflinks	exon	105595119	105596609	.	+	.	gene_id "XLOC_001673"; transcript_id "TCONS_00005374"; exon_number "3"; oId "CUFF.3885.9"; class_code "u"; tss_id "TSS2916";
NC_006088.4	Cufflinks	exon	105597508	105604483	.	+	.	gene_id "XLOC_001673"; transcript_id "TCONS_00005374"; exon_number "4"; oId "CUFF.3885.9"; class_code "u"; tss_id "TSS2916";
NC_006088.4	Cufflinks	exon	105591495	105594535	.	+	.	gene_id "XLOC_001673"; transcript_id "TCONS_00005372"; exon_number "1"; oId "CUFF.3885.7"; class_code "u"; tss_id "TSS2916";
NC_006088.4	Cufflinks	exon	105594907	105594972	.	+	.	gene_id "XLOC_001673"; transcript_id "TCONS_00005372"; exon_number "2"; oId "CUFF.3885.7"; class_code "u"; tss_id "TSS2916";
NC_006088.4	Cufflinks	exon	105595119	105596609	.	+	.	gene_id "XLOC_001673"; transcript_id "TCONS_00005372"; exon_number "3"; oId "CUFF.3885.7"; class_code "u"; tss_id "TSS2916";
NC_006088.4	Cufflinks	exon	105597508	105604483	.	+	.	gene_id "XLOC_001673"; transcript_id "TCONS_00005372"; exon_number "4"; oId "CUFF.3885.7"; class_code "u"; tss_id "TSS2916";
NC_006088.4	Cufflinks	exon	105591495	105594972	.	+	.	gene_id "XLOC_001673"; transcript_id "TCONS_00005370"; exon_number "1"; oId "CUFF.3885.3"; class_code "u"; tss_id "TSS2916";
NC_006088.4	Cufflinks	exon	105595972	105596609	.	+	.	gene_id "XLOC_001673"; transcript_id "TCONS_00005370"; exon_number "2"; oId "CUFF.3885.3"; class_code "u"; tss_id "TSS2916";
NC_006088.4	Cufflinks	exon	105597568	105604483	.	+	.	gene_id "XLOC_001673"; transcript_id "TCONS_00005370"; exon_number "3"; oId "CUFF.3885.3"; class_code "u"; tss_id "TSS2916";
NC_006088.4	Cufflinks	exon	105591495	105594239	.	+	.	gene_id "XLOC_001673"; transcript_id "TCONS_00005367"; exon_number "1"; oId "CUFF.3885.14"; class_code "u"; tss_id "TSS2916";
NC_006088.4	Cufflinks	exon	105595119	105596315	.	+	.	gene_id "XLOC_001673"; transcript_id "TCONS_00005367"; exon_number "2"; oId "CUFF.3885.14"; class_code "u"; tss_id "TSS2916";
NC_006088.4	Cufflinks	exon	105596394	105596609	.	+	.	gene_id "XLOC_001673"; transcript_id "TCONS_00005367"; exon_number "3"; oId "CUFF.3885.14"; class_code "u"; tss_id "TSS2916";
NC_006088.4	Cufflinks	exon	105597568	105604483	.	+	.	gene_id "XLOC_001673"; transcript_id "TCONS_00005367"; exon_number "4"; oId "CUFF.3885.14"; class_code "u"; tss_id "TSS2916";
NC_006088.4	Cufflinks	exon	105591495	105594244	.	+	.	gene_id "XLOC_001673"; transcript_id "TCONS_00005368"; exon_number "1"; oId "CUFF.3885.15"; class_code "u"; tss_id "TSS2916";
NC_006088.4	Cufflinks	exon	105594907	105594972	.	+	.	gene_id "XLOC_001673"; transcript_id "TCONS_00005368"; exon_number "2"; oId "CUFF.3885.15"; class_code "u"; tss_id "TSS2916";
NC_006088.4	Cufflinks	exon	105595972	105596609	.	+	.	gene_id "XLOC_001673"; transcript_id "TCONS_00005368"; exon_number "3"; oId "CUFF.3885.15"; class_code "u"; tss_id "TSS2916";
NC_006088.4	Cufflinks	exon	105597568	105604483	.	+	.	gene_id "XLOC_001673"; transcript_id "TCONS_00005368"; exon_number "4"; oId "CUFF.3885.15"; class_code "u"; tss_id "TSS2916";
NC_006088.4	Cufflinks	exon	105591495	105594972	.	+	.	gene_id "XLOC_001673"; transcript_id "TCONS_00005369"; exon_number "1"; oId "CUFF.3885.16"; class_code "u"; tss_id "TSS2916";
NC_006088.4	Cufflinks	exon	105595119	105596609	.	+	.	gene_id "XLOC_001673"; transcript_id "TCONS_00005369"; exon_number "2"; oId "CUFF.3885.16"; class_code "u"; tss_id "TSS2916";
NC_006088.4	Cufflinks	exon	105597568	105604483	.	+	.	gene_id "XLOC_001673"; transcript_id "TCONS_00005369"; exon_number "3"; oId "CUFF.3885.16"; class_code "u"; tss_id "TSS2916";
NC_006088.4	Cufflinks	exon	105591495	105594972	.	+	.	gene_id "XLOC_001673"; transcript_id "TCONS_00005366"; exon_number "1"; oId "CUFF.3885.12"; class_code "u"; tss_id "TSS2916";
NC_006088.4	Cufflinks	exon	105595119	105596315	.	+	.	gene_id "XLOC_001673"; transcript_id "TCONS_00005366"; exon_number "2"; oId "CUFF.3885.12"; class_code "u"; tss_id "TSS2916";
NC_006088.4	Cufflinks	exon	105596394	105596609	.	+	.	gene_id "XLOC_001673"; transcript_id "TCONS_00005366"; exon_number "3"; oId "CUFF.3885.12"; class_code "u"; tss_id "TSS2916";
NC_006088.4	Cufflinks	exon	105597508	105604483	.	+	.	gene_id "XLOC_001673"; transcript_id "TCONS_00005366"; exon_number "4"; oId "CUFF.3885.12"; class_code "u"; tss_id "TSS2916";
NC_006088.4	Cufflinks	exon	105591495	105594239	.	+	.	gene_id "XLOC_001673"; transcript_id "TCONS_00005365"; exon_number "1"; oId "CUFF.3885.11"; class_code "u"; tss_id "TSS2916";
NC_006088.4	Cufflinks	exon	105594907	105594972	.	+	.	gene_id "XLOC_001673"; transcript_id "TCONS_00005365"; exon_number "2"; oId "CUFF.3885.11"; class_code "u"; tss_id "TSS2916";
NC_006088.4	Cufflinks	exon	105596086	105596315	.	+	.	gene_id "XLOC_001673"; transcript_id "TCONS_00005365"; exon_number "3"; oId "CUFF.3885.11"; class_code "u"; tss_id "TSS2916";
NC_006088.4	Cufflinks	exon	105596394	105596609	.	+	.	gene_id "XLOC_001673"; transcript_id "TCONS_00005365"; exon_number "4"; oId "CUFF.3885.11"; class_code "u"; tss_id "TSS2916";
NC_006088.4	Cufflinks	exon	105597508	105604483	.	+	.	gene_id "XLOC_001673"; transcript_id "TCONS_00005365"; exon_number "5"; oId "CUFF.3885.11"; class_code "u"; tss_id "TSS2916";
NC_006088.4	Cufflinks	exon	105591495	105594239	.	+	.	gene_id "XLOC_001673"; transcript_id "TCONS_00005364"; exon_number "1"; oId "CUFF.3885.10"; class_code "u"; tss_id "TSS2916";
NC_006088.4	Cufflinks	exon	105595119	105596315	.	+	.	gene_id "XLOC_001673"; transcript_id "TCONS_00005364"; exon_number "2"; oId "CUFF.3885.10"; class_code "u"; tss_id "TSS2916";
NC_006088.4	Cufflinks	exon	105596394	105596609	.	+	.	gene_id "XLOC_001673"; transcript_id "TCONS_00005364"; exon_number "3"; oId "CUFF.3885.10"; class_code "u"; tss_id "TSS2916";
NC_006088.4	Cufflinks	exon	105597508	105604483	.	+	.	gene_id "XLOC_001673"; transcript_id "TCONS_00005364"; exon_number "4"; oId "CUFF.3885.10"; class_code "u"; tss_id "TSS2916";
NC_006088.4	Cufflinks	exon	105591501	105594972	.	+	.	gene_id "XLOC_001673"; transcript_id "TCONS_00005375"; exon_number "1"; oId "CUFF.3885.17"; class_code "u"; tss_id "TSS2916";
NC_006088.4	Cufflinks	exon	105595972	105596609	.	+	.	gene_id "XLOC_001673"; transcript_id "TCONS_00005375"; exon_number "2"; oId "CUFF.3885.17"; class_code "u"; tss_id "TSS2916";
NC_006088.4	Cufflinks	exon	105597508	105604483	.	+	.	gene_id "XLOC_001673"; transcript_id "TCONS_00005375"; exon_number "3"; oId "CUFF.3885.17"; class_code "u"; tss_id "TSS2916";
NC_006088.4	Cufflinks	exon	105770417	105770638	.	+	.	gene_id "XLOC_001677"; transcript_id "TCONS_00005381"; exon_number "1"; oId "CUFF.3858.1"; class_code "u"; tss_id "TSS2921";
NC_006088.4	Cufflinks	exon	105771524	105771649	.	+	.	gene_id "XLOC_001677"; transcript_id "TCONS_00005381"; exon_number "2"; oId "CUFF.3858.1"; class_code "u"; tss_id "TSS2921";
NC_006088.4	Cufflinks	exon	105785334	105785577	.	+	.	gene_id "XLOC_001677"; transcript_id "TCONS_00005381"; exon_number "3"; oId "CUFF.3858.1"; class_code "u"; tss_id "TSS2921";
NC_006088.4	Cufflinks	exon	105786738	105786987	.	+	.	gene_id "XLOC_001677"; transcript_id "TCONS_00005381"; exon_number "4"; oId "CUFF.3858.1"; class_code "u"; tss_id "TSS2921";
NC_006088.4	Cufflinks	exon	105788066	105793023	.	+	.	gene_id "XLOC_001677"; transcript_id "TCONS_00005381"; exon_number "5"; oId "CUFF.3858.1"; class_code "u"; tss_id "TSS2921";
NC_006088.4	Cufflinks	exon	105770519	105770638	.	+	.	gene_id "XLOC_001677"; transcript_id "TCONS_00005384"; exon_number "1"; oId "CUFF.3858.4"; class_code "u"; tss_id "TSS2922";
NC_006088.4	Cufflinks	exon	105771524	105771649	.	+	.	gene_id "XLOC_001677"; transcript_id "TCONS_00005384"; exon_number "2"; oId "CUFF.3858.4"; class_code "u"; tss_id "TSS2922";
NC_006088.4	Cufflinks	exon	105785334	105785577	.	+	.	gene_id "XLOC_001677"; transcript_id "TCONS_00005384"; exon_number "3"; oId "CUFF.3858.4"; class_code "u"; tss_id "TSS2922";
NC_006088.4	Cufflinks	exon	105786844	105786987	.	+	.	gene_id "XLOC_001677"; transcript_id "TCONS_00005384"; exon_number "4"; oId "CUFF.3858.4"; class_code "u"; tss_id "TSS2922";
NC_006088.4	Cufflinks	exon	105788066	105789055	.	+	.	gene_id "XLOC_001677"; transcript_id "TCONS_00005384"; exon_number "5"; oId "CUFF.3858.4"; class_code "u"; tss_id "TSS2922";
NC_006088.4	Cufflinks	exon	105791811	105793023	.	+	.	gene_id "XLOC_001677"; transcript_id "TCONS_00005384"; exon_number "6"; oId "CUFF.3858.4"; class_code "u"; tss_id "TSS2922";
NC_006088.4	Cufflinks	exon	105770519	105770638	.	+	.	gene_id "XLOC_001677"; transcript_id "TCONS_00005383"; exon_number "1"; oId "CUFF.3858.3"; class_code "u"; tss_id "TSS2922";
NC_006088.4	Cufflinks	exon	105771524	105771649	.	+	.	gene_id "XLOC_001677"; transcript_id "TCONS_00005383"; exon_number "2"; oId "CUFF.3858.3"; class_code "u"; tss_id "TSS2922";
NC_006088.4	Cufflinks	exon	105785334	105785577	.	+	.	gene_id "XLOC_001677"; transcript_id "TCONS_00005383"; exon_number "3"; oId "CUFF.3858.3"; class_code "u"; tss_id "TSS2922";
NC_006088.4	Cufflinks	exon	105786913	105786987	.	+	.	gene_id "XLOC_001677"; transcript_id "TCONS_00005383"; exon_number "4"; oId "CUFF.3858.3"; class_code "u"; tss_id "TSS2922";
NC_006088.4	Cufflinks	exon	105788066	105789055	.	+	.	gene_id "XLOC_001677"; transcript_id "TCONS_00005383"; exon_number "5"; oId "CUFF.3858.3"; class_code "u"; tss_id "TSS2922";
NC_006088.4	Cufflinks	exon	105789825	105790025	.	+	.	gene_id "XLOC_001677"; transcript_id "TCONS_00005383"; exon_number "6"; oId "CUFF.3858.3"; class_code "u"; tss_id "TSS2922";
NC_006088.4	Cufflinks	exon	105790256	105793023	.	+	.	gene_id "XLOC_001677"; transcript_id "TCONS_00005383"; exon_number "7"; oId "CUFF.3858.3"; class_code "u"; tss_id "TSS2922";
NC_006088.4	Cufflinks	exon	105770519	105770638	.	+	.	gene_id "XLOC_001677"; transcript_id "TCONS_00005382"; exon_number "1"; oId "CUFF.3858.2"; class_code "u"; tss_id "TSS2922";
NC_006088.4	Cufflinks	exon	105771524	105771649	.	+	.	gene_id "XLOC_001677"; transcript_id "TCONS_00005382"; exon_number "2"; oId "CUFF.3858.2"; class_code "u"; tss_id "TSS2922";
NC_006088.4	Cufflinks	exon	105785334	105785577	.	+	.	gene_id "XLOC_001677"; transcript_id "TCONS_00005382"; exon_number "3"; oId "CUFF.3858.2"; class_code "u"; tss_id "TSS2922";
NC_006088.4	Cufflinks	exon	105786738	105786987	.	+	.	gene_id "XLOC_001677"; transcript_id "TCONS_00005382"; exon_number "4"; oId "CUFF.3858.2"; class_code "u"; tss_id "TSS2922";
NC_006088.4	Cufflinks	exon	105788066	105790025	.	+	.	gene_id "XLOC_001677"; transcript_id "TCONS_00005382"; exon_number "5"; oId "CUFF.3858.2"; class_code "u"; tss_id "TSS2922";
NC_006088.4	Cufflinks	exon	105790256	105793023	.	+	.	gene_id "XLOC_001677"; transcript_id "TCONS_00005382"; exon_number "6"; oId "CUFF.3858.2"; class_code "u"; tss_id "TSS2922";
NC_006088.4	Cufflinks	exon	105770535	105770638	.	+	.	gene_id "XLOC_001677"; transcript_id "TCONS_00005385"; exon_number "1"; oId "CUFF.3858.5"; class_code "u"; tss_id "TSS2922";
NC_006088.4	Cufflinks	exon	105771524	105771649	.	+	.	gene_id "XLOC_001677"; transcript_id "TCONS_00005385"; exon_number "2"; oId "CUFF.3858.5"; class_code "u"; tss_id "TSS2922";
NC_006088.4	Cufflinks	exon	105785334	105785577	.	+	.	gene_id "XLOC_001677"; transcript_id "TCONS_00005385"; exon_number "3"; oId "CUFF.3858.5"; class_code "u"; tss_id "TSS2922";
NC_006088.4	Cufflinks	exon	105786738	105786987	.	+	.	gene_id "XLOC_001677"; transcript_id "TCONS_00005385"; exon_number "4"; oId "CUFF.3858.5"; class_code "u"; tss_id "TSS2922";
NC_006088.4	Cufflinks	exon	105788066	105789055	.	+	.	gene_id "XLOC_001677"; transcript_id "TCONS_00005385"; exon_number "5"; oId "CUFF.3858.5"; class_code "u"; tss_id "TSS2922";
NC_006088.4	Cufflinks	exon	105789825	105793023	.	+	.	gene_id "XLOC_001677"; transcript_id "TCONS_00005385"; exon_number "6"; oId "CUFF.3858.5"; class_code "u"; tss_id "TSS2922";
NC_006088.4	Cufflinks	exon	106002779	106005543	.	+	.	gene_id "XLOC_001683"; transcript_id "TCONS_00005401"; exon_number "1"; oId "CUFF.3847.1"; class_code "u"; tss_id "TSS2933";
NC_006088.4	Cufflinks	exon	106006202	106006318	.	+	.	gene_id "XLOC_001683"; transcript_id "TCONS_00005401"; exon_number "2"; oId "CUFF.3847.1"; class_code "u"; tss_id "TSS2933";
NC_006088.4	Cufflinks	exon	106006691	106008129	.	+	.	gene_id "XLOC_001683"; transcript_id "TCONS_00005401"; exon_number "3"; oId "CUFF.3847.1"; class_code "u"; tss_id "TSS2933";
NC_006088.4	Cufflinks	exon	107868750	107868952	.	+	.	gene_id "XLOC_001705"; transcript_id "TCONS_00005477"; exon_number "1"; oId "CUFF.3917.1"; class_code "u"; tss_id "TSS2974";
NC_006088.4	Cufflinks	exon	107869545	107869778	.	+	.	gene_id "XLOC_001705"; transcript_id "TCONS_00005477"; exon_number "2"; oId "CUFF.3917.1"; class_code "u"; tss_id "TSS2974";
NC_006088.4	Cufflinks	exon	107873202	107873784	.	+	.	gene_id "XLOC_001705"; transcript_id "TCONS_00005477"; exon_number "3"; oId "CUFF.3917.1"; class_code "u"; tss_id "TSS2974";
NC_006088.4	Cufflinks	exon	108409919	108410005	.	+	.	gene_id "XLOC_001713"; transcript_id "TCONS_00005501"; exon_number "1"; gene_name "DSCAM"; oId "CUFF.4009.2"; nearest_ref "rna4235"; class_code "x"; tss_id "TSS2987";
NC_006088.4	Cufflinks	exon	108423016	108423064	.	+	.	gene_id "XLOC_001713"; transcript_id "TCONS_00005501"; exon_number "2"; gene_name "DSCAM"; oId "CUFF.4009.2"; nearest_ref "rna4235"; class_code "x"; tss_id "TSS2987";
NC_006088.4	Cufflinks	exon	108467066	108467240	.	+	.	gene_id "XLOC_001713"; transcript_id "TCONS_00005501"; exon_number "3"; gene_name "DSCAM"; oId "CUFF.4009.2"; nearest_ref "rna4235"; class_code "x"; tss_id "TSS2987";
NC_006088.4	Cufflinks	exon	108469055	108469218	.	+	.	gene_id "XLOC_001713"; transcript_id "TCONS_00005501"; exon_number "4"; gene_name "DSCAM"; oId "CUFF.4009.2"; nearest_ref "rna4235"; class_code "x"; tss_id "TSS2987";
NC_006088.4	Cufflinks	exon	108503669	108503832	.	+	.	gene_id "XLOC_001713"; transcript_id "TCONS_00005501"; exon_number "5"; gene_name "DSCAM"; oId "CUFF.4009.2"; nearest_ref "rna4235"; class_code "x"; tss_id "TSS2987";
NC_006088.4	Cufflinks	exon	108507277	108508933	.	+	.	gene_id "XLOC_001713"; transcript_id "TCONS_00005501"; exon_number "6"; gene_name "DSCAM"; oId "CUFF.4009.2"; nearest_ref "rna4235"; class_code "x"; tss_id "TSS2987";
NC_006088.4	Cufflinks	exon	108409919	108410005	.	+	.	gene_id "XLOC_001713"; transcript_id "TCONS_00005500"; exon_number "1"; gene_name "DSCAM"; oId "CUFF.4009.1"; nearest_ref "rna4235"; class_code "x"; tss_id "TSS2987";
NC_006088.4	Cufflinks	exon	108469055	108469218	.	+	.	gene_id "XLOC_001713"; transcript_id "TCONS_00005500"; exon_number "2"; gene_name "DSCAM"; oId "CUFF.4009.1"; nearest_ref "rna4235"; class_code "x"; tss_id "TSS2987";
NC_006088.4	Cufflinks	exon	108503669	108503832	.	+	.	gene_id "XLOC_001713"; transcript_id "TCONS_00005500"; exon_number "3"; gene_name "DSCAM"; oId "CUFF.4009.1"; nearest_ref "rna4235"; class_code "x"; tss_id "TSS2987";
NC_006088.4	Cufflinks	exon	108507277	108508933	.	+	.	gene_id "XLOC_001713"; transcript_id "TCONS_00005500"; exon_number "4"; gene_name "DSCAM"; oId "CUFF.4009.1"; nearest_ref "rna4235"; class_code "x"; tss_id "TSS2987";
NC_006088.4	Cufflinks	exon	108409932	108410005	.	+	.	gene_id "XLOC_001713"; transcript_id "TCONS_00005503"; exon_number "1"; gene_name "DSCAM"; oId "CUFF.4009.4"; nearest_ref "rna4235"; class_code "x"; tss_id "TSS2987";
NC_006088.4	Cufflinks	exon	108467066	108467240	.	+	.	gene_id "XLOC_001713"; transcript_id "TCONS_00005503"; exon_number "2"; gene_name "DSCAM"; oId "CUFF.4009.4"; nearest_ref "rna4235"; class_code "x"; tss_id "TSS2987";
NC_006088.4	Cufflinks	exon	108469055	108469218	.	+	.	gene_id "XLOC_001713"; transcript_id "TCONS_00005503"; exon_number "3"; gene_name "DSCAM"; oId "CUFF.4009.4"; nearest_ref "rna4235"; class_code "x"; tss_id "TSS2987";
NC_006088.4	Cufflinks	exon	108503669	108503886	.	+	.	gene_id "XLOC_001713"; transcript_id "TCONS_00005503"; exon_number "4"; gene_name "DSCAM"; oId "CUFF.4009.4"; nearest_ref "rna4235"; class_code "x"; tss_id "TSS2987";
NC_006088.4	Cufflinks	exon	108515731	108518387	.	+	.	gene_id "XLOC_001713"; transcript_id "TCONS_00005503"; exon_number "5"; gene_name "DSCAM"; oId "CUFF.4009.4"; nearest_ref "rna4235"; class_code "x"; tss_id "TSS2987";
NC_006088.4	Cufflinks	exon	108409932	108410005	.	+	.	gene_id "XLOC_001713"; transcript_id "TCONS_00005502"; exon_number "1"; gene_name "DSCAM"; oId "CUFF.4009.3"; nearest_ref "rna4235"; class_code "x"; tss_id "TSS2987";
NC_006088.4	Cufflinks	exon	108423016	108423064	.	+	.	gene_id "XLOC_001713"; transcript_id "TCONS_00005502"; exon_number "2"; gene_name "DSCAM"; oId "CUFF.4009.3"; nearest_ref "rna4235"; class_code "x"; tss_id "TSS2987";
NC_006088.4	Cufflinks	exon	108467066	108467240	.	+	.	gene_id "XLOC_001713"; transcript_id "TCONS_00005502"; exon_number "3"; gene_name "DSCAM"; oId "CUFF.4009.3"; nearest_ref "rna4235"; class_code "x"; tss_id "TSS2987";
NC_006088.4	Cufflinks	exon	108469055	108469218	.	+	.	gene_id "XLOC_001713"; transcript_id "TCONS_00005502"; exon_number "4"; gene_name "DSCAM"; oId "CUFF.4009.3"; nearest_ref "rna4235"; class_code "x"; tss_id "TSS2987";
NC_006088.4	Cufflinks	exon	108503669	108503886	.	+	.	gene_id "XLOC_001713"; transcript_id "TCONS_00005502"; exon_number "5"; gene_name "DSCAM"; oId "CUFF.4009.3"; nearest_ref "rna4235"; class_code "x"; tss_id "TSS2987";
NC_006088.4	Cufflinks	exon	108515731	108518387	.	+	.	gene_id "XLOC_001713"; transcript_id "TCONS_00005502"; exon_number "6"; gene_name "DSCAM"; oId "CUFF.4009.3"; nearest_ref "rna4235"; class_code "x"; tss_id "TSS2987";
NC_006088.4	Cufflinks	exon	108980894	108981028	.	+	.	gene_id "XLOC_001721"; transcript_id "TCONS_00005523"; exon_number "1"; oId "CUFF.3955.1"; class_code "u"; tss_id "TSS3002";
NC_006088.4	Cufflinks	exon	108981876	108981974	.	+	.	gene_id "XLOC_001721"; transcript_id "TCONS_00005523"; exon_number "2"; oId "CUFF.3955.1"; class_code "u"; tss_id "TSS3002";
NC_006088.4	Cufflinks	exon	108983465	108984950	.	+	.	gene_id "XLOC_001721"; transcript_id "TCONS_00005523"; exon_number "3"; oId "CUFF.3955.1"; class_code "u"; tss_id "TSS3002";
NC_006088.4	Cufflinks	exon	109760462	109763755	.	+	.	gene_id "XLOC_001735"; transcript_id "TCONS_00005582"; exon_number "1"; oId "CUFF.3998.1"; class_code "u"; tss_id "TSS3032";
NC_006088.4	Cufflinks	exon	109764743	109766759	.	+	.	gene_id "XLOC_001735"; transcript_id "TCONS_00005582"; exon_number "2"; oId "CUFF.3998.1"; class_code "u"; tss_id "TSS3032";
NC_006088.4	Cufflinks	exon	109780698	109780807	.	+	.	gene_id "XLOC_001737"; transcript_id "TCONS_00005584"; exon_number "1"; oId "CUFF.4001.1"; class_code "u"; tss_id "TSS3034";
NC_006088.4	Cufflinks	exon	109784062	109784388	.	+	.	gene_id "XLOC_001737"; transcript_id "TCONS_00005584"; exon_number "2"; oId "CUFF.4001.1"; class_code "u"; tss_id "TSS3034";
NC_006088.4	Cufflinks	exon	109790449	109791150	.	+	.	gene_id "XLOC_001737"; transcript_id "TCONS_00005584"; exon_number "3"; oId "CUFF.4001.1"; class_code "u"; tss_id "TSS3034";
NC_006088.4	Cufflinks	exon	109832023	109832134	.	+	.	gene_id "XLOC_001738"; transcript_id "TCONS_00005585"; exon_number "1"; oId "CUFF.4000.1"; class_code "u"; tss_id "TSS3035";
NC_006088.4	Cufflinks	exon	109833337	109833662	.	+	.	gene_id "XLOC_001738"; transcript_id "TCONS_00005585"; exon_number "2"; oId "CUFF.4000.1"; class_code "u"; tss_id "TSS3035";
NC_006088.4	Cufflinks	exon	109978245	109979097	.	+	.	gene_id "XLOC_001740"; transcript_id "TCONS_00005587"; exon_number "1"; oId "CUFF.4051.1"; class_code "u"; tss_id "TSS3037";
NC_006088.4	Cufflinks	exon	109979280	109979325	.	+	.	gene_id "XLOC_001740"; transcript_id "TCONS_00005587"; exon_number "2"; oId "CUFF.4051.1"; class_code "u"; tss_id "TSS3037";
NC_006088.4	Cufflinks	exon	109980747	109984340	.	+	.	gene_id "XLOC_001740"; transcript_id "TCONS_00005587"; exon_number "3"; oId "CUFF.4051.1"; class_code "u"; tss_id "TSS3037";
NC_006088.4	Cufflinks	exon	110412885	110412942	.	+	.	gene_id "XLOC_001750"; transcript_id "TCONS_00005617"; exon_number "1"; oId "CUFF.4085.1"; class_code "u"; tss_id "TSS3055";
NC_006088.4	Cufflinks	exon	110508696	110508795	.	+	.	gene_id "XLOC_001750"; transcript_id "TCONS_00005617"; exon_number "2"; oId "CUFF.4085.1"; class_code "u"; tss_id "TSS3055";
NC_006088.4	Cufflinks	exon	110510000	110510331	.	+	.	gene_id "XLOC_001750"; transcript_id "TCONS_00005617"; exon_number "3"; oId "CUFF.4085.1"; class_code "u"; tss_id "TSS3055";
NC_006088.4	Cufflinks	exon	110517851	110518121	.	+	.	gene_id "XLOC_001750"; transcript_id "TCONS_00005617"; exon_number "4"; oId "CUFF.4085.1"; class_code "u"; tss_id "TSS3055";
NC_006088.4	Cufflinks	exon	110524009	110524072	.	+	.	gene_id "XLOC_001750"; transcript_id "TCONS_00005617"; exon_number "5"; oId "CUFF.4085.1"; class_code "u"; tss_id "TSS3055";
NC_006088.4	Cufflinks	exon	110546137	110548234	.	+	.	gene_id "XLOC_001750"; transcript_id "TCONS_00005617"; exon_number "6"; oId "CUFF.4085.1"; class_code "u"; tss_id "TSS3055";
NC_006088.4	Cufflinks	exon	110412891	110412942	.	+	.	gene_id "XLOC_001750"; transcript_id "TCONS_00005619"; exon_number "1"; oId "CUFF.4085.3"; class_code "u"; tss_id "TSS3055";
NC_006088.4	Cufflinks	exon	110508696	110508795	.	+	.	gene_id "XLOC_001750"; transcript_id "TCONS_00005619"; exon_number "2"; oId "CUFF.4085.3"; class_code "u"; tss_id "TSS3055";
NC_006088.4	Cufflinks	exon	110510000	110510331	.	+	.	gene_id "XLOC_001750"; transcript_id "TCONS_00005619"; exon_number "3"; oId "CUFF.4085.3"; class_code "u"; tss_id "TSS3055";
NC_006088.4	Cufflinks	exon	110517851	110518121	.	+	.	gene_id "XLOC_001750"; transcript_id "TCONS_00005619"; exon_number "4"; oId "CUFF.4085.3"; class_code "u"; tss_id "TSS3055";
NC_006088.4	Cufflinks	exon	110556246	110557747	.	+	.	gene_id "XLOC_001750"; transcript_id "TCONS_00005619"; exon_number "5"; oId "CUFF.4085.3"; class_code "u"; tss_id "TSS3055";
NC_006088.4	Cufflinks	exon	110412891	110412942	.	+	.	gene_id "XLOC_001750"; transcript_id "TCONS_00005618"; exon_number "1"; oId "CUFF.4085.2"; class_code "u"; tss_id "TSS3055";
NC_006088.4	Cufflinks	exon	110508696	110508795	.	+	.	gene_id "XLOC_001750"; transcript_id "TCONS_00005618"; exon_number "2"; oId "CUFF.4085.2"; class_code "u"; tss_id "TSS3055";
NC_006088.4	Cufflinks	exon	110510000	110510331	.	+	.	gene_id "XLOC_001750"; transcript_id "TCONS_00005618"; exon_number "3"; oId "CUFF.4085.2"; class_code "u"; tss_id "TSS3055";
NC_006088.4	Cufflinks	exon	110517851	110518121	.	+	.	gene_id "XLOC_001750"; transcript_id "TCONS_00005618"; exon_number "4"; oId "CUFF.4085.2"; class_code "u"; tss_id "TSS3055";
NC_006088.4	Cufflinks	exon	110556249	110557747	.	+	.	gene_id "XLOC_001750"; transcript_id "TCONS_00005618"; exon_number "5"; oId "CUFF.4085.2"; class_code "u"; tss_id "TSS3055";
NC_006088.4	Cufflinks	exon	110502397	110502433	.	+	.	gene_id "XLOC_001750"; transcript_id "TCONS_00005622"; exon_number "1"; oId "CUFF.4085.4"; class_code "u"; tss_id "TSS3056";
NC_006088.4	Cufflinks	exon	110508696	110508795	.	+	.	gene_id "XLOC_001750"; transcript_id "TCONS_00005622"; exon_number "2"; oId "CUFF.4085.4"; class_code "u"; tss_id "TSS3056";
NC_006088.4	Cufflinks	exon	110510000	110510331	.	+	.	gene_id "XLOC_001750"; transcript_id "TCONS_00005622"; exon_number "3"; oId "CUFF.4085.4"; class_code "u"; tss_id "TSS3056";
NC_006088.4	Cufflinks	exon	110514522	110514727	.	+	.	gene_id "XLOC_001750"; transcript_id "TCONS_00005622"; exon_number "4"; oId "CUFF.4085.4"; class_code "u"; tss_id "TSS3056";
NC_006088.4	Cufflinks	exon	110517851	110518121	.	+	.	gene_id "XLOC_001750"; transcript_id "TCONS_00005622"; exon_number "5"; oId "CUFF.4085.4"; class_code "u"; tss_id "TSS3056";
NC_006088.4	Cufflinks	exon	110524009	110524072	.	+	.	gene_id "XLOC_001750"; transcript_id "TCONS_00005622"; exon_number "6"; oId "CUFF.4085.4"; class_code "u"; tss_id "TSS3056";
NC_006088.4	Cufflinks	exon	110525513	110525552	.	+	.	gene_id "XLOC_001750"; transcript_id "TCONS_00005622"; exon_number "7"; oId "CUFF.4085.4"; class_code "u"; tss_id "TSS3056";
NC_006088.4	Cufflinks	exon	110525639	110525686	.	+	.	gene_id "XLOC_001750"; transcript_id "TCONS_00005622"; exon_number "8"; oId "CUFF.4085.4"; class_code "u"; tss_id "TSS3056";
NC_006088.4	Cufflinks	exon	110546137	110548234	.	+	.	gene_id "XLOC_001750"; transcript_id "TCONS_00005622"; exon_number "9"; oId "CUFF.4085.4"; class_code "u"; tss_id "TSS3056";
NC_006088.4	Cufflinks	exon	110508735	110508795	.	+	.	gene_id "XLOC_001750"; transcript_id "TCONS_00005624"; exon_number "1"; oId "CUFF.4085.5"; class_code "u"; tss_id "TSS3057";
NC_006088.4	Cufflinks	exon	110510000	110510331	.	+	.	gene_id "XLOC_001750"; transcript_id "TCONS_00005624"; exon_number "2"; oId "CUFF.4085.5"; class_code "u"; tss_id "TSS3057";
NC_006088.4	Cufflinks	exon	110517851	110518121	.	+	.	gene_id "XLOC_001750"; transcript_id "TCONS_00005624"; exon_number "3"; oId "CUFF.4085.5"; class_code "u"; tss_id "TSS3057";
NC_006088.4	Cufflinks	exon	110524009	110524072	.	+	.	gene_id "XLOC_001750"; transcript_id "TCONS_00005624"; exon_number "4"; oId "CUFF.4085.5"; class_code "u"; tss_id "TSS3057";
NC_006088.4	Cufflinks	exon	110525513	110525552	.	+	.	gene_id "XLOC_001750"; transcript_id "TCONS_00005624"; exon_number "5"; oId "CUFF.4085.5"; class_code "u"; tss_id "TSS3057";
NC_006088.4	Cufflinks	exon	110525639	110525686	.	+	.	gene_id "XLOC_001750"; transcript_id "TCONS_00005624"; exon_number "6"; oId "CUFF.4085.5"; class_code "u"; tss_id "TSS3057";
NC_006088.4	Cufflinks	exon	110539658	110539980	.	+	.	gene_id "XLOC_001750"; transcript_id "TCONS_00005624"; exon_number "7"; oId "CUFF.4085.5"; class_code "u"; tss_id "TSS3057";
NC_006088.4	Cufflinks	exon	110572648	110572769	.	+	.	gene_id "XLOC_001764"; transcript_id "TCONS_00005637"; exon_number "1"; gene_name "LOC107055472"; oId "CUFF.4080.2"; nearest_ref "rna4345"; class_code "j"; tss_id "TSS3073";
NC_006088.4	Cufflinks	exon	110573474	110573579	.	+	.	gene_id "XLOC_001764"; transcript_id "TCONS_00005637"; exon_number "2"; gene_name "LOC107055472"; oId "CUFF.4080.2"; nearest_ref "rna4345"; class_code "j"; tss_id "TSS3073";
NC_006088.4	Cufflinks	exon	110574254	110575294	.	+	.	gene_id "XLOC_001764"; transcript_id "TCONS_00005637"; exon_number "3"; gene_name "LOC107055472"; oId "CUFF.4080.2"; nearest_ref "rna4345"; class_code "j"; tss_id "TSS3073";
NC_006088.4	Cufflinks	exon	110572817	110573579	.	+	.	gene_id "XLOC_001764"; transcript_id "TCONS_00005638"; exon_number "1"; gene_name "LOC107055472"; oId "CUFF.4080.3"; nearest_ref "rna4345"; class_code "j"; tss_id "TSS3074";
NC_006088.4	Cufflinks	exon	110574254	110575294	.	+	.	gene_id "XLOC_001764"; transcript_id "TCONS_00005638"; exon_number "2"; gene_name "LOC107055472"; oId "CUFF.4080.3"; nearest_ref "rna4345"; class_code "j"; tss_id "TSS3074";
NC_006088.4	Cufflinks	exon	110677981	110678180	.	+	.	gene_id "XLOC_001771"; transcript_id "TCONS_00005650"; exon_number "1"; oId "CUFF.4107.1"; class_code "u"; tss_id "TSS3084";
NC_006088.4	Cufflinks	exon	110724354	110731614	.	+	.	gene_id "XLOC_001771"; transcript_id "TCONS_00005650"; exon_number "2"; oId "CUFF.4107.1"; class_code "u"; tss_id "TSS3084";
NC_006088.4	Cufflinks	exon	110732642	110732794	.	+	.	gene_id "XLOC_001771"; transcript_id "TCONS_00005650"; exon_number "3"; oId "CUFF.4107.1"; class_code "u"; tss_id "TSS3084";
NC_006088.4	Cufflinks	exon	110745600	110745755	.	+	.	gene_id "XLOC_001771"; transcript_id "TCONS_00005650"; exon_number "4"; oId "CUFF.4107.1"; class_code "u"; tss_id "TSS3084";
NC_006088.4	Cufflinks	exon	110751064	110751197	.	+	.	gene_id "XLOC_001771"; transcript_id "TCONS_00005650"; exon_number "5"; oId "CUFF.4107.1"; class_code "u"; tss_id "TSS3084";
NC_006088.4	Cufflinks	exon	110762372	110762707	.	+	.	gene_id "XLOC_001771"; transcript_id "TCONS_00005650"; exon_number "6"; oId "CUFF.4107.1"; class_code "u"; tss_id "TSS3084";
NC_006088.4	Cufflinks	exon	110678156	110678180	.	+	.	gene_id "XLOC_001771"; transcript_id "TCONS_00005651"; exon_number "1"; oId "CUFF.4107.2"; class_code "u"; tss_id "TSS3085";
NC_006088.4	Cufflinks	exon	110678673	110678732	.	+	.	gene_id "XLOC_001771"; transcript_id "TCONS_00005651"; exon_number "2"; oId "CUFF.4107.2"; class_code "u"; tss_id "TSS3085";
NC_006088.4	Cufflinks	exon	110703635	110704210	.	+	.	gene_id "XLOC_001771"; transcript_id "TCONS_00005651"; exon_number "3"; oId "CUFF.4107.2"; class_code "u"; tss_id "TSS3085";
NC_006088.4	Cufflinks	exon	110707231	110711450	.	+	.	gene_id "XLOC_001771"; transcript_id "TCONS_00005651"; exon_number "4"; oId "CUFF.4107.2"; class_code "u"; tss_id "TSS3085";
NC_006088.4	Cufflinks	exon	110700040	110704210	.	+	.	gene_id "XLOC_001771"; transcript_id "TCONS_00005652"; exon_number "1"; oId "CUFF.4107.3"; class_code "u"; tss_id "TSS3086";
NC_006088.4	Cufflinks	exon	110707231	110711450	.	+	.	gene_id "XLOC_001771"; transcript_id "TCONS_00005652"; exon_number "2"; oId "CUFF.4107.3"; class_code "u"; tss_id "TSS3086";
NC_006088.4	Cufflinks	exon	110700040	110704210	.	+	.	gene_id "XLOC_001771"; transcript_id "TCONS_00005653"; exon_number "1"; oId "CUFF.4107.4"; class_code "u"; tss_id "TSS3086";
NC_006088.4	Cufflinks	exon	110731258	110731614	.	+	.	gene_id "XLOC_001771"; transcript_id "TCONS_00005653"; exon_number "2"; oId "CUFF.4107.4"; class_code "u"; tss_id "TSS3086";
NC_006088.4	Cufflinks	exon	110732642	110732794	.	+	.	gene_id "XLOC_001771"; transcript_id "TCONS_00005653"; exon_number "3"; oId "CUFF.4107.4"; class_code "u"; tss_id "TSS3086";
NC_006088.4	Cufflinks	exon	110745600	110745905	.	+	.	gene_id "XLOC_001771"; transcript_id "TCONS_00005653"; exon_number "4"; oId "CUFF.4107.4"; class_code "u"; tss_id "TSS3086";
NC_006088.4	Cufflinks	exon	110751064	110752501	.	+	.	gene_id "XLOC_001771"; transcript_id "TCONS_00005653"; exon_number "5"; oId "CUFF.4107.4"; class_code "u"; tss_id "TSS3086";
NC_006088.4	Cufflinks	exon	110723722	110731435	.	+	.	gene_id "XLOC_001771"; transcript_id "TCONS_00005656"; exon_number "1"; oId "CUFF.4107.7"; class_code "u"; tss_id "TSS3087";
NC_006088.4	Cufflinks	exon	110732642	110732794	.	+	.	gene_id "XLOC_001771"; transcript_id "TCONS_00005656"; exon_number "2"; oId "CUFF.4107.7"; class_code "u"; tss_id "TSS3087";
NC_006088.4	Cufflinks	exon	110745600	110745905	.	+	.	gene_id "XLOC_001771"; transcript_id "TCONS_00005656"; exon_number "3"; oId "CUFF.4107.7"; class_code "u"; tss_id "TSS3087";
NC_006088.4	Cufflinks	exon	110751064	110752501	.	+	.	gene_id "XLOC_001771"; transcript_id "TCONS_00005656"; exon_number "4"; oId "CUFF.4107.7"; class_code "u"; tss_id "TSS3087";
NC_006088.4	Cufflinks	exon	110723722	110731614	.	+	.	gene_id "XLOC_001771"; transcript_id "TCONS_00005655"; exon_number "1"; oId "CUFF.4107.6"; class_code "u"; tss_id "TSS3087";
NC_006088.4	Cufflinks	exon	110732642	110732794	.	+	.	gene_id "XLOC_001771"; transcript_id "TCONS_00005655"; exon_number "2"; oId "CUFF.4107.6"; class_code "u"; tss_id "TSS3087";
NC_006088.4	Cufflinks	exon	110745600	110745755	.	+	.	gene_id "XLOC_001771"; transcript_id "TCONS_00005655"; exon_number "3"; oId "CUFF.4107.6"; class_code "u"; tss_id "TSS3087";
NC_006088.4	Cufflinks	exon	110745829	110745905	.	+	.	gene_id "XLOC_001771"; transcript_id "TCONS_00005655"; exon_number "4"; oId "CUFF.4107.6"; class_code "u"; tss_id "TSS3087";
NC_006088.4	Cufflinks	exon	110751064	110752501	.	+	.	gene_id "XLOC_001771"; transcript_id "TCONS_00005655"; exon_number "5"; oId "CUFF.4107.6"; class_code "u"; tss_id "TSS3087";
NC_006088.4	Cufflinks	exon	110723722	110731435	.	+	.	gene_id "XLOC_001771"; transcript_id "TCONS_00005654"; exon_number "1"; oId "CUFF.4107.5"; class_code "u"; tss_id "TSS3087";
NC_006088.4	Cufflinks	exon	110732642	110732794	.	+	.	gene_id "XLOC_001771"; transcript_id "TCONS_00005654"; exon_number "2"; oId "CUFF.4107.5"; class_code "u"; tss_id "TSS3087";
NC_006088.4	Cufflinks	exon	110745600	110745755	.	+	.	gene_id "XLOC_001771"; transcript_id "TCONS_00005654"; exon_number "3"; oId "CUFF.4107.5"; class_code "u"; tss_id "TSS3087";
NC_006088.4	Cufflinks	exon	110751064	110752501	.	+	.	gene_id "XLOC_001771"; transcript_id "TCONS_00005654"; exon_number "4"; oId "CUFF.4107.5"; class_code "u"; tss_id "TSS3087";
NC_006088.4	Cufflinks	exon	110725044	110731614	.	+	.	gene_id "XLOC_001771"; transcript_id "TCONS_00005657"; exon_number "1"; oId "CUFF.4107.8"; class_code "u"; tss_id "TSS3088";
NC_006088.4	Cufflinks	exon	110732642	110732794	.	+	.	gene_id "XLOC_001771"; transcript_id "TCONS_00005657"; exon_number "2"; oId "CUFF.4107.8"; class_code "u"; tss_id "TSS3088";
NC_006088.4	Cufflinks	exon	110745600	110745755	.	+	.	gene_id "XLOC_001771"; transcript_id "TCONS_00005657"; exon_number "3"; oId "CUFF.4107.8"; class_code "u"; tss_id "TSS3088";
NC_006088.4	Cufflinks	exon	110751064	110752501	.	+	.	gene_id "XLOC_001771"; transcript_id "TCONS_00005657"; exon_number "4"; oId "CUFF.4107.8"; class_code "u"; tss_id "TSS3088";
NC_006088.4	Cufflinks	exon	110982354	110984388	.	+	.	gene_id "XLOC_001777"; transcript_id "TCONS_00005677"; exon_number "1"; oId "CUFF.4153.1"; class_code "u"; tss_id "TSS3102";
NC_006088.4	Cufflinks	exon	110986091	110986846	.	+	.	gene_id "XLOC_001777"; transcript_id "TCONS_00005677"; exon_number "2"; oId "CUFF.4153.1"; class_code "u"; tss_id "TSS3102";
NC_006088.4	Cufflinks	exon	111010936	111012223	.	+	.	gene_id "XLOC_001781"; transcript_id "TCONS_00005683"; exon_number "1"; oId "CUFF.4158.1"; class_code "u"; tss_id "TSS3106";
NC_006088.4	Cufflinks	exon	111013827	111015404	.	+	.	gene_id "XLOC_001781"; transcript_id "TCONS_00005683"; exon_number "2"; oId "CUFF.4158.1"; class_code "u"; tss_id "TSS3106";
NC_006088.4	Cufflinks	exon	112041372	112047673	.	+	.	gene_id "XLOC_001796"; transcript_id "TCONS_00005732"; exon_number "1"; oId "CUFF.4179.1"; class_code "u"; tss_id "TSS3132";
NC_006088.4	Cufflinks	exon	112048836	112049658	.	+	.	gene_id "XLOC_001796"; transcript_id "TCONS_00005732"; exon_number "2"; oId "CUFF.4179.1"; class_code "u"; tss_id "TSS3132";
NC_006088.4	Cufflinks	exon	112051981	112053600	.	+	.	gene_id "XLOC_001796"; transcript_id "TCONS_00005732"; exon_number "3"; oId "CUFF.4179.1"; class_code "u"; tss_id "TSS3132";
NC_006088.4	Cufflinks	exon	112055032	112056885	.	+	.	gene_id "XLOC_001796"; transcript_id "TCONS_00005732"; exon_number "4"; oId "CUFF.4179.1"; class_code "u"; tss_id "TSS3132";
NC_006088.4	Cufflinks	exon	112041464	112053600	.	+	.	gene_id "XLOC_001796"; transcript_id "TCONS_00005734"; exon_number "1"; oId "CUFF.4179.3"; class_code "u"; tss_id "TSS3132";
NC_006088.4	Cufflinks	exon	112055032	112056885	.	+	.	gene_id "XLOC_001796"; transcript_id "TCONS_00005734"; exon_number "2"; oId "CUFF.4179.3"; class_code "u"; tss_id "TSS3132";
NC_006088.4	Cufflinks	exon	112041464	112049658	.	+	.	gene_id "XLOC_001796"; transcript_id "TCONS_00005733"; exon_number "1"; oId "CUFF.4179.2"; class_code "u"; tss_id "TSS3132";
NC_006088.4	Cufflinks	exon	112053021	112053600	.	+	.	gene_id "XLOC_001796"; transcript_id "TCONS_00005733"; exon_number "2"; oId "CUFF.4179.2"; class_code "u"; tss_id "TSS3132";
NC_006088.4	Cufflinks	exon	112055032	112056885	.	+	.	gene_id "XLOC_001796"; transcript_id "TCONS_00005733"; exon_number "3"; oId "CUFF.4179.2"; class_code "u"; tss_id "TSS3132";
NC_006088.4	Cufflinks	exon	112042496	112049741	.	+	.	gene_id "XLOC_001796"; transcript_id "TCONS_00005736"; exon_number "1"; oId "CUFF.4179.5"; class_code "u"; tss_id "TSS3133";
NC_006088.4	Cufflinks	exon	112051981	112053600	.	+	.	gene_id "XLOC_001796"; transcript_id "TCONS_00005736"; exon_number "2"; oId "CUFF.4179.5"; class_code "u"; tss_id "TSS3133";
NC_006088.4	Cufflinks	exon	112055032	112056885	.	+	.	gene_id "XLOC_001796"; transcript_id "TCONS_00005736"; exon_number "3"; oId "CUFF.4179.5"; class_code "u"; tss_id "TSS3133";
NC_006088.4	Cufflinks	exon	112042496	112049658	.	+	.	gene_id "XLOC_001796"; transcript_id "TCONS_00005735"; exon_number "1"; oId "CUFF.4179.4"; class_code "u"; tss_id "TSS3133";
NC_006088.4	Cufflinks	exon	112051981	112053600	.	+	.	gene_id "XLOC_001796"; transcript_id "TCONS_00005735"; exon_number "2"; oId "CUFF.4179.4"; class_code "u"; tss_id "TSS3133";
NC_006088.4	Cufflinks	exon	112055032	112056885	.	+	.	gene_id "XLOC_001796"; transcript_id "TCONS_00005735"; exon_number "3"; oId "CUFF.4179.4"; class_code "u"; tss_id "TSS3133";
NC_006088.4	Cufflinks	exon	112042507	112052186	.	+	.	gene_id "XLOC_001796"; transcript_id "TCONS_00005737"; exon_number "1"; oId "CUFF.4179.6"; class_code "u"; tss_id "TSS3133";
NC_006088.4	Cufflinks	exon	112052680	112053600	.	+	.	gene_id "XLOC_001796"; transcript_id "TCONS_00005737"; exon_number "2"; oId "CUFF.4179.6"; class_code "u"; tss_id "TSS3133";
NC_006088.4	Cufflinks	exon	112055032	112056885	.	+	.	gene_id "XLOC_001796"; transcript_id "TCONS_00005737"; exon_number "3"; oId "CUFF.4179.6"; class_code "u"; tss_id "TSS3133";
NC_006088.4	Cufflinks	exon	112193534	112194691	.	+	.	gene_id "XLOC_001803"; transcript_id "TCONS_00005744"; exon_number "1"; oId "CUFF.4141.1"; class_code "u"; tss_id "TSS3140";
NC_006088.4	Cufflinks	exon	112195019	112195151	.	+	.	gene_id "XLOC_001803"; transcript_id "TCONS_00005744"; exon_number "2"; oId "CUFF.4141.1"; class_code "u"; tss_id "TSS3140";
NC_006088.4	Cufflinks	exon	112196355	112198521	.	+	.	gene_id "XLOC_001803"; transcript_id "TCONS_00005744"; exon_number "3"; oId "CUFF.4141.1"; class_code "u"; tss_id "TSS3140";
NC_006088.4	Cufflinks	exon	112263096	112266816	.	+	.	gene_id "XLOC_001805"; transcript_id "TCONS_00005749"; exon_number "1"; oId "CUFF.4146.2"; class_code "u"; tss_id "TSS3142";
NC_006088.4	Cufflinks	exon	112267127	112267291	.	+	.	gene_id "XLOC_001805"; transcript_id "TCONS_00005749"; exon_number "2"; oId "CUFF.4146.2"; class_code "u"; tss_id "TSS3142";
NC_006088.4	Cufflinks	exon	112267555	112268484	.	+	.	gene_id "XLOC_001805"; transcript_id "TCONS_00005749"; exon_number "3"; oId "CUFF.4146.2"; class_code "u"; tss_id "TSS3142";
NC_006088.4	Cufflinks	exon	112263096	112266816	.	+	.	gene_id "XLOC_001805"; transcript_id "TCONS_00005748"; exon_number "1"; oId "CUFF.4146.1"; class_code "u"; tss_id "TSS3142";
NC_006088.4	Cufflinks	exon	112267127	112268484	.	+	.	gene_id "XLOC_001805"; transcript_id "TCONS_00005748"; exon_number "2"; oId "CUFF.4146.1"; class_code "u"; tss_id "TSS3142";
NC_006088.4	Cufflinks	exon	112282457	112282700	.	+	.	gene_id "XLOC_001806"; transcript_id "TCONS_00005750"; exon_number "1"; oId "CUFF.4148.1"; class_code "u"; tss_id "TSS3143";
NC_006088.4	Cufflinks	exon	112302865	112302943	.	+	.	gene_id "XLOC_001806"; transcript_id "TCONS_00005750"; exon_number "2"; oId "CUFF.4148.1"; class_code "u"; tss_id "TSS3143";
NC_006088.4	Cufflinks	exon	112303668	112304013	.	+	.	gene_id "XLOC_001806"; transcript_id "TCONS_00005750"; exon_number "3"; oId "CUFF.4148.1"; class_code "u"; tss_id "TSS3143";
NC_006088.4	Cufflinks	exon	112482075	112482153	.	+	.	gene_id "XLOC_001811"; transcript_id "TCONS_00005766"; exon_number "1"; oId "CUFF.4195.1"; class_code "u"; tss_id "TSS3150";
NC_006088.4	Cufflinks	exon	112497596	112497856	.	+	.	gene_id "XLOC_001811"; transcript_id "TCONS_00005766"; exon_number "2"; oId "CUFF.4195.1"; class_code "u"; tss_id "TSS3150";
NC_006088.4	Cufflinks	exon	112498548	112501786	.	+	.	gene_id "XLOC_001812"; transcript_id "TCONS_00005768"; exon_number "1"; oId "CUFF.4184.1"; class_code "u"; tss_id "TSS3151";
NC_006088.4	Cufflinks	exon	112503693	112504661	.	+	.	gene_id "XLOC_001812"; transcript_id "TCONS_00005768"; exon_number "2"; oId "CUFF.4184.1"; class_code "u"; tss_id "TSS3151";
NC_006088.4	Cufflinks	exon	112514513	112514830	.	+	.	gene_id "XLOC_001814"; transcript_id "TCONS_00005771"; exon_number "1"; oId "CUFF.4175.2"; class_code "u"; tss_id "TSS3153";
NC_006088.4	Cufflinks	exon	112521903	112522384	.	+	.	gene_id "XLOC_001814"; transcript_id "TCONS_00005771"; exon_number "2"; oId "CUFF.4175.2"; class_code "u"; tss_id "TSS3153";
NC_006088.4	Cufflinks	exon	112522525	112523119	.	+	.	gene_id "XLOC_001814"; transcript_id "TCONS_00005771"; exon_number "3"; oId "CUFF.4175.2"; class_code "u"; tss_id "TSS3153";
NC_006088.4	Cufflinks	exon	112514513	112514830	.	+	.	gene_id "XLOC_001814"; transcript_id "TCONS_00005770"; exon_number "1"; oId "CUFF.4175.1"; class_code "u"; tss_id "TSS3153";
NC_006088.4	Cufflinks	exon	112521908	112522384	.	+	.	gene_id "XLOC_001814"; transcript_id "TCONS_00005770"; exon_number "2"; oId "CUFF.4175.1"; class_code "u"; tss_id "TSS3153";
NC_006088.4	Cufflinks	exon	112522525	112523119	.	+	.	gene_id "XLOC_001814"; transcript_id "TCONS_00005770"; exon_number "3"; oId "CUFF.4175.1"; class_code "u"; tss_id "TSS3153";
NC_006088.4	Cufflinks	exon	112518769	112518848	.	+	.	gene_id "XLOC_001814"; transcript_id "TCONS_00005772"; exon_number "1"; oId "CUFF.4175.3"; class_code "u"; tss_id "TSS3154";
NC_006088.4	Cufflinks	exon	112521908	112523119	.	+	.	gene_id "XLOC_001814"; transcript_id "TCONS_00005772"; exon_number "2"; oId "CUFF.4175.3"; class_code "u"; tss_id "TSS3154";
NC_006088.4	Cufflinks	exon	112519737	112521372	.	+	.	gene_id "XLOC_001814"; transcript_id "TCONS_00005775"; exon_number "1"; oId "CUFF.4175.5"; class_code "u"; tss_id "TSS3155";
NC_006088.4	Cufflinks	exon	112521908	112522384	.	+	.	gene_id "XLOC_001814"; transcript_id "TCONS_00005775"; exon_number "2"; oId "CUFF.4175.5"; class_code "u"; tss_id "TSS3155";
NC_006088.4	Cufflinks	exon	112522525	112523119	.	+	.	gene_id "XLOC_001814"; transcript_id "TCONS_00005775"; exon_number "3"; oId "CUFF.4175.5"; class_code "u"; tss_id "TSS3155";
NC_006088.4	Cufflinks	exon	112519737	112520742	.	+	.	gene_id "XLOC_001814"; transcript_id "TCONS_00005774"; exon_number "1"; oId "CUFF.4175.4"; class_code "u"; tss_id "TSS3155";
NC_006088.4	Cufflinks	exon	112521908	112523119	.	+	.	gene_id "XLOC_001814"; transcript_id "TCONS_00005774"; exon_number "2"; oId "CUFF.4175.4"; class_code "u"; tss_id "TSS3155";
NC_006088.4	Cufflinks	exon	112635402	112636188	.	+	.	gene_id "XLOC_001817"; transcript_id "TCONS_00005777"; exon_number "1"; oId "CUFF.4177.1"; class_code "u"; tss_id "TSS3158";
NC_006088.4	Cufflinks	exon	112641530	112643712	.	+	.	gene_id "XLOC_001817"; transcript_id "TCONS_00005777"; exon_number "2"; oId "CUFF.4177.1"; class_code "u"; tss_id "TSS3158";
NC_006088.4	Cufflinks	exon	112667833	112668124	.	+	.	gene_id "XLOC_001820"; transcript_id "TCONS_00005780"; exon_number "1"; oId "CUFF.4212.1"; class_code "u"; tss_id "TSS3161";
NC_006088.4	Cufflinks	exon	112686042	112686215	.	+	.	gene_id "XLOC_001820"; transcript_id "TCONS_00005780"; exon_number "2"; oId "CUFF.4212.1"; class_code "u"; tss_id "TSS3161";
NC_006088.4	Cufflinks	exon	112687290	112689049	.	+	.	gene_id "XLOC_001820"; transcript_id "TCONS_00005780"; exon_number "3"; oId "CUFF.4212.1"; class_code "u"; tss_id "TSS3161";
NC_006088.4	Cufflinks	exon	112667833	112668124	.	+	.	gene_id "XLOC_001820"; transcript_id "TCONS_00005781"; exon_number "1"; oId "CUFF.4212.2"; class_code "u"; tss_id "TSS3161";
NC_006088.4	Cufflinks	exon	112692981	112693176	.	+	.	gene_id "XLOC_001820"; transcript_id "TCONS_00005781"; exon_number "2"; oId "CUFF.4212.2"; class_code "u"; tss_id "TSS3161";
NC_006088.4	Cufflinks	exon	112669442	112669904	.	+	.	gene_id "XLOC_001820"; transcript_id "TCONS_00005782"; exon_number "1"; oId "CUFF.4212.3"; class_code "u"; tss_id "TSS3162";
NC_006088.4	Cufflinks	exon	112686042	112686215	.	+	.	gene_id "XLOC_001820"; transcript_id "TCONS_00005782"; exon_number "2"; oId "CUFF.4212.3"; class_code "u"; tss_id "TSS3162";
NC_006088.4	Cufflinks	exon	112687290	112689049	.	+	.	gene_id "XLOC_001820"; transcript_id "TCONS_00005782"; exon_number "3"; oId "CUFF.4212.3"; class_code "u"; tss_id "TSS3162";
NC_006088.4	Cufflinks	exon	112685834	112686215	.	+	.	gene_id "XLOC_001820"; transcript_id "TCONS_00005783"; exon_number "1"; oId "CUFF.4212.4"; class_code "u"; tss_id "TSS3163";
NC_006088.4	Cufflinks	exon	112687290	112689049	.	+	.	gene_id "XLOC_001820"; transcript_id "TCONS_00005783"; exon_number "2"; oId "CUFF.4212.4"; class_code "u"; tss_id "TSS3163";
NC_006088.4	Cufflinks	exon	112767424	112767515	.	+	.	gene_id "XLOC_001823"; transcript_id "TCONS_00005786"; exon_number "1"; gene_name "TSPAN7"; oId "CUFF.4221.1"; nearest_ref "rna4459"; class_code "x"; tss_id "TSS3166";
NC_006088.4	Cufflinks	exon	112768764	112769932	.	+	.	gene_id "XLOC_001823"; transcript_id "TCONS_00005786"; exon_number "2"; gene_name "TSPAN7"; oId "CUFF.4221.1"; nearest_ref "rna4459"; class_code "x"; tss_id "TSS3166";
NC_006088.4	Cufflinks	exon	114190042	114190428	.	+	.	gene_id "XLOC_001834"; transcript_id "TCONS_00005816"; exon_number "1"; oId "CUFF.4206.2"; class_code "u"; tss_id "TSS3182";
NC_006088.4	Cufflinks	exon	114191564	114191645	.	+	.	gene_id "XLOC_001834"; transcript_id "TCONS_00005816"; exon_number "2"; oId "CUFF.4206.2"; class_code "u"; tss_id "TSS3182";
NC_006088.4	Cufflinks	exon	114192414	114197127	.	+	.	gene_id "XLOC_001834"; transcript_id "TCONS_00005816"; exon_number "3"; oId "CUFF.4206.2"; class_code "u"; tss_id "TSS3182";
NC_006088.4	Cufflinks	exon	114190042	114190428	.	+	.	gene_id "XLOC_001834"; transcript_id "TCONS_00005815"; exon_number "1"; oId "CUFF.4206.1"; class_code "u"; tss_id "TSS3182";
NC_006088.4	Cufflinks	exon	114192414	114197127	.	+	.	gene_id "XLOC_001834"; transcript_id "TCONS_00005815"; exon_number "2"; oId "CUFF.4206.1"; class_code "u"; tss_id "TSS3182";
NC_006088.4	Cufflinks	exon	116834950	116835117	.	+	.	gene_id "XLOC_001860"; transcript_id "TCONS_00005867"; exon_number "1"; oId "CUFF.4250.1"; class_code "u"; tss_id "TSS3213";
NC_006088.4	Cufflinks	exon	116835643	116836552	.	+	.	gene_id "XLOC_001860"; transcript_id "TCONS_00005867"; exon_number "2"; oId "CUFF.4250.1"; class_code "u"; tss_id "TSS3213";
NC_006088.4	Cufflinks	exon	116846417	116846576	.	+	.	gene_id "XLOC_001861"; transcript_id "TCONS_00005868"; exon_number "1"; oId "CUFF.4251.1"; class_code "u"; tss_id "TSS3214";
NC_006088.4	Cufflinks	exon	116850167	116850260	.	+	.	gene_id "XLOC_001861"; transcript_id "TCONS_00005868"; exon_number "2"; oId "CUFF.4251.1"; class_code "u"; tss_id "TSS3214";
NC_006088.4	Cufflinks	exon	116957109	116957383	.	+	.	gene_id "XLOC_001862"; transcript_id "TCONS_00005869"; exon_number "1"; oId "CUFF.4254.1"; class_code "u"; tss_id "TSS3215";
NC_006088.4	Cufflinks	exon	116960124	116960222	.	+	.	gene_id "XLOC_001862"; transcript_id "TCONS_00005869"; exon_number "2"; oId "CUFF.4254.1"; class_code "u"; tss_id "TSS3215";
NC_006088.4	Cufflinks	exon	116964034	116966627	.	+	.	gene_id "XLOC_001862"; transcript_id "TCONS_00005869"; exon_number "3"; oId "CUFF.4254.1"; class_code "u"; tss_id "TSS3215";
NC_006088.4	Cufflinks	exon	117207987	117208262	.	+	.	gene_id "XLOC_001863"; transcript_id "TCONS_00005870"; exon_number "1"; oId "CUFF.4263.3"; class_code "u"; tss_id "TSS3216";
NC_006088.4	Cufflinks	exon	117258003	117258282	.	+	.	gene_id "XLOC_001863"; transcript_id "TCONS_00005870"; exon_number "2"; oId "CUFF.4263.3"; class_code "u"; tss_id "TSS3216";
NC_006088.4	Cufflinks	exon	117207987	117208262	.	+	.	gene_id "XLOC_001863"; transcript_id "TCONS_00005871"; exon_number "1"; oId "CUFF.4263.1"; class_code "u"; tss_id "TSS3216";
NC_006088.4	Cufflinks	exon	117292522	117293243	.	+	.	gene_id "XLOC_001863"; transcript_id "TCONS_00005871"; exon_number "2"; oId "CUFF.4263.1"; class_code "u"; tss_id "TSS3216";
NC_006088.4	Cufflinks	exon	117207987	117208262	.	+	.	gene_id "XLOC_001863"; transcript_id "TCONS_00005872"; exon_number "1"; oId "CUFF.4263.2"; class_code "u"; tss_id "TSS3216";
NC_006088.4	Cufflinks	exon	117322604	117322711	.	+	.	gene_id "XLOC_001863"; transcript_id "TCONS_00005872"; exon_number "2"; oId "CUFF.4263.2"; class_code "u"; tss_id "TSS3216";
NC_006088.4	Cufflinks	exon	117324079	117324168	.	+	.	gene_id "XLOC_001863"; transcript_id "TCONS_00005872"; exon_number "3"; oId "CUFF.4263.2"; class_code "u"; tss_id "TSS3216";
NC_006088.4	Cufflinks	exon	117223171	117223445	.	+	.	gene_id "XLOC_001863"; transcript_id "TCONS_00005873"; exon_number "1"; oId "CUFF.4263.4"; class_code "u"; tss_id "TSS3217";
NC_006088.4	Cufflinks	exon	117292522	117292705	.	+	.	gene_id "XLOC_001863"; transcript_id "TCONS_00005873"; exon_number "2"; oId "CUFF.4263.4"; class_code "u"; tss_id "TSS3217";
NC_006088.4	Cufflinks	exon	117329024	117329069	.	+	.	gene_id "XLOC_001863"; transcript_id "TCONS_00005873"; exon_number "3"; oId "CUFF.4263.4"; class_code "u"; tss_id "TSS3217";
NC_006088.4	Cufflinks	exon	117340479	117341730	.	+	.	gene_id "XLOC_001864"; transcript_id "TCONS_00005874"; exon_number "1"; oId "CUFF.4248.1"; class_code "u"; tss_id "TSS3218";
NC_006088.4	Cufflinks	exon	117345023	117345413	.	+	.	gene_id "XLOC_001864"; transcript_id "TCONS_00005874"; exon_number "2"; oId "CUFF.4248.1"; class_code "u"; tss_id "TSS3218";
NC_006088.4	Cufflinks	exon	117501498	117501543	.	+	.	gene_id "XLOC_001868"; transcript_id "TCONS_00005879"; exon_number "1"; oId "CUFF.4259.1"; class_code "u"; tss_id "TSS3223";
NC_006088.4	Cufflinks	exon	117502035	117502123	.	+	.	gene_id "XLOC_001868"; transcript_id "TCONS_00005879"; exon_number "2"; oId "CUFF.4259.1"; class_code "u"; tss_id "TSS3223";
NC_006088.4	Cufflinks	exon	117502921	117504542	.	+	.	gene_id "XLOC_001868"; transcript_id "TCONS_00005879"; exon_number "3"; oId "CUFF.4259.1"; class_code "u"; tss_id "TSS3223";
NC_006088.4	Cufflinks	exon	118037360	118037703	.	+	.	gene_id "XLOC_001870"; transcript_id "TCONS_00005884"; exon_number "1"; oId "CUFF.4362.1"; class_code "u"; tss_id "TSS3225";
NC_006088.4	Cufflinks	exon	118038252	118038768	.	+	.	gene_id "XLOC_001870"; transcript_id "TCONS_00005884"; exon_number "2"; oId "CUFF.4362.1"; class_code "u"; tss_id "TSS3225";
NC_006088.4	Cufflinks	exon	118209455	118209880	.	+	.	gene_id "XLOC_001872"; transcript_id "TCONS_00005893"; exon_number "1"; oId "CUFF.4293.2"; class_code "u"; tss_id "TSS3229";
NC_006088.4	Cufflinks	exon	118210301	118210393	.	+	.	gene_id "XLOC_001872"; transcript_id "TCONS_00005893"; exon_number "2"; oId "CUFF.4293.2"; class_code "u"; tss_id "TSS3229";
NC_006088.4	Cufflinks	exon	118220206	118220342	.	+	.	gene_id "XLOC_001872"; transcript_id "TCONS_00005893"; exon_number "3"; oId "CUFF.4293.2"; class_code "u"; tss_id "TSS3229";
NC_006088.4	Cufflinks	exon	118222257	118225256	.	+	.	gene_id "XLOC_001872"; transcript_id "TCONS_00005893"; exon_number "4"; oId "CUFF.4293.2"; class_code "u"; tss_id "TSS3229";
NC_006088.4	Cufflinks	exon	118209455	118209880	.	+	.	gene_id "XLOC_001872"; transcript_id "TCONS_00005892"; exon_number "1"; oId "CUFF.4293.1"; class_code "u"; tss_id "TSS3229";
NC_006088.4	Cufflinks	exon	118210301	118210393	.	+	.	gene_id "XLOC_001872"; transcript_id "TCONS_00005892"; exon_number "2"; oId "CUFF.4293.1"; class_code "u"; tss_id "TSS3229";
NC_006088.4	Cufflinks	exon	118220206	118220342	.	+	.	gene_id "XLOC_001872"; transcript_id "TCONS_00005892"; exon_number "3"; oId "CUFF.4293.1"; class_code "u"; tss_id "TSS3229";
NC_006088.4	Cufflinks	exon	118222338	118225256	.	+	.	gene_id "XLOC_001872"; transcript_id "TCONS_00005892"; exon_number "4"; oId "CUFF.4293.1"; class_code "u"; tss_id "TSS3229";
NC_006088.4	Cufflinks	exon	118209888	118209966	.	+	.	gene_id "XLOC_001872"; transcript_id "TCONS_00005896"; exon_number "1"; oId "CUFF.4293.5"; class_code "u"; tss_id "TSS3230";
NC_006088.4	Cufflinks	exon	118210301	118210393	.	+	.	gene_id "XLOC_001872"; transcript_id "TCONS_00005896"; exon_number "2"; oId "CUFF.4293.5"; class_code "u"; tss_id "TSS3230";
NC_006088.4	Cufflinks	exon	118220206	118220342	.	+	.	gene_id "XLOC_001872"; transcript_id "TCONS_00005896"; exon_number "3"; oId "CUFF.4293.5"; class_code "u"; tss_id "TSS3230";
NC_006088.4	Cufflinks	exon	118222338	118225256	.	+	.	gene_id "XLOC_001872"; transcript_id "TCONS_00005896"; exon_number "4"; oId "CUFF.4293.5"; class_code "u"; tss_id "TSS3230";
NC_006088.4	Cufflinks	exon	118209888	118210393	.	+	.	gene_id "XLOC_001872"; transcript_id "TCONS_00005895"; exon_number "1"; oId "CUFF.4293.4"; class_code "u"; tss_id "TSS3230";
NC_006088.4	Cufflinks	exon	118220206	118220342	.	+	.	gene_id "XLOC_001872"; transcript_id "TCONS_00005895"; exon_number "2"; oId "CUFF.4293.4"; class_code "u"; tss_id "TSS3230";
NC_006088.4	Cufflinks	exon	118222257	118225256	.	+	.	gene_id "XLOC_001872"; transcript_id "TCONS_00005895"; exon_number "3"; oId "CUFF.4293.4"; class_code "u"; tss_id "TSS3230";
NC_006088.4	Cufflinks	exon	118209888	118210393	.	+	.	gene_id "XLOC_001872"; transcript_id "TCONS_00005894"; exon_number "1"; oId "CUFF.4293.3"; class_code "u"; tss_id "TSS3230";
NC_006088.4	Cufflinks	exon	118220206	118220342	.	+	.	gene_id "XLOC_001872"; transcript_id "TCONS_00005894"; exon_number "2"; oId "CUFF.4293.3"; class_code "u"; tss_id "TSS3230";
NC_006088.4	Cufflinks	exon	118220591	118220698	.	+	.	gene_id "XLOC_001872"; transcript_id "TCONS_00005894"; exon_number "3"; oId "CUFF.4293.3"; class_code "u"; tss_id "TSS3230";
NC_006088.4	Cufflinks	exon	118222257	118225256	.	+	.	gene_id "XLOC_001872"; transcript_id "TCONS_00005894"; exon_number "4"; oId "CUFF.4293.3"; class_code "u"; tss_id "TSS3230";
NC_006088.4	Cufflinks	exon	118217223	118217544	.	+	.	gene_id "XLOC_001872"; transcript_id "TCONS_00005897"; exon_number "1"; oId "CUFF.4293.6"; class_code "u"; tss_id "TSS3231";
NC_006088.4	Cufflinks	exon	118220206	118220342	.	+	.	gene_id "XLOC_001872"; transcript_id "TCONS_00005897"; exon_number "2"; oId "CUFF.4293.6"; class_code "u"; tss_id "TSS3231";
NC_006088.4	Cufflinks	exon	118222338	118225256	.	+	.	gene_id "XLOC_001872"; transcript_id "TCONS_00005897"; exon_number "3"; oId "CUFF.4293.6"; class_code "u"; tss_id "TSS3231";
NC_006088.4	Cufflinks	exon	118217509	118217544	.	+	.	gene_id "XLOC_001872"; transcript_id "TCONS_00005898"; exon_number "1"; oId "CUFF.4293.7"; class_code "u"; tss_id "TSS3232";
NC_006088.4	Cufflinks	exon	118220206	118220342	.	+	.	gene_id "XLOC_001872"; transcript_id "TCONS_00005898"; exon_number "2"; oId "CUFF.4293.7"; class_code "u"; tss_id "TSS3232";
NC_006088.4	Cufflinks	exon	118220591	118220698	.	+	.	gene_id "XLOC_001872"; transcript_id "TCONS_00005898"; exon_number "3"; oId "CUFF.4293.7"; class_code "u"; tss_id "TSS3232";
NC_006088.4	Cufflinks	exon	118222257	118225256	.	+	.	gene_id "XLOC_001872"; transcript_id "TCONS_00005898"; exon_number "4"; oId "CUFF.4293.7"; class_code "u"; tss_id "TSS3232";
NC_006088.4	Cufflinks	exon	118416018	118416788	.	+	.	gene_id "XLOC_001882"; transcript_id "TCONS_00005931"; exon_number "1"; oId "CUFF.4288.1"; class_code "u"; tss_id "TSS3252";
NC_006088.4	Cufflinks	exon	118417661	118417841	.	+	.	gene_id "XLOC_001882"; transcript_id "TCONS_00005931"; exon_number "2"; oId "CUFF.4288.1"; class_code "u"; tss_id "TSS3252";
NC_006088.4	Cufflinks	exon	118419111	118420679	.	+	.	gene_id "XLOC_001882"; transcript_id "TCONS_00005931"; exon_number "3"; oId "CUFF.4288.1"; class_code "u"; tss_id "TSS3252";
NC_006088.4	Cufflinks	exon	118464789	118466201	.	+	.	gene_id "XLOC_001883"; transcript_id "TCONS_00005934"; exon_number "1"; oId "CUFF.4296.2"; class_code "u"; tss_id "TSS3255";
NC_006088.4	Cufflinks	exon	118469067	118469138	.	+	.	gene_id "XLOC_001883"; transcript_id "TCONS_00005934"; exon_number "2"; oId "CUFF.4296.2"; class_code "u"; tss_id "TSS3255";
NC_006088.4	Cufflinks	exon	118472423	118472590	.	+	.	gene_id "XLOC_001883"; transcript_id "TCONS_00005934"; exon_number "3"; oId "CUFF.4296.2"; class_code "u"; tss_id "TSS3255";
NC_006088.4	Cufflinks	exon	118477698	118478257	.	+	.	gene_id "XLOC_001883"; transcript_id "TCONS_00005934"; exon_number "4"; oId "CUFF.4296.2"; class_code "u"; tss_id "TSS3255";
NC_006088.4	Cufflinks	exon	118480601	118482587	.	+	.	gene_id "XLOC_001883"; transcript_id "TCONS_00005934"; exon_number "5"; oId "CUFF.4296.2"; class_code "u"; tss_id "TSS3255";
NC_006088.4	Cufflinks	exon	118464789	118466201	.	+	.	gene_id "XLOC_001883"; transcript_id "TCONS_00005935"; exon_number "1"; oId "CUFF.4296.1"; class_code "u"; tss_id "TSS3255";
NC_006088.4	Cufflinks	exon	118472423	118472590	.	+	.	gene_id "XLOC_001883"; transcript_id "TCONS_00005935"; exon_number "2"; oId "CUFF.4296.1"; class_code "u"; tss_id "TSS3255";
NC_006088.4	Cufflinks	exon	118489566	118489599	.	+	.	gene_id "XLOC_001883"; transcript_id "TCONS_00005935"; exon_number "3"; oId "CUFF.4296.1"; class_code "u"; tss_id "TSS3255";
NC_006088.4	Cufflinks	exon	119041353	119042042	.	+	.	gene_id "XLOC_001894"; transcript_id "TCONS_00005954"; exon_number "1"; oId "CUFF.4319.2"; class_code "u"; tss_id "TSS3269";
NC_006088.4	Cufflinks	exon	119044229	119050234	.	+	.	gene_id "XLOC_001894"; transcript_id "TCONS_00005954"; exon_number "2"; oId "CUFF.4319.2"; class_code "u"; tss_id "TSS3269";
NC_006088.4	Cufflinks	exon	119041353	119041923	.	+	.	gene_id "XLOC_001894"; transcript_id "TCONS_00005953"; exon_number "1"; oId "CUFF.4319.1"; class_code "u"; tss_id "TSS3269";
NC_006088.4	Cufflinks	exon	119044229	119050234	.	+	.	gene_id "XLOC_001894"; transcript_id "TCONS_00005953"; exon_number "2"; oId "CUFF.4319.1"; class_code "u"; tss_id "TSS3269";
NC_006088.4	Cufflinks	exon	119377467	119378294	.	+	.	gene_id "XLOC_001899"; transcript_id "TCONS_00005966"; exon_number "1"; oId "CUFF.4328.1"; class_code "u"; tss_id "TSS3276";
NC_006088.4	Cufflinks	exon	119379245	119379514	.	+	.	gene_id "XLOC_001899"; transcript_id "TCONS_00005966"; exon_number "2"; oId "CUFF.4328.1"; class_code "u"; tss_id "TSS3276";
NC_006088.4	Cufflinks	exon	119416997	119417063	.	+	.	gene_id "XLOC_001901"; transcript_id "TCONS_00005969"; exon_number "1"; oId "CUFF.4326.1"; class_code "u"; tss_id "TSS3279";
NC_006088.4	Cufflinks	exon	119431187	119431232	.	+	.	gene_id "XLOC_001901"; transcript_id "TCONS_00005969"; exon_number "2"; oId "CUFF.4326.1"; class_code "u"; tss_id "TSS3279";
NC_006088.4	Cufflinks	exon	119431986	119432068	.	+	.	gene_id "XLOC_001901"; transcript_id "TCONS_00005969"; exon_number "3"; oId "CUFF.4326.1"; class_code "u"; tss_id "TSS3279";
NC_006088.4	Cufflinks	exon	119433923	119434606	.	+	.	gene_id "XLOC_001901"; transcript_id "TCONS_00005969"; exon_number "4"; oId "CUFF.4326.1"; class_code "u"; tss_id "TSS3279";
NC_006088.4	Cufflinks	exon	119422990	119423384	.	+	.	gene_id "XLOC_001901"; transcript_id "TCONS_00005970"; exon_number "1"; oId "CUFF.4326.2"; class_code "u"; tss_id "TSS3280";
NC_006088.4	Cufflinks	exon	119431187	119431232	.	+	.	gene_id "XLOC_001901"; transcript_id "TCONS_00005970"; exon_number "2"; oId "CUFF.4326.2"; class_code "u"; tss_id "TSS3280";
NC_006088.4	Cufflinks	exon	119431986	119432068	.	+	.	gene_id "XLOC_001901"; transcript_id "TCONS_00005970"; exon_number "3"; oId "CUFF.4326.2"; class_code "u"; tss_id "TSS3280";
NC_006088.4	Cufflinks	exon	119433923	119434606	.	+	.	gene_id "XLOC_001901"; transcript_id "TCONS_00005970"; exon_number "4"; oId "CUFF.4326.2"; class_code "u"; tss_id "TSS3280";
NC_006088.4	Cufflinks	exon	120345088	120345144	.	+	.	gene_id "XLOC_001911"; transcript_id "TCONS_00006028"; exon_number "1"; oId "CUFF.4353.1"; class_code "u"; tss_id "TSS3308";
NC_006088.4	Cufflinks	exon	120345591	120345680	.	+	.	gene_id "XLOC_001911"; transcript_id "TCONS_00006028"; exon_number "2"; oId "CUFF.4353.1"; class_code "u"; tss_id "TSS3308";
NC_006088.4	Cufflinks	exon	120346213	120346425	.	+	.	gene_id "XLOC_001911"; transcript_id "TCONS_00006028"; exon_number "3"; oId "CUFF.4353.1"; class_code "u"; tss_id "TSS3308";
NC_006088.4	Cufflinks	exon	120638763	120638802	.	+	.	gene_id "XLOC_001916"; transcript_id "TCONS_00006045"; exon_number "1"; gene_name "CDKL5"; oId "CUFF.4492.1"; nearest_ref "rna4663"; class_code "x"; tss_id "TSS3317";
NC_006088.4	Cufflinks	exon	120639916	120641152	.	+	.	gene_id "XLOC_001916"; transcript_id "TCONS_00006045"; exon_number "2"; gene_name "CDKL5"; oId "CUFF.4492.1"; nearest_ref "rna4663"; class_code "x"; tss_id "TSS3317";
NC_006088.4	Cufflinks	exon	120638772	120638802	.	+	.	gene_id "XLOC_001916"; transcript_id "TCONS_00006046"; exon_number "1"; gene_name "CDKL5"; oId "CUFF.4492.2"; nearest_ref "rna4663"; class_code "x"; tss_id "TSS3317";
NC_006088.4	Cufflinks	exon	120639913	120641152	.	+	.	gene_id "XLOC_001916"; transcript_id "TCONS_00006046"; exon_number "2"; gene_name "CDKL5"; oId "CUFF.4492.2"; nearest_ref "rna4663"; class_code "x"; tss_id "TSS3317";
NC_006088.4	Cufflinks	exon	120780918	120781016	.	+	.	gene_id "XLOC_001919"; transcript_id "TCONS_00006071"; exon_number "1"; oId "CUFF.4373.1"; class_code "u"; tss_id "TSS3324";
NC_006088.4	Cufflinks	exon	120797632	120798440	.	+	.	gene_id "XLOC_001919"; transcript_id "TCONS_00006071"; exon_number "2"; oId "CUFF.4373.1"; class_code "u"; tss_id "TSS3324";
NC_006088.4	Cufflinks	exon	121380460	121380522	.	+	.	gene_id "XLOC_001927"; transcript_id "TCONS_00006081"; exon_number "1"; oId "CUFF.4403.1"; class_code "u"; tss_id "TSS3333";
NC_006088.4	Cufflinks	exon	121390210	121390448	.	+	.	gene_id "XLOC_001927"; transcript_id "TCONS_00006081"; exon_number "2"; oId "CUFF.4403.1"; class_code "u"; tss_id "TSS3333";
NC_006088.4	Cufflinks	exon	121391306	121391505	.	+	.	gene_id "XLOC_001927"; transcript_id "TCONS_00006081"; exon_number "3"; oId "CUFF.4403.1"; class_code "u"; tss_id "TSS3333";
NC_006088.4	Cufflinks	exon	121395164	121395503	.	+	.	gene_id "XLOC_001927"; transcript_id "TCONS_00006081"; exon_number "4"; oId "CUFF.4403.1"; class_code "u"; tss_id "TSS3333";
NC_006088.4	Cufflinks	exon	121434683	121435528	.	+	.	gene_id "XLOC_001929"; transcript_id "TCONS_00006084"; exon_number "1"; oId "CUFF.4405.1"; class_code "u"; tss_id "TSS3335";
NC_006088.4	Cufflinks	exon	121436796	121437436	.	+	.	gene_id "XLOC_001929"; transcript_id "TCONS_00006084"; exon_number "2"; oId "CUFF.4405.1"; class_code "u"; tss_id "TSS3335";
NC_006088.4	Cufflinks	exon	121434742	121435528	.	+	.	gene_id "XLOC_001929"; transcript_id "TCONS_00006085"; exon_number "1"; oId "CUFF.4405.2"; class_code "u"; tss_id "TSS3335";
NC_006088.4	Cufflinks	exon	121436532	121436645	.	+	.	gene_id "XLOC_001929"; transcript_id "TCONS_00006085"; exon_number "2"; oId "CUFF.4405.2"; class_code "u"; tss_id "TSS3335";
NC_006088.4	Cufflinks	exon	121436796	121437436	.	+	.	gene_id "XLOC_001929"; transcript_id "TCONS_00006085"; exon_number "3"; oId "CUFF.4405.2"; class_code "u"; tss_id "TSS3335";
NC_006088.4	Cufflinks	exon	122302252	122302794	.	+	.	gene_id "XLOC_001940"; transcript_id "TCONS_00006133"; exon_number "1"; gene_name "MOSPD2"; oId "CUFF.4439.1"; nearest_ref "rna4733"; class_code "x"; tss_id "TSS3357";
NC_006088.4	Cufflinks	exon	122317462	122318582	.	+	.	gene_id "XLOC_001940"; transcript_id "TCONS_00006133"; exon_number "2"; gene_name "MOSPD2"; oId "CUFF.4439.1"; nearest_ref "rna4733"; class_code "x"; tss_id "TSS3357";
NC_006088.4	Cufflinks	exon	122362999	122363088	.	+	.	gene_id "XLOC_001942"; transcript_id "TCONS_00006138"; exon_number "1"; oId "CUFF.4436.3"; class_code "u"; tss_id "TSS3360";
NC_006088.4	Cufflinks	exon	122363218	122363276	.	+	.	gene_id "XLOC_001942"; transcript_id "TCONS_00006138"; exon_number "2"; oId "CUFF.4436.3"; class_code "u"; tss_id "TSS3360";
NC_006088.4	Cufflinks	exon	122372946	122373006	.	+	.	gene_id "XLOC_001942"; transcript_id "TCONS_00006138"; exon_number "3"; oId "CUFF.4436.3"; class_code "u"; tss_id "TSS3360";
NC_006088.4	Cufflinks	exon	122380575	122380707	.	+	.	gene_id "XLOC_001942"; transcript_id "TCONS_00006138"; exon_number "4"; oId "CUFF.4436.3"; class_code "u"; tss_id "TSS3360";
NC_006088.4	Cufflinks	exon	122383162	122386400	.	+	.	gene_id "XLOC_001942"; transcript_id "TCONS_00006138"; exon_number "5"; oId "CUFF.4436.3"; class_code "u"; tss_id "TSS3360";
NC_006088.4	Cufflinks	exon	122362999	122363088	.	+	.	gene_id "XLOC_001942"; transcript_id "TCONS_00006139"; exon_number "1"; oId "CUFF.4436.4"; class_code "u"; tss_id "TSS3360";
NC_006088.4	Cufflinks	exon	122363218	122363276	.	+	.	gene_id "XLOC_001942"; transcript_id "TCONS_00006139"; exon_number "2"; oId "CUFF.4436.4"; class_code "u"; tss_id "TSS3360";
NC_006088.4	Cufflinks	exon	122380575	122380707	.	+	.	gene_id "XLOC_001942"; transcript_id "TCONS_00006139"; exon_number "3"; oId "CUFF.4436.4"; class_code "u"; tss_id "TSS3360";
NC_006088.4	Cufflinks	exon	122383162	122386400	.	+	.	gene_id "XLOC_001942"; transcript_id "TCONS_00006139"; exon_number "4"; oId "CUFF.4436.4"; class_code "u"; tss_id "TSS3360";
NC_006088.4	Cufflinks	exon	122362999	122363088	.	+	.	gene_id "XLOC_001942"; transcript_id "TCONS_00006137"; exon_number "1"; oId "CUFF.4436.2"; class_code "u"; tss_id "TSS3360";
NC_006088.4	Cufflinks	exon	122363218	122363240	.	+	.	gene_id "XLOC_001942"; transcript_id "TCONS_00006137"; exon_number "2"; oId "CUFF.4436.2"; class_code "u"; tss_id "TSS3360";
NC_006088.4	Cufflinks	exon	122372946	122373006	.	+	.	gene_id "XLOC_001942"; transcript_id "TCONS_00006137"; exon_number "3"; oId "CUFF.4436.2"; class_code "u"; tss_id "TSS3360";
NC_006088.4	Cufflinks	exon	122374282	122374645	.	+	.	gene_id "XLOC_001942"; transcript_id "TCONS_00006137"; exon_number "4"; oId "CUFF.4436.2"; class_code "u"; tss_id "TSS3360";
NC_006088.4	Cufflinks	exon	122374742	122374894	.	+	.	gene_id "XLOC_001942"; transcript_id "TCONS_00006137"; exon_number "5"; oId "CUFF.4436.2"; class_code "u"; tss_id "TSS3360";
NC_006088.4	Cufflinks	exon	122380575	122380707	.	+	.	gene_id "XLOC_001942"; transcript_id "TCONS_00006137"; exon_number "6"; oId "CUFF.4436.2"; class_code "u"; tss_id "TSS3360";
NC_006088.4	Cufflinks	exon	122383162	122386400	.	+	.	gene_id "XLOC_001942"; transcript_id "TCONS_00006137"; exon_number "7"; oId "CUFF.4436.2"; class_code "u"; tss_id "TSS3360";
NC_006088.4	Cufflinks	exon	122362999	122363088	.	+	.	gene_id "XLOC_001942"; transcript_id "TCONS_00006136"; exon_number "1"; oId "CUFF.4436.1"; class_code "u"; tss_id "TSS3360";
NC_006088.4	Cufflinks	exon	122363218	122363276	.	+	.	gene_id "XLOC_001942"; transcript_id "TCONS_00006136"; exon_number "2"; oId "CUFF.4436.1"; class_code "u"; tss_id "TSS3360";
NC_006088.4	Cufflinks	exon	122372946	122373006	.	+	.	gene_id "XLOC_001942"; transcript_id "TCONS_00006136"; exon_number "3"; oId "CUFF.4436.1"; class_code "u"; tss_id "TSS3360";
NC_006088.4	Cufflinks	exon	122374282	122374645	.	+	.	gene_id "XLOC_001942"; transcript_id "TCONS_00006136"; exon_number "4"; oId "CUFF.4436.1"; class_code "u"; tss_id "TSS3360";
NC_006088.4	Cufflinks	exon	122374742	122374894	.	+	.	gene_id "XLOC_001942"; transcript_id "TCONS_00006136"; exon_number "5"; oId "CUFF.4436.1"; class_code "u"; tss_id "TSS3360";
NC_006088.4	Cufflinks	exon	122380575	122380707	.	+	.	gene_id "XLOC_001942"; transcript_id "TCONS_00006136"; exon_number "6"; oId "CUFF.4436.1"; class_code "u"; tss_id "TSS3360";
NC_006088.4	Cufflinks	exon	122383162	122386400	.	+	.	gene_id "XLOC_001942"; transcript_id "TCONS_00006136"; exon_number "7"; oId "CUFF.4436.1"; class_code "u"; tss_id "TSS3360";
NC_006088.4	Cufflinks	exon	123111835	123112802	.	+	.	gene_id "XLOC_001954"; transcript_id "TCONS_00006182"; exon_number "1"; oId "CUFF.4493.2"; class_code "u"; tss_id "TSS3380";
NC_006088.4	Cufflinks	exon	123113767	123113936	.	+	.	gene_id "XLOC_001954"; transcript_id "TCONS_00006182"; exon_number "2"; oId "CUFF.4493.2"; class_code "u"; tss_id "TSS3380";
NC_006088.4	Cufflinks	exon	123115157	123115263	.	+	.	gene_id "XLOC_001954"; transcript_id "TCONS_00006182"; exon_number "3"; oId "CUFF.4493.2"; class_code "u"; tss_id "TSS3380";
NC_006088.4	Cufflinks	exon	123121743	123121782	.	+	.	gene_id "XLOC_001954"; transcript_id "TCONS_00006182"; exon_number "4"; oId "CUFF.4493.2"; class_code "u"; tss_id "TSS3380";
NC_006088.4	Cufflinks	exon	123111835	123112802	.	+	.	gene_id "XLOC_001954"; transcript_id "TCONS_00006183"; exon_number "1"; oId "CUFF.4493.1"; class_code "u"; tss_id "TSS3380";
NC_006088.4	Cufflinks	exon	123113767	123113936	.	+	.	gene_id "XLOC_001954"; transcript_id "TCONS_00006183"; exon_number "2"; oId "CUFF.4493.1"; class_code "u"; tss_id "TSS3380";
NC_006088.4	Cufflinks	exon	123115157	123115263	.	+	.	gene_id "XLOC_001954"; transcript_id "TCONS_00006183"; exon_number "3"; oId "CUFF.4493.1"; class_code "u"; tss_id "TSS3380";
NC_006088.4	Cufflinks	exon	123194413	123194846	.	+	.	gene_id "XLOC_001954"; transcript_id "TCONS_00006183"; exon_number "4"; oId "CUFF.4493.1"; class_code "u"; tss_id "TSS3380";
NC_006088.4	Cufflinks	exon	123112827	123113317	.	+	.	gene_id "XLOC_001954"; transcript_id "TCONS_00006184"; exon_number "1"; oId "CUFF.4493.3"; class_code "u"; tss_id "TSS3381";
NC_006088.4	Cufflinks	exon	123113767	123113936	.	+	.	gene_id "XLOC_001954"; transcript_id "TCONS_00006184"; exon_number "2"; oId "CUFF.4493.3"; class_code "u"; tss_id "TSS3381";
NC_006088.4	Cufflinks	exon	123115157	123115263	.	+	.	gene_id "XLOC_001954"; transcript_id "TCONS_00006184"; exon_number "3"; oId "CUFF.4493.3"; class_code "u"; tss_id "TSS3381";
NC_006088.4	Cufflinks	exon	123194413	123194846	.	+	.	gene_id "XLOC_001954"; transcript_id "TCONS_00006184"; exon_number "4"; oId "CUFF.4493.3"; class_code "u"; tss_id "TSS3381";
NC_006088.4	Cufflinks	exon	123112827	123113317	.	+	.	gene_id "XLOC_001954"; transcript_id "TCONS_00006185"; exon_number "1"; oId "CUFF.4493.4"; class_code "u"; tss_id "TSS3381";
NC_006088.4	Cufflinks	exon	123113767	123113936	.	+	.	gene_id "XLOC_001954"; transcript_id "TCONS_00006185"; exon_number "2"; oId "CUFF.4493.4"; class_code "u"; tss_id "TSS3381";
NC_006088.4	Cufflinks	exon	123115157	123115263	.	+	.	gene_id "XLOC_001954"; transcript_id "TCONS_00006185"; exon_number "3"; oId "CUFF.4493.4"; class_code "u"; tss_id "TSS3381";
NC_006088.4	Cufflinks	exon	123194413	123194523	.	+	.	gene_id "XLOC_001954"; transcript_id "TCONS_00006185"; exon_number "4"; oId "CUFF.4493.4"; class_code "u"; tss_id "TSS3381";
NC_006088.4	Cufflinks	exon	123255854	123256351	.	+	.	gene_id "XLOC_001954"; transcript_id "TCONS_00006185"; exon_number "5"; oId "CUFF.4493.4"; class_code "u"; tss_id "TSS3381";
NC_006088.4	Cufflinks	exon	123113323	123113634	.	+	.	gene_id "XLOC_001954"; transcript_id "TCONS_00006186"; exon_number "1"; oId "CUFF.4493.5"; class_code "u"; tss_id "TSS3382";
NC_006088.4	Cufflinks	exon	123113767	123113936	.	+	.	gene_id "XLOC_001954"; transcript_id "TCONS_00006186"; exon_number "2"; oId "CUFF.4493.5"; class_code "u"; tss_id "TSS3382";
NC_006088.4	Cufflinks	exon	123115157	123115263	.	+	.	gene_id "XLOC_001954"; transcript_id "TCONS_00006186"; exon_number "3"; oId "CUFF.4493.5"; class_code "u"; tss_id "TSS3382";
NC_006088.4	Cufflinks	exon	123118255	123118285	.	+	.	gene_id "XLOC_001954"; transcript_id "TCONS_00006186"; exon_number "4"; oId "CUFF.4493.5"; class_code "u"; tss_id "TSS3382";
NC_006088.4	Cufflinks	exon	123113323	123113634	.	+	.	gene_id "XLOC_001954"; transcript_id "TCONS_00006187"; exon_number "1"; oId "CUFF.4493.6"; class_code "u"; tss_id "TSS3382";
NC_006088.4	Cufflinks	exon	123113767	123113936	.	+	.	gene_id "XLOC_001954"; transcript_id "TCONS_00006187"; exon_number "2"; oId "CUFF.4493.6"; class_code "u"; tss_id "TSS3382";
NC_006088.4	Cufflinks	exon	123115157	123115263	.	+	.	gene_id "XLOC_001954"; transcript_id "TCONS_00006187"; exon_number "3"; oId "CUFF.4493.6"; class_code "u"; tss_id "TSS3382";
NC_006088.4	Cufflinks	exon	123121743	123121838	.	+	.	gene_id "XLOC_001954"; transcript_id "TCONS_00006187"; exon_number "4"; oId "CUFF.4493.6"; class_code "u"; tss_id "TSS3382";
NC_006088.4	Cufflinks	exon	123194413	123194523	.	+	.	gene_id "XLOC_001954"; transcript_id "TCONS_00006187"; exon_number "5"; oId "CUFF.4493.6"; class_code "u"; tss_id "TSS3382";
NC_006088.4	Cufflinks	exon	123206814	123207133	.	+	.	gene_id "XLOC_001954"; transcript_id "TCONS_00006187"; exon_number "6"; oId "CUFF.4493.6"; class_code "u"; tss_id "TSS3382";
NC_006088.4	Cufflinks	exon	123220729	123221117	.	+	.	gene_id "XLOC_001954"; transcript_id "TCONS_00006189"; exon_number "1"; oId "CUFF.4493.7"; class_code "u"; tss_id "TSS3383";
NC_006088.4	Cufflinks	exon	123224000	123224120	.	+	.	gene_id "XLOC_001954"; transcript_id "TCONS_00006189"; exon_number "2"; oId "CUFF.4493.7"; class_code "u"; tss_id "TSS3383";
NC_006088.4	Cufflinks	exon	123241135	123241229	.	+	.	gene_id "XLOC_001954"; transcript_id "TCONS_00006189"; exon_number "3"; oId "CUFF.4493.7"; class_code "u"; tss_id "TSS3383";
NC_006088.4	Cufflinks	exon	123255854	123256351	.	+	.	gene_id "XLOC_001954"; transcript_id "TCONS_00006189"; exon_number "4"; oId "CUFF.4493.7"; class_code "u"; tss_id "TSS3383";
NC_006088.4	Cufflinks	exon	123207233	123207815	.	+	.	gene_id "XLOC_001955"; transcript_id "TCONS_00006188"; exon_number "1"; oId "CUFF.4495.1"; class_code "u"; tss_id "TSS3384";
NC_006088.4	Cufflinks	exon	123208587	123209328	.	+	.	gene_id "XLOC_001955"; transcript_id "TCONS_00006188"; exon_number "2"; oId "CUFF.4495.1"; class_code "u"; tss_id "TSS3384";
NC_006088.4	Cufflinks	exon	123285705	123286807	.	+	.	gene_id "XLOC_001956"; transcript_id "TCONS_00006191"; exon_number "1"; oId "CUFF.4481.2"; class_code "u"; tss_id "TSS3385";
NC_006088.4	Cufflinks	exon	123294607	123300573	.	+	.	gene_id "XLOC_001956"; transcript_id "TCONS_00006191"; exon_number "2"; oId "CUFF.4481.2"; class_code "u"; tss_id "TSS3385";
NC_006088.4	Cufflinks	exon	123285705	123286807	.	+	.	gene_id "XLOC_001956"; transcript_id "TCONS_00006190"; exon_number "1"; oId "CUFF.4481.1"; class_code "u"; tss_id "TSS3385";
NC_006088.4	Cufflinks	exon	123294607	123297459	.	+	.	gene_id "XLOC_001956"; transcript_id "TCONS_00006190"; exon_number "2"; oId "CUFF.4481.1"; class_code "u"; tss_id "TSS3385";
NC_006088.4	Cufflinks	exon	123297809	123300573	.	+	.	gene_id "XLOC_001956"; transcript_id "TCONS_00006190"; exon_number "3"; oId "CUFF.4481.1"; class_code "u"; tss_id "TSS3385";
NC_006088.4	Cufflinks	exon	124354036	124354553	.	+	.	gene_id "XLOC_001965"; transcript_id "TCONS_00006210"; exon_number "1"; oId "CUFF.4517.1"; class_code "u"; tss_id "TSS3399";
NC_006088.4	Cufflinks	exon	124355272	124355311	.	+	.	gene_id "XLOC_001965"; transcript_id "TCONS_00006210"; exon_number "2"; oId "CUFF.4517.1"; class_code "u"; tss_id "TSS3399";
NC_006088.4	Cufflinks	exon	124357858	124358291	.	+	.	gene_id "XLOC_001965"; transcript_id "TCONS_00006210"; exon_number "3"; oId "CUFF.4517.1"; class_code "u"; tss_id "TSS3399";
NC_006088.4	Cufflinks	exon	124358841	124358917	.	+	.	gene_id "XLOC_001966"; transcript_id "TCONS_00006211"; exon_number "1"; oId "CUFF.4519.1"; class_code "u"; tss_id "TSS3400";
NC_006088.4	Cufflinks	exon	124362562	124362746	.	+	.	gene_id "XLOC_001966"; transcript_id "TCONS_00006211"; exon_number "2"; oId "CUFF.4519.1"; class_code "u"; tss_id "TSS3400";
NC_006088.4	Cufflinks	exon	124366814	124367510	.	+	.	gene_id "XLOC_001966"; transcript_id "TCONS_00006211"; exon_number "3"; oId "CUFF.4519.1"; class_code "u"; tss_id "TSS3400";
NC_006088.4	Cufflinks	exon	124361931	124362746	.	+	.	gene_id "XLOC_001966"; transcript_id "TCONS_00006212"; exon_number "1"; oId "CUFF.4519.2"; class_code "u"; tss_id "TSS3401";
NC_006088.4	Cufflinks	exon	124366814	124367510	.	+	.	gene_id "XLOC_001966"; transcript_id "TCONS_00006212"; exon_number "2"; oId "CUFF.4519.2"; class_code "u"; tss_id "TSS3401";
NC_006088.4	Cufflinks	exon	125528684	125529011	.	+	.	gene_id "XLOC_001972"; transcript_id "TCONS_00006227"; exon_number "1"; oId "CUFF.4561.1"; class_code "u"; tss_id "TSS3415";
NC_006088.4	Cufflinks	exon	125538559	125538727	.	+	.	gene_id "XLOC_001972"; transcript_id "TCONS_00006227"; exon_number "2"; oId "CUFF.4561.1"; class_code "u"; tss_id "TSS3415";
NC_006088.4	Cufflinks	exon	125539280	125539339	.	+	.	gene_id "XLOC_001972"; transcript_id "TCONS_00006227"; exon_number "3"; oId "CUFF.4561.1"; class_code "u"; tss_id "TSS3415";
NC_006088.4	Cufflinks	exon	125540929	125541062	.	+	.	gene_id "XLOC_001972"; transcript_id "TCONS_00006227"; exon_number "4"; oId "CUFF.4561.1"; class_code "u"; tss_id "TSS3415";
NC_006088.4	Cufflinks	exon	125542317	125542530	.	+	.	gene_id "XLOC_001972"; transcript_id "TCONS_00006227"; exon_number "5"; oId "CUFF.4561.1"; class_code "u"; tss_id "TSS3415";
NC_006088.4	Cufflinks	exon	125543696	125543874	.	+	.	gene_id "XLOC_001972"; transcript_id "TCONS_00006227"; exon_number "6"; oId "CUFF.4561.1"; class_code "u"; tss_id "TSS3415";
NC_006088.4	Cufflinks	exon	125544000	125544338	.	+	.	gene_id "XLOC_001972"; transcript_id "TCONS_00006227"; exon_number "7"; oId "CUFF.4561.1"; class_code "u"; tss_id "TSS3415";
NC_006088.4	Cufflinks	exon	128669949	128670346	.	+	.	gene_id "XLOC_002003"; transcript_id "TCONS_00006318"; exon_number "1"; oId "CUFF.4600.1"; class_code "u"; tss_id "TSS3463";
NC_006088.4	Cufflinks	exon	128670674	128671075	.	+	.	gene_id "XLOC_002003"; transcript_id "TCONS_00006318"; exon_number "2"; oId "CUFF.4600.1"; class_code "u"; tss_id "TSS3463";
NC_006088.4	Cufflinks	exon	128675695	128678580	.	+	.	gene_id "XLOC_002003"; transcript_id "TCONS_00006318"; exon_number "3"; oId "CUFF.4600.1"; class_code "u"; tss_id "TSS3463";
NC_006088.4	Cufflinks	exon	128670291	128670346	.	+	.	gene_id "XLOC_002003"; transcript_id "TCONS_00006319"; exon_number "1"; oId "CUFF.4600.2"; class_code "u"; tss_id "TSS3464";
NC_006088.4	Cufflinks	exon	128670881	128671075	.	+	.	gene_id "XLOC_002003"; transcript_id "TCONS_00006319"; exon_number "2"; oId "CUFF.4600.2"; class_code "u"; tss_id "TSS3464";
NC_006088.4	Cufflinks	exon	128675695	128676383	.	+	.	gene_id "XLOC_002003"; transcript_id "TCONS_00006319"; exon_number "3"; oId "CUFF.4600.2"; class_code "u"; tss_id "TSS3464";
NC_006088.4	Cufflinks	exon	128676541	128678580	.	+	.	gene_id "XLOC_002003"; transcript_id "TCONS_00006319"; exon_number "4"; oId "CUFF.4600.2"; class_code "u"; tss_id "TSS3464";
NC_006088.4	Cufflinks	exon	129325794	129325825	.	+	.	gene_id "XLOC_002017"; transcript_id "TCONS_00006359"; exon_number "1"; gene_name "LOC418668"; oId "CUFF.4631.1"; nearest_ref "rna4924"; class_code "j"; tss_id "TSS3493";
NC_006088.4	Cufflinks	exon	129326027	129326291	.	+	.	gene_id "XLOC_002017"; transcript_id "TCONS_00006359"; exon_number "2"; gene_name "LOC418668"; oId "CUFF.4631.1"; nearest_ref "rna4924"; class_code "j"; tss_id "TSS3493";
NC_006088.4	Cufflinks	exon	129326871	129326966	.	+	.	gene_id "XLOC_002017"; transcript_id "TCONS_00006359"; exon_number "3"; gene_name "LOC418668"; oId "CUFF.4631.1"; nearest_ref "rna4924"; class_code "j"; tss_id "TSS3493";
NC_006088.4	Cufflinks	exon	129332390	129332501	.	+	.	gene_id "XLOC_002017"; transcript_id "TCONS_00006359"; exon_number "4"; gene_name "LOC418668"; oId "CUFF.4631.1"; nearest_ref "rna4924"; class_code "j"; tss_id "TSS3493";
NC_006088.4	Cufflinks	exon	129333585	129333757	.	+	.	gene_id "XLOC_002017"; transcript_id "TCONS_00006359"; exon_number "5"; gene_name "LOC418668"; oId "CUFF.4631.1"; nearest_ref "rna4924"; class_code "j"; tss_id "TSS3493";
NC_006088.4	Cufflinks	exon	129335060	129335199	.	+	.	gene_id "XLOC_002017"; transcript_id "TCONS_00006359"; exon_number "6"; gene_name "LOC418668"; oId "CUFF.4631.1"; nearest_ref "rna4924"; class_code "j"; tss_id "TSS3493";
NC_006088.4	Cufflinks	exon	129338274	129338388	.	+	.	gene_id "XLOC_002017"; transcript_id "TCONS_00006359"; exon_number "7"; gene_name "LOC418668"; oId "CUFF.4631.1"; nearest_ref "rna4924"; class_code "j"; tss_id "TSS3493";
NC_006088.4	Cufflinks	exon	129338851	129338935	.	+	.	gene_id "XLOC_002017"; transcript_id "TCONS_00006359"; exon_number "8"; gene_name "LOC418668"; oId "CUFF.4631.1"; nearest_ref "rna4924"; class_code "j"; tss_id "TSS3493";
NC_006088.4	Cufflinks	exon	129342791	129343482	.	+	.	gene_id "XLOC_002017"; transcript_id "TCONS_00006359"; exon_number "9"; gene_name "LOC418668"; oId "CUFF.4631.1"; nearest_ref "rna4924"; class_code "j"; tss_id "TSS3493";
NC_006088.4	Cufflinks	exon	129326851	129326966	.	+	.	gene_id "XLOC_002017"; transcript_id "TCONS_00006360"; exon_number "1"; gene_name "LOC418668"; oId "CUFF.4631.3"; nearest_ref "rna4924"; class_code "j"; tss_id "TSS3494";
NC_006088.4	Cufflinks	exon	129332390	129332501	.	+	.	gene_id "XLOC_002017"; transcript_id "TCONS_00006360"; exon_number "2"; gene_name "LOC418668"; oId "CUFF.4631.3"; nearest_ref "rna4924"; class_code "j"; tss_id "TSS3494";
NC_006088.4	Cufflinks	exon	129333585	129333757	.	+	.	gene_id "XLOC_002017"; transcript_id "TCONS_00006360"; exon_number "3"; gene_name "LOC418668"; oId "CUFF.4631.3"; nearest_ref "rna4924"; class_code "j"; tss_id "TSS3494";
NC_006088.4	Cufflinks	exon	129338851	129338935	.	+	.	gene_id "XLOC_002017"; transcript_id "TCONS_00006360"; exon_number "4"; gene_name "LOC418668"; oId "CUFF.4631.3"; nearest_ref "rna4924"; class_code "j"; tss_id "TSS3494";
NC_006088.4	Cufflinks	exon	129342791	129343482	.	+	.	gene_id "XLOC_002017"; transcript_id "TCONS_00006360"; exon_number "5"; gene_name "LOC418668"; oId "CUFF.4631.3"; nearest_ref "rna4924"; class_code "j"; tss_id "TSS3494";
NC_006088.4	Cufflinks	exon	130240078	130240161	.	+	.	gene_id "XLOC_002020"; transcript_id "TCONS_00006372"; exon_number "1"; gene_name "RP2"; oId "CUFF.4648.1"; nearest_ref "rna4958"; class_code "x"; tss_id "TSS3501";
NC_006088.4	Cufflinks	exon	130243679	130246122	.	+	.	gene_id "XLOC_002020"; transcript_id "TCONS_00006372"; exon_number "2"; gene_name "RP2"; oId "CUFF.4648.1"; nearest_ref "rna4958"; class_code "x"; tss_id "TSS3501";
NC_006088.4	Cufflinks	exon	130366164	130366268	.	+	.	gene_id "XLOC_002023"; transcript_id "TCONS_00006390"; exon_number "1"; oId "CUFF.4652.1"; class_code "u"; tss_id "TSS3511";
NC_006088.4	Cufflinks	exon	130374438	130374849	.	+	.	gene_id "XLOC_002023"; transcript_id "TCONS_00006390"; exon_number "2"; oId "CUFF.4652.1"; class_code "u"; tss_id "TSS3511";
NC_006088.4	Cufflinks	exon	130538071	130538156	.	+	.	gene_id "XLOC_002026"; transcript_id "TCONS_00006404"; exon_number "1"; oId "CUFF.4653.1"; class_code "u"; tss_id "TSS3519";
NC_006088.4	Cufflinks	exon	130541445	130541546	.	+	.	gene_id "XLOC_002026"; transcript_id "TCONS_00006404"; exon_number "2"; oId "CUFF.4653.1"; class_code "u"; tss_id "TSS3519";
NC_006088.4	Cufflinks	exon	130543360	130544146	.	+	.	gene_id "XLOC_002026"; transcript_id "TCONS_00006404"; exon_number "3"; oId "CUFF.4653.1"; class_code "u"; tss_id "TSS3519";
NC_006088.4	Cufflinks	exon	130959320	130959434	.	+	.	gene_id "XLOC_002031"; transcript_id "TCONS_00006418"; exon_number "1"; oId "CUFF.4662.1"; class_code "u"; tss_id "TSS3527";
NC_006088.4	Cufflinks	exon	130973182	130973537	.	+	.	gene_id "XLOC_002031"; transcript_id "TCONS_00006418"; exon_number "2"; oId "CUFF.4662.1"; class_code "u"; tss_id "TSS3527";
NC_006088.4	Cufflinks	exon	132223931	132224425	.	+	.	gene_id "XLOC_002036"; transcript_id "TCONS_00006442"; exon_number "1"; oId "CUFF.4716.1"; class_code "u"; tss_id "TSS3543";
NC_006088.4	Cufflinks	exon	132225142	132225477	.	+	.	gene_id "XLOC_002036"; transcript_id "TCONS_00006442"; exon_number "2"; oId "CUFF.4716.1"; class_code "u"; tss_id "TSS3543";
NC_006088.4	Cufflinks	exon	132223986	132224425	.	+	.	gene_id "XLOC_002036"; transcript_id "TCONS_00006444"; exon_number "1"; oId "CUFF.4716.2"; class_code "u"; tss_id "TSS3543";
NC_006088.4	Cufflinks	exon	132225561	132226193	.	+	.	gene_id "XLOC_002036"; transcript_id "TCONS_00006444"; exon_number "2"; oId "CUFF.4716.2"; class_code "u"; tss_id "TSS3543";
NC_006088.4	Cufflinks	exon	132227714	132228209	.	+	.	gene_id "XLOC_002038"; transcript_id "TCONS_00006446"; exon_number "1"; oId "CUFF.4718.1"; class_code "u"; tss_id "TSS3545";
NC_006088.4	Cufflinks	exon	132228344	132228364	.	+	.	gene_id "XLOC_002038"; transcript_id "TCONS_00006446"; exon_number "2"; oId "CUFF.4718.1"; class_code "u"; tss_id "TSS3545";
NC_006088.4	Cufflinks	exon	132361810	132362047	.	+	.	gene_id "XLOC_002041"; transcript_id "TCONS_00006450"; exon_number "1"; gene_name "MGAT4A"; oId "CUFF.4760.1"; nearest_ref "rna5037"; class_code "x"; tss_id "TSS3548";
NC_006088.4	Cufflinks	exon	132364996	132365858	.	+	.	gene_id "XLOC_002041"; transcript_id "TCONS_00006450"; exon_number "2"; gene_name "MGAT4A"; oId "CUFF.4760.1"; nearest_ref "rna5037"; class_code "x"; tss_id "TSS3548";
NC_006088.4	Cufflinks	exon	133609654	133609742	.	+	.	gene_id "XLOC_002057"; transcript_id "TCONS_00006498"; exon_number "1"; oId "CUFF.4775.1"; class_code "u"; tss_id "TSS3577";
NC_006088.4	Cufflinks	exon	133609886	133609982	.	+	.	gene_id "XLOC_002057"; transcript_id "TCONS_00006498"; exon_number "2"; oId "CUFF.4775.1"; class_code "u"; tss_id "TSS3577";
NC_006088.4	Cufflinks	exon	133610134	133610300	.	+	.	gene_id "XLOC_002057"; transcript_id "TCONS_00006498"; exon_number "3"; oId "CUFF.4775.1"; class_code "u"; tss_id "TSS3577";
NC_006088.4	Cufflinks	exon	133613576	133613848	.	+	.	gene_id "XLOC_002057"; transcript_id "TCONS_00006498"; exon_number "4"; oId "CUFF.4775.1"; class_code "u"; tss_id "TSS3577";
NC_006088.4	Cufflinks	exon	134354322	134354350	.	+	.	gene_id "XLOC_002077"; transcript_id "TCONS_00006603"; exon_number "1"; oId "CUFF.4802.1"; class_code "u"; tss_id "TSS3620";
NC_006088.4	Cufflinks	exon	134357223	134357362	.	+	.	gene_id "XLOC_002077"; transcript_id "TCONS_00006603"; exon_number "2"; oId "CUFF.4802.1"; class_code "u"; tss_id "TSS3620";
NC_006088.4	Cufflinks	exon	134362292	134362385	.	+	.	gene_id "XLOC_002077"; transcript_id "TCONS_00006603"; exon_number "3"; oId "CUFF.4802.1"; class_code "u"; tss_id "TSS3620";
NC_006088.4	Cufflinks	exon	134363629	134363708	.	+	.	gene_id "XLOC_002077"; transcript_id "TCONS_00006603"; exon_number "4"; oId "CUFF.4802.1"; class_code "u"; tss_id "TSS3620";
NC_006088.4	Cufflinks	exon	134363809	134365878	.	+	.	gene_id "XLOC_002077"; transcript_id "TCONS_00006603"; exon_number "5"; oId "CUFF.4802.1"; class_code "u"; tss_id "TSS3620";
NC_006088.4	Cufflinks	exon	134361639	134361961	.	+	.	gene_id "XLOC_002077"; transcript_id "TCONS_00006607"; exon_number "1"; oId "CUFF.4802.3"; class_code "u"; tss_id "TSS3621";
NC_006088.4	Cufflinks	exon	134362292	134362385	.	+	.	gene_id "XLOC_002077"; transcript_id "TCONS_00006607"; exon_number "2"; oId "CUFF.4802.3"; class_code "u"; tss_id "TSS3621";
NC_006088.4	Cufflinks	exon	134363629	134363708	.	+	.	gene_id "XLOC_002077"; transcript_id "TCONS_00006607"; exon_number "3"; oId "CUFF.4802.3"; class_code "u"; tss_id "TSS3621";
NC_006088.4	Cufflinks	exon	134363809	134365878	.	+	.	gene_id "XLOC_002077"; transcript_id "TCONS_00006607"; exon_number "4"; oId "CUFF.4802.3"; class_code "u"; tss_id "TSS3621";
NC_006088.4	Cufflinks	exon	134361639	134361961	.	+	.	gene_id "XLOC_002077"; transcript_id "TCONS_00006606"; exon_number "1"; oId "CUFF.4802.2"; class_code "u"; tss_id "TSS3621";
NC_006088.4	Cufflinks	exon	134363629	134363708	.	+	.	gene_id "XLOC_002077"; transcript_id "TCONS_00006606"; exon_number "2"; oId "CUFF.4802.2"; class_code "u"; tss_id "TSS3621";
NC_006088.4	Cufflinks	exon	134363809	134365878	.	+	.	gene_id "XLOC_002077"; transcript_id "TCONS_00006606"; exon_number "3"; oId "CUFF.4802.2"; class_code "u"; tss_id "TSS3621";
NC_006088.4	Cufflinks	exon	134361875	134361961	.	+	.	gene_id "XLOC_002077"; transcript_id "TCONS_00006608"; exon_number "1"; oId "CUFF.4802.4"; class_code "u"; tss_id "TSS3622";
NC_006088.4	Cufflinks	exon	134362292	134363708	.	+	.	gene_id "XLOC_002077"; transcript_id "TCONS_00006608"; exon_number "2"; oId "CUFF.4802.4"; class_code "u"; tss_id "TSS3622";
NC_006088.4	Cufflinks	exon	134363809	134365878	.	+	.	gene_id "XLOC_002077"; transcript_id "TCONS_00006608"; exon_number "3"; oId "CUFF.4802.4"; class_code "u"; tss_id "TSS3622";
NC_006088.4	Cufflinks	exon	134810898	134811682	.	+	.	gene_id "XLOC_002081"; transcript_id "TCONS_00006610"; exon_number "1"; oId "CUFF.4826.1"; class_code "u"; tss_id "TSS3626";
NC_006088.4	Cufflinks	exon	134812012	134812252	.	+	.	gene_id "XLOC_002081"; transcript_id "TCONS_00006610"; exon_number "2"; oId "CUFF.4826.1"; class_code "u"; tss_id "TSS3626";
NC_006088.4	Cufflinks	exon	134810898	134811682	.	+	.	gene_id "XLOC_002081"; transcript_id "TCONS_00006611"; exon_number "1"; oId "CUFF.4826.2"; class_code "u"; tss_id "TSS3626";
NC_006088.4	Cufflinks	exon	134812012	134812049	.	+	.	gene_id "XLOC_002081"; transcript_id "TCONS_00006611"; exon_number "2"; oId "CUFF.4826.2"; class_code "u"; tss_id "TSS3626";
NC_006088.4	Cufflinks	exon	134830063	134830123	.	+	.	gene_id "XLOC_002081"; transcript_id "TCONS_00006611"; exon_number "3"; oId "CUFF.4826.2"; class_code "u"; tss_id "TSS3626";
NC_006088.4	Cufflinks	exon	134947934	134948074	.	+	.	gene_id "XLOC_002081"; transcript_id "TCONS_00006611"; exon_number "4"; oId "CUFF.4826.2"; class_code "u"; tss_id "TSS3626";
NC_006088.4	Cufflinks	exon	134948177	134948325	.	+	.	gene_id "XLOC_002081"; transcript_id "TCONS_00006611"; exon_number "5"; oId "CUFF.4826.2"; class_code "u"; tss_id "TSS3626";
NC_006088.4	Cufflinks	exon	134959090	134959226	.	+	.	gene_id "XLOC_002081"; transcript_id "TCONS_00006611"; exon_number "6"; oId "CUFF.4826.2"; class_code "u"; tss_id "TSS3626";
NC_006088.4	Cufflinks	exon	134969607	134975376	.	+	.	gene_id "XLOC_002081"; transcript_id "TCONS_00006611"; exon_number "7"; oId "CUFF.4826.2"; class_code "u"; tss_id "TSS3626";
NC_006088.4	Cufflinks	exon	134976140	134976365	.	+	.	gene_id "XLOC_002081"; transcript_id "TCONS_00006611"; exon_number "8"; oId "CUFF.4826.2"; class_code "u"; tss_id "TSS3626";
NC_006088.4	Cufflinks	exon	134976487	134976656	.	+	.	gene_id "XLOC_002081"; transcript_id "TCONS_00006611"; exon_number "9"; oId "CUFF.4826.2"; class_code "u"; tss_id "TSS3626";
NC_006088.4	Cufflinks	exon	134982763	134982857	.	+	.	gene_id "XLOC_002081"; transcript_id "TCONS_00006611"; exon_number "10"; oId "CUFF.4826.2"; class_code "u"; tss_id "TSS3626";
NC_006088.4	Cufflinks	exon	134985375	134985535	.	+	.	gene_id "XLOC_002081"; transcript_id "TCONS_00006611"; exon_number "11"; oId "CUFF.4826.2"; class_code "u"; tss_id "TSS3626";
NC_006088.4	Cufflinks	exon	134985996	134986134	.	+	.	gene_id "XLOC_002081"; transcript_id "TCONS_00006611"; exon_number "12"; oId "CUFF.4826.2"; class_code "u"; tss_id "TSS3626";
NC_006088.4	Cufflinks	exon	134988114	134989818	.	+	.	gene_id "XLOC_002081"; transcript_id "TCONS_00006611"; exon_number "13"; oId "CUFF.4826.2"; class_code "u"; tss_id "TSS3626";
NC_006088.4	Cufflinks	exon	134990258	134990330	.	+	.	gene_id "XLOC_002081"; transcript_id "TCONS_00006611"; exon_number "14"; oId "CUFF.4826.2"; class_code "u"; tss_id "TSS3626";
NC_006088.4	Cufflinks	exon	134993886	134994987	.	+	.	gene_id "XLOC_002081"; transcript_id "TCONS_00006611"; exon_number "15"; oId "CUFF.4826.2"; class_code "u"; tss_id "TSS3626";
NC_006088.4	Cufflinks	exon	134841496	134841603	.	+	.	gene_id "XLOC_002081"; transcript_id "TCONS_00006612"; exon_number "1"; oId "CUFF.4826.3"; class_code "u"; tss_id "TSS3627";
NC_006088.4	Cufflinks	exon	134947934	134948067	.	+	.	gene_id "XLOC_002081"; transcript_id "TCONS_00006612"; exon_number "2"; oId "CUFF.4826.3"; class_code "u"; tss_id "TSS3627";
NC_006088.4	Cufflinks	exon	134948177	134948325	.	+	.	gene_id "XLOC_002081"; transcript_id "TCONS_00006612"; exon_number "3"; oId "CUFF.4826.3"; class_code "u"; tss_id "TSS3627";
NC_006088.4	Cufflinks	exon	134959090	134959226	.	+	.	gene_id "XLOC_002081"; transcript_id "TCONS_00006612"; exon_number "4"; oId "CUFF.4826.3"; class_code "u"; tss_id "TSS3627";
NC_006088.4	Cufflinks	exon	134969607	134969742	.	+	.	gene_id "XLOC_002081"; transcript_id "TCONS_00006612"; exon_number "5"; oId "CUFF.4826.3"; class_code "u"; tss_id "TSS3627";
NC_006088.4	Cufflinks	exon	134976487	134976656	.	+	.	gene_id "XLOC_002081"; transcript_id "TCONS_00006612"; exon_number "6"; oId "CUFF.4826.3"; class_code "u"; tss_id "TSS3627";
NC_006088.4	Cufflinks	exon	134982763	134982857	.	+	.	gene_id "XLOC_002081"; transcript_id "TCONS_00006612"; exon_number "7"; oId "CUFF.4826.3"; class_code "u"; tss_id "TSS3627";
NC_006088.4	Cufflinks	exon	134985996	134986134	.	+	.	gene_id "XLOC_002081"; transcript_id "TCONS_00006612"; exon_number "8"; oId "CUFF.4826.3"; class_code "u"; tss_id "TSS3627";
NC_006088.4	Cufflinks	exon	134988687	134989818	.	+	.	gene_id "XLOC_002081"; transcript_id "TCONS_00006612"; exon_number "9"; oId "CUFF.4826.3"; class_code "u"; tss_id "TSS3627";
NC_006088.4	Cufflinks	exon	134990258	134990330	.	+	.	gene_id "XLOC_002081"; transcript_id "TCONS_00006612"; exon_number "10"; oId "CUFF.4826.3"; class_code "u"; tss_id "TSS3627";
NC_006088.4	Cufflinks	exon	134993886	134994987	.	+	.	gene_id "XLOC_002081"; transcript_id "TCONS_00006612"; exon_number "11"; oId "CUFF.4826.3"; class_code "u"; tss_id "TSS3627";
NC_006088.4	Cufflinks	exon	135294691	135295123	.	+	.	gene_id "XLOC_002091"; transcript_id "TCONS_00006637"; exon_number "1"; oId "CUFF.4823.3"; class_code "u"; tss_id "TSS3642";
NC_006088.4	Cufflinks	exon	135295629	135295674	.	+	.	gene_id "XLOC_002091"; transcript_id "TCONS_00006637"; exon_number "2"; oId "CUFF.4823.3"; class_code "u"; tss_id "TSS3642";
NC_006088.4	Cufflinks	exon	135295961	135296022	.	+	.	gene_id "XLOC_002091"; transcript_id "TCONS_00006637"; exon_number "3"; oId "CUFF.4823.3"; class_code "u"; tss_id "TSS3642";
NC_006088.4	Cufflinks	exon	135301045	135301471	.	+	.	gene_id "XLOC_002091"; transcript_id "TCONS_00006637"; exon_number "4"; oId "CUFF.4823.3"; class_code "u"; tss_id "TSS3642";
NC_006088.4	Cufflinks	exon	135302209	135303698	.	+	.	gene_id "XLOC_002091"; transcript_id "TCONS_00006637"; exon_number "5"; oId "CUFF.4823.3"; class_code "u"; tss_id "TSS3642";
NC_006088.4	Cufflinks	exon	135294691	135295674	.	+	.	gene_id "XLOC_002091"; transcript_id "TCONS_00006636"; exon_number "1"; oId "CUFF.4823.2"; class_code "u"; tss_id "TSS3642";
NC_006088.4	Cufflinks	exon	135295961	135296022	.	+	.	gene_id "XLOC_002091"; transcript_id "TCONS_00006636"; exon_number "2"; oId "CUFF.4823.2"; class_code "u"; tss_id "TSS3642";
NC_006088.4	Cufflinks	exon	135301045	135301471	.	+	.	gene_id "XLOC_002091"; transcript_id "TCONS_00006636"; exon_number "3"; oId "CUFF.4823.2"; class_code "u"; tss_id "TSS3642";
NC_006088.4	Cufflinks	exon	135302209	135303698	.	+	.	gene_id "XLOC_002091"; transcript_id "TCONS_00006636"; exon_number "4"; oId "CUFF.4823.2"; class_code "u"; tss_id "TSS3642";
NC_006088.4	Cufflinks	exon	135294691	135295674	.	+	.	gene_id "XLOC_002091"; transcript_id "TCONS_00006635"; exon_number "1"; oId "CUFF.4823.1"; class_code "u"; tss_id "TSS3642";
NC_006088.4	Cufflinks	exon	135295961	135296022	.	+	.	gene_id "XLOC_002091"; transcript_id "TCONS_00006635"; exon_number "2"; oId "CUFF.4823.1"; class_code "u"; tss_id "TSS3642";
NC_006088.4	Cufflinks	exon	135296461	135301471	.	+	.	gene_id "XLOC_002091"; transcript_id "TCONS_00006635"; exon_number "3"; oId "CUFF.4823.1"; class_code "u"; tss_id "TSS3642";
NC_006088.4	Cufflinks	exon	135302209	135303698	.	+	.	gene_id "XLOC_002091"; transcript_id "TCONS_00006635"; exon_number "4"; oId "CUFF.4823.1"; class_code "u"; tss_id "TSS3642";
NC_006088.4	Cufflinks	exon	135294694	135295674	.	+	.	gene_id "XLOC_002091"; transcript_id "TCONS_00006638"; exon_number "1"; oId "CUFF.4823.4"; class_code "u"; tss_id "TSS3642";
NC_006088.4	Cufflinks	exon	135295961	135296022	.	+	.	gene_id "XLOC_002091"; transcript_id "TCONS_00006638"; exon_number "2"; oId "CUFF.4823.4"; class_code "u"; tss_id "TSS3642";
NC_006088.4	Cufflinks	exon	135298143	135301471	.	+	.	gene_id "XLOC_002091"; transcript_id "TCONS_00006638"; exon_number "3"; oId "CUFF.4823.4"; class_code "u"; tss_id "TSS3642";
NC_006088.4	Cufflinks	exon	135302209	135303698	.	+	.	gene_id "XLOC_002091"; transcript_id "TCONS_00006638"; exon_number "4"; oId "CUFF.4823.4"; class_code "u"; tss_id "TSS3642";
NC_006088.4	Cufflinks	exon	135348735	135348840	.	+	.	gene_id "XLOC_002097"; transcript_id "TCONS_00006644"; exon_number "1"; oId "CUFF.4853.1"; class_code "u"; tss_id "TSS3648";
NC_006088.4	Cufflinks	exon	135349166	135349242	.	+	.	gene_id "XLOC_002097"; transcript_id "TCONS_00006644"; exon_number "2"; oId "CUFF.4853.1"; class_code "u"; tss_id "TSS3648";
NC_006088.4	Cufflinks	exon	135352030	135353061	.	+	.	gene_id "XLOC_002097"; transcript_id "TCONS_00006644"; exon_number "3"; oId "CUFF.4853.1"; class_code "u"; tss_id "TSS3648";
NC_006088.4	Cufflinks	exon	135570839	135571350	.	+	.	gene_id "XLOC_002109"; transcript_id "TCONS_00006663"; exon_number "1"; oId "CUFF.4860.1"; class_code "u"; tss_id "TSS3666";
NC_006088.4	Cufflinks	exon	135571915	135572160	.	+	.	gene_id "XLOC_002109"; transcript_id "TCONS_00006663"; exon_number "2"; oId "CUFF.4860.1"; class_code "u"; tss_id "TSS3666";
NC_006088.4	Cufflinks	exon	135576301	135577085	.	+	.	gene_id "XLOC_002109"; transcript_id "TCONS_00006663"; exon_number "3"; oId "CUFF.4860.1"; class_code "u"; tss_id "TSS3666";
NC_006088.4	Cufflinks	exon	135570948	135571350	.	+	.	gene_id "XLOC_002109"; transcript_id "TCONS_00006664"; exon_number "1"; oId "CUFF.4860.2"; class_code "u"; tss_id "TSS3667";
NC_006088.4	Cufflinks	exon	135571918	135572160	.	+	.	gene_id "XLOC_002109"; transcript_id "TCONS_00006664"; exon_number "2"; oId "CUFF.4860.2"; class_code "u"; tss_id "TSS3667";
NC_006088.4	Cufflinks	exon	135576173	135577085	.	+	.	gene_id "XLOC_002109"; transcript_id "TCONS_00006664"; exon_number "3"; oId "CUFF.4860.2"; class_code "u"; tss_id "TSS3667";
NC_006088.4	Cufflinks	exon	135571084	135571350	.	+	.	gene_id "XLOC_002109"; transcript_id "TCONS_00006665"; exon_number "1"; oId "CUFF.4860.3"; class_code "u"; tss_id "TSS3668";
NC_006088.4	Cufflinks	exon	135571918	135572160	.	+	.	gene_id "XLOC_002109"; transcript_id "TCONS_00006665"; exon_number "2"; oId "CUFF.4860.3"; class_code "u"; tss_id "TSS3668";
NC_006088.4	Cufflinks	exon	135572531	135573929	.	+	.	gene_id "XLOC_002109"; transcript_id "TCONS_00006665"; exon_number "3"; oId "CUFF.4860.3"; class_code "u"; tss_id "TSS3668";
NC_006088.4	Cufflinks	exon	135571223	135571350	.	+	.	gene_id "XLOC_002109"; transcript_id "TCONS_00006666"; exon_number "1"; oId "CUFF.4860.4"; class_code "u"; tss_id "TSS3669";
NC_006088.4	Cufflinks	exon	135571915	135572160	.	+	.	gene_id "XLOC_002109"; transcript_id "TCONS_00006666"; exon_number "2"; oId "CUFF.4860.4"; class_code "u"; tss_id "TSS3669";
NC_006088.4	Cufflinks	exon	135572531	135573929	.	+	.	gene_id "XLOC_002109"; transcript_id "TCONS_00006666"; exon_number "3"; oId "CUFF.4860.4"; class_code "u"; tss_id "TSS3669";
NC_006088.4	Cufflinks	exon	135574852	135574907	.	+	.	gene_id "XLOC_002109"; transcript_id "TCONS_00006668"; exon_number "1"; oId "CUFF.4860.5"; class_code "u"; tss_id "TSS3670";
NC_006088.4	Cufflinks	exon	135576301	135577085	.	+	.	gene_id "XLOC_002109"; transcript_id "TCONS_00006668"; exon_number "2"; oId "CUFF.4860.5"; class_code "u"; tss_id "TSS3670";
NC_006088.4	Cufflinks	exon	135816700	135816817	.	+	.	gene_id "XLOC_002113"; transcript_id "TCONS_00006676"; exon_number "1"; gene_name "ST6GAL2"; oId "CUFF.4957.1"; nearest_ref "rna5194"; class_code "x"; tss_id "TSS3676";
NC_006088.4	Cufflinks	exon	135856301	135857151	.	+	.	gene_id "XLOC_002113"; transcript_id "TCONS_00006676"; exon_number "2"; gene_name "ST6GAL2"; oId "CUFF.4957.1"; nearest_ref "rna5194"; class_code "x"; tss_id "TSS3676";
NC_006088.4	Cufflinks	exon	136536923	136537090	.	+	.	gene_id "XLOC_002120"; transcript_id "TCONS_00006726"; exon_number "1"; oId "CUFF.4865.1"; class_code "u"; tss_id "TSS3706";
NC_006088.4	Cufflinks	exon	136540241	136540516	.	+	.	gene_id "XLOC_002120"; transcript_id "TCONS_00006726"; exon_number "2"; oId "CUFF.4865.1"; class_code "u"; tss_id "TSS3706";
NC_006088.4	Cufflinks	exon	136894382	136894479	.	+	.	gene_id "XLOC_002128"; transcript_id "TCONS_00006739"; exon_number "1"; oId "CUFF.4873.1"; class_code "u"; tss_id "TSS3717";
NC_006088.4	Cufflinks	exon	136895165	136895304	.	+	.	gene_id "XLOC_002128"; transcript_id "TCONS_00006739"; exon_number "2"; oId "CUFF.4873.1"; class_code "u"; tss_id "TSS3717";
NC_006088.4	Cufflinks	exon	136911787	136912173	.	+	.	gene_id "XLOC_002129"; transcript_id "TCONS_00006740"; exon_number "1"; gene_name "UPF3A"; oId "CUFF.4892.1"; nearest_ref "rna5235"; class_code "x"; tss_id "TSS3718";
NC_006088.4	Cufflinks	exon	136912252	136914392	.	+	.	gene_id "XLOC_002129"; transcript_id "TCONS_00006740"; exon_number "2"; gene_name "UPF3A"; oId "CUFF.4892.1"; nearest_ref "rna5235"; class_code "x"; tss_id "TSS3718";
NC_006088.4	Cufflinks	exon	138020140	138022584	.	+	.	gene_id "XLOC_002146"; transcript_id "TCONS_00006789"; exon_number "1"; gene_name "TRNAV-AAC"; oId "CUFF.4962.1"; nearest_ref "rna5298"; class_code "x"; tss_id "TSS3747";
NC_006088.4	Cufflinks	exon	138026981	138027027	.	+	.	gene_id "XLOC_002146"; transcript_id "TCONS_00006789"; exon_number "2"; gene_name "TRNAV-AAC"; oId "CUFF.4962.1"; nearest_ref "rna5298"; class_code "x"; tss_id "TSS3747";
NC_006088.4	Cufflinks	exon	138653534	138654777	.	+	.	gene_id "XLOC_002149"; transcript_id "TCONS_00006796"; exon_number "1"; oId "CUFF.4969.2"; class_code "u"; tss_id "TSS3750";
NC_006088.4	Cufflinks	exon	138654863	138656673	.	+	.	gene_id "XLOC_002149"; transcript_id "TCONS_00006796"; exon_number "2"; oId "CUFF.4969.2"; class_code "u"; tss_id "TSS3750";
NC_006088.4	Cufflinks	exon	138653534	138653810	.	+	.	gene_id "XLOC_002149"; transcript_id "TCONS_00006795"; exon_number "1"; oId "CUFF.4969.1"; class_code "u"; tss_id "TSS3750";
NC_006088.4	Cufflinks	exon	138654604	138654777	.	+	.	gene_id "XLOC_002149"; transcript_id "TCONS_00006795"; exon_number "2"; oId "CUFF.4969.1"; class_code "u"; tss_id "TSS3750";
NC_006088.4	Cufflinks	exon	138654863	138656673	.	+	.	gene_id "XLOC_002149"; transcript_id "TCONS_00006795"; exon_number "3"; oId "CUFF.4969.1"; class_code "u"; tss_id "TSS3750";
NC_006088.4	Cufflinks	exon	139087466	139087530	.	+	.	gene_id "XLOC_002152"; transcript_id "TCONS_00006810"; exon_number "1"; oId "CUFF.4973.1"; class_code "u"; tss_id "TSS3757";
NC_006088.4	Cufflinks	exon	139095030	139098490	.	+	.	gene_id "XLOC_002152"; transcript_id "TCONS_00006810"; exon_number "2"; oId "CUFF.4973.1"; class_code "u"; tss_id "TSS3757";
NC_006088.4	Cufflinks	exon	139177583	139177674	.	+	.	gene_id "XLOC_002156"; transcript_id "TCONS_00006824"; exon_number "1"; gene_name "CARS2"; oId "CUFF.5020.1"; nearest_ref "rna5326"; class_code "x"; tss_id "TSS3764";
NC_006088.4	Cufflinks	exon	139177766	139177896	.	+	.	gene_id "XLOC_002156"; transcript_id "TCONS_00006824"; exon_number "2"; gene_name "CARS2"; oId "CUFF.5020.1"; nearest_ref "rna5326"; class_code "x"; tss_id "TSS3764";
NC_006088.4	Cufflinks	exon	139237076	139237878	.	+	.	gene_id "XLOC_002160"; transcript_id "TCONS_00006833"; exon_number "1"; gene_name "ANKRD10"; oId "CUFF.4984.1"; nearest_ref "rna5338"; class_code "x"; tss_id "TSS3772";
NC_006088.4	Cufflinks	exon	139240999	139242058	.	+	.	gene_id "XLOC_002160"; transcript_id "TCONS_00006833"; exon_number "2"; gene_name "ANKRD10"; oId "CUFF.4984.1"; nearest_ref "rna5338"; class_code "x"; tss_id "TSS3772";
NC_006088.4	Cufflinks	exon	139276071	139283363	.	+	.	gene_id "XLOC_002161"; transcript_id "TCONS_00006834"; exon_number "1"; oId "CUFF.4979.1"; class_code "u"; tss_id "TSS3773";
NC_006088.4	Cufflinks	exon	139285931	139286975	.	+	.	gene_id "XLOC_002161"; transcript_id "TCONS_00006834"; exon_number "2"; oId "CUFF.4979.1"; class_code "u"; tss_id "TSS3773";
NC_006088.4	Cufflinks	exon	139287799	139287922	.	+	.	gene_id "XLOC_002161"; transcript_id "TCONS_00006834"; exon_number "3"; oId "CUFF.4979.1"; class_code "u"; tss_id "TSS3773";
NC_006088.4	Cufflinks	exon	139289328	139289390	.	+	.	gene_id "XLOC_002161"; transcript_id "TCONS_00006834"; exon_number "4"; oId "CUFF.4979.1"; class_code "u"; tss_id "TSS3773";
NC_006088.4	Cufflinks	exon	139293659	139293717	.	+	.	gene_id "XLOC_002161"; transcript_id "TCONS_00006834"; exon_number "5"; oId "CUFF.4979.1"; class_code "u"; tss_id "TSS3773";
NC_006088.4	Cufflinks	exon	139294507	139295168	.	+	.	gene_id "XLOC_002161"; transcript_id "TCONS_00006834"; exon_number "6"; oId "CUFF.4979.1"; class_code "u"; tss_id "TSS3773";
NC_006088.4	Cufflinks	exon	139286883	139287922	.	+	.	gene_id "XLOC_002161"; transcript_id "TCONS_00006837"; exon_number "1"; oId "CUFF.4979.3"; class_code "u"; tss_id "TSS3774";
NC_006088.4	Cufflinks	exon	139289328	139292793	.	+	.	gene_id "XLOC_002161"; transcript_id "TCONS_00006837"; exon_number "2"; oId "CUFF.4979.3"; class_code "u"; tss_id "TSS3774";
NC_006088.4	Cufflinks	exon	139286954	139286975	.	+	.	gene_id "XLOC_002161"; transcript_id "TCONS_00006838"; exon_number "1"; oId "CUFF.4979.4"; class_code "u"; tss_id "TSS3774";
NC_006088.4	Cufflinks	exon	139287799	139292793	.	+	.	gene_id "XLOC_002161"; transcript_id "TCONS_00006838"; exon_number "2"; oId "CUFF.4979.4"; class_code "u"; tss_id "TSS3774";
NC_006088.4	Cufflinks	exon	139287601	139287922	.	+	.	gene_id "XLOC_002161"; transcript_id "TCONS_00006839"; exon_number "1"; oId "CUFF.4979.5"; class_code "u"; tss_id "TSS3775";
NC_006088.4	Cufflinks	exon	139289328	139289390	.	+	.	gene_id "XLOC_002161"; transcript_id "TCONS_00006839"; exon_number "2"; oId "CUFF.4979.5"; class_code "u"; tss_id "TSS3775";
NC_006088.4	Cufflinks	exon	139291655	139292793	.	+	.	gene_id "XLOC_002161"; transcript_id "TCONS_00006839"; exon_number "3"; oId "CUFF.4979.5"; class_code "u"; tss_id "TSS3775";
NC_006088.4	Cufflinks	exon	139292929	139293717	.	+	.	gene_id "XLOC_002161"; transcript_id "TCONS_00006841"; exon_number "1"; oId "CUFF.4979.7"; class_code "u"; tss_id "TSS3776";
NC_006088.4	Cufflinks	exon	139294507	139295168	.	+	.	gene_id "XLOC_002161"; transcript_id "TCONS_00006841"; exon_number "2"; oId "CUFF.4979.7"; class_code "u"; tss_id "TSS3776";
NC_006088.4	Cufflinks	exon	139292929	139293713	.	+	.	gene_id "XLOC_002161"; transcript_id "TCONS_00006840"; exon_number "1"; oId "CUFF.4979.6"; class_code "u"; tss_id "TSS3776";
NC_006088.4	Cufflinks	exon	139294507	139295168	.	+	.	gene_id "XLOC_002161"; transcript_id "TCONS_00006840"; exon_number "2"; oId "CUFF.4979.6"; class_code "u"; tss_id "TSS3776";
NC_006088.4	Cufflinks	exon	139886423	139886457	.	+	.	gene_id "XLOC_002173"; transcript_id "TCONS_00006871"; exon_number "1"; oId "CUFF.5001.1"; class_code "u"; tss_id "TSS3795";
NC_006088.4	Cufflinks	exon	139954857	139954899	.	+	.	gene_id "XLOC_002173"; transcript_id "TCONS_00006871"; exon_number "2"; oId "CUFF.5001.1"; class_code "u"; tss_id "TSS3795";
NC_006088.4	Cufflinks	exon	139956844	139957309	.	+	.	gene_id "XLOC_002173"; transcript_id "TCONS_00006871"; exon_number "3"; oId "CUFF.5001.1"; class_code "u"; tss_id "TSS3795";
NC_006088.4	Cufflinks	exon	139953175	139954899	.	+	.	gene_id "XLOC_002173"; transcript_id "TCONS_00006876"; exon_number "1"; oId "CUFF.5001.2"; class_code "u"; tss_id "TSS3796";
NC_006088.4	Cufflinks	exon	139956844	139957309	.	+	.	gene_id "XLOC_002173"; transcript_id "TCONS_00006876"; exon_number "2"; oId "CUFF.5001.2"; class_code "u"; tss_id "TSS3796";
NC_006088.4	Cufflinks	exon	140007190	140007232	.	+	.	gene_id "XLOC_002179"; transcript_id "TCONS_00006879"; exon_number "1"; gene_name "LOC107050336"; oId "CUFF.5032.2"; nearest_ref "rna5355"; class_code "j"; tss_id "TSS3803";
NC_006088.4	Cufflinks	exon	140007385	140009793	.	+	.	gene_id "XLOC_002179"; transcript_id "TCONS_00006879"; exon_number "2"; gene_name "LOC107050336"; oId "CUFF.5032.2"; nearest_ref "rna5355"; class_code "j"; tss_id "TSS3803";
NC_006088.4	Cufflinks	exon	140012214	140012285	.	+	.	gene_id "XLOC_002179"; transcript_id "TCONS_00006879"; exon_number "3"; gene_name "LOC107050336"; oId "CUFF.5032.2"; nearest_ref "rna5355"; class_code "j"; tss_id "TSS3803";
NC_006088.4	Cufflinks	exon	140012477	140012539	.	+	.	gene_id "XLOC_002179"; transcript_id "TCONS_00006879"; exon_number "4"; gene_name "LOC107050336"; oId "CUFF.5032.2"; nearest_ref "rna5355"; class_code "j"; tss_id "TSS3803";
NC_006088.4	Cufflinks	exon	140013202	140013273	.	+	.	gene_id "XLOC_002179"; transcript_id "TCONS_00006879"; exon_number "5"; gene_name "LOC107050336"; oId "CUFF.5032.2"; nearest_ref "rna5355"; class_code "j"; tss_id "TSS3803";
NC_006088.4	Cufflinks	exon	140013755	140013902	.	+	.	gene_id "XLOC_002179"; transcript_id "TCONS_00006879"; exon_number "6"; gene_name "LOC107050336"; oId "CUFF.5032.2"; nearest_ref "rna5355"; class_code "j"; tss_id "TSS3803";
NC_006088.4	Cufflinks	exon	140014091	140014532	.	+	.	gene_id "XLOC_002179"; transcript_id "TCONS_00006879"; exon_number "7"; gene_name "LOC107050336"; oId "CUFF.5032.2"; nearest_ref "rna5355"; class_code "j"; tss_id "TSS3803";
NC_006088.4	Cufflinks	exon	140066532	140066742	.	+	.	gene_id "XLOC_002182"; transcript_id "TCONS_00006885"; exon_number "1"; oId "CUFF.5024.1"; class_code "u"; tss_id "TSS3806";
NC_006088.4	Cufflinks	exon	140071240	140071311	.	+	.	gene_id "XLOC_002182"; transcript_id "TCONS_00006885"; exon_number "2"; oId "CUFF.5024.1"; class_code "u"; tss_id "TSS3806";
NC_006088.4	Cufflinks	exon	140071503	140071812	.	+	.	gene_id "XLOC_002182"; transcript_id "TCONS_00006885"; exon_number "3"; oId "CUFF.5024.1"; class_code "u"; tss_id "TSS3806";
NC_006088.4	Cufflinks	exon	144302382	144302433	.	+	.	gene_id "XLOC_002209"; transcript_id "TCONS_00006966"; exon_number "1"; gene_name "CLYBL"; oId "CUFF.5148.1"; nearest_ref "rna5419"; class_code "x"; tss_id "TSS3859";
NC_006088.4	Cufflinks	exon	144346782	144346863	.	+	.	gene_id "XLOC_002209"; transcript_id "TCONS_00006966"; exon_number "2"; gene_name "CLYBL"; oId "CUFF.5148.1"; nearest_ref "rna5419"; class_code "x"; tss_id "TSS3859";
NC_006088.4	Cufflinks	exon	144352492	144361995	.	+	.	gene_id "XLOC_002209"; transcript_id "TCONS_00006966"; exon_number "3"; gene_name "CLYBL"; oId "CUFF.5148.1"; nearest_ref "rna5419"; class_code "x"; tss_id "TSS3859";
NC_006088.4	Cufflinks	exon	144302394	144302433	.	+	.	gene_id "XLOC_002209"; transcript_id "TCONS_00006968"; exon_number "1"; gene_name "CLYBL"; oId "CUFF.5148.3"; nearest_ref "rna5419"; class_code "x"; tss_id "TSS3859";
NC_006088.4	Cufflinks	exon	144346782	144346863	.	+	.	gene_id "XLOC_002209"; transcript_id "TCONS_00006968"; exon_number "2"; gene_name "CLYBL"; oId "CUFF.5148.3"; nearest_ref "rna5419"; class_code "x"; tss_id "TSS3859";
NC_006088.4	Cufflinks	exon	144352492	144358592	.	+	.	gene_id "XLOC_002209"; transcript_id "TCONS_00006968"; exon_number "3"; gene_name "CLYBL"; oId "CUFF.5148.3"; nearest_ref "rna5419"; class_code "x"; tss_id "TSS3859";
NC_006088.4	Cufflinks	exon	144359725	144361995	.	+	.	gene_id "XLOC_002209"; transcript_id "TCONS_00006968"; exon_number "4"; gene_name "CLYBL"; oId "CUFF.5148.3"; nearest_ref "rna5419"; class_code "x"; tss_id "TSS3859";
NC_006088.4	Cufflinks	exon	144302394	144302433	.	+	.	gene_id "XLOC_002209"; transcript_id "TCONS_00006967"; exon_number "1"; gene_name "CLYBL"; oId "CUFF.5148.2"; nearest_ref "rna5419"; class_code "x"; tss_id "TSS3859";
NC_006088.4	Cufflinks	exon	144346782	144346863	.	+	.	gene_id "XLOC_002209"; transcript_id "TCONS_00006967"; exon_number "2"; gene_name "CLYBL"; oId "CUFF.5148.2"; nearest_ref "rna5419"; class_code "x"; tss_id "TSS3859";
NC_006088.4	Cufflinks	exon	144352492	144352568	.	+	.	gene_id "XLOC_002209"; transcript_id "TCONS_00006967"; exon_number "3"; gene_name "CLYBL"; oId "CUFF.5148.2"; nearest_ref "rna5419"; class_code "x"; tss_id "TSS3859";
NC_006088.4	Cufflinks	exon	144354240	144361995	.	+	.	gene_id "XLOC_002209"; transcript_id "TCONS_00006967"; exon_number "4"; gene_name "CLYBL"; oId "CUFF.5148.2"; nearest_ref "rna5419"; class_code "x"; tss_id "TSS3859";
NC_006088.4	Cufflinks	exon	144302395	144302433	.	+	.	gene_id "XLOC_002209"; transcript_id "TCONS_00006971"; exon_number "1"; gene_name "CLYBL"; oId "CUFF.5148.6"; nearest_ref "rna5419"; class_code "x"; tss_id "TSS3859";
NC_006088.4	Cufflinks	exon	144358092	144361995	.	+	.	gene_id "XLOC_002209"; transcript_id "TCONS_00006971"; exon_number "2"; gene_name "CLYBL"; oId "CUFF.5148.6"; nearest_ref "rna5419"; class_code "x"; tss_id "TSS3859";
NC_006088.4	Cufflinks	exon	144302395	144302433	.	+	.	gene_id "XLOC_002209"; transcript_id "TCONS_00006970"; exon_number "1"; gene_name "CLYBL"; oId "CUFF.5148.5"; nearest_ref "rna5419"; class_code "x"; tss_id "TSS3859";
NC_006088.4	Cufflinks	exon	144346782	144346863	.	+	.	gene_id "XLOC_002209"; transcript_id "TCONS_00006970"; exon_number "2"; gene_name "CLYBL"; oId "CUFF.5148.5"; nearest_ref "rna5419"; class_code "x"; tss_id "TSS3859";
NC_006088.4	Cufflinks	exon	144352492	144357662	.	+	.	gene_id "XLOC_002209"; transcript_id "TCONS_00006970"; exon_number "3"; gene_name "CLYBL"; oId "CUFF.5148.5"; nearest_ref "rna5419"; class_code "x"; tss_id "TSS3859";
NC_006088.4	Cufflinks	exon	144358092	144361995	.	+	.	gene_id "XLOC_002209"; transcript_id "TCONS_00006970"; exon_number "4"; gene_name "CLYBL"; oId "CUFF.5148.5"; nearest_ref "rna5419"; class_code "x"; tss_id "TSS3859";
NC_006088.4	Cufflinks	exon	144302395	144302433	.	+	.	gene_id "XLOC_002209"; transcript_id "TCONS_00006969"; exon_number "1"; gene_name "CLYBL"; oId "CUFF.5148.4"; nearest_ref "rna5419"; class_code "x"; tss_id "TSS3859";
NC_006088.4	Cufflinks	exon	144346782	144346863	.	+	.	gene_id "XLOC_002209"; transcript_id "TCONS_00006969"; exon_number "2"; gene_name "CLYBL"; oId "CUFF.5148.4"; nearest_ref "rna5419"; class_code "x"; tss_id "TSS3859";
NC_006088.4	Cufflinks	exon	144352492	144352568	.	+	.	gene_id "XLOC_002209"; transcript_id "TCONS_00006969"; exon_number "3"; gene_name "CLYBL"; oId "CUFF.5148.4"; nearest_ref "rna5419"; class_code "x"; tss_id "TSS3859";
NC_006088.4	Cufflinks	exon	144355409	144358592	.	+	.	gene_id "XLOC_002209"; transcript_id "TCONS_00006969"; exon_number "4"; gene_name "CLYBL"; oId "CUFF.5148.4"; nearest_ref "rna5419"; class_code "x"; tss_id "TSS3859";
NC_006088.4	Cufflinks	exon	144359725	144361995	.	+	.	gene_id "XLOC_002209"; transcript_id "TCONS_00006969"; exon_number "5"; gene_name "CLYBL"; oId "CUFF.5148.4"; nearest_ref "rna5419"; class_code "x"; tss_id "TSS3859";
NC_006088.4	Cufflinks	exon	144333598	144333639	.	+	.	gene_id "XLOC_002209"; transcript_id "TCONS_00006972"; exon_number "1"; gene_name "CLYBL"; oId "CUFF.5148.7"; nearest_ref "rna5419"; class_code "x"; tss_id "TSS3860";
NC_006088.4	Cufflinks	exon	144346782	144346863	.	+	.	gene_id "XLOC_002209"; transcript_id "TCONS_00006972"; exon_number "2"; gene_name "CLYBL"; oId "CUFF.5148.7"; nearest_ref "rna5419"; class_code "x"; tss_id "TSS3860";
NC_006088.4	Cufflinks	exon	144355855	144361995	.	+	.	gene_id "XLOC_002209"; transcript_id "TCONS_00006972"; exon_number "3"; gene_name "CLYBL"; oId "CUFF.5148.7"; nearest_ref "rna5419"; class_code "x"; tss_id "TSS3860";
NC_006088.4	Cufflinks	exon	144514296	144517722	.	+	.	gene_id "XLOC_002210"; transcript_id "TCONS_00006973"; exon_number "1"; oId "CUFF.5110.1"; class_code "u"; tss_id "TSS3861";
NC_006088.4	Cufflinks	exon	144520784	144521670	.	+	.	gene_id "XLOC_002210"; transcript_id "TCONS_00006973"; exon_number "2"; oId "CUFF.5110.1"; class_code "u"; tss_id "TSS3861";
NC_006088.4	Cufflinks	exon	144523541	144526772	.	+	.	gene_id "XLOC_002210"; transcript_id "TCONS_00006973"; exon_number "3"; oId "CUFF.5110.1"; class_code "u"; tss_id "TSS3861";
NC_006088.4	Cufflinks	exon	144514398	144517722	.	+	.	gene_id "XLOC_002210"; transcript_id "TCONS_00006976"; exon_number "1"; oId "CUFF.5110.4"; class_code "u"; tss_id "TSS3862";
NC_006088.4	Cufflinks	exon	144520784	144521804	.	+	.	gene_id "XLOC_002210"; transcript_id "TCONS_00006976"; exon_number "2"; oId "CUFF.5110.4"; class_code "u"; tss_id "TSS3862";
NC_006088.4	Cufflinks	exon	144523541	144524248	.	+	.	gene_id "XLOC_002210"; transcript_id "TCONS_00006976"; exon_number "3"; oId "CUFF.5110.4"; class_code "u"; tss_id "TSS3862";
NC_006088.4	Cufflinks	exon	144525856	144526772	.	+	.	gene_id "XLOC_002210"; transcript_id "TCONS_00006976"; exon_number "4"; oId "CUFF.5110.4"; class_code "u"; tss_id "TSS3862";
NC_006088.4	Cufflinks	exon	144514398	144517722	.	+	.	gene_id "XLOC_002210"; transcript_id "TCONS_00006975"; exon_number "1"; oId "CUFF.5110.3"; class_code "u"; tss_id "TSS3862";
NC_006088.4	Cufflinks	exon	144520784	144524042	.	+	.	gene_id "XLOC_002210"; transcript_id "TCONS_00006975"; exon_number "2"; oId "CUFF.5110.3"; class_code "u"; tss_id "TSS3862";
NC_006088.4	Cufflinks	exon	144524142	144526772	.	+	.	gene_id "XLOC_002210"; transcript_id "TCONS_00006975"; exon_number "3"; oId "CUFF.5110.3"; class_code "u"; tss_id "TSS3862";
NC_006088.4	Cufflinks	exon	144514398	144517722	.	+	.	gene_id "XLOC_002210"; transcript_id "TCONS_00006974"; exon_number "1"; oId "CUFF.5110.2"; class_code "u"; tss_id "TSS3862";
NC_006088.4	Cufflinks	exon	144520784	144524248	.	+	.	gene_id "XLOC_002210"; transcript_id "TCONS_00006974"; exon_number "2"; oId "CUFF.5110.2"; class_code "u"; tss_id "TSS3862";
NC_006088.4	Cufflinks	exon	144525856	144526262	.	+	.	gene_id "XLOC_002210"; transcript_id "TCONS_00006974"; exon_number "3"; oId "CUFF.5110.2"; class_code "u"; tss_id "TSS3862";
NC_006088.4	Cufflinks	exon	144526458	144526772	.	+	.	gene_id "XLOC_002210"; transcript_id "TCONS_00006974"; exon_number "4"; oId "CUFF.5110.2"; class_code "u"; tss_id "TSS3862";
NC_006088.4	Cufflinks	exon	144520479	144520545	.	+	.	gene_id "XLOC_002210"; transcript_id "TCONS_00006977"; exon_number "1"; oId "CUFF.5110.5"; class_code "u"; tss_id "TSS3863";
NC_006088.4	Cufflinks	exon	144520784	144521670	.	+	.	gene_id "XLOC_002210"; transcript_id "TCONS_00006977"; exon_number "2"; oId "CUFF.5110.5"; class_code "u"; tss_id "TSS3863";
NC_006088.4	Cufflinks	exon	144523541	144524248	.	+	.	gene_id "XLOC_002210"; transcript_id "TCONS_00006977"; exon_number "3"; oId "CUFF.5110.5"; class_code "u"; tss_id "TSS3863";
NC_006088.4	Cufflinks	exon	144525856	144526772	.	+	.	gene_id "XLOC_002210"; transcript_id "TCONS_00006977"; exon_number "4"; oId "CUFF.5110.5"; class_code "u"; tss_id "TSS3863";
NC_006088.4	Cufflinks	exon	145318486	145319578	.	+	.	gene_id "XLOC_002223"; transcript_id "TCONS_00007028"; exon_number "1"; oId "CUFF.5169.1"; class_code "u"; tss_id "TSS3893";
NC_006088.4	Cufflinks	exon	145320219	145323312	.	+	.	gene_id "XLOC_002223"; transcript_id "TCONS_00007028"; exon_number "2"; oId "CUFF.5169.1"; class_code "u"; tss_id "TSS3893";
NC_006088.4	Cufflinks	exon	146092796	146093328	.	+	.	gene_id "XLOC_002229"; transcript_id "TCONS_00007052"; exon_number "1"; gene_name "CLDN10"; oId "CUFF.5230.2"; nearest_ref "rna5495"; class_code "x"; tss_id "TSS3900";
NC_006088.4	Cufflinks	exon	146100190	146100286	.	+	.	gene_id "XLOC_002229"; transcript_id "TCONS_00007052"; exon_number "2"; gene_name "CLDN10"; oId "CUFF.5230.2"; nearest_ref "rna5495"; class_code "x"; tss_id "TSS3900";
NC_006088.4	Cufflinks	exon	146114553	146117608	.	+	.	gene_id "XLOC_002229"; transcript_id "TCONS_00007052"; exon_number "3"; gene_name "CLDN10"; oId "CUFF.5230.2"; nearest_ref "rna5495"; class_code "x"; tss_id "TSS3900";
NC_006088.4	Cufflinks	exon	146092796	146093328	.	+	.	gene_id "XLOC_002229"; transcript_id "TCONS_00007051"; exon_number "1"; gene_name "CLDN10"; oId "CUFF.5230.1"; nearest_ref "rna5495"; class_code "x"; tss_id "TSS3900";
NC_006088.4	Cufflinks	exon	146100190	146100286	.	+	.	gene_id "XLOC_002229"; transcript_id "TCONS_00007051"; exon_number "2"; gene_name "CLDN10"; oId "CUFF.5230.1"; nearest_ref "rna5495"; class_code "x"; tss_id "TSS3900";
NC_006088.4	Cufflinks	exon	146112123	146112221	.	+	.	gene_id "XLOC_002229"; transcript_id "TCONS_00007051"; exon_number "3"; gene_name "CLDN10"; oId "CUFF.5230.1"; nearest_ref "rna5495"; class_code "x"; tss_id "TSS3900";
NC_006088.4	Cufflinks	exon	146114553	146117608	.	+	.	gene_id "XLOC_002229"; transcript_id "TCONS_00007051"; exon_number "4"; gene_name "CLDN10"; oId "CUFF.5230.1"; nearest_ref "rna5495"; class_code "x"; tss_id "TSS3900";
NC_006088.4	Cufflinks	exon	146527200	146527319	.	+	.	gene_id "XLOC_002235"; transcript_id "TCONS_00007071"; exon_number "1"; gene_name "GPC6"; oId "CUFF.5246.1"; nearest_ref "rna5513"; class_code "x"; tss_id "TSS3912";
NC_006088.4	Cufflinks	exon	146543987	146544163	.	+	.	gene_id "XLOC_002235"; transcript_id "TCONS_00007071"; exon_number "2"; gene_name "GPC6"; oId "CUFF.5246.1"; nearest_ref "rna5513"; class_code "x"; tss_id "TSS3912";
NC_006088.4	Cufflinks	exon	146551695	146552475	.	+	.	gene_id "XLOC_002235"; transcript_id "TCONS_00007071"; exon_number "3"; gene_name "GPC6"; oId "CUFF.5246.1"; nearest_ref "rna5513"; class_code "x"; tss_id "TSS3912";
NC_006088.4	Cufflinks	exon	146527203	146527319	.	+	.	gene_id "XLOC_002235"; transcript_id "TCONS_00007072"; exon_number "1"; gene_name "GPC6"; oId "CUFF.5246.2"; nearest_ref "rna5513"; class_code "x"; tss_id "TSS3912";
NC_006088.4	Cufflinks	exon	146528059	146528982	.	+	.	gene_id "XLOC_002235"; transcript_id "TCONS_00007072"; exon_number "2"; gene_name "GPC6"; oId "CUFF.5246.2"; nearest_ref "rna5513"; class_code "x"; tss_id "TSS3912";
NC_006088.4	Cufflinks	exon	149677891	149678722	.	+	.	gene_id "XLOC_002242"; transcript_id "TCONS_00007081"; exon_number "1"; oId "CUFF.5226.1"; class_code "u"; tss_id "TSS3920";
NC_006088.4	Cufflinks	exon	149693025	149693090	.	+	.	gene_id "XLOC_002242"; transcript_id "TCONS_00007081"; exon_number "2"; oId "CUFF.5226.1"; class_code "u"; tss_id "TSS3920";
NC_006088.4	Cufflinks	exon	149696113	149696179	.	+	.	gene_id "XLOC_002242"; transcript_id "TCONS_00007081"; exon_number "3"; oId "CUFF.5226.1"; class_code "u"; tss_id "TSS3920";
NC_006088.4	Cufflinks	exon	149714883	149714988	.	+	.	gene_id "XLOC_002242"; transcript_id "TCONS_00007081"; exon_number "4"; oId "CUFF.5226.1"; class_code "u"; tss_id "TSS3920";
NC_006088.4	Cufflinks	exon	149729798	149731900	.	+	.	gene_id "XLOC_002242"; transcript_id "TCONS_00007081"; exon_number "5"; oId "CUFF.5226.1"; class_code "u"; tss_id "TSS3920";
NC_006088.4	Cufflinks	exon	151578315	151578391	.	+	.	gene_id "XLOC_002274"; transcript_id "TCONS_00007118"; exon_number "1"; oId "CUFF.5331.1"; class_code "u"; tss_id "TSS3954";
NC_006088.4	Cufflinks	exon	151621001	151621147	.	+	.	gene_id "XLOC_002274"; transcript_id "TCONS_00007118"; exon_number "2"; oId "CUFF.5331.1"; class_code "u"; tss_id "TSS3954";
NC_006088.4	Cufflinks	exon	151622387	151622530	.	+	.	gene_id "XLOC_002274"; transcript_id "TCONS_00007118"; exon_number "3"; oId "CUFF.5331.1"; class_code "u"; tss_id "TSS3954";
NC_006088.4	Cufflinks	exon	151625922	151626122	.	+	.	gene_id "XLOC_002274"; transcript_id "TCONS_00007118"; exon_number "4"; oId "CUFF.5331.1"; class_code "u"; tss_id "TSS3954";
NC_006088.4	Cufflinks	exon	151631110	151631252	.	+	.	gene_id "XLOC_002274"; transcript_id "TCONS_00007118"; exon_number "5"; oId "CUFF.5331.1"; class_code "u"; tss_id "TSS3954";
NC_006088.4	Cufflinks	exon	151631823	151633586	.	+	.	gene_id "XLOC_002274"; transcript_id "TCONS_00007118"; exon_number "6"; oId "CUFF.5331.1"; class_code "u"; tss_id "TSS3954";
NC_006088.4	Cufflinks	exon	151620041	151620177	.	+	.	gene_id "XLOC_002274"; transcript_id "TCONS_00007119"; exon_number "1"; oId "CUFF.5331.2"; class_code "u"; tss_id "TSS3955";
NC_006088.4	Cufflinks	exon	151621001	151621147	.	+	.	gene_id "XLOC_002274"; transcript_id "TCONS_00007119"; exon_number "2"; oId "CUFF.5331.2"; class_code "u"; tss_id "TSS3955";
NC_006088.4	Cufflinks	exon	151622387	151622530	.	+	.	gene_id "XLOC_002274"; transcript_id "TCONS_00007119"; exon_number "3"; oId "CUFF.5331.2"; class_code "u"; tss_id "TSS3955";
NC_006088.4	Cufflinks	exon	151625922	151626122	.	+	.	gene_id "XLOC_002274"; transcript_id "TCONS_00007119"; exon_number "4"; oId "CUFF.5331.2"; class_code "u"; tss_id "TSS3955";
NC_006088.4	Cufflinks	exon	151631110	151631252	.	+	.	gene_id "XLOC_002274"; transcript_id "TCONS_00007119"; exon_number "5"; oId "CUFF.5331.2"; class_code "u"; tss_id "TSS3955";
NC_006088.4	Cufflinks	exon	151631823	151633586	.	+	.	gene_id "XLOC_002274"; transcript_id "TCONS_00007119"; exon_number "6"; oId "CUFF.5331.2"; class_code "u"; tss_id "TSS3955";
NC_006088.4	Cufflinks	exon	151620184	151621147	.	+	.	gene_id "XLOC_002274"; transcript_id "TCONS_00007120"; exon_number "1"; oId "CUFF.5331.3"; class_code "u"; tss_id "TSS3956";
NC_006088.4	Cufflinks	exon	151622387	151622530	.	+	.	gene_id "XLOC_002274"; transcript_id "TCONS_00007120"; exon_number "2"; oId "CUFF.5331.3"; class_code "u"; tss_id "TSS3956";
NC_006088.4	Cufflinks	exon	151625922	151626122	.	+	.	gene_id "XLOC_002274"; transcript_id "TCONS_00007120"; exon_number "3"; oId "CUFF.5331.3"; class_code "u"; tss_id "TSS3956";
NC_006088.4	Cufflinks	exon	151631110	151631252	.	+	.	gene_id "XLOC_002274"; transcript_id "TCONS_00007120"; exon_number "4"; oId "CUFF.5331.3"; class_code "u"; tss_id "TSS3956";
NC_006088.4	Cufflinks	exon	151631823	151633586	.	+	.	gene_id "XLOC_002274"; transcript_id "TCONS_00007120"; exon_number "5"; oId "CUFF.5331.3"; class_code "u"; tss_id "TSS3956";
NC_006088.4	Cufflinks	exon	153917406	153917667	.	+	.	gene_id "XLOC_002284"; transcript_id "TCONS_00007155"; exon_number "1"; oId "CUFF.5342.1"; class_code "u"; tss_id "TSS3975";
NC_006088.4	Cufflinks	exon	153917770	153917877	.	+	.	gene_id "XLOC_002284"; transcript_id "TCONS_00007155"; exon_number "2"; oId "CUFF.5342.1"; class_code "u"; tss_id "TSS3975";
NC_006088.4	Cufflinks	exon	155567604	155567694	.	+	.	gene_id "XLOC_002302"; transcript_id "TCONS_00007233"; exon_number "1"; oId "CUFF.5466.1"; class_code "u"; tss_id "TSS4012";
NC_006088.4	Cufflinks	exon	155588631	155588969	.	+	.	gene_id "XLOC_002302"; transcript_id "TCONS_00007233"; exon_number "2"; oId "CUFF.5466.1"; class_code "u"; tss_id "TSS4012";
NC_006088.4	Cufflinks	exon	155589434	155589908	.	+	.	gene_id "XLOC_002302"; transcript_id "TCONS_00007233"; exon_number "3"; oId "CUFF.5466.1"; class_code "u"; tss_id "TSS4012";
NC_006088.4	Cufflinks	exon	155567638	155567694	.	+	.	gene_id "XLOC_002302"; transcript_id "TCONS_00007234"; exon_number "1"; oId "CUFF.5466.2"; class_code "u"; tss_id "TSS4012";
NC_006088.4	Cufflinks	exon	155586013	155586173	.	+	.	gene_id "XLOC_002302"; transcript_id "TCONS_00007234"; exon_number "2"; oId "CUFF.5466.2"; class_code "u"; tss_id "TSS4012";
NC_006088.4	Cufflinks	exon	155588631	155588969	.	+	.	gene_id "XLOC_002302"; transcript_id "TCONS_00007234"; exon_number "3"; oId "CUFF.5466.2"; class_code "u"; tss_id "TSS4012";
NC_006088.4	Cufflinks	exon	155589434	155589908	.	+	.	gene_id "XLOC_002302"; transcript_id "TCONS_00007234"; exon_number "4"; oId "CUFF.5466.2"; class_code "u"; tss_id "TSS4012";
NC_006088.4	Cufflinks	exon	155581138	155581255	.	+	.	gene_id "XLOC_002302"; transcript_id "TCONS_00007235"; exon_number "1"; oId "CUFF.5466.3"; class_code "u"; tss_id "TSS4013";
NC_006088.4	Cufflinks	exon	155588631	155588969	.	+	.	gene_id "XLOC_002302"; transcript_id "TCONS_00007235"; exon_number "2"; oId "CUFF.5466.3"; class_code "u"; tss_id "TSS4013";
NC_006088.4	Cufflinks	exon	155589434	155589908	.	+	.	gene_id "XLOC_002302"; transcript_id "TCONS_00007235"; exon_number "3"; oId "CUFF.5466.3"; class_code "u"; tss_id "TSS4013";
NC_006088.4	Cufflinks	exon	155900447	155900568	.	+	.	gene_id "XLOC_002307"; transcript_id "TCONS_00007252"; exon_number "1"; oId "CUFF.5411.1"; class_code "u"; tss_id "TSS4025";
NC_006088.4	Cufflinks	exon	155900925	155903687	.	+	.	gene_id "XLOC_002307"; transcript_id "TCONS_00007252"; exon_number "2"; oId "CUFF.5411.1"; class_code "u"; tss_id "TSS4025";
NC_006088.4	Cufflinks	exon	163530118	163530315	.	+	.	gene_id "XLOC_002346"; transcript_id "TCONS_00007320"; exon_number "1"; oId "CUFF.5509.2"; class_code "u"; tss_id "TSS4069";
NC_006088.4	Cufflinks	exon	163560403	163560743	.	+	.	gene_id "XLOC_002346"; transcript_id "TCONS_00007320"; exon_number "2"; oId "CUFF.5509.2"; class_code "u"; tss_id "TSS4069";
NC_006088.4	Cufflinks	exon	163561256	163562436	.	+	.	gene_id "XLOC_002346"; transcript_id "TCONS_00007320"; exon_number "3"; oId "CUFF.5509.2"; class_code "u"; tss_id "TSS4069";
NC_006088.4	Cufflinks	exon	163530118	163530315	.	+	.	gene_id "XLOC_002346"; transcript_id "TCONS_00007321"; exon_number "1"; oId "CUFF.5509.1"; class_code "u"; tss_id "TSS4069";
NC_006088.4	Cufflinks	exon	163560403	163561321	.	+	.	gene_id "XLOC_002346"; transcript_id "TCONS_00007321"; exon_number "2"; oId "CUFF.5509.1"; class_code "u"; tss_id "TSS4069";
NC_006088.4	Cufflinks	exon	163593115	163594458	.	+	.	gene_id "XLOC_002346"; transcript_id "TCONS_00007321"; exon_number "3"; oId "CUFF.5509.1"; class_code "u"; tss_id "TSS4069";
NC_006088.4	Cufflinks	exon	163530179	163530315	.	+	.	gene_id "XLOC_002346"; transcript_id "TCONS_00007322"; exon_number "1"; oId "CUFF.5509.3"; class_code "u"; tss_id "TSS4069";
NC_006088.4	Cufflinks	exon	163560403	163562436	.	+	.	gene_id "XLOC_002346"; transcript_id "TCONS_00007322"; exon_number "2"; oId "CUFF.5509.3"; class_code "u"; tss_id "TSS4069";
NC_006088.4	Cufflinks	exon	163530212	163530315	.	+	.	gene_id "XLOC_002346"; transcript_id "TCONS_00007323"; exon_number "1"; oId "CUFF.5509.4"; class_code "u"; tss_id "TSS4069";
NC_006088.4	Cufflinks	exon	163593115	163593175	.	+	.	gene_id "XLOC_002346"; transcript_id "TCONS_00007323"; exon_number "2"; oId "CUFF.5509.4"; class_code "u"; tss_id "TSS4069";
NC_006088.4	Cufflinks	exon	163596226	163596771	.	+	.	gene_id "XLOC_002346"; transcript_id "TCONS_00007323"; exon_number "3"; oId "CUFF.5509.4"; class_code "u"; tss_id "TSS4069";
NC_006088.4	Cufflinks	exon	163530235	163530315	.	+	.	gene_id "XLOC_002346"; transcript_id "TCONS_00007324"; exon_number "1"; oId "CUFF.5509.6"; class_code "u"; tss_id "TSS4070";
NC_006088.4	Cufflinks	exon	163561256	163562436	.	+	.	gene_id "XLOC_002346"; transcript_id "TCONS_00007324"; exon_number "2"; oId "CUFF.5509.6"; class_code "u"; tss_id "TSS4070";
NC_006088.4	Cufflinks	exon	165380210	165380240	.	+	.	gene_id "XLOC_002365"; transcript_id "TCONS_00007345"; exon_number "1"; oId "CUFF.5522.1"; class_code "u"; tss_id "TSS4090";
NC_006088.4	Cufflinks	exon	165392347	165392415	.	+	.	gene_id "XLOC_002365"; transcript_id "TCONS_00007345"; exon_number "2"; oId "CUFF.5522.1"; class_code "u"; tss_id "TSS4090";
NC_006088.4	Cufflinks	exon	165395342	165395421	.	+	.	gene_id "XLOC_002365"; transcript_id "TCONS_00007345"; exon_number "3"; oId "CUFF.5522.1"; class_code "u"; tss_id "TSS4090";
NC_006088.4	Cufflinks	exon	165400610	165401352	.	+	.	gene_id "XLOC_002365"; transcript_id "TCONS_00007345"; exon_number "4"; oId "CUFF.5522.1"; class_code "u"; tss_id "TSS4090";
NC_006088.4	Cufflinks	exon	165392388	165392412	.	+	.	gene_id "XLOC_002365"; transcript_id "TCONS_00007346"; exon_number "1"; oId "CUFF.5522.2"; class_code "u"; tss_id "TSS4091";
NC_006088.4	Cufflinks	exon	165395342	165395421	.	+	.	gene_id "XLOC_002365"; transcript_id "TCONS_00007346"; exon_number "2"; oId "CUFF.5522.2"; class_code "u"; tss_id "TSS4091";
NC_006088.4	Cufflinks	exon	165400610	165401352	.	+	.	gene_id "XLOC_002365"; transcript_id "TCONS_00007346"; exon_number "3"; oId "CUFF.5522.2"; class_code "u"; tss_id "TSS4091";
NC_006088.4	Cufflinks	exon	165544549	165544651	.	+	.	gene_id "XLOC_002366"; transcript_id "TCONS_00007348"; exon_number "1"; oId "CUFF.5521.1"; class_code "u"; tss_id "TSS4093";
NC_006088.4	Cufflinks	exon	165550885	165550947	.	+	.	gene_id "XLOC_002366"; transcript_id "TCONS_00007348"; exon_number "2"; oId "CUFF.5521.1"; class_code "u"; tss_id "TSS4093";
NC_006088.4	Cufflinks	exon	165554149	165555268	.	+	.	gene_id "XLOC_002366"; transcript_id "TCONS_00007348"; exon_number "3"; oId "CUFF.5521.1"; class_code "u"; tss_id "TSS4093";
NC_006088.4	Cufflinks	exon	165953661	165953747	.	+	.	gene_id "XLOC_002372"; transcript_id "TCONS_00007371"; exon_number "1"; gene_name "RGCC"; oId "CUFF.5549.3"; nearest_ref "rna5746"; class_code "j"; tss_id "TSS4103";
NC_006088.4	Cufflinks	exon	165961989	165962096	.	+	.	gene_id "XLOC_002372"; transcript_id "TCONS_00007371"; exon_number "2"; gene_name "RGCC"; oId "CUFF.5549.3"; nearest_ref "rna5746"; class_code "j"; tss_id "TSS4103";
NC_006088.4	Cufflinks	exon	165963234	165963300	.	+	.	gene_id "XLOC_002372"; transcript_id "TCONS_00007371"; exon_number "3"; gene_name "RGCC"; oId "CUFF.5549.3"; nearest_ref "rna5746"; class_code "j"; tss_id "TSS4103";
NC_006088.4	Cufflinks	exon	165964394	165965762	.	+	.	gene_id "XLOC_002372"; transcript_id "TCONS_00007371"; exon_number "4"; gene_name "RGCC"; oId "CUFF.5549.3"; nearest_ref "rna5746"; class_code "j"; tss_id "TSS4103";
NC_006088.4	Cufflinks	exon	165955652	165955686	.	+	.	gene_id "XLOC_002372"; transcript_id "TCONS_00007374"; exon_number "1"; gene_name "RGCC"; oId "CUFF.5549.4"; nearest_ref "rna5746"; class_code "j"; tss_id "TSS4104";
NC_006088.4	Cufflinks	exon	165961989	165962096	.	+	.	gene_id "XLOC_002372"; transcript_id "TCONS_00007374"; exon_number "2"; gene_name "RGCC"; oId "CUFF.5549.4"; nearest_ref "rna5746"; class_code "j"; tss_id "TSS4104";
NC_006088.4	Cufflinks	exon	165963234	165963296	.	+	.	gene_id "XLOC_002372"; transcript_id "TCONS_00007374"; exon_number "3"; gene_name "RGCC"; oId "CUFF.5549.4"; nearest_ref "rna5746"; class_code "j"; tss_id "TSS4104";
NC_006088.4	Cufflinks	exon	165964394	165965762	.	+	.	gene_id "XLOC_002372"; transcript_id "TCONS_00007374"; exon_number "4"; gene_name "RGCC"; oId "CUFF.5549.4"; nearest_ref "rna5746"; class_code "j"; tss_id "TSS4104";
NC_006088.4	Cufflinks	exon	165959894	165959971	.	+	.	gene_id "XLOC_002372"; transcript_id "TCONS_00007375"; exon_number "1"; gene_name "RGCC"; oId "CUFF.5549.5"; nearest_ref "rna5746"; class_code "j"; tss_id "TSS4105";
NC_006088.4	Cufflinks	exon	165961989	165962096	.	+	.	gene_id "XLOC_002372"; transcript_id "TCONS_00007375"; exon_number "2"; gene_name "RGCC"; oId "CUFF.5549.5"; nearest_ref "rna5746"; class_code "j"; tss_id "TSS4105";
NC_006088.4	Cufflinks	exon	165963234	165963296	.	+	.	gene_id "XLOC_002372"; transcript_id "TCONS_00007375"; exon_number "3"; gene_name "RGCC"; oId "CUFF.5549.5"; nearest_ref "rna5746"; class_code "j"; tss_id "TSS4105";
NC_006088.4	Cufflinks	exon	165964394	165965762	.	+	.	gene_id "XLOC_002372"; transcript_id "TCONS_00007375"; exon_number "4"; gene_name "RGCC"; oId "CUFF.5549.5"; nearest_ref "rna5746"; class_code "j"; tss_id "TSS4105";
NC_006088.4	Cufflinks	exon	167206479	167206674	.	+	.	gene_id "XLOC_002402"; transcript_id "TCONS_00007436"; exon_number "1"; oId "CUFF.5590.2"; class_code "u"; tss_id "TSS4146";
[truncated: 37,015 more rows]
