# Supplementary material for: Genome-wide identification of tissue-specific long non-coding RNA in three farm animal species
Source: BMC Genomics. 2018 Sep 18;19:684. doi: 10.1186/s12864-018-5037-7 (PMC6145346; doi:10.1186/s12864-018-5037-7)
Supplement: Supplementary file 5 — Exon Locations of Cattle LncRNAs. The genomic locations of the exons of all cattle lncRNAs. (GTF 4359 kb) [file 12864_2018_5037_MOESM5_ESM.gtf]

AC_000158.1	Cufflinks	exon	1412498	1413383	.	+	.	gene_id "XLOC_000017"; transcript_id "TCONS_00000034"; exon_number "1"; oId "CUFF.30.1"; class_code "u"; tss_id "TSS23";
AC_000158.1	Cufflinks	exon	1414143	1414297	.	+	.	gene_id "XLOC_000017"; transcript_id "TCONS_00000034"; exon_number "2"; oId "CUFF.30.1"; class_code "u"; tss_id "TSS23";
AC_000158.1	Cufflinks	exon	1461541	1463829	.	+	.	gene_id "XLOC_000017"; transcript_id "TCONS_00000034"; exon_number "3"; oId "CUFF.30.1"; class_code "u"; tss_id "TSS23";
AC_000158.1	Cufflinks	exon	1898121	1898193	.	+	.	gene_id "XLOC_000025"; transcript_id "TCONS_00000042"; exon_number "1"; oId "CUFF.58.1"; class_code "u"; tss_id "TSS31";
AC_000158.1	Cufflinks	exon	1899327	1900285	.	+	.	gene_id "XLOC_000025"; transcript_id "TCONS_00000042"; exon_number "2"; oId "CUFF.58.1"; class_code "u"; tss_id "TSS31";
AC_000158.1	Cufflinks	exon	2353266	2359074	.	+	.	gene_id "XLOC_000030"; transcript_id "TCONS_00000100"; exon_number "1"; gene_name "EVA1C"; oId "CUFF.295.2"; nearest_ref "rna74"; class_code "x"; tss_id "TSS51";
AC_000158.1	Cufflinks	exon	2364252	2364560	.	+	.	gene_id "XLOC_000030"; transcript_id "TCONS_00000100"; exon_number "2"; gene_name "EVA1C"; oId "CUFF.295.2"; nearest_ref "rna74"; class_code "x"; tss_id "TSS51";
AC_000158.1	Cufflinks	exon	2353266	2359074	.	+	.	gene_id "XLOC_000030"; transcript_id "TCONS_00000101"; exon_number "1"; gene_name "EVA1C"; oId "CUFF.295.1"; nearest_ref "rna74"; class_code "x"; tss_id "TSS51";
AC_000158.1	Cufflinks	exon	2366707	2366766	.	+	.	gene_id "XLOC_000030"; transcript_id "TCONS_00000101"; exon_number "2"; gene_name "EVA1C"; oId "CUFF.295.1"; nearest_ref "rna74"; class_code "x"; tss_id "TSS51";
AC_000158.1	Cufflinks	exon	3259226	3259473	.	+	.	gene_id "XLOC_000048"; transcript_id "TCONS_00000137"; exon_number "1"; oId "CUFF.269.1"; class_code "u"; tss_id "TSS77";
AC_000158.1	Cufflinks	exon	3259623	3260598	.	+	.	gene_id "XLOC_000048"; transcript_id "TCONS_00000137"; exon_number "2"; oId "CUFF.269.1"; class_code "u"; tss_id "TSS77";
AC_000158.1	Cufflinks	exon	3763699	3763939	.	+	.	gene_id "XLOC_000051"; transcript_id "TCONS_00000146"; exon_number "1"; oId "CUFF.128.1"; class_code "u"; tss_id "TSS80";
AC_000158.1	Cufflinks	exon	3773159	3773308	.	+	.	gene_id "XLOC_000051"; transcript_id "TCONS_00000146"; exon_number "2"; oId "CUFF.128.1"; class_code "u"; tss_id "TSS80";
AC_000158.1	Cufflinks	exon	4547066	4547444	.	+	.	gene_id "XLOC_000058"; transcript_id "TCONS_00000153"; exon_number "1"; oId "CUFF.137.1"; class_code "u"; tss_id "TSS87";
AC_000158.1	Cufflinks	exon	4563306	4563525	.	+	.	gene_id "XLOC_000058"; transcript_id "TCONS_00000153"; exon_number "2"; oId "CUFF.137.1"; class_code "u"; tss_id "TSS87";
AC_000158.1	Cufflinks	exon	9383953	9384117	.	+	.	gene_id "XLOC_000083"; transcript_id "TCONS_00000201"; exon_number "1"; oId "CUFF.180.1"; class_code "u"; tss_id "TSS124";
AC_000158.1	Cufflinks	exon	9385200	9385275	.	+	.	gene_id "XLOC_000083"; transcript_id "TCONS_00000201"; exon_number "2"; oId "CUFF.180.1"; class_code "u"; tss_id "TSS124";
AC_000158.1	Cufflinks	exon	9389213	9389274	.	+	.	gene_id "XLOC_000083"; transcript_id "TCONS_00000201"; exon_number "3"; oId "CUFF.180.1"; class_code "u"; tss_id "TSS124";
AC_000158.1	Cufflinks	exon	9390212	9390421	.	+	.	gene_id "XLOC_000083"; transcript_id "TCONS_00000201"; exon_number "4"; oId "CUFF.180.1"; class_code "u"; tss_id "TSS124";
AC_000158.1	Cufflinks	exon	9439229	9439566	.	+	.	gene_id "XLOC_000085"; transcript_id "TCONS_00000203"; exon_number "1"; oId "CUFF.202.1"; class_code "u"; tss_id "TSS126";
AC_000158.1	Cufflinks	exon	9459425	9461065	.	+	.	gene_id "XLOC_000085"; transcript_id "TCONS_00000203"; exon_number "2"; oId "CUFF.202.1"; class_code "u"; tss_id "TSS126";
AC_000158.1	Cufflinks	exon	9478315	9479395	.	+	.	gene_id "XLOC_000085"; transcript_id "TCONS_00000203"; exon_number "3"; oId "CUFF.202.1"; class_code "u"; tss_id "TSS126";
AC_000158.1	Cufflinks	exon	9443840	9443884	.	+	.	gene_id "XLOC_000085"; transcript_id "TCONS_00000204"; exon_number "1"; oId "CUFF.202.2"; class_code "u"; tss_id "TSS127";
AC_000158.1	Cufflinks	exon	9459425	9461065	.	+	.	gene_id "XLOC_000085"; transcript_id "TCONS_00000204"; exon_number "2"; oId "CUFF.202.2"; class_code "u"; tss_id "TSS127";
AC_000158.1	Cufflinks	exon	9478315	9479395	.	+	.	gene_id "XLOC_000085"; transcript_id "TCONS_00000204"; exon_number "3"; oId "CUFF.202.2"; class_code "u"; tss_id "TSS127";
AC_000158.1	Cufflinks	exon	21428724	21428770	.	+	.	gene_id "XLOC_000099"; transcript_id "TCONS_00000246"; exon_number "1"; oId "CUFF.228.1"; class_code "u"; tss_id "TSS147";
AC_000158.1	Cufflinks	exon	21430353	21430535	.	+	.	gene_id "XLOC_000099"; transcript_id "TCONS_00000246"; exon_number "2"; oId "CUFF.228.1"; class_code "u"; tss_id "TSS147";
AC_000158.1	Cufflinks	exon	22673847	22674044	.	+	.	gene_id "XLOC_000120"; transcript_id "TCONS_00000283"; exon_number "1"; oId "CUFF.266.1"; class_code "u"; tss_id "TSS174";
AC_000158.1	Cufflinks	exon	22702421	22702542	.	+	.	gene_id "XLOC_000120"; transcript_id "TCONS_00000283"; exon_number "2"; oId "CUFF.266.1"; class_code "u"; tss_id "TSS174";
AC_000158.1	Cufflinks	exon	22719862	22719898	.	+	.	gene_id "XLOC_000120"; transcript_id "TCONS_00000283"; exon_number "3"; oId "CUFF.266.1"; class_code "u"; tss_id "TSS174";
AC_000158.1	Cufflinks	exon	22673863	22674044	.	+	.	gene_id "XLOC_000120"; transcript_id "TCONS_00000284"; exon_number "1"; oId "CUFF.266.2"; class_code "u"; tss_id "TSS174";
AC_000158.1	Cufflinks	exon	22702421	22702542	.	+	.	gene_id "XLOC_000120"; transcript_id "TCONS_00000284"; exon_number "2"; oId "CUFF.266.2"; class_code "u"; tss_id "TSS174";
AC_000158.1	Cufflinks	exon	22731887	22732190	.	+	.	gene_id "XLOC_000120"; transcript_id "TCONS_00000284"; exon_number "3"; oId "CUFF.266.2"; class_code "u"; tss_id "TSS174";
AC_000158.1	Cufflinks	exon	28165963	28166079	.	+	.	gene_id "XLOC_000136"; transcript_id "TCONS_00000313"; exon_number "1"; oId "CUFF.345.1"; class_code "u"; tss_id "TSS190";
AC_000158.1	Cufflinks	exon	28187819	28189015	.	+	.	gene_id "XLOC_000136"; transcript_id "TCONS_00000313"; exon_number "2"; oId "CUFF.345.1"; class_code "u"; tss_id "TSS190";
AC_000158.1	Cufflinks	exon	43451166	43451242	.	+	.	gene_id "XLOC_000220"; transcript_id "TCONS_00000456"; exon_number "1"; oId "CUFF.418.1"; class_code "u"; tss_id "TSS296";
AC_000158.1	Cufflinks	exon	43452117	43452229	.	+	.	gene_id "XLOC_000220"; transcript_id "TCONS_00000456"; exon_number "2"; oId "CUFF.418.1"; class_code "u"; tss_id "TSS296";
AC_000158.1	Cufflinks	exon	43453151	43453232	.	+	.	gene_id "XLOC_000220"; transcript_id "TCONS_00000456"; exon_number "3"; oId "CUFF.418.1"; class_code "u"; tss_id "TSS296";
AC_000158.1	Cufflinks	exon	51301455	51301669	.	+	.	gene_id "XLOC_000273"; transcript_id "TCONS_00000590"; exon_number "1"; oId "CUFF.573.1"; class_code "u"; tss_id "TSS386";
AC_000158.1	Cufflinks	exon	51302265	51302651	.	+	.	gene_id "XLOC_000273"; transcript_id "TCONS_00000590"; exon_number "2"; oId "CUFF.573.1"; class_code "u"; tss_id "TSS386";
AC_000158.1	Cufflinks	exon	52195030	52195474	.	+	.	gene_id "XLOC_000276"; transcript_id "TCONS_00000594"; exon_number "1"; oId "CUFF.583.1"; class_code "u"; tss_id "TSS389";
AC_000158.1	Cufflinks	exon	52199407	52200741	.	+	.	gene_id "XLOC_000276"; transcript_id "TCONS_00000594"; exon_number "2"; oId "CUFF.583.1"; class_code "u"; tss_id "TSS389";
AC_000158.1	Cufflinks	exon	52947257	52947405	.	+	.	gene_id "XLOC_000280"; transcript_id "TCONS_00000610"; exon_number "1"; oId "CUFF.605.1"; class_code "u"; tss_id "TSS398";
AC_000158.1	Cufflinks	exon	52951280	52951516	.	+	.	gene_id "XLOC_000280"; transcript_id "TCONS_00000610"; exon_number "2"; oId "CUFF.605.1"; class_code "u"; tss_id "TSS398";
AC_000158.1	Cufflinks	exon	54319956	54320042	.	+	.	gene_id "XLOC_000292"; transcript_id "TCONS_00000658"; exon_number "1"; gene_name "LOC100297006"; oId "CUFF.662.1"; nearest_ref "rna504"; class_code "j"; tss_id "TSS421";
AC_000158.1	Cufflinks	exon	54320143	54320195	.	+	.	gene_id "XLOC_000292"; transcript_id "TCONS_00000658"; exon_number "2"; gene_name "LOC100297006"; oId "CUFF.662.1"; nearest_ref "rna504"; class_code "j"; tss_id "TSS421";
AC_000158.1	Cufflinks	exon	54335901	54335957	.	+	.	gene_id "XLOC_000292"; transcript_id "TCONS_00000658"; exon_number "3"; gene_name "LOC100297006"; oId "CUFF.662.1"; nearest_ref "rna504"; class_code "j"; tss_id "TSS421";
AC_000158.1	Cufflinks	exon	54337478	54339034	.	+	.	gene_id "XLOC_000292"; transcript_id "TCONS_00000658"; exon_number "4"; gene_name "LOC100297006"; oId "CUFF.662.1"; nearest_ref "rna504"; class_code "j"; tss_id "TSS421";
AC_000158.1	Cufflinks	exon	58362564	58362864	.	+	.	gene_id "XLOC_000321"; transcript_id "TCONS_00000749"; exon_number "1"; oId "CUFF.726.1"; class_code "u"; tss_id "TSS468";
AC_000158.1	Cufflinks	exon	58364044	58364091	.	+	.	gene_id "XLOC_000321"; transcript_id "TCONS_00000749"; exon_number "2"; oId "CUFF.726.1"; class_code "u"; tss_id "TSS468";
AC_000158.1	Cufflinks	exon	58371538	58371700	.	+	.	gene_id "XLOC_000321"; transcript_id "TCONS_00000749"; exon_number "3"; oId "CUFF.726.1"; class_code "u"; tss_id "TSS468";
AC_000158.1	Cufflinks	exon	58371880	58372600	.	+	.	gene_id "XLOC_000321"; transcript_id "TCONS_00000749"; exon_number "4"; oId "CUFF.726.1"; class_code "u"; tss_id "TSS468";
AC_000158.1	Cufflinks	exon	58362564	58362864	.	+	.	gene_id "XLOC_000321"; transcript_id "TCONS_00000750"; exon_number "1"; oId "CUFF.726.2"; class_code "u"; tss_id "TSS468";
AC_000158.1	Cufflinks	exon	58364044	58364091	.	+	.	gene_id "XLOC_000321"; transcript_id "TCONS_00000750"; exon_number "2"; oId "CUFF.726.2"; class_code "u"; tss_id "TSS468";
AC_000158.1	Cufflinks	exon	58377429	58377498	.	+	.	gene_id "XLOC_000321"; transcript_id "TCONS_00000750"; exon_number "3"; oId "CUFF.726.2"; class_code "u"; tss_id "TSS468";
AC_000158.1	Cufflinks	exon	58378537	58379085	.	+	.	gene_id "XLOC_000321"; transcript_id "TCONS_00000750"; exon_number "4"; oId "CUFF.726.2"; class_code "u"; tss_id "TSS468";
AC_000158.1	Cufflinks	exon	58837817	58838550	.	+	.	gene_id "XLOC_000324"; transcript_id "TCONS_00000787"; exon_number "1"; gene_name "NAA50"; oId "CUFF.769.1"; nearest_ref "rna604"; class_code "x"; tss_id "TSS475";
AC_000158.1	Cufflinks	exon	58842753	58842916	.	+	.	gene_id "XLOC_000324"; transcript_id "TCONS_00000787"; exon_number "2"; gene_name "NAA50"; oId "CUFF.769.1"; nearest_ref "rna604"; class_code "x"; tss_id "TSS475";
AC_000158.1	Cufflinks	exon	58846087	58847122	.	+	.	gene_id "XLOC_000324"; transcript_id "TCONS_00000787"; exon_number "3"; gene_name "NAA50"; oId "CUFF.769.1"; nearest_ref "rna604"; class_code "x"; tss_id "TSS475";
AC_000158.1	Cufflinks	exon	58837824	58838236	.	+	.	gene_id "XLOC_000324"; transcript_id "TCONS_00000788"; exon_number "1"; oId "CUFF.769.2"; class_code "u"; tss_id "TSS475";
AC_000158.1	Cufflinks	exon	58838472	58838550	.	+	.	gene_id "XLOC_000324"; transcript_id "TCONS_00000788"; exon_number "2"; oId "CUFF.769.2"; class_code "u"; tss_id "TSS475";
AC_000158.1	Cufflinks	exon	58842753	58842916	.	+	.	gene_id "XLOC_000324"; transcript_id "TCONS_00000788"; exon_number "3"; oId "CUFF.769.2"; class_code "u"; tss_id "TSS475";
AC_000158.1	Cufflinks	exon	58844370	58844494	.	+	.	gene_id "XLOC_000324"; transcript_id "TCONS_00000788"; exon_number "4"; oId "CUFF.769.2"; class_code "u"; tss_id "TSS475";
AC_000158.1	Cufflinks	exon	58837825	58838550	.	+	.	gene_id "XLOC_000324"; transcript_id "TCONS_00000789"; exon_number "1"; oId "CUFF.769.3"; class_code "u"; tss_id "TSS475";
AC_000158.1	Cufflinks	exon	58842753	58842916	.	+	.	gene_id "XLOC_000324"; transcript_id "TCONS_00000789"; exon_number "2"; oId "CUFF.769.3"; class_code "u"; tss_id "TSS475";
AC_000158.1	Cufflinks	exon	58844370	58844494	.	+	.	gene_id "XLOC_000324"; transcript_id "TCONS_00000789"; exon_number "3"; oId "CUFF.769.3"; class_code "u"; tss_id "TSS475";
AC_000158.1	Cufflinks	exon	61012879	61013480	.	+	.	gene_id "XLOC_000348"; transcript_id "TCONS_00000834"; exon_number "1"; oId "CUFF.819.1"; class_code "u"; tss_id "TSS506";
AC_000158.1	Cufflinks	exon	61021457	61025397	.	+	.	gene_id "XLOC_000348"; transcript_id "TCONS_00000834"; exon_number "2"; oId "CUFF.819.1"; class_code "u"; tss_id "TSS506";
AC_000158.1	Cufflinks	exon	61013445	61013480	.	+	.	gene_id "XLOC_000348"; transcript_id "TCONS_00000835"; exon_number "1"; oId "CUFF.819.2"; class_code "u"; tss_id "TSS507";
AC_000158.1	Cufflinks	exon	61021461	61025397	.	+	.	gene_id "XLOC_000348"; transcript_id "TCONS_00000835"; exon_number "2"; oId "CUFF.819.2"; class_code "u"; tss_id "TSS507";
AC_000158.1	Cufflinks	exon	64487998	64488100	.	+	.	gene_id "XLOC_000352"; transcript_id "TCONS_00000839"; exon_number "1"; gene_name "IGSF11"; oId "CUFF.947.1"; nearest_ref "rna653"; class_code "x"; tss_id "TSS511";
AC_000158.1	Cufflinks	exon	64508226	64508317	.	+	.	gene_id "XLOC_000352"; transcript_id "TCONS_00000839"; exon_number "2"; gene_name "IGSF11"; oId "CUFF.947.1"; nearest_ref "rna653"; class_code "x"; tss_id "TSS511";
AC_000158.1	Cufflinks	exon	64516889	64517377	.	+	.	gene_id "XLOC_000352"; transcript_id "TCONS_00000839"; exon_number "3"; gene_name "IGSF11"; oId "CUFF.947.1"; nearest_ref "rna653"; class_code "x"; tss_id "TSS511";
AC_000158.1	Cufflinks	exon	64488422	64488656	.	+	.	gene_id "XLOC_000352"; transcript_id "TCONS_00000840"; exon_number "1"; oId "CUFF.947.2"; class_code "u"; tss_id "TSS512";
AC_000158.1	Cufflinks	exon	64508226	64508317	.	+	.	gene_id "XLOC_000352"; transcript_id "TCONS_00000840"; exon_number "2"; oId "CUFF.947.2"; class_code "u"; tss_id "TSS512";
AC_000158.1	Cufflinks	exon	64516889	64517377	.	+	.	gene_id "XLOC_000352"; transcript_id "TCONS_00000840"; exon_number "3"; oId "CUFF.947.2"; class_code "u"; tss_id "TSS512";
AC_000158.1	Cufflinks	exon	65648934	65649160	.	+	.	gene_id "XLOC_000380"; transcript_id "TCONS_00000913"; exon_number "1"; oId "CUFF.872.1"; class_code "u"; tss_id "TSS553";
AC_000158.1	Cufflinks	exon	65649307	65649386	.	+	.	gene_id "XLOC_000380"; transcript_id "TCONS_00000913"; exon_number "2"; oId "CUFF.872.1"; class_code "u"; tss_id "TSS553";
AC_000158.1	Cufflinks	exon	65649520	65650564	.	+	.	gene_id "XLOC_000380"; transcript_id "TCONS_00000913"; exon_number "3"; oId "CUFF.872.1"; class_code "u"; tss_id "TSS553";
AC_000158.1	Cufflinks	exon	66096500	66096974	.	+	.	gene_id "XLOC_000384"; transcript_id "TCONS_00000919"; exon_number "1"; oId "CUFF.906.1"; class_code "u"; tss_id "TSS558";
AC_000158.1	Cufflinks	exon	66136087	66136177	.	+	.	gene_id "XLOC_000384"; transcript_id "TCONS_00000919"; exon_number "2"; oId "CUFF.906.1"; class_code "u"; tss_id "TSS558";
AC_000158.1	Cufflinks	exon	66144771	66145305	.	+	.	gene_id "XLOC_000384"; transcript_id "TCONS_00000919"; exon_number "3"; oId "CUFF.906.1"; class_code "u"; tss_id "TSS558";
AC_000158.1	Cufflinks	exon	66163088	66163534	.	+	.	gene_id "XLOC_000385"; transcript_id "TCONS_00000920"; exon_number "1"; oId "CUFF.898.1"; class_code "u"; tss_id "TSS559";
AC_000158.1	Cufflinks	exon	66163987	66164053	.	+	.	gene_id "XLOC_000385"; transcript_id "TCONS_00000920"; exon_number "2"; oId "CUFF.898.1"; class_code "u"; tss_id "TSS559";
AC_000158.1	Cufflinks	exon	66163088	66163534	.	+	.	gene_id "XLOC_000385"; transcript_id "TCONS_00000921"; exon_number "1"; oId "CUFF.898.2"; class_code "u"; tss_id "TSS559";
AC_000158.1	Cufflinks	exon	66208769	66209585	.	+	.	gene_id "XLOC_000385"; transcript_id "TCONS_00000921"; exon_number "2"; oId "CUFF.898.2"; class_code "u"; tss_id "TSS559";
AC_000158.1	Cufflinks	exon	67887370	67890000	.	+	.	gene_id "XLOC_000412"; transcript_id "TCONS_00000991"; exon_number "1"; gene_name "SEMA5B"; oId "CUFF.997.6"; nearest_ref "rna772"; class_code "x"; tss_id "TSS603";
AC_000158.1	Cufflinks	exon	67995794	67996202	.	+	.	gene_id "XLOC_000412"; transcript_id "TCONS_00000991"; exon_number "2"; gene_name "SEMA5B"; oId "CUFF.997.6"; nearest_ref "rna772"; class_code "x"; tss_id "TSS603";
AC_000158.1	Cufflinks	exon	69038959	69039046	.	+	.	gene_id "XLOC_000423"; transcript_id "TCONS_00001016"; exon_number "1"; gene_name "KALRN"; oId "CUFF.1298.1"; nearest_ref "rna785"; class_code "o"; tss_id "TSS619";
AC_000158.1	Cufflinks	exon	69171700	69171932	.	+	.	gene_id "XLOC_000423"; transcript_id "TCONS_00001016"; exon_number "2"; gene_name "KALRN"; oId "CUFF.1298.1"; nearest_ref "rna785"; class_code "o"; tss_id "TSS619";
AC_000158.1	Cufflinks	exon	69172205	69173301	.	+	.	gene_id "XLOC_000423"; transcript_id "TCONS_00001016"; exon_number "3"; gene_name "KALRN"; oId "CUFF.1298.1"; nearest_ref "rna785"; class_code "o"; tss_id "TSS619";
AC_000158.1	Cufflinks	exon	69907210	69908764	.	+	.	gene_id "XLOC_000427"; transcript_id "TCONS_00001038"; exon_number "1"; oId "CUFF.1065.1"; class_code "u"; tss_id "TSS627";
AC_000158.1	Cufflinks	exon	69909672	69909711	.	+	.	gene_id "XLOC_000427"; transcript_id "TCONS_00001038"; exon_number "2"; oId "CUFF.1065.1"; class_code "u"; tss_id "TSS627";
AC_000158.1	Cufflinks	exon	71251621	71251743	.	+	.	gene_id "XLOC_000434"; transcript_id "TCONS_00001065"; exon_number "1"; oId "CUFF.1089.1"; class_code "u"; tss_id "TSS640";
AC_000158.1	Cufflinks	exon	71251840	71251969	.	+	.	gene_id "XLOC_000434"; transcript_id "TCONS_00001065"; exon_number "2"; oId "CUFF.1089.1"; class_code "u"; tss_id "TSS640";
AC_000158.1	Cufflinks	exon	71252410	71252933	.	+	.	gene_id "XLOC_000434"; transcript_id "TCONS_00001065"; exon_number "3"; oId "CUFF.1089.1"; class_code "u"; tss_id "TSS640";
AC_000158.1	Cufflinks	exon	71614786	71616050	.	+	.	gene_id "XLOC_000438"; transcript_id "TCONS_00001070"; exon_number "1"; oId "CUFF.1097.1"; class_code "u"; tss_id "TSS645";
AC_000158.1	Cufflinks	exon	71616156	71616423	.	+	.	gene_id "XLOC_000438"; transcript_id "TCONS_00001070"; exon_number "2"; oId "CUFF.1097.1"; class_code "u"; tss_id "TSS645";
AC_000158.1	Cufflinks	exon	71728098	71728911	.	+	.	gene_id "XLOC_000444"; transcript_id "TCONS_00001078"; exon_number "1"; oId "CUFF.1112.1"; class_code "u"; tss_id "TSS651";
AC_000158.1	Cufflinks	exon	71737306	71737477	.	+	.	gene_id "XLOC_000444"; transcript_id "TCONS_00001078"; exon_number "2"; oId "CUFF.1112.1"; class_code "u"; tss_id "TSS651";
AC_000158.1	Cufflinks	exon	71764939	71765171	.	+	.	gene_id "XLOC_000446"; transcript_id "TCONS_00001080"; exon_number "1"; oId "CUFF.1115.1"; class_code "u"; tss_id "TSS653";
AC_000158.1	Cufflinks	exon	71784514	71784589	.	+	.	gene_id "XLOC_000446"; transcript_id "TCONS_00001080"; exon_number "2"; oId "CUFF.1115.1"; class_code "u"; tss_id "TSS653";
AC_000158.1	Cufflinks	exon	72450700	72451139	.	+	.	gene_id "XLOC_000453"; transcript_id "TCONS_00001098"; exon_number "1"; oId "CUFF.1117.1"; class_code "u"; tss_id "TSS665";
AC_000158.1	Cufflinks	exon	72451942	72452073	.	+	.	gene_id "XLOC_000453"; transcript_id "TCONS_00001098"; exon_number "2"; oId "CUFF.1117.1"; class_code "u"; tss_id "TSS665";
AC_000158.1	Cufflinks	exon	72452295	72452802	.	+	.	gene_id "XLOC_000453"; transcript_id "TCONS_00001098"; exon_number "3"; oId "CUFF.1117.1"; class_code "u"; tss_id "TSS665";
AC_000158.1	Cufflinks	exon	72608231	72609195	.	+	.	gene_id "XLOC_000455"; transcript_id "TCONS_00001100"; exon_number "1"; gene_name "BDH1"; oId "CUFF.1181.1"; nearest_ref "rna889"; class_code "x"; tss_id "TSS667";
AC_000158.1	Cufflinks	exon	72609596	72609637	.	+	.	gene_id "XLOC_000455"; transcript_id "TCONS_00001100"; exon_number "2"; gene_name "BDH1"; oId "CUFF.1181.1"; nearest_ref "rna889"; class_code "x"; tss_id "TSS667";
AC_000158.1	Cufflinks	exon	72609980	72610392	.	+	.	gene_id "XLOC_000455"; transcript_id "TCONS_00001100"; exon_number "3"; gene_name "BDH1"; oId "CUFF.1181.1"; nearest_ref "rna889"; class_code "x"; tss_id "TSS667";
AC_000158.1	Cufflinks	exon	72608923	72609138	.	+	.	gene_id "XLOC_000455"; transcript_id "TCONS_00001101"; exon_number "1"; gene_name "BDH1"; oId "CUFF.1181.2"; nearest_ref "rna889"; class_code "x"; tss_id "TSS668";
AC_000158.1	Cufflinks	exon	72609596	72609637	.	+	.	gene_id "XLOC_000455"; transcript_id "TCONS_00001101"; exon_number "2"; gene_name "BDH1"; oId "CUFF.1181.2"; nearest_ref "rna889"; class_code "x"; tss_id "TSS668";
AC_000158.1	Cufflinks	exon	72609980	72610392	.	+	.	gene_id "XLOC_000455"; transcript_id "TCONS_00001101"; exon_number "3"; gene_name "BDH1"; oId "CUFF.1181.2"; nearest_ref "rna889"; class_code "x"; tss_id "TSS668";
AC_000158.1	Cufflinks	exon	73867836	73868495	.	+	.	gene_id "XLOC_000470"; transcript_id "TCONS_00001157"; exon_number "1"; gene_name "LOC101905099"; oId "CUFF.1206.3"; nearest_ref "rna933"; class_code "j"; tss_id "TSS700";
AC_000158.1	Cufflinks	exon	73868658	73868732	.	+	.	gene_id "XLOC_000470"; transcript_id "TCONS_00001157"; exon_number "2"; gene_name "LOC101905099"; oId "CUFF.1206.3"; nearest_ref "rna933"; class_code "j"; tss_id "TSS700";
AC_000158.1	Cufflinks	exon	73868938	73869024	.	+	.	gene_id "XLOC_000470"; transcript_id "TCONS_00001157"; exon_number "3"; gene_name "LOC101905099"; oId "CUFF.1206.3"; nearest_ref "rna933"; class_code "j"; tss_id "TSS700";
AC_000158.1	Cufflinks	exon	73871282	73871562	.	+	.	gene_id "XLOC_000470"; transcript_id "TCONS_00001157"; exon_number "4"; gene_name "LOC101905099"; oId "CUFF.1206.3"; nearest_ref "rna933"; class_code "j"; tss_id "TSS700";
AC_000158.1	Cufflinks	exon	73874129	73874935	.	+	.	gene_id "XLOC_000470"; transcript_id "TCONS_00001157"; exon_number "5"; gene_name "LOC101905099"; oId "CUFF.1206.3"; nearest_ref "rna933"; class_code "j"; tss_id "TSS700";
AC_000158.1	Cufflinks	exon	73867836	73868495	.	+	.	gene_id "XLOC_000470"; transcript_id "TCONS_00001156"; exon_number "1"; gene_name "LOC101905099"; oId "CUFF.1206.2"; nearest_ref "rna933"; class_code "j"; tss_id "TSS700";
AC_000158.1	Cufflinks	exon	73868658	73869145	.	+	.	gene_id "XLOC_000470"; transcript_id "TCONS_00001156"; exon_number "2"; gene_name "LOC101905099"; oId "CUFF.1206.2"; nearest_ref "rna933"; class_code "j"; tss_id "TSS700";
AC_000158.1	Cufflinks	exon	73871282	73871562	.	+	.	gene_id "XLOC_000470"; transcript_id "TCONS_00001156"; exon_number "3"; gene_name "LOC101905099"; oId "CUFF.1206.2"; nearest_ref "rna933"; class_code "j"; tss_id "TSS700";
AC_000158.1	Cufflinks	exon	73874129	73874935	.	+	.	gene_id "XLOC_000470"; transcript_id "TCONS_00001156"; exon_number "4"; gene_name "LOC101905099"; oId "CUFF.1206.2"; nearest_ref "rna933"; class_code "j"; tss_id "TSS700";
AC_000158.1	Cufflinks	exon	73917681	73917966	.	+	.	gene_id "XLOC_000471"; transcript_id "TCONS_00001163"; exon_number "1"; oId "CUFF.1191.1"; class_code "u"; tss_id "TSS701";
AC_000158.1	Cufflinks	exon	73942464	73942799	.	+	.	gene_id "XLOC_000471"; transcript_id "TCONS_00001163"; exon_number "2"; oId "CUFF.1191.1"; class_code "u"; tss_id "TSS701";
AC_000158.1	Cufflinks	exon	73977907	73977954	.	+	.	gene_id "XLOC_000472"; transcript_id "TCONS_00001164"; exon_number "1"; oId "CUFF.1190.1"; class_code "u"; tss_id "TSS702";
AC_000158.1	Cufflinks	exon	73978958	73982089	.	+	.	gene_id "XLOC_000472"; transcript_id "TCONS_00001164"; exon_number "2"; oId "CUFF.1190.1"; class_code "u"; tss_id "TSS702";
AC_000158.1	Cufflinks	exon	74319191	74319247	.	+	.	gene_id "XLOC_000473"; transcript_id "TCONS_00001165"; exon_number "1"; oId "CUFF.1195.1"; class_code "u"; tss_id "TSS703";
AC_000158.1	Cufflinks	exon	74321934	74322700	.	+	.	gene_id "XLOC_000473"; transcript_id "TCONS_00001165"; exon_number "2"; oId "CUFF.1195.1"; class_code "u"; tss_id "TSS703";
AC_000158.1	Cufflinks	exon	77933503	77933594	.	+	.	gene_id "XLOC_000491"; transcript_id "TCONS_00001214"; exon_number "1"; oId "CUFF.1243.1"; class_code "u"; tss_id "TSS730";
AC_000158.1	Cufflinks	exon	77933970	77936432	.	+	.	gene_id "XLOC_000491"; transcript_id "TCONS_00001214"; exon_number "2"; oId "CUFF.1243.1"; class_code "u"; tss_id "TSS730";
AC_000158.1	Cufflinks	exon	79952153	79952655	.	+	.	gene_id "XLOC_000503"; transcript_id "TCONS_00001231"; exon_number "1"; oId "CUFF.1266.1"; class_code "u"; tss_id "TSS745";
AC_000158.1	Cufflinks	exon	79960742	79960854	.	+	.	gene_id "XLOC_000503"; transcript_id "TCONS_00001231"; exon_number "2"; oId "CUFF.1266.1"; class_code "u"; tss_id "TSS745";
AC_000158.1	Cufflinks	exon	79972239	79973265	.	+	.	gene_id "XLOC_000503"; transcript_id "TCONS_00001231"; exon_number "3"; oId "CUFF.1266.1"; class_code "u"; tss_id "TSS745";
AC_000158.1	Cufflinks	exon	80004351	80004609	.	+	.	gene_id "XLOC_000504"; transcript_id "TCONS_00001232"; exon_number "1"; oId "CUFF.1289.1"; class_code "u"; tss_id "TSS746";
AC_000158.1	Cufflinks	exon	80010031	80010199	.	+	.	gene_id "XLOC_000504"; transcript_id "TCONS_00001232"; exon_number "2"; oId "CUFF.1289.1"; class_code "u"; tss_id "TSS746";
AC_000158.1	Cufflinks	exon	80010347	80010584	.	+	.	gene_id "XLOC_000504"; transcript_id "TCONS_00001232"; exon_number "3"; oId "CUFF.1289.1"; class_code "u"; tss_id "TSS746";
AC_000158.1	Cufflinks	exon	80029760	80029900	.	+	.	gene_id "XLOC_000505"; transcript_id "TCONS_00001233"; exon_number "1"; oId "CUFF.1288.1"; class_code "u"; tss_id "TSS747";
AC_000158.1	Cufflinks	exon	80040990	80042435	.	+	.	gene_id "XLOC_000505"; transcript_id "TCONS_00001233"; exon_number "2"; oId "CUFF.1288.1"; class_code "u"; tss_id "TSS747";
AC_000158.1	Cufflinks	exon	80114109	80114302	.	+	.	gene_id "XLOC_000507"; transcript_id "TCONS_00001235"; exon_number "1"; oId "CUFF.1290.1"; class_code "u"; tss_id "TSS749";
AC_000158.1	Cufflinks	exon	80114557	80114827	.	+	.	gene_id "XLOC_000507"; transcript_id "TCONS_00001235"; exon_number "2"; oId "CUFF.1290.1"; class_code "u"; tss_id "TSS749";
AC_000158.1	Cufflinks	exon	80147038	80147449	.	+	.	gene_id "XLOC_000507"; transcript_id "TCONS_00001235"; exon_number "3"; oId "CUFF.1290.1"; class_code "u"; tss_id "TSS749";
AC_000158.1	Cufflinks	exon	80721326	80721600	.	+	.	gene_id "XLOC_000512"; transcript_id "TCONS_00001255"; exon_number "1"; oId "CUFF.1330.1"; class_code "u"; tss_id "TSS766";
AC_000158.1	Cufflinks	exon	80722650	80722733	.	+	.	gene_id "XLOC_000512"; transcript_id "TCONS_00001255"; exon_number "2"; oId "CUFF.1330.1"; class_code "u"; tss_id "TSS766";
AC_000158.1	Cufflinks	exon	80726627	80726708	.	+	.	gene_id "XLOC_000512"; transcript_id "TCONS_00001255"; exon_number "3"; oId "CUFF.1330.1"; class_code "u"; tss_id "TSS766";
AC_000158.1	Cufflinks	exon	80730798	80731174	.	+	.	gene_id "XLOC_000512"; transcript_id "TCONS_00001255"; exon_number "4"; oId "CUFF.1330.1"; class_code "u"; tss_id "TSS766";
AC_000158.1	Cufflinks	exon	80980531	80980769	.	+	.	gene_id "XLOC_000514"; transcript_id "TCONS_00001258"; exon_number "1"; oId "CUFF.1357.1"; class_code "u"; tss_id "TSS768";
AC_000158.1	Cufflinks	exon	80997570	80998235	.	+	.	gene_id "XLOC_000514"; transcript_id "TCONS_00001258"; exon_number "2"; oId "CUFF.1357.1"; class_code "u"; tss_id "TSS768";
AC_000158.1	Cufflinks	exon	81008442	81008486	.	+	.	gene_id "XLOC_000516"; transcript_id "TCONS_00001260"; exon_number "1"; gene_name "ADIPOQ"; oId "CUFF.1368.1"; nearest_ref "rna1063"; class_code "x"; tss_id "TSS770";
AC_000158.1	Cufflinks	exon	81026752	81027627	.	+	.	gene_id "XLOC_000516"; transcript_id "TCONS_00001260"; exon_number "2"; gene_name "ADIPOQ"; oId "CUFF.1368.1"; nearest_ref "rna1063"; class_code "x"; tss_id "TSS770";
AC_000158.1	Cufflinks	exon	83159550	83159647	.	+	.	gene_id "XLOC_000554"; transcript_id "TCONS_00001340"; exon_number "1"; oId "CUFF.1444.1"; class_code "u"; tss_id "TSS820";
AC_000158.1	Cufflinks	exon	83159887	83160090	.	+	.	gene_id "XLOC_000554"; transcript_id "TCONS_00001340"; exon_number "2"; oId "CUFF.1444.1"; class_code "u"; tss_id "TSS820";
AC_000158.1	Cufflinks	exon	83581124	83581684	.	+	.	gene_id "XLOC_000563"; transcript_id "TCONS_00001366"; exon_number "1"; oId "CUFF.1474.1"; class_code "u"; tss_id "TSS832";
AC_000158.1	Cufflinks	exon	83581952	83582174	.	+	.	gene_id "XLOC_000563"; transcript_id "TCONS_00001366"; exon_number "2"; oId "CUFF.1474.1"; class_code "u"; tss_id "TSS832";
AC_000158.1	Cufflinks	exon	84103618	84103857	.	+	.	gene_id "XLOC_000576"; transcript_id "TCONS_00001416"; exon_number "1"; oId "CUFF.1550.1"; class_code "u"; tss_id "TSS851";
AC_000158.1	Cufflinks	exon	84103994	84104076	.	+	.	gene_id "XLOC_000576"; transcript_id "TCONS_00001416"; exon_number "2"; oId "CUFF.1550.1"; class_code "u"; tss_id "TSS851";
AC_000158.1	Cufflinks	exon	84113909	84115624	.	+	.	gene_id "XLOC_000576"; transcript_id "TCONS_00001416"; exon_number "3"; oId "CUFF.1550.1"; class_code "u"; tss_id "TSS851";
AC_000158.1	Cufflinks	exon	90694803	90695249	.	+	.	gene_id "XLOC_000615"; transcript_id "TCONS_00001530"; exon_number "1"; oId "CUFF.1674.1"; class_code "u"; tss_id "TSS911";
AC_000158.1	Cufflinks	exon	90699670	90699827	.	+	.	gene_id "XLOC_000615"; transcript_id "TCONS_00001530"; exon_number "2"; oId "CUFF.1674.1"; class_code "u"; tss_id "TSS911";
AC_000158.1	Cufflinks	exon	90798023	90798187	.	+	.	gene_id "XLOC_000615"; transcript_id "TCONS_00001530"; exon_number "3"; oId "CUFF.1674.1"; class_code "u"; tss_id "TSS911";
AC_000158.1	Cufflinks	exon	91053579	91053727	.	+	.	gene_id "XLOC_000616"; transcript_id "TCONS_00001531"; exon_number "1"; oId "CUFF.1663.1"; class_code "u"; tss_id "TSS912";
AC_000158.1	Cufflinks	exon	91172031	91172151	.	+	.	gene_id "XLOC_000616"; transcript_id "TCONS_00001531"; exon_number "2"; oId "CUFF.1663.1"; class_code "u"; tss_id "TSS912";
AC_000158.1	Cufflinks	exon	91273955	91274017	.	+	.	gene_id "XLOC_000616"; transcript_id "TCONS_00001531"; exon_number "3"; oId "CUFF.1663.1"; class_code "u"; tss_id "TSS912";
AC_000158.1	Cufflinks	exon	97324100	97324141	.	+	.	gene_id "XLOC_000652"; transcript_id "TCONS_00001626"; exon_number "1"; gene_name "EIF5A2"; oId "CUFF.1706.3"; nearest_ref "rna1387"; class_code "j"; tss_id "TSS962";
AC_000158.1	Cufflinks	exon	97324739	97329482	.	+	.	gene_id "XLOC_000652"; transcript_id "TCONS_00001626"; exon_number "2"; gene_name "EIF5A2"; oId "CUFF.1706.3"; nearest_ref "rna1387"; class_code "j"; tss_id "TSS962";
AC_000158.1	Cufflinks	exon	97596493	97596743	.	+	.	gene_id "XLOC_000655"; transcript_id "TCONS_00001629"; exon_number "1"; oId "CUFF.1693.1"; class_code "u"; tss_id "TSS965";
AC_000158.1	Cufflinks	exon	97598736	97598818	.	+	.	gene_id "XLOC_000655"; transcript_id "TCONS_00001629"; exon_number "2"; oId "CUFF.1693.1"; class_code "u"; tss_id "TSS965";
AC_000158.1	Cufflinks	exon	104031950	104032082	.	+	.	gene_id "XLOC_000685"; transcript_id "TCONS_00001748"; exon_number "1"; oId "CUFF.1746.1"; class_code "u"; tss_id "TSS1015";
AC_000158.1	Cufflinks	exon	104067770	104067827	.	+	.	gene_id "XLOC_000685"; transcript_id "TCONS_00001748"; exon_number "2"; oId "CUFF.1746.1"; class_code "u"; tss_id "TSS1015";
AC_000158.1	Cufflinks	exon	104072877	104073097	.	+	.	gene_id "XLOC_000685"; transcript_id "TCONS_00001748"; exon_number "3"; oId "CUFF.1746.1"; class_code "u"; tss_id "TSS1015";
AC_000158.1	Cufflinks	exon	107218195	107218547	.	+	.	gene_id "XLOC_000696"; transcript_id "TCONS_00001781"; exon_number "1"; gene_name "PPM1L"; oId "CUFF.1841.1"; nearest_ref "rna1504"; class_code "x"; tss_id "TSS1031";
AC_000158.1	Cufflinks	exon	107270401	107271334	.	+	.	gene_id "XLOC_000696"; transcript_id "TCONS_00001781"; exon_number "2"; gene_name "PPM1L"; oId "CUFF.1841.1"; nearest_ref "rna1504"; class_code "x"; tss_id "TSS1031";
AC_000158.1	Cufflinks	exon	111682256	111686932	.	+	.	gene_id "XLOC_000720"; transcript_id "TCONS_00001854"; exon_number "1"; oId "CUFF.1895.2"; class_code "u"; tss_id "TSS1074";
AC_000158.1	Cufflinks	exon	111688537	111688649	.	+	.	gene_id "XLOC_000720"; transcript_id "TCONS_00001854"; exon_number "2"; oId "CUFF.1895.2"; class_code "u"; tss_id "TSS1074";
AC_000158.1	Cufflinks	exon	111693333	111693398	.	+	.	gene_id "XLOC_000720"; transcript_id "TCONS_00001854"; exon_number "3"; oId "CUFF.1895.2"; class_code "u"; tss_id "TSS1074";
AC_000158.1	Cufflinks	exon	111719977	111720233	.	+	.	gene_id "XLOC_000720"; transcript_id "TCONS_00001854"; exon_number "4"; oId "CUFF.1895.2"; class_code "u"; tss_id "TSS1074";
AC_000158.1	Cufflinks	exon	111721599	111726646	.	+	.	gene_id "XLOC_000720"; transcript_id "TCONS_00001854"; exon_number "5"; oId "CUFF.1895.2"; class_code "u"; tss_id "TSS1074";
AC_000158.1	Cufflinks	exon	111682256	111686932	.	+	.	gene_id "XLOC_000720"; transcript_id "TCONS_00001853"; exon_number "1"; oId "CUFF.1895.1"; class_code "u"; tss_id "TSS1074";
AC_000158.1	Cufflinks	exon	111693333	111693398	.	+	.	gene_id "XLOC_000720"; transcript_id "TCONS_00001853"; exon_number "2"; oId "CUFF.1895.1"; class_code "u"; tss_id "TSS1074";
AC_000158.1	Cufflinks	exon	111719977	111720233	.	+	.	gene_id "XLOC_000720"; transcript_id "TCONS_00001853"; exon_number "3"; oId "CUFF.1895.1"; class_code "u"; tss_id "TSS1074";
AC_000158.1	Cufflinks	exon	111721599	111726646	.	+	.	gene_id "XLOC_000720"; transcript_id "TCONS_00001853"; exon_number "4"; oId "CUFF.1895.1"; class_code "u"; tss_id "TSS1074";
AC_000158.1	Cufflinks	exon	111688082	111688649	.	+	.	gene_id "XLOC_000720"; transcript_id "TCONS_00001855"; exon_number "1"; oId "CUFF.1895.3"; class_code "u"; tss_id "TSS1075";
AC_000158.1	Cufflinks	exon	111693333	111693398	.	+	.	gene_id "XLOC_000720"; transcript_id "TCONS_00001855"; exon_number "2"; oId "CUFF.1895.3"; class_code "u"; tss_id "TSS1075";
AC_000158.1	Cufflinks	exon	111719977	111720233	.	+	.	gene_id "XLOC_000720"; transcript_id "TCONS_00001855"; exon_number "3"; oId "CUFF.1895.3"; class_code "u"; tss_id "TSS1075";
AC_000158.1	Cufflinks	exon	111721599	111726646	.	+	.	gene_id "XLOC_000720"; transcript_id "TCONS_00001855"; exon_number "4"; oId "CUFF.1895.3"; class_code "u"; tss_id "TSS1075";
AC_000158.1	Cufflinks	exon	111717916	111718121	.	+	.	gene_id "XLOC_000720"; transcript_id "TCONS_00001856"; exon_number "1"; oId "CUFF.1895.4"; class_code "u"; tss_id "TSS1076";
AC_000158.1	Cufflinks	exon	111719977	111720233	.	+	.	gene_id "XLOC_000720"; transcript_id "TCONS_00001856"; exon_number "2"; oId "CUFF.1895.4"; class_code "u"; tss_id "TSS1076";
AC_000158.1	Cufflinks	exon	111721599	111726646	.	+	.	gene_id "XLOC_000720"; transcript_id "TCONS_00001856"; exon_number "3"; oId "CUFF.1895.4"; class_code "u"; tss_id "TSS1076";
AC_000158.1	Cufflinks	exon	115789898	115790631	.	+	.	gene_id "XLOC_000742"; transcript_id "TCONS_00001914"; exon_number "1"; oId "CUFF.1973.1"; class_code "u"; tss_id "TSS1110";
AC_000158.1	Cufflinks	exon	115790735	115790814	.	+	.	gene_id "XLOC_000742"; transcript_id "TCONS_00001914"; exon_number "2"; oId "CUFF.1973.1"; class_code "u"; tss_id "TSS1110";
AC_000158.1	Cufflinks	exon	115791662	115792736	.	+	.	gene_id "XLOC_000742"; transcript_id "TCONS_00001914"; exon_number "3"; oId "CUFF.1973.1"; class_code "u"; tss_id "TSS1110";
AC_000158.1	Cufflinks	exon	117516789	117516986	.	+	.	gene_id "XLOC_000744"; transcript_id "TCONS_00001916"; exon_number "1"; oId "CUFF.1992.1"; class_code "u"; tss_id "TSS1112";
AC_000158.1	Cufflinks	exon	117517098	117517109	.	+	.	gene_id "XLOC_000744"; transcript_id "TCONS_00001916"; exon_number "2"; oId "CUFF.1992.1"; class_code "u"; tss_id "TSS1112";
AC_000158.1	Cufflinks	exon	117526557	117526689	.	+	.	gene_id "XLOC_000744"; transcript_id "TCONS_00001916"; exon_number "3"; oId "CUFF.1992.1"; class_code "u"; tss_id "TSS1112";
AC_000158.1	Cufflinks	exon	118991676	118991831	.	+	.	gene_id "XLOC_000769"; transcript_id "TCONS_00001965"; exon_number "1"; oId "CUFF.2063.1"; class_code "u"; tss_id "TSS1151";
AC_000158.1	Cufflinks	exon	119047586	119047684	.	+	.	gene_id "XLOC_000769"; transcript_id "TCONS_00001965"; exon_number "2"; oId "CUFF.2063.1"; class_code "u"; tss_id "TSS1151";
AC_000158.1	Cufflinks	exon	119051498	119051602	.	+	.	gene_id "XLOC_000769"; transcript_id "TCONS_00001965"; exon_number "3"; oId "CUFF.2063.1"; class_code "u"; tss_id "TSS1151";
AC_000158.1	Cufflinks	exon	119057906	119058075	.	+	.	gene_id "XLOC_000769"; transcript_id "TCONS_00001965"; exon_number "4"; oId "CUFF.2063.1"; class_code "u"; tss_id "TSS1151";
AC_000158.1	Cufflinks	exon	119072846	119075267	.	+	.	gene_id "XLOC_000769"; transcript_id "TCONS_00001965"; exon_number "5"; oId "CUFF.2063.1"; class_code "u"; tss_id "TSS1151";
AC_000158.1	Cufflinks	exon	118991680	118991831	.	+	.	gene_id "XLOC_000769"; transcript_id "TCONS_00001966"; exon_number "1"; oId "CUFF.2063.2"; class_code "u"; tss_id "TSS1151";
AC_000158.1	Cufflinks	exon	119051498	119051602	.	+	.	gene_id "XLOC_000769"; transcript_id "TCONS_00001966"; exon_number "2"; oId "CUFF.2063.2"; class_code "u"; tss_id "TSS1151";
AC_000158.1	Cufflinks	exon	119057906	119058075	.	+	.	gene_id "XLOC_000769"; transcript_id "TCONS_00001966"; exon_number "3"; oId "CUFF.2063.2"; class_code "u"; tss_id "TSS1151";
AC_000158.1	Cufflinks	exon	119072846	119075267	.	+	.	gene_id "XLOC_000769"; transcript_id "TCONS_00001966"; exon_number "4"; oId "CUFF.2063.2"; class_code "u"; tss_id "TSS1151";
AC_000158.1	Cufflinks	exon	120648126	120649929	.	+	.	gene_id "XLOC_000785"; transcript_id "TCONS_00002011"; exon_number "1"; oId "CUFF.2051.1"; class_code "u"; tss_id "TSS1181";
AC_000158.1	Cufflinks	exon	120650942	120651042	.	+	.	gene_id "XLOC_000785"; transcript_id "TCONS_00002011"; exon_number "2"; oId "CUFF.2051.1"; class_code "u"; tss_id "TSS1181";
AC_000158.1	Cufflinks	exon	120651973	120652318	.	+	.	gene_id "XLOC_000785"; transcript_id "TCONS_00002011"; exon_number "3"; oId "CUFF.2051.1"; class_code "u"; tss_id "TSS1181";
AC_000158.1	Cufflinks	exon	121133087	121133259	.	+	.	gene_id "XLOC_000787"; transcript_id "TCONS_00002013"; exon_number "1"; oId "CUFF.2076.1"; class_code "u"; tss_id "TSS1183";
AC_000158.1	Cufflinks	exon	121166602	121167485	.	+	.	gene_id "XLOC_000787"; transcript_id "TCONS_00002013"; exon_number "2"; oId "CUFF.2076.1"; class_code "u"; tss_id "TSS1183";
AC_000158.1	Cufflinks	exon	128598966	128599069	.	+	.	gene_id "XLOC_000833"; transcript_id "TCONS_00002132"; exon_number "1"; gene_name "ZBTB38"; oId "CUFF.2510.1"; nearest_ref "rna1845"; class_code "x"; tss_id "TSS1255";
AC_000158.1	Cufflinks	exon	128600062	128600174	.	+	.	gene_id "XLOC_000833"; transcript_id "TCONS_00002132"; exon_number "2"; gene_name "ZBTB38"; oId "CUFF.2510.1"; nearest_ref "rna1845"; class_code "x"; tss_id "TSS1255";
AC_000158.1	Cufflinks	exon	128619156	128619254	.	+	.	gene_id "XLOC_000833"; transcript_id "TCONS_00002132"; exon_number "3"; gene_name "ZBTB38"; oId "CUFF.2510.1"; nearest_ref "rna1845"; class_code "x"; tss_id "TSS1255";
AC_000158.1	Cufflinks	exon	129235119	129235206	.	+	.	gene_id "XLOC_000838"; transcript_id "TCONS_00002137"; exon_number "1"; oId "CUFF.2251.1"; class_code "u"; tss_id "TSS1260";
AC_000158.1	Cufflinks	exon	129235488	129236229	.	+	.	gene_id "XLOC_000838"; transcript_id "TCONS_00002137"; exon_number "2"; oId "CUFF.2251.1"; class_code "u"; tss_id "TSS1260";
AC_000158.1	Cufflinks	exon	129529889	129530042	.	+	.	gene_id "XLOC_000839"; transcript_id "TCONS_00002138"; exon_number "1"; gene_name "CLSTN2"; oId "CUFF.2439.2"; nearest_ref "rna1858"; class_code "x"; tss_id "TSS1261";
AC_000158.1	Cufflinks	exon	129531330	129531456	.	+	.	gene_id "XLOC_000839"; transcript_id "TCONS_00002138"; exon_number "2"; gene_name "CLSTN2"; oId "CUFF.2439.2"; nearest_ref "rna1858"; class_code "x"; tss_id "TSS1261";
AC_000158.1	Cufflinks	exon	129555256	129555386	.	+	.	gene_id "XLOC_000839"; transcript_id "TCONS_00002138"; exon_number "3"; gene_name "CLSTN2"; oId "CUFF.2439.2"; nearest_ref "rna1858"; class_code "x"; tss_id "TSS1261";
AC_000158.1	Cufflinks	exon	129559492	129559899	.	+	.	gene_id "XLOC_000839"; transcript_id "TCONS_00002138"; exon_number "4"; gene_name "CLSTN2"; oId "CUFF.2439.2"; nearest_ref "rna1858"; class_code "x"; tss_id "TSS1261";
AC_000158.1	Cufflinks	exon	129560495	129561486	.	+	.	gene_id "XLOC_000839"; transcript_id "TCONS_00002138"; exon_number "5"; gene_name "CLSTN2"; oId "CUFF.2439.2"; nearest_ref "rna1858"; class_code "x"; tss_id "TSS1261";
AC_000158.1	Cufflinks	exon	129529889	129530042	.	+	.	gene_id "XLOC_000839"; transcript_id "TCONS_00002139"; exon_number "1"; gene_name "CLSTN2"; oId "CUFF.2439.3"; nearest_ref "rna1858"; class_code "x"; tss_id "TSS1261";
AC_000158.1	Cufflinks	exon	129531330	129531456	.	+	.	gene_id "XLOC_000839"; transcript_id "TCONS_00002139"; exon_number "2"; gene_name "CLSTN2"; oId "CUFF.2439.3"; nearest_ref "rna1858"; class_code "x"; tss_id "TSS1261";
AC_000158.1	Cufflinks	exon	129555256	129555386	.	+	.	gene_id "XLOC_000839"; transcript_id "TCONS_00002139"; exon_number "3"; gene_name "CLSTN2"; oId "CUFF.2439.3"; nearest_ref "rna1858"; class_code "x"; tss_id "TSS1261";
AC_000158.1	Cufflinks	exon	129600616	129600893	.	+	.	gene_id "XLOC_000839"; transcript_id "TCONS_00002139"; exon_number "4"; gene_name "CLSTN2"; oId "CUFF.2439.3"; nearest_ref "rna1858"; class_code "x"; tss_id "TSS1261";
AC_000158.1	Cufflinks	exon	131837151	131837516	.	+	.	gene_id "XLOC_000860"; transcript_id "TCONS_00002200"; exon_number "1"; oId "CUFF.2385.1"; class_code "u"; tss_id "TSS1295";
AC_000158.1	Cufflinks	exon	131840128	131842327	.	+	.	gene_id "XLOC_000860"; transcript_id "TCONS_00002200"; exon_number "2"; oId "CUFF.2385.1"; class_code "u"; tss_id "TSS1295";
AC_000158.1	Cufflinks	exon	135723982	135724197	.	+	.	gene_id "XLOC_000892"; transcript_id "TCONS_00002265"; exon_number "1"; gene_name "LOC101903747"; oId "CUFF.2315.1"; nearest_ref "gene1025"; class_code "o"; tss_id "TSS1341";
AC_000158.1	Cufflinks	exon	135741278	135741947	.	+	.	gene_id "XLOC_000892"; transcript_id "TCONS_00002265"; exon_number "2"; gene_name "LOC101903747"; oId "CUFF.2315.1"; nearest_ref "gene1025"; class_code "o"; tss_id "TSS1341";
AC_000158.1	Cufflinks	exon	139977172	139977898	.	+	.	gene_id "XLOC_000923"; transcript_id "TCONS_00002350"; exon_number "1"; oId "CUFF.2489.1"; class_code "u"; tss_id "TSS1393";
AC_000158.1	Cufflinks	exon	139979779	139979863	.	+	.	gene_id "XLOC_000923"; transcript_id "TCONS_00002350"; exon_number "2"; oId "CUFF.2489.1"; class_code "u"; tss_id "TSS1393";
AC_000158.1	Cufflinks	exon	139995954	139996172	.	+	.	gene_id "XLOC_000923"; transcript_id "TCONS_00002350"; exon_number "3"; oId "CUFF.2489.1"; class_code "u"; tss_id "TSS1393";
AC_000158.1	Cufflinks	exon	139996667	139997851	.	+	.	gene_id "XLOC_000923"; transcript_id "TCONS_00002350"; exon_number "4"; oId "CUFF.2489.1"; class_code "u"; tss_id "TSS1393";
AC_000158.1	Cufflinks	exon	139979571	139979863	.	+	.	gene_id "XLOC_000923"; transcript_id "TCONS_00002351"; exon_number "1"; oId "CUFF.2489.2"; class_code "u"; tss_id "TSS1394";
AC_000158.1	Cufflinks	exon	139995954	139996172	.	+	.	gene_id "XLOC_000923"; transcript_id "TCONS_00002351"; exon_number "2"; oId "CUFF.2489.2"; class_code "u"; tss_id "TSS1394";
AC_000158.1	Cufflinks	exon	139996667	139997851	.	+	.	gene_id "XLOC_000923"; transcript_id "TCONS_00002351"; exon_number "3"; oId "CUFF.2489.2"; class_code "u"; tss_id "TSS1394";
AC_000158.1	Cufflinks	exon	139983904	139984307	.	+	.	gene_id "XLOC_000923"; transcript_id "TCONS_00002352"; exon_number "1"; oId "CUFF.2489.3"; class_code "u"; tss_id "TSS1395";
AC_000158.1	Cufflinks	exon	139995954	139996172	.	+	.	gene_id "XLOC_000923"; transcript_id "TCONS_00002352"; exon_number "2"; oId "CUFF.2489.3"; class_code "u"; tss_id "TSS1395";
AC_000158.1	Cufflinks	exon	139996667	139997851	.	+	.	gene_id "XLOC_000923"; transcript_id "TCONS_00002352"; exon_number "3"; oId "CUFF.2489.3"; class_code "u"; tss_id "TSS1395";
AC_000158.1	Cufflinks	exon	139995584	139995846	.	+	.	gene_id "XLOC_000923"; transcript_id "TCONS_00002353"; exon_number "1"; oId "CUFF.2489.4"; class_code "u"; tss_id "TSS1396";
AC_000158.1	Cufflinks	exon	139995954	139996172	.	+	.	gene_id "XLOC_000923"; transcript_id "TCONS_00002353"; exon_number "2"; oId "CUFF.2489.4"; class_code "u"; tss_id "TSS1396";
AC_000158.1	Cufflinks	exon	139996667	139997851	.	+	.	gene_id "XLOC_000923"; transcript_id "TCONS_00002353"; exon_number "3"; oId "CUFF.2489.4"; class_code "u"; tss_id "TSS1396";
AC_000158.1	Cufflinks	exon	143630652	143630914	.	+	.	gene_id "XLOC_000957"; transcript_id "TCONS_00002425"; exon_number "1"; oId "CUFF.2591.1"; class_code "u"; tss_id "TSS1437";
AC_000158.1	Cufflinks	exon	143631003	143631131	.	+	.	gene_id "XLOC_000957"; transcript_id "TCONS_00002425"; exon_number "2"; oId "CUFF.2591.1"; class_code "u"; tss_id "TSS1437";
AC_000158.1	Cufflinks	exon	143632050	143633341	.	+	.	gene_id "XLOC_000957"; transcript_id "TCONS_00002425"; exon_number "3"; oId "CUFF.2591.1"; class_code "u"; tss_id "TSS1437";
AC_000158.1	Cufflinks	exon	144062421	144063099	.	+	.	gene_id "XLOC_000963"; transcript_id "TCONS_00002434"; exon_number "1"; oId "CUFF.2597.1"; class_code "u"; tss_id "TSS1445";
AC_000158.1	Cufflinks	exon	144063658	144064577	.	+	.	gene_id "XLOC_000963"; transcript_id "TCONS_00002434"; exon_number "2"; oId "CUFF.2597.1"; class_code "u"; tss_id "TSS1445";
AC_000158.1	Cufflinks	exon	144461543	144461837	.	+	.	gene_id "XLOC_000968"; transcript_id "TCONS_00002448"; exon_number "1"; oId "CUFF.2610.1"; class_code "u"; tss_id "TSS1452";
AC_000158.1	Cufflinks	exon	144462125	144462285	.	+	.	gene_id "XLOC_000968"; transcript_id "TCONS_00002448"; exon_number "2"; oId "CUFF.2610.1"; class_code "u"; tss_id "TSS1452";
AC_000158.1	Cufflinks	exon	144626121	144626256	.	+	.	gene_id "XLOC_000970"; transcript_id "TCONS_00002459"; exon_number "1"; oId "CUFF.2614.1"; class_code "u"; tss_id "TSS1457";
AC_000158.1	Cufflinks	exon	144626776	144627050	.	+	.	gene_id "XLOC_000970"; transcript_id "TCONS_00002459"; exon_number "2"; oId "CUFF.2614.1"; class_code "u"; tss_id "TSS1457";
AC_000158.1	Cufflinks	exon	144637317	144637445	.	+	.	gene_id "XLOC_000970"; transcript_id "TCONS_00002459"; exon_number "3"; oId "CUFF.2614.1"; class_code "u"; tss_id "TSS1457";
AC_000158.1	Cufflinks	exon	144777988	144780536	.	+	.	gene_id "XLOC_000976"; transcript_id "TCONS_00002470"; exon_number "1"; oId "CUFF.2620.1"; class_code "u"; tss_id "TSS1464";
AC_000158.1	Cufflinks	exon	144780655	144781290	.	+	.	gene_id "XLOC_000976"; transcript_id "TCONS_00002470"; exon_number "2"; oId "CUFF.2620.1"; class_code "u"; tss_id "TSS1464";
AC_000158.1	Cufflinks	exon	144813054	144814723	.	+	.	gene_id "XLOC_000979"; transcript_id "TCONS_00002474"; exon_number "1"; gene_name "U2AF1"; oId "CUFF.2661.2"; nearest_ref "rna2131"; class_code "x"; tss_id "TSS1467";
AC_000158.1	Cufflinks	exon	144815661	144815762	.	+	.	gene_id "XLOC_000979"; transcript_id "TCONS_00002474"; exon_number "2"; gene_name "U2AF1"; oId "CUFF.2661.2"; nearest_ref "rna2131"; class_code "x"; tss_id "TSS1467";
AC_000158.1	Cufflinks	exon	144818072	144818251	.	+	.	gene_id "XLOC_000979"; transcript_id "TCONS_00002474"; exon_number "3"; gene_name "U2AF1"; oId "CUFF.2661.2"; nearest_ref "rna2131"; class_code "x"; tss_id "TSS1467";
AC_000158.1	Cufflinks	exon	144831379	144832511	.	+	.	gene_id "XLOC_000979"; transcript_id "TCONS_00002474"; exon_number "4"; gene_name "U2AF1"; oId "CUFF.2661.2"; nearest_ref "rna2131"; class_code "x"; tss_id "TSS1467";
AC_000158.1	Cufflinks	exon	144813054	144814723	.	+	.	gene_id "XLOC_000979"; transcript_id "TCONS_00002473"; exon_number "1"; gene_name "U2AF1"; oId "CUFF.2661.1"; nearest_ref "rna2131"; class_code "x"; tss_id "TSS1467";
AC_000158.1	Cufflinks	exon	144815661	144815749	.	+	.	gene_id "XLOC_000979"; transcript_id "TCONS_00002473"; exon_number "2"; gene_name "U2AF1"; oId "CUFF.2661.1"; nearest_ref "rna2131"; class_code "x"; tss_id "TSS1467";
AC_000158.1	Cufflinks	exon	144818072	144818251	.	+	.	gene_id "XLOC_000979"; transcript_id "TCONS_00002473"; exon_number "3"; gene_name "U2AF1"; oId "CUFF.2661.1"; nearest_ref "rna2131"; class_code "x"; tss_id "TSS1467";
AC_000158.1	Cufflinks	exon	144831379	144832511	.	+	.	gene_id "XLOC_000979"; transcript_id "TCONS_00002473"; exon_number "4"; gene_name "U2AF1"; oId "CUFF.2661.1"; nearest_ref "rna2131"; class_code "x"; tss_id "TSS1467";
AC_000158.1	Cufflinks	exon	144900274	144900455	.	+	.	gene_id "XLOC_000981"; transcript_id "TCONS_00002476"; exon_number "1"; oId "CUFF.2629.1"; class_code "u"; tss_id "TSS1469";
AC_000158.1	Cufflinks	exon	144913756	144914871	.	+	.	gene_id "XLOC_000981"; transcript_id "TCONS_00002476"; exon_number "2"; oId "CUFF.2629.1"; class_code "u"; tss_id "TSS1469";
AC_000158.1	Cufflinks	exon	144900699	144900878	.	+	.	gene_id "XLOC_000981"; transcript_id "TCONS_00002477"; exon_number "1"; oId "CUFF.2629.2"; class_code "u"; tss_id "TSS1470";
AC_000158.1	Cufflinks	exon	144913756	144914871	.	+	.	gene_id "XLOC_000981"; transcript_id "TCONS_00002477"; exon_number "2"; oId "CUFF.2629.2"; class_code "u"; tss_id "TSS1470";
AC_000158.1	Cufflinks	exon	144941906	144942316	.	+	.	gene_id "XLOC_000982"; transcript_id "TCONS_00002478"; exon_number "1"; oId "CUFF.2626.1"; class_code "u"; tss_id "TSS1471";
AC_000158.1	Cufflinks	exon	144942760	144943951	.	+	.	gene_id "XLOC_000982"; transcript_id "TCONS_00002478"; exon_number "2"; oId "CUFF.2626.1"; class_code "u"; tss_id "TSS1471";
AC_000158.1	Cufflinks	exon	145184701	145185093	.	+	.	gene_id "XLOC_000987"; transcript_id "TCONS_00002499"; exon_number "1"; oId "CUFF.2660.1"; class_code "u"; tss_id "TSS1483";
AC_000158.1	Cufflinks	exon	145191768	145191878	.	+	.	gene_id "XLOC_000987"; transcript_id "TCONS_00002499"; exon_number "2"; oId "CUFF.2660.1"; class_code "u"; tss_id "TSS1483";
AC_000158.1	Cufflinks	exon	145193011	145193226	.	+	.	gene_id "XLOC_000987"; transcript_id "TCONS_00002499"; exon_number "3"; oId "CUFF.2660.1"; class_code "u"; tss_id "TSS1483";
AC_000158.1	Cufflinks	exon	145199063	145199103	.	+	.	gene_id "XLOC_000987"; transcript_id "TCONS_00002499"; exon_number "4"; oId "CUFF.2660.1"; class_code "u"; tss_id "TSS1483";
AC_000158.1	Cufflinks	exon	145189287	145189502	.	+	.	gene_id "XLOC_000987"; transcript_id "TCONS_00002500"; exon_number "1"; oId "CUFF.2660.2"; class_code "u"; tss_id "TSS1484";
AC_000158.1	Cufflinks	exon	145191768	145191878	.	+	.	gene_id "XLOC_000987"; transcript_id "TCONS_00002500"; exon_number "2"; oId "CUFF.2660.2"; class_code "u"; tss_id "TSS1484";
AC_000158.1	Cufflinks	exon	145193011	145193226	.	+	.	gene_id "XLOC_000987"; transcript_id "TCONS_00002500"; exon_number "3"; oId "CUFF.2660.2"; class_code "u"; tss_id "TSS1484";
AC_000158.1	Cufflinks	exon	145193727	145195838	.	+	.	gene_id "XLOC_000987"; transcript_id "TCONS_00002500"; exon_number "4"; oId "CUFF.2660.2"; class_code "u"; tss_id "TSS1484";
AC_000158.1	Cufflinks	exon	145189287	145189502	.	+	.	gene_id "XLOC_000987"; transcript_id "TCONS_00002501"; exon_number "1"; oId "CUFF.2660.3"; class_code "u"; tss_id "TSS1484";
AC_000158.1	Cufflinks	exon	145191768	145191878	.	+	.	gene_id "XLOC_000987"; transcript_id "TCONS_00002501"; exon_number "2"; oId "CUFF.2660.3"; class_code "u"; tss_id "TSS1484";
AC_000158.1	Cufflinks	exon	145193011	145193226	.	+	.	gene_id "XLOC_000987"; transcript_id "TCONS_00002501"; exon_number "3"; oId "CUFF.2660.3"; class_code "u"; tss_id "TSS1484";
AC_000158.1	Cufflinks	exon	145199063	145199103	.	+	.	gene_id "XLOC_000987"; transcript_id "TCONS_00002501"; exon_number "4"; oId "CUFF.2660.3"; class_code "u"; tss_id "TSS1484";
AC_000158.1	Cufflinks	exon	145189289	145189502	.	+	.	gene_id "XLOC_000987"; transcript_id "TCONS_00002502"; exon_number "1"; oId "CUFF.2660.4"; class_code "u"; tss_id "TSS1484";
AC_000158.1	Cufflinks	exon	145191768	145191878	.	+	.	gene_id "XLOC_000987"; transcript_id "TCONS_00002502"; exon_number "2"; oId "CUFF.2660.4"; class_code "u"; tss_id "TSS1484";
AC_000158.1	Cufflinks	exon	145193011	145195838	.	+	.	gene_id "XLOC_000987"; transcript_id "TCONS_00002502"; exon_number "3"; oId "CUFF.2660.4"; class_code "u"; tss_id "TSS1484";
AC_000158.1	Cufflinks	exon	145252109	145252172	.	+	.	gene_id "XLOC_000989"; transcript_id "TCONS_00002504"; exon_number "1"; oId "CUFF.2644.1"; class_code "u"; tss_id "TSS1486";
AC_000158.1	Cufflinks	exon	145252420	145252795	.	+	.	gene_id "XLOC_000989"; transcript_id "TCONS_00002504"; exon_number "2"; oId "CUFF.2644.1"; class_code "u"; tss_id "TSS1486";
AC_000158.1	Cufflinks	exon	148424446	148425012	.	+	.	gene_id "XLOC_001044"; transcript_id "TCONS_00002729"; exon_number "1"; oId "CUFF.2820.1"; class_code "u"; tss_id "TSS1581";
AC_000158.1	Cufflinks	exon	148430041	148430083	.	+	.	gene_id "XLOC_001044"; transcript_id "TCONS_00002729"; exon_number "2"; oId "CUFF.2820.1"; class_code "u"; tss_id "TSS1581";
AC_000158.1	Cufflinks	exon	148434056	148434130	.	+	.	gene_id "XLOC_001044"; transcript_id "TCONS_00002729"; exon_number "3"; oId "CUFF.2820.1"; class_code "u"; tss_id "TSS1581";
AC_000158.1	Cufflinks	exon	148434238	148434317	.	+	.	gene_id "XLOC_001044"; transcript_id "TCONS_00002729"; exon_number "4"; oId "CUFF.2820.1"; class_code "u"; tss_id "TSS1581";
AC_000158.1	Cufflinks	exon	148434657	148434682	.	+	.	gene_id "XLOC_001044"; transcript_id "TCONS_00002729"; exon_number "5"; oId "CUFF.2820.1"; class_code "u"; tss_id "TSS1581";
AC_000158.1	Cufflinks	exon	148435259	148435464	.	+	.	gene_id "XLOC_001044"; transcript_id "TCONS_00002729"; exon_number "6"; oId "CUFF.2820.1"; class_code "u"; tss_id "TSS1581";
AC_000158.1	Cufflinks	exon	148424814	148425012	.	+	.	gene_id "XLOC_001044"; transcript_id "TCONS_00002730"; exon_number "1"; oId "CUFF.2820.2"; class_code "u"; tss_id "TSS1582";
AC_000158.1	Cufflinks	exon	148430041	148430083	.	+	.	gene_id "XLOC_001044"; transcript_id "TCONS_00002730"; exon_number "2"; oId "CUFF.2820.2"; class_code "u"; tss_id "TSS1582";
AC_000158.1	Cufflinks	exon	148434238	148434317	.	+	.	gene_id "XLOC_001044"; transcript_id "TCONS_00002730"; exon_number "3"; oId "CUFF.2820.2"; class_code "u"; tss_id "TSS1582";
AC_000158.1	Cufflinks	exon	148434657	148434682	.	+	.	gene_id "XLOC_001044"; transcript_id "TCONS_00002730"; exon_number "4"; oId "CUFF.2820.2"; class_code "u"; tss_id "TSS1582";
AC_000158.1	Cufflinks	exon	148435259	148435464	.	+	.	gene_id "XLOC_001044"; transcript_id "TCONS_00002730"; exon_number "5"; oId "CUFF.2820.2"; class_code "u"; tss_id "TSS1582";
AC_000158.1	Cufflinks	exon	151491198	151491232	.	+	.	gene_id "XLOC_001083"; transcript_id "TCONS_00002827"; exon_number "1"; gene_name "KCNJ6"; oId "CUFF.2950.1"; nearest_ref "rna2347"; class_code "x"; tss_id "TSS1639";
AC_000158.1	Cufflinks	exon	151547705	151547819	.	+	.	gene_id "XLOC_001083"; transcript_id "TCONS_00002827"; exon_number "2"; gene_name "KCNJ6"; oId "CUFF.2950.1"; nearest_ref "rna2347"; class_code "x"; tss_id "TSS1639";
AC_000158.1	Cufflinks	exon	151616294	151616376	.	+	.	gene_id "XLOC_001083"; transcript_id "TCONS_00002827"; exon_number "3"; gene_name "KCNJ6"; oId "CUFF.2950.1"; nearest_ref "rna2347"; class_code "x"; tss_id "TSS1639";
AC_000158.1	Cufflinks	exon	152308832	152309114	.	+	.	gene_id "XLOC_001085"; transcript_id "TCONS_00002837"; exon_number "1"; oId "CUFF.2913.1"; class_code "u"; tss_id "TSS1646";
AC_000158.1	Cufflinks	exon	152309539	152312532	.	+	.	gene_id "XLOC_001085"; transcript_id "TCONS_00002837"; exon_number "2"; oId "CUFF.2913.1"; class_code "u"; tss_id "TSS1646";
AC_000158.1	Cufflinks	exon	153866588	153866725	.	+	.	gene_id "XLOC_001088"; transcript_id "TCONS_00002848"; exon_number "1"; gene_name "LOC100336592"; oId "CUFF.2986.1"; nearest_ref "gene1239"; class_code "x"; tss_id "TSS1651";
AC_000158.1	Cufflinks	exon	153873652	153875469	.	+	.	gene_id "XLOC_001088"; transcript_id "TCONS_00002848"; exon_number "2"; gene_name "LOC100336592"; oId "CUFF.2986.1"; nearest_ref "gene1239"; class_code "x"; tss_id "TSS1651";
AC_000158.1	Cufflinks	exon	153876725	153876841	.	+	.	gene_id "XLOC_001088"; transcript_id "TCONS_00002848"; exon_number "3"; gene_name "LOC100336592"; oId "CUFF.2986.1"; nearest_ref "gene1239"; class_code "x"; tss_id "TSS1651";
AC_000158.1	Cufflinks	exon	154657949	154657989	.	+	.	gene_id "XLOC_001097"; transcript_id "TCONS_00002866"; exon_number "1"; oId "CUFF.3022.1"; class_code "u"; tss_id "TSS1663";
AC_000158.1	Cufflinks	exon	154658333	154658515	.	+	.	gene_id "XLOC_001097"; transcript_id "TCONS_00002866"; exon_number "2"; oId "CUFF.3022.1"; class_code "u"; tss_id "TSS1663";
AC_000158.1	Cufflinks	exon	154658936	154659030	.	+	.	gene_id "XLOC_001097"; transcript_id "TCONS_00002866"; exon_number "3"; oId "CUFF.3022.1"; class_code "u"; tss_id "TSS1663";
AC_000158.1	Cufflinks	exon	154669265	154669402	.	+	.	gene_id "XLOC_001097"; transcript_id "TCONS_00002866"; exon_number "4"; oId "CUFF.3022.1"; class_code "u"; tss_id "TSS1663";
AC_000158.1	Cufflinks	exon	154657949	154657989	.	+	.	gene_id "XLOC_001097"; transcript_id "TCONS_00002867"; exon_number "1"; oId "CUFF.3022.2"; class_code "u"; tss_id "TSS1663";
AC_000158.1	Cufflinks	exon	154658333	154658515	.	+	.	gene_id "XLOC_001097"; transcript_id "TCONS_00002867"; exon_number "2"; oId "CUFF.3022.2"; class_code "u"; tss_id "TSS1663";
AC_000158.1	Cufflinks	exon	154658936	154659030	.	+	.	gene_id "XLOC_001097"; transcript_id "TCONS_00002867"; exon_number "3"; oId "CUFF.3022.2"; class_code "u"; tss_id "TSS1663";
AC_000158.1	Cufflinks	exon	154691134	154691246	.	+	.	gene_id "XLOC_001097"; transcript_id "TCONS_00002867"; exon_number "4"; oId "CUFF.3022.2"; class_code "u"; tss_id "TSS1663";
AC_000158.1	Cufflinks	exon	154697480	154697882	.	+	.	gene_id "XLOC_001097"; transcript_id "TCONS_00002867"; exon_number "5"; oId "CUFF.3022.2"; class_code "u"; tss_id "TSS1663";
AC_000158.1	Cufflinks	exon	154658026	154658067	.	+	.	gene_id "XLOC_001097"; transcript_id "TCONS_00002868"; exon_number "1"; oId "CUFF.3022.3"; class_code "u"; tss_id "TSS1663";
AC_000158.1	Cufflinks	exon	154658333	154658515	.	+	.	gene_id "XLOC_001097"; transcript_id "TCONS_00002868"; exon_number "2"; oId "CUFF.3022.3"; class_code "u"; tss_id "TSS1663";
AC_000158.1	Cufflinks	exon	154658936	154659030	.	+	.	gene_id "XLOC_001097"; transcript_id "TCONS_00002868"; exon_number "3"; oId "CUFF.3022.3"; class_code "u"; tss_id "TSS1663";
AC_000158.1	Cufflinks	exon	154669265	154669402	.	+	.	gene_id "XLOC_001097"; transcript_id "TCONS_00002868"; exon_number "4"; oId "CUFF.3022.3"; class_code "u"; tss_id "TSS1663";
AC_000158.1	Cufflinks	exon	154658026	154658067	.	+	.	gene_id "XLOC_001097"; transcript_id "TCONS_00002869"; exon_number "1"; oId "CUFF.3022.4"; class_code "u"; tss_id "TSS1663";
AC_000158.1	Cufflinks	exon	154658333	154658515	.	+	.	gene_id "XLOC_001097"; transcript_id "TCONS_00002869"; exon_number "2"; oId "CUFF.3022.4"; class_code "u"; tss_id "TSS1663";
AC_000158.1	Cufflinks	exon	154658936	154659030	.	+	.	gene_id "XLOC_001097"; transcript_id "TCONS_00002869"; exon_number "3"; oId "CUFF.3022.4"; class_code "u"; tss_id "TSS1663";
AC_000158.1	Cufflinks	exon	154691134	154691246	.	+	.	gene_id "XLOC_001097"; transcript_id "TCONS_00002869"; exon_number "4"; oId "CUFF.3022.4"; class_code "u"; tss_id "TSS1663";
AC_000158.1	Cufflinks	exon	154697480	154697882	.	+	.	gene_id "XLOC_001097"; transcript_id "TCONS_00002869"; exon_number "5"; oId "CUFF.3022.4"; class_code "u"; tss_id "TSS1663";
AC_000158.1	Cufflinks	exon	154658035	154658067	.	+	.	gene_id "XLOC_001097"; transcript_id "TCONS_00002870"; exon_number "1"; oId "CUFF.3022.5"; class_code "u"; tss_id "TSS1663";
AC_000158.1	Cufflinks	exon	154658333	154658515	.	+	.	gene_id "XLOC_001097"; transcript_id "TCONS_00002870"; exon_number "2"; oId "CUFF.3022.5"; class_code "u"; tss_id "TSS1663";
AC_000158.1	Cufflinks	exon	154658936	154659030	.	+	.	gene_id "XLOC_001097"; transcript_id "TCONS_00002870"; exon_number "3"; oId "CUFF.3022.5"; class_code "u"; tss_id "TSS1663";
AC_000158.1	Cufflinks	exon	154669228	154669402	.	+	.	gene_id "XLOC_001097"; transcript_id "TCONS_00002870"; exon_number "4"; oId "CUFF.3022.5"; class_code "u"; tss_id "TSS1663";
AC_000158.1	Cufflinks	exon	154658053	154658515	.	+	.	gene_id "XLOC_001097"; transcript_id "TCONS_00002871"; exon_number "1"; oId "CUFF.3022.6"; class_code "u"; tss_id "TSS1664";
AC_000158.1	Cufflinks	exon	154658936	154659030	.	+	.	gene_id "XLOC_001097"; transcript_id "TCONS_00002871"; exon_number "2"; oId "CUFF.3022.6"; class_code "u"; tss_id "TSS1664";
AC_000158.1	Cufflinks	exon	154691134	154691246	.	+	.	gene_id "XLOC_001097"; transcript_id "TCONS_00002871"; exon_number "3"; oId "CUFF.3022.6"; class_code "u"; tss_id "TSS1664";
AC_000158.1	Cufflinks	exon	154697480	154697882	.	+	.	gene_id "XLOC_001097"; transcript_id "TCONS_00002871"; exon_number "4"; oId "CUFF.3022.6"; class_code "u"; tss_id "TSS1664";
AC_000158.1	Cufflinks	exon	154658094	154658515	.	+	.	gene_id "XLOC_001097"; transcript_id "TCONS_00002873"; exon_number "1"; oId "CUFF.3022.8"; class_code "u"; tss_id "TSS1664";
AC_000158.1	Cufflinks	exon	154658936	154659030	.	+	.	gene_id "XLOC_001097"; transcript_id "TCONS_00002873"; exon_number "2"; oId "CUFF.3022.8"; class_code "u"; tss_id "TSS1664";
AC_000158.1	Cufflinks	exon	154669265	154669402	.	+	.	gene_id "XLOC_001097"; transcript_id "TCONS_00002873"; exon_number "3"; oId "CUFF.3022.8"; class_code "u"; tss_id "TSS1664";
AC_000158.1	Cufflinks	exon	154658094	154658515	.	+	.	gene_id "XLOC_001097"; transcript_id "TCONS_00002872"; exon_number "1"; oId "CUFF.3022.7"; class_code "u"; tss_id "TSS1664";
AC_000158.1	Cufflinks	exon	154658936	154659030	.	+	.	gene_id "XLOC_001097"; transcript_id "TCONS_00002872"; exon_number "2"; oId "CUFF.3022.7"; class_code "u"; tss_id "TSS1664";
AC_000158.1	Cufflinks	exon	154669228	154669402	.	+	.	gene_id "XLOC_001097"; transcript_id "TCONS_00002872"; exon_number "3"; oId "CUFF.3022.7"; class_code "u"; tss_id "TSS1664";
AC_000158.1	Cufflinks	exon	156753462	156754779	.	+	.	gene_id "XLOC_001109"; transcript_id "TCONS_00002907"; exon_number "1"; oId "CUFF.3082.3"; class_code "u"; tss_id "TSS1682";
AC_000158.1	Cufflinks	exon	156757583	156757666	.	+	.	gene_id "XLOC_001109"; transcript_id "TCONS_00002907"; exon_number "2"; oId "CUFF.3082.3"; class_code "u"; tss_id "TSS1682";
AC_000158.1	Cufflinks	exon	156766674	156766777	.	+	.	gene_id "XLOC_001109"; transcript_id "TCONS_00002907"; exon_number "3"; oId "CUFF.3082.3"; class_code "u"; tss_id "TSS1682";
AC_000158.1	Cufflinks	exon	156767188	156767987	.	+	.	gene_id "XLOC_001109"; transcript_id "TCONS_00002907"; exon_number "4"; oId "CUFF.3082.3"; class_code "u"; tss_id "TSS1682";
AC_000158.1	Cufflinks	exon	156753462	156754779	.	+	.	gene_id "XLOC_001109"; transcript_id "TCONS_00002906"; exon_number "1"; oId "CUFF.3082.2"; class_code "u"; tss_id "TSS1682";
AC_000158.1	Cufflinks	exon	156766674	156766777	.	+	.	gene_id "XLOC_001109"; transcript_id "TCONS_00002906"; exon_number "2"; oId "CUFF.3082.2"; class_code "u"; tss_id "TSS1682";
AC_000158.1	Cufflinks	exon	156767188	156767987	.	+	.	gene_id "XLOC_001109"; transcript_id "TCONS_00002906"; exon_number "3"; oId "CUFF.3082.2"; class_code "u"; tss_id "TSS1682";
AC_000158.1	Cufflinks	exon	156753462	156754779	.	+	.	gene_id "XLOC_001109"; transcript_id "TCONS_00002905"; exon_number "1"; oId "CUFF.3082.1"; class_code "u"; tss_id "TSS1682";
AC_000158.1	Cufflinks	exon	156756096	156756255	.	+	.	gene_id "XLOC_001109"; transcript_id "TCONS_00002905"; exon_number "2"; oId "CUFF.3082.1"; class_code "u"; tss_id "TSS1682";
AC_000158.1	Cufflinks	exon	156766674	156766777	.	+	.	gene_id "XLOC_001109"; transcript_id "TCONS_00002905"; exon_number "3"; oId "CUFF.3082.1"; class_code "u"; tss_id "TSS1682";
AC_000158.1	Cufflinks	exon	156767188	156767987	.	+	.	gene_id "XLOC_001109"; transcript_id "TCONS_00002905"; exon_number "4"; oId "CUFF.3082.1"; class_code "u"; tss_id "TSS1682";
AC_000158.1	Cufflinks	exon	156755489	156756062	.	+	.	gene_id "XLOC_001109"; transcript_id "TCONS_00002908"; exon_number "1"; oId "CUFF.3082.4"; class_code "u"; tss_id "TSS1683";
AC_000158.1	Cufflinks	exon	156757583	156757666	.	+	.	gene_id "XLOC_001109"; transcript_id "TCONS_00002908"; exon_number "2"; oId "CUFF.3082.4"; class_code "u"; tss_id "TSS1683";
AC_000158.1	Cufflinks	exon	156766674	156766777	.	+	.	gene_id "XLOC_001109"; transcript_id "TCONS_00002908"; exon_number "3"; oId "CUFF.3082.4"; class_code "u"; tss_id "TSS1683";
AC_000158.1	Cufflinks	exon	156767188	156767987	.	+	.	gene_id "XLOC_001109"; transcript_id "TCONS_00002908"; exon_number "4"; oId "CUFF.3082.4"; class_code "u"; tss_id "TSS1683";
AC_000158.1	Cufflinks	exon	156758670	156759086	.	+	.	gene_id "XLOC_001109"; transcript_id "TCONS_00002909"; exon_number "1"; oId "CUFF.3082.5"; class_code "u"; tss_id "TSS1684";
AC_000158.1	Cufflinks	exon	156766674	156766777	.	+	.	gene_id "XLOC_001109"; transcript_id "TCONS_00002909"; exon_number "2"; oId "CUFF.3082.5"; class_code "u"; tss_id "TSS1684";
AC_000158.1	Cufflinks	exon	156767188	156767987	.	+	.	gene_id "XLOC_001109"; transcript_id "TCONS_00002909"; exon_number "3"; oId "CUFF.3082.5"; class_code "u"; tss_id "TSS1684";
AC_000158.1	Cufflinks	exon	1442762	1443221	.	-	.	gene_id "XLOC_001139"; transcript_id "TCONS_00002979"; exon_number "1"; oId "CUFF.34.1"; class_code "u"; tss_id "TSS1726";
AC_000158.1	Cufflinks	exon	1447862	1448830	.	-	.	gene_id "XLOC_001139"; transcript_id "TCONS_00002979"; exon_number "2"; oId "CUFF.34.1"; class_code "u"; tss_id "TSS1726";
AC_000158.1	Cufflinks	exon	1518506	1520388	.	-	.	gene_id "XLOC_001142"; transcript_id "TCONS_00002985"; exon_number "1"; oId "CUFF.29.1"; class_code "u"; tss_id "TSS1729";
AC_000158.1	Cufflinks	exon	1527407	1527492	.	-	.	gene_id "XLOC_001142"; transcript_id "TCONS_00002985"; exon_number "2"; oId "CUFF.29.1"; class_code "u"; tss_id "TSS1729";
AC_000158.1	Cufflinks	exon	1529002	1529173	.	-	.	gene_id "XLOC_001142"; transcript_id "TCONS_00002985"; exon_number "3"; oId "CUFF.29.1"; class_code "u"; tss_id "TSS1729";
AC_000158.1	Cufflinks	exon	1526027	1526484	.	-	.	gene_id "XLOC_001142"; transcript_id "TCONS_00002986"; exon_number "1"; oId "CUFF.29.2"; class_code "u"; tss_id "TSS1729";
AC_000158.1	Cufflinks	exon	1527407	1527492	.	-	.	gene_id "XLOC_001142"; transcript_id "TCONS_00002986"; exon_number "2"; oId "CUFF.29.2"; class_code "u"; tss_id "TSS1729";
AC_000158.1	Cufflinks	exon	1529002	1529173	.	-	.	gene_id "XLOC_001142"; transcript_id "TCONS_00002986"; exon_number "3"; oId "CUFF.29.2"; class_code "u"; tss_id "TSS1729";
AC_000158.1	Cufflinks	exon	1769323	1770408	.	-	.	gene_id "XLOC_001155"; transcript_id "TCONS_00003013"; exon_number "1"; oId "CUFF.46.1"; class_code "u"; tss_id "TSS1745";
AC_000158.1	Cufflinks	exon	1771048	1771087	.	-	.	gene_id "XLOC_001155"; transcript_id "TCONS_00003013"; exon_number "2"; oId "CUFF.46.1"; class_code "u"; tss_id "TSS1745";
AC_000158.1	Cufflinks	exon	1783724	1784897	.	-	.	gene_id "XLOC_001159"; transcript_id "TCONS_00003017"; exon_number "1"; oId "CUFF.57.1"; class_code "u"; tss_id "TSS1749";
AC_000158.1	Cufflinks	exon	1785051	1785229	.	-	.	gene_id "XLOC_001159"; transcript_id "TCONS_00003017"; exon_number "2"; oId "CUFF.57.1"; class_code "u"; tss_id "TSS1749";
AC_000158.1	Cufflinks	exon	1786723	1787124	.	-	.	gene_id "XLOC_001159"; transcript_id "TCONS_00003017"; exon_number "3"; oId "CUFF.57.1"; class_code "u"; tss_id "TSS1749";
AC_000158.1	Cufflinks	exon	2381710	2381958	.	-	.	gene_id "XLOC_001167"; transcript_id "TCONS_00003038"; exon_number "1"; oId "CUFF.78.2"; class_code "u"; tss_id "TSS1760";
AC_000158.1	Cufflinks	exon	2382348	2382705	.	-	.	gene_id "XLOC_001167"; transcript_id "TCONS_00003038"; exon_number "2"; oId "CUFF.78.2"; class_code "u"; tss_id "TSS1760";
AC_000158.1	Cufflinks	exon	3021415	3024223	.	-	.	gene_id "XLOC_001171"; transcript_id "TCONS_00003045"; exon_number "1"; oId "CUFF.103.2"; class_code "u"; tss_id "TSS1765";
AC_000158.1	Cufflinks	exon	3049076	3049303	.	-	.	gene_id "XLOC_001171"; transcript_id "TCONS_00003045"; exon_number "2"; oId "CUFF.103.2"; class_code "u"; tss_id "TSS1765";
AC_000158.1	Cufflinks	exon	3206569	3208013	.	-	.	gene_id "XLOC_001182"; transcript_id "TCONS_00003063"; exon_number "1"; oId "CUFF.113.1"; class_code "u"; tss_id "TSS1782";
AC_000158.1	Cufflinks	exon	3212301	3212431	.	-	.	gene_id "XLOC_001182"; transcript_id "TCONS_00003063"; exon_number "2"; oId "CUFF.113.1"; class_code "u"; tss_id "TSS1782";
AC_000158.1	Cufflinks	exon	6288353	6288676	.	-	.	gene_id "XLOC_001201"; transcript_id "TCONS_00003085"; exon_number "1"; gene_name "LOC100337436"; oId "CUFF.152.1"; nearest_ref "gene81"; class_code "x"; tss_id "TSS1802";
AC_000158.1	Cufflinks	exon	6342321	6342474	.	-	.	gene_id "XLOC_001201"; transcript_id "TCONS_00003085"; exon_number "2"; gene_name "LOC100337436"; oId "CUFF.152.1"; nearest_ref "gene81"; class_code "x"; tss_id "TSS1802";
AC_000158.1	Cufflinks	exon	6465512	6466237	.	-	.	gene_id "XLOC_001203"; transcript_id "TCONS_00003091"; exon_number "1"; oId "CUFF.171.3"; class_code "u"; tss_id "TSS1807";
AC_000158.1	Cufflinks	exon	6469989	6470049	.	-	.	gene_id "XLOC_001203"; transcript_id "TCONS_00003091"; exon_number "2"; oId "CUFF.171.3"; class_code "u"; tss_id "TSS1807";
AC_000158.1	Cufflinks	exon	6465512	6466237	.	-	.	gene_id "XLOC_001203"; transcript_id "TCONS_00003093"; exon_number "1"; oId "CUFF.171.2"; class_code "u"; tss_id "TSS1808";
AC_000158.1	Cufflinks	exon	6475229	6475391	.	-	.	gene_id "XLOC_001203"; transcript_id "TCONS_00003093"; exon_number "2"; oId "CUFF.171.2"; class_code "u"; tss_id "TSS1808";
AC_000158.1	Cufflinks	exon	6465512	6466237	.	-	.	gene_id "XLOC_001203"; transcript_id "TCONS_00003092"; exon_number "1"; oId "CUFF.171.1"; class_code "u"; tss_id "TSS1808";
AC_000158.1	Cufflinks	exon	6475091	6475391	.	-	.	gene_id "XLOC_001203"; transcript_id "TCONS_00003092"; exon_number "2"; oId "CUFF.171.1"; class_code "u"; tss_id "TSS1808";
AC_000158.1	Cufflinks	exon	8704300	8708304	.	-	.	gene_id "XLOC_001211"; transcript_id "TCONS_00003119"; exon_number "1"; oId "CUFF.157.1"; class_code "u"; tss_id "TSS1819";
AC_000158.1	Cufflinks	exon	8710263	8710639	.	-	.	gene_id "XLOC_001211"; transcript_id "TCONS_00003119"; exon_number "2"; oId "CUFF.157.1"; class_code "u"; tss_id "TSS1819";
AC_000158.1	Cufflinks	exon	9583091	9584157	.	-	.	gene_id "XLOC_001222"; transcript_id "TCONS_00003130"; exon_number "1"; oId "CUFF.201.1"; class_code "u"; tss_id "TSS1830";
AC_000158.1	Cufflinks	exon	9585269	9585320	.	-	.	gene_id "XLOC_001222"; transcript_id "TCONS_00003130"; exon_number "2"; oId "CUFF.201.1"; class_code "u"; tss_id "TSS1830";
AC_000158.1	Cufflinks	exon	9585773	9585936	.	-	.	gene_id "XLOC_001222"; transcript_id "TCONS_00003130"; exon_number "3"; oId "CUFF.201.1"; class_code "u"; tss_id "TSS1830";
AC_000158.1	Cufflinks	exon	9604206	9604267	.	-	.	gene_id "XLOC_001222"; transcript_id "TCONS_00003130"; exon_number "4"; oId "CUFF.201.1"; class_code "u"; tss_id "TSS1830";
AC_000158.1	Cufflinks	exon	9606975	9607246	.	-	.	gene_id "XLOC_001222"; transcript_id "TCONS_00003130"; exon_number "5"; oId "CUFF.201.1"; class_code "u"; tss_id "TSS1830";
AC_000158.1	Cufflinks	exon	29328837	29329516	.	-	.	gene_id "XLOC_001276"; transcript_id "TCONS_00003272"; exon_number "1"; oId "CUFF.346.1"; class_code "u"; tss_id "TSS1917";
AC_000158.1	Cufflinks	exon	29329872	29329902	.	-	.	gene_id "XLOC_001276"; transcript_id "TCONS_00003272"; exon_number "2"; oId "CUFF.346.1"; class_code "u"; tss_id "TSS1917";
AC_000158.1	Cufflinks	exon	35676065	35676674	.	-	.	gene_id "XLOC_001284"; transcript_id "TCONS_00003289"; exon_number "1"; gene_name "LOC100335242"; oId "CUFF.460.1"; nearest_ref "rna252"; class_code "x"; tss_id "TSS1928";
AC_000158.1	Cufflinks	exon	35743189	35743270	.	-	.	gene_id "XLOC_001284"; transcript_id "TCONS_00003289"; exon_number "2"; gene_name "LOC100335242"; oId "CUFF.460.1"; nearest_ref "rna252"; class_code "x"; tss_id "TSS1928";
AC_000158.1	Cufflinks	exon	35753003	35753175	.	-	.	gene_id "XLOC_001284"; transcript_id "TCONS_00003289"; exon_number "3"; gene_name "LOC100335242"; oId "CUFF.460.1"; nearest_ref "rna252"; class_code "x"; tss_id "TSS1928";
AC_000158.1	Cufflinks	exon	35814167	35814195	.	-	.	gene_id "XLOC_001285"; transcript_id "TCONS_00003290"; exon_number "1"; oId "CUFF.382.1"; class_code "u"; tss_id "TSS1929";
AC_000158.1	Cufflinks	exon	35820909	35820995	.	-	.	gene_id "XLOC_001285"; transcript_id "TCONS_00003290"; exon_number "2"; oId "CUFF.382.1"; class_code "u"; tss_id "TSS1929";
AC_000158.1	Cufflinks	exon	35821676	35823764	.	-	.	gene_id "XLOC_001285"; transcript_id "TCONS_00003290"; exon_number "3"; oId "CUFF.382.1"; class_code "u"; tss_id "TSS1929";
AC_000158.1	Cufflinks	exon	35814922	35815460	.	-	.	gene_id "XLOC_001285"; transcript_id "TCONS_00003291"; exon_number "1"; oId "CUFF.382.2"; class_code "u"; tss_id "TSS1929";
AC_000158.1	Cufflinks	exon	35820909	35820995	.	-	.	gene_id "XLOC_001285"; transcript_id "TCONS_00003291"; exon_number "2"; oId "CUFF.382.2"; class_code "u"; tss_id "TSS1929";
AC_000158.1	Cufflinks	exon	35821676	35823764	.	-	.	gene_id "XLOC_001285"; transcript_id "TCONS_00003291"; exon_number "3"; oId "CUFF.382.2"; class_code "u"; tss_id "TSS1929";
AC_000158.1	Cufflinks	exon	42461447	42462039	.	-	.	gene_id "XLOC_001298"; transcript_id "TCONS_00003317"; exon_number "1"; gene_name "GPR15"; oId "CUFF.406.1"; nearest_ref "rna308"; class_code "x"; tss_id "TSS1944";
AC_000158.1	Cufflinks	exon	42471967	42472338	.	-	.	gene_id "XLOC_001298"; transcript_id "TCONS_00003317"; exon_number "2"; gene_name "GPR15"; oId "CUFF.406.1"; nearest_ref "rna308"; class_code "x"; tss_id "TSS1944";
AC_000158.1	Cufflinks	exon	43078126	43079619	.	-	.	gene_id "XLOC_001302"; transcript_id "TCONS_00003326"; exon_number "1"; oId "CUFF.421.1"; class_code "u"; tss_id "TSS1949";
AC_000158.1	Cufflinks	exon	43097468	43097602	.	-	.	gene_id "XLOC_001302"; transcript_id "TCONS_00003326"; exon_number "2"; oId "CUFF.421.1"; class_code "u"; tss_id "TSS1949";
AC_000158.1	Cufflinks	exon	43148835	43149308	.	-	.	gene_id "XLOC_001303"; transcript_id "TCONS_00003327"; exon_number "1"; oId "CUFF.417.1"; class_code "u"; tss_id "TSS1950";
AC_000158.1	Cufflinks	exon	43149590	43149621	.	-	.	gene_id "XLOC_001303"; transcript_id "TCONS_00003327"; exon_number "2"; oId "CUFF.417.1"; class_code "u"; tss_id "TSS1950";
AC_000158.1	Cufflinks	exon	43778527	43783720	.	-	.	gene_id "XLOC_001305"; transcript_id "TCONS_00003333"; exon_number "1"; gene_name "CMSS1"; oId "CUFF.504.1"; nearest_ref "rna333"; class_code "x"; tss_id "TSS1955";
AC_000158.1	Cufflinks	exon	43784188	43786626	.	-	.	gene_id "XLOC_001305"; transcript_id "TCONS_00003333"; exon_number "2"; gene_name "CMSS1"; oId "CUFF.504.1"; nearest_ref "rna333"; class_code "x"; tss_id "TSS1955";
AC_000158.1	Cufflinks	exon	44719120	44720428	.	-	.	gene_id "XLOC_001309"; transcript_id "TCONS_00003359"; exon_number "1"; oId "CUFF.443.3"; class_code "u"; tss_id "TSS1964";
AC_000158.1	Cufflinks	exon	44720665	44720895	.	-	.	gene_id "XLOC_001309"; transcript_id "TCONS_00003359"; exon_number "2"; oId "CUFF.443.3"; class_code "u"; tss_id "TSS1964";
AC_000158.1	Cufflinks	exon	44719120	44719820	.	-	.	gene_id "XLOC_001309"; transcript_id "TCONS_00003362"; exon_number "1"; oId "CUFF.443.6"; class_code "u"; tss_id "TSS1964";
AC_000158.1	Cufflinks	exon	44720273	44720428	.	-	.	gene_id "XLOC_001309"; transcript_id "TCONS_00003362"; exon_number "2"; oId "CUFF.443.6"; class_code "u"; tss_id "TSS1964";
AC_000158.1	Cufflinks	exon	44720665	44720895	.	-	.	gene_id "XLOC_001309"; transcript_id "TCONS_00003362"; exon_number "3"; oId "CUFF.443.6"; class_code "u"; tss_id "TSS1964";
AC_000158.1	Cufflinks	exon	44719120	44719820	.	-	.	gene_id "XLOC_001309"; transcript_id "TCONS_00003360"; exon_number "1"; oId "CUFF.443.4"; class_code "u"; tss_id "TSS1964";
AC_000158.1	Cufflinks	exon	44720273	44720895	.	-	.	gene_id "XLOC_001309"; transcript_id "TCONS_00003360"; exon_number "2"; oId "CUFF.443.4"; class_code "u"; tss_id "TSS1964";
AC_000158.1	Cufflinks	exon	44719120	44719820	.	-	.	gene_id "XLOC_001309"; transcript_id "TCONS_00003358"; exon_number "1"; oId "CUFF.443.2"; class_code "u"; tss_id "TSS1964";
AC_000158.1	Cufflinks	exon	44720273	44720428	.	-	.	gene_id "XLOC_001309"; transcript_id "TCONS_00003358"; exon_number "2"; oId "CUFF.443.2"; class_code "u"; tss_id "TSS1964";
AC_000158.1	Cufflinks	exon	44720723	44720895	.	-	.	gene_id "XLOC_001309"; transcript_id "TCONS_00003358"; exon_number "3"; oId "CUFF.443.2"; class_code "u"; tss_id "TSS1964";
AC_000158.1	Cufflinks	exon	44719120	44720428	.	-	.	gene_id "XLOC_001309"; transcript_id "TCONS_00003357"; exon_number "1"; oId "CUFF.443.1"; class_code "u"; tss_id "TSS1964";
AC_000158.1	Cufflinks	exon	44720723	44720895	.	-	.	gene_id "XLOC_001309"; transcript_id "TCONS_00003357"; exon_number "2"; oId "CUFF.443.1"; class_code "u"; tss_id "TSS1964";
AC_000158.1	Cufflinks	exon	46355375	46355762	.	-	.	gene_id "XLOC_001322"; transcript_id "TCONS_00003457"; exon_number "1"; gene_name "PCNP"; oId "CUFF.558.1"; nearest_ref "rna437"; class_code "x"; tss_id "TSS1986";
AC_000158.1	Cufflinks	exon	46356045	46357261	.	-	.	gene_id "XLOC_001322"; transcript_id "TCONS_00003457"; exon_number "2"; gene_name "PCNP"; oId "CUFF.558.1"; nearest_ref "rna437"; class_code "x"; tss_id "TSS1986";
AC_000158.1	Cufflinks	exon	49322547	49322706	.	-	.	gene_id "XLOC_001327"; transcript_id "TCONS_00003464"; exon_number "1"; oId "CUFF.567.1"; class_code "u"; tss_id "TSS1992";
AC_000158.1	Cufflinks	exon	49327452	49327722	.	-	.	gene_id "XLOC_001327"; transcript_id "TCONS_00003464"; exon_number "2"; oId "CUFF.567.1"; class_code "u"; tss_id "TSS1992";
AC_000158.1	Cufflinks	exon	53086792	53091555	.	-	.	gene_id "XLOC_001338"; transcript_id "TCONS_00003490"; exon_number "1"; oId "CUFF.616.1"; class_code "u"; tss_id "TSS2010";
AC_000158.1	Cufflinks	exon	53094633	53094831	.	-	.	gene_id "XLOC_001338"; transcript_id "TCONS_00003490"; exon_number "2"; oId "CUFF.616.1"; class_code "u"; tss_id "TSS2010";
AC_000158.1	Cufflinks	exon	56820216	56821286	.	-	.	gene_id "XLOC_001374"; transcript_id "TCONS_00003554"; exon_number "1"; oId "CUFF.699.1"; class_code "u"; tss_id "TSS2055";
AC_000158.1	Cufflinks	exon	56839883	56839989	.	-	.	gene_id "XLOC_001374"; transcript_id "TCONS_00003554"; exon_number "2"; oId "CUFF.699.1"; class_code "u"; tss_id "TSS2055";
AC_000158.1	Cufflinks	exon	56842509	56842685	.	-	.	gene_id "XLOC_001374"; transcript_id "TCONS_00003554"; exon_number "3"; oId "CUFF.699.1"; class_code "u"; tss_id "TSS2055";
AC_000158.1	Cufflinks	exon	60943889	60944003	.	-	.	gene_id "XLOC_001409"; transcript_id "TCONS_00003683"; exon_number "1"; gene_name "GAP43"; oId "CUFF.823.1"; nearest_ref "rna640"; class_code "x"; tss_id "TSS2115";
AC_000158.1	Cufflinks	exon	60988866	60989629	.	-	.	gene_id "XLOC_001409"; transcript_id "TCONS_00003683"; exon_number "2"; gene_name "GAP43"; oId "CUFF.823.1"; nearest_ref "rna640"; class_code "x"; tss_id "TSS2115";
AC_000158.1	Cufflinks	exon	63831424	63831456	.	-	.	gene_id "XLOC_001428"; transcript_id "TCONS_00003708"; exon_number "1"; oId "CUFF.850.1"; class_code "u"; tss_id "TSS2135";
AC_000158.1	Cufflinks	exon	63836038	63836189	.	-	.	gene_id "XLOC_001428"; transcript_id "TCONS_00003708"; exon_number "2"; oId "CUFF.850.1"; class_code "u"; tss_id "TSS2135";
AC_000158.1	Cufflinks	exon	63884141	63884364	.	-	.	gene_id "XLOC_001428"; transcript_id "TCONS_00003708"; exon_number "3"; oId "CUFF.850.1"; class_code "u"; tss_id "TSS2135";
AC_000158.1	Cufflinks	exon	67260527	67260564	.	-	.	gene_id "XLOC_001473"; transcript_id "TCONS_00003845"; exon_number "1"; gene_name "LOC104970885"; oId "CUFF.1019.1"; nearest_ref "gene408"; class_code "o"; tss_id "TSS2203";
AC_000158.1	Cufflinks	exon	67357314	67357402	.	-	.	gene_id "XLOC_001473"; transcript_id "TCONS_00003845"; exon_number "2"; gene_name "LOC104970885"; oId "CUFF.1019.1"; nearest_ref "gene408"; class_code "o"; tss_id "TSS2203";
AC_000158.1	Cufflinks	exon	67377691	67377827	.	-	.	gene_id "XLOC_001473"; transcript_id "TCONS_00003845"; exon_number "3"; gene_name "LOC104970885"; oId "CUFF.1019.1"; nearest_ref "gene408"; class_code "o"; tss_id "TSS2203";
AC_000158.1	Cufflinks	exon	67354523	67354969	.	-	.	gene_id "XLOC_001473"; transcript_id "TCONS_00003847"; exon_number "1"; oId "CUFF.1019.2"; class_code "u"; tss_id "TSS2204";
AC_000158.1	Cufflinks	exon	67356074	67356116	.	-	.	gene_id "XLOC_001473"; transcript_id "TCONS_00003847"; exon_number "2"; oId "CUFF.1019.2"; class_code "u"; tss_id "TSS2204";
AC_000158.1	Cufflinks	exon	67357314	67357415	.	-	.	gene_id "XLOC_001473"; transcript_id "TCONS_00003847"; exon_number "3"; oId "CUFF.1019.2"; class_code "u"; tss_id "TSS2204";
AC_000158.1	Cufflinks	exon	67808055	67808636	.	-	.	gene_id "XLOC_001488"; transcript_id "TCONS_00003877"; exon_number "1"; gene_name "DIRC2"; oId "CUFF.965.1"; nearest_ref "rna770"; class_code "x"; tss_id "TSS2229";
AC_000158.1	Cufflinks	exon	67811472	67814221	.	-	.	gene_id "XLOC_001488"; transcript_id "TCONS_00003877"; exon_number "2"; gene_name "DIRC2"; oId "CUFF.965.1"; nearest_ref "rna770"; class_code "x"; tss_id "TSS2229";
AC_000158.1	Cufflinks	exon	68822489	68824168	.	-	.	gene_id "XLOC_001496"; transcript_id "TCONS_00003903"; exon_number "1"; oId "CUFF.1028.1"; class_code "u"; tss_id "TSS2247";
AC_000158.1	Cufflinks	exon	68825801	68825867	.	-	.	gene_id "XLOC_001496"; transcript_id "TCONS_00003903"; exon_number "2"; oId "CUFF.1028.1"; class_code "u"; tss_id "TSS2247";
AC_000158.1	Cufflinks	exon	68838779	68841021	.	-	.	gene_id "XLOC_001496"; transcript_id "TCONS_00003903"; exon_number "3"; oId "CUFF.1028.1"; class_code "u"; tss_id "TSS2247";
AC_000158.1	Cufflinks	exon	69732088	69732179	.	-	.	gene_id "XLOC_001500"; transcript_id "TCONS_00003915"; exon_number "1"; oId "CUFF.1062.1"; class_code "u"; tss_id "TSS2254";
AC_000158.1	Cufflinks	exon	69732335	69732717	.	-	.	gene_id "XLOC_001500"; transcript_id "TCONS_00003915"; exon_number "2"; oId "CUFF.1062.1"; class_code "u"; tss_id "TSS2254";
AC_000158.1	Cufflinks	exon	71338929	71340719	.	-	.	gene_id "XLOC_001529"; transcript_id "TCONS_00004036"; exon_number "1"; oId "CUFF.1155.1"; class_code "u"; tss_id "TSS2309";
AC_000158.1	Cufflinks	exon	71357129	71357282	.	-	.	gene_id "XLOC_001529"; transcript_id "TCONS_00004036"; exon_number "2"; oId "CUFF.1155.1"; class_code "u"; tss_id "TSS2309";
AC_000158.1	Cufflinks	exon	71358082	71358268	.	-	.	gene_id "XLOC_001529"; transcript_id "TCONS_00004036"; exon_number "3"; oId "CUFF.1155.1"; class_code "u"; tss_id "TSS2309";
AC_000158.1	Cufflinks	exon	72652603	72652862	.	-	.	gene_id "XLOC_001560"; transcript_id "TCONS_00004119"; exon_number "1"; oId "CUFF.1143.2"; class_code "u"; tss_id "TSS2362";
AC_000158.1	Cufflinks	exon	72667153	72667283	.	-	.	gene_id "XLOC_001560"; transcript_id "TCONS_00004119"; exon_number "2"; oId "CUFF.1143.2"; class_code "u"; tss_id "TSS2362";
AC_000158.1	Cufflinks	exon	72667469	72667559	.	-	.	gene_id "XLOC_001560"; transcript_id "TCONS_00004119"; exon_number "3"; oId "CUFF.1143.2"; class_code "u"; tss_id "TSS2362";
AC_000158.1	Cufflinks	exon	72670264	72670365	.	-	.	gene_id "XLOC_001560"; transcript_id "TCONS_00004119"; exon_number "4"; oId "CUFF.1143.2"; class_code "u"; tss_id "TSS2362";
AC_000158.1	Cufflinks	exon	72652603	72652862	.	-	.	gene_id "XLOC_001560"; transcript_id "TCONS_00004118"; exon_number "1"; oId "CUFF.1143.1"; class_code "u"; tss_id "TSS2362";
AC_000158.1	Cufflinks	exon	72667469	72667559	.	-	.	gene_id "XLOC_001560"; transcript_id "TCONS_00004118"; exon_number "2"; oId "CUFF.1143.1"; class_code "u"; tss_id "TSS2362";
AC_000158.1	Cufflinks	exon	72670264	72670365	.	-	.	gene_id "XLOC_001560"; transcript_id "TCONS_00004118"; exon_number "3"; oId "CUFF.1143.1"; class_code "u"; tss_id "TSS2362";
AC_000158.1	Cufflinks	exon	72661530	72662029	.	-	.	gene_id "XLOC_001560"; transcript_id "TCONS_00004120"; exon_number "1"; oId "CUFF.1143.5"; class_code "u"; tss_id "TSS2362";
AC_000158.1	Cufflinks	exon	72662152	72662244	.	-	.	gene_id "XLOC_001560"; transcript_id "TCONS_00004120"; exon_number "2"; oId "CUFF.1143.5"; class_code "u"; tss_id "TSS2362";
AC_000158.1	Cufflinks	exon	72667469	72667559	.	-	.	gene_id "XLOC_001560"; transcript_id "TCONS_00004120"; exon_number "3"; oId "CUFF.1143.5"; class_code "u"; tss_id "TSS2362";
AC_000158.1	Cufflinks	exon	72670264	72670365	.	-	.	gene_id "XLOC_001560"; transcript_id "TCONS_00004120"; exon_number "4"; oId "CUFF.1143.5"; class_code "u"; tss_id "TSS2362";
AC_000158.1	Cufflinks	exon	73108093	73108752	.	-	.	gene_id "XLOC_001565"; transcript_id "TCONS_00004127"; exon_number "1"; oId "CUFF.1176.3"; class_code "u"; tss_id "TSS2367";
AC_000158.1	Cufflinks	exon	73122183	73122264	.	-	.	gene_id "XLOC_001565"; transcript_id "TCONS_00004127"; exon_number "2"; oId "CUFF.1176.3"; class_code "u"; tss_id "TSS2367";
AC_000158.1	Cufflinks	exon	73130822	73130927	.	-	.	gene_id "XLOC_001565"; transcript_id "TCONS_00004127"; exon_number "3"; oId "CUFF.1176.3"; class_code "u"; tss_id "TSS2367";
AC_000158.1	Cufflinks	exon	73132328	73132565	.	-	.	gene_id "XLOC_001565"; transcript_id "TCONS_00004127"; exon_number "4"; oId "CUFF.1176.3"; class_code "u"; tss_id "TSS2367";
AC_000158.1	Cufflinks	exon	73132752	73132861	.	-	.	gene_id "XLOC_001565"; transcript_id "TCONS_00004127"; exon_number "5"; oId "CUFF.1176.3"; class_code "u"; tss_id "TSS2367";
AC_000158.1	Cufflinks	exon	73108093	73108752	.	-	.	gene_id "XLOC_001565"; transcript_id "TCONS_00004126"; exon_number "1"; oId "CUFF.1176.2"; class_code "u"; tss_id "TSS2367";
AC_000158.1	Cufflinks	exon	73114600	73114664	.	-	.	gene_id "XLOC_001565"; transcript_id "TCONS_00004126"; exon_number "2"; oId "CUFF.1176.2"; class_code "u"; tss_id "TSS2367";
AC_000158.1	Cufflinks	exon	73130822	73130927	.	-	.	gene_id "XLOC_001565"; transcript_id "TCONS_00004126"; exon_number "3"; oId "CUFF.1176.2"; class_code "u"; tss_id "TSS2367";
AC_000158.1	Cufflinks	exon	73132328	73132565	.	-	.	gene_id "XLOC_001565"; transcript_id "TCONS_00004126"; exon_number "4"; oId "CUFF.1176.2"; class_code "u"; tss_id "TSS2367";
AC_000158.1	Cufflinks	exon	73132752	73132861	.	-	.	gene_id "XLOC_001565"; transcript_id "TCONS_00004126"; exon_number "5"; oId "CUFF.1176.2"; class_code "u"; tss_id "TSS2367";
AC_000158.1	Cufflinks	exon	73108093	73108752	.	-	.	gene_id "XLOC_001565"; transcript_id "TCONS_00004125"; exon_number "1"; oId "CUFF.1176.1"; class_code "u"; tss_id "TSS2367";
AC_000158.1	Cufflinks	exon	73114600	73114664	.	-	.	gene_id "XLOC_001565"; transcript_id "TCONS_00004125"; exon_number "2"; oId "CUFF.1176.1"; class_code "u"; tss_id "TSS2367";
AC_000158.1	Cufflinks	exon	73122210	73122264	.	-	.	gene_id "XLOC_001565"; transcript_id "TCONS_00004125"; exon_number "3"; oId "CUFF.1176.1"; class_code "u"; tss_id "TSS2367";
AC_000158.1	Cufflinks	exon	73130822	73130927	.	-	.	gene_id "XLOC_001565"; transcript_id "TCONS_00004125"; exon_number "4"; oId "CUFF.1176.1"; class_code "u"; tss_id "TSS2367";
AC_000158.1	Cufflinks	exon	73132328	73132565	.	-	.	gene_id "XLOC_001565"; transcript_id "TCONS_00004125"; exon_number "5"; oId "CUFF.1176.1"; class_code "u"; tss_id "TSS2367";
AC_000158.1	Cufflinks	exon	73132752	73132861	.	-	.	gene_id "XLOC_001565"; transcript_id "TCONS_00004125"; exon_number "6"; oId "CUFF.1176.1"; class_code "u"; tss_id "TSS2367";
AC_000158.1	Cufflinks	exon	73121853	73122264	.	-	.	gene_id "XLOC_001565"; transcript_id "TCONS_00004128"; exon_number "1"; oId "CUFF.1176.4"; class_code "u"; tss_id "TSS2367";
AC_000158.1	Cufflinks	exon	73130822	73130927	.	-	.	gene_id "XLOC_001565"; transcript_id "TCONS_00004128"; exon_number "2"; oId "CUFF.1176.4"; class_code "u"; tss_id "TSS2367";
AC_000158.1	Cufflinks	exon	73132328	73132565	.	-	.	gene_id "XLOC_001565"; transcript_id "TCONS_00004128"; exon_number "3"; oId "CUFF.1176.4"; class_code "u"; tss_id "TSS2367";
AC_000158.1	Cufflinks	exon	73132752	73132861	.	-	.	gene_id "XLOC_001565"; transcript_id "TCONS_00004128"; exon_number "4"; oId "CUFF.1176.4"; class_code "u"; tss_id "TSS2367";
AC_000158.1	Cufflinks	exon	73142396	73143075	.	-	.	gene_id "XLOC_001566"; transcript_id "TCONS_00004129"; exon_number "1"; oId "CUFF.1162.1"; class_code "u"; tss_id "TSS2368";
AC_000158.1	Cufflinks	exon	73144847	73144972	.	-	.	gene_id "XLOC_001566"; transcript_id "TCONS_00004129"; exon_number "2"; oId "CUFF.1162.1"; class_code "u"; tss_id "TSS2368";
AC_000158.1	Cufflinks	exon	73146568	73146787	.	-	.	gene_id "XLOC_001566"; transcript_id "TCONS_00004129"; exon_number "3"; oId "CUFF.1162.1"; class_code "u"; tss_id "TSS2368";
AC_000158.1	Cufflinks	exon	73142396	73143075	.	-	.	gene_id "XLOC_001566"; transcript_id "TCONS_00004130"; exon_number "1"; oId "CUFF.1162.2"; class_code "u"; tss_id "TSS2369";
AC_000158.1	Cufflinks	exon	73144847	73144972	.	-	.	gene_id "XLOC_001566"; transcript_id "TCONS_00004130"; exon_number "2"; oId "CUFF.1162.2"; class_code "u"; tss_id "TSS2369";
AC_000158.1	Cufflinks	exon	73154079	73154302	.	-	.	gene_id "XLOC_001566"; transcript_id "TCONS_00004130"; exon_number "3"; oId "CUFF.1162.2"; class_code "u"; tss_id "TSS2369";
AC_000158.1	Cufflinks	exon	73271293	73271445	.	-	.	gene_id "XLOC_001567"; transcript_id "TCONS_00004131"; exon_number "1"; oId "CUFF.1161.1"; class_code "u"; tss_id "TSS2370";
AC_000158.1	Cufflinks	exon	73272901	73273001	.	-	.	gene_id "XLOC_001567"; transcript_id "TCONS_00004131"; exon_number "2"; oId "CUFF.1161.1"; class_code "u"; tss_id "TSS2370";
AC_000158.1	Cufflinks	exon	73273489	73273837	.	-	.	gene_id "XLOC_001567"; transcript_id "TCONS_00004131"; exon_number "3"; oId "CUFF.1161.1"; class_code "u"; tss_id "TSS2370";
AC_000158.1	Cufflinks	exon	73585635	73586475	.	-	.	gene_id "XLOC_001572"; transcript_id "TCONS_00004138"; exon_number "1"; oId "CUFF.1178.2"; class_code "u"; tss_id "TSS2375";
AC_000158.1	Cufflinks	exon	73590521	73590832	.	-	.	gene_id "XLOC_001572"; transcript_id "TCONS_00004138"; exon_number "2"; oId "CUFF.1178.2"; class_code "u"; tss_id "TSS2375";
AC_000158.1	Cufflinks	exon	73603917	73604206	.	-	.	gene_id "XLOC_001572"; transcript_id "TCONS_00004138"; exon_number "3"; oId "CUFF.1178.2"; class_code "u"; tss_id "TSS2375";
AC_000158.1	Cufflinks	exon	73585635	73586475	.	-	.	gene_id "XLOC_001572"; transcript_id "TCONS_00004137"; exon_number "1"; oId "CUFF.1178.1"; class_code "u"; tss_id "TSS2375";
AC_000158.1	Cufflinks	exon	73590681	73590832	.	-	.	gene_id "XLOC_001572"; transcript_id "TCONS_00004137"; exon_number "2"; oId "CUFF.1178.1"; class_code "u"; tss_id "TSS2375";
AC_000158.1	Cufflinks	exon	73603917	73604206	.	-	.	gene_id "XLOC_001572"; transcript_id "TCONS_00004137"; exon_number "3"; oId "CUFF.1178.1"; class_code "u"; tss_id "TSS2375";
AC_000158.1	Cufflinks	exon	73734977	73738118	.	-	.	gene_id "XLOC_001577"; transcript_id "TCONS_00004144"; exon_number "1"; gene_name "GP5"; oId "CUFF.1232.1"; nearest_ref "rna925"; class_code "x"; tss_id "TSS2380";
AC_000158.1	Cufflinks	exon	73739572	73740490	.	-	.	gene_id "XLOC_001577"; transcript_id "TCONS_00004144"; exon_number "2"; gene_name "GP5"; oId "CUFF.1232.1"; nearest_ref "rna925"; class_code "x"; tss_id "TSS2380";
AC_000158.1	Cufflinks	exon	74137174	74138467	.	-	.	gene_id "XLOC_001579"; transcript_id "TCONS_00004148"; exon_number "1"; oId "CUFF.1193.3"; class_code "u"; tss_id "TSS2382";
AC_000158.1	Cufflinks	exon	74141879	74142673	.	-	.	gene_id "XLOC_001579"; transcript_id "TCONS_00004148"; exon_number "2"; oId "CUFF.1193.3"; class_code "u"; tss_id "TSS2382";
AC_000158.1	Cufflinks	exon	74153888	74154002	.	-	.	gene_id "XLOC_001579"; transcript_id "TCONS_00004148"; exon_number "3"; oId "CUFF.1193.3"; class_code "u"; tss_id "TSS2382";
AC_000158.1	Cufflinks	exon	74137174	74138467	.	-	.	gene_id "XLOC_001579"; transcript_id "TCONS_00004150"; exon_number "1"; oId "CUFF.1193.2"; class_code "u"; tss_id "TSS2383";
AC_000158.1	Cufflinks	exon	74141879	74142077	.	-	.	gene_id "XLOC_001579"; transcript_id "TCONS_00004150"; exon_number "2"; oId "CUFF.1193.2"; class_code "u"; tss_id "TSS2383";
AC_000158.1	Cufflinks	exon	74142339	74142673	.	-	.	gene_id "XLOC_001579"; transcript_id "TCONS_00004150"; exon_number "3"; oId "CUFF.1193.2"; class_code "u"; tss_id "TSS2383";
AC_000158.1	Cufflinks	exon	74153884	74154104	.	-	.	gene_id "XLOC_001579"; transcript_id "TCONS_00004150"; exon_number "4"; oId "CUFF.1193.2"; class_code "u"; tss_id "TSS2383";
AC_000158.1	Cufflinks	exon	74137174	74138467	.	-	.	gene_id "XLOC_001579"; transcript_id "TCONS_00004149"; exon_number "1"; oId "CUFF.1193.1"; class_code "u"; tss_id "TSS2383";
AC_000158.1	Cufflinks	exon	74141879	74142673	.	-	.	gene_id "XLOC_001579"; transcript_id "TCONS_00004149"; exon_number "2"; oId "CUFF.1193.1"; class_code "u"; tss_id "TSS2383";
AC_000158.1	Cufflinks	exon	74153884	74154104	.	-	.	gene_id "XLOC_001579"; transcript_id "TCONS_00004149"; exon_number "3"; oId "CUFF.1193.1"; class_code "u"; tss_id "TSS2383";
AC_000158.1	Cufflinks	exon	74207081	74207630	.	-	.	gene_id "XLOC_001580"; transcript_id "TCONS_00004151"; exon_number "1"; oId "CUFF.1194.1"; class_code "u"; tss_id "TSS2384";
AC_000158.1	Cufflinks	exon	74219974	74220217	.	-	.	gene_id "XLOC_001580"; transcript_id "TCONS_00004151"; exon_number "2"; oId "CUFF.1194.1"; class_code "u"; tss_id "TSS2384";
AC_000158.1	Cufflinks	exon	74238285	74238355	.	-	.	gene_id "XLOC_001580"; transcript_id "TCONS_00004151"; exon_number "3"; oId "CUFF.1194.1"; class_code "u"; tss_id "TSS2384";
AC_000158.1	Cufflinks	exon	74486277	74487285	.	-	.	gene_id "XLOC_001586"; transcript_id "TCONS_00004163"; exon_number "1"; gene_name "ATP13A4"; oId "CUFF.1292.1"; nearest_ref "rna944"; class_code "x"; tss_id "TSS2391";
AC_000158.1	Cufflinks	exon	74498434	74498529	.	-	.	gene_id "XLOC_001586"; transcript_id "TCONS_00004163"; exon_number "2"; gene_name "ATP13A4"; oId "CUFF.1292.1"; nearest_ref "rna944"; class_code "x"; tss_id "TSS2391";
AC_000158.1	Cufflinks	exon	74504173	74504258	.	-	.	gene_id "XLOC_001586"; transcript_id "TCONS_00004163"; exon_number "3"; gene_name "ATP13A4"; oId "CUFF.1292.1"; nearest_ref "rna944"; class_code "x"; tss_id "TSS2391";
AC_000158.1	Cufflinks	exon	75070379	75070554	.	-	.	gene_id "XLOC_001588"; transcript_id "TCONS_00004188"; exon_number "1"; oId "CUFF.1212.1"; class_code "u"; tss_id "TSS2397";
AC_000158.1	Cufflinks	exon	75071630	75071791	.	-	.	gene_id "XLOC_001588"; transcript_id "TCONS_00004188"; exon_number "2"; oId "CUFF.1212.1"; class_code "u"; tss_id "TSS2397";
AC_000158.1	Cufflinks	exon	75072497	75072606	.	-	.	gene_id "XLOC_001588"; transcript_id "TCONS_00004188"; exon_number "3"; oId "CUFF.1212.1"; class_code "u"; tss_id "TSS2397";
AC_000158.1	Cufflinks	exon	76539335	76545835	.	-	.	gene_id "XLOC_001592"; transcript_id "TCONS_00004192"; exon_number "1"; gene_name "CCDC50"; oId "CUFF.1238.1"; nearest_ref "rna973"; class_code "j"; tss_id "TSS2401";
AC_000158.1	Cufflinks	exon	76548338	76548429	.	-	.	gene_id "XLOC_001592"; transcript_id "TCONS_00004192"; exon_number "2"; gene_name "CCDC50"; oId "CUFF.1238.1"; nearest_ref "rna973"; class_code "j"; tss_id "TSS2401";
AC_000158.1	Cufflinks	exon	76552622	76552622	.	-	.	gene_id "XLOC_001592"; transcript_id "TCONS_00004192"; exon_number "3"; gene_name "CCDC50"; oId "CUFF.1238.1"; nearest_ref "rna973"; class_code "j"; tss_id "TSS2401";
AC_000158.1	Cufflinks	exon	77092754	77092779	.	-	.	gene_id "XLOC_001596"; transcript_id "TCONS_00004200"; exon_number "1"; oId "CUFF.1247.1"; class_code "u"; tss_id "TSS2406";
AC_000158.1	Cufflinks	exon	77097311	77097886	.	-	.	gene_id "XLOC_001596"; transcript_id "TCONS_00004200"; exon_number "2"; oId "CUFF.1247.1"; class_code "u"; tss_id "TSS2406";
AC_000158.1	Cufflinks	exon	77554702	77554798	.	-	.	gene_id "XLOC_001606"; transcript_id "TCONS_00004221"; exon_number "1"; oId "CUFF.1237.1"; class_code "u"; tss_id "TSS2419";
AC_000158.1	Cufflinks	exon	77571562	77571608	.	-	.	gene_id "XLOC_001606"; transcript_id "TCONS_00004221"; exon_number "2"; oId "CUFF.1237.1"; class_code "u"; tss_id "TSS2419";
AC_000158.1	Cufflinks	exon	77577016	77577099	.	-	.	gene_id "XLOC_001606"; transcript_id "TCONS_00004221"; exon_number "3"; oId "CUFF.1237.1"; class_code "u"; tss_id "TSS2419";
AC_000158.1	Cufflinks	exon	77584403	77584572	.	-	.	gene_id "XLOC_001606"; transcript_id "TCONS_00004221"; exon_number "4"; oId "CUFF.1237.1"; class_code "u"; tss_id "TSS2419";
AC_000158.1	Cufflinks	exon	80011168	80012139	.	-	.	gene_id "XLOC_001616"; transcript_id "TCONS_00004263"; exon_number "1"; oId "CUFF.1291.1"; class_code "u"; tss_id "TSS2440";
AC_000158.1	Cufflinks	exon	80015607	80015711	.	-	.	gene_id "XLOC_001616"; transcript_id "TCONS_00004263"; exon_number "2"; oId "CUFF.1291.1"; class_code "u"; tss_id "TSS2440";
AC_000158.1	Cufflinks	exon	80017222	80017323	.	-	.	gene_id "XLOC_001616"; transcript_id "TCONS_00004263"; exon_number "3"; oId "CUFF.1291.1"; class_code "u"; tss_id "TSS2440";
AC_000158.1	Cufflinks	exon	80149137	80151080	.	-	.	gene_id "XLOC_001619"; transcript_id "TCONS_00004266"; exon_number "1"; oId "CUFF.1303.4"; class_code "u"; tss_id "TSS2443";
AC_000158.1	Cufflinks	exon	80151226	80151569	.	-	.	gene_id "XLOC_001619"; transcript_id "TCONS_00004266"; exon_number "2"; oId "CUFF.1303.4"; class_code "u"; tss_id "TSS2443";
AC_000158.1	Cufflinks	exon	80170178	80170799	.	-	.	gene_id "XLOC_001619"; transcript_id "TCONS_00004266"; exon_number "3"; oId "CUFF.1303.4"; class_code "u"; tss_id "TSS2443";
AC_000158.1	Cufflinks	exon	80172165	80172920	.	-	.	gene_id "XLOC_001619"; transcript_id "TCONS_00004266"; exon_number "4"; oId "CUFF.1303.4"; class_code "u"; tss_id "TSS2443";
AC_000158.1	Cufflinks	exon	80175670	80178854	.	-	.	gene_id "XLOC_001619"; transcript_id "TCONS_00004266"; exon_number "5"; oId "CUFF.1303.4"; class_code "u"; tss_id "TSS2443";
AC_000158.1	Cufflinks	exon	80149137	80151080	.	-	.	gene_id "XLOC_001619"; transcript_id "TCONS_00004269"; exon_number "1"; oId "CUFF.1303.3"; class_code "u"; tss_id "TSS2444";
AC_000158.1	Cufflinks	exon	80151226	80151569	.	-	.	gene_id "XLOC_001619"; transcript_id "TCONS_00004269"; exon_number "2"; oId "CUFF.1303.3"; class_code "u"; tss_id "TSS2444";
AC_000158.1	Cufflinks	exon	80170178	80170799	.	-	.	gene_id "XLOC_001619"; transcript_id "TCONS_00004269"; exon_number "3"; oId "CUFF.1303.3"; class_code "u"; tss_id "TSS2444";
AC_000158.1	Cufflinks	exon	80172165	80172349	.	-	.	gene_id "XLOC_001619"; transcript_id "TCONS_00004269"; exon_number "4"; oId "CUFF.1303.3"; class_code "u"; tss_id "TSS2444";
AC_000158.1	Cufflinks	exon	80172678	80173228	.	-	.	gene_id "XLOC_001619"; transcript_id "TCONS_00004269"; exon_number "5"; oId "CUFF.1303.3"; class_code "u"; tss_id "TSS2444";
AC_000158.1	Cufflinks	exon	80178861	80179347	.	-	.	gene_id "XLOC_001619"; transcript_id "TCONS_00004269"; exon_number "6"; oId "CUFF.1303.3"; class_code "u"; tss_id "TSS2444";
AC_000158.1	Cufflinks	exon	80149137	80151080	.	-	.	gene_id "XLOC_001619"; transcript_id "TCONS_00004268"; exon_number "1"; oId "CUFF.1303.2"; class_code "u"; tss_id "TSS2444";
AC_000158.1	Cufflinks	exon	80151226	80151569	.	-	.	gene_id "XLOC_001619"; transcript_id "TCONS_00004268"; exon_number "2"; oId "CUFF.1303.2"; class_code "u"; tss_id "TSS2444";
AC_000158.1	Cufflinks	exon	80170178	80170799	.	-	.	gene_id "XLOC_001619"; transcript_id "TCONS_00004268"; exon_number "3"; oId "CUFF.1303.2"; class_code "u"; tss_id "TSS2444";
AC_000158.1	Cufflinks	exon	80172678	80173228	.	-	.	gene_id "XLOC_001619"; transcript_id "TCONS_00004268"; exon_number "4"; oId "CUFF.1303.2"; class_code "u"; tss_id "TSS2444";
AC_000158.1	Cufflinks	exon	80178861	80179347	.	-	.	gene_id "XLOC_001619"; transcript_id "TCONS_00004268"; exon_number "5"; oId "CUFF.1303.2"; class_code "u"; tss_id "TSS2444";
AC_000158.1	Cufflinks	exon	80149137	80151080	.	-	.	gene_id "XLOC_001619"; transcript_id "TCONS_00004267"; exon_number "1"; oId "CUFF.1303.1"; class_code "u"; tss_id "TSS2444";
AC_000158.1	Cufflinks	exon	80151226	80151299	.	-	.	gene_id "XLOC_001619"; transcript_id "TCONS_00004267"; exon_number "2"; oId "CUFF.1303.1"; class_code "u"; tss_id "TSS2444";
AC_000158.1	Cufflinks	exon	80151400	80151569	.	-	.	gene_id "XLOC_001619"; transcript_id "TCONS_00004267"; exon_number "3"; oId "CUFF.1303.1"; class_code "u"; tss_id "TSS2444";
AC_000158.1	Cufflinks	exon	80170178	80170799	.	-	.	gene_id "XLOC_001619"; transcript_id "TCONS_00004267"; exon_number "4"; oId "CUFF.1303.1"; class_code "u"; tss_id "TSS2444";
AC_000158.1	Cufflinks	exon	80172165	80173228	.	-	.	gene_id "XLOC_001619"; transcript_id "TCONS_00004267"; exon_number "5"; oId "CUFF.1303.1"; class_code "u"; tss_id "TSS2444";
AC_000158.1	Cufflinks	exon	80178861	80179347	.	-	.	gene_id "XLOC_001619"; transcript_id "TCONS_00004267"; exon_number "6"; oId "CUFF.1303.1"; class_code "u"; tss_id "TSS2444";
AC_000158.1	Cufflinks	exon	80154587	80155238	.	-	.	gene_id "XLOC_001619"; transcript_id "TCONS_00004270"; exon_number "1"; oId "CUFF.1303.7"; class_code "u"; tss_id "TSS2443";
AC_000158.1	Cufflinks	exon	80170178	80170799	.	-	.	gene_id "XLOC_001619"; transcript_id "TCONS_00004270"; exon_number "2"; oId "CUFF.1303.7"; class_code "u"; tss_id "TSS2443";
AC_000158.1	Cufflinks	exon	80172165	80172920	.	-	.	gene_id "XLOC_001619"; transcript_id "TCONS_00004270"; exon_number "3"; oId "CUFF.1303.7"; class_code "u"; tss_id "TSS2443";
AC_000158.1	Cufflinks	exon	80175670	80178854	.	-	.	gene_id "XLOC_001619"; transcript_id "TCONS_00004270"; exon_number "4"; oId "CUFF.1303.7"; class_code "u"; tss_id "TSS2443";
AC_000158.1	Cufflinks	exon	80154587	80155238	.	-	.	gene_id "XLOC_001619"; transcript_id "TCONS_00004272"; exon_number "1"; oId "CUFF.1303.6"; class_code "u"; tss_id "TSS2444";
AC_000158.1	Cufflinks	exon	80170178	80170799	.	-	.	gene_id "XLOC_001619"; transcript_id "TCONS_00004272"; exon_number "2"; oId "CUFF.1303.6"; class_code "u"; tss_id "TSS2444";
AC_000158.1	Cufflinks	exon	80172165	80172920	.	-	.	gene_id "XLOC_001619"; transcript_id "TCONS_00004272"; exon_number "3"; oId "CUFF.1303.6"; class_code "u"; tss_id "TSS2444";
AC_000158.1	Cufflinks	exon	80175670	80178289	.	-	.	gene_id "XLOC_001619"; transcript_id "TCONS_00004272"; exon_number "4"; oId "CUFF.1303.6"; class_code "u"; tss_id "TSS2444";
AC_000158.1	Cufflinks	exon	80178861	80179347	.	-	.	gene_id "XLOC_001619"; transcript_id "TCONS_00004272"; exon_number "5"; oId "CUFF.1303.6"; class_code "u"; tss_id "TSS2444";
AC_000158.1	Cufflinks	exon	80154587	80155238	.	-	.	gene_id "XLOC_001619"; transcript_id "TCONS_00004271"; exon_number "1"; oId "CUFF.1303.5"; class_code "u"; tss_id "TSS2444";
AC_000158.1	Cufflinks	exon	80170178	80170799	.	-	.	gene_id "XLOC_001619"; transcript_id "TCONS_00004271"; exon_number "2"; oId "CUFF.1303.5"; class_code "u"; tss_id "TSS2444";
AC_000158.1	Cufflinks	exon	80172165	80173228	.	-	.	gene_id "XLOC_001619"; transcript_id "TCONS_00004271"; exon_number "3"; oId "CUFF.1303.5"; class_code "u"; tss_id "TSS2444";
AC_000158.1	Cufflinks	exon	80178861	80179347	.	-	.	gene_id "XLOC_001619"; transcript_id "TCONS_00004271"; exon_number "4"; oId "CUFF.1303.5"; class_code "u"; tss_id "TSS2444";
AC_000158.1	Cufflinks	exon	80173896	80174674	.	-	.	gene_id "XLOC_001619"; transcript_id "TCONS_00004273"; exon_number "1"; oId "CUFF.1303.8"; class_code "u"; tss_id "TSS2444";
AC_000158.1	Cufflinks	exon	80175670	80177641	.	-	.	gene_id "XLOC_001619"; transcript_id "TCONS_00004273"; exon_number "2"; oId "CUFF.1303.8"; class_code "u"; tss_id "TSS2444";
AC_000158.1	Cufflinks	exon	80179009	80179347	.	-	.	gene_id "XLOC_001619"; transcript_id "TCONS_00004273"; exon_number "3"; oId "CUFF.1303.8"; class_code "u"; tss_id "TSS2444";
AC_000158.1	Cufflinks	exon	80584918	80586900	.	-	.	gene_id "XLOC_001622"; transcript_id "TCONS_00004277"; exon_number "1"; oId "CUFF.1346.2"; class_code "u"; tss_id "TSS2448";
AC_000158.1	Cufflinks	exon	80588414	80588464	.	-	.	gene_id "XLOC_001622"; transcript_id "TCONS_00004277"; exon_number "2"; oId "CUFF.1346.2"; class_code "u"; tss_id "TSS2448";
AC_000158.1	Cufflinks	exon	80594383	80594680	.	-	.	gene_id "XLOC_001622"; transcript_id "TCONS_00004277"; exon_number "3"; oId "CUFF.1346.2"; class_code "u"; tss_id "TSS2448";
AC_000158.1	Cufflinks	exon	80595701	80595758	.	-	.	gene_id "XLOC_001622"; transcript_id "TCONS_00004277"; exon_number "4"; oId "CUFF.1346.2"; class_code "u"; tss_id "TSS2448";
AC_000158.1	Cufflinks	exon	80596624	80596761	.	-	.	gene_id "XLOC_001622"; transcript_id "TCONS_00004277"; exon_number "5"; oId "CUFF.1346.2"; class_code "u"; tss_id "TSS2448";
AC_000158.1	Cufflinks	exon	80584918	80586900	.	-	.	gene_id "XLOC_001622"; transcript_id "TCONS_00004278"; exon_number "1"; gene_name "MASP1"; oId "CUFF.1346.1"; nearest_ref "rna1049"; class_code "x"; tss_id "TSS2449";
AC_000158.1	Cufflinks	exon	80588414	80588464	.	-	.	gene_id "XLOC_001622"; transcript_id "TCONS_00004278"; exon_number "2"; gene_name "MASP1"; oId "CUFF.1346.1"; nearest_ref "rna1049"; class_code "x"; tss_id "TSS2449";
AC_000158.1	Cufflinks	exon	80594383	80594680	.	-	.	gene_id "XLOC_001622"; transcript_id "TCONS_00004278"; exon_number "3"; gene_name "MASP1"; oId "CUFF.1346.1"; nearest_ref "rna1049"; class_code "x"; tss_id "TSS2449";
AC_000158.1	Cufflinks	exon	80596624	80596743	.	-	.	gene_id "XLOC_001622"; transcript_id "TCONS_00004278"; exon_number "4"; gene_name "MASP1"; oId "CUFF.1346.1"; nearest_ref "rna1049"; class_code "x"; tss_id "TSS2449";
AC_000158.1	Cufflinks	exon	80597095	80597984	.	-	.	gene_id "XLOC_001622"; transcript_id "TCONS_00004278"; exon_number "5"; gene_name "MASP1"; oId "CUFF.1346.1"; nearest_ref "rna1049"; class_code "x"; tss_id "TSS2449";
AC_000158.1	Cufflinks	exon	80941099	80941444	.	-	.	gene_id "XLOC_001629"; transcript_id "TCONS_00004297"; exon_number "1"; gene_name "LOC508623"; oId "CUFF.1342.1"; nearest_ref "gene557"; class_code "x"; tss_id "TSS2466";
AC_000158.1	Cufflinks	exon	80942742	80943184	.	-	.	gene_id "XLOC_001629"; transcript_id "TCONS_00004297"; exon_number "2"; gene_name "LOC508623"; oId "CUFF.1342.1"; nearest_ref "gene557"; class_code "x"; tss_id "TSS2466";
AC_000158.1	Cufflinks	exon	81261437	81261478	.	-	.	gene_id "XLOC_001646"; transcript_id "TCONS_00004330"; exon_number "1"; gene_name "TBCCD1"; oId "CUFF.1406.1"; nearest_ref "rna1082"; class_code "x"; tss_id "TSS2489";
AC_000158.1	Cufflinks	exon	81283915	81284377	.	-	.	gene_id "XLOC_001646"; transcript_id "TCONS_00004330"; exon_number "2"; gene_name "TBCCD1"; oId "CUFF.1406.1"; nearest_ref "rna1082"; class_code "x"; tss_id "TSS2489";
AC_000158.1	Cufflinks	exon	81274778	81274883	.	-	.	gene_id "XLOC_001646"; transcript_id "TCONS_00004331"; exon_number "1"; gene_name "TBCCD1"; oId "CUFF.1406.2"; nearest_ref "rna1082"; class_code "x"; tss_id "TSS2489";
AC_000158.1	Cufflinks	exon	81283915	81284374	.	-	.	gene_id "XLOC_001646"; transcript_id "TCONS_00004331"; exon_number "2"; gene_name "TBCCD1"; oId "CUFF.1406.2"; nearest_ref "rna1082"; class_code "x"; tss_id "TSS2489";
AC_000158.1	Cufflinks	exon	81445639	81446170	.	-	.	gene_id "XLOC_001649"; transcript_id "TCONS_00004334"; exon_number "1"; oId "CUFF.1424.1"; class_code "u"; tss_id "TSS2492";
AC_000158.1	Cufflinks	exon	81462094	81462120	.	-	.	gene_id "XLOC_001649"; transcript_id "TCONS_00004334"; exon_number "2"; oId "CUFF.1424.1"; class_code "u"; tss_id "TSS2492";
AC_000158.1	Cufflinks	exon	81445639	81446170	.	-	.	gene_id "XLOC_001649"; transcript_id "TCONS_00004335"; exon_number "1"; gene_name "DGKG"; oId "CUFF.1424.2"; nearest_ref "rna1088"; class_code "x"; tss_id "TSS2493";
AC_000158.1	Cufflinks	exon	81464672	81464835	.	-	.	gene_id "XLOC_001649"; transcript_id "TCONS_00004335"; exon_number "2"; gene_name "DGKG"; oId "CUFF.1424.2"; nearest_ref "rna1088"; class_code "x"; tss_id "TSS2493";
AC_000158.1	Cufflinks	exon	83093368	83095021	.	-	.	gene_id "XLOC_001665"; transcript_id "TCONS_00004373"; exon_number "1"; oId "CUFF.1451.2"; class_code "u"; tss_id "TSS2516";
AC_000158.1	Cufflinks	exon	83096457	83096557	.	-	.	gene_id "XLOC_001665"; transcript_id "TCONS_00004373"; exon_number "2"; oId "CUFF.1451.2"; class_code "u"; tss_id "TSS2516";
AC_000158.1	Cufflinks	exon	83101930	83103313	.	-	.	gene_id "XLOC_001665"; transcript_id "TCONS_00004373"; exon_number "3"; oId "CUFF.1451.2"; class_code "u"; tss_id "TSS2516";
AC_000158.1	Cufflinks	exon	83093368	83095021	.	-	.	gene_id "XLOC_001665"; transcript_id "TCONS_00004374"; exon_number "1"; gene_name "MIR2284Y-3"; oId "CUFF.1451.1"; nearest_ref "rna1121"; class_code "o"; tss_id "TSS2517";
AC_000158.1	Cufflinks	exon	83096457	83096557	.	-	.	gene_id "XLOC_001665"; transcript_id "TCONS_00004374"; exon_number "2"; gene_name "MIR2284Y-3"; oId "CUFF.1451.1"; nearest_ref "rna1121"; class_code "o"; tss_id "TSS2517";
AC_000158.1	Cufflinks	exon	83101930	83102083	.	-	.	gene_id "XLOC_001665"; transcript_id "TCONS_00004374"; exon_number "3"; gene_name "MIR2284Y-3"; oId "CUFF.1451.1"; nearest_ref "rna1121"; class_code "o"; tss_id "TSS2517";
AC_000158.1	Cufflinks	exon	83140626	83140758	.	-	.	gene_id "XLOC_001665"; transcript_id "TCONS_00004374"; exon_number "4"; gene_name "MIR2284Y-3"; oId "CUFF.1451.1"; nearest_ref "rna1121"; class_code "o"; tss_id "TSS2517";
AC_000158.1	Cufflinks	exon	85902172	85908101	.	-	.	gene_id "XLOC_001730"; transcript_id "TCONS_00004550"; exon_number "1"; oId "CUFF.1573.1"; class_code "u"; tss_id "TSS2613";
AC_000158.1	Cufflinks	exon	85910068	85910715	.	-	.	gene_id "XLOC_001730"; transcript_id "TCONS_00004550"; exon_number "2"; oId "CUFF.1573.1"; class_code "u"; tss_id "TSS2613";
AC_000158.1	Cufflinks	exon	85902172	85908101	.	-	.	gene_id "XLOC_001730"; transcript_id "TCONS_00004551"; exon_number "1"; gene_name "SOX2"; oId "CUFF.1573.2"; nearest_ref "rna1241"; class_code "o"; tss_id "TSS2614";
AC_000158.1	Cufflinks	exon	85910068	85910219	.	-	.	gene_id "XLOC_001730"; transcript_id "TCONS_00004551"; exon_number "2"; gene_name "SOX2"; oId "CUFF.1573.2"; nearest_ref "rna1241"; class_code "o"; tss_id "TSS2614";
AC_000158.1	Cufflinks	exon	85911974	85912060	.	-	.	gene_id "XLOC_001730"; transcript_id "TCONS_00004551"; exon_number "3"; gene_name "SOX2"; oId "CUFF.1573.2"; nearest_ref "rna1241"; class_code "o"; tss_id "TSS2614";
AC_000158.1	Cufflinks	exon	85931477	85931584	.	-	.	gene_id "XLOC_001730"; transcript_id "TCONS_00004551"; exon_number "4"; gene_name "SOX2"; oId "CUFF.1573.2"; nearest_ref "rna1241"; class_code "o"; tss_id "TSS2614";
AC_000158.1	Cufflinks	exon	85947284	85947768	.	-	.	gene_id "XLOC_001730"; transcript_id "TCONS_00004551"; exon_number "5"; gene_name "SOX2"; oId "CUFF.1573.2"; nearest_ref "rna1241"; class_code "o"; tss_id "TSS2614";
AC_000158.1	Cufflinks	exon	86325580	86325744	.	-	.	gene_id "XLOC_001736"; transcript_id "TCONS_00004558"; exon_number "1"; oId "CUFF.1583.1"; class_code "u"; tss_id "TSS2620";
AC_000158.1	Cufflinks	exon	86514330	86514394	.	-	.	gene_id "XLOC_001736"; transcript_id "TCONS_00004558"; exon_number "2"; oId "CUFF.1583.1"; class_code "u"; tss_id "TSS2620";
AC_000158.1	Cufflinks	exon	86598731	86598915	.	-	.	gene_id "XLOC_001736"; transcript_id "TCONS_00004558"; exon_number "3"; oId "CUFF.1583.1"; class_code "u"; tss_id "TSS2620";
AC_000158.1	Cufflinks	exon	89695675	89696035	.	-	.	gene_id "XLOC_001754"; transcript_id "TCONS_00004638"; exon_number "1"; oId "CUFF.1614.1"; class_code "u"; tss_id "TSS2659";
AC_000158.1	Cufflinks	exon	89710767	89710848	.	-	.	gene_id "XLOC_001754"; transcript_id "TCONS_00004638"; exon_number "2"; oId "CUFF.1614.1"; class_code "u"; tss_id "TSS2659";
AC_000158.1	Cufflinks	exon	89711297	89711423	.	-	.	gene_id "XLOC_001754"; transcript_id "TCONS_00004638"; exon_number "3"; oId "CUFF.1614.1"; class_code "u"; tss_id "TSS2659";
AC_000158.1	Cufflinks	exon	90120034	90120710	.	-	.	gene_id "XLOC_001755"; transcript_id "TCONS_00004639"; exon_number "1"; oId "CUFF.1627.1"; class_code "u"; tss_id "TSS2660";
AC_000158.1	Cufflinks	exon	90120807	90120925	.	-	.	gene_id "XLOC_001755"; transcript_id "TCONS_00004639"; exon_number "2"; oId "CUFF.1627.1"; class_code "u"; tss_id "TSS2660";
AC_000158.1	Cufflinks	exon	90121183	90121430	.	-	.	gene_id "XLOC_001755"; transcript_id "TCONS_00004639"; exon_number "3"; oId "CUFF.1627.1"; class_code "u"; tss_id "TSS2660";
AC_000158.1	Cufflinks	exon	90692543	90692770	.	-	.	gene_id "XLOC_001757"; transcript_id "TCONS_00004641"; exon_number "1"; oId "CUFF.1635.1"; class_code "u"; tss_id "TSS2662";
AC_000158.1	Cufflinks	exon	90692915	90693115	.	-	.	gene_id "XLOC_001757"; transcript_id "TCONS_00004641"; exon_number "2"; oId "CUFF.1635.1"; class_code "u"; tss_id "TSS2662";
AC_000158.1	Cufflinks	exon	90693619	90694182	.	-	.	gene_id "XLOC_001757"; transcript_id "TCONS_00004641"; exon_number "3"; oId "CUFF.1635.1"; class_code "u"; tss_id "TSS2662";
AC_000158.1	Cufflinks	exon	92983147	92985102	.	-	.	gene_id "XLOC_001762"; transcript_id "TCONS_00004651"; exon_number "1"; gene_name "LOC616200"; oId "CUFF.1858.2"; nearest_ref "rna1308"; class_code "x"; tss_id "TSS2669";
AC_000158.1	Cufflinks	exon	93149273	93149381	.	-	.	gene_id "XLOC_001762"; transcript_id "TCONS_00004651"; exon_number "2"; gene_name "LOC616200"; oId "CUFF.1858.2"; nearest_ref "rna1308"; class_code "x"; tss_id "TSS2669";
AC_000158.1	Cufflinks	exon	93280592	93280805	.	-	.	gene_id "XLOC_001762"; transcript_id "TCONS_00004651"; exon_number "3"; gene_name "LOC616200"; oId "CUFF.1858.2"; nearest_ref "rna1308"; class_code "x"; tss_id "TSS2669";
AC_000158.1	Cufflinks	exon	92983147	92985102	.	-	.	gene_id "XLOC_001762"; transcript_id "TCONS_00004652"; exon_number "1"; gene_name "LOC616200"; oId "CUFF.1858.1"; nearest_ref "rna1308"; class_code "x"; tss_id "TSS2670";
AC_000158.1	Cufflinks	exon	93149273	93149381	.	-	.	gene_id "XLOC_001762"; transcript_id "TCONS_00004652"; exon_number "2"; gene_name "LOC616200"; oId "CUFF.1858.1"; nearest_ref "rna1308"; class_code "x"; tss_id "TSS2670";
AC_000158.1	Cufflinks	exon	93380362	93380424	.	-	.	gene_id "XLOC_001762"; transcript_id "TCONS_00004652"; exon_number "3"; gene_name "LOC616200"; oId "CUFF.1858.1"; nearest_ref "rna1308"; class_code "x"; tss_id "TSS2670";
AC_000158.1	Cufflinks	exon	93470277	93470384	.	-	.	gene_id "XLOC_001762"; transcript_id "TCONS_00004652"; exon_number "4"; gene_name "LOC616200"; oId "CUFF.1858.1"; nearest_ref "rna1308"; class_code "x"; tss_id "TSS2670";
AC_000158.1	Cufflinks	exon	93149066	93149381	.	-	.	gene_id "XLOC_001762"; transcript_id "TCONS_00004653"; exon_number "1"; oId "CUFF.1858.3"; class_code "u"; tss_id "TSS2671";
AC_000158.1	Cufflinks	exon	93380362	93380424	.	-	.	gene_id "XLOC_001762"; transcript_id "TCONS_00004653"; exon_number "2"; oId "CUFF.1858.3"; class_code "u"; tss_id "TSS2671";
AC_000158.1	Cufflinks	exon	93428030	93430000	.	-	.	gene_id "XLOC_001762"; transcript_id "TCONS_00004653"; exon_number "3"; oId "CUFF.1858.3"; class_code "u"; tss_id "TSS2671";
AC_000158.1	Cufflinks	exon	93149066	93149381	.	-	.	gene_id "XLOC_001762"; transcript_id "TCONS_00004654"; exon_number "1"; oId "CUFF.1858.4"; class_code "u"; tss_id "TSS2670";
AC_000158.1	Cufflinks	exon	93380362	93380424	.	-	.	gene_id "XLOC_001762"; transcript_id "TCONS_00004654"; exon_number "2"; oId "CUFF.1858.4"; class_code "u"; tss_id "TSS2670";
AC_000158.1	Cufflinks	exon	93470277	93470384	.	-	.	gene_id "XLOC_001762"; transcript_id "TCONS_00004654"; exon_number "3"; oId "CUFF.1858.4"; class_code "u"; tss_id "TSS2670";
AC_000158.1	Cufflinks	exon	93499308	93500507	.	-	.	gene_id "XLOC_001763"; transcript_id "TCONS_00004656"; exon_number "1"; oId "CUFF.1673.2"; class_code "u"; tss_id "TSS2672";
AC_000158.1	Cufflinks	exon	93502522	93502660	.	-	.	gene_id "XLOC_001763"; transcript_id "TCONS_00004656"; exon_number "2"; oId "CUFF.1673.2"; class_code "u"; tss_id "TSS2672";
AC_000158.1	Cufflinks	exon	93503493	93503623	.	-	.	gene_id "XLOC_001763"; transcript_id "TCONS_00004656"; exon_number "3"; oId "CUFF.1673.2"; class_code "u"; tss_id "TSS2672";
AC_000158.1	Cufflinks	exon	93530326	93530485	.	-	.	gene_id "XLOC_001763"; transcript_id "TCONS_00004656"; exon_number "4"; oId "CUFF.1673.2"; class_code "u"; tss_id "TSS2672";
AC_000158.1	Cufflinks	exon	93534352	93534420	.	-	.	gene_id "XLOC_001763"; transcript_id "TCONS_00004656"; exon_number "5"; oId "CUFF.1673.2"; class_code "u"; tss_id "TSS2672";
AC_000158.1	Cufflinks	exon	93499308	93500507	.	-	.	gene_id "XLOC_001763"; transcript_id "TCONS_00004655"; exon_number "1"; oId "CUFF.1673.1"; class_code "u"; tss_id "TSS2672";
AC_000158.1	Cufflinks	exon	93502522	93502660	.	-	.	gene_id "XLOC_001763"; transcript_id "TCONS_00004655"; exon_number "2"; oId "CUFF.1673.1"; class_code "u"; tss_id "TSS2672";
AC_000158.1	Cufflinks	exon	93503493	93503623	.	-	.	gene_id "XLOC_001763"; transcript_id "TCONS_00004655"; exon_number "3"; oId "CUFF.1673.1"; class_code "u"; tss_id "TSS2672";
AC_000158.1	Cufflinks	exon	93530338	93530485	.	-	.	gene_id "XLOC_001763"; transcript_id "TCONS_00004655"; exon_number "4"; oId "CUFF.1673.1"; class_code "u"; tss_id "TSS2672";
AC_000158.1	Cufflinks	exon	93534352	93534420	.	-	.	gene_id "XLOC_001763"; transcript_id "TCONS_00004655"; exon_number "5"; oId "CUFF.1673.1"; class_code "u"; tss_id "TSS2672";
AC_000158.1	Cufflinks	exon	95168062	95168661	.	-	.	gene_id "XLOC_001789"; transcript_id "TCONS_00004691"; exon_number "1"; gene_name "GPX5"; oId "CUFF.1790.3"; nearest_ref "rna1324"; class_code "j"; tss_id "TSS2703";
AC_000158.1	Cufflinks	exon	95170473	95171154	.	-	.	gene_id "XLOC_001789"; transcript_id "TCONS_00004691"; exon_number "2"; gene_name "GPX5"; oId "CUFF.1790.3"; nearest_ref "rna1324"; class_code "j"; tss_id "TSS2703";
AC_000158.1	Cufflinks	exon	96768077	96769745	.	-	.	gene_id "XLOC_001796"; transcript_id "TCONS_00004730"; exon_number "1"; oId "CUFF.1953.1"; class_code "u"; tss_id "TSS2719";
AC_000158.1	Cufflinks	exon	96782335	96782449	.	-	.	gene_id "XLOC_001796"; transcript_id "TCONS_00004730"; exon_number "2"; oId "CUFF.1953.1"; class_code "u"; tss_id "TSS2719";
AC_000158.1	Cufflinks	exon	96788219	96788960	.	-	.	gene_id "XLOC_001796"; transcript_id "TCONS_00004730"; exon_number "3"; oId "CUFF.1953.1"; class_code "u"; tss_id "TSS2719";
AC_000158.1	Cufflinks	exon	98513846	98514895	.	-	.	gene_id "XLOC_001811"; transcript_id "TCONS_00004779"; exon_number "1"; oId "CUFF.1873.3"; class_code "u"; tss_id "TSS2744";
AC_000158.1	Cufflinks	exon	98515165	98515251	.	-	.	gene_id "XLOC_001811"; transcript_id "TCONS_00004779"; exon_number "2"; oId "CUFF.1873.3"; class_code "u"; tss_id "TSS2744";
AC_000158.1	Cufflinks	exon	98515612	98515674	.	-	.	gene_id "XLOC_001811"; transcript_id "TCONS_00004779"; exon_number "3"; oId "CUFF.1873.3"; class_code "u"; tss_id "TSS2744";
AC_000158.1	Cufflinks	exon	98515746	98516693	.	-	.	gene_id "XLOC_001811"; transcript_id "TCONS_00004779"; exon_number "4"; oId "CUFF.1873.3"; class_code "u"; tss_id "TSS2744";
AC_000158.1	Cufflinks	exon	98513846	98514895	.	-	.	gene_id "XLOC_001811"; transcript_id "TCONS_00004778"; exon_number "1"; oId "CUFF.1873.2"; class_code "u"; tss_id "TSS2744";
AC_000158.1	Cufflinks	exon	98515165	98515251	.	-	.	gene_id "XLOC_001811"; transcript_id "TCONS_00004778"; exon_number "2"; oId "CUFF.1873.2"; class_code "u"; tss_id "TSS2744";
AC_000158.1	Cufflinks	exon	98515612	98515674	.	-	.	gene_id "XLOC_001811"; transcript_id "TCONS_00004778"; exon_number "3"; oId "CUFF.1873.2"; class_code "u"; tss_id "TSS2744";
AC_000158.1	Cufflinks	exon	98515746	98515919	.	-	.	gene_id "XLOC_001811"; transcript_id "TCONS_00004778"; exon_number "4"; oId "CUFF.1873.2"; class_code "u"; tss_id "TSS2744";
AC_000158.1	Cufflinks	exon	98516505	98516693	.	-	.	gene_id "XLOC_001811"; transcript_id "TCONS_00004778"; exon_number "5"; oId "CUFF.1873.2"; class_code "u"; tss_id "TSS2744";
AC_000158.1	Cufflinks	exon	98513846	98514895	.	-	.	gene_id "XLOC_001811"; transcript_id "TCONS_00004780"; exon_number "1"; gene_name "MECOM"; oId "CUFF.1873.1"; nearest_ref "rna1436"; class_code "x"; tss_id "TSS2745";
AC_000158.1	Cufflinks	exon	98515165	98515251	.	-	.	gene_id "XLOC_001811"; transcript_id "TCONS_00004780"; exon_number "2"; gene_name "MECOM"; oId "CUFF.1873.1"; nearest_ref "rna1436"; class_code "x"; tss_id "TSS2745";
AC_000158.1	Cufflinks	exon	98515612	98515674	.	-	.	gene_id "XLOC_001811"; transcript_id "TCONS_00004780"; exon_number "3"; gene_name "MECOM"; oId "CUFF.1873.1"; nearest_ref "rna1436"; class_code "x"; tss_id "TSS2745";
AC_000158.1	Cufflinks	exon	98515746	98515919	.	-	.	gene_id "XLOC_001811"; transcript_id "TCONS_00004780"; exon_number "4"; gene_name "MECOM"; oId "CUFF.1873.1"; nearest_ref "rna1436"; class_code "x"; tss_id "TSS2745";
AC_000158.1	Cufflinks	exon	98516835	98517081	.	-	.	gene_id "XLOC_001811"; transcript_id "TCONS_00004780"; exon_number "5"; gene_name "MECOM"; oId "CUFF.1873.1"; nearest_ref "rna1436"; class_code "x"; tss_id "TSS2745";
AC_000158.1	Cufflinks	exon	99172013	99172455	.	-	.	gene_id "XLOC_001812"; transcript_id "TCONS_00004781"; exon_number "1"; oId "CUFF.1715.1"; class_code "u"; tss_id "TSS2746";
AC_000158.1	Cufflinks	exon	99185840	99185923	.	-	.	gene_id "XLOC_001812"; transcript_id "TCONS_00004781"; exon_number "2"; oId "CUFF.1715.1"; class_code "u"; tss_id "TSS2746";
AC_000158.1	Cufflinks	exon	99194179	99194449	.	-	.	gene_id "XLOC_001812"; transcript_id "TCONS_00004781"; exon_number "3"; oId "CUFF.1715.1"; class_code "u"; tss_id "TSS2746";
AC_000158.1	Cufflinks	exon	100030905	100030928	.	-	.	gene_id "XLOC_001821"; transcript_id "TCONS_00004797"; exon_number "1"; oId "CUFF.1802.1"; class_code "u"; tss_id "TSS2756";
AC_000158.1	Cufflinks	exon	100064515	100064553	.	-	.	gene_id "XLOC_001821"; transcript_id "TCONS_00004797"; exon_number "2"; oId "CUFF.1802.1"; class_code "u"; tss_id "TSS2756";
AC_000158.1	Cufflinks	exon	100124926	100125105	.	-	.	gene_id "XLOC_001821"; transcript_id "TCONS_00004797"; exon_number "3"; oId "CUFF.1802.1"; class_code "u"; tss_id "TSS2756";
AC_000158.1	Cufflinks	exon	100182691	100183486	.	-	.	gene_id "XLOC_001822"; transcript_id "TCONS_00004798"; exon_number "1"; gene_name "GOLIM4"; oId "CUFF.1783.1"; nearest_ref "rna1453"; class_code "x"; tss_id "TSS2757";
AC_000158.1	Cufflinks	exon	100223208	100223295	.	-	.	gene_id "XLOC_001822"; transcript_id "TCONS_00004798"; exon_number "2"; gene_name "GOLIM4"; oId "CUFF.1783.1"; nearest_ref "rna1453"; class_code "x"; tss_id "TSS2757";
AC_000158.1	Cufflinks	exon	102777065	102779134	.	-	.	gene_id "XLOC_001832"; transcript_id "TCONS_00004817"; exon_number "1"; oId "CUFF.1748.4"; class_code "u"; tss_id "TSS2770";
AC_000158.1	Cufflinks	exon	102793560	102793727	.	-	.	gene_id "XLOC_001832"; transcript_id "TCONS_00004817"; exon_number "2"; oId "CUFF.1748.4"; class_code "u"; tss_id "TSS2770";
AC_000158.1	Cufflinks	exon	102777065	102779134	.	-	.	gene_id "XLOC_001832"; transcript_id "TCONS_00004818"; exon_number "1"; oId "CUFF.1748.5"; class_code "u"; tss_id "TSS2771";
AC_000158.1	Cufflinks	exon	102980973	102981158	.	-	.	gene_id "XLOC_001832"; transcript_id "TCONS_00004818"; exon_number "2"; oId "CUFF.1748.5"; class_code "u"; tss_id "TSS2771";
AC_000158.1	Cufflinks	exon	106798108	106798528	.	-	.	gene_id "XLOC_001835"; transcript_id "TCONS_00004821"; exon_number "1"; gene_name "SPTSSB"; oId "CUFF.1770.1"; nearest_ref "rna1484"; class_code "x"; tss_id "TSS2774";
AC_000158.1	Cufflinks	exon	106804059	106804164	.	-	.	gene_id "XLOC_001835"; transcript_id "TCONS_00004821"; exon_number "2"; gene_name "SPTSSB"; oId "CUFF.1770.1"; nearest_ref "rna1484"; class_code "x"; tss_id "TSS2774";
AC_000158.1	Cufflinks	exon	106887666	106887879	.	-	.	gene_id "XLOC_001835"; transcript_id "TCONS_00004821"; exon_number "3"; gene_name "SPTSSB"; oId "CUFF.1770.1"; nearest_ref "rna1484"; class_code "x"; tss_id "TSS2774";
AC_000158.1	Cufflinks	exon	111192647	111193629	.	-	.	gene_id "XLOC_001872"; transcript_id "TCONS_00004913"; exon_number "1"; gene_name "VEPH1"; oId "CUFF.1935.1"; nearest_ref "rna1555"; class_code "x"; tss_id "TSS2835";
AC_000158.1	Cufflinks	exon	111287451	111287517	.	-	.	gene_id "XLOC_001872"; transcript_id "TCONS_00004913"; exon_number "2"; gene_name "VEPH1"; oId "CUFF.1935.1"; nearest_ref "rna1555"; class_code "x"; tss_id "TSS2835";
AC_000158.1	Cufflinks	exon	112570040	112574676	.	-	.	gene_id "XLOC_001894"; transcript_id "TCONS_00004953"; exon_number "1"; oId "CUFF.1888.1"; class_code "u"; tss_id "TSS2866";
AC_000158.1	Cufflinks	exon	112586802	112586902	.	-	.	gene_id "XLOC_001894"; transcript_id "TCONS_00004953"; exon_number "2"; oId "CUFF.1888.1"; class_code "u"; tss_id "TSS2866";
AC_000158.1	Cufflinks	exon	113154428	113154661	.	-	.	gene_id "XLOC_001907"; transcript_id "TCONS_00004973"; exon_number "1"; oId "CUFF.1909.1"; class_code "u"; tss_id "TSS2881";
AC_000158.1	Cufflinks	exon	113175629	113175722	.	-	.	gene_id "XLOC_001907"; transcript_id "TCONS_00004973"; exon_number "2"; oId "CUFF.1909.1"; class_code "u"; tss_id "TSS2881";
AC_000158.1	Cufflinks	exon	113177427	113177663	.	-	.	gene_id "XLOC_001907"; transcript_id "TCONS_00004973"; exon_number "3"; oId "CUFF.1909.1"; class_code "u"; tss_id "TSS2881";
AC_000158.1	Cufflinks	exon	115565241	115567003	.	-	.	gene_id "XLOC_001919"; transcript_id "TCONS_00005000"; exon_number "1"; oId "CUFF.1974.1"; class_code "u"; tss_id "TSS2899";
AC_000158.1	Cufflinks	exon	115567167	115567781	.	-	.	gene_id "XLOC_001919"; transcript_id "TCONS_00005000"; exon_number "2"; oId "CUFF.1974.1"; class_code "u"; tss_id "TSS2899";
AC_000158.1	Cufflinks	exon	115766626	115766985	.	-	.	gene_id "XLOC_001920"; transcript_id "TCONS_00005001"; exon_number "1"; oId "CUFF.1965.1"; class_code "u"; tss_id "TSS2900";
AC_000158.1	Cufflinks	exon	115767336	115767435	.	-	.	gene_id "XLOC_001920"; transcript_id "TCONS_00005001"; exon_number "2"; oId "CUFF.1965.1"; class_code "u"; tss_id "TSS2900";
AC_000158.1	Cufflinks	exon	118803433	118804339	.	-	.	gene_id "XLOC_001947"; transcript_id "TCONS_00005114"; exon_number "1"; oId "CUFF.2027.1"; class_code "u"; tss_id "TSS2944";
AC_000158.1	Cufflinks	exon	118808547	118808725	.	-	.	gene_id "XLOC_001947"; transcript_id "TCONS_00005114"; exon_number "2"; oId "CUFF.2027.1"; class_code "u"; tss_id "TSS2944";
AC_000158.1	Cufflinks	exon	121278993	121279371	.	-	.	gene_id "XLOC_001970"; transcript_id "TCONS_00005160"; exon_number "1"; oId "CUFF.2150.1"; class_code "u"; tss_id "TSS2977";
AC_000158.1	Cufflinks	exon	121279755	121280495	.	-	.	gene_id "XLOC_001970"; transcript_id "TCONS_00005160"; exon_number "2"; oId "CUFF.2150.1"; class_code "u"; tss_id "TSS2977";
AC_000158.1	Cufflinks	exon	121278993	121279371	.	-	.	gene_id "XLOC_001970"; transcript_id "TCONS_00005161"; exon_number "1"; gene_name "LOC786256"; oId "CUFF.2150.2"; nearest_ref "rna1735"; class_code "o"; tss_id "TSS2978";
AC_000158.1	Cufflinks	exon	121279755	121279974	.	-	.	gene_id "XLOC_001970"; transcript_id "TCONS_00005161"; exon_number "2"; gene_name "LOC786256"; oId "CUFF.2150.2"; nearest_ref "rna1735"; class_code "o"; tss_id "TSS2978";
AC_000158.1	Cufflinks	exon	121307937	121308010	.	-	.	gene_id "XLOC_001970"; transcript_id "TCONS_00005161"; exon_number "3"; gene_name "LOC786256"; oId "CUFF.2150.2"; nearest_ref "rna1735"; class_code "o"; tss_id "TSS2978";
AC_000158.1	Cufflinks	exon	121385354	121387463	.	-	.	gene_id "XLOC_001976"; transcript_id "TCONS_00005167"; exon_number "1"; oId "CUFF.2158.2"; class_code "u"; tss_id "TSS2984";
AC_000158.1	Cufflinks	exon	121390145	121390219	.	-	.	gene_id "XLOC_001976"; transcript_id "TCONS_00005167"; exon_number "2"; oId "CUFF.2158.2"; class_code "u"; tss_id "TSS2984";
AC_000158.1	Cufflinks	exon	121399253	121399453	.	-	.	gene_id "XLOC_001976"; transcript_id "TCONS_00005167"; exon_number "3"; oId "CUFF.2158.2"; class_code "u"; tss_id "TSS2984";
AC_000158.1	Cufflinks	exon	121411023	121413230	.	-	.	gene_id "XLOC_001976"; transcript_id "TCONS_00005167"; exon_number "4"; oId "CUFF.2158.2"; class_code "u"; tss_id "TSS2984";
AC_000158.1	Cufflinks	exon	121385354	121387463	.	-	.	gene_id "XLOC_001976"; transcript_id "TCONS_00005168"; exon_number "1"; gene_name "LOC100139345"; oId "CUFF.2158.3"; nearest_ref "rna1737"; class_code "o"; tss_id "TSS2985";
AC_000158.1	Cufflinks	exon	121390145	121390219	.	-	.	gene_id "XLOC_001976"; transcript_id "TCONS_00005168"; exon_number "2"; gene_name "LOC100139345"; oId "CUFF.2158.3"; nearest_ref "rna1737"; class_code "o"; tss_id "TSS2985";
AC_000158.1	Cufflinks	exon	121399253	121399453	.	-	.	gene_id "XLOC_001976"; transcript_id "TCONS_00005168"; exon_number "3"; gene_name "LOC100139345"; oId "CUFF.2158.3"; nearest_ref "rna1737"; class_code "o"; tss_id "TSS2985";
AC_000158.1	Cufflinks	exon	121485568	121485674	.	-	.	gene_id "XLOC_001976"; transcript_id "TCONS_00005168"; exon_number "4"; gene_name "LOC100139345"; oId "CUFF.2158.3"; nearest_ref "rna1737"; class_code "o"; tss_id "TSS2985";
AC_000158.1	Cufflinks	exon	121600260	121600379	.	-	.	gene_id "XLOC_001976"; transcript_id "TCONS_00005168"; exon_number "5"; gene_name "LOC100139345"; oId "CUFF.2158.3"; nearest_ref "rna1737"; class_code "o"; tss_id "TSS2985";
AC_000158.1	Cufflinks	exon	121385354	121387463	.	-	.	gene_id "XLOC_001976"; transcript_id "TCONS_00005169"; exon_number "1"; gene_name "LOC100139345"; oId "CUFF.2158.1"; nearest_ref "rna1737"; class_code "o"; tss_id "TSS2986";
AC_000158.1	Cufflinks	exon	121399253	121399453	.	-	.	gene_id "XLOC_001976"; transcript_id "TCONS_00005169"; exon_number "2"; gene_name "LOC100139345"; oId "CUFF.2158.1"; nearest_ref "rna1737"; class_code "o"; tss_id "TSS2986";
AC_000158.1	Cufflinks	exon	121600260	121600385	.	-	.	gene_id "XLOC_001976"; transcript_id "TCONS_00005169"; exon_number "3"; gene_name "LOC100139345"; oId "CUFF.2158.1"; nearest_ref "rna1737"; class_code "o"; tss_id "TSS2986";
AC_000158.1	Cufflinks	exon	121642208	121642352	.	-	.	gene_id "XLOC_001976"; transcript_id "TCONS_00005169"; exon_number "4"; gene_name "LOC100139345"; oId "CUFF.2158.1"; nearest_ref "rna1737"; class_code "o"; tss_id "TSS2986";
AC_000158.1	Cufflinks	exon	122627141	122628678	.	-	.	gene_id "XLOC_002007"; transcript_id "TCONS_00005205"; exon_number "1"; oId "CUFF.2099.1"; class_code "u"; tss_id "TSS3019";
AC_000158.1	Cufflinks	exon	122629274	122629348	.	-	.	gene_id "XLOC_002007"; transcript_id "TCONS_00005205"; exon_number "2"; oId "CUFF.2099.1"; class_code "u"; tss_id "TSS3019";
AC_000158.1	Cufflinks	exon	122654841	122654937	.	-	.	gene_id "XLOC_002007"; transcript_id "TCONS_00005205"; exon_number "3"; oId "CUFF.2099.1"; class_code "u"; tss_id "TSS3019";
AC_000158.1	Cufflinks	exon	122676771	122677070	.	-	.	gene_id "XLOC_002007"; transcript_id "TCONS_00005205"; exon_number "4"; oId "CUFF.2099.1"; class_code "u"; tss_id "TSS3019";
AC_000158.1	Cufflinks	exon	125942614	125946242	.	-	.	gene_id "XLOC_002015"; transcript_id "TCONS_00005216"; exon_number "1"; oId "CUFF.2365.2"; class_code "u"; tss_id "TSS3028";
AC_000158.1	Cufflinks	exon	125973565	125973717	.	-	.	gene_id "XLOC_002015"; transcript_id "TCONS_00005216"; exon_number "2"; oId "CUFF.2365.2"; class_code "u"; tss_id "TSS3028";
AC_000158.1	Cufflinks	exon	125975207	125975263	.	-	.	gene_id "XLOC_002015"; transcript_id "TCONS_00005216"; exon_number "3"; oId "CUFF.2365.2"; class_code "u"; tss_id "TSS3028";
AC_000158.1	Cufflinks	exon	125975379	125976277	.	-	.	gene_id "XLOC_002015"; transcript_id "TCONS_00005216"; exon_number "4"; oId "CUFF.2365.2"; class_code "u"; tss_id "TSS3028";
AC_000158.1	Cufflinks	exon	125987295	125987540	.	-	.	gene_id "XLOC_002015"; transcript_id "TCONS_00005216"; exon_number "5"; oId "CUFF.2365.2"; class_code "u"; tss_id "TSS3028";
AC_000158.1	Cufflinks	exon	125997541	125997655	.	-	.	gene_id "XLOC_002015"; transcript_id "TCONS_00005216"; exon_number "6"; oId "CUFF.2365.2"; class_code "u"; tss_id "TSS3028";
AC_000158.1	Cufflinks	exon	125942614	125946242	.	-	.	gene_id "XLOC_002015"; transcript_id "TCONS_00005215"; exon_number "1"; oId "CUFF.2365.1"; class_code "u"; tss_id "TSS3028";
AC_000158.1	Cufflinks	exon	125973565	125973717	.	-	.	gene_id "XLOC_002015"; transcript_id "TCONS_00005215"; exon_number "2"; oId "CUFF.2365.1"; class_code "u"; tss_id "TSS3028";
AC_000158.1	Cufflinks	exon	125975207	125975263	.	-	.	gene_id "XLOC_002015"; transcript_id "TCONS_00005215"; exon_number "3"; oId "CUFF.2365.1"; class_code "u"; tss_id "TSS3028";
AC_000158.1	Cufflinks	exon	125975379	125975448	.	-	.	gene_id "XLOC_002015"; transcript_id "TCONS_00005215"; exon_number "4"; oId "CUFF.2365.1"; class_code "u"; tss_id "TSS3028";
AC_000158.1	Cufflinks	exon	125987295	125987540	.	-	.	gene_id "XLOC_002015"; transcript_id "TCONS_00005215"; exon_number "5"; oId "CUFF.2365.1"; class_code "u"; tss_id "TSS3028";
AC_000158.1	Cufflinks	exon	125997541	125997655	.	-	.	gene_id "XLOC_002015"; transcript_id "TCONS_00005215"; exon_number "6"; oId "CUFF.2365.1"; class_code "u"; tss_id "TSS3028";
AC_000158.1	Cufflinks	exon	128226487	128227616	.	-	.	gene_id "XLOC_002044"; transcript_id "TCONS_00005284"; exon_number "1"; gene_name "LOC104968752"; oId "CUFF.2254.2"; nearest_ref "rna1818"; class_code "j"; tss_id "TSS3070";
AC_000158.1	Cufflinks	exon	128228499	128228611	.	-	.	gene_id "XLOC_002044"; transcript_id "TCONS_00005284"; exon_number "2"; gene_name "LOC104968752"; oId "CUFF.2254.2"; nearest_ref "rna1818"; class_code "j"; tss_id "TSS3070";
AC_000158.1	Cufflinks	exon	128242817	128242895	.	-	.	gene_id "XLOC_002044"; transcript_id "TCONS_00005284"; exon_number "3"; gene_name "LOC104968752"; oId "CUFF.2254.2"; nearest_ref "rna1818"; class_code "j"; tss_id "TSS3070";
AC_000158.1	Cufflinks	exon	128253710	128253845	.	-	.	gene_id "XLOC_002044"; transcript_id "TCONS_00005284"; exon_number "4"; gene_name "LOC104968752"; oId "CUFF.2254.2"; nearest_ref "rna1818"; class_code "j"; tss_id "TSS3070";
AC_000158.1	Cufflinks	exon	128263275	128263367	.	-	.	gene_id "XLOC_002044"; transcript_id "TCONS_00005284"; exon_number "5"; gene_name "LOC104968752"; oId "CUFF.2254.2"; nearest_ref "rna1818"; class_code "j"; tss_id "TSS3070";
AC_000158.1	Cufflinks	exon	128269547	128269692	.	-	.	gene_id "XLOC_002044"; transcript_id "TCONS_00005284"; exon_number "6"; gene_name "LOC104968752"; oId "CUFF.2254.2"; nearest_ref "rna1818"; class_code "j"; tss_id "TSS3070";
AC_000158.1	Cufflinks	exon	128270110	128270250	.	-	.	gene_id "XLOC_002044"; transcript_id "TCONS_00005284"; exon_number "7"; gene_name "LOC104968752"; oId "CUFF.2254.2"; nearest_ref "rna1818"; class_code "j"; tss_id "TSS3070";
AC_000158.1	Cufflinks	exon	128273232	128273380	.	-	.	gene_id "XLOC_002044"; transcript_id "TCONS_00005284"; exon_number "8"; gene_name "LOC104968752"; oId "CUFF.2254.2"; nearest_ref "rna1818"; class_code "j"; tss_id "TSS3070";
AC_000158.1	Cufflinks	exon	128280297	128280449	.	-	.	gene_id "XLOC_002044"; transcript_id "TCONS_00005284"; exon_number "9"; gene_name "LOC104968752"; oId "CUFF.2254.2"; nearest_ref "rna1818"; class_code "j"; tss_id "TSS3070";
AC_000158.1	Cufflinks	exon	128282214	128282442	.	-	.	gene_id "XLOC_002044"; transcript_id "TCONS_00005284"; exon_number "10"; gene_name "LOC104968752"; oId "CUFF.2254.2"; nearest_ref "rna1818"; class_code "j"; tss_id "TSS3070";
AC_000158.1	Cufflinks	exon	128288168	128288252	.	-	.	gene_id "XLOC_002044"; transcript_id "TCONS_00005284"; exon_number "11"; gene_name "LOC104968752"; oId "CUFF.2254.2"; nearest_ref "rna1818"; class_code "j"; tss_id "TSS3070";
AC_000158.1	Cufflinks	exon	128267366	128268890	.	-	.	gene_id "XLOC_002044"; transcript_id "TCONS_00005287"; exon_number "1"; gene_name "LOC104968752"; oId "CUFF.2254.4"; nearest_ref "rna1818"; class_code "j"; tss_id "TSS3070";
AC_000158.1	Cufflinks	exon	128269547	128269692	.	-	.	gene_id "XLOC_002044"; transcript_id "TCONS_00005287"; exon_number "2"; gene_name "LOC104968752"; oId "CUFF.2254.4"; nearest_ref "rna1818"; class_code "j"; tss_id "TSS3070";
AC_000158.1	Cufflinks	exon	128270110	128270250	.	-	.	gene_id "XLOC_002044"; transcript_id "TCONS_00005287"; exon_number "3"; gene_name "LOC104968752"; oId "CUFF.2254.4"; nearest_ref "rna1818"; class_code "j"; tss_id "TSS3070";
AC_000158.1	Cufflinks	exon	128273232	128273380	.	-	.	gene_id "XLOC_002044"; transcript_id "TCONS_00005287"; exon_number "4"; gene_name "LOC104968752"; oId "CUFF.2254.4"; nearest_ref "rna1818"; class_code "j"; tss_id "TSS3070";
AC_000158.1	Cufflinks	exon	128280297	128280449	.	-	.	gene_id "XLOC_002044"; transcript_id "TCONS_00005287"; exon_number "5"; gene_name "LOC104968752"; oId "CUFF.2254.4"; nearest_ref "rna1818"; class_code "j"; tss_id "TSS3070";
AC_000158.1	Cufflinks	exon	128288168	128288252	.	-	.	gene_id "XLOC_002044"; transcript_id "TCONS_00005287"; exon_number "6"; gene_name "LOC104968752"; oId "CUFF.2254.4"; nearest_ref "rna1818"; class_code "j"; tss_id "TSS3070";
AC_000158.1	Cufflinks	exon	128673660	128674253	.	-	.	gene_id "XLOC_002048"; transcript_id "TCONS_00005325"; exon_number "1"; oId "CUFF.2248.1"; class_code "u"; tss_id "TSS3092";
AC_000158.1	Cufflinks	exon	128683522	128683691	.	-	.	gene_id "XLOC_002048"; transcript_id "TCONS_00005325"; exon_number "2"; oId "CUFF.2248.1"; class_code "u"; tss_id "TSS3092";
AC_000158.1	Cufflinks	exon	128801886	128803135	.	-	.	gene_id "XLOC_002051"; transcript_id "TCONS_00005334"; exon_number "1"; oId "CUFF.2253.1"; class_code "u"; tss_id "TSS3099";
AC_000158.1	Cufflinks	exon	128804961	128805067	.	-	.	gene_id "XLOC_002051"; transcript_id "TCONS_00005334"; exon_number "2"; oId "CUFF.2253.1"; class_code "u"; tss_id "TSS3099";
AC_000158.1	Cufflinks	exon	128817863	128817902	.	-	.	gene_id "XLOC_002051"; transcript_id "TCONS_00005334"; exon_number "3"; oId "CUFF.2253.1"; class_code "u"; tss_id "TSS3099";
AC_000158.1	Cufflinks	exon	128826411	128826486	.	-	.	gene_id "XLOC_002051"; transcript_id "TCONS_00005334"; exon_number "4"; oId "CUFF.2253.1"; class_code "u"; tss_id "TSS3099";
AC_000158.1	Cufflinks	exon	128826789	128828770	.	-	.	gene_id "XLOC_002051"; transcript_id "TCONS_00005334"; exon_number "5"; oId "CUFF.2253.1"; class_code "u"; tss_id "TSS3099";
AC_000158.1	Cufflinks	exon	128803522	128804880	.	-	.	gene_id "XLOC_002051"; transcript_id "TCONS_00005335"; exon_number "1"; oId "CUFF.2253.2"; class_code "u"; tss_id "TSS3099";
AC_000158.1	Cufflinks	exon	128804961	128805067	.	-	.	gene_id "XLOC_002051"; transcript_id "TCONS_00005335"; exon_number "2"; oId "CUFF.2253.2"; class_code "u"; tss_id "TSS3099";
AC_000158.1	Cufflinks	exon	128826411	128826486	.	-	.	gene_id "XLOC_002051"; transcript_id "TCONS_00005335"; exon_number "3"; oId "CUFF.2253.2"; class_code "u"; tss_id "TSS3099";
AC_000158.1	Cufflinks	exon	128826789	128828770	.	-	.	gene_id "XLOC_002051"; transcript_id "TCONS_00005335"; exon_number "4"; oId "CUFF.2253.2"; class_code "u"; tss_id "TSS3099";
AC_000158.1	Cufflinks	exon	128811322	128811505	.	-	.	gene_id "XLOC_002051"; transcript_id "TCONS_00005336"; exon_number "1"; oId "CUFF.2253.3"; class_code "u"; tss_id "TSS3099";
AC_000158.1	Cufflinks	exon	128817863	128817902	.	-	.	gene_id "XLOC_002051"; transcript_id "TCONS_00005336"; exon_number "2"; oId "CUFF.2253.3"; class_code "u"; tss_id "TSS3099";
AC_000158.1	Cufflinks	exon	128826411	128826486	.	-	.	gene_id "XLOC_002051"; transcript_id "TCONS_00005336"; exon_number "3"; oId "CUFF.2253.3"; class_code "u"; tss_id "TSS3099";
AC_000158.1	Cufflinks	exon	128826789	128828749	.	-	.	gene_id "XLOC_002051"; transcript_id "TCONS_00005336"; exon_number "4"; oId "CUFF.2253.3"; class_code "u"; tss_id "TSS3099";
AC_000158.1	Cufflinks	exon	130838379	130838987	.	-	.	gene_id "XLOC_002060"; transcript_id "TCONS_00005364"; exon_number "1"; gene_name "TRNAG-CCC"; oId "CUFF.2268.1"; nearest_ref "rna1872"; class_code "x"; tss_id "TSS3118";
AC_000158.1	Cufflinks	exon	130878591	130878960	.	-	.	gene_id "XLOC_002060"; transcript_id "TCONS_00005364"; exon_number "2"; gene_name "TRNAG-CCC"; oId "CUFF.2268.1"; nearest_ref "rna1872"; class_code "x"; tss_id "TSS3118";
AC_000158.1	Cufflinks	exon	132040547	132040749	.	-	.	gene_id "XLOC_002072"; transcript_id "TCONS_00005406"; exon_number "1"; gene_name "A4GNT"; oId "CUFF.2287.1"; nearest_ref "rna1915"; class_code "x"; tss_id "TSS3138";
AC_000158.1	Cufflinks	exon	132043484	132043640	.	-	.	gene_id "XLOC_002072"; transcript_id "TCONS_00005406"; exon_number "2"; gene_name "A4GNT"; oId "CUFF.2287.1"; nearest_ref "rna1915"; class_code "x"; tss_id "TSS3138";
AC_000158.1	Cufflinks	exon	132063725	132063786	.	-	.	gene_id "XLOC_002072"; transcript_id "TCONS_00005406"; exon_number "3"; gene_name "A4GNT"; oId "CUFF.2287.1"; nearest_ref "rna1915"; class_code "x"; tss_id "TSS3138";
AC_000158.1	Cufflinks	exon	132416315	132418450	.	-	.	gene_id "XLOC_002075"; transcript_id "TCONS_00005411"; exon_number "1"; oId "CUFF.2281.1"; class_code "u"; tss_id "TSS3142";
AC_000158.1	Cufflinks	exon	132420024	132420200	.	-	.	gene_id "XLOC_002075"; transcript_id "TCONS_00005411"; exon_number "2"; oId "CUFF.2281.1"; class_code "u"; tss_id "TSS3142";
AC_000158.1	Cufflinks	exon	132430693	132430841	.	-	.	gene_id "XLOC_002075"; transcript_id "TCONS_00005411"; exon_number "3"; oId "CUFF.2281.1"; class_code "u"; tss_id "TSS3142";
AC_000158.1	Cufflinks	exon	132431368	132432092	.	-	.	gene_id "XLOC_002075"; transcript_id "TCONS_00005411"; exon_number "4"; oId "CUFF.2281.1"; class_code "u"; tss_id "TSS3142";
AC_000158.1	Cufflinks	exon	132431380	132431493	.	-	.	gene_id "XLOC_002075"; transcript_id "TCONS_00005413"; exon_number "1"; oId "CUFF.2281.2"; class_code "u"; tss_id "TSS3143";
AC_000158.1	Cufflinks	exon	132434313	132435301	.	-	.	gene_id "XLOC_002075"; transcript_id "TCONS_00005413"; exon_number "2"; oId "CUFF.2281.2"; class_code "u"; tss_id "TSS3143";
AC_000158.1	Cufflinks	exon	135174611	135175220	.	-	.	gene_id "XLOC_002090"; transcript_id "TCONS_00005453"; exon_number "1"; oId "CUFF.2297.1"; class_code "u"; tss_id "TSS3168";
AC_000158.1	Cufflinks	exon	135175449	135178276	.	-	.	gene_id "XLOC_002090"; transcript_id "TCONS_00005453"; exon_number "2"; oId "CUFF.2297.1"; class_code "u"; tss_id "TSS3168";
AC_000158.1	Cufflinks	exon	136112779	136113858	.	-	.	gene_id "XLOC_002095"; transcript_id "TCONS_00005473"; exon_number "1"; oId "CUFF.2326.1"; class_code "u"; tss_id "TSS3179";
AC_000158.1	Cufflinks	exon	136115064	136115087	.	-	.	gene_id "XLOC_002095"; transcript_id "TCONS_00005473"; exon_number "2"; oId "CUFF.2326.1"; class_code "u"; tss_id "TSS3179";
AC_000158.1	Cufflinks	exon	138688429	138689235	.	-	.	gene_id "XLOC_002122"; transcript_id "TCONS_00005546"; exon_number "1"; oId "CUFF.2467.1"; class_code "u"; tss_id "TSS3221";
AC_000158.1	Cufflinks	exon	138693301	138693435	.	-	.	gene_id "XLOC_002122"; transcript_id "TCONS_00005546"; exon_number "2"; oId "CUFF.2467.1"; class_code "u"; tss_id "TSS3221";
AC_000158.1	Cufflinks	exon	142656342	142656381	.	-	.	gene_id "XLOC_002147"; transcript_id "TCONS_00005624"; exon_number "1"; oId "CUFF.2569.1"; class_code "u"; tss_id "TSS3257";
AC_000158.1	Cufflinks	exon	142678266	142678634	.	-	.	gene_id "XLOC_002147"; transcript_id "TCONS_00005624"; exon_number "2"; oId "CUFF.2569.1"; class_code "u"; tss_id "TSS3257";
AC_000158.1	Cufflinks	exon	142711205	142711786	.	-	.	gene_id "XLOC_002147"; transcript_id "TCONS_00005624"; exon_number "3"; oId "CUFF.2569.1"; class_code "u"; tss_id "TSS3257";
AC_000158.1	Cufflinks	exon	142671198	142671400	.	-	.	gene_id "XLOC_002147"; transcript_id "TCONS_00005626"; exon_number "1"; oId "CUFF.2569.2"; class_code "u"; tss_id "TSS3257";
AC_000158.1	Cufflinks	exon	142678266	142678634	.	-	.	gene_id "XLOC_002147"; transcript_id "TCONS_00005626"; exon_number "2"; oId "CUFF.2569.2"; class_code "u"; tss_id "TSS3257";
AC_000158.1	Cufflinks	exon	142711205	142711786	.	-	.	gene_id "XLOC_002147"; transcript_id "TCONS_00005626"; exon_number "3"; oId "CUFF.2569.2"; class_code "u"; tss_id "TSS3257";
AC_000158.1	Cufflinks	exon	143206427	143206642	.	-	.	gene_id "XLOC_002152"; transcript_id "TCONS_00005631"; exon_number "1"; oId "CUFF.2576.1"; class_code "u"; tss_id "TSS3262";
AC_000158.1	Cufflinks	exon	143206763	143207245	.	-	.	gene_id "XLOC_002152"; transcript_id "TCONS_00005631"; exon_number "2"; oId "CUFF.2576.1"; class_code "u"; tss_id "TSS3262";
AC_000158.1	Cufflinks	exon	143489295	143490154	.	-	.	gene_id "XLOC_002155"; transcript_id "TCONS_00005638"; exon_number "1"; oId "CUFF.2595.1"; class_code "u"; tss_id "TSS3268";
AC_000158.1	Cufflinks	exon	143490854	143491241	.	-	.	gene_id "XLOC_002155"; transcript_id "TCONS_00005638"; exon_number "2"; oId "CUFF.2595.1"; class_code "u"; tss_id "TSS3268";
AC_000158.1	Cufflinks	exon	143500421	143501587	.	-	.	gene_id "XLOC_002155"; transcript_id "TCONS_00005638"; exon_number "3"; oId "CUFF.2595.1"; class_code "u"; tss_id "TSS3268";
AC_000158.1	Cufflinks	exon	143988350	143989122	.	-	.	gene_id "XLOC_002161"; transcript_id "TCONS_00005653"; exon_number "1"; oId "CUFF.2623.1"; class_code "u"; tss_id "TSS3277";
AC_000158.1	Cufflinks	exon	143989538	143989671	.	-	.	gene_id "XLOC_002161"; transcript_id "TCONS_00005653"; exon_number "2"; oId "CUFF.2623.1"; class_code "u"; tss_id "TSS3277";
AC_000158.1	Cufflinks	exon	143989993	143990200	.	-	.	gene_id "XLOC_002161"; transcript_id "TCONS_00005653"; exon_number "3"; oId "CUFF.2623.1"; class_code "u"; tss_id "TSS3277";
AC_000158.1	Cufflinks	exon	143988350	143989122	.	-	.	gene_id "XLOC_002161"; transcript_id "TCONS_00005654"; exon_number "1"; gene_name "ABCG1"; oId "CUFF.2623.2"; nearest_ref "rna2093"; class_code "x"; tss_id "TSS3278";
AC_000158.1	Cufflinks	exon	143989538	143989671	.	-	.	gene_id "XLOC_002161"; transcript_id "TCONS_00005654"; exon_number "2"; gene_name "ABCG1"; oId "CUFF.2623.2"; nearest_ref "rna2093"; class_code "x"; tss_id "TSS3278";
AC_000158.1	Cufflinks	exon	143990655	143994964	.	-	.	gene_id "XLOC_002161"; transcript_id "TCONS_00005654"; exon_number "3"; gene_name "ABCG1"; oId "CUFF.2623.2"; nearest_ref "rna2093"; class_code "x"; tss_id "TSS3278";
AC_000158.1	Cufflinks	exon	145057827	145059542	.	-	.	gene_id "XLOC_002175"; transcript_id "TCONS_00005687"; exon_number "1"; gene_name "PTTG1IP"; oId "CUFF.2655.2"; nearest_ref "rna2135"; class_code "j"; tss_id "TSS3301";
AC_000158.1	Cufflinks	exon	145061582	145061862	.	-	.	gene_id "XLOC_002175"; transcript_id "TCONS_00005687"; exon_number "2"; gene_name "PTTG1IP"; oId "CUFF.2655.2"; nearest_ref "rna2135"; class_code "j"; tss_id "TSS3301";
AC_000158.1	Cufflinks	exon	146937802	146939959	.	-	.	gene_id "XLOC_002220"; transcript_id "TCONS_00005766"; exon_number "1"; oId "CUFF.2763.1"; class_code "u"; tss_id "TSS3359";
AC_000158.1	Cufflinks	exon	146940057	146940343	.	-	.	gene_id "XLOC_002220"; transcript_id "TCONS_00005766"; exon_number "2"; oId "CUFF.2763.1"; class_code "u"; tss_id "TSS3359";
AC_000158.1	Cufflinks	exon	146946392	146946480	.	-	.	gene_id "XLOC_002220"; transcript_id "TCONS_00005766"; exon_number "3"; oId "CUFF.2763.1"; class_code "u"; tss_id "TSS3359";
AC_000158.1	Cufflinks	exon	147715377	147717199	.	-	.	gene_id "XLOC_002229"; transcript_id "TCONS_00005798"; exon_number "1"; gene_name "C1H21orf58"; oId "CUFF.2849.3"; nearest_ref "rna2249"; class_code "j"; tss_id "TSS3373";
AC_000158.1	Cufflinks	exon	147717821	147717883	.	-	.	gene_id "XLOC_002229"; transcript_id "TCONS_00005798"; exon_number "2"; gene_name "C1H21orf58"; oId "CUFF.2849.3"; nearest_ref "rna2249"; class_code "j"; tss_id "TSS3373";
AC_000158.1	Cufflinks	exon	147718278	147718702	.	-	.	gene_id "XLOC_002229"; transcript_id "TCONS_00005798"; exon_number "3"; gene_name "C1H21orf58"; oId "CUFF.2849.3"; nearest_ref "rna2249"; class_code "j"; tss_id "TSS3373";
AC_000158.1	Cufflinks	exon	147718817	147718938	.	-	.	gene_id "XLOC_002229"; transcript_id "TCONS_00005798"; exon_number "4"; gene_name "C1H21orf58"; oId "CUFF.2849.3"; nearest_ref "rna2249"; class_code "j"; tss_id "TSS3373";
AC_000158.1	Cufflinks	exon	147723027	147723138	.	-	.	gene_id "XLOC_002229"; transcript_id "TCONS_00005798"; exon_number "5"; gene_name "C1H21orf58"; oId "CUFF.2849.3"; nearest_ref "rna2249"; class_code "j"; tss_id "TSS3373";
AC_000158.1	Cufflinks	exon	147725349	147725513	.	-	.	gene_id "XLOC_002229"; transcript_id "TCONS_00005798"; exon_number "6"; gene_name "C1H21orf58"; oId "CUFF.2849.3"; nearest_ref "rna2249"; class_code "j"; tss_id "TSS3373";
AC_000158.1	Cufflinks	exon	147726582	147726655	.	-	.	gene_id "XLOC_002229"; transcript_id "TCONS_00005798"; exon_number "7"; gene_name "C1H21orf58"; oId "CUFF.2849.3"; nearest_ref "rna2249"; class_code "j"; tss_id "TSS3373";
AC_000158.1	Cufflinks	exon	147727789	147727849	.	-	.	gene_id "XLOC_002229"; transcript_id "TCONS_00005798"; exon_number "8"; gene_name "C1H21orf58"; oId "CUFF.2849.3"; nearest_ref "rna2249"; class_code "j"; tss_id "TSS3373";
AC_000158.1	Cufflinks	exon	147728614	147728913	.	-	.	gene_id "XLOC_002229"; transcript_id "TCONS_00005798"; exon_number "9"; gene_name "C1H21orf58"; oId "CUFF.2849.3"; nearest_ref "rna2249"; class_code "j"; tss_id "TSS3373";
AC_000158.1	Cufflinks	exon	147735582	147736115	.	-	.	gene_id "XLOC_002229"; transcript_id "TCONS_00005798"; exon_number "10"; gene_name "C1H21orf58"; oId "CUFF.2849.3"; nearest_ref "rna2249"; class_code "j"; tss_id "TSS3373";
AC_000158.1	Cufflinks	exon	148130281	148131276	.	-	.	gene_id "XLOC_002239"; transcript_id "TCONS_00005811"; exon_number "1"; oId "CUFF.2811.1"; class_code "u"; tss_id "TSS3384";
AC_000158.1	Cufflinks	exon	148131828	148131888	.	-	.	gene_id "XLOC_002239"; transcript_id "TCONS_00005811"; exon_number "2"; oId "CUFF.2811.1"; class_code "u"; tss_id "TSS3384";
AC_000158.1	Cufflinks	exon	149643677	149643717	.	-	.	gene_id "XLOC_002248"; transcript_id "TCONS_00005829"; exon_number "1"; oId "CUFF.2908.1"; class_code "u"; tss_id "TSS3397";
AC_000158.1	Cufflinks	exon	149648949	149649018	.	-	.	gene_id "XLOC_002248"; transcript_id "TCONS_00005829"; exon_number "2"; oId "CUFF.2908.1"; class_code "u"; tss_id "TSS3397";
AC_000158.1	Cufflinks	exon	149655755	149655843	.	-	.	gene_id "XLOC_002248"; transcript_id "TCONS_00005829"; exon_number "3"; oId "CUFF.2908.1"; class_code "u"; tss_id "TSS3397";
AC_000158.1	Cufflinks	exon	149683417	149683546	.	-	.	gene_id "XLOC_002248"; transcript_id "TCONS_00005829"; exon_number "4"; oId "CUFF.2908.1"; class_code "u"; tss_id "TSS3397";
AC_000158.1	Cufflinks	exon	149701716	149701768	.	-	.	gene_id "XLOC_002248"; transcript_id "TCONS_00005829"; exon_number "5"; oId "CUFF.2908.1"; class_code "u"; tss_id "TSS3397";
AC_000158.1	Cufflinks	exon	149644571	149645660	.	-	.	gene_id "XLOC_002248"; transcript_id "TCONS_00005830"; exon_number "1"; oId "CUFF.2908.2"; class_code "u"; tss_id "TSS3397";
AC_000158.1	Cufflinks	exon	149648949	149649018	.	-	.	gene_id "XLOC_002248"; transcript_id "TCONS_00005830"; exon_number "2"; oId "CUFF.2908.2"; class_code "u"; tss_id "TSS3397";
AC_000158.1	Cufflinks	exon	149655755	149655843	.	-	.	gene_id "XLOC_002248"; transcript_id "TCONS_00005830"; exon_number "3"; oId "CUFF.2908.2"; class_code "u"; tss_id "TSS3397";
AC_000158.1	Cufflinks	exon	149683417	149683546	.	-	.	gene_id "XLOC_002248"; transcript_id "TCONS_00005830"; exon_number "4"; oId "CUFF.2908.2"; class_code "u"; tss_id "TSS3397";
AC_000158.1	Cufflinks	exon	149701716	149701768	.	-	.	gene_id "XLOC_002248"; transcript_id "TCONS_00005830"; exon_number "5"; oId "CUFF.2908.2"; class_code "u"; tss_id "TSS3397";
AC_000158.1	Cufflinks	exon	149644571	149645660	.	-	.	gene_id "XLOC_002248"; transcript_id "TCONS_00005831"; exon_number "1"; oId "CUFF.2908.3"; class_code "u"; tss_id "TSS3398";
AC_000158.1	Cufflinks	exon	149648949	149649018	.	-	.	gene_id "XLOC_002248"; transcript_id "TCONS_00005831"; exon_number "2"; oId "CUFF.2908.3"; class_code "u"; tss_id "TSS3398";
AC_000158.1	Cufflinks	exon	149655755	149655843	.	-	.	gene_id "XLOC_002248"; transcript_id "TCONS_00005831"; exon_number "3"; oId "CUFF.2908.3"; class_code "u"; tss_id "TSS3398";
AC_000158.1	Cufflinks	exon	149683417	149683546	.	-	.	gene_id "XLOC_002248"; transcript_id "TCONS_00005831"; exon_number "4"; oId "CUFF.2908.3"; class_code "u"; tss_id "TSS3398";
AC_000158.1	Cufflinks	exon	149901818	149901913	.	-	.	gene_id "XLOC_002248"; transcript_id "TCONS_00005831"; exon_number "5"; oId "CUFF.2908.3"; class_code "u"; tss_id "TSS3398";
AC_000158.1	Cufflinks	exon	149950891	149951015	.	-	.	gene_id "XLOC_002248"; transcript_id "TCONS_00005831"; exon_number "6"; oId "CUFF.2908.3"; class_code "u"; tss_id "TSS3398";
AC_000158.1	Cufflinks	exon	149965541	149965604	.	-	.	gene_id "XLOC_002248"; transcript_id "TCONS_00005831"; exon_number "7"; oId "CUFF.2908.3"; class_code "u"; tss_id "TSS3398";
AC_000158.1	Cufflinks	exon	149900880	149901913	.	-	.	gene_id "XLOC_002248"; transcript_id "TCONS_00005832"; exon_number "1"; oId "CUFF.2908.4"; class_code "u"; tss_id "TSS3398";
AC_000158.1	Cufflinks	exon	149950891	149951015	.	-	.	gene_id "XLOC_002248"; transcript_id "TCONS_00005832"; exon_number "2"; oId "CUFF.2908.4"; class_code "u"; tss_id "TSS3398";
AC_000158.1	Cufflinks	exon	149965541	149965604	.	-	.	gene_id "XLOC_002248"; transcript_id "TCONS_00005832"; exon_number "3"; oId "CUFF.2908.4"; class_code "u"; tss_id "TSS3398";
AC_000158.1	Cufflinks	exon	149941577	149941671	.	-	.	gene_id "XLOC_002248"; transcript_id "TCONS_00005833"; exon_number "1"; oId "CUFF.2908.5"; class_code "u"; tss_id "TSS3398";
AC_000158.1	Cufflinks	exon	149950891	149951015	.	-	.	gene_id "XLOC_002248"; transcript_id "TCONS_00005833"; exon_number "2"; oId "CUFF.2908.5"; class_code "u"; tss_id "TSS3398";
AC_000158.1	Cufflinks	exon	149965541	149965604	.	-	.	gene_id "XLOC_002248"; transcript_id "TCONS_00005833"; exon_number "3"; oId "CUFF.2908.5"; class_code "u"; tss_id "TSS3398";
AC_000158.1	Cufflinks	exon	152163324	152164889	.	-	.	gene_id "XLOC_002275"; transcript_id "TCONS_00005898"; exon_number "1"; oId "CUFF.2907.1"; class_code "u"; tss_id "TSS3436";
AC_000158.1	Cufflinks	exon	152165738	152165940	.	-	.	gene_id "XLOC_002275"; transcript_id "TCONS_00005898"; exon_number "2"; oId "CUFF.2907.1"; class_code "u"; tss_id "TSS3436";
AC_000158.1	Cufflinks	exon	152250121	152250418	.	-	.	gene_id "XLOC_002276"; transcript_id "TCONS_00005899"; exon_number "1"; oId "CUFF.2912.1"; class_code "u"; tss_id "TSS3437";
AC_000158.1	Cufflinks	exon	152251613	152251680	.	-	.	gene_id "XLOC_002276"; transcript_id "TCONS_00005899"; exon_number "2"; oId "CUFF.2912.1"; class_code "u"; tss_id "TSS3437";
AC_000158.1	Cufflinks	exon	152252099	152253334	.	-	.	gene_id "XLOC_002276"; transcript_id "TCONS_00005899"; exon_number "3"; oId "CUFF.2912.1"; class_code "u"; tss_id "TSS3437";
AC_000158.1	Cufflinks	exon	152824870	152826256	.	-	.	gene_id "XLOC_002278"; transcript_id "TCONS_00005911"; exon_number "1"; oId "CUFF.2914.1"; class_code "u"; tss_id "TSS3443";
AC_000158.1	Cufflinks	exon	152827897	152828108	.	-	.	gene_id "XLOC_002278"; transcript_id "TCONS_00005911"; exon_number "2"; oId "CUFF.2914.1"; class_code "u"; tss_id "TSS3443";
AC_000158.1	Cufflinks	exon	152828248	152829192	.	-	.	gene_id "XLOC_002278"; transcript_id "TCONS_00005911"; exon_number "3"; oId "CUFF.2914.1"; class_code "u"; tss_id "TSS3443";
AC_000158.1	Cufflinks	exon	152840051	152841214	.	-	.	gene_id "XLOC_002279"; transcript_id "TCONS_00005912"; exon_number "1"; oId "CUFF.2927.1"; class_code "u"; tss_id "TSS3444";
AC_000158.1	Cufflinks	exon	152860328	152860448	.	-	.	gene_id "XLOC_002279"; transcript_id "TCONS_00005912"; exon_number "2"; oId "CUFF.2927.1"; class_code "u"; tss_id "TSS3444";
AC_000158.1	Cufflinks	exon	152871949	152872298	.	-	.	gene_id "XLOC_002279"; transcript_id "TCONS_00005912"; exon_number "3"; oId "CUFF.2927.1"; class_code "u"; tss_id "TSS3444";
AC_000158.1	Cufflinks	exon	152858194	152858677	.	-	.	gene_id "XLOC_002279"; transcript_id "TCONS_00005913"; exon_number "1"; oId "CUFF.2927.2"; class_code "u"; tss_id "TSS3445";
AC_000158.1	Cufflinks	exon	152860328	152860448	.	-	.	gene_id "XLOC_002279"; transcript_id "TCONS_00005913"; exon_number "2"; oId "CUFF.2927.2"; class_code "u"; tss_id "TSS3445";
AC_000158.1	Cufflinks	exon	152871867	152871922	.	-	.	gene_id "XLOC_002279"; transcript_id "TCONS_00005913"; exon_number "3"; oId "CUFF.2927.2"; class_code "u"; tss_id "TSS3445";
AC_000158.1	Cufflinks	exon	152858194	152858677	.	-	.	gene_id "XLOC_002279"; transcript_id "TCONS_00005914"; exon_number "1"; oId "CUFF.2927.4"; class_code "u"; tss_id "TSS3444";
AC_000158.1	Cufflinks	exon	152860328	152860448	.	-	.	gene_id "XLOC_002279"; transcript_id "TCONS_00005914"; exon_number "2"; oId "CUFF.2927.4"; class_code "u"; tss_id "TSS3444";
AC_000158.1	Cufflinks	exon	152871949	152872298	.	-	.	gene_id "XLOC_002279"; transcript_id "TCONS_00005914"; exon_number "3"; oId "CUFF.2927.4"; class_code "u"; tss_id "TSS3444";
AC_000158.1	Cufflinks	exon	152858194	152858677	.	-	.	gene_id "XLOC_002279"; transcript_id "TCONS_00005915"; exon_number "1"; gene_name "ETS2"; oId "CUFF.2927.3"; nearest_ref "rna2368"; class_code "x"; tss_id "TSS3446";
AC_000158.1	Cufflinks	exon	152860328	152860448	.	-	.	gene_id "XLOC_002279"; transcript_id "TCONS_00005915"; exon_number "2"; gene_name "ETS2"; oId "CUFF.2927.3"; nearest_ref "rna2368"; class_code "x"; tss_id "TSS3446";
AC_000158.1	Cufflinks	exon	152873331	152873371	.	-	.	gene_id "XLOC_002279"; transcript_id "TCONS_00005915"; exon_number "3"; gene_name "ETS2"; oId "CUFF.2927.3"; nearest_ref "rna2368"; class_code "x"; tss_id "TSS3446";
AC_000158.1	Cufflinks	exon	152923146	152923703	.	-	.	gene_id "XLOC_002280"; transcript_id "TCONS_00005916"; exon_number "1"; oId "CUFF.2922.1"; class_code "u"; tss_id "TSS3447";
AC_000158.1	Cufflinks	exon	152924665	152924803	.	-	.	gene_id "XLOC_002280"; transcript_id "TCONS_00005916"; exon_number "2"; oId "CUFF.2922.1"; class_code "u"; tss_id "TSS3447";
AC_000158.1	Cufflinks	exon	152925189	152925316	.	-	.	gene_id "XLOC_002280"; transcript_id "TCONS_00005916"; exon_number "3"; oId "CUFF.2922.1"; class_code "u"; tss_id "TSS3447";
AC_000158.1	Cufflinks	exon	152923146	152923703	.	-	.	gene_id "XLOC_002280"; transcript_id "TCONS_00005917"; exon_number "1"; oId "CUFF.2922.2"; class_code "u"; tss_id "TSS3448";
AC_000158.1	Cufflinks	exon	152924665	152924803	.	-	.	gene_id "XLOC_002280"; transcript_id "TCONS_00005917"; exon_number "2"; oId "CUFF.2922.2"; class_code "u"; tss_id "TSS3448";
AC_000158.1	Cufflinks	exon	152931827	152932210	.	-	.	gene_id "XLOC_002280"; transcript_id "TCONS_00005917"; exon_number "3"; oId "CUFF.2922.2"; class_code "u"; tss_id "TSS3448";
AC_000158.1	Cufflinks	exon	152933268	152934639	.	-	.	gene_id "XLOC_002280"; transcript_id "TCONS_00005917"; exon_number "4"; oId "CUFF.2922.2"; class_code "u"; tss_id "TSS3448";
AC_000158.1	Cufflinks	exon	152936039	152936685	.	-	.	gene_id "XLOC_002281"; transcript_id "TCONS_00005918"; exon_number "1"; oId "CUFF.2915.1"; class_code "u"; tss_id "TSS3449";
AC_000158.1	Cufflinks	exon	152942055	152942079	.	-	.	gene_id "XLOC_002281"; transcript_id "TCONS_00005918"; exon_number "2"; oId "CUFF.2915.1"; class_code "u"; tss_id "TSS3449";
AC_000158.1	Cufflinks	exon	153049847	153055497	.	-	.	gene_id "XLOC_002282"; transcript_id "TCONS_00005919"; exon_number "1"; oId "CUFF.2923.2"; class_code "u"; tss_id "TSS3450";
AC_000158.1	Cufflinks	exon	153062624	153062695	.	-	.	gene_id "XLOC_002282"; transcript_id "TCONS_00005919"; exon_number "2"; oId "CUFF.2923.2"; class_code "u"; tss_id "TSS3450";
AC_000158.1	Cufflinks	exon	153066669	153066714	.	-	.	gene_id "XLOC_002282"; transcript_id "TCONS_00005919"; exon_number "3"; oId "CUFF.2923.2"; class_code "u"; tss_id "TSS3450";
AC_000158.1	Cufflinks	exon	153049847	153055497	.	-	.	gene_id "XLOC_002282"; transcript_id "TCONS_00005920"; exon_number "1"; oId "CUFF.2923.1"; class_code "u"; tss_id "TSS3451";
AC_000158.1	Cufflinks	exon	153062624	153062695	.	-	.	gene_id "XLOC_002282"; transcript_id "TCONS_00005920"; exon_number "2"; oId "CUFF.2923.1"; class_code "u"; tss_id "TSS3451";
AC_000158.1	Cufflinks	exon	153068069	153068356	.	-	.	gene_id "XLOC_002282"; transcript_id "TCONS_00005920"; exon_number "3"; oId "CUFF.2923.1"; class_code "u"; tss_id "TSS3451";
AC_000158.1	Cufflinks	exon	153069814	153070114	.	-	.	gene_id "XLOC_002283"; transcript_id "TCONS_00005921"; exon_number "1"; oId "CUFF.2944.1"; class_code "u"; tss_id "TSS3452";
AC_000158.1	Cufflinks	exon	153149177	153149386	.	-	.	gene_id "XLOC_002283"; transcript_id "TCONS_00005921"; exon_number "2"; oId "CUFF.2944.1"; class_code "u"; tss_id "TSS3452";
AC_000158.1	Cufflinks	exon	153150204	153150319	.	-	.	gene_id "XLOC_002283"; transcript_id "TCONS_00005921"; exon_number "3"; oId "CUFF.2944.1"; class_code "u"; tss_id "TSS3452";
AC_000158.1	Cufflinks	exon	153163526	153163601	.	-	.	gene_id "XLOC_002283"; transcript_id "TCONS_00005921"; exon_number "4"; oId "CUFF.2944.1"; class_code "u"; tss_id "TSS3452";
AC_000158.1	Cufflinks	exon	153164219	153165347	.	-	.	gene_id "XLOC_002283"; transcript_id "TCONS_00005921"; exon_number "5"; oId "CUFF.2944.1"; class_code "u"; tss_id "TSS3452";
AC_000158.1	Cufflinks	exon	153128572	153129165	.	-	.	gene_id "XLOC_002283"; transcript_id "TCONS_00005922"; exon_number "1"; oId "CUFF.2944.2"; class_code "u"; tss_id "TSS3452";
AC_000158.1	Cufflinks	exon	153129632	153129947	.	-	.	gene_id "XLOC_002283"; transcript_id "TCONS_00005922"; exon_number "2"; oId "CUFF.2944.2"; class_code "u"; tss_id "TSS3452";
AC_000158.1	Cufflinks	exon	153149177	153149249	.	-	.	gene_id "XLOC_002283"; transcript_id "TCONS_00005922"; exon_number "3"; oId "CUFF.2944.2"; class_code "u"; tss_id "TSS3452";
AC_000158.1	Cufflinks	exon	153150204	153150319	.	-	.	gene_id "XLOC_002283"; transcript_id "TCONS_00005922"; exon_number "4"; oId "CUFF.2944.2"; class_code "u"; tss_id "TSS3452";
AC_000158.1	Cufflinks	exon	153163526	153163601	.	-	.	gene_id "XLOC_002283"; transcript_id "TCONS_00005922"; exon_number "5"; oId "CUFF.2944.2"; class_code "u"; tss_id "TSS3452";
AC_000158.1	Cufflinks	exon	153164219	153165346	.	-	.	gene_id "XLOC_002283"; transcript_id "TCONS_00005922"; exon_number "6"; oId "CUFF.2944.2"; class_code "u"; tss_id "TSS3452";
AC_000158.1	Cufflinks	exon	153128572	153129165	.	-	.	gene_id "XLOC_002283"; transcript_id "TCONS_00005926"; exon_number "1"; oId "CUFF.2944.6"; class_code "u"; tss_id "TSS3452";
AC_000158.1	Cufflinks	exon	153129632	153129947	.	-	.	gene_id "XLOC_002283"; transcript_id "TCONS_00005926"; exon_number "2"; oId "CUFF.2944.6"; class_code "u"; tss_id "TSS3452";
AC_000158.1	Cufflinks	exon	153149177	153149386	.	-	.	gene_id "XLOC_002283"; transcript_id "TCONS_00005926"; exon_number "3"; oId "CUFF.2944.6"; class_code "u"; tss_id "TSS3452";
AC_000158.1	Cufflinks	exon	153150204	153150319	.	-	.	gene_id "XLOC_002283"; transcript_id "TCONS_00005926"; exon_number "4"; oId "CUFF.2944.6"; class_code "u"; tss_id "TSS3452";
AC_000158.1	Cufflinks	exon	153164219	153165347	.	-	.	gene_id "XLOC_002283"; transcript_id "TCONS_00005926"; exon_number "5"; oId "CUFF.2944.6"; class_code "u"; tss_id "TSS3452";
AC_000158.1	Cufflinks	exon	153128572	153129165	.	-	.	gene_id "XLOC_002283"; transcript_id "TCONS_00005925"; exon_number "1"; oId "CUFF.2944.5"; class_code "u"; tss_id "TSS3452";
AC_000158.1	Cufflinks	exon	153129632	153129947	.	-	.	gene_id "XLOC_002283"; transcript_id "TCONS_00005925"; exon_number "2"; oId "CUFF.2944.5"; class_code "u"; tss_id "TSS3452";
AC_000158.1	Cufflinks	exon	153149177	153149336	.	-	.	gene_id "XLOC_002283"; transcript_id "TCONS_00005925"; exon_number "3"; oId "CUFF.2944.5"; class_code "u"; tss_id "TSS3452";
AC_000158.1	Cufflinks	exon	153150204	153150319	.	-	.	gene_id "XLOC_002283"; transcript_id "TCONS_00005925"; exon_number "4"; oId "CUFF.2944.5"; class_code "u"; tss_id "TSS3452";
AC_000158.1	Cufflinks	exon	153163526	153163601	.	-	.	gene_id "XLOC_002283"; transcript_id "TCONS_00005925"; exon_number "5"; oId "CUFF.2944.5"; class_code "u"; tss_id "TSS3452";
AC_000158.1	Cufflinks	exon	153164219	153165347	.	-	.	gene_id "XLOC_002283"; transcript_id "TCONS_00005925"; exon_number "6"; oId "CUFF.2944.5"; class_code "u"; tss_id "TSS3452";
AC_000158.1	Cufflinks	exon	153128572	153129165	.	-	.	gene_id "XLOC_002283"; transcript_id "TCONS_00005924"; exon_number "1"; oId "CUFF.2944.4"; class_code "u"; tss_id "TSS3452";
AC_000158.1	Cufflinks	exon	153129632	153129947	.	-	.	gene_id "XLOC_002283"; transcript_id "TCONS_00005924"; exon_number "2"; oId "CUFF.2944.4"; class_code "u"; tss_id "TSS3452";
AC_000158.1	Cufflinks	exon	153149177	153149386	.	-	.	gene_id "XLOC_002283"; transcript_id "TCONS_00005924"; exon_number "3"; oId "CUFF.2944.4"; class_code "u"; tss_id "TSS3452";
AC_000158.1	Cufflinks	exon	153150204	153150319	.	-	.	gene_id "XLOC_002283"; transcript_id "TCONS_00005924"; exon_number "4"; oId "CUFF.2944.4"; class_code "u"; tss_id "TSS3452";
AC_000158.1	Cufflinks	exon	153163526	153163601	.	-	.	gene_id "XLOC_002283"; transcript_id "TCONS_00005924"; exon_number "5"; oId "CUFF.2944.4"; class_code "u"; tss_id "TSS3452";
AC_000158.1	Cufflinks	exon	153164219	153165347	.	-	.	gene_id "XLOC_002283"; transcript_id "TCONS_00005924"; exon_number "6"; oId "CUFF.2944.4"; class_code "u"; tss_id "TSS3452";
AC_000158.1	Cufflinks	exon	153128572	153129165	.	-	.	gene_id "XLOC_002283"; transcript_id "TCONS_00005923"; exon_number "1"; oId "CUFF.2944.3"; class_code "u"; tss_id "TSS3452";
AC_000158.1	Cufflinks	exon	153129632	153129947	.	-	.	gene_id "XLOC_002283"; transcript_id "TCONS_00005923"; exon_number "2"; oId "CUFF.2944.3"; class_code "u"; tss_id "TSS3452";
AC_000158.1	Cufflinks	exon	153149177	153149386	.	-	.	gene_id "XLOC_002283"; transcript_id "TCONS_00005923"; exon_number "3"; oId "CUFF.2944.3"; class_code "u"; tss_id "TSS3452";
AC_000158.1	Cufflinks	exon	153150204	153150314	.	-	.	gene_id "XLOC_002283"; transcript_id "TCONS_00005923"; exon_number "4"; oId "CUFF.2944.3"; class_code "u"; tss_id "TSS3452";
AC_000158.1	Cufflinks	exon	153163526	153163601	.	-	.	gene_id "XLOC_002283"; transcript_id "TCONS_00005923"; exon_number "5"; oId "CUFF.2944.3"; class_code "u"; tss_id "TSS3452";
AC_000158.1	Cufflinks	exon	153164219	153165347	.	-	.	gene_id "XLOC_002283"; transcript_id "TCONS_00005923"; exon_number "6"; oId "CUFF.2944.3"; class_code "u"; tss_id "TSS3452";
AC_000158.1	Cufflinks	exon	153148631	153148672	.	-	.	gene_id "XLOC_002283"; transcript_id "TCONS_00005927"; exon_number "1"; oId "CUFF.2944.7"; class_code "u"; tss_id "TSS3452";
AC_000158.1	Cufflinks	exon	153149177	153149249	.	-	.	gene_id "XLOC_002283"; transcript_id "TCONS_00005927"; exon_number "2"; oId "CUFF.2944.7"; class_code "u"; tss_id "TSS3452";
AC_000158.1	Cufflinks	exon	153150204	153150319	.	-	.	gene_id "XLOC_002283"; transcript_id "TCONS_00005927"; exon_number "3"; oId "CUFF.2944.7"; class_code "u"; tss_id "TSS3452";
AC_000158.1	Cufflinks	exon	153163526	153163601	.	-	.	gene_id "XLOC_002283"; transcript_id "TCONS_00005927"; exon_number "4"; oId "CUFF.2944.7"; class_code "u"; tss_id "TSS3452";
AC_000158.1	Cufflinks	exon	153164219	153165345	.	-	.	gene_id "XLOC_002283"; transcript_id "TCONS_00005927"; exon_number "5"; oId "CUFF.2944.7"; class_code "u"; tss_id "TSS3452";
AC_000158.1	Cufflinks	exon	153148631	153148672	.	-	.	gene_id "XLOC_002283"; transcript_id "TCONS_00005928"; exon_number "1"; oId "CUFF.2944.8"; class_code "u"; tss_id "TSS3452";
AC_000158.1	Cufflinks	exon	153149177	153149386	.	-	.	gene_id "XLOC_002283"; transcript_id "TCONS_00005928"; exon_number "2"; oId "CUFF.2944.8"; class_code "u"; tss_id "TSS3452";
AC_000158.1	Cufflinks	exon	153150204	153150319	.	-	.	gene_id "XLOC_002283"; transcript_id "TCONS_00005928"; exon_number "3"; oId "CUFF.2944.8"; class_code "u"; tss_id "TSS3452";
AC_000158.1	Cufflinks	exon	153163526	153163601	.	-	.	gene_id "XLOC_002283"; transcript_id "TCONS_00005928"; exon_number "4"; oId "CUFF.2944.8"; class_code "u"; tss_id "TSS3452";
AC_000158.1	Cufflinks	exon	153164219	153165347	.	-	.	gene_id "XLOC_002283"; transcript_id "TCONS_00005928"; exon_number "5"; oId "CUFF.2944.8"; class_code "u"; tss_id "TSS3452";
AC_000158.1	Cufflinks	exon	153162831	153163088	.	-	.	gene_id "XLOC_002283"; transcript_id "TCONS_00005929"; exon_number "1"; oId "CUFF.2944.9"; class_code "u"; tss_id "TSS3452";
AC_000158.1	Cufflinks	exon	153163526	153163601	.	-	.	gene_id "XLOC_002283"; transcript_id "TCONS_00005929"; exon_number "2"; oId "CUFF.2944.9"; class_code "u"; tss_id "TSS3452";
AC_000158.1	Cufflinks	exon	153164219	153165347	.	-	.	gene_id "XLOC_002283"; transcript_id "TCONS_00005929"; exon_number "3"; oId "CUFF.2944.9"; class_code "u"; tss_id "TSS3452";
AC_000158.1	Cufflinks	exon	153177073	153178897	.	-	.	gene_id "XLOC_002284"; transcript_id "TCONS_00005930"; exon_number "1"; oId "CUFF.2924.1"; class_code "u"; tss_id "TSS3453";
AC_000158.1	Cufflinks	exon	153183141	153183877	.	-	.	gene_id "XLOC_002284"; transcript_id "TCONS_00005930"; exon_number "2"; oId "CUFF.2924.1"; class_code "u"; tss_id "TSS3453";
AC_000158.1	Cufflinks	exon	153969132	153970674	.	-	.	gene_id "XLOC_002288"; transcript_id "TCONS_00005940"; exon_number "1"; oId "CUFF.2935.2"; class_code "u"; tss_id "TSS3459";
AC_000158.1	Cufflinks	exon	153970773	153971111	.	-	.	gene_id "XLOC_002288"; transcript_id "TCONS_00005940"; exon_number "2"; oId "CUFF.2935.2"; class_code "u"; tss_id "TSS3459";
AC_000158.1	Cufflinks	exon	153969132	153970674	.	-	.	gene_id "XLOC_002288"; transcript_id "TCONS_00005941"; exon_number "1"; gene_name "CAPN7"; oId "CUFF.2935.1"; nearest_ref "rna2386"; class_code "x"; tss_id "TSS3460";
AC_000158.1	Cufflinks	exon	153972235	153972283	.	-	.	gene_id "XLOC_002288"; transcript_id "TCONS_00005941"; exon_number "2"; gene_name "CAPN7"; oId "CUFF.2935.1"; nearest_ref "rna2386"; class_code "x"; tss_id "TSS3460";
AC_000158.1	Cufflinks	exon	154130503	154131090	.	-	.	gene_id "XLOC_002290"; transcript_id "TCONS_00005943"; exon_number "1"; oId "CUFF.2966.2"; class_code "u"; tss_id "TSS3462";
AC_000158.1	Cufflinks	exon	154131569	154132523	.	-	.	gene_id "XLOC_002290"; transcript_id "TCONS_00005943"; exon_number "2"; oId "CUFF.2966.2"; class_code "u"; tss_id "TSS3462";
AC_000158.1	Cufflinks	exon	154130503	154131090	.	-	.	gene_id "XLOC_002290"; transcript_id "TCONS_00005944"; exon_number "1"; gene_name "LOC107132228"; oId "CUFF.2966.1"; nearest_ref "rna2389"; class_code "x"; tss_id "TSS3463";
AC_000158.1	Cufflinks	exon	154156352	154156581	.	-	.	gene_id "XLOC_002290"; transcript_id "TCONS_00005944"; exon_number "2"; gene_name "LOC107132228"; oId "CUFF.2966.1"; nearest_ref "rna2389"; class_code "x"; tss_id "TSS3463";
AC_000158.1	Cufflinks	exon	155609361	155611726	.	-	.	gene_id "XLOC_002318"; transcript_id "TCONS_00006024"; exon_number "1"; oId "CUFF.3060.2"; class_code "u"; tss_id "TSS3503";
AC_000158.1	Cufflinks	exon	155612327	155616723	.	-	.	gene_id "XLOC_002318"; transcript_id "TCONS_00006024"; exon_number "2"; oId "CUFF.3060.2"; class_code "u"; tss_id "TSS3503";
AC_000159.1	Cufflinks	exon	1463587	1463627	.	+	.	gene_id "XLOC_002342"; transcript_id "TCONS_00006091"; exon_number "1"; oId "CUFF.3116.1"; class_code "u"; tss_id "TSS3538";
AC_000159.1	Cufflinks	exon	1605401	1607642	.	+	.	gene_id "XLOC_002342"; transcript_id "TCONS_00006091"; exon_number "2"; oId "CUFF.3116.1"; class_code "u"; tss_id "TSS3538";
AC_000159.1	Cufflinks	exon	1463737	1463844	.	+	.	gene_id "XLOC_002342"; transcript_id "TCONS_00006092"; exon_number "1"; oId "CUFF.3116.2"; class_code "u"; tss_id "TSS3539";
AC_000159.1	Cufflinks	exon	1605401	1607642	.	+	.	gene_id "XLOC_002342"; transcript_id "TCONS_00006092"; exon_number "2"; oId "CUFF.3116.2"; class_code "u"; tss_id "TSS3539";
AC_000159.1	Cufflinks	exon	4508702	4508731	.	+	.	gene_id "XLOC_002359"; transcript_id "TCONS_00006123"; exon_number "1"; oId "CUFF.3123.1"; class_code "u"; tss_id "TSS3564";
AC_000159.1	Cufflinks	exon	4522231	4524260	.	+	.	gene_id "XLOC_002359"; transcript_id "TCONS_00006123"; exon_number "2"; oId "CUFF.3123.1"; class_code "u"; tss_id "TSS3564";
AC_000159.1	Cufflinks	exon	5211455	5214018	.	+	.	gene_id "XLOC_002379"; transcript_id "TCONS_00006179"; exon_number "1"; oId "CUFF.3219.2"; class_code "u"; tss_id "TSS3590";
AC_000159.1	Cufflinks	exon	5214824	5215442	.	+	.	gene_id "XLOC_002379"; transcript_id "TCONS_00006179"; exon_number "2"; oId "CUFF.3219.2"; class_code "u"; tss_id "TSS3590";
AC_000159.1	Cufflinks	exon	5397999	5398255	.	+	.	gene_id "XLOC_002387"; transcript_id "TCONS_00006210"; exon_number "1"; gene_name "MIR2350"; oId "CUFF.3517.1"; nearest_ref "rna2562"; class_code "o"; tss_id "TSS3599";
AC_000159.1	Cufflinks	exon	5398335	5399153	.	+	.	gene_id "XLOC_002387"; transcript_id "TCONS_00006210"; exon_number "2"; gene_name "MIR2350"; oId "CUFF.3517.1"; nearest_ref "rna2562"; class_code "o"; tss_id "TSS3599";
AC_000159.1	Cufflinks	exon	6801677	6801955	.	+	.	gene_id "XLOC_002401"; transcript_id "TCONS_00006261"; exon_number "1"; oId "CUFF.3297.3"; class_code "u"; tss_id "TSS3623";
AC_000159.1	Cufflinks	exon	6824884	6824924	.	+	.	gene_id "XLOC_002401"; transcript_id "TCONS_00006261"; exon_number "2"; oId "CUFF.3297.3"; class_code "u"; tss_id "TSS3623";
AC_000159.1	Cufflinks	exon	6825137	6825442	.	+	.	gene_id "XLOC_002401"; transcript_id "TCONS_00006261"; exon_number "3"; oId "CUFF.3297.3"; class_code "u"; tss_id "TSS3623";
AC_000159.1	Cufflinks	exon	6825623	6825867	.	+	.	gene_id "XLOC_002401"; transcript_id "TCONS_00006261"; exon_number "4"; oId "CUFF.3297.3"; class_code "u"; tss_id "TSS3623";
AC_000159.1	Cufflinks	exon	6801677	6801955	.	+	.	gene_id "XLOC_002401"; transcript_id "TCONS_00006260"; exon_number "1"; oId "CUFF.3297.2"; class_code "u"; tss_id "TSS3623";
AC_000159.1	Cufflinks	exon	6820468	6820614	.	+	.	gene_id "XLOC_002401"; transcript_id "TCONS_00006260"; exon_number "2"; oId "CUFF.3297.2"; class_code "u"; tss_id "TSS3623";
AC_000159.1	Cufflinks	exon	6824884	6824924	.	+	.	gene_id "XLOC_002401"; transcript_id "TCONS_00006260"; exon_number "3"; oId "CUFF.3297.2"; class_code "u"; tss_id "TSS3623";
AC_000159.1	Cufflinks	exon	6825137	6825867	.	+	.	gene_id "XLOC_002401"; transcript_id "TCONS_00006260"; exon_number "4"; oId "CUFF.3297.2"; class_code "u"; tss_id "TSS3623";
AC_000159.1	Cufflinks	exon	15130285	15130925	.	+	.	gene_id "XLOC_002441"; transcript_id "TCONS_00006337"; exon_number "1"; gene_name "ITGA4"; oId "CUFF.3498.1"; nearest_ref "rna2667"; class_code "x"; tss_id "TSS3682";
AC_000159.1	Cufflinks	exon	15131984	15132429	.	+	.	gene_id "XLOC_002441"; transcript_id "TCONS_00006337"; exon_number "2"; gene_name "ITGA4"; oId "CUFF.3498.1"; nearest_ref "rna2667"; class_code "x"; tss_id "TSS3682";
AC_000159.1	Cufflinks	exon	15397113	15397170	.	+	.	gene_id "XLOC_002442"; transcript_id "TCONS_00006338"; exon_number "1"; gene_name "TRNAC-GCA"; oId "CUFF.3456.1"; nearest_ref "rna2671"; class_code "o"; tss_id "TSS3683";
AC_000159.1	Cufflinks	exon	15430514	15432920	.	+	.	gene_id "XLOC_002442"; transcript_id "TCONS_00006338"; exon_number "2"; gene_name "TRNAC-GCA"; oId "CUFF.3456.1"; nearest_ref "rna2671"; class_code "o"; tss_id "TSS3683";
AC_000159.1	Cufflinks	exon	17468246	17468447	.	+	.	gene_id "XLOC_002461"; transcript_id "TCONS_00006380"; exon_number "1"; oId "CUFF.3532.1"; class_code "u"; tss_id "TSS3712";
AC_000159.1	Cufflinks	exon	17475105	17475232	.	+	.	gene_id "XLOC_002461"; transcript_id "TCONS_00006380"; exon_number "2"; oId "CUFF.3532.1"; class_code "u"; tss_id "TSS3712";
AC_000159.1	Cufflinks	exon	17476089	17476266	.	+	.	gene_id "XLOC_002461"; transcript_id "TCONS_00006380"; exon_number "3"; oId "CUFF.3532.1"; class_code "u"; tss_id "TSS3712";
AC_000159.1	Cufflinks	exon	17476416	17476719	.	+	.	gene_id "XLOC_002461"; transcript_id "TCONS_00006380"; exon_number "4"; oId "CUFF.3532.1"; class_code "u"; tss_id "TSS3712";
AC_000159.1	Cufflinks	exon	17469516	17469821	.	+	.	gene_id "XLOC_002461"; transcript_id "TCONS_00006382"; exon_number "1"; oId "CUFF.3532.3"; class_code "u"; tss_id "TSS3713";
AC_000159.1	Cufflinks	exon	17475105	17475232	.	+	.	gene_id "XLOC_002461"; transcript_id "TCONS_00006382"; exon_number "2"; oId "CUFF.3532.3"; class_code "u"; tss_id "TSS3713";
AC_000159.1	Cufflinks	exon	17476089	17476266	.	+	.	gene_id "XLOC_002461"; transcript_id "TCONS_00006382"; exon_number "3"; oId "CUFF.3532.3"; class_code "u"; tss_id "TSS3713";
AC_000159.1	Cufflinks	exon	17476416	17476719	.	+	.	gene_id "XLOC_002461"; transcript_id "TCONS_00006382"; exon_number "4"; oId "CUFF.3532.3"; class_code "u"; tss_id "TSS3713";
AC_000159.1	Cufflinks	exon	17469516	17469950	.	+	.	gene_id "XLOC_002461"; transcript_id "TCONS_00006381"; exon_number "1"; oId "CUFF.3532.2"; class_code "u"; tss_id "TSS3713";
AC_000159.1	Cufflinks	exon	17475105	17475232	.	+	.	gene_id "XLOC_002461"; transcript_id "TCONS_00006381"; exon_number "2"; oId "CUFF.3532.2"; class_code "u"; tss_id "TSS3713";
AC_000159.1	Cufflinks	exon	17476089	17476266	.	+	.	gene_id "XLOC_002461"; transcript_id "TCONS_00006381"; exon_number "3"; oId "CUFF.3532.2"; class_code "u"; tss_id "TSS3713";
AC_000159.1	Cufflinks	exon	17476416	17476719	.	+	.	gene_id "XLOC_002461"; transcript_id "TCONS_00006381"; exon_number "4"; oId "CUFF.3532.2"; class_code "u"; tss_id "TSS3713";
AC_000159.1	Cufflinks	exon	20008428	20008489	.	+	.	gene_id "XLOC_002484"; transcript_id "TCONS_00006441"; exon_number "1"; oId "CUFF.3574.1"; class_code "u"; tss_id "TSS3752";
AC_000159.1	Cufflinks	exon	20009634	20009820	.	+	.	gene_id "XLOC_002484"; transcript_id "TCONS_00006441"; exon_number "2"; oId "CUFF.3574.1"; class_code "u"; tss_id "TSS3752";
AC_000159.1	Cufflinks	exon	20009928	20010327	.	+	.	gene_id "XLOC_002484"; transcript_id "TCONS_00006441"; exon_number "3"; oId "CUFF.3574.1"; class_code "u"; tss_id "TSS3752";
AC_000159.1	Cufflinks	exon	20009034	20009820	.	+	.	gene_id "XLOC_002484"; transcript_id "TCONS_00006442"; exon_number "1"; oId "CUFF.3574.2"; class_code "u"; tss_id "TSS3753";
AC_000159.1	Cufflinks	exon	20009928	20010327	.	+	.	gene_id "XLOC_002484"; transcript_id "TCONS_00006442"; exon_number "2"; oId "CUFF.3574.2"; class_code "u"; tss_id "TSS3753";
AC_000159.1	Cufflinks	exon	20275148	20275209	.	+	.	gene_id "XLOC_002486"; transcript_id "TCONS_00006444"; exon_number "1"; oId "CUFF.3579.1"; class_code "u"; tss_id "TSS3755";
AC_000159.1	Cufflinks	exon	20276163	20276235	.	+	.	gene_id "XLOC_002486"; transcript_id "TCONS_00006444"; exon_number "2"; oId "CUFF.3579.1"; class_code "u"; tss_id "TSS3755";
AC_000159.1	Cufflinks	exon	20282740	20284830	.	+	.	gene_id "XLOC_002486"; transcript_id "TCONS_00006444"; exon_number "3"; oId "CUFF.3579.1"; class_code "u"; tss_id "TSS3755";
AC_000159.1	Cufflinks	exon	20851090	20851288	.	+	.	gene_id "XLOC_002488"; transcript_id "TCONS_00006446"; exon_number "1"; oId "CUFF.3584.1"; class_code "u"; tss_id "TSS3757";
AC_000159.1	Cufflinks	exon	20851640	20852017	.	+	.	gene_id "XLOC_002488"; transcript_id "TCONS_00006446"; exon_number "2"; oId "CUFF.3584.1"; class_code "u"; tss_id "TSS3757";
AC_000159.1	Cufflinks	exon	22487063	22487287	.	+	.	gene_id "XLOC_002501"; transcript_id "TCONS_00006487"; exon_number "1"; gene_name "SP9"; oId "CUFF.3596.1"; nearest_ref "rna2795"; class_code "x"; tss_id "TSS3781";
AC_000159.1	Cufflinks	exon	22489795	22489878	.	+	.	gene_id "XLOC_002501"; transcript_id "TCONS_00006487"; exon_number "2"; gene_name "SP9"; oId "CUFF.3596.1"; nearest_ref "rna2795"; class_code "x"; tss_id "TSS3781";
AC_000159.1	Cufflinks	exon	22492762	22493369	.	+	.	gene_id "XLOC_002501"; transcript_id "TCONS_00006487"; exon_number "3"; gene_name "SP9"; oId "CUFF.3596.1"; nearest_ref "rna2795"; class_code "x"; tss_id "TSS3781";
AC_000159.1	Cufflinks	exon	22784900	22785021	.	+	.	gene_id "XLOC_002505"; transcript_id "TCONS_00006494"; exon_number "1"; oId "CUFF.3595.1"; class_code "u"; tss_id "TSS3788";
AC_000159.1	Cufflinks	exon	22785518	22786218	.	+	.	gene_id "XLOC_002505"; transcript_id "TCONS_00006494"; exon_number "2"; oId "CUFF.3595.1"; class_code "u"; tss_id "TSS3788";
AC_000159.1	Cufflinks	exon	23025589	23026008	.	+	.	gene_id "XLOC_002514"; transcript_id "TCONS_00006507"; exon_number "1"; oId "CUFF.3626.1"; class_code "u"; tss_id "TSS3797";
AC_000159.1	Cufflinks	exon	23031020	23031150	.	+	.	gene_id "XLOC_002514"; transcript_id "TCONS_00006507"; exon_number "2"; oId "CUFF.3626.1"; class_code "u"; tss_id "TSS3797";
AC_000159.1	Cufflinks	exon	23078487	23079579	.	+	.	gene_id "XLOC_002514"; transcript_id "TCONS_00006507"; exon_number "3"; oId "CUFF.3626.1"; class_code "u"; tss_id "TSS3797";
AC_000159.1	Cufflinks	exon	23025589	23025662	.	+	.	gene_id "XLOC_002514"; transcript_id "TCONS_00006509"; exon_number "1"; oId "CUFF.3626.3"; class_code "u"; tss_id "TSS3797";
AC_000159.1	Cufflinks	exon	23031020	23031150	.	+	.	gene_id "XLOC_002514"; transcript_id "TCONS_00006509"; exon_number "2"; oId "CUFF.3626.3"; class_code "u"; tss_id "TSS3797";
AC_000159.1	Cufflinks	exon	23078487	23078682	.	+	.	gene_id "XLOC_002514"; transcript_id "TCONS_00006509"; exon_number "3"; oId "CUFF.3626.3"; class_code "u"; tss_id "TSS3797";
AC_000159.1	Cufflinks	exon	23083746	23084620	.	+	.	gene_id "XLOC_002514"; transcript_id "TCONS_00006509"; exon_number "4"; oId "CUFF.3626.3"; class_code "u"; tss_id "TSS3797";
AC_000159.1	Cufflinks	exon	23025589	23026008	.	+	.	gene_id "XLOC_002514"; transcript_id "TCONS_00006508"; exon_number "1"; oId "CUFF.3626.2"; class_code "u"; tss_id "TSS3797";
AC_000159.1	Cufflinks	exon	23031020	23031150	.	+	.	gene_id "XLOC_002514"; transcript_id "TCONS_00006508"; exon_number "2"; oId "CUFF.3626.2"; class_code "u"; tss_id "TSS3797";
AC_000159.1	Cufflinks	exon	23078487	23078682	.	+	.	gene_id "XLOC_002514"; transcript_id "TCONS_00006508"; exon_number "3"; oId "CUFF.3626.2"; class_code "u"; tss_id "TSS3797";
AC_000159.1	Cufflinks	exon	23083746	23084620	.	+	.	gene_id "XLOC_002514"; transcript_id "TCONS_00006508"; exon_number "4"; oId "CUFF.3626.2"; class_code "u"; tss_id "TSS3797";
AC_000159.1	Cufflinks	exon	25157240	25158318	.	+	.	gene_id "XLOC_002537"; transcript_id "TCONS_00006545"; exon_number "1"; oId "CUFF.3664.1"; class_code "u"; tss_id "TSS3828";
AC_000159.1	Cufflinks	exon	25161263	25162575	.	+	.	gene_id "XLOC_002537"; transcript_id "TCONS_00006545"; exon_number "2"; oId "CUFF.3664.1"; class_code "u"; tss_id "TSS3828";
AC_000159.1	Cufflinks	exon	25682370	25682487	.	+	.	gene_id "XLOC_002543"; transcript_id "TCONS_00006556"; exon_number "1"; gene_name "GAD1"; oId "CUFF.3754.1"; nearest_ref "rna2857"; class_code "x"; tss_id "TSS3836";
AC_000159.1	Cufflinks	exon	25689444	25689684	.	+	.	gene_id "XLOC_002543"; transcript_id "TCONS_00006556"; exon_number "2"; gene_name "GAD1"; oId "CUFF.3754.1"; nearest_ref "rna2857"; class_code "x"; tss_id "TSS3836";
AC_000159.1	Cufflinks	exon	27376974	27377319	.	+	.	gene_id "XLOC_002551"; transcript_id "TCONS_00006580"; exon_number "1"; gene_name "NOSTRIN"; oId "CUFF.3852.1"; nearest_ref "rna2910"; class_code "x"; tss_id "TSS3848";
AC_000159.1	Cufflinks	exon	27425332	27425958	.	+	.	gene_id "XLOC_002551"; transcript_id "TCONS_00006580"; exon_number "2"; gene_name "NOSTRIN"; oId "CUFF.3852.1"; nearest_ref "rna2910"; class_code "x"; tss_id "TSS3848";
AC_000159.1	Cufflinks	exon	30193755	30194019	.	+	.	gene_id "XLOC_002559"; transcript_id "TCONS_00006595"; exon_number "1"; oId "CUFF.3809.1"; class_code "u"; tss_id "TSS3859";
AC_000159.1	Cufflinks	exon	30207324	30207432	.	+	.	gene_id "XLOC_002559"; transcript_id "TCONS_00006595"; exon_number "2"; oId "CUFF.3809.1"; class_code "u"; tss_id "TSS3859";
AC_000159.1	Cufflinks	exon	30208069	30208234	.	+	.	gene_id "XLOC_002559"; transcript_id "TCONS_00006595"; exon_number "3"; oId "CUFF.3809.1"; class_code "u"; tss_id "TSS3859";
AC_000159.1	Cufflinks	exon	30209264	30209480	.	+	.	gene_id "XLOC_002559"; transcript_id "TCONS_00006595"; exon_number "4"; oId "CUFF.3809.1"; class_code "u"; tss_id "TSS3859";
AC_000159.1	Cufflinks	exon	30582427	30582566	.	+	.	gene_id "XLOC_002563"; transcript_id "TCONS_00006610"; exon_number "1"; oId "CUFF.3837.1"; class_code "u"; tss_id "TSS3866";
AC_000159.1	Cufflinks	exon	30601413	30603182	.	+	.	gene_id "XLOC_002563"; transcript_id "TCONS_00006610"; exon_number "2"; oId "CUFF.3837.1"; class_code "u"; tss_id "TSS3866";
AC_000159.1	Cufflinks	exon	32691828	32692040	.	+	.	gene_id "XLOC_002579"; transcript_id "TCONS_00006656"; exon_number "1"; oId "CUFF.3878.1"; class_code "u"; tss_id "TSS3887";
AC_000159.1	Cufflinks	exon	32692764	32693167	.	+	.	gene_id "XLOC_002579"; transcript_id "TCONS_00006656"; exon_number "2"; oId "CUFF.3878.1"; class_code "u"; tss_id "TSS3887";
AC_000159.1	Cufflinks	exon	32912577	32912700	.	+	.	gene_id "XLOC_002584"; transcript_id "TCONS_00006666"; exon_number "1"; oId "CUFF.3947.1"; class_code "u"; tss_id "TSS3893";
AC_000159.1	Cufflinks	exon	32930986	32931132	.	+	.	gene_id "XLOC_002584"; transcript_id "TCONS_00006666"; exon_number "2"; oId "CUFF.3947.1"; class_code "u"; tss_id "TSS3893";
AC_000159.1	Cufflinks	exon	32947855	32947919	.	+	.	gene_id "XLOC_002584"; transcript_id "TCONS_00006666"; exon_number "3"; oId "CUFF.3947.1"; class_code "u"; tss_id "TSS3893";
AC_000159.1	Cufflinks	exon	32949624	32949937	.	+	.	gene_id "XLOC_002584"; transcript_id "TCONS_00006666"; exon_number "4"; oId "CUFF.3947.1"; class_code "u"; tss_id "TSS3893";
AC_000159.1	Cufflinks	exon	32912578	32912700	.	+	.	gene_id "XLOC_002584"; transcript_id "TCONS_00006667"; exon_number "1"; oId "CUFF.3947.2"; class_code "u"; tss_id "TSS3893";
AC_000159.1	Cufflinks	exon	32930986	32931132	.	+	.	gene_id "XLOC_002584"; transcript_id "TCONS_00006667"; exon_number "2"; oId "CUFF.3947.2"; class_code "u"; tss_id "TSS3893";
AC_000159.1	Cufflinks	exon	33033077	33033799	.	+	.	gene_id "XLOC_002584"; transcript_id "TCONS_00006667"; exon_number "3"; oId "CUFF.3947.2"; class_code "u"; tss_id "TSS3893";
AC_000159.1	Cufflinks	exon	32928749	32928782	.	+	.	gene_id "XLOC_002584"; transcript_id "TCONS_00006668"; exon_number "1"; oId "CUFF.3947.3"; class_code "u"; tss_id "TSS3894";
AC_000159.1	Cufflinks	exon	32930986	32931132	.	+	.	gene_id "XLOC_002584"; transcript_id "TCONS_00006668"; exon_number "2"; oId "CUFF.3947.3"; class_code "u"; tss_id "TSS3894";
AC_000159.1	Cufflinks	exon	33033077	33033799	.	+	.	gene_id "XLOC_002584"; transcript_id "TCONS_00006668"; exon_number "3"; oId "CUFF.3947.3"; class_code "u"; tss_id "TSS3894";
AC_000159.1	Cufflinks	exon	39951022	39951464	.	+	.	gene_id "XLOC_002639"; transcript_id "TCONS_00006846"; exon_number "1"; oId "CUFF.3996.2"; class_code "u"; tss_id "TSS3980";
AC_000159.1	Cufflinks	exon	39972856	39972885	.	+	.	gene_id "XLOC_002639"; transcript_id "TCONS_00006846"; exon_number "2"; oId "CUFF.3996.2"; class_code "u"; tss_id "TSS3980";
AC_000159.1	Cufflinks	exon	41697462	41697714	.	+	.	gene_id "XLOC_002653"; transcript_id "TCONS_00006872"; exon_number "1"; gene_name "GALNT13"; oId "CUFF.4433.1"; nearest_ref "rna3125"; class_code "x"; tss_id "TSS3996";
AC_000159.1	Cufflinks	exon	41815030	41815223	.	+	.	gene_id "XLOC_002653"; transcript_id "TCONS_00006872"; exon_number "2"; gene_name "GALNT13"; oId "CUFF.4433.1"; nearest_ref "rna3125"; class_code "x"; tss_id "TSS3996";
AC_000159.1	Cufflinks	exon	41827539	41827622	.	+	.	gene_id "XLOC_002653"; transcript_id "TCONS_00006872"; exon_number "3"; gene_name "GALNT13"; oId "CUFF.4433.1"; nearest_ref "rna3125"; class_code "x"; tss_id "TSS3996";
AC_000159.1	Cufflinks	exon	41828678	41828788	.	+	.	gene_id "XLOC_002653"; transcript_id "TCONS_00006872"; exon_number "4"; gene_name "GALNT13"; oId "CUFF.4433.1"; nearest_ref "rna3125"; class_code "x"; tss_id "TSS3996";
AC_000159.1	Cufflinks	exon	41831415	41831473	.	+	.	gene_id "XLOC_002653"; transcript_id "TCONS_00006872"; exon_number "5"; gene_name "GALNT13"; oId "CUFF.4433.1"; nearest_ref "rna3125"; class_code "x"; tss_id "TSS3996";
AC_000159.1	Cufflinks	exon	41832417	41832502	.	+	.	gene_id "XLOC_002653"; transcript_id "TCONS_00006872"; exon_number "6"; gene_name "GALNT13"; oId "CUFF.4433.1"; nearest_ref "rna3125"; class_code "x"; tss_id "TSS3996";
AC_000159.1	Cufflinks	exon	41849825	41849964	.	+	.	gene_id "XLOC_002653"; transcript_id "TCONS_00006872"; exon_number "7"; gene_name "GALNT13"; oId "CUFF.4433.1"; nearest_ref "rna3125"; class_code "x"; tss_id "TSS3996";
AC_000159.1	Cufflinks	exon	41850284	41850394	.	+	.	gene_id "XLOC_002653"; transcript_id "TCONS_00006872"; exon_number "8"; gene_name "GALNT13"; oId "CUFF.4433.1"; nearest_ref "rna3125"; class_code "x"; tss_id "TSS3996";
AC_000159.1	Cufflinks	exon	46690558	46694018	.	+	.	gene_id "XLOC_002685"; transcript_id "TCONS_00006958"; exon_number "1"; oId "CUFF.4082.1"; class_code "u"; tss_id "TSS4047";
AC_000159.1	Cufflinks	exon	46694926	46695981	.	+	.	gene_id "XLOC_002685"; transcript_id "TCONS_00006958"; exon_number "2"; oId "CUFF.4082.1"; class_code "u"; tss_id "TSS4047";
AC_000159.1	Cufflinks	exon	47998597	47998836	.	+	.	gene_id "XLOC_002688"; transcript_id "TCONS_00006963"; exon_number "1"; gene_name "PTMA"; oId "CUFF.4374.1"; nearest_ref "rna3194"; class_code "o"; tss_id "TSS4051";
AC_000159.1	Cufflinks	exon	47998957	47999788	.	+	.	gene_id "XLOC_002688"; transcript_id "TCONS_00006963"; exon_number "2"; gene_name "PTMA"; oId "CUFF.4374.1"; nearest_ref "rna3194"; class_code "o"; tss_id "TSS4051";
AC_000159.1	Cufflinks	exon	49523580	49523972	.	+	.	gene_id "XLOC_002693"; transcript_id "TCONS_00006973"; exon_number "1"; oId "CUFF.4155.1"; class_code "u"; tss_id "TSS4056";
AC_000159.1	Cufflinks	exon	49612246	49612298	.	+	.	gene_id "XLOC_002693"; transcript_id "TCONS_00006973"; exon_number "2"; oId "CUFF.4155.1"; class_code "u"; tss_id "TSS4056";
AC_000159.1	Cufflinks	exon	49669016	49669972	.	+	.	gene_id "XLOC_002693"; transcript_id "TCONS_00006973"; exon_number "3"; oId "CUFF.4155.1"; class_code "u"; tss_id "TSS4056";
AC_000159.1	Cufflinks	exon	52268355	52270829	.	+	.	gene_id "XLOC_002695"; transcript_id "TCONS_00006975"; exon_number "1"; gene_name "LOC101904069"; oId "CUFF.4178.2"; nearest_ref "rna3203"; class_code "j"; tss_id "TSS4058";
AC_000159.1	Cufflinks	exon	52271447	52274501	.	+	.	gene_id "XLOC_002695"; transcript_id "TCONS_00006975"; exon_number "2"; gene_name "LOC101904069"; oId "CUFF.4178.2"; nearest_ref "rna3203"; class_code "j"; tss_id "TSS4058";
AC_000159.1	Cufflinks	exon	52925269	52926001	.	+	.	gene_id "XLOC_002717"; transcript_id "TCONS_00007020"; exon_number "1"; oId "CUFF.4150.1"; class_code "u"; tss_id "TSS4094";
AC_000159.1	Cufflinks	exon	52930987	52931087	.	+	.	gene_id "XLOC_002717"; transcript_id "TCONS_00007020"; exon_number "2"; oId "CUFF.4150.1"; class_code "u"; tss_id "TSS4094";
AC_000159.1	Cufflinks	exon	52932384	52932469	.	+	.	gene_id "XLOC_002717"; transcript_id "TCONS_00007020"; exon_number "3"; oId "CUFF.4150.1"; class_code "u"; tss_id "TSS4094";
AC_000159.1	Cufflinks	exon	52962282	52963545	.	+	.	gene_id "XLOC_002717"; transcript_id "TCONS_00007020"; exon_number "4"; oId "CUFF.4150.1"; class_code "u"; tss_id "TSS4094";
AC_000159.1	Cufflinks	exon	52965385	52968588	.	+	.	gene_id "XLOC_002717"; transcript_id "TCONS_00007020"; exon_number "5"; oId "CUFF.4150.1"; class_code "u"; tss_id "TSS4094";
AC_000159.1	Cufflinks	exon	52925665	52926001	.	+	.	gene_id "XLOC_002717"; transcript_id "TCONS_00007021"; exon_number "1"; oId "CUFF.4150.2"; class_code "u"; tss_id "TSS4095";
AC_000159.1	Cufflinks	exon	52930987	52931087	.	+	.	gene_id "XLOC_002717"; transcript_id "TCONS_00007021"; exon_number "2"; oId "CUFF.4150.2"; class_code "u"; tss_id "TSS4095";
AC_000159.1	Cufflinks	exon	52932384	52932469	.	+	.	gene_id "XLOC_002717"; transcript_id "TCONS_00007021"; exon_number "3"; oId "CUFF.4150.2"; class_code "u"; tss_id "TSS4095";
AC_000159.1	Cufflinks	exon	52962282	52968588	.	+	.	gene_id "XLOC_002717"; transcript_id "TCONS_00007021"; exon_number "4"; oId "CUFF.4150.2"; class_code "u"; tss_id "TSS4095";
AC_000159.1	Cufflinks	exon	52930451	52931087	.	+	.	gene_id "XLOC_002717"; transcript_id "TCONS_00007022"; exon_number "1"; oId "CUFF.4150.3"; class_code "u"; tss_id "TSS4096";
AC_000159.1	Cufflinks	exon	52932384	52932469	.	+	.	gene_id "XLOC_002717"; transcript_id "TCONS_00007022"; exon_number "2"; oId "CUFF.4150.3"; class_code "u"; tss_id "TSS4096";
AC_000159.1	Cufflinks	exon	52962282	52963545	.	+	.	gene_id "XLOC_002717"; transcript_id "TCONS_00007022"; exon_number "3"; oId "CUFF.4150.3"; class_code "u"; tss_id "TSS4096";
AC_000159.1	Cufflinks	exon	52965385	52968588	.	+	.	gene_id "XLOC_002717"; transcript_id "TCONS_00007022"; exon_number "4"; oId "CUFF.4150.3"; class_code "u"; tss_id "TSS4096";
AC_000159.1	Cufflinks	exon	52930990	52931087	.	+	.	gene_id "XLOC_002717"; transcript_id "TCONS_00007023"; exon_number "1"; oId "CUFF.4150.5"; class_code "u"; tss_id "TSS4097";
AC_000159.1	Cufflinks	exon	52932384	52932469	.	+	.	gene_id "XLOC_002717"; transcript_id "TCONS_00007023"; exon_number "2"; oId "CUFF.4150.5"; class_code "u"; tss_id "TSS4097";
AC_000159.1	Cufflinks	exon	52962282	52966375	.	+	.	gene_id "XLOC_002717"; transcript_id "TCONS_00007023"; exon_number "3"; oId "CUFF.4150.5"; class_code "u"; tss_id "TSS4097";
AC_000159.1	Cufflinks	exon	52970892	52970966	.	+	.	gene_id "XLOC_002717"; transcript_id "TCONS_00007023"; exon_number "4"; oId "CUFF.4150.5"; class_code "u"; tss_id "TSS4097";
AC_000159.1	Cufflinks	exon	52930990	52931087	.	+	.	gene_id "XLOC_002717"; transcript_id "TCONS_00007024"; exon_number "1"; oId "CUFF.4150.4"; class_code "u"; tss_id "TSS4097";
AC_000159.1	Cufflinks	exon	52932384	52932469	.	+	.	gene_id "XLOC_002717"; transcript_id "TCONS_00007024"; exon_number "2"; oId "CUFF.4150.4"; class_code "u"; tss_id "TSS4097";
AC_000159.1	Cufflinks	exon	52962282	52963545	.	+	.	gene_id "XLOC_002717"; transcript_id "TCONS_00007024"; exon_number "3"; oId "CUFF.4150.4"; class_code "u"; tss_id "TSS4097";
AC_000159.1	Cufflinks	exon	52965385	52965659	.	+	.	gene_id "XLOC_002717"; transcript_id "TCONS_00007024"; exon_number "4"; oId "CUFF.4150.4"; class_code "u"; tss_id "TSS4097";
AC_000159.1	Cufflinks	exon	52970895	52971045	.	+	.	gene_id "XLOC_002717"; transcript_id "TCONS_00007024"; exon_number "5"; oId "CUFF.4150.4"; class_code "u"; tss_id "TSS4097";
AC_000159.1	Cufflinks	exon	52972091	52972120	.	+	.	gene_id "XLOC_002717"; transcript_id "TCONS_00007024"; exon_number "6"; oId "CUFF.4150.4"; class_code "u"; tss_id "TSS4097";
AC_000159.1	Cufflinks	exon	52997562	52997631	.	+	.	gene_id "XLOC_002723"; transcript_id "TCONS_00007030"; exon_number "1"; oId "CUFF.4146.1"; class_code "u"; tss_id "TSS4103";
AC_000159.1	Cufflinks	exon	53004448	53004975	.	+	.	gene_id "XLOC_002723"; transcript_id "TCONS_00007030"; exon_number "2"; oId "CUFF.4146.1"; class_code "u"; tss_id "TSS4103";
AC_000159.1	Cufflinks	exon	53125160	53125184	.	+	.	gene_id "XLOC_002725"; transcript_id "TCONS_00007036"; exon_number "1"; gene_name "ARHGAP15"; oId "CUFF.4339.1"; nearest_ref "rna3209"; class_code "x"; tss_id "TSS4106";
AC_000159.1	Cufflinks	exon	53147422	53148397	.	+	.	gene_id "XLOC_002725"; transcript_id "TCONS_00007036"; exon_number "2"; gene_name "ARHGAP15"; oId "CUFF.4339.1"; nearest_ref "rna3209"; class_code "x"; tss_id "TSS4106";
AC_000159.1	Cufflinks	exon	57995875	57995990	.	+	.	gene_id "XLOC_002737"; transcript_id "TCONS_00007059"; exon_number "1"; oId "CUFF.4195.1"; class_code "u"; tss_id "TSS4123";
AC_000159.1	Cufflinks	exon	58004274	58004338	.	+	.	gene_id "XLOC_002737"; transcript_id "TCONS_00007059"; exon_number "2"; oId "CUFF.4195.1"; class_code "u"; tss_id "TSS4123";
AC_000159.1	Cufflinks	exon	58021731	58022387	.	+	.	gene_id "XLOC_002737"; transcript_id "TCONS_00007059"; exon_number "3"; oId "CUFF.4195.1"; class_code "u"; tss_id "TSS4123";
AC_000159.1	Cufflinks	exon	70029606	70029740	.	+	.	gene_id "XLOC_002774"; transcript_id "TCONS_00007155"; exon_number "1"; oId "CUFF.4412.1"; class_code "u"; tss_id "TSS4185";
AC_000159.1	Cufflinks	exon	70048300	70048631	.	+	.	gene_id "XLOC_002774"; transcript_id "TCONS_00007155"; exon_number "2"; oId "CUFF.4412.1"; class_code "u"; tss_id "TSS4185";
AC_000159.1	Cufflinks	exon	70269345	70269432	.	+	.	gene_id "XLOC_002779"; transcript_id "TCONS_00007166"; exon_number "1"; oId "CUFF.4405.1"; class_code "u"; tss_id "TSS4193";
AC_000159.1	Cufflinks	exon	70270284	70270584	.	+	.	gene_id "XLOC_002779"; transcript_id "TCONS_00007166"; exon_number "2"; oId "CUFF.4405.1"; class_code "u"; tss_id "TSS4193";
AC_000159.1	Cufflinks	exon	79929911	79930559	.	+	.	gene_id "XLOC_002834"; transcript_id "TCONS_00007288"; exon_number "1"; oId "CUFF.4778.1"; class_code "u"; tss_id "TSS4284";
AC_000159.1	Cufflinks	exon	79930906	79931107	.	+	.	gene_id "XLOC_002834"; transcript_id "TCONS_00007288"; exon_number "2"; oId "CUFF.4778.1"; class_code "u"; tss_id "TSS4284";
AC_000159.1	Cufflinks	exon	79938994	79939218	.	+	.	gene_id "XLOC_002834"; transcript_id "TCONS_00007288"; exon_number "3"; oId "CUFF.4778.1"; class_code "u"; tss_id "TSS4284";
AC_000159.1	Cufflinks	exon	79930700	79931107	.	+	.	gene_id "XLOC_002834"; transcript_id "TCONS_00007289"; exon_number "1"; oId "CUFF.4778.4"; class_code "u"; tss_id "TSS4285";
AC_000159.1	Cufflinks	exon	79937873	79938011	.	+	.	gene_id "XLOC_002834"; transcript_id "TCONS_00007289"; exon_number "2"; oId "CUFF.4778.4"; class_code "u"; tss_id "TSS4285";
AC_000159.1	Cufflinks	exon	79938994	79939218	.	+	.	gene_id "XLOC_002834"; transcript_id "TCONS_00007289"; exon_number "3"; oId "CUFF.4778.4"; class_code "u"; tss_id "TSS4285";
AC_000159.1	Cufflinks	exon	79930700	79931107	.	+	.	gene_id "XLOC_002834"; transcript_id "TCONS_00007292"; exon_number "1"; gene_name "STAT4"; oId "CUFF.4778.5"; nearest_ref "rna3424"; class_code "x"; tss_id "TSS4285";
AC_000159.1	Cufflinks	exon	79938994	79939208	.	+	.	gene_id "XLOC_002834"; transcript_id "TCONS_00007292"; exon_number "2"; gene_name "STAT4"; oId "CUFF.4778.5"; nearest_ref "rna3424"; class_code "x"; tss_id "TSS4285";
AC_000159.1	Cufflinks	exon	79946626	79946873	.	+	.	gene_id "XLOC_002834"; transcript_id "TCONS_00007292"; exon_number "3"; gene_name "STAT4"; oId "CUFF.4778.5"; nearest_ref "rna3424"; class_code "x"; tss_id "TSS4285";
AC_000159.1	Cufflinks	exon	79930700	79931107	.	+	.	gene_id "XLOC_002834"; transcript_id "TCONS_00007291"; exon_number "1"; gene_name "STAT4"; oId "CUFF.4778.3"; nearest_ref "rna3424"; class_code "x"; tss_id "TSS4285";
AC_000159.1	Cufflinks	exon	79938994	79939197	.	+	.	gene_id "XLOC_002834"; transcript_id "TCONS_00007291"; exon_number "2"; gene_name "STAT4"; oId "CUFF.4778.3"; nearest_ref "rna3424"; class_code "x"; tss_id "TSS4285";
AC_000159.1	Cufflinks	exon	79946359	79946873	.	+	.	gene_id "XLOC_002834"; transcript_id "TCONS_00007291"; exon_number "3"; gene_name "STAT4"; oId "CUFF.4778.3"; nearest_ref "rna3424"; class_code "x"; tss_id "TSS4285";
AC_000159.1	Cufflinks	exon	79930700	79931107	.	+	.	gene_id "XLOC_002834"; transcript_id "TCONS_00007290"; exon_number "1"; gene_name "STAT4"; oId "CUFF.4778.2"; nearest_ref "rna3424"; class_code "x"; tss_id "TSS4285";
AC_000159.1	Cufflinks	exon	79938994	79939197	.	+	.	gene_id "XLOC_002834"; transcript_id "TCONS_00007290"; exon_number "2"; gene_name "STAT4"; oId "CUFF.4778.2"; nearest_ref "rna3424"; class_code "x"; tss_id "TSS4285";
AC_000159.1	Cufflinks	exon	79946626	79946873	.	+	.	gene_id "XLOC_002834"; transcript_id "TCONS_00007290"; exon_number "3"; gene_name "STAT4"; oId "CUFF.4778.2"; nearest_ref "rna3424"; class_code "x"; tss_id "TSS4285";
AC_000159.1	Cufflinks	exon	80417977	80418616	.	+	.	gene_id "XLOC_002843"; transcript_id "TCONS_00007311"; exon_number "1"; oId "CUFF.4575.1"; class_code "u"; tss_id "TSS4298";
AC_000159.1	Cufflinks	exon	80418908	80418997	.	+	.	gene_id "XLOC_002843"; transcript_id "TCONS_00007311"; exon_number "2"; oId "CUFF.4575.1"; class_code "u"; tss_id "TSS4298";
AC_000159.1	Cufflinks	exon	80421378	80421593	.	+	.	gene_id "XLOC_002843"; transcript_id "TCONS_00007311"; exon_number "3"; oId "CUFF.4575.1"; class_code "u"; tss_id "TSS4298";
AC_000159.1	Cufflinks	exon	80417977	80418616	.	+	.	gene_id "XLOC_002843"; transcript_id "TCONS_00007312"; exon_number "1"; oId "CUFF.4575.2"; class_code "u"; tss_id "TSS4298";
AC_000159.1	Cufflinks	exon	80418908	80418997	.	+	.	gene_id "XLOC_002843"; transcript_id "TCONS_00007312"; exon_number "2"; oId "CUFF.4575.2"; class_code "u"; tss_id "TSS4298";
AC_000159.1	Cufflinks	exon	80422584	80422718	.	+	.	gene_id "XLOC_002843"; transcript_id "TCONS_00007312"; exon_number "3"; oId "CUFF.4575.2"; class_code "u"; tss_id "TSS4298";
AC_000159.1	Cufflinks	exon	80417977	80418616	.	+	.	gene_id "XLOC_002843"; transcript_id "TCONS_00007313"; exon_number "1"; oId "CUFF.4575.3"; class_code "u"; tss_id "TSS4298";
AC_000159.1	Cufflinks	exon	80418908	80418997	.	+	.	gene_id "XLOC_002843"; transcript_id "TCONS_00007313"; exon_number "2"; oId "CUFF.4575.3"; class_code "u"; tss_id "TSS4298";
AC_000159.1	Cufflinks	exon	80423668	80423981	.	+	.	gene_id "XLOC_002843"; transcript_id "TCONS_00007313"; exon_number "3"; oId "CUFF.4575.3"; class_code "u"; tss_id "TSS4298";
AC_000159.1	Cufflinks	exon	80417977	80418616	.	+	.	gene_id "XLOC_002843"; transcript_id "TCONS_00007314"; exon_number "1"; oId "CUFF.4575.4"; class_code "u"; tss_id "TSS4298";
AC_000159.1	Cufflinks	exon	80418908	80418997	.	+	.	gene_id "XLOC_002843"; transcript_id "TCONS_00007314"; exon_number "2"; oId "CUFF.4575.4"; class_code "u"; tss_id "TSS4298";
AC_000159.1	Cufflinks	exon	80429665	80429723	.	+	.	gene_id "XLOC_002843"; transcript_id "TCONS_00007314"; exon_number "3"; oId "CUFF.4575.4"; class_code "u"; tss_id "TSS4298";
AC_000159.1	Cufflinks	exon	80430432	80430506	.	+	.	gene_id "XLOC_002843"; transcript_id "TCONS_00007314"; exon_number "4"; oId "CUFF.4575.4"; class_code "u"; tss_id "TSS4298";
AC_000159.1	Cufflinks	exon	80417977	80418616	.	+	.	gene_id "XLOC_002843"; transcript_id "TCONS_00007315"; exon_number "1"; oId "CUFF.4575.5"; class_code "u"; tss_id "TSS4298";
AC_000159.1	Cufflinks	exon	80418908	80418997	.	+	.	gene_id "XLOC_002843"; transcript_id "TCONS_00007315"; exon_number "2"; oId "CUFF.4575.5"; class_code "u"; tss_id "TSS4298";
AC_000159.1	Cufflinks	exon	80429665	80429723	.	+	.	gene_id "XLOC_002843"; transcript_id "TCONS_00007315"; exon_number "3"; oId "CUFF.4575.5"; class_code "u"; tss_id "TSS4298";
AC_000159.1	Cufflinks	exon	80430983	80431393	.	+	.	gene_id "XLOC_002843"; transcript_id "TCONS_00007315"; exon_number "4"; oId "CUFF.4575.5"; class_code "u"; tss_id "TSS4298";
AC_000159.1	Cufflinks	exon	80534552	80534820	.	+	.	gene_id "XLOC_002844"; transcript_id "TCONS_00007316"; exon_number "1"; oId "CUFF.4561.1"; class_code "u"; tss_id "TSS4299";
AC_000159.1	Cufflinks	exon	80539967	80540047	.	+	.	gene_id "XLOC_002844"; transcript_id "TCONS_00007316"; exon_number "2"; oId "CUFF.4561.1"; class_code "u"; tss_id "TSS4299";
AC_000159.1	Cufflinks	exon	80544903	80544936	.	+	.	gene_id "XLOC_002844"; transcript_id "TCONS_00007316"; exon_number "3"; oId "CUFF.4561.1"; class_code "u"; tss_id "TSS4299";
AC_000159.1	Cufflinks	exon	80658470	80660598	.	+	.	gene_id "XLOC_002846"; transcript_id "TCONS_00007326"; exon_number "1"; oId "CUFF.4574.1"; class_code "u"; tss_id "TSS4303";
AC_000159.1	Cufflinks	exon	80669331	80669478	.	+	.	gene_id "XLOC_002846"; transcript_id "TCONS_00007326"; exon_number "2"; oId "CUFF.4574.1"; class_code "u"; tss_id "TSS4303";
AC_000159.1	Cufflinks	exon	80673572	80674281	.	+	.	gene_id "XLOC_002846"; transcript_id "TCONS_00007326"; exon_number "3"; oId "CUFF.4574.1"; class_code "u"; tss_id "TSS4303";
AC_000159.1	Cufflinks	exon	80662858	80662905	.	+	.	gene_id "XLOC_002846"; transcript_id "TCONS_00007327"; exon_number "1"; oId "CUFF.4574.2"; class_code "u"; tss_id "TSS4304";
AC_000159.1	Cufflinks	exon	80669331	80669478	.	+	.	gene_id "XLOC_002846"; transcript_id "TCONS_00007327"; exon_number "2"; oId "CUFF.4574.2"; class_code "u"; tss_id "TSS4304";
AC_000159.1	Cufflinks	exon	80673572	80674281	.	+	.	gene_id "XLOC_002846"; transcript_id "TCONS_00007327"; exon_number "3"; oId "CUFF.4574.2"; class_code "u"; tss_id "TSS4304";
AC_000159.1	Cufflinks	exon	86272219	86272430	.	+	.	gene_id "XLOC_002855"; transcript_id "TCONS_00007367"; exon_number "1"; oId "CUFF.4615.1"; class_code "u"; tss_id "TSS4321";
AC_000159.1	Cufflinks	exon	86275355	86275864	.	+	.	gene_id "XLOC_002855"; transcript_id "TCONS_00007367"; exon_number "2"; oId "CUFF.4615.1"; class_code "u"; tss_id "TSS4321";
AC_000159.1	Cufflinks	exon	89049240	89050477	.	+	.	gene_id "XLOC_002872"; transcript_id "TCONS_00007408"; exon_number "1"; oId "CUFF.4651.1"; class_code "u"; tss_id "TSS4347";
AC_000159.1	Cufflinks	exon	89052401	89052898	.	+	.	gene_id "XLOC_002872"; transcript_id "TCONS_00007408"; exon_number "2"; oId "CUFF.4651.1"; class_code "u"; tss_id "TSS4347";
AC_000159.1	Cufflinks	exon	95716643	95716861	.	+	.	gene_id "XLOC_002933"; transcript_id "TCONS_00007638"; exon_number "1"; oId "CUFF.4862.1"; class_code "u"; tss_id "TSS4464";
AC_000159.1	Cufflinks	exon	95725174	95725309	.	+	.	gene_id "XLOC_002933"; transcript_id "TCONS_00007638"; exon_number "2"; oId "CUFF.4862.1"; class_code "u"; tss_id "TSS4464";
AC_000159.1	Cufflinks	exon	95762214	95763660	.	+	.	gene_id "XLOC_002933"; transcript_id "TCONS_00007638"; exon_number "3"; oId "CUFF.4862.1"; class_code "u"; tss_id "TSS4464";
AC_000159.1	Cufflinks	exon	96072904	96072998	.	+	.	gene_id "XLOC_002935"; transcript_id "TCONS_00007640"; exon_number "1"; oId "CUFF.4876.1"; class_code "u"; tss_id "TSS4466";
AC_000159.1	Cufflinks	exon	96101874	96102007	.	+	.	gene_id "XLOC_002935"; transcript_id "TCONS_00007640"; exon_number "2"; oId "CUFF.4876.1"; class_code "u"; tss_id "TSS4466";
AC_000159.1	Cufflinks	exon	96105118	96105473	.	+	.	gene_id "XLOC_002935"; transcript_id "TCONS_00007640"; exon_number "3"; oId "CUFF.4876.1"; class_code "u"; tss_id "TSS4466";
AC_000159.1	Cufflinks	exon	96101271	96101424	.	+	.	gene_id "XLOC_002935"; transcript_id "TCONS_00007641"; exon_number "1"; oId "CUFF.4876.2"; class_code "u"; tss_id "TSS4467";
AC_000159.1	Cufflinks	exon	96101803	96102007	.	+	.	gene_id "XLOC_002935"; transcript_id "TCONS_00007641"; exon_number "2"; oId "CUFF.4876.2"; class_code "u"; tss_id "TSS4467";
AC_000159.1	Cufflinks	exon	96105118	96105473	.	+	.	gene_id "XLOC_002935"; transcript_id "TCONS_00007641"; exon_number "3"; oId "CUFF.4876.2"; class_code "u"; tss_id "TSS4467";
AC_000159.1	Cufflinks	exon	96506547	96506720	.	+	.	gene_id "XLOC_002951"; transcript_id "TCONS_00007677"; exon_number "1"; gene_name "PLEKHM3"; oId "CUFF.4921.1"; nearest_ref "rna3702"; class_code "x"; tss_id "TSS4492";
AC_000159.1	Cufflinks	exon	96552548	96552789	.	+	.	gene_id "XLOC_002951"; transcript_id "TCONS_00007677"; exon_number "2"; gene_name "PLEKHM3"; oId "CUFF.4921.1"; nearest_ref "rna3702"; class_code "x"; tss_id "TSS4492";
AC_000159.1	Cufflinks	exon	96560236	96560743	.	+	.	gene_id "XLOC_002951"; transcript_id "TCONS_00007677"; exon_number "3"; gene_name "PLEKHM3"; oId "CUFF.4921.1"; nearest_ref "rna3702"; class_code "x"; tss_id "TSS4492";
AC_000159.1	Cufflinks	exon	96850573	96850600	.	+	.	gene_id "XLOC_002953"; transcript_id "TCONS_00007679"; exon_number "1"; gene_name "C2H2orf80"; oId "CUFF.4900.1"; nearest_ref "rna3714"; class_code "x"; tss_id "TSS4494";
AC_000159.1	Cufflinks	exon	96882607	96882850	.	+	.	gene_id "XLOC_002953"; transcript_id "TCONS_00007679"; exon_number "2"; gene_name "C2H2orf80"; oId "CUFF.4900.1"; nearest_ref "rna3714"; class_code "x"; tss_id "TSS4494";
AC_000159.1	Cufflinks	exon	96883935	96884025	.	+	.	gene_id "XLOC_002953"; transcript_id "TCONS_00007679"; exon_number "3"; gene_name "C2H2orf80"; oId "CUFF.4900.1"; nearest_ref "rna3714"; class_code "x"; tss_id "TSS4494";
AC_000159.1	Cufflinks	exon	96885961	96886124	.	+	.	gene_id "XLOC_002953"; transcript_id "TCONS_00007679"; exon_number "4"; gene_name "C2H2orf80"; oId "CUFF.4900.1"; nearest_ref "rna3714"; class_code "x"; tss_id "TSS4494";
AC_000159.1	Cufflinks	exon	96887137	96887325	.	+	.	gene_id "XLOC_002953"; transcript_id "TCONS_00007679"; exon_number "5"; gene_name "C2H2orf80"; oId "CUFF.4900.1"; nearest_ref "rna3714"; class_code "x"; tss_id "TSS4494";
AC_000159.1	Cufflinks	exon	96891656	96892216	.	+	.	gene_id "XLOC_002953"; transcript_id "TCONS_00007679"; exon_number "6"; gene_name "C2H2orf80"; oId "CUFF.4900.1"; nearest_ref "rna3714"; class_code "x"; tss_id "TSS4494";
AC_000159.1	Cufflinks	exon	96886043	96886124	.	+	.	gene_id "XLOC_002953"; transcript_id "TCONS_00007680"; exon_number "1"; gene_name "C2H2orf80"; oId "CUFF.4900.2"; nearest_ref "rna3713"; class_code "x"; tss_id "TSS4495";
AC_000159.1	Cufflinks	exon	96887137	96887325	.	+	.	gene_id "XLOC_002953"; transcript_id "TCONS_00007680"; exon_number "2"; gene_name "C2H2orf80"; oId "CUFF.4900.2"; nearest_ref "rna3713"; class_code "x"; tss_id "TSS4495";
AC_000159.1	Cufflinks	exon	96890794	96892216	.	+	.	gene_id "XLOC_002953"; transcript_id "TCONS_00007680"; exon_number "3"; gene_name "C2H2orf80"; oId "CUFF.4900.2"; nearest_ref "rna3713"; class_code "x"; tss_id "TSS4495";
AC_000159.1	Cufflinks	exon	105622204	105622507	.	+	.	gene_id "XLOC_003014"; transcript_id "TCONS_00007840"; exon_number "1"; oId "CUFF.5060.1"; class_code "u"; tss_id "TSS4589";
AC_000159.1	Cufflinks	exon	105635433	105635637	.	+	.	gene_id "XLOC_003014"; transcript_id "TCONS_00007840"; exon_number "2"; oId "CUFF.5060.1"; class_code "u"; tss_id "TSS4589";
AC_000159.1	Cufflinks	exon	105639896	105644721	.	+	.	gene_id "XLOC_003014"; transcript_id "TCONS_00007840"; exon_number "3"; oId "CUFF.5060.1"; class_code "u"; tss_id "TSS4589";
AC_000159.1	Cufflinks	exon	106943692	106944028	.	+	.	gene_id "XLOC_003021"; transcript_id "TCONS_00007853"; exon_number "1"; oId "CUFF.5082.1"; class_code "u"; tss_id "TSS4599";
AC_000159.1	Cufflinks	exon	106948669	106949081	.	+	.	gene_id "XLOC_003021"; transcript_id "TCONS_00007853"; exon_number "2"; oId "CUFF.5082.1"; class_code "u"; tss_id "TSS4599";
AC_000159.1	Cufflinks	exon	107517010	107517632	.	+	.	gene_id "XLOC_003042"; transcript_id "TCONS_00007934"; exon_number "1"; oId "CUFF.5188.1"; class_code "u"; tss_id "TSS4643";
AC_000159.1	Cufflinks	exon	107517852	107518025	.	+	.	gene_id "XLOC_003042"; transcript_id "TCONS_00007934"; exon_number "2"; oId "CUFF.5188.1"; class_code "u"; tss_id "TSS4643";
AC_000159.1	Cufflinks	exon	107518843	107519615	.	+	.	gene_id "XLOC_003042"; transcript_id "TCONS_00007934"; exon_number "3"; oId "CUFF.5188.1"; class_code "u"; tss_id "TSS4643";
AC_000159.1	Cufflinks	exon	110252162	110252960	.	+	.	gene_id "XLOC_003066"; transcript_id "TCONS_00008065"; exon_number "1"; oId "CUFF.5278.1"; class_code "u"; tss_id "TSS4688";
AC_000159.1	Cufflinks	exon	110254927	110255054	.	+	.	gene_id "XLOC_003066"; transcript_id "TCONS_00008065"; exon_number "2"; oId "CUFF.5278.1"; class_code "u"; tss_id "TSS4688";
AC_000159.1	Cufflinks	exon	110256940	110257021	.	+	.	gene_id "XLOC_003066"; transcript_id "TCONS_00008065"; exon_number "3"; oId "CUFF.5278.1"; class_code "u"; tss_id "TSS4688";
AC_000159.1	Cufflinks	exon	110268985	110269224	.	+	.	gene_id "XLOC_003066"; transcript_id "TCONS_00008065"; exon_number "4"; oId "CUFF.5278.1"; class_code "u"; tss_id "TSS4688";
AC_000159.1	Cufflinks	exon	111234002	111234324	.	+	.	gene_id "XLOC_003072"; transcript_id "TCONS_00008071"; exon_number "1"; oId "CUFF.5238.1"; class_code "u"; tss_id "TSS4694";
AC_000159.1	Cufflinks	exon	111234451	111234673	.	+	.	gene_id "XLOC_003072"; transcript_id "TCONS_00008071"; exon_number "2"; oId "CUFF.5238.1"; class_code "u"; tss_id "TSS4694";
AC_000159.1	Cufflinks	exon	111243063	111243207	.	+	.	gene_id "XLOC_003073"; transcript_id "TCONS_00008072"; exon_number "1"; oId "CUFF.5254.1"; class_code "u"; tss_id "TSS4695";
AC_000159.1	Cufflinks	exon	111252812	111253122	.	+	.	gene_id "XLOC_003073"; transcript_id "TCONS_00008072"; exon_number "2"; oId "CUFF.5254.1"; class_code "u"; tss_id "TSS4695";
AC_000159.1	Cufflinks	exon	111250781	111250866	.	+	.	gene_id "XLOC_003073"; transcript_id "TCONS_00008073"; exon_number "1"; oId "CUFF.5254.2"; class_code "u"; tss_id "TSS4696";
AC_000159.1	Cufflinks	exon	111252812	111253148	.	+	.	gene_id "XLOC_003073"; transcript_id "TCONS_00008073"; exon_number "2"; oId "CUFF.5254.2"; class_code "u"; tss_id "TSS4696";
AC_000159.1	Cufflinks	exon	111254762	111255942	.	+	.	gene_id "XLOC_003073"; transcript_id "TCONS_00008073"; exon_number "3"; oId "CUFF.5254.2"; class_code "u"; tss_id "TSS4696";
AC_000159.1	Cufflinks	exon	111252166	111252537	.	+	.	gene_id "XLOC_003073"; transcript_id "TCONS_00008074"; exon_number "1"; oId "CUFF.5254.3"; class_code "u"; tss_id "TSS4697";
AC_000159.1	Cufflinks	exon	111252812	111253148	.	+	.	gene_id "XLOC_003073"; transcript_id "TCONS_00008074"; exon_number "2"; oId "CUFF.5254.3"; class_code "u"; tss_id "TSS4697";
AC_000159.1	Cufflinks	exon	111254762	111255942	.	+	.	gene_id "XLOC_003073"; transcript_id "TCONS_00008074"; exon_number "3"; oId "CUFF.5254.3"; class_code "u"; tss_id "TSS4697";
AC_000159.1	Cufflinks	exon	114806062	114806657	.	+	.	gene_id "XLOC_003099"; transcript_id "TCONS_00008113"; exon_number "1"; oId "CUFF.5283.1"; class_code "u"; tss_id "TSS4730";
AC_000159.1	Cufflinks	exon	114839869	114840192	.	+	.	gene_id "XLOC_003099"; transcript_id "TCONS_00008113"; exon_number "2"; oId "CUFF.5283.1"; class_code "u"; tss_id "TSS4730";
AC_000159.1	Cufflinks	exon	114847708	114847826	.	+	.	gene_id "XLOC_003100"; transcript_id "TCONS_00008115"; exon_number "1"; oId "CUFF.5284.2"; class_code "u"; tss_id "TSS4732";
AC_000159.1	Cufflinks	exon	114851527	114851972	.	+	.	gene_id "XLOC_003100"; transcript_id "TCONS_00008115"; exon_number "2"; oId "CUFF.5284.2"; class_code "u"; tss_id "TSS4732";
AC_000159.1	Cufflinks	exon	114853186	114853388	.	+	.	gene_id "XLOC_003100"; transcript_id "TCONS_00008115"; exon_number "3"; oId "CUFF.5284.2"; class_code "u"; tss_id "TSS4732";
AC_000159.1	Cufflinks	exon	114854582	114854865	.	+	.	gene_id "XLOC_003100"; transcript_id "TCONS_00008115"; exon_number "4"; oId "CUFF.5284.2"; class_code "u"; tss_id "TSS4732";
AC_000159.1	Cufflinks	exon	114854970	114855368	.	+	.	gene_id "XLOC_003100"; transcript_id "TCONS_00008115"; exon_number "5"; oId "CUFF.5284.2"; class_code "u"; tss_id "TSS4732";
AC_000159.1	Cufflinks	exon	114850742	114851972	.	+	.	gene_id "XLOC_003100"; transcript_id "TCONS_00008116"; exon_number "1"; oId "CUFF.5284.3"; class_code "u"; tss_id "TSS4733";
AC_000159.1	Cufflinks	exon	114853186	114853665	.	+	.	gene_id "XLOC_003100"; transcript_id "TCONS_00008116"; exon_number "2"; oId "CUFF.5284.3"; class_code "u"; tss_id "TSS4733";
AC_000159.1	Cufflinks	exon	114850744	114850887	.	+	.	gene_id "XLOC_003100"; transcript_id "TCONS_00008117"; exon_number "1"; oId "CUFF.5284.4"; class_code "u"; tss_id "TSS4733";
AC_000159.1	Cufflinks	exon	114851527	114851972	.	+	.	gene_id "XLOC_003100"; transcript_id "TCONS_00008117"; exon_number "2"; oId "CUFF.5284.4"; class_code "u"; tss_id "TSS4733";
AC_000159.1	Cufflinks	exon	114853186	114853388	.	+	.	gene_id "XLOC_003100"; transcript_id "TCONS_00008117"; exon_number "3"; oId "CUFF.5284.4"; class_code "u"; tss_id "TSS4733";
AC_000159.1	Cufflinks	exon	114854582	114854865	.	+	.	gene_id "XLOC_003100"; transcript_id "TCONS_00008117"; exon_number "4"; oId "CUFF.5284.4"; class_code "u"; tss_id "TSS4733";
AC_000159.1	Cufflinks	exon	114854970	114855368	.	+	.	gene_id "XLOC_003100"; transcript_id "TCONS_00008117"; exon_number "5"; oId "CUFF.5284.4"; class_code "u"; tss_id "TSS4733";
AC_000159.1	Cufflinks	exon	116561257	116561624	.	+	.	gene_id "XLOC_003112"; transcript_id "TCONS_00008173"; exon_number "1"; oId "CUFF.5342.1"; class_code "u"; tss_id "TSS4752";
AC_000159.1	Cufflinks	exon	116564595	116566354	.	+	.	gene_id "XLOC_003112"; transcript_id "TCONS_00008173"; exon_number "2"; oId "CUFF.5342.1"; class_code "u"; tss_id "TSS4752";
AC_000159.1	Cufflinks	exon	119301590	119302141	.	+	.	gene_id "XLOC_003129"; transcript_id "TCONS_00008250"; exon_number "1"; oId "CUFF.5575.1"; class_code "u"; tss_id "TSS4786";
AC_000159.1	Cufflinks	exon	119302373	119302928	.	+	.	gene_id "XLOC_003129"; transcript_id "TCONS_00008250"; exon_number "2"; oId "CUFF.5575.1"; class_code "u"; tss_id "TSS4786";
AC_000159.1	Cufflinks	exon	119641429	119642009	.	+	.	gene_id "XLOC_003137"; transcript_id "TCONS_00008269"; exon_number "1"; oId "CUFF.5381.1"; class_code "u"; tss_id "TSS4794";
AC_000159.1	Cufflinks	exon	119646246	119646305	.	+	.	gene_id "XLOC_003137"; transcript_id "TCONS_00008269"; exon_number "2"; oId "CUFF.5381.1"; class_code "u"; tss_id "TSS4794";
AC_000159.1	Cufflinks	exon	120221542	120221584	.	+	.	gene_id "XLOC_003152"; transcript_id "TCONS_00008313"; exon_number "1"; gene_name "PTMA"; oId "CUFF.5430.1"; nearest_ref "rna4209"; class_code "j"; tss_id "TSS4816";
AC_000159.1	Cufflinks	exon	120228071	120228147	.	+	.	gene_id "XLOC_003152"; transcript_id "TCONS_00008313"; exon_number "2"; gene_name "PTMA"; oId "CUFF.5430.1"; nearest_ref "rna4209"; class_code "j"; tss_id "TSS4816";
AC_000159.1	Cufflinks	exon	120230975	120231046	.	+	.	gene_id "XLOC_003152"; transcript_id "TCONS_00008313"; exon_number "3"; gene_name "PTMA"; oId "CUFF.5430.1"; nearest_ref "rna4209"; class_code "j"; tss_id "TSS4816";
AC_000159.1	Cufflinks	exon	120231316	120231409	.	+	.	gene_id "XLOC_003152"; transcript_id "TCONS_00008313"; exon_number "4"; gene_name "PTMA"; oId "CUFF.5430.1"; nearest_ref "rna4209"; class_code "j"; tss_id "TSS4816";
AC_000159.1	Cufflinks	exon	120231943	120232016	.	+	.	gene_id "XLOC_003152"; transcript_id "TCONS_00008313"; exon_number "5"; gene_name "PTMA"; oId "CUFF.5430.1"; nearest_ref "rna4209"; class_code "j"; tss_id "TSS4816";
AC_000159.1	Cufflinks	exon	120232259	120233006	.	+	.	gene_id "XLOC_003152"; transcript_id "TCONS_00008313"; exon_number "6"; gene_name "PTMA"; oId "CUFF.5430.1"; nearest_ref "rna4209"; class_code "j"; tss_id "TSS4816";
AC_000159.1	Cufflinks	exon	120225457	120225606	.	+	.	gene_id "XLOC_003152"; transcript_id "TCONS_00008314"; exon_number "1"; gene_name "PTMA"; oId "CUFF.5430.2"; nearest_ref "rna4209"; class_code "j"; tss_id "TSS4817";
AC_000159.1	Cufflinks	exon	120228071	120228147	.	+	.	gene_id "XLOC_003152"; transcript_id "TCONS_00008314"; exon_number "2"; gene_name "PTMA"; oId "CUFF.5430.2"; nearest_ref "rna4209"; class_code "j"; tss_id "TSS4817";
AC_000159.1	Cufflinks	exon	120230975	120231046	.	+	.	gene_id "XLOC_003152"; transcript_id "TCONS_00008314"; exon_number "3"; gene_name "PTMA"; oId "CUFF.5430.2"; nearest_ref "rna4209"; class_code "j"; tss_id "TSS4817";
AC_000159.1	Cufflinks	exon	120231316	120231409	.	+	.	gene_id "XLOC_003152"; transcript_id "TCONS_00008314"; exon_number "4"; gene_name "PTMA"; oId "CUFF.5430.2"; nearest_ref "rna4209"; class_code "j"; tss_id "TSS4817";
AC_000159.1	Cufflinks	exon	120231943	120232016	.	+	.	gene_id "XLOC_003152"; transcript_id "TCONS_00008314"; exon_number "5"; gene_name "PTMA"; oId "CUFF.5430.2"; nearest_ref "rna4209"; class_code "j"; tss_id "TSS4817";
AC_000159.1	Cufflinks	exon	120232259	120233006	.	+	.	gene_id "XLOC_003152"; transcript_id "TCONS_00008314"; exon_number "6"; gene_name "PTMA"; oId "CUFF.5430.2"; nearest_ref "rna4209"; class_code "j"; tss_id "TSS4817";
AC_000159.1	Cufflinks	exon	120225482	120225606	.	+	.	gene_id "XLOC_003152"; transcript_id "TCONS_00008315"; exon_number "1"; gene_name "PTMA"; oId "CUFF.5430.4"; nearest_ref "rna4209"; class_code "j"; tss_id "TSS4817";
AC_000159.1	Cufflinks	exon	120227899	120228147	.	+	.	gene_id "XLOC_003152"; transcript_id "TCONS_00008315"; exon_number "2"; gene_name "PTMA"; oId "CUFF.5430.4"; nearest_ref "rna4209"; class_code "j"; tss_id "TSS4817";
AC_000159.1	Cufflinks	exon	120230975	120231046	.	+	.	gene_id "XLOC_003152"; transcript_id "TCONS_00008315"; exon_number "3"; gene_name "PTMA"; oId "CUFF.5430.4"; nearest_ref "rna4209"; class_code "j"; tss_id "TSS4817";
AC_000159.1	Cufflinks	exon	120231313	120231409	.	+	.	gene_id "XLOC_003152"; transcript_id "TCONS_00008315"; exon_number "4"; gene_name "PTMA"; oId "CUFF.5430.4"; nearest_ref "rna4209"; class_code "j"; tss_id "TSS4817";
AC_000159.1	Cufflinks	exon	120231943	120232016	.	+	.	gene_id "XLOC_003152"; transcript_id "TCONS_00008315"; exon_number "5"; gene_name "PTMA"; oId "CUFF.5430.4"; nearest_ref "rna4209"; class_code "j"; tss_id "TSS4817";
AC_000159.1	Cufflinks	exon	120232259	120233006	.	+	.	gene_id "XLOC_003152"; transcript_id "TCONS_00008315"; exon_number "6"; gene_name "PTMA"; oId "CUFF.5430.4"; nearest_ref "rna4209"; class_code "j"; tss_id "TSS4817";
AC_000159.1	Cufflinks	exon	120949147	120949432	.	+	.	gene_id "XLOC_003171"; transcript_id "TCONS_00008358"; exon_number "1"; oId "CUFF.5460.3"; class_code "u"; tss_id "TSS4841";
AC_000159.1	Cufflinks	exon	120952447	120952536	.	+	.	gene_id "XLOC_003171"; transcript_id "TCONS_00008358"; exon_number "2"; oId "CUFF.5460.3"; class_code "u"; tss_id "TSS4841";
AC_000159.1	Cufflinks	exon	120953639	120953828	.	+	.	gene_id "XLOC_003171"; transcript_id "TCONS_00008358"; exon_number "3"; oId "CUFF.5460.3"; class_code "u"; tss_id "TSS4841";
AC_000159.1	Cufflinks	exon	120954141	120954217	.	+	.	gene_id "XLOC_003171"; transcript_id "TCONS_00008358"; exon_number "4"; oId "CUFF.5460.3"; class_code "u"; tss_id "TSS4841";
AC_000159.1	Cufflinks	exon	120954668	120954744	.	+	.	gene_id "XLOC_003171"; transcript_id "TCONS_00008358"; exon_number "5"; oId "CUFF.5460.3"; class_code "u"; tss_id "TSS4841";
AC_000159.1	Cufflinks	exon	120949147	120949432	.	+	.	gene_id "XLOC_003171"; transcript_id "TCONS_00008357"; exon_number "1"; oId "CUFF.5460.2"; class_code "u"; tss_id "TSS4841";
AC_000159.1	Cufflinks	exon	120952447	120952536	.	+	.	gene_id "XLOC_003171"; transcript_id "TCONS_00008357"; exon_number "2"; oId "CUFF.5460.2"; class_code "u"; tss_id "TSS4841";
AC_000159.1	Cufflinks	exon	120953639	120953828	.	+	.	gene_id "XLOC_003171"; transcript_id "TCONS_00008357"; exon_number "3"; oId "CUFF.5460.2"; class_code "u"; tss_id "TSS4841";
AC_000159.1	Cufflinks	exon	120954123	120954217	.	+	.	gene_id "XLOC_003171"; transcript_id "TCONS_00008357"; exon_number "4"; oId "CUFF.5460.2"; class_code "u"; tss_id "TSS4841";
AC_000159.1	Cufflinks	exon	120954668	120954744	.	+	.	gene_id "XLOC_003171"; transcript_id "TCONS_00008357"; exon_number "5"; oId "CUFF.5460.2"; class_code "u"; tss_id "TSS4841";
AC_000159.1	Cufflinks	exon	120949147	120949432	.	+	.	gene_id "XLOC_003171"; transcript_id "TCONS_00008356"; exon_number "1"; oId "CUFF.5460.1"; class_code "u"; tss_id "TSS4841";
AC_000159.1	Cufflinks	exon	120952447	120952536	.	+	.	gene_id "XLOC_003171"; transcript_id "TCONS_00008356"; exon_number "2"; oId "CUFF.5460.1"; class_code "u"; tss_id "TSS4841";
AC_000159.1	Cufflinks	exon	120953639	120953747	.	+	.	gene_id "XLOC_003171"; transcript_id "TCONS_00008356"; exon_number "3"; oId "CUFF.5460.1"; class_code "u"; tss_id "TSS4841";
AC_000159.1	Cufflinks	exon	120954123	120954217	.	+	.	gene_id "XLOC_003171"; transcript_id "TCONS_00008356"; exon_number "4"; oId "CUFF.5460.1"; class_code "u"; tss_id "TSS4841";
AC_000159.1	Cufflinks	exon	120954668	120954744	.	+	.	gene_id "XLOC_003171"; transcript_id "TCONS_00008356"; exon_number "5"; oId "CUFF.5460.1"; class_code "u"; tss_id "TSS4841";
AC_000159.1	Cufflinks	exon	120952617	120952671	.	+	.	gene_id "XLOC_003171"; transcript_id "TCONS_00008359"; exon_number "1"; oId "CUFF.5460.4"; class_code "u"; tss_id "TSS4842";
AC_000159.1	Cufflinks	exon	120953639	120954020	.	+	.	gene_id "XLOC_003171"; transcript_id "TCONS_00008359"; exon_number "2"; oId "CUFF.5460.4"; class_code "u"; tss_id "TSS4842";
AC_000159.1	Cufflinks	exon	121018465	121019394	.	+	.	gene_id "XLOC_003176"; transcript_id "TCONS_00008371"; exon_number "1"; gene_name "EIF4E2"; oId "CUFF.5490.4"; nearest_ref "rna4241"; class_code "j"; tss_id "TSS4849";
AC_000159.1	Cufflinks	exon	121019850	121019928	.	+	.	gene_id "XLOC_003176"; transcript_id "TCONS_00008371"; exon_number "2"; gene_name "EIF4E2"; oId "CUFF.5490.4"; nearest_ref "rna4241"; class_code "j"; tss_id "TSS4849";
AC_000159.1	Cufflinks	exon	121025097	121027675	.	+	.	gene_id "XLOC_003176"; transcript_id "TCONS_00008371"; exon_number "3"; gene_name "EIF4E2"; oId "CUFF.5490.4"; nearest_ref "rna4241"; class_code "j"; tss_id "TSS4849";
AC_000159.1	Cufflinks	exon	121388684	121388770	.	+	.	gene_id "XLOC_003185"; transcript_id "TCONS_00008400"; exon_number "1"; oId "CUFF.5503.1"; class_code "u"; tss_id "TSS4865";
AC_000159.1	Cufflinks	exon	121388879	121389067	.	+	.	gene_id "XLOC_003185"; transcript_id "TCONS_00008400"; exon_number "2"; oId "CUFF.5503.1"; class_code "u"; tss_id "TSS4865";
AC_000159.1	Cufflinks	exon	121391764	121391886	.	+	.	gene_id "XLOC_003185"; transcript_id "TCONS_00008400"; exon_number "3"; oId "CUFF.5503.1"; class_code "u"; tss_id "TSS4865";
AC_000159.1	Cufflinks	exon	121393793	121393941	.	+	.	gene_id "XLOC_003185"; transcript_id "TCONS_00008400"; exon_number "4"; oId "CUFF.5503.1"; class_code "u"; tss_id "TSS4865";
AC_000159.1	Cufflinks	exon	121395407	121397382	.	+	.	gene_id "XLOC_003185"; transcript_id "TCONS_00008400"; exon_number "5"; oId "CUFF.5503.1"; class_code "u"; tss_id "TSS4865";
AC_000159.1	Cufflinks	exon	121388710	121388770	.	+	.	gene_id "XLOC_003185"; transcript_id "TCONS_00008401"; exon_number "1"; oId "CUFF.5503.2"; class_code "u"; tss_id "TSS4865";
AC_000159.1	Cufflinks	exon	121391760	121391886	.	+	.	gene_id "XLOC_003185"; transcript_id "TCONS_00008401"; exon_number "2"; oId "CUFF.5503.2"; class_code "u"; tss_id "TSS4865";
AC_000159.1	Cufflinks	exon	121393793	121393941	.	+	.	gene_id "XLOC_003185"; transcript_id "TCONS_00008401"; exon_number "3"; oId "CUFF.5503.2"; class_code "u"; tss_id "TSS4865";
AC_000159.1	Cufflinks	exon	121395407	121397382	.	+	.	gene_id "XLOC_003185"; transcript_id "TCONS_00008401"; exon_number "4"; oId "CUFF.5503.2"; class_code "u"; tss_id "TSS4865";
AC_000159.1	Cufflinks	exon	121393300	121393514	.	+	.	gene_id "XLOC_003185"; transcript_id "TCONS_00008402"; exon_number "1"; oId "CUFF.5503.3"; class_code "u"; tss_id "TSS4866";
AC_000159.1	Cufflinks	exon	121393793	121393941	.	+	.	gene_id "XLOC_003185"; transcript_id "TCONS_00008402"; exon_number "2"; oId "CUFF.5503.3"; class_code "u"; tss_id "TSS4866";
AC_000159.1	Cufflinks	exon	121395407	121397382	.	+	.	gene_id "XLOC_003185"; transcript_id "TCONS_00008402"; exon_number "3"; oId "CUFF.5503.3"; class_code "u"; tss_id "TSS4866";
AC_000159.1	Cufflinks	exon	122650799	122650886	.	+	.	gene_id "XLOC_003219"; transcript_id "TCONS_00008508"; exon_number "1"; oId "CUFF.5597.1"; class_code "u"; tss_id "TSS4920";
AC_000159.1	Cufflinks	exon	122664286	122664361	.	+	.	gene_id "XLOC_003219"; transcript_id "TCONS_00008508"; exon_number "2"; oId "CUFF.5597.1"; class_code "u"; tss_id "TSS4920";
AC_000159.1	Cufflinks	exon	122665452	122665568	.	+	.	gene_id "XLOC_003219"; transcript_id "TCONS_00008508"; exon_number "3"; oId "CUFF.5597.1"; class_code "u"; tss_id "TSS4920";
AC_000159.1	Cufflinks	exon	122673168	122673209	.	+	.	gene_id "XLOC_003219"; transcript_id "TCONS_00008508"; exon_number "4"; oId "CUFF.5597.1"; class_code "u"; tss_id "TSS4920";
AC_000159.1	Cufflinks	exon	122861905	122862539	.	+	.	gene_id "XLOC_003225"; transcript_id "TCONS_00008520"; exon_number "1"; gene_name "ZCCHC17"; oId "CUFF.5705.1"; nearest_ref "rna4356"; class_code "x"; tss_id "TSS4931";
AC_000159.1	Cufflinks	exon	122864058	122867340	.	+	.	gene_id "XLOC_003225"; transcript_id "TCONS_00008520"; exon_number "2"; gene_name "ZCCHC17"; oId "CUFF.5705.1"; nearest_ref "rna4356"; class_code "x"; tss_id "TSS4931";
AC_000159.1	Cufflinks	exon	123580320	123581024	.	+	.	gene_id "XLOC_003240"; transcript_id "TCONS_00008579"; exon_number "1"; oId "CUFF.5614.1"; class_code "u"; tss_id "TSS4964";
AC_000159.1	Cufflinks	exon	123582244	123584441	.	+	.	gene_id "XLOC_003240"; transcript_id "TCONS_00008579"; exon_number "2"; oId "CUFF.5614.1"; class_code "u"; tss_id "TSS4964";
AC_000159.1	Cufflinks	exon	125422089	125422191	.	+	.	gene_id "XLOC_003254"; transcript_id "TCONS_00008614"; exon_number "1"; gene_name "RAB42"; oId "CUFF.5666.1"; nearest_ref "rna4409"; class_code "x"; tss_id "TSS4986";
AC_000159.1	Cufflinks	exon	125436064	125436108	.	+	.	gene_id "XLOC_003254"; transcript_id "TCONS_00008614"; exon_number "2"; gene_name "RAB42"; oId "CUFF.5666.1"; nearest_ref "rna4409"; class_code "x"; tss_id "TSS4986";
AC_000159.1	Cufflinks	exon	125436656	125436745	.	+	.	gene_id "XLOC_003254"; transcript_id "TCONS_00008614"; exon_number "3"; gene_name "RAB42"; oId "CUFF.5666.1"; nearest_ref "rna4409"; class_code "x"; tss_id "TSS4986";
AC_000159.1	Cufflinks	exon	125437031	125437117	.	+	.	gene_id "XLOC_003254"; transcript_id "TCONS_00008614"; exon_number "4"; gene_name "RAB42"; oId "CUFF.5666.1"; nearest_ref "rna4409"; class_code "x"; tss_id "TSS4986";
AC_000159.1	Cufflinks	exon	125437437	125437485	.	+	.	gene_id "XLOC_003254"; transcript_id "TCONS_00008614"; exon_number "5"; gene_name "RAB42"; oId "CUFF.5666.1"; nearest_ref "rna4409"; class_code "x"; tss_id "TSS4986";
AC_000159.1	Cufflinks	exon	125438033	125438151	.	+	.	gene_id "XLOC_003254"; transcript_id "TCONS_00008614"; exon_number "6"; gene_name "RAB42"; oId "CUFF.5666.1"; nearest_ref "rna4409"; class_code "x"; tss_id "TSS4986";
AC_000159.1	Cufflinks	exon	125434775	125435633	.	+	.	gene_id "XLOC_003254"; transcript_id "TCONS_00008618"; exon_number "1"; oId "CUFF.5666.2"; class_code "u"; tss_id "TSS4987";
AC_000159.1	Cufflinks	exon	125436656	125436745	.	+	.	gene_id "XLOC_003254"; transcript_id "TCONS_00008618"; exon_number "2"; oId "CUFF.5666.2"; class_code "u"; tss_id "TSS4987";
AC_000159.1	Cufflinks	exon	125437031	125437485	.	+	.	gene_id "XLOC_003254"; transcript_id "TCONS_00008618"; exon_number "3"; oId "CUFF.5666.2"; class_code "u"; tss_id "TSS4987";
AC_000159.1	Cufflinks	exon	125438033	125438151	.	+	.	gene_id "XLOC_003254"; transcript_id "TCONS_00008618"; exon_number "4"; oId "CUFF.5666.2"; class_code "u"; tss_id "TSS4987";
AC_000159.1	Cufflinks	exon	125434927	125435633	.	+	.	gene_id "XLOC_003254"; transcript_id "TCONS_00008620"; exon_number "1"; oId "CUFF.5666.4"; class_code "u"; tss_id "TSS4988";
AC_000159.1	Cufflinks	exon	125436064	125436108	.	+	.	gene_id "XLOC_003254"; transcript_id "TCONS_00008620"; exon_number "2"; oId "CUFF.5666.4"; class_code "u"; tss_id "TSS4988";
AC_000159.1	Cufflinks	exon	125436656	125436745	.	+	.	gene_id "XLOC_003254"; transcript_id "TCONS_00008620"; exon_number "3"; oId "CUFF.5666.4"; class_code "u"; tss_id "TSS4988";
AC_000159.1	Cufflinks	exon	125437031	125437117	.	+	.	gene_id "XLOC_003254"; transcript_id "TCONS_00008620"; exon_number "4"; oId "CUFF.5666.4"; class_code "u"; tss_id "TSS4988";
AC_000159.1	Cufflinks	exon	125437437	125437485	.	+	.	gene_id "XLOC_003254"; transcript_id "TCONS_00008620"; exon_number "5"; oId "CUFF.5666.4"; class_code "u"; tss_id "TSS4988";
AC_000159.1	Cufflinks	exon	125438033	125438151	.	+	.	gene_id "XLOC_003254"; transcript_id "TCONS_00008620"; exon_number "6"; oId "CUFF.5666.4"; class_code "u"; tss_id "TSS4988";
AC_000159.1	Cufflinks	exon	125434927	125435633	.	+	.	gene_id "XLOC_003254"; transcript_id "TCONS_00008619"; exon_number "1"; oId "CUFF.5666.3"; class_code "u"; tss_id "TSS4988";
AC_000159.1	Cufflinks	exon	125436656	125436745	.	+	.	gene_id "XLOC_003254"; transcript_id "TCONS_00008619"; exon_number "2"; oId "CUFF.5666.3"; class_code "u"; tss_id "TSS4988";
AC_000159.1	Cufflinks	exon	125437031	125437117	.	+	.	gene_id "XLOC_003254"; transcript_id "TCONS_00008619"; exon_number "3"; oId "CUFF.5666.3"; class_code "u"; tss_id "TSS4988";
AC_000159.1	Cufflinks	exon	125437437	125437485	.	+	.	gene_id "XLOC_003254"; transcript_id "TCONS_00008619"; exon_number "4"; oId "CUFF.5666.3"; class_code "u"; tss_id "TSS4988";
AC_000159.1	Cufflinks	exon	125438033	125438151	.	+	.	gene_id "XLOC_003254"; transcript_id "TCONS_00008619"; exon_number "5"; oId "CUFF.5666.3"; class_code "u"; tss_id "TSS4988";
AC_000159.1	Cufflinks	exon	125436222	125436475	.	+	.	gene_id "XLOC_003254"; transcript_id "TCONS_00008622"; exon_number "1"; oId "CUFF.5666.5"; class_code "u"; tss_id "TSS4989";
AC_000159.1	Cufflinks	exon	125436656	125436745	.	+	.	gene_id "XLOC_003254"; transcript_id "TCONS_00008622"; exon_number "2"; oId "CUFF.5666.5"; class_code "u"; tss_id "TSS4989";
AC_000159.1	Cufflinks	exon	125437031	125437117	.	+	.	gene_id "XLOC_003254"; transcript_id "TCONS_00008622"; exon_number "3"; oId "CUFF.5666.5"; class_code "u"; tss_id "TSS4989";
AC_000159.1	Cufflinks	exon	125437437	125437485	.	+	.	gene_id "XLOC_003254"; transcript_id "TCONS_00008622"; exon_number "4"; oId "CUFF.5666.5"; class_code "u"; tss_id "TSS4989";
AC_000159.1	Cufflinks	exon	125438033	125438151	.	+	.	gene_id "XLOC_003254"; transcript_id "TCONS_00008622"; exon_number "5"; oId "CUFF.5666.5"; class_code "u"; tss_id "TSS4989";
AC_000159.1	Cufflinks	exon	125615762	125616531	.	+	.	gene_id "XLOC_003260"; transcript_id "TCONS_00008624"; exon_number "1"; gene_name "LOC613756"; oId "CUFF.5710.1"; nearest_ref "gene2256"; class_code "o"; tss_id "TSS4995";
AC_000159.1	Cufflinks	exon	125641332	125641366	.	+	.	gene_id "XLOC_003260"; transcript_id "TCONS_00008624"; exon_number "2"; gene_name "LOC613756"; oId "CUFF.5710.1"; nearest_ref "gene2256"; class_code "o"; tss_id "TSS4995";
AC_000159.1	Cufflinks	exon	125643558	125643694	.	+	.	gene_id "XLOC_003260"; transcript_id "TCONS_00008624"; exon_number "3"; gene_name "LOC613756"; oId "CUFF.5710.1"; nearest_ref "gene2256"; class_code "o"; tss_id "TSS4995";
AC_000159.1	Cufflinks	exon	125764992	125765109	.	+	.	gene_id "XLOC_003267"; transcript_id "TCONS_00008631"; exon_number "1"; gene_name "LOC613460"; oId "CUFF.5716.1"; nearest_ref "gene2262"; class_code "x"; tss_id "TSS5002";
AC_000159.1	Cufflinks	exon	125773050	125773103	.	+	.	gene_id "XLOC_003267"; transcript_id "TCONS_00008631"; exon_number "2"; gene_name "LOC613460"; oId "CUFF.5716.1"; nearest_ref "gene2262"; class_code "x"; tss_id "TSS5002";
AC_000159.1	Cufflinks	exon	125774675	125775174	.	+	.	gene_id "XLOC_003267"; transcript_id "TCONS_00008631"; exon_number "3"; gene_name "LOC613460"; oId "CUFF.5716.1"; nearest_ref "gene2262"; class_code "x"; tss_id "TSS5002";
AC_000159.1	Cufflinks	exon	126791314	126791665	.	+	.	gene_id "XLOC_003292"; transcript_id "TCONS_00008715"; exon_number "1"; oId "CUFF.5764.1"; class_code "u"; tss_id "TSS5056";
AC_000159.1	Cufflinks	exon	126792003	126792543	.	+	.	gene_id "XLOC_003292"; transcript_id "TCONS_00008715"; exon_number "2"; oId "CUFF.5764.1"; class_code "u"; tss_id "TSS5056";
AC_000159.1	Cufflinks	exon	126934994	126935575	.	+	.	gene_id "XLOC_003302"; transcript_id "TCONS_00008737"; exon_number "1"; oId "CUFF.5807.1"; class_code "u"; tss_id "TSS5069";
AC_000159.1	Cufflinks	exon	126935864	126935978	.	+	.	gene_id "XLOC_003302"; transcript_id "TCONS_00008737"; exon_number "2"; oId "CUFF.5807.1"; class_code "u"; tss_id "TSS5069";
AC_000159.1	Cufflinks	exon	127120642	127121444	.	+	.	gene_id "XLOC_003303"; transcript_id "TCONS_00008738"; exon_number "1"; oId "CUFF.5779.1"; class_code "u"; tss_id "TSS5070";
AC_000159.1	Cufflinks	exon	127126936	127126985	.	+	.	gene_id "XLOC_003303"; transcript_id "TCONS_00008738"; exon_number "2"; oId "CUFF.5779.1"; class_code "u"; tss_id "TSS5070";
AC_000159.1	Cufflinks	exon	127129560	127130119	.	+	.	gene_id "XLOC_003303"; transcript_id "TCONS_00008738"; exon_number "3"; oId "CUFF.5779.1"; class_code "u"; tss_id "TSS5070";
AC_000159.1	Cufflinks	exon	127535365	127535779	.	+	.	gene_id "XLOC_003315"; transcript_id "TCONS_00008783"; exon_number "1"; oId "CUFF.5793.1"; class_code "u"; tss_id "TSS5090";
AC_000159.1	Cufflinks	exon	127537776	127538073	.	+	.	gene_id "XLOC_003315"; transcript_id "TCONS_00008783"; exon_number "2"; oId "CUFF.5793.1"; class_code "u"; tss_id "TSS5090";
AC_000159.1	Cufflinks	exon	128593714	128593874	.	+	.	gene_id "XLOC_003341"; transcript_id "TCONS_00008846"; exon_number "1"; oId "CUFF.5832.2"; class_code "u"; tss_id "TSS5128";
AC_000159.1	Cufflinks	exon	128594136	128594201	.	+	.	gene_id "XLOC_003341"; transcript_id "TCONS_00008846"; exon_number "2"; oId "CUFF.5832.2"; class_code "u"; tss_id "TSS5128";
AC_000159.1	Cufflinks	exon	128691357	128692300	.	+	.	gene_id "XLOC_003357"; transcript_id "TCONS_00008864"; exon_number "1"; oId "CUFF.5855.1"; class_code "u"; tss_id "TSS5145";
AC_000159.1	Cufflinks	exon	128692397	128692441	.	+	.	gene_id "XLOC_003357"; transcript_id "TCONS_00008864"; exon_number "2"; oId "CUFF.5855.1"; class_code "u"; tss_id "TSS5145";
AC_000159.1	Cufflinks	exon	128693414	128693446	.	+	.	gene_id "XLOC_003357"; transcript_id "TCONS_00008864"; exon_number "3"; oId "CUFF.5855.1"; class_code "u"; tss_id "TSS5145";
AC_000159.1	Cufflinks	exon	129195929	129196015	.	+	.	gene_id "XLOC_003359"; transcript_id "TCONS_00008875"; exon_number "1"; gene_name "GRHL3"; oId "CUFF.6000.1"; nearest_ref "rna4636"; class_code "x"; tss_id "TSS5149";
AC_000159.1	Cufflinks	exon	129204384	129204638	.	+	.	gene_id "XLOC_003359"; transcript_id "TCONS_00008875"; exon_number "2"; gene_name "GRHL3"; oId "CUFF.6000.1"; nearest_ref "rna4636"; class_code "x"; tss_id "TSS5149";
AC_000159.1	Cufflinks	exon	129204725	129204839	.	+	.	gene_id "XLOC_003359"; transcript_id "TCONS_00008875"; exon_number "3"; gene_name "GRHL3"; oId "CUFF.6000.1"; nearest_ref "rna4636"; class_code "x"; tss_id "TSS5149";
AC_000159.1	Cufflinks	exon	129840111	129841163	.	+	.	gene_id "XLOC_003370"; transcript_id "TCONS_00008915"; exon_number "1"; gene_name "TRNAG-CCC"; oId "CUFF.5956.2"; nearest_ref "rna4673"; class_code "o"; tss_id "TSS5165";
AC_000159.1	Cufflinks	exon	129841945	129846762	.	+	.	gene_id "XLOC_003370"; transcript_id "TCONS_00008915"; exon_number "2"; gene_name "TRNAG-CCC"; oId "CUFF.5956.2"; nearest_ref "rna4673"; class_code "o"; tss_id "TSS5165";
AC_000159.1	Cufflinks	exon	129840111	129840492	.	+	.	gene_id "XLOC_003370"; transcript_id "TCONS_00008914"; exon_number "1"; gene_name "TRNAG-CCC"; oId "CUFF.5956.1"; nearest_ref "rna4673"; class_code "o"; tss_id "TSS5165";
AC_000159.1	Cufflinks	exon	129841071	129841163	.	+	.	gene_id "XLOC_003370"; transcript_id "TCONS_00008914"; exon_number "2"; gene_name "TRNAG-CCC"; oId "CUFF.5956.1"; nearest_ref "rna4673"; class_code "o"; tss_id "TSS5165";
AC_000159.1	Cufflinks	exon	129841945	129846762	.	+	.	gene_id "XLOC_003370"; transcript_id "TCONS_00008914"; exon_number "3"; gene_name "TRNAG-CCC"; oId "CUFF.5956.1"; nearest_ref "rna4673"; class_code "o"; tss_id "TSS5165";
AC_000159.1	Cufflinks	exon	130153827	130154860	.	+	.	gene_id "XLOC_003383"; transcript_id "TCONS_00008965"; exon_number "1"; oId "CUFF.5962.2"; class_code "u"; tss_id "TSS5184";
AC_000159.1	Cufflinks	exon	130155725	130158250	.	+	.	gene_id "XLOC_003383"; transcript_id "TCONS_00008965"; exon_number "2"; oId "CUFF.5962.2"; class_code "u"; tss_id "TSS5184";
AC_000159.1	Cufflinks	exon	131407025	131407459	.	+	.	gene_id "XLOC_003400"; transcript_id "TCONS_00009000"; exon_number "1"; oId "CUFF.5983.1"; class_code "u"; tss_id "TSS5207";
AC_000159.1	Cufflinks	exon	131409039	131409385	.	+	.	gene_id "XLOC_003400"; transcript_id "TCONS_00009000"; exon_number "2"; oId "CUFF.5983.1"; class_code "u"; tss_id "TSS5207";
AC_000159.1	Cufflinks	exon	131436424	131437031	.	+	.	gene_id "XLOC_003404"; transcript_id "TCONS_00009004"; exon_number "1"; oId "CUFF.5982.1"; class_code "u"; tss_id "TSS5211";
AC_000159.1	Cufflinks	exon	131437172	131437591	.	+	.	gene_id "XLOC_003404"; transcript_id "TCONS_00009004"; exon_number "2"; oId "CUFF.5982.1"; class_code "u"; tss_id "TSS5211";
AC_000159.1	Cufflinks	exon	131437994	131438776	.	+	.	gene_id "XLOC_003404"; transcript_id "TCONS_00009004"; exon_number "3"; oId "CUFF.5982.1"; class_code "u"; tss_id "TSS5211";
AC_000159.1	Cufflinks	exon	131436450	131437046	.	+	.	gene_id "XLOC_003404"; transcript_id "TCONS_00009005"; exon_number "1"; oId "CUFF.5982.2"; class_code "u"; tss_id "TSS5211";
AC_000159.1	Cufflinks	exon	131437172	131437591	.	+	.	gene_id "XLOC_003404"; transcript_id "TCONS_00009005"; exon_number "2"; oId "CUFF.5982.2"; class_code "u"; tss_id "TSS5211";
AC_000159.1	Cufflinks	exon	131437994	131438776	.	+	.	gene_id "XLOC_003404"; transcript_id "TCONS_00009005"; exon_number "3"; oId "CUFF.5982.2"; class_code "u"; tss_id "TSS5211";
AC_000159.1	Cufflinks	exon	132868845	132869304	.	+	.	gene_id "XLOC_003423"; transcript_id "TCONS_00009143"; exon_number "1"; oId "CUFF.6042.1"; class_code "u"; tss_id "TSS5251";
AC_000159.1	Cufflinks	exon	132870008	132870114	.	+	.	gene_id "XLOC_003423"; transcript_id "TCONS_00009143"; exon_number "2"; oId "CUFF.6042.1"; class_code "u"; tss_id "TSS5251";
AC_000159.1	Cufflinks	exon	132871038	132871604	.	+	.	gene_id "XLOC_003423"; transcript_id "TCONS_00009143"; exon_number "3"; oId "CUFF.6042.1"; class_code "u"; tss_id "TSS5251";
AC_000159.1	Cufflinks	exon	132870790	132870886	.	+	.	gene_id "XLOC_003423"; transcript_id "TCONS_00009144"; exon_number "1"; oId "CUFF.6042.2"; class_code "u"; tss_id "TSS5252";
AC_000159.1	Cufflinks	exon	132871038	132871604	.	+	.	gene_id "XLOC_003423"; transcript_id "TCONS_00009144"; exon_number "2"; oId "CUFF.6042.2"; class_code "u"; tss_id "TSS5252";
AC_000159.1	Cufflinks	exon	134201937	134202432	.	+	.	gene_id "XLOC_003446"; transcript_id "TCONS_00009210"; exon_number "1"; oId "CUFF.6101.1"; class_code "u"; tss_id "TSS5290";
AC_000159.1	Cufflinks	exon	134204067	134204342	.	+	.	gene_id "XLOC_003446"; transcript_id "TCONS_00009210"; exon_number "2"; oId "CUFF.6101.1"; class_code "u"; tss_id "TSS5290";
AC_000159.1	Cufflinks	exon	134203417	134203691	.	+	.	gene_id "XLOC_003446"; transcript_id "TCONS_00009211"; exon_number "1"; oId "CUFF.6101.2"; class_code "u"; tss_id "TSS5291";
AC_000159.1	Cufflinks	exon	134204067	134204342	.	+	.	gene_id "XLOC_003446"; transcript_id "TCONS_00009211"; exon_number "2"; oId "CUFF.6101.2"; class_code "u"; tss_id "TSS5291";
AC_000159.1	Cufflinks	exon	135060225	135060703	.	+	.	gene_id "XLOC_003450"; transcript_id "TCONS_00009221"; exon_number "1"; gene_name "TRNAC-ACA"; oId "CUFF.6128.1"; nearest_ref "rna4876"; class_code "x"; tss_id "TSS5298";
AC_000159.1	Cufflinks	exon	135061154	135064928	.	+	.	gene_id "XLOC_003450"; transcript_id "TCONS_00009221"; exon_number "2"; gene_name "TRNAC-ACA"; oId "CUFF.6128.1"; nearest_ref "rna4876"; class_code "x"; tss_id "TSS5298";
AC_000159.1	Cufflinks	exon	135190105	135190241	.	+	.	gene_id "XLOC_003455"; transcript_id "TCONS_00009226"; exon_number "1"; oId "CUFF.6140.1"; class_code "u"; tss_id "TSS5303";
AC_000159.1	Cufflinks	exon	135196097	135196197	.	+	.	gene_id "XLOC_003455"; transcript_id "TCONS_00009226"; exon_number "2"; oId "CUFF.6140.1"; class_code "u"; tss_id "TSS5303";
AC_000159.1	Cufflinks	exon	135196451	135197092	.	+	.	gene_id "XLOC_003455"; transcript_id "TCONS_00009226"; exon_number "3"; oId "CUFF.6140.1"; class_code "u"; tss_id "TSS5303";
AC_000159.1	Cufflinks	exon	135266799	135267039	.	+	.	gene_id "XLOC_003458"; transcript_id "TCONS_00009229"; exon_number "1"; oId "CUFF.6151.1"; class_code "u"; tss_id "TSS5306";
AC_000159.1	Cufflinks	exon	135270125	135270648	.	+	.	gene_id "XLOC_003458"; transcript_id "TCONS_00009229"; exon_number "2"; oId "CUFF.6151.1"; class_code "u"; tss_id "TSS5306";
AC_000159.1	Cufflinks	exon	135274382	135274742	.	+	.	gene_id "XLOC_003458"; transcript_id "TCONS_00009229"; exon_number "3"; oId "CUFF.6151.1"; class_code "u"; tss_id "TSS5306";
AC_000159.1	Cufflinks	exon	135342007	135343693	.	+	.	gene_id "XLOC_003459"; transcript_id "TCONS_00009230"; exon_number "1"; oId "CUFF.6171.1"; class_code "u"; tss_id "TSS5307";
AC_000159.1	Cufflinks	exon	135343783	135343860	.	+	.	gene_id "XLOC_003459"; transcript_id "TCONS_00009230"; exon_number "2"; oId "CUFF.6171.1"; class_code "u"; tss_id "TSS5307";
AC_000159.1	Cufflinks	exon	135381664	135382259	.	+	.	gene_id "XLOC_003460"; transcript_id "TCONS_00009232"; exon_number "1"; oId "CUFF.6164.1"; class_code "u"; tss_id "TSS5308";
AC_000159.1	Cufflinks	exon	135387016	135388534	.	+	.	gene_id "XLOC_003460"; transcript_id "TCONS_00009232"; exon_number "2"; oId "CUFF.6164.1"; class_code "u"; tss_id "TSS5308";
AC_000159.1	Cufflinks	exon	5663875	5664319	.	-	.	gene_id "XLOC_003524"; transcript_id "TCONS_00009452"; exon_number "1"; oId "CUFF.3430.1"; class_code "u"; tss_id "TSS5439";
AC_000159.1	Cufflinks	exon	5672587	5672660	.	-	.	gene_id "XLOC_003524"; transcript_id "TCONS_00009452"; exon_number "2"; oId "CUFF.3430.1"; class_code "u"; tss_id "TSS5439";
AC_000159.1	Cufflinks	exon	5683816	5684252	.	-	.	gene_id "XLOC_003524"; transcript_id "TCONS_00009452"; exon_number "3"; oId "CUFF.3430.1"; class_code "u"; tss_id "TSS5439";
AC_000159.1	Cufflinks	exon	9783401	9783931	.	-	.	gene_id "XLOC_003550"; transcript_id "TCONS_00009517"; exon_number "1"; oId "CUFF.3333.1"; class_code "u"; tss_id "TSS5480";
AC_000159.1	Cufflinks	exon	9785383	9785548	.	-	.	gene_id "XLOC_003550"; transcript_id "TCONS_00009517"; exon_number "2"; oId "CUFF.3333.1"; class_code "u"; tss_id "TSS5480";
AC_000159.1	Cufflinks	exon	12655463	12655640	.	-	.	gene_id "XLOC_003561"; transcript_id "TCONS_00009529"; exon_number "1"; oId "CUFF.3377.1"; class_code "u"; tss_id "TSS5492";
AC_000159.1	Cufflinks	exon	12656160	12656230	.	-	.	gene_id "XLOC_003561"; transcript_id "TCONS_00009529"; exon_number "2"; oId "CUFF.3377.1"; class_code "u"; tss_id "TSS5492";
AC_000159.1	Cufflinks	exon	12657513	12657560	.	-	.	gene_id "XLOC_003561"; transcript_id "TCONS_00009529"; exon_number "3"; oId "CUFF.3377.1"; class_code "u"; tss_id "TSS5492";
AC_000159.1	Cufflinks	exon	12673331	12673438	.	-	.	gene_id "XLOC_003561"; transcript_id "TCONS_00009529"; exon_number "4"; oId "CUFF.3377.1"; class_code "u"; tss_id "TSS5492";
AC_000159.1	Cufflinks	exon	14794002	14794549	.	-	.	gene_id "XLOC_003574"; transcript_id "TCONS_00009564"; exon_number "1"; oId "CUFF.3398.1"; class_code "u"; tss_id "TSS5508";
AC_000159.1	Cufflinks	exon	14794646	14794939	.	-	.	gene_id "XLOC_003574"; transcript_id "TCONS_00009564"; exon_number "2"; oId "CUFF.3398.1"; class_code "u"; tss_id "TSS5508";
AC_000159.1	Cufflinks	exon	14929790	14932412	.	-	.	gene_id "XLOC_003576"; transcript_id "TCONS_00009566"; exon_number "1"; oId "CUFF.3400.1"; class_code "u"; tss_id "TSS5510";
AC_000159.1	Cufflinks	exon	14945730	14945909	.	-	.	gene_id "XLOC_003576"; transcript_id "TCONS_00009566"; exon_number "2"; oId "CUFF.3400.1"; class_code "u"; tss_id "TSS5510";
AC_000159.1	Cufflinks	exon	14946362	14946796	.	-	.	gene_id "XLOC_003576"; transcript_id "TCONS_00009566"; exon_number "3"; oId "CUFF.3400.1"; class_code "u"; tss_id "TSS5510";
AC_000159.1	Cufflinks	exon	14929790	14932412	.	-	.	gene_id "XLOC_003576"; transcript_id "TCONS_00009567"; exon_number "1"; oId "CUFF.3400.2"; class_code "u"; tss_id "TSS5511";
AC_000159.1	Cufflinks	exon	14948918	14949125	.	-	.	gene_id "XLOC_003576"; transcript_id "TCONS_00009567"; exon_number "2"; oId "CUFF.3400.2"; class_code "u"; tss_id "TSS5511";
AC_000159.1	Cufflinks	exon	15207883	15208300	.	-	.	gene_id "XLOC_003581"; transcript_id "TCONS_00009575"; exon_number "1"; oId "CUFF.3447.1"; class_code "u"; tss_id "TSS5518";
AC_000159.1	Cufflinks	exon	15208381	15208469	.	-	.	gene_id "XLOC_003581"; transcript_id "TCONS_00009575"; exon_number "2"; oId "CUFF.3447.1"; class_code "u"; tss_id "TSS5518";
AC_000159.1	Cufflinks	exon	15208576	15208825	.	-	.	gene_id "XLOC_003581"; transcript_id "TCONS_00009575"; exon_number "3"; oId "CUFF.3447.1"; class_code "u"; tss_id "TSS5518";
AC_000159.1	Cufflinks	exon	15361618	15361896	.	-	.	gene_id "XLOC_003586"; transcript_id "TCONS_00009583"; exon_number "1"; oId "CUFF.3455.3"; class_code "u"; tss_id "TSS5524";
AC_000159.1	Cufflinks	exon	15364648	15364759	.	-	.	gene_id "XLOC_003586"; transcript_id "TCONS_00009583"; exon_number "2"; oId "CUFF.3455.3"; class_code "u"; tss_id "TSS5524";
AC_000159.1	Cufflinks	exon	15395843	15395976	.	-	.	gene_id "XLOC_003586"; transcript_id "TCONS_00009583"; exon_number "3"; oId "CUFF.3455.3"; class_code "u"; tss_id "TSS5524";
AC_000159.1	Cufflinks	exon	15397011	15397094	.	-	.	gene_id "XLOC_003586"; transcript_id "TCONS_00009583"; exon_number "4"; oId "CUFF.3455.3"; class_code "u"; tss_id "TSS5524";
AC_000159.1	Cufflinks	exon	15361618	15361896	.	-	.	gene_id "XLOC_003586"; transcript_id "TCONS_00009584"; exon_number "1"; gene_name "TRNAC-GCA"; oId "CUFF.3455.2"; nearest_ref "rna2671"; class_code "x"; tss_id "TSS5525";
AC_000159.1	Cufflinks	exon	15364648	15364759	.	-	.	gene_id "XLOC_003586"; transcript_id "TCONS_00009584"; exon_number "2"; gene_name "TRNAC-GCA"; oId "CUFF.3455.2"; nearest_ref "rna2671"; class_code "x"; tss_id "TSS5525";
AC_000159.1	Cufflinks	exon	15516440	15516597	.	-	.	gene_id "XLOC_003586"; transcript_id "TCONS_00009584"; exon_number "3"; gene_name "TRNAC-GCA"; oId "CUFF.3455.2"; nearest_ref "rna2671"; class_code "x"; tss_id "TSS5525";
AC_000159.1	Cufflinks	exon	15542610	15542703	.	-	.	gene_id "XLOC_003586"; transcript_id "TCONS_00009584"; exon_number "4"; gene_name "TRNAC-GCA"; oId "CUFF.3455.2"; nearest_ref "rna2671"; class_code "x"; tss_id "TSS5525";
AC_000159.1	Cufflinks	exon	15378922	15379165	.	-	.	gene_id "XLOC_003586"; transcript_id "TCONS_00009586"; exon_number "1"; oId "CUFF.3455.7"; class_code "u"; tss_id "TSS5526";
AC_000159.1	Cufflinks	exon	15395843	15395976	.	-	.	gene_id "XLOC_003586"; transcript_id "TCONS_00009586"; exon_number "2"; oId "CUFF.3455.7"; class_code "u"; tss_id "TSS5526";
AC_000159.1	Cufflinks	exon	15397011	15397557	.	-	.	gene_id "XLOC_003586"; transcript_id "TCONS_00009586"; exon_number "3"; oId "CUFF.3455.7"; class_code "u"; tss_id "TSS5526";
AC_000159.1	Cufflinks	exon	15378922	15379165	.	-	.	gene_id "XLOC_003586"; transcript_id "TCONS_00009585"; exon_number "1"; oId "CUFF.3455.6"; class_code "u"; tss_id "TSS5526";
AC_000159.1	Cufflinks	exon	15397011	15397557	.	-	.	gene_id "XLOC_003586"; transcript_id "TCONS_00009585"; exon_number "2"; oId "CUFF.3455.6"; class_code "u"; tss_id "TSS5526";
AC_000159.1	Cufflinks	exon	15378922	15379165	.	-	.	gene_id "XLOC_003586"; transcript_id "TCONS_00009587"; exon_number "1"; gene_name "TRNAC-GCA"; oId "CUFF.3455.8"; nearest_ref "rna2671"; class_code "x"; tss_id "TSS5525";
AC_000159.1	Cufflinks	exon	15516440	15516597	.	-	.	gene_id "XLOC_003586"; transcript_id "TCONS_00009587"; exon_number "2"; gene_name "TRNAC-GCA"; oId "CUFF.3455.8"; nearest_ref "rna2671"; class_code "x"; tss_id "TSS5525";
AC_000159.1	Cufflinks	exon	15542610	15542702	.	-	.	gene_id "XLOC_003586"; transcript_id "TCONS_00009587"; exon_number "3"; gene_name "TRNAC-GCA"; oId "CUFF.3455.8"; nearest_ref "rna2671"; class_code "x"; tss_id "TSS5525";
AC_000159.1	Cufflinks	exon	15378922	15379165	.	-	.	gene_id "XLOC_003586"; transcript_id "TCONS_00009588"; exon_number "1"; gene_name "TRNAC-GCA"; oId "CUFF.3455.5"; nearest_ref "rna2671"; class_code "x"; tss_id "TSS5525";
AC_000159.1	Cufflinks	exon	15446687	15446754	.	-	.	gene_id "XLOC_003586"; transcript_id "TCONS_00009588"; exon_number "2"; gene_name "TRNAC-GCA"; oId "CUFF.3455.5"; nearest_ref "rna2671"; class_code "x"; tss_id "TSS5525";
AC_000159.1	Cufflinks	exon	15516440	15516597	.	-	.	gene_id "XLOC_003586"; transcript_id "TCONS_00009588"; exon_number "3"; gene_name "TRNAC-GCA"; oId "CUFF.3455.5"; nearest_ref "rna2671"; class_code "x"; tss_id "TSS5525";
AC_000159.1	Cufflinks	exon	15542610	15542703	.	-	.	gene_id "XLOC_003586"; transcript_id "TCONS_00009588"; exon_number "4"; gene_name "TRNAC-GCA"; oId "CUFF.3455.5"; nearest_ref "rna2671"; class_code "x"; tss_id "TSS5525";
AC_000159.1	Cufflinks	exon	15510278	15510306	.	-	.	gene_id "XLOC_003586"; transcript_id "TCONS_00009589"; exon_number "1"; oId "CUFF.3455.9"; class_code "u"; tss_id "TSS5525";
AC_000159.1	Cufflinks	exon	15516440	15516597	.	-	.	gene_id "XLOC_003586"; transcript_id "TCONS_00009589"; exon_number "2"; oId "CUFF.3455.9"; class_code "u"; tss_id "TSS5525";
AC_000159.1	Cufflinks	exon	15542610	15542703	.	-	.	gene_id "XLOC_003586"; transcript_id "TCONS_00009589"; exon_number "3"; oId "CUFF.3455.9"; class_code "u"; tss_id "TSS5525";
AC_000159.1	Cufflinks	exon	15555092	15555645	.	-	.	gene_id "XLOC_003587"; transcript_id "TCONS_00009590"; exon_number "1"; oId "CUFF.3453.1"; class_code "u"; tss_id "TSS5527";
AC_000159.1	Cufflinks	exon	15557605	15557643	.	-	.	gene_id "XLOC_003587"; transcript_id "TCONS_00009590"; exon_number "2"; oId "CUFF.3453.1"; class_code "u"; tss_id "TSS5527";
AC_000159.1	Cufflinks	exon	15656541	15658928	.	-	.	gene_id "XLOC_003592"; transcript_id "TCONS_00009595"; exon_number "1"; oId "CUFF.3495.1"; class_code "u"; tss_id "TSS5532";
AC_000159.1	Cufflinks	exon	15659268	15662191	.	-	.	gene_id "XLOC_003592"; transcript_id "TCONS_00009595"; exon_number "2"; oId "CUFF.3495.1"; class_code "u"; tss_id "TSS5532";
AC_000159.1	Cufflinks	exon	17754659	17755886	.	-	.	gene_id "XLOC_003606"; transcript_id "TCONS_00009618"; exon_number "1"; oId "CUFF.3659.1"; class_code "u"; tss_id "TSS5547";
AC_000159.1	Cufflinks	exon	17789860	17789893	.	-	.	gene_id "XLOC_003606"; transcript_id "TCONS_00009618"; exon_number "2"; oId "CUFF.3659.1"; class_code "u"; tss_id "TSS5547";
AC_000159.1	Cufflinks	exon	18041780	18042142	.	-	.	gene_id "XLOC_003608"; transcript_id "TCONS_00009620"; exon_number "1"; oId "CUFF.3537.1"; class_code "u"; tss_id "TSS5549";
AC_000159.1	Cufflinks	exon	18052768	18053067	.	-	.	gene_id "XLOC_003608"; transcript_id "TCONS_00009620"; exon_number "2"; oId "CUFF.3537.1"; class_code "u"; tss_id "TSS5549";
AC_000159.1	Cufflinks	exon	18806004	18806878	.	-	.	gene_id "XLOC_003617"; transcript_id "TCONS_00009685"; exon_number "1"; oId "CUFF.3561.1"; class_code "u"; tss_id "TSS5568";
AC_000159.1	Cufflinks	exon	18807391	18807432	.	-	.	gene_id "XLOC_003617"; transcript_id "TCONS_00009685"; exon_number "2"; oId "CUFF.3561.1"; class_code "u"; tss_id "TSS5568";
AC_000159.1	Cufflinks	exon	20146201	20148766	.	-	.	gene_id "XLOC_003625"; transcript_id "TCONS_00009710"; exon_number "1"; oId "CUFF.3580.1"; class_code "u"; tss_id "TSS5578";
AC_000159.1	Cufflinks	exon	20159939	20160187	.	-	.	gene_id "XLOC_003625"; transcript_id "TCONS_00009710"; exon_number "2"; oId "CUFF.3580.1"; class_code "u"; tss_id "TSS5578";
AC_000159.1	Cufflinks	exon	20732324	20732679	.	-	.	gene_id "XLOC_003629"; transcript_id "TCONS_00009722"; exon_number "1"; oId "CUFF.3586.1"; class_code "u"; tss_id "TSS5586";
AC_000159.1	Cufflinks	exon	20743227	20743312	.	-	.	gene_id "XLOC_003629"; transcript_id "TCONS_00009722"; exon_number "2"; oId "CUFF.3586.1"; class_code "u"; tss_id "TSS5586";
AC_000159.1	Cufflinks	exon	20743493	20743732	.	-	.	gene_id "XLOC_003629"; transcript_id "TCONS_00009722"; exon_number "3"; oId "CUFF.3586.1"; class_code "u"; tss_id "TSS5586";
AC_000159.1	Cufflinks	exon	20769602	20770182	.	-	.	gene_id "XLOC_003631"; transcript_id "TCONS_00009724"; exon_number "1"; oId "CUFF.3583.1"; class_code "u"; tss_id "TSS5588";
AC_000159.1	Cufflinks	exon	20770352	20773050	.	-	.	gene_id "XLOC_003631"; transcript_id "TCONS_00009724"; exon_number "2"; oId "CUFF.3583.1"; class_code "u"; tss_id "TSS5588";
AC_000159.1	Cufflinks	exon	20769602	20770182	.	-	.	gene_id "XLOC_003631"; transcript_id "TCONS_00009725"; exon_number "1"; oId "CUFF.3583.2"; class_code "u"; tss_id "TSS5588";
AC_000159.1	Cufflinks	exon	20770352	20771381	.	-	.	gene_id "XLOC_003631"; transcript_id "TCONS_00009725"; exon_number "2"; oId "CUFF.3583.2"; class_code "u"; tss_id "TSS5588";
AC_000159.1	Cufflinks	exon	20773057	20773096	.	-	.	gene_id "XLOC_003631"; transcript_id "TCONS_00009725"; exon_number "3"; oId "CUFF.3583.2"; class_code "u"; tss_id "TSS5588";
AC_000159.1	Cufflinks	exon	22266590	22267089	.	-	.	gene_id "XLOC_003649"; transcript_id "TCONS_00009768"; exon_number "1"; gene_name "GPR155"; oId "CUFF.3735.2"; nearest_ref "rna2790"; class_code "x"; tss_id "TSS5615";
AC_000159.1	Cufflinks	exon	22278686	22278772	.	-	.	gene_id "XLOC_003649"; transcript_id "TCONS_00009768"; exon_number "2"; gene_name "GPR155"; oId "CUFF.3735.2"; nearest_ref "rna2790"; class_code "x"; tss_id "TSS5615";
AC_000159.1	Cufflinks	exon	22314224	22314355	.	-	.	gene_id "XLOC_003649"; transcript_id "TCONS_00009768"; exon_number "3"; gene_name "GPR155"; oId "CUFF.3735.2"; nearest_ref "rna2790"; class_code "x"; tss_id "TSS5615";
AC_000159.1	Cufflinks	exon	22338935	22339043	.	-	.	gene_id "XLOC_003649"; transcript_id "TCONS_00009768"; exon_number "4"; gene_name "GPR155"; oId "CUFF.3735.2"; nearest_ref "rna2790"; class_code "x"; tss_id "TSS5615";
AC_000159.1	Cufflinks	exon	22343670	22343734	.	-	.	gene_id "XLOC_003649"; transcript_id "TCONS_00009768"; exon_number "5"; gene_name "GPR155"; oId "CUFF.3735.2"; nearest_ref "rna2790"; class_code "x"; tss_id "TSS5615";
AC_000159.1	Cufflinks	exon	22355798	22358866	.	-	.	gene_id "XLOC_003649"; transcript_id "TCONS_00009768"; exon_number "6"; gene_name "GPR155"; oId "CUFF.3735.2"; nearest_ref "rna2790"; class_code "x"; tss_id "TSS5615";
AC_000159.1	Cufflinks	exon	22266590	22267089	.	-	.	gene_id "XLOC_003649"; transcript_id "TCONS_00009767"; exon_number "1"; gene_name "GPR155"; oId "CUFF.3735.1"; nearest_ref "rna2790"; class_code "x"; tss_id "TSS5615";
AC_000159.1	Cufflinks	exon	22314224	22314355	.	-	.	gene_id "XLOC_003649"; transcript_id "TCONS_00009767"; exon_number "2"; gene_name "GPR155"; oId "CUFF.3735.1"; nearest_ref "rna2790"; class_code "x"; tss_id "TSS5615";
AC_000159.1	Cufflinks	exon	22343670	22343734	.	-	.	gene_id "XLOC_003649"; transcript_id "TCONS_00009767"; exon_number "3"; gene_name "GPR155"; oId "CUFF.3735.1"; nearest_ref "rna2790"; class_code "x"; tss_id "TSS5615";
AC_000159.1	Cufflinks	exon	22355798	22358866	.	-	.	gene_id "XLOC_003649"; transcript_id "TCONS_00009767"; exon_number "4"; gene_name "GPR155"; oId "CUFF.3735.1"; nearest_ref "rna2790"; class_code "x"; tss_id "TSS5615";
AC_000159.1	Cufflinks	exon	22313769	22314355	.	-	.	gene_id "XLOC_003649"; transcript_id "TCONS_00009770"; exon_number "1"; gene_name "GPR155"; oId "CUFF.3735.3"; nearest_ref "rna2790"; class_code "x"; tss_id "TSS5615";
AC_000159.1	Cufflinks	exon	22338935	22339043	.	-	.	gene_id "XLOC_003649"; transcript_id "TCONS_00009770"; exon_number "2"; gene_name "GPR155"; oId "CUFF.3735.3"; nearest_ref "rna2790"; class_code "x"; tss_id "TSS5615";
AC_000159.1	Cufflinks	exon	22343670	22343734	.	-	.	gene_id "XLOC_003649"; transcript_id "TCONS_00009770"; exon_number "3"; gene_name "GPR155"; oId "CUFF.3735.3"; nearest_ref "rna2790"; class_code "x"; tss_id "TSS5615";
AC_000159.1	Cufflinks	exon	22355798	22358866	.	-	.	gene_id "XLOC_003649"; transcript_id "TCONS_00009770"; exon_number "4"; gene_name "GPR155"; oId "CUFF.3735.3"; nearest_ref "rna2790"; class_code "x"; tss_id "TSS5615";
AC_000159.1	Cufflinks	exon	22493402	22494550	.	-	.	gene_id "XLOC_003653"; transcript_id "TCONS_00009777"; exon_number "1"; oId "CUFF.3597.1"; class_code "u"; tss_id "TSS5622";
AC_000159.1	Cufflinks	exon	22494819	22494955	.	-	.	gene_id "XLOC_003653"; transcript_id "TCONS_00009777"; exon_number "2"; oId "CUFF.3597.1"; class_code "u"; tss_id "TSS5622";
AC_000159.1	Cufflinks	exon	22495305	22495394	.	-	.	gene_id "XLOC_003653"; transcript_id "TCONS_00009777"; exon_number "3"; oId "CUFF.3597.1"; class_code "u"; tss_id "TSS5622";
AC_000159.1	Cufflinks	exon	27384571	27385414	.	-	.	gene_id "XLOC_003718"; transcript_id "TCONS_00009978"; exon_number "1"; oId "CUFF.3853.1"; class_code "u"; tss_id "TSS5732";
AC_000159.1	Cufflinks	exon	27386849	27386908	.	-	.	gene_id "XLOC_003718"; transcript_id "TCONS_00009978"; exon_number "2"; oId "CUFF.3853.1"; class_code "u"; tss_id "TSS5732";
AC_000159.1	Cufflinks	exon	28041694	28041880	.	-	.	gene_id "XLOC_003723"; transcript_id "TCONS_00009987"; exon_number "1"; oId "CUFF.3943.1"; class_code "u"; tss_id "TSS5738";
AC_000159.1	Cufflinks	exon	28052797	28052940	.	-	.	gene_id "XLOC_003723"; transcript_id "TCONS_00009987"; exon_number "2"; oId "CUFF.3943.1"; class_code "u"; tss_id "TSS5738";
AC_000159.1	Cufflinks	exon	28053405	28053431	.	-	.	gene_id "XLOC_003723"; transcript_id "TCONS_00009987"; exon_number "3"; oId "CUFF.3943.1"; class_code "u"; tss_id "TSS5738";
AC_000159.1	Cufflinks	exon	30020118	30020349	.	-	.	gene_id "XLOC_003727"; transcript_id "TCONS_00010010"; exon_number "1"; oId "CUFF.3808.1"; class_code "u"; tss_id "TSS5748";
AC_000159.1	Cufflinks	exon	30020523	30020638	.	-	.	gene_id "XLOC_003727"; transcript_id "TCONS_00010010"; exon_number "2"; oId "CUFF.3808.1"; class_code "u"; tss_id "TSS5748";
AC_000159.1	Cufflinks	exon	30548056	30548263	.	-	.	gene_id "XLOC_003730"; transcript_id "TCONS_00010013"; exon_number "1"; oId "CUFF.3814.1"; class_code "u"; tss_id "TSS5751";
AC_000159.1	Cufflinks	exon	30549128	30549211	.	-	.	gene_id "XLOC_003730"; transcript_id "TCONS_00010013"; exon_number "2"; oId "CUFF.3814.1"; class_code "u"; tss_id "TSS5751";
AC_000159.1	Cufflinks	exon	31310371	31310619	.	-	.	gene_id "XLOC_003734"; transcript_id "TCONS_00010033"; exon_number "1"; oId "CUFF.3846.1"; class_code "u"; tss_id "TSS5764";
AC_000159.1	Cufflinks	exon	31328380	31328638	.	-	.	gene_id "XLOC_003734"; transcript_id "TCONS_00010033"; exon_number "2"; oId "CUFF.3846.1"; class_code "u"; tss_id "TSS5764";
AC_000159.1	Cufflinks	exon	31697080	31697566	.	-	.	gene_id "XLOC_003735"; transcript_id "TCONS_00010034"; exon_number "1"; gene_name "COBLL1"; oId "CUFF.3863.1"; nearest_ref "rna2974"; class_code "x"; tss_id "TSS5765";
AC_000159.1	Cufflinks	exon	31700379	31700485	.	-	.	gene_id "XLOC_003735"; transcript_id "TCONS_00010034"; exon_number "2"; gene_name "COBLL1"; oId "CUFF.3863.1"; nearest_ref "rna2974"; class_code "x"; tss_id "TSS5765";
AC_000159.1	Cufflinks	exon	32970343	32970478	.	-	.	gene_id "XLOC_003738"; transcript_id "TCONS_00010040"; exon_number "1"; oId "CUFF.3948.1"; class_code "u"; tss_id "TSS5769";
AC_000159.1	Cufflinks	exon	32999780	32999850	.	-	.	gene_id "XLOC_003738"; transcript_id "TCONS_00010040"; exon_number "2"; oId "CUFF.3948.1"; class_code "u"; tss_id "TSS5769";
AC_000159.1	Cufflinks	exon	33001003	33002507	.	-	.	gene_id "XLOC_003738"; transcript_id "TCONS_00010040"; exon_number "3"; oId "CUFF.3948.1"; class_code "u"; tss_id "TSS5769";
AC_000159.1	Cufflinks	exon	32998079	32998117	.	-	.	gene_id "XLOC_003738"; transcript_id "TCONS_00010042"; exon_number "1"; oId "CUFF.3948.2"; class_code "u"; tss_id "TSS5770";
AC_000159.1	Cufflinks	exon	32999780	32999850	.	-	.	gene_id "XLOC_003738"; transcript_id "TCONS_00010042"; exon_number "2"; oId "CUFF.3948.2"; class_code "u"; tss_id "TSS5770";
AC_000159.1	Cufflinks	exon	33001003	33002363	.	-	.	gene_id "XLOC_003738"; transcript_id "TCONS_00010042"; exon_number "3"; oId "CUFF.3948.2"; class_code "u"; tss_id "TSS5770";
AC_000159.1	Cufflinks	exon	33509741	33509909	.	-	.	gene_id "XLOC_003740"; transcript_id "TCONS_00010043"; exon_number "1"; oId "CUFF.3886.1"; class_code "u"; tss_id "TSS5772";
AC_000159.1	Cufflinks	exon	33590900	33590991	.	-	.	gene_id "XLOC_003740"; transcript_id "TCONS_00010043"; exon_number "2"; oId "CUFF.3886.1"; class_code "u"; tss_id "TSS5772";
AC_000159.1	Cufflinks	exon	33596320	33596471	.	-	.	gene_id "XLOC_003740"; transcript_id "TCONS_00010043"; exon_number "3"; oId "CUFF.3886.1"; class_code "u"; tss_id "TSS5772";
AC_000159.1	Cufflinks	exon	33597668	33598006	.	-	.	gene_id "XLOC_003740"; transcript_id "TCONS_00010043"; exon_number "4"; oId "CUFF.3886.1"; class_code "u"; tss_id "TSS5772";
AC_000159.1	Cufflinks	exon	33598166	33598351	.	-	.	gene_id "XLOC_003740"; transcript_id "TCONS_00010043"; exon_number "5"; oId "CUFF.3886.1"; class_code "u"; tss_id "TSS5772";
AC_000159.1	Cufflinks	exon	34207288	34207673	.	-	.	gene_id "XLOC_003744"; transcript_id "TCONS_00010049"; exon_number "1"; oId "CUFF.3895.1"; class_code "u"; tss_id "TSS5776";
AC_000159.1	Cufflinks	exon	34216114	34216455	.	-	.	gene_id "XLOC_003744"; transcript_id "TCONS_00010049"; exon_number "2"; oId "CUFF.3895.1"; class_code "u"; tss_id "TSS5776";
AC_000159.1	Cufflinks	exon	36349900	36349987	.	-	.	gene_id "XLOC_003772"; transcript_id "TCONS_00010105"; exon_number "1"; gene_name "ITGB6"; oId "CUFF.4162.1"; nearest_ref "rna3032"; class_code "x"; tss_id "TSS5814";
AC_000159.1	Cufflinks	exon	36352203	36352257	.	-	.	gene_id "XLOC_003772"; transcript_id "TCONS_00010105"; exon_number "2"; gene_name "ITGB6"; oId "CUFF.4162.1"; nearest_ref "rna3032"; class_code "x"; tss_id "TSS5814";
AC_000159.1	Cufflinks	exon	36367060	36367197	.	-	.	gene_id "XLOC_003772"; transcript_id "TCONS_00010105"; exon_number "3"; gene_name "ITGB6"; oId "CUFF.4162.1"; nearest_ref "rna3032"; class_code "x"; tss_id "TSS5814";
AC_000159.1	Cufflinks	exon	41310434	41310487	.	-	.	gene_id "XLOC_003819"; transcript_id "TCONS_00010208"; exon_number "1"; gene_name "KCNJ3"; oId "CUFF.4101.1"; nearest_ref "rna3120"; class_code "o"; tss_id "TSS5875";
AC_000159.1	Cufflinks	exon	41327214	41327310	.	-	.	gene_id "XLOC_003819"; transcript_id "TCONS_00010208"; exon_number "2"; gene_name "KCNJ3"; oId "CUFF.4101.1"; nearest_ref "rna3120"; class_code "o"; tss_id "TSS5875";
AC_000159.1	Cufflinks	exon	41492052	41492726	.	-	.	gene_id "XLOC_003819"; transcript_id "TCONS_00010208"; exon_number "3"; gene_name "KCNJ3"; oId "CUFF.4101.1"; nearest_ref "rna3120"; class_code "o"; tss_id "TSS5875";
AC_000159.1	Cufflinks	exon	41326193	41326959	.	-	.	gene_id "XLOC_003819"; transcript_id "TCONS_00010211"; exon_number "1"; oId "CUFF.4101.2"; class_code "u"; tss_id "TSS5876";
AC_000159.1	Cufflinks	exon	41327214	41327282	.	-	.	gene_id "XLOC_003819"; transcript_id "TCONS_00010211"; exon_number "2"; oId "CUFF.4101.2"; class_code "u"; tss_id "TSS5876";
AC_000159.1	Cufflinks	exon	42488247	42488317	.	-	.	gene_id "XLOC_003839"; transcript_id "TCONS_00010243"; exon_number "1"; oId "CUFF.4062.1"; class_code "u"; tss_id "TSS5901";
AC_000159.1	Cufflinks	exon	42724961	42725252	.	-	.	gene_id "XLOC_003839"; transcript_id "TCONS_00010243"; exon_number "2"; oId "CUFF.4062.1"; class_code "u"; tss_id "TSS5901";
AC_000159.1	Cufflinks	exon	46482721	46482831	.	-	.	gene_id "XLOC_003863"; transcript_id "TCONS_00010296"; exon_number "1"; oId "CUFF.4071.1"; class_code "u"; tss_id "TSS5931";
AC_000159.1	Cufflinks	exon	46492134	46492250	.	-	.	gene_id "XLOC_003863"; transcript_id "TCONS_00010296"; exon_number "2"; oId "CUFF.4071.1"; class_code "u"; tss_id "TSS5931";
AC_000159.1	Cufflinks	exon	46493688	46493800	.	-	.	gene_id "XLOC_003863"; transcript_id "TCONS_00010296"; exon_number "3"; oId "CUFF.4071.1"; class_code "u"; tss_id "TSS5931";
AC_000159.1	Cufflinks	exon	46672700	46672989	.	-	.	gene_id "XLOC_003864"; transcript_id "TCONS_00010297"; exon_number "1"; oId "CUFF.4076.1"; class_code "u"; tss_id "TSS5932";
AC_000159.1	Cufflinks	exon	46675421	46675688	.	-	.	gene_id "XLOC_003864"; transcript_id "TCONS_00010297"; exon_number "2"; oId "CUFF.4076.1"; class_code "u"; tss_id "TSS5932";
AC_000159.1	Cufflinks	exon	46681337	46682442	.	-	.	gene_id "XLOC_003864"; transcript_id "TCONS_00010297"; exon_number "3"; oId "CUFF.4076.1"; class_code "u"; tss_id "TSS5932";
AC_000159.1	Cufflinks	exon	51439693	51440425	.	-	.	gene_id "XLOC_003880"; transcript_id "TCONS_00010353"; exon_number "1"; gene_name "LOC104971220"; oId "CUFF.4189.3"; nearest_ref "rna3201"; class_code "j"; tss_id "TSS5963";
AC_000159.1	Cufflinks	exon	51464403	51464437	.	-	.	gene_id "XLOC_003880"; transcript_id "TCONS_00010353"; exon_number "2"; gene_name "LOC104971220"; oId "CUFF.4189.3"; nearest_ref "rna3201"; class_code "j"; tss_id "TSS5963";
AC_000159.1	Cufflinks	exon	51439693	51440425	.	-	.	gene_id "XLOC_003880"; transcript_id "TCONS_00010354"; exon_number "1"; gene_name "LOC104971220"; oId "CUFF.4189.1"; nearest_ref "rna3201"; class_code "j"; tss_id "TSS5964";
AC_000159.1	Cufflinks	exon	51488734	51488993	.	-	.	gene_id "XLOC_003880"; transcript_id "TCONS_00010354"; exon_number "2"; gene_name "LOC104971220"; oId "CUFF.4189.1"; nearest_ref "rna3201"; class_code "j"; tss_id "TSS5964";
AC_000159.1	Cufflinks	exon	51607357	51607440	.	-	.	gene_id "XLOC_003880"; transcript_id "TCONS_00010354"; exon_number "3"; gene_name "LOC104971220"; oId "CUFF.4189.1"; nearest_ref "rna3201"; class_code "j"; tss_id "TSS5964";
AC_000159.1	Cufflinks	exon	51726034	51726205	.	-	.	gene_id "XLOC_003880"; transcript_id "TCONS_00010354"; exon_number "4"; gene_name "LOC104971220"; oId "CUFF.4189.1"; nearest_ref "rna3201"; class_code "j"; tss_id "TSS5964";
AC_000159.1	Cufflinks	exon	51439693	51440425	.	-	.	gene_id "XLOC_003880"; transcript_id "TCONS_00010355"; exon_number "1"; gene_name "LOC104971220"; oId "CUFF.4189.2"; nearest_ref "rna3201"; class_code "j"; tss_id "TSS5965";
AC_000159.1	Cufflinks	exon	51488734	51488993	.	-	.	gene_id "XLOC_003880"; transcript_id "TCONS_00010355"; exon_number "2"; gene_name "LOC104971220"; oId "CUFF.4189.2"; nearest_ref "rna3201"; class_code "j"; tss_id "TSS5965";
AC_000159.1	Cufflinks	exon	51607357	51607440	.	-	.	gene_id "XLOC_003880"; transcript_id "TCONS_00010355"; exon_number "3"; gene_name "LOC104971220"; oId "CUFF.4189.2"; nearest_ref "rna3201"; class_code "j"; tss_id "TSS5965";
AC_000159.1	Cufflinks	exon	51719919	51719966	.	-	.	gene_id "XLOC_003880"; transcript_id "TCONS_00010355"; exon_number "4"; gene_name "LOC104971220"; oId "CUFF.4189.2"; nearest_ref "rna3201"; class_code "j"; tss_id "TSS5965";
AC_000159.1	Cufflinks	exon	51731789	51731840	.	-	.	gene_id "XLOC_003880"; transcript_id "TCONS_00010355"; exon_number "5"; gene_name "LOC104971220"; oId "CUFF.4189.2"; nearest_ref "rna3201"; class_code "j"; tss_id "TSS5965";
AC_000159.1	Cufflinks	exon	51858042	51858477	.	-	.	gene_id "XLOC_003882"; transcript_id "TCONS_00010358"; exon_number "1"; oId "CUFF.4173.1"; class_code "u"; tss_id "TSS5967";
AC_000159.1	Cufflinks	exon	51867688	51867757	.	-	.	gene_id "XLOC_003882"; transcript_id "TCONS_00010358"; exon_number "2"; oId "CUFF.4173.1"; class_code "u"; tss_id "TSS5967";
AC_000159.1	Cufflinks	exon	51958802	51958931	.	-	.	gene_id "XLOC_003882"; transcript_id "TCONS_00010358"; exon_number "3"; oId "CUFF.4173.1"; class_code "u"; tss_id "TSS5967";
AC_000159.1	Cufflinks	exon	52164007	52164119	.	-	.	gene_id "XLOC_003882"; transcript_id "TCONS_00010358"; exon_number "4"; oId "CUFF.4173.1"; class_code "u"; tss_id "TSS5967";
AC_000159.1	Cufflinks	exon	52071963	52074630	.	-	.	gene_id "XLOC_003882"; transcript_id "TCONS_00010362"; exon_number "1"; oId "CUFF.4173.3"; class_code "u"; tss_id "TSS5968";
AC_000159.1	Cufflinks	exon	52083955	52084148	.	-	.	gene_id "XLOC_003882"; transcript_id "TCONS_00010362"; exon_number "2"; oId "CUFF.4173.3"; class_code "u"; tss_id "TSS5968";
AC_000159.1	Cufflinks	exon	52071963	52074630	.	-	.	gene_id "XLOC_003882"; transcript_id "TCONS_00010363"; exon_number "1"; oId "CUFF.4173.2"; class_code "u"; tss_id "TSS5969";
AC_000159.1	Cufflinks	exon	52164007	52164123	.	-	.	gene_id "XLOC_003882"; transcript_id "TCONS_00010363"; exon_number "2"; oId "CUFF.4173.2"; class_code "u"; tss_id "TSS5969";
AC_000159.1	Cufflinks	exon	52198122	52198206	.	-	.	gene_id "XLOC_003882"; transcript_id "TCONS_00010363"; exon_number "3"; oId "CUFF.4173.2"; class_code "u"; tss_id "TSS5969";
AC_000159.1	Cufflinks	exon	52244382	52244459	.	-	.	gene_id "XLOC_003882"; transcript_id "TCONS_00010363"; exon_number "4"; oId "CUFF.4173.2"; class_code "u"; tss_id "TSS5969";
AC_000159.1	Cufflinks	exon	54619467	54619799	.	-	.	gene_id "XLOC_003896"; transcript_id "TCONS_00010400"; exon_number "1"; oId "CUFF.4171.1"; class_code "u"; tss_id "TSS5991";
AC_000159.1	Cufflinks	exon	54620662	54620857	.	-	.	gene_id "XLOC_003896"; transcript_id "TCONS_00010400"; exon_number "2"; oId "CUFF.4171.1"; class_code "u"; tss_id "TSS5991";
AC_000159.1	Cufflinks	exon	54621000	54621139	.	-	.	gene_id "XLOC_003896"; transcript_id "TCONS_00010400"; exon_number "3"; oId "CUFF.4171.1"; class_code "u"; tss_id "TSS5991";
AC_000159.1	Cufflinks	exon	54634151	54634726	.	-	.	gene_id "XLOC_003897"; transcript_id "TCONS_00010401"; exon_number "1"; oId "CUFF.4172.1"; class_code "u"; tss_id "TSS5992";
AC_000159.1	Cufflinks	exon	54646826	54647048	.	-	.	gene_id "XLOC_003897"; transcript_id "TCONS_00010401"; exon_number "2"; oId "CUFF.4172.1"; class_code "u"; tss_id "TSS5992";
AC_000159.1	Cufflinks	exon	54651089	54651244	.	-	.	gene_id "XLOC_003897"; transcript_id "TCONS_00010401"; exon_number "3"; oId "CUFF.4172.1"; class_code "u"; tss_id "TSS5992";
AC_000159.1	Cufflinks	exon	54644615	54644823	.	-	.	gene_id "XLOC_003897"; transcript_id "TCONS_00010402"; exon_number "1"; oId "CUFF.4172.2"; class_code "u"; tss_id "TSS5992";
AC_000159.1	Cufflinks	exon	54646826	54647048	.	-	.	gene_id "XLOC_003897"; transcript_id "TCONS_00010402"; exon_number "2"; oId "CUFF.4172.2"; class_code "u"; tss_id "TSS5992";
AC_000159.1	Cufflinks	exon	54651089	54651244	.	-	.	gene_id "XLOC_003897"; transcript_id "TCONS_00010402"; exon_number "3"; oId "CUFF.4172.2"; class_code "u"; tss_id "TSS5992";
AC_000159.1	Cufflinks	exon	61043611	61043824	.	-	.	gene_id "XLOC_003916"; transcript_id "TCONS_00010444"; exon_number "1"; oId "CUFF.4229.2"; class_code "u"; tss_id "TSS6020";
AC_000159.1	Cufflinks	exon	61047821	61047937	.	-	.	gene_id "XLOC_003916"; transcript_id "TCONS_00010444"; exon_number "2"; oId "CUFF.4229.2"; class_code "u"; tss_id "TSS6020";
AC_000159.1	Cufflinks	exon	61072969	61073144	.	-	.	gene_id "XLOC_003916"; transcript_id "TCONS_00010444"; exon_number "3"; oId "CUFF.4229.2"; class_code "u"; tss_id "TSS6020";
AC_000159.1	Cufflinks	exon	61043611	61043824	.	-	.	gene_id "XLOC_003916"; transcript_id "TCONS_00010443"; exon_number "1"; oId "CUFF.4229.1"; class_code "u"; tss_id "TSS6020";
AC_000159.1	Cufflinks	exon	61044663	61044768	.	-	.	gene_id "XLOC_003916"; transcript_id "TCONS_00010443"; exon_number "2"; oId "CUFF.4229.1"; class_code "u"; tss_id "TSS6020";
AC_000159.1	Cufflinks	exon	61047821	61047937	.	-	.	gene_id "XLOC_003916"; transcript_id "TCONS_00010443"; exon_number "3"; oId "CUFF.4229.1"; class_code "u"; tss_id "TSS6020";
AC_000159.1	Cufflinks	exon	61072969	61073144	.	-	.	gene_id "XLOC_003916"; transcript_id "TCONS_00010443"; exon_number "4"; oId "CUFF.4229.1"; class_code "u"; tss_id "TSS6020";
AC_000159.1	Cufflinks	exon	61096060	61097826	.	-	.	gene_id "XLOC_003919"; transcript_id "TCONS_00010447"; exon_number "1"; oId "CUFF.4230.1"; class_code "u"; tss_id "TSS6023";
AC_000159.1	Cufflinks	exon	61108202	61108239	.	-	.	gene_id "XLOC_003919"; transcript_id "TCONS_00010447"; exon_number "2"; oId "CUFF.4230.1"; class_code "u"; tss_id "TSS6023";
AC_000159.1	Cufflinks	exon	61096060	61097826	.	-	.	gene_id "XLOC_003919"; transcript_id "TCONS_00010448"; exon_number "1"; oId "CUFF.4230.2"; class_code "u"; tss_id "TSS6024";
AC_000159.1	Cufflinks	exon	61116023	61116049	.	-	.	gene_id "XLOC_003919"; transcript_id "TCONS_00010448"; exon_number "2"; oId "CUFF.4230.2"; class_code "u"; tss_id "TSS6024";
AC_000159.1	Cufflinks	exon	61096060	61097826	.	-	.	gene_id "XLOC_003919"; transcript_id "TCONS_00010449"; exon_number "1"; oId "CUFF.4230.3"; class_code "u"; tss_id "TSS6025";
AC_000159.1	Cufflinks	exon	61134584	61134672	.	-	.	gene_id "XLOC_003919"; transcript_id "TCONS_00010449"; exon_number "2"; oId "CUFF.4230.3"; class_code "u"; tss_id "TSS6025";
AC_000159.1	Cufflinks	exon	61148269	61148308	.	-	.	gene_id "XLOC_003919"; transcript_id "TCONS_00010449"; exon_number "3"; oId "CUFF.4230.3"; class_code "u"; tss_id "TSS6025";
AC_000159.1	Cufflinks	exon	61176992	61177363	.	-	.	gene_id "XLOC_003920"; transcript_id "TCONS_00010450"; exon_number "1"; oId "CUFF.4224.1"; class_code "u"; tss_id "TSS6026";
AC_000159.1	Cufflinks	exon	61182688	61182774	.	-	.	gene_id "XLOC_003920"; transcript_id "TCONS_00010450"; exon_number "2"; oId "CUFF.4224.1"; class_code "u"; tss_id "TSS6026";
AC_000159.1	Cufflinks	exon	61182904	61182997	.	-	.	gene_id "XLOC_003920"; transcript_id "TCONS_00010450"; exon_number "3"; oId "CUFF.4224.1"; class_code "u"; tss_id "TSS6026";
AC_000159.1	Cufflinks	exon	61304481	61304550	.	-	.	gene_id "XLOC_003921"; transcript_id "TCONS_00010451"; exon_number "1"; oId "CUFF.4239.1"; class_code "u"; tss_id "TSS6027";
AC_000159.1	Cufflinks	exon	61343184	61343307	.	-	.	gene_id "XLOC_003921"; transcript_id "TCONS_00010451"; exon_number "2"; oId "CUFF.4239.1"; class_code "u"; tss_id "TSS6027";
AC_000159.1	Cufflinks	exon	61361919	61362074	.	-	.	gene_id "XLOC_003921"; transcript_id "TCONS_00010451"; exon_number "3"; oId "CUFF.4239.1"; class_code "u"; tss_id "TSS6027";
AC_000159.1	Cufflinks	exon	61365887	61366089	.	-	.	gene_id "XLOC_003921"; transcript_id "TCONS_00010451"; exon_number "4"; oId "CUFF.4239.1"; class_code "u"; tss_id "TSS6027";
AC_000159.1	Cufflinks	exon	61309113	61309260	.	-	.	gene_id "XLOC_003921"; transcript_id "TCONS_00010452"; exon_number "1"; oId "CUFF.4239.2"; class_code "u"; tss_id "TSS6027";
AC_000159.1	Cufflinks	exon	61343184	61343307	.	-	.	gene_id "XLOC_003921"; transcript_id "TCONS_00010452"; exon_number "2"; oId "CUFF.4239.2"; class_code "u"; tss_id "TSS6027";
AC_000159.1	Cufflinks	exon	61361919	61362074	.	-	.	gene_id "XLOC_003921"; transcript_id "TCONS_00010452"; exon_number "3"; oId "CUFF.4239.2"; class_code "u"; tss_id "TSS6027";
AC_000159.1	Cufflinks	exon	61365887	61366089	.	-	.	gene_id "XLOC_003921"; transcript_id "TCONS_00010452"; exon_number "4"; oId "CUFF.4239.2"; class_code "u"; tss_id "TSS6027";
AC_000159.1	Cufflinks	exon	61497141	61497672	.	-	.	gene_id "XLOC_003922"; transcript_id "TCONS_00010453"; exon_number "1"; oId "CUFF.4225.1"; class_code "u"; tss_id "TSS6028";
AC_000159.1	Cufflinks	exon	61505563	61505681	.	-	.	gene_id "XLOC_003922"; transcript_id "TCONS_00010453"; exon_number "2"; oId "CUFF.4225.1"; class_code "u"; tss_id "TSS6028";
AC_000159.1	Cufflinks	exon	61506061	61506105	.	-	.	gene_id "XLOC_003922"; transcript_id "TCONS_00010453"; exon_number "3"; oId "CUFF.4225.1"; class_code "u"; tss_id "TSS6028";
AC_000159.1	Cufflinks	exon	64296282	64296699	.	-	.	gene_id "XLOC_003937"; transcript_id "TCONS_00010543"; exon_number "1"; gene_name "NCKAP5"; oId "CUFF.4461.1"; nearest_ref "rna3300"; class_code "x"; tss_id "TSS6068";
AC_000159.1	Cufflinks	exon	64492616	64492716	.	-	.	gene_id "XLOC_003937"; transcript_id "TCONS_00010543"; exon_number "2"; gene_name "NCKAP5"; oId "CUFF.4461.1"; nearest_ref "rna3300"; class_code "x"; tss_id "TSS6068";
AC_000159.1	Cufflinks	exon	65202395	65203314	.	-	.	gene_id "XLOC_003938"; transcript_id "TCONS_00010544"; exon_number "1"; gene_name "NCKAP5"; oId "CUFF.4474.3"; nearest_ref "rna3301"; class_code "x"; tss_id "TSS6069";
AC_000159.1	Cufflinks	exon	65210012	65213128	.	-	.	gene_id "XLOC_003938"; transcript_id "TCONS_00010544"; exon_number "2"; gene_name "NCKAP5"; oId "CUFF.4474.3"; nearest_ref "rna3301"; class_code "x"; tss_id "TSS6069";
AC_000159.1	Cufflinks	exon	65216675	65216711	.	-	.	gene_id "XLOC_003938"; transcript_id "TCONS_00010544"; exon_number "3"; gene_name "NCKAP5"; oId "CUFF.4474.3"; nearest_ref "rna3301"; class_code "x"; tss_id "TSS6069";
AC_000159.1	Cufflinks	exon	65202395	65203314	.	-	.	gene_id "XLOC_003938"; transcript_id "TCONS_00010546"; exon_number "1"; gene_name "NCKAP5"; oId "CUFF.4474.2"; nearest_ref "rna3301"; class_code "x"; tss_id "TSS6069";
AC_000159.1	Cufflinks	exon	65212666	65213128	.	-	.	gene_id "XLOC_003938"; transcript_id "TCONS_00010546"; exon_number "2"; gene_name "NCKAP5"; oId "CUFF.4474.2"; nearest_ref "rna3301"; class_code "x"; tss_id "TSS6069";
AC_000159.1	Cufflinks	exon	65216675	65216712	.	-	.	gene_id "XLOC_003938"; transcript_id "TCONS_00010546"; exon_number "3"; gene_name "NCKAP5"; oId "CUFF.4474.2"; nearest_ref "rna3301"; class_code "x"; tss_id "TSS6069";
AC_000159.1	Cufflinks	exon	65202395	65203314	.	-	.	gene_id "XLOC_003938"; transcript_id "TCONS_00010545"; exon_number "1"; gene_name "NCKAP5"; oId "CUFF.4474.1"; nearest_ref "rna3301"; class_code "x"; tss_id "TSS6069";
AC_000159.1	Cufflinks	exon	65210012	65210234	.	-	.	gene_id "XLOC_003938"; transcript_id "TCONS_00010545"; exon_number "2"; gene_name "NCKAP5"; oId "CUFF.4474.1"; nearest_ref "rna3301"; class_code "x"; tss_id "TSS6069";
AC_000159.1	Cufflinks	exon	65212666	65213128	.	-	.	gene_id "XLOC_003938"; transcript_id "TCONS_00010545"; exon_number "3"; gene_name "NCKAP5"; oId "CUFF.4474.1"; nearest_ref "rna3301"; class_code "x"; tss_id "TSS6069";
AC_000159.1	Cufflinks	exon	65216675	65216712	.	-	.	gene_id "XLOC_003938"; transcript_id "TCONS_00010545"; exon_number "4"; gene_name "NCKAP5"; oId "CUFF.4474.1"; nearest_ref "rna3301"; class_code "x"; tss_id "TSS6069";
AC_000159.1	Cufflinks	exon	65208932	65210234	.	-	.	gene_id "XLOC_003938"; transcript_id "TCONS_00010547"; exon_number "1"; gene_name "NCKAP5"; oId "CUFF.4474.4"; nearest_ref "rna3301"; class_code "x"; tss_id "TSS6069";
AC_000159.1	Cufflinks	exon	65212666	65213128	.	-	.	gene_id "XLOC_003938"; transcript_id "TCONS_00010547"; exon_number "2"; gene_name "NCKAP5"; oId "CUFF.4474.4"; nearest_ref "rna3301"; class_code "x"; tss_id "TSS6069";
AC_000159.1	Cufflinks	exon	65216675	65216711	.	-	.	gene_id "XLOC_003938"; transcript_id "TCONS_00010547"; exon_number "3"; gene_name "NCKAP5"; oId "CUFF.4474.4"; nearest_ref "rna3301"; class_code "x"; tss_id "TSS6069";
AC_000159.1	Cufflinks	exon	69807716	69808280	.	-	.	gene_id "XLOC_003957"; transcript_id "TCONS_00010589"; exon_number "1"; gene_name "DDX18"; oId "CUFF.4402.1"; nearest_ref "rna3318"; class_code "x"; tss_id "TSS6095";
AC_000159.1	Cufflinks	exon	69808871	69808917	.	-	.	gene_id "XLOC_003957"; transcript_id "TCONS_00010589"; exon_number "2"; gene_name "DDX18"; oId "CUFF.4402.1"; nearest_ref "rna3318"; class_code "x"; tss_id "TSS6095";
AC_000159.1	Cufflinks	exon	69830266	69830356	.	-	.	gene_id "XLOC_003957"; transcript_id "TCONS_00010589"; exon_number "3"; gene_name "DDX18"; oId "CUFF.4402.1"; nearest_ref "rna3318"; class_code "x"; tss_id "TSS6095";
AC_000159.1	Cufflinks	exon	69899488	69899569	.	-	.	gene_id "XLOC_003957"; transcript_id "TCONS_00010589"; exon_number "4"; gene_name "DDX18"; oId "CUFF.4402.1"; nearest_ref "rna3318"; class_code "x"; tss_id "TSS6095";
AC_000159.1	Cufflinks	exon	70209321	70210701	.	-	.	gene_id "XLOC_003960"; transcript_id "TCONS_00010596"; exon_number "1"; oId "CUFF.4401.1"; class_code "u"; tss_id "TSS6100";
AC_000159.1	Cufflinks	exon	70210845	70211032	.	-	.	gene_id "XLOC_003960"; transcript_id "TCONS_00010596"; exon_number "2"; oId "CUFF.4401.1"; class_code "u"; tss_id "TSS6100";
AC_000159.1	Cufflinks	exon	70425010	70425402	.	-	.	gene_id "XLOC_003961"; transcript_id "TCONS_00010597"; exon_number "1"; oId "CUFF.4407.1"; class_code "u"; tss_id "TSS6101";
AC_000159.1	Cufflinks	exon	70428390	70428463	.	-	.	gene_id "XLOC_003961"; transcript_id "TCONS_00010597"; exon_number "2"; oId "CUFF.4407.1"; class_code "u"; tss_id "TSS6101";
AC_000159.1	Cufflinks	exon	70428842	70429102	.	-	.	gene_id "XLOC_003961"; transcript_id "TCONS_00010597"; exon_number "3"; oId "CUFF.4407.1"; class_code "u"; tss_id "TSS6101";
AC_000159.1	Cufflinks	exon	72832528	72832628	.	-	.	gene_id "XLOC_003989"; transcript_id "TCONS_00010635"; exon_number "1"; oId "CUFF.4522.1"; class_code "u"; tss_id "TSS6132";
AC_000159.1	Cufflinks	exon	72849267	72849852	.	-	.	gene_id "XLOC_003989"; transcript_id "TCONS_00010635"; exon_number "2"; oId "CUFF.4522.1"; class_code "u"; tss_id "TSS6132";
AC_000159.1	Cufflinks	exon	72852486	72852653	.	-	.	gene_id "XLOC_003989"; transcript_id "TCONS_00010635"; exon_number "3"; oId "CUFF.4522.1"; class_code "u"; tss_id "TSS6132";
AC_000159.1	Cufflinks	exon	86302704	86302915	.	-	.	gene_id "XLOC_004041"; transcript_id "TCONS_00010781"; exon_number "1"; oId "CUFF.4617.1"; class_code "u"; tss_id "TSS6207";
AC_000159.1	Cufflinks	exon	86317612	86317901	.	-	.	gene_id "XLOC_004041"; transcript_id "TCONS_00010781"; exon_number "2"; oId "CUFF.4617.1"; class_code "u"; tss_id "TSS6207";
AC_000159.1	Cufflinks	exon	89005758	89008522	.	-	.	gene_id "XLOC_004054"; transcript_id "TCONS_00010838"; exon_number "1"; oId "CUFF.4650.1"; class_code "u"; tss_id "TSS6233";
AC_000159.1	Cufflinks	exon	89012065	89012297	.	-	.	gene_id "XLOC_004054"; transcript_id "TCONS_00010838"; exon_number "2"; oId "CUFF.4650.1"; class_code "u"; tss_id "TSS6233";
AC_000159.1	Cufflinks	exon	89625586	89626431	.	-	.	gene_id "XLOC_004058"; transcript_id "TCONS_00010846"; exon_number "1"; oId "CUFF.4659.1"; class_code "u"; tss_id "TSS6237";
AC_000159.1	Cufflinks	exon	89628132	89628261	.	-	.	gene_id "XLOC_004058"; transcript_id "TCONS_00010846"; exon_number "2"; oId "CUFF.4659.1"; class_code "u"; tss_id "TSS6237";
AC_000159.1	Cufflinks	exon	89625586	89626431	.	-	.	gene_id "XLOC_004058"; transcript_id "TCONS_00010847"; exon_number "1"; oId "CUFF.4659.2"; class_code "u"; tss_id "TSS6237";
AC_000159.1	Cufflinks	exon	89626925	89626989	.	-	.	gene_id "XLOC_004058"; transcript_id "TCONS_00010847"; exon_number "2"; oId "CUFF.4659.2"; class_code "u"; tss_id "TSS6237";
AC_000159.1	Cufflinks	exon	89628132	89628263	.	-	.	gene_id "XLOC_004058"; transcript_id "TCONS_00010847"; exon_number "3"; oId "CUFF.4659.2"; class_code "u"; tss_id "TSS6237";
AC_000159.1	Cufflinks	exon	90232321	90232497	.	-	.	gene_id "XLOC_004068"; transcript_id "TCONS_00010890"; exon_number "1"; oId "CUFF.4675.1"; class_code "u"; tss_id "TSS6253";
AC_000159.1	Cufflinks	exon	90247706	90247745	.	-	.	gene_id "XLOC_004068"; transcript_id "TCONS_00010890"; exon_number "2"; oId "CUFF.4675.1"; class_code "u"; tss_id "TSS6253";
AC_000159.1	Cufflinks	exon	94728336	94728668	.	-	.	gene_id "XLOC_004101"; transcript_id "TCONS_00010966"; exon_number "1"; oId "CUFF.4824.1"; class_code "u"; tss_id "TSS6301";
AC_000159.1	Cufflinks	exon	94728781	94728902	.	-	.	gene_id "XLOC_004101"; transcript_id "TCONS_00010966"; exon_number "2"; oId "CUFF.4824.1"; class_code "u"; tss_id "TSS6301";
AC_000159.1	Cufflinks	exon	94763821	94763979	.	-	.	gene_id "XLOC_004101"; transcript_id "TCONS_00010966"; exon_number "3"; oId "CUFF.4824.1"; class_code "u"; tss_id "TSS6301";
AC_000159.1	Cufflinks	exon	94765028	94765209	.	-	.	gene_id "XLOC_004101"; transcript_id "TCONS_00010966"; exon_number "4"; oId "CUFF.4824.1"; class_code "u"; tss_id "TSS6301";
AC_000159.1	Cufflinks	exon	94765543	94765884	.	-	.	gene_id "XLOC_004101"; transcript_id "TCONS_00010966"; exon_number "5"; oId "CUFF.4824.1"; class_code "u"; tss_id "TSS6301";
AC_000159.1	Cufflinks	exon	95947860	95948798	.	-	.	gene_id "XLOC_004116"; transcript_id "TCONS_00011029"; exon_number "1"; oId "CUFF.4869.1"; class_code "u"; tss_id "TSS6327";
AC_000159.1	Cufflinks	exon	95949523	95949612	.	-	.	gene_id "XLOC_004116"; transcript_id "TCONS_00011029"; exon_number "2"; oId "CUFF.4869.1"; class_code "u"; tss_id "TSS6327";
AC_000159.1	Cufflinks	exon	95952162	95952209	.	-	.	gene_id "XLOC_004116"; transcript_id "TCONS_00011029"; exon_number "3"; oId "CUFF.4869.1"; class_code "u"; tss_id "TSS6327";
AC_000159.1	Cufflinks	exon	96250903	96252596	.	-	.	gene_id "XLOC_004118"; transcript_id "TCONS_00011031"; exon_number "1"; gene_name "LOC104971297"; oId "CUFF.4879.1"; nearest_ref "gene1920"; class_code "o"; tss_id "TSS6329";
AC_000159.1	Cufflinks	exon	96264773	96264983	.	-	.	gene_id "XLOC_004118"; transcript_id "TCONS_00011031"; exon_number "2"; gene_name "LOC104971297"; oId "CUFF.4879.1"; nearest_ref "gene1920"; class_code "o"; tss_id "TSS6329";
AC_000159.1	Cufflinks	exon	99300442	99300840	.	-	.	gene_id "XLOC_004150"; transcript_id "TCONS_00011115"; exon_number "1"; oId "CUFF.4936.1"; class_code "u"; tss_id "TSS6383";
AC_000159.1	Cufflinks	exon	99302551	99302610	.	-	.	gene_id "XLOC_004150"; transcript_id "TCONS_00011115"; exon_number "2"; oId "CUFF.4936.1"; class_code "u"; tss_id "TSS6383";
AC_000159.1	Cufflinks	exon	99305896	99305952	.	-	.	gene_id "XLOC_004150"; transcript_id "TCONS_00011115"; exon_number "3"; oId "CUFF.4936.1"; class_code "u"; tss_id "TSS6383";
AC_000159.1	Cufflinks	exon	99306368	99306556	.	-	.	gene_id "XLOC_004150"; transcript_id "TCONS_00011115"; exon_number "4"; oId "CUFF.4936.1"; class_code "u"; tss_id "TSS6383";
AC_000159.1	Cufflinks	exon	101463170	101463447	.	-	.	gene_id "XLOC_004192"; transcript_id "TCONS_00011161"; exon_number "1"; oId "CUFF.4996.1"; class_code "u"; tss_id "TSS6426";
AC_000159.1	Cufflinks	exon	101490504	101490667	.	-	.	gene_id "XLOC_004192"; transcript_id "TCONS_00011161"; exon_number "2"; oId "CUFF.4996.1"; class_code "u"; tss_id "TSS6426";
AC_000159.1	Cufflinks	exon	101501400	101503438	.	-	.	gene_id "XLOC_004192"; transcript_id "TCONS_00011161"; exon_number "3"; oId "CUFF.4996.1"; class_code "u"; tss_id "TSS6426";
AC_000159.1	Cufflinks	exon	103147376	103148153	.	-	.	gene_id "XLOC_004196"; transcript_id "TCONS_00011182"; exon_number "1"; oId "CUFF.5016.2"; class_code "u"; tss_id "TSS6434";
AC_000159.1	Cufflinks	exon	103162706	103162779	.	-	.	gene_id "XLOC_004196"; transcript_id "TCONS_00011182"; exon_number "2"; oId "CUFF.5016.2"; class_code "u"; tss_id "TSS6434";
AC_000159.1	Cufflinks	exon	103164265	103164364	.	-	.	gene_id "XLOC_004196"; transcript_id "TCONS_00011182"; exon_number "3"; oId "CUFF.5016.2"; class_code "u"; tss_id "TSS6434";
AC_000159.1	Cufflinks	exon	103175002	103175337	.	-	.	gene_id "XLOC_004196"; transcript_id "TCONS_00011182"; exon_number "4"; oId "CUFF.5016.2"; class_code "u"; tss_id "TSS6434";
AC_000159.1	Cufflinks	exon	103147376	103148153	.	-	.	gene_id "XLOC_004196"; transcript_id "TCONS_00011181"; exon_number "1"; oId "CUFF.5016.1"; class_code "u"; tss_id "TSS6434";
AC_000159.1	Cufflinks	exon	103158511	103158557	.	-	.	gene_id "XLOC_004196"; transcript_id "TCONS_00011181"; exon_number "2"; oId "CUFF.5016.1"; class_code "u"; tss_id "TSS6434";
AC_000159.1	Cufflinks	exon	103162706	103162779	.	-	.	gene_id "XLOC_004196"; transcript_id "TCONS_00011181"; exon_number "3"; oId "CUFF.5016.1"; class_code "u"; tss_id "TSS6434";
AC_000159.1	Cufflinks	exon	103164265	103164364	.	-	.	gene_id "XLOC_004196"; transcript_id "TCONS_00011181"; exon_number "4"; oId "CUFF.5016.1"; class_code "u"; tss_id "TSS6434";
AC_000159.1	Cufflinks	exon	103175002	103175337	.	-	.	gene_id "XLOC_004196"; transcript_id "TCONS_00011181"; exon_number "5"; oId "CUFF.5016.1"; class_code "u"; tss_id "TSS6434";
AC_000159.1	Cufflinks	exon	106483576	106483596	.	-	.	gene_id "XLOC_004215"; transcript_id "TCONS_00011239"; exon_number "1"; oId "CUFF.5062.1"; class_code "u"; tss_id "TSS6464";
AC_000159.1	Cufflinks	exon	106499774	106499906	.	-	.	gene_id "XLOC_004215"; transcript_id "TCONS_00011239"; exon_number "2"; oId "CUFF.5062.1"; class_code "u"; tss_id "TSS6464";
AC_000159.1	Cufflinks	exon	106508625	106508720	.	-	.	gene_id "XLOC_004215"; transcript_id "TCONS_00011239"; exon_number "3"; oId "CUFF.5062.1"; class_code "u"; tss_id "TSS6464";
AC_000159.1	Cufflinks	exon	107557212	107559665	.	-	.	gene_id "XLOC_004229"; transcript_id "TCONS_00011295"; exon_number "1"; oId "CUFF.5157.1"; class_code "u"; tss_id "TSS6494";
AC_000159.1	Cufflinks	exon	107559840	107562638	.	-	.	gene_id "XLOC_004229"; transcript_id "TCONS_00011295"; exon_number "2"; oId "CUFF.5157.1"; class_code "u"; tss_id "TSS6494";
AC_000159.1	Cufflinks	exon	108025894	108026175	.	-	.	gene_id "XLOC_004249"; transcript_id "TCONS_00011360"; exon_number "1"; oId "CUFF.5209.3"; class_code "u"; tss_id "TSS6524";
AC_000159.1	Cufflinks	exon	108026750	108026790	.	-	.	gene_id "XLOC_004249"; transcript_id "TCONS_00011360"; exon_number "2"; oId "CUFF.5209.3"; class_code "u"; tss_id "TSS6524";
AC_000159.1	Cufflinks	exon	110846598	110847246	.	-	.	gene_id "XLOC_004265"; transcript_id "TCONS_00011390"; exon_number "1"; oId "CUFF.5250.1"; class_code "u"; tss_id "TSS6543";
AC_000159.1	Cufflinks	exon	110848566	110848675	.	-	.	gene_id "XLOC_004265"; transcript_id "TCONS_00011390"; exon_number "2"; oId "CUFF.5250.1"; class_code "u"; tss_id "TSS6543";
AC_000159.1	Cufflinks	exon	110861922	110862011	.	-	.	gene_id "XLOC_004265"; transcript_id "TCONS_00011390"; exon_number "3"; oId "CUFF.5250.1"; class_code "u"; tss_id "TSS6543";
AC_000159.1	Cufflinks	exon	113110364	113111873	.	-	.	gene_id "XLOC_004280"; transcript_id "TCONS_00011424"; exon_number "1"; oId "CUFF.5265.1"; class_code "u"; tss_id "TSS6568";
AC_000159.1	Cufflinks	exon	113114235	113114336	.	-	.	gene_id "XLOC_004280"; transcript_id "TCONS_00011424"; exon_number "2"; oId "CUFF.5265.1"; class_code "u"; tss_id "TSS6568";
AC_000159.1	Cufflinks	exon	113114652	113114766	.	-	.	gene_id "XLOC_004280"; transcript_id "TCONS_00011424"; exon_number "3"; oId "CUFF.5265.1"; class_code "u"; tss_id "TSS6568";
AC_000159.1	Cufflinks	exon	115672135	115672350	.	-	.	gene_id "XLOC_004296"; transcript_id "TCONS_00011463"; exon_number "1"; oId "CUFF.5314.1"; class_code "u"; tss_id "TSS6592";
AC_000159.1	Cufflinks	exon	115674327	115674504	.	-	.	gene_id "XLOC_004296"; transcript_id "TCONS_00011463"; exon_number "2"; oId "CUFF.5314.1"; class_code "u"; tss_id "TSS6592";
AC_000159.1	Cufflinks	exon	115675513	115675680	.	-	.	gene_id "XLOC_004296"; transcript_id "TCONS_00011463"; exon_number "3"; oId "CUFF.5314.1"; class_code "u"; tss_id "TSS6592";
AC_000159.1	Cufflinks	exon	115725052	115731945	.	-	.	gene_id "XLOC_004298"; transcript_id "TCONS_00011465"; exon_number "1"; gene_name "IRS1"; oId "CUFF.5323.3"; nearest_ref "rna4061"; class_code "j"; tss_id "TSS6594";
AC_000159.1	Cufflinks	exon	115738431	115738499	.	-	.	gene_id "XLOC_004298"; transcript_id "TCONS_00011465"; exon_number "2"; gene_name "IRS1"; oId "CUFF.5323.3"; nearest_ref "rna4061"; class_code "j"; tss_id "TSS6594";
AC_000159.1	Cufflinks	exon	115725052	115731945	.	-	.	gene_id "XLOC_004298"; transcript_id "TCONS_00011466"; exon_number "1"; gene_name "IRS1"; oId "CUFF.5323.1"; nearest_ref "rna4061"; class_code "j"; tss_id "TSS6595";
AC_000159.1	Cufflinks	exon	115744624	115744743	.	-	.	gene_id "XLOC_004298"; transcript_id "TCONS_00011466"; exon_number "2"; gene_name "IRS1"; oId "CUFF.5323.1"; nearest_ref "rna4061"; class_code "j"; tss_id "TSS6595";
AC_000159.1	Cufflinks	exon	115725052	115731945	.	-	.	gene_id "XLOC_004298"; transcript_id "TCONS_00011467"; exon_number "1"; gene_name "IRS1"; oId "CUFF.5323.2"; nearest_ref "rna4061"; class_code "j"; tss_id "TSS6596";
AC_000159.1	Cufflinks	exon	115756745	115756791	.	-	.	gene_id "XLOC_004298"; transcript_id "TCONS_00011467"; exon_number "2"; gene_name "IRS1"; oId "CUFF.5323.2"; nearest_ref "rna4061"; class_code "j"; tss_id "TSS6596";
AC_000159.1	Cufflinks	exon	116395847	116396725	.	-	.	gene_id "XLOC_004307"; transcript_id "TCONS_00011492"; exon_number "1"; oId "CUFF.5337.1"; class_code "u"; tss_id "TSS6613";
AC_000159.1	Cufflinks	exon	116416152	116416306	.	-	.	gene_id "XLOC_004307"; transcript_id "TCONS_00011492"; exon_number "2"; oId "CUFF.5337.1"; class_code "u"; tss_id "TSS6613";
AC_000159.1	Cufflinks	exon	119253157	119253290	.	-	.	gene_id "XLOC_004319"; transcript_id "TCONS_00011559"; exon_number "1"; gene_name "CAB39"; oId "CUFF.5566.1"; nearest_ref "rna4172"; class_code "x"; tss_id "TSS6641";
AC_000159.1	Cufflinks	exon	119338087	119338140	.	-	.	gene_id "XLOC_004319"; transcript_id "TCONS_00011559"; exon_number "2"; gene_name "CAB39"; oId "CUFF.5566.1"; nearest_ref "rna4172"; class_code "x"; tss_id "TSS6641";
AC_000159.1	Cufflinks	exon	119341480	119348117	.	-	.	gene_id "XLOC_004319"; transcript_id "TCONS_00011559"; exon_number "3"; gene_name "CAB39"; oId "CUFF.5566.1"; nearest_ref "rna4172"; class_code "x"; tss_id "TSS6641";
AC_000159.1	Cufflinks	exon	119311100	119311955	.	-	.	gene_id "XLOC_004319"; transcript_id "TCONS_00011561"; exon_number "1"; gene_name "CAB39"; oId "CUFF.5566.2"; nearest_ref "rna4172"; class_code "x"; tss_id "TSS6641";
AC_000159.1	Cufflinks	exon	119312354	119312477	.	-	.	gene_id "XLOC_004319"; transcript_id "TCONS_00011561"; exon_number "2"; gene_name "CAB39"; oId "CUFF.5566.2"; nearest_ref "rna4172"; class_code "x"; tss_id "TSS6641";
AC_000159.1	Cufflinks	exon	119338087	119338140	.	-	.	gene_id "XLOC_004319"; transcript_id "TCONS_00011561"; exon_number "3"; gene_name "CAB39"; oId "CUFF.5566.2"; nearest_ref "rna4172"; class_code "x"; tss_id "TSS6641";
AC_000159.1	Cufflinks	exon	119341480	119341544	.	-	.	gene_id "XLOC_004319"; transcript_id "TCONS_00011561"; exon_number "4"; gene_name "CAB39"; oId "CUFF.5566.2"; nearest_ref "rna4172"; class_code "x"; tss_id "TSS6641";
AC_000159.1	Cufflinks	exon	119341722	119348117	.	-	.	gene_id "XLOC_004319"; transcript_id "TCONS_00011561"; exon_number "5"; gene_name "CAB39"; oId "CUFF.5566.2"; nearest_ref "rna4172"; class_code "x"; tss_id "TSS6641";
AC_000159.1	Cufflinks	exon	119958698	119959914	.	-	.	gene_id "XLOC_004327"; transcript_id "TCONS_00011576"; exon_number "1"; oId "CUFF.5404.1"; class_code "u"; tss_id "TSS6651";
AC_000159.1	Cufflinks	exon	119966239	119966585	.	-	.	gene_id "XLOC_004327"; transcript_id "TCONS_00011576"; exon_number "2"; oId "CUFF.5404.1"; class_code "u"; tss_id "TSS6651";
AC_000159.1	Cufflinks	exon	120175589	120178353	.	-	.	gene_id "XLOC_004336"; transcript_id "TCONS_00011593"; exon_number "1"; oId "CUFF.5420.1"; class_code "u"; tss_id "TSS6663";
AC_000159.1	Cufflinks	exon	120179400	120179450	.	-	.	gene_id "XLOC_004336"; transcript_id "TCONS_00011593"; exon_number "2"; oId "CUFF.5420.1"; class_code "u"; tss_id "TSS6663";
AC_000159.1	Cufflinks	exon	120175589	120178353	.	-	.	gene_id "XLOC_004336"; transcript_id "TCONS_00011594"; exon_number "1"; oId "CUFF.5420.2"; class_code "u"; tss_id "TSS6663";
AC_000159.1	Cufflinks	exon	120179216	120179452	.	-	.	gene_id "XLOC_004336"; transcript_id "TCONS_00011594"; exon_number "2"; oId "CUFF.5420.2"; class_code "u"; tss_id "TSS6663";
AC_000159.1	Cufflinks	exon	120978522	120979030	.	-	.	gene_id "XLOC_004340"; transcript_id "TCONS_00011609"; exon_number "1"; gene_name "CHRND"; oId "CUFF.5467.1"; nearest_ref "rna4236"; class_code "x"; tss_id "TSS6674";
AC_000159.1	Cufflinks	exon	120979369	120979460	.	-	.	gene_id "XLOC_004340"; transcript_id "TCONS_00011609"; exon_number "2"; gene_name "CHRND"; oId "CUFF.5467.1"; nearest_ref "rna4236"; class_code "x"; tss_id "TSS6674";
AC_000159.1	Cufflinks	exon	121227788	121228764	.	-	.	gene_id "XLOC_004342"; transcript_id "TCONS_00011611"; exon_number "1"; oId "CUFF.5692.3"; class_code "u"; tss_id "TSS6676";
AC_000159.1	Cufflinks	exon	121229756	121231857	.	-	.	gene_id "XLOC_004342"; transcript_id "TCONS_00011611"; exon_number "2"; oId "CUFF.5692.3"; class_code "u"; tss_id "TSS6676";
AC_000159.1	Cufflinks	exon	121227788	121228764	.	-	.	gene_id "XLOC_004342"; transcript_id "TCONS_00011612"; exon_number "1"; gene_name "A3GALT2"; oId "CUFF.5692.1"; nearest_ref "rna4255"; class_code "x"; tss_id "TSS6677";
AC_000159.1	Cufflinks	exon	121229756	121229907	.	-	.	gene_id "XLOC_004342"; transcript_id "TCONS_00011612"; exon_number "2"; gene_name "A3GALT2"; oId "CUFF.5692.1"; nearest_ref "rna4255"; class_code "x"; tss_id "TSS6677";
AC_000159.1	Cufflinks	exon	121234569	121235915	.	-	.	gene_id "XLOC_004342"; transcript_id "TCONS_00011612"; exon_number "3"; gene_name "A3GALT2"; oId "CUFF.5692.1"; nearest_ref "rna4255"; class_code "x"; tss_id "TSS6677";
AC_000159.1	Cufflinks	exon	121227788	121228764	.	-	.	gene_id "XLOC_004342"; transcript_id "TCONS_00011613"; exon_number "1"; gene_name "A3GALT2"; oId "CUFF.5692.2"; nearest_ref "rna4255"; class_code "x"; tss_id "TSS6678";
AC_000159.1	Cufflinks	exon	121229756	121229907	.	-	.	gene_id "XLOC_004342"; transcript_id "TCONS_00011613"; exon_number "2"; gene_name "A3GALT2"; oId "CUFF.5692.2"; nearest_ref "rna4255"; class_code "x"; tss_id "TSS6678";
AC_000159.1	Cufflinks	exon	121235994	121236033	.	-	.	gene_id "XLOC_004342"; transcript_id "TCONS_00011613"; exon_number "3"; gene_name "A3GALT2"; oId "CUFF.5692.2"; nearest_ref "rna4255"; class_code "x"; tss_id "TSS6678";
AC_000159.1	Cufflinks	exon	121384287	121384549	.	-	.	gene_id "XLOC_004345"; transcript_id "TCONS_00011622"; exon_number "1"; oId "CUFF.5502.1"; class_code "u"; tss_id "TSS6686";
AC_000159.1	Cufflinks	exon	121385334	121385383	.	-	.	gene_id "XLOC_004345"; transcript_id "TCONS_00011622"; exon_number "2"; oId "CUFF.5502.1"; class_code "u"; tss_id "TSS6686";
AC_000159.1	Cufflinks	exon	121394261	121394398	.	-	.	gene_id "XLOC_004345"; transcript_id "TCONS_00011622"; exon_number "3"; oId "CUFF.5502.1"; class_code "u"; tss_id "TSS6686";
AC_000159.1	Cufflinks	exon	121517154	121518769	.	-	.	gene_id "XLOC_004349"; transcript_id "TCONS_00011630"; exon_number "1"; gene_name "MIR2357"; oId "CUFF.5484.1"; nearest_ref "rna4263"; class_code "o"; tss_id "TSS6691";
AC_000159.1	Cufflinks	exon	121519487	121519602	.	-	.	gene_id "XLOC_004349"; transcript_id "TCONS_00011630"; exon_number "2"; gene_name "MIR2357"; oId "CUFF.5484.1"; nearest_ref "rna4263"; class_code "o"; tss_id "TSS6691";
AC_000159.1	Cufflinks	exon	121527700	121527798	.	-	.	gene_id "XLOC_004349"; transcript_id "TCONS_00011630"; exon_number "3"; gene_name "MIR2357"; oId "CUFF.5484.1"; nearest_ref "rna4263"; class_code "o"; tss_id "TSS6691";
AC_000159.1	Cufflinks	exon	121529449	121530812	.	-	.	gene_id "XLOC_004349"; transcript_id "TCONS_00011630"; exon_number "4"; gene_name "MIR2357"; oId "CUFF.5484.1"; nearest_ref "rna4263"; class_code "o"; tss_id "TSS6691";
AC_000159.1	Cufflinks	exon	121744985	121745385	.	-	.	gene_id "XLOC_004355"; transcript_id "TCONS_00011672"; exon_number "1"; oId "CUFF.5521.1"; class_code "u"; tss_id "TSS6710";
AC_000159.1	Cufflinks	exon	121753565	121753735	.	-	.	gene_id "XLOC_004355"; transcript_id "TCONS_00011672"; exon_number "2"; oId "CUFF.5521.1"; class_code "u"; tss_id "TSS6710";
AC_000159.1	Cufflinks	exon	121760536	121760768	.	-	.	gene_id "XLOC_004355"; transcript_id "TCONS_00011672"; exon_number "3"; oId "CUFF.5521.1"; class_code "u"; tss_id "TSS6710";
AC_000159.1	Cufflinks	exon	121744985	121745385	.	-	.	gene_id "XLOC_004355"; transcript_id "TCONS_00011673"; exon_number "1"; gene_name "LOC100138077"; oId "CUFF.5521.2"; nearest_ref "gene2186"; class_code "o"; tss_id "TSS6711";
AC_000159.1	Cufflinks	exon	121753565	121753735	.	-	.	gene_id "XLOC_004355"; transcript_id "TCONS_00011673"; exon_number "2"; gene_name "LOC100138077"; oId "CUFF.5521.2"; nearest_ref "gene2186"; class_code "o"; tss_id "TSS6711";
AC_000159.1	Cufflinks	exon	121783465	121783660	.	-	.	gene_id "XLOC_004355"; transcript_id "TCONS_00011673"; exon_number "3"; gene_name "LOC100138077"; oId "CUFF.5521.2"; nearest_ref "gene2186"; class_code "o"; tss_id "TSS6711";
AC_000159.1	Cufflinks	exon	122490999	122492351	.	-	.	gene_id "XLOC_004379"; transcript_id "TCONS_00011737"; exon_number "1"; oId "CUFF.5534.1"; class_code "u"; tss_id "TSS6753";
AC_000159.1	Cufflinks	exon	122492552	122492693	.	-	.	gene_id "XLOC_004379"; transcript_id "TCONS_00011737"; exon_number "2"; oId "CUFF.5534.1"; class_code "u"; tss_id "TSS6753";
AC_000159.1	Cufflinks	exon	122533882	122534122	.	-	.	gene_id "XLOC_004380"; transcript_id "TCONS_00011738"; exon_number "1"; oId "CUFF.5535.1"; class_code "u"; tss_id "TSS6754";
AC_000159.1	Cufflinks	exon	122551070	122551188	.	-	.	gene_id "XLOC_004380"; transcript_id "TCONS_00011738"; exon_number "2"; oId "CUFF.5535.1"; class_code "u"; tss_id "TSS6754";
AC_000159.1	Cufflinks	exon	122551714	122552155	.	-	.	gene_id "XLOC_004380"; transcript_id "TCONS_00011738"; exon_number "3"; oId "CUFF.5535.1"; class_code "u"; tss_id "TSS6754";
AC_000159.1	Cufflinks	exon	122712862	122720548	.	-	.	gene_id "XLOC_004384"; transcript_id "TCONS_00011756"; exon_number "1"; oId "CUFF.5699.2"; class_code "u"; tss_id "TSS6761";
AC_000159.1	Cufflinks	exon	122722677	122722722	.	-	.	gene_id "XLOC_004384"; transcript_id "TCONS_00011756"; exon_number "2"; oId "CUFF.5699.2"; class_code "u"; tss_id "TSS6761";
AC_000159.1	Cufflinks	exon	122712862	122720548	.	-	.	gene_id "XLOC_004384"; transcript_id "TCONS_00011757"; exon_number "1"; oId "CUFF.5699.1"; class_code "u"; tss_id "TSS6762";
AC_000159.1	Cufflinks	exon	122722734	122723097	.	-	.	gene_id "XLOC_004384"; transcript_id "TCONS_00011757"; exon_number "2"; oId "CUFF.5699.1"; class_code "u"; tss_id "TSS6762";
AC_000159.1	Cufflinks	exon	122771310	122771342	.	-	.	gene_id "XLOC_004386"; transcript_id "TCONS_00011759"; exon_number "1"; gene_name "ZCCHC17"; oId "CUFF.5702.1"; nearest_ref "rna4355"; class_code "o"; tss_id "TSS6764";
AC_000159.1	Cufflinks	exon	122772827	122772919	.	-	.	gene_id "XLOC_004386"; transcript_id "TCONS_00011759"; exon_number "2"; gene_name "ZCCHC17"; oId "CUFF.5702.1"; nearest_ref "rna4355"; class_code "o"; tss_id "TSS6764";
AC_000159.1	Cufflinks	exon	122777108	122777171	.	-	.	gene_id "XLOC_004386"; transcript_id "TCONS_00011759"; exon_number "3"; gene_name "ZCCHC17"; oId "CUFF.5702.1"; nearest_ref "rna4355"; class_code "o"; tss_id "TSS6764";
AC_000159.1	Cufflinks	exon	122808468	122808544	.	-	.	gene_id "XLOC_004386"; transcript_id "TCONS_00011759"; exon_number "4"; gene_name "ZCCHC17"; oId "CUFF.5702.1"; nearest_ref "rna4355"; class_code "o"; tss_id "TSS6764";
AC_000159.1	Cufflinks	exon	122809111	122809255	.	-	.	gene_id "XLOC_004386"; transcript_id "TCONS_00011759"; exon_number "5"; gene_name "ZCCHC17"; oId "CUFF.5702.1"; nearest_ref "rna4355"; class_code "o"; tss_id "TSS6764";
AC_000159.1	Cufflinks	exon	122809350	122809767	.	-	.	gene_id "XLOC_004386"; transcript_id "TCONS_00011759"; exon_number "6"; gene_name "ZCCHC17"; oId "CUFF.5702.1"; nearest_ref "rna4355"; class_code "o"; tss_id "TSS6764";
AC_000159.1	Cufflinks	exon	123385259	123385441	.	-	.	gene_id "XLOC_004391"; transcript_id "TCONS_00011769"; exon_number "1"; oId "CUFF.5607.1"; class_code "u"; tss_id "TSS6769";
AC_000159.1	Cufflinks	exon	123386781	123386963	.	-	.	gene_id "XLOC_004391"; transcript_id "TCONS_00011769"; exon_number "2"; oId "CUFF.5607.1"; class_code "u"; tss_id "TSS6769";
AC_000159.1	Cufflinks	exon	124982154	124983796	.	-	.	gene_id "XLOC_004393"; transcript_id "TCONS_00011774"; exon_number "1"; gene_name "SRSF4"; oId "CUFF.5653.1"; nearest_ref "rna4389"; class_code "x"; tss_id "TSS6772";
AC_000159.1	Cufflinks	exon	124985250	124985492	.	-	.	gene_id "XLOC_004393"; transcript_id "TCONS_00011774"; exon_number "2"; gene_name "SRSF4"; oId "CUFF.5653.1"; nearest_ref "rna4389"; class_code "x"; tss_id "TSS6772";
AC_000159.1	Cufflinks	exon	125499121	125499688	.	-	.	gene_id "XLOC_004409"; transcript_id "TCONS_00011837"; exon_number "1"; oId "CUFF.5640.4"; class_code "u"; tss_id "TSS6804";
AC_000159.1	Cufflinks	exon	125500550	125500593	.	-	.	gene_id "XLOC_004409"; transcript_id "TCONS_00011837"; exon_number "2"; oId "CUFF.5640.4"; class_code "u"; tss_id "TSS6804";
AC_000159.1	Cufflinks	exon	125499121	125499682	.	-	.	gene_id "XLOC_004409"; transcript_id "TCONS_00011838"; exon_number "1"; oId "CUFF.5640.1"; class_code "u"; tss_id "TSS6805";
AC_000159.1	Cufflinks	exon	125500550	125500586	.	-	.	gene_id "XLOC_004409"; transcript_id "TCONS_00011838"; exon_number "2"; oId "CUFF.5640.1"; class_code "u"; tss_id "TSS6805";
AC_000159.1	Cufflinks	exon	125501479	125501515	.	-	.	gene_id "XLOC_004409"; transcript_id "TCONS_00011838"; exon_number "3"; oId "CUFF.5640.1"; class_code "u"; tss_id "TSS6805";
AC_000159.1	Cufflinks	exon	125501915	125502101	.	-	.	gene_id "XLOC_004409"; transcript_id "TCONS_00011838"; exon_number "4"; oId "CUFF.5640.1"; class_code "u"; tss_id "TSS6805";
AC_000159.1	Cufflinks	exon	125499121	125499682	.	-	.	gene_id "XLOC_004409"; transcript_id "TCONS_00011839"; exon_number "1"; oId "CUFF.5640.2"; class_code "u"; tss_id "TSS6806";
AC_000159.1	Cufflinks	exon	125500550	125500586	.	-	.	gene_id "XLOC_004409"; transcript_id "TCONS_00011839"; exon_number "2"; oId "CUFF.5640.2"; class_code "u"; tss_id "TSS6806";
AC_000159.1	Cufflinks	exon	125501479	125502303	.	-	.	gene_id "XLOC_004409"; transcript_id "TCONS_00011839"; exon_number "3"; oId "CUFF.5640.2"; class_code "u"; tss_id "TSS6806";
AC_000159.1	Cufflinks	exon	127124041	127125734	.	-	.	gene_id "XLOC_004442"; transcript_id "TCONS_00011945"; exon_number "1"; oId "CUFF.5780.1"; class_code "u"; tss_id "TSS6865";
AC_000159.1	Cufflinks	exon	127126349	127126413	.	-	.	gene_id "XLOC_004442"; transcript_id "TCONS_00011945"; exon_number "2"; oId "CUFF.5780.1"; class_code "u"; tss_id "TSS6865";
AC_000159.1	Cufflinks	exon	127126934	127128075	.	-	.	gene_id "XLOC_004442"; transcript_id "TCONS_00011945"; exon_number "3"; oId "CUFF.5780.1"; class_code "u"; tss_id "TSS6865";
AC_000159.1	Cufflinks	exon	128693514	128696645	.	-	.	gene_id "XLOC_004477"; transcript_id "TCONS_00012061"; exon_number "1"; oId "CUFF.5856.1"; class_code "u"; tss_id "TSS6933";
AC_000159.1	Cufflinks	exon	128697586	128697714	.	-	.	gene_id "XLOC_004477"; transcript_id "TCONS_00012061"; exon_number "2"; oId "CUFF.5856.1"; class_code "u"; tss_id "TSS6933";
AC_000159.1	Cufflinks	exon	128698244	128698407	.	-	.	gene_id "XLOC_004477"; transcript_id "TCONS_00012061"; exon_number "3"; oId "CUFF.5856.1"; class_code "u"; tss_id "TSS6933";
AC_000159.1	Cufflinks	exon	129310037	129310186	.	-	.	gene_id "XLOC_004488"; transcript_id "TCONS_00012116"; exon_number "1"; gene_name "IFNLR1"; oId "CUFF.5905.1"; nearest_ref "rna4642"; class_code "x"; tss_id "TSS6958";
AC_000159.1	Cufflinks	exon	129313452	129313552	.	-	.	gene_id "XLOC_004488"; transcript_id "TCONS_00012116"; exon_number "2"; gene_name "IFNLR1"; oId "CUFF.5905.1"; nearest_ref "rna4642"; class_code "x"; tss_id "TSS6958";
AC_000159.1	Cufflinks	exon	129315387	129315491	.	-	.	gene_id "XLOC_004488"; transcript_id "TCONS_00012116"; exon_number "3"; gene_name "IFNLR1"; oId "CUFF.5905.1"; nearest_ref "rna4642"; class_code "x"; tss_id "TSS6958";
AC_000159.1	Cufflinks	exon	129588873	129589830	.	-	.	gene_id "XLOC_004500"; transcript_id "TCONS_00012132"; exon_number "1"; gene_name "CNR2"; oId "CUFF.5930.2"; nearest_ref "rna4655"; class_code "x"; tss_id "TSS6972";
AC_000159.1	Cufflinks	exon	129599974	129600470	.	-	.	gene_id "XLOC_004500"; transcript_id "TCONS_00012132"; exon_number "2"; gene_name "CNR2"; oId "CUFF.5930.2"; nearest_ref "rna4655"; class_code "x"; tss_id "TSS6972";
AC_000159.1	Cufflinks	exon	129839724	129839945	.	-	.	gene_id "XLOC_004509"; transcript_id "TCONS_00012148"; exon_number "1"; gene_name "ID3"; oId "CUFF.5955.1"; nearest_ref "rna4674"; class_code "x"; tss_id "TSS6983";
AC_000159.1	Cufflinks	exon	129899961	129900193	.	-	.	gene_id "XLOC_004509"; transcript_id "TCONS_00012148"; exon_number "2"; gene_name "ID3"; oId "CUFF.5955.1"; nearest_ref "rna4674"; class_code "x"; tss_id "TSS6983";
AC_000159.1	Cufflinks	exon	129920945	129921358	.	-	.	gene_id "XLOC_004511"; transcript_id "TCONS_00012150"; exon_number "1"; gene_name "E2F2"; oId "CUFF.5957.1"; nearest_ref "rna4678"; class_code "x"; tss_id "TSS6985";
AC_000159.1	Cufflinks	exon	129924767	129925983	.	-	.	gene_id "XLOC_004511"; transcript_id "TCONS_00012150"; exon_number "2"; gene_name "E2F2"; oId "CUFF.5957.1"; nearest_ref "rna4678"; class_code "x"; tss_id "TSS6985";
AC_000159.1	Cufflinks	exon	129928272	129928392	.	-	.	gene_id "XLOC_004511"; transcript_id "TCONS_00012150"; exon_number "3"; gene_name "E2F2"; oId "CUFF.5957.1"; nearest_ref "rna4678"; class_code "x"; tss_id "TSS6985";
AC_000159.1	Cufflinks	exon	129928674	129928959	.	-	.	gene_id "XLOC_004511"; transcript_id "TCONS_00012150"; exon_number "4"; gene_name "E2F2"; oId "CUFF.5957.1"; nearest_ref "rna4678"; class_code "x"; tss_id "TSS6985";
AC_000159.1	Cufflinks	exon	129924850	129924936	.	-	.	gene_id "XLOC_004511"; transcript_id "TCONS_00012151"; exon_number "1"; gene_name "E2F2"; oId "CUFF.5957.2"; nearest_ref "rna4678"; class_code "x"; tss_id "TSS6985";
AC_000159.1	Cufflinks	exon	129925372	129925983	.	-	.	gene_id "XLOC_004511"; transcript_id "TCONS_00012151"; exon_number "2"; gene_name "E2F2"; oId "CUFF.5957.2"; nearest_ref "rna4678"; class_code "x"; tss_id "TSS6985";
AC_000159.1	Cufflinks	exon	129928272	129928392	.	-	.	gene_id "XLOC_004511"; transcript_id "TCONS_00012151"; exon_number "3"; gene_name "E2F2"; oId "CUFF.5957.2"; nearest_ref "rna4678"; class_code "x"; tss_id "TSS6985";
AC_000159.1	Cufflinks	exon	129928674	129928959	.	-	.	gene_id "XLOC_004511"; transcript_id "TCONS_00012151"; exon_number "4"; gene_name "E2F2"; oId "CUFF.5957.2"; nearest_ref "rna4678"; class_code "x"; tss_id "TSS6985";
AC_000159.1	Cufflinks	exon	131365942	131366013	.	-	.	gene_id "XLOC_004537"; transcript_id "TCONS_00012207"; exon_number "1"; gene_name "CDC42"; oId "CUFF.5997.1"; nearest_ref "rna4727"; class_code "o"; tss_id "TSS7021";
AC_000159.1	Cufflinks	exon	131390375	131395268	.	-	.	gene_id "XLOC_004537"; transcript_id "TCONS_00012207"; exon_number "2"; gene_name "CDC42"; oId "CUFF.5997.1"; nearest_ref "rna4727"; class_code "o"; tss_id "TSS7021";
AC_000159.1	Cufflinks	exon	131379689	131380857	.	-	.	gene_id "XLOC_004538"; transcript_id "TCONS_00012208"; exon_number "1"; gene_name "CDC42"; oId "CUFF.5998.1"; nearest_ref "rna4727"; class_code "o"; tss_id "TSS7022";
AC_000159.1	Cufflinks	exon	131395303	131395357	.	-	.	gene_id "XLOC_004538"; transcript_id "TCONS_00012208"; exon_number "2"; gene_name "CDC42"; oId "CUFF.5998.1"; nearest_ref "rna4727"; class_code "o"; tss_id "TSS7022";
AC_000159.1	Cufflinks	exon	131928501	131928586	.	-	.	gene_id "XLOC_004546"; transcript_id "TCONS_00012231"; exon_number "1"; oId "CUFF.6022.2"; class_code "u"; tss_id "TSS7038";
AC_000159.1	Cufflinks	exon	131930027	131934076	.	-	.	gene_id "XLOC_004546"; transcript_id "TCONS_00012231"; exon_number "2"; oId "CUFF.6022.2"; class_code "u"; tss_id "TSS7038";
AC_000159.1	Cufflinks	exon	131934651	131934788	.	-	.	gene_id "XLOC_004546"; transcript_id "TCONS_00012231"; exon_number "3"; oId "CUFF.6022.2"; class_code "u"; tss_id "TSS7038";
AC_000159.1	Cufflinks	exon	131928501	131928586	.	-	.	gene_id "XLOC_004546"; transcript_id "TCONS_00012232"; exon_number "1"; oId "CUFF.6022.1"; class_code "u"; tss_id "TSS7039";
AC_000159.1	Cufflinks	exon	131930027	131933403	.	-	.	gene_id "XLOC_004546"; transcript_id "TCONS_00012232"; exon_number "2"; oId "CUFF.6022.1"; class_code "u"; tss_id "TSS7039";
AC_000159.1	Cufflinks	exon	131933932	131934076	.	-	.	gene_id "XLOC_004546"; transcript_id "TCONS_00012232"; exon_number "3"; oId "CUFF.6022.1"; class_code "u"; tss_id "TSS7039";
AC_000159.1	Cufflinks	exon	131935095	131935136	.	-	.	gene_id "XLOC_004546"; transcript_id "TCONS_00012232"; exon_number "4"; oId "CUFF.6022.1"; class_code "u"; tss_id "TSS7039";
AC_000159.1	Cufflinks	exon	131930311	131933403	.	-	.	gene_id "XLOC_004546"; transcript_id "TCONS_00012235"; exon_number "1"; oId "CUFF.6022.8"; class_code "u"; tss_id "TSS7038";
AC_000159.1	Cufflinks	exon	131933932	131934788	.	-	.	gene_id "XLOC_004546"; transcript_id "TCONS_00012235"; exon_number "2"; oId "CUFF.6022.8"; class_code "u"; tss_id "TSS7038";
AC_000159.1	Cufflinks	exon	131930311	131933403	.	-	.	gene_id "XLOC_004546"; transcript_id "TCONS_00012234"; exon_number "1"; oId "CUFF.6022.7"; class_code "u"; tss_id "TSS7038";
AC_000159.1	Cufflinks	exon	131933932	131934059	.	-	.	gene_id "XLOC_004546"; transcript_id "TCONS_00012234"; exon_number "2"; oId "CUFF.6022.7"; class_code "u"; tss_id "TSS7038";
AC_000159.1	Cufflinks	exon	131934651	131934788	.	-	.	gene_id "XLOC_004546"; transcript_id "TCONS_00012234"; exon_number "3"; oId "CUFF.6022.7"; class_code "u"; tss_id "TSS7038";
AC_000159.1	Cufflinks	exon	131930311	131933403	.	-	.	gene_id "XLOC_004546"; transcript_id "TCONS_00012233"; exon_number "1"; oId "CUFF.6022.6"; class_code "u"; tss_id "TSS7038";
AC_000159.1	Cufflinks	exon	131934651	131934788	.	-	.	gene_id "XLOC_004546"; transcript_id "TCONS_00012233"; exon_number "2"; oId "CUFF.6022.6"; class_code "u"; tss_id "TSS7038";
AC_000159.1	Cufflinks	exon	131930311	131933403	.	-	.	gene_id "XLOC_004546"; transcript_id "TCONS_00012236"; exon_number "1"; oId "CUFF.6022.4"; class_code "u"; tss_id "TSS7038";
AC_000159.1	Cufflinks	exon	131933932	131934076	.	-	.	gene_id "XLOC_004546"; transcript_id "TCONS_00012236"; exon_number "2"; oId "CUFF.6022.4"; class_code "u"; tss_id "TSS7038";
AC_000159.1	Cufflinks	exon	131934651	131934796	.	-	.	gene_id "XLOC_004546"; transcript_id "TCONS_00012236"; exon_number "3"; oId "CUFF.6022.4"; class_code "u"; tss_id "TSS7038";
AC_000159.1	Cufflinks	exon	131930311	131933089	.	-	.	gene_id "XLOC_004546"; transcript_id "TCONS_00012237"; exon_number "1"; oId "CUFF.6022.5"; class_code "u"; tss_id "TSS7039";
AC_000159.1	Cufflinks	exon	131933187	131934076	.	-	.	gene_id "XLOC_004546"; transcript_id "TCONS_00012237"; exon_number "2"; oId "CUFF.6022.5"; class_code "u"; tss_id "TSS7039";
AC_000159.1	Cufflinks	exon	131935036	131935077	.	-	.	gene_id "XLOC_004546"; transcript_id "TCONS_00012237"; exon_number "3"; oId "CUFF.6022.5"; class_code "u"; tss_id "TSS7039";
AC_000159.1	Cufflinks	exon	131930311	131933089	.	-	.	gene_id "XLOC_004546"; transcript_id "TCONS_00012238"; exon_number "1"; oId "CUFF.6022.3"; class_code "u"; tss_id "TSS7039";
AC_000159.1	Cufflinks	exon	131933187	131933403	.	-	.	gene_id "XLOC_004546"; transcript_id "TCONS_00012238"; exon_number "2"; oId "CUFF.6022.3"; class_code "u"; tss_id "TSS7039";
AC_000159.1	Cufflinks	exon	131935095	131935156	.	-	.	gene_id "XLOC_004546"; transcript_id "TCONS_00012238"; exon_number "3"; oId "CUFF.6022.3"; class_code "u"; tss_id "TSS7039";
AC_000159.1	Cufflinks	exon	132564487	132565194	.	-	.	gene_id "XLOC_004549"; transcript_id "TCONS_00012242"; exon_number "1"; gene_name "KIF17"; oId "CUFF.6071.1"; nearest_ref "rna4800"; class_code "x"; tss_id "TSS7042";
AC_000159.1	Cufflinks	exon	132565450	132565601	.	-	.	gene_id "XLOC_004549"; transcript_id "TCONS_00012242"; exon_number "2"; gene_name "KIF17"; oId "CUFF.6071.1"; nearest_ref "rna4800"; class_code "x"; tss_id "TSS7042";
AC_000159.1	Cufflinks	exon	132565989	132566137	.	-	.	gene_id "XLOC_004549"; transcript_id "TCONS_00012242"; exon_number "3"; gene_name "KIF17"; oId "CUFF.6071.1"; nearest_ref "rna4800"; class_code "x"; tss_id "TSS7042";
AC_000159.1	Cufflinks	exon	133210674	133210736	.	-	.	gene_id "XLOC_004562"; transcript_id "TCONS_00012266"; exon_number "1"; oId "CUFF.6047.1"; class_code "u"; tss_id "TSS7059";
AC_000159.1	Cufflinks	exon	133219762	133222556	.	-	.	gene_id "XLOC_004562"; transcript_id "TCONS_00012266"; exon_number "2"; oId "CUFF.6047.1"; class_code "u"; tss_id "TSS7059";
AC_000159.1	Cufflinks	exon	134196305	134196343	.	-	.	gene_id "XLOC_004574"; transcript_id "TCONS_00012314"; exon_number "1"; oId "CUFF.6105.2"; class_code "u"; tss_id "TSS7083";
AC_000159.1	Cufflinks	exon	134197052	134197111	.	-	.	gene_id "XLOC_004574"; transcript_id "TCONS_00012314"; exon_number "2"; oId "CUFF.6105.2"; class_code "u"; tss_id "TSS7083";
AC_000159.1	Cufflinks	exon	134198382	134200237	.	-	.	gene_id "XLOC_004574"; transcript_id "TCONS_00012314"; exon_number "3"; oId "CUFF.6105.2"; class_code "u"; tss_id "TSS7083";
AC_000159.1	Cufflinks	exon	134196305	134196343	.	-	.	gene_id "XLOC_004574"; transcript_id "TCONS_00012313"; exon_number "1"; oId "CUFF.6105.1"; class_code "u"; tss_id "TSS7083";
AC_000159.1	Cufflinks	exon	134197052	134197111	.	-	.	gene_id "XLOC_004574"; transcript_id "TCONS_00012313"; exon_number "2"; oId "CUFF.6105.1"; class_code "u"; tss_id "TSS7083";
AC_000159.1	Cufflinks	exon	134198382	134198537	.	-	.	gene_id "XLOC_004574"; transcript_id "TCONS_00012313"; exon_number "3"; oId "CUFF.6105.1"; class_code "u"; tss_id "TSS7083";
AC_000159.1	Cufflinks	exon	134198798	134200237	.	-	.	gene_id "XLOC_004574"; transcript_id "TCONS_00012313"; exon_number "4"; oId "CUFF.6105.1"; class_code "u"; tss_id "TSS7083";
AC_000159.1	Cufflinks	exon	135145719	135151969	.	-	.	gene_id "XLOC_004594"; transcript_id "TCONS_00012340"; exon_number "1"; oId "CUFF.6141.2"; class_code "u"; tss_id "TSS7105";
AC_000159.1	Cufflinks	exon	135152624	135155178	.	-	.	gene_id "XLOC_004594"; transcript_id "TCONS_00012340"; exon_number "2"; oId "CUFF.6141.2"; class_code "u"; tss_id "TSS7105";
AC_000159.1	Cufflinks	exon	135155706	135155959	.	-	.	gene_id "XLOC_004594"; transcript_id "TCONS_00012340"; exon_number "3"; oId "CUFF.6141.2"; class_code "u"; tss_id "TSS7105";
AC_000159.1	Cufflinks	exon	135145719	135155178	.	-	.	gene_id "XLOC_004594"; transcript_id "TCONS_00012341"; exon_number "1"; oId "CUFF.6141.1"; class_code "u"; tss_id "TSS7105";
AC_000159.1	Cufflinks	exon	135155706	135156008	.	-	.	gene_id "XLOC_004594"; transcript_id "TCONS_00012341"; exon_number "2"; oId "CUFF.6141.1"; class_code "u"; tss_id "TSS7105";
AC_000159.1	Cufflinks	exon	135184605	135184912	.	-	.	gene_id "XLOC_004595"; transcript_id "TCONS_00012342"; exon_number "1"; oId "CUFF.6139.1"; class_code "u"; tss_id "TSS7106";
AC_000159.1	Cufflinks	exon	135186027	135187599	.	-	.	gene_id "XLOC_004595"; transcript_id "TCONS_00012342"; exon_number "2"; oId "CUFF.6139.1"; class_code "u"; tss_id "TSS7106";
AC_000159.1	Cufflinks	exon	135324087	135324268	.	-	.	gene_id "XLOC_004608"; transcript_id "TCONS_00012355"; exon_number "1"; oId "CUFF.6169.1"; class_code "u"; tss_id "TSS7119";
AC_000159.1	Cufflinks	exon	135324696	135324776	.	-	.	gene_id "XLOC_004608"; transcript_id "TCONS_00012355"; exon_number "2"; oId "CUFF.6169.1"; class_code "u"; tss_id "TSS7119";
AC_000159.1	Cufflinks	exon	135347207	135347475	.	-	.	gene_id "XLOC_004608"; transcript_id "TCONS_00012355"; exon_number "3"; oId "CUFF.6169.1"; class_code "u"; tss_id "TSS7119";
AC_000159.1	Cufflinks	exon	135329848	135331028	.	-	.	gene_id "XLOC_004609"; transcript_id "TCONS_00012356"; exon_number "1"; oId "CUFF.6170.1"; class_code "u"; tss_id "TSS7120";
AC_000159.1	Cufflinks	exon	135331174	135331708	.	-	.	gene_id "XLOC_004609"; transcript_id "TCONS_00012356"; exon_number "2"; oId "CUFF.6170.1"; class_code "u"; tss_id "TSS7120";
AC_000159.1	Cufflinks	exon	135531043	135531604	.	-	.	gene_id "XLOC_004615"; transcript_id "TCONS_00012363"; exon_number "1"; oId "CUFF.6163.1"; class_code "u"; tss_id "TSS7126";
AC_000159.1	Cufflinks	exon	135531704	135532099	.	-	.	gene_id "XLOC_004615"; transcript_id "TCONS_00012363"; exon_number "2"; oId "CUFF.6163.1"; class_code "u"; tss_id "TSS7126";
AC_000159.1	Cufflinks	exon	135748828	135749155	.	-	.	gene_id "XLOC_004622"; transcript_id "TCONS_00012392"; exon_number "1"; oId "CUFF.6182.1"; class_code "u"; tss_id "TSS7145";
AC_000159.1	Cufflinks	exon	135757947	135758037	.	-	.	gene_id "XLOC_004622"; transcript_id "TCONS_00012392"; exon_number "2"; oId "CUFF.6182.1"; class_code "u"; tss_id "TSS7145";
AC_000159.1	Cufflinks	exon	135759247	135759328	.	-	.	gene_id "XLOC_004622"; transcript_id "TCONS_00012392"; exon_number "3"; oId "CUFF.6182.1"; class_code "u"; tss_id "TSS7145";
AC_000159.1	Cufflinks	exon	135759559	135760398	.	-	.	gene_id "XLOC_004623"; transcript_id "TCONS_00012393"; exon_number "1"; oId "CUFF.6179.1"; class_code "u"; tss_id "TSS7146";
AC_000159.1	Cufflinks	exon	135765316	135765391	.	-	.	gene_id "XLOC_004623"; transcript_id "TCONS_00012393"; exon_number "2"; oId "CUFF.6179.1"; class_code "u"; tss_id "TSS7146";
AC_000159.1	Cufflinks	exon	135768052	135768157	.	-	.	gene_id "XLOC_004625"; transcript_id "TCONS_00012396"; exon_number "1"; oId "CUFF.6181.2"; class_code "u"; tss_id "TSS7148";
AC_000159.1	Cufflinks	exon	135768925	135769186	.	-	.	gene_id "XLOC_004625"; transcript_id "TCONS_00012396"; exon_number "2"; oId "CUFF.6181.2"; class_code "u"; tss_id "TSS7148";
AC_000159.1	Cufflinks	exon	135768052	135768157	.	-	.	gene_id "XLOC_004625"; transcript_id "TCONS_00012395"; exon_number "1"; oId "CUFF.6181.1"; class_code "u"; tss_id "TSS7148";
AC_000159.1	Cufflinks	exon	135768267	135768395	.	-	.	gene_id "XLOC_004625"; transcript_id "TCONS_00012395"; exon_number "2"; oId "CUFF.6181.1"; class_code "u"; tss_id "TSS7148";
AC_000159.1	Cufflinks	exon	135768925	135769186	.	-	.	gene_id "XLOC_004625"; transcript_id "TCONS_00012395"; exon_number "3"; oId "CUFF.6181.1"; class_code "u"; tss_id "TSS7148";
AC_000159.1	Cufflinks	exon	135985752	135986961	.	-	.	gene_id "XLOC_004633"; transcript_id "TCONS_00012407"; exon_number "1"; oId "CUFF.6194.1"; class_code "u"; tss_id "TSS7156";
AC_000159.1	Cufflinks	exon	136018268	136018354	.	-	.	gene_id "XLOC_004633"; transcript_id "TCONS_00012407"; exon_number "2"; oId "CUFF.6194.1"; class_code "u"; tss_id "TSS7156";
AC_000159.1	Cufflinks	exon	135985752	135986961	.	-	.	gene_id "XLOC_004633"; transcript_id "TCONS_00012408"; exon_number "1"; oId "CUFF.6194.2"; class_code "u"; tss_id "TSS7157";
AC_000159.1	Cufflinks	exon	136018568	136018622	.	-	.	gene_id "XLOC_004633"; transcript_id "TCONS_00012408"; exon_number "2"; oId "CUFF.6194.2"; class_code "u"; tss_id "TSS7157";
AC_000159.1	Cufflinks	exon	136159999	136161492	.	-	.	gene_id "XLOC_004634"; transcript_id "TCONS_00012410"; exon_number "1"; oId "CUFF.6248.3"; class_code "u"; tss_id "TSS7158";
AC_000159.1	Cufflinks	exon	136161609	136161881	.	-	.	gene_id "XLOC_004634"; transcript_id "TCONS_00012410"; exon_number "2"; oId "CUFF.6248.3"; class_code "u"; tss_id "TSS7158";
AC_000159.1	Cufflinks	exon	136162105	136162484	.	-	.	gene_id "XLOC_004634"; transcript_id "TCONS_00012410"; exon_number "3"; oId "CUFF.6248.3"; class_code "u"; tss_id "TSS7158";
AC_000159.1	Cufflinks	exon	136159999	136161487	.	-	.	gene_id "XLOC_004634"; transcript_id "TCONS_00012409"; exon_number "1"; oId "CUFF.6248.1"; class_code "u"; tss_id "TSS7158";
AC_000159.1	Cufflinks	exon	136161609	136161881	.	-	.	gene_id "XLOC_004634"; transcript_id "TCONS_00012409"; exon_number "2"; oId "CUFF.6248.1"; class_code "u"; tss_id "TSS7158";
AC_000159.1	Cufflinks	exon	136162105	136162484	.	-	.	gene_id "XLOC_004634"; transcript_id "TCONS_00012409"; exon_number "3"; oId "CUFF.6248.1"; class_code "u"; tss_id "TSS7158";
AC_000159.1	Cufflinks	exon	136159999	136161881	.	-	.	gene_id "XLOC_004634"; transcript_id "TCONS_00012411"; exon_number "1"; gene_name "ATP13A2"; oId "CUFF.6248.2"; nearest_ref "rna4906"; class_code "x"; tss_id "TSS7159";
AC_000159.1	Cufflinks	exon	136163980	136164037	.	-	.	gene_id "XLOC_004634"; transcript_id "TCONS_00012411"; exon_number "2"; gene_name "ATP13A2"; oId "CUFF.6248.2"; nearest_ref "rna4906"; class_code "x"; tss_id "TSS7159";
AC_000159.1	Cufflinks	exon	137021142	137021263	.	-	.	gene_id "XLOC_004655"; transcript_id "TCONS_00012468"; exon_number "1"; oId "CUFF.6317.1"; class_code "u"; tss_id "TSS7190";
AC_000159.1	Cufflinks	exon	137021388	137021502	.	-	.	gene_id "XLOC_004655"; transcript_id "TCONS_00012468"; exon_number "2"; oId "CUFF.6317.1"; class_code "u"; tss_id "TSS7190";
AC_000160.1	Cufflinks	exon	349955	350626	.	+	.	gene_id "XLOC_004666"; transcript_id "TCONS_00012479"; exon_number "1"; oId "CUFF.6458.1"; class_code "u"; tss_id "TSS7201";
AC_000160.1	Cufflinks	exon	354240	354365	.	+	.	gene_id "XLOC_004666"; transcript_id "TCONS_00012479"; exon_number "2"; oId "CUFF.6458.1"; class_code "u"; tss_id "TSS7201";
AC_000160.1	Cufflinks	exon	355167	355264	.	+	.	gene_id "XLOC_004666"; transcript_id "TCONS_00012479"; exon_number "3"; oId "CUFF.6458.1"; class_code "u"; tss_id "TSS7201";
AC_000160.1	Cufflinks	exon	1051484	1052065	.	+	.	gene_id "XLOC_004673"; transcript_id "TCONS_00012496"; exon_number "1"; gene_name "RCSD1"; oId "CUFF.6427.1"; nearest_ref "rna4984"; class_code "x"; tss_id "TSS7213";
AC_000160.1	Cufflinks	exon	1074836	1075100	.	+	.	gene_id "XLOC_004673"; transcript_id "TCONS_00012496"; exon_number "2"; gene_name "RCSD1"; oId "CUFF.6427.1"; nearest_ref "rna4984"; class_code "x"; tss_id "TSS7213";
AC_000160.1	Cufflinks	exon	1205408	1205438	.	+	.	gene_id "XLOC_004674"; transcript_id "TCONS_00012499"; exon_number "1"; gene_name "CREG1"; oId "CUFF.6345.3"; nearest_ref "rna4988"; class_code "j"; tss_id "TSS7215";
AC_000160.1	Cufflinks	exon	1207067	1208374	.	+	.	gene_id "XLOC_004674"; transcript_id "TCONS_00012499"; exon_number "2"; gene_name "CREG1"; oId "CUFF.6345.3"; nearest_ref "rna4988"; class_code "j"; tss_id "TSS7215";
AC_000160.1	Cufflinks	exon	2035235	2036439	.	+	.	gene_id "XLOC_004680"; transcript_id "TCONS_00012526"; exon_number "1"; oId "CUFF.6348.1"; class_code "u"; tss_id "TSS7227";
AC_000160.1	Cufflinks	exon	2038057	2038982	.	+	.	gene_id "XLOC_004680"; transcript_id "TCONS_00012526"; exon_number "2"; oId "CUFF.6348.1"; class_code "u"; tss_id "TSS7227";
AC_000160.1	Cufflinks	exon	6072065	6072239	.	+	.	gene_id "XLOC_004706"; transcript_id "TCONS_00012577"; exon_number "1"; oId "CUFF.6499.1"; class_code "u"; tss_id "TSS7262";
AC_000160.1	Cufflinks	exon	6075694	6078215	.	+	.	gene_id "XLOC_004706"; transcript_id "TCONS_00012577"; exon_number "2"; oId "CUFF.6499.1"; class_code "u"; tss_id "TSS7262";
AC_000160.1	Cufflinks	exon	6072141	6072357	.	+	.	gene_id "XLOC_004706"; transcript_id "TCONS_00012581"; exon_number "1"; oId "CUFF.6499.5"; class_code "u"; tss_id "TSS7262";
AC_000160.1	Cufflinks	exon	6075694	6075811	.	+	.	gene_id "XLOC_004706"; transcript_id "TCONS_00012581"; exon_number "2"; oId "CUFF.6499.5"; class_code "u"; tss_id "TSS7262";
AC_000160.1	Cufflinks	exon	6077410	6078215	.	+	.	gene_id "XLOC_004706"; transcript_id "TCONS_00012581"; exon_number "3"; oId "CUFF.6499.5"; class_code "u"; tss_id "TSS7262";
AC_000160.1	Cufflinks	exon	6072141	6072239	.	+	.	gene_id "XLOC_004706"; transcript_id "TCONS_00012583"; exon_number "1"; oId "CUFF.6499.7"; class_code "u"; tss_id "TSS7262";
AC_000160.1	Cufflinks	exon	6075694	6075811	.	+	.	gene_id "XLOC_004706"; transcript_id "TCONS_00012583"; exon_number "2"; oId "CUFF.6499.7"; class_code "u"; tss_id "TSS7262";
AC_000160.1	Cufflinks	exon	6077410	6078215	.	+	.	gene_id "XLOC_004706"; transcript_id "TCONS_00012583"; exon_number "3"; oId "CUFF.6499.7"; class_code "u"; tss_id "TSS7262";
AC_000160.1	Cufflinks	exon	6072141	6072357	.	+	.	gene_id "XLOC_004706"; transcript_id "TCONS_00012582"; exon_number "1"; oId "CUFF.6499.6"; class_code "u"; tss_id "TSS7262";
AC_000160.1	Cufflinks	exon	6075694	6075811	.	+	.	gene_id "XLOC_004706"; transcript_id "TCONS_00012582"; exon_number "2"; oId "CUFF.6499.6"; class_code "u"; tss_id "TSS7262";
AC_000160.1	Cufflinks	exon	6076919	6078215	.	+	.	gene_id "XLOC_004706"; transcript_id "TCONS_00012582"; exon_number "3"; oId "CUFF.6499.6"; class_code "u"; tss_id "TSS7262";
AC_000160.1	Cufflinks	exon	6072141	6072357	.	+	.	gene_id "XLOC_004706"; transcript_id "TCONS_00012580"; exon_number "1"; oId "CUFF.6499.4"; class_code "u"; tss_id "TSS7262";
AC_000160.1	Cufflinks	exon	6075694	6076323	.	+	.	gene_id "XLOC_004706"; transcript_id "TCONS_00012580"; exon_number "2"; oId "CUFF.6499.4"; class_code "u"; tss_id "TSS7262";
AC_000160.1	Cufflinks	exon	6076919	6078215	.	+	.	gene_id "XLOC_004706"; transcript_id "TCONS_00012580"; exon_number "3"; oId "CUFF.6499.4"; class_code "u"; tss_id "TSS7262";
AC_000160.1	Cufflinks	exon	6072141	6072239	.	+	.	gene_id "XLOC_004706"; transcript_id "TCONS_00012579"; exon_number "1"; oId "CUFF.6499.3"; class_code "u"; tss_id "TSS7262";
AC_000160.1	Cufflinks	exon	6075694	6075811	.	+	.	gene_id "XLOC_004706"; transcript_id "TCONS_00012579"; exon_number "2"; oId "CUFF.6499.3"; class_code "u"; tss_id "TSS7262";
AC_000160.1	Cufflinks	exon	6076919	6078215	.	+	.	gene_id "XLOC_004706"; transcript_id "TCONS_00012579"; exon_number "3"; oId "CUFF.6499.3"; class_code "u"; tss_id "TSS7262";
AC_000160.1	Cufflinks	exon	6072141	6072357	.	+	.	gene_id "XLOC_004706"; transcript_id "TCONS_00012578"; exon_number "1"; oId "CUFF.6499.2"; class_code "u"; tss_id "TSS7262";
AC_000160.1	Cufflinks	exon	6075694	6078215	.	+	.	gene_id "XLOC_004706"; transcript_id "TCONS_00012578"; exon_number "2"; oId "CUFF.6499.2"; class_code "u"; tss_id "TSS7262";
AC_000160.1	Cufflinks	exon	6491543	6492374	.	+	.	gene_id "XLOC_004711"; transcript_id "TCONS_00012589"; exon_number "1"; oId "CUFF.6418.1"; class_code "u"; tss_id "TSS7267";
AC_000160.1	Cufflinks	exon	6498013	6498220	.	+	.	gene_id "XLOC_004711"; transcript_id "TCONS_00012589"; exon_number "2"; oId "CUFF.6418.1"; class_code "u"; tss_id "TSS7267";
AC_000160.1	Cufflinks	exon	6524947	6525456	.	+	.	gene_id "XLOC_004711"; transcript_id "TCONS_00012589"; exon_number "3"; oId "CUFF.6418.1"; class_code "u"; tss_id "TSS7267";
AC_000160.1	Cufflinks	exon	6514947	6515669	.	+	.	gene_id "XLOC_004713"; transcript_id "TCONS_00012591"; exon_number "1"; oId "CUFF.6420.1"; class_code "u"; tss_id "TSS7269";
AC_000160.1	Cufflinks	exon	6519037	6520950	.	+	.	gene_id "XLOC_004713"; transcript_id "TCONS_00012591"; exon_number "2"; oId "CUFF.6420.1"; class_code "u"; tss_id "TSS7269";
AC_000160.1	Cufflinks	exon	6596613	6597280	.	+	.	gene_id "XLOC_004717"; transcript_id "TCONS_00012598"; exon_number "1"; gene_name "HSD17B7"; oId "CUFF.6480.1"; nearest_ref "rna5055"; class_code "x"; tss_id "TSS7274";
AC_000160.1	Cufflinks	exon	6640800	6641202	.	+	.	gene_id "XLOC_004717"; transcript_id "TCONS_00012598"; exon_number "2"; gene_name "HSD17B7"; oId "CUFF.6480.1"; nearest_ref "rna5055"; class_code "x"; tss_id "TSS7274";
AC_000160.1	Cufflinks	exon	7579047	7580181	.	+	.	gene_id "XLOC_004724"; transcript_id "TCONS_00012608"; exon_number "1"; oId "CUFF.6464.2"; class_code "u"; tss_id "TSS7283";
AC_000160.1	Cufflinks	exon	7582591	7582695	.	+	.	gene_id "XLOC_004724"; transcript_id "TCONS_00012608"; exon_number "2"; oId "CUFF.6464.2"; class_code "u"; tss_id "TSS7283";
AC_000160.1	Cufflinks	exon	7598387	7602012	.	+	.	gene_id "XLOC_004724"; transcript_id "TCONS_00012608"; exon_number "3"; oId "CUFF.6464.2"; class_code "u"; tss_id "TSS7283";
AC_000160.1	Cufflinks	exon	7580021	7580181	.	+	.	gene_id "XLOC_004724"; transcript_id "TCONS_00012609"; exon_number "1"; oId "CUFF.6464.3"; class_code "u"; tss_id "TSS7284";
AC_000160.1	Cufflinks	exon	7598736	7598826	.	+	.	gene_id "XLOC_004724"; transcript_id "TCONS_00012609"; exon_number "2"; oId "CUFF.6464.3"; class_code "u"; tss_id "TSS7284";
AC_000160.1	Cufflinks	exon	7599015	7602012	.	+	.	gene_id "XLOC_004724"; transcript_id "TCONS_00012609"; exon_number "3"; oId "CUFF.6464.3"; class_code "u"; tss_id "TSS7284";
AC_000160.1	Cufflinks	exon	7596513	7598826	.	+	.	gene_id "XLOC_004724"; transcript_id "TCONS_00012613"; exon_number "1"; oId "CUFF.6464.5"; class_code "u"; tss_id "TSS7285";
AC_000160.1	Cufflinks	exon	7599015	7602012	.	+	.	gene_id "XLOC_004724"; transcript_id "TCONS_00012613"; exon_number "2"; oId "CUFF.6464.5"; class_code "u"; tss_id "TSS7285";
AC_000160.1	Cufflinks	exon	8349592	8349691	.	+	.	gene_id "XLOC_004743"; transcript_id "TCONS_00012647"; exon_number "1"; gene_name "USP21"; oId "CUFF.6585.1"; nearest_ref "rna5163"; class_code "x"; tss_id "TSS7308";
AC_000160.1	Cufflinks	exon	8349863	8350307	.	+	.	gene_id "XLOC_004743"; transcript_id "TCONS_00012647"; exon_number "2"; gene_name "USP21"; oId "CUFF.6585.1"; nearest_ref "rna5163"; class_code "x"; tss_id "TSS7308";
AC_000160.1	Cufflinks	exon	9306615	9307118	.	+	.	gene_id "XLOC_004769"; transcript_id "TCONS_00012771"; exon_number "1"; oId "CUFF.6632.1"; class_code "u"; tss_id "TSS7356";
AC_000160.1	Cufflinks	exon	9316293	9317029	.	+	.	gene_id "XLOC_004769"; transcript_id "TCONS_00012771"; exon_number "2"; oId "CUFF.6632.1"; class_code "u"; tss_id "TSS7356";
AC_000160.1	Cufflinks	exon	10021310	10021350	.	+	.	gene_id "XLOC_004809"; transcript_id "TCONS_00012874"; exon_number "1"; oId "CUFF.6664.1"; class_code "u"; tss_id "TSS7411";
AC_000160.1	Cufflinks	exon	10022546	10022680	.	+	.	gene_id "XLOC_004809"; transcript_id "TCONS_00012874"; exon_number "2"; oId "CUFF.6664.1"; class_code "u"; tss_id "TSS7411";
AC_000160.1	Cufflinks	exon	10023484	10023768	.	+	.	gene_id "XLOC_004809"; transcript_id "TCONS_00012874"; exon_number "3"; oId "CUFF.6664.1"; class_code "u"; tss_id "TSS7411";
AC_000160.1	Cufflinks	exon	10665669	10666197	.	+	.	gene_id "XLOC_004825"; transcript_id "TCONS_00012895"; exon_number "1"; gene_name "TRNAR-UCU"; oId "CUFF.6852.3"; nearest_ref "rna5337"; class_code "o"; tss_id "TSS7431";
AC_000160.1	Cufflinks	exon	10739178	10739304	.	+	.	gene_id "XLOC_004825"; transcript_id "TCONS_00012895"; exon_number "2"; gene_name "TRNAR-UCU"; oId "CUFF.6852.3"; nearest_ref "rna5337"; class_code "o"; tss_id "TSS7431";
AC_000160.1	Cufflinks	exon	10740540	10740662	.	+	.	gene_id "XLOC_004825"; transcript_id "TCONS_00012895"; exon_number "3"; gene_name "TRNAR-UCU"; oId "CUFF.6852.3"; nearest_ref "rna5337"; class_code "o"; tss_id "TSS7431";
AC_000160.1	Cufflinks	exon	10740821	10741628	.	+	.	gene_id "XLOC_004825"; transcript_id "TCONS_00012895"; exon_number "4"; gene_name "TRNAR-UCU"; oId "CUFF.6852.3"; nearest_ref "rna5337"; class_code "o"; tss_id "TSS7431";
AC_000160.1	Cufflinks	exon	10665669	10666197	.	+	.	gene_id "XLOC_004825"; transcript_id "TCONS_00012899"; exon_number "1"; gene_name "TRNAR-UCU"; oId "CUFF.6852.5"; nearest_ref "rna5337"; class_code "o"; tss_id "TSS7431";
AC_000160.1	Cufflinks	exon	10739178	10739304	.	+	.	gene_id "XLOC_004825"; transcript_id "TCONS_00012899"; exon_number "2"; gene_name "TRNAR-UCU"; oId "CUFF.6852.5"; nearest_ref "rna5337"; class_code "o"; tss_id "TSS7431";
AC_000160.1	Cufflinks	exon	10746442	10748370	.	+	.	gene_id "XLOC_004825"; transcript_id "TCONS_00012899"; exon_number "3"; gene_name "TRNAR-UCU"; oId "CUFF.6852.5"; nearest_ref "rna5337"; class_code "o"; tss_id "TSS7431";
AC_000160.1	Cufflinks	exon	10749130	10750229	.	+	.	gene_id "XLOC_004825"; transcript_id "TCONS_00012899"; exon_number "4"; gene_name "TRNAR-UCU"; oId "CUFF.6852.5"; nearest_ref "rna5337"; class_code "o"; tss_id "TSS7431";
AC_000160.1	Cufflinks	exon	10665669	10666197	.	+	.	gene_id "XLOC_004825"; transcript_id "TCONS_00012900"; exon_number "1"; gene_name "TRNAR-UCU"; oId "CUFF.6852.6"; nearest_ref "rna5337"; class_code "o"; tss_id "TSS7431";
AC_000160.1	Cufflinks	exon	10746442	10748370	.	+	.	gene_id "XLOC_004825"; transcript_id "TCONS_00012900"; exon_number "2"; gene_name "TRNAR-UCU"; oId "CUFF.6852.6"; nearest_ref "rna5337"; class_code "o"; tss_id "TSS7431";
AC_000160.1	Cufflinks	exon	10749130	10749195	.	+	.	gene_id "XLOC_004825"; transcript_id "TCONS_00012900"; exon_number "3"; gene_name "TRNAR-UCU"; oId "CUFF.6852.6"; nearest_ref "rna5337"; class_code "o"; tss_id "TSS7431";
AC_000160.1	Cufflinks	exon	10749846	10750229	.	+	.	gene_id "XLOC_004825"; transcript_id "TCONS_00012900"; exon_number "4"; gene_name "TRNAR-UCU"; oId "CUFF.6852.6"; nearest_ref "rna5337"; class_code "o"; tss_id "TSS7431";
AC_000160.1	Cufflinks	exon	10665669	10666197	.	+	.	gene_id "XLOC_004825"; transcript_id "TCONS_00012898"; exon_number "1"; gene_name "TRNAR-UCU"; oId "CUFF.6852.4"; nearest_ref "rna5337"; class_code "o"; tss_id "TSS7431";
AC_000160.1	Cufflinks	exon	10739178	10739304	.	+	.	gene_id "XLOC_004825"; transcript_id "TCONS_00012898"; exon_number "2"; gene_name "TRNAR-UCU"; oId "CUFF.6852.4"; nearest_ref "rna5337"; class_code "o"; tss_id "TSS7431";
AC_000160.1	Cufflinks	exon	10746442	10748370	.	+	.	gene_id "XLOC_004825"; transcript_id "TCONS_00012898"; exon_number "3"; gene_name "TRNAR-UCU"; oId "CUFF.6852.4"; nearest_ref "rna5337"; class_code "o"; tss_id "TSS7431";
AC_000160.1	Cufflinks	exon	10749130	10749195	.	+	.	gene_id "XLOC_004825"; transcript_id "TCONS_00012898"; exon_number "4"; gene_name "TRNAR-UCU"; oId "CUFF.6852.4"; nearest_ref "rna5337"; class_code "o"; tss_id "TSS7431";
AC_000160.1	Cufflinks	exon	10749846	10750229	.	+	.	gene_id "XLOC_004825"; transcript_id "TCONS_00012898"; exon_number "5"; gene_name "TRNAR-UCU"; oId "CUFF.6852.4"; nearest_ref "rna5337"; class_code "o"; tss_id "TSS7431";
AC_000160.1	Cufflinks	exon	10665669	10666197	.	+	.	gene_id "XLOC_004825"; transcript_id "TCONS_00012897"; exon_number "1"; gene_name "TRNAR-UCU"; oId "CUFF.6852.2"; nearest_ref "rna5337"; class_code "o"; tss_id "TSS7431";
AC_000160.1	Cufflinks	exon	10739178	10739304	.	+	.	gene_id "XLOC_004825"; transcript_id "TCONS_00012897"; exon_number "2"; gene_name "TRNAR-UCU"; oId "CUFF.6852.2"; nearest_ref "rna5337"; class_code "o"; tss_id "TSS7431";
AC_000160.1	Cufflinks	exon	10746442	10746861	.	+	.	gene_id "XLOC_004825"; transcript_id "TCONS_00012897"; exon_number "3"; gene_name "TRNAR-UCU"; oId "CUFF.6852.2"; nearest_ref "rna5337"; class_code "o"; tss_id "TSS7431";
AC_000160.1	Cufflinks	exon	10749130	10750229	.	+	.	gene_id "XLOC_004825"; transcript_id "TCONS_00012897"; exon_number "4"; gene_name "TRNAR-UCU"; oId "CUFF.6852.2"; nearest_ref "rna5337"; class_code "o"; tss_id "TSS7431";
AC_000160.1	Cufflinks	exon	10665669	10666197	.	+	.	gene_id "XLOC_004825"; transcript_id "TCONS_00012896"; exon_number "1"; gene_name "TRNAR-UCU"; oId "CUFF.6852.1"; nearest_ref "rna5337"; class_code "o"; tss_id "TSS7431";
AC_000160.1	Cufflinks	exon	10739178	10739304	.	+	.	gene_id "XLOC_004825"; transcript_id "TCONS_00012896"; exon_number "2"; gene_name "TRNAR-UCU"; oId "CUFF.6852.1"; nearest_ref "rna5337"; class_code "o"; tss_id "TSS7431";
AC_000160.1	Cufflinks	exon	10746442	10746861	.	+	.	gene_id "XLOC_004825"; transcript_id "TCONS_00012896"; exon_number "3"; gene_name "TRNAR-UCU"; oId "CUFF.6852.1"; nearest_ref "rna5337"; class_code "o"; tss_id "TSS7431";
AC_000160.1	Cufflinks	exon	10749130	10749195	.	+	.	gene_id "XLOC_004825"; transcript_id "TCONS_00012896"; exon_number "4"; gene_name "TRNAR-UCU"; oId "CUFF.6852.1"; nearest_ref "rna5337"; class_code "o"; tss_id "TSS7431";
AC_000160.1	Cufflinks	exon	10749846	10750229	.	+	.	gene_id "XLOC_004825"; transcript_id "TCONS_00012896"; exon_number "5"; gene_name "TRNAR-UCU"; oId "CUFF.6852.1"; nearest_ref "rna5337"; class_code "o"; tss_id "TSS7431";
AC_000160.1	Cufflinks	exon	12409221	12409670	.	+	.	gene_id "XLOC_004854"; transcript_id "TCONS_00012934"; exon_number "1"; oId "CUFF.6825.3"; class_code "u"; tss_id "TSS7461";
AC_000160.1	Cufflinks	exon	12430628	12430733	.	+	.	gene_id "XLOC_004854"; transcript_id "TCONS_00012934"; exon_number "2"; oId "CUFF.6825.3"; class_code "u"; tss_id "TSS7461";
AC_000160.1	Cufflinks	exon	12432324	12432430	.	+	.	gene_id "XLOC_004854"; transcript_id "TCONS_00012934"; exon_number "3"; oId "CUFF.6825.3"; class_code "u"; tss_id "TSS7461";
AC_000160.1	Cufflinks	exon	12434574	12436727	.	+	.	gene_id "XLOC_004854"; transcript_id "TCONS_00012934"; exon_number "4"; oId "CUFF.6825.3"; class_code "u"; tss_id "TSS7461";
AC_000160.1	Cufflinks	exon	12409221	12409670	.	+	.	gene_id "XLOC_004854"; transcript_id "TCONS_00012935"; exon_number "1"; oId "CUFF.6825.4"; class_code "u"; tss_id "TSS7461";
AC_000160.1	Cufflinks	exon	12421293	12421486	.	+	.	gene_id "XLOC_004854"; transcript_id "TCONS_00012935"; exon_number "2"; oId "CUFF.6825.4"; class_code "u"; tss_id "TSS7461";
AC_000160.1	Cufflinks	exon	12434574	12436727	.	+	.	gene_id "XLOC_004854"; transcript_id "TCONS_00012935"; exon_number "3"; oId "CUFF.6825.4"; class_code "u"; tss_id "TSS7461";
AC_000160.1	Cufflinks	exon	12409221	12409670	.	+	.	gene_id "XLOC_004854"; transcript_id "TCONS_00012933"; exon_number "1"; oId "CUFF.6825.2"; class_code "u"; tss_id "TSS7461";
AC_000160.1	Cufflinks	exon	12421293	12421486	.	+	.	gene_id "XLOC_004854"; transcript_id "TCONS_00012933"; exon_number "2"; oId "CUFF.6825.2"; class_code "u"; tss_id "TSS7461";
AC_000160.1	Cufflinks	exon	12430629	12430733	.	+	.	gene_id "XLOC_004854"; transcript_id "TCONS_00012933"; exon_number "3"; oId "CUFF.6825.2"; class_code "u"; tss_id "TSS7461";
AC_000160.1	Cufflinks	exon	12432324	12432430	.	+	.	gene_id "XLOC_004854"; transcript_id "TCONS_00012933"; exon_number "4"; oId "CUFF.6825.2"; class_code "u"; tss_id "TSS7461";
AC_000160.1	Cufflinks	exon	12434574	12436727	.	+	.	gene_id "XLOC_004854"; transcript_id "TCONS_00012933"; exon_number "5"; oId "CUFF.6825.2"; class_code "u"; tss_id "TSS7461";
AC_000160.1	Cufflinks	exon	12409221	12409670	.	+	.	gene_id "XLOC_004854"; transcript_id "TCONS_00012932"; exon_number "1"; oId "CUFF.6825.1"; class_code "u"; tss_id "TSS7461";
AC_000160.1	Cufflinks	exon	12421293	12421486	.	+	.	gene_id "XLOC_004854"; transcript_id "TCONS_00012932"; exon_number "2"; oId "CUFF.6825.1"; class_code "u"; tss_id "TSS7461";
AC_000160.1	Cufflinks	exon	12430628	12430733	.	+	.	gene_id "XLOC_004854"; transcript_id "TCONS_00012932"; exon_number "3"; oId "CUFF.6825.1"; class_code "u"; tss_id "TSS7461";
AC_000160.1	Cufflinks	exon	12432324	12432430	.	+	.	gene_id "XLOC_004854"; transcript_id "TCONS_00012932"; exon_number "4"; oId "CUFF.6825.1"; class_code "u"; tss_id "TSS7461";
AC_000160.1	Cufflinks	exon	12434574	12436727	.	+	.	gene_id "XLOC_004854"; transcript_id "TCONS_00012932"; exon_number "5"; oId "CUFF.6825.1"; class_code "u"; tss_id "TSS7461";
AC_000160.1	Cufflinks	exon	12409221	12409670	.	+	.	gene_id "XLOC_004854"; transcript_id "TCONS_00012938"; exon_number "1"; oId "CUFF.6825.7"; class_code "u"; tss_id "TSS7461";
AC_000160.1	Cufflinks	exon	12421293	12421486	.	+	.	gene_id "XLOC_004854"; transcript_id "TCONS_00012938"; exon_number "2"; oId "CUFF.6825.7"; class_code "u"; tss_id "TSS7461";
AC_000160.1	Cufflinks	exon	12430628	12430733	.	+	.	gene_id "XLOC_004854"; transcript_id "TCONS_00012938"; exon_number "3"; oId "CUFF.6825.7"; class_code "u"; tss_id "TSS7461";
AC_000160.1	Cufflinks	exon	12432324	12432430	.	+	.	gene_id "XLOC_004854"; transcript_id "TCONS_00012938"; exon_number "4"; oId "CUFF.6825.7"; class_code "u"; tss_id "TSS7461";
AC_000160.1	Cufflinks	exon	12438400	12441672	.	+	.	gene_id "XLOC_004854"; transcript_id "TCONS_00012938"; exon_number "5"; oId "CUFF.6825.7"; class_code "u"; tss_id "TSS7461";
AC_000160.1	Cufflinks	exon	12409221	12409670	.	+	.	gene_id "XLOC_004854"; transcript_id "TCONS_00012940"; exon_number "1"; oId "CUFF.6825.9"; class_code "u"; tss_id "TSS7461";
AC_000160.1	Cufflinks	exon	12430628	12430733	.	+	.	gene_id "XLOC_004854"; transcript_id "TCONS_00012940"; exon_number "2"; oId "CUFF.6825.9"; class_code "u"; tss_id "TSS7461";
AC_000160.1	Cufflinks	exon	12432324	12432430	.	+	.	gene_id "XLOC_004854"; transcript_id "TCONS_00012940"; exon_number "3"; oId "CUFF.6825.9"; class_code "u"; tss_id "TSS7461";
AC_000160.1	Cufflinks	exon	12438400	12440449	.	+	.	gene_id "XLOC_004854"; transcript_id "TCONS_00012940"; exon_number "4"; oId "CUFF.6825.9"; class_code "u"; tss_id "TSS7461";
AC_000160.1	Cufflinks	exon	12441518	12441672	.	+	.	gene_id "XLOC_004854"; transcript_id "TCONS_00012940"; exon_number "5"; oId "CUFF.6825.9"; class_code "u"; tss_id "TSS7461";
AC_000160.1	Cufflinks	exon	12409221	12409670	.	+	.	gene_id "XLOC_004854"; transcript_id "TCONS_00012939"; exon_number "1"; oId "CUFF.6825.8"; class_code "u"; tss_id "TSS7461";
AC_000160.1	Cufflinks	exon	12421293	12421486	.	+	.	gene_id "XLOC_004854"; transcript_id "TCONS_00012939"; exon_number "2"; oId "CUFF.6825.8"; class_code "u"; tss_id "TSS7461";
AC_000160.1	Cufflinks	exon	12430628	12430733	.	+	.	gene_id "XLOC_004854"; transcript_id "TCONS_00012939"; exon_number "3"; oId "CUFF.6825.8"; class_code "u"; tss_id "TSS7461";
AC_000160.1	Cufflinks	exon	12432324	12432430	.	+	.	gene_id "XLOC_004854"; transcript_id "TCONS_00012939"; exon_number "4"; oId "CUFF.6825.8"; class_code "u"; tss_id "TSS7461";
AC_000160.1	Cufflinks	exon	12438400	12440449	.	+	.	gene_id "XLOC_004854"; transcript_id "TCONS_00012939"; exon_number "5"; oId "CUFF.6825.8"; class_code "u"; tss_id "TSS7461";
AC_000160.1	Cufflinks	exon	12441518	12441672	.	+	.	gene_id "XLOC_004854"; transcript_id "TCONS_00012939"; exon_number "6"; oId "CUFF.6825.8"; class_code "u"; tss_id "TSS7461";
AC_000160.1	Cufflinks	exon	12409221	12409670	.	+	.	gene_id "XLOC_004854"; transcript_id "TCONS_00012937"; exon_number "1"; oId "CUFF.6825.6"; class_code "u"; tss_id "TSS7461";
AC_000160.1	Cufflinks	exon	12430628	12430733	.	+	.	gene_id "XLOC_004854"; transcript_id "TCONS_00012937"; exon_number "2"; oId "CUFF.6825.6"; class_code "u"; tss_id "TSS7461";
AC_000160.1	Cufflinks	exon	12432324	12432430	.	+	.	gene_id "XLOC_004854"; transcript_id "TCONS_00012937"; exon_number "3"; oId "CUFF.6825.6"; class_code "u"; tss_id "TSS7461";
AC_000160.1	Cufflinks	exon	12438400	12441672	.	+	.	gene_id "XLOC_004854"; transcript_id "TCONS_00012937"; exon_number "4"; oId "CUFF.6825.6"; class_code "u"; tss_id "TSS7461";
AC_000160.1	Cufflinks	exon	12409221	12409670	.	+	.	gene_id "XLOC_004854"; transcript_id "TCONS_00012936"; exon_number "1"; oId "CUFF.6825.5"; class_code "u"; tss_id "TSS7461";
AC_000160.1	Cufflinks	exon	12421293	12421486	.	+	.	gene_id "XLOC_004854"; transcript_id "TCONS_00012936"; exon_number "2"; oId "CUFF.6825.5"; class_code "u"; tss_id "TSS7461";
AC_000160.1	Cufflinks	exon	12430628	12430733	.	+	.	gene_id "XLOC_004854"; transcript_id "TCONS_00012936"; exon_number "3"; oId "CUFF.6825.5"; class_code "u"; tss_id "TSS7461";
AC_000160.1	Cufflinks	exon	12432324	12432430	.	+	.	gene_id "XLOC_004854"; transcript_id "TCONS_00012936"; exon_number "4"; oId "CUFF.6825.5"; class_code "u"; tss_id "TSS7461";
AC_000160.1	Cufflinks	exon	12438400	12440537	.	+	.	gene_id "XLOC_004854"; transcript_id "TCONS_00012936"; exon_number "5"; oId "CUFF.6825.5"; class_code "u"; tss_id "TSS7461";
AC_000160.1	Cufflinks	exon	12441518	12441672	.	+	.	gene_id "XLOC_004854"; transcript_id "TCONS_00012936"; exon_number "6"; oId "CUFF.6825.5"; class_code "u"; tss_id "TSS7461";
AC_000160.1	Cufflinks	exon	12752236	12752437	.	+	.	gene_id "XLOC_004860"; transcript_id "TCONS_00012963"; exon_number "1"; oId "CUFF.6754.1"; class_code "u"; tss_id "TSS7470";
AC_000160.1	Cufflinks	exon	12756898	12757043	.	+	.	gene_id "XLOC_004860"; transcript_id "TCONS_00012963"; exon_number "2"; oId "CUFF.6754.1"; class_code "u"; tss_id "TSS7470";
AC_000160.1	Cufflinks	exon	12758599	12759760	.	+	.	gene_id "XLOC_004860"; transcript_id "TCONS_00012963"; exon_number "3"; oId "CUFF.6754.1"; class_code "u"; tss_id "TSS7470";
AC_000160.1	Cufflinks	exon	13029154	13030280	.	+	.	gene_id "XLOC_004866"; transcript_id "TCONS_00012973"; exon_number "1"; gene_name "LOC100849046"; oId "CUFF.7023.1"; nearest_ref "rna5416"; class_code "x"; tss_id "TSS7476";
AC_000160.1	Cufflinks	exon	13056016	13056145	.	+	.	gene_id "XLOC_004866"; transcript_id "TCONS_00012973"; exon_number "2"; gene_name "LOC100849046"; oId "CUFF.7023.1"; nearest_ref "rna5416"; class_code "x"; tss_id "TSS7476";
AC_000160.1	Cufflinks	exon	13058252	13059367	.	+	.	gene_id "XLOC_004866"; transcript_id "TCONS_00012973"; exon_number "3"; gene_name "LOC100849046"; oId "CUFF.7023.1"; nearest_ref "rna5416"; class_code "x"; tss_id "TSS7476";
AC_000160.1	Cufflinks	exon	14259995	14260089	.	+	.	gene_id "XLOC_004887"; transcript_id "TCONS_00013039"; exon_number "1"; oId "CUFF.6863.1"; class_code "u"; tss_id "TSS7509";
AC_000160.1	Cufflinks	exon	14261006	14261343	.	+	.	gene_id "XLOC_004887"; transcript_id "TCONS_00013039"; exon_number "2"; oId "CUFF.6863.1"; class_code "u"; tss_id "TSS7509";
AC_000160.1	Cufflinks	exon	14373526	14373663	.	+	.	gene_id "XLOC_004892"; transcript_id "TCONS_00013045"; exon_number "1"; oId "CUFF.6888.1"; class_code "u"; tss_id "TSS7514";
AC_000160.1	Cufflinks	exon	14375069	14375910	.	+	.	gene_id "XLOC_004892"; transcript_id "TCONS_00013045"; exon_number "2"; oId "CUFF.6888.1"; class_code "u"; tss_id "TSS7514";
AC_000160.1	Cufflinks	exon	14413839	14415642	.	+	.	gene_id "XLOC_004894"; transcript_id "TCONS_00013055"; exon_number "1"; oId "CUFF.6886.1"; class_code "u"; tss_id "TSS7520";
AC_000160.1	Cufflinks	exon	14415781	14416017	.	+	.	gene_id "XLOC_004894"; transcript_id "TCONS_00013055"; exon_number "2"; oId "CUFF.6886.1"; class_code "u"; tss_id "TSS7520";
AC_000160.1	Cufflinks	exon	17422673	17422801	.	+	.	gene_id "XLOC_004986"; transcript_id "TCONS_00013401"; exon_number "1"; oId "CUFF.7080.1"; class_code "u"; tss_id "TSS7695";
AC_000160.1	Cufflinks	exon	17423485	17423993	.	+	.	gene_id "XLOC_004986"; transcript_id "TCONS_00013401"; exon_number "2"; oId "CUFF.7080.1"; class_code "u"; tss_id "TSS7695";
AC_000160.1	Cufflinks	exon	17440366	17440407	.	+	.	gene_id "XLOC_004987"; transcript_id "TCONS_00013402"; exon_number "1"; oId "CUFF.7082.1"; class_code "u"; tss_id "TSS7696";
AC_000160.1	Cufflinks	exon	17443457	17444003	.	+	.	gene_id "XLOC_004987"; transcript_id "TCONS_00013402"; exon_number "2"; oId "CUFF.7082.1"; class_code "u"; tss_id "TSS7696";
AC_000160.1	Cufflinks	exon	17459263	17459436	.	+	.	gene_id "XLOC_004988"; transcript_id "TCONS_00013403"; exon_number "1"; oId "CUFF.7084.1"; class_code "u"; tss_id "TSS7697";
AC_000160.1	Cufflinks	exon	17459998	17460521	.	+	.	gene_id "XLOC_004988"; transcript_id "TCONS_00013403"; exon_number "2"; oId "CUFF.7084.1"; class_code "u"; tss_id "TSS7697";
AC_000160.1	Cufflinks	exon	17534176	17534274	.	+	.	gene_id "XLOC_004989"; transcript_id "TCONS_00013404"; exon_number "1"; oId "CUFF.7085.1"; class_code "u"; tss_id "TSS7698";
AC_000160.1	Cufflinks	exon	17534968	17535503	.	+	.	gene_id "XLOC_004989"; transcript_id "TCONS_00013404"; exon_number "2"; oId "CUFF.7085.1"; class_code "u"; tss_id "TSS7698";
AC_000160.1	Cufflinks	exon	17610263	17610362	.	+	.	gene_id "XLOC_004990"; transcript_id "TCONS_00013405"; exon_number "1"; oId "CUFF.7086.1"; class_code "u"; tss_id "TSS7699";
AC_000160.1	Cufflinks	exon	17611097	17611696	.	+	.	gene_id "XLOC_004990"; transcript_id "TCONS_00013405"; exon_number "2"; oId "CUFF.7086.1"; class_code "u"; tss_id "TSS7699";
AC_000160.1	Cufflinks	exon	17865572	17865610	.	+	.	gene_id "XLOC_004992"; transcript_id "TCONS_00013407"; exon_number "1"; gene_name "IVL"; oId "CUFF.7124.1"; nearest_ref "rna5860"; class_code "x"; tss_id "TSS7701";
AC_000160.1	Cufflinks	exon	17869286	17869409	.	+	.	gene_id "XLOC_004992"; transcript_id "TCONS_00013407"; exon_number "2"; gene_name "IVL"; oId "CUFF.7124.1"; nearest_ref "rna5860"; class_code "x"; tss_id "TSS7701";
AC_000160.1	Cufflinks	exon	17925521	17925600	.	+	.	gene_id "XLOC_004992"; transcript_id "TCONS_00013407"; exon_number "3"; gene_name "IVL"; oId "CUFF.7124.1"; nearest_ref "rna5860"; class_code "x"; tss_id "TSS7701";
AC_000160.1	Cufflinks	exon	20158272	20158926	.	+	.	gene_id "XLOC_005047"; transcript_id "TCONS_00013590"; exon_number "1"; oId "CUFF.7274.2"; class_code "u"; tss_id "TSS7803";
AC_000160.1	Cufflinks	exon	20160260	20163011	.	+	.	gene_id "XLOC_005047"; transcript_id "TCONS_00013590"; exon_number "2"; oId "CUFF.7274.2"; class_code "u"; tss_id "TSS7803";
AC_000160.1	Cufflinks	exon	20225148	20226446	.	+	.	gene_id "XLOC_005060"; transcript_id "TCONS_00013604"; exon_number "1"; oId "CUFF.7572.1"; class_code "u"; tss_id "TSS7817";
AC_000160.1	Cufflinks	exon	20227459	20227900	.	+	.	gene_id "XLOC_005060"; transcript_id "TCONS_00013604"; exon_number "2"; oId "CUFF.7572.1"; class_code "u"; tss_id "TSS7817";
AC_000160.1	Cufflinks	exon	20404420	20404542	.	+	.	gene_id "XLOC_005061"; transcript_id "TCONS_00013605"; exon_number "1"; oId "CUFF.7254.1"; class_code "u"; tss_id "TSS7818";
AC_000160.1	Cufflinks	exon	20404800	20405930	.	+	.	gene_id "XLOC_005061"; transcript_id "TCONS_00013605"; exon_number "2"; oId "CUFF.7254.1"; class_code "u"; tss_id "TSS7818";
AC_000160.1	Cufflinks	exon	20523438	20527724	.	+	.	gene_id "XLOC_005065"; transcript_id "TCONS_00013616"; exon_number "1"; gene_name "VPS45"; oId "CUFF.7352.3"; nearest_ref "rna6083"; class_code "x"; tss_id "TSS7825";
AC_000160.1	Cufflinks	exon	20553712	20553823	.	+	.	gene_id "XLOC_005065"; transcript_id "TCONS_00013616"; exon_number "2"; gene_name "VPS45"; oId "CUFF.7352.3"; nearest_ref "rna6083"; class_code "x"; tss_id "TSS7825";
AC_000160.1	Cufflinks	exon	20602720	20602782	.	+	.	gene_id "XLOC_005065"; transcript_id "TCONS_00013616"; exon_number "3"; gene_name "VPS45"; oId "CUFF.7352.3"; nearest_ref "rna6083"; class_code "x"; tss_id "TSS7825";
AC_000160.1	Cufflinks	exon	20603594	20603814	.	+	.	gene_id "XLOC_005065"; transcript_id "TCONS_00013616"; exon_number "4"; gene_name "VPS45"; oId "CUFF.7352.3"; nearest_ref "rna6083"; class_code "x"; tss_id "TSS7825";
AC_000160.1	Cufflinks	exon	20523438	20527321	.	+	.	gene_id "XLOC_005065"; transcript_id "TCONS_00013615"; exon_number "1"; gene_name "VPS45"; oId "CUFF.7352.2"; nearest_ref "rna6083"; class_code "x"; tss_id "TSS7825";
AC_000160.1	Cufflinks	exon	20527661	20527724	.	+	.	gene_id "XLOC_005065"; transcript_id "TCONS_00013615"; exon_number "2"; gene_name "VPS45"; oId "CUFF.7352.2"; nearest_ref "rna6083"; class_code "x"; tss_id "TSS7825";
AC_000160.1	Cufflinks	exon	20553712	20553823	.	+	.	gene_id "XLOC_005065"; transcript_id "TCONS_00013615"; exon_number "3"; gene_name "VPS45"; oId "CUFF.7352.2"; nearest_ref "rna6083"; class_code "x"; tss_id "TSS7825";
AC_000160.1	Cufflinks	exon	20602720	20602782	.	+	.	gene_id "XLOC_005065"; transcript_id "TCONS_00013615"; exon_number "4"; gene_name "VPS45"; oId "CUFF.7352.2"; nearest_ref "rna6083"; class_code "x"; tss_id "TSS7825";
AC_000160.1	Cufflinks	exon	20603594	20603814	.	+	.	gene_id "XLOC_005065"; transcript_id "TCONS_00013615"; exon_number "5"; gene_name "VPS45"; oId "CUFF.7352.2"; nearest_ref "rna6083"; class_code "x"; tss_id "TSS7825";
AC_000160.1	Cufflinks	exon	20523438	20527491	.	+	.	gene_id "XLOC_005065"; transcript_id "TCONS_00013614"; exon_number "1"; gene_name "VPS45"; oId "CUFF.7352.1"; nearest_ref "rna6083"; class_code "x"; tss_id "TSS7825";
AC_000160.1	Cufflinks	exon	20527661	20527724	.	+	.	gene_id "XLOC_005065"; transcript_id "TCONS_00013614"; exon_number "2"; gene_name "VPS45"; oId "CUFF.7352.1"; nearest_ref "rna6083"; class_code "x"; tss_id "TSS7825";
AC_000160.1	Cufflinks	exon	20553712	20553823	.	+	.	gene_id "XLOC_005065"; transcript_id "TCONS_00013614"; exon_number "3"; gene_name "VPS45"; oId "CUFF.7352.1"; nearest_ref "rna6083"; class_code "x"; tss_id "TSS7825";
AC_000160.1	Cufflinks	exon	20602720	20603814	.	+	.	gene_id "XLOC_005065"; transcript_id "TCONS_00013614"; exon_number "4"; gene_name "VPS45"; oId "CUFF.7352.1"; nearest_ref "rna6083"; class_code "x"; tss_id "TSS7825";
AC_000160.1	Cufflinks	exon	20600830	20601765	.	+	.	gene_id "XLOC_005065"; transcript_id "TCONS_00013618"; exon_number "1"; oId "CUFF.7352.4"; class_code "u"; tss_id "TSS7826";
AC_000160.1	Cufflinks	exon	20602477	20603814	.	+	.	gene_id "XLOC_005065"; transcript_id "TCONS_00013618"; exon_number "2"; oId "CUFF.7352.4"; class_code "u"; tss_id "TSS7826";
AC_000160.1	Cufflinks	exon	20600838	20601765	.	+	.	gene_id "XLOC_005065"; transcript_id "TCONS_00013620"; exon_number "1"; oId "CUFF.7352.7"; class_code "u"; tss_id "TSS7826";
AC_000160.1	Cufflinks	exon	20602720	20602782	.	+	.	gene_id "XLOC_005065"; transcript_id "TCONS_00013620"; exon_number "2"; oId "CUFF.7352.7"; class_code "u"; tss_id "TSS7826";
AC_000160.1	Cufflinks	exon	20603169	20603814	.	+	.	gene_id "XLOC_005065"; transcript_id "TCONS_00013620"; exon_number "3"; oId "CUFF.7352.7"; class_code "u"; tss_id "TSS7826";
AC_000160.1	Cufflinks	exon	20600838	20601765	.	+	.	gene_id "XLOC_005065"; transcript_id "TCONS_00013619"; exon_number "1"; oId "CUFF.7352.6"; class_code "u"; tss_id "TSS7826";
AC_000160.1	Cufflinks	exon	20602477	20602782	.	+	.	gene_id "XLOC_005065"; transcript_id "TCONS_00013619"; exon_number "2"; oId "CUFF.7352.6"; class_code "u"; tss_id "TSS7826";
AC_000160.1	Cufflinks	exon	20603594	20603814	.	+	.	gene_id "XLOC_005065"; transcript_id "TCONS_00013619"; exon_number "3"; oId "CUFF.7352.6"; class_code "u"; tss_id "TSS7826";
AC_000160.1	Cufflinks	exon	20600841	20601765	.	+	.	gene_id "XLOC_005065"; transcript_id "TCONS_00013622"; exon_number "1"; oId "CUFF.7352.9"; class_code "u"; tss_id "TSS7826";
AC_000160.1	Cufflinks	exon	20602720	20602782	.	+	.	gene_id "XLOC_005065"; transcript_id "TCONS_00013622"; exon_number "2"; oId "CUFF.7352.9"; class_code "u"; tss_id "TSS7826";
AC_000160.1	Cufflinks	exon	20603594	20603814	.	+	.	gene_id "XLOC_005065"; transcript_id "TCONS_00013622"; exon_number "3"; oId "CUFF.7352.9"; class_code "u"; tss_id "TSS7826";
AC_000160.1	Cufflinks	exon	20600841	20601765	.	+	.	gene_id "XLOC_005065"; transcript_id "TCONS_00013621"; exon_number "1"; oId "CUFF.7352.8"; class_code "u"; tss_id "TSS7826";
AC_000160.1	Cufflinks	exon	20603594	20603814	.	+	.	gene_id "XLOC_005065"; transcript_id "TCONS_00013621"; exon_number "2"; oId "CUFF.7352.8"; class_code "u"; tss_id "TSS7826";
AC_000160.1	Cufflinks	exon	20982163	20983040	.	+	.	gene_id "XLOC_005085"; transcript_id "TCONS_00013672"; exon_number "1"; oId "CUFF.7282.2"; class_code "u"; tss_id "TSS7853";
AC_000160.1	Cufflinks	exon	20989393	20990424	.	+	.	gene_id "XLOC_005085"; transcript_id "TCONS_00013672"; exon_number "2"; oId "CUFF.7282.2"; class_code "u"; tss_id "TSS7853";
AC_000160.1	Cufflinks	exon	20982163	20982322	.	+	.	gene_id "XLOC_005085"; transcript_id "TCONS_00013671"; exon_number "1"; oId "CUFF.7282.1"; class_code "u"; tss_id "TSS7853";
AC_000160.1	Cufflinks	exon	20982802	20983040	.	+	.	gene_id "XLOC_005085"; transcript_id "TCONS_00013671"; exon_number "2"; oId "CUFF.7282.1"; class_code "u"; tss_id "TSS7853";
AC_000160.1	Cufflinks	exon	20988668	20990424	.	+	.	gene_id "XLOC_005085"; transcript_id "TCONS_00013671"; exon_number "3"; oId "CUFF.7282.1"; class_code "u"; tss_id "TSS7853";
AC_000160.1	Cufflinks	exon	20982170	20982266	.	+	.	gene_id "XLOC_005085"; transcript_id "TCONS_00013675"; exon_number "1"; oId "CUFF.7282.5"; class_code "u"; tss_id "TSS7853";
AC_000160.1	Cufflinks	exon	20982802	20983040	.	+	.	gene_id "XLOC_005085"; transcript_id "TCONS_00013675"; exon_number "2"; oId "CUFF.7282.5"; class_code "u"; tss_id "TSS7853";
AC_000160.1	Cufflinks	exon	20988133	20988178	.	+	.	gene_id "XLOC_005085"; transcript_id "TCONS_00013675"; exon_number "3"; oId "CUFF.7282.5"; class_code "u"; tss_id "TSS7853";
AC_000160.1	Cufflinks	exon	20988668	20990424	.	+	.	gene_id "XLOC_005085"; transcript_id "TCONS_00013675"; exon_number "4"; oId "CUFF.7282.5"; class_code "u"; tss_id "TSS7853";
AC_000160.1	Cufflinks	exon	20982170	20983040	.	+	.	gene_id "XLOC_005085"; transcript_id "TCONS_00013674"; exon_number "1"; oId "CUFF.7282.4"; class_code "u"; tss_id "TSS7853";
AC_000160.1	Cufflinks	exon	20988668	20990424	.	+	.	gene_id "XLOC_005085"; transcript_id "TCONS_00013674"; exon_number "2"; oId "CUFF.7282.4"; class_code "u"; tss_id "TSS7853";
AC_000160.1	Cufflinks	exon	20982170	20983040	.	+	.	gene_id "XLOC_005085"; transcript_id "TCONS_00013673"; exon_number "1"; oId "CUFF.7282.3"; class_code "u"; tss_id "TSS7853";
AC_000160.1	Cufflinks	exon	20988133	20988185	.	+	.	gene_id "XLOC_005085"; transcript_id "TCONS_00013673"; exon_number "2"; oId "CUFF.7282.3"; class_code "u"; tss_id "TSS7853";
AC_000160.1	Cufflinks	exon	20988668	20990424	.	+	.	gene_id "XLOC_005085"; transcript_id "TCONS_00013673"; exon_number "3"; oId "CUFF.7282.3"; class_code "u"; tss_id "TSS7853";
AC_000160.1	Cufflinks	exon	25722183	25722403	.	+	.	gene_id "XLOC_005197"; transcript_id "TCONS_00013877"; exon_number "1"; gene_name "FAM46C"; oId "CUFF.7454.1"; nearest_ref "rna6340"; class_code "x"; tss_id "TSS8003";
AC_000160.1	Cufflinks	exon	25734774	25735203	.	+	.	gene_id "XLOC_005197"; transcript_id "TCONS_00013877"; exon_number "2"; gene_name "FAM46C"; oId "CUFF.7454.1"; nearest_ref "rna6340"; class_code "x"; tss_id "TSS8003";
AC_000160.1	Cufflinks	exon	26542573	26542658	.	+	.	gene_id "XLOC_005208"; transcript_id "TCONS_00013901"; exon_number "1"; oId "CUFF.7458.1"; class_code "u"; tss_id "TSS8018";
AC_000160.1	Cufflinks	exon	26548277	26548877	.	+	.	gene_id "XLOC_005208"; transcript_id "TCONS_00013901"; exon_number "2"; oId "CUFF.7458.1"; class_code "u"; tss_id "TSS8018";
AC_000160.1	Cufflinks	exon	26542589	26542658	.	+	.	gene_id "XLOC_005208"; transcript_id "TCONS_00013902"; exon_number "1"; oId "CUFF.7458.2"; class_code "u"; tss_id "TSS8018";
AC_000160.1	Cufflinks	exon	26545529	26545645	.	+	.	gene_id "XLOC_005208"; transcript_id "TCONS_00013902"; exon_number "2"; oId "CUFF.7458.2"; class_code "u"; tss_id "TSS8018";
AC_000160.1	Cufflinks	exon	26548277	26548877	.	+	.	gene_id "XLOC_005208"; transcript_id "TCONS_00013902"; exon_number "3"; oId "CUFF.7458.2"; class_code "u"; tss_id "TSS8018";
AC_000160.1	Cufflinks	exon	26544420	26545645	.	+	.	gene_id "XLOC_005208"; transcript_id "TCONS_00013903"; exon_number "1"; oId "CUFF.7458.3"; class_code "u"; tss_id "TSS8019";
AC_000160.1	Cufflinks	exon	26559330	26559959	.	+	.	gene_id "XLOC_005208"; transcript_id "TCONS_00013903"; exon_number "2"; oId "CUFF.7458.3"; class_code "u"; tss_id "TSS8019";
AC_000160.1	Cufflinks	exon	27158092	27158263	.	+	.	gene_id "XLOC_005216"; transcript_id "TCONS_00013918"; exon_number "1"; oId "CUFF.7482.1"; class_code "u"; tss_id "TSS8029";
AC_000160.1	Cufflinks	exon	27161267	27161423	.	+	.	gene_id "XLOC_005216"; transcript_id "TCONS_00013918"; exon_number "2"; oId "CUFF.7482.1"; class_code "u"; tss_id "TSS8029";
AC_000160.1	Cufflinks	exon	27164758	27165495	.	+	.	gene_id "XLOC_005216"; transcript_id "TCONS_00013918"; exon_number "3"; oId "CUFF.7482.1"; class_code "u"; tss_id "TSS8029";
AC_000160.1	Cufflinks	exon	29168208	29168862	.	+	.	gene_id "XLOC_005246"; transcript_id "TCONS_00013989"; exon_number "1"; oId "CUFF.7551.1"; class_code "u"; tss_id "TSS8072";
AC_000160.1	Cufflinks	exon	29170068	29170924	.	+	.	gene_id "XLOC_005246"; transcript_id "TCONS_00013989"; exon_number "2"; oId "CUFF.7551.1"; class_code "u"; tss_id "TSS8072";
AC_000160.1	Cufflinks	exon	29573558	29574158	.	+	.	gene_id "XLOC_005250"; transcript_id "TCONS_00014001"; exon_number "1"; oId "CUFF.7571.1"; class_code "u"; tss_id "TSS8078";
AC_000160.1	Cufflinks	exon	29574371	29578184	.	+	.	gene_id "XLOC_005250"; transcript_id "TCONS_00014001"; exon_number "2"; oId "CUFF.7571.1"; class_code "u"; tss_id "TSS8078";
AC_000160.1	Cufflinks	exon	30148685	30149045	.	+	.	gene_id "XLOC_005259"; transcript_id "TCONS_00014043"; exon_number "1"; oId "CUFF.7583.1"; class_code "u"; tss_id "TSS8095";
AC_000160.1	Cufflinks	exon	30149865	30150004	.	+	.	gene_id "XLOC_005259"; transcript_id "TCONS_00014043"; exon_number "2"; oId "CUFF.7583.1"; class_code "u"; tss_id "TSS8095";
AC_000160.1	Cufflinks	exon	30150108	30150155	.	+	.	gene_id "XLOC_005259"; transcript_id "TCONS_00014043"; exon_number "3"; oId "CUFF.7583.1"; class_code "u"; tss_id "TSS8095";
AC_000160.1	Cufflinks	exon	30154413	30154562	.	+	.	gene_id "XLOC_005259"; transcript_id "TCONS_00014043"; exon_number "4"; oId "CUFF.7583.1"; class_code "u"; tss_id "TSS8095";
AC_000160.1	Cufflinks	exon	30155534	30157998	.	+	.	gene_id "XLOC_005259"; transcript_id "TCONS_00014043"; exon_number "5"; oId "CUFF.7583.1"; class_code "u"; tss_id "TSS8095";
AC_000160.1	Cufflinks	exon	30435156	30435271	.	+	.	gene_id "XLOC_005261"; transcript_id "TCONS_00014045"; exon_number "1"; oId "CUFF.7584.1"; class_code "u"; tss_id "TSS8097";
AC_000160.1	Cufflinks	exon	30439674	30439781	.	+	.	gene_id "XLOC_005261"; transcript_id "TCONS_00014045"; exon_number "2"; oId "CUFF.7584.1"; class_code "u"; tss_id "TSS8097";
AC_000160.1	Cufflinks	exon	30448377	30449496	.	+	.	gene_id "XLOC_005261"; transcript_id "TCONS_00014045"; exon_number "3"; oId "CUFF.7584.1"; class_code "u"; tss_id "TSS8097";
AC_000160.1	Cufflinks	exon	30435156	30435271	.	+	.	gene_id "XLOC_005261"; transcript_id "TCONS_00014046"; exon_number "1"; oId "CUFF.7584.2"; class_code "u"; tss_id "TSS8097";
AC_000160.1	Cufflinks	exon	30439674	30439781	.	+	.	gene_id "XLOC_005261"; transcript_id "TCONS_00014046"; exon_number "2"; oId "CUFF.7584.2"; class_code "u"; tss_id "TSS8097";
AC_000160.1	Cufflinks	exon	30448377	30448552	.	+	.	gene_id "XLOC_005261"; transcript_id "TCONS_00014046"; exon_number "3"; oId "CUFF.7584.2"; class_code "u"; tss_id "TSS8097";
AC_000160.1	Cufflinks	exon	30450531	30450943	.	+	.	gene_id "XLOC_005261"; transcript_id "TCONS_00014046"; exon_number "4"; oId "CUFF.7584.2"; class_code "u"; tss_id "TSS8097";
AC_000160.1	Cufflinks	exon	31830794	31831113	.	+	.	gene_id "XLOC_005272"; transcript_id "TCONS_00014100"; exon_number "1"; oId "CUFF.7627.1"; class_code "u"; tss_id "TSS8120";
AC_000160.1	Cufflinks	exon	31836265	31836393	.	+	.	gene_id "XLOC_005272"; transcript_id "TCONS_00014100"; exon_number "2"; oId "CUFF.7627.1"; class_code "u"; tss_id "TSS8120";
AC_000160.1	Cufflinks	exon	31844414	31844991	.	+	.	gene_id "XLOC_005272"; transcript_id "TCONS_00014100"; exon_number "3"; oId "CUFF.7627.1"; class_code "u"; tss_id "TSS8120";
AC_000160.1	Cufflinks	exon	31831266	31831304	.	+	.	gene_id "XLOC_005272"; transcript_id "TCONS_00014101"; exon_number "1"; oId "CUFF.7627.2"; class_code "u"; tss_id "TSS8121";
AC_000160.1	Cufflinks	exon	31836265	31836393	.	+	.	gene_id "XLOC_005272"; transcript_id "TCONS_00014101"; exon_number "2"; oId "CUFF.7627.2"; class_code "u"; tss_id "TSS8121";
AC_000160.1	Cufflinks	exon	31844414	31844991	.	+	.	gene_id "XLOC_005272"; transcript_id "TCONS_00014101"; exon_number "3"; oId "CUFF.7627.2"; class_code "u"; tss_id "TSS8121";
AC_000160.1	Cufflinks	exon	32221460	32222062	.	+	.	gene_id "XLOC_005277"; transcript_id "TCONS_00014118"; exon_number "1"; oId "CUFF.7639.1"; class_code "u"; tss_id "TSS8132";
AC_000160.1	Cufflinks	exon	32223113	32223240	.	+	.	gene_id "XLOC_005277"; transcript_id "TCONS_00014118"; exon_number "2"; oId "CUFF.7639.1"; class_code "u"; tss_id "TSS8132";
AC_000160.1	Cufflinks	exon	32243089	32243245	.	+	.	gene_id "XLOC_005277"; transcript_id "TCONS_00014118"; exon_number "3"; oId "CUFF.7639.1"; class_code "u"; tss_id "TSS8132";
AC_000160.1	Cufflinks	exon	32247156	32247220	.	+	.	gene_id "XLOC_005277"; transcript_id "TCONS_00014118"; exon_number "4"; oId "CUFF.7639.1"; class_code "u"; tss_id "TSS8132";
AC_000160.1	Cufflinks	exon	32247549	32247695	.	+	.	gene_id "XLOC_005277"; transcript_id "TCONS_00014118"; exon_number "5"; oId "CUFF.7639.1"; class_code "u"; tss_id "TSS8132";
AC_000160.1	Cufflinks	exon	33224853	33225305	.	+	.	gene_id "XLOC_005290"; transcript_id "TCONS_00014174"; exon_number "1"; oId "CUFF.7669.1"; class_code "u"; tss_id "TSS8160";
AC_000160.1	Cufflinks	exon	33232469	33232595	.	+	.	gene_id "XLOC_005290"; transcript_id "TCONS_00014174"; exon_number "2"; oId "CUFF.7669.1"; class_code "u"; tss_id "TSS8160";
AC_000160.1	Cufflinks	exon	33233739	33235813	.	+	.	gene_id "XLOC_005290"; transcript_id "TCONS_00014174"; exon_number "3"; oId "CUFF.7669.1"; class_code "u"; tss_id "TSS8160";
AC_000160.1	Cufflinks	exon	33225239	33225305	.	+	.	gene_id "XLOC_005290"; transcript_id "TCONS_00014175"; exon_number "1"; oId "CUFF.7669.2"; class_code "u"; tss_id "TSS8161";
AC_000160.1	Cufflinks	exon	33232472	33232595	.	+	.	gene_id "XLOC_005290"; transcript_id "TCONS_00014175"; exon_number "2"; oId "CUFF.7669.2"; class_code "u"; tss_id "TSS8161";
AC_000160.1	Cufflinks	exon	33233739	33235813	.	+	.	gene_id "XLOC_005290"; transcript_id "TCONS_00014175"; exon_number "3"; oId "CUFF.7669.2"; class_code "u"; tss_id "TSS8161";
AC_000160.1	Cufflinks	exon	34793674	34795254	.	+	.	gene_id "XLOC_005315"; transcript_id "TCONS_00014249"; exon_number "1"; oId "CUFF.7784.1"; class_code "u"; tss_id "TSS8201";
AC_000160.1	Cufflinks	exon	34796270	34797068	.	+	.	gene_id "XLOC_005315"; transcript_id "TCONS_00014249"; exon_number "2"; oId "CUFF.7784.1"; class_code "u"; tss_id "TSS8201";
AC_000160.1	Cufflinks	exon	36038160	36038322	.	+	.	gene_id "XLOC_005324"; transcript_id "TCONS_00014272"; exon_number "1"; gene_name "NTNG1"; oId "CUFF.8157.2"; nearest_ref "rna6679"; class_code "x"; tss_id "TSS8215";
AC_000160.1	Cufflinks	exon	36040100	36040172	.	+	.	gene_id "XLOC_005324"; transcript_id "TCONS_00014272"; exon_number "2"; gene_name "NTNG1"; oId "CUFF.8157.2"; nearest_ref "rna6679"; class_code "x"; tss_id "TSS8215";
AC_000160.1	Cufflinks	exon	36041865	36042007	.	+	.	gene_id "XLOC_005324"; transcript_id "TCONS_00014272"; exon_number "3"; gene_name "NTNG1"; oId "CUFF.8157.2"; nearest_ref "rna6679"; class_code "x"; tss_id "TSS8215";
AC_000160.1	Cufflinks	exon	36042960	36046834	.	+	.	gene_id "XLOC_005324"; transcript_id "TCONS_00014272"; exon_number "4"; gene_name "NTNG1"; oId "CUFF.8157.2"; nearest_ref "rna6679"; class_code "x"; tss_id "TSS8215";
AC_000160.1	Cufflinks	exon	36053037	36053060	.	+	.	gene_id "XLOC_005324"; transcript_id "TCONS_00014272"; exon_number "5"; gene_name "NTNG1"; oId "CUFF.8157.2"; nearest_ref "rna6679"; class_code "x"; tss_id "TSS8215";
AC_000160.1	Cufflinks	exon	39038476	39038685	.	+	.	gene_id "XLOC_005334"; transcript_id "TCONS_00014282"; exon_number "1"; oId "CUFF.7819.1"; class_code "u"; tss_id "TSS8225";
AC_000160.1	Cufflinks	exon	39043156	39043285	.	+	.	gene_id "XLOC_005334"; transcript_id "TCONS_00014282"; exon_number "2"; oId "CUFF.7819.1"; class_code "u"; tss_id "TSS8225";
AC_000160.1	Cufflinks	exon	39045077	39045155	.	+	.	gene_id "XLOC_005334"; transcript_id "TCONS_00014282"; exon_number "3"; oId "CUFF.7819.1"; class_code "u"; tss_id "TSS8225";
AC_000160.1	Cufflinks	exon	40077783	40078133	.	+	.	gene_id "XLOC_005337"; transcript_id "TCONS_00014285"; exon_number "1"; oId "CUFF.7840.1"; class_code "u"; tss_id "TSS8228";
AC_000160.1	Cufflinks	exon	40079099	40079283	.	+	.	gene_id "XLOC_005337"; transcript_id "TCONS_00014285"; exon_number "2"; oId "CUFF.7840.1"; class_code "u"; tss_id "TSS8228";
AC_000160.1	Cufflinks	exon	51474648	51475080	.	+	.	gene_id "XLOC_005407"; transcript_id "TCONS_00014499"; exon_number "1"; gene_name "BTBD8"; oId "CUFF.8173.1"; nearest_ref "rna6866"; class_code "x"; tss_id "TSS8357";
AC_000160.1	Cufflinks	exon	51501602	51501720	.	+	.	gene_id "XLOC_005407"; transcript_id "TCONS_00014499"; exon_number "2"; gene_name "BTBD8"; oId "CUFF.8173.1"; nearest_ref "rna6866"; class_code "x"; tss_id "TSS8357";
AC_000160.1	Cufflinks	exon	51502661	51502720	.	+	.	gene_id "XLOC_005407"; transcript_id "TCONS_00014499"; exon_number "3"; gene_name "BTBD8"; oId "CUFF.8173.1"; nearest_ref "rna6866"; class_code "x"; tss_id "TSS8357";
AC_000160.1	Cufflinks	exon	51505372	51505405	.	+	.	gene_id "XLOC_005407"; transcript_id "TCONS_00014499"; exon_number "4"; gene_name "BTBD8"; oId "CUFF.8173.1"; nearest_ref "rna6866"; class_code "x"; tss_id "TSS8357";
AC_000160.1	Cufflinks	exon	51889528	51889707	.	+	.	gene_id "XLOC_005415"; transcript_id "TCONS_00014515"; exon_number "1"; oId "CUFF.8082.1"; class_code "u"; tss_id "TSS8368";
AC_000160.1	Cufflinks	exon	51894702	51894795	.	+	.	gene_id "XLOC_005415"; transcript_id "TCONS_00014515"; exon_number "2"; oId "CUFF.8082.1"; class_code "u"; tss_id "TSS8368";
AC_000160.1	Cufflinks	exon	51895391	51895418	.	+	.	gene_id "XLOC_005415"; transcript_id "TCONS_00014515"; exon_number "3"; oId "CUFF.8082.1"; class_code "u"; tss_id "TSS8368";
AC_000160.1	Cufflinks	exon	53810973	53811134	.	+	.	gene_id "XLOC_005446"; transcript_id "TCONS_00014569"; exon_number "1"; oId "CUFF.8151.1"; class_code "u"; tss_id "TSS8413";
AC_000160.1	Cufflinks	exon	53811595	53812122	.	+	.	gene_id "XLOC_005446"; transcript_id "TCONS_00014569"; exon_number "2"; oId "CUFF.8151.1"; class_code "u"; tss_id "TSS8413";
AC_000160.1	Cufflinks	exon	55488076	55488334	.	+	.	gene_id "XLOC_005476"; transcript_id "TCONS_00014682"; exon_number "1"; oId "CUFF.8275.1"; class_code "u"; tss_id "TSS8461";
AC_000160.1	Cufflinks	exon	55518161	55518242	.	+	.	gene_id "XLOC_005476"; transcript_id "TCONS_00014682"; exon_number "2"; oId "CUFF.8275.1"; class_code "u"; tss_id "TSS8461";
AC_000160.1	Cufflinks	exon	55526891	55527011	.	+	.	gene_id "XLOC_005476"; transcript_id "TCONS_00014682"; exon_number "3"; oId "CUFF.8275.1"; class_code "u"; tss_id "TSS8461";
AC_000160.1	Cufflinks	exon	55796713	55797038	.	+	.	gene_id "XLOC_005477"; transcript_id "TCONS_00014683"; exon_number "1"; oId "CUFF.8277.1"; class_code "u"; tss_id "TSS8462";
AC_000160.1	Cufflinks	exon	55797657	55797721	.	+	.	gene_id "XLOC_005477"; transcript_id "TCONS_00014683"; exon_number "2"; oId "CUFF.8277.1"; class_code "u"; tss_id "TSS8462";
AC_000160.1	Cufflinks	exon	55799825	55799898	.	+	.	gene_id "XLOC_005477"; transcript_id "TCONS_00014683"; exon_number "3"; oId "CUFF.8277.1"; class_code "u"; tss_id "TSS8462";
AC_000160.1	Cufflinks	exon	55796713	55797038	.	+	.	gene_id "XLOC_005477"; transcript_id "TCONS_00014684"; exon_number "1"; oId "CUFF.8277.2"; class_code "u"; tss_id "TSS8462";
AC_000160.1	Cufflinks	exon	55819010	55819082	.	+	.	gene_id "XLOC_005477"; transcript_id "TCONS_00014684"; exon_number "2"; oId "CUFF.8277.2"; class_code "u"; tss_id "TSS8462";
AC_000160.1	Cufflinks	exon	55835654	55835816	.	+	.	gene_id "XLOC_005477"; transcript_id "TCONS_00014684"; exon_number "3"; oId "CUFF.8277.2"; class_code "u"; tss_id "TSS8462";
AC_000160.1	Cufflinks	exon	56824193	56829915	.	+	.	gene_id "XLOC_005479"; transcript_id "TCONS_00014686"; exon_number "1"; gene_name "LMO4"; oId "CUFF.8285.1"; nearest_ref "rna6981"; class_code "x"; tss_id "TSS8464";
AC_000160.1	Cufflinks	exon	56831821	56833262	.	+	.	gene_id "XLOC_005479"; transcript_id "TCONS_00014686"; exon_number "2"; gene_name "LMO4"; oId "CUFF.8285.1"; nearest_ref "rna6981"; class_code "x"; tss_id "TSS8464";
AC_000160.1	Cufflinks	exon	57457744	57458336	.	+	.	gene_id "XLOC_005485"; transcript_id "TCONS_00014695"; exon_number "1"; oId "CUFF.8366.5"; class_code "u"; tss_id "TSS8470";
AC_000160.1	Cufflinks	exon	57497544	57497639	.	+	.	gene_id "XLOC_005485"; transcript_id "TCONS_00014695"; exon_number "2"; oId "CUFF.8366.5"; class_code "u"; tss_id "TSS8470";
AC_000160.1	Cufflinks	exon	57457744	57458336	.	+	.	gene_id "XLOC_005485"; transcript_id "TCONS_00014696"; exon_number "1"; gene_name "LOC784768"; oId "CUFF.8366.4"; nearest_ref "rna6989"; class_code "x"; tss_id "TSS8470";
AC_000160.1	Cufflinks	exon	57552326	57552743	.	+	.	gene_id "XLOC_005485"; transcript_id "TCONS_00014696"; exon_number "2"; gene_name "LOC784768"; oId "CUFF.8366.4"; nearest_ref "rna6989"; class_code "x"; tss_id "TSS8470";
AC_000160.1	Cufflinks	exon	57457744	57458336	.	+	.	gene_id "XLOC_005485"; transcript_id "TCONS_00014697"; exon_number "1"; gene_name "CLCA3"; oId "CUFF.8366.3"; nearest_ref "rna6992"; class_code "x"; tss_id "TSS8470";
[truncated: 21,399 more rows]
