# Supplementary material for: Genome-wide identification of tissue-specific long non-coding RNA in three farm animal species
Source: BMC Genomics. 2018 Sep 18;19:684. doi: 10.1186/s12864-018-5037-7 (PMC6145346; doi:10.1186/s12864-018-5037-7)
Supplement: Supplementary file 6 — Exon Locations of Pig LncRNAs. The genomic locations of the exons of all pig lncRNAs. (GTF 9045 kb) [file 12864_2018_5037_MOESM6_ESM.gtf]

NC_010443.4	Cufflinks	exon	84645	84893	.	+	.	gene_id "XLOC_000035"; transcript_id "TCONS_00000039"; exon_number "1"; oId "CUFF.5.1"; class_code "u"; tss_id "TSS38";
NC_010443.4	Cufflinks	exon	86221	86764	.	+	.	gene_id "XLOC_000035"; transcript_id "TCONS_00000039"; exon_number "2"; oId "CUFF.5.1"; class_code "u"; tss_id "TSS38";
NC_010443.4	Cufflinks	exon	92148	92290	.	+	.	gene_id "XLOC_000036"; transcript_id "TCONS_00000040"; exon_number "1"; oId "CUFF.6.1"; class_code "u"; tss_id "TSS39";
NC_010443.4	Cufflinks	exon	92534	92691	.	+	.	gene_id "XLOC_000036"; transcript_id "TCONS_00000040"; exon_number "2"; oId "CUFF.6.1"; class_code "u"; tss_id "TSS39";
NC_010443.4	Cufflinks	exon	93841	94006	.	+	.	gene_id "XLOC_000036"; transcript_id "TCONS_00000040"; exon_number "3"; oId "CUFF.6.1"; class_code "u"; tss_id "TSS39";
NC_010443.4	Cufflinks	exon	1617262	1621173	.	+	.	gene_id "XLOC_000047"; transcript_id "TCONS_00000076"; exon_number "1"; oId "CUFF.29.1"; class_code "u"; tss_id "TSS57";
NC_010443.4	Cufflinks	exon	1622798	1624306	.	+	.	gene_id "XLOC_000047"; transcript_id "TCONS_00000076"; exon_number "2"; oId "CUFF.29.1"; class_code "u"; tss_id "TSS57";
NC_010443.4	Cufflinks	exon	1629891	1630031	.	+	.	gene_id "XLOC_000047"; transcript_id "TCONS_00000076"; exon_number "3"; oId "CUFF.29.1"; class_code "u"; tss_id "TSS57";
NC_010443.4	Cufflinks	exon	1799591	1799848	.	+	.	gene_id "XLOC_000049"; transcript_id "TCONS_00000080"; exon_number "1"; oId "CUFF.32.2"; class_code "u"; tss_id "TSS60";
NC_010443.4	Cufflinks	exon	1799975	1800034	.	+	.	gene_id "XLOC_000049"; transcript_id "TCONS_00000080"; exon_number "2"; oId "CUFF.32.2"; class_code "u"; tss_id "TSS60";
NC_010443.4	Cufflinks	exon	1800714	1800827	.	+	.	gene_id "XLOC_000049"; transcript_id "TCONS_00000080"; exon_number "3"; oId "CUFF.32.2"; class_code "u"; tss_id "TSS60";
NC_010443.4	Cufflinks	exon	1800959	1801052	.	+	.	gene_id "XLOC_000049"; transcript_id "TCONS_00000080"; exon_number "4"; oId "CUFF.32.2"; class_code "u"; tss_id "TSS60";
NC_010443.4	Cufflinks	exon	1799591	1799848	.	+	.	gene_id "XLOC_000049"; transcript_id "TCONS_00000079"; exon_number "1"; oId "CUFF.32.1"; class_code "u"; tss_id "TSS60";
NC_010443.4	Cufflinks	exon	1800714	1800827	.	+	.	gene_id "XLOC_000049"; transcript_id "TCONS_00000079"; exon_number "2"; oId "CUFF.32.1"; class_code "u"; tss_id "TSS60";
NC_010443.4	Cufflinks	exon	1800959	1801052	.	+	.	gene_id "XLOC_000049"; transcript_id "TCONS_00000079"; exon_number "3"; oId "CUFF.32.1"; class_code "u"; tss_id "TSS60";
NC_010443.4	Cufflinks	exon	1934249	1934397	.	+	.	gene_id "XLOC_000050"; transcript_id "TCONS_00000081"; exon_number "1"; oId "CUFF.34.1"; class_code "u"; tss_id "TSS61";
NC_010443.4	Cufflinks	exon	1935163	1935253	.	+	.	gene_id "XLOC_000050"; transcript_id "TCONS_00000081"; exon_number "2"; oId "CUFF.34.1"; class_code "u"; tss_id "TSS61";
NC_010443.4	Cufflinks	exon	1939423	1939674	.	+	.	gene_id "XLOC_000050"; transcript_id "TCONS_00000081"; exon_number "3"; oId "CUFF.34.1"; class_code "u"; tss_id "TSS61";
NC_010443.4	Cufflinks	exon	1940302	1940442	.	+	.	gene_id "XLOC_000050"; transcript_id "TCONS_00000081"; exon_number "4"; oId "CUFF.34.1"; class_code "u"; tss_id "TSS61";
NC_010443.4	Cufflinks	exon	1941186	1941292	.	+	.	gene_id "XLOC_000050"; transcript_id "TCONS_00000081"; exon_number "5"; oId "CUFF.34.1"; class_code "u"; tss_id "TSS61";
NC_010443.4	Cufflinks	exon	1942683	1942840	.	+	.	gene_id "XLOC_000050"; transcript_id "TCONS_00000081"; exon_number "6"; oId "CUFF.34.1"; class_code "u"; tss_id "TSS61";
NC_010443.4	Cufflinks	exon	1943194	1943456	.	+	.	gene_id "XLOC_000050"; transcript_id "TCONS_00000081"; exon_number "7"; oId "CUFF.34.1"; class_code "u"; tss_id "TSS61";
NC_010443.4	Cufflinks	exon	1934249	1934397	.	+	.	gene_id "XLOC_000050"; transcript_id "TCONS_00000082"; exon_number "1"; oId "CUFF.34.2"; class_code "u"; tss_id "TSS61";
NC_010443.4	Cufflinks	exon	1935163	1935253	.	+	.	gene_id "XLOC_000050"; transcript_id "TCONS_00000082"; exon_number "2"; oId "CUFF.34.2"; class_code "u"; tss_id "TSS61";
NC_010443.4	Cufflinks	exon	1939423	1939674	.	+	.	gene_id "XLOC_000050"; transcript_id "TCONS_00000082"; exon_number "3"; oId "CUFF.34.2"; class_code "u"; tss_id "TSS61";
NC_010443.4	Cufflinks	exon	1940302	1940442	.	+	.	gene_id "XLOC_000050"; transcript_id "TCONS_00000082"; exon_number "4"; oId "CUFF.34.2"; class_code "u"; tss_id "TSS61";
NC_010443.4	Cufflinks	exon	1941186	1941292	.	+	.	gene_id "XLOC_000050"; transcript_id "TCONS_00000082"; exon_number "5"; oId "CUFF.34.2"; class_code "u"; tss_id "TSS61";
NC_010443.4	Cufflinks	exon	1942683	1942840	.	+	.	gene_id "XLOC_000050"; transcript_id "TCONS_00000082"; exon_number "6"; oId "CUFF.34.2"; class_code "u"; tss_id "TSS61";
NC_010443.4	Cufflinks	exon	1943475	1943550	.	+	.	gene_id "XLOC_000050"; transcript_id "TCONS_00000082"; exon_number "7"; oId "CUFF.34.2"; class_code "u"; tss_id "TSS61";
NC_010443.4	Cufflinks	exon	2462030	2462294	.	+	.	gene_id "XLOC_000053"; transcript_id "TCONS_00000091"; exon_number "1"; oId "CUFF.39.2"; class_code "u"; tss_id "TSS66";
NC_010443.4	Cufflinks	exon	2462822	2463094	.	+	.	gene_id "XLOC_000053"; transcript_id "TCONS_00000091"; exon_number "2"; oId "CUFF.39.2"; class_code "u"; tss_id "TSS66";
NC_010443.4	Cufflinks	exon	2463352	2465603	.	+	.	gene_id "XLOC_000053"; transcript_id "TCONS_00000091"; exon_number "3"; oId "CUFF.39.2"; class_code "u"; tss_id "TSS66";
NC_010443.4	Cufflinks	exon	2467890	2468196	.	+	.	gene_id "XLOC_000053"; transcript_id "TCONS_00000091"; exon_number "4"; oId "CUFF.39.2"; class_code "u"; tss_id "TSS66";
NC_010443.4	Cufflinks	exon	2462030	2462294	.	+	.	gene_id "XLOC_000053"; transcript_id "TCONS_00000090"; exon_number "1"; oId "CUFF.39.1"; class_code "u"; tss_id "TSS66";
NC_010443.4	Cufflinks	exon	2462822	2465603	.	+	.	gene_id "XLOC_000053"; transcript_id "TCONS_00000090"; exon_number "2"; oId "CUFF.39.1"; class_code "u"; tss_id "TSS66";
NC_010443.4	Cufflinks	exon	2467890	2468196	.	+	.	gene_id "XLOC_000053"; transcript_id "TCONS_00000090"; exon_number "3"; oId "CUFF.39.1"; class_code "u"; tss_id "TSS66";
NC_010443.4	Cufflinks	exon	2462030	2462294	.	+	.	gene_id "XLOC_000053"; transcript_id "TCONS_00000092"; exon_number "1"; oId "CUFF.39.3"; class_code "u"; tss_id "TSS66";
NC_010443.4	Cufflinks	exon	2462822	2465603	.	+	.	gene_id "XLOC_000053"; transcript_id "TCONS_00000092"; exon_number "2"; oId "CUFF.39.3"; class_code "u"; tss_id "TSS66";
NC_010443.4	Cufflinks	exon	2467890	2467971	.	+	.	gene_id "XLOC_000053"; transcript_id "TCONS_00000092"; exon_number "3"; oId "CUFF.39.3"; class_code "u"; tss_id "TSS66";
NC_010443.4	Cufflinks	exon	2469289	2469487	.	+	.	gene_id "XLOC_000053"; transcript_id "TCONS_00000092"; exon_number "4"; oId "CUFF.39.3"; class_code "u"; tss_id "TSS66";
NC_010443.4	Cufflinks	exon	2462571	2465603	.	+	.	gene_id "XLOC_000053"; transcript_id "TCONS_00000094"; exon_number "1"; oId "CUFF.39.5"; class_code "u"; tss_id "TSS67";
NC_010443.4	Cufflinks	exon	2467890	2468196	.	+	.	gene_id "XLOC_000053"; transcript_id "TCONS_00000094"; exon_number "2"; oId "CUFF.39.5"; class_code "u"; tss_id "TSS67";
NC_010443.4	Cufflinks	exon	2462571	2463094	.	+	.	gene_id "XLOC_000053"; transcript_id "TCONS_00000093"; exon_number "1"; oId "CUFF.39.4"; class_code "u"; tss_id "TSS67";
NC_010443.4	Cufflinks	exon	2463352	2465603	.	+	.	gene_id "XLOC_000053"; transcript_id "TCONS_00000093"; exon_number "2"; oId "CUFF.39.4"; class_code "u"; tss_id "TSS67";
NC_010443.4	Cufflinks	exon	2467890	2468196	.	+	.	gene_id "XLOC_000053"; transcript_id "TCONS_00000093"; exon_number "3"; oId "CUFF.39.4"; class_code "u"; tss_id "TSS67";
NC_010443.4	Cufflinks	exon	2462571	2465603	.	+	.	gene_id "XLOC_000053"; transcript_id "TCONS_00000095"; exon_number "1"; oId "CUFF.39.6"; class_code "u"; tss_id "TSS67";
NC_010443.4	Cufflinks	exon	2467890	2467971	.	+	.	gene_id "XLOC_000053"; transcript_id "TCONS_00000095"; exon_number "2"; oId "CUFF.39.6"; class_code "u"; tss_id "TSS67";
NC_010443.4	Cufflinks	exon	2469289	2469487	.	+	.	gene_id "XLOC_000053"; transcript_id "TCONS_00000095"; exon_number "3"; oId "CUFF.39.6"; class_code "u"; tss_id "TSS67";
NC_010443.4	Cufflinks	exon	2870144	2870676	.	+	.	gene_id "XLOC_000055"; transcript_id "TCONS_00000106"; exon_number "1"; oId "CUFF.71.2"; class_code "u"; tss_id "TSS74";
NC_010443.4	Cufflinks	exon	2870960	2872972	.	+	.	gene_id "XLOC_000055"; transcript_id "TCONS_00000106"; exon_number "2"; oId "CUFF.71.2"; class_code "u"; tss_id "TSS74";
NC_010443.4	Cufflinks	exon	2873987	2878333	.	+	.	gene_id "XLOC_000057"; transcript_id "TCONS_00000110"; exon_number "1"; oId "CUFF.79.2"; class_code "u"; tss_id "TSS76";
NC_010443.4	Cufflinks	exon	2884990	2885340	.	+	.	gene_id "XLOC_000057"; transcript_id "TCONS_00000110"; exon_number "2"; oId "CUFF.79.2"; class_code "u"; tss_id "TSS76";
NC_010443.4	Cufflinks	exon	2873987	2878333	.	+	.	gene_id "XLOC_000057"; transcript_id "TCONS_00000109"; exon_number "1"; oId "CUFF.79.1"; class_code "u"; tss_id "TSS76";
NC_010443.4	Cufflinks	exon	2883764	2883852	.	+	.	gene_id "XLOC_000057"; transcript_id "TCONS_00000109"; exon_number "2"; oId "CUFF.79.1"; class_code "u"; tss_id "TSS76";
NC_010443.4	Cufflinks	exon	2884990	2885340	.	+	.	gene_id "XLOC_000057"; transcript_id "TCONS_00000109"; exon_number "3"; oId "CUFF.79.1"; class_code "u"; tss_id "TSS76";
NC_010443.4	Cufflinks	exon	2901113	2901229	.	+	.	gene_id "XLOC_000058"; transcript_id "TCONS_00000111"; exon_number "1"; oId "CUFF.69.1"; class_code "u"; tss_id "TSS77";
NC_010443.4	Cufflinks	exon	2902086	2905678	.	+	.	gene_id "XLOC_000058"; transcript_id "TCONS_00000111"; exon_number "2"; oId "CUFF.69.1"; class_code "u"; tss_id "TSS77";
NC_010443.4	Cufflinks	exon	3013632	3013803	.	+	.	gene_id "XLOC_000063"; transcript_id "TCONS_00000129"; exon_number "1"; oId "CUFF.303.2"; class_code "u"; tss_id "TSS86";
NC_010443.4	Cufflinks	exon	3014148	3014370	.	+	.	gene_id "XLOC_000063"; transcript_id "TCONS_00000129"; exon_number "2"; oId "CUFF.303.2"; class_code "u"; tss_id "TSS86";
NC_010443.4	Cufflinks	exon	3018633	3020806	.	+	.	gene_id "XLOC_000063"; transcript_id "TCONS_00000129"; exon_number "3"; oId "CUFF.303.2"; class_code "u"; tss_id "TSS86";
NC_010443.4	Cufflinks	exon	3013632	3013803	.	+	.	gene_id "XLOC_000063"; transcript_id "TCONS_00000128"; exon_number "1"; oId "CUFF.303.1"; class_code "u"; tss_id "TSS86";
NC_010443.4	Cufflinks	exon	3014148	3014370	.	+	.	gene_id "XLOC_000063"; transcript_id "TCONS_00000128"; exon_number "2"; oId "CUFF.303.1"; class_code "u"; tss_id "TSS86";
NC_010443.4	Cufflinks	exon	3016150	3016264	.	+	.	gene_id "XLOC_000063"; transcript_id "TCONS_00000128"; exon_number "3"; oId "CUFF.303.1"; class_code "u"; tss_id "TSS86";
NC_010443.4	Cufflinks	exon	3018633	3020806	.	+	.	gene_id "XLOC_000063"; transcript_id "TCONS_00000128"; exon_number "4"; oId "CUFF.303.1"; class_code "u"; tss_id "TSS86";
NC_010443.4	Cufflinks	exon	3183346	3184091	.	+	.	gene_id "XLOC_000065"; transcript_id "TCONS_00000140"; exon_number "1"; oId "CUFF.72.1"; class_code "u"; tss_id "TSS92";
NC_010443.4	Cufflinks	exon	3185262	3186126	.	+	.	gene_id "XLOC_000065"; transcript_id "TCONS_00000140"; exon_number "2"; oId "CUFF.72.1"; class_code "u"; tss_id "TSS92";
NC_010443.4	Cufflinks	exon	3263826	3264013	.	+	.	gene_id "XLOC_000068"; transcript_id "TCONS_00000146"; exon_number "1"; oId "CUFF.91.3"; class_code "u"; tss_id "TSS96";
NC_010443.4	Cufflinks	exon	3264799	3264876	.	+	.	gene_id "XLOC_000068"; transcript_id "TCONS_00000146"; exon_number "2"; oId "CUFF.91.3"; class_code "u"; tss_id "TSS96";
NC_010443.4	Cufflinks	exon	3265230	3265405	.	+	.	gene_id "XLOC_000068"; transcript_id "TCONS_00000146"; exon_number "3"; oId "CUFF.91.3"; class_code "u"; tss_id "TSS96";
NC_010443.4	Cufflinks	exon	3267855	3268036	.	+	.	gene_id "XLOC_000068"; transcript_id "TCONS_00000146"; exon_number "4"; oId "CUFF.91.3"; class_code "u"; tss_id "TSS96";
NC_010443.4	Cufflinks	exon	3263826	3264013	.	+	.	gene_id "XLOC_000068"; transcript_id "TCONS_00000147"; exon_number "1"; oId "CUFF.91.4"; class_code "u"; tss_id "TSS96";
NC_010443.4	Cufflinks	exon	3264799	3264876	.	+	.	gene_id "XLOC_000068"; transcript_id "TCONS_00000147"; exon_number "2"; oId "CUFF.91.4"; class_code "u"; tss_id "TSS96";
NC_010443.4	Cufflinks	exon	3265296	3265405	.	+	.	gene_id "XLOC_000068"; transcript_id "TCONS_00000147"; exon_number "3"; oId "CUFF.91.4"; class_code "u"; tss_id "TSS96";
NC_010443.4	Cufflinks	exon	3267855	3268036	.	+	.	gene_id "XLOC_000068"; transcript_id "TCONS_00000147"; exon_number "4"; oId "CUFF.91.4"; class_code "u"; tss_id "TSS96";
NC_010443.4	Cufflinks	exon	3263826	3264013	.	+	.	gene_id "XLOC_000068"; transcript_id "TCONS_00000145"; exon_number "1"; oId "CUFF.91.2"; class_code "u"; tss_id "TSS96";
NC_010443.4	Cufflinks	exon	3264799	3264876	.	+	.	gene_id "XLOC_000068"; transcript_id "TCONS_00000145"; exon_number "2"; oId "CUFF.91.2"; class_code "u"; tss_id "TSS96";
NC_010443.4	Cufflinks	exon	3265216	3265405	.	+	.	gene_id "XLOC_000068"; transcript_id "TCONS_00000145"; exon_number "3"; oId "CUFF.91.2"; class_code "u"; tss_id "TSS96";
NC_010443.4	Cufflinks	exon	3267855	3268036	.	+	.	gene_id "XLOC_000068"; transcript_id "TCONS_00000145"; exon_number "4"; oId "CUFF.91.2"; class_code "u"; tss_id "TSS96";
NC_010443.4	Cufflinks	exon	3263826	3263998	.	+	.	gene_id "XLOC_000068"; transcript_id "TCONS_00000144"; exon_number "1"; oId "CUFF.91.1"; class_code "u"; tss_id "TSS96";
NC_010443.4	Cufflinks	exon	3264799	3264876	.	+	.	gene_id "XLOC_000068"; transcript_id "TCONS_00000144"; exon_number "2"; oId "CUFF.91.1"; class_code "u"; tss_id "TSS96";
NC_010443.4	Cufflinks	exon	3265216	3265405	.	+	.	gene_id "XLOC_000068"; transcript_id "TCONS_00000144"; exon_number "3"; oId "CUFF.91.1"; class_code "u"; tss_id "TSS96";
NC_010443.4	Cufflinks	exon	3267855	3268036	.	+	.	gene_id "XLOC_000068"; transcript_id "TCONS_00000144"; exon_number "4"; oId "CUFF.91.1"; class_code "u"; tss_id "TSS96";
NC_010443.4	Cufflinks	exon	3765635	3765856	.	+	.	gene_id "XLOC_000086"; transcript_id "TCONS_00000196"; exon_number "1"; gene_name "LOC102157949"; oId "CUFF.186.3"; nearest_ref "rna149"; class_code "j"; tss_id "TSS126";
NC_010443.4	Cufflinks	exon	3790751	3790807	.	+	.	gene_id "XLOC_000086"; transcript_id "TCONS_00000196"; exon_number "2"; gene_name "LOC102157949"; oId "CUFF.186.3"; nearest_ref "rna149"; class_code "j"; tss_id "TSS126";
NC_010443.4	Cufflinks	exon	3802265	3802339	.	+	.	gene_id "XLOC_000086"; transcript_id "TCONS_00000196"; exon_number "3"; gene_name "LOC102157949"; oId "CUFF.186.3"; nearest_ref "rna149"; class_code "j"; tss_id "TSS126";
NC_010443.4	Cufflinks	exon	3827363	3827446	.	+	.	gene_id "XLOC_000086"; transcript_id "TCONS_00000196"; exon_number "4"; gene_name "LOC102157949"; oId "CUFF.186.3"; nearest_ref "rna149"; class_code "j"; tss_id "TSS126";
NC_010443.4	Cufflinks	exon	3829885	3829994	.	+	.	gene_id "XLOC_000086"; transcript_id "TCONS_00000196"; exon_number "5"; gene_name "LOC102157949"; oId "CUFF.186.3"; nearest_ref "rna149"; class_code "j"; tss_id "TSS126";
NC_010443.4	Cufflinks	exon	3834480	3834540	.	+	.	gene_id "XLOC_000086"; transcript_id "TCONS_00000196"; exon_number "6"; gene_name "LOC102157949"; oId "CUFF.186.3"; nearest_ref "rna149"; class_code "j"; tss_id "TSS126";
NC_010443.4	Cufflinks	exon	3835456	3835655	.	+	.	gene_id "XLOC_000086"; transcript_id "TCONS_00000196"; exon_number "7"; gene_name "LOC102157949"; oId "CUFF.186.3"; nearest_ref "rna149"; class_code "j"; tss_id "TSS126";
NC_010443.4	Cufflinks	exon	3844207	3844321	.	+	.	gene_id "XLOC_000086"; transcript_id "TCONS_00000196"; exon_number "8"; gene_name "LOC102157949"; oId "CUFF.186.3"; nearest_ref "rna149"; class_code "j"; tss_id "TSS126";
NC_010443.4	Cufflinks	exon	3845024	3846092	.	+	.	gene_id "XLOC_000086"; transcript_id "TCONS_00000196"; exon_number "9"; gene_name "LOC102157949"; oId "CUFF.186.3"; nearest_ref "rna149"; class_code "j"; tss_id "TSS126";
NC_010443.4	Cufflinks	exon	3765635	3765856	.	+	.	gene_id "XLOC_000086"; transcript_id "TCONS_00000197"; exon_number "1"; gene_name "LOC102157949"; oId "CUFF.186.2"; nearest_ref "rna149"; class_code "j"; tss_id "TSS126";
NC_010443.4	Cufflinks	exon	3790751	3790807	.	+	.	gene_id "XLOC_000086"; transcript_id "TCONS_00000197"; exon_number "2"; gene_name "LOC102157949"; oId "CUFF.186.2"; nearest_ref "rna149"; class_code "j"; tss_id "TSS126";
NC_010443.4	Cufflinks	exon	3802265	3802339	.	+	.	gene_id "XLOC_000086"; transcript_id "TCONS_00000197"; exon_number "3"; gene_name "LOC102157949"; oId "CUFF.186.2"; nearest_ref "rna149"; class_code "j"; tss_id "TSS126";
NC_010443.4	Cufflinks	exon	3805708	3805768	.	+	.	gene_id "XLOC_000086"; transcript_id "TCONS_00000197"; exon_number "4"; gene_name "LOC102157949"; oId "CUFF.186.2"; nearest_ref "rna149"; class_code "j"; tss_id "TSS126";
NC_010443.4	Cufflinks	exon	3827363	3827446	.	+	.	gene_id "XLOC_000086"; transcript_id "TCONS_00000197"; exon_number "5"; gene_name "LOC102157949"; oId "CUFF.186.2"; nearest_ref "rna149"; class_code "j"; tss_id "TSS126";
NC_010443.4	Cufflinks	exon	3829885	3829994	.	+	.	gene_id "XLOC_000086"; transcript_id "TCONS_00000197"; exon_number "6"; gene_name "LOC102157949"; oId "CUFF.186.2"; nearest_ref "rna149"; class_code "j"; tss_id "TSS126";
NC_010443.4	Cufflinks	exon	3834480	3834540	.	+	.	gene_id "XLOC_000086"; transcript_id "TCONS_00000197"; exon_number "7"; gene_name "LOC102157949"; oId "CUFF.186.2"; nearest_ref "rna149"; class_code "j"; tss_id "TSS126";
NC_010443.4	Cufflinks	exon	3835456	3835655	.	+	.	gene_id "XLOC_000086"; transcript_id "TCONS_00000197"; exon_number "8"; gene_name "LOC102157949"; oId "CUFF.186.2"; nearest_ref "rna149"; class_code "j"; tss_id "TSS126";
NC_010443.4	Cufflinks	exon	3839293	3839387	.	+	.	gene_id "XLOC_000086"; transcript_id "TCONS_00000197"; exon_number "9"; gene_name "LOC102157949"; oId "CUFF.186.2"; nearest_ref "rna149"; class_code "j"; tss_id "TSS126";
NC_010443.4	Cufflinks	exon	3844207	3844321	.	+	.	gene_id "XLOC_000086"; transcript_id "TCONS_00000197"; exon_number "10"; gene_name "LOC102157949"; oId "CUFF.186.2"; nearest_ref "rna149"; class_code "j"; tss_id "TSS126";
NC_010443.4	Cufflinks	exon	3845024	3845081	.	+	.	gene_id "XLOC_000086"; transcript_id "TCONS_00000197"; exon_number "11"; gene_name "LOC102157949"; oId "CUFF.186.2"; nearest_ref "rna149"; class_code "j"; tss_id "TSS126";
NC_010443.4	Cufflinks	exon	3846759	3847092	.	+	.	gene_id "XLOC_000086"; transcript_id "TCONS_00000197"; exon_number "12"; gene_name "LOC102157949"; oId "CUFF.186.2"; nearest_ref "rna149"; class_code "j"; tss_id "TSS126";
NC_010443.4	Cufflinks	exon	5018257	5018504	.	+	.	gene_id "XLOC_000121"; transcript_id "TCONS_00000253"; exon_number "1"; oId "CUFF.131.1"; class_code "u"; tss_id "TSS167";
NC_010443.4	Cufflinks	exon	5024754	5025034	.	+	.	gene_id "XLOC_000121"; transcript_id "TCONS_00000253"; exon_number "2"; oId "CUFF.131.1"; class_code "u"; tss_id "TSS167";
NC_010443.4	Cufflinks	exon	5701373	5701720	.	+	.	gene_id "XLOC_000128"; transcript_id "TCONS_00000261"; exon_number "1"; oId "CUFF.150.1"; class_code "u"; tss_id "TSS174";
NC_010443.4	Cufflinks	exon	5705075	5705572	.	+	.	gene_id "XLOC_000128"; transcript_id "TCONS_00000261"; exon_number "2"; oId "CUFF.150.1"; class_code "u"; tss_id "TSS174";
NC_010443.4	Cufflinks	exon	5705810	5705882	.	+	.	gene_id "XLOC_000128"; transcript_id "TCONS_00000261"; exon_number "3"; oId "CUFF.150.1"; class_code "u"; tss_id "TSS174";
NC_010443.4	Cufflinks	exon	5706474	5706595	.	+	.	gene_id "XLOC_000128"; transcript_id "TCONS_00000261"; exon_number "4"; oId "CUFF.150.1"; class_code "u"; tss_id "TSS174";
NC_010443.4	Cufflinks	exon	5710119	5710528	.	+	.	gene_id "XLOC_000128"; transcript_id "TCONS_00000261"; exon_number "5"; oId "CUFF.150.1"; class_code "u"; tss_id "TSS174";
NC_010443.4	Cufflinks	exon	5703199	5705572	.	+	.	gene_id "XLOC_000128"; transcript_id "TCONS_00000262"; exon_number "1"; oId "CUFF.150.2"; class_code "u"; tss_id "TSS175";
NC_010443.4	Cufflinks	exon	5705810	5705882	.	+	.	gene_id "XLOC_000128"; transcript_id "TCONS_00000262"; exon_number "2"; oId "CUFF.150.2"; class_code "u"; tss_id "TSS175";
NC_010443.4	Cufflinks	exon	5706474	5706595	.	+	.	gene_id "XLOC_000128"; transcript_id "TCONS_00000262"; exon_number "3"; oId "CUFF.150.2"; class_code "u"; tss_id "TSS175";
NC_010443.4	Cufflinks	exon	5710119	5710528	.	+	.	gene_id "XLOC_000128"; transcript_id "TCONS_00000262"; exon_number "4"; oId "CUFF.150.2"; class_code "u"; tss_id "TSS175";
NC_010443.4	Cufflinks	exon	5769530	5769797	.	+	.	gene_id "XLOC_000129"; transcript_id "TCONS_00000263"; exon_number "1"; oId "CUFF.139.1"; class_code "u"; tss_id "TSS176";
NC_010443.4	Cufflinks	exon	5771525	5772203	.	+	.	gene_id "XLOC_000129"; transcript_id "TCONS_00000263"; exon_number "2"; oId "CUFF.139.1"; class_code "u"; tss_id "TSS176";
NC_010443.4	Cufflinks	exon	5816958	5817305	.	+	.	gene_id "XLOC_000130"; transcript_id "TCONS_00000264"; exon_number "1"; oId "CUFF.157.1"; class_code "u"; tss_id "TSS177";
NC_010443.4	Cufflinks	exon	5820661	5821158	.	+	.	gene_id "XLOC_000130"; transcript_id "TCONS_00000264"; exon_number "2"; oId "CUFF.157.1"; class_code "u"; tss_id "TSS177";
NC_010443.4	Cufflinks	exon	5821396	5821468	.	+	.	gene_id "XLOC_000130"; transcript_id "TCONS_00000264"; exon_number "3"; oId "CUFF.157.1"; class_code "u"; tss_id "TSS177";
NC_010443.4	Cufflinks	exon	5822060	5822181	.	+	.	gene_id "XLOC_000130"; transcript_id "TCONS_00000264"; exon_number "4"; oId "CUFF.157.1"; class_code "u"; tss_id "TSS177";
NC_010443.4	Cufflinks	exon	5825707	5826116	.	+	.	gene_id "XLOC_000130"; transcript_id "TCONS_00000264"; exon_number "5"; oId "CUFF.157.1"; class_code "u"; tss_id "TSS177";
NC_010443.4	Cufflinks	exon	5818785	5821158	.	+	.	gene_id "XLOC_000130"; transcript_id "TCONS_00000265"; exon_number "1"; oId "CUFF.157.2"; class_code "u"; tss_id "TSS178";
NC_010443.4	Cufflinks	exon	5821396	5821468	.	+	.	gene_id "XLOC_000130"; transcript_id "TCONS_00000265"; exon_number "2"; oId "CUFF.157.2"; class_code "u"; tss_id "TSS178";
NC_010443.4	Cufflinks	exon	5822060	5822181	.	+	.	gene_id "XLOC_000130"; transcript_id "TCONS_00000265"; exon_number "3"; oId "CUFF.157.2"; class_code "u"; tss_id "TSS178";
NC_010443.4	Cufflinks	exon	5825707	5826116	.	+	.	gene_id "XLOC_000130"; transcript_id "TCONS_00000265"; exon_number "4"; oId "CUFF.157.2"; class_code "u"; tss_id "TSS178";
NC_010443.4	Cufflinks	exon	5823666	5823989	.	+	.	gene_id "XLOC_000130"; transcript_id "TCONS_00000266"; exon_number "1"; oId "CUFF.157.3"; class_code "u"; tss_id "TSS179";
NC_010443.4	Cufflinks	exon	5825833	5826116	.	+	.	gene_id "XLOC_000130"; transcript_id "TCONS_00000266"; exon_number "2"; oId "CUFF.157.3"; class_code "u"; tss_id "TSS179";
NC_010443.4	Cufflinks	exon	6012753	6012926	.	+	.	gene_id "XLOC_000131"; transcript_id "TCONS_00000267"; exon_number "1"; oId "CUFF.159.1"; class_code "u"; tss_id "TSS180";
NC_010443.4	Cufflinks	exon	6022471	6022599	.	+	.	gene_id "XLOC_000131"; transcript_id "TCONS_00000267"; exon_number "2"; oId "CUFF.159.1"; class_code "u"; tss_id "TSS180";
NC_010443.4	Cufflinks	exon	6022886	6022979	.	+	.	gene_id "XLOC_000131"; transcript_id "TCONS_00000267"; exon_number "3"; oId "CUFF.159.1"; class_code "u"; tss_id "TSS180";
NC_010443.4	Cufflinks	exon	6032407	6032706	.	+	.	gene_id "XLOC_000131"; transcript_id "TCONS_00000267"; exon_number "4"; oId "CUFF.159.1"; class_code "u"; tss_id "TSS180";
NC_010443.4	Cufflinks	exon	6018641	6018800	.	+	.	gene_id "XLOC_000131"; transcript_id "TCONS_00000268"; exon_number "1"; oId "CUFF.159.2"; class_code "u"; tss_id "TSS181";
NC_010443.4	Cufflinks	exon	6022471	6022599	.	+	.	gene_id "XLOC_000131"; transcript_id "TCONS_00000268"; exon_number "2"; oId "CUFF.159.2"; class_code "u"; tss_id "TSS181";
NC_010443.4	Cufflinks	exon	6022886	6022979	.	+	.	gene_id "XLOC_000131"; transcript_id "TCONS_00000268"; exon_number "3"; oId "CUFF.159.2"; class_code "u"; tss_id "TSS181";
NC_010443.4	Cufflinks	exon	6032407	6032706	.	+	.	gene_id "XLOC_000131"; transcript_id "TCONS_00000268"; exon_number "4"; oId "CUFF.159.2"; class_code "u"; tss_id "TSS181";
NC_010443.4	Cufflinks	exon	6526562	6528760	.	+	.	gene_id "XLOC_000132"; transcript_id "TCONS_00000270"; exon_number "1"; oId "CUFF.175.2"; class_code "u"; tss_id "TSS182";
NC_010443.4	Cufflinks	exon	6529682	6538371	.	+	.	gene_id "XLOC_000132"; transcript_id "TCONS_00000270"; exon_number "2"; oId "CUFF.175.2"; class_code "u"; tss_id "TSS182";
NC_010443.4	Cufflinks	exon	6526562	6535752	.	+	.	gene_id "XLOC_000132"; transcript_id "TCONS_00000269"; exon_number "1"; oId "CUFF.175.1"; class_code "u"; tss_id "TSS182";
NC_010443.4	Cufflinks	exon	6537532	6538371	.	+	.	gene_id "XLOC_000132"; transcript_id "TCONS_00000269"; exon_number "2"; oId "CUFF.175.1"; class_code "u"; tss_id "TSS182";
NC_010443.4	Cufflinks	exon	6530074	6531212	.	+	.	gene_id "XLOC_000132"; transcript_id "TCONS_00000272"; exon_number "1"; oId "CUFF.175.4"; class_code "u"; tss_id "TSS183";
NC_010443.4	Cufflinks	exon	6531748	6535333	.	+	.	gene_id "XLOC_000132"; transcript_id "TCONS_00000272"; exon_number "2"; oId "CUFF.175.4"; class_code "u"; tss_id "TSS183";
NC_010443.4	Cufflinks	exon	6537532	6538371	.	+	.	gene_id "XLOC_000132"; transcript_id "TCONS_00000272"; exon_number "3"; oId "CUFF.175.4"; class_code "u"; tss_id "TSS183";
NC_010443.4	Cufflinks	exon	6530090	6531212	.	+	.	gene_id "XLOC_000132"; transcript_id "TCONS_00000273"; exon_number "1"; oId "CUFF.175.5"; class_code "u"; tss_id "TSS183";
NC_010443.4	Cufflinks	exon	6531748	6535752	.	+	.	gene_id "XLOC_000132"; transcript_id "TCONS_00000273"; exon_number "2"; oId "CUFF.175.5"; class_code "u"; tss_id "TSS183";
NC_010443.4	Cufflinks	exon	6537532	6538371	.	+	.	gene_id "XLOC_000132"; transcript_id "TCONS_00000273"; exon_number "3"; oId "CUFF.175.5"; class_code "u"; tss_id "TSS183";
NC_010443.4	Cufflinks	exon	6530158	6531212	.	+	.	gene_id "XLOC_000132"; transcript_id "TCONS_00000274"; exon_number "1"; oId "CUFF.175.6"; class_code "u"; tss_id "TSS183";
NC_010443.4	Cufflinks	exon	6531748	6538371	.	+	.	gene_id "XLOC_000132"; transcript_id "TCONS_00000274"; exon_number "2"; oId "CUFF.175.6"; class_code "u"; tss_id "TSS183";
NC_010443.4	Cufflinks	exon	6591201	6591354	.	+	.	gene_id "XLOC_000141"; transcript_id "TCONS_00000283"; exon_number "1"; oId "CUFF.158.1"; class_code "u"; tss_id "TSS192";
NC_010443.4	Cufflinks	exon	6591435	6592412	.	+	.	gene_id "XLOC_000141"; transcript_id "TCONS_00000283"; exon_number "2"; oId "CUFF.158.1"; class_code "u"; tss_id "TSS192";
NC_010443.4	Cufflinks	exon	6591261	6591354	.	+	.	gene_id "XLOC_000141"; transcript_id "TCONS_00000284"; exon_number "1"; oId "CUFF.158.2"; class_code "u"; tss_id "TSS192";
NC_010443.4	Cufflinks	exon	6592539	6593231	.	+	.	gene_id "XLOC_000141"; transcript_id "TCONS_00000284"; exon_number "2"; oId "CUFF.158.2"; class_code "u"; tss_id "TSS192";
NC_010443.4	Cufflinks	exon	8885612	8886200	.	+	.	gene_id "XLOC_000155"; transcript_id "TCONS_00000306"; exon_number "1"; oId "CUFF.189.1"; class_code "u"; tss_id "TSS211";
NC_010443.4	Cufflinks	exon	8887125	8887264	.	+	.	gene_id "XLOC_000155"; transcript_id "TCONS_00000306"; exon_number "2"; oId "CUFF.189.1"; class_code "u"; tss_id "TSS211";
NC_010443.4	Cufflinks	exon	8893106	8895322	.	+	.	gene_id "XLOC_000155"; transcript_id "TCONS_00000306"; exon_number "3"; oId "CUFF.189.1"; class_code "u"; tss_id "TSS211";
NC_010443.4	Cufflinks	exon	9300762	9301350	.	+	.	gene_id "XLOC_000161"; transcript_id "TCONS_00000314"; exon_number "1"; oId "CUFF.227.1"; class_code "u"; tss_id "TSS217";
NC_010443.4	Cufflinks	exon	9305502	9306097	.	+	.	gene_id "XLOC_000161"; transcript_id "TCONS_00000314"; exon_number "2"; oId "CUFF.227.1"; class_code "u"; tss_id "TSS217";
NC_010443.4	Cufflinks	exon	9309349	9309461	.	+	.	gene_id "XLOC_000161"; transcript_id "TCONS_00000314"; exon_number "3"; oId "CUFF.227.1"; class_code "u"; tss_id "TSS217";
NC_010443.4	Cufflinks	exon	9310205	9311091	.	+	.	gene_id "XLOC_000161"; transcript_id "TCONS_00000314"; exon_number "4"; oId "CUFF.227.1"; class_code "u"; tss_id "TSS217";
NC_010443.4	Cufflinks	exon	9300762	9301350	.	+	.	gene_id "XLOC_000161"; transcript_id "TCONS_00000315"; exon_number "1"; oId "CUFF.227.2"; class_code "u"; tss_id "TSS217";
NC_010443.4	Cufflinks	exon	9305502	9306097	.	+	.	gene_id "XLOC_000161"; transcript_id "TCONS_00000315"; exon_number "2"; oId "CUFF.227.2"; class_code "u"; tss_id "TSS217";
NC_010443.4	Cufflinks	exon	9309349	9309461	.	+	.	gene_id "XLOC_000161"; transcript_id "TCONS_00000315"; exon_number "3"; oId "CUFF.227.2"; class_code "u"; tss_id "TSS217";
NC_010443.4	Cufflinks	exon	9310205	9310526	.	+	.	gene_id "XLOC_000161"; transcript_id "TCONS_00000315"; exon_number "4"; oId "CUFF.227.2"; class_code "u"; tss_id "TSS217";
NC_010443.4	Cufflinks	exon	9311715	9313153	.	+	.	gene_id "XLOC_000161"; transcript_id "TCONS_00000315"; exon_number "5"; oId "CUFF.227.2"; class_code "u"; tss_id "TSS217";
NC_010443.4	Cufflinks	exon	9304779	9305016	.	+	.	gene_id "XLOC_000161"; transcript_id "TCONS_00000318"; exon_number "1"; oId "CUFF.227.5"; class_code "u"; tss_id "TSS218";
NC_010443.4	Cufflinks	exon	9305502	9306097	.	+	.	gene_id "XLOC_000161"; transcript_id "TCONS_00000318"; exon_number "2"; oId "CUFF.227.5"; class_code "u"; tss_id "TSS218";
NC_010443.4	Cufflinks	exon	9309349	9309461	.	+	.	gene_id "XLOC_000161"; transcript_id "TCONS_00000318"; exon_number "3"; oId "CUFF.227.5"; class_code "u"; tss_id "TSS218";
NC_010443.4	Cufflinks	exon	9310205	9311091	.	+	.	gene_id "XLOC_000161"; transcript_id "TCONS_00000318"; exon_number "4"; oId "CUFF.227.5"; class_code "u"; tss_id "TSS218";
NC_010443.4	Cufflinks	exon	9304779	9305016	.	+	.	gene_id "XLOC_000161"; transcript_id "TCONS_00000317"; exon_number "1"; oId "CUFF.227.4"; class_code "u"; tss_id "TSS218";
NC_010443.4	Cufflinks	exon	9305111	9305199	.	+	.	gene_id "XLOC_000161"; transcript_id "TCONS_00000317"; exon_number "2"; oId "CUFF.227.4"; class_code "u"; tss_id "TSS218";
NC_010443.4	Cufflinks	exon	9305502	9306097	.	+	.	gene_id "XLOC_000161"; transcript_id "TCONS_00000317"; exon_number "3"; oId "CUFF.227.4"; class_code "u"; tss_id "TSS218";
NC_010443.4	Cufflinks	exon	9309349	9309461	.	+	.	gene_id "XLOC_000161"; transcript_id "TCONS_00000317"; exon_number "4"; oId "CUFF.227.4"; class_code "u"; tss_id "TSS218";
NC_010443.4	Cufflinks	exon	9310205	9311091	.	+	.	gene_id "XLOC_000161"; transcript_id "TCONS_00000317"; exon_number "5"; oId "CUFF.227.4"; class_code "u"; tss_id "TSS218";
NC_010443.4	Cufflinks	exon	9304779	9305016	.	+	.	gene_id "XLOC_000161"; transcript_id "TCONS_00000316"; exon_number "1"; oId "CUFF.227.3"; class_code "u"; tss_id "TSS218";
NC_010443.4	Cufflinks	exon	9305139	9305199	.	+	.	gene_id "XLOC_000161"; transcript_id "TCONS_00000316"; exon_number "2"; oId "CUFF.227.3"; class_code "u"; tss_id "TSS218";
NC_010443.4	Cufflinks	exon	9305502	9306097	.	+	.	gene_id "XLOC_000161"; transcript_id "TCONS_00000316"; exon_number "3"; oId "CUFF.227.3"; class_code "u"; tss_id "TSS218";
NC_010443.4	Cufflinks	exon	9309349	9309461	.	+	.	gene_id "XLOC_000161"; transcript_id "TCONS_00000316"; exon_number "4"; oId "CUFF.227.3"; class_code "u"; tss_id "TSS218";
NC_010443.4	Cufflinks	exon	9310205	9311091	.	+	.	gene_id "XLOC_000161"; transcript_id "TCONS_00000316"; exon_number "5"; oId "CUFF.227.3"; class_code "u"; tss_id "TSS218";
NC_010443.4	Cufflinks	exon	9413632	9414121	.	+	.	gene_id "XLOC_000163"; transcript_id "TCONS_00000321"; exon_number "1"; oId "CUFF.205.1"; class_code "u"; tss_id "TSS221";
NC_010443.4	Cufflinks	exon	9416408	9416568	.	+	.	gene_id "XLOC_000163"; transcript_id "TCONS_00000321"; exon_number "2"; oId "CUFF.205.1"; class_code "u"; tss_id "TSS221";
NC_010443.4	Cufflinks	exon	9417605	9417687	.	+	.	gene_id "XLOC_000163"; transcript_id "TCONS_00000321"; exon_number "3"; oId "CUFF.205.1"; class_code "u"; tss_id "TSS221";
NC_010443.4	Cufflinks	exon	9785605	9786128	.	+	.	gene_id "XLOC_000169"; transcript_id "TCONS_00000328"; exon_number "1"; oId "CUFF.216.1"; class_code "u"; tss_id "TSS227";
NC_010443.4	Cufflinks	exon	9786906	9787277	.	+	.	gene_id "XLOC_000169"; transcript_id "TCONS_00000328"; exon_number "2"; oId "CUFF.216.1"; class_code "u"; tss_id "TSS227";
NC_010443.4	Cufflinks	exon	9952059	9952298	.	+	.	gene_id "XLOC_000170"; transcript_id "TCONS_00000329"; exon_number "1"; oId "CUFF.221.1"; class_code "u"; tss_id "TSS228";
NC_010443.4	Cufflinks	exon	9952928	9953118	.	+	.	gene_id "XLOC_000170"; transcript_id "TCONS_00000329"; exon_number "2"; oId "CUFF.221.1"; class_code "u"; tss_id "TSS228";
NC_010443.4	Cufflinks	exon	9996029	9996222	.	+	.	gene_id "XLOC_000171"; transcript_id "TCONS_00000334"; exon_number "1"; gene_name "LOC106508799"; oId "CUFF.270.5"; nearest_ref "rna262"; class_code "j"; tss_id "TSS230";
NC_010443.4	Cufflinks	exon	9996769	9996939	.	+	.	gene_id "XLOC_000171"; transcript_id "TCONS_00000334"; exon_number "2"; gene_name "LOC106508799"; oId "CUFF.270.5"; nearest_ref "rna262"; class_code "j"; tss_id "TSS230";
NC_010443.4	Cufflinks	exon	10020911	10021063	.	+	.	gene_id "XLOC_000171"; transcript_id "TCONS_00000334"; exon_number "3"; gene_name "LOC106508799"; oId "CUFF.270.5"; nearest_ref "rna262"; class_code "j"; tss_id "TSS230";
NC_010443.4	Cufflinks	exon	10021179	10021324	.	+	.	gene_id "XLOC_000171"; transcript_id "TCONS_00000334"; exon_number "4"; gene_name "LOC106508799"; oId "CUFF.270.5"; nearest_ref "rna262"; class_code "j"; tss_id "TSS230";
NC_010443.4	Cufflinks	exon	10023557	10023681	.	+	.	gene_id "XLOC_000171"; transcript_id "TCONS_00000334"; exon_number "5"; gene_name "LOC106508799"; oId "CUFF.270.5"; nearest_ref "rna262"; class_code "j"; tss_id "TSS230";
NC_010443.4	Cufflinks	exon	11407822	11407941	.	+	.	gene_id "XLOC_000191"; transcript_id "TCONS_00000372"; exon_number "1"; oId "CUFF.312.1"; class_code "u"; tss_id "TSS253";
NC_010443.4	Cufflinks	exon	11408634	11408986	.	+	.	gene_id "XLOC_000191"; transcript_id "TCONS_00000372"; exon_number "2"; oId "CUFF.312.1"; class_code "u"; tss_id "TSS253";
NC_010443.4	Cufflinks	exon	11450407	11450779	.	+	.	gene_id "XLOC_000193"; transcript_id "TCONS_00000374"; exon_number "1"; oId "CUFF.314.1"; class_code "u"; tss_id "TSS255";
NC_010443.4	Cufflinks	exon	11452811	11453358	.	+	.	gene_id "XLOC_000193"; transcript_id "TCONS_00000374"; exon_number "2"; oId "CUFF.314.1"; class_code "u"; tss_id "TSS255";
NC_010443.4	Cufflinks	exon	11895858	11896662	.	+	.	gene_id "XLOC_000200"; transcript_id "TCONS_00000386"; exon_number "1"; oId "CUFF.336.1"; class_code "u"; tss_id "TSS264";
NC_010443.4	Cufflinks	exon	11902581	11902654	.	+	.	gene_id "XLOC_000200"; transcript_id "TCONS_00000386"; exon_number "2"; oId "CUFF.336.1"; class_code "u"; tss_id "TSS264";
NC_010443.4	Cufflinks	exon	11903070	11903230	.	+	.	gene_id "XLOC_000200"; transcript_id "TCONS_00000386"; exon_number "3"; oId "CUFF.336.1"; class_code "u"; tss_id "TSS264";
NC_010443.4	Cufflinks	exon	14167116	14167859	.	+	.	gene_id "XLOC_000210"; transcript_id "TCONS_00000416"; exon_number "1"; oId "CUFF.381.1"; class_code "u"; tss_id "TSS283";
NC_010443.4	Cufflinks	exon	14169088	14170548	.	+	.	gene_id "XLOC_000210"; transcript_id "TCONS_00000416"; exon_number "2"; oId "CUFF.381.1"; class_code "u"; tss_id "TSS283";
NC_010443.4	Cufflinks	exon	14167130	14167929	.	+	.	gene_id "XLOC_000210"; transcript_id "TCONS_00000418"; exon_number "1"; oId "CUFF.381.3"; class_code "u"; tss_id "TSS283";
NC_010443.4	Cufflinks	exon	14169088	14170548	.	+	.	gene_id "XLOC_000210"; transcript_id "TCONS_00000418"; exon_number "2"; oId "CUFF.381.3"; class_code "u"; tss_id "TSS283";
NC_010443.4	Cufflinks	exon	15990065	15990673	.	+	.	gene_id "XLOC_000219"; transcript_id "TCONS_00000446"; exon_number "1"; oId "CUFF.396.1"; class_code "u"; tss_id "TSS299";
NC_010443.4	Cufflinks	exon	15998047	15998331	.	+	.	gene_id "XLOC_000219"; transcript_id "TCONS_00000446"; exon_number "2"; oId "CUFF.396.1"; class_code "u"; tss_id "TSS299";
NC_010443.4	Cufflinks	exon	15991344	15991416	.	+	.	gene_id "XLOC_000219"; transcript_id "TCONS_00000447"; exon_number "1"; oId "CUFF.396.2"; class_code "u"; tss_id "TSS300";
NC_010443.4	Cufflinks	exon	15998047	15998331	.	+	.	gene_id "XLOC_000219"; transcript_id "TCONS_00000447"; exon_number "2"; oId "CUFF.396.2"; class_code "u"; tss_id "TSS300";
NC_010443.4	Cufflinks	exon	16904629	16904701	.	+	.	gene_id "XLOC_000223"; transcript_id "TCONS_00000458"; exon_number "1"; gene_name "CCDC170"; oId "CUFF.639.1"; nearest_ref "rna367"; class_code "x"; tss_id "TSS308";
NC_010443.4	Cufflinks	exon	16928222	16928616	.	+	.	gene_id "XLOC_000223"; transcript_id "TCONS_00000458"; exon_number "2"; gene_name "CCDC170"; oId "CUFF.639.1"; nearest_ref "rna367"; class_code "x"; tss_id "TSS308";
NC_010443.4	Cufflinks	exon	17164396	17164630	.	+	.	gene_id "XLOC_000224"; transcript_id "TCONS_00000460"; exon_number "1"; oId "CUFF.405.2"; class_code "u"; tss_id "TSS310";
NC_010443.4	Cufflinks	exon	17165701	17169245	.	+	.	gene_id "XLOC_000224"; transcript_id "TCONS_00000460"; exon_number "2"; oId "CUFF.405.2"; class_code "u"; tss_id "TSS310";
NC_010443.4	Cufflinks	exon	17164396	17164630	.	+	.	gene_id "XLOC_000224"; transcript_id "TCONS_00000461"; exon_number "1"; oId "CUFF.405.3"; class_code "u"; tss_id "TSS310";
NC_010443.4	Cufflinks	exon	17165701	17165937	.	+	.	gene_id "XLOC_000224"; transcript_id "TCONS_00000461"; exon_number "2"; oId "CUFF.405.3"; class_code "u"; tss_id "TSS310";
NC_010443.4	Cufflinks	exon	17179278	17179547	.	+	.	gene_id "XLOC_000224"; transcript_id "TCONS_00000461"; exon_number "3"; oId "CUFF.405.3"; class_code "u"; tss_id "TSS310";
NC_010443.4	Cufflinks	exon	17165035	17165937	.	+	.	gene_id "XLOC_000224"; transcript_id "TCONS_00000462"; exon_number "1"; oId "CUFF.405.4"; class_code "u"; tss_id "TSS311";
NC_010443.4	Cufflinks	exon	17166553	17166657	.	+	.	gene_id "XLOC_000224"; transcript_id "TCONS_00000462"; exon_number "2"; oId "CUFF.405.4"; class_code "u"; tss_id "TSS311";
NC_010443.4	Cufflinks	exon	17168615	17169245	.	+	.	gene_id "XLOC_000224"; transcript_id "TCONS_00000462"; exon_number "3"; oId "CUFF.405.4"; class_code "u"; tss_id "TSS311";
NC_010443.4	Cufflinks	exon	17206888	17207234	.	+	.	gene_id "XLOC_000226"; transcript_id "TCONS_00000464"; exon_number "1"; oId "CUFF.442.1"; class_code "u"; tss_id "TSS313";
NC_010443.4	Cufflinks	exon	17208309	17209217	.	+	.	gene_id "XLOC_000226"; transcript_id "TCONS_00000464"; exon_number "2"; oId "CUFF.442.1"; class_code "u"; tss_id "TSS313";
NC_010443.4	Cufflinks	exon	17484904	17485003	.	+	.	gene_id "XLOC_000231"; transcript_id "TCONS_00000478"; exon_number "1"; oId "CUFF.416.1"; class_code "u"; tss_id "TSS322";
NC_010443.4	Cufflinks	exon	17485751	17485935	.	+	.	gene_id "XLOC_000231"; transcript_id "TCONS_00000478"; exon_number "2"; oId "CUFF.416.1"; class_code "u"; tss_id "TSS322";
NC_010443.4	Cufflinks	exon	17495239	17495391	.	+	.	gene_id "XLOC_000231"; transcript_id "TCONS_00000478"; exon_number "3"; oId "CUFF.416.1"; class_code "u"; tss_id "TSS322";
NC_010443.4	Cufflinks	exon	17524777	17524945	.	+	.	gene_id "XLOC_000232"; transcript_id "TCONS_00000481"; exon_number "1"; oId "CUFF.434.3"; class_code "u"; tss_id "TSS323";
NC_010443.4	Cufflinks	exon	17526944	17527031	.	+	.	gene_id "XLOC_000232"; transcript_id "TCONS_00000481"; exon_number "2"; oId "CUFF.434.3"; class_code "u"; tss_id "TSS323";
NC_010443.4	Cufflinks	exon	17539946	17540007	.	+	.	gene_id "XLOC_000232"; transcript_id "TCONS_00000481"; exon_number "3"; oId "CUFF.434.3"; class_code "u"; tss_id "TSS323";
NC_010443.4	Cufflinks	exon	17547873	17548083	.	+	.	gene_id "XLOC_000232"; transcript_id "TCONS_00000481"; exon_number "4"; oId "CUFF.434.3"; class_code "u"; tss_id "TSS323";
NC_010443.4	Cufflinks	exon	17550021	17550344	.	+	.	gene_id "XLOC_000232"; transcript_id "TCONS_00000481"; exon_number "5"; oId "CUFF.434.3"; class_code "u"; tss_id "TSS323";
NC_010443.4	Cufflinks	exon	17524777	17524945	.	+	.	gene_id "XLOC_000232"; transcript_id "TCONS_00000480"; exon_number "1"; oId "CUFF.434.2"; class_code "u"; tss_id "TSS323";
NC_010443.4	Cufflinks	exon	17526944	17527035	.	+	.	gene_id "XLOC_000232"; transcript_id "TCONS_00000480"; exon_number "2"; oId "CUFF.434.2"; class_code "u"; tss_id "TSS323";
NC_010443.4	Cufflinks	exon	17547873	17548083	.	+	.	gene_id "XLOC_000232"; transcript_id "TCONS_00000480"; exon_number "3"; oId "CUFF.434.2"; class_code "u"; tss_id "TSS323";
NC_010443.4	Cufflinks	exon	17550021	17550344	.	+	.	gene_id "XLOC_000232"; transcript_id "TCONS_00000480"; exon_number "4"; oId "CUFF.434.2"; class_code "u"; tss_id "TSS323";
NC_010443.4	Cufflinks	exon	17524777	17524945	.	+	.	gene_id "XLOC_000232"; transcript_id "TCONS_00000479"; exon_number "1"; oId "CUFF.434.1"; class_code "u"; tss_id "TSS323";
NC_010443.4	Cufflinks	exon	17526944	17527031	.	+	.	gene_id "XLOC_000232"; transcript_id "TCONS_00000479"; exon_number "2"; oId "CUFF.434.1"; class_code "u"; tss_id "TSS323";
NC_010443.4	Cufflinks	exon	17547873	17548083	.	+	.	gene_id "XLOC_000232"; transcript_id "TCONS_00000479"; exon_number "3"; oId "CUFF.434.1"; class_code "u"; tss_id "TSS323";
NC_010443.4	Cufflinks	exon	17550021	17550344	.	+	.	gene_id "XLOC_000232"; transcript_id "TCONS_00000479"; exon_number "4"; oId "CUFF.434.1"; class_code "u"; tss_id "TSS323";
NC_010443.4	Cufflinks	exon	17869831	17869917	.	+	.	gene_id "XLOC_000233"; transcript_id "TCONS_00000482"; exon_number "1"; oId "CUFF.410.1"; class_code "u"; tss_id "TSS324";
NC_010443.4	Cufflinks	exon	17871199	17871415	.	+	.	gene_id "XLOC_000233"; transcript_id "TCONS_00000482"; exon_number "2"; oId "CUFF.410.1"; class_code "u"; tss_id "TSS324";
NC_010443.4	Cufflinks	exon	17873336	17874498	.	+	.	gene_id "XLOC_000233"; transcript_id "TCONS_00000482"; exon_number "3"; oId "CUFF.410.1"; class_code "u"; tss_id "TSS324";
NC_010443.4	Cufflinks	exon	19274869	19275441	.	+	.	gene_id "XLOC_000255"; transcript_id "TCONS_00000539"; exon_number "1"; oId "CUFF.479.1"; class_code "u"; tss_id "TSS354";
NC_010443.4	Cufflinks	exon	19292433	19292602	.	+	.	gene_id "XLOC_000255"; transcript_id "TCONS_00000539"; exon_number "2"; oId "CUFF.479.1"; class_code "u"; tss_id "TSS354";
NC_010443.4	Cufflinks	exon	19293896	19294240	.	+	.	gene_id "XLOC_000255"; transcript_id "TCONS_00000539"; exon_number "3"; oId "CUFF.479.1"; class_code "u"; tss_id "TSS354";
NC_010443.4	Cufflinks	exon	19274869	19275441	.	+	.	gene_id "XLOC_000255"; transcript_id "TCONS_00000540"; exon_number "1"; oId "CUFF.479.2"; class_code "u"; tss_id "TSS354";
NC_010443.4	Cufflinks	exon	19292433	19292602	.	+	.	gene_id "XLOC_000255"; transcript_id "TCONS_00000540"; exon_number "2"; oId "CUFF.479.2"; class_code "u"; tss_id "TSS354";
NC_010443.4	Cufflinks	exon	19294298	19294759	.	+	.	gene_id "XLOC_000255"; transcript_id "TCONS_00000540"; exon_number "3"; oId "CUFF.479.2"; class_code "u"; tss_id "TSS354";
NC_010443.4	Cufflinks	exon	19275463	19275628	.	+	.	gene_id "XLOC_000255"; transcript_id "TCONS_00000541"; exon_number "1"; oId "CUFF.479.3"; class_code "u"; tss_id "TSS355";
NC_010443.4	Cufflinks	exon	19292433	19292602	.	+	.	gene_id "XLOC_000255"; transcript_id "TCONS_00000541"; exon_number "2"; oId "CUFF.479.3"; class_code "u"; tss_id "TSS355";
NC_010443.4	Cufflinks	exon	19293896	19294240	.	+	.	gene_id "XLOC_000255"; transcript_id "TCONS_00000541"; exon_number "3"; oId "CUFF.479.3"; class_code "u"; tss_id "TSS355";
NC_010443.4	Cufflinks	exon	19723912	19724112	.	+	.	gene_id "XLOC_000257"; transcript_id "TCONS_00000544"; exon_number "1"; oId "CUFF.469.1"; class_code "u"; tss_id "TSS357";
NC_010443.4	Cufflinks	exon	19725197	19725772	.	+	.	gene_id "XLOC_000257"; transcript_id "TCONS_00000544"; exon_number "2"; oId "CUFF.469.1"; class_code "u"; tss_id "TSS357";
NC_010443.4	Cufflinks	exon	20159741	20160017	.	+	.	gene_id "XLOC_000258"; transcript_id "TCONS_00000545"; exon_number "1"; oId "CUFF.486.1"; class_code "u"; tss_id "TSS358";
NC_010443.4	Cufflinks	exon	20164590	20164677	.	+	.	gene_id "XLOC_000258"; transcript_id "TCONS_00000545"; exon_number "2"; oId "CUFF.486.1"; class_code "u"; tss_id "TSS358";
NC_010443.4	Cufflinks	exon	20173128	20173467	.	+	.	gene_id "XLOC_000258"; transcript_id "TCONS_00000545"; exon_number "3"; oId "CUFF.486.1"; class_code "u"; tss_id "TSS358";
NC_010443.4	Cufflinks	exon	20159741	20160017	.	+	.	gene_id "XLOC_000258"; transcript_id "TCONS_00000546"; exon_number "1"; oId "CUFF.486.2"; class_code "u"; tss_id "TSS358";
NC_010443.4	Cufflinks	exon	20164590	20164677	.	+	.	gene_id "XLOC_000258"; transcript_id "TCONS_00000546"; exon_number "2"; oId "CUFF.486.2"; class_code "u"; tss_id "TSS358";
NC_010443.4	Cufflinks	exon	20188186	20188416	.	+	.	gene_id "XLOC_000258"; transcript_id "TCONS_00000546"; exon_number "3"; oId "CUFF.486.2"; class_code "u"; tss_id "TSS358";
NC_010443.4	Cufflinks	exon	20707152	20707199	.	+	.	gene_id "XLOC_000260"; transcript_id "TCONS_00000548"; exon_number "1"; oId "CUFF.694.1"; class_code "u"; tss_id "TSS360";
NC_010443.4	Cufflinks	exon	20736454	20736507	.	+	.	gene_id "XLOC_000260"; transcript_id "TCONS_00000548"; exon_number "2"; oId "CUFF.694.1"; class_code "u"; tss_id "TSS360";
NC_010443.4	Cufflinks	exon	20905948	20906050	.	+	.	gene_id "XLOC_000260"; transcript_id "TCONS_00000548"; exon_number "3"; oId "CUFF.694.1"; class_code "u"; tss_id "TSS360";
NC_010443.4	Cufflinks	exon	20957932	20958067	.	+	.	gene_id "XLOC_000260"; transcript_id "TCONS_00000548"; exon_number "4"; oId "CUFF.694.1"; class_code "u"; tss_id "TSS360";
NC_010443.4	Cufflinks	exon	21004718	21004980	.	+	.	gene_id "XLOC_000260"; transcript_id "TCONS_00000548"; exon_number "5"; oId "CUFF.694.1"; class_code "u"; tss_id "TSS360";
NC_010443.4	Cufflinks	exon	21032362	21033366	.	+	.	gene_id "XLOC_000260"; transcript_id "TCONS_00000548"; exon_number "6"; oId "CUFF.694.1"; class_code "u"; tss_id "TSS360";
NC_010443.4	Cufflinks	exon	20736455	20736507	.	+	.	gene_id "XLOC_000260"; transcript_id "TCONS_00000549"; exon_number "1"; oId "CUFF.694.3"; class_code "u"; tss_id "TSS361";
NC_010443.4	Cufflinks	exon	20905948	20906050	.	+	.	gene_id "XLOC_000260"; transcript_id "TCONS_00000549"; exon_number "2"; oId "CUFF.694.3"; class_code "u"; tss_id "TSS361";
NC_010443.4	Cufflinks	exon	20957932	20958067	.	+	.	gene_id "XLOC_000260"; transcript_id "TCONS_00000549"; exon_number "3"; oId "CUFF.694.3"; class_code "u"; tss_id "TSS361";
NC_010443.4	Cufflinks	exon	20985862	20985907	.	+	.	gene_id "XLOC_000260"; transcript_id "TCONS_00000549"; exon_number "4"; oId "CUFF.694.3"; class_code "u"; tss_id "TSS361";
NC_010443.4	Cufflinks	exon	20736455	20736507	.	+	.	gene_id "XLOC_000260"; transcript_id "TCONS_00000550"; exon_number "1"; gene_name "LOC100738919"; oId "CUFF.694.2"; nearest_ref "rna452"; class_code "x"; tss_id "TSS361";
NC_010443.4	Cufflinks	exon	20905948	20906050	.	+	.	gene_id "XLOC_000260"; transcript_id "TCONS_00000550"; exon_number "2"; gene_name "LOC100738919"; oId "CUFF.694.2"; nearest_ref "rna452"; class_code "x"; tss_id "TSS361";
NC_010443.4	Cufflinks	exon	20957932	20958067	.	+	.	gene_id "XLOC_000260"; transcript_id "TCONS_00000550"; exon_number "3"; gene_name "LOC100738919"; oId "CUFF.694.2"; nearest_ref "rna452"; class_code "x"; tss_id "TSS361";
NC_010443.4	Cufflinks	exon	21143973	21144254	.	+	.	gene_id "XLOC_000260"; transcript_id "TCONS_00000550"; exon_number "4"; gene_name "LOC100738919"; oId "CUFF.694.2"; nearest_ref "rna452"; class_code "x"; tss_id "TSS361";
NC_010443.4	Cufflinks	exon	20781011	20781146	.	+	.	gene_id "XLOC_000260"; transcript_id "TCONS_00000551"; exon_number "1"; oId "CUFF.694.9"; class_code "u"; tss_id "TSS362";
NC_010443.4	Cufflinks	exon	20813329	20813504	.	+	.	gene_id "XLOC_000260"; transcript_id "TCONS_00000551"; exon_number "2"; oId "CUFF.694.9"; class_code "u"; tss_id "TSS362";
NC_010443.4	Cufflinks	exon	20816424	20816624	.	+	.	gene_id "XLOC_000260"; transcript_id "TCONS_00000551"; exon_number "3"; oId "CUFF.694.9"; class_code "u"; tss_id "TSS362";
NC_010443.4	Cufflinks	exon	20819621	20819860	.	+	.	gene_id "XLOC_000260"; transcript_id "TCONS_00000551"; exon_number "4"; oId "CUFF.694.9"; class_code "u"; tss_id "TSS362";
NC_010443.4	Cufflinks	exon	20781011	20781146	.	+	.	gene_id "XLOC_000260"; transcript_id "TCONS_00000552"; exon_number "1"; oId "CUFF.694.7"; class_code "u"; tss_id "TSS362";
NC_010443.4	Cufflinks	exon	20813329	20813504	.	+	.	gene_id "XLOC_000260"; transcript_id "TCONS_00000552"; exon_number "2"; oId "CUFF.694.7"; class_code "u"; tss_id "TSS362";
NC_010443.4	Cufflinks	exon	20816424	20816624	.	+	.	gene_id "XLOC_000260"; transcript_id "TCONS_00000552"; exon_number "3"; oId "CUFF.694.7"; class_code "u"; tss_id "TSS362";
NC_010443.4	Cufflinks	exon	20873961	20874264	.	+	.	gene_id "XLOC_000260"; transcript_id "TCONS_00000552"; exon_number "4"; oId "CUFF.694.7"; class_code "u"; tss_id "TSS362";
NC_010443.4	Cufflinks	exon	20781011	20781146	.	+	.	gene_id "XLOC_000260"; transcript_id "TCONS_00000553"; exon_number "1"; oId "CUFF.694.8"; class_code "u"; tss_id "TSS362";
NC_010443.4	Cufflinks	exon	20813329	20813504	.	+	.	gene_id "XLOC_000260"; transcript_id "TCONS_00000553"; exon_number "2"; oId "CUFF.694.8"; class_code "u"; tss_id "TSS362";
NC_010443.4	Cufflinks	exon	20816424	20816624	.	+	.	gene_id "XLOC_000260"; transcript_id "TCONS_00000553"; exon_number "3"; oId "CUFF.694.8"; class_code "u"; tss_id "TSS362";
NC_010443.4	Cufflinks	exon	20892575	20892716	.	+	.	gene_id "XLOC_000260"; transcript_id "TCONS_00000553"; exon_number "4"; oId "CUFF.694.8"; class_code "u"; tss_id "TSS362";
NC_010443.4	Cufflinks	exon	20905948	20906050	.	+	.	gene_id "XLOC_000260"; transcript_id "TCONS_00000553"; exon_number "5"; oId "CUFF.694.8"; class_code "u"; tss_id "TSS362";
NC_010443.4	Cufflinks	exon	20920663	20920872	.	+	.	gene_id "XLOC_000260"; transcript_id "TCONS_00000553"; exon_number "6"; oId "CUFF.694.8"; class_code "u"; tss_id "TSS362";
NC_010443.4	Cufflinks	exon	20781011	20781146	.	+	.	gene_id "XLOC_000260"; transcript_id "TCONS_00000554"; exon_number "1"; oId "CUFF.694.5"; class_code "u"; tss_id "TSS362";
NC_010443.4	Cufflinks	exon	20813329	20813504	.	+	.	gene_id "XLOC_000260"; transcript_id "TCONS_00000554"; exon_number "2"; oId "CUFF.694.5"; class_code "u"; tss_id "TSS362";
NC_010443.4	Cufflinks	exon	20816424	20816624	.	+	.	gene_id "XLOC_000260"; transcript_id "TCONS_00000554"; exon_number "3"; oId "CUFF.694.5"; class_code "u"; tss_id "TSS362";
NC_010443.4	Cufflinks	exon	20892575	20892716	.	+	.	gene_id "XLOC_000260"; transcript_id "TCONS_00000554"; exon_number "4"; oId "CUFF.694.5"; class_code "u"; tss_id "TSS362";
NC_010443.4	Cufflinks	exon	20905948	20906050	.	+	.	gene_id "XLOC_000260"; transcript_id "TCONS_00000554"; exon_number "5"; oId "CUFF.694.5"; class_code "u"; tss_id "TSS362";
NC_010443.4	Cufflinks	exon	20957932	20958067	.	+	.	gene_id "XLOC_000260"; transcript_id "TCONS_00000554"; exon_number "6"; oId "CUFF.694.5"; class_code "u"; tss_id "TSS362";
NC_010443.4	Cufflinks	exon	20985911	20985984	.	+	.	gene_id "XLOC_000260"; transcript_id "TCONS_00000554"; exon_number "7"; oId "CUFF.694.5"; class_code "u"; tss_id "TSS362";
NC_010443.4	Cufflinks	exon	20781011	20781146	.	+	.	gene_id "XLOC_000260"; transcript_id "TCONS_00000555"; exon_number "1"; oId "CUFF.694.4"; class_code "u"; tss_id "TSS362";
NC_010443.4	Cufflinks	exon	20813329	20813504	.	+	.	gene_id "XLOC_000260"; transcript_id "TCONS_00000555"; exon_number "2"; oId "CUFF.694.4"; class_code "u"; tss_id "TSS362";
NC_010443.4	Cufflinks	exon	20816424	20816624	.	+	.	gene_id "XLOC_000260"; transcript_id "TCONS_00000555"; exon_number "3"; oId "CUFF.694.4"; class_code "u"; tss_id "TSS362";
NC_010443.4	Cufflinks	exon	20892575	20892716	.	+	.	gene_id "XLOC_000260"; transcript_id "TCONS_00000555"; exon_number "4"; oId "CUFF.694.4"; class_code "u"; tss_id "TSS362";
NC_010443.4	Cufflinks	exon	20905948	20906050	.	+	.	gene_id "XLOC_000260"; transcript_id "TCONS_00000555"; exon_number "5"; oId "CUFF.694.4"; class_code "u"; tss_id "TSS362";
NC_010443.4	Cufflinks	exon	20957932	20958067	.	+	.	gene_id "XLOC_000260"; transcript_id "TCONS_00000555"; exon_number "6"; oId "CUFF.694.4"; class_code "u"; tss_id "TSS362";
NC_010443.4	Cufflinks	exon	21004718	21004980	.	+	.	gene_id "XLOC_000260"; transcript_id "TCONS_00000555"; exon_number "7"; oId "CUFF.694.4"; class_code "u"; tss_id "TSS362";
NC_010443.4	Cufflinks	exon	21032362	21033366	.	+	.	gene_id "XLOC_000260"; transcript_id "TCONS_00000555"; exon_number "8"; oId "CUFF.694.4"; class_code "u"; tss_id "TSS362";
NC_010443.4	Cufflinks	exon	20781011	20781146	.	+	.	gene_id "XLOC_000260"; transcript_id "TCONS_00000556"; exon_number "1"; gene_name "LOC100738919"; oId "CUFF.694.6"; nearest_ref "rna452"; class_code "x"; tss_id "TSS362";
NC_010443.4	Cufflinks	exon	20813329	20813504	.	+	.	gene_id "XLOC_000260"; transcript_id "TCONS_00000556"; exon_number "2"; gene_name "LOC100738919"; oId "CUFF.694.6"; nearest_ref "rna452"; class_code "x"; tss_id "TSS362";
NC_010443.4	Cufflinks	exon	20816424	20816624	.	+	.	gene_id "XLOC_000260"; transcript_id "TCONS_00000556"; exon_number "3"; gene_name "LOC100738919"; oId "CUFF.694.6"; nearest_ref "rna452"; class_code "x"; tss_id "TSS362";
NC_010443.4	Cufflinks	exon	20892575	20892716	.	+	.	gene_id "XLOC_000260"; transcript_id "TCONS_00000556"; exon_number "4"; gene_name "LOC100738919"; oId "CUFF.694.6"; nearest_ref "rna452"; class_code "x"; tss_id "TSS362";
NC_010443.4	Cufflinks	exon	20905948	20906050	.	+	.	gene_id "XLOC_000260"; transcript_id "TCONS_00000556"; exon_number "5"; gene_name "LOC100738919"; oId "CUFF.694.6"; nearest_ref "rna452"; class_code "x"; tss_id "TSS362";
NC_010443.4	Cufflinks	exon	20957932	20958067	.	+	.	gene_id "XLOC_000260"; transcript_id "TCONS_00000556"; exon_number "6"; gene_name "LOC100738919"; oId "CUFF.694.6"; nearest_ref "rna452"; class_code "x"; tss_id "TSS362";
NC_010443.4	Cufflinks	exon	21143973	21144254	.	+	.	gene_id "XLOC_000260"; transcript_id "TCONS_00000556"; exon_number "7"; gene_name "LOC100738919"; oId "CUFF.694.6"; nearest_ref "rna452"; class_code "x"; tss_id "TSS362";
NC_010443.4	Cufflinks	exon	21175548	21175767	.	+	.	gene_id "XLOC_000263"; transcript_id "TCONS_00000559"; exon_number "1"; gene_name "LOC100155164"; oId "CUFF.721.1"; nearest_ref "rna454"; class_code "x"; tss_id "TSS365";
NC_010443.4	Cufflinks	exon	21178420	21178613	.	+	.	gene_id "XLOC_000263"; transcript_id "TCONS_00000559"; exon_number "2"; gene_name "LOC100155164"; oId "CUFF.721.1"; nearest_ref "rna454"; class_code "x"; tss_id "TSS365";
NC_010443.4	Cufflinks	exon	21182917	21182996	.	+	.	gene_id "XLOC_000263"; transcript_id "TCONS_00000559"; exon_number "3"; gene_name "LOC100155164"; oId "CUFF.721.1"; nearest_ref "rna454"; class_code "x"; tss_id "TSS365";
NC_010443.4	Cufflinks	exon	21188413	21188557	.	+	.	gene_id "XLOC_000263"; transcript_id "TCONS_00000559"; exon_number "4"; gene_name "LOC100155164"; oId "CUFF.721.1"; nearest_ref "rna454"; class_code "x"; tss_id "TSS365";
NC_010443.4	Cufflinks	exon	21190898	21191013	.	+	.	gene_id "XLOC_000263"; transcript_id "TCONS_00000559"; exon_number "5"; gene_name "LOC100155164"; oId "CUFF.721.1"; nearest_ref "rna454"; class_code "x"; tss_id "TSS365";
NC_010443.4	Cufflinks	exon	21295086	21295983	.	+	.	gene_id "XLOC_000264"; transcript_id "TCONS_00000560"; exon_number "1"; oId "CUFF.491.1"; class_code "u"; tss_id "TSS366";
NC_010443.4	Cufflinks	exon	21305572	21305637	.	+	.	gene_id "XLOC_000264"; transcript_id "TCONS_00000560"; exon_number "2"; oId "CUFF.491.1"; class_code "u"; tss_id "TSS366";
NC_010443.4	Cufflinks	exon	21313549	21313593	.	+	.	gene_id "XLOC_000264"; transcript_id "TCONS_00000560"; exon_number "3"; oId "CUFF.491.1"; class_code "u"; tss_id "TSS366";
NC_010443.4	Cufflinks	exon	22421080	22421454	.	+	.	gene_id "XLOC_000271"; transcript_id "TCONS_00000586"; exon_number "1"; oId "CUFF.501.1"; class_code "u"; tss_id "TSS379";
NC_010443.4	Cufflinks	exon	22422372	22422444	.	+	.	gene_id "XLOC_000271"; transcript_id "TCONS_00000586"; exon_number "2"; oId "CUFF.501.1"; class_code "u"; tss_id "TSS379";
NC_010443.4	Cufflinks	exon	22434611	22434797	.	+	.	gene_id "XLOC_000271"; transcript_id "TCONS_00000586"; exon_number "3"; oId "CUFF.501.1"; class_code "u"; tss_id "TSS379";
NC_010443.4	Cufflinks	exon	23510864	23510936	.	+	.	gene_id "XLOC_000275"; transcript_id "TCONS_00000590"; exon_number "1"; gene_name "SF3B5"; oId "CUFF.553.1"; nearest_ref "rna484"; class_code "o"; tss_id "TSS383";
NC_010443.4	Cufflinks	exon	23513042	23513134	.	+	.	gene_id "XLOC_000275"; transcript_id "TCONS_00000590"; exon_number "2"; gene_name "SF3B5"; oId "CUFF.553.1"; nearest_ref "rna484"; class_code "o"; tss_id "TSS383";
NC_010443.4	Cufflinks	exon	23590568	23591385	.	+	.	gene_id "XLOC_000275"; transcript_id "TCONS_00000590"; exon_number "3"; gene_name "SF3B5"; oId "CUFF.553.1"; nearest_ref "rna484"; class_code "o"; tss_id "TSS383";
NC_010443.4	Cufflinks	exon	23582032	23582166	.	+	.	gene_id "XLOC_000275"; transcript_id "TCONS_00000593"; exon_number "1"; oId "CUFF.553.2"; class_code "u"; tss_id "TSS384";
NC_010443.4	Cufflinks	exon	23590568	23591385	.	+	.	gene_id "XLOC_000275"; transcript_id "TCONS_00000593"; exon_number "2"; oId "CUFF.553.2"; class_code "u"; tss_id "TSS384";
NC_010443.4	Cufflinks	exon	24040771	24040833	.	+	.	gene_id "XLOC_000281"; transcript_id "TCONS_00000611"; exon_number "1"; oId "CUFF.572.1"; class_code "u"; tss_id "TSS395";
NC_010443.4	Cufflinks	exon	24041933	24042489	.	+	.	gene_id "XLOC_000281"; transcript_id "TCONS_00000611"; exon_number "2"; oId "CUFF.572.1"; class_code "u"; tss_id "TSS395";
NC_010443.4	Cufflinks	exon	24697370	24697374	.	+	.	gene_id "XLOC_000294"; transcript_id "TCONS_00000632"; exon_number "1"; gene_name "LOC106506510"; oId "CUFF.673.1"; nearest_ref "rna520"; class_code "x"; tss_id "TSS411";
NC_010443.4	Cufflinks	exon	24792111	24792185	.	+	.	gene_id "XLOC_000294"; transcript_id "TCONS_00000632"; exon_number "2"; gene_name "LOC106506510"; oId "CUFF.673.1"; nearest_ref "rna520"; class_code "x"; tss_id "TSS411";
NC_010443.4	Cufflinks	exon	24857803	24857916	.	+	.	gene_id "XLOC_000294"; transcript_id "TCONS_00000632"; exon_number "3"; gene_name "LOC106506510"; oId "CUFF.673.1"; nearest_ref "rna520"; class_code "x"; tss_id "TSS411";
NC_010443.4	Cufflinks	exon	24909384	24909476	.	+	.	gene_id "XLOC_000294"; transcript_id "TCONS_00000632"; exon_number "4"; gene_name "LOC106506510"; oId "CUFF.673.1"; nearest_ref "rna520"; class_code "x"; tss_id "TSS411";
NC_010443.4	Cufflinks	exon	24697565	24697841	.	+	.	gene_id "XLOC_000294"; transcript_id "TCONS_00000634"; exon_number "1"; gene_name "LOC106506510"; oId "CUFF.673.3"; nearest_ref "rna520"; class_code "x"; tss_id "TSS412";
NC_010443.4	Cufflinks	exon	24857803	24857916	.	+	.	gene_id "XLOC_000294"; transcript_id "TCONS_00000634"; exon_number "2"; gene_name "LOC106506510"; oId "CUFF.673.3"; nearest_ref "rna520"; class_code "x"; tss_id "TSS412";
NC_010443.4	Cufflinks	exon	24909384	24909476	.	+	.	gene_id "XLOC_000294"; transcript_id "TCONS_00000634"; exon_number "3"; gene_name "LOC106506510"; oId "CUFF.673.3"; nearest_ref "rna520"; class_code "x"; tss_id "TSS412";
NC_010443.4	Cufflinks	exon	24697565	24697841	.	+	.	gene_id "XLOC_000294"; transcript_id "TCONS_00000633"; exon_number "1"; gene_name "LOC106506510"; oId "CUFF.673.2"; nearest_ref "rna520"; class_code "x"; tss_id "TSS412";
NC_010443.4	Cufflinks	exon	24792111	24792185	.	+	.	gene_id "XLOC_000294"; transcript_id "TCONS_00000633"; exon_number "2"; gene_name "LOC106506510"; oId "CUFF.673.2"; nearest_ref "rna520"; class_code "x"; tss_id "TSS412";
NC_010443.4	Cufflinks	exon	24857803	24857916	.	+	.	gene_id "XLOC_000294"; transcript_id "TCONS_00000633"; exon_number "3"; gene_name "LOC106506510"; oId "CUFF.673.2"; nearest_ref "rna520"; class_code "x"; tss_id "TSS412";
NC_010443.4	Cufflinks	exon	24909384	24909476	.	+	.	gene_id "XLOC_000294"; transcript_id "TCONS_00000633"; exon_number "4"; gene_name "LOC106506510"; oId "CUFF.673.2"; nearest_ref "rna520"; class_code "x"; tss_id "TSS412";
NC_010443.4	Cufflinks	exon	25854425	25854495	.	+	.	gene_id "XLOC_000299"; transcript_id "TCONS_00000647"; exon_number "1"; oId "CUFF.682.1"; class_code "u"; tss_id "TSS419";
NC_010443.4	Cufflinks	exon	25857885	25858471	.	+	.	gene_id "XLOC_000299"; transcript_id "TCONS_00000647"; exon_number "2"; oId "CUFF.682.1"; class_code "u"; tss_id "TSS419";
NC_010443.4	Cufflinks	exon	26511535	26511676	.	+	.	gene_id "XLOC_000300"; transcript_id "TCONS_00000648"; exon_number "1"; oId "CUFF.686.1"; class_code "u"; tss_id "TSS420";
NC_010443.4	Cufflinks	exon	26567880	26567988	.	+	.	gene_id "XLOC_000300"; transcript_id "TCONS_00000648"; exon_number "2"; oId "CUFF.686.1"; class_code "u"; tss_id "TSS420";
NC_010443.4	Cufflinks	exon	27832052	27832110	.	+	.	gene_id "XLOC_000302"; transcript_id "TCONS_00000650"; exon_number "1"; oId "CUFF.733.1"; class_code "u"; tss_id "TSS422";
NC_010443.4	Cufflinks	exon	27832192	27832256	.	+	.	gene_id "XLOC_000302"; transcript_id "TCONS_00000650"; exon_number "2"; oId "CUFF.733.1"; class_code "u"; tss_id "TSS422";
NC_010443.4	Cufflinks	exon	27836307	27836854	.	+	.	gene_id "XLOC_000302"; transcript_id "TCONS_00000650"; exon_number "3"; oId "CUFF.733.1"; class_code "u"; tss_id "TSS422";
NC_010443.4	Cufflinks	exon	28270203	28270294	.	+	.	gene_id "XLOC_000303"; transcript_id "TCONS_00000651"; exon_number "1"; oId "CUFF.732.1"; class_code "u"; tss_id "TSS423";
NC_010443.4	Cufflinks	exon	28270506	28270607	.	+	.	gene_id "XLOC_000303"; transcript_id "TCONS_00000651"; exon_number "2"; oId "CUFF.732.1"; class_code "u"; tss_id "TSS423";
NC_010443.4	Cufflinks	exon	28272615	28272688	.	+	.	gene_id "XLOC_000303"; transcript_id "TCONS_00000651"; exon_number "3"; oId "CUFF.732.1"; class_code "u"; tss_id "TSS423";
NC_010443.4	Cufflinks	exon	28273509	28273586	.	+	.	gene_id "XLOC_000303"; transcript_id "TCONS_00000651"; exon_number "4"; oId "CUFF.732.1"; class_code "u"; tss_id "TSS423";
NC_010443.4	Cufflinks	exon	28275084	28275153	.	+	.	gene_id "XLOC_000303"; transcript_id "TCONS_00000651"; exon_number "5"; oId "CUFF.732.1"; class_code "u"; tss_id "TSS423";
NC_010443.4	Cufflinks	exon	28762839	28763733	.	+	.	gene_id "XLOC_000309"; transcript_id "TCONS_00000676"; exon_number "1"; gene_name "ECT2L"; oId "CUFF.947.2"; nearest_ref "rna559"; class_code "x"; tss_id "TSS432";
NC_010443.4	Cufflinks	exon	28771645	28771671	.	+	.	gene_id "XLOC_000309"; transcript_id "TCONS_00000676"; exon_number "2"; gene_name "ECT2L"; oId "CUFF.947.2"; nearest_ref "rna559"; class_code "x"; tss_id "TSS432";
NC_010443.4	Cufflinks	exon	28762839	28763733	.	+	.	gene_id "XLOC_000309"; transcript_id "TCONS_00000677"; exon_number "1"; gene_name "ECT2L"; oId "CUFF.947.1"; nearest_ref "rna559"; class_code "x"; tss_id "TSS432";
NC_010443.4	Cufflinks	exon	28777838	28777941	.	+	.	gene_id "XLOC_000309"; transcript_id "TCONS_00000677"; exon_number "2"; gene_name "ECT2L"; oId "CUFF.947.1"; nearest_ref "rna559"; class_code "x"; tss_id "TSS432";
NC_010443.4	Cufflinks	exon	28834008	28834062	.	+	.	gene_id "XLOC_000309"; transcript_id "TCONS_00000677"; exon_number "3"; gene_name "ECT2L"; oId "CUFF.947.1"; nearest_ref "rna559"; class_code "x"; tss_id "TSS432";
NC_010443.4	Cufflinks	exon	29845104	29845326	.	+	.	gene_id "XLOC_000317"; transcript_id "TCONS_00000699"; exon_number "1"; oId "CUFF.797.1"; class_code "u"; tss_id "TSS448";
NC_010443.4	Cufflinks	exon	29878222	29878321	.	+	.	gene_id "XLOC_000317"; transcript_id "TCONS_00000699"; exon_number "2"; oId "CUFF.797.1"; class_code "u"; tss_id "TSS448";
NC_010443.4	Cufflinks	exon	29880636	29881595	.	+	.	gene_id "XLOC_000317"; transcript_id "TCONS_00000699"; exon_number "3"; oId "CUFF.797.1"; class_code "u"; tss_id "TSS448";
NC_010443.4	Cufflinks	exon	29852063	29852442	.	+	.	gene_id "XLOC_000317"; transcript_id "TCONS_00000700"; exon_number "1"; oId "CUFF.797.2"; class_code "u"; tss_id "TSS449";
NC_010443.4	Cufflinks	exon	29868767	29868910	.	+	.	gene_id "XLOC_000317"; transcript_id "TCONS_00000700"; exon_number "2"; oId "CUFF.797.2"; class_code "u"; tss_id "TSS449";
NC_010443.4	Cufflinks	exon	29871561	29871626	.	+	.	gene_id "XLOC_000317"; transcript_id "TCONS_00000700"; exon_number "3"; oId "CUFF.797.2"; class_code "u"; tss_id "TSS449";
NC_010443.4	Cufflinks	exon	29871710	29872326	.	+	.	gene_id "XLOC_000317"; transcript_id "TCONS_00000700"; exon_number "4"; oId "CUFF.797.2"; class_code "u"; tss_id "TSS449";
NC_010443.4	Cufflinks	exon	29852063	29852442	.	+	.	gene_id "XLOC_000317"; transcript_id "TCONS_00000705"; exon_number "1"; oId "CUFF.797.7"; class_code "u"; tss_id "TSS449";
NC_010443.4	Cufflinks	exon	29871561	29871626	.	+	.	gene_id "XLOC_000317"; transcript_id "TCONS_00000705"; exon_number "2"; oId "CUFF.797.7"; class_code "u"; tss_id "TSS449";
NC_010443.4	Cufflinks	exon	29878222	29878321	.	+	.	gene_id "XLOC_000317"; transcript_id "TCONS_00000705"; exon_number "3"; oId "CUFF.797.7"; class_code "u"; tss_id "TSS449";
NC_010443.4	Cufflinks	exon	29880636	29881595	.	+	.	gene_id "XLOC_000317"; transcript_id "TCONS_00000705"; exon_number "4"; oId "CUFF.797.7"; class_code "u"; tss_id "TSS449";
NC_010443.4	Cufflinks	exon	29852063	29852442	.	+	.	gene_id "XLOC_000317"; transcript_id "TCONS_00000704"; exon_number "1"; oId "CUFF.797.6"; class_code "u"; tss_id "TSS449";
NC_010443.4	Cufflinks	exon	29878222	29878321	.	+	.	gene_id "XLOC_000317"; transcript_id "TCONS_00000704"; exon_number "2"; oId "CUFF.797.6"; class_code "u"; tss_id "TSS449";
NC_010443.4	Cufflinks	exon	29880636	29881595	.	+	.	gene_id "XLOC_000317"; transcript_id "TCONS_00000704"; exon_number "3"; oId "CUFF.797.6"; class_code "u"; tss_id "TSS449";
NC_010443.4	Cufflinks	exon	29852063	29852442	.	+	.	gene_id "XLOC_000317"; transcript_id "TCONS_00000703"; exon_number "1"; oId "CUFF.797.5"; class_code "u"; tss_id "TSS449";
NC_010443.4	Cufflinks	exon	29876693	29876851	.	+	.	gene_id "XLOC_000317"; transcript_id "TCONS_00000703"; exon_number "2"; oId "CUFF.797.5"; class_code "u"; tss_id "TSS449";
NC_010443.4	Cufflinks	exon	29877636	29878321	.	+	.	gene_id "XLOC_000317"; transcript_id "TCONS_00000703"; exon_number "3"; oId "CUFF.797.5"; class_code "u"; tss_id "TSS449";
NC_010443.4	Cufflinks	exon	29880636	29881595	.	+	.	gene_id "XLOC_000317"; transcript_id "TCONS_00000703"; exon_number "4"; oId "CUFF.797.5"; class_code "u"; tss_id "TSS449";
NC_010443.4	Cufflinks	exon	29852063	29852442	.	+	.	gene_id "XLOC_000317"; transcript_id "TCONS_00000702"; exon_number "1"; oId "CUFF.797.4"; class_code "u"; tss_id "TSS449";
NC_010443.4	Cufflinks	exon	29876693	29876851	.	+	.	gene_id "XLOC_000317"; transcript_id "TCONS_00000702"; exon_number "2"; oId "CUFF.797.4"; class_code "u"; tss_id "TSS449";
NC_010443.4	Cufflinks	exon	29877636	29877704	.	+	.	gene_id "XLOC_000317"; transcript_id "TCONS_00000702"; exon_number "3"; oId "CUFF.797.4"; class_code "u"; tss_id "TSS449";
NC_010443.4	Cufflinks	exon	29878222	29878321	.	+	.	gene_id "XLOC_000317"; transcript_id "TCONS_00000702"; exon_number "4"; oId "CUFF.797.4"; class_code "u"; tss_id "TSS449";
NC_010443.4	Cufflinks	exon	29880636	29881595	.	+	.	gene_id "XLOC_000317"; transcript_id "TCONS_00000702"; exon_number "5"; oId "CUFF.797.4"; class_code "u"; tss_id "TSS449";
NC_010443.4	Cufflinks	exon	29852063	29852442	.	+	.	gene_id "XLOC_000317"; transcript_id "TCONS_00000701"; exon_number "1"; oId "CUFF.797.3"; class_code "u"; tss_id "TSS449";
NC_010443.4	Cufflinks	exon	29871561	29871626	.	+	.	gene_id "XLOC_000317"; transcript_id "TCONS_00000701"; exon_number "2"; oId "CUFF.797.3"; class_code "u"; tss_id "TSS449";
NC_010443.4	Cufflinks	exon	29876693	29876851	.	+	.	gene_id "XLOC_000317"; transcript_id "TCONS_00000701"; exon_number "3"; oId "CUFF.797.3"; class_code "u"; tss_id "TSS449";
NC_010443.4	Cufflinks	exon	29877636	29878321	.	+	.	gene_id "XLOC_000317"; transcript_id "TCONS_00000701"; exon_number "4"; oId "CUFF.797.3"; class_code "u"; tss_id "TSS449";
NC_010443.4	Cufflinks	exon	29880636	29881595	.	+	.	gene_id "XLOC_000317"; transcript_id "TCONS_00000701"; exon_number "5"; oId "CUFF.797.3"; class_code "u"; tss_id "TSS449";
NC_010443.4	Cufflinks	exon	29868834	29868910	.	+	.	gene_id "XLOC_000317"; transcript_id "TCONS_00000706"; exon_number "1"; oId "CUFF.797.8"; class_code "u"; tss_id "TSS450";
NC_010443.4	Cufflinks	exon	29871561	29871626	.	+	.	gene_id "XLOC_000317"; transcript_id "TCONS_00000706"; exon_number "2"; oId "CUFF.797.8"; class_code "u"; tss_id "TSS450";
NC_010443.4	Cufflinks	exon	29878222	29878321	.	+	.	gene_id "XLOC_000317"; transcript_id "TCONS_00000706"; exon_number "3"; oId "CUFF.797.8"; class_code "u"; tss_id "TSS450";
NC_010443.4	Cufflinks	exon	29880636	29881595	.	+	.	gene_id "XLOC_000317"; transcript_id "TCONS_00000706"; exon_number "4"; oId "CUFF.797.8"; class_code "u"; tss_id "TSS450";
NC_010443.4	Cufflinks	exon	30316741	30316912	.	+	.	gene_id "XLOC_000319"; transcript_id "TCONS_00000708"; exon_number "1"; oId "CUFF.749.1"; class_code "u"; tss_id "TSS452";
NC_010443.4	Cufflinks	exon	30317399	30317603	.	+	.	gene_id "XLOC_000319"; transcript_id "TCONS_00000708"; exon_number "2"; oId "CUFF.749.1"; class_code "u"; tss_id "TSS452";
NC_010443.4	Cufflinks	exon	30322765	30325190	.	+	.	gene_id "XLOC_000319"; transcript_id "TCONS_00000708"; exon_number "3"; oId "CUFF.749.1"; class_code "u"; tss_id "TSS452";
NC_010443.4	Cufflinks	exon	31044056	31044725	.	+	.	gene_id "XLOC_000329"; transcript_id "TCONS_00000729"; exon_number "1"; oId "CUFF.791.4"; class_code "u"; tss_id "TSS467";
NC_010443.4	Cufflinks	exon	31045095	31045237	.	+	.	gene_id "XLOC_000329"; transcript_id "TCONS_00000729"; exon_number "2"; oId "CUFF.791.4"; class_code "u"; tss_id "TSS467";
NC_010443.4	Cufflinks	exon	31128147	31128237	.	+	.	gene_id "XLOC_000329"; transcript_id "TCONS_00000729"; exon_number "3"; oId "CUFF.791.4"; class_code "u"; tss_id "TSS467";
NC_010443.4	Cufflinks	exon	31044056	31044725	.	+	.	gene_id "XLOC_000329"; transcript_id "TCONS_00000728"; exon_number "1"; oId "CUFF.791.3"; class_code "u"; tss_id "TSS467";
NC_010443.4	Cufflinks	exon	31044984	31045237	.	+	.	gene_id "XLOC_000329"; transcript_id "TCONS_00000728"; exon_number "2"; oId "CUFF.791.3"; class_code "u"; tss_id "TSS467";
NC_010443.4	Cufflinks	exon	31128147	31128237	.	+	.	gene_id "XLOC_000329"; transcript_id "TCONS_00000728"; exon_number "3"; oId "CUFF.791.3"; class_code "u"; tss_id "TSS467";
NC_010443.4	Cufflinks	exon	31044056	31045237	.	+	.	gene_id "XLOC_000329"; transcript_id "TCONS_00000727"; exon_number "1"; oId "CUFF.791.2"; class_code "u"; tss_id "TSS467";
NC_010443.4	Cufflinks	exon	31128147	31128237	.	+	.	gene_id "XLOC_000329"; transcript_id "TCONS_00000727"; exon_number "2"; oId "CUFF.791.2"; class_code "u"; tss_id "TSS467";
NC_010443.4	Cufflinks	exon	31044063	31044725	.	+	.	gene_id "XLOC_000329"; transcript_id "TCONS_00000730"; exon_number "1"; oId "CUFF.791.5"; class_code "u"; tss_id "TSS467";
NC_010443.4	Cufflinks	exon	31045096	31045237	.	+	.	gene_id "XLOC_000329"; transcript_id "TCONS_00000730"; exon_number "2"; oId "CUFF.791.5"; class_code "u"; tss_id "TSS467";
NC_010443.4	Cufflinks	exon	31128147	31128237	.	+	.	gene_id "XLOC_000329"; transcript_id "TCONS_00000730"; exon_number "3"; oId "CUFF.791.5"; class_code "u"; tss_id "TSS467";
NC_010443.4	Cufflinks	exon	31044440	31044725	.	+	.	gene_id "XLOC_000329"; transcript_id "TCONS_00000731"; exon_number "1"; oId "CUFF.791.6"; class_code "u"; tss_id "TSS468";
NC_010443.4	Cufflinks	exon	31045098	31045237	.	+	.	gene_id "XLOC_000329"; transcript_id "TCONS_00000731"; exon_number "2"; oId "CUFF.791.6"; class_code "u"; tss_id "TSS468";
NC_010443.4	Cufflinks	exon	31128147	31128237	.	+	.	gene_id "XLOC_000329"; transcript_id "TCONS_00000731"; exon_number "3"; oId "CUFF.791.6"; class_code "u"; tss_id "TSS468";
NC_010443.4	Cufflinks	exon	31521824	31522025	.	+	.	gene_id "XLOC_000334"; transcript_id "TCONS_00000741"; exon_number "1"; oId "CUFF.902.2"; class_code "u"; tss_id "TSS477";
NC_010443.4	Cufflinks	exon	31522751	31522880	.	+	.	gene_id "XLOC_000334"; transcript_id "TCONS_00000741"; exon_number "2"; oId "CUFF.902.2"; class_code "u"; tss_id "TSS477";
NC_010443.4	Cufflinks	exon	31523732	31524422	.	+	.	gene_id "XLOC_000334"; transcript_id "TCONS_00000741"; exon_number "3"; oId "CUFF.902.2"; class_code "u"; tss_id "TSS477";
NC_010443.4	Cufflinks	exon	31521955	31522025	.	+	.	gene_id "XLOC_000334"; transcript_id "TCONS_00000742"; exon_number "1"; oId "CUFF.902.3"; class_code "u"; tss_id "TSS478";
NC_010443.4	Cufflinks	exon	31522751	31524422	.	+	.	gene_id "XLOC_000334"; transcript_id "TCONS_00000742"; exon_number "2"; oId "CUFF.902.3"; class_code "u"; tss_id "TSS478";
NC_010443.4	Cufflinks	exon	32245467	32245635	.	+	.	gene_id "XLOC_000346"; transcript_id "TCONS_00000773"; exon_number "1"; oId "CUFF.801.1"; class_code "u"; tss_id "TSS492";
NC_010443.4	Cufflinks	exon	32246085	32246671	.	+	.	gene_id "XLOC_000346"; transcript_id "TCONS_00000773"; exon_number "2"; oId "CUFF.801.1"; class_code "u"; tss_id "TSS492";
NC_010443.4	Cufflinks	exon	32299882	32299986	.	+	.	gene_id "XLOC_000348"; transcript_id "TCONS_00000775"; exon_number "1"; gene_name "MYB"; oId "CUFF.881.1"; nearest_ref "rna637"; class_code "x"; tss_id "TSS494";
NC_010443.4	Cufflinks	exon	32362174	32362357	.	+	.	gene_id "XLOC_000348"; transcript_id "TCONS_00000775"; exon_number "2"; gene_name "MYB"; oId "CUFF.881.1"; nearest_ref "rna637"; class_code "x"; tss_id "TSS494";
NC_010443.4	Cufflinks	exon	32421681	32421766	.	+	.	gene_id "XLOC_000350"; transcript_id "TCONS_00000777"; exon_number "1"; oId "CUFF.906.1"; class_code "u"; tss_id "TSS496";
NC_010443.4	Cufflinks	exon	32425402	32425488	.	+	.	gene_id "XLOC_000350"; transcript_id "TCONS_00000777"; exon_number "2"; oId "CUFF.906.1"; class_code "u"; tss_id "TSS496";
NC_010443.4	Cufflinks	exon	32458877	32458957	.	+	.	gene_id "XLOC_000350"; transcript_id "TCONS_00000777"; exon_number "3"; oId "CUFF.906.1"; class_code "u"; tss_id "TSS496";
NC_010443.4	Cufflinks	exon	32694110	32694172	.	+	.	gene_id "XLOC_000355"; transcript_id "TCONS_00000787"; exon_number "1"; oId "CUFF.811.1"; class_code "u"; tss_id "TSS502";
NC_010443.4	Cufflinks	exon	32699594	32699742	.	+	.	gene_id "XLOC_000355"; transcript_id "TCONS_00000787"; exon_number "2"; oId "CUFF.811.1"; class_code "u"; tss_id "TSS502";
NC_010443.4	Cufflinks	exon	32701300	32702081	.	+	.	gene_id "XLOC_000355"; transcript_id "TCONS_00000787"; exon_number "3"; oId "CUFF.811.1"; class_code "u"; tss_id "TSS502";
NC_010443.4	Cufflinks	exon	33439436	33439643	.	+	.	gene_id "XLOC_000367"; transcript_id "TCONS_00000806"; exon_number "1"; gene_name "TBPL1"; oId "CUFF.929.1"; nearest_ref "rna663"; class_code "x"; tss_id "TSS519";
NC_010443.4	Cufflinks	exon	33441468	33441583	.	+	.	gene_id "XLOC_000367"; transcript_id "TCONS_00000806"; exon_number "2"; gene_name "TBPL1"; oId "CUFF.929.1"; nearest_ref "rna663"; class_code "x"; tss_id "TSS519";
NC_010443.4	Cufflinks	exon	33480266	33480606	.	+	.	gene_id "XLOC_000367"; transcript_id "TCONS_00000806"; exon_number "3"; gene_name "TBPL1"; oId "CUFF.929.1"; nearest_ref "rna663"; class_code "x"; tss_id "TSS519";
NC_010443.4	Cufflinks	exon	33439436	33439643	.	+	.	gene_id "XLOC_000367"; transcript_id "TCONS_00000808"; exon_number "1"; gene_name "TBPL1"; oId "CUFF.929.3"; nearest_ref "rna663"; class_code "x"; tss_id "TSS519";
NC_010443.4	Cufflinks	exon	33441468	33441583	.	+	.	gene_id "XLOC_000367"; transcript_id "TCONS_00000808"; exon_number "2"; gene_name "TBPL1"; oId "CUFF.929.3"; nearest_ref "rna663"; class_code "x"; tss_id "TSS519";
NC_010443.4	Cufflinks	exon	33544526	33544631	.	+	.	gene_id "XLOC_000367"; transcript_id "TCONS_00000808"; exon_number "3"; gene_name "TBPL1"; oId "CUFF.929.3"; nearest_ref "rna663"; class_code "x"; tss_id "TSS519";
NC_010443.4	Cufflinks	exon	33553465	33553536	.	+	.	gene_id "XLOC_000367"; transcript_id "TCONS_00000808"; exon_number "4"; gene_name "TBPL1"; oId "CUFF.929.3"; nearest_ref "rna663"; class_code "x"; tss_id "TSS519";
NC_010443.4	Cufflinks	exon	33439436	33439643	.	+	.	gene_id "XLOC_000367"; transcript_id "TCONS_00000807"; exon_number "1"; gene_name "TBPL1"; oId "CUFF.929.2"; nearest_ref "rna663"; class_code "x"; tss_id "TSS519";
NC_010443.4	Cufflinks	exon	33441468	33441583	.	+	.	gene_id "XLOC_000367"; transcript_id "TCONS_00000807"; exon_number "2"; gene_name "TBPL1"; oId "CUFF.929.2"; nearest_ref "rna663"; class_code "x"; tss_id "TSS519";
NC_010443.4	Cufflinks	exon	33553465	33553536	.	+	.	gene_id "XLOC_000367"; transcript_id "TCONS_00000807"; exon_number "3"; gene_name "TBPL1"; oId "CUFF.929.2"; nearest_ref "rna663"; class_code "x"; tss_id "TSS519";
NC_010443.4	Cufflinks	exon	33676614	33677000	.	+	.	gene_id "XLOC_000369"; transcript_id "TCONS_00000810"; exon_number "1"; oId "CUFF.1283.1"; class_code "u"; tss_id "TSS521";
NC_010443.4	Cufflinks	exon	33687962	33688589	.	+	.	gene_id "XLOC_000369"; transcript_id "TCONS_00000810"; exon_number "2"; oId "CUFF.1283.1"; class_code "u"; tss_id "TSS521";
NC_010443.4	Cufflinks	exon	33676764	33677000	.	+	.	gene_id "XLOC_000369"; transcript_id "TCONS_00000811"; exon_number "1"; gene_name "LOC100155664"; oId "CUFF.1283.2"; nearest_ref "gene386"; class_code "o"; tss_id "TSS522";
NC_010443.4	Cufflinks	exon	33765247	33765269	.	+	.	gene_id "XLOC_000369"; transcript_id "TCONS_00000811"; exon_number "2"; gene_name "LOC100155664"; oId "CUFF.1283.2"; nearest_ref "gene386"; class_code "o"; tss_id "TSS522";
NC_010443.4	Cufflinks	exon	34293272	34293474	.	+	.	gene_id "XLOC_000374"; transcript_id "TCONS_00000818"; exon_number "1"; oId "CUFF.818.1"; class_code "u"; tss_id "TSS529";
NC_010443.4	Cufflinks	exon	34297603	34298702	.	+	.	gene_id "XLOC_000374"; transcript_id "TCONS_00000818"; exon_number "2"; oId "CUFF.818.1"; class_code "u"; tss_id "TSS529";
NC_010443.4	Cufflinks	exon	35034338	35034923	.	+	.	gene_id "XLOC_000407"; transcript_id "TCONS_00000884"; exon_number "1"; oId "CUFF.860.1"; class_code "u"; tss_id "TSS571";
NC_010443.4	Cufflinks	exon	35035036	35036366	.	+	.	gene_id "XLOC_000407"; transcript_id "TCONS_00000884"; exon_number "2"; oId "CUFF.860.1"; class_code "u"; tss_id "TSS571";
NC_010443.4	Cufflinks	exon	35036514	35037596	.	+	.	gene_id "XLOC_000407"; transcript_id "TCONS_00000884"; exon_number "3"; oId "CUFF.860.1"; class_code "u"; tss_id "TSS571";
NC_010443.4	Cufflinks	exon	35049749	35050314	.	+	.	gene_id "XLOC_000408"; transcript_id "TCONS_00000885"; exon_number "1"; oId "CUFF.862.1"; class_code "u"; tss_id "TSS572";
NC_010443.4	Cufflinks	exon	35052657	35053178	.	+	.	gene_id "XLOC_000408"; transcript_id "TCONS_00000885"; exon_number "2"; oId "CUFF.862.1"; class_code "u"; tss_id "TSS572";
NC_010443.4	Cufflinks	exon	35056711	35056902	.	+	.	gene_id "XLOC_000409"; transcript_id "TCONS_00000886"; exon_number "1"; oId "CUFF.861.1"; class_code "u"; tss_id "TSS573";
NC_010443.4	Cufflinks	exon	35059672	35059767	.	+	.	gene_id "XLOC_000409"; transcript_id "TCONS_00000886"; exon_number "2"; oId "CUFF.861.1"; class_code "u"; tss_id "TSS573";
NC_010443.4	Cufflinks	exon	35229975	35230139	.	+	.	gene_id "XLOC_000410"; transcript_id "TCONS_00000887"; exon_number "1"; oId "CUFF.865.1"; class_code "u"; tss_id "TSS574";
NC_010443.4	Cufflinks	exon	35232316	35233073	.	+	.	gene_id "XLOC_000410"; transcript_id "TCONS_00000887"; exon_number "2"; oId "CUFF.865.1"; class_code "u"; tss_id "TSS574";
NC_010443.4	Cufflinks	exon	36308799	36309039	.	+	.	gene_id "XLOC_000419"; transcript_id "TCONS_00000916"; exon_number "1"; oId "CUFF.922.1"; class_code "u"; tss_id "TSS584";
NC_010443.4	Cufflinks	exon	36309302	36309599	.	+	.	gene_id "XLOC_000419"; transcript_id "TCONS_00000916"; exon_number "2"; oId "CUFF.922.1"; class_code "u"; tss_id "TSS584";
NC_010443.4	Cufflinks	exon	36884570	36884814	.	+	.	gene_id "XLOC_000421"; transcript_id "TCONS_00000921"; exon_number "1"; oId "CUFF.936.2"; class_code "u"; tss_id "TSS588";
NC_010443.4	Cufflinks	exon	36886346	36886424	.	+	.	gene_id "XLOC_000421"; transcript_id "TCONS_00000921"; exon_number "2"; oId "CUFF.936.2"; class_code "u"; tss_id "TSS588";
NC_010443.4	Cufflinks	exon	36933107	36935444	.	+	.	gene_id "XLOC_000422"; transcript_id "TCONS_00000923"; exon_number "1"; oId "CUFF.939.1"; class_code "u"; tss_id "TSS590";
NC_010443.4	Cufflinks	exon	36936030	36936113	.	+	.	gene_id "XLOC_000422"; transcript_id "TCONS_00000923"; exon_number "2"; oId "CUFF.939.1"; class_code "u"; tss_id "TSS590";
NC_010443.4	Cufflinks	exon	36951303	36951484	.	+	.	gene_id "XLOC_000422"; transcript_id "TCONS_00000923"; exon_number "3"; oId "CUFF.939.1"; class_code "u"; tss_id "TSS590";
NC_010443.4	Cufflinks	exon	36957894	36958093	.	+	.	gene_id "XLOC_000422"; transcript_id "TCONS_00000923"; exon_number "4"; oId "CUFF.939.1"; class_code "u"; tss_id "TSS590";
NC_010443.4	Cufflinks	exon	40795904	40795978	.	+	.	gene_id "XLOC_000444"; transcript_id "TCONS_00000990"; exon_number "1"; gene_name "NCOA7"; oId "CUFF.1213.1"; nearest_ref "rna827"; class_code "x"; tss_id "TSS619";
NC_010443.4	Cufflinks	exon	40813568	40815858	.	+	.	gene_id "XLOC_000444"; transcript_id "TCONS_00000990"; exon_number "2"; gene_name "NCOA7"; oId "CUFF.1213.1"; nearest_ref "rna827"; class_code "x"; tss_id "TSS619";
NC_010443.4	Cufflinks	exon	40825188	40825276	.	+	.	gene_id "XLOC_000445"; transcript_id "TCONS_00000991"; exon_number "1"; gene_name "NCOA7"; oId "CUFF.1214.1"; nearest_ref "rna827"; class_code "x"; tss_id "TSS620";
NC_010443.4	Cufflinks	exon	40827852	40827982	.	+	.	gene_id "XLOC_000445"; transcript_id "TCONS_00000991"; exon_number "2"; gene_name "NCOA7"; oId "CUFF.1214.1"; nearest_ref "rna827"; class_code "x"; tss_id "TSS620";
NC_010443.4	Cufflinks	exon	40833906	40834744	.	+	.	gene_id "XLOC_000445"; transcript_id "TCONS_00000991"; exon_number "3"; gene_name "NCOA7"; oId "CUFF.1214.1"; nearest_ref "rna827"; class_code "x"; tss_id "TSS620";
NC_010443.4	Cufflinks	exon	42045729	42045798	.	+	.	gene_id "XLOC_000456"; transcript_id "TCONS_00001005"; exon_number "1"; gene_name "NKAIN2"; oId "CUFF.1201.1"; nearest_ref "rna846"; class_code "x"; tss_id "TSS631";
NC_010443.4	Cufflinks	exon	42178554	42178756	.	+	.	gene_id "XLOC_000456"; transcript_id "TCONS_00001005"; exon_number "2"; gene_name "NKAIN2"; oId "CUFF.1201.1"; nearest_ref "rna846"; class_code "x"; tss_id "TSS631";
NC_010443.4	Cufflinks	exon	44394288	44394396	.	+	.	gene_id "XLOC_000469"; transcript_id "TCONS_00001022"; exon_number "1"; oId "CUFF.1040.1"; class_code "u"; tss_id "TSS646";
NC_010443.4	Cufflinks	exon	44400478	44400602	.	+	.	gene_id "XLOC_000469"; transcript_id "TCONS_00001022"; exon_number "2"; oId "CUFF.1040.1"; class_code "u"; tss_id "TSS646";
NC_010443.4	Cufflinks	exon	44402066	44403168	.	+	.	gene_id "XLOC_000469"; transcript_id "TCONS_00001022"; exon_number "3"; oId "CUFF.1040.1"; class_code "u"; tss_id "TSS646";
NC_010443.4	Cufflinks	exon	44399087	44399428	.	+	.	gene_id "XLOC_000469"; transcript_id "TCONS_00001023"; exon_number "1"; oId "CUFF.1040.2"; class_code "u"; tss_id "TSS647";
NC_010443.4	Cufflinks	exon	44400478	44400602	.	+	.	gene_id "XLOC_000469"; transcript_id "TCONS_00001023"; exon_number "2"; oId "CUFF.1040.2"; class_code "u"; tss_id "TSS647";
NC_010443.4	Cufflinks	exon	44402066	44403168	.	+	.	gene_id "XLOC_000469"; transcript_id "TCONS_00001023"; exon_number "3"; oId "CUFF.1040.2"; class_code "u"; tss_id "TSS647";
NC_010443.4	Cufflinks	exon	45161727	45163253	.	+	.	gene_id "XLOC_000475"; transcript_id "TCONS_00001030"; exon_number "1"; oId "CUFF.1074.2"; class_code "u"; tss_id "TSS654";
NC_010443.4	Cufflinks	exon	45165869	45165950	.	+	.	gene_id "XLOC_000475"; transcript_id "TCONS_00001030"; exon_number "2"; oId "CUFF.1074.2"; class_code "u"; tss_id "TSS654";
NC_010443.4	Cufflinks	exon	45173358	45173648	.	+	.	gene_id "XLOC_000475"; transcript_id "TCONS_00001030"; exon_number "3"; oId "CUFF.1074.2"; class_code "u"; tss_id "TSS654";
NC_010443.4	Cufflinks	exon	45161727	45163253	.	+	.	gene_id "XLOC_000475"; transcript_id "TCONS_00001031"; exon_number "1"; oId "CUFF.1074.1"; class_code "u"; tss_id "TSS654";
NC_010443.4	Cufflinks	exon	45173358	45173461	.	+	.	gene_id "XLOC_000475"; transcript_id "TCONS_00001031"; exon_number "2"; oId "CUFF.1074.1"; class_code "u"; tss_id "TSS654";
NC_010443.4	Cufflinks	exon	45186322	45186352	.	+	.	gene_id "XLOC_000475"; transcript_id "TCONS_00001031"; exon_number "3"; oId "CUFF.1074.1"; class_code "u"; tss_id "TSS654";
NC_010443.4	Cufflinks	exon	45250955	45251141	.	+	.	gene_id "XLOC_000478"; transcript_id "TCONS_00001034"; exon_number "1"; oId "CUFF.1066.1"; class_code "u"; tss_id "TSS657";
NC_010443.4	Cufflinks	exon	45260727	45260884	.	+	.	gene_id "XLOC_000478"; transcript_id "TCONS_00001034"; exon_number "2"; oId "CUFF.1066.1"; class_code "u"; tss_id "TSS657";
NC_010443.4	Cufflinks	exon	45264967	45265404	.	+	.	gene_id "XLOC_000478"; transcript_id "TCONS_00001034"; exon_number "3"; oId "CUFF.1066.1"; class_code "u"; tss_id "TSS657";
NC_010443.4	Cufflinks	exon	46054749	46054775	.	+	.	gene_id "XLOC_000480"; transcript_id "TCONS_00001042"; exon_number "1"; oId "CUFF.1123.1"; class_code "u"; tss_id "TSS663";
NC_010443.4	Cufflinks	exon	46147906	46147961	.	+	.	gene_id "XLOC_000480"; transcript_id "TCONS_00001042"; exon_number "2"; oId "CUFF.1123.1"; class_code "u"; tss_id "TSS663";
NC_010443.4	Cufflinks	exon	46163399	46163603	.	+	.	gene_id "XLOC_000480"; transcript_id "TCONS_00001042"; exon_number "3"; oId "CUFF.1123.1"; class_code "u"; tss_id "TSS663";
NC_010443.4	Cufflinks	exon	46272006	46272066	.	+	.	gene_id "XLOC_000480"; transcript_id "TCONS_00001042"; exon_number "4"; oId "CUFF.1123.1"; class_code "u"; tss_id "TSS663";
NC_010443.4	Cufflinks	exon	46345467	46345563	.	+	.	gene_id "XLOC_000480"; transcript_id "TCONS_00001042"; exon_number "5"; oId "CUFF.1123.1"; class_code "u"; tss_id "TSS663";
NC_010443.4	Cufflinks	exon	46346558	46347896	.	+	.	gene_id "XLOC_000480"; transcript_id "TCONS_00001042"; exon_number "6"; oId "CUFF.1123.1"; class_code "u"; tss_id "TSS663";
NC_010443.4	Cufflinks	exon	46156795	46157016	.	+	.	gene_id "XLOC_000480"; transcript_id "TCONS_00001043"; exon_number "1"; oId "CUFF.1123.2"; class_code "u"; tss_id "TSS664";
NC_010443.4	Cufflinks	exon	46163399	46163603	.	+	.	gene_id "XLOC_000480"; transcript_id "TCONS_00001043"; exon_number "2"; oId "CUFF.1123.2"; class_code "u"; tss_id "TSS664";
NC_010443.4	Cufflinks	exon	46272006	46272066	.	+	.	gene_id "XLOC_000480"; transcript_id "TCONS_00001043"; exon_number "3"; oId "CUFF.1123.2"; class_code "u"; tss_id "TSS664";
NC_010443.4	Cufflinks	exon	46345467	46345563	.	+	.	gene_id "XLOC_000480"; transcript_id "TCONS_00001043"; exon_number "4"; oId "CUFF.1123.2"; class_code "u"; tss_id "TSS664";
NC_010443.4	Cufflinks	exon	46346558	46347896	.	+	.	gene_id "XLOC_000480"; transcript_id "TCONS_00001043"; exon_number "5"; oId "CUFF.1123.2"; class_code "u"; tss_id "TSS664";
NC_010443.4	Cufflinks	exon	48063117	48063330	.	+	.	gene_id "XLOC_000483"; transcript_id "TCONS_00001052"; exon_number "1"; oId "CUFF.1094.1"; class_code "u"; tss_id "TSS672";
NC_010443.4	Cufflinks	exon	48067215	48068555	.	+	.	gene_id "XLOC_000483"; transcript_id "TCONS_00001052"; exon_number "2"; oId "CUFF.1094.1"; class_code "u"; tss_id "TSS672";
NC_010443.4	Cufflinks	exon	48499421	48502869	.	+	.	gene_id "XLOC_000488"; transcript_id "TCONS_00001068"; exon_number "1"; oId "CUFF.1242.1"; class_code "u"; tss_id "TSS678";
NC_010443.4	Cufflinks	exon	48506309	48506501	.	+	.	gene_id "XLOC_000488"; transcript_id "TCONS_00001068"; exon_number "2"; oId "CUFF.1242.1"; class_code "u"; tss_id "TSS678";
NC_010443.4	Cufflinks	exon	48511654	48511868	.	+	.	gene_id "XLOC_000488"; transcript_id "TCONS_00001068"; exon_number "3"; oId "CUFF.1242.1"; class_code "u"; tss_id "TSS678";
NC_010443.4	Cufflinks	exon	48512263	48513182	.	+	.	gene_id "XLOC_000488"; transcript_id "TCONS_00001068"; exon_number "4"; oId "CUFF.1242.1"; class_code "u"; tss_id "TSS678";
NC_010443.4	Cufflinks	exon	48502140	48502869	.	+	.	gene_id "XLOC_000488"; transcript_id "TCONS_00001069"; exon_number "1"; oId "CUFF.1242.2"; class_code "u"; tss_id "TSS679";
NC_010443.4	Cufflinks	exon	48506309	48506501	.	+	.	gene_id "XLOC_000488"; transcript_id "TCONS_00001069"; exon_number "2"; oId "CUFF.1242.2"; class_code "u"; tss_id "TSS679";
NC_010443.4	Cufflinks	exon	48511654	48511868	.	+	.	gene_id "XLOC_000488"; transcript_id "TCONS_00001069"; exon_number "3"; oId "CUFF.1242.2"; class_code "u"; tss_id "TSS679";
NC_010443.4	Cufflinks	exon	48516359	48516450	.	+	.	gene_id "XLOC_000488"; transcript_id "TCONS_00001069"; exon_number "4"; oId "CUFF.1242.2"; class_code "u"; tss_id "TSS679";
NC_010443.4	Cufflinks	exon	48519325	48519366	.	+	.	gene_id "XLOC_000488"; transcript_id "TCONS_00001069"; exon_number "5"; oId "CUFF.1242.2"; class_code "u"; tss_id "TSS679";
NC_010443.4	Cufflinks	exon	48514465	48514879	.	+	.	gene_id "XLOC_000488"; transcript_id "TCONS_00001073"; exon_number "1"; oId "CUFF.1242.3"; class_code "u"; tss_id "TSS680";
NC_010443.4	Cufflinks	exon	48516359	48516394	.	+	.	gene_id "XLOC_000488"; transcript_id "TCONS_00001073"; exon_number "2"; oId "CUFF.1242.3"; class_code "u"; tss_id "TSS680";
NC_010443.4	Cufflinks	exon	48791017	48793106	.	+	.	gene_id "XLOC_000498"; transcript_id "TCONS_00001088"; exon_number "1"; oId "CUFF.1103.1"; class_code "u"; tss_id "TSS694";
NC_010443.4	Cufflinks	exon	48801521	48801586	.	+	.	gene_id "XLOC_000498"; transcript_id "TCONS_00001088"; exon_number "2"; oId "CUFF.1103.1"; class_code "u"; tss_id "TSS694";
NC_010443.4	Cufflinks	exon	48802713	48803227	.	+	.	gene_id "XLOC_000498"; transcript_id "TCONS_00001088"; exon_number "3"; oId "CUFF.1103.1"; class_code "u"; tss_id "TSS694";
NC_010443.4	Cufflinks	exon	48949665	48949832	.	+	.	gene_id "XLOC_000499"; transcript_id "TCONS_00001089"; exon_number "1"; oId "CUFF.1108.1"; class_code "u"; tss_id "TSS695";
NC_010443.4	Cufflinks	exon	48950462	48950552	.	+	.	gene_id "XLOC_000499"; transcript_id "TCONS_00001089"; exon_number "2"; oId "CUFF.1108.1"; class_code "u"; tss_id "TSS695";
NC_010443.4	Cufflinks	exon	49442575	49442713	.	+	.	gene_id "XLOC_000500"; transcript_id "TCONS_00001090"; exon_number "1"; oId "CUFF.1115.1"; class_code "u"; tss_id "TSS696";
NC_010443.4	Cufflinks	exon	49444586	49444644	.	+	.	gene_id "XLOC_000500"; transcript_id "TCONS_00001090"; exon_number "2"; oId "CUFF.1115.1"; class_code "u"; tss_id "TSS696";
NC_010443.4	Cufflinks	exon	49445068	49445262	.	+	.	gene_id "XLOC_000500"; transcript_id "TCONS_00001090"; exon_number "3"; oId "CUFF.1115.1"; class_code "u"; tss_id "TSS696";
NC_010443.4	Cufflinks	exon	49454024	49454419	.	+	.	gene_id "XLOC_000500"; transcript_id "TCONS_00001090"; exon_number "4"; oId "CUFF.1115.1"; class_code "u"; tss_id "TSS696";
NC_010443.4	Cufflinks	exon	49575150	49575285	.	+	.	gene_id "XLOC_000501"; transcript_id "TCONS_00001091"; exon_number "1"; gene_name "LOC100520342"; oId "CUFF.1121.1"; nearest_ref "rna941"; class_code "x"; tss_id "TSS697";
NC_010443.4	Cufflinks	exon	49582349	49582581	.	+	.	gene_id "XLOC_000501"; transcript_id "TCONS_00001091"; exon_number "2"; gene_name "LOC100520342"; oId "CUFF.1121.1"; nearest_ref "rna941"; class_code "x"; tss_id "TSS697";
NC_010443.4	Cufflinks	exon	49931918	49932013	.	+	.	gene_id "XLOC_000504"; transcript_id "TCONS_00001106"; exon_number "1"; oId "CUFF.1200.1"; class_code "u"; tss_id "TSS703";
NC_010443.4	Cufflinks	exon	49967686	49967743	.	+	.	gene_id "XLOC_000504"; transcript_id "TCONS_00001106"; exon_number "2"; oId "CUFF.1200.1"; class_code "u"; tss_id "TSS703";
NC_010443.4	Cufflinks	exon	50033804	50034392	.	+	.	gene_id "XLOC_000504"; transcript_id "TCONS_00001106"; exon_number "3"; oId "CUFF.1200.1"; class_code "u"; tss_id "TSS703";
NC_010443.4	Cufflinks	exon	50433638	50433738	.	+	.	gene_id "XLOC_000514"; transcript_id "TCONS_00001129"; exon_number "1"; oId "CUFF.1236.1"; class_code "u"; tss_id "TSS716";
NC_010443.4	Cufflinks	exon	50433828	50433883	.	+	.	gene_id "XLOC_000514"; transcript_id "TCONS_00001129"; exon_number "2"; oId "CUFF.1236.1"; class_code "u"; tss_id "TSS716";
NC_010443.4	Cufflinks	exon	50434298	50434967	.	+	.	gene_id "XLOC_000514"; transcript_id "TCONS_00001129"; exon_number "3"; oId "CUFF.1236.1"; class_code "u"; tss_id "TSS716";
NC_010443.4	Cufflinks	exon	50435097	50435155	.	+	.	gene_id "XLOC_000514"; transcript_id "TCONS_00001129"; exon_number "4"; oId "CUFF.1236.1"; class_code "u"; tss_id "TSS716";
NC_010443.4	Cufflinks	exon	50444669	50445139	.	+	.	gene_id "XLOC_000514"; transcript_id "TCONS_00001129"; exon_number "5"; oId "CUFF.1236.1"; class_code "u"; tss_id "TSS716";
NC_010443.4	Cufflinks	exon	50433940	50434114	.	+	.	gene_id "XLOC_000514"; transcript_id "TCONS_00001130"; exon_number "1"; oId "CUFF.1236.2"; class_code "u"; tss_id "TSS717";
NC_010443.4	Cufflinks	exon	50434298	50434967	.	+	.	gene_id "XLOC_000514"; transcript_id "TCONS_00001130"; exon_number "2"; oId "CUFF.1236.2"; class_code "u"; tss_id "TSS717";
NC_010443.4	Cufflinks	exon	50435097	50435155	.	+	.	gene_id "XLOC_000514"; transcript_id "TCONS_00001130"; exon_number "3"; oId "CUFF.1236.2"; class_code "u"; tss_id "TSS717";
NC_010443.4	Cufflinks	exon	50444669	50445139	.	+	.	gene_id "XLOC_000514"; transcript_id "TCONS_00001130"; exon_number "4"; oId "CUFF.1236.2"; class_code "u"; tss_id "TSS717";
NC_010443.4	Cufflinks	exon	52887026	52887098	.	+	.	gene_id "XLOC_000516"; transcript_id "TCONS_00001133"; exon_number "1"; oId "CUFF.1241.1"; class_code "u"; tss_id "TSS719";
NC_010443.4	Cufflinks	exon	52926827	52927099	.	+	.	gene_id "XLOC_000516"; transcript_id "TCONS_00001133"; exon_number "2"; oId "CUFF.1241.1"; class_code "u"; tss_id "TSS719";
NC_010443.4	Cufflinks	exon	52928091	52928389	.	+	.	gene_id "XLOC_000517"; transcript_id "TCONS_00001134"; exon_number "1"; oId "CUFF.1240.1"; class_code "u"; tss_id "TSS720";
NC_010443.4	Cufflinks	exon	52959433	52959847	.	+	.	gene_id "XLOC_000517"; transcript_id "TCONS_00001134"; exon_number "2"; oId "CUFF.1240.1"; class_code "u"; tss_id "TSS720";
NC_010443.4	Cufflinks	exon	54346475	54346783	.	+	.	gene_id "XLOC_000518"; transcript_id "TCONS_00001135"; exon_number "1"; oId "CUFF.1263.1"; class_code "u"; tss_id "TSS721";
NC_010443.4	Cufflinks	exon	54346881	54346945	.	+	.	gene_id "XLOC_000518"; transcript_id "TCONS_00001135"; exon_number "2"; oId "CUFF.1263.1"; class_code "u"; tss_id "TSS721";
NC_010443.4	Cufflinks	exon	54348809	54349069	.	+	.	gene_id "XLOC_000518"; transcript_id "TCONS_00001135"; exon_number "3"; oId "CUFF.1263.1"; class_code "u"; tss_id "TSS721";
NC_010443.4	Cufflinks	exon	54346475	54346783	.	+	.	gene_id "XLOC_000518"; transcript_id "TCONS_00001136"; exon_number "1"; oId "CUFF.1263.2"; class_code "u"; tss_id "TSS721";
NC_010443.4	Cufflinks	exon	54346881	54346945	.	+	.	gene_id "XLOC_000518"; transcript_id "TCONS_00001136"; exon_number "2"; oId "CUFF.1263.2"; class_code "u"; tss_id "TSS721";
NC_010443.4	Cufflinks	exon	54350204	54350390	.	+	.	gene_id "XLOC_000518"; transcript_id "TCONS_00001136"; exon_number "3"; oId "CUFF.1263.2"; class_code "u"; tss_id "TSS721";
NC_010443.4	Cufflinks	exon	54346475	54346783	.	+	.	gene_id "XLOC_000518"; transcript_id "TCONS_00001137"; exon_number "1"; oId "CUFF.1263.3"; class_code "u"; tss_id "TSS721";
NC_010443.4	Cufflinks	exon	54346881	54346945	.	+	.	gene_id "XLOC_000518"; transcript_id "TCONS_00001137"; exon_number "2"; oId "CUFF.1263.3"; class_code "u"; tss_id "TSS721";
NC_010443.4	Cufflinks	exon	54361788	54362702	.	+	.	gene_id "XLOC_000518"; transcript_id "TCONS_00001137"; exon_number "3"; oId "CUFF.1263.3"; class_code "u"; tss_id "TSS721";
NC_010443.4	Cufflinks	exon	56090450	56091878	.	+	.	gene_id "XLOC_000520"; transcript_id "TCONS_00001143"; exon_number "1"; gene_name "LMBRD1"; oId "CUFF.1302.2"; nearest_ref "rna1003"; class_code "x"; tss_id "TSS725";
NC_010443.4	Cufflinks	exon	56097374	56097453	.	+	.	gene_id "XLOC_000520"; transcript_id "TCONS_00001143"; exon_number "2"; gene_name "LMBRD1"; oId "CUFF.1302.2"; nearest_ref "rna1003"; class_code "x"; tss_id "TSS725";
NC_010443.4	Cufflinks	exon	56106440	56106577	.	+	.	gene_id "XLOC_000520"; transcript_id "TCONS_00001143"; exon_number "3"; gene_name "LMBRD1"; oId "CUFF.1302.2"; nearest_ref "rna1003"; class_code "x"; tss_id "TSS725";
NC_010443.4	Cufflinks	exon	56090450	56091023	.	+	.	gene_id "XLOC_000520"; transcript_id "TCONS_00001142"; exon_number "1"; gene_name "LMBRD1"; oId "CUFF.1302.1"; nearest_ref "rna1003"; class_code "x"; tss_id "TSS725";
NC_010443.4	Cufflinks	exon	56091745	56091878	.	+	.	gene_id "XLOC_000520"; transcript_id "TCONS_00001142"; exon_number "2"; gene_name "LMBRD1"; oId "CUFF.1302.1"; nearest_ref "rna1003"; class_code "x"; tss_id "TSS725";
NC_010443.4	Cufflinks	exon	56097374	56097453	.	+	.	gene_id "XLOC_000520"; transcript_id "TCONS_00001142"; exon_number "3"; gene_name "LMBRD1"; oId "CUFF.1302.1"; nearest_ref "rna1003"; class_code "x"; tss_id "TSS725";
NC_010443.4	Cufflinks	exon	56106440	56106577	.	+	.	gene_id "XLOC_000520"; transcript_id "TCONS_00001142"; exon_number "4"; gene_name "LMBRD1"; oId "CUFF.1302.1"; nearest_ref "rna1003"; class_code "x"; tss_id "TSS725";
NC_010443.4	Cufflinks	exon	57049015	57049339	.	+	.	gene_id "XLOC_000537"; transcript_id "TCONS_00001179"; exon_number "1"; oId "CUFF.1350.1"; class_code "u"; tss_id "TSS747";
NC_010443.4	Cufflinks	exon	57049767	57050014	.	+	.	gene_id "XLOC_000537"; transcript_id "TCONS_00001179"; exon_number "2"; oId "CUFF.1350.1"; class_code "u"; tss_id "TSS747";
NC_010443.4	Cufflinks	exon	57682927	57684378	.	+	.	gene_id "XLOC_000541"; transcript_id "TCONS_00001197"; exon_number "1"; oId "CUFF.1367.2"; class_code "u"; tss_id "TSS756";
NC_010443.4	Cufflinks	exon	57685853	57687810	.	+	.	gene_id "XLOC_000541"; transcript_id "TCONS_00001197"; exon_number "2"; oId "CUFF.1367.2"; class_code "u"; tss_id "TSS756";
NC_010443.4	Cufflinks	exon	57682927	57684502	.	+	.	gene_id "XLOC_000541"; transcript_id "TCONS_00001196"; exon_number "1"; oId "CUFF.1367.1"; class_code "u"; tss_id "TSS756";
NC_010443.4	Cufflinks	exon	57685853	57687810	.	+	.	gene_id "XLOC_000541"; transcript_id "TCONS_00001196"; exon_number "2"; oId "CUFF.1367.1"; class_code "u"; tss_id "TSS756";
NC_010443.4	Cufflinks	exon	57821286	57821344	.	+	.	gene_id "XLOC_000542"; transcript_id "TCONS_00001198"; exon_number "1"; oId "CUFF.1364.1"; class_code "u"; tss_id "TSS757";
NC_010443.4	Cufflinks	exon	57821869	57821934	.	+	.	gene_id "XLOC_000542"; transcript_id "TCONS_00001198"; exon_number "2"; oId "CUFF.1364.1"; class_code "u"; tss_id "TSS757";
NC_010443.4	Cufflinks	exon	57833091	57833675	.	+	.	gene_id "XLOC_000542"; transcript_id "TCONS_00001198"; exon_number "3"; oId "CUFF.1364.1"; class_code "u"; tss_id "TSS757";
NC_010443.4	Cufflinks	exon	57835490	57836995	.	+	.	gene_id "XLOC_000542"; transcript_id "TCONS_00001198"; exon_number "4"; oId "CUFF.1364.1"; class_code "u"; tss_id "TSS757";
NC_010443.4	Cufflinks	exon	57831942	57832588	.	+	.	gene_id "XLOC_000542"; transcript_id "TCONS_00001199"; exon_number "1"; oId "CUFF.1364.2"; class_code "u"; tss_id "TSS758";
NC_010443.4	Cufflinks	exon	57833091	57833675	.	+	.	gene_id "XLOC_000542"; transcript_id "TCONS_00001199"; exon_number "2"; oId "CUFF.1364.2"; class_code "u"; tss_id "TSS758";
NC_010443.4	Cufflinks	exon	57835490	57836995	.	+	.	gene_id "XLOC_000542"; transcript_id "TCONS_00001199"; exon_number "3"; oId "CUFF.1364.2"; class_code "u"; tss_id "TSS758";
NC_010443.4	Cufflinks	exon	59322273	59322338	.	+	.	gene_id "XLOC_000554"; transcript_id "TCONS_00001260"; exon_number "1"; gene_name "DPPA5"; oId "CUFF.1386.1"; nearest_ref "rna1072"; class_code "x"; tss_id "TSS781";
NC_010443.4	Cufflinks	exon	59323844	59324547	.	+	.	gene_id "XLOC_000554"; transcript_id "TCONS_00001260"; exon_number "2"; gene_name "DPPA5"; oId "CUFF.1386.1"; nearest_ref "rna1072"; class_code "x"; tss_id "TSS781";
NC_010443.4	Cufflinks	exon	59881960	59882108	.	+	.	gene_id "XLOC_000560"; transcript_id "TCONS_00001275"; exon_number "1"; oId "CUFF.1390.1"; class_code "u"; tss_id "TSS792";
NC_010443.4	Cufflinks	exon	59887608	59887660	.	+	.	gene_id "XLOC_000560"; transcript_id "TCONS_00001275"; exon_number "2"; oId "CUFF.1390.1"; class_code "u"; tss_id "TSS792";
NC_010443.4	Cufflinks	exon	59888766	59889054	.	+	.	gene_id "XLOC_000560"; transcript_id "TCONS_00001275"; exon_number "3"; oId "CUFF.1390.1"; class_code "u"; tss_id "TSS792";
NC_010443.4	Cufflinks	exon	59881960	59882108	.	+	.	gene_id "XLOC_000560"; transcript_id "TCONS_00001276"; exon_number "1"; oId "CUFF.1390.2"; class_code "u"; tss_id "TSS792";
NC_010443.4	Cufflinks	exon	59966334	59966402	.	+	.	gene_id "XLOC_000560"; transcript_id "TCONS_00001276"; exon_number "2"; oId "CUFF.1390.2"; class_code "u"; tss_id "TSS792";
NC_010443.4	Cufflinks	exon	59979354	59979622	.	+	.	gene_id "XLOC_000560"; transcript_id "TCONS_00001276"; exon_number "3"; oId "CUFF.1390.2"; class_code "u"; tss_id "TSS792";
NC_010443.4	Cufflinks	exon	59937323	59937385	.	+	.	gene_id "XLOC_000561"; transcript_id "TCONS_00001277"; exon_number "1"; oId "CUFF.1391.1"; class_code "u"; tss_id "TSS793";
NC_010443.4	Cufflinks	exon	59938151	59938248	.	+	.	gene_id "XLOC_000561"; transcript_id "TCONS_00001277"; exon_number "2"; oId "CUFF.1391.1"; class_code "u"; tss_id "TSS793";
NC_010443.4	Cufflinks	exon	59939218	59939751	.	+	.	gene_id "XLOC_000561"; transcript_id "TCONS_00001277"; exon_number "3"; oId "CUFF.1391.1"; class_code "u"; tss_id "TSS793";
NC_010443.4	Cufflinks	exon	59940327	59940610	.	+	.	gene_id "XLOC_000562"; transcript_id "TCONS_00001278"; exon_number "1"; oId "CUFF.1392.1"; class_code "u"; tss_id "TSS794";
NC_010443.4	Cufflinks	exon	59943514	59943837	.	+	.	gene_id "XLOC_000562"; transcript_id "TCONS_00001278"; exon_number "2"; oId "CUFF.1392.1"; class_code "u"; tss_id "TSS794";
NC_010443.4	Cufflinks	exon	60226847	60226896	.	+	.	gene_id "XLOC_000563"; transcript_id "TCONS_00001279"; exon_number "1"; oId "CUFF.1405.1"; class_code "u"; tss_id "TSS795";
NC_010443.4	Cufflinks	exon	60227151	60227980	.	+	.	gene_id "XLOC_000563"; transcript_id "TCONS_00001279"; exon_number "2"; oId "CUFF.1405.1"; class_code "u"; tss_id "TSS795";
NC_010443.4	Cufflinks	exon	60232124	60232408	.	+	.	gene_id "XLOC_000564"; transcript_id "TCONS_00001280"; exon_number "1"; oId "CUFF.1407.1"; class_code "u"; tss_id "TSS796";
NC_010443.4	Cufflinks	exon	60240866	60241042	.	+	.	gene_id "XLOC_000564"; transcript_id "TCONS_00001280"; exon_number "2"; oId "CUFF.1407.1"; class_code "u"; tss_id "TSS796";
NC_010443.4	Cufflinks	exon	60256649	60257089	.	+	.	gene_id "XLOC_000564"; transcript_id "TCONS_00001280"; exon_number "3"; oId "CUFF.1407.1"; class_code "u"; tss_id "TSS796";
NC_010443.4	Cufflinks	exon	60277547	60277783	.	+	.	gene_id "XLOC_000566"; transcript_id "TCONS_00001282"; exon_number "1"; oId "CUFF.1447.1"; class_code "u"; tss_id "TSS798";
NC_010443.4	Cufflinks	exon	60288743	60288844	.	+	.	gene_id "XLOC_000566"; transcript_id "TCONS_00001282"; exon_number "2"; oId "CUFF.1447.1"; class_code "u"; tss_id "TSS798";
NC_010443.4	Cufflinks	exon	60338114	60338252	.	+	.	gene_id "XLOC_000566"; transcript_id "TCONS_00001282"; exon_number "3"; oId "CUFF.1447.1"; class_code "u"; tss_id "TSS798";
NC_010443.4	Cufflinks	exon	60346761	60348155	.	+	.	gene_id "XLOC_000566"; transcript_id "TCONS_00001282"; exon_number "4"; oId "CUFF.1447.1"; class_code "u"; tss_id "TSS798";
NC_010443.4	Cufflinks	exon	60537809	60537979	.	+	.	gene_id "XLOC_000567"; transcript_id "TCONS_00001283"; exon_number "1"; oId "CUFF.1423.1"; class_code "u"; tss_id "TSS799";
NC_010443.4	Cufflinks	exon	60550941	60550995	.	+	.	gene_id "XLOC_000567"; transcript_id "TCONS_00001283"; exon_number "2"; oId "CUFF.1423.1"; class_code "u"; tss_id "TSS799";
NC_010443.4	Cufflinks	exon	60561123	60561273	.	+	.	gene_id "XLOC_000567"; transcript_id "TCONS_00001283"; exon_number "3"; oId "CUFF.1423.1"; class_code "u"; tss_id "TSS799";
NC_010443.4	Cufflinks	exon	60637262	60637550	.	+	.	gene_id "XLOC_000567"; transcript_id "TCONS_00001283"; exon_number "4"; oId "CUFF.1423.1"; class_code "u"; tss_id "TSS799";
NC_010443.4	Cufflinks	exon	60625837	60625924	.	+	.	gene_id "XLOC_000567"; transcript_id "TCONS_00001284"; exon_number "1"; oId "CUFF.1423.2"; class_code "u"; tss_id "TSS800";
NC_010443.4	Cufflinks	exon	60637262	60637550	.	+	.	gene_id "XLOC_000567"; transcript_id "TCONS_00001284"; exon_number "2"; oId "CUFF.1423.2"; class_code "u"; tss_id "TSS800";
NC_010443.4	Cufflinks	exon	61316411	61316692	.	+	.	gene_id "XLOC_000572"; transcript_id "TCONS_00001290"; exon_number "1"; oId "CUFF.1435.1"; class_code "u"; tss_id "TSS806";
NC_010443.4	Cufflinks	exon	61325441	61325698	.	+	.	gene_id "XLOC_000572"; transcript_id "TCONS_00001290"; exon_number "2"; oId "CUFF.1435.1"; class_code "u"; tss_id "TSS806";
NC_010443.4	Cufflinks	exon	61316411	61316692	.	+	.	gene_id "XLOC_000572"; transcript_id "TCONS_00001291"; exon_number "1"; oId "CUFF.1435.2"; class_code "u"; tss_id "TSS806";
NC_010443.4	Cufflinks	exon	61337013	61337406	.	+	.	gene_id "XLOC_000572"; transcript_id "TCONS_00001291"; exon_number "2"; oId "CUFF.1435.2"; class_code "u"; tss_id "TSS806";
NC_010443.4	Cufflinks	exon	61401917	61402158	.	+	.	gene_id "XLOC_000573"; transcript_id "TCONS_00001292"; exon_number "1"; oId "CUFF.1430.1"; class_code "u"; tss_id "TSS807";
NC_010443.4	Cufflinks	exon	61409861	61410143	.	+	.	gene_id "XLOC_000573"; transcript_id "TCONS_00001292"; exon_number "2"; oId "CUFF.1430.1"; class_code "u"; tss_id "TSS807";
NC_010443.4	Cufflinks	exon	62425719	62427133	.	+	.	gene_id "XLOC_000579"; transcript_id "TCONS_00001303"; exon_number "1"; gene_name "GJB7"; oId "CUFF.1459.1"; nearest_ref "rna1125"; class_code "x"; tss_id "TSS816";
NC_010443.4	Cufflinks	exon	62439266	62439507	.	+	.	gene_id "XLOC_000579"; transcript_id "TCONS_00001303"; exon_number "2"; gene_name "GJB7"; oId "CUFF.1459.1"; nearest_ref "rna1125"; class_code "x"; tss_id "TSS816";
NC_010443.4	Cufflinks	exon	62441907	62442153	.	+	.	gene_id "XLOC_000579"; transcript_id "TCONS_00001303"; exon_number "3"; gene_name "GJB7"; oId "CUFF.1459.1"; nearest_ref "rna1125"; class_code "x"; tss_id "TSS816";
NC_010443.4	Cufflinks	exon	62443898	62444902	.	+	.	gene_id "XLOC_000579"; transcript_id "TCONS_00001303"; exon_number "4"; gene_name "GJB7"; oId "CUFF.1459.1"; nearest_ref "rna1125"; class_code "x"; tss_id "TSS816";
NC_010443.4	Cufflinks	exon	62919327	62919481	.	+	.	gene_id "XLOC_000603"; transcript_id "TCONS_00001358"; exon_number "1"; oId "CUFF.1546.1"; class_code "u"; tss_id "TSS852";
NC_010443.4	Cufflinks	exon	62921610	62922128	.	+	.	gene_id "XLOC_000603"; transcript_id "TCONS_00001358"; exon_number "2"; oId "CUFF.1546.1"; class_code "u"; tss_id "TSS852";
NC_010443.4	Cufflinks	exon	63038899	63039124	.	+	.	gene_id "XLOC_000607"; transcript_id "TCONS_00001367"; exon_number "1"; oId "CUFF.1480.1"; class_code "u"; tss_id "TSS856";
NC_010443.4	Cufflinks	exon	63058684	63058843	.	+	.	gene_id "XLOC_000607"; transcript_id "TCONS_00001367"; exon_number "2"; oId "CUFF.1480.1"; class_code "u"; tss_id "TSS856";
NC_010443.4	Cufflinks	exon	63080843	63080894	.	+	.	gene_id "XLOC_000607"; transcript_id "TCONS_00001367"; exon_number "3"; oId "CUFF.1480.1"; class_code "u"; tss_id "TSS856";
NC_010443.4	Cufflinks	exon	63087060	63087117	.	+	.	gene_id "XLOC_000607"; transcript_id "TCONS_00001367"; exon_number "4"; oId "CUFF.1480.1"; class_code "u"; tss_id "TSS856";
NC_010443.4	Cufflinks	exon	65443844	65444031	.	+	.	gene_id "XLOC_000629"; transcript_id "TCONS_00001402"; exon_number "1"; oId "CUFF.1560.2"; class_code "u"; tss_id "TSS884";
NC_010443.4	Cufflinks	exon	65445088	65445268	.	+	.	gene_id "XLOC_000629"; transcript_id "TCONS_00001402"; exon_number "2"; oId "CUFF.1560.2"; class_code "u"; tss_id "TSS884";
NC_010443.4	Cufflinks	exon	65446196	65446383	.	+	.	gene_id "XLOC_000629"; transcript_id "TCONS_00001402"; exon_number "3"; oId "CUFF.1560.2"; class_code "u"; tss_id "TSS884";
NC_010443.4	Cufflinks	exon	65449445	65449772	.	+	.	gene_id "XLOC_000629"; transcript_id "TCONS_00001402"; exon_number "4"; oId "CUFF.1560.2"; class_code "u"; tss_id "TSS884";
NC_010443.4	Cufflinks	exon	65450787	65451143	.	+	.	gene_id "XLOC_000629"; transcript_id "TCONS_00001402"; exon_number "5"; oId "CUFF.1560.2"; class_code "u"; tss_id "TSS884";
NC_010443.4	Cufflinks	exon	65443844	65444031	.	+	.	gene_id "XLOC_000629"; transcript_id "TCONS_00001401"; exon_number "1"; oId "CUFF.1560.1"; class_code "u"; tss_id "TSS884";
NC_010443.4	Cufflinks	exon	65445074	65445268	.	+	.	gene_id "XLOC_000629"; transcript_id "TCONS_00001401"; exon_number "2"; oId "CUFF.1560.1"; class_code "u"; tss_id "TSS884";
NC_010443.4	Cufflinks	exon	65446196	65446383	.	+	.	gene_id "XLOC_000629"; transcript_id "TCONS_00001401"; exon_number "3"; oId "CUFF.1560.1"; class_code "u"; tss_id "TSS884";
NC_010443.4	Cufflinks	exon	65449445	65449772	.	+	.	gene_id "XLOC_000629"; transcript_id "TCONS_00001401"; exon_number "4"; oId "CUFF.1560.1"; class_code "u"; tss_id "TSS884";
NC_010443.4	Cufflinks	exon	65450787	65451143	.	+	.	gene_id "XLOC_000629"; transcript_id "TCONS_00001401"; exon_number "5"; oId "CUFF.1560.1"; class_code "u"; tss_id "TSS884";
NC_010443.4	Cufflinks	exon	65444671	65445268	.	+	.	gene_id "XLOC_000629"; transcript_id "TCONS_00001403"; exon_number "1"; oId "CUFF.1560.3"; class_code "u"; tss_id "TSS885";
NC_010443.4	Cufflinks	exon	65446196	65446383	.	+	.	gene_id "XLOC_000629"; transcript_id "TCONS_00001403"; exon_number "2"; oId "CUFF.1560.3"; class_code "u"; tss_id "TSS885";
NC_010443.4	Cufflinks	exon	65449445	65449772	.	+	.	gene_id "XLOC_000629"; transcript_id "TCONS_00001403"; exon_number "3"; oId "CUFF.1560.3"; class_code "u"; tss_id "TSS885";
NC_010443.4	Cufflinks	exon	65450787	65450970	.	+	.	gene_id "XLOC_000629"; transcript_id "TCONS_00001403"; exon_number "4"; oId "CUFF.1560.3"; class_code "u"; tss_id "TSS885";
NC_010443.4	Cufflinks	exon	65452488	65452956	.	+	.	gene_id "XLOC_000629"; transcript_id "TCONS_00001403"; exon_number "5"; oId "CUFF.1560.3"; class_code "u"; tss_id "TSS885";
NC_010443.4	Cufflinks	exon	65542861	65543242	.	+	.	gene_id "XLOC_000630"; transcript_id "TCONS_00001405"; exon_number "1"; oId "CUFF.1579.2"; class_code "u"; tss_id "TSS886";
NC_010443.4	Cufflinks	exon	65576602	65576715	.	+	.	gene_id "XLOC_000630"; transcript_id "TCONS_00001405"; exon_number "2"; oId "CUFF.1579.2"; class_code "u"; tss_id "TSS886";
NC_010443.4	Cufflinks	exon	65590937	65591138	.	+	.	gene_id "XLOC_000630"; transcript_id "TCONS_00001405"; exon_number "3"; oId "CUFF.1579.2"; class_code "u"; tss_id "TSS886";
NC_010443.4	Cufflinks	exon	65591323	65591379	.	+	.	gene_id "XLOC_000630"; transcript_id "TCONS_00001405"; exon_number "4"; oId "CUFF.1579.2"; class_code "u"; tss_id "TSS886";
NC_010443.4	Cufflinks	exon	65603345	65603401	.	+	.	gene_id "XLOC_000630"; transcript_id "TCONS_00001405"; exon_number "5"; oId "CUFF.1579.2"; class_code "u"; tss_id "TSS886";
NC_010443.4	Cufflinks	exon	65542861	65543242	.	+	.	gene_id "XLOC_000630"; transcript_id "TCONS_00001404"; exon_number "1"; oId "CUFF.1579.1"; class_code "u"; tss_id "TSS886";
NC_010443.4	Cufflinks	exon	65576602	65576715	.	+	.	gene_id "XLOC_000630"; transcript_id "TCONS_00001404"; exon_number "2"; oId "CUFF.1579.1"; class_code "u"; tss_id "TSS886";
NC_010443.4	Cufflinks	exon	65581242	65581359	.	+	.	gene_id "XLOC_000630"; transcript_id "TCONS_00001404"; exon_number "3"; oId "CUFF.1579.1"; class_code "u"; tss_id "TSS886";
NC_010443.4	Cufflinks	exon	65590937	65591138	.	+	.	gene_id "XLOC_000630"; transcript_id "TCONS_00001404"; exon_number "4"; oId "CUFF.1579.1"; class_code "u"; tss_id "TSS886";
NC_010443.4	Cufflinks	exon	65591323	65591379	.	+	.	gene_id "XLOC_000630"; transcript_id "TCONS_00001404"; exon_number "5"; oId "CUFF.1579.1"; class_code "u"; tss_id "TSS886";
NC_010443.4	Cufflinks	exon	65603345	65603401	.	+	.	gene_id "XLOC_000630"; transcript_id "TCONS_00001404"; exon_number "6"; oId "CUFF.1579.1"; class_code "u"; tss_id "TSS886";
NC_010443.4	Cufflinks	exon	66077137	66077210	.	+	.	gene_id "XLOC_000631"; transcript_id "TCONS_00001406"; exon_number "1"; oId "CUFF.1575.1"; class_code "u"; tss_id "TSS887";
NC_010443.4	Cufflinks	exon	66137585	66137633	.	+	.	gene_id "XLOC_000631"; transcript_id "TCONS_00001406"; exon_number "2"; oId "CUFF.1575.1"; class_code "u"; tss_id "TSS887";
NC_010443.4	Cufflinks	exon	66141619	66141871	.	+	.	gene_id "XLOC_000631"; transcript_id "TCONS_00001406"; exon_number "3"; oId "CUFF.1575.1"; class_code "u"; tss_id "TSS887";
NC_010443.4	Cufflinks	exon	66591552	66591720	.	+	.	gene_id "XLOC_000632"; transcript_id "TCONS_00001407"; exon_number "1"; oId "CUFF.1562.1"; class_code "u"; tss_id "TSS888";
NC_010443.4	Cufflinks	exon	66593764	66593903	.	+	.	gene_id "XLOC_000632"; transcript_id "TCONS_00001407"; exon_number "2"; oId "CUFF.1562.1"; class_code "u"; tss_id "TSS888";
NC_010443.4	Cufflinks	exon	66602508	66602899	.	+	.	gene_id "XLOC_000632"; transcript_id "TCONS_00001407"; exon_number "3"; oId "CUFF.1562.1"; class_code "u"; tss_id "TSS888";
NC_010443.4	Cufflinks	exon	68219802	68219893	.	+	.	gene_id "XLOC_000640"; transcript_id "TCONS_00001415"; exon_number "1"; oId "CUFF.1580.1"; class_code "u"; tss_id "TSS896";
NC_010443.4	Cufflinks	exon	68224261	68224471	.	+	.	gene_id "XLOC_000640"; transcript_id "TCONS_00001415"; exon_number "2"; oId "CUFF.1580.1"; class_code "u"; tss_id "TSS896";
NC_010443.4	Cufflinks	exon	68225011	68225110	.	+	.	gene_id "XLOC_000640"; transcript_id "TCONS_00001415"; exon_number "3"; oId "CUFF.1580.1"; class_code "u"; tss_id "TSS896";
NC_010443.4	Cufflinks	exon	68226029	68226103	.	+	.	gene_id "XLOC_000640"; transcript_id "TCONS_00001415"; exon_number "4"; oId "CUFF.1580.1"; class_code "u"; tss_id "TSS896";
NC_010443.4	Cufflinks	exon	68229388	68229515	.	+	.	gene_id "XLOC_000640"; transcript_id "TCONS_00001415"; exon_number "5"; oId "CUFF.1580.1"; class_code "u"; tss_id "TSS896";
NC_010443.4	Cufflinks	exon	68443395	68443551	.	+	.	gene_id "XLOC_000641"; transcript_id "TCONS_00001416"; exon_number "1"; oId "CUFF.1582.1"; class_code "u"; tss_id "TSS897";
NC_010443.4	Cufflinks	exon	68443868	68443927	.	+	.	gene_id "XLOC_000641"; transcript_id "TCONS_00001416"; exon_number "2"; oId "CUFF.1582.1"; class_code "u"; tss_id "TSS897";
NC_010443.4	Cufflinks	exon	68445344	68445434	.	+	.	gene_id "XLOC_000641"; transcript_id "TCONS_00001416"; exon_number "3"; oId "CUFF.1582.1"; class_code "u"; tss_id "TSS897";
NC_010443.4	Cufflinks	exon	73593827	73593908	.	+	.	gene_id "XLOC_000652"; transcript_id "TCONS_00001457"; exon_number "1"; oId "CUFF.1651.1"; class_code "u"; tss_id "TSS918";
NC_010443.4	Cufflinks	exon	73594036	73594169	.	+	.	gene_id "XLOC_000652"; transcript_id "TCONS_00001457"; exon_number "2"; oId "CUFF.1651.1"; class_code "u"; tss_id "TSS918";
NC_010443.4	Cufflinks	exon	73768871	73768942	.	+	.	gene_id "XLOC_000653"; transcript_id "TCONS_00001458"; exon_number "1"; oId "CUFF.1771.1"; class_code "u"; tss_id "TSS919";
NC_010443.4	Cufflinks	exon	73777672	73777753	.	+	.	gene_id "XLOC_000653"; transcript_id "TCONS_00001458"; exon_number "2"; oId "CUFF.1771.1"; class_code "u"; tss_id "TSS919";
NC_010443.4	Cufflinks	exon	73888800	73888847	.	+	.	gene_id "XLOC_000653"; transcript_id "TCONS_00001458"; exon_number "3"; oId "CUFF.1771.1"; class_code "u"; tss_id "TSS919";
NC_010443.4	Cufflinks	exon	73893467	73893570	.	+	.	gene_id "XLOC_000653"; transcript_id "TCONS_00001458"; exon_number "4"; oId "CUFF.1771.1"; class_code "u"; tss_id "TSS919";
NC_010443.4	Cufflinks	exon	73897284	73897386	.	+	.	gene_id "XLOC_000653"; transcript_id "TCONS_00001458"; exon_number "5"; oId "CUFF.1771.1"; class_code "u"; tss_id "TSS919";
NC_010443.4	Cufflinks	exon	74013333	74013423	.	+	.	gene_id "XLOC_000653"; transcript_id "TCONS_00001458"; exon_number "6"; oId "CUFF.1771.1"; class_code "u"; tss_id "TSS919";
NC_010443.4	Cufflinks	exon	74017624	74017748	.	+	.	gene_id "XLOC_000653"; transcript_id "TCONS_00001458"; exon_number "7"; oId "CUFF.1771.1"; class_code "u"; tss_id "TSS919";
NC_010443.4	Cufflinks	exon	74258661	74259394	.	+	.	gene_id "XLOC_000653"; transcript_id "TCONS_00001458"; exon_number "8"; oId "CUFF.1771.1"; class_code "u"; tss_id "TSS919";
NC_010443.4	Cufflinks	exon	73777678	73777753	.	+	.	gene_id "XLOC_000653"; transcript_id "TCONS_00001459"; exon_number "1"; oId "CUFF.1771.2"; class_code "u"; tss_id "TSS920";
NC_010443.4	Cufflinks	exon	73888800	73888847	.	+	.	gene_id "XLOC_000653"; transcript_id "TCONS_00001459"; exon_number "2"; oId "CUFF.1771.2"; class_code "u"; tss_id "TSS920";
NC_010443.4	Cufflinks	exon	73893467	73893570	.	+	.	gene_id "XLOC_000653"; transcript_id "TCONS_00001459"; exon_number "3"; oId "CUFF.1771.2"; class_code "u"; tss_id "TSS920";
NC_010443.4	Cufflinks	exon	73897284	73897386	.	+	.	gene_id "XLOC_000653"; transcript_id "TCONS_00001459"; exon_number "4"; oId "CUFF.1771.2"; class_code "u"; tss_id "TSS920";
NC_010443.4	Cufflinks	exon	73901372	73901457	.	+	.	gene_id "XLOC_000653"; transcript_id "TCONS_00001459"; exon_number "5"; oId "CUFF.1771.2"; class_code "u"; tss_id "TSS920";
NC_010443.4	Cufflinks	exon	73858513	73858546	.	+	.	gene_id "XLOC_000653"; transcript_id "TCONS_00001460"; exon_number "1"; oId "CUFF.1771.3"; class_code "u"; tss_id "TSS921";
NC_010443.4	Cufflinks	exon	73888800	73888847	.	+	.	gene_id "XLOC_000653"; transcript_id "TCONS_00001460"; exon_number "2"; oId "CUFF.1771.3"; class_code "u"; tss_id "TSS921";
NC_010443.4	Cufflinks	exon	73893467	73893570	.	+	.	gene_id "XLOC_000653"; transcript_id "TCONS_00001460"; exon_number "3"; oId "CUFF.1771.3"; class_code "u"; tss_id "TSS921";
NC_010443.4	Cufflinks	exon	73897284	73897386	.	+	.	gene_id "XLOC_000653"; transcript_id "TCONS_00001460"; exon_number "4"; oId "CUFF.1771.3"; class_code "u"; tss_id "TSS921";
NC_010443.4	Cufflinks	exon	73901372	73901457	.	+	.	gene_id "XLOC_000653"; transcript_id "TCONS_00001460"; exon_number "5"; oId "CUFF.1771.3"; class_code "u"; tss_id "TSS921";
NC_010443.4	Cufflinks	exon	74376236	74376269	.	+	.	gene_id "XLOC_000663"; transcript_id "TCONS_00001470"; exon_number "1"; oId "CUFF.1644.1"; class_code "u"; tss_id "TSS931";
NC_010443.4	Cufflinks	exon	74377182	74377878	.	+	.	gene_id "XLOC_000663"; transcript_id "TCONS_00001470"; exon_number "2"; oId "CUFF.1644.1"; class_code "u"; tss_id "TSS931";
NC_010443.4	Cufflinks	exon	74396450	74396496	.	+	.	gene_id "XLOC_000666"; transcript_id "TCONS_00001474"; exon_number "1"; oId "CUFF.1649.1"; class_code "u"; tss_id "TSS934";
NC_010443.4	Cufflinks	exon	74397539	74398827	.	+	.	gene_id "XLOC_000666"; transcript_id "TCONS_00001474"; exon_number "2"; oId "CUFF.1649.1"; class_code "u"; tss_id "TSS934";
NC_010443.4	Cufflinks	exon	75058210	75058940	.	+	.	gene_id "XLOC_000674"; transcript_id "TCONS_00001487"; exon_number "1"; oId "CUFF.1668.1"; class_code "u"; tss_id "TSS944";
NC_010443.4	Cufflinks	exon	75063123	75063419	.	+	.	gene_id "XLOC_000674"; transcript_id "TCONS_00001487"; exon_number "2"; oId "CUFF.1668.1"; class_code "u"; tss_id "TSS944";
NC_010443.4	Cufflinks	exon	75682738	75683181	.	+	.	gene_id "XLOC_000683"; transcript_id "TCONS_00001499"; exon_number "1"; oId "CUFF.1686.1"; class_code "u"; tss_id "TSS954";
NC_010443.4	Cufflinks	exon	75683908	75684126	.	+	.	gene_id "XLOC_000683"; transcript_id "TCONS_00001499"; exon_number "2"; oId "CUFF.1686.1"; class_code "u"; tss_id "TSS954";
NC_010443.4	Cufflinks	exon	75686142	75686304	.	+	.	gene_id "XLOC_000683"; transcript_id "TCONS_00001499"; exon_number "3"; oId "CUFF.1686.1"; class_code "u"; tss_id "TSS954";
NC_010443.4	Cufflinks	exon	80681363	80681820	.	+	.	gene_id "XLOC_000701"; transcript_id "TCONS_00001522"; exon_number "1"; gene_name "POPDC3"; oId "CUFF.1730.1"; nearest_ref "rna1316"; class_code "x"; tss_id "TSS975";
NC_010443.4	Cufflinks	exon	80737202	80737353	.	+	.	gene_id "XLOC_000701"; transcript_id "TCONS_00001522"; exon_number "2"; gene_name "POPDC3"; oId "CUFF.1730.1"; nearest_ref "rna1316"; class_code "x"; tss_id "TSS975";
NC_010443.4	Cufflinks	exon	80756667	80757183	.	+	.	gene_id "XLOC_000701"; transcript_id "TCONS_00001522"; exon_number "3"; gene_name "POPDC3"; oId "CUFF.1730.1"; nearest_ref "rna1316"; class_code "x"; tss_id "TSS975";
NC_010443.4	Cufflinks	exon	81336243	81336301	.	+	.	gene_id "XLOC_000702"; transcript_id "TCONS_00001523"; exon_number "1"; oId "CUFF.1722.1"; class_code "u"; tss_id "TSS976";
NC_010443.4	Cufflinks	exon	81336974	81337084	.	+	.	gene_id "XLOC_000702"; transcript_id "TCONS_00001523"; exon_number "2"; oId "CUFF.1722.1"; class_code "u"; tss_id "TSS976";
NC_010443.4	Cufflinks	exon	81343272	81343417	.	+	.	gene_id "XLOC_000702"; transcript_id "TCONS_00001523"; exon_number "3"; oId "CUFF.1722.1"; class_code "u"; tss_id "TSS976";
NC_010443.4	Cufflinks	exon	81336266	81336657	.	+	.	gene_id "XLOC_000702"; transcript_id "TCONS_00001524"; exon_number "1"; oId "CUFF.1722.2"; class_code "u"; tss_id "TSS976";
NC_010443.4	Cufflinks	exon	81336974	81337084	.	+	.	gene_id "XLOC_000702"; transcript_id "TCONS_00001524"; exon_number "2"; oId "CUFF.1722.2"; class_code "u"; tss_id "TSS976";
NC_010443.4	Cufflinks	exon	81343272	81343417	.	+	.	gene_id "XLOC_000702"; transcript_id "TCONS_00001524"; exon_number "3"; oId "CUFF.1722.2"; class_code "u"; tss_id "TSS976";
NC_010443.4	Cufflinks	exon	81840270	81840403	.	+	.	gene_id "XLOC_000705"; transcript_id "TCONS_00001538"; exon_number "1"; oId "CUFF.1718.2"; class_code "u"; tss_id "TSS984";
NC_010443.4	Cufflinks	exon	81840678	81840780	.	+	.	gene_id "XLOC_000705"; transcript_id "TCONS_00001538"; exon_number "2"; oId "CUFF.1718.2"; class_code "u"; tss_id "TSS984";
NC_010443.4	Cufflinks	exon	81841272	81842148	.	+	.	gene_id "XLOC_000705"; transcript_id "TCONS_00001538"; exon_number "3"; oId "CUFF.1718.2"; class_code "u"; tss_id "TSS984";
NC_010443.4	Cufflinks	exon	81840270	81840403	.	+	.	gene_id "XLOC_000705"; transcript_id "TCONS_00001537"; exon_number "1"; oId "CUFF.1718.1"; class_code "u"; tss_id "TSS984";
NC_010443.4	Cufflinks	exon	81840707	81840780	.	+	.	gene_id "XLOC_000705"; transcript_id "TCONS_00001537"; exon_number "2"; oId "CUFF.1718.1"; class_code "u"; tss_id "TSS984";
NC_010443.4	Cufflinks	exon	81841272	81842148	.	+	.	gene_id "XLOC_000705"; transcript_id "TCONS_00001537"; exon_number "3"; oId "CUFF.1718.1"; class_code "u"; tss_id "TSS984";
NC_010443.4	Cufflinks	exon	82746875	82746913	.	+	.	gene_id "XLOC_000709"; transcript_id "TCONS_00001554"; exon_number "1"; oId "CUFF.1759.1"; class_code "u"; tss_id "TSS991";
NC_010443.4	Cufflinks	exon	82748978	82749087	.	+	.	gene_id "XLOC_000709"; transcript_id "TCONS_00001554"; exon_number "2"; oId "CUFF.1759.1"; class_code "u"; tss_id "TSS991";
NC_010443.4	Cufflinks	exon	82749617	82749809	.	+	.	gene_id "XLOC_000709"; transcript_id "TCONS_00001554"; exon_number "3"; oId "CUFF.1759.1"; class_code "u"; tss_id "TSS991";
NC_010443.4	Cufflinks	exon	82774142	82775491	.	+	.	gene_id "XLOC_000709"; transcript_id "TCONS_00001554"; exon_number "4"; oId "CUFF.1759.1"; class_code "u"; tss_id "TSS991";
NC_010443.4	Cufflinks	exon	82746878	82746913	.	+	.	gene_id "XLOC_000709"; transcript_id "TCONS_00001555"; exon_number "1"; oId "CUFF.1759.2"; class_code "u"; tss_id "TSS991";
NC_010443.4	Cufflinks	exon	82748978	82749809	.	+	.	gene_id "XLOC_000709"; transcript_id "TCONS_00001555"; exon_number "2"; oId "CUFF.1759.2"; class_code "u"; tss_id "TSS991";
NC_010443.4	Cufflinks	exon	82774142	82775491	.	+	.	gene_id "XLOC_000709"; transcript_id "TCONS_00001555"; exon_number "3"; oId "CUFF.1759.2"; class_code "u"; tss_id "TSS991";
NC_010443.4	Cufflinks	exon	82746936	82747080	.	+	.	gene_id "XLOC_000709"; transcript_id "TCONS_00001556"; exon_number "1"; oId "CUFF.1759.3"; class_code "u"; tss_id "TSS991";
NC_010443.4	Cufflinks	exon	82748978	82749087	.	+	.	gene_id "XLOC_000709"; transcript_id "TCONS_00001556"; exon_number "2"; oId "CUFF.1759.3"; class_code "u"; tss_id "TSS991";
NC_010443.4	Cufflinks	exon	82749617	82749809	.	+	.	gene_id "XLOC_000709"; transcript_id "TCONS_00001556"; exon_number "3"; oId "CUFF.1759.3"; class_code "u"; tss_id "TSS991";
NC_010443.4	Cufflinks	exon	82758038	82758235	.	+	.	gene_id "XLOC_000709"; transcript_id "TCONS_00001556"; exon_number "4"; oId "CUFF.1759.3"; class_code "u"; tss_id "TSS991";
NC_010443.4	Cufflinks	exon	82746936	82747080	.	+	.	gene_id "XLOC_000709"; transcript_id "TCONS_00001559"; exon_number "1"; oId "CUFF.1759.6"; class_code "u"; tss_id "TSS991";
NC_010443.4	Cufflinks	exon	82748978	82749809	.	+	.	gene_id "XLOC_000709"; transcript_id "TCONS_00001559"; exon_number "2"; oId "CUFF.1759.6"; class_code "u"; tss_id "TSS991";
NC_010443.4	Cufflinks	exon	82774142	82775491	.	+	.	gene_id "XLOC_000709"; transcript_id "TCONS_00001559"; exon_number "3"; oId "CUFF.1759.6"; class_code "u"; tss_id "TSS991";
NC_010443.4	Cufflinks	exon	82746936	82747162	.	+	.	gene_id "XLOC_000709"; transcript_id "TCONS_00001558"; exon_number "1"; oId "CUFF.1759.5"; class_code "u"; tss_id "TSS991";
NC_010443.4	Cufflinks	exon	82748978	82749087	.	+	.	gene_id "XLOC_000709"; transcript_id "TCONS_00001558"; exon_number "2"; oId "CUFF.1759.5"; class_code "u"; tss_id "TSS991";
NC_010443.4	Cufflinks	exon	82749617	82749809	.	+	.	gene_id "XLOC_000709"; transcript_id "TCONS_00001558"; exon_number "3"; oId "CUFF.1759.5"; class_code "u"; tss_id "TSS991";
NC_010443.4	Cufflinks	exon	82774142	82775491	.	+	.	gene_id "XLOC_000709"; transcript_id "TCONS_00001558"; exon_number "4"; oId "CUFF.1759.5"; class_code "u"; tss_id "TSS991";
NC_010443.4	Cufflinks	exon	82746936	82747080	.	+	.	gene_id "XLOC_000709"; transcript_id "TCONS_00001557"; exon_number "1"; oId "CUFF.1759.4"; class_code "u"; tss_id "TSS991";
NC_010443.4	Cufflinks	exon	82748978	82749087	.	+	.	gene_id "XLOC_000709"; transcript_id "TCONS_00001557"; exon_number "2"; oId "CUFF.1759.4"; class_code "u"; tss_id "TSS991";
NC_010443.4	Cufflinks	exon	82749617	82749809	.	+	.	gene_id "XLOC_000709"; transcript_id "TCONS_00001557"; exon_number "3"; oId "CUFF.1759.4"; class_code "u"; tss_id "TSS991";
NC_010443.4	Cufflinks	exon	82774142	82775491	.	+	.	gene_id "XLOC_000709"; transcript_id "TCONS_00001557"; exon_number "4"; oId "CUFF.1759.4"; class_code "u"; tss_id "TSS991";
NC_010443.4	Cufflinks	exon	82747073	82747162	.	+	.	gene_id "XLOC_000709"; transcript_id "TCONS_00001560"; exon_number "1"; oId "CUFF.1759.7"; class_code "u"; tss_id "TSS992";
NC_010443.4	Cufflinks	exon	82748978	82749809	.	+	.	gene_id "XLOC_000709"; transcript_id "TCONS_00001560"; exon_number "2"; oId "CUFF.1759.7"; class_code "u"; tss_id "TSS992";
NC_010443.4	Cufflinks	exon	82774142	82775491	.	+	.	gene_id "XLOC_000709"; transcript_id "TCONS_00001560"; exon_number "3"; oId "CUFF.1759.7"; class_code "u"; tss_id "TSS992";
NC_010443.4	Cufflinks	exon	84071830	84072034	.	+	.	gene_id "XLOC_000722"; transcript_id "TCONS_00001605"; exon_number "1"; oId "CUFF.1819.1"; class_code "u"; tss_id "TSS1022";
NC_010443.4	Cufflinks	exon	84076533	84076670	.	+	.	gene_id "XLOC_000722"; transcript_id "TCONS_00001605"; exon_number "2"; oId "CUFF.1819.1"; class_code "u"; tss_id "TSS1022";
NC_010443.4	Cufflinks	exon	84078627	84081309	.	+	.	gene_id "XLOC_000722"; transcript_id "TCONS_00001605"; exon_number "3"; oId "CUFF.1819.1"; class_code "u"; tss_id "TSS1022";
NC_010443.4	Cufflinks	exon	84083627	84083779	.	+	.	gene_id "XLOC_000722"; transcript_id "TCONS_00001605"; exon_number "4"; oId "CUFF.1819.1"; class_code "u"; tss_id "TSS1022";
NC_010443.4	Cufflinks	exon	84098695	84098845	.	+	.	gene_id "XLOC_000722"; transcript_id "TCONS_00001605"; exon_number "5"; oId "CUFF.1819.1"; class_code "u"; tss_id "TSS1022";
NC_010443.4	Cufflinks	exon	84104335	84104492	.	+	.	gene_id "XLOC_000722"; transcript_id "TCONS_00001605"; exon_number "6"; oId "CUFF.1819.1"; class_code "u"; tss_id "TSS1022";
NC_010443.4	Cufflinks	exon	84133971	84134058	.	+	.	gene_id "XLOC_000722"; transcript_id "TCONS_00001605"; exon_number "7"; oId "CUFF.1819.1"; class_code "u"; tss_id "TSS1022";
NC_010443.4	Cufflinks	exon	84071997	84072034	.	+	.	gene_id "XLOC_000722"; transcript_id "TCONS_00001606"; exon_number "1"; oId "CUFF.1819.2"; class_code "u"; tss_id "TSS1023";
NC_010443.4	Cufflinks	exon	84076533	84076670	.	+	.	gene_id "XLOC_000722"; transcript_id "TCONS_00001606"; exon_number "2"; oId "CUFF.1819.2"; class_code "u"; tss_id "TSS1023";
NC_010443.4	Cufflinks	exon	84078631	84078953	.	+	.	gene_id "XLOC_000722"; transcript_id "TCONS_00001606"; exon_number "3"; oId "CUFF.1819.2"; class_code "u"; tss_id "TSS1023";
NC_010443.4	Cufflinks	exon	84072924	84073074	.	+	.	gene_id "XLOC_000722"; transcript_id "TCONS_00001607"; exon_number "1"; oId "CUFF.1819.3"; class_code "u"; tss_id "TSS1024";
NC_010443.4	Cufflinks	exon	84076533	84076670	.	+	.	gene_id "XLOC_000722"; transcript_id "TCONS_00001607"; exon_number "2"; oId "CUFF.1819.3"; class_code "u"; tss_id "TSS1024";
NC_010443.4	Cufflinks	exon	84078631	84078953	.	+	.	gene_id "XLOC_000722"; transcript_id "TCONS_00001607"; exon_number "3"; oId "CUFF.1819.3"; class_code "u"; tss_id "TSS1024";
NC_010443.4	Cufflinks	exon	84073037	84073074	.	+	.	gene_id "XLOC_000722"; transcript_id "TCONS_00001608"; exon_number "1"; oId "CUFF.1819.4"; class_code "u"; tss_id "TSS1025";
NC_010443.4	Cufflinks	exon	84076533	84076670	.	+	.	gene_id "XLOC_000722"; transcript_id "TCONS_00001608"; exon_number "2"; oId "CUFF.1819.4"; class_code "u"; tss_id "TSS1025";
NC_010443.4	Cufflinks	exon	84078627	84078953	.	+	.	gene_id "XLOC_000722"; transcript_id "TCONS_00001608"; exon_number "3"; oId "CUFF.1819.4"; class_code "u"; tss_id "TSS1025";
NC_010443.4	Cufflinks	exon	84078180	84081309	.	+	.	gene_id "XLOC_000722"; transcript_id "TCONS_00001609"; exon_number "1"; oId "CUFF.1819.5"; class_code "u"; tss_id "TSS1026";
NC_010443.4	Cufflinks	exon	84083540	84083779	.	+	.	gene_id "XLOC_000722"; transcript_id "TCONS_00001609"; exon_number "2"; oId "CUFF.1819.5"; class_code "u"; tss_id "TSS1026";
NC_010443.4	Cufflinks	exon	84098695	84098845	.	+	.	gene_id "XLOC_000722"; transcript_id "TCONS_00001609"; exon_number "3"; oId "CUFF.1819.5"; class_code "u"; tss_id "TSS1026";
NC_010443.4	Cufflinks	exon	84099816	84100012	.	+	.	gene_id "XLOC_000722"; transcript_id "TCONS_00001609"; exon_number "4"; oId "CUFF.1819.5"; class_code "u"; tss_id "TSS1026";
NC_010443.4	Cufflinks	exon	84104335	84104492	.	+	.	gene_id "XLOC_000722"; transcript_id "TCONS_00001609"; exon_number "5"; oId "CUFF.1819.5"; class_code "u"; tss_id "TSS1026";
NC_010443.4	Cufflinks	exon	84145285	84145493	.	+	.	gene_id "XLOC_000722"; transcript_id "TCONS_00001609"; exon_number "6"; oId "CUFF.1819.5"; class_code "u"; tss_id "TSS1026";
NC_010443.4	Cufflinks	exon	84145766	84146563	.	+	.	gene_id "XLOC_000722"; transcript_id "TCONS_00001609"; exon_number "7"; oId "CUFF.1819.5"; class_code "u"; tss_id "TSS1026";
NC_010443.4	Cufflinks	exon	84082870	84083779	.	+	.	gene_id "XLOC_000722"; transcript_id "TCONS_00001611"; exon_number "1"; oId "CUFF.1819.7"; class_code "u"; tss_id "TSS1027";
NC_010443.4	Cufflinks	exon	84098695	84098845	.	+	.	gene_id "XLOC_000722"; transcript_id "TCONS_00001611"; exon_number "2"; oId "CUFF.1819.7"; class_code "u"; tss_id "TSS1027";
NC_010443.4	Cufflinks	exon	84104335	84104492	.	+	.	gene_id "XLOC_000722"; transcript_id "TCONS_00001611"; exon_number "3"; oId "CUFF.1819.7"; class_code "u"; tss_id "TSS1027";
NC_010443.4	Cufflinks	exon	84145285	84145493	.	+	.	gene_id "XLOC_000722"; transcript_id "TCONS_00001611"; exon_number "4"; oId "CUFF.1819.7"; class_code "u"; tss_id "TSS1027";
NC_010443.4	Cufflinks	exon	84145766	84146563	.	+	.	gene_id "XLOC_000722"; transcript_id "TCONS_00001611"; exon_number "5"; oId "CUFF.1819.7"; class_code "u"; tss_id "TSS1027";
NC_010443.4	Cufflinks	exon	84082870	84083779	.	+	.	gene_id "XLOC_000722"; transcript_id "TCONS_00001610"; exon_number "1"; oId "CUFF.1819.6"; class_code "u"; tss_id "TSS1027";
NC_010443.4	Cufflinks	exon	84098695	84098845	.	+	.	gene_id "XLOC_000722"; transcript_id "TCONS_00001610"; exon_number "2"; oId "CUFF.1819.6"; class_code "u"; tss_id "TSS1027";
NC_010443.4	Cufflinks	exon	84099816	84100012	.	+	.	gene_id "XLOC_000722"; transcript_id "TCONS_00001610"; exon_number "3"; oId "CUFF.1819.6"; class_code "u"; tss_id "TSS1027";
NC_010443.4	Cufflinks	exon	84104335	84104492	.	+	.	gene_id "XLOC_000722"; transcript_id "TCONS_00001610"; exon_number "4"; oId "CUFF.1819.6"; class_code "u"; tss_id "TSS1027";
NC_010443.4	Cufflinks	exon	84145285	84145493	.	+	.	gene_id "XLOC_000722"; transcript_id "TCONS_00001610"; exon_number "5"; oId "CUFF.1819.6"; class_code "u"; tss_id "TSS1027";
NC_010443.4	Cufflinks	exon	84145766	84146563	.	+	.	gene_id "XLOC_000722"; transcript_id "TCONS_00001610"; exon_number "6"; oId "CUFF.1819.6"; class_code "u"; tss_id "TSS1027";
NC_010443.4	Cufflinks	exon	84202246	84202281	.	+	.	gene_id "XLOC_000724"; transcript_id "TCONS_00001613"; exon_number "1"; oId "CUFF.1817.1"; class_code "u"; tss_id "TSS1029";
NC_010443.4	Cufflinks	exon	84214272	84215628	.	+	.	gene_id "XLOC_000724"; transcript_id "TCONS_00001613"; exon_number "2"; oId "CUFF.1817.1"; class_code "u"; tss_id "TSS1029";
NC_010443.4	Cufflinks	exon	84735975	84736306	.	+	.	gene_id "XLOC_000731"; transcript_id "TCONS_00001654"; exon_number "1"; gene_name "PPIL6"; oId "CUFF.1854.2"; nearest_ref "rna1410"; class_code "x"; tss_id "TSS1044";
NC_010443.4	Cufflinks	exon	84741299	84741475	.	+	.	gene_id "XLOC_000731"; transcript_id "TCONS_00001654"; exon_number "2"; gene_name "PPIL6"; oId "CUFF.1854.2"; nearest_ref "rna1410"; class_code "x"; tss_id "TSS1044";
NC_010443.4	Cufflinks	exon	84760676	84760906	.	+	.	gene_id "XLOC_000731"; transcript_id "TCONS_00001654"; exon_number "3"; gene_name "PPIL6"; oId "CUFF.1854.2"; nearest_ref "rna1410"; class_code "x"; tss_id "TSS1044";
NC_010443.4	Cufflinks	exon	84767179	84767492	.	+	.	gene_id "XLOC_000731"; transcript_id "TCONS_00001654"; exon_number "4"; gene_name "PPIL6"; oId "CUFF.1854.2"; nearest_ref "rna1410"; class_code "x"; tss_id "TSS1044";
NC_010443.4	Cufflinks	exon	84735975	84736306	.	+	.	gene_id "XLOC_000731"; transcript_id "TCONS_00001655"; exon_number "1"; gene_name "PPIL6"; oId "CUFF.1854.1"; nearest_ref "rna1410"; class_code "x"; tss_id "TSS1044";
NC_010443.4	Cufflinks	exon	84741299	84741475	.	+	.	gene_id "XLOC_000731"; transcript_id "TCONS_00001655"; exon_number "2"; gene_name "PPIL6"; oId "CUFF.1854.1"; nearest_ref "rna1410"; class_code "x"; tss_id "TSS1044";
NC_010443.4	Cufflinks	exon	84760676	84760906	.	+	.	gene_id "XLOC_000731"; transcript_id "TCONS_00001655"; exon_number "3"; gene_name "PPIL6"; oId "CUFF.1854.1"; nearest_ref "rna1410"; class_code "x"; tss_id "TSS1044";
NC_010443.4	Cufflinks	exon	84785891	84786052	.	+	.	gene_id "XLOC_000731"; transcript_id "TCONS_00001655"; exon_number "4"; gene_name "PPIL6"; oId "CUFF.1854.1"; nearest_ref "rna1410"; class_code "x"; tss_id "TSS1044";
NC_010443.4	Cufflinks	exon	85128109	85128333	.	+	.	gene_id "XLOC_000735"; transcript_id "TCONS_00001666"; exon_number "1"; gene_name "GPR6"; oId "CUFF.1844.1"; nearest_ref "rna1427"; class_code "x"; tss_id "TSS1050";
NC_010443.4	Cufflinks	exon	85128914	85128991	.	+	.	gene_id "XLOC_000735"; transcript_id "TCONS_00001666"; exon_number "2"; gene_name "GPR6"; oId "CUFF.1844.1"; nearest_ref "rna1427"; class_code "x"; tss_id "TSS1050";
NC_010443.4	Cufflinks	exon	85133753	85133802	.	+	.	gene_id "XLOC_000735"; transcript_id "TCONS_00001666"; exon_number "3"; gene_name "GPR6"; oId "CUFF.1844.1"; nearest_ref "rna1427"; class_code "x"; tss_id "TSS1050";
NC_010443.4	Cufflinks	exon	85202309	85202408	.	+	.	gene_id "XLOC_000735"; transcript_id "TCONS_00001666"; exon_number "4"; gene_name "GPR6"; oId "CUFF.1844.1"; nearest_ref "rna1427"; class_code "x"; tss_id "TSS1050";
NC_010443.4	Cufflinks	exon	85260882	85261136	.	+	.	gene_id "XLOC_000736"; transcript_id "TCONS_00001667"; exon_number "1"; oId "CUFF.1846.1"; class_code "u"; tss_id "TSS1051";
NC_010443.4	Cufflinks	exon	85261899	85262127	.	+	.	gene_id "XLOC_000736"; transcript_id "TCONS_00001667"; exon_number "2"; oId "CUFF.1846.1"; class_code "u"; tss_id "TSS1051";
NC_010443.4	Cufflinks	exon	85263285	85263720	.	+	.	gene_id "XLOC_000736"; transcript_id "TCONS_00001667"; exon_number "3"; oId "CUFF.1846.1"; class_code "u"; tss_id "TSS1051";
NC_010443.4	Cufflinks	exon	85264030	85264201	.	+	.	gene_id "XLOC_000736"; transcript_id "TCONS_00001667"; exon_number "4"; oId "CUFF.1846.1"; class_code "u"; tss_id "TSS1051";
NC_010443.4	Cufflinks	exon	85266470	85266696	.	+	.	gene_id "XLOC_000736"; transcript_id "TCONS_00001667"; exon_number "5"; oId "CUFF.1846.1"; class_code "u"; tss_id "TSS1051";
NC_010443.4	Cufflinks	exon	85271544	85271683	.	+	.	gene_id "XLOC_000736"; transcript_id "TCONS_00001667"; exon_number "6"; oId "CUFF.1846.1"; class_code "u"; tss_id "TSS1051";
NC_010443.4	Cufflinks	exon	85260883	85261136	.	+	.	gene_id "XLOC_000736"; transcript_id "TCONS_00001668"; exon_number "1"; oId "CUFF.1846.2"; class_code "u"; tss_id "TSS1051";
NC_010443.4	Cufflinks	exon	85261730	85261854	.	+	.	gene_id "XLOC_000736"; transcript_id "TCONS_00001668"; exon_number "2"; oId "CUFF.1846.2"; class_code "u"; tss_id "TSS1051";
NC_010443.4	Cufflinks	exon	85263285	85263720	.	+	.	gene_id "XLOC_000736"; transcript_id "TCONS_00001668"; exon_number "3"; oId "CUFF.1846.2"; class_code "u"; tss_id "TSS1051";
NC_010443.4	Cufflinks	exon	85264030	85264201	.	+	.	gene_id "XLOC_000736"; transcript_id "TCONS_00001668"; exon_number "4"; oId "CUFF.1846.2"; class_code "u"; tss_id "TSS1051";
NC_010443.4	Cufflinks	exon	85266470	85266696	.	+	.	gene_id "XLOC_000736"; transcript_id "TCONS_00001668"; exon_number "5"; oId "CUFF.1846.2"; class_code "u"; tss_id "TSS1051";
NC_010443.4	Cufflinks	exon	85271544	85271683	.	+	.	gene_id "XLOC_000736"; transcript_id "TCONS_00001668"; exon_number "6"; oId "CUFF.1846.2"; class_code "u"; tss_id "TSS1051";
NC_010443.4	Cufflinks	exon	85260884	85261136	.	+	.	gene_id "XLOC_000736"; transcript_id "TCONS_00001669"; exon_number "1"; oId "CUFF.1846.3"; class_code "u"; tss_id "TSS1051";
NC_010443.4	Cufflinks	exon	85261899	85261999	.	+	.	gene_id "XLOC_000736"; transcript_id "TCONS_00001669"; exon_number "2"; oId "CUFF.1846.3"; class_code "u"; tss_id "TSS1051";
NC_010443.4	Cufflinks	exon	85263285	85263720	.	+	.	gene_id "XLOC_000736"; transcript_id "TCONS_00001669"; exon_number "3"; oId "CUFF.1846.3"; class_code "u"; tss_id "TSS1051";
NC_010443.4	Cufflinks	exon	85264030	85264201	.	+	.	gene_id "XLOC_000736"; transcript_id "TCONS_00001669"; exon_number "4"; oId "CUFF.1846.3"; class_code "u"; tss_id "TSS1051";
NC_010443.4	Cufflinks	exon	85266470	85266696	.	+	.	gene_id "XLOC_000736"; transcript_id "TCONS_00001669"; exon_number "5"; oId "CUFF.1846.3"; class_code "u"; tss_id "TSS1051";
NC_010443.4	Cufflinks	exon	85271544	85271683	.	+	.	gene_id "XLOC_000736"; transcript_id "TCONS_00001669"; exon_number "6"; oId "CUFF.1846.3"; class_code "u"; tss_id "TSS1051";
NC_010443.4	Cufflinks	exon	85260885	85261136	.	+	.	gene_id "XLOC_000736"; transcript_id "TCONS_00001670"; exon_number "1"; oId "CUFF.1846.4"; class_code "u"; tss_id "TSS1051";
NC_010443.4	Cufflinks	exon	85263285	85263720	.	+	.	gene_id "XLOC_000736"; transcript_id "TCONS_00001670"; exon_number "2"; oId "CUFF.1846.4"; class_code "u"; tss_id "TSS1051";
NC_010443.4	Cufflinks	exon	85264030	85264201	.	+	.	gene_id "XLOC_000736"; transcript_id "TCONS_00001670"; exon_number "3"; oId "CUFF.1846.4"; class_code "u"; tss_id "TSS1051";
NC_010443.4	Cufflinks	exon	85266470	85266696	.	+	.	gene_id "XLOC_000736"; transcript_id "TCONS_00001670"; exon_number "4"; oId "CUFF.1846.4"; class_code "u"; tss_id "TSS1051";
NC_010443.4	Cufflinks	exon	85271544	85271683	.	+	.	gene_id "XLOC_000736"; transcript_id "TCONS_00001670"; exon_number "5"; oId "CUFF.1846.4"; class_code "u"; tss_id "TSS1051";
NC_010443.4	Cufflinks	exon	85260887	85261136	.	+	.	gene_id "XLOC_000736"; transcript_id "TCONS_00001671"; exon_number "1"; oId "CUFF.1846.5"; class_code "u"; tss_id "TSS1051";
NC_010443.4	Cufflinks	exon	85261899	85261999	.	+	.	gene_id "XLOC_000736"; transcript_id "TCONS_00001671"; exon_number "2"; oId "CUFF.1846.5"; class_code "u"; tss_id "TSS1051";
NC_010443.4	Cufflinks	exon	85263285	85263552	.	+	.	gene_id "XLOC_000736"; transcript_id "TCONS_00001671"; exon_number "3"; oId "CUFF.1846.5"; class_code "u"; tss_id "TSS1051";
NC_010443.4	Cufflinks	exon	85264030	85264201	.	+	.	gene_id "XLOC_000736"; transcript_id "TCONS_00001671"; exon_number "4"; oId "CUFF.1846.5"; class_code "u"; tss_id "TSS1051";
NC_010443.4	Cufflinks	exon	85266470	85266696	.	+	.	gene_id "XLOC_000736"; transcript_id "TCONS_00001671"; exon_number "5"; oId "CUFF.1846.5"; class_code "u"; tss_id "TSS1051";
NC_010443.4	Cufflinks	exon	85271544	85271683	.	+	.	gene_id "XLOC_000736"; transcript_id "TCONS_00001671"; exon_number "6"; oId "CUFF.1846.5"; class_code "u"; tss_id "TSS1051";
NC_010443.4	Cufflinks	exon	85374434	85374688	.	+	.	gene_id "XLOC_000737"; transcript_id "TCONS_00001672"; exon_number "1"; oId "CUFF.1850.1"; class_code "u"; tss_id "TSS1052";
NC_010443.4	Cufflinks	exon	85375451	85375679	.	+	.	gene_id "XLOC_000737"; transcript_id "TCONS_00001672"; exon_number "2"; oId "CUFF.1850.1"; class_code "u"; tss_id "TSS1052";
NC_010443.4	Cufflinks	exon	85376837	85377272	.	+	.	gene_id "XLOC_000737"; transcript_id "TCONS_00001672"; exon_number "3"; oId "CUFF.1850.1"; class_code "u"; tss_id "TSS1052";
NC_010443.4	Cufflinks	exon	85377582	85377753	.	+	.	gene_id "XLOC_000737"; transcript_id "TCONS_00001672"; exon_number "4"; oId "CUFF.1850.1"; class_code "u"; tss_id "TSS1052";
NC_010443.4	Cufflinks	exon	85380022	85380248	.	+	.	gene_id "XLOC_000737"; transcript_id "TCONS_00001672"; exon_number "5"; oId "CUFF.1850.1"; class_code "u"; tss_id "TSS1052";
NC_010443.4	Cufflinks	exon	85385099	85385238	.	+	.	gene_id "XLOC_000737"; transcript_id "TCONS_00001672"; exon_number "6"; oId "CUFF.1850.1"; class_code "u"; tss_id "TSS1052";
NC_010443.4	Cufflinks	exon	85374435	85374688	.	+	.	gene_id "XLOC_000737"; transcript_id "TCONS_00001673"; exon_number "1"; oId "CUFF.1850.2"; class_code "u"; tss_id "TSS1052";
NC_010443.4	Cufflinks	exon	85375282	85375406	.	+	.	gene_id "XLOC_000737"; transcript_id "TCONS_00001673"; exon_number "2"; oId "CUFF.1850.2"; class_code "u"; tss_id "TSS1052";
NC_010443.4	Cufflinks	exon	85376837	85377272	.	+	.	gene_id "XLOC_000737"; transcript_id "TCONS_00001673"; exon_number "3"; oId "CUFF.1850.2"; class_code "u"; tss_id "TSS1052";
NC_010443.4	Cufflinks	exon	85377582	85377753	.	+	.	gene_id "XLOC_000737"; transcript_id "TCONS_00001673"; exon_number "4"; oId "CUFF.1850.2"; class_code "u"; tss_id "TSS1052";
NC_010443.4	Cufflinks	exon	85380022	85380248	.	+	.	gene_id "XLOC_000737"; transcript_id "TCONS_00001673"; exon_number "5"; oId "CUFF.1850.2"; class_code "u"; tss_id "TSS1052";
NC_010443.4	Cufflinks	exon	85385099	85385238	.	+	.	gene_id "XLOC_000737"; transcript_id "TCONS_00001673"; exon_number "6"; oId "CUFF.1850.2"; class_code "u"; tss_id "TSS1052";
NC_010443.4	Cufflinks	exon	85374436	85374688	.	+	.	gene_id "XLOC_000737"; transcript_id "TCONS_00001674"; exon_number "1"; oId "CUFF.1850.3"; class_code "u"; tss_id "TSS1052";
NC_010443.4	Cufflinks	exon	85375451	85375551	.	+	.	gene_id "XLOC_000737"; transcript_id "TCONS_00001674"; exon_number "2"; oId "CUFF.1850.3"; class_code "u"; tss_id "TSS1052";
NC_010443.4	Cufflinks	exon	85376837	85377272	.	+	.	gene_id "XLOC_000737"; transcript_id "TCONS_00001674"; exon_number "3"; oId "CUFF.1850.3"; class_code "u"; tss_id "TSS1052";
NC_010443.4	Cufflinks	exon	85377582	85377753	.	+	.	gene_id "XLOC_000737"; transcript_id "TCONS_00001674"; exon_number "4"; oId "CUFF.1850.3"; class_code "u"; tss_id "TSS1052";
NC_010443.4	Cufflinks	exon	85380022	85380248	.	+	.	gene_id "XLOC_000737"; transcript_id "TCONS_00001674"; exon_number "5"; oId "CUFF.1850.3"; class_code "u"; tss_id "TSS1052";
NC_010443.4	Cufflinks	exon	85385099	85385238	.	+	.	gene_id "XLOC_000737"; transcript_id "TCONS_00001674"; exon_number "6"; oId "CUFF.1850.3"; class_code "u"; tss_id "TSS1052";
NC_010443.4	Cufflinks	exon	85374437	85374688	.	+	.	gene_id "XLOC_000737"; transcript_id "TCONS_00001675"; exon_number "1"; oId "CUFF.1850.4"; class_code "u"; tss_id "TSS1052";
NC_010443.4	Cufflinks	exon	85376837	85377272	.	+	.	gene_id "XLOC_000737"; transcript_id "TCONS_00001675"; exon_number "2"; oId "CUFF.1850.4"; class_code "u"; tss_id "TSS1052";
NC_010443.4	Cufflinks	exon	85377582	85377753	.	+	.	gene_id "XLOC_000737"; transcript_id "TCONS_00001675"; exon_number "3"; oId "CUFF.1850.4"; class_code "u"; tss_id "TSS1052";
NC_010443.4	Cufflinks	exon	85380022	85380248	.	+	.	gene_id "XLOC_000737"; transcript_id "TCONS_00001675"; exon_number "4"; oId "CUFF.1850.4"; class_code "u"; tss_id "TSS1052";
NC_010443.4	Cufflinks	exon	85385099	85385238	.	+	.	gene_id "XLOC_000737"; transcript_id "TCONS_00001675"; exon_number "5"; oId "CUFF.1850.4"; class_code "u"; tss_id "TSS1052";
NC_010443.4	Cufflinks	exon	85374439	85374688	.	+	.	gene_id "XLOC_000737"; transcript_id "TCONS_00001676"; exon_number "1"; oId "CUFF.1850.5"; class_code "u"; tss_id "TSS1052";
NC_010443.4	Cufflinks	exon	85375451	85375551	.	+	.	gene_id "XLOC_000737"; transcript_id "TCONS_00001676"; exon_number "2"; oId "CUFF.1850.5"; class_code "u"; tss_id "TSS1052";
NC_010443.4	Cufflinks	exon	85376837	85377104	.	+	.	gene_id "XLOC_000737"; transcript_id "TCONS_00001676"; exon_number "3"; oId "CUFF.1850.5"; class_code "u"; tss_id "TSS1052";
NC_010443.4	Cufflinks	exon	85377582	85377753	.	+	.	gene_id "XLOC_000737"; transcript_id "TCONS_00001676"; exon_number "4"; oId "CUFF.1850.5"; class_code "u"; tss_id "TSS1052";
NC_010443.4	Cufflinks	exon	85380022	85380248	.	+	.	gene_id "XLOC_000737"; transcript_id "TCONS_00001676"; exon_number "5"; oId "CUFF.1850.5"; class_code "u"; tss_id "TSS1052";
NC_010443.4	Cufflinks	exon	85385099	85385238	.	+	.	gene_id "XLOC_000737"; transcript_id "TCONS_00001676"; exon_number "6"; oId "CUFF.1850.5"; class_code "u"; tss_id "TSS1052";
NC_010443.4	Cufflinks	exon	86813780	86814501	.	+	.	gene_id "XLOC_000744"; transcript_id "TCONS_00001694"; exon_number "1"; oId "CUFF.1936.1"; class_code "u"; tss_id "TSS1065";
NC_010443.4	Cufflinks	exon	86814664	86814914	.	+	.	gene_id "XLOC_000744"; transcript_id "TCONS_00001694"; exon_number "2"; oId "CUFF.1936.1"; class_code "u"; tss_id "TSS1065";
NC_010443.4	Cufflinks	exon	86961584	86962510	.	+	.	gene_id "XLOC_000745"; transcript_id "TCONS_00001696"; exon_number "1"; gene_name "LOC102167874"; oId "CUFF.1962.2"; nearest_ref "rna1470"; class_code "j"; tss_id "TSS1067";
NC_010443.4	Cufflinks	exon	87032483	87032690	.	+	.	gene_id "XLOC_000745"; transcript_id "TCONS_00001696"; exon_number "2"; gene_name "LOC102167874"; oId "CUFF.1962.2"; nearest_ref "rna1470"; class_code "j"; tss_id "TSS1067";
NC_010443.4	Cufflinks	exon	87035968	87037825	.	+	.	gene_id "XLOC_000745"; transcript_id "TCONS_00001696"; exon_number "3"; gene_name "LOC102167874"; oId "CUFF.1962.2"; nearest_ref "rna1470"; class_code "j"; tss_id "TSS1067";
NC_010443.4	Cufflinks	exon	86961609	86961981	.	+	.	gene_id "XLOC_000745"; transcript_id "TCONS_00001697"; exon_number "1"; gene_name "LOC102167874"; oId "CUFF.1962.3"; nearest_ref "rna1470"; class_code "j"; tss_id "TSS1067";
NC_010443.4	Cufflinks	exon	86962428	86962510	.	+	.	gene_id "XLOC_000745"; transcript_id "TCONS_00001697"; exon_number "2"; gene_name "LOC102167874"; oId "CUFF.1962.3"; nearest_ref "rna1470"; class_code "j"; tss_id "TSS1067";
NC_010443.4	Cufflinks	exon	87032483	87032690	.	+	.	gene_id "XLOC_000745"; transcript_id "TCONS_00001697"; exon_number "3"; gene_name "LOC102167874"; oId "CUFF.1962.3"; nearest_ref "rna1470"; class_code "j"; tss_id "TSS1067";
NC_010443.4	Cufflinks	exon	87035968	87037825	.	+	.	gene_id "XLOC_000745"; transcript_id "TCONS_00001697"; exon_number "4"; gene_name "LOC102167874"; oId "CUFF.1962.3"; nearest_ref "rna1470"; class_code "j"; tss_id "TSS1067";
NC_010443.4	Cufflinks	exon	86961820	86961981	.	+	.	gene_id "XLOC_000745"; transcript_id "TCONS_00001698"; exon_number "1"; gene_name "LOC102167874"; oId "CUFF.1962.6"; nearest_ref "rna1470"; class_code "j"; tss_id "TSS1068";
NC_010443.4	Cufflinks	exon	86962428	86962510	.	+	.	gene_id "XLOC_000745"; transcript_id "TCONS_00001698"; exon_number "2"; gene_name "LOC102167874"; oId "CUFF.1962.6"; nearest_ref "rna1470"; class_code "j"; tss_id "TSS1068";
NC_010443.4	Cufflinks	exon	86972570	86972737	.	+	.	gene_id "XLOC_000745"; transcript_id "TCONS_00001698"; exon_number "3"; gene_name "LOC102167874"; oId "CUFF.1962.6"; nearest_ref "rna1470"; class_code "j"; tss_id "TSS1068";
NC_010443.4	Cufflinks	exon	86974423	86974621	.	+	.	gene_id "XLOC_000745"; transcript_id "TCONS_00001698"; exon_number "4"; gene_name "LOC102167874"; oId "CUFF.1962.6"; nearest_ref "rna1470"; class_code "j"; tss_id "TSS1068";
NC_010443.4	Cufflinks	exon	87032483	87032690	.	+	.	gene_id "XLOC_000745"; transcript_id "TCONS_00001698"; exon_number "5"; gene_name "LOC102167874"; oId "CUFF.1962.6"; nearest_ref "rna1470"; class_code "j"; tss_id "TSS1068";
NC_010443.4	Cufflinks	exon	87035968	87037825	.	+	.	gene_id "XLOC_000745"; transcript_id "TCONS_00001698"; exon_number "6"; gene_name "LOC102167874"; oId "CUFF.1962.6"; nearest_ref "rna1470"; class_code "j"; tss_id "TSS1068";
NC_010443.4	Cufflinks	exon	87020682	87020710	.	+	.	gene_id "XLOC_000745"; transcript_id "TCONS_00001699"; exon_number "1"; gene_name "LOC102167874"; oId "CUFF.1962.9"; nearest_ref "rna1470"; class_code "j"; tss_id "TSS1069";
NC_010443.4	Cufflinks	exon	87032483	87032690	.	+	.	gene_id "XLOC_000745"; transcript_id "TCONS_00001699"; exon_number "2"; gene_name "LOC102167874"; oId "CUFF.1962.9"; nearest_ref "rna1470"; class_code "j"; tss_id "TSS1069";
NC_010443.4	Cufflinks	exon	87035968	87037825	.	+	.	gene_id "XLOC_000745"; transcript_id "TCONS_00001699"; exon_number "3"; gene_name "LOC102167874"; oId "CUFF.1962.9"; nearest_ref "rna1470"; class_code "j"; tss_id "TSS1069";
NC_010443.4	Cufflinks	exon	87028197	87032690	.	+	.	gene_id "XLOC_000745"; transcript_id "TCONS_00001700"; exon_number "1"; gene_name "LOC102167874"; oId "CUFF.1962.10"; nearest_ref "rna1470"; class_code "j"; tss_id "TSS1070";
NC_010443.4	Cufflinks	exon	87035968	87037825	.	+	.	gene_id "XLOC_000745"; transcript_id "TCONS_00001700"; exon_number "2"; gene_name "LOC102167874"; oId "CUFF.1962.10"; nearest_ref "rna1470"; class_code "j"; tss_id "TSS1070";
NC_010443.4	Cufflinks	exon	87101814	87101926	.	+	.	gene_id "XLOC_000746"; transcript_id "TCONS_00001701"; exon_number "1"; gene_name "TRAF3IP2"; oId "CUFF.1970.1"; nearest_ref "rna1473"; class_code "x"; tss_id "TSS1071";
NC_010443.4	Cufflinks	exon	87103941	87105564	.	+	.	gene_id "XLOC_000746"; transcript_id "TCONS_00001701"; exon_number "2"; gene_name "TRAF3IP2"; oId "CUFF.1970.1"; nearest_ref "rna1473"; class_code "x"; tss_id "TSS1071";
NC_010443.4	Cufflinks	exon	88360435	88360632	.	+	.	gene_id "XLOC_000753"; transcript_id "TCONS_00001718"; exon_number "1"; oId "CUFF.1987.1"; class_code "u"; tss_id "TSS1080";
NC_010443.4	Cufflinks	exon	88364042	88364128	.	+	.	gene_id "XLOC_000753"; transcript_id "TCONS_00001718"; exon_number "2"; oId "CUFF.1987.1"; class_code "u"; tss_id "TSS1080";
NC_010443.4	Cufflinks	exon	88426842	88427180	.	+	.	gene_id "XLOC_000753"; transcript_id "TCONS_00001718"; exon_number "3"; oId "CUFF.1987.1"; class_code "u"; tss_id "TSS1080";
NC_010443.4	Cufflinks	exon	89615991	89616054	.	+	.	gene_id "XLOC_000755"; transcript_id "TCONS_00001720"; exon_number "1"; oId "CUFF.1988.1"; class_code "u"; tss_id "TSS1082";
NC_010443.4	Cufflinks	exon	89620463	89620563	.	+	.	gene_id "XLOC_000755"; transcript_id "TCONS_00001720"; exon_number "2"; oId "CUFF.1988.1"; class_code "u"; tss_id "TSS1082";
NC_010443.4	Cufflinks	exon	89639198	89639288	.	+	.	gene_id "XLOC_000755"; transcript_id "TCONS_00001720"; exon_number "3"; oId "CUFF.1988.1"; class_code "u"; tss_id "TSS1082";
NC_010443.4	Cufflinks	exon	89646542	89653212	.	+	.	gene_id "XLOC_000755"; transcript_id "TCONS_00001720"; exon_number "4"; oId "CUFF.1988.1"; class_code "u"; tss_id "TSS1082";
NC_010443.4	Cufflinks	exon	89620486	89620563	.	+	.	gene_id "XLOC_000755"; transcript_id "TCONS_00001721"; exon_number "1"; oId "CUFF.1988.2"; class_code "u"; tss_id "TSS1083";
NC_010443.4	Cufflinks	exon	89639198	89639288	.	+	.	gene_id "XLOC_000755"; transcript_id "TCONS_00001721"; exon_number "2"; oId "CUFF.1988.2"; class_code "u"; tss_id "TSS1083";
NC_010443.4	Cufflinks	exon	89646542	89646597	.	+	.	gene_id "XLOC_000755"; transcript_id "TCONS_00001721"; exon_number "3"; oId "CUFF.1988.2"; class_code "u"; tss_id "TSS1083";
NC_010443.4	Cufflinks	exon	89651765	89653212	.	+	.	gene_id "XLOC_000755"; transcript_id "TCONS_00001721"; exon_number "4"; oId "CUFF.1988.2"; class_code "u"; tss_id "TSS1083";
NC_010443.4	Cufflinks	exon	89620613	89620658	.	+	.	gene_id "XLOC_000755"; transcript_id "TCONS_00001724"; exon_number "1"; oId "CUFF.1988.5"; class_code "u"; tss_id "TSS1084";
NC_010443.4	Cufflinks	exon	89639198	89639288	.	+	.	gene_id "XLOC_000755"; transcript_id "TCONS_00001724"; exon_number "2"; oId "CUFF.1988.5"; class_code "u"; tss_id "TSS1084";
NC_010443.4	Cufflinks	exon	89646542	89646597	.	+	.	gene_id "XLOC_000755"; transcript_id "TCONS_00001724"; exon_number "3"; oId "CUFF.1988.5"; class_code "u"; tss_id "TSS1084";
NC_010443.4	Cufflinks	exon	89651765	89653212	.	+	.	gene_id "XLOC_000755"; transcript_id "TCONS_00001724"; exon_number "4"; oId "CUFF.1988.5"; class_code "u"; tss_id "TSS1084";
NC_010443.4	Cufflinks	exon	89620613	89620658	.	+	.	gene_id "XLOC_000755"; transcript_id "TCONS_00001723"; exon_number "1"; oId "CUFF.1988.4"; class_code "u"; tss_id "TSS1084";
NC_010443.4	Cufflinks	exon	89639198	89639288	.	+	.	gene_id "XLOC_000755"; transcript_id "TCONS_00001723"; exon_number "2"; oId "CUFF.1988.4"; class_code "u"; tss_id "TSS1084";
NC_010443.4	Cufflinks	exon	89646542	89653212	.	+	.	gene_id "XLOC_000755"; transcript_id "TCONS_00001723"; exon_number "3"; oId "CUFF.1988.4"; class_code "u"; tss_id "TSS1084";
NC_010443.4	Cufflinks	exon	89620613	89620658	.	+	.	gene_id "XLOC_000755"; transcript_id "TCONS_00001722"; exon_number "1"; oId "CUFF.1988.3"; class_code "u"; tss_id "TSS1084";
NC_010443.4	Cufflinks	exon	89639198	89639288	.	+	.	gene_id "XLOC_000755"; transcript_id "TCONS_00001722"; exon_number "2"; oId "CUFF.1988.3"; class_code "u"; tss_id "TSS1084";
NC_010443.4	Cufflinks	exon	89646542	89646597	.	+	.	gene_id "XLOC_000755"; transcript_id "TCONS_00001722"; exon_number "3"; oId "CUFF.1988.3"; class_code "u"; tss_id "TSS1084";
NC_010443.4	Cufflinks	exon	89647750	89653212	.	+	.	gene_id "XLOC_000755"; transcript_id "TCONS_00001722"; exon_number "4"; oId "CUFF.1988.3"; class_code "u"; tss_id "TSS1084";
NC_010443.4	Cufflinks	exon	90398697	90398763	.	+	.	gene_id "XLOC_000760"; transcript_id "TCONS_00001731"; exon_number "1"; oId "CUFF.1993.1"; class_code "u"; tss_id "TSS1091";
NC_010443.4	Cufflinks	exon	90430900	90431000	.	+	.	gene_id "XLOC_000760"; transcript_id "TCONS_00001731"; exon_number "2"; oId "CUFF.1993.1"; class_code "u"; tss_id "TSS1091";
NC_010443.4	Cufflinks	exon	90438876	90439114	.	+	.	gene_id "XLOC_000760"; transcript_id "TCONS_00001731"; exon_number "3"; oId "CUFF.1993.1"; class_code "u"; tss_id "TSS1091";
NC_010443.4	Cufflinks	exon	90462821	90462941	.	+	.	gene_id "XLOC_000760"; transcript_id "TCONS_00001731"; exon_number "4"; oId "CUFF.1993.1"; class_code "u"; tss_id "TSS1091";
NC_010443.4	Cufflinks	exon	91695258	91695540	.	+	.	gene_id "XLOC_000761"; transcript_id "TCONS_00001734"; exon_number "1"; oId "CUFF.2000.3"; class_code "u"; tss_id "TSS1092";
NC_010443.4	Cufflinks	exon	91696041	91696201	.	+	.	gene_id "XLOC_000761"; transcript_id "TCONS_00001734"; exon_number "2"; oId "CUFF.2000.3"; class_code "u"; tss_id "TSS1092";
NC_010443.4	Cufflinks	exon	91698408	91698468	.	+	.	gene_id "XLOC_000761"; transcript_id "TCONS_00001734"; exon_number "3"; oId "CUFF.2000.3"; class_code "u"; tss_id "TSS1092";
NC_010443.4	Cufflinks	exon	91698756	91698944	.	+	.	gene_id "XLOC_000761"; transcript_id "TCONS_00001734"; exon_number "4"; oId "CUFF.2000.3"; class_code "u"; tss_id "TSS1092";
NC_010443.4	Cufflinks	exon	91695258	91695540	.	+	.	gene_id "XLOC_000761"; transcript_id "TCONS_00001733"; exon_number "1"; oId "CUFF.2000.2"; class_code "u"; tss_id "TSS1092";
NC_010443.4	Cufflinks	exon	91696041	91696201	.	+	.	gene_id "XLOC_000761"; transcript_id "TCONS_00001733"; exon_number "2"; oId "CUFF.2000.2"; class_code "u"; tss_id "TSS1092";
NC_010443.4	Cufflinks	exon	91698408	91698468	.	+	.	gene_id "XLOC_000761"; transcript_id "TCONS_00001733"; exon_number "3"; oId "CUFF.2000.2"; class_code "u"; tss_id "TSS1092";
NC_010443.4	Cufflinks	exon	91698586	91698944	.	+	.	gene_id "XLOC_000761"; transcript_id "TCONS_00001733"; exon_number "4"; oId "CUFF.2000.2"; class_code "u"; tss_id "TSS1092";
NC_010443.4	Cufflinks	exon	91695258	91695592	.	+	.	gene_id "XLOC_000761"; transcript_id "TCONS_00001732"; exon_number "1"; oId "CUFF.2000.1"; class_code "u"; tss_id "TSS1092";
NC_010443.4	Cufflinks	exon	91696041	91696201	.	+	.	gene_id "XLOC_000761"; transcript_id "TCONS_00001732"; exon_number "2"; oId "CUFF.2000.1"; class_code "u"; tss_id "TSS1092";
NC_010443.4	Cufflinks	exon	91698408	91698468	.	+	.	gene_id "XLOC_000761"; transcript_id "TCONS_00001732"; exon_number "3"; oId "CUFF.2000.1"; class_code "u"; tss_id "TSS1092";
NC_010443.4	Cufflinks	exon	91698586	91698944	.	+	.	gene_id "XLOC_000761"; transcript_id "TCONS_00001732"; exon_number "4"; oId "CUFF.2000.1"; class_code "u"; tss_id "TSS1092";
NC_010443.4	Cufflinks	exon	92008656	92008902	.	+	.	gene_id "XLOC_000763"; transcript_id "TCONS_00001740"; exon_number "1"; oId "CUFF.2003.1"; class_code "u"; tss_id "TSS1096";
NC_010443.4	Cufflinks	exon	92009335	92009507	.	+	.	gene_id "XLOC_000763"; transcript_id "TCONS_00001740"; exon_number "2"; oId "CUFF.2003.1"; class_code "u"; tss_id "TSS1096";
NC_010443.4	Cufflinks	exon	92050436	92050715	.	+	.	gene_id "XLOC_000764"; transcript_id "TCONS_00001741"; exon_number "1"; oId "CUFF.2018.1"; class_code "u"; tss_id "TSS1097";
NC_010443.4	Cufflinks	exon	92068003	92068108	.	+	.	gene_id "XLOC_000764"; transcript_id "TCONS_00001741"; exon_number "2"; oId "CUFF.2018.1"; class_code "u"; tss_id "TSS1097";
NC_010443.4	Cufflinks	exon	92069570	92069609	.	+	.	gene_id "XLOC_000764"; transcript_id "TCONS_00001741"; exon_number "3"; oId "CUFF.2018.1"; class_code "u"; tss_id "TSS1097";
NC_010443.4	Cufflinks	exon	92050436	92050715	.	+	.	gene_id "XLOC_000764"; transcript_id "TCONS_00001742"; exon_number "1"; oId "CUFF.2018.2"; class_code "u"; tss_id "TSS1097";
NC_010443.4	Cufflinks	exon	92077735	92077820	.	+	.	gene_id "XLOC_000764"; transcript_id "TCONS_00001742"; exon_number "2"; oId "CUFF.2018.2"; class_code "u"; tss_id "TSS1097";
NC_010443.4	Cufflinks	exon	92101714	92101944	.	+	.	gene_id "XLOC_000764"; transcript_id "TCONS_00001742"; exon_number "3"; oId "CUFF.2018.2"; class_code "u"; tss_id "TSS1097";
NC_010443.4	Cufflinks	exon	92416382	92417145	.	+	.	gene_id "XLOC_000770"; transcript_id "TCONS_00001752"; exon_number "1"; oId "CUFF.2019.1"; class_code "u"; tss_id "TSS1106";
NC_010443.4	Cufflinks	exon	92426386	92426479	.	+	.	gene_id "XLOC_000770"; transcript_id "TCONS_00001752"; exon_number "2"; oId "CUFF.2019.1"; class_code "u"; tss_id "TSS1106";
NC_010443.4	Cufflinks	exon	92427717	92427767	.	+	.	gene_id "XLOC_000770"; transcript_id "TCONS_00001752"; exon_number "3"; oId "CUFF.2019.1"; class_code "u"; tss_id "TSS1106";
NC_010443.4	Cufflinks	exon	92440069	92440158	.	+	.	gene_id "XLOC_000770"; transcript_id "TCONS_00001752"; exon_number "4"; oId "CUFF.2019.1"; class_code "u"; tss_id "TSS1106";
NC_010443.4	Cufflinks	exon	92440780	92440900	.	+	.	gene_id "XLOC_000770"; transcript_id "TCONS_00001752"; exon_number "5"; oId "CUFF.2019.1"; class_code "u"; tss_id "TSS1106";
NC_010443.4	Cufflinks	exon	94344751	94345005	.	+	.	gene_id "XLOC_000781"; transcript_id "TCONS_00001790"; exon_number "1"; oId "CUFF.2044.2"; class_code "u"; tss_id "TSS1129";
NC_010443.4	Cufflinks	exon	94350035	94350119	.	+	.	gene_id "XLOC_000781"; transcript_id "TCONS_00001790"; exon_number "2"; oId "CUFF.2044.2"; class_code "u"; tss_id "TSS1129";
NC_010443.4	Cufflinks	exon	94368737	94371252	.	+	.	gene_id "XLOC_000781"; transcript_id "TCONS_00001790"; exon_number "3"; oId "CUFF.2044.2"; class_code "u"; tss_id "TSS1129";
NC_010443.4	Cufflinks	exon	94344751	94345005	.	+	.	gene_id "XLOC_000781"; transcript_id "TCONS_00001791"; exon_number "1"; gene_name "TPBG"; oId "CUFF.2044.1"; nearest_ref "rna1590"; class_code "x"; tss_id "TSS1129";
NC_010443.4	Cufflinks	exon	94350035	94350119	.	+	.	gene_id "XLOC_000781"; transcript_id "TCONS_00001791"; exon_number "2"; gene_name "TPBG"; oId "CUFF.2044.1"; nearest_ref "rna1590"; class_code "x"; tss_id "TSS1129";
NC_010443.4	Cufflinks	exon	94383286	94383460	.	+	.	gene_id "XLOC_000781"; transcript_id "TCONS_00001791"; exon_number "3"; gene_name "TPBG"; oId "CUFF.2044.1"; nearest_ref "rna1590"; class_code "x"; tss_id "TSS1129";
NC_010443.4	Cufflinks	exon	94389659	94390756	.	+	.	gene_id "XLOC_000781"; transcript_id "TCONS_00001791"; exon_number "4"; gene_name "TPBG"; oId "CUFF.2044.1"; nearest_ref "rna1590"; class_code "x"; tss_id "TSS1129";
NC_010443.4	Cufflinks	exon	94389500	94389577	.	+	.	gene_id "XLOC_000781"; transcript_id "TCONS_00001793"; exon_number "1"; oId "CUFF.2044.3"; class_code "u"; tss_id "TSS1130";
NC_010443.4	Cufflinks	exon	94389659	94390756	.	+	.	gene_id "XLOC_000781"; transcript_id "TCONS_00001793"; exon_number "2"; oId "CUFF.2044.3"; class_code "u"; tss_id "TSS1130";
NC_010443.4	Cufflinks	exon	95099232	95099601	.	+	.	gene_id "XLOC_000787"; transcript_id "TCONS_00001802"; exon_number "1"; oId "CUFF.2048.1"; class_code "u"; tss_id "TSS1138";
NC_010443.4	Cufflinks	exon	95100675	95100847	.	+	.	gene_id "XLOC_000787"; transcript_id "TCONS_00001802"; exon_number "2"; oId "CUFF.2048.1"; class_code "u"; tss_id "TSS1138";
NC_010443.4	Cufflinks	exon	95101667	95101690	.	+	.	gene_id "XLOC_000787"; transcript_id "TCONS_00001802"; exon_number "3"; oId "CUFF.2048.1"; class_code "u"; tss_id "TSS1138";
NC_010443.4	Cufflinks	exon	96298039	96299337	.	+	.	gene_id "XLOC_000793"; transcript_id "TCONS_00001810"; exon_number "1"; oId "CUFF.2043.1"; class_code "u"; tss_id "TSS1145";
NC_010443.4	Cufflinks	exon	96300800	96301274	.	+	.	gene_id "XLOC_000793"; transcript_id "TCONS_00001810"; exon_number "2"; oId "CUFF.2043.1"; class_code "u"; tss_id "TSS1145";
NC_010443.4	Cufflinks	exon	97020273	97020449	.	+	.	gene_id "XLOC_000798"; transcript_id "TCONS_00001818"; exon_number "1"; oId "CUFF.2053.1"; class_code "u"; tss_id "TSS1152";
NC_010443.4	Cufflinks	exon	97034582	97034675	.	+	.	gene_id "XLOC_000798"; transcript_id "TCONS_00001818"; exon_number "2"; oId "CUFF.2053.1"; class_code "u"; tss_id "TSS1152";
NC_010443.4	Cufflinks	exon	97040062	97040942	.	+	.	gene_id "XLOC_000798"; transcript_id "TCONS_00001818"; exon_number "3"; oId "CUFF.2053.1"; class_code "u"; tss_id "TSS1152";
NC_010443.4	Cufflinks	exon	97211128	97211248	.	+	.	gene_id "XLOC_000800"; transcript_id "TCONS_00001820"; exon_number "1"; oId "CUFF.2063.1"; class_code "u"; tss_id "TSS1154";
NC_010443.4	Cufflinks	exon	97212155	97212356	.	+	.	gene_id "XLOC_000800"; transcript_id "TCONS_00001820"; exon_number "2"; oId "CUFF.2063.1"; class_code "u"; tss_id "TSS1154";
NC_010443.4	Cufflinks	exon	97239411	97239683	.	+	.	gene_id "XLOC_000800"; transcript_id "TCONS_00001820"; exon_number "3"; oId "CUFF.2063.1"; class_code "u"; tss_id "TSS1154";
NC_010443.4	Cufflinks	exon	97725921	97726123	.	+	.	gene_id "XLOC_000806"; transcript_id "TCONS_00001829"; exon_number "1"; gene_name "HMGN3"; oId "CUFF.2176.2"; nearest_ref "rna1618"; class_code "j"; tss_id "TSS1161";
NC_010443.4	Cufflinks	exon	97745504	97745554	.	+	.	gene_id "XLOC_000806"; transcript_id "TCONS_00001829"; exon_number "2"; gene_name "HMGN3"; oId "CUFF.2176.2"; nearest_ref "rna1618"; class_code "j"; tss_id "TSS1161";
NC_010443.4	Cufflinks	exon	97755945	97755995	.	+	.	gene_id "XLOC_000806"; transcript_id "TCONS_00001829"; exon_number "3"; gene_name "HMGN3"; oId "CUFF.2176.2"; nearest_ref "rna1618"; class_code "j"; tss_id "TSS1161";
NC_010443.4	Cufflinks	exon	97757784	97758953	.	+	.	gene_id "XLOC_000806"; transcript_id "TCONS_00001829"; exon_number "4"; gene_name "HMGN3"; oId "CUFF.2176.2"; nearest_ref "rna1618"; class_code "j"; tss_id "TSS1161";
NC_010443.4	Cufflinks	exon	97823503	97823756	.	+	.	gene_id "XLOC_000807"; transcript_id "TCONS_00001836"; exon_number "1"; oId "CUFF.2071.1"; class_code "u"; tss_id "TSS1162";
NC_010443.4	Cufflinks	exon	97824763	97826092	.	+	.	gene_id "XLOC_000807"; transcript_id "TCONS_00001836"; exon_number "2"; oId "CUFF.2071.1"; class_code "u"; tss_id "TSS1162";
NC_010443.4	Cufflinks	exon	98090865	98091510	.	+	.	gene_id "XLOC_000812"; transcript_id "TCONS_00001848"; exon_number "1"; oId "CUFF.2108.1"; class_code "u"; tss_id "TSS1171";
NC_010443.4	Cufflinks	exon	98107223	98107557	.	+	.	gene_id "XLOC_000812"; transcript_id "TCONS_00001848"; exon_number "2"; oId "CUFF.2108.1"; class_code "u"; tss_id "TSS1171";
NC_010443.4	Cufflinks	exon	98108715	98108965	.	+	.	gene_id "XLOC_000813"; transcript_id "TCONS_00001849"; exon_number "1"; oId "CUFF.2083.1"; class_code "u"; tss_id "TSS1172";
NC_010443.4	Cufflinks	exon	98110332	98110587	.	+	.	gene_id "XLOC_000813"; transcript_id "TCONS_00001849"; exon_number "2"; oId "CUFF.2083.1"; class_code "u"; tss_id "TSS1172";
NC_010443.4	Cufflinks	exon	98135809	98135867	.	+	.	gene_id "XLOC_000813"; transcript_id "TCONS_00001849"; exon_number "3"; oId "CUFF.2083.1"; class_code "u"; tss_id "TSS1172";
NC_010443.4	Cufflinks	exon	102129233	102129302	.	+	.	gene_id "XLOC_000828"; transcript_id "TCONS_00001877"; exon_number "1"; oId "CUFF.2133.1"; class_code "u"; tss_id "TSS1191";
NC_010443.4	Cufflinks	exon	102129377	102129462	.	+	.	gene_id "XLOC_000828"; transcript_id "TCONS_00001877"; exon_number "2"; oId "CUFF.2133.1"; class_code "u"; tss_id "TSS1191";
NC_010443.4	Cufflinks	exon	102129702	102129812	.	+	.	gene_id "XLOC_000828"; transcript_id "TCONS_00001877"; exon_number "3"; oId "CUFF.2133.1"; class_code "u"; tss_id "TSS1191";
NC_010443.4	Cufflinks	exon	104273319	104273536	.	+	.	gene_id "XLOC_000834"; transcript_id "TCONS_00001889"; exon_number "1"; oId "CUFF.2189.1"; class_code "u"; tss_id "TSS1199";
NC_010443.4	Cufflinks	exon	104273654	104273947	.	+	.	gene_id "XLOC_000834"; transcript_id "TCONS_00001889"; exon_number "2"; oId "CUFF.2189.1"; class_code "u"; tss_id "TSS1199";
NC_010443.4	Cufflinks	exon	104787391	104787484	.	+	.	gene_id "XLOC_000837"; transcript_id "TCONS_00001893"; exon_number "1"; oId "CUFF.2194.2"; class_code "u"; tss_id "TSS1202";
NC_010443.4	Cufflinks	exon	104788240	104788345	.	+	.	gene_id "XLOC_000837"; transcript_id "TCONS_00001893"; exon_number "2"; oId "CUFF.2194.2"; class_code "u"; tss_id "TSS1202";
NC_010443.4	Cufflinks	exon	104789107	104789191	.	+	.	gene_id "XLOC_000837"; transcript_id "TCONS_00001893"; exon_number "3"; oId "CUFF.2194.2"; class_code "u"; tss_id "TSS1202";
NC_010443.4	Cufflinks	exon	104792138	104792415	.	+	.	gene_id "XLOC_000837"; transcript_id "TCONS_00001893"; exon_number "4"; oId "CUFF.2194.2"; class_code "u"; tss_id "TSS1202";
NC_010443.4	Cufflinks	exon	104787391	104787513	.	+	.	gene_id "XLOC_000837"; transcript_id "TCONS_00001892"; exon_number "1"; oId "CUFF.2194.1"; class_code "u"; tss_id "TSS1202";
NC_010443.4	Cufflinks	exon	104788240	104788345	.	+	.	gene_id "XLOC_000837"; transcript_id "TCONS_00001892"; exon_number "2"; oId "CUFF.2194.1"; class_code "u"; tss_id "TSS1202";
NC_010443.4	Cufflinks	exon	104789107	104789191	.	+	.	gene_id "XLOC_000837"; transcript_id "TCONS_00001892"; exon_number "3"; oId "CUFF.2194.1"; class_code "u"; tss_id "TSS1202";
NC_010443.4	Cufflinks	exon	104792138	104792415	.	+	.	gene_id "XLOC_000837"; transcript_id "TCONS_00001892"; exon_number "4"; oId "CUFF.2194.1"; class_code "u"; tss_id "TSS1202";
NC_010443.4	Cufflinks	exon	106130701	106130836	.	+	.	gene_id "XLOC_000846"; transcript_id "TCONS_00001923"; exon_number "1"; oId "CUFF.2195.1"; class_code "u"; tss_id "TSS1216";
NC_010443.4	Cufflinks	exon	106132352	106134162	.	+	.	gene_id "XLOC_000846"; transcript_id "TCONS_00001923"; exon_number "2"; oId "CUFF.2195.1"; class_code "u"; tss_id "TSS1216";
NC_010443.4	Cufflinks	exon	106991876	106992123	.	+	.	gene_id "XLOC_000849"; transcript_id "TCONS_00001929"; exon_number "1"; oId "CUFF.2221.1"; class_code "u"; tss_id "TSS1222";
NC_010443.4	Cufflinks	exon	106992500	106992669	.	+	.	gene_id "XLOC_000849"; transcript_id "TCONS_00001929"; exon_number "2"; oId "CUFF.2221.1"; class_code "u"; tss_id "TSS1222";
NC_010443.4	Cufflinks	exon	106994579	106995155	.	+	.	gene_id "XLOC_000849"; transcript_id "TCONS_00001929"; exon_number "3"; oId "CUFF.2221.1"; class_code "u"; tss_id "TSS1222";
NC_010443.4	Cufflinks	exon	108805544	108805712	.	+	.	gene_id "XLOC_000860"; transcript_id "TCONS_00001951"; exon_number "1"; oId "CUFF.2244.1"; class_code "u"; tss_id "TSS1237";
NC_010443.4	Cufflinks	exon	108811819	108812036	.	+	.	gene_id "XLOC_000860"; transcript_id "TCONS_00001951"; exon_number "2"; oId "CUFF.2244.1"; class_code "u"; tss_id "TSS1237";
NC_010443.4	Cufflinks	exon	108816079	108816323	.	+	.	gene_id "XLOC_000860"; transcript_id "TCONS_00001951"; exon_number "3"; oId "CUFF.2244.1"; class_code "u"; tss_id "TSS1237";
NC_010443.4	Cufflinks	exon	108870413	108870663	.	+	.	gene_id "XLOC_000861"; transcript_id "TCONS_00001952"; exon_number "1"; oId "CUFF.2254.3"; class_code "u"; tss_id "TSS1238";
NC_010443.4	Cufflinks	exon	108871808	108872029	.	+	.	gene_id "XLOC_000861"; transcript_id "TCONS_00001952"; exon_number "2"; oId "CUFF.2254.3"; class_code "u"; tss_id "TSS1238";
NC_010443.4	Cufflinks	exon	108872124	108872154	.	+	.	gene_id "XLOC_000861"; transcript_id "TCONS_00001952"; exon_number "3"; oId "CUFF.2254.3"; class_code "u"; tss_id "TSS1238";
NC_010443.4	Cufflinks	exon	108870413	108870663	.	+	.	gene_id "XLOC_000861"; transcript_id "TCONS_00001953"; exon_number "1"; oId "CUFF.2254.2"; class_code "u"; tss_id "TSS1238";
NC_010443.4	Cufflinks	exon	108871808	108872029	.	+	.	gene_id "XLOC_000861"; transcript_id "TCONS_00001953"; exon_number "2"; oId "CUFF.2254.2"; class_code "u"; tss_id "TSS1238";
NC_010443.4	Cufflinks	exon	108873017	108873269	.	+	.	gene_id "XLOC_000861"; transcript_id "TCONS_00001953"; exon_number "3"; oId "CUFF.2254.2"; class_code "u"; tss_id "TSS1238";
NC_010443.4	Cufflinks	exon	110205210	110205257	.	+	.	gene_id "XLOC_000868"; transcript_id "TCONS_00001970"; exon_number "1"; oId "CUFF.2294.1"; class_code "u"; tss_id "TSS1251";
NC_010443.4	Cufflinks	exon	110205360	110207503	.	+	.	gene_id "XLOC_000868"; transcript_id "TCONS_00001970"; exon_number "2"; oId "CUFF.2294.1"; class_code "u"; tss_id "TSS1251";
NC_010443.4	Cufflinks	exon	110474244	110474267	.	+	.	gene_id "XLOC_000877"; transcript_id "TCONS_00001987"; exon_number "1"; gene_name "LOC102159046"; oId "CUFF.2362.1"; nearest_ref "rna1801"; class_code "x"; tss_id "TSS1268";
NC_010443.4	Cufflinks	exon	110503650	110504238	.	+	.	gene_id "XLOC_000877"; transcript_id "TCONS_00001987"; exon_number "2"; gene_name "LOC102159046"; oId "CUFF.2362.1"; nearest_ref "rna1801"; class_code "x"; tss_id "TSS1268";
NC_010443.4	Cufflinks	exon	110599042	110599450	.	+	.	gene_id "XLOC_000879"; transcript_id "TCONS_00001996"; exon_number "1"; gene_name "MEX3C"; oId "CUFF.2316.1"; nearest_ref "rna1809"; class_code "x"; tss_id "TSS1270";
NC_010443.4	Cufflinks	exon	110610642	110612735	.	+	.	gene_id "XLOC_000879"; transcript_id "TCONS_00001996"; exon_number "2"; gene_name "MEX3C"; oId "CUFF.2316.1"; nearest_ref "rna1809"; class_code "x"; tss_id "TSS1270";
NC_010443.4	Cufflinks	exon	110655119	110655207	.	+	.	gene_id "XLOC_000883"; transcript_id "TCONS_00002000"; exon_number "1"; oId "CUFF.2325.1"; class_code "u"; tss_id "TSS1274";
NC_010443.4	Cufflinks	exon	110714914	110715175	.	+	.	gene_id "XLOC_000883"; transcript_id "TCONS_00002000"; exon_number "2"; oId "CUFF.2325.1"; class_code "u"; tss_id "TSS1274";
NC_010443.4	Cufflinks	exon	111722051	111722122	.	+	.	gene_id "XLOC_000885"; transcript_id "TCONS_00002002"; exon_number "1"; oId "CUFF.2339.1"; class_code "u"; tss_id "TSS1276";
NC_010443.4	Cufflinks	exon	111749079	111749129	.	+	.	gene_id "XLOC_000885"; transcript_id "TCONS_00002002"; exon_number "2"; oId "CUFF.2339.1"; class_code "u"; tss_id "TSS1276";
NC_010443.4	Cufflinks	exon	111757202	111757325	.	+	.	gene_id "XLOC_000885"; transcript_id "TCONS_00002002"; exon_number "3"; oId "CUFF.2339.1"; class_code "u"; tss_id "TSS1276";
NC_010443.4	Cufflinks	exon	111848494	111848597	.	+	.	gene_id "XLOC_000885"; transcript_id "TCONS_00002002"; exon_number "4"; oId "CUFF.2339.1"; class_code "u"; tss_id "TSS1276";
NC_010443.4	Cufflinks	exon	111872478	111872566	.	+	.	gene_id "XLOC_000885"; transcript_id "TCONS_00002002"; exon_number "5"; oId "CUFF.2339.1"; class_code "u"; tss_id "TSS1276";
NC_010443.4	Cufflinks	exon	111722051	111722122	.	+	.	gene_id "XLOC_000885"; transcript_id "TCONS_00002003"; exon_number "1"; oId "CUFF.2339.2"; class_code "u"; tss_id "TSS1276";
NC_010443.4	Cufflinks	exon	111749079	111749129	.	+	.	gene_id "XLOC_000885"; transcript_id "TCONS_00002003"; exon_number "2"; oId "CUFF.2339.2"; class_code "u"; tss_id "TSS1276";
NC_010443.4	Cufflinks	exon	111757202	111757325	.	+	.	gene_id "XLOC_000885"; transcript_id "TCONS_00002003"; exon_number "3"; oId "CUFF.2339.2"; class_code "u"; tss_id "TSS1276";
NC_010443.4	Cufflinks	exon	111848494	111848597	.	+	.	gene_id "XLOC_000885"; transcript_id "TCONS_00002003"; exon_number "4"; oId "CUFF.2339.2"; class_code "u"; tss_id "TSS1276";
NC_010443.4	Cufflinks	exon	111909413	111909744	.	+	.	gene_id "XLOC_000885"; transcript_id "TCONS_00002003"; exon_number "5"; oId "CUFF.2339.2"; class_code "u"; tss_id "TSS1276";
NC_010443.4	Cufflinks	exon	115473274	115473333	.	+	.	gene_id "XLOC_000899"; transcript_id "TCONS_00002059"; exon_number "1"; oId "CUFF.2349.1"; class_code "u"; tss_id "TSS1301";
NC_010443.4	Cufflinks	exon	115516474	115517123	.	+	.	gene_id "XLOC_000899"; transcript_id "TCONS_00002059"; exon_number "2"; oId "CUFF.2349.1"; class_code "u"; tss_id "TSS1301";
NC_010443.4	Cufflinks	exon	115556840	115557051	.	+	.	gene_id "XLOC_000900"; transcript_id "TCONS_00002060"; exon_number "1"; oId "CUFF.2342.1"; class_code "u"; tss_id "TSS1302";
NC_010443.4	Cufflinks	exon	115557549	115557832	.	+	.	gene_id "XLOC_000900"; transcript_id "TCONS_00002060"; exon_number "2"; oId "CUFF.2342.1"; class_code "u"; tss_id "TSS1302";
NC_010443.4	Cufflinks	exon	115563650	115563757	.	+	.	gene_id "XLOC_000901"; transcript_id "TCONS_00002061"; exon_number "1"; oId "CUFF.2353.1"; class_code "u"; tss_id "TSS1303";
NC_010443.4	Cufflinks	exon	115594651	115595095	.	+	.	gene_id "XLOC_000901"; transcript_id "TCONS_00002061"; exon_number "2"; oId "CUFF.2353.1"; class_code "u"; tss_id "TSS1303";
NC_010443.4	Cufflinks	exon	115697549	115697622	.	+	.	gene_id "XLOC_000902"; transcript_id "TCONS_00002062"; exon_number "1"; oId "CUFF.2364.1"; class_code "u"; tss_id "TSS1304";
NC_010443.4	Cufflinks	exon	115798224	115798347	.	+	.	gene_id "XLOC_000902"; transcript_id "TCONS_00002062"; exon_number "2"; oId "CUFF.2364.1"; class_code "u"; tss_id "TSS1304";
NC_010443.4	Cufflinks	exon	115891764	115892089	.	+	.	gene_id "XLOC_000902"; transcript_id "TCONS_00002062"; exon_number "3"; oId "CUFF.2364.1"; class_code "u"; tss_id "TSS1304";
NC_010443.4	Cufflinks	exon	116398454	116398626	.	+	.	gene_id "XLOC_000904"; transcript_id "TCONS_00002064"; exon_number "1"; oId "CUFF.2356.1"; class_code "u"; tss_id "TSS1306";
NC_010443.4	Cufflinks	exon	116398939	116399093	.	+	.	gene_id "XLOC_000904"; transcript_id "TCONS_00002064"; exon_number "2"; oId "CUFF.2356.1"; class_code "u"; tss_id "TSS1306";
NC_010443.4	Cufflinks	exon	116400316	116400434	.	+	.	gene_id "XLOC_000904"; transcript_id "TCONS_00002064"; exon_number "3"; oId "CUFF.2356.1"; class_code "u"; tss_id "TSS1306";
NC_010443.4	Cufflinks	exon	117922826	117922917	.	+	.	gene_id "XLOC_000915"; transcript_id "TCONS_00002103"; exon_number "1"; oId "CUFF.2405.3"; class_code "u"; tss_id "TSS1322";
NC_010443.4	Cufflinks	exon	117936954	117937621	.	+	.	gene_id "XLOC_000915"; transcript_id "TCONS_00002103"; exon_number "2"; oId "CUFF.2405.3"; class_code "u"; tss_id "TSS1322";
NC_010443.4	Cufflinks	exon	117941179	117941442	.	+	.	gene_id "XLOC_000915"; transcript_id "TCONS_00002103"; exon_number "3"; oId "CUFF.2405.3"; class_code "u"; tss_id "TSS1322";
NC_010443.4	Cufflinks	exon	117927212	117927628	.	+	.	gene_id "XLOC_000915"; transcript_id "TCONS_00002104"; exon_number "1"; oId "CUFF.2405.4"; class_code "u"; tss_id "TSS1323";
NC_010443.4	Cufflinks	exon	117936954	117938100	.	+	.	gene_id "XLOC_000915"; transcript_id "TCONS_00002104"; exon_number "2"; oId "CUFF.2405.4"; class_code "u"; tss_id "TSS1323";
NC_010443.4	Cufflinks	exon	117927212	117927547	.	+	.	gene_id "XLOC_000915"; transcript_id "TCONS_00002106"; exon_number "1"; oId "CUFF.2405.6"; class_code "u"; tss_id "TSS1323";
NC_010443.4	Cufflinks	exon	117936954	117937621	.	+	.	gene_id "XLOC_000915"; transcript_id "TCONS_00002106"; exon_number "2"; oId "CUFF.2405.6"; class_code "u"; tss_id "TSS1323";
NC_010443.4	Cufflinks	exon	117941179	117941442	.	+	.	gene_id "XLOC_000915"; transcript_id "TCONS_00002106"; exon_number "3"; oId "CUFF.2405.6"; class_code "u"; tss_id "TSS1323";
NC_010443.4	Cufflinks	exon	117927212	117927547	.	+	.	gene_id "XLOC_000915"; transcript_id "TCONS_00002105"; exon_number "1"; oId "CUFF.2405.5"; class_code "u"; tss_id "TSS1323";
NC_010443.4	Cufflinks	exon	117936954	117937093	.	+	.	gene_id "XLOC_000915"; transcript_id "TCONS_00002105"; exon_number "2"; oId "CUFF.2405.5"; class_code "u"; tss_id "TSS1323";
NC_010443.4	Cufflinks	exon	117941179	117941442	.	+	.	gene_id "XLOC_000915"; transcript_id "TCONS_00002105"; exon_number "3"; oId "CUFF.2405.5"; class_code "u"; tss_id "TSS1323";
NC_010443.4	Cufflinks	exon	117927214	117927628	.	+	.	gene_id "XLOC_000915"; transcript_id "TCONS_00002107"; exon_number "1"; oId "CUFF.2405.7"; class_code "u"; tss_id "TSS1323";
NC_010443.4	Cufflinks	exon	117936954	117937621	.	+	.	gene_id "XLOC_000915"; transcript_id "TCONS_00002107"; exon_number "2"; oId "CUFF.2405.7"; class_code "u"; tss_id "TSS1323";
NC_010443.4	Cufflinks	exon	117941179	117941442	.	+	.	gene_id "XLOC_000915"; transcript_id "TCONS_00002107"; exon_number "3"; oId "CUFF.2405.7"; class_code "u"; tss_id "TSS1323";
NC_010443.4	Cufflinks	exon	117927217	117927547	.	+	.	gene_id "XLOC_000915"; transcript_id "TCONS_00002108"; exon_number "1"; oId "CUFF.2405.8"; class_code "u"; tss_id "TSS1323";
NC_010443.4	Cufflinks	exon	117936954	117938100	.	+	.	gene_id "XLOC_000915"; transcript_id "TCONS_00002108"; exon_number "2"; oId "CUFF.2405.8"; class_code "u"; tss_id "TSS1323";
NC_010443.4	Cufflinks	exon	117927224	117927628	.	+	.	gene_id "XLOC_000915"; transcript_id "TCONS_00002109"; exon_number "1"; oId "CUFF.2405.9"; class_code "u"; tss_id "TSS1323";
NC_010443.4	Cufflinks	exon	117936954	117937093	.	+	.	gene_id "XLOC_000915"; transcript_id "TCONS_00002109"; exon_number "2"; oId "CUFF.2405.9"; class_code "u"; tss_id "TSS1323";
NC_010443.4	Cufflinks	exon	117941179	117941442	.	+	.	gene_id "XLOC_000915"; transcript_id "TCONS_00002109"; exon_number "3"; oId "CUFF.2405.9"; class_code "u"; tss_id "TSS1323";
NC_010443.4	Cufflinks	exon	120147374	120147714	.	+	.	gene_id "XLOC_000942"; transcript_id "TCONS_00002173"; exon_number "1"; gene_name "LACTB"; oId "CUFF.2471.1"; nearest_ref "rna1948"; class_code "x"; tss_id "TSS1362";
NC_010443.4	Cufflinks	exon	120148560	120148845	.	+	.	gene_id "XLOC_000942"; transcript_id "TCONS_00002173"; exon_number "2"; gene_name "LACTB"; oId "CUFF.2471.1"; nearest_ref "rna1948"; class_code "x"; tss_id "TSS1362";
NC_010443.4	Cufflinks	exon	120202305	120202618	.	+	.	gene_id "XLOC_000943"; transcript_id "TCONS_00002174"; exon_number "1"; oId "CUFF.2462.1"; class_code "u"; tss_id "TSS1363";
NC_010443.4	Cufflinks	exon	120202926	120203145	.	+	.	gene_id "XLOC_000943"; transcript_id "TCONS_00002174"; exon_number "2"; oId "CUFF.2462.1"; class_code "u"; tss_id "TSS1363";
NC_010443.4	Cufflinks	exon	120203425	120205593	.	+	.	gene_id "XLOC_000943"; transcript_id "TCONS_00002174"; exon_number "3"; oId "CUFF.2462.1"; class_code "u"; tss_id "TSS1363";
NC_010443.4	Cufflinks	exon	120299546	120299665	.	+	.	gene_id "XLOC_000947"; transcript_id "TCONS_00002178"; exon_number "1"; oId "CUFF.2478.1"; class_code "u"; tss_id "TSS1367";
NC_010443.4	Cufflinks	exon	120302295	120302487	.	+	.	gene_id "XLOC_000947"; transcript_id "TCONS_00002178"; exon_number "2"; oId "CUFF.2478.1"; class_code "u"; tss_id "TSS1367";
NC_010443.4	Cufflinks	exon	120306312	120306494	.	+	.	gene_id "XLOC_000947"; transcript_id "TCONS_00002178"; exon_number "3"; oId "CUFF.2478.1"; class_code "u"; tss_id "TSS1367";
NC_010443.4	Cufflinks	exon	121351941	121351982	.	+	.	gene_id "XLOC_000952"; transcript_id "TCONS_00002185"; exon_number "1"; gene_name "C2CD4A"; oId "CUFF.2487.1"; nearest_ref "rna1986"; class_code "x"; tss_id "TSS1374";
NC_010443.4	Cufflinks	exon	121352405	121353044	.	+	.	gene_id "XLOC_000952"; transcript_id "TCONS_00002185"; exon_number "2"; gene_name "C2CD4A"; oId "CUFF.2487.1"; nearest_ref "rna1986"; class_code "x"; tss_id "TSS1374";
NC_010443.4	Cufflinks	exon	121351972	121352027	.	+	.	gene_id "XLOC_000952"; transcript_id "TCONS_00002186"; exon_number "1"; gene_name "C2CD4A"; oId "CUFF.2487.2"; nearest_ref "rna1986"; class_code "x"; tss_id "TSS1374";
NC_010443.4	Cufflinks	exon	121352405	121353044	.	+	.	gene_id "XLOC_000952"; transcript_id "TCONS_00002186"; exon_number "2"; gene_name "C2CD4A"; oId "CUFF.2487.2"; nearest_ref "rna1986"; class_code "x"; tss_id "TSS1374";
NC_010443.4	Cufflinks	exon	122668251	122668670	.	+	.	gene_id "XLOC_000965"; transcript_id "TCONS_00002205"; exon_number "1"; oId "CUFF.2528.1"; class_code "u"; tss_id "TSS1391";
NC_010443.4	Cufflinks	exon	122672507	122672907	.	+	.	gene_id "XLOC_000965"; transcript_id "TCONS_00002205"; exon_number "2"; oId "CUFF.2528.1"; class_code "u"; tss_id "TSS1391";
NC_010443.4	Cufflinks	exon	123346836	123350561	.	+	.	gene_id "XLOC_000981"; transcript_id "TCONS_00002238"; exon_number "1"; oId "CUFF.2538.1"; class_code "u"; tss_id "TSS1413";
NC_010443.4	Cufflinks	exon	123363382	123363678	.	+	.	gene_id "XLOC_000981"; transcript_id "TCONS_00002238"; exon_number "2"; oId "CUFF.2538.1"; class_code "u"; tss_id "TSS1413";
NC_010443.4	Cufflinks	exon	123365030	123366089	.	+	.	gene_id "XLOC_000981"; transcript_id "TCONS_00002238"; exon_number "3"; oId "CUFF.2538.1"; class_code "u"; tss_id "TSS1413";
NC_010443.4	Cufflinks	exon	123347034	123350561	.	+	.	gene_id "XLOC_000981"; transcript_id "TCONS_00002239"; exon_number "1"; oId "CUFF.2538.2"; class_code "u"; tss_id "TSS1414";
NC_010443.4	Cufflinks	exon	123363382	123363722	.	+	.	gene_id "XLOC_000981"; transcript_id "TCONS_00002239"; exon_number "2"; oId "CUFF.2538.2"; class_code "u"; tss_id "TSS1414";
NC_010443.4	Cufflinks	exon	123365030	123366089	.	+	.	gene_id "XLOC_000981"; transcript_id "TCONS_00002239"; exon_number "3"; oId "CUFF.2538.2"; class_code "u"; tss_id "TSS1414";
NC_010443.4	Cufflinks	exon	123358180	123358235	.	+	.	gene_id "XLOC_000981"; transcript_id "TCONS_00002240"; exon_number "1"; oId "CUFF.2538.3"; class_code "u"; tss_id "TSS1415";
NC_010443.4	Cufflinks	exon	123363382	123363678	.	+	.	gene_id "XLOC_000981"; transcript_id "TCONS_00002240"; exon_number "2"; oId "CUFF.2538.3"; class_code "u"; tss_id "TSS1415";
NC_010443.4	Cufflinks	exon	123365030	123366089	.	+	.	gene_id "XLOC_000981"; transcript_id "TCONS_00002240"; exon_number "3"; oId "CUFF.2538.3"; class_code "u"; tss_id "TSS1415";
NC_010443.4	Cufflinks	exon	123361722	123361775	.	+	.	gene_id "XLOC_000981"; transcript_id "TCONS_00002241"; exon_number "1"; oId "CUFF.2538.4"; class_code "u"; tss_id "TSS1416";
NC_010443.4	Cufflinks	exon	123363382	123363678	.	+	.	gene_id "XLOC_000981"; transcript_id "TCONS_00002241"; exon_number "2"; oId "CUFF.2538.4"; class_code "u"; tss_id "TSS1416";
NC_010443.4	Cufflinks	exon	123365030	123366089	.	+	.	gene_id "XLOC_000981"; transcript_id "TCONS_00002241"; exon_number "3"; oId "CUFF.2538.4"; class_code "u"; tss_id "TSS1416";
NC_010443.4	Cufflinks	exon	123901683	123901710	.	+	.	gene_id "XLOC_000984"; transcript_id "TCONS_00002247"; exon_number "1"; oId "CUFF.2543.1"; class_code "u"; tss_id "TSS1420";
NC_010443.4	Cufflinks	exon	123901968	123902101	.	+	.	gene_id "XLOC_000984"; transcript_id "TCONS_00002247"; exon_number "2"; oId "CUFF.2543.1"; class_code "u"; tss_id "TSS1420";
NC_010443.4	Cufflinks	exon	123908913	123909001	.	+	.	gene_id "XLOC_000984"; transcript_id "TCONS_00002247"; exon_number "3"; oId "CUFF.2543.1"; class_code "u"; tss_id "TSS1420";
NC_010443.4	Cufflinks	exon	124942590	124943116	.	+	.	gene_id "XLOC_000988"; transcript_id "TCONS_00002262"; exon_number "1"; oId "CUFF.2564.2"; class_code "u"; tss_id "TSS1429";
NC_010443.4	Cufflinks	exon	124944326	124944950	.	+	.	gene_id "XLOC_000988"; transcript_id "TCONS_00002262"; exon_number "2"; oId "CUFF.2564.2"; class_code "u"; tss_id "TSS1429";
NC_010443.4	Cufflinks	exon	125171942	125171981	.	+	.	gene_id "XLOC_000991"; transcript_id "TCONS_00002283"; exon_number "1"; oId "CUFF.2566.1"; class_code "u"; tss_id "TSS1433";
NC_010443.4	Cufflinks	exon	125174407	125174571	.	+	.	gene_id "XLOC_000991"; transcript_id "TCONS_00002283"; exon_number "2"; oId "CUFF.2566.1"; class_code "u"; tss_id "TSS1433";
NC_010443.4	Cufflinks	exon	125175490	125176293	.	+	.	gene_id "XLOC_000991"; transcript_id "TCONS_00002283"; exon_number "3"; oId "CUFF.2566.1"; class_code "u"; tss_id "TSS1433";
NC_010443.4	Cufflinks	exon	126106273	126109144	.	+	.	gene_id "XLOC_000999"; transcript_id "TCONS_00002311"; exon_number "1"; gene_name "LOC100621268"; oId "CUFF.2635.1"; nearest_ref "rna2070"; class_code "x"; tss_id "TSS1451";
NC_010443.4	Cufflinks	exon	126200226	126200335	.	+	.	gene_id "XLOC_000999"; transcript_id "TCONS_00002311"; exon_number "2"; gene_name "LOC100621268"; oId "CUFF.2635.1"; nearest_ref "rna2070"; class_code "x"; tss_id "TSS1451";
NC_010443.4	Cufflinks	exon	126242960	126243078	.	+	.	gene_id "XLOC_000999"; transcript_id "TCONS_00002311"; exon_number "3"; gene_name "LOC100621268"; oId "CUFF.2635.1"; nearest_ref "rna2070"; class_code "x"; tss_id "TSS1451";
NC_010443.4	Cufflinks	exon	126106273	126109144	.	+	.	gene_id "XLOC_000999"; transcript_id "TCONS_00002312"; exon_number "1"; gene_name "LOC100621268"; oId "CUFF.2635.2"; nearest_ref "rna2070"; class_code "x"; tss_id "TSS1451";
NC_010443.4	Cufflinks	exon	126200226	126200335	.	+	.	gene_id "XLOC_000999"; transcript_id "TCONS_00002312"; exon_number "2"; gene_name "LOC100621268"; oId "CUFF.2635.2"; nearest_ref "rna2070"; class_code "x"; tss_id "TSS1451";
NC_010443.4	Cufflinks	exon	126203140	126203238	.	+	.	gene_id "XLOC_000999"; transcript_id "TCONS_00002312"; exon_number "3"; gene_name "LOC100621268"; oId "CUFF.2635.2"; nearest_ref "rna2070"; class_code "x"; tss_id "TSS1451";
NC_010443.4	Cufflinks	exon	126323386	126323478	.	+	.	gene_id "XLOC_000999"; transcript_id "TCONS_00002312"; exon_number "4"; gene_name "LOC100621268"; oId "CUFF.2635.2"; nearest_ref "rna2070"; class_code "x"; tss_id "TSS1451";
NC_010443.4	Cufflinks	exon	126324540	126324952	.	+	.	gene_id "XLOC_000999"; transcript_id "TCONS_00002312"; exon_number "5"; gene_name "LOC100621268"; oId "CUFF.2635.2"; nearest_ref "rna2070"; class_code "x"; tss_id "TSS1451";
NC_010443.4	Cufflinks	exon	126106273	126109144	.	+	.	gene_id "XLOC_000999"; transcript_id "TCONS_00002313"; exon_number "1"; gene_name "LOC100621268"; oId "CUFF.2635.3"; nearest_ref "rna2070"; class_code "x"; tss_id "TSS1451";
NC_010443.4	Cufflinks	exon	126200226	126200335	.	+	.	gene_id "XLOC_000999"; transcript_id "TCONS_00002313"; exon_number "2"; gene_name "LOC100621268"; oId "CUFF.2635.3"; nearest_ref "rna2070"; class_code "x"; tss_id "TSS1451";
NC_010443.4	Cufflinks	exon	126203140	126203238	.	+	.	gene_id "XLOC_000999"; transcript_id "TCONS_00002313"; exon_number "3"; gene_name "LOC100621268"; oId "CUFF.2635.3"; nearest_ref "rna2070"; class_code "x"; tss_id "TSS1451";
NC_010443.4	Cufflinks	exon	126323386	126323478	.	+	.	gene_id "XLOC_000999"; transcript_id "TCONS_00002313"; exon_number "4"; gene_name "LOC100621268"; oId "CUFF.2635.3"; nearest_ref "rna2070"; class_code "x"; tss_id "TSS1451";
NC_010443.4	Cufflinks	exon	126324540	126324751	.	+	.	gene_id "XLOC_000999"; transcript_id "TCONS_00002313"; exon_number "5"; gene_name "LOC100621268"; oId "CUFF.2635.3"; nearest_ref "rna2070"; class_code "x"; tss_id "TSS1451";
NC_010443.4	Cufflinks	exon	126325104	126325291	.	+	.	gene_id "XLOC_000999"; transcript_id "TCONS_00002313"; exon_number "6"; gene_name "LOC100621268"; oId "CUFF.2635.3"; nearest_ref "rna2070"; class_code "x"; tss_id "TSS1451";
NC_010443.4	Cufflinks	exon	126534928	126535150	.	+	.	gene_id "XLOC_001001"; transcript_id "TCONS_00002316"; exon_number "1"; oId "CUFF.2576.1"; class_code "u"; tss_id "TSS1453";
NC_010443.4	Cufflinks	exon	126543705	126543751	.	+	.	gene_id "XLOC_001001"; transcript_id "TCONS_00002316"; exon_number "2"; oId "CUFF.2576.1"; class_code "u"; tss_id "TSS1453";
NC_010443.4	Cufflinks	exon	126544712	126546197	.	+	.	gene_id "XLOC_001001"; transcript_id "TCONS_00002316"; exon_number "3"; oId "CUFF.2576.1"; class_code "u"; tss_id "TSS1453";
NC_010443.4	Cufflinks	exon	126821148	126821371	.	+	.	gene_id "XLOC_001002"; transcript_id "TCONS_00002317"; exon_number "1"; oId "CUFF.2587.1"; class_code "u"; tss_id "TSS1454";
NC_010443.4	Cufflinks	exon	126821474	126821658	.	+	.	gene_id "XLOC_001002"; transcript_id "TCONS_00002317"; exon_number "2"; oId "CUFF.2587.1"; class_code "u"; tss_id "TSS1454";
NC_010443.4	Cufflinks	exon	127457014	127457762	.	+	.	gene_id "XLOC_001004"; transcript_id "TCONS_00002320"; exon_number "1"; oId "CUFF.2602.1"; class_code "u"; tss_id "TSS1456";
NC_010443.4	Cufflinks	exon	127507678	127507983	.	+	.	gene_id "XLOC_001004"; transcript_id "TCONS_00002320"; exon_number "2"; oId "CUFF.2602.1"; class_code "u"; tss_id "TSS1456";
NC_010443.4	Cufflinks	exon	128347933	128347973	.	+	.	gene_id "XLOC_001010"; transcript_id "TCONS_00002342"; exon_number "1"; oId "CUFF.2640.1"; class_code "u"; tss_id "TSS1466";
NC_010443.4	Cufflinks	exon	128352939	128353049	.	+	.	gene_id "XLOC_001010"; transcript_id "TCONS_00002342"; exon_number "2"; oId "CUFF.2640.1"; class_code "u"; tss_id "TSS1466";
NC_010443.4	Cufflinks	exon	128353141	128353402	.	+	.	gene_id "XLOC_001010"; transcript_id "TCONS_00002342"; exon_number "3"; oId "CUFF.2640.1"; class_code "u"; tss_id "TSS1466";
NC_010443.4	Cufflinks	exon	130952176	130952365	.	+	.	gene_id "XLOC_001028"; transcript_id "TCONS_00002407"; exon_number "1"; oId "CUFF.2686.1"; class_code "u"; tss_id "TSS1492";
NC_010443.4	Cufflinks	exon	131039825	131039965	.	+	.	gene_id "XLOC_001028"; transcript_id "TCONS_00002407"; exon_number "2"; oId "CUFF.2686.1"; class_code "u"; tss_id "TSS1492";
NC_010443.4	Cufflinks	exon	131040723	131040761	.	+	.	gene_id "XLOC_001028"; transcript_id "TCONS_00002407"; exon_number "3"; oId "CUFF.2686.1"; class_code "u"; tss_id "TSS1492";
NC_010443.4	Cufflinks	exon	131325035	131325177	.	+	.	gene_id "XLOC_001029"; transcript_id "TCONS_00002408"; exon_number "1"; oId "CUFF.2684.1"; class_code "u"; tss_id "TSS1493";
NC_010443.4	Cufflinks	exon	131333370	131333509	.	+	.	gene_id "XLOC_001029"; transcript_id "TCONS_00002408"; exon_number "2"; oId "CUFF.2684.1"; class_code "u"; tss_id "TSS1493";
NC_010443.4	Cufflinks	exon	131351802	131351887	.	+	.	gene_id "XLOC_001029"; transcript_id "TCONS_00002408"; exon_number "3"; oId "CUFF.2684.1"; class_code "u"; tss_id "TSS1493";
NC_010443.4	Cufflinks	exon	131325035	131325177	.	+	.	gene_id "XLOC_001029"; transcript_id "TCONS_00002409"; exon_number "1"; oId "CUFF.2684.2"; class_code "u"; tss_id "TSS1493";
NC_010443.4	Cufflinks	exon	131333370	131333509	.	+	.	gene_id "XLOC_001029"; transcript_id "TCONS_00002409"; exon_number "2"; oId "CUFF.2684.2"; class_code "u"; tss_id "TSS1493";
NC_010443.4	Cufflinks	exon	131371464	131371602	.	+	.	gene_id "XLOC_001029"; transcript_id "TCONS_00002409"; exon_number "3"; oId "CUFF.2684.2"; class_code "u"; tss_id "TSS1493";
NC_010443.4	Cufflinks	exon	131484131	131484273	.	+	.	gene_id "XLOC_001030"; transcript_id "TCONS_00002410"; exon_number "1"; oId "CUFF.2685.1"; class_code "u"; tss_id "TSS1494";
NC_010443.4	Cufflinks	exon	131492466	131492605	.	+	.	gene_id "XLOC_001030"; transcript_id "TCONS_00002410"; exon_number "2"; oId "CUFF.2685.1"; class_code "u"; tss_id "TSS1494";
NC_010443.4	Cufflinks	exon	131510893	131510978	.	+	.	gene_id "XLOC_001030"; transcript_id "TCONS_00002410"; exon_number "3"; oId "CUFF.2685.1"; class_code "u"; tss_id "TSS1494";
NC_010443.4	Cufflinks	exon	131484131	131484273	.	+	.	gene_id "XLOC_001030"; transcript_id "TCONS_00002411"; exon_number "1"; oId "CUFF.2685.2"; class_code "u"; tss_id "TSS1494";
NC_010443.4	Cufflinks	exon	131492466	131492605	.	+	.	gene_id "XLOC_001030"; transcript_id "TCONS_00002411"; exon_number "2"; oId "CUFF.2685.2"; class_code "u"; tss_id "TSS1494";
NC_010443.4	Cufflinks	exon	131533820	131533958	.	+	.	gene_id "XLOC_001030"; transcript_id "TCONS_00002411"; exon_number "3"; oId "CUFF.2685.2"; class_code "u"; tss_id "TSS1494";
NC_010443.4	Cufflinks	exon	131944943	131945063	.	+	.	gene_id "XLOC_001031"; transcript_id "TCONS_00002412"; exon_number "1"; oId "CUFF.2680.1"; class_code "u"; tss_id "TSS1495";
NC_010443.4	Cufflinks	exon	131953650	131954343	.	+	.	gene_id "XLOC_001031"; transcript_id "TCONS_00002412"; exon_number "2"; oId "CUFF.2680.1"; class_code "u"; tss_id "TSS1495";
NC_010443.4	Cufflinks	exon	131967780	131968238	.	+	.	gene_id "XLOC_001032"; transcript_id "TCONS_00002413"; exon_number "1"; oId "CUFF.2679.1"; class_code "u"; tss_id "TSS1496";
NC_010443.4	Cufflinks	exon	131968440	131968528	.	+	.	gene_id "XLOC_001032"; transcript_id "TCONS_00002413"; exon_number "2"; oId "CUFF.2679.1"; class_code "u"; tss_id "TSS1496";
NC_010443.4	Cufflinks	exon	131969022	131972462	.	+	.	gene_id "XLOC_001032"; transcript_id "TCONS_00002413"; exon_number "3"; oId "CUFF.2679.1"; class_code "u"; tss_id "TSS1496";
NC_010443.4	Cufflinks	exon	134004106	134004289	.	+	.	gene_id "XLOC_001051"; transcript_id "TCONS_00002501"; exon_number "1"; oId "CUFF.2691.1"; class_code "u"; tss_id "TSS1536";
NC_010443.4	Cufflinks	exon	134005535	134006070	.	+	.	gene_id "XLOC_001051"; transcript_id "TCONS_00002501"; exon_number "2"; oId "CUFF.2691.1"; class_code "u"; tss_id "TSS1536";
NC_010443.4	Cufflinks	exon	134012756	134013205	.	+	.	gene_id "XLOC_001051"; transcript_id "TCONS_00002501"; exon_number "3"; oId "CUFF.2691.1"; class_code "u"; tss_id "TSS1536";
NC_010443.4	Cufflinks	exon	135647712	135647942	.	+	.	gene_id "XLOC_001066"; transcript_id "TCONS_00002563"; exon_number "1"; oId "CUFF.2735.1"; class_code "u"; tss_id "TSS1565";
NC_010443.4	Cufflinks	exon	135649676	135649810	.	+	.	gene_id "XLOC_001066"; transcript_id "TCONS_00002563"; exon_number "2"; oId "CUFF.2735.1"; class_code "u"; tss_id "TSS1565";
NC_010443.4	Cufflinks	exon	135666325	135666362	.	+	.	gene_id "XLOC_001066"; transcript_id "TCONS_00002563"; exon_number "3"; oId "CUFF.2735.1"; class_code "u"; tss_id "TSS1565";
NC_010443.4	Cufflinks	exon	136145471	136146421	.	+	.	gene_id "XLOC_001069"; transcript_id "TCONS_00002569"; exon_number "1"; gene_name "GALK2"; oId "CUFF.2812.1"; nearest_ref "rna2281"; class_code "x"; tss_id "TSS1569";
NC_010443.4	Cufflinks	exon	136147584	136150453	.	+	.	gene_id "XLOC_001069"; transcript_id "TCONS_00002569"; exon_number "2"; gene_name "GALK2"; oId "CUFF.2812.1"; nearest_ref "rna2281"; class_code "x"; tss_id "TSS1569";
NC_010443.4	Cufflinks	exon	136145477	136146421	.	+	.	gene_id "XLOC_001069"; transcript_id "TCONS_00002570"; exon_number "1"; gene_name "GALK2"; oId "CUFF.2812.2"; nearest_ref "rna2281"; class_code "x"; tss_id "TSS1569";
NC_010443.4	Cufflinks	exon	136147584	136147653	.	+	.	gene_id "XLOC_001069"; transcript_id "TCONS_00002570"; exon_number "2"; gene_name "GALK2"; oId "CUFF.2812.2"; nearest_ref "rna2281"; class_code "x"; tss_id "TSS1569";
NC_010443.4	Cufflinks	exon	136150311	136150453	.	+	.	gene_id "XLOC_001069"; transcript_id "TCONS_00002570"; exon_number "3"; gene_name "GALK2"; oId "CUFF.2812.2"; nearest_ref "rna2281"; class_code "x"; tss_id "TSS1569";
NC_010443.4	Cufflinks	exon	137475354	137475561	.	+	.	gene_id "XLOC_001086"; transcript_id "TCONS_00002627"; exon_number "1"; oId "CUFF.2847.1"; class_code "u"; tss_id "TSS1599";
NC_010443.4	Cufflinks	exon	137477400	137477444	.	+	.	gene_id "XLOC_001086"; transcript_id "TCONS_00002627"; exon_number "2"; oId "CUFF.2847.1"; class_code "u"; tss_id "TSS1599";
NC_010443.4	Cufflinks	exon	137477620	137477715	.	+	.	gene_id "XLOC_001086"; transcript_id "TCONS_00002627"; exon_number "3"; oId "CUFF.2847.1"; class_code "u"; tss_id "TSS1599";
NC_010443.4	Cufflinks	exon	137479702	137479985	.	+	.	gene_id "XLOC_001086"; transcript_id "TCONS_00002627"; exon_number "4"; oId "CUFF.2847.1"; class_code "u"; tss_id "TSS1599";
NC_010443.4	Cufflinks	exon	137706773	137710001	.	+	.	gene_id "XLOC_001091"; transcript_id "TCONS_00002653"; exon_number "1"; oId "CUFF.2804.1"; class_code "u"; tss_id "TSS1606";
NC_010443.4	Cufflinks	exon	137713479	137714461	.	+	.	gene_id "XLOC_001091"; transcript_id "TCONS_00002653"; exon_number "2"; oId "CUFF.2804.1"; class_code "u"; tss_id "TSS1606";
NC_010443.4	Cufflinks	exon	137790156	137790248	.	+	.	gene_id "XLOC_001094"; transcript_id "TCONS_00002656"; exon_number "1"; oId "CUFF.2783.1"; class_code "u"; tss_id "TSS1609";
NC_010443.4	Cufflinks	exon	137791462	137791555	.	+	.	gene_id "XLOC_001094"; transcript_id "TCONS_00002656"; exon_number "2"; oId "CUFF.2783.1"; class_code "u"; tss_id "TSS1609";
NC_010443.4	Cufflinks	exon	137793933	137794011	.	+	.	gene_id "XLOC_001094"; transcript_id "TCONS_00002656"; exon_number "3"; oId "CUFF.2783.1"; class_code "u"; tss_id "TSS1609";
NC_010443.4	Cufflinks	exon	137805754	137805864	.	+	.	gene_id "XLOC_001094"; transcript_id "TCONS_00002656"; exon_number "4"; oId "CUFF.2783.1"; class_code "u"; tss_id "TSS1609";
NC_010443.4	Cufflinks	exon	137825652	137825763	.	+	.	gene_id "XLOC_001095"; transcript_id "TCONS_00002657"; exon_number "1"; oId "CUFF.2788.1"; class_code "u"; tss_id "TSS1610";
NC_010443.4	Cufflinks	exon	137868747	137868894	.	+	.	gene_id "XLOC_001095"; transcript_id "TCONS_00002657"; exon_number "2"; oId "CUFF.2788.1"; class_code "u"; tss_id "TSS1610";
NC_010443.4	Cufflinks	exon	137870742	137870915	.	+	.	gene_id "XLOC_001095"; transcript_id "TCONS_00002657"; exon_number "3"; oId "CUFF.2788.1"; class_code "u"; tss_id "TSS1610";
NC_010443.4	Cufflinks	exon	137999050	137999120	.	+	.	gene_id "XLOC_001096"; transcript_id "TCONS_00002658"; exon_number "1"; oId "CUFF.2782.1"; class_code "u"; tss_id "TSS1611";
NC_010443.4	Cufflinks	exon	138000078	138000229	.	+	.	gene_id "XLOC_001096"; transcript_id "TCONS_00002658"; exon_number "2"; oId "CUFF.2782.1"; class_code "u"; tss_id "TSS1611";
NC_010443.4	Cufflinks	exon	138003428	138003591	.	+	.	gene_id "XLOC_001096"; transcript_id "TCONS_00002658"; exon_number "3"; oId "CUFF.2782.1"; class_code "u"; tss_id "TSS1611";
NC_010443.4	Cufflinks	exon	138007934	138008088	.	+	.	gene_id "XLOC_001096"; transcript_id "TCONS_00002658"; exon_number "4"; oId "CUFF.2782.1"; class_code "u"; tss_id "TSS1611";
NC_010443.4	Cufflinks	exon	140275886	140276193	.	+	.	gene_id "XLOC_001099"; transcript_id "TCONS_00002661"; exon_number "1"; oId "CUFF.2811.1"; class_code "u"; tss_id "TSS1614";
NC_010443.4	Cufflinks	exon	140276867	140277241	.	+	.	gene_id "XLOC_001099"; transcript_id "TCONS_00002661"; exon_number "2"; oId "CUFF.2811.1"; class_code "u"; tss_id "TSS1614";
NC_010443.4	Cufflinks	exon	140930936	140931057	.	+	.	gene_id "XLOC_001113"; transcript_id "TCONS_00002698"; exon_number "1"; oId "CUFF.2862.1"; class_code "u"; tss_id "TSS1637";
NC_010443.4	Cufflinks	exon	140932725	140932838	.	+	.	gene_id "XLOC_001113"; transcript_id "TCONS_00002698"; exon_number "2"; oId "CUFF.2862.1"; class_code "u"; tss_id "TSS1637";
NC_010443.4	Cufflinks	exon	140937577	140937660	.	+	.	gene_id "XLOC_001113"; transcript_id "TCONS_00002698"; exon_number "3"; oId "CUFF.2862.1"; class_code "u"; tss_id "TSS1637";
NC_010443.4	Cufflinks	exon	140940394	140940503	.	+	.	gene_id "XLOC_001113"; transcript_id "TCONS_00002698"; exon_number "4"; oId "CUFF.2862.1"; class_code "u"; tss_id "TSS1637";
NC_010443.4	Cufflinks	exon	141110191	141110676	.	+	.	gene_id "XLOC_001114"; transcript_id "TCONS_00002699"; exon_number "1"; oId "CUFF.2868.1"; class_code "u"; tss_id "TSS1638";
NC_010443.4	Cufflinks	exon	141112616	141112746	.	+	.	gene_id "XLOC_001114"; transcript_id "TCONS_00002699"; exon_number "2"; oId "CUFF.2868.1"; class_code "u"; tss_id "TSS1638";
NC_010443.4	Cufflinks	exon	141112864	141112933	.	+	.	gene_id "XLOC_001114"; transcript_id "TCONS_00002699"; exon_number "3"; oId "CUFF.2868.1"; class_code "u"; tss_id "TSS1638";
NC_010443.4	Cufflinks	exon	141254890	141258732	.	+	.	gene_id "XLOC_001120"; transcript_id "TCONS_00002724"; exon_number "1"; gene_name "SORD"; oId "CUFF.2875.2"; nearest_ref "rna2386"; class_code "x"; tss_id "TSS1653";
NC_010443.4	Cufflinks	exon	141260008	141260256	.	+	.	gene_id "XLOC_001120"; transcript_id "TCONS_00002724"; exon_number "2"; gene_name "SORD"; oId "CUFF.2875.2"; nearest_ref "rna2386"; class_code "x"; tss_id "TSS1653";
NC_010443.4	Cufflinks	exon	141254890	141258732	.	+	.	gene_id "XLOC_001120"; transcript_id "TCONS_00002725"; exon_number "1"; gene_name "SORD"; oId "CUFF.2875.1"; nearest_ref "rna2386"; class_code "x"; tss_id "TSS1653";
NC_010443.4	Cufflinks	exon	141260641	141261703	.	+	.	gene_id "XLOC_001120"; transcript_id "TCONS_00002725"; exon_number "2"; gene_name "SORD"; oId "CUFF.2875.1"; nearest_ref "rna2386"; class_code "x"; tss_id "TSS1653";
NC_010443.4	Cufflinks	exon	141292319	141292406	.	+	.	gene_id "XLOC_001120"; transcript_id "TCONS_00002725"; exon_number "3"; gene_name "SORD"; oId "CUFF.2875.1"; nearest_ref "rna2386"; class_code "x"; tss_id "TSS1653";
NC_010443.4	Cufflinks	exon	141297775	141298042	.	+	.	gene_id "XLOC_001120"; transcript_id "TCONS_00002725"; exon_number "4"; gene_name "SORD"; oId "CUFF.2875.1"; nearest_ref "rna2386"; class_code "x"; tss_id "TSS1653";
NC_010443.4	Cufflinks	exon	141742849	141743380	.	+	.	gene_id "XLOC_001131"; transcript_id "TCONS_00002744"; exon_number "1"; oId "CUFF.2955.1"; class_code "u"; tss_id "TSS1669";
NC_010443.4	Cufflinks	exon	141743476	141743863	.	+	.	gene_id "XLOC_001131"; transcript_id "TCONS_00002744"; exon_number "2"; oId "CUFF.2955.1"; class_code "u"; tss_id "TSS1669";
NC_010443.4	Cufflinks	exon	141744860	141745097	.	+	.	gene_id "XLOC_001131"; transcript_id "TCONS_00002744"; exon_number "3"; oId "CUFF.2955.1"; class_code "u"; tss_id "TSS1669";
NC_010443.4	Cufflinks	exon	141742852	141742987	.	+	.	gene_id "XLOC_001131"; transcript_id "TCONS_00002745"; exon_number "1"; oId "CUFF.2955.2"; class_code "u"; tss_id "TSS1669";
NC_010443.4	Cufflinks	exon	141743476	141743863	.	+	.	gene_id "XLOC_001131"; transcript_id "TCONS_00002745"; exon_number "2"; oId "CUFF.2955.2"; class_code "u"; tss_id "TSS1669";
NC_010443.4	Cufflinks	exon	141744860	141745097	.	+	.	gene_id "XLOC_001131"; transcript_id "TCONS_00002745"; exon_number "3"; oId "CUFF.2955.2"; class_code "u"; tss_id "TSS1669";
NC_010443.4	Cufflinks	exon	142783528	142783680	.	+	.	gene_id "XLOC_001141"; transcript_id "TCONS_00002817"; exon_number "1"; oId "CUFF.2922.1"; class_code "u"; tss_id "TSS1688";
NC_010443.4	Cufflinks	exon	142783921	142783996	.	+	.	gene_id "XLOC_001141"; transcript_id "TCONS_00002817"; exon_number "2"; oId "CUFF.2922.1"; class_code "u"; tss_id "TSS1688";
NC_010443.4	Cufflinks	exon	142784492	142784881	.	+	.	gene_id "XLOC_001141"; transcript_id "TCONS_00002817"; exon_number "3"; oId "CUFF.2922.1"; class_code "u"; tss_id "TSS1688";
NC_010443.4	Cufflinks	exon	143102998	143103194	.	+	.	gene_id "XLOC_001151"; transcript_id "TCONS_00002837"; exon_number "1"; oId "CUFF.2930.2"; class_code "u"; tss_id "TSS1703";
NC_010443.4	Cufflinks	exon	143103415	143106024	.	+	.	gene_id "XLOC_001151"; transcript_id "TCONS_00002837"; exon_number "2"; oId "CUFF.2930.2"; class_code "u"; tss_id "TSS1703";
NC_010443.4	Cufflinks	exon	144084834	144085094	.	+	.	gene_id "XLOC_001167"; transcript_id "TCONS_00002911"; exon_number "1"; oId "CUFF.2945.1"; class_code "u"; tss_id "TSS1735";
NC_010443.4	Cufflinks	exon	144085353	144087764	.	+	.	gene_id "XLOC_001167"; transcript_id "TCONS_00002911"; exon_number "2"; oId "CUFF.2945.1"; class_code "u"; tss_id "TSS1735";
NC_010443.4	Cufflinks	exon	144860334	144860826	.	+	.	gene_id "XLOC_001182"; transcript_id "TCONS_00002981"; exon_number "1"; oId "CUFF.2967.1"; class_code "u"; tss_id "TSS1764";
NC_010443.4	Cufflinks	exon	144878469	144879538	.	+	.	gene_id "XLOC_001182"; transcript_id "TCONS_00002981"; exon_number "2"; oId "CUFF.2967.1"; class_code "u"; tss_id "TSS1764";
NC_010443.4	Cufflinks	exon	145086466	145086562	.	+	.	gene_id "XLOC_001188"; transcript_id "TCONS_00002996"; exon_number "1"; oId "CUFF.2981.1"; class_code "u"; tss_id "TSS1771";
NC_010443.4	Cufflinks	exon	145087125	145087682	.	+	.	gene_id "XLOC_001188"; transcript_id "TCONS_00002996"; exon_number "2"; oId "CUFF.2981.1"; class_code "u"; tss_id "TSS1771";
NC_010443.4	Cufflinks	exon	145213058	145213154	.	+	.	gene_id "XLOC_001193"; transcript_id "TCONS_00003001"; exon_number "1"; oId "CUFF.2992.1"; class_code "u"; tss_id "TSS1776";
NC_010443.4	Cufflinks	exon	145213717	145214276	.	+	.	gene_id "XLOC_001193"; transcript_id "TCONS_00003001"; exon_number "2"; oId "CUFF.2992.1"; class_code "u"; tss_id "TSS1776";
NC_010443.4	Cufflinks	exon	145580330	145580658	.	+	.	gene_id "XLOC_001197"; transcript_id "TCONS_00003021"; exon_number "1"; oId "CUFF.3022.1"; class_code "u"; tss_id "TSS1784";
NC_010443.4	Cufflinks	exon	145594294	145594856	.	+	.	gene_id "XLOC_001197"; transcript_id "TCONS_00003021"; exon_number "2"; oId "CUFF.3022.1"; class_code "u"; tss_id "TSS1784";
NC_010443.4	Cufflinks	exon	145920449	145920579	.	+	.	gene_id "XLOC_001210"; transcript_id "TCONS_00003042"; exon_number "1"; oId "CUFF.3029.1"; class_code "u"; tss_id "TSS1800";
NC_010443.4	Cufflinks	exon	145921075	145921555	.	+	.	gene_id "XLOC_001210"; transcript_id "TCONS_00003042"; exon_number "2"; oId "CUFF.3029.1"; class_code "u"; tss_id "TSS1800";
NC_010443.4	Cufflinks	exon	146037254	146037542	.	+	.	gene_id "XLOC_001212"; transcript_id "TCONS_00003044"; exon_number "1"; gene_name "PHGR1"; oId "CUFF.3078.1"; nearest_ref "rna2649"; class_code "x"; tss_id "TSS1802";
NC_010443.4	Cufflinks	exon	146042970	146043116	.	+	.	gene_id "XLOC_001212"; transcript_id "TCONS_00003044"; exon_number "2"; gene_name "PHGR1"; oId "CUFF.3078.1"; nearest_ref "rna2649"; class_code "x"; tss_id "TSS1802";
NC_010443.4	Cufflinks	exon	146037549	146038848	.	+	.	gene_id "XLOC_001212"; transcript_id "TCONS_00003045"; exon_number "1"; gene_name "PHGR1"; oId "CUFF.3078.2"; nearest_ref "rna2649"; class_code "x"; tss_id "TSS1803";
NC_010443.4	Cufflinks	exon	146042970	146043116	.	+	.	gene_id "XLOC_001212"; transcript_id "TCONS_00003045"; exon_number "2"; gene_name "PHGR1"; oId "CUFF.3078.2"; nearest_ref "rna2649"; class_code "x"; tss_id "TSS1803";
NC_010443.4	Cufflinks	exon	147555384	147555441	.	+	.	gene_id "XLOC_001226"; transcript_id "TCONS_00003089"; exon_number "1"; oId "CUFF.3260.1"; class_code "u"; tss_id "TSS1829";
NC_010443.4	Cufflinks	exon	147799973	147800074	.	+	.	gene_id "XLOC_001226"; transcript_id "TCONS_00003089"; exon_number "2"; oId "CUFF.3260.1"; class_code "u"; tss_id "TSS1829";
NC_010443.4	Cufflinks	exon	147976461	147976859	.	+	.	gene_id "XLOC_001226"; transcript_id "TCONS_00003089"; exon_number "3"; oId "CUFF.3260.1"; class_code "u"; tss_id "TSS1829";
NC_010443.4	Cufflinks	exon	147984791	147985020	.	+	.	gene_id "XLOC_001226"; transcript_id "TCONS_00003089"; exon_number "4"; oId "CUFF.3260.1"; class_code "u"; tss_id "TSS1829";
NC_010443.4	Cufflinks	exon	147794101	147794308	.	+	.	gene_id "XLOC_001226"; transcript_id "TCONS_00003090"; exon_number "1"; oId "CUFF.3260.2"; class_code "u"; tss_id "TSS1830";
NC_010443.4	Cufflinks	exon	147799973	147800074	.	+	.	gene_id "XLOC_001226"; transcript_id "TCONS_00003090"; exon_number "2"; oId "CUFF.3260.2"; class_code "u"; tss_id "TSS1830";
NC_010443.4	Cufflinks	exon	147976461	147976859	.	+	.	gene_id "XLOC_001226"; transcript_id "TCONS_00003090"; exon_number "3"; oId "CUFF.3260.2"; class_code "u"; tss_id "TSS1830";
NC_010443.4	Cufflinks	exon	147978278	147978407	.	+	.	gene_id "XLOC_001226"; transcript_id "TCONS_00003090"; exon_number "4"; oId "CUFF.3260.2"; class_code "u"; tss_id "TSS1830";
NC_010443.4	Cufflinks	exon	147794101	147794308	.	+	.	gene_id "XLOC_001226"; transcript_id "TCONS_00003092"; exon_number "1"; oId "CUFF.3260.4"; class_code "u"; tss_id "TSS1830";
NC_010443.4	Cufflinks	exon	147794687	147794814	.	+	.	gene_id "XLOC_001226"; transcript_id "TCONS_00003092"; exon_number "2"; oId "CUFF.3260.4"; class_code "u"; tss_id "TSS1830";
NC_010443.4	Cufflinks	exon	147799973	147800074	.	+	.	gene_id "XLOC_001226"; transcript_id "TCONS_00003092"; exon_number "3"; oId "CUFF.3260.4"; class_code "u"; tss_id "TSS1830";
NC_010443.4	Cufflinks	exon	147976461	147976859	.	+	.	gene_id "XLOC_001226"; transcript_id "TCONS_00003092"; exon_number "4"; oId "CUFF.3260.4"; class_code "u"; tss_id "TSS1830";
NC_010443.4	Cufflinks	exon	147984791	147985020	.	+	.	gene_id "XLOC_001226"; transcript_id "TCONS_00003092"; exon_number "5"; oId "CUFF.3260.4"; class_code "u"; tss_id "TSS1830";
NC_010443.4	Cufflinks	exon	147794101	147794308	.	+	.	gene_id "XLOC_001226"; transcript_id "TCONS_00003091"; exon_number "1"; oId "CUFF.3260.3"; class_code "u"; tss_id "TSS1830";
NC_010443.4	Cufflinks	exon	147799973	147800074	.	+	.	gene_id "XLOC_001226"; transcript_id "TCONS_00003091"; exon_number "2"; oId "CUFF.3260.3"; class_code "u"; tss_id "TSS1830";
NC_010443.4	Cufflinks	exon	147976461	147976859	.	+	.	gene_id "XLOC_001226"; transcript_id "TCONS_00003091"; exon_number "3"; oId "CUFF.3260.3"; class_code "u"; tss_id "TSS1830";
NC_010443.4	Cufflinks	exon	147984791	147985020	.	+	.	gene_id "XLOC_001226"; transcript_id "TCONS_00003091"; exon_number "4"; oId "CUFF.3260.3"; class_code "u"; tss_id "TSS1830";
NC_010443.4	Cufflinks	exon	148616669	148616822	.	+	.	gene_id "XLOC_001231"; transcript_id "TCONS_00003111"; exon_number "1"; oId "CUFF.3124.1"; class_code "u"; tss_id "TSS1839";
NC_010443.4	Cufflinks	exon	148670278	148670557	.	+	.	gene_id "XLOC_001231"; transcript_id "TCONS_00003111"; exon_number "2"; oId "CUFF.3124.1"; class_code "u"; tss_id "TSS1839";
NC_010443.4	Cufflinks	exon	149324071	149324194	.	+	.	gene_id "XLOC_001234"; transcript_id "TCONS_00003114"; exon_number "1"; oId "CUFF.3143.1"; class_code "u"; tss_id "TSS1842";
NC_010443.4	Cufflinks	exon	149386345	149386458	.	+	.	gene_id "XLOC_001234"; transcript_id "TCONS_00003114"; exon_number "2"; oId "CUFF.3143.1"; class_code "u"; tss_id "TSS1842";
NC_010443.4	Cufflinks	exon	149388104	149388242	.	+	.	gene_id "XLOC_001234"; transcript_id "TCONS_00003114"; exon_number "3"; oId "CUFF.3143.1"; class_code "u"; tss_id "TSS1842";
NC_010443.4	Cufflinks	exon	149736035	149736146	.	+	.	gene_id "XLOC_001235"; transcript_id "TCONS_00003115"; exon_number "1"; oId "CUFF.3131.1"; class_code "u"; tss_id "TSS1843";
NC_010443.4	Cufflinks	exon	149740875	149741052	.	+	.	gene_id "XLOC_001235"; transcript_id "TCONS_00003115"; exon_number "2"; oId "CUFF.3131.1"; class_code "u"; tss_id "TSS1843";
NC_010443.4	Cufflinks	exon	149906128	149909762	.	+	.	gene_id "XLOC_001238"; transcript_id "TCONS_00003118"; exon_number "1"; gene_name "LOC100512756"; oId "CUFF.3156.1"; nearest_ref "rna2707"; class_code "x"; tss_id "TSS1846";
NC_010443.4	Cufflinks	exon	149914577	149914637	.	+	.	gene_id "XLOC_001238"; transcript_id "TCONS_00003118"; exon_number "2"; gene_name "LOC100512756"; oId "CUFF.3156.1"; nearest_ref "rna2707"; class_code "x"; tss_id "TSS1846";
NC_010443.4	Cufflinks	exon	149914729	149914959	.	+	.	gene_id "XLOC_001238"; transcript_id "TCONS_00003118"; exon_number "3"; gene_name "LOC100512756"; oId "CUFF.3156.1"; nearest_ref "rna2707"; class_code "x"; tss_id "TSS1846";
NC_010443.4	Cufflinks	exon	149917325	149917553	.	+	.	gene_id "XLOC_001238"; transcript_id "TCONS_00003118"; exon_number "4"; gene_name "LOC100512756"; oId "CUFF.3156.1"; nearest_ref "rna2707"; class_code "x"; tss_id "TSS1846";
NC_010443.4	Cufflinks	exon	149921253	149921669	.	+	.	gene_id "XLOC_001238"; transcript_id "TCONS_00003118"; exon_number "5"; gene_name "LOC100512756"; oId "CUFF.3156.1"; nearest_ref "rna2707"; class_code "x"; tss_id "TSS1846";
NC_010443.4	Cufflinks	exon	149906131	149909762	.	+	.	gene_id "XLOC_001238"; transcript_id "TCONS_00003119"; exon_number "1"; gene_name "LOC100512756"; oId "CUFF.3156.2"; nearest_ref "rna2707"; class_code "x"; tss_id "TSS1846";
NC_010443.4	Cufflinks	exon	149914577	149914637	.	+	.	gene_id "XLOC_001238"; transcript_id "TCONS_00003119"; exon_number "2"; gene_name "LOC100512756"; oId "CUFF.3156.2"; nearest_ref "rna2707"; class_code "x"; tss_id "TSS1846";
NC_010443.4	Cufflinks	exon	149914729	149914959	.	+	.	gene_id "XLOC_001238"; transcript_id "TCONS_00003119"; exon_number "3"; gene_name "LOC100512756"; oId "CUFF.3156.2"; nearest_ref "rna2707"; class_code "x"; tss_id "TSS1846";
NC_010443.4	Cufflinks	exon	149921253	149921669	.	+	.	gene_id "XLOC_001238"; transcript_id "TCONS_00003119"; exon_number "4"; gene_name "LOC100512756"; oId "CUFF.3156.2"; nearest_ref "rna2707"; class_code "x"; tss_id "TSS1846";
NC_010443.4	Cufflinks	exon	150873243	150873818	.	+	.	gene_id "XLOC_001240"; transcript_id "TCONS_00003121"; exon_number "1"; oId "CUFF.3148.1"; class_code "u"; tss_id "TSS1848";
NC_010443.4	Cufflinks	exon	150876530	150876590	.	+	.	gene_id "XLOC_001240"; transcript_id "TCONS_00003121"; exon_number "2"; oId "CUFF.3148.1"; class_code "u"; tss_id "TSS1848";
NC_010443.4	Cufflinks	exon	150876939	150877246	.	+	.	gene_id "XLOC_001240"; transcript_id "TCONS_00003121"; exon_number "3"; oId "CUFF.3148.1"; class_code "u"; tss_id "TSS1848";
NC_010443.4	Cufflinks	exon	150873248	150873818	.	+	.	gene_id "XLOC_001240"; transcript_id "TCONS_00003122"; exon_number "1"; oId "CUFF.3148.2"; class_code "u"; tss_id "TSS1848";
NC_010443.4	Cufflinks	exon	150876939	150877246	.	+	.	gene_id "XLOC_001240"; transcript_id "TCONS_00003122"; exon_number "2"; oId "CUFF.3148.2"; class_code "u"; tss_id "TSS1848";
NC_010443.4	Cufflinks	exon	151523936	151525950	.	+	.	gene_id "XLOC_001242"; transcript_id "TCONS_00003124"; exon_number "1"; oId "CUFF.3151.1"; class_code "u"; tss_id "TSS1850";
NC_010443.4	Cufflinks	exon	151533054	151533138	.	+	.	gene_id "XLOC_001242"; transcript_id "TCONS_00003124"; exon_number "2"; oId "CUFF.3151.1"; class_code "u"; tss_id "TSS1850";
NC_010443.4	Cufflinks	exon	151557320	151557422	.	+	.	gene_id "XLOC_001242"; transcript_id "TCONS_00003124"; exon_number "3"; oId "CUFF.3151.1"; class_code "u"; tss_id "TSS1850";
NC_010443.4	Cufflinks	exon	151560405	151560966	.	+	.	gene_id "XLOC_001242"; transcript_id "TCONS_00003124"; exon_number "4"; oId "CUFF.3151.1"; class_code "u"; tss_id "TSS1850";
NC_010443.4	Cufflinks	exon	152013236	152013616	.	+	.	gene_id "XLOC_001246"; transcript_id "TCONS_00003128"; exon_number "1"; oId "CUFF.3149.1"; class_code "u"; tss_id "TSS1854";
NC_010443.4	Cufflinks	exon	152016150	152016533	.	+	.	gene_id "XLOC_001246"; transcript_id "TCONS_00003128"; exon_number "2"; oId "CUFF.3149.1"; class_code "u"; tss_id "TSS1854";
NC_010443.4	Cufflinks	exon	152018020	152018254	.	+	.	gene_id "XLOC_001246"; transcript_id "TCONS_00003128"; exon_number "3"; oId "CUFF.3149.1"; class_code "u"; tss_id "TSS1854";
NC_010443.4	Cufflinks	exon	152013448	152013616	.	+	.	gene_id "XLOC_001246"; transcript_id "TCONS_00003129"; exon_number "1"; oId "CUFF.3149.2"; class_code "u"; tss_id "TSS1855";
NC_010443.4	Cufflinks	exon	152016150	152017098	.	+	.	gene_id "XLOC_001246"; transcript_id "TCONS_00003129"; exon_number "2"; oId "CUFF.3149.2"; class_code "u"; tss_id "TSS1855";
NC_010443.4	Cufflinks	exon	152023054	152024459	.	+	.	gene_id "XLOC_001248"; transcript_id "TCONS_00003131"; exon_number "1"; oId "CUFF.3179.2"; class_code "u"; tss_id "TSS1857";
NC_010443.4	Cufflinks	exon	152095176	152095443	.	+	.	gene_id "XLOC_001248"; transcript_id "TCONS_00003131"; exon_number "2"; oId "CUFF.3179.2"; class_code "u"; tss_id "TSS1857";
NC_010443.4	Cufflinks	exon	152099953	152099981	.	+	.	gene_id "XLOC_001248"; transcript_id "TCONS_00003131"; exon_number "3"; oId "CUFF.3179.2"; class_code "u"; tss_id "TSS1857";
NC_010443.4	Cufflinks	exon	152023054	152024459	.	+	.	gene_id "XLOC_001248"; transcript_id "TCONS_00003132"; exon_number "1"; oId "CUFF.3179.1"; class_code "u"; tss_id "TSS1857";
NC_010443.4	Cufflinks	exon	152095176	152095443	.	+	.	gene_id "XLOC_001248"; transcript_id "TCONS_00003132"; exon_number "2"; oId "CUFF.3179.1"; class_code "u"; tss_id "TSS1857";
NC_010443.4	Cufflinks	exon	152102239	152102655	.	+	.	gene_id "XLOC_001248"; transcript_id "TCONS_00003132"; exon_number "3"; oId "CUFF.3179.1"; class_code "u"; tss_id "TSS1857";
NC_010443.4	Cufflinks	exon	152023198	152024459	.	+	.	gene_id "XLOC_001248"; transcript_id "TCONS_00003134"; exon_number "1"; oId "CUFF.3179.3"; class_code "u"; tss_id "TSS1858";
NC_010443.4	Cufflinks	exon	152124594	152124683	.	+	.	gene_id "XLOC_001248"; transcript_id "TCONS_00003134"; exon_number "2"; oId "CUFF.3179.3"; class_code "u"; tss_id "TSS1858";
NC_010443.4	Cufflinks	exon	152195223	152195332	.	+	.	gene_id "XLOC_001256"; transcript_id "TCONS_00003142"; exon_number "1"; gene_name "ZNF770"; oId "CUFF.3268.1"; nearest_ref "rna2726"; class_code "x"; tss_id "TSS1866";
NC_010443.4	Cufflinks	exon	152196576	152196647	.	+	.	gene_id "XLOC_001256"; transcript_id "TCONS_00003142"; exon_number "2"; gene_name "ZNF770"; oId "CUFF.3268.1"; nearest_ref "rna2726"; class_code "x"; tss_id "TSS1866";
NC_010443.4	Cufflinks	exon	152208265	152208673	.	+	.	gene_id "XLOC_001256"; transcript_id "TCONS_00003142"; exon_number "3"; gene_name "ZNF770"; oId "CUFF.3268.1"; nearest_ref "rna2726"; class_code "x"; tss_id "TSS1866";
NC_010443.4	Cufflinks	exon	154097437	154098631	.	+	.	gene_id "XLOC_001276"; transcript_id "TCONS_00003179"; exon_number "1"; gene_name "TTC23"; oId "CUFF.3368.1"; nearest_ref "rna2758"; class_code "x"; tss_id "TSS1892";
NC_010443.4	Cufflinks	exon	154101057	154101182	.	+	.	gene_id "XLOC_001276"; transcript_id "TCONS_00003179"; exon_number "2"; gene_name "TTC23"; oId "CUFF.3368.1"; nearest_ref "rna2758"; class_code "x"; tss_id "TSS1892";
NC_010443.4	Cufflinks	exon	154425538	154425684	.	+	.	gene_id "XLOC_001281"; transcript_id "TCONS_00003194"; exon_number "1"; oId "CUFF.3199.1"; class_code "u"; tss_id "TSS1899";
NC_010443.4	Cufflinks	exon	154427384	154428266	.	+	.	gene_id "XLOC_001281"; transcript_id "TCONS_00003194"; exon_number "2"; oId "CUFF.3199.1"; class_code "u"; tss_id "TSS1899";
NC_010443.4	Cufflinks	exon	154430842	154430945	.	+	.	gene_id "XLOC_001281"; transcript_id "TCONS_00003194"; exon_number "3"; oId "CUFF.3199.1"; class_code "u"; tss_id "TSS1899";
NC_010443.4	Cufflinks	exon	154431632	154431803	.	+	.	gene_id "XLOC_001281"; transcript_id "TCONS_00003194"; exon_number "4"; oId "CUFF.3199.1"; class_code "u"; tss_id "TSS1899";
NC_010443.4	Cufflinks	exon	154432308	154433507	.	+	.	gene_id "XLOC_001281"; transcript_id "TCONS_00003194"; exon_number "5"; oId "CUFF.3199.1"; class_code "u"; tss_id "TSS1899";
NC_010443.4	Cufflinks	exon	154429224	154430945	.	+	.	gene_id "XLOC_001281"; transcript_id "TCONS_00003195"; exon_number "1"; oId "CUFF.3199.2"; class_code "u"; tss_id "TSS1900";
NC_010443.4	Cufflinks	exon	154431632	154431803	.	+	.	gene_id "XLOC_001281"; transcript_id "TCONS_00003195"; exon_number "2"; oId "CUFF.3199.2"; class_code "u"; tss_id "TSS1900";
NC_010443.4	Cufflinks	exon	154432308	154433507	.	+	.	gene_id "XLOC_001281"; transcript_id "TCONS_00003195"; exon_number "3"; oId "CUFF.3199.2"; class_code "u"; tss_id "TSS1900";
NC_010443.4	Cufflinks	exon	154984087	154984561	.	+	.	gene_id "XLOC_001284"; transcript_id "TCONS_00003212"; exon_number "1"; gene_name "ADAMTS17"; oId "CUFF.3294.1"; nearest_ref "rna2785"; class_code "x"; tss_id "TSS1906";
NC_010443.4	Cufflinks	exon	154993017	154993259	.	+	.	gene_id "XLOC_001284"; transcript_id "TCONS_00003212"; exon_number "2"; gene_name "ADAMTS17"; oId "CUFF.3294.1"; nearest_ref "rna2785"; class_code "x"; tss_id "TSS1906";
NC_010443.4	Cufflinks	exon	155004751	155006968	.	+	.	gene_id "XLOC_001284"; transcript_id "TCONS_00003212"; exon_number "3"; gene_name "ADAMTS17"; oId "CUFF.3294.1"; nearest_ref "rna2785"; class_code "x"; tss_id "TSS1906";
NC_010443.4	Cufflinks	exon	155008596	155009039	.	+	.	gene_id "XLOC_001284"; transcript_id "TCONS_00003212"; exon_number "4"; gene_name "ADAMTS17"; oId "CUFF.3294.1"; nearest_ref "rna2785"; class_code "x"; tss_id "TSS1906";
NC_010443.4	Cufflinks	exon	155328800	155328872	.	+	.	gene_id "XLOC_001290"; transcript_id "TCONS_00003219"; exon_number "1"; gene_name "CERS3"; oId "CUFF.3358.1"; nearest_ref "rna2793"; class_code "x"; tss_id "TSS1912";
NC_010443.4	Cufflinks	exon	155336882	155336960	.	+	.	gene_id "XLOC_001290"; transcript_id "TCONS_00003219"; exon_number "2"; gene_name "CERS3"; oId "CUFF.3358.1"; nearest_ref "rna2793"; class_code "x"; tss_id "TSS1912";
NC_010443.4	Cufflinks	exon	155343829	155343980	.	+	.	gene_id "XLOC_001290"; transcript_id "TCONS_00003219"; exon_number "3"; gene_name "CERS3"; oId "CUFF.3358.1"; nearest_ref "rna2793"; class_code "x"; tss_id "TSS1912";
NC_010443.4	Cufflinks	exon	156452602	156453071	.	+	.	gene_id "XLOC_001294"; transcript_id "TCONS_00003232"; exon_number "1"; oId "CUFF.3230.1"; class_code "u"; tss_id "TSS1919";
NC_010443.4	Cufflinks	exon	156454406	156454524	.	+	.	gene_id "XLOC_001294"; transcript_id "TCONS_00003232"; exon_number "2"; oId "CUFF.3230.1"; class_code "u"; tss_id "TSS1919";
NC_010443.4	Cufflinks	exon	156452602	156453071	.	+	.	gene_id "XLOC_001294"; transcript_id "TCONS_00003233"; exon_number "1"; oId "CUFF.3230.2"; class_code "u"; tss_id "TSS1919";
NC_010443.4	Cufflinks	exon	156461798	156461861	.	+	.	gene_id "XLOC_001294"; transcript_id "TCONS_00003233"; exon_number "2"; oId "CUFF.3230.2"; class_code "u"; tss_id "TSS1919";
NC_010443.4	Cufflinks	exon	156463959	156464095	.	+	.	gene_id "XLOC_001294"; transcript_id "TCONS_00003233"; exon_number "3"; oId "CUFF.3230.2"; class_code "u"; tss_id "TSS1919";
NC_010443.4	Cufflinks	exon	158006615	158006726	.	+	.	gene_id "XLOC_001305"; transcript_id "TCONS_00003259"; exon_number "1"; oId "CUFF.3233.1"; class_code "u"; tss_id "TSS1935";
NC_010443.4	Cufflinks	exon	158009246	158009357	.	+	.	gene_id "XLOC_001305"; transcript_id "TCONS_00003259"; exon_number "2"; oId "CUFF.3233.1"; class_code "u"; tss_id "TSS1935";
NC_010443.4	Cufflinks	exon	159163214	159163369	.	+	.	gene_id "XLOC_001320"; transcript_id "TCONS_00003276"; exon_number "1"; oId "CUFF.3263.1"; class_code "u"; tss_id "TSS1951";
NC_010443.4	Cufflinks	exon	159188061	159188188	.	+	.	gene_id "XLOC_001320"; transcript_id "TCONS_00003276"; exon_number "2"; oId "CUFF.3263.1"; class_code "u"; tss_id "TSS1951";
NC_010443.4	Cufflinks	exon	159202359	159202437	.	+	.	gene_id "XLOC_001320"; transcript_id "TCONS_00003276"; exon_number "3"; oId "CUFF.3263.1"; class_code "u"; tss_id "TSS1951";
NC_010443.4	Cufflinks	exon	159203798	159203873	.	+	.	gene_id "XLOC_001320"; transcript_id "TCONS_00003276"; exon_number "4"; oId "CUFF.3263.1"; class_code "u"; tss_id "TSS1951";
NC_010443.4	Cufflinks	exon	159163215	159163369	.	+	.	gene_id "XLOC_001320"; transcript_id "TCONS_00003277"; exon_number "1"; oId "CUFF.3263.2"; class_code "u"; tss_id "TSS1951";
NC_010443.4	Cufflinks	exon	159188061	159188188	.	+	.	gene_id "XLOC_001320"; transcript_id "TCONS_00003277"; exon_number "2"; oId "CUFF.3263.2"; class_code "u"; tss_id "TSS1951";
NC_010443.4	Cufflinks	exon	159202359	159202453	.	+	.	gene_id "XLOC_001320"; transcript_id "TCONS_00003277"; exon_number "3"; oId "CUFF.3263.2"; class_code "u"; tss_id "TSS1951";
NC_010443.4	Cufflinks	exon	159203798	159203873	.	+	.	gene_id "XLOC_001320"; transcript_id "TCONS_00003277"; exon_number "4"; oId "CUFF.3263.2"; class_code "u"; tss_id "TSS1951";
NC_010443.4	Cufflinks	exon	160703995	160704545	.	+	.	gene_id "XLOC_001330"; transcript_id "TCONS_00003308"; exon_number "1"; oId "CUFF.3347.1"; class_code "u"; tss_id "TSS1968";
NC_010443.4	Cufflinks	exon	160718846	160718914	.	+	.	gene_id "XLOC_001330"; transcript_id "TCONS_00003308"; exon_number "2"; oId "CUFF.3347.1"; class_code "u"; tss_id "TSS1968";
NC_010443.4	Cufflinks	exon	160719727	160719816	.	+	.	gene_id "XLOC_001330"; transcript_id "TCONS_00003308"; exon_number "3"; oId "CUFF.3347.1"; class_code "u"; tss_id "TSS1968";
NC_010443.4	Cufflinks	exon	160721513	160721949	.	+	.	gene_id "XLOC_001330"; transcript_id "TCONS_00003308"; exon_number "4"; oId "CUFF.3347.1"; class_code "u"; tss_id "TSS1968";
NC_010443.4	Cufflinks	exon	160703995	160704545	.	+	.	gene_id "XLOC_001330"; transcript_id "TCONS_00003309"; exon_number "1"; oId "CUFF.3347.2"; class_code "u"; tss_id "TSS1968";
NC_010443.4	Cufflinks	exon	160718846	160718914	.	+	.	gene_id "XLOC_001330"; transcript_id "TCONS_00003309"; exon_number "2"; oId "CUFF.3347.2"; class_code "u"; tss_id "TSS1968";
NC_010443.4	Cufflinks	exon	160719727	160719816	.	+	.	gene_id "XLOC_001330"; transcript_id "TCONS_00003309"; exon_number "3"; oId "CUFF.3347.2"; class_code "u"; tss_id "TSS1968";
NC_010443.4	Cufflinks	exon	160732963	160733119	.	+	.	gene_id "XLOC_001330"; transcript_id "TCONS_00003309"; exon_number "4"; oId "CUFF.3347.2"; class_code "u"; tss_id "TSS1968";
NC_010443.4	Cufflinks	exon	160903224	160903295	.	+	.	gene_id "XLOC_001331"; transcript_id "TCONS_00003310"; exon_number "1"; oId "CUFF.3322.1"; class_code "u"; tss_id "TSS1969";
NC_010443.4	Cufflinks	exon	160910090	160910214	.	+	.	gene_id "XLOC_001331"; transcript_id "TCONS_00003310"; exon_number "2"; oId "CUFF.3322.1"; class_code "u"; tss_id "TSS1969";
NC_010443.4	Cufflinks	exon	160914509	160914725	.	+	.	gene_id "XLOC_001331"; transcript_id "TCONS_00003310"; exon_number "3"; oId "CUFF.3322.1"; class_code "u"; tss_id "TSS1969";
NC_010443.4	Cufflinks	exon	162056075	162059094	.	+	.	gene_id "XLOC_001339"; transcript_id "TCONS_00003333"; exon_number "1"; oId "CUFF.3376.1"; class_code "u"; tss_id "TSS1980";
NC_010443.4	Cufflinks	exon	162060799	162061115	.	+	.	gene_id "XLOC_001339"; transcript_id "TCONS_00003333"; exon_number "2"; oId "CUFF.3376.1"; class_code "u"; tss_id "TSS1980";
NC_010443.4	Cufflinks	exon	163116121	163116192	.	+	.	gene_id "XLOC_001341"; transcript_id "TCONS_00003338"; exon_number "1"; oId "CUFF.3425.4"; class_code "u"; tss_id "TSS1984";
NC_010443.4	Cufflinks	exon	163128004	163128079	.	+	.	gene_id "XLOC_001341"; transcript_id "TCONS_00003338"; exon_number "2"; oId "CUFF.3425.4"; class_code "u"; tss_id "TSS1984";
NC_010443.4	Cufflinks	exon	163154578	163154665	.	+	.	gene_id "XLOC_001341"; transcript_id "TCONS_00003338"; exon_number "3"; oId "CUFF.3425.4"; class_code "u"; tss_id "TSS1984";
NC_010443.4	Cufflinks	exon	163161065	163161070	.	+	.	gene_id "XLOC_001341"; transcript_id "TCONS_00003338"; exon_number "4"; oId "CUFF.3425.4"; class_code "u"; tss_id "TSS1984";
NC_010443.4	Cufflinks	exon	163175116	163175130	.	+	.	gene_id "XLOC_001341"; transcript_id "TCONS_00003338"; exon_number "5"; oId "CUFF.3425.4"; class_code "u"; tss_id "TSS1984";
NC_010443.4	Cufflinks	exon	163116178	163116192	.	+	.	gene_id "XLOC_001341"; transcript_id "TCONS_00003340"; exon_number "1"; oId "CUFF.3425.6"; class_code "u"; tss_id "TSS1984";
NC_010443.4	Cufflinks	exon	163116991	163117068	.	+	.	gene_id "XLOC_001341"; transcript_id "TCONS_00003340"; exon_number "2"; oId "CUFF.3425.6"; class_code "u"; tss_id "TSS1984";
NC_010443.4	Cufflinks	exon	163128004	163128079	.	+	.	gene_id "XLOC_001341"; transcript_id "TCONS_00003340"; exon_number "3"; oId "CUFF.3425.6"; class_code "u"; tss_id "TSS1984";
NC_010443.4	Cufflinks	exon	163154578	163154665	.	+	.	gene_id "XLOC_001341"; transcript_id "TCONS_00003340"; exon_number "4"; oId "CUFF.3425.6"; class_code "u"; tss_id "TSS1984";
NC_010443.4	Cufflinks	exon	163161065	163161070	.	+	.	gene_id "XLOC_001341"; transcript_id "TCONS_00003340"; exon_number "5"; oId "CUFF.3425.6"; class_code "u"; tss_id "TSS1984";
NC_010443.4	Cufflinks	exon	163175116	163175130	.	+	.	gene_id "XLOC_001341"; transcript_id "TCONS_00003340"; exon_number "6"; oId "CUFF.3425.6"; class_code "u"; tss_id "TSS1984";
NC_010443.4	Cufflinks	exon	163116178	163116192	.	+	.	gene_id "XLOC_001341"; transcript_id "TCONS_00003339"; exon_number "1"; oId "CUFF.3425.5"; class_code "u"; tss_id "TSS1984";
NC_010443.4	Cufflinks	exon	163116970	163117068	.	+	.	gene_id "XLOC_001341"; transcript_id "TCONS_00003339"; exon_number "2"; oId "CUFF.3425.5"; class_code "u"; tss_id "TSS1984";
NC_010443.4	Cufflinks	exon	163128004	163128079	.	+	.	gene_id "XLOC_001341"; transcript_id "TCONS_00003339"; exon_number "3"; oId "CUFF.3425.5"; class_code "u"; tss_id "TSS1984";
NC_010443.4	Cufflinks	exon	163154578	163154665	.	+	.	gene_id "XLOC_001341"; transcript_id "TCONS_00003339"; exon_number "4"; oId "CUFF.3425.5"; class_code "u"; tss_id "TSS1984";
NC_010443.4	Cufflinks	exon	163161065	163161070	.	+	.	gene_id "XLOC_001341"; transcript_id "TCONS_00003339"; exon_number "5"; oId "CUFF.3425.5"; class_code "u"; tss_id "TSS1984";
NC_010443.4	Cufflinks	exon	163175116	163175130	.	+	.	gene_id "XLOC_001341"; transcript_id "TCONS_00003339"; exon_number "6"; oId "CUFF.3425.5"; class_code "u"; tss_id "TSS1984";
NC_010443.4	Cufflinks	exon	163127821	163127841	.	+	.	gene_id "XLOC_001341"; transcript_id "TCONS_00003342"; exon_number "1"; oId "CUFF.3425.8"; class_code "u"; tss_id "TSS1986";
NC_010443.4	Cufflinks	exon	163128004	163128079	.	+	.	gene_id "XLOC_001341"; transcript_id "TCONS_00003342"; exon_number "2"; oId "CUFF.3425.8"; class_code "u"; tss_id "TSS1986";
NC_010443.4	Cufflinks	exon	163154578	163154665	.	+	.	gene_id "XLOC_001341"; transcript_id "TCONS_00003342"; exon_number "3"; oId "CUFF.3425.8"; class_code "u"; tss_id "TSS1986";
NC_010443.4	Cufflinks	exon	163161065	163161070	.	+	.	gene_id "XLOC_001341"; transcript_id "TCONS_00003342"; exon_number "4"; oId "CUFF.3425.8"; class_code "u"; tss_id "TSS1986";
NC_010443.4	Cufflinks	exon	163175116	163175130	.	+	.	gene_id "XLOC_001341"; transcript_id "TCONS_00003342"; exon_number "5"; oId "CUFF.3425.8"; class_code "u"; tss_id "TSS1986";
NC_010443.4	Cufflinks	exon	163343165	163343761	.	+	.	gene_id "XLOC_001344"; transcript_id "TCONS_00003350"; exon_number "1"; oId "CUFF.3448.3"; class_code "u"; tss_id "TSS1990";
NC_010443.4	Cufflinks	exon	163348950	163349141	.	+	.	gene_id "XLOC_001344"; transcript_id "TCONS_00003350"; exon_number "2"; oId "CUFF.3448.3"; class_code "u"; tss_id "TSS1990";
NC_010443.4	Cufflinks	exon	163351296	163351369	.	+	.	gene_id "XLOC_001344"; transcript_id "TCONS_00003350"; exon_number "3"; oId "CUFF.3448.3"; class_code "u"; tss_id "TSS1990";
NC_010443.4	Cufflinks	exon	163352889	163353205	.	+	.	gene_id "XLOC_001344"; transcript_id "TCONS_00003350"; exon_number "4"; oId "CUFF.3448.3"; class_code "u"; tss_id "TSS1990";
NC_010443.4	Cufflinks	exon	163343165	163343444	.	+	.	gene_id "XLOC_001344"; transcript_id "TCONS_00003349"; exon_number "1"; oId "CUFF.3448.2"; class_code "u"; tss_id "TSS1990";
NC_010443.4	Cufflinks	exon	163348950	163349141	.	+	.	gene_id "XLOC_001344"; transcript_id "TCONS_00003349"; exon_number "2"; oId "CUFF.3448.2"; class_code "u"; tss_id "TSS1990";
NC_010443.4	Cufflinks	exon	163351296	163351369	.	+	.	gene_id "XLOC_001344"; transcript_id "TCONS_00003349"; exon_number "3"; oId "CUFF.3448.2"; class_code "u"; tss_id "TSS1990";
NC_010443.4	Cufflinks	exon	163352889	163353205	.	+	.	gene_id "XLOC_001344"; transcript_id "TCONS_00003349"; exon_number "4"; oId "CUFF.3448.2"; class_code "u"; tss_id "TSS1990";
NC_010443.4	Cufflinks	exon	163343165	163343761	.	+	.	gene_id "XLOC_001344"; transcript_id "TCONS_00003348"; exon_number "1"; oId "CUFF.3448.1"; class_code "u"; tss_id "TSS1990";
NC_010443.4	Cufflinks	exon	163348275	163348378	.	+	.	gene_id "XLOC_001344"; transcript_id "TCONS_00003348"; exon_number "2"; oId "CUFF.3448.1"; class_code "u"; tss_id "TSS1990";
NC_010443.4	Cufflinks	exon	163348950	163349141	.	+	.	gene_id "XLOC_001344"; transcript_id "TCONS_00003348"; exon_number "3"; oId "CUFF.3448.1"; class_code "u"; tss_id "TSS1990";
NC_010443.4	Cufflinks	exon	163351296	163351369	.	+	.	gene_id "XLOC_001344"; transcript_id "TCONS_00003348"; exon_number "4"; oId "CUFF.3448.1"; class_code "u"; tss_id "TSS1990";
NC_010443.4	Cufflinks	exon	163352889	163353205	.	+	.	gene_id "XLOC_001344"; transcript_id "TCONS_00003348"; exon_number "5"; oId "CUFF.3448.1"; class_code "u"; tss_id "TSS1990";
NC_010443.4	Cufflinks	exon	167094873	167094911	.	+	.	gene_id "XLOC_001377"; transcript_id "TCONS_00003434"; exon_number "1"; oId "CUFF.3495.1"; class_code "u"; tss_id "TSS2036";
NC_010443.4	Cufflinks	exon	167103819	167104388	.	+	.	gene_id "XLOC_001377"; transcript_id "TCONS_00003434"; exon_number "2"; oId "CUFF.3495.1"; class_code "u"; tss_id "TSS2036";
NC_010443.4	Cufflinks	exon	170052358	170052671	.	+	.	gene_id "XLOC_001394"; transcript_id "TCONS_00003472"; exon_number "1"; gene_name "LOC100517871"; oId "CUFF.3718.1"; nearest_ref "rna2989"; class_code "x"; tss_id "TSS2058";
NC_010443.4	Cufflinks	exon	170053663	170055515	.	+	.	gene_id "XLOC_001394"; transcript_id "TCONS_00003472"; exon_number "2"; gene_name "LOC100517871"; oId "CUFF.3718.1"; nearest_ref "rna2989"; class_code "x"; tss_id "TSS2058";
NC_010443.4	Cufflinks	exon	170059164	170059271	.	+	.	gene_id "XLOC_001395"; transcript_id "TCONS_00003473"; exon_number "1"; oId "CUFF.3525.1"; class_code "u"; tss_id "TSS2059";
NC_010443.4	Cufflinks	exon	170085765	170086223	.	+	.	gene_id "XLOC_001395"; transcript_id "TCONS_00003473"; exon_number "2"; oId "CUFF.3525.1"; class_code "u"; tss_id "TSS2059";
NC_010443.4	Cufflinks	exon	172131988	172132302	.	+	.	gene_id "XLOC_001403"; transcript_id "TCONS_00003483"; exon_number "1"; oId "CUFF.3538.1"; class_code "u"; tss_id "TSS2067";
NC_010443.4	Cufflinks	exon	172134475	172134882	.	+	.	gene_id "XLOC_001403"; transcript_id "TCONS_00003483"; exon_number "2"; oId "CUFF.3538.1"; class_code "u"; tss_id "TSS2067";
NC_010443.4	Cufflinks	exon	172131988	172132302	.	+	.	gene_id "XLOC_001403"; transcript_id "TCONS_00003484"; exon_number "1"; oId "CUFF.3538.2"; class_code "u"; tss_id "TSS2067";
NC_010443.4	Cufflinks	exon	172134475	172134524	.	+	.	gene_id "XLOC_001403"; transcript_id "TCONS_00003484"; exon_number "2"; oId "CUFF.3538.2"; class_code "u"; tss_id "TSS2067";
NC_010443.4	Cufflinks	exon	172135835	172136215	.	+	.	gene_id "XLOC_001403"; transcript_id "TCONS_00003484"; exon_number "3"; oId "CUFF.3538.2"; class_code "u"; tss_id "TSS2067";
NC_010443.4	Cufflinks	exon	174178990	174179166	.	+	.	gene_id "XLOC_001409"; transcript_id "TCONS_00003505"; exon_number "1"; oId "CUFF.3555.3"; class_code "u"; tss_id "TSS2073";
NC_010443.4	Cufflinks	exon	174187363	174188198	.	+	.	gene_id "XLOC_001409"; transcript_id "TCONS_00003505"; exon_number "2"; oId "CUFF.3555.3"; class_code "u"; tss_id "TSS2073";
NC_010443.4	Cufflinks	exon	174189560	174190586	.	+	.	gene_id "XLOC_001409"; transcript_id "TCONS_00003505"; exon_number "3"; oId "CUFF.3555.3"; class_code "u"; tss_id "TSS2073";
NC_010443.4	Cufflinks	exon	174178990	174179166	.	+	.	gene_id "XLOC_001409"; transcript_id "TCONS_00003504"; exon_number "1"; oId "CUFF.3555.2"; class_code "u"; tss_id "TSS2073";
NC_010443.4	Cufflinks	exon	174187363	174187454	.	+	.	gene_id "XLOC_001409"; transcript_id "TCONS_00003504"; exon_number "2"; oId "CUFF.3555.2"; class_code "u"; tss_id "TSS2073";
NC_010443.4	Cufflinks	exon	174189560	174190586	.	+	.	gene_id "XLOC_001409"; transcript_id "TCONS_00003504"; exon_number "3"; oId "CUFF.3555.2"; class_code "u"; tss_id "TSS2073";
NC_010443.4	Cufflinks	exon	174178990	174179166	.	+	.	gene_id "XLOC_001409"; transcript_id "TCONS_00003503"; exon_number "1"; oId "CUFF.3555.1"; class_code "u"; tss_id "TSS2073";
NC_010443.4	Cufflinks	exon	174187363	174187454	.	+	.	gene_id "XLOC_001409"; transcript_id "TCONS_00003503"; exon_number "2"; oId "CUFF.3555.1"; class_code "u"; tss_id "TSS2073";
NC_010443.4	Cufflinks	exon	174188027	174188198	.	+	.	gene_id "XLOC_001409"; transcript_id "TCONS_00003503"; exon_number "3"; oId "CUFF.3555.1"; class_code "u"; tss_id "TSS2073";
NC_010443.4	Cufflinks	exon	174189560	174190586	.	+	.	gene_id "XLOC_001409"; transcript_id "TCONS_00003503"; exon_number "4"; oId "CUFF.3555.1"; class_code "u"; tss_id "TSS2073";
NC_010443.4	Cufflinks	exon	175256107	175256172	.	+	.	gene_id "XLOC_001410"; transcript_id "TCONS_00003506"; exon_number "1"; oId "CUFF.3557.1"; class_code "u"; tss_id "TSS2074";
NC_010443.4	Cufflinks	exon	175275849	175275950	.	+	.	gene_id "XLOC_001410"; transcript_id "TCONS_00003506"; exon_number "2"; oId "CUFF.3557.1"; class_code "u"; tss_id "TSS2074";
NC_010443.4	Cufflinks	exon	175287163	175287278	.	+	.	gene_id "XLOC_001410"; transcript_id "TCONS_00003506"; exon_number "3"; oId "CUFF.3557.1"; class_code "u"; tss_id "TSS2074";
NC_010443.4	Cufflinks	exon	175289109	175289290	.	+	.	gene_id "XLOC_001410"; transcript_id "TCONS_00003506"; exon_number "4"; oId "CUFF.3557.1"; class_code "u"; tss_id "TSS2074";
NC_010443.4	Cufflinks	exon	175256146	175256239	.	+	.	gene_id "XLOC_001410"; transcript_id "TCONS_00003507"; exon_number "1"; oId "CUFF.3557.2"; class_code "u"; tss_id "TSS2074";
NC_010443.4	Cufflinks	exon	175259269	175259512	.	+	.	gene_id "XLOC_001410"; transcript_id "TCONS_00003507"; exon_number "2"; oId "CUFF.3557.2"; class_code "u"; tss_id "TSS2074";
NC_010443.4	Cufflinks	exon	175256146	175256239	.	+	.	gene_id "XLOC_001410"; transcript_id "TCONS_00003508"; exon_number "1"; oId "CUFF.3557.3"; class_code "u"; tss_id "TSS2074";
NC_010443.4	Cufflinks	exon	175275849	175275950	.	+	.	gene_id "XLOC_001410"; transcript_id "TCONS_00003508"; exon_number "2"; oId "CUFF.3557.3"; class_code "u"; tss_id "TSS2074";
NC_010443.4	Cufflinks	exon	175287163	175287278	.	+	.	gene_id "XLOC_001410"; transcript_id "TCONS_00003508"; exon_number "3"; oId "CUFF.3557.3"; class_code "u"; tss_id "TSS2074";
NC_010443.4	Cufflinks	exon	175289109	175289290	.	+	.	gene_id "XLOC_001410"; transcript_id "TCONS_00003508"; exon_number "4"; oId "CUFF.3557.3"; class_code "u"; tss_id "TSS2074";
NC_010443.4	Cufflinks	exon	176070719	176070886	.	+	.	gene_id "XLOC_001421"; transcript_id "TCONS_00003535"; exon_number "1"; oId "CUFF.3563.1"; class_code "u"; tss_id "TSS2090";
NC_010443.4	Cufflinks	exon	176083447	176083592	.	+	.	gene_id "XLOC_001421"; transcript_id "TCONS_00003535"; exon_number "2"; oId "CUFF.3563.1"; class_code "u"; tss_id "TSS2090";
NC_010443.4	Cufflinks	exon	176086906	176086987	.	+	.	gene_id "XLOC_001421"; transcript_id "TCONS_00003535"; exon_number "3"; oId "CUFF.3563.1"; class_code "u"; tss_id "TSS2090";
NC_010443.4	Cufflinks	exon	176087480	176088377	.	+	.	gene_id "XLOC_001421"; transcript_id "TCONS_00003535"; exon_number "4"; oId "CUFF.3563.1"; class_code "u"; tss_id "TSS2090";
NC_010443.4	Cufflinks	exon	176088662	176089449	.	+	.	gene_id "XLOC_001421"; transcript_id "TCONS_00003535"; exon_number "5"; oId "CUFF.3563.1"; class_code "u"; tss_id "TSS2090";
NC_010443.4	Cufflinks	exon	176415223	176415289	.	+	.	gene_id "XLOC_001423"; transcript_id "TCONS_00003541"; exon_number "1"; oId "CUFF.3748.1"; class_code "u"; tss_id "TSS2093";
NC_010443.4	Cufflinks	exon	176416117	176416443	.	+	.	gene_id "XLOC_001423"; transcript_id "TCONS_00003541"; exon_number "2"; oId "CUFF.3748.1"; class_code "u"; tss_id "TSS2093";
NC_010443.4	Cufflinks	exon	177741493	177741611	.	+	.	gene_id "XLOC_001437"; transcript_id "TCONS_00003566"; exon_number "1"; oId "CUFF.3590.1"; class_code "u"; tss_id "TSS2112";
NC_010443.4	Cufflinks	exon	177742081	177742184	.	+	.	gene_id "XLOC_001437"; transcript_id "TCONS_00003566"; exon_number "2"; oId "CUFF.3590.1"; class_code "u"; tss_id "TSS2112";
NC_010443.4	Cufflinks	exon	177747455	177747891	.	+	.	gene_id "XLOC_001437"; transcript_id "TCONS_00003566"; exon_number "3"; oId "CUFF.3590.1"; class_code "u"; tss_id "TSS2112";
NC_010443.4	Cufflinks	exon	177991927	177992004	.	+	.	gene_id "XLOC_001438"; transcript_id "TCONS_00003567"; exon_number "1"; oId "CUFF.3616.1"; class_code "u"; tss_id "TSS2113";
NC_010443.4	Cufflinks	exon	178081020	178081134	.	+	.	gene_id "XLOC_001438"; transcript_id "TCONS_00003567"; exon_number "2"; oId "CUFF.3616.1"; class_code "u"; tss_id "TSS2113";
NC_010443.4	Cufflinks	exon	178081938	178082022	.	+	.	gene_id "XLOC_001438"; transcript_id "TCONS_00003567"; exon_number "3"; oId "CUFF.3616.1"; class_code "u"; tss_id "TSS2113";
NC_010443.4	Cufflinks	exon	178794990	178795086	.	+	.	gene_id "XLOC_001439"; transcript_id "TCONS_00003568"; exon_number "1"; oId "CUFF.3608.1"; class_code "u"; tss_id "TSS2114";
NC_010443.4	Cufflinks	exon	178814209	178814501	.	+	.	gene_id "XLOC_001439"; transcript_id "TCONS_00003568"; exon_number "2"; oId "CUFF.3608.1"; class_code "u"; tss_id "TSS2114";
NC_010443.4	Cufflinks	exon	179920564	179920971	.	+	.	gene_id "XLOC_001456"; transcript_id "TCONS_00003618"; exon_number "1"; oId "CUFF.3625.1"; class_code "u"; tss_id "TSS2145";
NC_010443.4	Cufflinks	exon	179921691	179921776	.	+	.	gene_id "XLOC_001456"; transcript_id "TCONS_00003618"; exon_number "2"; oId "CUFF.3625.1"; class_code "u"; tss_id "TSS2145";
NC_010443.4	Cufflinks	exon	179923058	179925028	.	+	.	gene_id "XLOC_001456"; transcript_id "TCONS_00003618"; exon_number "3"; oId "CUFF.3625.1"; class_code "u"; tss_id "TSS2145";
NC_010443.4	Cufflinks	exon	179966373	179967303	.	+	.	gene_id "XLOC_001457"; transcript_id "TCONS_00003619"; exon_number "1"; gene_name "NEDD4L"; oId "CUFF.3655.1"; nearest_ref "rna3088"; class_code "x"; tss_id "TSS2146";
NC_010443.4	Cufflinks	exon	179968145	179968344	.	+	.	gene_id "XLOC_001457"; transcript_id "TCONS_00003619"; exon_number "2"; gene_name "NEDD4L"; oId "CUFF.3655.1"; nearest_ref "rna3088"; class_code "x"; tss_id "TSS2146";
NC_010443.4	Cufflinks	exon	180302319	180303070	.	+	.	gene_id "XLOC_001458"; transcript_id "TCONS_00003620"; exon_number "1"; oId "CUFF.3629.1"; class_code "u"; tss_id "TSS2147";
NC_010443.4	Cufflinks	exon	180310200	180310458	.	+	.	gene_id "XLOC_001458"; transcript_id "TCONS_00003620"; exon_number "2"; oId "CUFF.3629.1"; class_code "u"; tss_id "TSS2147";
NC_010443.4	Cufflinks	exon	180362423	180362634	.	+	.	gene_id "XLOC_001459"; transcript_id "TCONS_00003621"; exon_number "1"; oId "CUFF.3634.1"; class_code "u"; tss_id "TSS2148";
NC_010443.4	Cufflinks	exon	180366576	180366655	.	+	.	gene_id "XLOC_001459"; transcript_id "TCONS_00003621"; exon_number "2"; oId "CUFF.3634.1"; class_code "u"; tss_id "TSS2148";
NC_010443.4	Cufflinks	exon	180371467	180372430	.	+	.	gene_id "XLOC_001459"; transcript_id "TCONS_00003621"; exon_number "3"; oId "CUFF.3634.1"; class_code "u"; tss_id "TSS2148";
NC_010443.4	Cufflinks	exon	180776852	180777344	.	+	.	gene_id "XLOC_001463"; transcript_id "TCONS_00003628"; exon_number "1"; gene_name "CILP"; oId "CUFF.3660.1"; nearest_ref "rna3098"; class_code "x"; tss_id "TSS2155";
NC_010443.4	Cufflinks	exon	180799992	180800019	.	+	.	gene_id "XLOC_001463"; transcript_id "TCONS_00003628"; exon_number "2"; gene_name "CILP"; oId "CUFF.3660.1"; nearest_ref "rna3098"; class_code "x"; tss_id "TSS2155";
NC_010443.4	Cufflinks	exon	181259439	181259558	.	+	.	gene_id "XLOC_001466"; transcript_id "TCONS_00003639"; exon_number "1"; oId "CUFF.3664.2"; class_code "u"; tss_id "TSS2163";
NC_010443.4	Cufflinks	exon	181259907	181260174	.	+	.	gene_id "XLOC_001466"; transcript_id "TCONS_00003639"; exon_number "2"; oId "CUFF.3664.2"; class_code "u"; tss_id "TSS2163";
NC_010443.4	Cufflinks	exon	181259439	181259670	.	+	.	gene_id "XLOC_001466"; transcript_id "TCONS_00003638"; exon_number "1"; oId "CUFF.3664.1"; class_code "u"; tss_id "TSS2163";
NC_010443.4	Cufflinks	exon	181259907	181260174	.	+	.	gene_id "XLOC_001466"; transcript_id "TCONS_00003638"; exon_number "2"; oId "CUFF.3664.1"; class_code "u"; tss_id "TSS2163";
NC_010443.4	Cufflinks	exon	181411628	181412330	.	+	.	gene_id "XLOC_001468"; transcript_id "TCONS_00003641"; exon_number "1"; oId "CUFF.3675.1"; class_code "u"; tss_id "TSS2165";
NC_010443.4	Cufflinks	exon	181413249	181413366	.	+	.	gene_id "XLOC_001468"; transcript_id "TCONS_00003641"; exon_number "2"; oId "CUFF.3675.1"; class_code "u"; tss_id "TSS2165";
NC_010443.4	Cufflinks	exon	181416055	181416290	.	+	.	gene_id "XLOC_001468"; transcript_id "TCONS_00003641"; exon_number "3"; oId "CUFF.3675.1"; class_code "u"; tss_id "TSS2165";
NC_010443.4	Cufflinks	exon	181416527	181416794	.	+	.	gene_id "XLOC_001468"; transcript_id "TCONS_00003641"; exon_number "4"; oId "CUFF.3675.1"; class_code "u"; tss_id "TSS2165";
NC_010443.4	Cufflinks	exon	181411629	181412330	.	+	.	gene_id "XLOC_001468"; transcript_id "TCONS_00003642"; exon_number "1"; oId "CUFF.3675.2"; class_code "u"; tss_id "TSS2165";
NC_010443.4	Cufflinks	exon	181413249	181413366	.	+	.	gene_id "XLOC_001468"; transcript_id "TCONS_00003642"; exon_number "2"; oId "CUFF.3675.2"; class_code "u"; tss_id "TSS2165";
NC_010443.4	Cufflinks	exon	181416055	181416290	.	+	.	gene_id "XLOC_001468"; transcript_id "TCONS_00003642"; exon_number "3"; oId "CUFF.3675.2"; class_code "u"; tss_id "TSS2165";
NC_010443.4	Cufflinks	exon	181416682	181416794	.	+	.	gene_id "XLOC_001468"; transcript_id "TCONS_00003642"; exon_number "4"; oId "CUFF.3675.2"; class_code "u"; tss_id "TSS2165";
NC_010443.4	Cufflinks	exon	181411633	181412330	.	+	.	gene_id "XLOC_001468"; transcript_id "TCONS_00003643"; exon_number "1"; oId "CUFF.3675.3"; class_code "u"; tss_id "TSS2165";
NC_010443.4	Cufflinks	exon	181413249	181413366	.	+	.	gene_id "XLOC_001468"; transcript_id "TCONS_00003643"; exon_number "2"; oId "CUFF.3675.3"; class_code "u"; tss_id "TSS2165";
NC_010443.4	Cufflinks	exon	181416055	181416178	.	+	.	gene_id "XLOC_001468"; transcript_id "TCONS_00003643"; exon_number "3"; oId "CUFF.3675.3"; class_code "u"; tss_id "TSS2165";
NC_010443.4	Cufflinks	exon	181416682	181416794	.	+	.	gene_id "XLOC_001468"; transcript_id "TCONS_00003643"; exon_number "4"; oId "CUFF.3675.3"; class_code "u"; tss_id "TSS2165";
NC_010443.4	Cufflinks	exon	181411634	181412330	.	+	.	gene_id "XLOC_001468"; transcript_id "TCONS_00003644"; exon_number "1"; oId "CUFF.3675.4"; class_code "u"; tss_id "TSS2165";
NC_010443.4	Cufflinks	exon	181413249	181413366	.	+	.	gene_id "XLOC_001468"; transcript_id "TCONS_00003644"; exon_number "2"; oId "CUFF.3675.4"; class_code "u"; tss_id "TSS2165";
NC_010443.4	Cufflinks	exon	181416055	181416178	.	+	.	gene_id "XLOC_001468"; transcript_id "TCONS_00003644"; exon_number "3"; oId "CUFF.3675.4"; class_code "u"; tss_id "TSS2165";
NC_010443.4	Cufflinks	exon	181416527	181416794	.	+	.	gene_id "XLOC_001468"; transcript_id "TCONS_00003644"; exon_number "4"; oId "CUFF.3675.4"; class_code "u"; tss_id "TSS2165";
NC_010443.4	Cufflinks	exon	182366991	182367146	.	+	.	gene_id "XLOC_001475"; transcript_id "TCONS_00003668"; exon_number "1"; oId "CUFF.3702.1"; class_code "u"; tss_id "TSS2174";
NC_010443.4	Cufflinks	exon	182375120	182375277	.	+	.	gene_id "XLOC_001475"; transcript_id "TCONS_00003668"; exon_number "2"; oId "CUFF.3702.1"; class_code "u"; tss_id "TSS2174";
NC_010443.4	Cufflinks	exon	182377196	182377287	.	+	.	gene_id "XLOC_001475"; transcript_id "TCONS_00003668"; exon_number "3"; oId "CUFF.3702.1"; class_code "u"; tss_id "TSS2174";
NC_010443.4	Cufflinks	exon	182384630	182384745	.	+	.	gene_id "XLOC_001475"; transcript_id "TCONS_00003668"; exon_number "4"; oId "CUFF.3702.1"; class_code "u"; tss_id "TSS2174";
NC_010443.4	Cufflinks	exon	182495770	182495933	.	+	.	gene_id "XLOC_001479"; transcript_id "TCONS_00003677"; exon_number "1"; oId "CUFF.3705.1"; class_code "u"; tss_id "TSS2182";
NC_010443.4	Cufflinks	exon	182515697	182515899	.	+	.	gene_id "XLOC_001479"; transcript_id "TCONS_00003677"; exon_number "2"; oId "CUFF.3705.1"; class_code "u"; tss_id "TSS2182";
NC_010443.4	Cufflinks	exon	182519022	182519243	.	+	.	gene_id "XLOC_001479"; transcript_id "TCONS_00003677"; exon_number "3"; oId "CUFF.3705.1"; class_code "u"; tss_id "TSS2182";
NC_010443.4	Cufflinks	exon	184117998	184118224	.	+	.	gene_id "XLOC_001495"; transcript_id "TCONS_00003712"; exon_number "1"; oId "CUFF.3759.1"; class_code "u"; tss_id "TSS2204";
NC_010443.4	Cufflinks	exon	184119026	184119157	.	+	.	gene_id "XLOC_001495"; transcript_id "TCONS_00003712"; exon_number "2"; oId "CUFF.3759.1"; class_code "u"; tss_id "TSS2204";
NC_010443.4	Cufflinks	exon	184120977	184121256	.	+	.	gene_id "XLOC_001495"; transcript_id "TCONS_00003712"; exon_number "3"; oId "CUFF.3759.1"; class_code "u"; tss_id "TSS2204";
NC_010443.4	Cufflinks	exon	184184274	184184365	.	+	.	gene_id "XLOC_001497"; transcript_id "TCONS_00003714"; exon_number "1"; oId "CUFF.3869.1"; class_code "u"; tss_id "TSS2210";
NC_010443.4	Cufflinks	exon	184184747	184184830	.	+	.	gene_id "XLOC_001497"; transcript_id "TCONS_00003714"; exon_number "2"; oId "CUFF.3869.1"; class_code "u"; tss_id "TSS2210";
NC_010443.4	Cufflinks	exon	184185389	184185832	.	+	.	gene_id "XLOC_001497"; transcript_id "TCONS_00003714"; exon_number "3"; oId "CUFF.3869.1"; class_code "u"; tss_id "TSS2210";
NC_010443.4	Cufflinks	exon	184187217	184187332	.	+	.	gene_id "XLOC_001497"; transcript_id "TCONS_00003714"; exon_number "4"; oId "CUFF.3869.1"; class_code "u"; tss_id "TSS2210";
NC_010443.4	Cufflinks	exon	184184728	184184830	.	+	.	gene_id "XLOC_001497"; transcript_id "TCONS_00003715"; exon_number "1"; oId "CUFF.3869.2"; class_code "u"; tss_id "TSS2211";
NC_010443.4	Cufflinks	exon	184184925	184185012	.	+	.	gene_id "XLOC_001497"; transcript_id "TCONS_00003715"; exon_number "2"; oId "CUFF.3869.2"; class_code "u"; tss_id "TSS2211";
NC_010443.4	Cufflinks	exon	184185151	184185204	.	+	.	gene_id "XLOC_001497"; transcript_id "TCONS_00003715"; exon_number "3"; oId "CUFF.3869.2"; class_code "u"; tss_id "TSS2211";
NC_010443.4	Cufflinks	exon	184923480	184923806	.	+	.	gene_id "XLOC_001508"; transcript_id "TCONS_00003732"; exon_number "1"; oId "CUFF.3790.1"; class_code "u"; tss_id "TSS2223";
NC_010443.4	Cufflinks	exon	184925433	184925660	.	+	.	gene_id "XLOC_001508"; transcript_id "TCONS_00003732"; exon_number "2"; oId "CUFF.3790.1"; class_code "u"; tss_id "TSS2223";
NC_010443.4	Cufflinks	exon	185521222	185521432	.	+	.	gene_id "XLOC_001518"; transcript_id "TCONS_00003759"; exon_number "1"; oId "CUFF.3819.2"; class_code "u"; tss_id "TSS2238";
NC_010443.4	Cufflinks	exon	185522803	185523016	.	+	.	gene_id "XLOC_001518"; transcript_id "TCONS_00003759"; exon_number "2"; oId "CUFF.3819.2"; class_code "u"; tss_id "TSS2238";
NC_010443.4	Cufflinks	exon	185523689	185523900	.	+	.	gene_id "XLOC_001518"; transcript_id "TCONS_00003759"; exon_number "3"; oId "CUFF.3819.2"; class_code "u"; tss_id "TSS2238";
NC_010443.4	Cufflinks	exon	185521222	185521432	.	+	.	gene_id "XLOC_001518"; transcript_id "TCONS_00003758"; exon_number "1"; oId "CUFF.3819.1"; class_code "u"; tss_id "TSS2238";
NC_010443.4	Cufflinks	exon	185522322	185523016	.	+	.	gene_id "XLOC_001518"; transcript_id "TCONS_00003758"; exon_number "2"; oId "CUFF.3819.1"; class_code "u"; tss_id "TSS2238";
NC_010443.4	Cufflinks	exon	185523689	185523900	.	+	.	gene_id "XLOC_001518"; transcript_id "TCONS_00003758"; exon_number "3"; oId "CUFF.3819.1"; class_code "u"; tss_id "TSS2238";
NC_010443.4	Cufflinks	exon	185891405	185891656	.	+	.	gene_id "XLOC_001520"; transcript_id "TCONS_00003761"; exon_number "1"; gene_name "LOC100154048"; oId "CUFF.3899.1"; nearest_ref "rna3221"; class_code "x"; tss_id "TSS2240";
NC_010443.4	Cufflinks	exon	185892869	185895771	.	+	.	gene_id "XLOC_001520"; transcript_id "TCONS_00003761"; exon_number "2"; gene_name "LOC100154048"; oId "CUFF.3899.1"; nearest_ref "rna3221"; class_code "x"; tss_id "TSS2240";
NC_010443.4	Cufflinks	exon	186211447	186211949	.	+	.	gene_id "XLOC_001523"; transcript_id "TCONS_00003769"; exon_number "1"; oId "CUFF.3835.2"; class_code "u"; tss_id "TSS2243";
NC_010443.4	Cufflinks	exon	186212464	186213104	.	+	.	gene_id "XLOC_001523"; transcript_id "TCONS_00003769"; exon_number "2"; oId "CUFF.3835.2"; class_code "u"; tss_id "TSS2243";
NC_010443.4	Cufflinks	exon	186211447	186211559	.	+	.	gene_id "XLOC_001523"; transcript_id "TCONS_00003768"; exon_number "1"; oId "CUFF.3835.1"; class_code "u"; tss_id "TSS2243";
NC_010443.4	Cufflinks	exon	186211809	186211949	.	+	.	gene_id "XLOC_001523"; transcript_id "TCONS_00003768"; exon_number "2"; oId "CUFF.3835.1"; class_code "u"; tss_id "TSS2243";
NC_010443.4	Cufflinks	exon	186212464	186213104	.	+	.	gene_id "XLOC_001523"; transcript_id "TCONS_00003768"; exon_number "3"; oId "CUFF.3835.1"; class_code "u"; tss_id "TSS2243";
NC_010443.4	Cufflinks	exon	186215485	186215560	.	+	.	gene_id "XLOC_001524"; transcript_id "TCONS_00003770"; exon_number "1"; oId "CUFF.3836.1"; class_code "u"; tss_id "TSS2244";
NC_010443.4	Cufflinks	exon	186217020	186217389	.	+	.	gene_id "XLOC_001524"; transcript_id "TCONS_00003770"; exon_number "2"; oId "CUFF.3836.1"; class_code "u"; tss_id "TSS2244";
NC_010443.4	Cufflinks	exon	187114835	187117022	.	+	.	gene_id "XLOC_001527"; transcript_id "TCONS_00003778"; exon_number "1"; oId "CUFF.3843.1"; class_code "u"; tss_id "TSS2248";
NC_010443.4	Cufflinks	exon	187117180	187117618	.	+	.	gene_id "XLOC_001527"; transcript_id "TCONS_00003778"; exon_number "2"; oId "CUFF.3843.1"; class_code "u"; tss_id "TSS2248";
NC_010443.4	Cufflinks	exon	187310506	187311345	.	+	.	gene_id "XLOC_001528"; transcript_id "TCONS_00003779"; exon_number "1"; oId "CUFF.3855.1"; class_code "u"; tss_id "TSS2249";
NC_010443.4	Cufflinks	exon	187315454	187315635	.	+	.	gene_id "XLOC_001528"; transcript_id "TCONS_00003779"; exon_number "2"; oId "CUFF.3855.1"; class_code "u"; tss_id "TSS2249";
NC_010443.4	Cufflinks	exon	187315793	187316231	.	+	.	gene_id "XLOC_001528"; transcript_id "TCONS_00003779"; exon_number "3"; oId "CUFF.3855.1"; class_code "u"; tss_id "TSS2249";
NC_010443.4	Cufflinks	exon	188461231	188461265	.	+	.	gene_id "XLOC_001536"; transcript_id "TCONS_00003800"; exon_number "1"; oId "CUFF.3860.1"; class_code "u"; tss_id "TSS2259";
NC_010443.4	Cufflinks	exon	188461522	188461766	.	+	.	gene_id "XLOC_001536"; transcript_id "TCONS_00003800"; exon_number "2"; oId "CUFF.3860.1"; class_code "u"; tss_id "TSS2259";
NC_010443.4	Cufflinks	exon	188627588	188628022	.	+	.	gene_id "XLOC_001538"; transcript_id "TCONS_00003807"; exon_number "1"; oId "CUFF.3865.1"; class_code "u"; tss_id "TSS2262";
NC_010443.4	Cufflinks	exon	188633359	188633444	.	+	.	gene_id "XLOC_001538"; transcript_id "TCONS_00003807"; exon_number "2"; oId "CUFF.3865.1"; class_code "u"; tss_id "TSS2262";
NC_010443.4	Cufflinks	exon	188638868	188638904	.	+	.	gene_id "XLOC_001538"; transcript_id "TCONS_00003807"; exon_number "3"; oId "CUFF.3865.1"; class_code "u"; tss_id "TSS2262";
NC_010443.4	Cufflinks	exon	188716754	188717047	.	+	.	gene_id "XLOC_001539"; transcript_id "TCONS_00003809"; exon_number "1"; oId "CUFF.3925.2"; class_code "u"; tss_id "TSS2263";
NC_010443.4	Cufflinks	exon	188719459	188719563	.	+	.	gene_id "XLOC_001539"; transcript_id "TCONS_00003809"; exon_number "2"; oId "CUFF.3925.2"; class_code "u"; tss_id "TSS2263";
NC_010443.4	Cufflinks	exon	188736080	188736225	.	+	.	gene_id "XLOC_001539"; transcript_id "TCONS_00003809"; exon_number "3"; oId "CUFF.3925.2"; class_code "u"; tss_id "TSS2263";
NC_010443.4	Cufflinks	exon	188920514	188920627	.	+	.	gene_id "XLOC_001539"; transcript_id "TCONS_00003809"; exon_number "4"; oId "CUFF.3925.2"; class_code "u"; tss_id "TSS2263";
NC_010443.4	Cufflinks	exon	188927950	188928088	.	+	.	gene_id "XLOC_001539"; transcript_id "TCONS_00003809"; exon_number "5"; oId "CUFF.3925.2"; class_code "u"; tss_id "TSS2263";
NC_010443.4	Cufflinks	exon	189077131	189077271	.	+	.	gene_id "XLOC_001539"; transcript_id "TCONS_00003809"; exon_number "6"; oId "CUFF.3925.2"; class_code "u"; tss_id "TSS2263";
NC_010443.4	Cufflinks	exon	189078628	189078724	.	+	.	gene_id "XLOC_001539"; transcript_id "TCONS_00003809"; exon_number "7"; oId "CUFF.3925.2"; class_code "u"; tss_id "TSS2263";
NC_010443.4	Cufflinks	exon	188716754	188717047	.	+	.	gene_id "XLOC_001539"; transcript_id "TCONS_00003808"; exon_number "1"; oId "CUFF.3925.1"; class_code "u"; tss_id "TSS2263";
NC_010443.4	Cufflinks	exon	188920514	188920628	.	+	.	gene_id "XLOC_001539"; transcript_id "TCONS_00003808"; exon_number "2"; oId "CUFF.3925.1"; class_code "u"; tss_id "TSS2263";
NC_010443.4	Cufflinks	exon	188927950	188928088	.	+	.	gene_id "XLOC_001539"; transcript_id "TCONS_00003808"; exon_number "3"; oId "CUFF.3925.1"; class_code "u"; tss_id "TSS2263";
NC_010443.4	Cufflinks	exon	189077131	189077271	.	+	.	gene_id "XLOC_001539"; transcript_id "TCONS_00003808"; exon_number "4"; oId "CUFF.3925.1"; class_code "u"; tss_id "TSS2263";
NC_010443.4	Cufflinks	exon	189078628	189078724	.	+	.	gene_id "XLOC_001539"; transcript_id "TCONS_00003808"; exon_number "5"; oId "CUFF.3925.1"; class_code "u"; tss_id "TSS2263";
NC_010443.4	Cufflinks	exon	188716756	188717047	.	+	.	gene_id "XLOC_001539"; transcript_id "TCONS_00003810"; exon_number "1"; oId "CUFF.3925.3"; class_code "u"; tss_id "TSS2263";
NC_010443.4	Cufflinks	exon	188920514	188920627	.	+	.	gene_id "XLOC_001539"; transcript_id "TCONS_00003810"; exon_number "2"; oId "CUFF.3925.3"; class_code "u"; tss_id "TSS2263";
NC_010443.4	Cufflinks	exon	189077131	189077266	.	+	.	gene_id "XLOC_001539"; transcript_id "TCONS_00003810"; exon_number "3"; oId "CUFF.3925.3"; class_code "u"; tss_id "TSS2263";
NC_010443.4	Cufflinks	exon	188716756	188717047	.	+	.	gene_id "XLOC_001539"; transcript_id "TCONS_00003811"; exon_number "1"; oId "CUFF.3925.4"; class_code "u"; tss_id "TSS2263";
NC_010443.4	Cufflinks	exon	188719459	188719563	.	+	.	gene_id "XLOC_001539"; transcript_id "TCONS_00003811"; exon_number "2"; oId "CUFF.3925.4"; class_code "u"; tss_id "TSS2263";
NC_010443.4	Cufflinks	exon	188736080	188736225	.	+	.	gene_id "XLOC_001539"; transcript_id "TCONS_00003811"; exon_number "3"; oId "CUFF.3925.4"; class_code "u"; tss_id "TSS2263";
NC_010443.4	Cufflinks	exon	188927950	188928088	.	+	.	gene_id "XLOC_001539"; transcript_id "TCONS_00003811"; exon_number "4"; oId "CUFF.3925.4"; class_code "u"; tss_id "TSS2263";
NC_010443.4	Cufflinks	exon	189077131	189077271	.	+	.	gene_id "XLOC_001539"; transcript_id "TCONS_00003811"; exon_number "5"; oId "CUFF.3925.4"; class_code "u"; tss_id "TSS2263";
NC_010443.4	Cufflinks	exon	189137712	189137769	.	+	.	gene_id "XLOC_001539"; transcript_id "TCONS_00003811"; exon_number "6"; oId "CUFF.3925.4"; class_code "u"; tss_id "TSS2263";
NC_010443.4	Cufflinks	exon	188926746	188926801	.	+	.	gene_id "XLOC_001539"; transcript_id "TCONS_00003812"; exon_number "1"; oId "CUFF.3925.5"; class_code "u"; tss_id "TSS2264";
NC_010443.4	Cufflinks	exon	188927950	188928088	.	+	.	gene_id "XLOC_001539"; transcript_id "TCONS_00003812"; exon_number "2"; oId "CUFF.3925.5"; class_code "u"; tss_id "TSS2264";
NC_010443.4	Cufflinks	exon	189077131	189077271	.	+	.	gene_id "XLOC_001539"; transcript_id "TCONS_00003812"; exon_number "3"; oId "CUFF.3925.5"; class_code "u"; tss_id "TSS2264";
NC_010443.4	Cufflinks	exon	189078628	189078724	.	+	.	gene_id "XLOC_001539"; transcript_id "TCONS_00003812"; exon_number "4"; oId "CUFF.3925.5"; class_code "u"; tss_id "TSS2264";
NC_010443.4	Cufflinks	exon	189046818	189046887	.	+	.	gene_id "XLOC_001539"; transcript_id "TCONS_00003813"; exon_number "1"; oId "CUFF.3925.6"; class_code "u"; tss_id "TSS2265";
NC_010443.4	Cufflinks	exon	189077131	189077271	.	+	.	gene_id "XLOC_001539"; transcript_id "TCONS_00003813"; exon_number "2"; oId "CUFF.3925.6"; class_code "u"; tss_id "TSS2265";
NC_010443.4	Cufflinks	exon	189137712	189137769	.	+	.	gene_id "XLOC_001539"; transcript_id "TCONS_00003813"; exon_number "3"; oId "CUFF.3925.6"; class_code "u"; tss_id "TSS2265";
NC_010443.4	Cufflinks	exon	189693433	189693983	.	+	.	gene_id "XLOC_001544"; transcript_id "TCONS_00003818"; exon_number "1"; oId "CUFF.3897.1"; class_code "u"; tss_id "TSS2270";
NC_010443.4	Cufflinks	exon	189708526	189708594	.	+	.	gene_id "XLOC_001544"; transcript_id "TCONS_00003818"; exon_number "2"; oId "CUFF.3897.1"; class_code "u"; tss_id "TSS2270";
NC_010443.4	Cufflinks	exon	189709407	189709496	.	+	.	gene_id "XLOC_001544"; transcript_id "TCONS_00003818"; exon_number "3"; oId "CUFF.3897.1"; class_code "u"; tss_id "TSS2270";
NC_010443.4	Cufflinks	exon	189711193	189711629	.	+	.	gene_id "XLOC_001544"; transcript_id "TCONS_00003818"; exon_number "4"; oId "CUFF.3897.1"; class_code "u"; tss_id "TSS2270";
NC_010443.4	Cufflinks	exon	189693433	189693983	.	+	.	gene_id "XLOC_001544"; transcript_id "TCONS_00003819"; exon_number "1"; oId "CUFF.3897.2"; class_code "u"; tss_id "TSS2270";
NC_010443.4	Cufflinks	exon	189708526	189708594	.	+	.	gene_id "XLOC_001544"; transcript_id "TCONS_00003819"; exon_number "2"; oId "CUFF.3897.2"; class_code "u"; tss_id "TSS2270";
NC_010443.4	Cufflinks	exon	189709407	189709496	.	+	.	gene_id "XLOC_001544"; transcript_id "TCONS_00003819"; exon_number "3"; oId "CUFF.3897.2"; class_code "u"; tss_id "TSS2270";
NC_010443.4	Cufflinks	exon	189832418	189832574	.	+	.	gene_id "XLOC_001544"; transcript_id "TCONS_00003819"; exon_number "4"; oId "CUFF.3897.2"; class_code "u"; tss_id "TSS2270";
NC_010443.4	Cufflinks	exon	199960226	199961064	.	+	.	gene_id "XLOC_001580"; transcript_id "TCONS_00003902"; exon_number "1"; gene_name "NEMF"; oId "CUFF.4005.1"; nearest_ref "rna3356"; class_code "x"; tss_id "TSS2314";
NC_010443.4	Cufflinks	exon	199966636	199968916	.	+	.	gene_id "XLOC_001580"; transcript_id "TCONS_00003902"; exon_number "2"; gene_name "NEMF"; oId "CUFF.4005.1"; nearest_ref "rna3356"; class_code "x"; tss_id "TSS2314";
NC_010443.4	Cufflinks	exon	200725036	200725220	.	+	.	gene_id "XLOC_001589"; transcript_id "TCONS_00003924"; exon_number "1"; oId "CUFF.4023.1"; class_code "u"; tss_id "TSS2324";
NC_010443.4	Cufflinks	exon	200726572	200726723	.	+	.	gene_id "XLOC_001589"; transcript_id "TCONS_00003924"; exon_number "2"; oId "CUFF.4023.1"; class_code "u"; tss_id "TSS2324";
NC_010443.4	Cufflinks	exon	200735323	200735402	.	+	.	gene_id "XLOC_001589"; transcript_id "TCONS_00003924"; exon_number "3"; oId "CUFF.4023.1"; class_code "u"; tss_id "TSS2324";
NC_010443.4	Cufflinks	exon	200738731	200738856	.	+	.	gene_id "XLOC_001589"; transcript_id "TCONS_00003924"; exon_number "4"; oId "CUFF.4023.1"; class_code "u"; tss_id "TSS2324";
NC_010443.4	Cufflinks	exon	200739776	200739836	.	+	.	gene_id "XLOC_001589"; transcript_id "TCONS_00003924"; exon_number "5"; oId "CUFF.4023.1"; class_code "u"; tss_id "TSS2324";
NC_010443.4	Cufflinks	exon	200740089	200740125	.	+	.	gene_id "XLOC_001589"; transcript_id "TCONS_00003924"; exon_number "6"; oId "CUFF.4023.1"; class_code "u"; tss_id "TSS2324";
NC_010443.4	Cufflinks	exon	200999003	201000960	.	+	.	gene_id "XLOC_001591"; transcript_id "TCONS_00003926"; exon_number "1"; gene_name "TRIM9"; oId "CUFF.4301.1"; nearest_ref "rna3388"; class_code "x"; tss_id "TSS2326";
NC_010443.4	Cufflinks	exon	201008746	201008876	.	+	.	gene_id "XLOC_001591"; transcript_id "TCONS_00003926"; exon_number "2"; gene_name "TRIM9"; oId "CUFF.4301.1"; nearest_ref "rna3388"; class_code "x"; tss_id "TSS2326";
NC_010443.4	Cufflinks	exon	201009896	201009980	.	+	.	gene_id "XLOC_001591"; transcript_id "TCONS_00003926"; exon_number "3"; gene_name "TRIM9"; oId "CUFF.4301.1"; nearest_ref "rna3388"; class_code "x"; tss_id "TSS2326";
NC_010443.4	Cufflinks	exon	201012764	201012915	.	+	.	gene_id "XLOC_001591"; transcript_id "TCONS_00003926"; exon_number "4"; gene_name "TRIM9"; oId "CUFF.4301.1"; nearest_ref "rna3388"; class_code "x"; tss_id "TSS2326";
NC_010443.4	Cufflinks	exon	201016492	201017279	.	+	.	gene_id "XLOC_001591"; transcript_id "TCONS_00003926"; exon_number "5"; gene_name "TRIM9"; oId "CUFF.4301.1"; nearest_ref "rna3388"; class_code "x"; tss_id "TSS2326";
NC_010443.4	Cufflinks	exon	200999329	201000960	.	+	.	gene_id "XLOC_001591"; transcript_id "TCONS_00003929"; exon_number "1"; gene_name "TRIM9"; oId "CUFF.4301.4"; nearest_ref "rna3388"; class_code "x"; tss_id "TSS2327";
NC_010443.4	Cufflinks	exon	201008746	201012915	.	+	.	gene_id "XLOC_001591"; transcript_id "TCONS_00003929"; exon_number "2"; gene_name "TRIM9"; oId "CUFF.4301.4"; nearest_ref "rna3388"; class_code "x"; tss_id "TSS2327";
NC_010443.4	Cufflinks	exon	201016492	201017279	.	+	.	gene_id "XLOC_001591"; transcript_id "TCONS_00003929"; exon_number "3"; gene_name "TRIM9"; oId "CUFF.4301.4"; nearest_ref "rna3388"; class_code "x"; tss_id "TSS2327";
NC_010443.4	Cufflinks	exon	200999329	201000960	.	+	.	gene_id "XLOC_001591"; transcript_id "TCONS_00003928"; exon_number "1"; gene_name "TRIM9"; oId "CUFF.4301.3"; nearest_ref "rna3388"; class_code "x"; tss_id "TSS2327";
NC_010443.4	Cufflinks	exon	201008746	201012971	.	+	.	gene_id "XLOC_001591"; transcript_id "TCONS_00003928"; exon_number "2"; gene_name "TRIM9"; oId "CUFF.4301.3"; nearest_ref "rna3388"; class_code "x"; tss_id "TSS2327";
NC_010443.4	Cufflinks	exon	201016492	201017279	.	+	.	gene_id "XLOC_001591"; transcript_id "TCONS_00003928"; exon_number "3"; gene_name "TRIM9"; oId "CUFF.4301.3"; nearest_ref "rna3388"; class_code "x"; tss_id "TSS2327";
NC_010443.4	Cufflinks	exon	200999329	201000960	.	+	.	gene_id "XLOC_001591"; transcript_id "TCONS_00003927"; exon_number "1"; gene_name "TRIM9"; oId "CUFF.4301.2"; nearest_ref "rna3388"; class_code "x"; tss_id "TSS2327";
NC_010443.4	Cufflinks	exon	201008746	201008876	.	+	.	gene_id "XLOC_001591"; transcript_id "TCONS_00003927"; exon_number "2"; gene_name "TRIM9"; oId "CUFF.4301.2"; nearest_ref "rna3388"; class_code "x"; tss_id "TSS2327";
NC_010443.4	Cufflinks	exon	201009896	201012915	.	+	.	gene_id "XLOC_001591"; transcript_id "TCONS_00003927"; exon_number "3"; gene_name "TRIM9"; oId "CUFF.4301.2"; nearest_ref "rna3388"; class_code "x"; tss_id "TSS2327";
NC_010443.4	Cufflinks	exon	201016492	201017279	.	+	.	gene_id "XLOC_001591"; transcript_id "TCONS_00003927"; exon_number "4"; gene_name "TRIM9"; oId "CUFF.4301.2"; nearest_ref "rna3388"; class_code "x"; tss_id "TSS2327";
NC_010443.4	Cufflinks	exon	201384057	201384267	.	+	.	gene_id "XLOC_001595"; transcript_id "TCONS_00003935"; exon_number "1"; oId "CUFF.4181.1"; class_code "u"; tss_id "TSS2332";
NC_010443.4	Cufflinks	exon	201423456	201423804	.	+	.	gene_id "XLOC_001595"; transcript_id "TCONS_00003935"; exon_number "2"; oId "CUFF.4181.1"; class_code "u"; tss_id "TSS2332";
NC_010443.4	Cufflinks	exon	201436421	201436453	.	+	.	gene_id "XLOC_001595"; transcript_id "TCONS_00003935"; exon_number "3"; oId "CUFF.4181.1"; class_code "u"; tss_id "TSS2332";
NC_010443.4	Cufflinks	exon	201444531	201444589	.	+	.	gene_id "XLOC_001595"; transcript_id "TCONS_00003935"; exon_number "4"; oId "CUFF.4181.1"; class_code "u"; tss_id "TSS2332";
NC_010443.4	Cufflinks	exon	201447126	201447189	.	+	.	gene_id "XLOC_001595"; transcript_id "TCONS_00003935"; exon_number "5"; oId "CUFF.4181.1"; class_code "u"; tss_id "TSS2332";
NC_010443.4	Cufflinks	exon	201448775	201448897	.	+	.	gene_id "XLOC_001595"; transcript_id "TCONS_00003935"; exon_number "6"; oId "CUFF.4181.1"; class_code "u"; tss_id "TSS2332";
NC_010443.4	Cufflinks	exon	201460678	201460945	.	+	.	gene_id "XLOC_001595"; transcript_id "TCONS_00003935"; exon_number "7"; oId "CUFF.4181.1"; class_code "u"; tss_id "TSS2332";
NC_010443.4	Cufflinks	exon	201461207	201461399	.	+	.	gene_id "XLOC_001595"; transcript_id "TCONS_00003935"; exon_number "8"; oId "CUFF.4181.1"; class_code "u"; tss_id "TSS2332";
NC_010443.4	Cufflinks	exon	201461935	201462014	.	+	.	gene_id "XLOC_001595"; transcript_id "TCONS_00003935"; exon_number "9"; oId "CUFF.4181.1"; class_code "u"; tss_id "TSS2332";
NC_010443.4	Cufflinks	exon	201462367	201462795	.	+	.	gene_id "XLOC_001595"; transcript_id "TCONS_00003935"; exon_number "10"; oId "CUFF.4181.1"; class_code "u"; tss_id "TSS2332";
NC_010443.4	Cufflinks	exon	201395134	201395237	.	+	.	gene_id "XLOC_001595"; transcript_id "TCONS_00003936"; exon_number "1"; oId "CUFF.4181.2"; class_code "u"; tss_id "TSS2333";
NC_010443.4	Cufflinks	exon	201423456	201423804	.	+	.	gene_id "XLOC_001595"; transcript_id "TCONS_00003936"; exon_number "2"; oId "CUFF.4181.2"; class_code "u"; tss_id "TSS2333";
NC_010443.4	Cufflinks	exon	201436421	201436453	.	+	.	gene_id "XLOC_001595"; transcript_id "TCONS_00003936"; exon_number "3"; oId "CUFF.4181.2"; class_code "u"; tss_id "TSS2333";
NC_010443.4	Cufflinks	exon	201444531	201444589	.	+	.	gene_id "XLOC_001595"; transcript_id "TCONS_00003936"; exon_number "4"; oId "CUFF.4181.2"; class_code "u"; tss_id "TSS2333";
NC_010443.4	Cufflinks	exon	201447126	201447189	.	+	.	gene_id "XLOC_001595"; transcript_id "TCONS_00003936"; exon_number "5"; oId "CUFF.4181.2"; class_code "u"; tss_id "TSS2333";
NC_010443.4	Cufflinks	exon	201460678	201460945	.	+	.	gene_id "XLOC_001595"; transcript_id "TCONS_00003936"; exon_number "6"; oId "CUFF.4181.2"; class_code "u"; tss_id "TSS2333";
NC_010443.4	Cufflinks	exon	201461207	201461399	.	+	.	gene_id "XLOC_001595"; transcript_id "TCONS_00003936"; exon_number "7"; oId "CUFF.4181.2"; class_code "u"; tss_id "TSS2333";
NC_010443.4	Cufflinks	exon	201461935	201462014	.	+	.	gene_id "XLOC_001595"; transcript_id "TCONS_00003936"; exon_number "8"; oId "CUFF.4181.2"; class_code "u"; tss_id "TSS2333";
NC_010443.4	Cufflinks	exon	201462367	201462795	.	+	.	gene_id "XLOC_001595"; transcript_id "TCONS_00003936"; exon_number "9"; oId "CUFF.4181.2"; class_code "u"; tss_id "TSS2333";
NC_010443.4	Cufflinks	exon	201395135	201395237	.	+	.	gene_id "XLOC_001595"; transcript_id "TCONS_00003938"; exon_number "1"; oId "CUFF.4181.4"; class_code "u"; tss_id "TSS2333";
NC_010443.4	Cufflinks	exon	201423456	201423804	.	+	.	gene_id "XLOC_001595"; transcript_id "TCONS_00003938"; exon_number "2"; oId "CUFF.4181.4"; class_code "u"; tss_id "TSS2333";
NC_010443.4	Cufflinks	exon	201436421	201436453	.	+	.	gene_id "XLOC_001595"; transcript_id "TCONS_00003938"; exon_number "3"; oId "CUFF.4181.4"; class_code "u"; tss_id "TSS2333";
NC_010443.4	Cufflinks	exon	201444531	201444589	.	+	.	gene_id "XLOC_001595"; transcript_id "TCONS_00003938"; exon_number "4"; oId "CUFF.4181.4"; class_code "u"; tss_id "TSS2333";
NC_010443.4	Cufflinks	exon	201460678	201460945	.	+	.	gene_id "XLOC_001595"; transcript_id "TCONS_00003938"; exon_number "5"; oId "CUFF.4181.4"; class_code "u"; tss_id "TSS2333";
NC_010443.4	Cufflinks	exon	201461207	201461399	.	+	.	gene_id "XLOC_001595"; transcript_id "TCONS_00003938"; exon_number "6"; oId "CUFF.4181.4"; class_code "u"; tss_id "TSS2333";
NC_010443.4	Cufflinks	exon	201461935	201462014	.	+	.	gene_id "XLOC_001595"; transcript_id "TCONS_00003938"; exon_number "7"; oId "CUFF.4181.4"; class_code "u"; tss_id "TSS2333";
NC_010443.4	Cufflinks	exon	201462367	201462795	.	+	.	gene_id "XLOC_001595"; transcript_id "TCONS_00003938"; exon_number "8"; oId "CUFF.4181.4"; class_code "u"; tss_id "TSS2333";
NC_010443.4	Cufflinks	exon	201395135	201395237	.	+	.	gene_id "XLOC_001595"; transcript_id "TCONS_00003937"; exon_number "1"; oId "CUFF.4181.3"; class_code "u"; tss_id "TSS2333";
NC_010443.4	Cufflinks	exon	201423456	201423804	.	+	.	gene_id "XLOC_001595"; transcript_id "TCONS_00003937"; exon_number "2"; oId "CUFF.4181.3"; class_code "u"; tss_id "TSS2333";
NC_010443.4	Cufflinks	exon	201460678	201460945	.	+	.	gene_id "XLOC_001595"; transcript_id "TCONS_00003937"; exon_number "3"; oId "CUFF.4181.3"; class_code "u"; tss_id "TSS2333";
NC_010443.4	Cufflinks	exon	201461207	201461399	.	+	.	gene_id "XLOC_001595"; transcript_id "TCONS_00003937"; exon_number "4"; oId "CUFF.4181.3"; class_code "u"; tss_id "TSS2333";
NC_010443.4	Cufflinks	exon	201461935	201462014	.	+	.	gene_id "XLOC_001595"; transcript_id "TCONS_00003937"; exon_number "5"; oId "CUFF.4181.3"; class_code "u"; tss_id "TSS2333";
NC_010443.4	Cufflinks	exon	201462367	201462795	.	+	.	gene_id "XLOC_001595"; transcript_id "TCONS_00003937"; exon_number "6"; oId "CUFF.4181.3"; class_code "u"; tss_id "TSS2333";
NC_010443.4	Cufflinks	exon	201395136	201395237	.	+	.	gene_id "XLOC_001595"; transcript_id "TCONS_00003940"; exon_number "1"; oId "CUFF.4181.6"; class_code "u"; tss_id "TSS2333";
NC_010443.4	Cufflinks	exon	201444531	201444589	.	+	.	gene_id "XLOC_001595"; transcript_id "TCONS_00003940"; exon_number "2"; oId "CUFF.4181.6"; class_code "u"; tss_id "TSS2333";
NC_010443.4	Cufflinks	exon	201447126	201447189	.	+	.	gene_id "XLOC_001595"; transcript_id "TCONS_00003940"; exon_number "3"; oId "CUFF.4181.6"; class_code "u"; tss_id "TSS2333";
NC_010443.4	Cufflinks	exon	201448775	201448897	.	+	.	gene_id "XLOC_001595"; transcript_id "TCONS_00003940"; exon_number "4"; oId "CUFF.4181.6"; class_code "u"; tss_id "TSS2333";
NC_010443.4	Cufflinks	exon	201460678	201460945	.	+	.	gene_id "XLOC_001595"; transcript_id "TCONS_00003940"; exon_number "5"; oId "CUFF.4181.6"; class_code "u"; tss_id "TSS2333";
NC_010443.4	Cufflinks	exon	201461207	201461399	.	+	.	gene_id "XLOC_001595"; transcript_id "TCONS_00003940"; exon_number "6"; oId "CUFF.4181.6"; class_code "u"; tss_id "TSS2333";
NC_010443.4	Cufflinks	exon	201461935	201462014	.	+	.	gene_id "XLOC_001595"; transcript_id "TCONS_00003940"; exon_number "7"; oId "CUFF.4181.6"; class_code "u"; tss_id "TSS2333";
NC_010443.4	Cufflinks	exon	201462367	201462795	.	+	.	gene_id "XLOC_001595"; transcript_id "TCONS_00003940"; exon_number "8"; oId "CUFF.4181.6"; class_code "u"; tss_id "TSS2333";
NC_010443.4	Cufflinks	exon	201395136	201395237	.	+	.	gene_id "XLOC_001595"; transcript_id "TCONS_00003939"; exon_number "1"; oId "CUFF.4181.5"; class_code "u"; tss_id "TSS2333";
NC_010443.4	Cufflinks	exon	201436421	201436453	.	+	.	gene_id "XLOC_001595"; transcript_id "TCONS_00003939"; exon_number "2"; oId "CUFF.4181.5"; class_code "u"; tss_id "TSS2333";
NC_010443.4	Cufflinks	exon	201444531	201444589	.	+	.	gene_id "XLOC_001595"; transcript_id "TCONS_00003939"; exon_number "3"; oId "CUFF.4181.5"; class_code "u"; tss_id "TSS2333";
NC_010443.4	Cufflinks	exon	201447126	201447189	.	+	.	gene_id "XLOC_001595"; transcript_id "TCONS_00003939"; exon_number "4"; oId "CUFF.4181.5"; class_code "u"; tss_id "TSS2333";
NC_010443.4	Cufflinks	exon	201448775	201448897	.	+	.	gene_id "XLOC_001595"; transcript_id "TCONS_00003939"; exon_number "5"; oId "CUFF.4181.5"; class_code "u"; tss_id "TSS2333";
NC_010443.4	Cufflinks	exon	201460678	201460945	.	+	.	gene_id "XLOC_001595"; transcript_id "TCONS_00003939"; exon_number "6"; oId "CUFF.4181.5"; class_code "u"; tss_id "TSS2333";
NC_010443.4	Cufflinks	exon	201461207	201461399	.	+	.	gene_id "XLOC_001595"; transcript_id "TCONS_00003939"; exon_number "7"; oId "CUFF.4181.5"; class_code "u"; tss_id "TSS2333";
NC_010443.4	Cufflinks	exon	201461935	201462014	.	+	.	gene_id "XLOC_001595"; transcript_id "TCONS_00003939"; exon_number "8"; oId "CUFF.4181.5"; class_code "u"; tss_id "TSS2333";
NC_010443.4	Cufflinks	exon	201462367	201462795	.	+	.	gene_id "XLOC_001595"; transcript_id "TCONS_00003939"; exon_number "9"; oId "CUFF.4181.5"; class_code "u"; tss_id "TSS2333";
NC_010443.4	Cufflinks	exon	201395137	201395237	.	+	.	gene_id "XLOC_001595"; transcript_id "TCONS_00003941"; exon_number "1"; oId "CUFF.4181.7"; class_code "u"; tss_id "TSS2333";
NC_010443.4	Cufflinks	exon	201447126	201447189	.	+	.	gene_id "XLOC_001595"; transcript_id "TCONS_00003941"; exon_number "2"; oId "CUFF.4181.7"; class_code "u"; tss_id "TSS2333";
NC_010443.4	Cufflinks	exon	201448775	201448897	.	+	.	gene_id "XLOC_001595"; transcript_id "TCONS_00003941"; exon_number "3"; oId "CUFF.4181.7"; class_code "u"; tss_id "TSS2333";
NC_010443.4	Cufflinks	exon	201460678	201460945	.	+	.	gene_id "XLOC_001595"; transcript_id "TCONS_00003941"; exon_number "4"; oId "CUFF.4181.7"; class_code "u"; tss_id "TSS2333";
NC_010443.4	Cufflinks	exon	201461207	201461399	.	+	.	gene_id "XLOC_001595"; transcript_id "TCONS_00003941"; exon_number "5"; oId "CUFF.4181.7"; class_code "u"; tss_id "TSS2333";
NC_010443.4	Cufflinks	exon	201461935	201462014	.	+	.	gene_id "XLOC_001595"; transcript_id "TCONS_00003941"; exon_number "6"; oId "CUFF.4181.7"; class_code "u"; tss_id "TSS2333";
NC_010443.4	Cufflinks	exon	201462367	201462795	.	+	.	gene_id "XLOC_001595"; transcript_id "TCONS_00003941"; exon_number "7"; oId "CUFF.4181.7"; class_code "u"; tss_id "TSS2333";
NC_010443.4	Cufflinks	exon	201395138	201395237	.	+	.	gene_id "XLOC_001595"; transcript_id "TCONS_00003942"; exon_number "1"; oId "CUFF.4181.8"; class_code "u"; tss_id "TSS2333";
NC_010443.4	Cufflinks	exon	201444531	201444589	.	+	.	gene_id "XLOC_001595"; transcript_id "TCONS_00003942"; exon_number "2"; oId "CUFF.4181.8"; class_code "u"; tss_id "TSS2333";
NC_010443.4	Cufflinks	exon	201460678	201460945	.	+	.	gene_id "XLOC_001595"; transcript_id "TCONS_00003942"; exon_number "3"; oId "CUFF.4181.8"; class_code "u"; tss_id "TSS2333";
NC_010443.4	Cufflinks	exon	201461207	201461399	.	+	.	gene_id "XLOC_001595"; transcript_id "TCONS_00003942"; exon_number "4"; oId "CUFF.4181.8"; class_code "u"; tss_id "TSS2333";
NC_010443.4	Cufflinks	exon	201461935	201462014	.	+	.	gene_id "XLOC_001595"; transcript_id "TCONS_00003942"; exon_number "5"; oId "CUFF.4181.8"; class_code "u"; tss_id "TSS2333";
NC_010443.4	Cufflinks	exon	201462367	201462795	.	+	.	gene_id "XLOC_001595"; transcript_id "TCONS_00003942"; exon_number "6"; oId "CUFF.4181.8"; class_code "u"; tss_id "TSS2333";
NC_010443.4	Cufflinks	exon	201395139	201395237	.	+	.	gene_id "XLOC_001595"; transcript_id "TCONS_00003943"; exon_number "1"; oId "CUFF.4181.9"; class_code "u"; tss_id "TSS2333";
NC_010443.4	Cufflinks	exon	201436421	201436453	.	+	.	gene_id "XLOC_001595"; transcript_id "TCONS_00003943"; exon_number "2"; oId "CUFF.4181.9"; class_code "u"; tss_id "TSS2333";
NC_010443.4	Cufflinks	exon	201460678	201460945	.	+	.	gene_id "XLOC_001595"; transcript_id "TCONS_00003943"; exon_number "3"; oId "CUFF.4181.9"; class_code "u"; tss_id "TSS2333";
NC_010443.4	Cufflinks	exon	201461207	201461399	.	+	.	gene_id "XLOC_001595"; transcript_id "TCONS_00003943"; exon_number "4"; oId "CUFF.4181.9"; class_code "u"; tss_id "TSS2333";
NC_010443.4	Cufflinks	exon	201461935	201462014	.	+	.	gene_id "XLOC_001595"; transcript_id "TCONS_00003943"; exon_number "5"; oId "CUFF.4181.9"; class_code "u"; tss_id "TSS2333";
NC_010443.4	Cufflinks	exon	201462367	201462795	.	+	.	gene_id "XLOC_001595"; transcript_id "TCONS_00003943"; exon_number "6"; oId "CUFF.4181.9"; class_code "u"; tss_id "TSS2333";
NC_010443.4	Cufflinks	exon	201395140	201395237	.	+	.	gene_id "XLOC_001595"; transcript_id "TCONS_00003944"; exon_number "1"; oId "CUFF.4181.10"; class_code "u"; tss_id "TSS2333";
NC_010443.4	Cufflinks	exon	201460678	201460945	.	+	.	gene_id "XLOC_001595"; transcript_id "TCONS_00003944"; exon_number "2"; oId "CUFF.4181.10"; class_code "u"; tss_id "TSS2333";
NC_010443.4	Cufflinks	exon	201461207	201461399	.	+	.	gene_id "XLOC_001595"; transcript_id "TCONS_00003944"; exon_number "3"; oId "CUFF.4181.10"; class_code "u"; tss_id "TSS2333";
NC_010443.4	Cufflinks	exon	201461935	201462014	.	+	.	gene_id "XLOC_001595"; transcript_id "TCONS_00003944"; exon_number "4"; oId "CUFF.4181.10"; class_code "u"; tss_id "TSS2333";
NC_010443.4	Cufflinks	exon	201462367	201462795	.	+	.	gene_id "XLOC_001595"; transcript_id "TCONS_00003944"; exon_number "5"; oId "CUFF.4181.10"; class_code "u"; tss_id "TSS2333";
NC_010443.4	Cufflinks	exon	201524497	201524617	.	+	.	gene_id "XLOC_001596"; transcript_id "TCONS_00003945"; exon_number "1"; oId "CUFF.4042.1"; class_code "u"; tss_id "TSS2334";
NC_010443.4	Cufflinks	exon	201526360	201526932	.	+	.	gene_id "XLOC_001596"; transcript_id "TCONS_00003945"; exon_number "2"; oId "CUFF.4042.1"; class_code "u"; tss_id "TSS2334";
NC_010443.4	Cufflinks	exon	202712827	202713471	.	+	.	gene_id "XLOC_001613"; transcript_id "TCONS_00003991"; exon_number "1"; oId "CUFF.4085.1"; class_code "u"; tss_id "TSS2357";
NC_010443.4	Cufflinks	exon	202783249	202784340	.	+	.	gene_id "XLOC_001613"; transcript_id "TCONS_00003991"; exon_number "2"; oId "CUFF.4085.1"; class_code "u"; tss_id "TSS2357";
NC_010443.4	Cufflinks	exon	203877538	203877727	.	+	.	gene_id "XLOC_001615"; transcript_id "TCONS_00003994"; exon_number "1"; oId "CUFF.4080.1"; class_code "u"; tss_id "TSS2360";
NC_010443.4	Cufflinks	exon	203916561	203916675	.	+	.	gene_id "XLOC_001615"; transcript_id "TCONS_00003994"; exon_number "2"; oId "CUFF.4080.1"; class_code "u"; tss_id "TSS2360";
NC_010443.4	Cufflinks	exon	204391937	204392333	.	+	.	gene_id "XLOC_001621"; transcript_id "TCONS_00004012"; exon_number "1"; oId "CUFF.4077.1"; class_code "u"; tss_id "TSS2366";
NC_010443.4	Cufflinks	exon	204392415	204392927	.	+	.	gene_id "XLOC_001621"; transcript_id "TCONS_00004012"; exon_number "2"; oId "CUFF.4077.1"; class_code "u"; tss_id "TSS2366";
NC_010443.4	Cufflinks	exon	205384853	205385058	.	+	.	gene_id "XLOC_001635"; transcript_id "TCONS_00004049"; exon_number "1"; oId "CUFF.4126.1"; class_code "u"; tss_id "TSS2394";
NC_010443.4	Cufflinks	exon	205386323	205386522	.	+	.	gene_id "XLOC_001635"; transcript_id "TCONS_00004049"; exon_number "2"; oId "CUFF.4126.1"; class_code "u"; tss_id "TSS2394";
NC_010443.4	Cufflinks	exon	205416490	205416648	.	+	.	gene_id "XLOC_001635"; transcript_id "TCONS_00004049"; exon_number "3"; oId "CUFF.4126.1"; class_code "u"; tss_id "TSS2394";
NC_010443.4	Cufflinks	exon	205417153	205418014	.	+	.	gene_id "XLOC_001635"; transcript_id "TCONS_00004049"; exon_number "4"; oId "CUFF.4126.1"; class_code "u"; tss_id "TSS2394";
NC_010443.4	Cufflinks	exon	205384853	205385058	.	+	.	gene_id "XLOC_001635"; transcript_id "TCONS_00004051"; exon_number "1"; oId "CUFF.4126.3"; class_code "u"; tss_id "TSS2394";
NC_010443.4	Cufflinks	exon	205386323	205386522	.	+	.	gene_id "XLOC_001635"; transcript_id "TCONS_00004051"; exon_number "2"; oId "CUFF.4126.3"; class_code "u"; tss_id "TSS2394";
NC_010443.4	Cufflinks	exon	205416490	205416648	.	+	.	gene_id "XLOC_001635"; transcript_id "TCONS_00004051"; exon_number "3"; oId "CUFF.4126.3"; class_code "u"; tss_id "TSS2394";
NC_010443.4	Cufflinks	exon	205417153	205417262	.	+	.	gene_id "XLOC_001635"; transcript_id "TCONS_00004051"; exon_number "4"; oId "CUFF.4126.3"; class_code "u"; tss_id "TSS2394";
NC_010443.4	Cufflinks	exon	205418199	205418261	.	+	.	gene_id "XLOC_001635"; transcript_id "TCONS_00004051"; exon_number "5"; oId "CUFF.4126.3"; class_code "u"; tss_id "TSS2394";
NC_010443.4	Cufflinks	exon	205421750	205421846	.	+	.	gene_id "XLOC_001635"; transcript_id "TCONS_00004051"; exon_number "6"; oId "CUFF.4126.3"; class_code "u"; tss_id "TSS2394";
NC_010443.4	Cufflinks	exon	205384853	205384976	.	+	.	gene_id "XLOC_001635"; transcript_id "TCONS_00004050"; exon_number "1"; oId "CUFF.4126.2"; class_code "u"; tss_id "TSS2394";
NC_010443.4	Cufflinks	exon	205386323	205386522	.	+	.	gene_id "XLOC_001635"; transcript_id "TCONS_00004050"; exon_number "2"; oId "CUFF.4126.2"; class_code "u"; tss_id "TSS2394";
NC_010443.4	Cufflinks	exon	205416490	205416648	.	+	.	gene_id "XLOC_001635"; transcript_id "TCONS_00004050"; exon_number "3"; oId "CUFF.4126.2"; class_code "u"; tss_id "TSS2394";
NC_010443.4	Cufflinks	exon	205417153	205417262	.	+	.	gene_id "XLOC_001635"; transcript_id "TCONS_00004050"; exon_number "4"; oId "CUFF.4126.2"; class_code "u"; tss_id "TSS2394";
NC_010443.4	Cufflinks	exon	205418199	205418261	.	+	.	gene_id "XLOC_001635"; transcript_id "TCONS_00004050"; exon_number "5"; oId "CUFF.4126.2"; class_code "u"; tss_id "TSS2394";
NC_010443.4	Cufflinks	exon	205421750	205421846	.	+	.	gene_id "XLOC_001635"; transcript_id "TCONS_00004050"; exon_number "6"; oId "CUFF.4126.2"; class_code "u"; tss_id "TSS2394";
NC_010443.4	Cufflinks	exon	205582551	205582742	.	+	.	gene_id "XLOC_001637"; transcript_id "TCONS_00004064"; exon_number "1"; oId "CUFF.4117.1"; class_code "u"; tss_id "TSS2397";
NC_010443.4	Cufflinks	exon	205584495	205584607	.	+	.	gene_id "XLOC_001637"; transcript_id "TCONS_00004064"; exon_number "2"; oId "CUFF.4117.1"; class_code "u"; tss_id "TSS2397";
NC_010443.4	Cufflinks	exon	205589472	205590185	.	+	.	gene_id "XLOC_001637"; transcript_id "TCONS_00004064"; exon_number "3"; oId "CUFF.4117.1"; class_code "u"; tss_id "TSS2397";
NC_010443.4	Cufflinks	exon	205611965	205612175	.	+	.	gene_id "XLOC_001638"; transcript_id "TCONS_00004065"; exon_number "1"; oId "CUFF.4155.1"; class_code "u"; tss_id "TSS2398";
NC_010443.4	Cufflinks	exon	205719577	205719648	.	+	.	gene_id "XLOC_001638"; transcript_id "TCONS_00004065"; exon_number "2"; oId "CUFF.4155.1"; class_code "u"; tss_id "TSS2398";
NC_010443.4	Cufflinks	exon	205848207	205848259	.	+	.	gene_id "XLOC_001638"; transcript_id "TCONS_00004065"; exon_number "3"; oId "CUFF.4155.1"; class_code "u"; tss_id "TSS2398";
NC_010443.4	Cufflinks	exon	205850211	205850245	.	+	.	gene_id "XLOC_001638"; transcript_id "TCONS_00004065"; exon_number "4"; oId "CUFF.4155.1"; class_code "u"; tss_id "TSS2398";
NC_010443.4	Cufflinks	exon	206644474	206644537	.	+	.	gene_id "XLOC_001641"; transcript_id "TCONS_00004086"; exon_number "1"; gene_name "OTX2"; oId "CUFF.4235.1"; nearest_ref "rna3523"; class_code "x"; tss_id "TSS2406";
NC_010443.4	Cufflinks	exon	206644660	206644753	.	+	.	gene_id "XLOC_001641"; transcript_id "TCONS_00004086"; exon_number "2"; gene_name "OTX2"; oId "CUFF.4235.1"; nearest_ref "rna3523"; class_code "x"; tss_id "TSS2406";
NC_010443.4	Cufflinks	exon	206654932	206655089	.	+	.	gene_id "XLOC_001641"; transcript_id "TCONS_00004086"; exon_number "3"; gene_name "OTX2"; oId "CUFF.4235.1"; nearest_ref "rna3523"; class_code "x"; tss_id "TSS2406";
NC_010443.4	Cufflinks	exon	206702335	206702475	.	+	.	gene_id "XLOC_001641"; transcript_id "TCONS_00004086"; exon_number "4"; gene_name "OTX2"; oId "CUFF.4235.1"; nearest_ref "rna3523"; class_code "x"; tss_id "TSS2406";
NC_010443.4	Cufflinks	exon	206721646	206721713	.	+	.	gene_id "XLOC_001641"; transcript_id "TCONS_00004086"; exon_number "5"; gene_name "OTX2"; oId "CUFF.4235.1"; nearest_ref "rna3523"; class_code "x"; tss_id "TSS2406";
NC_010443.4	Cufflinks	exon	206722493	206722592	.	+	.	gene_id "XLOC_001641"; transcript_id "TCONS_00004086"; exon_number "6"; gene_name "OTX2"; oId "CUFF.4235.1"; nearest_ref "rna3523"; class_code "x"; tss_id "TSS2406";
NC_010443.4	Cufflinks	exon	206734016	206734074	.	+	.	gene_id "XLOC_001641"; transcript_id "TCONS_00004086"; exon_number "7"; gene_name "OTX2"; oId "CUFF.4235.1"; nearest_ref "rna3523"; class_code "x"; tss_id "TSS2406";
NC_010443.4	Cufflinks	exon	206757651	206757747	.	+	.	gene_id "XLOC_001641"; transcript_id "TCONS_00004086"; exon_number "8"; gene_name "OTX2"; oId "CUFF.4235.1"; nearest_ref "rna3523"; class_code "x"; tss_id "TSS2406";
NC_010443.4	Cufflinks	exon	206769480	206770884	.	+	.	gene_id "XLOC_001641"; transcript_id "TCONS_00004086"; exon_number "9"; gene_name "OTX2"; oId "CUFF.4235.1"; nearest_ref "rna3523"; class_code "x"; tss_id "TSS2406";
NC_010443.4	Cufflinks	exon	206644479	206644537	.	+	.	gene_id "XLOC_001641"; transcript_id "TCONS_00004088"; exon_number "1"; gene_name "OTX2"; oId "CUFF.4235.3"; nearest_ref "rna3523"; class_code "x"; tss_id "TSS2406";
NC_010443.4	Cufflinks	exon	206644660	206644753	.	+	.	gene_id "XLOC_001641"; transcript_id "TCONS_00004088"; exon_number "2"; gene_name "OTX2"; oId "CUFF.4235.3"; nearest_ref "rna3523"; class_code "x"; tss_id "TSS2406";
NC_010443.4	Cufflinks	exon	206654932	206655089	.	+	.	gene_id "XLOC_001641"; transcript_id "TCONS_00004088"; exon_number "3"; gene_name "OTX2"; oId "CUFF.4235.3"; nearest_ref "rna3523"; class_code "x"; tss_id "TSS2406";
NC_010443.4	Cufflinks	exon	206702335	206702475	.	+	.	gene_id "XLOC_001641"; transcript_id "TCONS_00004088"; exon_number "4"; gene_name "OTX2"; oId "CUFF.4235.3"; nearest_ref "rna3523"; class_code "x"; tss_id "TSS2406";
NC_010443.4	Cufflinks	exon	206721646	206721713	.	+	.	gene_id "XLOC_001641"; transcript_id "TCONS_00004088"; exon_number "5"; gene_name "OTX2"; oId "CUFF.4235.3"; nearest_ref "rna3523"; class_code "x"; tss_id "TSS2406";
NC_010443.4	Cufflinks	exon	206722493	206722592	.	+	.	gene_id "XLOC_001641"; transcript_id "TCONS_00004088"; exon_number "6"; gene_name "OTX2"; oId "CUFF.4235.3"; nearest_ref "rna3523"; class_code "x"; tss_id "TSS2406";
NC_010443.4	Cufflinks	exon	206734016	206734074	.	+	.	gene_id "XLOC_001641"; transcript_id "TCONS_00004088"; exon_number "7"; gene_name "OTX2"; oId "CUFF.4235.3"; nearest_ref "rna3523"; class_code "x"; tss_id "TSS2406";
NC_010443.4	Cufflinks	exon	206735654	206736191	.	+	.	gene_id "XLOC_001641"; transcript_id "TCONS_00004088"; exon_number "8"; gene_name "OTX2"; oId "CUFF.4235.3"; nearest_ref "rna3523"; class_code "x"; tss_id "TSS2406";
NC_010443.4	Cufflinks	exon	206644479	206644537	.	+	.	gene_id "XLOC_001641"; transcript_id "TCONS_00004087"; exon_number "1"; gene_name "OTX2"; oId "CUFF.4235.2"; nearest_ref "rna3523"; class_code "x"; tss_id "TSS2406";
NC_010443.4	Cufflinks	exon	206644660	206644753	.	+	.	gene_id "XLOC_001641"; transcript_id "TCONS_00004087"; exon_number "2"; gene_name "OTX2"; oId "CUFF.4235.2"; nearest_ref "rna3523"; class_code "x"; tss_id "TSS2406";
NC_010443.4	Cufflinks	exon	206654932	206655089	.	+	.	gene_id "XLOC_001641"; transcript_id "TCONS_00004087"; exon_number "3"; gene_name "OTX2"; oId "CUFF.4235.2"; nearest_ref "rna3523"; class_code "x"; tss_id "TSS2406";
NC_010443.4	Cufflinks	exon	206721646	206721713	.	+	.	gene_id "XLOC_001641"; transcript_id "TCONS_00004087"; exon_number "4"; gene_name "OTX2"; oId "CUFF.4235.2"; nearest_ref "rna3523"; class_code "x"; tss_id "TSS2406";
NC_010443.4	Cufflinks	exon	206722493	206722592	.	+	.	gene_id "XLOC_001641"; transcript_id "TCONS_00004087"; exon_number "5"; gene_name "OTX2"; oId "CUFF.4235.2"; nearest_ref "rna3523"; class_code "x"; tss_id "TSS2406";
NC_010443.4	Cufflinks	exon	206734016	206734074	.	+	.	gene_id "XLOC_001641"; transcript_id "TCONS_00004087"; exon_number "6"; gene_name "OTX2"; oId "CUFF.4235.2"; nearest_ref "rna3523"; class_code "x"; tss_id "TSS2406";
NC_010443.4	Cufflinks	exon	206735599	206736191	.	+	.	gene_id "XLOC_001641"; transcript_id "TCONS_00004087"; exon_number "7"; gene_name "OTX2"; oId "CUFF.4235.2"; nearest_ref "rna3523"; class_code "x"; tss_id "TSS2406";
NC_010443.4	Cufflinks	exon	206644479	206644537	.	+	.	gene_id "XLOC_001641"; transcript_id "TCONS_00004089"; exon_number "1"; gene_name "OTX2"; oId "CUFF.4235.4"; nearest_ref "rna3523"; class_code "x"; tss_id "TSS2406";
NC_010443.4	Cufflinks	exon	206644660	206644753	.	+	.	gene_id "XLOC_001641"; transcript_id "TCONS_00004089"; exon_number "2"; gene_name "OTX2"; oId "CUFF.4235.4"; nearest_ref "rna3523"; class_code "x"; tss_id "TSS2406";
NC_010443.4	Cufflinks	exon	206654932	206655089	.	+	.	gene_id "XLOC_001641"; transcript_id "TCONS_00004089"; exon_number "3"; gene_name "OTX2"; oId "CUFF.4235.4"; nearest_ref "rna3523"; class_code "x"; tss_id "TSS2406";
NC_010443.4	Cufflinks	exon	206702335	206702475	.	+	.	gene_id "XLOC_001641"; transcript_id "TCONS_00004089"; exon_number "4"; gene_name "OTX2"; oId "CUFF.4235.4"; nearest_ref "rna3523"; class_code "x"; tss_id "TSS2406";
NC_010443.4	Cufflinks	exon	206721646	206721713	.	+	.	gene_id "XLOC_001641"; transcript_id "TCONS_00004089"; exon_number "5"; gene_name "OTX2"; oId "CUFF.4235.4"; nearest_ref "rna3523"; class_code "x"; tss_id "TSS2406";
NC_010443.4	Cufflinks	exon	206722493	206722592	.	+	.	gene_id "XLOC_001641"; transcript_id "TCONS_00004089"; exon_number "6"; gene_name "OTX2"; oId "CUFF.4235.4"; nearest_ref "rna3523"; class_code "x"; tss_id "TSS2406";
NC_010443.4	Cufflinks	exon	206734016	206734074	.	+	.	gene_id "XLOC_001641"; transcript_id "TCONS_00004089"; exon_number "7"; gene_name "OTX2"; oId "CUFF.4235.4"; nearest_ref "rna3523"; class_code "x"; tss_id "TSS2406";
NC_010443.4	Cufflinks	exon	206792624	206792847	.	+	.	gene_id "XLOC_001641"; transcript_id "TCONS_00004089"; exon_number "8"; gene_name "OTX2"; oId "CUFF.4235.4"; nearest_ref "rna3523"; class_code "x"; tss_id "TSS2406";
NC_010443.4	Cufflinks	exon	206644480	206644537	.	+	.	gene_id "XLOC_001641"; transcript_id "TCONS_00004090"; exon_number "1"; gene_name "OTX2"; oId "CUFF.4235.5"; nearest_ref "rna3523"; class_code "x"; tss_id "TSS2406";
NC_010443.4	Cufflinks	exon	206644660	206644753	.	+	.	gene_id "XLOC_001641"; transcript_id "TCONS_00004090"; exon_number "2"; gene_name "OTX2"; oId "CUFF.4235.5"; nearest_ref "rna3523"; class_code "x"; tss_id "TSS2406";
NC_010443.4	Cufflinks	exon	206654932	206655089	.	+	.	gene_id "XLOC_001641"; transcript_id "TCONS_00004090"; exon_number "3"; gene_name "OTX2"; oId "CUFF.4235.5"; nearest_ref "rna3523"; class_code "x"; tss_id "TSS2406";
NC_010443.4	Cufflinks	exon	206702335	206702475	.	+	.	gene_id "XLOC_001641"; transcript_id "TCONS_00004090"; exon_number "4"; gene_name "OTX2"; oId "CUFF.4235.5"; nearest_ref "rna3523"; class_code "x"; tss_id "TSS2406";
NC_010443.4	Cufflinks	exon	206721646	206721713	.	+	.	gene_id "XLOC_001641"; transcript_id "TCONS_00004090"; exon_number "5"; gene_name "OTX2"; oId "CUFF.4235.5"; nearest_ref "rna3523"; class_code "x"; tss_id "TSS2406";
NC_010443.4	Cufflinks	exon	206722493	206722592	.	+	.	gene_id "XLOC_001641"; transcript_id "TCONS_00004090"; exon_number "6"; gene_name "OTX2"; oId "CUFF.4235.5"; nearest_ref "rna3523"; class_code "x"; tss_id "TSS2406";
NC_010443.4	Cufflinks	exon	206734016	206734074	.	+	.	gene_id "XLOC_001641"; transcript_id "TCONS_00004090"; exon_number "7"; gene_name "OTX2"; oId "CUFF.4235.5"; nearest_ref "rna3523"; class_code "x"; tss_id "TSS2406";
NC_010443.4	Cufflinks	exon	206735599	206736191	.	+	.	gene_id "XLOC_001641"; transcript_id "TCONS_00004090"; exon_number "8"; gene_name "OTX2"; oId "CUFF.4235.5"; nearest_ref "rna3523"; class_code "x"; tss_id "TSS2406";
NC_010443.4	Cufflinks	exon	206644480	206644537	.	+	.	gene_id "XLOC_001641"; transcript_id "TCONS_00004091"; exon_number "1"; gene_name "OTX2"; oId "CUFF.4235.6"; nearest_ref "rna3523"; class_code "x"; tss_id "TSS2406";
NC_010443.4	Cufflinks	exon	206644660	206644753	.	+	.	gene_id "XLOC_001641"; transcript_id "TCONS_00004091"; exon_number "2"; gene_name "OTX2"; oId "CUFF.4235.6"; nearest_ref "rna3523"; class_code "x"; tss_id "TSS2406";
NC_010443.4	Cufflinks	exon	206654932	206655089	.	+	.	gene_id "XLOC_001641"; transcript_id "TCONS_00004091"; exon_number "3"; gene_name "OTX2"; oId "CUFF.4235.6"; nearest_ref "rna3523"; class_code "x"; tss_id "TSS2406";
NC_010443.4	Cufflinks	exon	206702335	206702475	.	+	.	gene_id "XLOC_001641"; transcript_id "TCONS_00004091"; exon_number "4"; gene_name "OTX2"; oId "CUFF.4235.6"; nearest_ref "rna3523"; class_code "x"; tss_id "TSS2406";
NC_010443.4	Cufflinks	exon	206721646	206721713	.	+	.	gene_id "XLOC_001641"; transcript_id "TCONS_00004091"; exon_number "5"; gene_name "OTX2"; oId "CUFF.4235.6"; nearest_ref "rna3523"; class_code "x"; tss_id "TSS2406";
NC_010443.4	Cufflinks	exon	206722493	206722592	.	+	.	gene_id "XLOC_001641"; transcript_id "TCONS_00004091"; exon_number "6"; gene_name "OTX2"; oId "CUFF.4235.6"; nearest_ref "rna3523"; class_code "x"; tss_id "TSS2406";
NC_010443.4	Cufflinks	exon	206734016	206734074	.	+	.	gene_id "XLOC_001641"; transcript_id "TCONS_00004091"; exon_number "7"; gene_name "OTX2"; oId "CUFF.4235.6"; nearest_ref "rna3523"; class_code "x"; tss_id "TSS2406";
NC_010443.4	Cufflinks	exon	206769480	206770884	.	+	.	gene_id "XLOC_001641"; transcript_id "TCONS_00004091"; exon_number "8"; gene_name "OTX2"; oId "CUFF.4235.6"; nearest_ref "rna3523"; class_code "x"; tss_id "TSS2406";
NC_010443.4	Cufflinks	exon	206644488	206644537	.	+	.	gene_id "XLOC_001641"; transcript_id "TCONS_00004092"; exon_number "1"; gene_name "OTX2"; oId "CUFF.4235.7"; nearest_ref "rna3523"; class_code "x"; tss_id "TSS2406";
NC_010443.4	Cufflinks	exon	206644660	206644753	.	+	.	gene_id "XLOC_001641"; transcript_id "TCONS_00004092"; exon_number "2"; gene_name "OTX2"; oId "CUFF.4235.7"; nearest_ref "rna3523"; class_code "x"; tss_id "TSS2406";
NC_010443.4	Cufflinks	exon	206654932	206655089	.	+	.	gene_id "XLOC_001641"; transcript_id "TCONS_00004092"; exon_number "3"; gene_name "OTX2"; oId "CUFF.4235.7"; nearest_ref "rna3523"; class_code "x"; tss_id "TSS2406";
NC_010443.4	Cufflinks	exon	206702335	206702475	.	+	.	gene_id "XLOC_001641"; transcript_id "TCONS_00004092"; exon_number "4"; gene_name "OTX2"; oId "CUFF.4235.7"; nearest_ref "rna3523"; class_code "x"; tss_id "TSS2406";
NC_010443.4	Cufflinks	exon	206722493	206722592	.	+	.	gene_id "XLOC_001641"; transcript_id "TCONS_00004092"; exon_number "5"; gene_name "OTX2"; oId "CUFF.4235.7"; nearest_ref "rna3523"; class_code "x"; tss_id "TSS2406";
NC_010443.4	Cufflinks	exon	206734016	206734074	.	+	.	gene_id "XLOC_001641"; transcript_id "TCONS_00004092"; exon_number "6"; gene_name "OTX2"; oId "CUFF.4235.7"; nearest_ref "rna3523"; class_code "x"; tss_id "TSS2406";
NC_010443.4	Cufflinks	exon	206735599	206736191	.	+	.	gene_id "XLOC_001641"; transcript_id "TCONS_00004092"; exon_number "7"; gene_name "OTX2"; oId "CUFF.4235.7"; nearest_ref "rna3523"; class_code "x"; tss_id "TSS2406";
NC_010443.4	Cufflinks	exon	207787651	207787683	.	+	.	gene_id "XLOC_001650"; transcript_id "TCONS_00004113"; exon_number "1"; oId "CUFF.4159.3"; class_code "u"; tss_id "TSS2415";
NC_010443.4	Cufflinks	exon	207788886	207789022	.	+	.	gene_id "XLOC_001650"; transcript_id "TCONS_00004113"; exon_number "2"; oId "CUFF.4159.3"; class_code "u"; tss_id "TSS2415";
NC_010443.4	Cufflinks	exon	207789542	207790034	.	+	.	gene_id "XLOC_001650"; transcript_id "TCONS_00004113"; exon_number "3"; oId "CUFF.4159.3"; class_code "u"; tss_id "TSS2415";
NC_010443.4	Cufflinks	exon	207790850	207790927	.	+	.	gene_id "XLOC_001650"; transcript_id "TCONS_00004113"; exon_number "4"; oId "CUFF.4159.3"; class_code "u"; tss_id "TSS2415";
NC_010443.4	Cufflinks	exon	207787651	207787683	.	+	.	gene_id "XLOC_001650"; transcript_id "TCONS_00004112"; exon_number "1"; oId "CUFF.4159.2"; class_code "u"; tss_id "TSS2415";
NC_010443.4	Cufflinks	exon	207788886	207789022	.	+	.	gene_id "XLOC_001650"; transcript_id "TCONS_00004112"; exon_number "2"; oId "CUFF.4159.2"; class_code "u"; tss_id "TSS2415";
NC_010443.4	Cufflinks	exon	207789542	207789736	.	+	.	gene_id "XLOC_001650"; transcript_id "TCONS_00004112"; exon_number "3"; oId "CUFF.4159.2"; class_code "u"; tss_id "TSS2415";
NC_010443.4	Cufflinks	exon	207790068	207790280	.	+	.	gene_id "XLOC_001650"; transcript_id "TCONS_00004112"; exon_number "4"; oId "CUFF.4159.2"; class_code "u"; tss_id "TSS2415";
NC_010443.4	Cufflinks	exon	207790850	207790927	.	+	.	gene_id "XLOC_001650"; transcript_id "TCONS_00004112"; exon_number "5"; oId "CUFF.4159.2"; class_code "u"; tss_id "TSS2415";
NC_010443.4	Cufflinks	exon	207787651	207787683	.	+	.	gene_id "XLOC_001650"; transcript_id "TCONS_00004111"; exon_number "1"; oId "CUFF.4159.1"; class_code "u"; tss_id "TSS2415";
NC_010443.4	Cufflinks	exon	207788886	207789022	.	+	.	gene_id "XLOC_001650"; transcript_id "TCONS_00004111"; exon_number "2"; oId "CUFF.4159.1"; class_code "u"; tss_id "TSS2415";
NC_010443.4	Cufflinks	exon	207789542	207789736	.	+	.	gene_id "XLOC_001650"; transcript_id "TCONS_00004111"; exon_number "3"; oId "CUFF.4159.1"; class_code "u"; tss_id "TSS2415";
NC_010443.4	Cufflinks	exon	207790104	207790280	.	+	.	gene_id "XLOC_001650"; transcript_id "TCONS_00004111"; exon_number "4"; oId "CUFF.4159.1"; class_code "u"; tss_id "TSS2415";
NC_010443.4	Cufflinks	exon	207790850	207790927	.	+	.	gene_id "XLOC_001650"; transcript_id "TCONS_00004111"; exon_number "5"; oId "CUFF.4159.1"; class_code "u"; tss_id "TSS2415";
NC_010443.4	Cufflinks	exon	208023519	208024073	.	+	.	gene_id "XLOC_001651"; transcript_id "TCONS_00004114"; exon_number "1"; oId "CUFF.4190.1"; class_code "u"; tss_id "TSS2416";
NC_010443.4	Cufflinks	exon	208025249	208025916	.	+	.	gene_id "XLOC_001651"; transcript_id "TCONS_00004114"; exon_number "2"; oId "CUFF.4190.1"; class_code "u"; tss_id "TSS2416";
NC_010443.4	Cufflinks	exon	208774153	208774223	.	+	.	gene_id "XLOC_001658"; transcript_id "TCONS_00004148"; exon_number "1"; oId "CUFF.4232.1"; class_code "u"; tss_id "TSS2429";
NC_010443.4	Cufflinks	exon	208877943	208878057	.	+	.	gene_id "XLOC_001658"; transcript_id "TCONS_00004148"; exon_number "2"; oId "CUFF.4232.1"; class_code "u"; tss_id "TSS2429";
NC_010443.4	Cufflinks	exon	208883241	208883269	.	+	.	gene_id "XLOC_001658"; transcript_id "TCONS_00004148"; exon_number "3"; oId "CUFF.4232.1"; class_code "u"; tss_id "TSS2429";
NC_010443.4	Cufflinks	exon	208886845	208886879	.	+	.	gene_id "XLOC_001658"; transcript_id "TCONS_00004148"; exon_number "4"; oId "CUFF.4232.1"; class_code "u"; tss_id "TSS2429";
NC_010443.4	Cufflinks	exon	208822669	208822749	.	+	.	gene_id "XLOC_001659"; transcript_id "TCONS_00004149"; exon_number "1"; oId "CUFF.4233.1"; class_code "u"; tss_id "TSS2430";
NC_010443.4	Cufflinks	exon	208825136	208825311	.	+	.	gene_id "XLOC_001659"; transcript_id "TCONS_00004149"; exon_number "2"; oId "CUFF.4233.1"; class_code "u"; tss_id "TSS2430";
NC_010443.4	Cufflinks	exon	208825620	208825797	.	+	.	gene_id "XLOC_001659"; transcript_id "TCONS_00004149"; exon_number "3"; oId "CUFF.4233.1"; class_code "u"; tss_id "TSS2430";
NC_010443.4	Cufflinks	exon	208822684	208822749	.	+	.	gene_id "XLOC_001659"; transcript_id "TCONS_00004150"; exon_number "1"; oId "CUFF.4233.2"; class_code "u"; tss_id "TSS2430";
NC_010443.4	Cufflinks	exon	208825124	208825311	.	+	.	gene_id "XLOC_001659"; transcript_id "TCONS_00004150"; exon_number "2"; oId "CUFF.4233.2"; class_code "u"; tss_id "TSS2430";
NC_010443.4	Cufflinks	exon	208825620	208825797	.	+	.	gene_id "XLOC_001659"; transcript_id "TCONS_00004150"; exon_number "3"; oId "CUFF.4233.2"; class_code "u"; tss_id "TSS2430";
NC_010443.4	Cufflinks	exon	209714691	209714757	.	+	.	gene_id "XLOC_001665"; transcript_id "TCONS_00004165"; exon_number "1"; gene_name "CCDC175"; oId "CUFF.4251.1"; nearest_ref "rna3597"; class_code "x"; tss_id "TSS2436";
NC_010443.4	Cufflinks	exon	209725609	209725817	.	+	.	gene_id "XLOC_001665"; transcript_id "TCONS_00004165"; exon_number "2"; gene_name "CCDC175"; oId "CUFF.4251.1"; nearest_ref "rna3597"; class_code "x"; tss_id "TSS2436";
NC_010443.4	Cufflinks	exon	209730668	209731706	.	+	.	gene_id "XLOC_001666"; transcript_id "TCONS_00004166"; exon_number "1"; gene_name "RTN1"; oId "CUFF.4264.1"; nearest_ref "rna3601"; class_code "x"; tss_id "TSS2437";
NC_010443.4	Cufflinks	exon	209733161	209733213	.	+	.	gene_id "XLOC_001666"; transcript_id "TCONS_00004166"; exon_number "2"; gene_name "RTN1"; oId "CUFF.4264.1"; nearest_ref "rna3601"; class_code "x"; tss_id "TSS2437";
NC_010443.4	Cufflinks	exon	209735004	209735199	.	+	.	gene_id "XLOC_001666"; transcript_id "TCONS_00004166"; exon_number "3"; gene_name "RTN1"; oId "CUFF.4264.1"; nearest_ref "rna3601"; class_code "x"; tss_id "TSS2437";
NC_010443.4	Cufflinks	exon	209735304	209735647	.	+	.	gene_id "XLOC_001666"; transcript_id "TCONS_00004166"; exon_number "4"; gene_name "RTN1"; oId "CUFF.4264.1"; nearest_ref "rna3601"; class_code "x"; tss_id "TSS2437";
NC_010443.4	Cufflinks	exon	209730668	209731706	.	+	.	gene_id "XLOC_001666"; transcript_id "TCONS_00004167"; exon_number "1"; gene_name "RTN1"; oId "CUFF.4264.2"; nearest_ref "rna3601"; class_code "x"; tss_id "TSS2437";
NC_010443.4	Cufflinks	exon	209733161	209733213	.	+	.	gene_id "XLOC_001666"; transcript_id "TCONS_00004167"; exon_number "2"; gene_name "RTN1"; oId "CUFF.4264.2"; nearest_ref "rna3601"; class_code "x"; tss_id "TSS2437";
NC_010443.4	Cufflinks	exon	209735004	209735199	.	+	.	gene_id "XLOC_001666"; transcript_id "TCONS_00004167"; exon_number "3"; gene_name "RTN1"; oId "CUFF.4264.2"; nearest_ref "rna3601"; class_code "x"; tss_id "TSS2437";
NC_010443.4	Cufflinks	exon	209737155	209737318	.	+	.	gene_id "XLOC_001666"; transcript_id "TCONS_00004167"; exon_number "4"; gene_name "RTN1"; oId "CUFF.4264.2"; nearest_ref "rna3601"; class_code "x"; tss_id "TSS2437";
NC_010443.4	Cufflinks	exon	209738978	209739489	.	+	.	gene_id "XLOC_001666"; transcript_id "TCONS_00004167"; exon_number "5"; gene_name "RTN1"; oId "CUFF.4264.2"; nearest_ref "rna3601"; class_code "x"; tss_id "TSS2437";
NC_010443.4	Cufflinks	exon	210293086	210293173	.	+	.	gene_id "XLOC_001675"; transcript_id "TCONS_00004186"; exon_number "1"; gene_name "DHRS7"; oId "CUFF.4319.1"; nearest_ref "rna3621"; class_code "x"; tss_id "TSS2447";
NC_010443.4	Cufflinks	exon	210306667	210306760	.	+	.	gene_id "XLOC_001675"; transcript_id "TCONS_00004186"; exon_number "2"; gene_name "DHRS7"; oId "CUFF.4319.1"; nearest_ref "rna3621"; class_code "x"; tss_id "TSS2447";
NC_010443.4	Cufflinks	exon	210309572	210309738	.	+	.	gene_id "XLOC_001675"; transcript_id "TCONS_00004186"; exon_number "3"; gene_name "DHRS7"; oId "CUFF.4319.1"; nearest_ref "rna3621"; class_code "x"; tss_id "TSS2447";
NC_010443.4	Cufflinks	exon	210321691	210321788	.	+	.	gene_id "XLOC_001675"; transcript_id "TCONS_00004186"; exon_number "4"; gene_name "DHRS7"; oId "CUFF.4319.1"; nearest_ref "rna3621"; class_code "x"; tss_id "TSS2447";
NC_010443.4	Cufflinks	exon	210330035	210330262	.	+	.	gene_id "XLOC_001675"; transcript_id "TCONS_00004186"; exon_number "5"; gene_name "DHRS7"; oId "CUFF.4319.1"; nearest_ref "rna3621"; class_code "x"; tss_id "TSS2447";
NC_010443.4	Cufflinks	exon	210334652	210334770	.	+	.	gene_id "XLOC_001675"; transcript_id "TCONS_00004186"; exon_number "6"; gene_name "DHRS7"; oId "CUFF.4319.1"; nearest_ref "rna3621"; class_code "x"; tss_id "TSS2447";
NC_010443.4	Cufflinks	exon	210293086	210293173	.	+	.	gene_id "XLOC_001675"; transcript_id "TCONS_00004187"; exon_number "1"; gene_name "DHRS7"; oId "CUFF.4319.2"; nearest_ref "rna3621"; class_code "x"; tss_id "TSS2447";
NC_010443.4	Cufflinks	exon	210306667	210306760	.	+	.	gene_id "XLOC_001675"; transcript_id "TCONS_00004187"; exon_number "2"; gene_name "DHRS7"; oId "CUFF.4319.2"; nearest_ref "rna3621"; class_code "x"; tss_id "TSS2447";
NC_010443.4	Cufflinks	exon	210309572	210309738	.	+	.	gene_id "XLOC_001675"; transcript_id "TCONS_00004187"; exon_number "3"; gene_name "DHRS7"; oId "CUFF.4319.2"; nearest_ref "rna3621"; class_code "x"; tss_id "TSS2447";
NC_010443.4	Cufflinks	exon	210321691	210321788	.	+	.	gene_id "XLOC_001675"; transcript_id "TCONS_00004187"; exon_number "4"; gene_name "DHRS7"; oId "CUFF.4319.2"; nearest_ref "rna3621"; class_code "x"; tss_id "TSS2447";
NC_010443.4	Cufflinks	exon	210330035	210330262	.	+	.	gene_id "XLOC_001675"; transcript_id "TCONS_00004187"; exon_number "5"; gene_name "DHRS7"; oId "CUFF.4319.2"; nearest_ref "rna3621"; class_code "x"; tss_id "TSS2447";
NC_010443.4	Cufflinks	exon	210336548	210336679	.	+	.	gene_id "XLOC_001675"; transcript_id "TCONS_00004187"; exon_number "6"; gene_name "DHRS7"; oId "CUFF.4319.2"; nearest_ref "rna3621"; class_code "x"; tss_id "TSS2447";
NC_010443.4	Cufflinks	exon	210378288	210379172	.	+	.	gene_id "XLOC_001678"; transcript_id "TCONS_00004190"; exon_number "1"; oId "CUFF.4262.1"; class_code "u"; tss_id "TSS2450";
NC_010443.4	Cufflinks	exon	210381565	210381729	.	+	.	gene_id "XLOC_001678"; transcript_id "TCONS_00004190"; exon_number "2"; oId "CUFF.4262.1"; class_code "u"; tss_id "TSS2450";
NC_010443.4	Cufflinks	exon	210732318	210732594	.	+	.	gene_id "XLOC_001685"; transcript_id "TCONS_00004202"; exon_number "1"; gene_name "SIX1"; oId "CUFF.4308.1"; nearest_ref "rna3644"; class_code "x"; tss_id "TSS2458";
NC_010443.4	Cufflinks	exon	210736454	210737609	.	+	.	gene_id "XLOC_001685"; transcript_id "TCONS_00004202"; exon_number "2"; gene_name "SIX1"; oId "CUFF.4308.1"; nearest_ref "rna3644"; class_code "x"; tss_id "TSS2458";
NC_010443.4	Cufflinks	exon	211466057	211466144	.	+	.	gene_id "XLOC_001697"; transcript_id "TCONS_00004231"; exon_number "1"; oId "CUFF.4332.1"; class_code "u"; tss_id "TSS2472";
NC_010443.4	Cufflinks	exon	211477088	211477113	.	+	.	gene_id "XLOC_001697"; transcript_id "TCONS_00004231"; exon_number "2"; oId "CUFF.4332.1"; class_code "u"; tss_id "TSS2472";
NC_010443.4	Cufflinks	exon	211478750	211479201	.	+	.	gene_id "XLOC_001697"; transcript_id "TCONS_00004231"; exon_number "3"; oId "CUFF.4332.1"; class_code "u"; tss_id "TSS2472";
NC_010443.4	Cufflinks	exon	213260515	213262501	.	+	.	gene_id "XLOC_001715"; transcript_id "TCONS_00004276"; exon_number "1"; oId "CUFF.4480.1"; class_code "u"; tss_id "TSS2499";
NC_010443.4	Cufflinks	exon	213279138	213280250	.	+	.	gene_id "XLOC_001715"; transcript_id "TCONS_00004276"; exon_number "2"; oId "CUFF.4480.1"; class_code "u"; tss_id "TSS2499";
NC_010443.4	Cufflinks	exon	219475112	219475185	.	+	.	gene_id "XLOC_001738"; transcript_id "TCONS_00004317"; exon_number "1"; oId "CUFF.4411.1"; class_code "u"; tss_id "TSS2529";
NC_010443.4	Cufflinks	exon	219485791	219485888	.	+	.	gene_id "XLOC_001738"; transcript_id "TCONS_00004317"; exon_number "2"; oId "CUFF.4411.1"; class_code "u"; tss_id "TSS2529";
NC_010443.4	Cufflinks	exon	219487312	219487343	.	+	.	gene_id "XLOC_001738"; transcript_id "TCONS_00004317"; exon_number "3"; oId "CUFF.4411.1"; class_code "u"; tss_id "TSS2529";
NC_010443.4	Cufflinks	exon	220941291	220941623	.	+	.	gene_id "XLOC_001741"; transcript_id "TCONS_00004321"; exon_number "1"; oId "CUFF.4405.1"; class_code "u"; tss_id "TSS2532";
NC_010443.4	Cufflinks	exon	220942616	220942770	.	+	.	gene_id "XLOC_001741"; transcript_id "TCONS_00004321"; exon_number "2"; oId "CUFF.4405.1"; class_code "u"; tss_id "TSS2532";
NC_010443.4	Cufflinks	exon	222132609	222132730	.	+	.	gene_id "XLOC_001746"; transcript_id "TCONS_00004332"; exon_number "1"; oId "CUFF.4424.1"; class_code "u"; tss_id "TSS2537";
NC_010443.4	Cufflinks	exon	222134614	222134710	.	+	.	gene_id "XLOC_001746"; transcript_id "TCONS_00004332"; exon_number "2"; oId "CUFF.4424.1"; class_code "u"; tss_id "TSS2537";
NC_010443.4	Cufflinks	exon	222144112	222144302	.	+	.	gene_id "XLOC_001746"; transcript_id "TCONS_00004332"; exon_number "3"; oId "CUFF.4424.1"; class_code "u"; tss_id "TSS2537";
NC_010443.4	Cufflinks	exon	223731649	223731710	.	+	.	gene_id "XLOC_001751"; transcript_id "TCONS_00004337"; exon_number "1"; oId "CUFF.4422.1"; class_code "u"; tss_id "TSS2542";
NC_010443.4	Cufflinks	exon	223733393	223733543	.	+	.	gene_id "XLOC_001751"; transcript_id "TCONS_00004337"; exon_number "2"; oId "CUFF.4422.1"; class_code "u"; tss_id "TSS2542";
NC_010443.4	Cufflinks	exon	223738467	223738891	.	+	.	gene_id "XLOC_001751"; transcript_id "TCONS_00004337"; exon_number "3"; oId "CUFF.4422.1"; class_code "u"; tss_id "TSS2542";
NC_010443.4	Cufflinks	exon	223761740	223761985	.	+	.	gene_id "XLOC_001752"; transcript_id "TCONS_00004338"; exon_number "1"; oId "CUFF.4452.1"; class_code "u"; tss_id "TSS2543";
NC_010443.4	Cufflinks	exon	223772358	223772401	.	+	.	gene_id "XLOC_001752"; transcript_id "TCONS_00004338"; exon_number "2"; oId "CUFF.4452.1"; class_code "u"; tss_id "TSS2543";
NC_010443.4	Cufflinks	exon	223774334	223774686	.	+	.	gene_id "XLOC_001752"; transcript_id "TCONS_00004338"; exon_number "3"; oId "CUFF.4452.1"; class_code "u"; tss_id "TSS2543";
NC_010443.4	Cufflinks	exon	224706337	224707483	.	+	.	gene_id "XLOC_001772"; transcript_id "TCONS_00004372"; exon_number "1"; oId "CUFF.4670.2"; class_code "u"; tss_id "TSS2567";
NC_010443.4	Cufflinks	exon	224709503	224709787	.	+	.	gene_id "XLOC_001772"; transcript_id "TCONS_00004372"; exon_number "2"; oId "CUFF.4670.2"; class_code "u"; tss_id "TSS2567";
NC_010443.4	Cufflinks	exon	224709949	224710764	.	+	.	gene_id "XLOC_001772"; transcript_id "TCONS_00004372"; exon_number "3"; oId "CUFF.4670.2"; class_code "u"; tss_id "TSS2567";
NC_010443.4	Cufflinks	exon	224706337	224707524	.	+	.	gene_id "XLOC_001772"; transcript_id "TCONS_00004373"; exon_number "1"; gene_name "LOC100738588"; oId "CUFF.4670.1"; nearest_ref "rna3812"; class_code "o"; tss_id "TSS2567";
NC_010443.4	Cufflinks	exon	224709503	224709787	.	+	.	gene_id "XLOC_001772"; transcript_id "TCONS_00004373"; exon_number "2"; gene_name "LOC100738588"; oId "CUFF.4670.1"; nearest_ref "rna3812"; class_code "o"; tss_id "TSS2567";
NC_010443.4	Cufflinks	exon	224709949	224710182	.	+	.	gene_id "XLOC_001772"; transcript_id "TCONS_00004373"; exon_number "3"; gene_name "LOC100738588"; oId "CUFF.4670.1"; nearest_ref "rna3812"; class_code "o"; tss_id "TSS2567";
NC_010443.4	Cufflinks	exon	224912435	224912484	.	+	.	gene_id "XLOC_001772"; transcript_id "TCONS_00004373"; exon_number "4"; gene_name "LOC100738588"; oId "CUFF.4670.1"; nearest_ref "rna3812"; class_code "o"; tss_id "TSS2567";
NC_010443.4	Cufflinks	exon	224706338	224707524	.	+	.	gene_id "XLOC_001772"; transcript_id "TCONS_00004374"; exon_number "1"; oId "CUFF.4670.3"; class_code "u"; tss_id "TSS2567";
NC_010443.4	Cufflinks	exon	224709503	224709787	.	+	.	gene_id "XLOC_001772"; transcript_id "TCONS_00004374"; exon_number "2"; oId "CUFF.4670.3"; class_code "u"; tss_id "TSS2567";
NC_010443.4	Cufflinks	exon	224709949	224710764	.	+	.	gene_id "XLOC_001772"; transcript_id "TCONS_00004374"; exon_number "3"; oId "CUFF.4670.3"; class_code "u"; tss_id "TSS2567";
NC_010443.4	Cufflinks	exon	224707772	224707845	.	+	.	gene_id "XLOC_001772"; transcript_id "TCONS_00004375"; exon_number "1"; gene_name "LOC100738588"; oId "CUFF.4670.4"; nearest_ref "rna3812"; class_code "o"; tss_id "TSS2568";
NC_010443.4	Cufflinks	exon	224709503	224709787	.	+	.	gene_id "XLOC_001772"; transcript_id "TCONS_00004375"; exon_number "2"; gene_name "LOC100738588"; oId "CUFF.4670.4"; nearest_ref "rna3812"; class_code "o"; tss_id "TSS2568";
NC_010443.4	Cufflinks	exon	224709949	224710182	.	+	.	gene_id "XLOC_001772"; transcript_id "TCONS_00004375"; exon_number "3"; gene_name "LOC100738588"; oId "CUFF.4670.4"; nearest_ref "rna3812"; class_code "o"; tss_id "TSS2568";
NC_010443.4	Cufflinks	exon	224912435	224912484	.	+	.	gene_id "XLOC_001772"; transcript_id "TCONS_00004375"; exon_number "4"; gene_name "LOC100738588"; oId "CUFF.4670.4"; nearest_ref "rna3812"; class_code "o"; tss_id "TSS2568";
NC_010443.4	Cufflinks	exon	226584699	226584785	.	+	.	gene_id "XLOC_001825"; transcript_id "TCONS_00004443"; exon_number "1"; oId "CUFF.4500.1"; class_code "u"; tss_id "TSS2630";
NC_010443.4	Cufflinks	exon	226613585	226613702	.	+	.	gene_id "XLOC_001825"; transcript_id "TCONS_00004443"; exon_number "2"; oId "CUFF.4500.1"; class_code "u"; tss_id "TSS2630";
NC_010443.4	Cufflinks	exon	227066279	227066515	.	+	.	gene_id "XLOC_001833"; transcript_id "TCONS_00004462"; exon_number "1"; oId "CUFF.4494.1"; class_code "u"; tss_id "TSS2641";
NC_010443.4	Cufflinks	exon	227066688	227067207	.	+	.	gene_id "XLOC_001833"; transcript_id "TCONS_00004462"; exon_number "2"; oId "CUFF.4494.1"; class_code "u"; tss_id "TSS2641";
NC_010443.4	Cufflinks	exon	227953187	227953316	.	+	.	gene_id "XLOC_001837"; transcript_id "TCONS_00004484"; exon_number "1"; oId "CUFF.4519.1"; class_code "u"; tss_id "TSS2648";
NC_010443.4	Cufflinks	exon	227981764	227982141	.	+	.	gene_id "XLOC_001837"; transcript_id "TCONS_00004484"; exon_number "2"; oId "CUFF.4519.1"; class_code "u"; tss_id "TSS2648";
NC_010443.4	Cufflinks	exon	231308847	231308977	.	+	.	gene_id "XLOC_001844"; transcript_id "TCONS_00004532"; exon_number "1"; oId "CUFF.4527.1"; class_code "u"; tss_id "TSS2665";
NC_010443.4	Cufflinks	exon	231310506	231310730	.	+	.	gene_id "XLOC_001844"; transcript_id "TCONS_00004532"; exon_number "2"; oId "CUFF.4527.1"; class_code "u"; tss_id "TSS2665";
NC_010443.4	Cufflinks	exon	232713546	232713661	.	+	.	gene_id "XLOC_001857"; transcript_id "TCONS_00004551"; exon_number "1"; oId "CUFF.4603.1"; class_code "u"; tss_id "TSS2679";
NC_010443.4	Cufflinks	exon	232971207	232971424	.	+	.	gene_id "XLOC_001857"; transcript_id "TCONS_00004551"; exon_number "2"; oId "CUFF.4603.1"; class_code "u"; tss_id "TSS2679";
NC_010443.4	Cufflinks	exon	232972537	232972695	.	+	.	gene_id "XLOC_001857"; transcript_id "TCONS_00004551"; exon_number "3"; oId "CUFF.4603.1"; class_code "u"; tss_id "TSS2679";
NC_010443.4	Cufflinks	exon	232975694	232977472	.	+	.	gene_id "XLOC_001857"; transcript_id "TCONS_00004551"; exon_number "4"; oId "CUFF.4603.1"; class_code "u"; tss_id "TSS2679";
NC_010443.4	Cufflinks	exon	232725860	232726246	.	+	.	gene_id "XLOC_001857"; transcript_id "TCONS_00004552"; exon_number "1"; oId "CUFF.4603.2"; class_code "u"; tss_id "TSS2680";
NC_010443.4	Cufflinks	exon	232792268	232793025	.	+	.	gene_id "XLOC_001857"; transcript_id "TCONS_00004552"; exon_number "2"; oId "CUFF.4603.2"; class_code "u"; tss_id "TSS2680";
NC_010443.4	Cufflinks	exon	232955551	232955635	.	+	.	gene_id "XLOC_001857"; transcript_id "TCONS_00004552"; exon_number "3"; oId "CUFF.4603.2"; class_code "u"; tss_id "TSS2680";
NC_010443.4	Cufflinks	exon	232725860	232726246	.	+	.	gene_id "XLOC_001857"; transcript_id "TCONS_00004554"; exon_number "1"; oId "CUFF.4603.4"; class_code "u"; tss_id "TSS2680";
NC_010443.4	Cufflinks	exon	232792268	232793025	.	+	.	gene_id "XLOC_001857"; transcript_id "TCONS_00004554"; exon_number "2"; oId "CUFF.4603.4"; class_code "u"; tss_id "TSS2680";
NC_010443.4	Cufflinks	exon	232971207	232971424	.	+	.	gene_id "XLOC_001857"; transcript_id "TCONS_00004554"; exon_number "3"; oId "CUFF.4603.4"; class_code "u"; tss_id "TSS2680";
NC_010443.4	Cufflinks	exon	232972537	232972695	.	+	.	gene_id "XLOC_001857"; transcript_id "TCONS_00004554"; exon_number "4"; oId "CUFF.4603.4"; class_code "u"; tss_id "TSS2680";
NC_010443.4	Cufflinks	exon	232975694	232977472	.	+	.	gene_id "XLOC_001857"; transcript_id "TCONS_00004554"; exon_number "5"; oId "CUFF.4603.4"; class_code "u"; tss_id "TSS2680";
NC_010443.4	Cufflinks	exon	232725860	232726246	.	+	.	gene_id "XLOC_001857"; transcript_id "TCONS_00004553"; exon_number "1"; oId "CUFF.4603.3"; class_code "u"; tss_id "TSS2680";
NC_010443.4	Cufflinks	exon	232792268	232793025	.	+	.	gene_id "XLOC_001857"; transcript_id "TCONS_00004553"; exon_number "2"; oId "CUFF.4603.3"; class_code "u"; tss_id "TSS2680";
NC_010443.4	Cufflinks	exon	232971207	232972695	.	+	.	gene_id "XLOC_001857"; transcript_id "TCONS_00004553"; exon_number "3"; oId "CUFF.4603.3"; class_code "u"; tss_id "TSS2680";
NC_010443.4	Cufflinks	exon	232975694	232977472	.	+	.	gene_id "XLOC_001857"; transcript_id "TCONS_00004553"; exon_number "4"; oId "CUFF.4603.3"; class_code "u"; tss_id "TSS2680";
NC_010443.4	Cufflinks	exon	232928789	232928893	.	+	.	gene_id "XLOC_001857"; transcript_id "TCONS_00004555"; exon_number "1"; oId "CUFF.4603.5"; class_code "u"; tss_id "TSS2681";
NC_010443.4	Cufflinks	exon	232946410	232946450	.	+	.	gene_id "XLOC_001857"; transcript_id "TCONS_00004555"; exon_number "2"; oId "CUFF.4603.5"; class_code "u"; tss_id "TSS2681";
NC_010443.4	Cufflinks	exon	232955551	232955635	.	+	.	gene_id "XLOC_001857"; transcript_id "TCONS_00004555"; exon_number "3"; oId "CUFF.4603.5"; class_code "u"; tss_id "TSS2681";
NC_010443.4	Cufflinks	exon	233235860	233235937	.	+	.	gene_id "XLOC_001859"; transcript_id "TCONS_00004570"; exon_number "1"; oId "CUFF.4574.1"; class_code "u"; tss_id "TSS2689";
NC_010443.4	Cufflinks	exon	233242650	233242756	.	+	.	gene_id "XLOC_001859"; transcript_id "TCONS_00004570"; exon_number "2"; oId "CUFF.4574.1"; class_code "u"; tss_id "TSS2689";
NC_010443.4	Cufflinks	exon	233251088	233251138	.	+	.	gene_id "XLOC_001859"; transcript_id "TCONS_00004570"; exon_number "3"; oId "CUFF.4574.1"; class_code "u"; tss_id "TSS2689";
NC_010443.4	Cufflinks	exon	233255148	233255204	.	+	.	gene_id "XLOC_001859"; transcript_id "TCONS_00004570"; exon_number "4"; oId "CUFF.4574.1"; class_code "u"; tss_id "TSS2689";
NC_010443.4	Cufflinks	exon	233258136	233258318	.	+	.	gene_id "XLOC_001859"; transcript_id "TCONS_00004570"; exon_number "5"; oId "CUFF.4574.1"; class_code "u"; tss_id "TSS2689";
NC_010443.4	Cufflinks	exon	233299050	233299491	.	+	.	gene_id "XLOC_001859"; transcript_id "TCONS_00004570"; exon_number "6"; oId "CUFF.4574.1"; class_code "u"; tss_id "TSS2689";
NC_010443.4	Cufflinks	exon	233310963	233311120	.	+	.	gene_id "XLOC_001860"; transcript_id "TCONS_00004571"; exon_number "1"; oId "CUFF.4569.1"; class_code "u"; tss_id "TSS2690";
NC_010443.4	Cufflinks	exon	233320902	233321010	.	+	.	gene_id "XLOC_001860"; transcript_id "TCONS_00004571"; exon_number "2"; oId "CUFF.4569.1"; class_code "u"; tss_id "TSS2690";
NC_010443.4	Cufflinks	exon	233322163	233322247	.	+	.	gene_id "XLOC_001860"; transcript_id "TCONS_00004571"; exon_number "3"; oId "CUFF.4569.1"; class_code "u"; tss_id "TSS2690";
NC_010443.4	Cufflinks	exon	233604125	233605068	.	+	.	gene_id "XLOC_001862"; transcript_id "TCONS_00004573"; exon_number "1"; oId "CUFF.4591.1"; class_code "u"; tss_id "TSS2692";
NC_010443.4	Cufflinks	exon	233606239	233606623	.	+	.	gene_id "XLOC_001862"; transcript_id "TCONS_00004573"; exon_number "2"; oId "CUFF.4591.1"; class_code "u"; tss_id "TSS2692";
NC_010443.4	Cufflinks	exon	234092523	234092915	.	+	.	gene_id "XLOC_001863"; transcript_id "TCONS_00004574"; exon_number "1"; oId "CUFF.4573.1"; class_code "u"; tss_id "TSS2693";
NC_010443.4	Cufflinks	exon	234104819	234104933	.	+	.	gene_id "XLOC_001863"; transcript_id "TCONS_00004574"; exon_number "2"; oId "CUFF.4573.1"; class_code "u"; tss_id "TSS2693";
NC_010443.4	Cufflinks	exon	234107647	234108272	.	+	.	gene_id "XLOC_001863"; transcript_id "TCONS_00004574"; exon_number "3"; oId "CUFF.4573.1"; class_code "u"; tss_id "TSS2693";
NC_010443.4	Cufflinks	exon	235027470	235027689	.	+	.	gene_id "XLOC_001864"; transcript_id "TCONS_00004575"; exon_number "1"; oId "CUFF.4596.1"; class_code "u"; tss_id "TSS2694";
NC_010443.4	Cufflinks	exon	235037738	235037785	.	+	.	gene_id "XLOC_001864"; transcript_id "TCONS_00004575"; exon_number "2"; oId "CUFF.4596.1"; class_code "u"; tss_id "TSS2694";
NC_010443.4	Cufflinks	exon	235089772	235089866	.	+	.	gene_id "XLOC_001864"; transcript_id "TCONS_00004575"; exon_number "3"; oId "CUFF.4596.1"; class_code "u"; tss_id "TSS2694";
NC_010443.4	Cufflinks	exon	235664395	235664514	.	+	.	gene_id "XLOC_001865"; transcript_id "TCONS_00004576"; exon_number "1"; oId "CUFF.4595.1"; class_code "u"; tss_id "TSS2695";
NC_010443.4	Cufflinks	exon	235682982	235683090	.	+	.	gene_id "XLOC_001865"; transcript_id "TCONS_00004576"; exon_number "2"; oId "CUFF.4595.1"; class_code "u"; tss_id "TSS2695";
NC_010443.4	Cufflinks	exon	235702408	235702622	.	+	.	gene_id "XLOC_001865"; transcript_id "TCONS_00004576"; exon_number "3"; oId "CUFF.4595.1"; class_code "u"; tss_id "TSS2695";
NC_010443.4	Cufflinks	exon	235704948	235705004	.	+	.	gene_id "XLOC_001865"; transcript_id "TCONS_00004576"; exon_number "4"; oId "CUFF.4595.1"; class_code "u"; tss_id "TSS2695";
NC_010443.4	Cufflinks	exon	235718003	235718115	.	+	.	gene_id "XLOC_001865"; transcript_id "TCONS_00004576"; exon_number "5"; oId "CUFF.4595.1"; class_code "u"; tss_id "TSS2695";
NC_010443.4	Cufflinks	exon	235989995	235990029	.	+	.	gene_id "XLOC_001867"; transcript_id "TCONS_00004578"; exon_number "1"; oId "CUFF.4598.1"; class_code "u"; tss_id "TSS2697";
NC_010443.4	Cufflinks	exon	235990116	235990383	.	+	.	gene_id "XLOC_001867"; transcript_id "TCONS_00004578"; exon_number "2"; oId "CUFF.4598.1"; class_code "u"; tss_id "TSS2697";
NC_010443.4	Cufflinks	exon	236656811	236656874	.	+	.	gene_id "XLOC_001873"; transcript_id "TCONS_00004584"; exon_number "1"; oId "CUFF.4658.1"; class_code "u"; tss_id "TSS2703";
NC_010443.4	Cufflinks	exon	236902393	236902460	.	+	.	gene_id "XLOC_001873"; transcript_id "TCONS_00004584"; exon_number "2"; oId "CUFF.4658.1"; class_code "u"; tss_id "TSS2703";
NC_010443.4	Cufflinks	exon	236981869	236981977	.	+	.	gene_id "XLOC_001873"; transcript_id "TCONS_00004584"; exon_number "3"; oId "CUFF.4658.1"; class_code "u"; tss_id "TSS2703";
NC_010443.4	Cufflinks	exon	237087233	237087274	.	+	.	gene_id "XLOC_001873"; transcript_id "TCONS_00004584"; exon_number "4"; oId "CUFF.4658.1"; class_code "u"; tss_id "TSS2703";
NC_010443.4	Cufflinks	exon	237118905	237118943	.	+	.	gene_id "XLOC_001873"; transcript_id "TCONS_00004584"; exon_number "5"; oId "CUFF.4658.1"; class_code "u"; tss_id "TSS2703";
NC_010443.4	Cufflinks	exon	237287091	237287135	.	+	.	gene_id "XLOC_001873"; transcript_id "TCONS_00004584"; exon_number "6"; oId "CUFF.4658.1"; class_code "u"; tss_id "TSS2703";
NC_010443.4	Cufflinks	exon	236901795	236902460	.	+	.	gene_id "XLOC_001873"; transcript_id "TCONS_00004587"; exon_number "1"; oId "CUFF.4658.2"; class_code "u"; tss_id "TSS2704";
NC_010443.4	Cufflinks	exon	236981869	236981977	.	+	.	gene_id "XLOC_001873"; transcript_id "TCONS_00004587"; exon_number "2"; oId "CUFF.4658.2"; class_code "u"; tss_id "TSS2704";
NC_010443.4	Cufflinks	exon	237087233	237087274	.	+	.	gene_id "XLOC_001873"; transcript_id "TCONS_00004587"; exon_number "3"; oId "CUFF.4658.2"; class_code "u"; tss_id "TSS2704";
NC_010443.4	Cufflinks	exon	237118905	237118943	.	+	.	gene_id "XLOC_001873"; transcript_id "TCONS_00004587"; exon_number "4"; oId "CUFF.4658.2"; class_code "u"; tss_id "TSS2704";
NC_010443.4	Cufflinks	exon	237254133	237254516	.	+	.	gene_id "XLOC_001873"; transcript_id "TCONS_00004587"; exon_number "5"; oId "CUFF.4658.2"; class_code "u"; tss_id "TSS2704";
NC_010443.4	Cufflinks	exon	239695324	239695369	.	+	.	gene_id "XLOC_001890"; transcript_id "TCONS_00004607"; exon_number "1"; gene_name "LOC100738878"; oId "CUFF.4617.3"; nearest_ref "rna3982"; class_code "j"; tss_id "TSS2723";
NC_010443.4	Cufflinks	exon	239697083	239697377	.	+	.	gene_id "XLOC_001890"; transcript_id "TCONS_00004607"; exon_number "2"; gene_name "LOC100738878"; oId "CUFF.4617.3"; nearest_ref "rna3982"; class_code "j"; tss_id "TSS2723";
NC_010443.4	Cufflinks	exon	239698503	239699703	.	+	.	gene_id "XLOC_001890"; transcript_id "TCONS_00004607"; exon_number "3"; gene_name "LOC100738878"; oId "CUFF.4617.3"; nearest_ref "rna3982"; class_code "j"; tss_id "TSS2723";
NC_010443.4	Cufflinks	exon	242132089	242132148	.	+	.	gene_id "XLOC_001903"; transcript_id "TCONS_00004655"; exon_number "1"; gene_name "RIC1"; oId "CUFF.4755.1"; nearest_ref "rna4015"; class_code "x"; tss_id "TSS2745";
NC_010443.4	Cufflinks	exon	242145526	242146189	.	+	.	gene_id "XLOC_001903"; transcript_id "TCONS_00004655"; exon_number "2"; gene_name "RIC1"; oId "CUFF.4755.1"; nearest_ref "rna4015"; class_code "x"; tss_id "TSS2745";
NC_010443.4	Cufflinks	exon	243217584	243217684	.	+	.	gene_id "XLOC_001912"; transcript_id "TCONS_00004679"; exon_number "1"; gene_name "SLC1A1"; oId "CUFF.4705.1"; nearest_ref "rna4049"; class_code "x"; tss_id "TSS2759";
NC_010443.4	Cufflinks	exon	243248253	243248482	.	+	.	gene_id "XLOC_001912"; transcript_id "TCONS_00004679"; exon_number "2"; gene_name "SLC1A1"; oId "CUFF.4705.1"; nearest_ref "rna4049"; class_code "x"; tss_id "TSS2759";
NC_010443.4	Cufflinks	exon	243352241	243352382	.	+	.	gene_id "XLOC_001913"; transcript_id "TCONS_00004680"; exon_number "1"; oId "CUFF.4703.1"; class_code "u"; tss_id "TSS2760";
NC_010443.4	Cufflinks	exon	243353938	243354122	.	+	.	gene_id "XLOC_001913"; transcript_id "TCONS_00004680"; exon_number "2"; oId "CUFF.4703.1"; class_code "u"; tss_id "TSS2760";
NC_010443.4	Cufflinks	exon	243421717	243422261	.	+	.	gene_id "XLOC_001914"; transcript_id "TCONS_00004681"; exon_number "1"; oId "CUFF.4720.1"; class_code "u"; tss_id "TSS2761";
NC_010443.4	Cufflinks	exon	243435941	243436427	.	+	.	gene_id "XLOC_001914"; transcript_id "TCONS_00004681"; exon_number "2"; oId "CUFF.4720.1"; class_code "u"; tss_id "TSS2761";
NC_010443.4	Cufflinks	exon	243557099	243557274	.	+	.	gene_id "XLOC_001914"; transcript_id "TCONS_00004681"; exon_number "3"; oId "CUFF.4720.1"; class_code "u"; tss_id "TSS2761";
NC_010443.4	Cufflinks	exon	243422057	243422261	.	+	.	gene_id "XLOC_001914"; transcript_id "TCONS_00004682"; exon_number "1"; oId "CUFF.4720.2"; class_code "u"; tss_id "TSS2762";
NC_010443.4	Cufflinks	exon	243428581	243428648	.	+	.	gene_id "XLOC_001914"; transcript_id "TCONS_00004682"; exon_number "2"; oId "CUFF.4720.2"; class_code "u"; tss_id "TSS2762";
NC_010443.4	Cufflinks	exon	243435941	243436468	.	+	.	gene_id "XLOC_001914"; transcript_id "TCONS_00004682"; exon_number "3"; oId "CUFF.4720.2"; class_code "u"; tss_id "TSS2762";
NC_010443.4	Cufflinks	exon	246337684	246337824	.	+	.	gene_id "XLOC_001925"; transcript_id "TCONS_00004727"; exon_number "1"; oId "CUFF.4772.1"; class_code "u"; tss_id "TSS2783";
NC_010443.4	Cufflinks	exon	246342805	246343481	.	+	.	gene_id "XLOC_001925"; transcript_id "TCONS_00004727"; exon_number "2"; oId "CUFF.4772.1"; class_code "u"; tss_id "TSS2783";
NC_010443.4	Cufflinks	exon	246412687	246412850	.	+	.	gene_id "XLOC_001926"; transcript_id "TCONS_00004729"; exon_number "1"; oId "CUFF.4785.2"; class_code "u"; tss_id "TSS2784";
NC_010443.4	Cufflinks	exon	246422042	246422220	.	+	.	gene_id "XLOC_001926"; transcript_id "TCONS_00004729"; exon_number "2"; oId "CUFF.4785.2"; class_code "u"; tss_id "TSS2784";
NC_010443.4	Cufflinks	exon	246423380	246423724	.	+	.	gene_id "XLOC_001926"; transcript_id "TCONS_00004729"; exon_number "3"; oId "CUFF.4785.2"; class_code "u"; tss_id "TSS2784";
NC_010443.4	Cufflinks	exon	246412687	246412850	.	+	.	gene_id "XLOC_001926"; transcript_id "TCONS_00004728"; exon_number "1"; oId "CUFF.4785.1"; class_code "u"; tss_id "TSS2784";
NC_010443.4	Cufflinks	exon	246422042	246422220	.	+	.	gene_id "XLOC_001926"; transcript_id "TCONS_00004728"; exon_number "2"; oId "CUFF.4785.1"; class_code "u"; tss_id "TSS2784";
NC_010443.4	Cufflinks	exon	246423413	246423724	.	+	.	gene_id "XLOC_001926"; transcript_id "TCONS_00004728"; exon_number "3"; oId "CUFF.4785.1"; class_code "u"; tss_id "TSS2784";
NC_010443.4	Cufflinks	exon	246412687	246412850	.	+	.	gene_id "XLOC_001926"; transcript_id "TCONS_00004730"; exon_number "1"; oId "CUFF.4785.3"; class_code "u"; tss_id "TSS2784";
NC_010443.4	Cufflinks	exon	246422042	246422220	.	+	.	gene_id "XLOC_001926"; transcript_id "TCONS_00004730"; exon_number "2"; oId "CUFF.4785.3"; class_code "u"; tss_id "TSS2784";
NC_010443.4	Cufflinks	exon	246430448	246430628	.	+	.	gene_id "XLOC_001926"; transcript_id "TCONS_00004730"; exon_number "3"; oId "CUFF.4785.3"; class_code "u"; tss_id "TSS2784";
NC_010443.4	Cufflinks	exon	246412687	246412850	.	+	.	gene_id "XLOC_001926"; transcript_id "TCONS_00004731"; exon_number "1"; oId "CUFF.4785.4"; class_code "u"; tss_id "TSS2784";
NC_010443.4	Cufflinks	exon	246422042	246422220	.	+	.	gene_id "XLOC_001926"; transcript_id "TCONS_00004731"; exon_number "2"; oId "CUFF.4785.4"; class_code "u"; tss_id "TSS2784";
NC_010443.4	Cufflinks	exon	246432548	246432891	.	+	.	gene_id "XLOC_001926"; transcript_id "TCONS_00004731"; exon_number "3"; oId "CUFF.4785.4"; class_code "u"; tss_id "TSS2784";
NC_010443.4	Cufflinks	exon	252940311	252940367	.	+	.	gene_id "XLOC_001972"; transcript_id "TCONS_00004834"; exon_number "1"; oId "CUFF.4905.1"; class_code "u"; tss_id "TSS2857";
NC_010443.4	Cufflinks	exon	252941271	252941417	.	+	.	gene_id "XLOC_001972"; transcript_id "TCONS_00004834"; exon_number "2"; oId "CUFF.4905.1"; class_code "u"; tss_id "TSS2857";
NC_010443.4	Cufflinks	exon	252954463	252954626	.	+	.	gene_id "XLOC_001972"; transcript_id "TCONS_00004834"; exon_number "3"; oId "CUFF.4905.1"; class_code "u"; tss_id "TSS2857";
NC_010443.4	Cufflinks	exon	252955147	252955215	.	+	.	gene_id "XLOC_001972"; transcript_id "TCONS_00004834"; exon_number "4"; oId "CUFF.4905.1"; class_code "u"; tss_id "TSS2857";
NC_010443.4	Cufflinks	exon	254255446	254255902	.	+	.	gene_id "XLOC_001977"; transcript_id "TCONS_00004841"; exon_number "1"; oId "CUFF.4906.1"; class_code "u"; tss_id "TSS2862";
NC_010443.4	Cufflinks	exon	254263640	254263752	.	+	.	gene_id "XLOC_001977"; transcript_id "TCONS_00004841"; exon_number "2"; oId "CUFF.4906.1"; class_code "u"; tss_id "TSS2862";
NC_010443.4	Cufflinks	exon	254269533	254269849	.	+	.	gene_id "XLOC_001977"; transcript_id "TCONS_00004841"; exon_number "3"; oId "CUFF.4906.1"; class_code "u"; tss_id "TSS2862";
NC_010443.4	Cufflinks	exon	255494786	255494861	.	+	.	gene_id "XLOC_001983"; transcript_id "TCONS_00004848"; exon_number "1"; oId "CUFF.4946.1"; class_code "u"; tss_id "TSS2869";
NC_010443.4	Cufflinks	exon	255592808	255592935	.	+	.	gene_id "XLOC_001983"; transcript_id "TCONS_00004848"; exon_number "2"; oId "CUFF.4946.1"; class_code "u"; tss_id "TSS2869";
NC_010443.4	Cufflinks	exon	255611009	255611329	.	+	.	gene_id "XLOC_001983"; transcript_id "TCONS_00004848"; exon_number "3"; oId "CUFF.4946.1"; class_code "u"; tss_id "TSS2869";
NC_010443.4	Cufflinks	exon	256238256	256238359	.	+	.	gene_id "XLOC_001990"; transcript_id "TCONS_00004858"; exon_number "1"; gene_name "PRUNE2"; oId "CUFF.5037.1"; nearest_ref "rna4190"; class_code "x"; tss_id "TSS2878";
NC_010443.4	Cufflinks	exon	256324583	256324703	.	+	.	gene_id "XLOC_001990"; transcript_id "TCONS_00004858"; exon_number "2"; gene_name "PRUNE2"; oId "CUFF.5037.1"; nearest_ref "rna4190"; class_code "x"; tss_id "TSS2878";
NC_010443.4	Cufflinks	exon	256326435	256326538	.	+	.	gene_id "XLOC_001990"; transcript_id "TCONS_00004858"; exon_number "3"; gene_name "PRUNE2"; oId "CUFF.5037.1"; nearest_ref "rna4190"; class_code "x"; tss_id "TSS2878";
NC_010443.4	Cufflinks	exon	256328681	256328783	.	+	.	gene_id "XLOC_001990"; transcript_id "TCONS_00004858"; exon_number "4"; gene_name "PRUNE2"; oId "CUFF.5037.1"; nearest_ref "rna4190"; class_code "x"; tss_id "TSS2878";
NC_010443.4	Cufflinks	exon	256329999	256330539	.	+	.	gene_id "XLOC_001990"; transcript_id "TCONS_00004858"; exon_number "5"; gene_name "PRUNE2"; oId "CUFF.5037.1"; nearest_ref "rna4190"; class_code "x"; tss_id "TSS2878";
NC_010443.4	Cufflinks	exon	256238256	256238359	.	+	.	gene_id "XLOC_001990"; transcript_id "TCONS_00004859"; exon_number "1"; gene_name "PRUNE2"; oId "CUFF.5037.2"; nearest_ref "rna4190"; class_code "x"; tss_id "TSS2878";
NC_010443.4	Cufflinks	exon	256324583	256324703	.	+	.	gene_id "XLOC_001990"; transcript_id "TCONS_00004859"; exon_number "2"; gene_name "PRUNE2"; oId "CUFF.5037.2"; nearest_ref "rna4190"; class_code "x"; tss_id "TSS2878";
NC_010443.4	Cufflinks	exon	256326435	256326538	.	+	.	gene_id "XLOC_001990"; transcript_id "TCONS_00004859"; exon_number "3"; gene_name "PRUNE2"; oId "CUFF.5037.2"; nearest_ref "rna4190"; class_code "x"; tss_id "TSS2878";
NC_010443.4	Cufflinks	exon	256328681	256328783	.	+	.	gene_id "XLOC_001990"; transcript_id "TCONS_00004859"; exon_number "4"; gene_name "PRUNE2"; oId "CUFF.5037.2"; nearest_ref "rna4190"; class_code "x"; tss_id "TSS2878";
NC_010443.4	Cufflinks	exon	256335823	256336911	.	+	.	gene_id "XLOC_001990"; transcript_id "TCONS_00004859"; exon_number "5"; gene_name "PRUNE2"; oId "CUFF.5037.2"; nearest_ref "rna4190"; class_code "x"; tss_id "TSS2878";
NC_010443.4	Cufflinks	exon	256287577	256287907	.	+	.	gene_id "XLOC_001990"; transcript_id "TCONS_00004860"; exon_number "1"; gene_name "PRUNE2"; oId "CUFF.5037.3"; nearest_ref "rna4190"; class_code "x"; tss_id "TSS2879";
NC_010443.4	Cufflinks	exon	256324583	256324703	.	+	.	gene_id "XLOC_001990"; transcript_id "TCONS_00004860"; exon_number "2"; gene_name "PRUNE2"; oId "CUFF.5037.3"; nearest_ref "rna4190"; class_code "x"; tss_id "TSS2879";
NC_010443.4	Cufflinks	exon	256326435	256326538	.	+	.	gene_id "XLOC_001990"; transcript_id "TCONS_00004860"; exon_number "3"; gene_name "PRUNE2"; oId "CUFF.5037.3"; nearest_ref "rna4190"; class_code "x"; tss_id "TSS2879";
NC_010443.4	Cufflinks	exon	256328681	256328783	.	+	.	gene_id "XLOC_001990"; transcript_id "TCONS_00004860"; exon_number "4"; gene_name "PRUNE2"; oId "CUFF.5037.3"; nearest_ref "rna4190"; class_code "x"; tss_id "TSS2879";
NC_010443.4	Cufflinks	exon	256335823	256336911	.	+	.	gene_id "XLOC_001990"; transcript_id "TCONS_00004860"; exon_number "5"; gene_name "PRUNE2"; oId "CUFF.5037.3"; nearest_ref "rna4190"; class_code "x"; tss_id "TSS2879";
NC_010443.4	Cufflinks	exon	257106727	257107128	.	+	.	gene_id "XLOC_001994"; transcript_id "TCONS_00004871"; exon_number "1"; gene_name "GNA14"; oId "CUFF.5063.1"; nearest_ref "rna4194"; class_code "x"; tss_id "TSS2886";
NC_010443.4	Cufflinks	exon	257108019	257110392	.	+	.	gene_id "XLOC_001994"; transcript_id "TCONS_00004871"; exon_number "2"; gene_name "GNA14"; oId "CUFF.5063.1"; nearest_ref "rna4194"; class_code "x"; tss_id "TSS2886";
NC_010443.4	Cufflinks	exon	257375013	257377015	.	+	.	gene_id "XLOC_001995"; transcript_id "TCONS_00004872"; exon_number "1"; gene_name "GNAQ"; oId "CUFF.4970.1"; nearest_ref "rna4197"; class_code "x"; tss_id "TSS2887";
NC_010443.4	Cufflinks	exon	257381380	257382222	.	+	.	gene_id "XLOC_001995"; transcript_id "TCONS_00004872"; exon_number "2"; gene_name "GNAQ"; oId "CUFF.4970.1"; nearest_ref "rna4197"; class_code "x"; tss_id "TSS2887";
NC_010443.4	Cufflinks	exon	257399120	257399136	.	+	.	gene_id "XLOC_001995"; transcript_id "TCONS_00004872"; exon_number "3"; gene_name "GNAQ"; oId "CUFF.4970.1"; nearest_ref "rna4197"; class_code "x"; tss_id "TSS2887";
NC_010443.4	Cufflinks	exon	257920685	257920801	.	+	.	gene_id "XLOC_002002"; transcript_id "TCONS_00004888"; exon_number "1"; oId "CUFF.4975.1"; class_code "u"; tss_id "TSS2895";
NC_010443.4	Cufflinks	exon	257920899	257920939	.	+	.	gene_id "XLOC_002002"; transcript_id "TCONS_00004888"; exon_number "2"; oId "CUFF.4975.1"; class_code "u"; tss_id "TSS2895";
NC_010443.4	Cufflinks	exon	257924622	257924685	.	+	.	gene_id "XLOC_002002"; transcript_id "TCONS_00004888"; exon_number "3"; oId "CUFF.4975.1"; class_code "u"; tss_id "TSS2895";
NC_010443.4	Cufflinks	exon	259482996	259483321	.	+	.	gene_id "XLOC_002007"; transcript_id "TCONS_00004899"; exon_number "1"; oId "CUFF.4980.1"; class_code "u"; tss_id "TSS2904";
NC_010443.4	Cufflinks	exon	259483528	259483734	.	+	.	gene_id "XLOC_002007"; transcript_id "TCONS_00004899"; exon_number "2"; oId "CUFF.4980.1"; class_code "u"; tss_id "TSS2904";
NC_010443.4	Cufflinks	exon	259530423	259530626	.	+	.	gene_id "XLOC_002008"; transcript_id "TCONS_00004900"; exon_number "1"; oId "CUFF.4984.1"; class_code "u"; tss_id "TSS2905";
NC_010443.4	Cufflinks	exon	259532067	259532689	.	+	.	gene_id "XLOC_002008"; transcript_id "TCONS_00004900"; exon_number "2"; oId "CUFF.4984.1"; class_code "u"; tss_id "TSS2905";
NC_010443.4	Cufflinks	exon	259590441	259590567	.	+	.	gene_id "XLOC_002009"; transcript_id "TCONS_00004901"; exon_number "1"; oId "CUFF.4989.1"; class_code "u"; tss_id "TSS2906";
NC_010443.4	Cufflinks	exon	259592231	259592609	.	+	.	gene_id "XLOC_002009"; transcript_id "TCONS_00004901"; exon_number "2"; oId "CUFF.4989.1"; class_code "u"; tss_id "TSS2906";
NC_010443.4	Cufflinks	exon	259598577	259598725	.	+	.	gene_id "XLOC_002010"; transcript_id "TCONS_00004902"; exon_number "1"; oId "CUFF.4998.1"; class_code "u"; tss_id "TSS2907";
NC_010443.4	Cufflinks	exon	259601932	259602051	.	+	.	gene_id "XLOC_002010"; transcript_id "TCONS_00004902"; exon_number "2"; oId "CUFF.4998.1"; class_code "u"; tss_id "TSS2907";
NC_010443.4	Cufflinks	exon	259603385	259603521	.	+	.	gene_id "XLOC_002010"; transcript_id "TCONS_00004902"; exon_number "3"; oId "CUFF.4998.1"; class_code "u"; tss_id "TSS2907";
NC_010443.4	Cufflinks	exon	259639881	259640070	.	+	.	gene_id "XLOC_002010"; transcript_id "TCONS_00004902"; exon_number "4"; oId "CUFF.4998.1"; class_code "u"; tss_id "TSS2907";
NC_010443.4	Cufflinks	exon	259643460	259643679	.	+	.	gene_id "XLOC_002010"; transcript_id "TCONS_00004902"; exon_number "5"; oId "CUFF.4998.1"; class_code "u"; tss_id "TSS2907";
NC_010443.4	Cufflinks	exon	260078465	260078597	.	+	.	gene_id "XLOC_002012"; transcript_id "TCONS_00004904"; exon_number "1"; oId "CUFF.5004.1"; class_code "u"; tss_id "TSS2909";
NC_010443.4	Cufflinks	exon	260093330	260093757	.	+	.	gene_id "XLOC_002012"; transcript_id "TCONS_00004904"; exon_number "2"; oId "CUFF.5004.1"; class_code "u"; tss_id "TSS2909";
NC_010443.4	Cufflinks	exon	260100193	260100625	.	+	.	gene_id "XLOC_002013"; transcript_id "TCONS_00004905"; exon_number "1"; oId "CUFF.5090.1"; class_code "u"; tss_id "TSS2910";
NC_010443.4	Cufflinks	exon	260281905	260281988	.	+	.	gene_id "XLOC_002013"; transcript_id "TCONS_00004905"; exon_number "2"; oId "CUFF.5090.1"; class_code "u"; tss_id "TSS2910";
NC_010443.4	Cufflinks	exon	260462006	260462066	.	+	.	gene_id "XLOC_002013"; transcript_id "TCONS_00004905"; exon_number "3"; oId "CUFF.5090.1"; class_code "u"; tss_id "TSS2910";
NC_010443.4	Cufflinks	exon	260463360	260463453	.	+	.	gene_id "XLOC_002013"; transcript_id "TCONS_00004905"; exon_number "4"; oId "CUFF.5090.1"; class_code "u"; tss_id "TSS2910";
NC_010443.4	Cufflinks	exon	260133899	260133966	.	+	.	gene_id "XLOC_002013"; transcript_id "TCONS_00004906"; exon_number "1"; oId "CUFF.5090.2"; class_code "u"; tss_id "TSS2911";
NC_010443.4	Cufflinks	exon	260281905	260281988	.	+	.	gene_id "XLOC_002013"; transcript_id "TCONS_00004906"; exon_number "2"; oId "CUFF.5090.2"; class_code "u"; tss_id "TSS2911";
NC_010443.4	Cufflinks	exon	260462006	260462066	.	+	.	gene_id "XLOC_002013"; transcript_id "TCONS_00004906"; exon_number "3"; oId "CUFF.5090.2"; class_code "u"; tss_id "TSS2911";
NC_010443.4	Cufflinks	exon	260463360	260463453	.	+	.	gene_id "XLOC_002013"; transcript_id "TCONS_00004906"; exon_number "4"; oId "CUFF.5090.2"; class_code "u"; tss_id "TSS2911";
NC_010443.4	Cufflinks	exon	260256686	260256786	.	+	.	gene_id "XLOC_002013"; transcript_id "TCONS_00004908"; exon_number "1"; oId "CUFF.5090.4"; class_code "u"; tss_id "TSS2912";
NC_010443.4	Cufflinks	exon	260281905	260281988	.	+	.	gene_id "XLOC_002013"; transcript_id "TCONS_00004908"; exon_number "2"; oId "CUFF.5090.4"; class_code "u"; tss_id "TSS2912";
NC_010443.4	Cufflinks	exon	260462006	260462066	.	+	.	gene_id "XLOC_002013"; transcript_id "TCONS_00004908"; exon_number "3"; oId "CUFF.5090.4"; class_code "u"; tss_id "TSS2912";
NC_010443.4	Cufflinks	exon	260463360	260463453	.	+	.	gene_id "XLOC_002013"; transcript_id "TCONS_00004908"; exon_number "4"; oId "CUFF.5090.4"; class_code "u"; tss_id "TSS2912";
NC_010443.4	Cufflinks	exon	260256686	260256786	.	+	.	gene_id "XLOC_002013"; transcript_id "TCONS_00004907"; exon_number "1"; oId "CUFF.5090.3"; class_code "u"; tss_id "TSS2912";
NC_010443.4	Cufflinks	exon	260281910	260281988	.	+	.	gene_id "XLOC_002013"; transcript_id "TCONS_00004907"; exon_number "2"; oId "CUFF.5090.3"; class_code "u"; tss_id "TSS2912";
NC_010443.4	Cufflinks	exon	260462006	260462066	.	+	.	gene_id "XLOC_002013"; transcript_id "TCONS_00004907"; exon_number "3"; oId "CUFF.5090.3"; class_code "u"; tss_id "TSS2912";
NC_010443.4	Cufflinks	exon	260463360	260463453	.	+	.	gene_id "XLOC_002013"; transcript_id "TCONS_00004907"; exon_number "4"; oId "CUFF.5090.3"; class_code "u"; tss_id "TSS2912";
NC_010443.4	Cufflinks	exon	262607140	262607212	.	+	.	gene_id "XLOC_002016"; transcript_id "TCONS_00004914"; exon_number "1"; oId "CUFF.5036.1"; class_code "u"; tss_id "TSS2917";
NC_010443.4	Cufflinks	exon	262623378	262623439	.	+	.	gene_id "XLOC_002016"; transcript_id "TCONS_00004914"; exon_number "2"; oId "CUFF.5036.1"; class_code "u"; tss_id "TSS2917";
NC_010443.4	Cufflinks	exon	262627488	262627765	.	+	.	gene_id "XLOC_002016"; transcript_id "TCONS_00004914"; exon_number "3"; oId "CUFF.5036.1"; class_code "u"; tss_id "TSS2917";
NC_010443.4	Cufflinks	exon	263054779	263054823	.	+	.	gene_id "XLOC_002017"; transcript_id "TCONS_00004915"; exon_number "1"; oId "CUFF.5046.1"; class_code "u"; tss_id "TSS2918";
NC_010443.4	Cufflinks	exon	263056406	263056502	.	+	.	gene_id "XLOC_002017"; transcript_id "TCONS_00004915"; exon_number "2"; oId "CUFF.5046.1"; class_code "u"; tss_id "TSS2918";
NC_010443.4	Cufflinks	exon	263091939	263091994	.	+	.	gene_id "XLOC_002017"; transcript_id "TCONS_00004915"; exon_number "3"; oId "CUFF.5046.1"; class_code "u"; tss_id "TSS2918";
NC_010443.4	Cufflinks	exon	263096436	263097922	.	+	.	gene_id "XLOC_002017"; transcript_id "TCONS_00004915"; exon_number "4"; oId "CUFF.5046.1"; class_code "u"; tss_id "TSS2918";
NC_010443.4	Cufflinks	exon	263054783	263054823	.	+	.	gene_id "XLOC_002017"; transcript_id "TCONS_00004916"; exon_number "1"; oId "CUFF.5046.2"; class_code "u"; tss_id "TSS2918";
NC_010443.4	Cufflinks	exon	263056406	263056502	.	+	.	gene_id "XLOC_002017"; transcript_id "TCONS_00004916"; exon_number "2"; oId "CUFF.5046.2"; class_code "u"; tss_id "TSS2918";
NC_010443.4	Cufflinks	exon	263096436	263097922	.	+	.	gene_id "XLOC_002017"; transcript_id "TCONS_00004916"; exon_number "3"; oId "CUFF.5046.2"; class_code "u"; tss_id "TSS2918";
NC_010443.4	Cufflinks	exon	264096312	264096496	.	+	.	gene_id "XLOC_002033"; transcript_id "TCONS_00004975"; exon_number "1"; gene_name "SIT1"; oId "CUFF.5096.1"; nearest_ref "rna4302"; class_code "x"; tss_id "TSS2944";
NC_010443.4	Cufflinks	exon	264102397	264102437	.	+	.	gene_id "XLOC_002033"; transcript_id "TCONS_00004975"; exon_number "2"; gene_name "SIT1"; oId "CUFF.5096.1"; nearest_ref "rna4302"; class_code "x"; tss_id "TSS2944";
NC_010443.4	Cufflinks	exon	264391536	264391740	.	+	.	gene_id "XLOC_002044"; transcript_id "TCONS_00005022"; exon_number "1"; oId "CUFF.5124.2"; class_code "u"; tss_id "TSS2966";
NC_010443.4	Cufflinks	exon	264392235	264394015	.	+	.	gene_id "XLOC_002044"; transcript_id "TCONS_00005022"; exon_number "2"; oId "CUFF.5124.2"; class_code "u"; tss_id "TSS2966";
NC_010443.4	Cufflinks	exon	264391536	264391740	.	+	.	gene_id "XLOC_002044"; transcript_id "TCONS_00005021"; exon_number "1"; oId "CUFF.5124.1"; class_code "u"; tss_id "TSS2966";
NC_010443.4	Cufflinks	exon	264392654	264394015	.	+	.	gene_id "XLOC_002044"; transcript_id "TCONS_00005021"; exon_number "2"; oId "CUFF.5124.1"; class_code "u"; tss_id "TSS2966";
NC_010443.4	Cufflinks	exon	266040198	266042089	.	+	.	gene_id "XLOC_002061"; transcript_id "TCONS_00005054"; exon_number "1"; oId "CUFF.5152.2"; class_code "u"; tss_id "TSS2987";
NC_010443.4	Cufflinks	exon	266042274	266042414	.	+	.	gene_id "XLOC_002061"; transcript_id "TCONS_00005054"; exon_number "2"; oId "CUFF.5152.2"; class_code "u"; tss_id "TSS2987";
NC_010443.4	Cufflinks	exon	266040198	266042091	.	+	.	gene_id "XLOC_002061"; transcript_id "TCONS_00005053"; exon_number "1"; oId "CUFF.5152.1"; class_code "u"; tss_id "TSS2987";
NC_010443.4	Cufflinks	exon	266042274	266042414	.	+	.	gene_id "XLOC_002061"; transcript_id "TCONS_00005053"; exon_number "2"; oId "CUFF.5152.1"; class_code "u"; tss_id "TSS2987";
NC_010443.4	Cufflinks	exon	266151673	266151891	.	+	.	gene_id "XLOC_002066"; transcript_id "TCONS_00005066"; exon_number "1"; oId "CUFF.5170.1"; class_code "u"; tss_id "TSS2994";
NC_010443.4	Cufflinks	exon	266159864	266159995	.	+	.	gene_id "XLOC_002066"; transcript_id "TCONS_00005066"; exon_number "2"; oId "CUFF.5170.1"; class_code "u"; tss_id "TSS2994";
NC_010443.4	Cufflinks	exon	266266512	266266611	.	+	.	gene_id "XLOC_002072"; transcript_id "TCONS_00005073"; exon_number "1"; oId "CUFF.5184.2"; class_code "u"; tss_id "TSS3000";
NC_010443.4	Cufflinks	exon	266270206	266270318	.	+	.	gene_id "XLOC_002072"; transcript_id "TCONS_00005073"; exon_number "2"; oId "CUFF.5184.2"; class_code "u"; tss_id "TSS3000";
NC_010443.4	Cufflinks	exon	266271355	266271473	.	+	.	gene_id "XLOC_002072"; transcript_id "TCONS_00005073"; exon_number "3"; oId "CUFF.5184.2"; class_code "u"; tss_id "TSS3000";
NC_010443.4	Cufflinks	exon	266266512	266266611	.	+	.	gene_id "XLOC_002072"; transcript_id "TCONS_00005072"; exon_number "1"; oId "CUFF.5184.1"; class_code "u"; tss_id "TSS3000";
NC_010443.4	Cufflinks	exon	266269244	266269358	.	+	.	gene_id "XLOC_002072"; transcript_id "TCONS_00005072"; exon_number "2"; oId "CUFF.5184.1"; class_code "u"; tss_id "TSS3000";
NC_010443.4	Cufflinks	exon	266270206	266270318	.	+	.	gene_id "XLOC_002072"; transcript_id "TCONS_00005072"; exon_number "3"; oId "CUFF.5184.1"; class_code "u"; tss_id "TSS3000";
NC_010443.4	Cufflinks	exon	266271355	266271473	.	+	.	gene_id "XLOC_002072"; transcript_id "TCONS_00005072"; exon_number "4"; oId "CUFF.5184.1"; class_code "u"; tss_id "TSS3000";
NC_010443.4	Cufflinks	exon	266674971	266675124	.	+	.	gene_id "XLOC_002077"; transcript_id "TCONS_00005096"; exon_number "1"; gene_name "LOC100624707"; oId "CUFF.5197.4"; nearest_ref "rna4416"; class_code "j"; tss_id "TSS3009";
NC_010443.4	Cufflinks	exon	266678150	266678175	.	+	.	gene_id "XLOC_002077"; transcript_id "TCONS_00005096"; exon_number "2"; gene_name "LOC100624707"; oId "CUFF.5197.4"; nearest_ref "rna4416"; class_code "j"; tss_id "TSS3009";
NC_010443.4	Cufflinks	exon	266679098	266679272	.	+	.	gene_id "XLOC_002077"; transcript_id "TCONS_00005096"; exon_number "3"; gene_name "LOC100624707"; oId "CUFF.5197.4"; nearest_ref "rna4416"; class_code "j"; tss_id "TSS3009";
NC_010443.4	Cufflinks	exon	266684040	266684176	.	+	.	gene_id "XLOC_002077"; transcript_id "TCONS_00005096"; exon_number "4"; gene_name "LOC100624707"; oId "CUFF.5197.4"; nearest_ref "rna4416"; class_code "j"; tss_id "TSS3009";
NC_010443.4	Cufflinks	exon	266684303	266684698	.	+	.	gene_id "XLOC_002077"; transcript_id "TCONS_00005096"; exon_number "5"; gene_name "LOC100624707"; oId "CUFF.5197.4"; nearest_ref "rna4416"; class_code "j"; tss_id "TSS3009";
NC_010443.4	Cufflinks	exon	266688415	266688539	.	+	.	gene_id "XLOC_002077"; transcript_id "TCONS_00005096"; exon_number "6"; gene_name "LOC100624707"; oId "CUFF.5197.4"; nearest_ref "rna4416"; class_code "j"; tss_id "TSS3009";
NC_010443.4	Cufflinks	exon	266688638	266688778	.	+	.	gene_id "XLOC_002077"; transcript_id "TCONS_00005096"; exon_number "7"; gene_name "LOC100624707"; oId "CUFF.5197.4"; nearest_ref "rna4416"; class_code "j"; tss_id "TSS3009";
NC_010443.4	Cufflinks	exon	266674971	266675124	.	+	.	gene_id "XLOC_002077"; transcript_id "TCONS_00005095"; exon_number "1"; gene_name "LOC100624707"; oId "CUFF.5197.3"; nearest_ref "rna4416"; class_code "j"; tss_id "TSS3009";
NC_010443.4	Cufflinks	exon	266678150	266678175	.	+	.	gene_id "XLOC_002077"; transcript_id "TCONS_00005095"; exon_number "2"; gene_name "LOC100624707"; oId "CUFF.5197.3"; nearest_ref "rna4416"; class_code "j"; tss_id "TSS3009";
NC_010443.4	Cufflinks	exon	266679098	266679272	.	+	.	gene_id "XLOC_002077"; transcript_id "TCONS_00005095"; exon_number "3"; gene_name "LOC100624707"; oId "CUFF.5197.3"; nearest_ref "rna4416"; class_code "j"; tss_id "TSS3009";
NC_010443.4	Cufflinks	exon	266684040	266684176	.	+	.	gene_id "XLOC_002077"; transcript_id "TCONS_00005095"; exon_number "4"; gene_name "LOC100624707"; oId "CUFF.5197.3"; nearest_ref "rna4416"; class_code "j"; tss_id "TSS3009";
NC_010443.4	Cufflinks	exon	266688415	266688539	.	+	.	gene_id "XLOC_002077"; transcript_id "TCONS_00005095"; exon_number "5"; gene_name "LOC100624707"; oId "CUFF.5197.3"; nearest_ref "rna4416"; class_code "j"; tss_id "TSS3009";
NC_010443.4	Cufflinks	exon	266688638	266688778	.	+	.	gene_id "XLOC_002077"; transcript_id "TCONS_00005095"; exon_number "6"; gene_name "LOC100624707"; oId "CUFF.5197.3"; nearest_ref "rna4416"; class_code "j"; tss_id "TSS3009";
NC_010443.4	Cufflinks	exon	266674971	266675124	.	+	.	gene_id "XLOC_002077"; transcript_id "TCONS_00005097"; exon_number "1"; gene_name "LOC100624707"; oId "CUFF.5197.2"; nearest_ref "rna4416"; class_code "j"; tss_id "TSS3009";
NC_010443.4	Cufflinks	exon	266678150	266678175	.	+	.	gene_id "XLOC_002077"; transcript_id "TCONS_00005097"; exon_number "2"; gene_name "LOC100624707"; oId "CUFF.5197.2"; nearest_ref "rna4416"; class_code "j"; tss_id "TSS3009";
NC_010443.4	Cufflinks	exon	266679098	266679272	.	+	.	gene_id "XLOC_002077"; transcript_id "TCONS_00005097"; exon_number "3"; gene_name "LOC100624707"; oId "CUFF.5197.2"; nearest_ref "rna4416"; class_code "j"; tss_id "TSS3009";
NC_010443.4	Cufflinks	exon	266684040	266684176	.	+	.	gene_id "XLOC_002077"; transcript_id "TCONS_00005097"; exon_number "4"; gene_name "LOC100624707"; oId "CUFF.5197.2"; nearest_ref "rna4416"; class_code "j"; tss_id "TSS3009";
NC_010443.4	Cufflinks	exon	266684303	266684698	.	+	.	gene_id "XLOC_002077"; transcript_id "TCONS_00005097"; exon_number "5"; gene_name "LOC100624707"; oId "CUFF.5197.2"; nearest_ref "rna4416"; class_code "j"; tss_id "TSS3009";
NC_010443.4	Cufflinks	exon	266688415	266688539	.	+	.	gene_id "XLOC_002077"; transcript_id "TCONS_00005097"; exon_number "6"; gene_name "LOC100624707"; oId "CUFF.5197.2"; nearest_ref "rna4416"; class_code "j"; tss_id "TSS3009";
NC_010443.4	Cufflinks	exon	266696322	266696404	.	+	.	gene_id "XLOC_002077"; transcript_id "TCONS_00005097"; exon_number "7"; gene_name "LOC100624707"; oId "CUFF.5197.2"; nearest_ref "rna4416"; class_code "j"; tss_id "TSS3009";
NC_010443.4	Cufflinks	exon	266735573	266736581	.	+	.	gene_id "XLOC_002078"; transcript_id "TCONS_00005098"; exon_number "1"; oId "CUFF.5192.1"; class_code "u"; tss_id "TSS3010";
NC_010443.4	Cufflinks	exon	266737775	266738312	.	+	.	gene_id "XLOC_002078"; transcript_id "TCONS_00005098"; exon_number "2"; oId "CUFF.5192.1"; class_code "u"; tss_id "TSS3010";
NC_010443.4	Cufflinks	exon	266975481	266975587	.	+	.	gene_id "XLOC_002083"; transcript_id "TCONS_00005103"; exon_number "1"; gene_name "ALDH1B1"; oId "CUFF.5266.1"; nearest_ref "rna4424"; class_code "o"; tss_id "TSS3015";
NC_010443.4	Cufflinks	exon	266984775	266984831	.	+	.	gene_id "XLOC_002083"; transcript_id "TCONS_00005103"; exon_number "2"; gene_name "ALDH1B1"; oId "CUFF.5266.1"; nearest_ref "rna4424"; class_code "o"; tss_id "TSS3015";
NC_010443.4	Cufflinks	exon	266987044	266987248	.	+	.	gene_id "XLOC_002083"; transcript_id "TCONS_00005103"; exon_number "3"; gene_name "ALDH1B1"; oId "CUFF.5266.1"; nearest_ref "rna4424"; class_code "o"; tss_id "TSS3015";
NC_010443.4	Cufflinks	exon	267177590	267177669	.	+	.	gene_id "XLOC_002083"; transcript_id "TCONS_00005103"; exon_number "4"; gene_name "ALDH1B1"; oId "CUFF.5266.1"; nearest_ref "rna4424"; class_code "o"; tss_id "TSS3015";
NC_010443.4	Cufflinks	exon	267178001	267178112	.	+	.	gene_id "XLOC_002083"; transcript_id "TCONS_00005103"; exon_number "5"; gene_name "ALDH1B1"; oId "CUFF.5266.1"; nearest_ref "rna4424"; class_code "o"; tss_id "TSS3015";
NC_010443.4	Cufflinks	exon	267431774	267431825	.	+	.	gene_id "XLOC_002089"; transcript_id "TCONS_00005119"; exon_number "1"; oId "CUFF.5200.1"; class_code "u"; tss_id "TSS3023";
NC_010443.4	Cufflinks	exon	267452617	267452786	.	+	.	gene_id "XLOC_002089"; transcript_id "TCONS_00005119"; exon_number "2"; oId "CUFF.5200.1"; class_code "u"; tss_id "TSS3023";
NC_010443.4	Cufflinks	exon	267985680	267986070	.	+	.	gene_id "XLOC_002100"; transcript_id "TCONS_00005147"; exon_number "1"; oId "CUFF.5259.2"; class_code "u"; tss_id "TSS3037";
NC_010443.4	Cufflinks	exon	267989718	267989872	.	+	.	gene_id "XLOC_002100"; transcript_id "TCONS_00005147"; exon_number "2"; oId "CUFF.5259.2"; class_code "u"; tss_id "TSS3037";
NC_010443.4	Cufflinks	exon	267996424	267996506	.	+	.	gene_id "XLOC_002100"; transcript_id "TCONS_00005147"; exon_number "3"; oId "CUFF.5259.2"; class_code "u"; tss_id "TSS3037";
NC_010443.4	Cufflinks	exon	267997845	267998359	.	+	.	gene_id "XLOC_002100"; transcript_id "TCONS_00005147"; exon_number "4"; oId "CUFF.5259.2"; class_code "u"; tss_id "TSS3037";
NC_010443.4	Cufflinks	exon	267985680	267986070	.	+	.	gene_id "XLOC_002100"; transcript_id "TCONS_00005146"; exon_number "1"; oId "CUFF.5259.1"; class_code "u"; tss_id "TSS3037";
NC_010443.4	Cufflinks	exon	267989722	267989872	.	+	.	gene_id "XLOC_002100"; transcript_id "TCONS_00005146"; exon_number "2"; oId "CUFF.5259.1"; class_code "u"; tss_id "TSS3037";
NC_010443.4	Cufflinks	exon	267996424	267996506	.	+	.	gene_id "XLOC_002100"; transcript_id "TCONS_00005146"; exon_number "3"; oId "CUFF.5259.1"; class_code "u"; tss_id "TSS3037";
NC_010443.4	Cufflinks	exon	267997845	267998359	.	+	.	gene_id "XLOC_002100"; transcript_id "TCONS_00005146"; exon_number "4"; oId "CUFF.5259.1"; class_code "u"; tss_id "TSS3037";
NC_010443.4	Cufflinks	exon	267992648	267992805	.	+	.	gene_id "XLOC_002100"; transcript_id "TCONS_00005148"; exon_number "1"; oId "CUFF.5259.3"; class_code "u"; tss_id "TSS3038";
NC_010443.4	Cufflinks	exon	267994959	267995002	.	+	.	gene_id "XLOC_002100"; transcript_id "TCONS_00005148"; exon_number "2"; oId "CUFF.5259.3"; class_code "u"; tss_id "TSS3038";
NC_010443.4	Cufflinks	exon	267996424	267996506	.	+	.	gene_id "XLOC_002100"; transcript_id "TCONS_00005148"; exon_number "3"; oId "CUFF.5259.3"; class_code "u"; tss_id "TSS3038";
NC_010443.4	Cufflinks	exon	267997845	267998359	.	+	.	gene_id "XLOC_002100"; transcript_id "TCONS_00005148"; exon_number "4"; oId "CUFF.5259.3"; class_code "u"; tss_id "TSS3038";
NC_010443.4	Cufflinks	exon	267992662	267992805	.	+	.	gene_id "XLOC_002100"; transcript_id "TCONS_00005149"; exon_number "1"; oId "CUFF.5259.4"; class_code "u"; tss_id "TSS3038";
NC_010443.4	Cufflinks	exon	267996424	267996506	.	+	.	gene_id "XLOC_002100"; transcript_id "TCONS_00005149"; exon_number "2"; oId "CUFF.5259.4"; class_code "u"; tss_id "TSS3038";
NC_010443.4	Cufflinks	exon	267997845	267998359	.	+	.	gene_id "XLOC_002100"; transcript_id "TCONS_00005149"; exon_number "3"; oId "CUFF.5259.4"; class_code "u"; tss_id "TSS3038";
NC_010443.4	Cufflinks	exon	268927259	268927692	.	+	.	gene_id "XLOC_002109"; transcript_id "TCONS_00005163"; exon_number "1"; oId "CUFF.5279.1"; class_code "u"; tss_id "TSS3051";
NC_010443.4	Cufflinks	exon	268932535	268932606	.	+	.	gene_id "XLOC_002109"; transcript_id "TCONS_00005163"; exon_number "2"; oId "CUFF.5279.1"; class_code "u"; tss_id "TSS3051";
NC_010443.4	Cufflinks	exon	268937529	268937601	.	+	.	gene_id "XLOC_002109"; transcript_id "TCONS_00005163"; exon_number "3"; oId "CUFF.5279.1"; class_code "u"; tss_id "TSS3051";
NC_010443.4	Cufflinks	exon	268944712	268944886	.	+	.	gene_id "XLOC_002109"; transcript_id "TCONS_00005163"; exon_number "4"; oId "CUFF.5279.1"; class_code "u"; tss_id "TSS3051";
NC_010443.4	Cufflinks	exon	268948037	268948125	.	+	.	gene_id "XLOC_002109"; transcript_id "TCONS_00005163"; exon_number "5"; oId "CUFF.5279.1"; class_code "u"; tss_id "TSS3051";
NC_010443.4	Cufflinks	exon	268948643	268949871	.	+	.	gene_id "XLOC_002109"; transcript_id "TCONS_00005163"; exon_number "6"; oId "CUFF.5279.1"; class_code "u"; tss_id "TSS3051";
NC_010443.4	Cufflinks	exon	268950517	268950567	.	+	.	gene_id "XLOC_002109"; transcript_id "TCONS_00005163"; exon_number "7"; oId "CUFF.5279.1"; class_code "u"; tss_id "TSS3051";
NC_010443.4	Cufflinks	exon	268954549	268954679	.	+	.	gene_id "XLOC_002109"; transcript_id "TCONS_00005163"; exon_number "8"; oId "CUFF.5279.1"; class_code "u"; tss_id "TSS3051";
NC_010443.4	Cufflinks	exon	268954790	268954899	.	+	.	gene_id "XLOC_002109"; transcript_id "TCONS_00005163"; exon_number "9"; oId "CUFF.5279.1"; class_code "u"; tss_id "TSS3051";
NC_010443.4	Cufflinks	exon	269366024	269366250	.	+	.	gene_id "XLOC_002115"; transcript_id "TCONS_00005180"; exon_number "1"; oId "CUFF.5316.2"; class_code "u"; tss_id "TSS3059";
NC_010443.4	Cufflinks	exon	269368778	269368862	.	+	.	gene_id "XLOC_002115"; transcript_id "TCONS_00005180"; exon_number "2"; oId "CUFF.5316.2"; class_code "u"; tss_id "TSS3059";
NC_010443.4	Cufflinks	exon	269374423	269374791	.	+	.	gene_id "XLOC_002115"; transcript_id "TCONS_00005180"; exon_number "3"; oId "CUFF.5316.2"; class_code "u"; tss_id "TSS3059";
NC_010443.4	Cufflinks	exon	269366024	269366250	.	+	.	gene_id "XLOC_002115"; transcript_id "TCONS_00005179"; exon_number "1"; oId "CUFF.5316.1"; class_code "u"; tss_id "TSS3059";
NC_010443.4	Cufflinks	exon	269368778	269368862	.	+	.	gene_id "XLOC_002115"; transcript_id "TCONS_00005179"; exon_number "2"; oId "CUFF.5316.1"; class_code "u"; tss_id "TSS3059";
NC_010443.4	Cufflinks	exon	269371526	269371581	.	+	.	gene_id "XLOC_002115"; transcript_id "TCONS_00005179"; exon_number "3"; oId "CUFF.5316.1"; class_code "u"; tss_id "TSS3059";
NC_010443.4	Cufflinks	exon	269374423	269374791	.	+	.	gene_id "XLOC_002115"; transcript_id "TCONS_00005179"; exon_number "4"; oId "CUFF.5316.1"; class_code "u"; tss_id "TSS3059";
NC_010443.4	Cufflinks	exon	272938157	272938298	.	+	.	gene_id "XLOC_002136"; transcript_id "TCONS_00005249"; exon_number "1"; oId "CUFF.5370.1"; class_code "u"; tss_id "TSS3101";
NC_010443.4	Cufflinks	exon	272938511	272938652	.	+	.	gene_id "XLOC_002136"; transcript_id "TCONS_00005249"; exon_number "2"; oId "CUFF.5370.1"; class_code "u"; tss_id "TSS3101";
NC_010443.4	Cufflinks	exon	272939613	272939795	.	+	.	gene_id "XLOC_002136"; transcript_id "TCONS_00005249"; exon_number "3"; oId "CUFF.5370.1"; class_code "u"; tss_id "TSS3101";
NC_010443.4	Cufflinks	exon	273179147	273179465	.	+	.	gene_id "XLOC_002138"; transcript_id "TCONS_00005251"; exon_number "1"; oId "CUFF.5373.1"; class_code "u"; tss_id "TSS3103";
NC_010443.4	Cufflinks	exon	273184790	273184836	.	+	.	gene_id "XLOC_002138"; transcript_id "TCONS_00005251"; exon_number "2"; oId "CUFF.5373.1"; class_code "u"; tss_id "TSS3103";
NC_010443.4	Cufflinks	exon	273185495	273185590	.	+	.	gene_id "XLOC_002138"; transcript_id "TCONS_00005251"; exon_number "3"; oId "CUFF.5373.1"; class_code "u"; tss_id "TSS3103";
NC_010443.4	Cufflinks	exon	274898792	274898970	.	+	.	gene_id "XLOC_002143"; transcript_id "TCONS_00005260"; exon_number "1"; oId "CUFF.5377.1"; class_code "u"; tss_id "TSS3109";
NC_010443.4	Cufflinks	exon	274899085	274899136	.	+	.	gene_id "XLOC_002143"; transcript_id "TCONS_00005260"; exon_number "2"; oId "CUFF.5377.1"; class_code "u"; tss_id "TSS3109";
NC_010443.4	Cufflinks	exon	275104177	275104360	.	+	.	gene_id "XLOC_002146"; transcript_id "TCONS_00005263"; exon_number "1"; oId "CUFF.5375.1"; class_code "u"; tss_id "TSS3112";
NC_010443.4	Cufflinks	exon	275104475	275104526	.	+	.	gene_id "XLOC_002146"; transcript_id "TCONS_00005263"; exon_number "2"; oId "CUFF.5375.1"; class_code "u"; tss_id "TSS3112";
NC_010443.4	Cufflinks	exon	277809175	277809393	.	+	.	gene_id "XLOC_002178"; transcript_id "TCONS_00005321"; exon_number "1"; oId "CUFF.5435.1"; class_code "u"; tss_id "TSS3154";
NC_010443.4	Cufflinks	exon	277810989	277811063	.	+	.	gene_id "XLOC_002178"; transcript_id "TCONS_00005321"; exon_number "2"; oId "CUFF.5435.1"; class_code "u"; tss_id "TSS3154";
NC_010443.4	Cufflinks	exon	277812179	277812380	.	+	.	gene_id "XLOC_002178"; transcript_id "TCONS_00005321"; exon_number "3"; oId "CUFF.5435.1"; class_code "u"; tss_id "TSS3154";
NC_010443.4	Cufflinks	exon	277816714	277817325	.	+	.	gene_id "XLOC_002178"; transcript_id "TCONS_00005321"; exon_number "4"; oId "CUFF.5435.1"; class_code "u"; tss_id "TSS3154";
NC_010443.4	Cufflinks	exon	279263485	279263632	.	+	.	gene_id "XLOC_002193"; transcript_id "TCONS_00005367"; exon_number "1"; oId "CUFF.5454.1"; class_code "u"; tss_id "TSS3180";
NC_010443.4	Cufflinks	exon	279274481	279274595	.	+	.	gene_id "XLOC_002193"; transcript_id "TCONS_00005367"; exon_number "2"; oId "CUFF.5454.1"; class_code "u"; tss_id "TSS3180";
NC_010443.4	Cufflinks	exon	279276940	279277074	.	+	.	gene_id "XLOC_002193"; transcript_id "TCONS_00005367"; exon_number "3"; oId "CUFF.5454.1"; class_code "u"; tss_id "TSS3180";
NC_010443.4	Cufflinks	exon	279496654	279496788	.	+	.	gene_id "XLOC_002194"; transcript_id "TCONS_00005368"; exon_number "1"; oId "CUFF.5483.1"; class_code "u"; tss_id "TSS3181";
NC_010443.4	Cufflinks	exon	279497869	279497929	.	+	.	gene_id "XLOC_002194"; transcript_id "TCONS_00005368"; exon_number "2"; oId "CUFF.5483.1"; class_code "u"; tss_id "TSS3181";
NC_010443.4	Cufflinks	exon	279502094	279503240	.	+	.	gene_id "XLOC_002194"; transcript_id "TCONS_00005368"; exon_number "3"; oId "CUFF.5483.1"; class_code "u"; tss_id "TSS3181";
NC_010443.4	Cufflinks	exon	279496654	279496788	.	+	.	gene_id "XLOC_002194"; transcript_id "TCONS_00005370"; exon_number "1"; oId "CUFF.5483.3"; class_code "u"; tss_id "TSS3181";
NC_010443.4	Cufflinks	exon	279513891	279514088	.	+	.	gene_id "XLOC_002194"; transcript_id "TCONS_00005370"; exon_number "2"; oId "CUFF.5483.3"; class_code "u"; tss_id "TSS3181";
NC_010443.4	Cufflinks	exon	279515902	279516000	.	+	.	gene_id "XLOC_002194"; transcript_id "TCONS_00005370"; exon_number "3"; oId "CUFF.5483.3"; class_code "u"; tss_id "TSS3181";
NC_010443.4	Cufflinks	exon	279516784	279516969	.	+	.	gene_id "XLOC_002194"; transcript_id "TCONS_00005370"; exon_number "4"; oId "CUFF.5483.3"; class_code "u"; tss_id "TSS3181";
NC_010443.4	Cufflinks	exon	279523905	279524006	.	+	.	gene_id "XLOC_002194"; transcript_id "TCONS_00005370"; exon_number "5"; oId "CUFF.5483.3"; class_code "u"; tss_id "TSS3181";
NC_010443.4	Cufflinks	exon	279530064	279530173	.	+	.	gene_id "XLOC_002194"; transcript_id "TCONS_00005370"; exon_number "6"; oId "CUFF.5483.3"; class_code "u"; tss_id "TSS3181";
NC_010443.4	Cufflinks	exon	279530934	279531069	.	+	.	gene_id "XLOC_002194"; transcript_id "TCONS_00005370"; exon_number "7"; oId "CUFF.5483.3"; class_code "u"; tss_id "TSS3181";
NC_010443.4	Cufflinks	exon	279496654	279496788	.	+	.	gene_id "XLOC_002194"; transcript_id "TCONS_00005369"; exon_number "1"; oId "CUFF.5483.2"; class_code "u"; tss_id "TSS3181";
NC_010443.4	Cufflinks	exon	279513891	279514088	.	+	.	gene_id "XLOC_002194"; transcript_id "TCONS_00005369"; exon_number "2"; oId "CUFF.5483.2"; class_code "u"; tss_id "TSS3181";
NC_010443.4	Cufflinks	exon	279516784	279516969	.	+	.	gene_id "XLOC_002194"; transcript_id "TCONS_00005369"; exon_number "3"; oId "CUFF.5483.2"; class_code "u"; tss_id "TSS3181";
NC_010443.4	Cufflinks	exon	279523905	279524006	.	+	.	gene_id "XLOC_002194"; transcript_id "TCONS_00005369"; exon_number "4"; oId "CUFF.5483.2"; class_code "u"; tss_id "TSS3181";
NC_010443.4	Cufflinks	exon	279530064	279530173	.	+	.	gene_id "XLOC_002194"; transcript_id "TCONS_00005369"; exon_number "5"; oId "CUFF.5483.2"; class_code "u"; tss_id "TSS3181";
NC_010443.4	Cufflinks	exon	279530934	279531069	.	+	.	gene_id "XLOC_002194"; transcript_id "TCONS_00005369"; exon_number "6"; oId "CUFF.5483.2"; class_code "u"; tss_id "TSS3181";
NC_010443.4	Cufflinks	exon	280126415	280126638	.	+	.	gene_id "XLOC_002196"; transcript_id "TCONS_00005372"; exon_number "1"; oId "CUFF.5452.1"; class_code "u"; tss_id "TSS3183";
NC_010443.4	Cufflinks	exon	280127146	280127634	.	+	.	gene_id "XLOC_002196"; transcript_id "TCONS_00005372"; exon_number "2"; oId "CUFF.5452.1"; class_code "u"; tss_id "TSS3183";
NC_010443.4	Cufflinks	exon	280126658	280126765	.	+	.	gene_id "XLOC_002196"; transcript_id "TCONS_00005373"; exon_number "1"; oId "CUFF.5452.2"; class_code "u"; tss_id "TSS3184";
NC_010443.4	Cufflinks	exon	280127146	280127634	.	+	.	gene_id "XLOC_002196"; transcript_id "TCONS_00005373"; exon_number "2"; oId "CUFF.5452.2"; class_code "u"; tss_id "TSS3184";
NC_010443.4	Cufflinks	exon	280377708	280378060	.	+	.	gene_id "XLOC_002197"; transcript_id "TCONS_00005374"; exon_number "1"; oId "CUFF.5457.1"; class_code "u"; tss_id "TSS3185";
NC_010443.4	Cufflinks	exon	280378587	280378758	.	+	.	gene_id "XLOC_002197"; transcript_id "TCONS_00005374"; exon_number "2"; oId "CUFF.5457.1"; class_code "u"; tss_id "TSS3185";
NC_010443.4	Cufflinks	exon	280379206	280379308	.	+	.	gene_id "XLOC_002197"; transcript_id "TCONS_00005374"; exon_number "3"; oId "CUFF.5457.1"; class_code "u"; tss_id "TSS3185";
NC_010443.4	Cufflinks	exon	280384136	280384467	.	+	.	gene_id "XLOC_002197"; transcript_id "TCONS_00005374"; exon_number "4"; oId "CUFF.5457.1"; class_code "u"; tss_id "TSS3185";
NC_010443.4	Cufflinks	exon	280609054	280609274	.	+	.	gene_id "XLOC_002202"; transcript_id "TCONS_00005383"; exon_number "1"; gene_name "TMEM245"; oId "CUFF.5608.3"; nearest_ref "rna4651"; class_code "x"; tss_id "TSS3190";
NC_010443.4	Cufflinks	exon	280610510	280610639	.	+	.	gene_id "XLOC_002202"; transcript_id "TCONS_00005383"; exon_number "2"; gene_name "TMEM245"; oId "CUFF.5608.3"; nearest_ref "rna4651"; class_code "x"; tss_id "TSS3190";
NC_010443.4	Cufflinks	exon	280619237	280619397	.	+	.	gene_id "XLOC_002202"; transcript_id "TCONS_00005383"; exon_number "3"; gene_name "TMEM245"; oId "CUFF.5608.3"; nearest_ref "rna4651"; class_code "x"; tss_id "TSS3190";
NC_010443.4	Cufflinks	exon	280619835	280619875	.	+	.	gene_id "XLOC_002202"; transcript_id "TCONS_00005383"; exon_number "4"; gene_name "TMEM245"; oId "CUFF.5608.3"; nearest_ref "rna4651"; class_code "x"; tss_id "TSS3190";
NC_010443.4	Cufflinks	exon	280620482	280622503	.	+	.	gene_id "XLOC_002202"; transcript_id "TCONS_00005383"; exon_number "5"; gene_name "TMEM245"; oId "CUFF.5608.3"; nearest_ref "rna4651"; class_code "x"; tss_id "TSS3190";
NC_010443.4	Cufflinks	exon	280609054	280609274	.	+	.	gene_id "XLOC_002202"; transcript_id "TCONS_00005384"; exon_number "1"; gene_name "TMEM245"; oId "CUFF.5608.6"; nearest_ref "rna4651"; class_code "x"; tss_id "TSS3190";
NC_010443.4	Cufflinks	exon	280619237	280619397	.	+	.	gene_id "XLOC_002202"; transcript_id "TCONS_00005384"; exon_number "2"; gene_name "TMEM245"; oId "CUFF.5608.6"; nearest_ref "rna4651"; class_code "x"; tss_id "TSS3190";
NC_010443.4	Cufflinks	exon	280619835	280619875	.	+	.	gene_id "XLOC_002202"; transcript_id "TCONS_00005384"; exon_number "3"; gene_name "TMEM245"; oId "CUFF.5608.6"; nearest_ref "rna4651"; class_code "x"; tss_id "TSS3190";
NC_010443.4	Cufflinks	exon	280620482	280622503	.	+	.	gene_id "XLOC_002202"; transcript_id "TCONS_00005384"; exon_number "4"; gene_name "TMEM245"; oId "CUFF.5608.6"; nearest_ref "rna4651"; class_code "x"; tss_id "TSS3190";
NC_010443.4	Cufflinks	exon	280609054	280609274	.	+	.	gene_id "XLOC_002202"; transcript_id "TCONS_00005382"; exon_number "1"; gene_name "TMEM245"; oId "CUFF.5608.2"; nearest_ref "rna4651"; class_code "x"; tss_id "TSS3190";
NC_010443.4	Cufflinks	exon	280610510	280610639	.	+	.	gene_id "XLOC_002202"; transcript_id "TCONS_00005382"; exon_number "2"; gene_name "TMEM245"; oId "CUFF.5608.2"; nearest_ref "rna4651"; class_code "x"; tss_id "TSS3190";
NC_010443.4	Cufflinks	exon	280619253	280619397	.	+	.	gene_id "XLOC_002202"; transcript_id "TCONS_00005382"; exon_number "3"; gene_name "TMEM245"; oId "CUFF.5608.2"; nearest_ref "rna4651"; class_code "x"; tss_id "TSS3190";
NC_010443.4	Cufflinks	exon	280619835	280619875	.	+	.	gene_id "XLOC_002202"; transcript_id "TCONS_00005382"; exon_number "4"; gene_name "TMEM245"; oId "CUFF.5608.2"; nearest_ref "rna4651"; class_code "x"; tss_id "TSS3190";
NC_010443.4	Cufflinks	exon	280620482	280622503	.	+	.	gene_id "XLOC_002202"; transcript_id "TCONS_00005382"; exon_number "5"; gene_name "TMEM245"; oId "CUFF.5608.2"; nearest_ref "rna4651"; class_code "x"; tss_id "TSS3190";
NC_010443.4	Cufflinks	exon	280609054	280609274	.	+	.	gene_id "XLOC_002202"; transcript_id "TCONS_00005381"; exon_number "1"; gene_name "TMEM245"; oId "CUFF.5608.1"; nearest_ref "rna4651"; class_code "x"; tss_id "TSS3190";
NC_010443.4	Cufflinks	exon	280619253	280619397	.	+	.	gene_id "XLOC_002202"; transcript_id "TCONS_00005381"; exon_number "2"; gene_name "TMEM245"; oId "CUFF.5608.1"; nearest_ref "rna4651"; class_code "x"; tss_id "TSS3190";
NC_010443.4	Cufflinks	exon	280619835	280619875	.	+	.	gene_id "XLOC_002202"; transcript_id "TCONS_00005381"; exon_number "3"; gene_name "TMEM245"; oId "CUFF.5608.1"; nearest_ref "rna4651"; class_code "x"; tss_id "TSS3190";
NC_010443.4	Cufflinks	exon	280620482	280622503	.	+	.	gene_id "XLOC_002202"; transcript_id "TCONS_00005381"; exon_number "4"; gene_name "TMEM245"; oId "CUFF.5608.1"; nearest_ref "rna4651"; class_code "x"; tss_id "TSS3190";
[truncated: 47,208 more rows]
