# Supplementary material for: Genome-wide identification of tissue-specific long non-coding RNA in three farm animal species
Source: BMC Genomics. 2018 Sep 18;19:684. doi: 10.1186/s12864-018-5037-7 (PMC6145346; doi:10.1186/s12864-018-5037-7)
Supplement: Supplementary file 7 — Mapping to NONCODE. The NONCODE IDs for each lncRNA found in the NONCODE database, as described in the Methods section. For lncRNA that had multiple matches in the NONCODE database, the NONCODE ID for the match with the highest bit score is used. (XLSX 151 kb) [file 12864_2018_5037_MOESM7_ESM.xlsx]

## Sheet: Chicken_NONCODE
TCONS_00101637	NONGGAT005313.2
TCONS_00111232	NONGGAT011669.2
TCONS_00037107	NONGGAT006335.2
TCONS_00037106	NONGGAT006334.2
TCONS_00076093	NONGGAT001895.2
TCONS_00012762	NONGGAT000719.2
TCONS_00012761	NONGGAT000719.2
TCONS_00012760	NONGGAT000719.2
TCONS_00054451	NONGGAT007912.2
TCONS_00108930	NONGGAT011732.2
TCONS_00005097	NONGGAT000841.2
TCONS_00042832	NONGGAT007337.2
TCONS_00080855	NONGGAT002313.2
TCONS_00030247	NONGGAT006044.2
TCONS_00066160	NONGGAT009110.2
TCONS_00050436	NONGGAT007846.2
TCONS_00025059	NONGGAT009476.2
TCONS_00060855	NONGGAT008672.2
TCONS_00060854	NONGGAT008672.2
TCONS_00075573	NONGGAT009630.2
TCONS_00039598	NONGGAT006724.2
TCONS_00112065	NONGGAT011786.2
TCONS_00034866	NONGGAT005950.2
TCONS_00071761	NONGGAT001574.2
TCONS_00018392	NONGGAT003816.2
TCONS_00081038	NONGGAT002358.2
TCONS_00081037	NONGGAT002357.2
TCONS_00048192	NONGGAT007444.2
TCONS_00029841	NONGGAT005938.2
TCONS_00099393	NONGGAT005175.2
TCONS_00099396	NONGGAT005173.2
TCONS_00095573	NONGGAT004713.2
TCONS_00099398	NONGGAT005175.2
TCONS_00099399	NONGGAT005173.2
TCONS_00101638	NONGGAT005313.2
TCONS_00014777	NONGGAT001119.2
TCONS_00057096	NONGGAT007961.2
TCONS_00014775	NONGGAT001119.2
TCONS_00003261	NONGGAT000523.2
TCONS_00034782	NONGGAT005935.2
TCONS_00034783	NONGGAT005935.2
TCONS_00034781	NONGGAT005935.2
TCONS_00112012	NONGGAT011775.2
TCONS_00014779	NONGGAT001119.2
TCONS_00014778	NONGGAT001119.2
TCONS_00109925	NONGGAT011922.2
TCONS_00080481	NONGGAT002467.2
TCONS_00080480	NONGGAT002467.2
TCONS_00090155	NONGGAT003310.2
TCONS_00093022	NONGGAT003391.2
TCONS_00045719	NONGGAT007109.2
TCONS_00089162	NONGGAT003095.2
TCONS_00060862	NONGGAT008675.2
TCONS_00113359	NONGGAT011955.2
TCONS_00034587	NONGGAT005893.2
TCONS_00114638	NONGGAT009469.2
TCONS_00005868	NONGGAT001000.2
TCONS_00003489	NONGGAT000551.2
TCONS_00067199	NONGGAT009044.2
TCONS_00041254	NONGGAT007007.2
TCONS_00036504	NONGGAT006233.2
TCONS_00036505	NONGGAT006233.2
TCONS_00065022	NONGGAT009036.2
TCONS_00065023	NONGGAT009035.2
TCONS_00089224	NONGGAT003105.2
TCONS_00001255	NONGGAT000205.2
TCONS_00005884	NONGGAT001008.2
TCONS_00017456	NONGGAT003647.2
TCONS_00108870	NONGGAT011727.2
TCONS_00066604	NONGGAT008948.2
TCONS_00037363	NONGGAT006389.2
TCONS_00078796	NONGGAT002166.2
TCONS_00047080	NONGGAT007294.2
TCONS_00063283	NONGGAT008671.2
TCONS_00078797	NONGGAT002166.2
TCONS_00021138	NONGGAT004335.2
TCONS_00005209	NONGGAT008334.2
TCONS_00057480	NONGGAT008059.2
TCONS_00104973	NONGGAT009681.2
TCONS_00068168	NONGGAT009209.2
TCONS_00015485	NONGGAT001217.2
TCONS_00026202	NONGGAT004219.2
TCONS_00085428	NONGGAT002909.2
TCONS_00091099	NONGGAT003292.2
TCONS_00082959	NONGGAT002691.2
TCONS_00097832	NONGGAT004931.2
TCONS_00060856	NONGGAT008674.2
TCONS_00050748	NONGGAT009630.2
TCONS_00087056	NONGGAT002983.2
TCONS_00087255	NONGGAT003016.2
TCONS_00078895	NONGGAT002181.2
TCONS_00111839	NONGGAT011745.2
TCONS_00035291	NONGGAT006036.2
TCONS_00068327	NONGGAT009253.2
TCONS_00035293	NONGGAT006036.2
TCONS_00035292	NONGGAT006036.2
TCONS_00035983	NONGGAT006171.2
TCONS_00085079	NONGGAT002827.2
TCONS_00079504	NONGGAT002287.2
TCONS_00103709	NONGGAT005358.2
TCONS_00039577	NONGGAT006717.2
TCONS_00089420	NONGGAT003156.2
TCONS_00060859	NONGGAT008676.2
TCONS_00006665	NONGGAT001132.2
TCONS_00006666	NONGGAT001132.2
TCONS_00039578	NONGGAT006717.2
TCONS_00057476	NONGGAT008053.2
TCONS_00057477	NONGGAT008053.2
TCONS_00057474	NONGGAT008056.2
TCONS_00057475	NONGGAT008053.2
TCONS_00057472	NONGGAT008058.2
TCONS_00057473	NONGGAT008054.2
TCONS_00057470	NONGGAT008059.2
TCONS_00057471	NONGGAT008059.2
TCONS_00019342	NONGGAT003969.2
TCONS_00019804	NONGGAT004053.2
TCONS_00082958	NONGGAT002686.2
TCONS_00082957	NONGGAT002686.2
TCONS_00037800	NONGGAT006447.2
TCONS_00030244	NONGGAT006040.2
TCONS_00076231	NONGGAT001951.2
TCONS_00076230	NONGGAT001950.2
TCONS_00034378	NONGGAT005859.2
TCONS_00018730	NONGGAT013776.1
TCONS_00010400	NONGGAT000297.2
TCONS_00001278	NONGGAT000229.2
TCONS_00088247	NONGGAT003136.2
TCONS_00045720	NONGGAT007109.2
TCONS_00036925	NONGGAT006286.2
TCONS_00005179	NONGGAT012355.1
TCONS_00114635	NONGGAT009469.2
TCONS_00114634	NONGGAT009469.2
TCONS_00114637	NONGGAT009469.2
TCONS_00114636	NONGGAT009469.2
TCONS_00114631	NONGGAT009469.2
TCONS_00114633	NONGGAT009469.2
TCONS_00114632	NONGGAT009469.2
TCONS_00019599	NONGGAT004023.2
TCONS_00060865	NONGGAT008676.2
TCONS_00017101	NONGGAT001468.2
TCONS_00060863	NONGGAT008676.2
TCONS_00060860	NONGGAT008676.2
TCONS_00060861	NONGGAT008675.2
TCONS_00004643	NONGGAT000753.2
TCONS_00089742	NONGGAT003250.2
TCONS_00097571	NONGGAT004892.2
TCONS_00024214	NONGGAT003868.2
TCONS_00028443	NONGGAT004622.2
TCONS_00024553	NONGGAT003920.2
TCONS_00028444	NONGGAT004622.2
TCONS_00009394	NONGGAT000095.2
TCONS_00009392	NONGGAT000095.2
TCONS_00009391	NONGGAT000095.2
TCONS_00009390	NONGGAT000095.2
TCONS_00057833	NONGGAT008107.2
TCONS_00057835	NONGGAT008107.2
TCONS_00057834	NONGGAT008107.2
TCONS_00057836	NONGGAT008107.2
TCONS_00050599	NONGGAT007884.2
TCONS_00028166	NONGGAT004562.2
TCONS_00085850	NONGGAT002734.2
TCONS_00015116	NONGGAT001164.2
TCONS_00050368	NONGGAT007830.2
TCONS_00113480	NONGGAT011986.2
TCONS_00087066	NONGGAT002990.2
TCONS_00082960	NONGGAT002691.2
TCONS_00048952	NONGGAT007585.2
TCONS_00037473	NONGGAT006413.2
TCONS_00048950	NONGGAT007585.2
TCONS_00048951	NONGGAT007585.2
TCONS_00063690	NONGGAT008786.2
TCONS_00020047	NONGGAT004133.2
TCONS_00001037	NONGGAT000175.2
TCONS_00015487	NONGGAT001218.2
TCONS_00015838	NONGGAT001266.2
TCONS_00015839	NONGGAT001266.2
TCONS_00015830	NONGGAT001266.2
TCONS_00015831	NONGGAT001266.2
TCONS_00015832	NONGGAT001266.2
TCONS_00015833	NONGGAT001266.2
TCONS_00015834	NONGGAT001266.2
TCONS_00015835	NONGGAT001266.2
TCONS_00015836	NONGGAT001266.2
TCONS_00015837	NONGGAT001266.2
TCONS_00038295	NONGGAT006539.2
TCONS_00045991	NONGGAT006276.2
TCONS_00010273	NONGGAT000278.2
TCONS_00094955	NONGGAT004792.2
TCONS_00094956	NONGGAT004792.2
TCONS_00068409	NONGGAT009262.2
TCONS_00094958	NONGGAT004792.2
TCONS_00004334	NONGGAT000691.2
TCONS_00034785	NONGGAT005935.2
TCONS_00051339	NONGGAT007412.2
TCONS_00005766	NONGGAT000978.2
TCONS_00050027	NONGGAT007795.2
TCONS_00063404	NONGGAT008716.2
TCONS_00093701	NONGGAT003568.2
TCONS_00093706	NONGGAT003568.2
TCONS_00105352	NONGGAT005478.2
TCONS_00050029	NONGGAT007793.2
TCONS_00050028	NONGGAT007795.2
TCONS_00011760	NONGGAT000539.2
TCONS_00077379	NONGGAT002162.2
TCONS_00077378	NONGGAT002162.2
TCONS_00093704	NONGGAT003568.2
TCONS_00077377	NONGGAT002162.2
TCONS_00077683	NONGGAT002208.2
TCONS_00092590	NONGGAT003556.2
TCONS_00069871	NONGGAT009203.2
TCONS_00035503	NONGGAT006073.2
TCONS_00006871	NONGGAT001152.2
TCONS_00064211	NONGGAT008897.2
TCONS_00014597	NONGGAT001092.2
TCONS_00037206	NONGGAT006350.2
TCONS_00063429	NONGGAT008718.2
TCONS_00079664	NONGGAT002332.2
TCONS_00079665	NONGGAT002332.2
TCONS_00009784	NONGGAT000189.2
TCONS_00053744	NONGGAT007782.2
TCONS_00112389	NONGGAT011832.2
TCONS_00113753	NONGGAT012034.2
TCONS_00113481	NONGGAT011987.2
TCONS_00105631	NONGGAT009572.2
TCONS_00010120	NONGGAT000264.2
TCONS_00027261	NONGGAT004383.2
TCONS_00027262	NONGGAT004383.2
TCONS_00005034	NONGGAT000820.2
TCONS_00065119	NONGGAT009062.2
TCONS_00098635	NONGGAT005023.2
TCONS_00098632	NONGGAT005024.2
TCONS_00098633	NONGGAT005020.2
TCONS_00098630	NONGGAT005024.2
TCONS_00098631	NONGGAT005024.2
TCONS_00046864	NONGGAT007251.2
TCONS_00034873	NONGGAT005950.2
TCONS_00098638	NONGGAT005020.2
TCONS_00098639	NONGGAT005020.2
TCONS_00049456	NONGGAT007706.2
TCONS_00112415	NONGGAT011836.2
TCONS_00077380	NONGGAT002162.2
TCONS_00067198	NONGGAT009044.2
TCONS_00076219	NONGGAT001940.2
TCONS_00045987	NONGGAT006276.2
TCONS_00113800	NONGGAT012054.2
TCONS_00076218	NONGGAT001940.2
TCONS_00109113	NONGGAT011766.2
TCONS_00094072	NONGGAT004670.2
TCONS_00054791	NONGGAT007970.2
TCONS_00101319	NONGGAT005286.2
TCONS_00078800	NONGGAT002166.2
TCONS_00097115	NONGGAT004991.2
TCONS_00059247	NONGGAT008365.2
TCONS_00066343	NONGGAT008891.2
TCONS_00029783	NONGGAT005925.2
TCONS_00046997	NONGGAT007272.2
TCONS_00095018	NONGGAT004805.2
TCONS_00090551	NONGGAT003346.2
TCONS_00073207	NONGGAT001549.2
TCONS_00068690	NONGGAT009291.2
TCONS_00055151	NONGGAT008082.2
TCONS_00038662	NONGGAT006584.2
TCONS_00038663	NONGGAT006584.2
TCONS_00045716	NONGGAT007109.2
TCONS_00045717	NONGGAT007109.2
TCONS_00045714	NONGGAT007109.2
TCONS_00045715	NONGGAT007109.2
TCONS_00045712	NONGGAT007109.2
TCONS_00045713	NONGGAT007109.2
TCONS_00004009	NONGGAT000625.2
TCONS_00047881	NONGGAT007386.2
TCONS_00045718	NONGGAT007109.2
TCONS_00024626	NONGGAT003930.2
TCONS_00032013	NONGGAT006316.2
TCONS_00032012	NONGGAT006316.2
TCONS_00041023	NONGGAT006969.2
TCONS_00072169	NONGGAT001651.2
TCONS_00067196	NONGGAT009044.2
TCONS_00067197	NONGGAT009044.2
TCONS_00067195	NONGGAT009044.2
TCONS_00034326	NONGGAT005845.2
TCONS_00034327	NONGGAT005845.2
TCONS_00050742	NONGGAT007943.2
TCONS_00083314	NONGGAT010825.2
TCONS_00000890	NONGGAT000147.2
TCONS_00108532	NONGGAT011673.2
TCONS_00009533	NONGGAT000129.2
TCONS_00018696	NONGGAT003867.2
TCONS_00022418	NONGGAT004581.2
TCONS_00106503	NONGGAT005607.2
TCONS_00113043	NONGGAT011899.2
TCONS_00097878	NONGGAT004948.2
TCONS_00094136	NONGGAT004692.2
TCONS_00068417	NONGGAT009264.2
TCONS_00015863	NONGGAT001266.2
TCONS_00015862	NONGGAT001266.2
TCONS_00015861	NONGGAT001266.2
TCONS_00015860	NONGGAT001266.2
TCONS_00015867	NONGGAT001266.2
TCONS_00015865	NONGGAT001266.2
TCONS_00015864	NONGGAT001266.2
TCONS_00015869	NONGGAT001266.2
TCONS_00022413	NONGGAT004581.2
TCONS_00098994	NONGGAT005112.2
TCONS_00061208	NONGGAT010825.2
TCONS_00061681	NONGGAT008408.2
TCONS_00057841	NONGGAT008110.2
TCONS_00016141	NONGGAT001315.2
TCONS_00016140	NONGGAT001315.2
TCONS_00076308	NONGGAT001971.2
TCONS_00010450	NONGGAT000303.2
TCONS_00085576	NONGGAT002958.2
TCONS_00010748	NONGGAT000362.2
TCONS_00010749	NONGGAT000362.2
TCONS_00098659	NONGGAT005034.2
TCONS_00085577	NONGGAT002958.2
TCONS_00060679	NONGGAT008644.2
TCONS_00042723	NONGGAT007302.2
TCONS_00072598	NONGGAT001778.2
TCONS_00061336	NONGGAT008346.2
TCONS_00061337	NONGGAT008346.2
TCONS_00107984	NONGGAT011592.2
TCONS_00094954	NONGGAT004792.2
TCONS_00028406	NONGGAT004616.2
TCONS_00057469	NONGGAT008052.2
TCONS_00045087	NONGGAT006989.2
TCONS_00044695	NONGGAT006890.2
TCONS_00044697	NONGGAT006890.2
TCONS_00044696	NONGGAT006890.2
TCONS_00109772	NONGGAT011883.2
TCONS_00018727	NONGGAT013777.1
TCONS_00074679	NONGGAT001870.2
TCONS_00089223	NONGGAT003105.2
TCONS_00089221	NONGGAT003105.2
TCONS_00018729	NONGGAT013777.1
TCONS_00022409	NONGGAT004580.2
TCONS_00006081	NONGGAT001048.2
TCONS_00044177	NONGGAT006783.2
TCONS_00009312	NONGGAT000083.2
TCONS_00024554	NONGGAT003922.2
TCONS_00009310	NONGGAT000083.2
TCONS_00009311	NONGGAT000082.2
TCONS_00102401	NONGGAT005328.2
TCONS_00110595	NONGGAT012066.2
TCONS_00110593	NONGGAT012066.2
TCONS_00030813	NONGGAT006157.2
TCONS_00023421	NONGGAT003755.2
TCONS_00023420	NONGGAT003755.2
TCONS_00030814	NONGGAT006157.2
TCONS_00108811	NONGGAT011716.2
TCONS_00075476	NONGGAT002035.2
TCONS_00073355	NONGGAT001587.2
TCONS_00082604	NONGGAT002621.2
TCONS_00053408	NONGGAT007733.2
TCONS_00028165	NONGGAT004560.2
TCONS_00094953	NONGGAT004792.2
TCONS_00010726	NONGGAT000354.2
TCONS_00010725	NONGGAT000354.2
TCONS_00061219	NONGGAT008301.2
TCONS_00080615	NONGGAT010825.2
TCONS_00080616	NONGGAT010825.2
TCONS_00080617	NONGGAT010824.2
TCONS_00080618	NONGGAT010825.2
TCONS_00045989	NONGGAT006276.2
TCONS_00085303	NONGGAT002874.2
TCONS_00094574	NONGGAT004757.2
TCONS_00094575	NONGGAT004759.2
TCONS_00069008	NONGGAT009378.2
TCONS_00048949	NONGGAT007585.2
TCONS_00048948	NONGGAT007585.2
TCONS_00022918	NONGGAT003658.2
TCONS_00048947	NONGGAT007585.2
TCONS_00050600	NONGGAT007884.2
TCONS_00050661	NONGGAT007915.2
TCONS_00005637	NONGGAT000949.2
TCONS_00015829	NONGGAT001266.2
TCONS_00015828	NONGGAT001266.2
TCONS_00015827	NONGGAT001266.2
TCONS_00015826	NONGGAT001266.2
TCONS_00015825	NONGGAT001266.2
TCONS_00015824	NONGGAT001266.2
TCONS_00015823	NONGGAT001266.2
TCONS_00015822	NONGGAT001266.2
TCONS_00015821	NONGGAT001266.2
TCONS_00015820	NONGGAT001266.2
TCONS_00072171	NONGGAT001651.2
TCONS_00112007	NONGGAT011767.2
TCONS_00108868	NONGGAT011726.2
TCONS_00053927	NONGGAT007803.2
TCONS_00053926	NONGGAT007803.2
TCONS_00106276	NONGGAT005582.2
TCONS_00054050	NONGGAT007836.2
TCONS_00024949	NONGGAT011054.2
TCONS_00113669	NONGGAT010698.2
TCONS_00015858	NONGGAT001266.2
TCONS_00015859	NONGGAT001266.2
TCONS_00110198	NONGGAT011978.2
TCONS_00109774	NONGGAT011884.2
TCONS_00015852	NONGGAT001266.2
TCONS_00015850	NONGGAT001266.2
TCONS_00015851	NONGGAT001266.2
TCONS_00015856	NONGGAT001266.2
TCONS_00015857	NONGGAT001266.2
TCONS_00015854	NONGGAT001266.2
TCONS_00015855	NONGGAT001266.2
TCONS_00086502	NONGGAT002853.2
TCONS_00086501	NONGGAT002853.2
TCONS_00112448	NONGGAT011844.2
TCONS_00040956	NONGGAT006949.2
TCONS_00006795	NONGGAT001143.2
TCONS_00037045	NONGGAT006312.2
TCONS_00045994	NONGGAT006276.2
TCONS_00105351	NONGGAT005478.2
TCONS_00084159	NONGGAT002671.2
TCONS_00074615	NONGGAT001845.2
TCONS_00074614	NONGGAT001845.2
TCONS_00098016	NONGGAT004981.2
TCONS_00074613	NONGGAT001845.2
TCONS_00030865	NONGGAT006164.2
TCONS_00085381	NONGGAT002887.2
TCONS_00100499	NONGGAT005219.2
TCONS_00057468	NONGGAT008058.2
TCONS_00093274	NONGGAT003461.2
TCONS_00016385	NONGGAT001353.2
TCONS_00016384	NONGGAT001353.2
TCONS_00088174	NONGGAT009988.2
TCONS_00013736	NONGGAT000941.2
TCONS_00018502	NONGGAT003834.2
TCONS_00061216	NONGGAT008300.2
TCONS_00061215	NONGGAT008300.2
TCONS_00012995	NONGGAT000773.2
TCONS_00005384	NONGGAT000904.2
TCONS_00005385	NONGGAT000904.2
TCONS_00040954	NONGGAT006949.2
TCONS_00040953	NONGGAT006949.2
TCONS_00005381	NONGGAT000904.2
TCONS_00005382	NONGGAT000904.2
TCONS_00005383	NONGGAT000904.2
TCONS_00005777	NONGGAT000981.2
TCONS_00036607	NONGGAT006248.2
TCONS_00091145	NONGGAT003306.2
TCONS_00091144	NONGGAT003306.2
TCONS_00091352	NONGGAT003326.2
TCONS_00091351	NONGGAT003326.2
TCONS_00045992	NONGGAT006276.2
TCONS_00089392	NONGGAT003146.2
TCONS_00057307	NONGGAT007997.2
TCONS_00095467	NONGGAT004678.2
TCONS_00057308	NONGGAT007997.2
TCONS_00084760	NONGGAT002759.2
TCONS_00090169	NONGGAT003313.2
TCONS_00019889	NONGGAT004079.2
TCONS_00055667	NONGGAT008104.2
TCONS_00055666	NONGGAT008104.2
TCONS_00063938	NONGGAT008830.2
TCONS_00055668	NONGGAT008104.2
TCONS_00017514	NONGGAT003675.2
TCONS_00017515	NONGGAT003674.2
TCONS_00017516	NONGGAT003673.2
TCONS_00017517	NONGGAT003675.2
TCONS_00072175	NONGGAT001651.2
TCONS_00072174	NONGGAT001651.2
TCONS_00072177	NONGGAT001651.2
TCONS_00017513	NONGGAT003675.2
TCONS_00072178	NONGGAT001651.2
TCONS_00033115	NONGGAT006509.2
TCONS_00033116	NONGGAT006509.2
TCONS_00099759	NONGGAT005110.2
TCONS_00034334	NONGGAT005845.2
TCONS_00082400	NONGGAT002586.2
TCONS_00044410	NONGGAT006829.2
TCONS_00046670	NONGGAT007232.2
TCONS_00022927	NONGGAT003660.2
TCONS_00076238	NONGGAT001955.2
TCONS_00063942	NONGGAT008830.2
TCONS_00039422	NONGGAT006694.2
TCONS_00042086	NONGGAT007186.2
TCONS_00050203	NONGGAT007804.2
TCONS_00025440	NONGGAT004105.2
TCONS_00050205	NONGGAT007804.2
TCONS_00050204	NONGGAT007804.2
TCONS_00050206	NONGGAT007804.2
TCONS_00113092	NONGGAT011914.2
TCONS_00098956	NONGGAT005099.2
TCONS_00106504	NONGGAT005607.2
TCONS_00052947	NONGGAT007664.2
TCONS_00015816	NONGGAT001266.2
TCONS_00015817	NONGGAT001266.2
TCONS_00006636	NONGGAT001131.2
TCONS_00006637	NONGGAT001131.2
TCONS_00015818	NONGGAT001266.2
TCONS_00015819	NONGGAT001266.2
TCONS_00099661	NONGGAT005090.2
TCONS_00084314	NONGGAT002691.2
TCONS_00030496	NONGGAT006106.2
TCONS_00046990	NONGGAT007266.2
TCONS_00084313	NONGGAT002692.2
TCONS_00016136	NONGGAT001315.2
TCONS_00016137	NONGGAT001315.2
TCONS_00016134	NONGGAT001315.2
TCONS_00016135	NONGGAT001315.2
TCONS_00016132	NONGGAT001315.2
TCONS_00016133	NONGGAT001315.2
TCONS_00016130	NONGGAT001315.2
TCONS_00016131	NONGGAT001315.2
TCONS_00016138	NONGGAT001315.2
TCONS_00016139	NONGGAT001315.2
TCONS_00016872	NONGGAT001418.2
TCONS_00016871	NONGGAT001418.2
TCONS_00098660	NONGGAT005034.2
TCONS_00023346	NONGGAT003743.2
TCONS_00066234	NONGGAT008887.2
TCONS_00057913	NONGGAT008118.2
TCONS_00096093	NONGGAT004773.2
TCONS_00045986	NONGGAT006276.2
TCONS_00048826	NONGGAT007561.2
TCONS_00010399	NONGGAT000299.2
TCONS_00031814	NONGGAT006276.2
TCONS_00081166	NONGGAT002378.2
TCONS_00068328	NONGGAT009253.2
TCONS_00108873	NONGGAT011728.2
TCONS_00000096	NONGGAT000012.2
TCONS_00109207	NONGGAT011786.2
TCONS_00038719	NONGGAT006598.2
TCONS_00095502	NONGGAT004699.2
TCONS_00025394	NONGGAT004077.2
TCONS_00015115	NONGGAT001164.2
TCONS_00042383	NONGGAT007239.2
TCONS_00042384	NONGGAT007239.2
TCONS_00104051	NONGGAT005394.2
TCONS_00093702	NONGGAT003568.2
TCONS_00093703	NONGGAT003568.2
TCONS_00049140	NONGGAT007613.2
TCONS_00008976	NONGGAT000027.2
TCONS_00077139	NONGGAT002115.2
TCONS_00093705	NONGGAT003568.2
TCONS_00094305	NONGGAT004721.2
TCONS_00023330	NONGGAT003740.2
TCONS_00107861	NONGGAT005675.2
TCONS_00010593	NONGGAT000322.2
TCONS_00047875	NONGGAT007386.2
TCONS_00052950	NONGGAT007670.2
TCONS_00052951	NONGGAT007670.2
TCONS_00035321	NONGGAT006040.2
TCONS_00033051	NONGGAT006492.2
TCONS_00004437	NONGGAT000723.2
TCONS_00033052	NONGGAT006492.2
TCONS_00015966	NONGGAT001283.2
TCONS_00085574	NONGGAT002958.2
TCONS_00085575	NONGGAT002958.2
TCONS_00022415	NONGGAT004581.2
TCONS_00022414	NONGGAT004581.2
TCONS_00108523	NONGGAT011671.2
TCONS_00047938	NONGGAT007406.2
TCONS_00109540	NONGGAT011850.2
TCONS_00047939	NONGGAT007406.2
TCONS_00013319	NONGGAT000875.2
TCONS_00006498	NONGGAT001111.2
TCONS_00043526	NONGGAT006666.2
TCONS_00077677	NONGGAT002205.2
TCONS_00049400	NONGGAT007701.2
TCONS_00013831	NONGGAT000962.2
TCONS_00072261	NONGGAT001680.2
TCONS_00072170	NONGGAT001651.2
TCONS_00007323	NONGGAT012940.1
TCONS_00070759	NONGGAT009388.2
TCONS_00070758	NONGGAT009388.2
TCONS_00072172	NONGGAT001651.2
TCONS_00019270	NONGGAT003959.2
TCONS_00078786	NONGGAT002166.2
TCONS_00104972	NONGGAT009680.2
TCONS_00093024	NONGGAT003395.2
TCONS_00018728	NONGGAT013778.1
TCONS_00033174	NONGGAT006524.2
TCONS_00057914	NONGGAT008120.2
TCONS_00044411	NONGGAT006829.2
TCONS_00033603	NONGGAT006581.2
TCONS_00045205	NONGGAT007019.2
TCONS_00099400	NONGGAT005175.2
TCONS_00107832	NONGGAT005667.2
TCONS_00072176	NONGGAT001651.2
TCONS_00098636	NONGGAT005024.2
TCONS_00045993	NONGGAT006276.2
TCONS_00107860	NONGGAT005675.2
TCONS_00069353	NONGGAT009113.2
TCONS_00066519	NONGGAT008918.2
TCONS_00112010	NONGGAT011768.2
TCONS_00112011	NONGGAT011768.2
TCONS_00044871	NONGGAT006932.2
TCONS_00079680	NONGGAT002336.2
TCONS_00081649	NONGGAT002459.2
TCONS_00109621	NONGGAT011865.2
TCONS_00095616	NONGGAT004719.2
TCONS_00081954	NONGGAT002527.2
TCONS_00083965	NONGGAT002617.2
TCONS_00060113	NONGGAT008544.2
TCONS_00041250	NONGGAT007006.2
TCONS_00098513	NONGGAT004999.2
TCONS_00037046	NONGGAT006312.2
TCONS_00015849	NONGGAT001266.2
TCONS_00015848	NONGGAT001266.2
TCONS_00032142	NONGGAT006340.2
TCONS_00064506	NONGGAT008947.2
TCONS_00015841	NONGGAT001266.2
TCONS_00008132	NONGGAT001339.2
TCONS_00015843	NONGGAT001266.2
TCONS_00015842	NONGGAT001266.2
TCONS_00015845	NONGGAT001266.2
TCONS_00015844	NONGGAT001266.2
TCONS_00015847	NONGGAT001266.2
TCONS_00015846	NONGGAT001266.2
TCONS_00079719	NONGGAT002351.2
TCONS_00098514	NONGGAT004999.2
TCONS_00085799	NONGGAT003202.2
TCONS_00075727	NONGGAT001815.2
TCONS_00061056	NONGGAT008714.2
TCONS_00015464	NONGGAT001215.2
TCONS_00044971	NONGGAT006966.2
TCONS_00022706	NONGGAT003592.2
TCONS_00080854	NONGGAT002313.2
TCONS_00032359	NONGGAT006367.2
TCONS_00065021	NONGGAT009035.2
TCONS_00089840	NONGGAT003263.2
TCONS_00098637	NONGGAT005024.2
TCONS_00000889	NONGGAT010459.2
TCONS_00014780	NONGGAT001119.2
TCONS_00001283	NONGGAT000231.2
TCONS_00043340	NONGGAT006645.2
TCONS_00078799	NONGGAT002166.2
TCONS_00009864	NONGGAT000198.2
TCONS_00009865	NONGGAT000198.2
TCONS_00053013	NONGGAT007680.2
TCONS_00053012	NONGGAT007681.2
TCONS_00053011	NONGGAT007681.2
TCONS_00053010	NONGGAT007681.2
TCONS_00078792	NONGGAT002166.2
TCONS_00045995	NONGGAT006276.2
TCONS_00090231	NONGGAT003323.2
TCONS_00113799	NONGGAT012053.2
TCONS_00113798	NONGGAT012053.2
TCONS_00023950	NONGGAT003830.2
TCONS_00023951	NONGGAT003832.2
TCONS_00064877	NONGGAT009002.2
TCONS_00076358	NONGGAT001989.2
TCONS_00035872	NONGGAT006155.2
TCONS_00035873	NONGGAT006155.2
TCONS_00033947	NONGGAT005748.2
TCONS_00006046	NONGGAT001046.2
TCONS_00006045	NONGGAT001046.2
TCONS_00033948	NONGGAT005748.2
TCONS_00033949	NONGGAT005748.2
TCONS_00030239	NONGGAT006027.2
TCONS_00089419	NONGGAT003156.2
TCONS_00073210	NONGGAT001553.2
TCONS_00057478	NONGGAT008053.2
TCONS_00008443	NONGGAT001389.2
TCONS_00008445	NONGGAT001389.2
TCONS_00008444	NONGGAT001389.2
TCONS_00083352	NONGGAT002523.2
TCONS_00042055	NONGGAT007181.2
TCONS_00033397	NONGGAT006563.2
TCONS_00100006	NONGGAT005155.2
TCONS_00109478	NONGGAT011840.2
TCONS_00004239	NONGGAT000656.2
TCONS_00050202	NONGGAT007804.2
TCONS_00045431	NONGGAT007068.2
TCONS_00107886	NONGGAT005685.2
TCONS_00067200	NONGGAT009044.2
TCONS_00100016	NONGGAT005155.2
TCONS_00100014	NONGGAT005155.2
TCONS_00065339	NONGGAT010826.2
TCONS_00008015	NONGGAT001327.2
TCONS_00109166	NONGGAT011777.2
TCONS_00035286	NONGGAT006025.2
TCONS_00072484	NONGGAT001756.2
TCONS_00105594	NONGGAT005493.2
TCONS_00109773	NONGGAT011884.2
TCONS_00093283	NONGGAT003473.2
TCONS_00109775	NONGGAT011885.2
TCONS_00083354	NONGGAT002526.2
TCONS_00005750	NONGGAT000971.2
TCONS_00107833	NONGGAT005667.2
TCONS_00041463	NONGGAT007072.2
TCONS_00041464	NONGGAT007073.2
TCONS_00107834	NONGGAT005667.2
TCONS_00042620	NONGGAT007281.2
TCONS_00073888	NONGGAT001734.2
TCONS_00000688	NONGGAT000102.2
TCONS_00045988	NONGGAT006276.2
TCONS_00057094	NONGGAT007958.2
TCONS_00087244	NONGGAT003012.2
TCONS_00049133	NONGGAT007613.2
TCONS_00068695	NONGGAT009297.2
TCONS_00068694	NONGGAT009295.2
TCONS_00068693	NONGGAT009295.2
TCONS_00049397	NONGGAT007701.2
TCONS_00028873	NONGGAT005743.2
TCONS_00028876	NONGGAT005743.2
TCONS_00016125	NONGGAT001315.2
TCONS_00016124	NONGGAT001315.2
TCONS_00016127	NONGGAT001315.2
TCONS_00016126	NONGGAT001315.2
TCONS_00024540	NONGGAT003911.2
TCONS_00016123	NONGGAT001315.2
TCONS_00016122	NONGGAT001315.2
TCONS_00016129	NONGGAT001315.2
TCONS_00016128	NONGGAT001315.2
TCONS_00105833	NONGGAT005539.2
TCONS_00106399	NONGGAT010173.2
TCONS_00050030	NONGGAT007795.2
TCONS_00077182	NONGGAT002136.2
TCONS_00087420	NONGGAT003017.2
TCONS_00078802	NONGGAT002170.2
TCONS_00109029	NONGGAT011754.2
TCONS_00019535	NONGGAT004007.2
TCONS_00019536	NONGGAT004007.2
TCONS_00019790	NONGGAT004045.2
TCONS_00061055	NONGGAT008714.2
TCONS_00049138	NONGGAT007613.2
TCONS_00049139	NONGGAT007613.2
TCONS_00049136	NONGGAT007613.2
TCONS_00049137	NONGGAT007613.2
TCONS_00049134	NONGGAT007613.2
TCONS_00019538	NONGGAT004007.2
TCONS_00019539	NONGGAT004007.2
TCONS_00073773	NONGGAT001701.2
TCONS_00040562	NONGGAT006878.2
TCONS_00105832	NONGGAT005539.2
TCONS_00033858	NONGGAT005728.2
TCONS_00045996	NONGGAT006276.2

## Sheet: Pig_NONCODE
TCONS_00013866	NONSUST013674.1
TCONS_00045564	NONSUST020234.1
TCONS_00032329	NONSUST017296.1
TCONS_00069292	NONSUST024718.1
TCONS_00032061	NONSUST017205.1
TCONS_00059445	NONSUST022946.1
TCONS_00052819	NONSUST021647.1
TCONS_00130327	NONSUST013440.1
TCONS_00088521	NONSUST004582.1
TCONS_00081496	NONSUST027709.1
TCONS_00088029	NONSUST004429.1
TCONS_00102881	NONSUST007552.1
TCONS_00131734	NONSUST028257.1
TCONS_00011011	NONSUST002500.1
TCONS_00032135	NONSUST017229.1
TCONS_00130723	NONSUST013538.1
TCONS_00096263	NONSUST006201.1
TCONS_00054208	NONSUST022058.1
TCONS_00012445	NONSUST002806.1
TCONS_00127715	NONSUST012830.1
TCONS_00089870	NONSUST004938.1
TCONS_00100939	NONSUST007210.1
TCONS_00015415	NONSUST014001.1
TCONS_00036489	NONSUST018253.1
TCONS_00046078	NONSUST020305.1
TCONS_00014786	NONSUST013882.1
TCONS_00088510	NONSUST004587.1
TCONS_00070979	NONSUST031003.1
TCONS_00086205	NONSUST003916.1
TCONS_00111612	NONSUST030613.1
TCONS_00105417	NONSUST007986.1
TCONS_00078180	NONSUST026896.1
TCONS_00000590	NONSUST000260.1
TCONS_00083233	NONSUST003112.1
TCONS_00071476	NONSUST025294.1
TCONS_00088747	NONSUST004653.1
TCONS_00026114	NONSUST015896.1
TCONS_00038890	NONSUST018961.1
TCONS_00048742	NONSUST021018.1
TCONS_00061845	NONSUST023420.1
TCONS_00015047	NONSUST013930.1
TCONS_00022802	NONSUST015129.1
TCONS_00080753	NONSUST027570.1
TCONS_00125258	NONSUST012007.1
TCONS_00104319	NONSUST030554.1
TCONS_00093452	NONSUST005741.1
TCONS_00017650	NONSUST014205.1
TCONS_00030607	NONSUST017013.1
TCONS_00095940	NONSUST006111.1
TCONS_00082837	NONSUST002957.1
TCONS_00082649	NONSUST028066.1
TCONS_00096368	NONSUST006239.1
TCONS_00061631	NONSUST023366.1
TCONS_00087885	NONSUST004403.1
TCONS_00048013	NONSUST020822.1
TCONS_00086319	NONSUST003952.1
TCONS_00000806	NONSUST000327.1
TCONS_00081283	NONSUST026176.1
TCONS_00133340	NONSUST028522.1
TCONS_00000418	NONSUST000187.1
TCONS_00040416	NONSUST019223.1
TCONS_00013575	NONSUST013598.1
TCONS_00054087	NONSUST022022.1
TCONS_00115470	NONSUST009787.1
TCONS_00082947	NONSUST002999.1
TCONS_00077010	NONSUST026602.1
TCONS_00031124	NONSUST017081.1
TCONS_00004578	NONSUST030421.1
TCONS_00019873	NONSUST014780.1
TCONS_00026708	NONSUST016071.1
TCONS_00112475	NONSUST009217.1
TCONS_00092211	NONSUST030507.1
TCONS_00003259	NONSUST000853.1
TCONS_00115697	NONSUST009833.1
TCONS_00112399	NONSUST009191.1
TCONS_00049803	NONSUST021259.1
TCONS_00118095	NONSUST010335.1
TCONS_00125259	NONSUST012008.1
TCONS_00116119	NONSUST009912.1
TCONS_00066924	NONSUST024283.1
TCONS_00053068	NONSUST021689.1
TCONS_00008760	NONSUST000517.1
TCONS_00056770	NONSUST030910.1
TCONS_00019337	NONSUST014704.1
TCONS_00041006	NONSUST018361.1
TCONS_00100775	NONSUST007165.1
TCONS_00062270	NONSUST023460.1
TCONS_00106299	NONSUST008147.1
TCONS_00122351	NONSUST011330.1
TCONS_00091543	NONSUST030493.1
TCONS_00031808	NONSUST017158.1
TCONS_00106300	NONSUST008145.1
TCONS_00036902	NONSUST018332.1
TCONS_00065808	NONSUST024128.1
TCONS_00108880	NONSUST008616.1
TCONS_00015059	NONSUST013933.1
TCONS_00106896	NONSUST008245.1
TCONS_00127665	NONSUST012813.1
TCONS_00017752	NONSUST015195.1
TCONS_00125256	NONSUST012008.1
TCONS_00121577	NONSUST011111.1
TCONS_00094947	NONSUST005967.1
TCONS_00078540	NONSUST027025.1
TCONS_00102781	NONSUST007533.1
TCONS_00044548	NONSUST020032.1
TCONS_00030709	NONSUST017026.1
TCONS_00031136	NONSUST017085.1
TCONS_00006121	NONSUST001481.1
TCONS_00109410	NONSUST008691.1
TCONS_00035006	NONSUST018020.1
TCONS_00030016	NONSUST015805.1
TCONS_00018013	NONSUST014428.1
TCONS_00059272	NONSUST022879.1
TCONS_00001674	NONSUST000469.1
TCONS_00123494	NONSUST011686.1
TCONS_00011167	NONSUST030415.1
TCONS_00039452	NONSUST019052.1
TCONS_00031932	NONSUST017173.1
TCONS_00093582	NONSUST005762.1
TCONS_00053671	NONSUST021877.1
TCONS_00078388	NONSUST026963.1
TCONS_00135731	NONSUST028870.1
TCONS_00078341	NONSUST026947.1
TCONS_00106431	NONSUST008163.1
TCONS_00086823	NONSUST004105.1
TCONS_00002563	NONSUST000726.1
TCONS_00031111	NONSUST017080.1
TCONS_00081016	NONSUST027599.1
TCONS_00014743	NONSUST013855.1
TCONS_00074886	NONSUST026171.1
TCONS_00088522	NONSUST004582.1
TCONS_00011142	NONSUST002560.1
TCONS_00108539	NONSUST030596.1
TCONS_00063129	NONSUST023596.1
TCONS_00117993	NONSUST010309.1
TCONS_00086912	NONSUST004127.1
TCONS_00088342	NONSUST004496.1
TCONS_00106602	NONSUST008184.1
TCONS_00059955	NONSUST023059.1
TCONS_00100043	NONSUST006952.1
TCONS_00108329	NONSUST008506.1
TCONS_00030933	NONSUST017062.1
TCONS_00020755	NONSUST014934.1
TCONS_00072601	NONSUST025575.1
TCONS_00064413	NONSUST023892.1
TCONS_00059266	NONSUST022879.1
TCONS_00035011	NONSUST018023.1
TCONS_00008842	NONSUST002074.1
TCONS_00113401	NONSUST009407.1
TCONS_00057832	NONSUST022628.1
TCONS_00113580	NONSUST009424.1
TCONS_00069863	NONSUST024851.1
TCONS_00048003	NONSUST004939.1
TCONS_00109288	NONSUST008670.1
TCONS_00122038	NONSUST011267.1
TCONS_00135724	NONSUST028870.1
TCONS_00044542	NONSUST020030.1
TCONS_00126153	NONSUST012430.1
TCONS_00133327	NONSUST028515.1
TCONS_00000777	NONSUST000323.1
TCONS_00125468	NONSUST012097.1
TCONS_00082585	NONSUST028033.1
TCONS_00056114	NONSUST022381.1
TCONS_00033919	NONSUST017693.1
TCONS_00083700	NONSUST003200.1
TCONS_00087446	NONSUST004253.1
TCONS_00085503	NONSUST003712.1
TCONS_00033917	NONSUST017693.1
TCONS_00053706	NONSUST030920.1
TCONS_00004727	NONSUST001249.1
TCONS_00100041	NONSUST006952.1
TCONS_00120137	NONSUST010765.1
TCONS_00028682	NONSUST016595.1
TCONS_00053348	NONSUST021807.1
TCONS_00130543	NONSUST013499.1
TCONS_00044653	NONSUST020067.1
TCONS_00046680	NONSUST020455.1
TCONS_00122509	NONSUST011368.1
TCONS_00114047	NONSUST009493.1
TCONS_00021617	NONSUST015036.1
TCONS_00037653	NONSUST018596.1
TCONS_00129662	NONSUST013297.1
TCONS_00060199	NONSUST023135.1
TCONS_00000541	NONSUST000218.1
TCONS_00080086	NONSUST027457.1
TCONS_00032068	NONSUST017205.1
TCONS_00036699	NONSUST018283.1
TCONS_00077564	NONSUST026730.1
TCONS_00080377	NONSUST027481.1
TCONS_00063259	NONSUST023614.1
TCONS_00001893	NONSUST002072.1
TCONS_00104285	NONSUST007770.1
TCONS_00075090	NONSUST026221.1
TCONS_00068065	NONSUST024465.1
TCONS_00044439	NONSUST019990.1
TCONS_00001283	NONSUST000407.1
TCONS_00036804	NONSUST018319.1
TCONS_00031433	NONSUST017132.1
TCONS_00123209	NONSUST011605.1
TCONS_00033202	NONSUST017492.1
TCONS_00033542	NONSUST017567.1
TCONS_00087872	NONSUST004398.1
TCONS_00026258	NONSUST030773.1
TCONS_00009013	NONSUST002087.1
TCONS_00094951	NONSUST005967.1
TCONS_00027646	NONSUST017269.1
TCONS_00027741	NONSUST016286.1
TCONS_00125284	NONSUST012017.1
TCONS_00033993	NONSUST017712.1
TCONS_00045592	NONSUST020235.1
TCONS_00022385	NONSUST015092.1
TCONS_00047016	NONSUST020507.1
TCONS_00072927	NONSUST025647.1
TCONS_00078205	NONSUST026907.1
TCONS_00101163	NONSUST007268.1
TCONS_00023230	NONSUST015204.1
TCONS_00030340	NONSUST016964.1
TCONS_00009842	NONSUST002210.1
TCONS_00016264	NONSUST014062.1
TCONS_00089007	NONSUST004707.1
TCONS_00088297	NONSUST004486.1
TCONS_00121966	NONSUST011244.1
TCONS_00125282	NONSUST012017.1
TCONS_00128095	NONSUST012936.1
TCONS_00044442	NONSUST019996.1
TCONS_00023610	NONSUST015362.1
TCONS_00117886	NONSUST010281.1
TCONS_00073992	NONSUST025940.1
TCONS_00125039	NONSUST011953.1
TCONS_00092602	NONSUST005495.1
TCONS_00081520	NONSUST031065.1
TCONS_00080042	NONSUST027443.1
TCONS_00026882	NONSUST016109.1
TCONS_00100573	NONSUST007096.1
TCONS_00110031	NONSUST008789.1
TCONS_00125958	NONSUST012367.1
TCONS_00091519	NONSUST005212.1
TCONS_00128950	NONSUST013135.1
TCONS_00108206	NONSUST008487.1
TCONS_00076274	NONSUST026465.1
TCONS_00030604	NONSUST017013.1
TCONS_00083972	NONSUST003285.1
TCONS_00006943	NONSUST001608.1
TCONS_00038897	NONSUST018961.1
TCONS_00079473	NONSUST027197.1
TCONS_00004907	NONSUST001286.1
TCONS_00097324	NONSUST006391.1
TCONS_00014708	NONSUST013839.1
TCONS_00106603	NONSUST008192.1
TCONS_00004321	NONSUST002519.1
TCONS_00054843	NONSUST030899.1
TCONS_00012843	NONSUST002854.1
TCONS_00133822	NONSUST028622.1
TCONS_00127791	NONSUST012844.1
TCONS_00129235	NONSUST013231.1
TCONS_00086298	NONSUST003941.1
TCONS_00124787	NONSUST011902.1
TCONS_00071709	NONSUST025358.1
TCONS_00116719	NONSUST010027.1
TCONS_00128956	NONSUST013135.1
TCONS_00023447	NONSUST015304.1
TCONS_00064992	NONSUST024052.1
TCONS_00123667	NONSUST011747.1
TCONS_00067724	NONSUST023610.1
TCONS_00127055	NONSUST012586.1
TCONS_00074368	NONSUST026086.1
TCONS_00012841	NONSUST002856.1
TCONS_00085094	NONSUST003633.1
TCONS_00031962	NONSUST017179.1
TCONS_00127381	NONSUST030694.1
TCONS_00064822	NONSUST024030.1
TCONS_00062823	NONSUST023549.1
TCONS_00033056	NONSUST017468.1
TCONS_00109795	NONSUST008754.1
TCONS_00019862	NONSUST014767.1
TCONS_00011087	NONSUST002519.1
TCONS_00001929	NONSUST000603.1
TCONS_00077072	NONSUST026631.1
TCONS_00064568	NONSUST023949.1
TCONS_00121984	NONSUST011253.1
TCONS_00077556	NONSUST026723.1
TCONS_00111577	NONSUST009085.1
TCONS_00015399	NONSUST013998.1
TCONS_00087783	NONSUST004367.1
TCONS_00007139	NONSUST001652.1
TCONS_00028006	NONSUST016353.1
TCONS_00001404	NONSUST000428.1
TCONS_00124255	NONSUST011837.1
TCONS_00128025	NONSUST012924.1
TCONS_00128993	NONSUST013146.1
TCONS_00009990	NONSUST002241.1
TCONS_00036738	NONSUST018295.1
TCONS_00026221	NONSUST015956.1
TCONS_00011007	NONSUST002500.1
TCONS_00026837	NONSUST016106.1
TCONS_00114804	NONSUST030624.1
TCONS_00077064	NONSUST026627.1
TCONS_00050502	NONSUST021331.1
TCONS_00015267	NONSUST013958.1
TCONS_00064071	NONSUST023790.1
TCONS_00012031	NONSUST002722.1
TCONS_00117699	NONSUST010226.1
TCONS_00009241	NONSUST002141.1
TCONS_00060159	NONSUST023111.1
TCONS_00100455	NONSUST007061.1
TCONS_00034855	NONSUST017989.1
TCONS_00044440	NONSUST019992.1
TCONS_00007977	NONSUST001875.1
TCONS_00037173	NONSUST018497.1
TCONS_00001671	NONSUST000468.1
TCONS_00026394	NONSUST015984.1
TCONS_00123181	NONSUST011593.1
TCONS_00131409	NONSUST028221.1
TCONS_00039601	NONSUST019069.1
TCONS_00120708	NONSUST010854.1
TCONS_00095006	NONSUST005980.1
TCONS_00068601	NONSUST024560.1
TCONS_00031720	NONSUST017148.1
TCONS_00073388	NONSUST025760.1
TCONS_00010605	NONSUST002406.1
TCONS_00123134	NONSUST011583.1
TCONS_00117889	NONSUST010281.1
TCONS_00062134	NONSUST002918.1
TCONS_00011112	NONSUST002533.1
TCONS_00100655	NONSUST007126.1
TCONS_00041979	NONSUST019557.1
TCONS_00119962	NONSUST010738.1
TCONS_00064418	NONSUST023896.1
TCONS_00023827	NONSUST030755.1
TCONS_00099278	NONSUST006800.1
TCONS_00116110	NONSUST009909.1
TCONS_00118731	NONSUST010446.1
TCONS_00012043	NONSUST002741.1
TCONS_00119268	NONSUST010580.1
TCONS_00097805	NONSUST006507.1
TCONS_00005775	NONSUST001426.1
TCONS_00009677	NONSUST002194.1
TCONS_00003111	NONSUST000778.1
TCONS_00126742	NONSUST012509.1
TCONS_00120706	NONSUST030661.1
TCONS_00036297	NONSUST018206.1
TCONS_00100022	NONSUST006948.1
TCONS_00128951	NONSUST013135.1
TCONS_00047458	NONSUST020572.1
TCONS_00005947	NONSUST001443.1
TCONS_00103441	NONSUST007638.1
TCONS_00036936	NONSUST018337.1
TCONS_00053772	NONSUST021888.1
TCONS_00075526	NONSUST026353.1
TCONS_00007942	NONSUST001864.1
TCONS_00024329	NONSUST015509.1
TCONS_00037837	NONSUST018684.1
TCONS_00036298	NONSUST018206.1
TCONS_00126344	NONSUST012462.1
TCONS_00035005	NONSUST018020.1
TCONS_00073597	NONSUST025816.1
TCONS_00041865	NONSUST020174.1
TCONS_00078465	NONSUST027004.1
TCONS_00100870	NONSUST007186.1
TCONS_00064662	NONSUST023980.1
TCONS_00004908	NONSUST001286.1
TCONS_00027388	NONSUST016212.1
TCONS_00045336	NONSUST020200.1
TCONS_00107351	NONSUST008354.1
TCONS_00075561	NONSUST026360.1
TCONS_00074261	NONSUST026030.1
TCONS_00122352	NONSUST011330.1
TCONS_00007039	NONSUST001627.1
TCONS_00053906	NONSUST021922.1
TCONS_00072155	NONSUST025485.1
TCONS_00037510	NONSUST018535.1
TCONS_00010204	NONSUST002324.1
TCONS_00060483	NONSUST023214.1
TCONS_00032134	NONSUST017229.1
TCONS_00073746	NONSUST025864.1
TCONS_00073865	NONSUST025888.1
TCONS_00080797	NONSUST027578.1
TCONS_00092686	NONSUST005510.1
TCONS_00113791	NONSUST009450.1
TCONS_00128584	NONSUST013063.1
TCONS_00042970	NONSUST019661.1
TCONS_00129329	NONSUST013250.1
TCONS_00050555	NONSUST021348.1
TCONS_00110898	NONSUST008975.1
TCONS_00099742	NONSUST006872.1
TCONS_00131825	NONSUST028270.1
TCONS_00109719	NONSUST008740.1
TCONS_00070195	NONSUST024956.1
TCONS_00122849	NONSUST011489.1
TCONS_00031961	NONSUST017179.1
TCONS_00086402	NONSUST003986.1
TCONS_00093623	NONSUST005771.1
TCONS_00077011	NONSUST026603.1
TCONS_00001718	NONSUST000488.1
TCONS_00042265	NONSUST019583.1
TCONS_00038895	NONSUST018961.1
TCONS_00124690	NONSUST011890.1
TCONS_00012945	NONSUST002881.1
TCONS_00020654	NONSUST014914.1
TCONS_00125300	NONSUST012620.1
TCONS_00085241	NONSUST003663.1
TCONS_00012333	NONSUST002794.1
TCONS_00088381	NONSUST004510.1
TCONS_00120356	NONSUST010789.1
TCONS_00091291	NONSUST005194.1
TCONS_00051493	NONSUST021432.1
TCONS_00075506	NONSUST026349.1
TCONS_00121108	NONSUST030668.1
TCONS_00135318	NONSUST028811.1
TCONS_00053027	NONSUST021672.1
TCONS_00075423	NONSUST026327.1
TCONS_00010817	NONSUST002454.1
TCONS_00027666	NONSUST016273.1
TCONS_00071104	NONSUST025213.1
TCONS_00023629	NONSUST015375.1
TCONS_00008229	NONSUST001948.1
TCONS_00016070	NONSUST014047.1
TCONS_00034010	NONSUST017714.1
TCONS_00100656	NONSUST007126.1
TCONS_00084214	NONSUST003365.1
TCONS_00052910	NONSUST021660.1
TCONS_00086290	NONSUST003937.1
TCONS_00073587	NONSUST025803.1
TCONS_00102295	NONSUST007430.1
TCONS_00016244	NONSUST014059.1
TCONS_00054830	NONSUST022202.1
TCONS_00084318	NONSUST003399.1
TCONS_00098723	NONSUST006690.1
TCONS_00023608	NONSUST015362.1
TCONS_00104801	NONSUST007839.1
TCONS_00099475	NONSUST006833.1
TCONS_00044657	NONSUST020067.1
TCONS_00094950	NONSUST005967.1
TCONS_00036394	NONSUST018225.1
TCONS_00110530	NONSUST008884.1
TCONS_00095854	NONSUST006093.1
TCONS_00026004	NONSUST015869.1
TCONS_00015558	NONSUST030730.1
TCONS_00083699	NONSUST003198.1
TCONS_00005382	NONSUST001359.1
TCONS_00032142	NONSUST017236.1
TCONS_00094867	NONSUST005948.1
TCONS_00033521	NONSUST017561.1
TCONS_00117744	NONSUST010243.1
TCONS_00069795	NONSUST024828.1
TCONS_00019222	NONSUST014670.1
TCONS_00128179	NONSUST012949.1
TCONS_00108771	NONSUST008595.1
TCONS_00027089	NONSUST016138.1
TCONS_00071666	NONSUST025351.1
TCONS_00034774	NONSUST017967.1
TCONS_00026711	NONSUST016073.1
TCONS_00023609	NONSUST015363.1
TCONS_00023891	NONSUST030756.1
TCONS_00079584	NONSUST027215.1
TCONS_00050619	NONSUST021353.1
TCONS_00020457	NONSUST014860.1
TCONS_00025203	NONSUST015691.1
TCONS_00115132	NONSUST009717.1
TCONS_00048023	NONSUST020846.1
TCONS_00090374	NONSUST005040.1
TCONS_00055709	NONSUST022360.1
TCONS_00038670	NONSUST018876.1
TCONS_00091713	NONSUST005295.1
TCONS_00008742	NONSUST002042.1
TCONS_00038229	NONSUST018782.1
TCONS_00078367	NONSUST026952.1
TCONS_00038843	NONSUST018934.1
TCONS_00033924	NONSUST017695.1
TCONS_00130769	NONSUST013556.1
TCONS_00067820	NONSUST024427.1
TCONS_00072994	NONSUST025681.1
TCONS_00058971	NONSUST022821.1
TCONS_00093947	NONSUST005813.1
TCONS_00035118	NONSUST018032.1
TCONS_00088300	NONSUST004488.1
TCONS_00117610	NONSUST010177.1
TCONS_00003811	NONSUST000960.1
TCONS_00121358	NONSUST011070.1
TCONS_00068739	NONSUST024597.1
TCONS_00068489	NONSUST024534.1
TCONS_00125350	NONSUST012065.1
TCONS_00033938	NONSUST030845.1
TCONS_00084563	NONSUST003465.1
TCONS_00122997	NONSUST011547.1
TCONS_00035098	NONSUST018029.1
TCONS_00130336	NONSUST013448.1
TCONS_00101376	NONSUST007322.1
TCONS_00104048	NONSUST007736.1
TCONS_00125279	NONSUST012017.1
TCONS_00103890	NONSUST007707.1
TCONS_00010995	NONSUST002499.1
TCONS_00014787	NONSUST013882.1
TCONS_00034108	NONSUST030824.1
TCONS_00032373	NONSUST017317.1
TCONS_00052154	NONSUST021513.1
TCONS_00057840	NONSUST022629.1
TCONS_00054181	NONSUST022052.1
TCONS_00017672	NONSUST014205.1
TCONS_00045250	NONSUST020182.1
TCONS_00130334	NONSUST013446.1
TCONS_00073316	NONSUST025741.1
TCONS_00083761	NONSUST003230.1
TCONS_00002109	NONSUST000644.1
TCONS_00124100	NONSUST011815.1
TCONS_00107131	NONSUST008300.1
TCONS_00035542	NONSUST018112.1
TCONS_00018224	NONSUST014491.1
TCONS_00118048	NONSUST010323.1
TCONS_00064305	NONSUST023846.1
TCONS_00010166	NONSUST002310.1
TCONS_00011275	NONSUST030418.1
TCONS_00018461	NONSUST014533.1
TCONS_00064083	NONSUST023792.1
TCONS_00042344	NONSUST019593.1
TCONS_00004584	NONSUST001209.1
TCONS_00000705	NONSUST000313.1
TCONS_00038518	NONSUST018849.1
TCONS_00068600	NONSUST024560.1
TCONS_00058397	NONSUST022702.1
TCONS_00017925	NONSUST014379.1
TCONS_00064183	NONSUST023814.1
TCONS_00092702	NONSUST005520.1
TCONS_00073097	NONSUST025691.1
TCONS_00106406	NONSUST008161.1
TCONS_00086294	NONSUST003940.1
TCONS_00045664	NONSUST020255.1
TCONS_00032130	NONSUST017229.1
TCONS_00103811	NONSUST030544.1
TCONS_00023286	NONSUST030742.1
TCONS_00053346	NONSUST021807.1
TCONS_00022698	NONSUST015110.1
TCONS_00130326	NONSUST013440.1
TCONS_00110605	NONSUST008912.1
TCONS_00085718	NONSUST003778.1
TCONS_00073484	NONSUST025784.1
TCONS_00036469	NONSUST018243.1
TCONS_00098321	NONSUST006594.1
TCONS_00133925	NONSUST028632.1
TCONS_00060255	NONSUST023151.1
TCONS_00010215	NONSUST002326.1
TCONS_00047708	NONSUST020643.1
TCONS_00072935	NONSUST030994.1
TCONS_00001675	NONSUST000469.1
TCONS_00117357	NONSUST010142.1
TCONS_00103619	NONSUST007663.1
TCONS_00010048	NONSUST002260.1
TCONS_00107332	NONSUST008333.1
TCONS_00072224	NONSUST030981.1
TCONS_00093194	NONSUST005701.1
TCONS_00035100	NONSUST018028.1
TCONS_00000144	NONSUST000121.1
TCONS_00123908	NONSUST011795.1
TCONS_00039430	NONSUST019048.1
TCONS_00108058	NONSUST008436.1
TCONS_00002064	NONSUST000630.1
TCONS_00011654	NONSUST002669.1
TCONS_00103615	NONSUST007662.1
TCONS_00113581	NONSUST009424.1
TCONS_00047880	NONSUST020715.1
TCONS_00088405	NONSUST004521.1
TCONS_00065809	NONSUST024128.1
TCONS_00068757	NONSUST024597.1
TCONS_00012975	NONSUST002892.1
TCONS_00080113	NONSUST027464.1
TCONS_00087360	NONSUST004231.1
TCONS_00037670	NONSUST018624.1
TCONS_00089188	NONSUST004738.1
TCONS_00000701	NONSUST000311.1
TCONS_00093445	NONSUST005735.1
TCONS_00069191	NONSUST024675.1
TCONS_00054586	NONSUST022154.1
TCONS_00001791	NONSUST000502.1
TCONS_00007941	NONSUST001864.1
TCONS_00074025	NONSUST025954.1
TCONS_00044000	NONSUST019852.1
TCONS_00031134	NONSUST017084.1
TCONS_00099013	NONSUST006764.1
TCONS_00081528	NONSUST027727.1
TCONS_00016944	NONSUST014120.1
TCONS_00087574	NONSUST004288.1
TCONS_00037538	NONSUST018552.1
TCONS_00034851	NONSUST017989.1
TCONS_00134571	NONSUST028710.1
TCONS_00129689	NONSUST013304.1
TCONS_00070944	NONSUST025190.1
TCONS_00132046	NONSUST028299.1
TCONS_00104176	NONSUST007764.1
TCONS_00048017	NONSUST020822.1
TCONS_00099076	NONSUST006778.1
TCONS_00088273	NONSUST030466.1
TCONS_00057838	NONSUST022628.1
TCONS_00090412	NONSUST005058.1
TCONS_00020750	NONSUST014927.1
TCONS_00062680	NONSUST024315.1
TCONS_00088408	NONSUST004521.1
TCONS_00044169	NONSUST019907.1
TCONS_00020040	NONSUST014812.1
TCONS_00106058	NONSUST008108.1
TCONS_00058065	NONSUST022669.1
TCONS_00052848	NONSUST021652.1
TCONS_00039427	NONSUST019046.1
TCONS_00074916	NONSUST026178.1
TCONS_00017861	NONSUST014341.1
TCONS_00120664	NONSUST010842.1
TCONS_00125260	NONSUST012008.1
TCONS_00126304	NONSUST012452.1
TCONS_00006124	NONSUST001474.1
TCONS_00009943	NONSUST002230.1
TCONS_00041318	NONSUST019443.1
TCONS_00118512	NONSUST010417.1
TCONS_00090058	NONSUST004975.1
TCONS_00060291	NONSUST023169.1
TCONS_00028386	NONSUST016495.1
TCONS_00124880	NONSUST011928.1
TCONS_00093170	NONSUST005688.1
TCONS_00121382	NONSUST011083.1
TCONS_00122854	NONSUST011492.1
TCONS_00019875	NONSUST014760.1
TCONS_00069196	NONSUST024682.1
TCONS_00130310	NONSUST013440.1
TCONS_00081941	NONSUST027831.1
TCONS_00026667	NONSUST016057.1
TCONS_00087606	NONSUST004300.1
TCONS_00072452	NONSUST025542.1
TCONS_00081791	NONSUST027777.1
TCONS_00106895	NONSUST008245.1
TCONS_00001666	NONSUST000467.1
TCONS_00097618	NONSUST006447.1
TCONS_00119261	NONSUST010563.1
TCONS_00008388	NONSUST001971.1
TCONS_00118718	NONSUST010440.1
TCONS_00070130	NONSUST024936.1
TCONS_00027081	NONSUST016136.1
TCONS_00131728	NONSUST028253.1
TCONS_00123033	NONSUST011552.1
TCONS_00045590	NONSUST020235.1
TCONS_00028500	NONSUST016526.1
TCONS_00020452	NONSUST014860.1
TCONS_00103756	NONSUST006749.1
TCONS_00089660	NONSUST004861.1
TCONS_00005381	NONSUST001359.1
TCONS_00126101	NONSUST012415.1
TCONS_00008403	NONSUST030380.1
TCONS_00107321	NONSUST008324.1
TCONS_00058981	NONSUST022826.1
TCONS_00090780	NONSUST005152.1
TCONS_00094946	NONSUST030496.1
TCONS_00117797	NONSUST010264.1
TCONS_00108840	NONSUST008603.1
TCONS_00135726	NONSUST028870.1
TCONS_00058313	NONSUST022688.1
TCONS_00020455	NONSUST014860.1
TCONS_00077007	NONSUST026602.1
TCONS_00125165	NONSUST011968.1
TCONS_00132306	NONSUST028337.1
TCONS_00077985	NONSUST026830.1
TCONS_00052335	NONSUST021541.1
TCONS_00122913	NONSUST011511.1
TCONS_00007591	NONSUST001767.1
TCONS_00087663	NONSUST004320.1
TCONS_00086439	NONSUST003996.1
TCONS_00100518	NONSUST007085.1
TCONS_00011274	NONSUST030418.1
TCONS_00098349	NONSUST006597.1
TCONS_00012436	NONSUST002801.1
TCONS_00083970	NONSUST003283.1
TCONS_00034376	NONSUST017831.1
TCONS_00101377	NONSUST007321.1
TCONS_00009944	NONSUST002230.1
TCONS_00053679	NONSUST021878.1
TCONS_00094573	NONSUST005872.1
TCONS_00032141	NONSUST017236.1
TCONS_00076631	NONSUST026546.1
TCONS_00058973	NONSUST022819.1
TCONS_00100527	NONSUST007089.1
TCONS_00044005	NONSUST030869.1
TCONS_00118946	NONSUST010494.1
TCONS_00093446	NONSUST005735.1
TCONS_00128016	NONSUST012905.1
TCONS_00061844	NONSUST023420.1
TCONS_00069617	NONSUST024796.1
TCONS_00073586	NONSUST025803.1
TCONS_00067639	NONSUST024378.1
TCONS_00078172	NONSUST026896.1
TCONS_00072249	NONSUST025510.1
TCONS_00041543	NONSUST020109.1
TCONS_00066585	NONSUST024250.1
TCONS_00021900	NONSUST030734.1
TCONS_00133672	NONSUST028590.1
TCONS_00073098	NONSUST025691.1
TCONS_00007940	NONSUST001864.1
TCONS_00040417	NONSUST019223.1
TCONS_00061376	NONSUST023322.1
TCONS_00058441	NONSUST022717.1
TCONS_00121294	NONSUST011044.1
TCONS_00082422	NONSUST028000.1
TCONS_00125276	NONSUST012017.1
TCONS_00064420	NONSUST023896.1
TCONS_00103102	NONSUST007566.1
TCONS_00052587	NONSUST021576.1
TCONS_00029871	NONSUST016859.1
TCONS_00047107	NONSUST020515.1
TCONS_00047994	NONSUST020750.1
TCONS_00081280	NONSUST027661.1
TCONS_00052659	NONSUST021601.1
TCONS_00069618	NONSUST024800.1
TCONS_00083343	NONSUST003146.1
TCONS_00061639	NONSUST023376.1
TCONS_00082455	NONSUST028011.1
TCONS_00057833	NONSUST022630.1
TCONS_00052717	NONSUST021613.1
TCONS_00102237	NONSUST030527.1
TCONS_00003276	NONSUST000874.1
TCONS_00110321	NONSUST008844.1
TCONS_00035012	NONSUST018023.1
TCONS_00032331	NONSUST017302.1
TCONS_00006596	NONSUST001539.1
TCONS_00061378	NONSUST023324.1
TCONS_00022729	NONSUST015116.1
TCONS_00070364	NONSUST024994.1
TCONS_00121576	NONSUST011111.1
TCONS_00081285	NONSUST026178.1
TCONS_00060054	NONSUST023089.1
TCONS_00064846	NONSUST024034.1
TCONS_00099917	NONSUST006905.1
TCONS_00028849	NONSUST016664.1
TCONS_00024429	NONSUST015542.1
TCONS_00084630	NONSUST003489.1
TCONS_00011959	NONSUST002711.1
TCONS_00085766	NONSUST003796.1
TCONS_00008539	NONSUST001994.1
TCONS_00072154	NONSUST025485.1
TCONS_00122678	NONSUST011416.1
TCONS_00016851	NONSUST014110.1
TCONS_00083752	NONSUST003220.1
TCONS_00017801	NONSUST014327.1
TCONS_00011114	NONSUST002532.1
TCONS_00040923	NONSUST019352.1
TCONS_00130015	NONSUST013357.1
TCONS_00123468	NONSUST011676.1
TCONS_00054068	NONSUST022006.1
TCONS_00052534	NONSUST021559.1
TCONS_00032697	NONSUST017381.1
TCONS_00118098	NONSUST010338.1
TCONS_00018144	NONSUST014459.1
TCONS_00119004	NONSUST010518.1
TCONS_00103232	NONSUST007590.1
TCONS_00000082	NONSUST000095.1
TCONS_00004906	NONSUST001286.1
TCONS_00110337	NONSUST030579.1
TCONS_00078319	NONSUST026939.1
TCONS_00034370	NONSUST017828.1
TCONS_00019869	NONSUST014780.1
TCONS_00077414	NONSUST026702.1
TCONS_00026717	NONSUST016073.1
TCONS_00059421	NONSUST030918.1
TCONS_00106504	NONSUST008170.1
TCONS_00089799	NONSUST004921.1
TCONS_00092392	NONSUST005467.1
TCONS_00129118	NONSUST013208.1
TCONS_00102449	NONSUST007457.1
TCONS_00075164	NONSUST026244.1
TCONS_00121785	NONSUST011202.1
TCONS_00134126	NONSUST028253.1
TCONS_00069949	NONSUST024891.1
TCONS_00100042	NONSUST006952.1
TCONS_00035101	NONSUST018029.1
TCONS_00054213	NONSUST022065.1
TCONS_00005147	NONSUST001330.1
TCONS_00017410	NONSUST014168.1
TCONS_00089056	NONSUST004718.1
TCONS_00067592	NONSUST024360.1
TCONS_00033867	NONSUST017686.1
TCONS_00037877	NONSUST018702.1
TCONS_00007495	NONSUST001745.1
TCONS_00125274	NONSUST012014.1
TCONS_00107350	NONSUST008355.1
TCONS_00110574	NONSUST008902.1
TCONS_00088627	NONSUST004619.1
TCONS_00116674	NONSUST010008.1
TCONS_00099114	NONSUST006790.1
TCONS_00109407	NONSUST008689.1
TCONS_00093290	NONSUST005709.1
TCONS_00010606	NONSUST002406.1
TCONS_00038885	NONSUST018960.1
TCONS_00061234	NONSUST023294.1
TCONS_00019340	NONSUST014704.1
TCONS_00048012	NONSUST021948.1
TCONS_00067998	NONSUST024455.1
TCONS_00110853	NONSUST008962.1
TCONS_00077652	NONSUST026745.1
TCONS_00108203	NONSUST008484.1
TCONS_00006344	NONSUST001500.1
TCONS_00123180	NONSUST011593.1
TCONS_00119671	NONSUST010679.1
TCONS_00096952	NONSUST006325.1
TCONS_00083095	NONSUST003094.1
TCONS_00089515	NONSUST004822.1
TCONS_00043300	NONSUST019725.1
TCONS_00014795	NONSUST013884.1
TCONS_00088103	NONSUST004440.1
TCONS_00125825	NONSUST012343.1
TCONS_00107959	NONSUST008421.1
TCONS_00088106	NONSUST004440.1
TCONS_00065923	NONSUST024145.1
TCONS_00133809	NONSUST028614.1
TCONS_00028428	NONSUST016500.1
TCONS_00099913	NONSUST006914.1
TCONS_00119984	NONSUST010047.1
TCONS_00060158	NONSUST023111.1
TCONS_00080430	NONSUST027502.1
TCONS_00081954	NONSUST027880.1
TCONS_00034564	NONSUST017915.1
TCONS_00026712	NONSUST016073.1
TCONS_00010443	NONSUST002375.1
TCONS_00130243	NONSUST013422.1
TCONS_00077180	NONSUST026653.1
TCONS_00127681	NONSUST012821.1
TCONS_00001892	NONSUST002072.1
TCONS_00104177	NONSUST007764.1
TCONS_00060284	NONSUST023162.1
TCONS_00066936	NONSUST024288.1
TCONS_00132882	NONSUST028436.1
TCONS_00022730	NONSUST015115.1
TCONS_00099402	NONSUST006819.1
TCONS_00025777	NONSUST015815.1
TCONS_00038143	NONSUST018763.1
TCONS_00013122	NONSUST002906.1
TCONS_00126677	NONSUST012501.1
TCONS_00081957	NONSUST027873.1
TCONS_00124782	NONSUST011903.1
TCONS_00077874	NONSUST026796.1
TCONS_00120018	NONSUST010750.1
TCONS_00098611	NONSUST006652.1
TCONS_00033203	NONSUST017493.1
TCONS_00004187	NONSUST001131.1
TCONS_00018553	NONSUST014560.1
TCONS_00032126	NONSUST017226.1
TCONS_00060438	NONSUST024038.1
TCONS_00119564	NONSUST010649.1
TCONS_00117893	NONSUST010283.1
TCONS_00048258	NONSUST020877.1
TCONS_00026538	NONSUST016040.1
TCONS_00037649	NONSUST018595.1
TCONS_00004375	NONSUST002557.1
TCONS_00006597	NONSUST001540.1
TCONS_00028578	NONSUST016563.1
TCONS_00132763	NONSUST028421.1
TCONS_00035013	NONSUST018023.1
TCONS_00029547	NONSUST016826.1
TCONS_00023291	NONSUST015263.1
TCONS_00010149	NONSUST002303.1
TCONS_00099368	NONSUST006808.1
TCONS_00034797	NONSUST017968.1
TCONS_00057705	NONSUST022595.1
TCONS_00081386	NONSUST027683.1
TCONS_00104785	NONSUST007836.1
TCONS_00082179	NONSUST027933.1
TCONS_00063211	NONSUST023607.1
TCONS_00062316	NONSUST023467.1
TCONS_00064638	NONSUST023965.1
TCONS_00071995	NONSUST025435.1
TCONS_00101142	NONSUST007257.1
TCONS_00066940	NONSUST024288.1
TCONS_00117678	NONSUST010889.1
TCONS_00117981	NONSUST010302.1
TCONS_00121584	NONSUST011114.1
TCONS_00025205	NONSUST015691.1
TCONS_00012102	NONSUST002760.1
TCONS_00076363	NONSUST026485.1
TCONS_00070608	NONSUST025073.1
TCONS_00109342	NONSUST018837.1
TCONS_00111450	NONSUST009056.1
TCONS_00066925	NONSUST024283.1
TCONS_00078181	NONSUST026896.1
TCONS_00005097	NONSUST001318.1
TCONS_00058972	NONSUST022821.1
TCONS_00127027	NONSUST012572.1
TCONS_00056893	NONSUST022492.1
TCONS_00113272	NONSUST009356.1
TCONS_00027395	NONSUST016212.1
TCONS_00002817	NONSUST002194.1
TCONS_00040701	NONSUST019266.1
TCONS_00011374	NONSUST002610.1
TCONS_00028830	NONSUST016661.1
TCONS_00078661	NONSUST027040.1
TCONS_00085577	NONSUST003741.1
TCONS_00068492	NONSUST024534.1
TCONS_00023292	NONSUST015263.1
TCONS_00131076	NONSUST028163.1
TCONS_00098955	NONSUST006751.1
TCONS_00100251	NONSUST006994.1
TCONS_00012846	NONSUST002856.1
TCONS_00127432	NONSUST013189.1
TCONS_00012052	NONSUST002754.1
TCONS_00011740	NONSUST001300.1
TCONS_00039429	NONSUST019048.1
TCONS_00054556	NONSUST022150.1
TCONS_00078116	NONSUST026875.1
TCONS_00099103	NONSUST006787.1
TCONS_00034562	NONSUST017915.1
TCONS_00105013	NONSUST007887.1
TCONS_00124508	NONSUST011865.1
TCONS_00081710	NONSUST027761.1
TCONS_00082807	NONSUST002945.1
TCONS_00129230	NONSUST013228.1
TCONS_00084196	NONSUST003344.1
TCONS_00110911	NONSUST008189.1
TCONS_00027046	NONSUST016127.1
TCONS_00106955	NONSUST008264.1
TCONS_00034854	NONSUST017989.1
TCONS_00106328	NONSUST008152.1
TCONS_00048915	NONSUST021065.1
TCONS_00084562	NONSUST003465.1
TCONS_00124254	NONSUST011835.1
TCONS_00009959	NONSUST002236.1
TCONS_00057953	NONSUST022661.1
TCONS_00082696	NONSUST028072.1
TCONS_00033916	NONSUST017693.1
TCONS_00099992	NONSUST006940.1
TCONS_00123495	NONSUST011686.1
TCONS_00068388	NONSUST024513.1
TCONS_00041462	NONSUST030847.1
TCONS_00098623	NONSUST006659.1
TCONS_00013135	NONSUST002909.1
TCONS_00083352	NONSUST003147.1
TCONS_00012448	NONSUST002809.1
TCONS_00007939	NONSUST001864.1
TCONS_00059572	NONSUST022985.1
TCONS_00117111	NONSUST010096.1
TCONS_00054176	NONSUST022042.1
TCONS_00058558	NONSUST022753.1
TCONS_00086656	NONSUST004057.1
TCONS_00132248	NONSUST028329.1
TCONS_00061830	NONSUST023416.1
TCONS_00048590	NONSUST030927.1
TCONS_00100332	NONSUST007021.1
TCONS_00012440	NONSUST002805.1
TCONS_00042017	NONSUST019563.1
TCONS_00126164	NONSUST012434.1
TCONS_00034773	NONSUST017966.1
TCONS_00038879	NONSUST018955.1
TCONS_00122933	NONSUST011523.1
TCONS_00005826	NONSUST001432.1
TCONS_00128022	NONSUST012911.1
TCONS_00123345	NONSUST011633.1
TCONS_00089238	NONSUST004746.1
TCONS_00126070	NONSUST012396.1
TCONS_00094310	NONSUST005832.1
TCONS_00121575	NONSUST011109.1
TCONS_00094552	NONSUST005865.1
TCONS_00024393	NONSUST015535.1
TCONS_00007086	NONSUST001641.1
TCONS_00002107	NONSUST000642.1
TCONS_00054214	NONSUST022065.1
TCONS_00048948	NONSUST021111.1
TCONS_00077558	NONSUST026723.1
TCONS_00079524	NONSUST027205.1
TCONS_00006118	NONSUST001481.1
TCONS_00053947	NONSUST021937.1
TCONS_00085215	NONSUST003661.1
TCONS_00042689	NONSUST019615.1
TCONS_00069486	NONSUST024768.1
TCONS_00023228	NONSUST015204.1
TCONS_00063950	NONSUST023743.1
TCONS_00045327	NONSUST020193.1
TCONS_00111578	NONSUST009085.1
TCONS_00071730	NONSUST025364.1
TCONS_00001470	NONSUST001960.1
TCONS_00068051	NONSUST030960.1
TCONS_00037025	NONSUST018373.1
TCONS_00103893	NONSUST030548.1
TCONS_00044433	NONSUST019990.1
TCONS_00110912	NONSUST008979.1
TCONS_00051980	NONSUST021494.1
TCONS_00108728	NONSUST008584.1
TCONS_00082573	NONSUST028025.1
TCONS_00067692	NONSUST024388.1
TCONS_00118139	NONSUST009724.1
TCONS_00109805	NONSUST008759.1
TCONS_00115633	NONSUST009821.1
TCONS_00010258	NONSUST002343.1
TCONS_00022769	NONSUST015119.1
TCONS_00035121	NONSUST018036.1
TCONS_00089275	NONSUST004761.1
TCONS_00119009	NONSUST010524.1
TCONS_00019872	NONSUST014783.1
TCONS_00043237	NONSUST019707.1
TCONS_00114763	NONSUST009633.1
TCONS_00110565	NONSUST008894.1
TCONS_00079572	NONSUST027212.1
TCONS_00052535	NONSUST021559.1
TCONS_00102624	NONSUST007499.1
TCONS_00098853	NONSUST006722.1
TCONS_00105223	NONSUST007941.1
TCONS_00084797	NONSUST003562.1
TCONS_00124786	NONSUST011903.1
TCONS_00123554	NONSUST011713.1
TCONS_00037661	NONSUST018619.1
TCONS_00064052	NONSUST023780.1
TCONS_00000593	NONSUST000260.1
TCONS_00028556	NONSUST016541.1
TCONS_00029224	NONSUST016745.1
TCONS_00066595	NONSUST024252.1
TCONS_00073589	NONSUST025806.1
TCONS_00047110	NONSUST020516.1
TCONS_00007493	NONSUST001745.1
TCONS_00015414	NONSUST014001.1
TCONS_00007598	NONSUST001773.1
TCONS_00058978	NONSUST022825.1
TCONS_00100694	NONSUST007137.1
TCONS_00032138	NONSUST017235.1
TCONS_00011535	NONSUST002634.1
TCONS_00049500	NONSUST021228.1
TCONS_00080390	NONSUST027489.1
TCONS_00017724	NONSUST015264.1
TCONS_00012435	NONSUST002801.1
TCONS_00111479	NONSUST009064.1
TCONS_00012437	NONSUST002801.1
TCONS_00097257	NONSUST006377.1
TCONS_00130535	NONSUST013494.1
TCONS_00098953	NONSUST006751.1
TCONS_00076113	NONSUST026430.1
TCONS_00076415	NONSUST026497.1
TCONS_00121636	NONSUST011148.1
TCONS_00120850	NONSUST010924.1
TCONS_00118511	NONSUST010417.1
TCONS_00088105	NONSUST004440.1
TCONS_00081869	NONSUST027792.1
TCONS_00006504	NONSUST001524.1
TCONS_00005386	NONSUST001361.1
TCONS_00036605	NONSUST018263.1
TCONS_00082584	NONSUST028033.1
TCONS_00080385	NONSUST027483.1
TCONS_00116072	NONSUST009897.1
TCONS_00060605	NONSUST023224.1
TCONS_00059565	NONSUST022979.1
TCONS_00093449	NONSUST005737.1
TCONS_00107348	NONSUST008355.1
TCONS_00125283	NONSUST012021.1
TCONS_00123491	NONSUST011686.1
TCONS_00090468	NONSUST005095.1
TCONS_00010345	NONSUST002367.1
TCONS_00117887	NONSUST010281.1
TCONS_00045193	NONSUST020167.1
TCONS_00019444	NONSUST014714.1
TCONS_00017764	NONSUST014316.1
TCONS_00076364	NONSUST026483.1
TCONS_00026048	NONSUST015879.1
TCONS_00123139	NONSUST011584.1
TCONS_00044026	NONSUST019871.1
TCONS_00072250	NONSUST025510.1
TCONS_00079239	NONSUST027148.1
TCONS_00033072	NONSUST017474.1
TCONS_00007943	NONSUST001864.1
TCONS_00048759	NONSUST021042.1
TCONS_00123260	NONSUST011615.1
TCONS_00008837	NONSUST002073.1
TCONS_00130248	NONSUST013422.1
TCONS_00034862	NONSUST017999.1
TCONS_00061638	NONSUST023375.1
TCONS_00127186	NONSUST012614.1
TCONS_00039418	NONSUST019042.1
TCONS_00118982	NONSUST010505.1
TCONS_00040838	NONSUST019311.1
TCONS_00017939	NONSUST014390.1
TCONS_00097325	NONSUST006391.1
TCONS_00113940	NONSUST009480.1
TCONS_00128118	NONSUST012937.1
TCONS_00051307	NONSUST021421.1
TCONS_00001459	NONSUST000436.1
TCONS_00000284	NONSUST000154.1
TCONS_00064346	NONSUST023873.1
TCONS_00017908	NONSUST014370.1
TCONS_00038188	NONSUST018774.1
TCONS_00114569	NONSUST009585.1
TCONS_00096725	NONSUST030521.1
TCONS_00082421	NONSUST028000.1
TCONS_00031581	NONSUST017144.1
TCONS_00099472	NONSUST006837.1
TCONS_00005776	NONSUST001425.1
TCONS_00048765	NONSUST021051.1
TCONS_00128347	NONSUST012994.1
TCONS_00038840	NONSUST018933.1
TCONS_00109000	NONSUST008637.1
TCONS_00017223	NONSUST030735.1
TCONS_00038707	NONSUST018889.1
TCONS_00009062	NONSUST002101.1
TCONS_00088379	NONSUST004510.1
TCONS_00114220	NONSUST009533.1
TCONS_00033776	NONSUST017657.1
TCONS_00123492	NONSUST011686.1
TCONS_00032127	NONSUST017226.1
TCONS_00128894	NONSUST013126.1
TCONS_00112178	NONSUST009160.1
TCONS_00062603	NONSUST030948.1
TCONS_00049687	NONSUST021251.1
TCONS_00006346	NONSUST001501.1
TCONS_00111781	NONSUST009112.1
TCONS_00117743	NONSUST010240.1
TCONS_00094948	NONSUST005967.1
TCONS_00053687	NONSUST021882.1
TCONS_00027866	NONSUST016318.1
TCONS_00035253	NONSUST018074.1
TCONS_00026836	NONSUST016106.1
TCONS_00007486	NONSUST001739.1
TCONS_00063951	NONSUST023744.1
TCONS_00108673	NONSUST008571.1
TCONS_00081385	NONSUST027682.1
TCONS_00100733	NONSUST007145.1
TCONS_00034850	NONSUST017988.1
TCONS_00038067	NONSUST018742.1
TCONS_00088625	NONSUST004619.1
TCONS_00067662	NONSUST024385.1
TCONS_00033057	NONSUST017468.1
TCONS_00128059	NONSUST012929.1
TCONS_00006429	NONSUST002916.1
TCONS_00044170	NONSUST019907.1
TCONS_00105172	NONSUST007915.1
TCONS_00077006	NONSUST026608.1
TCONS_00058606	NONSUST022771.1
TCONS_00018369	NONSUST014513.1
TCONS_00048398	NONSUST020923.1
TCONS_00033817	NONSUST017673.1
TCONS_00057648	NONSUST022581.1
TCONS_00122912	NONSUST011511.1
TCONS_00000081	NONSUST000095.1
TCONS_00070135	NONSUST024946.1
TCONS_00097467	NONSUST006413.1
TCONS_00029869	NONSUST016858.1
TCONS_00009216	NONSUST002134.1
TCONS_00064010	NONSUST023772.1
TCONS_00098505	NONSUST006636.1
TCONS_00090057	NONSUST004975.1
TCONS_00084274	NONSUST003917.1
TCONS_00108533	NONSUST030596.1
TCONS_00130247	NONSUST013417.1
TCONS_00071846	NONSUST025396.1
TCONS_00037856	NONSUST018689.1
TCONS_00043399	NONSUST019747.1
TCONS_00010819	NONSUST002452.1
TCONS_00121109	NONSUST030668.1
TCONS_00033767	NONSUST017650.1
TCONS_00117793	NONSUST010262.1
TCONS_00011967	NONSUST002712.1
TCONS_00123205	NONSUST011599.1
TCONS_00040746	NONSUST019282.1
TCONS_00106604	NONSUST008186.1
TCONS_00100056	NONSUST006959.1
TCONS_00069614	NONSUST024791.1
TCONS_00022724	NONSUST015113.1
TCONS_00037576	NONSUST018576.1
TCONS_00097701	NONSUST006488.1
TCONS_00078090	NONSUST026866.1
TCONS_00030858	NONSUST013192.1
TCONS_00034111	NONSUST017747.1
TCONS_00087662	NONSUST004319.1
TCONS_00020043	NONSUST014813.1
TCONS_00101180	NONSUST007275.1
TCONS_00118208	NONSUST010363.1
TCONS_00108125	NONSUST008448.1
TCONS_00061828	NONSUST023416.1
TCONS_00113578	NONSUST009424.1
TCONS_00082839	NONSUST002956.1
TCONS_00114445	NONSUST009559.1
TCONS_00128031	NONSUST012924.1
TCONS_00043294	NONSUST019721.1
TCONS_00099470	NONSUST006836.1
TCONS_00127056	NONSUST012587.1
TCONS_00087515	NONSUST004273.1
TCONS_00103394	NONSUST007628.1
TCONS_00064192	NONSUST023822.1
TCONS_00125278	NONSUST012017.1
TCONS_00087540	NONSUST030480.1
TCONS_00073219	NONSUST025714.1
TCONS_00073274	NONSUST025734.1
TCONS_00014015	NONSUST013682.1
TCONS_00124282	NONSUST011842.1
TCONS_00038891	NONSUST018961.1
TCONS_00110532	NONSUST008886.1
TCONS_00017802	NONSUST014333.1
TCONS_00032133	NONSUST017229.1
TCONS_00110647	NONSUST008918.1
TCONS_00079974	NONSUST027436.1
TCONS_00114023	NONSUST009486.1
TCONS_00046431	NONSUST020382.1
TCONS_00060052	NONSUST023089.1
TCONS_00103831	NONSUST007689.1
TCONS_00121632	NONSUST011145.1
TCONS_00089237	NONSUST004746.1
TCONS_00002745	NONSUST000748.1
TCONS_00093114	NONSUST005673.1
TCONS_00070743	NONSUST025113.1
TCONS_00067618	NONSUST024367.1
TCONS_00010251	NONSUST002337.1
TCONS_00009017	NONSUST002089.1
TCONS_00122700	NONSUST011432.1
TCONS_00012332	NONSUST002789.1
TCONS_00032139	NONSUST017235.1
TCONS_00087785	NONSUST004367.1
TCONS_00088626	NONSUST004619.1
TCONS_00011070	NONSUST002514.1
TCONS_00121977	NONSUST011250.1
TCONS_00018142	NONSUST014459.1
TCONS_00023793	NONSUST015427.1
TCONS_00121783	NONSUST011206.1
TCONS_00115580	NONSUST009808.1
TCONS_00070650	NONSUST025091.1
TCONS_00023932	NONSUST015448.1
TCONS_00047828	NONSUST020697.1
TCONS_00026656	NONSUST016054.1
TCONS_00122769	NONSUST011470.1
TCONS_00083825	NONSUST003241.1
TCONS_00043155	NONSUST019684.1
TCONS_00033204	NONSUST017493.1
TCONS_00105011	NONSUST007885.1
TCONS_00040629	NONSUST019252.1
TCONS_00061338	NONSUST023304.1
TCONS_00000556	NONSUST000242.1
TCONS_00102635	NONSUST007501.1
TCONS_00102331	NONSUST007431.1
TCONS_00121729	NONSUST011185.1
TCONS_00025864	NONSUST015840.1
TCONS_00117798	NONSUST010264.1
TCONS_00044632	NONSUST020062.1
TCONS_00040702	NONSUST019266.1
TCONS_00089663	NONSUST004861.1
TCONS_00105230	NONSUST007948.1
TCONS_00046976	NONSUST020501.1
TCONS_00009377	NONSUST002153.1
TCONS_00098812	NONSUST030541.1
TCONS_00012927	NONSUST002870.1
TCONS_00085658	NONSUST003755.1
TCONS_00010249	NONSUST002337.1
TCONS_00033129	NONSUST017478.1
TCONS_00106110	NONSUST008111.1
TCONS_00074920	NONSUST026184.1
TCONS_00023575	NONSUST015348.1
TCONS_00034791	NONSUST017968.1
TCONS_00081190	NONSUST031061.1
TCONS_00038881	NONSUST018957.1
TCONS_00090375	NONSUST005044.1
TCONS_00011961	NONSUST002711.1
TCONS_00038790	NONSUST018923.1
TCONS_00032372	NONSUST017316.1
TCONS_00052327	NONSUST021539.1
TCONS_00048233	NONSUST020874.1
TCONS_00101510	NONSUST007356.1
TCONS_00045615	NONSUST020244.1
TCONS_00087767	NONSUST004360.1
TCONS_00052552	NONSUST021563.1
TCONS_00121146	NONSUST011010.1
TCONS_00102712	NONSUST007532.1
TCONS_00077999	NONSUST026833.1
TCONS_00126034	NONSUST012382.1
TCONS_00100734	NONSUST007147.1
TCONS_00097604	NONSUST006449.1
TCONS_00044526	NONSUST020022.1
TCONS_00042289	NONSUST019586.1
TCONS_00045242	NONSUST020174.1
TCONS_00091489	NONSUST005209.1
TCONS_00064000	NONSUST023768.1
TCONS_00089040	NONSUST004713.1
TCONS_00079132	NONSUST027133.1
TCONS_00018519	NONSUST014549.1
TCONS_00001069	NONSUST000382.1
TCONS_00044892	NONSUST020105.1
TCONS_00061767	NONSUST023401.1
TCONS_00025857	NONSUST015834.1
TCONS_00075525	NONSUST026352.1
TCONS_00127673	NONSUST012816.1
TCONS_00124788	NONSUST011903.1
TCONS_00120663	NONSUST010842.1
TCONS_00026663	NONSUST016062.1
TCONS_00034798	NONSUST017971.1
TCONS_00017673	NONSUST014205.1
TCONS_00126786	NONSUST012518.1
TCONS_00135732	NONSUST028870.1
TCONS_00019339	NONSUST014704.1
TCONS_00025755	NONSUST016899.1
TCONS_00085576	NONSUST003741.1
TCONS_00073960	NONSUST025921.1
TCONS_00033290	NONSUST017508.1
TCONS_00075146	NONSUST026240.1
TCONS_00081191	NONSUST031061.1
TCONS_00094944	NONSUST005970.1
TCONS_00042044	NONSUST019564.1
TCONS_00084431	NONSUST003432.1
TCONS_00041570	NONSUST019486.1
TCONS_00023359	NONSUST015278.1
TCONS_00088407	NONSUST004521.1
TCONS_00084210	NONSUST003363.1
TCONS_00061340	NONSUST023309.1
TCONS_00114764	NONSUST009633.1
TCONS_00099011	NONSUST006766.1
TCONS_00020948	NONSUST014968.1
TCONS_00068606	NONSUST024565.1
TCONS_00073317	NONSUST025743.1
TCONS_00061633	NONSUST023372.1
TCONS_00048634	NONSUST022137.1
TCONS_00090410	NONSUST005059.1
TCONS_00093330	NONSUST005712.1
TCONS_00038663	NONSUST018872.1
TCONS_00086403	NONSUST003986.1
TCONS_00075344	NONSUST026295.1
TCONS_00027867	NONSUST016318.1
TCONS_00040841	NONSUST019312.1
TCONS_00012816	NONSUST002849.1
TCONS_00114139	NONSUST009514.1
TCONS_00081975	NONSUST027881.1
TCONS_00079595	NONSUST031039.1
TCONS_00007857	NONSUST001842.1
TCONS_00119061	NONSUST010531.1
TCONS_00030123	NONSUST016925.1
TCONS_00105416	NONSUST007988.1
TCONS_00072028	NONSUST025451.1
TCONS_00032463	NONSUST017344.1
TCONS_00102507	NONSUST007468.1
TCONS_00133310	NONSUST028493.1
TCONS_00117783	NONSUST010260.1
TCONS_00052714	NONSUST021613.1
TCONS_00089672	NONSUST004867.1
TCONS_00064088	NONSUST023795.1
TCONS_00105587	NONSUST008017.1
TCONS_00052716	NONSUST021615.1
TCONS_00023276	NONSUST015257.1
TCONS_00116758	NONSUST010719.1
TCONS_00121824	NONSUST011218.1
TCONS_00100333	NONSUST007021.1
TCONS_00095487	NONSUST006054.1
TCONS_00085505	NONSUST003712.1
TCONS_00093948	NONSUST005813.1
TCONS_00082611	NONSUST026959.1
TCONS_00079882	NONSUST031046.1
TCONS_00003114	NONSUST000781.1
TCONS_00049645	NONSUST021247.1
TCONS_00104486	NONSUST007798.1
TCONS_00004165	NONSUST001127.1
TCONS_00113094	NONSUST009330.1
TCONS_00005383	NONSUST001359.1
TCONS_00026055	NONSUST015882.1
TCONS_00008532	NONSUST000472.1
TCONS_00010823	NONSUST002454.1
TCONS_00125454	NONSUST012092.1
TCONS_00086863	NONSUST004112.1
TCONS_00118665	NONSUST010426.1
TCONS_00057837	NONSUST022621.1
TCONS_00132743	NONSUST028405.1
TCONS_00057861	NONSUST022640.1
TCONS_00123490	NONSUST011686.1
TCONS_00064344	NONSUST023872.1
TCONS_00116898	NONSUST010067.1
TCONS_00116893	NONSUST010061.1
TCONS_00033602	NONSUST028598.1
TCONS_00027827	NONSUST016313.1
TCONS_00099010	NONSUST006765.1
TCONS_00012045	NONSUST002746.1
TCONS_00068831	NONSUST024604.1
TCONS_00126743	NONSUST012509.1
TCONS_00071847	NONSUST025396.1
TCONS_00015320	NONSUST013973.1
TCONS_00032695	NONSUST017381.1
TCONS_00099873	NONSUST007803.1
TCONS_00042750	NONSUST019622.1
TCONS_00023294	NONSUST015263.1
TCONS_00090781	NONSUST005152.1
TCONS_00080386	NONSUST027483.1
TCONS_00030419	NONSUST016974.1
TCONS_00032143	NONSUST017236.1
TCONS_00027671	NONSUST016273.1
TCONS_00064984	NONSUST024050.1
TCONS_00118499	NONSUST010411.1
TCONS_00000145	NONSUST000121.1
TCONS_00116106	NONSUST009908.1
TCONS_00035583	NONSUST018119.1
TCONS_00044256	NONSUST019934.1
TCONS_00117747	NONSUST010245.1
TCONS_00113269	NONSUST009354.1
TCONS_00094632	NONSUST005909.1
TCONS_00095000	NONSUST005980.1
TCONS_00106405	NONSUST008161.1
TCONS_00052715	NONSUST021613.1
TCONS_00132881	NONSUST028436.1
TCONS_00111780	NONSUST009111.1
TCONS_00032769	NONSUST017397.1
TCONS_00047754	NONSUST020666.1
TCONS_00117811	NONSUST010269.1
TCONS_00130544	NONSUST013499.1
TCONS_00122551	NONSUST011379.1
TCONS_00017781	NONSUST014319.1
TCONS_00092933	NONSUST004936.1
TCONS_00078178	NONSUST026896.1
TCONS_00114222	NONSUST009533.1
TCONS_00089967	NONSUST004957.1
TCONS_00084212	NONSUST003365.1
TCONS_00028165	NONSUST016407.1
TCONS_00128952	NONSUST013135.1
TCONS_00046596	NONSUST020419.1
TCONS_00052820	NONSUST021646.1
TCONS_00033768	NONSUST017650.1
TCONS_00085271	NONSUST003671.1
TCONS_00079516	NONSUST027204.1
TCONS_00008227	NONSUST001947.1
TCONS_00047335	NONSUST020552.1
TCONS_00041437	NONSUST019459.1
TCONS_00115462	NONSUST009780.1
TCONS_00019825	NONSUST014749.1
TCONS_00047758	NONSUST020675.1
TCONS_00049647	NONSUST021246.1
TCONS_00004571	NONSUST001204.1
TCONS_00004338	NONSUST001155.1
TCONS_00038417	NONSUST018829.1
TCONS_00030341	NONSUST016966.1
TCONS_00036740	NONSUST018296.1
TCONS_00040821	NONSUST019301.1
TCONS_00014788	NONSUST013882.1
TCONS_00032058	NONSUST017205.1
TCONS_00113013	NONSUST009296.1
TCONS_00110573	NONSUST008902.1
TCONS_00062643	NONSUST023525.1
TCONS_00079236	NONSUST027145.1
TCONS_00127711	NONSUST012827.1
TCONS_00023388	NONSUST015290.1
TCONS_00045614	NONSUST020245.1
TCONS_00103873	NONSUST007700.1
TCONS_00098350	NONSUST006601.1
TCONS_00057860	NONSUST022640.1
TCONS_00125514	NONSUST012119.1
TCONS_00056266	NONSUST022406.1
TCONS_00033915	NONSUST017691.1
TCONS_00106607	NONSUST008191.1
TCONS_00025204	NONSUST015692.1
TCONS_00121460	NONSUST030673.1
TCONS_00019258	NONSUST014677.1
TCONS_00134975	NONSUST031095.1
TCONS_00118995	NONSUST010512.1
TCONS_00002106	NONSUST000645.1
TCONS_00045563	NONSUST020234.1
TCONS_00063996	NONSUST023763.1
TCONS_00007199	NONSUST001675.1
TCONS_00051234	NONSUST021408.1
TCONS_00130246	NONSUST013422.1
TCONS_00026539	NONSUST016040.1
TCONS_00133842	NONSUST028625.1
TCONS_00066935	NONSUST024288.1
TCONS_00098346	NONSUST006595.1
TCONS_00099016	NONSUST006765.1
TCONS_00047813	NONSUST020687.1
TCONS_00070862	NONSUST025169.1
TCONS_00037716	NONSUST018641.1
TCONS_00044529	NONSUST020025.1
TCONS_00007341	NONSUST001703.1
TCONS_00031126	NONSUST017083.1
TCONS_00004904	NONSUST001282.1
TCONS_00050805	NONSUST021356.1
TCONS_00100515	NONSUST007085.1
TCONS_00011205	NONSUST002566.1
TCONS_00004551	NONSUST030420.1
TCONS_00086786	NONSUST004094.1
TCONS_00130773	NONSUST013558.1
TCONS_00019865	NONSUST014767.1
TCONS_00007945	NONSUST001864.1
TCONS_00007514	NONSUST001748.1
TCONS_00117275	NONSUST010134.1
TCONS_00108214	NONSUST008500.1
TCONS_00051219	NONSUST021405.1
TCONS_00038765	NONSUST018913.1
TCONS_00085059	NONSUST016895.1
TCONS_00033209	NONSUST017497.1
TCONS_00036900	NONSUST018331.1
TCONS_00073720	NONSUST025857.1
TCONS_00007871	NONSUST001847.1
TCONS_00113954	NONSUST009481.1
TCONS_00076925	NONSUST026584.1
TCONS_00077998	NONSUST026833.1
TCONS_00045616	NONSUST020244.1
TCONS_00013469	NONSUST013577.1
TCONS_00061356	NONSUST023312.1
TCONS_00015388	NONSUST013995.1
TCONS_00101465	NONSUST007345.1
TCONS_00122856	NONSUST011494.1
TCONS_00005384	NONSUST001359.1
TCONS_00090417	NONSUST005068.1
TCONS_00120510	NONSUST010815.1
TCONS_00103755	NONSUST007677.1
TCONS_00070945	NONSUST025192.1
TCONS_00077341	NONSUST026694.1
TCONS_00038434	NONSUST018837.1
TCONS_00044008	NONSUST019861.1
TCONS_00123133	NONSUST011583.1
TCONS_00047995	NONSUST020751.1
TCONS_00094317	NONSUST005838.1
TCONS_00103390	NONSUST007628.1
TCONS_00072255	NONSUST025518.1
TCONS_00066014	NONSUST024170.1
TCONS_00084565	NONSUST003468.1
TCONS_00055622	NONSUST022345.1
TCONS_00087350	NONSUST004228.1
TCONS_00099118	NONSUST006793.1
TCONS_00125287	NONSUST012016.1
TCONS_00025624	NONSUST015767.1
TCONS_00122049	NONSUST011274.1
TCONS_00099372	NONSUST006808.1
TCONS_00017222	NONSUST014145.1
TCONS_00076122	NONSUST026442.1
TCONS_00077071	NONSUST026631.1
TCONS_00087448	NONSUST004253.1
TCONS_00106761	NONSUST008202.1
TCONS_00020102	NONSUST014819.1
TCONS_00098722	NONSUST006687.1
TCONS_00050858	NONSUST021361.1
TCONS_00077003	NONSUST026614.1
TCONS_00124830	NONSUST011914.1
TCONS_00067997	NONSUST024455.1
TCONS_00006120	NONSUST001481.1
TCONS_00129119	NONSUST013208.1
TCONS_00048004	NONSUST004939.1
TCONS_00009067	NONSUST002113.1
TCONS_00042973	NONSUST019663.1
TCONS_00118943	NONSUST010494.1
TCONS_00116939	NONSUST010077.1
TCONS_00070997	NONSUST025193.1
TCONS_00009012	NONSUST002087.1
TCONS_00061370	NONSUST023321.1
TCONS_00004484	NONSUST001178.1
TCONS_00058150	NONSUST022672.1
TCONS_00044418	NONSUST019980.1
TCONS_00052648	NONSUST021593.1
TCONS_00070056	NONSUST024923.1
TCONS_00084273	NONSUST003382.1
TCONS_00033992	NONSUST017713.1
TCONS_00088320	NONSUST004493.1
TCONS_00085499	NONSUST003712.1
TCONS_00069862	NONSUST024851.1
TCONS_00001524	NONSUST000451.1
TCONS_00054907	NONSUST022252.1
TCONS_00128854	NONSUST013120.1
TCONS_00000807	NONSUST000327.1
TCONS_00076114	NONSUST026430.1
TCONS_00052656	NONSUST021603.1
TCONS_00124509	NONSUST011864.1
TCONS_00095003	NONSUST005980.1
TCONS_00125291	NONSUST012033.1
TCONS_00080044	NONSUST027442.1
TCONS_00028558	NONSUST016550.1
TCONS_00055067	NONSUST022289.1
TCONS_00088986	NONSUST004705.1
TCONS_00044504	NONSUST020014.1
TCONS_00041026	NONSUST019370.1
TCONS_00041011	NONSUST019364.1
TCONS_00038862	NONSUST018948.1
TCONS_00093628	NONSUST005774.1
TCONS_00027698	NONSUST016278.1
TCONS_00110101	NONSUST008818.1
TCONS_00015266	NONSUST013958.1
TCONS_00100622	NONSUST007115.1
TCONS_00017685	NONSUST014213.1
TCONS_00020400	NONSUST014841.1
TCONS_00093614	NONSUST005768.1
TCONS_00085283	NONSUST003673.1
TCONS_00003134	NONSUST000808.1
TCONS_00085067	NONSUST003623.1
TCONS_00070190	NONSUST024953.1
TCONS_00003991	NONSUST001092.1
TCONS_00037851	NONSUST018687.1
TCONS_00037866	NONSUST018696.1
TCONS_00107163	NONSUST008304.1
TCONS_00002205	NONSUST000673.1
TCONS_00060916	NONSUST023257.1
TCONS_00074354	NONSUST026075.1
TCONS_00082838	NONSUST002955.1
TCONS_00002262	NONSUST030393.1
TCONS_00131013	NONSUST028146.1
TCONS_00076997	NONSUST026614.1
TCONS_00020754	NONSUST014934.1
TCONS_00009527	NONSUST002187.1
TCONS_00111573	NONSUST009082.1
TCONS_00091912	NONSUST005321.1
TCONS_00026087	NONSUST015892.1
TCONS_00061829	NONSUST023416.1
TCONS_00004149	NONSUST001124.1
TCONS_00080110	NONSUST027460.1
TCONS_00097801	NONSUST006506.1
TCONS_00003812	NONSUST000964.1
TCONS_00032062	NONSUST017205.1
TCONS_00044422	NONSUST019986.1
TCONS_00023889	NONSUST030756.1
TCONS_00069282	NONSUST025413.1
TCONS_00023474	NONSUST015309.1
TCONS_00012967	NONSUST002883.1
TCONS_00121731	NONSUST011185.1
TCONS_00099017	NONSUST006766.1
TCONS_00043299	NONSUST019725.1
TCONS_00075235	NONSUST026279.1
TCONS_00051610	NONSUST021441.1
TCONS_00010167	NONSUST002310.1
TCONS_00124779	NONSUST011909.1
TCONS_00090556	NONSUST005112.1
TCONS_00064526	NONSUST023940.1
TCONS_00007494	NONSUST001745.1
TCONS_00132760	NONSUST028414.1
TCONS_00066262	NONSUST024214.1
TCONS_00023387	NONSUST015287.1
TCONS_00028356	NONSUST016452.1
TCONS_00075527	NONSUST026354.1
TCONS_00063696	NONSUST023678.1
TCONS_00045710	NONSUST020259.1
TCONS_00106490	NONSUST008166.1
TCONS_00093297	NONSUST005710.1
TCONS_00079614	NONSUST027223.1
TCONS_00037665	NONSUST018609.1
TCONS_00058557	NONSUST022753.1
TCONS_00108199	NONSUST008483.1
TCONS_00052329	NONSUST021540.1
TCONS_00030168	NONSUST016936.1
TCONS_00009797	NONSUST002204.1
TCONS_00104485	NONSUST007797.1
TCONS_00007489	NONSUST001739.1
TCONS_00046482	NONSUST020387.1
TCONS_00087514	NONSUST004274.1
TCONS_00116420	NONSUST009978.1
TCONS_00052584	NONSUST021575.1
TCONS_00013234	NONSUST002926.1
TCONS_00119561	NONSUST010652.1
TCONS_00111300	NONSUST009048.1
TCONS_00134132	NONSUST028253.1
TCONS_00109602	NONSUST008720.1
TCONS_00103157	NONSUST007568.1
TCONS_00001405	NONSUST000428.1
TCONS_00063678	NONSUST023674.1
TCONS_00098145	NONSUST006553.1
TCONS_00027547	NONSUST016245.1
TCONS_00059779	NONSUST023022.1
TCONS_00082107	NONSUST027915.1
TCONS_00097255	NONSUST006373.1
TCONS_00102357	NONSUST007434.1
TCONS_00000447	NONSUST001687.1
TCONS_00041258	NONSUST019426.1
TCONS_00078339	NONSUST026947.1
TCONS_00119298	NONSUST010593.1
TCONS_00058394	NONSUST022701.1
TCONS_00071105	NONSUST025213.1
TCONS_00086436	NONSUST003994.1
TCONS_00121633	NONSUST011145.1
TCONS_00102636	NONSUST007501.1
TCONS_00095005	NONSUST005980.1
TCONS_00122860	NONSUST011497.1
TCONS_00082583	NONSUST028034.1
TCONS_00035369	NONSUST018089.1
TCONS_00132806	NONSUST028424.1
TCONS_00026469	NONSUST015998.1
TCONS_00026740	NONSUST016086.1
TCONS_00077555	NONSUST026724.1
TCONS_00027825	NONSUST016313.1
TCONS_00016072	NONSUST014047.1
TCONS_00052658	NONSUST021603.1
TCONS_00086011	NONSUST003863.1
TCONS_00026470	NONSUST015995.1
TCONS_00121848	NONSUST011222.1
TCONS_00014846	NONSUST013901.1
TCONS_00126063	NONSUST012394.1
TCONS_00130064	NONSUST013382.1
TCONS_00104388	NONSUST030556.1
TCONS_00002108	NONSUST000643.1
TCONS_00086495	NONSUST004030.1
TCONS_00092803	NONSUST006159.1
TCONS_00003277	NONSUST000873.1
TCONS_00103888	NONSUST007706.1
TCONS_00005385	NONSUST001361.1
TCONS_00047677	NONSUST020636.1
TCONS_00114769	NONSUST009640.1
TCONS_00106211	NONSUST008128.1
TCONS_00128029	NONSUST012911.1
TCONS_00040703	NONSUST019266.1
TCONS_00074501	NONSUST026118.1
TCONS_00008538	NONSUST001994.1
TCONS_00130242	NONSUST013422.1
TCONS_00020398	NONSUST014842.1
TCONS_00080114	NONSUST027464.1
TCONS_00111221	NONSUST009026.1
TCONS_00109567	NONSUST008713.1
TCONS_00004150	NONSUST001124.1
TCONS_00105138	NONSUST007910.1
TCONS_00111617	NONSUST009095.1
TCONS_00007962	NONSUST001873.1
TCONS_00046432	NONSUST020384.1
TCONS_00088389	NONSUST004515.1
TCONS_00068028	NONSUST024456.1
TCONS_00046974	NONSUST020499.1
TCONS_00093138	NONSUST005683.1
TCONS_00114570	NONSUST009581.1
TCONS_00130328	NONSUST013442.1
TCONS_00127114	NONSUST012598.1
TCONS_00096962	NONSUST006327.1
TCONS_00060289	NONSUST023165.1
TCONS_00052135	NONSUST021510.1
TCONS_00058459	NONSUST022723.1
TCONS_00002061	NONSUST000626.1
TCONS_00058063	NONSUST022666.1
TCONS_00038051	NONSUST018736.1
TCONS_00061637	NONSUST023375.1
TCONS_00064838	NONSUST024032.1
TCONS_00071429	NONSUST025286.1
TCONS_00070336	NONSUST024987.1
TCONS_00084340	NONSUST003420.1
TCONS_00109711	NONSUST008740.1
TCONS_00027667	NONSUST016273.1
TCONS_00073389	NONSUST025760.1
TCONS_00052337	NONSUST021541.1
TCONS_00132762	NONSUST028421.1
TCONS_00068745	NONSUST024593.1
TCONS_00101027	NONSUST007221.1
TCONS_00023660	NONSUST015390.1
TCONS_00084674	NONSUST003501.1
TCONS_00064993	NONSUST024052.1
TCONS_00044404	NONSUST019979.1
TCONS_00041934	NONSUST019539.1
TCONS_00084658	NONSUST003491.1
TCONS_00074059	NONSUST025970.1
TCONS_00086458	NONSUST004007.1
TCONS_00127682	NONSUST012821.1
TCONS_00088548	NONSUST004594.1
TCONS_00103101	NONSUST007566.1
TCONS_00048769	NONSUST021052.1
TCONS_00121851	NONSUST011224.1
TCONS_00128183	NONSUST012953.1
TCONS_00089965	NONSUST004958.1
TCONS_00127115	NONSUST012598.1
TCONS_00037738	NONSUST018648.1
TCONS_00048015	NONSUST020822.1
TCONS_00045149	NONSUST020152.1
TCONS_00093168	NONSUST005688.1
TCONS_00133777	NONSUST028605.1
TCONS_00134517	NONSUST028705.1
TCONS_00046510	NONSUST020396.1
TCONS_00081925	NONSUST027807.1
TCONS_00067100	NONSUST024307.1
TCONS_00071703	NONSUST025356.1
TCONS_00073866	NONSUST025888.1
TCONS_00124784	NONSUST011907.1
TCONS_00103280	NONSUST030536.1
TCONS_00037172	NONSUST018492.1
TCONS_00130389	NONSUST013464.1
TCONS_00003115	NONSUST000783.1
TCONS_00015269	NONSUST013961.1
TCONS_00010049	NONSUST002265.1
TCONS_00032131	NONSUST017229.1
TCONS_00112094	NONSUST009142.1
TCONS_00073410	NONSUST025766.1
TCONS_00069864	NONSUST024851.1
TCONS_00048265	NONSUST020879.1
TCONS_00066057	NONSUST024177.1
TCONS_00009064	NONSUST002104.1
TCONS_00034796	NONSUST017968.1
TCONS_00086435	NONSUST003994.1
TCONS_00078324	NONSUST026943.1
TCONS_00027354	NONSUST016191.1
TCONS_00001734	NONSUST000494.1
TCONS_00010151	NONSUST002302.1
TCONS_00040206	NONSUST019178.1
TCONS_00028795	NONSUST016613.1
TCONS_00064348	NONSUST023873.1
TCONS_00113331	NONSUST009390.1
TCONS_00082175	NONSUST027929.1
TCONS_00066941	NONSUST024288.1
TCONS_00072017	NONSUST025447.1
TCONS_00071728	NONSUST025364.1
TCONS_00122857	NONSUST011494.1
TCONS_00069933	NONSUST024884.1
TCONS_00044006	NONSUST030870.1
TCONS_00086648	NONSUST004050.1
TCONS_00100548	NONSUST007091.1
TCONS_00041257	NONSUST019431.1
TCONS_00040837	NONSUST019311.1
TCONS_00030295	NONSUST015869.1
TCONS_00070644	NONSUST025084.1
TCONS_00026898	NONSUST016113.1
TCONS_00020952	NONSUST014971.1
TCONS_00116421	NONSUST009978.1
TCONS_00098855	NONSUST006722.1
TCONS_00032291	NONSUST017290.1
TCONS_00004190	NONSUST001135.1
TCONS_00125081	NONSUST011954.1
TCONS_00027665	NONSUST016273.1
TCONS_00126152	NONSUST012419.1
TCONS_00070174	NONSUST024950.1
TCONS_00010862	NONSUST002470.1
TCONS_00029225	NONSUST016745.1
TCONS_00000808	NONSUST000327.1
TCONS_00026714	NONSUST016073.1
TCONS_00083824	NONSUST003242.1
TCONS_00076539	NONSUST026533.1
TCONS_00020035	NONSUST014808.1
TCONS_00076354	NONSUST026486.1
TCONS_00051808	NONSUST021473.1
TCONS_00069865	NONSUST024852.1
TCONS_00009841	NONSUST002210.1
TCONS_00033612	NONSUST017591.1
TCONS_00027670	NONSUST016273.1
TCONS_00009060	NONSUST002101.1
TCONS_00135727	NONSUST028870.1
TCONS_00056825	NONSUST022479.1
TCONS_00102637	NONSUST007501.1
TCONS_00033063	NONSUST017469.1
TCONS_00023063	NONSUST015164.1
TCONS_00077070	NONSUST026630.1
TCONS_00071764	NONSUST025377.1
TCONS_00135491	NONSUST028853.1
TCONS_00067857	NONSUST024436.1
TCONS_00001608	NONSUST000457.1
TCONS_00053212	NONSUST021723.1
TCONS_00121622	NONSUST011140.1
TCONS_00008834	NONSUST002072.1
TCONS_00079886	NONSUST031046.1
TCONS_00045248	NONSUST020179.1
TCONS_00086701	NONSUST004074.1
TCONS_00093443	NONSUST005730.1
TCONS_00041455	NONSUST019463.1
TCONS_00033375	NONSUST017557.1
TCONS_00067636	NONSUST024378.1
TCONS_00031109	NONSUST017080.1
TCONS_00000648	NONSUST000306.1
TCONS_00039025	NONSUST018980.1
TCONS_00020964	NONSUST014982.1
TCONS_00094906	NONSUST005956.1
TCONS_00125924	NONSUST012357.1
TCONS_00034217	NONSUST017775.1
TCONS_00075342	NONSUST026295.1
TCONS_00069931	NONSUST024884.1
TCONS_00009528	NONSUST002187.1
TCONS_00020042	NONSUST013718.1
TCONS_00048010	NONSUST004939.1
TCONS_00094840	NONSUST005947.1
TCONS_00044821	NONSUST020079.1
TCONS_00087654	NONSUST004317.1
TCONS_00118062	NONSUST010329.1
TCONS_00013887	NONSUST013675.1
TCONS_00099104	NONSUST006787.1
TCONS_00098662	NONSUST006666.1
TCONS_00020561	NONSUST014888.1
TCONS_00090055	NONSUST004973.1
TCONS_00103459	NONSUST007645.1
TCONS_00070366	NONSUST024994.1
TCONS_00064492	NONSUST023924.1
TCONS_00083039	NONSUST003033.1
TCONS_00036572	NONSUST018257.1
TCONS_00075292	NONSUST026283.1
TCONS_00135317	NONSUST028811.1
TCONS_00109408	NONSUST008689.1
TCONS_00100242	NONSUST006983.1
TCONS_00053686	NONSUST021882.1
TCONS_00072455	NONSUST025543.1
TCONS_00052528	NONSUST021555.1
TCONS_00125181	NONSUST011969.1
TCONS_00027668	NONSUST016273.1
TCONS_00043558	NONSUST019765.1
TCONS_00028030	NONSUST016363.1
TCONS_00131772	NONSUST028261.1
TCONS_00027392	NONSUST016212.1
TCONS_00104193	NONSUST007766.1
TCONS_00103392	NONSUST007626.1
TCONS_00025202	NONSUST015691.1
TCONS_00119297	NONSUST010593.1
TCONS_00064419	NONSUST023896.1
TCONS_00084208	NONSUST003360.1
TCONS_00008187	NONSUST001940.1
TCONS_00041010	NONSUST018367.1
TCONS_00014774	NONSUST013873.1
TCONS_00116107	NONSUST009908.1
TCONS_00081923	NONSUST027807.1
TCONS_00089602	NONSUST004850.1
TCONS_00047105	NONSUST020513.1
TCONS_00006351	NONSUST001505.1
TCONS_00045593	NONSUST020235.1
TCONS_00083784	NONSUST003234.1
TCONS_00008389	NONSUST001971.1
TCONS_00099915	NONSUST006893.1
TCONS_00053688	NONSUST021883.1
TCONS_00124781	NONSUST011903.1
TCONS_00079596	NONSUST031039.1
TCONS_00015058	NONSUST013933.1
TCONS_00037671	NONSUST018623.1
TCONS_00015318	NONSUST013973.1
TCONS_00114630	NONSUST009603.1
TCONS_00116429	NONSUST009980.1
TCONS_00063679	NONSUST023674.1
TCONS_00031738	NONSUST017149.1
TCONS_00026115	NONSUST015897.1
TCONS_00100623	NONSUST007117.1
TCONS_00060190	NONSUST023124.1
TCONS_00044163	NONSUST019903.1
TCONS_00040909	NONSUST019334.1
TCONS_00085512	NONSUST003720.1
TCONS_00128027	NONSUST012911.1
TCONS_00103395	NONSUST007629.1
TCONS_00056768	NONSUST030910.1
TCONS_00017651	NONSUST014205.1
TCONS_00071433	NONSUST025283.1
TCONS_00100744	NONSUST007146.1
TCONS_00084675	NONSUST003505.1
TCONS_00099403	NONSUST006819.1
TCONS_00095855	NONSUST006093.1
TCONS_00119263	NONSUST010572.1
TCONS_00097644	NONSUST006470.1
TCONS_00106313	NONSUST008151.1
TCONS_00120434	NONSUST010807.1
TCONS_00135730	NONSUST028870.1
TCONS_00061636	NONSUST023374.1
TCONS_00056824	NONSUST022478.1
TCONS_00086292	NONSUST003938.1
TCONS_00038465	NONSUST018841.1
TCONS_00020753	NONSUST014931.1
TCONS_00040899	NONSUST019332.1
TCONS_00014389	NONSUST013731.1
TCONS_00030506	NONSUST017007.1
TCONS_00088520	NONSUST004582.1
TCONS_00034195	NONSUST017772.1
TCONS_00029482	NONSUST016793.1
TCONS_00078052	NONSUST026846.1
TCONS_00128997	NONSUST013149.1
TCONS_00018200	NONSUST014488.1
TCONS_00031133	NONSUST017084.1
TCONS_00043159	NONSUST019685.1
TCONS_00112640	NONSUST009248.1
TCONS_00027399	NONSUST016217.1
TCONS_00028675	NONSUST016591.1
TCONS_00053304	NONSUST022879.1
TCONS_00020367	NONSUST014839.1
TCONS_00044265	NONSUST019942.1
TCONS_00093522	NONSUST005751.1
TCONS_00054067	NONSUST022002.1
TCONS_00061629	NONSUST023366.1
TCONS_00047739	NONSUST020653.1
TCONS_00024303	NONSUST015501.1
TCONS_00070365	NONSUST024994.1
TCONS_00070982	NONSUST031003.1
TCONS_00070129	NONSUST024936.1
TCONS_00001005	NONSUST000363.1
TCONS_00041228	NONSUST018474.1
TCONS_00127714	NONSUST012830.1
TCONS_00110649	NONSUST008919.1
TCONS_00119481	NONSUST010636.1
TCONS_00034103	NONSUST030824.1
TCONS_00029263	NONSUST016762.1
TCONS_00050912	NONSUST021370.1
TCONS_00020036	NONSUST014808.1
TCONS_00012139	NONSUST002764.1
TCONS_00038281	NONSUST017882.1
TCONS_00033610	NONSUST017592.1
TCONS_00128509	NONSUST013049.1
TCONS_00095857	NONSUST006093.1
TCONS_00102200	NONSUST007402.1
TCONS_00025402	NONSUST015740.1
TCONS_00033248	NONSUST017499.1
TCONS_00083353	NONSUST003147.1
TCONS_00047109	NONSUST020515.1
TCONS_00048591	NONSUST020954.1
TCONS_00040661	NONSUST019260.1
TCONS_00080432	NONSUST027502.1
TCONS_00081185	NONSUST027633.1
TCONS_00017714	NONSUST014279.1
TCONS_00032071	NONSUST017205.1
TCONS_00012447	NONSUST002806.1
TCONS_00082178	NONSUST027933.1
TCONS_00009063	NONSUST002101.1
TCONS_00120913	NONSUST010944.1
TCONS_00002105	NONSUST000643.1
TCONS_00085298	NONSUST003673.1
TCONS_00100895	NONSUST007201.1
TCONS_00049752	NONSUST021255.1
TCONS_00047881	NONSUST020715.1
TCONS_00095610	NONSUST006065.1
TCONS_00044421	NONSUST019984.1
TCONS_00108202	NONSUST008483.1
TCONS_00128457	NONSUST013017.1
TCONS_00124304	NONSUST011844.1
TCONS_00067102	NONSUST024308.1
TCONS_00028568	NONSUST016558.1
TCONS_00048745	NONSUST021032.1
TCONS_00040418	NONSUST019223.1
TCONS_00117980	NONSUST010302.1
TCONS_00061495	NONSUST023354.1
TCONS_00100516	NONSUST007085.1
TCONS_00010676	NONSUST002418.1
TCONS_00129313	NONSUST030697.1
TCONS_00070377	NONSUST025003.1
TCONS_00070552	NONSUST025049.1
TCONS_00085954	NONSUST003845.1
TCONS_00067853	NONSUST024435.1
TCONS_00052876	NONSUST021658.1
TCONS_00071992	NONSUST025430.1
TCONS_00068979	NONSUST024649.1
TCONS_00101144	NONSUST007257.1
TCONS_00067617	NONSUST024367.1
TCONS_00030038	NONSUST016898.1
TCONS_00105139	NONSUST007036.1
TCONS_00084508	NONSUST003448.1
TCONS_00090011	NONSUST004968.1
TCONS_00033541	NONSUST017567.1
[truncated: 3,424 more rows]

## Sheet: Cattle_NONCODE
TCONS_00141192	NONBTAT026661.2
TCONS_00100721	NONBTAT028932.1
TCONS_00064546	NONBTAT003440.2
TCONS_00138974	NONBTAT017615.2
TCONS_00141193	NONBTAT026661.2
TCONS_00031002	NONBTAT029380.1
TCONS_00064986	NONBTAT027701.1
TCONS_00085518	NONBTAT007954.2
TCONS_00068025	NONBTAT004679.2
TCONS_00051229	NONBTAT025618.2
TCONS_00133549	NONBTAT030003.1
TCONS_00041272	NONBTAT031324.1
TCONS_00033337	NONBTAT021735.2
TCONS_00130632	NONBTAT016364.2
TCONS_00019387	NONBTAT018801.2
TCONS_00133550	NONBTAT030003.1
TCONS_00090507	NONBTAT028599.1
TCONS_00063736	NONBTAT031903.1
TCONS_00058341	NONBTAT027455.1
TCONS_00094576	NONBTAT028729.1
TCONS_00104277	NONBTAT028891.1
TCONS_00040263	NONBTAT031233.1
TCONS_00008614	NONBTAT031941.1
TCONS_00137425	NONBTAT030199.1
TCONS_00008401	NONBTAT029213.1
TCONS_00060514	NONBTAT027609.1
TCONS_00068024	NONBTAT004679.2
TCONS_00080231	NONBTAT028266.1
TCONS_00044811	NONBTAT031295.1
TCONS_00122093	NONBTAT029584.1
TCONS_00127122	NONBTAT029808.1
TCONS_00026846	NONBTAT020933.2
TCONS_00044868	NONBTAT023721.2
TCONS_00072922	NONBTAT005804.2
TCONS_00111581	NONBTAT029341.1
TCONS_00051315	NONBTAT031544.1
TCONS_00133244	NONBTAT030012.1
TCONS_00085517	NONBTAT007954.2
TCONS_00084440	NONBTAT028429.1
TCONS_00123430	NONBTAT029720.1
TCONS_00022011	NONBTAT031979.1
TCONS_00107438	NONBTAT010479.2
TCONS_00003359	NONBTAT000360.2
TCONS_00084438	NONBTAT028429.1
TCONS_00077993	NONBTAT028155.1
TCONS_00143920	NONBTAT027809.1
TCONS_00045995	NONBTAT031344.1
TCONS_00106836	NONBTAT029046.1
TCONS_00039483	NONBTAT023087.2
TCONS_00090509	NONBTAT028599.1
TCONS_00137385	NONBTAT017668.2
TCONS_00081315	NONBTAT007426.2
TCONS_00044860	NONBTAT023716.2
TCONS_00122156	NONBTAT029670.1
TCONS_00124198	NONBTAT029722.1
TCONS_00137386	NONBTAT030137.1
TCONS_00009595	NONBTAT029102.1
TCONS_00052788	NONBTAT031612.1
TCONS_00033657	NONBTAT030936.1
TCONS_00132523	NONBTAT016528.2
TCONS_00045346	NONBTAT031338.1
TCONS_00117017	NONBTAT029464.1
TCONS_00108317	NONBTAT029253.1
TCONS_00051183	NONBTAT025591.2
TCONS_00082718	NONBTAT028271.1
TCONS_00019388	NONBTAT018801.2
TCONS_00113825	NONBTAT029346.1
TCONS_00044296	NONBTAT031107.1
TCONS_00033048	NONBTAT030710.1
TCONS_00129614	NONBTAT029922.1
TCONS_00098839	NONBTAT031931.1
TCONS_00078868	NONBTAT028220.1
TCONS_00078869	NONBTAT028220.1
TCONS_00027038	NONBTAT030689.1
TCONS_00089262	NONBTAT028593.1
TCONS_00030103	NONBTAT030703.1
TCONS_00051223	NONBTAT025618.2
TCONS_00077842	NONBTAT028969.1
TCONS_00044555	NONBTAT023525.2
TCONS_00126521	NONBTAT015718.2
TCONS_00056862	NONBTAT027383.1
TCONS_00049084	NONBTAT031357.1
TCONS_00079185	NONBTAT028148.1
TCONS_00051182	NONBTAT025592.2
TCONS_00076399	NONBTAT028127.1
TCONS_00049082	NONBTAT031357.1
TCONS_00067492	NONBTAT027870.1
TCONS_00096245	NONBTAT028721.1
TCONS_00001260	NONBTAT027258.1
TCONS_00055443	NONBTAT027377.1
TCONS_00069693	NONBTAT027809.1
TCONS_00026849	NONBTAT020933.2
TCONS_00085873	NONBTAT008062.2
TCONS_00041070	NONBTAT031993.1
TCONS_00012233	NONBTAT029112.1
TCONS_00111296	NONBTAT029340.1
TCONS_00082719	NONBTAT028271.1
TCONS_00109334	NONBTAT012250.2
TCONS_00133548	NONBTAT030003.1
TCONS_00133544	NONBTAT030004.1
TCONS_00042845	NONBTAT031161.1
TCONS_00051314	NONBTAT031544.1
TCONS_00015700	NONBTAT030464.1
TCONS_00113727	NONBTAT029344.1
TCONS_00090154	NONBTAT028672.1
TCONS_00039480	NONBTAT023087.2
TCONS_00137877	NONBTAT017737.2
TCONS_00133547	NONBTAT030003.1
TCONS_00079637	NONBTAT028263.1
TCONS_00120354	NONBTAT029709.1
TCONS_00097331	NONBTAT009035.2
TCONS_00072980	NONBTAT027934.1
TCONS_00138973	NONBTAT017615.2
TCONS_00046989	NONBTAT031349.1
TCONS_00113881	NONBTAT013410.2
TCONS_00071906	NONBTAT027947.1
TCONS_00051316	NONBTAT031544.1
TCONS_00032042	NONBTAT030707.1
TCONS_00118764	NONBTAT029621.1
TCONS_00046980	NONBTAT031349.1
TCONS_00110237	NONBTAT031946.1
TCONS_00011838	NONBTAT011916.2
TCONS_00122155	NONBTAT029670.1
TCONS_00139502	NONBTAT031973.1
TCONS_00107117	NONBTAT032007.1
TCONS_00012235	NONBTAT029112.1
TCONS_00004263	NONBTAT027148.1
TCONS_00074091	NONBTAT027944.1
TCONS_00100048	NONBTAT028722.1
TCONS_00008402	NONBTAT029213.1
TCONS_00110512	NONBTAT031949.1
TCONS_00099999	NONBTAT030153.1
TCONS_00145183	NONBTAT031864.1
TCONS_00109038	NONBTAT029256.1
TCONS_00086075	NONBTAT028568.1
TCONS_00012236	NONBTAT029112.1
TCONS_00042384	NONBTAT031104.1
TCONS_00079504	NONBTAT006749.2
TCONS_00043955	NONBTAT023258.2
TCONS_00012237	NONBTAT029112.1
TCONS_00101748	NONBTAT028984.1
TCONS_00113823	NONBTAT029346.1
TCONS_00042844	NONBTAT031161.1
TCONS_00132030	NONBTAT029993.1
TCONS_00003038	NONBTAT027161.1
TCONS_00026816	NONBTAT030684.1
TCONS_00113824	NONBTAT029346.1
TCONS_00109791	NONBTAT012617.2
TCONS_00012238	NONBTAT029112.1
TCONS_00086370	NONBTAT008232.2
TCONS_00125748	NONBTAT029844.1
TCONS_00105478	NONBTAT028986.1
TCONS_00068026	NONBTAT004679.2
TCONS_00065509	NONBTAT003793.2
TCONS_00141191	NONBTAT026661.2
TCONS_00122070	NONBTAT029583.1
TCONS_00072981	NONBTAT027934.1
TCONS_00079635	NONBTAT028263.1
TCONS_00080188	NONBTAT007007.2
TCONS_00124180	NONBTAT014982.2
TCONS_00040824	NONBTAT023592.2
TCONS_00064783	NONBTAT027678.1
TCONS_00085521	NONBTAT007953.2
TCONS_00107437	NONBTAT010479.2
TCONS_00076400	NONBTAT028127.1
TCONS_00041312	NONBTAT031102.1
TCONS_00031804	NONBTAT030853.1
TCONS_00124196	NONBTAT029722.1
TCONS_00091793	NONBTAT028600.1
TCONS_00127123	NONBTAT029807.1
TCONS_00120949	NONBTAT029621.1
TCONS_00035605	NONBTAT030935.1
TCONS_00026847	NONBTAT020933.2
TCONS_00027560	NONBTAT030827.1
TCONS_00026866	NONBTAT030685.1
TCONS_00110238	NONBTAT031946.1
TCONS_00110109	NONBTAT029351.1
TCONS_00051312	NONBTAT031544.1
TCONS_00019389	NONBTAT018801.2
TCONS_00060447	NONBTAT002992.2
TCONS_00035342	NONBTAT021790.2
TCONS_00139241	NONBTAT030140.1
TCONS_00022010	NONBTAT031979.1
TCONS_00085852	NONBTAT028557.1
TCONS_00099490	NONBTAT028732.1
TCONS_00007314	NONBTAT011344.2
TCONS_00073825	NONBTAT028027.1
TCONS_00041018	NONBTAT023714.2
TCONS_00090511	NONBTAT028599.1
TCONS_00084439	NONBTAT028429.1
TCONS_00087982	NONBTAT028539.1
TCONS_00034310	NONBTAT030939.1
TCONS_00008620	NONBTAT031941.1
TCONS_00008875	NONBTAT029233.1
TCONS_00079186	NONBTAT028148.1
TCONS_00105479	NONBTAT028986.1
TCONS_00107439	NONBTAT010479.2
TCONS_00007641	NONBTAT011538.2
TCONS_00101747	NONBTAT028984.1
TCONS_00084862	NONBTAT028489.1
TCONS_00067763	NONBTAT029294.1
TCONS_00122094	NONBTAT029584.1
TCONS_00013405	NONBTAT017964.2
TCONS_00032916	NONBTAT030709.1
TCONS_00041019	NONBTAT023714.2
TCONS_00045881	NONBTAT024265.2
TCONS_00040875	NONBTAT023619.2
TCONS_00063135	NONBTAT004042.2
TCONS_00122528	NONBTAT030066.1
TCONS_00122092	NONBTAT029584.1
TCONS_00067466	NONBTAT027864.1
TCONS_00136416	NONBTAT030132.1
TCONS_00093492	NONBTAT028763.1
TCONS_00030104	NONBTAT030703.1
TCONS_00076124	NONBTAT005937.2
TCONS_00048700	NONBTAT031435.1
TCONS_00085524	NONBTAT007955.2
TCONS_00012234	NONBTAT029112.1
TCONS_00102053	NONBTAT028897.1
TCONS_00060446	NONBTAT002992.2
TCONS_00079964	NONBTAT028319.1
TCONS_00066568	NONBTAT030066.1
TCONS_00012232	NONBTAT029112.1
TCONS_00007311	NONBTAT011344.2
TCONS_00119261	NONBTAT029571.1
TCONS_00121390	NONBTAT028267.1
TCONS_00039731	NONBTAT032007.1
TCONS_00102056	NONBTAT028897.1
TCONS_00070365	NONBTAT004972.2
TCONS_00033325	NONBTAT030933.1
TCONS_00044861	NONBTAT023717.2
TCONS_00034694	NONBTAT031990.1
TCONS_00128526	NONBTAT015718.2
TCONS_00119838	NONBTAT014590.2
TCONS_00063262	NONBTAT027786.1
TCONS_00044687	NONBTAT031282.1
TCONS_00120037	NONBTAT029677.1
TCONS_00008619	NONBTAT031942.1
TCONS_00085515	NONBTAT007954.2
TCONS_00051398	NONBTAT025696.2
TCONS_00107440	NONBTAT010482.2
TCONS_00026845	NONBTAT020933.2
TCONS_00077486	NONBTAT028143.1
TCONS_00085516	NONBTAT007954.2
TCONS_00028158	NONBTAT030698.1
TCONS_00014249	NONBTAT030378.1
TCONS_00110457	NONBTAT029334.1
TCONS_00003091	NONBTAT027143.1
TCONS_00048205	NONBTAT032000.1
TCONS_00007640	NONBTAT011538.2
TCONS_00051313	NONBTAT031544.1
TCONS_00023199	NONBTAT030528.1
TCONS_00099491	NONBTAT028732.1
TCONS_00003358	NONBTAT000360.2
TCONS_00010890	NONBTAT029103.1
TCONS_00012231	NONBTAT029111.1
TCONS_00111203	NONBTAT029339.1
TCONS_00110511	NONBTAT029335.1
TCONS_00028157	NONBTAT030698.1
TCONS_00003093	NONBTAT027143.1
TCONS_00065510	NONBTAT003793.2
TCONS_00101746	NONBTAT028984.1
TCONS_00049081	NONBTAT028506.1
TCONS_00038059	NONBTAT031086.1
TCONS_00076510	NONBTAT028130.1
TCONS_00063735	NONBTAT031903.1
TCONS_00098288	NONBTAT028729.1
TCONS_00051180	NONBTAT025591.2
TCONS_00012396	NONBTAT029113.1
TCONS_00024944	NONBTAT030526.1
TCONS_00130031	NONBTAT029926.1
TCONS_00027042	NONBTAT030689.1
TCONS_00097364	NONBTAT009053.2
TCONS_00017555	NONBTAT030229.1
TCONS_00133542	NONBTAT030003.1
TCONS_00132522	NONBTAT016528.2
TCONS_00122353	NONBTAT014742.2
TCONS_00008400	NONBTAT029213.1
TCONS_00126525	NONBTAT015718.2
TCONS_00100728	NONBTAT028890.1
TCONS_00085523	NONBTAT007955.2
TCONS_00086315	NONBTAT028578.1
TCONS_00068063	NONBTAT004736.2
TCONS_00000789	NONBTAT000487.2
TCONS_00133543	NONBTAT030004.1
TCONS_00056863	NONBTAT027383.1
TCONS_00072861	NONBTAT027933.1
TCONS_00133546	NONBTAT030003.1
TCONS_00056865	NONBTAT027383.1
TCONS_00090867	NONBTAT008301.2
TCONS_00044297	NONBTAT031107.1
TCONS_00087591	NONBTAT028520.1
TCONS_00003362	NONBTAT000360.2
TCONS_00050087	NONBTAT025011.2
TCONS_00066948	NONBTAT004159.2
TCONS_00111295	NONBTAT029340.1
TCONS_00127834	NONBTAT029811.1
TCONS_00041433	NONBTAT031119.1
TCONS_00082717	NONBTAT028271.1
TCONS_00051277	NONBTAT031543.1
TCONS_00017557	NONBTAT017964.2
TCONS_00044866	NONBTAT023721.2
TCONS_00008618	NONBTAT031942.1
TCONS_00113826	NONBTAT029346.1
TCONS_00015701	NONBTAT030464.1
TCONS_00073601	NONBTAT005257.2
TCONS_00060515	NONBTAT027609.1
TCONS_00041313	NONBTAT031102.1
TCONS_00076396	NONBTAT028127.1
TCONS_00044867	NONBTAT023721.2
TCONS_00143402	NONBTAT031741.1
TCONS_00090508	NONBTAT028599.1
TCONS_00126522	NONBTAT015718.2
TCONS_00026815	NONBTAT030684.1
TCONS_00064987	NONBTAT027701.1
TCONS_00012395	NONBTAT029113.1
TCONS_00033049	NONBTAT030710.1
TCONS_00097228	NONBTAT028758.1
TCONS_00127125	NONBTAT029808.1
TCONS_00082038	NONBTAT006730.2
TCONS_00082037	NONBTAT006730.2
TCONS_00123429	NONBTAT029720.1
TCONS_00122154	NONBTAT029670.1
TCONS_00011837	NONBTAT011916.2
TCONS_00078079	NONBTAT005971.2
TCONS_00051181	NONBTAT025592.2
TCONS_00019485	NONBTAT018855.2
TCONS_00017556	NONBTAT017964.2
TCONS_00109333	NONBTAT012250.2
TCONS_00117004	NONBTAT029462.1
TCONS_00049906	NONBTAT031359.1
TCONS_00049083	NONBTAT031357.1
TCONS_00086685	NONBTAT029103.1
TCONS_00045996	NONBTAT031344.1
TCONS_00027561	NONBTAT030827.1
TCONS_00046979	NONBTAT031349.1
TCONS_00112364	NONBTAT029365.1
TCONS_00133551	NONBTAT030003.1
TCONS_00111853	NONBTAT029342.1
TCONS_00085520	NONBTAT007954.2
TCONS_00098838	NONBTAT031931.1
TCONS_00034695	NONBTAT031990.1
TCONS_00088249	NONBTAT008024.2
TCONS_00090869	NONBTAT008301.2
TCONS_00021901	NONBTAT030596.1
TCONS_00097213	NONBTAT028752.1
TCONS_00110513	NONBTAT029335.1
TCONS_00003360	NONBTAT000360.2
TCONS_00047946	NONBTAT024056.2
TCONS_00085519	NONBTAT007952.2
TCONS_00118433	NONBTAT031958.1
TCONS_00048206	NONBTAT032000.1
TCONS_00111297	NONBTAT029340.1
TCONS_00026882	NONBTAT030687.1
TCONS_00142846	NONBTAT026286.2
TCONS_00045347	NONBTAT031338.1
TCONS_00099492	NONBTAT028732.1
TCONS_00003092	NONBTAT027143.1
TCONS_00026867	NONBTAT030685.1
TCONS_00100049	NONBTAT028722.1
TCONS_00099489	NONBTAT028732.1
TCONS_00085522	NONBTAT007954.2
TCONS_00100292	NONBTAT031933.1
TCONS_00133545	NONBTAT030003.1
TCONS_00014101	NONBTAT030366.1
TCONS_00090868	NONBTAT008301.2
TCONS_00002448	NONBTAT001536.2
TCONS_00007312	NONBTAT011344.2
TCONS_00008622	NONBTAT031942.1
TCONS_00089353	NONBTAT031363.1
TCONS_00068064	NONBTAT004736.2
TCONS_00104377	NONBTAT028913.1
TCONS_00077995	NONBTAT028155.1
TCONS_00017559	NONBTAT017964.2
TCONS_00048338	NONBTAT031356.1
TCONS_00067467	NONBTAT027864.1
TCONS_00027039	NONBTAT030689.1
TCONS_00072878	NONBTAT005791.2
TCONS_00111584	NONBTAT029341.1
TCONS_00111582	NONBTAT029341.1
TCONS_00048337	NONBTAT031356.1
TCONS_00023958	NONBTAT030567.1
TCONS_00086316	NONBTAT028578.1
TCONS_00072414	NONBTAT005672.2
TCONS_00121391	NONBTAT028267.1
TCONS_00024943	NONBTAT020143.2
TCONS_00127124	NONBTAT029807.1
TCONS_00058340	NONBTAT027454.1
TCONS_00088478	NONBTAT031925.1
TCONS_00098287	NONBTAT028729.1
TCONS_00065513	NONBTAT003793.2
TCONS_00069692	NONBTAT027809.1
TCONS_00047279	NONBTAT031353.1
TCONS_00031457	NONBTAT021220.2
TCONS_00065512	NONBTAT003793.2
TCONS_00111583	NONBTAT029341.1
TCONS_00076397	NONBTAT028127.1
TCONS_00050089	NONBTAT025011.2
TCONS_00063154	NONBTAT027778.1
TCONS_00090510	NONBTAT028599.1
TCONS_00077312	NONBTAT028247.1
TCONS_00003357	NONBTAT000360.2
TCONS_00102057	NONBTAT028897.1
