# Supplementary material for: Genome-wide identification of tissue-specific long non-coding RNA in three farm animal species
Source: BMC Genomics. 2018 Sep 18;19:684. doi: 10.1186/s12864-018-5037-7 (PMC6145346; doi:10.1186/s12864-018-5037-7)
Supplement: Supplementary file 8 — LncRNA Classes from Chickens. (TSV 3281 kb) [file 12864_2018_5037_MOESM8_ESM.tsv]

isBest	lncRNA_gene	lncRNA_transcript	partnerRNA_gene	partnerRNA_transcript	direction	type	distance	subtype	location
1	XLOC_010160	TCONS_00030814	421563	XM_004935526.2	antisense	genic	0	nested	exonic
0	XLOC_010160	TCONS_00030814	373963	NM_204157.2	sense	genic	0	nested	intronic
1	XLOC_000617	TCONS_00001801	374272	XM_015277249.1	antisense	intergenic	197	divergent	upstream
0	XLOC_000617	TCONS_00001801	374272	NM_204354.1	antisense	intergenic	567	divergent	upstream
0	XLOC_000617	TCONS_00001801	417889	XM_015281940.1	antisense	intergenic	6238	convergent	downstream
0	XLOC_000617	TCONS_00001801	417889	NM_001006232.1	antisense	intergenic	6238	convergent	downstream
1	XLOC_010833	TCONS_00032950	421915	XM_004940512.2	antisense	intergenic	3625	divergent	upstream
0	XLOC_010833	TCONS_00032950	421915	XM_015284939.1	antisense	intergenic	8309	divergent	upstream
0	XLOC_010833	TCONS_00032950	421915	XM_004940502.2	antisense	intergenic	8309	divergent	upstream
0	XLOC_010833	TCONS_00032950	421915	XM_015284936.1	antisense	intergenic	3625	divergent	upstream
0	XLOC_010833	TCONS_00032950	421915	XM_004940506.2	antisense	intergenic	8309	divergent	upstream
0	XLOC_010833	TCONS_00032950	421915	XM_015284942.1	antisense	intergenic	8309	divergent	upstream
0	XLOC_010833	TCONS_00032950	421915	XM_004940500.2	antisense	intergenic	8309	divergent	upstream
0	XLOC_010833	TCONS_00032950	421915	XM_015284937.1	antisense	intergenic	8431	divergent	upstream
0	XLOC_010833	TCONS_00032950	421915	XM_004940501.2	antisense	intergenic	8309	divergent	upstream
0	XLOC_010833	TCONS_00032950	421915	XM_015284941.1	antisense	intergenic	8309	divergent	upstream
0	XLOC_010833	TCONS_00032950	421915	XM_004940510.2	antisense	intergenic	8309	divergent	upstream
0	XLOC_010833	TCONS_00032950	421915	XM_004940505.2	antisense	intergenic	8309	divergent	upstream
0	XLOC_010833	TCONS_00032950	421915	XM_015284940.1	antisense	intergenic	8309	divergent	upstream
1	XLOC_020882	TCONS_00069675	770128	XM_001232860.4	antisense	genic	0	overlapping	exonic
0	XLOC_020882	TCONS_00069675	770166	XM_015277130.1	antisense	intergenic	658	divergent	upstream
0	XLOC_020882	TCONS_00069675	770111	XM_015277131.1	sense	intergenic	4002	same_strand	upstream
0	XLOC_020882	TCONS_00069675	770166	XM_004936998.2	antisense	intergenic	658	divergent	upstream
0	XLOC_020882	TCONS_00069675	770166	XM_001233497.4	antisense	intergenic	16	divergent	upstream
1	XLOC_023119	TCONS_00077933	416110	NM_001006143.1	sense	intergenic	44258	same_strand	downstream
1	XLOC_010406	TCONS_00031607	373963	NM_204157.2	sense	genic	0	nested	intronic
1	XLOC_028655	TCONS_00100010	395153	NM_204492.1	antisense	intergenic	14642	convergent	downstream
1	XLOC_017989	TCONS_00057536	396521	NM_205515.1	sense	genic	0	nested	intronic
1	XLOC_008924	TCONS_00027171	421127	XM_015282665.1	antisense	intergenic	31	divergent	upstream
0	XLOC_008924	TCONS_00027171	421127	XM_015282666.1	antisense	intergenic	5320	divergent	upstream
0	XLOC_008924	TCONS_00027171	421127	XM_015282669.1	antisense	intergenic	5320	divergent	upstream
0	XLOC_008924	TCONS_00027171	421127	XM_015282664.1	antisense	intergenic	33	divergent	upstream
0	XLOC_008924	TCONS_00027171	421127	XM_015282667.1	antisense	intergenic	3748	divergent	upstream
0	XLOC_008924	TCONS_00027171	421127	XM_015282670.1	antisense	intergenic	5319	divergent	upstream
0	XLOC_008924	TCONS_00027171	421127	NM_001006390.1	antisense	intergenic	238	divergent	upstream
1	XLOC_018158	TCONS_00058208	423816	XM_004942160.2	antisense	genic	0	overlapping	intronic
0	XLOC_018158	TCONS_00058208	423816	XM_015288839.1	antisense	genic	0	overlapping	intronic
0	XLOC_018158	TCONS_00058208	423816	XM_015288841.1	antisense	genic	0	overlapping	intronic
0	XLOC_018158	TCONS_00058208	423816	XM_015288838.1	antisense	genic	0	overlapping	intronic
0	XLOC_018158	TCONS_00058208	423816	XM_015288840.1	antisense	genic	0	overlapping	intronic
0	XLOC_018158	TCONS_00058208	423817	XM_015288828.1	sense	intergenic	8985	same_strand	downstream
0	XLOC_018158	TCONS_00058208	423816	XM_015288842.1	antisense	genic	0	overlapping	intronic
0	XLOC_018158	TCONS_00058208	396521	NM_205515.1	sense	genic	0	nested	intronic
0	XLOC_018158	TCONS_00058208	423816	XM_421688.5	antisense	genic	0	overlapping	intronic
0	XLOC_018158	TCONS_00058208	423816	XM_015288837.1	antisense	genic	0	overlapping	intronic
0	XLOC_018158	TCONS_00058208	423816	XM_015288843.1	antisense	genic	0	overlapping	intronic
0	XLOC_018158	TCONS_00058208	423816	XM_015288844.1	antisense	genic	0	overlapping	intronic
1	XLOC_031515	TCONS_00109937	427279	XM_015280477.1	antisense	intergenic	16241	divergent	upstream
0	XLOC_031515	TCONS_00109937	427279	XM_424862.5	antisense	intergenic	16241	divergent	upstream
0	XLOC_031515	TCONS_00109937	427279	XM_015280478.1	antisense	intergenic	16241	divergent	upstream
1	XLOC_017053	TCONS_00053853	423444	XM_003641410.3	sense	intergenic	2048	same_strand	upstream
0	XLOC_017053	TCONS_00053853	423444	XM_004941933.2	sense	intergenic	2051	same_strand	upstream
0	XLOC_017053	TCONS_00053853	423444	XM_004941932.2	sense	intergenic	2048	same_strand	upstream
0	XLOC_017053	TCONS_00053853	423444	XM_003641409.3	sense	intergenic	2051	same_strand	upstream
1	XLOC_018371	TCONS_00059032	423970	XM_015288990.1	antisense	intergenic	115	divergent	upstream
0	XLOC_018371	TCONS_00059032	423970	NM_001006507.1	antisense	intergenic	137	divergent	upstream
1	XLOC_016828	TCONS_00053065	396110	NM_205193.1	antisense	intergenic	403	divergent	upstream
0	XLOC_016828	TCONS_00053065	423301	XR_001466792.1	antisense	intergenic	4267	divergent	upstream
0	XLOC_016828	TCONS_00053065	423301	XR_001466791.1	antisense	intergenic	4267	divergent	upstream
0	XLOC_016828	TCONS_00053065	423301	XR_001466793.1	antisense	intergenic	5673	divergent	upstream
0	XLOC_016828	TCONS_00053065	423301	XR_001466794.1	antisense	intergenic	6687	divergent	upstream
0	XLOC_016828	TCONS_00053065	423301	XM_015287619.1	antisense	intergenic	5680	divergent	upstream
0	XLOC_016828	TCONS_00053065	423301	XM_015287620.1	antisense	intergenic	4480	divergent	upstream
0	XLOC_016828	TCONS_00053065	423301	XM_015287618.1	antisense	intergenic	4267	divergent	upstream
1	XLOC_024218	TCONS_00082049	416437	NM_001277529.1	antisense	genic	0	nested	intronic
1	XLOC_003944	TCONS_00012040	419043	XM_004938067.2	antisense	genic	0	overlapping	exonic
0	XLOC_003944	TCONS_00012040	419042	XM_015292414.1	sense	genic	0	containing	exonic
0	XLOC_003944	TCONS_00012040	419042	XR_001468416.1	sense	genic	0	containing	exonic
0	XLOC_003944	TCONS_00012040	419043	XM_417235.5	antisense	intergenic	386	convergent	downstream
0	XLOC_003944	TCONS_00012040	419041	XM_001231609.4	antisense	genic	0	overlapping	exonic
0	XLOC_003944	TCONS_00012040	419042	XM_015292409.1	sense	genic	0	containing	exonic
0	XLOC_003944	TCONS_00012040	419042	XM_015292421.1	sense	genic	0	containing	exonic
1	XLOC_014746	TCONS_00045719	428773	NM_001272018.1	antisense	genic	0	overlapping	intronic
0	XLOC_014746	TCONS_00045719	395477	NM_204726.1	antisense	intergenic	9234	divergent	upstream
0	XLOC_014746	TCONS_00045719	395477	XM_015276125.1	antisense	intergenic	9067	divergent	upstream
0	XLOC_014746	TCONS_00045719	395477	XM_015276126.1	antisense	intergenic	9310	divergent	upstream
0	XLOC_014746	TCONS_00045719	771805	NM_001079759.2	sense	intergenic	9238	same_strand	upstream
0	XLOC_014746	TCONS_00045719	422697	XM_004935955.2	sense	intergenic	706	same_strand	upstream
0	XLOC_014746	TCONS_00045719	395477	XM_015276124.1	antisense	intergenic	9438	divergent	upstream
1	XLOC_009983	TCONS_00030386	421487	XM_004935430.2	antisense	genic	0	overlapping	intronic
0	XLOC_009983	TCONS_00030386	101748750	XM_015283928.1	sense	intergenic	9708	same_strand	downstream
0	XLOC_009983	TCONS_00030386	373963	NM_204157.2	sense	genic	0	nested	intronic
0	XLOC_009983	TCONS_00030386	421485	NM_001012875.1	antisense	intergenic	128	divergent	upstream
0	XLOC_009983	TCONS_00030386	421487	XM_015283744.1	antisense	genic	0	overlapping	intronic
1	XLOC_007597	TCONS_00023041	420430	XM_418536.4	sense	intergenic	344	same_strand	downstream
0	XLOC_007597	TCONS_00023041	420430	XR_001465001.1	sense	intergenic	720	same_strand	downstream
1	XLOC_005171	TCONS_00015887	770107	XM_015275832.1	antisense	intergenic	49	convergent	downstream
0	XLOC_005171	TCONS_00015887	770107	NM_001079750.1	antisense	intergenic	426	convergent	downstream
0	XLOC_005171	TCONS_00015887	770438	XM_001233772.4	sense	intergenic	2827	same_strand	downstream
1	XLOC_006869	TCONS_00020927	421053	XM_419140.5	antisense	intergenic	58932	divergent	upstream
1	XLOC_003230	TCONS_00009865	417798	XM_015282498.1	antisense	genic	0	overlapping	intronic
0	XLOC_003230	TCONS_00009865	417798	XM_015282506.1	antisense	intergenic	182	divergent	upstream
0	XLOC_003230	TCONS_00009865	417797	NM_001030739.1	sense	intergenic	2550	same_strand	upstream
0	XLOC_003230	TCONS_00009865	417798	XM_416041.5	antisense	intergenic	184	divergent	upstream
0	XLOC_003230	TCONS_00009865	417797	NM_001278095.1	sense	intergenic	2550	same_strand	upstream
1	XLOC_027532	TCONS_00095573	396432	NM_205448.1	antisense	genic	0	nested	intronic
1	XLOC_007073	TCONS_00021530	428359	NM_001012948.1	antisense	intergenic	172	divergent	upstream
0	XLOC_007073	TCONS_00021530	420167	NM_001030940.1	sense	intergenic	1102	same_strand	upstream
0	XLOC_007073	TCONS_00021530	420167	XM_015282743.1	sense	intergenic	1150	same_strand	upstream
1	XLOC_024052	TCONS_00081390	427636	XM_425209.5	antisense	intergenic	17784	divergent	upstream
1	XLOC_015780	TCONS_00049419	423302	XM_015287356.1	antisense	intergenic	742	divergent	upstream
0	XLOC_015780	TCONS_00049419	423302	NM_001031201.1	antisense	intergenic	756	divergent	upstream
0	XLOC_015780	TCONS_00049419	423302	XM_015287359.1	antisense	intergenic	2198	divergent	upstream
0	XLOC_015780	TCONS_00049419	423302	XM_015287358.1	antisense	intergenic	756	divergent	upstream
1	XLOC_017439	TCONS_00055177	396521	NM_205515.1	antisense	genic	0	nested	intronic
0	XLOC_017439	TCONS_00055177	423692	XM_004942010.2	sense	intergenic	656	same_strand	upstream
0	XLOC_017439	TCONS_00055177	423692	XM_004942007.2	sense	intergenic	657	same_strand	upstream
0	XLOC_017439	TCONS_00055177	423692	XM_004942009.2	sense	intergenic	657	same_strand	upstream
0	XLOC_017439	TCONS_00055177	423692	XM_004942008.2	sense	intergenic	657	same_strand	upstream
0	XLOC_017439	TCONS_00055177	423692	XM_421573.5	sense	intergenic	657	same_strand	upstream
1	XLOC_017182	TCONS_00054251	693262	NM_001044685.1	antisense	genic	0	overlapping	intronic
0	XLOC_017182	TCONS_00054251	395601	XM_015287909.1	antisense	intergenic	9469	convergent	downstream
0	XLOC_017182	TCONS_00054251	395601	XM_003641442.3	antisense	intergenic	9469	convergent	downstream
1	XLOC_031301	TCONS_00109401	427232	XM_424816.5	antisense	genic	0	nested	exonic
0	XLOC_031301	TCONS_00109401	427233	XM_015280090.1	sense	intergenic	6526	same_strand	downstream
0	XLOC_031301	TCONS_00109401	427233	XM_015280088.1	sense	intergenic	6526	same_strand	downstream
0	XLOC_031301	TCONS_00109401	101750245	XM_015280184.1	antisense	intergenic	5114	convergent	downstream
0	XLOC_031301	TCONS_00109401	101750245	XM_004949132.2	antisense	intergenic	5114	convergent	downstream
0	XLOC_031301	TCONS_00109401	427233	XM_015280089.1	sense	intergenic	6526	same_strand	downstream
0	XLOC_031301	TCONS_00109401	427233	NM_001195603.1	sense	intergenic	5929	same_strand	downstream
0	XLOC_031301	TCONS_00109401	427233	XM_015280087.1	sense	intergenic	6526	same_strand	downstream
1	XLOC_018064	TCONS_00057833	396521	NM_205515.1	sense	genic	0	nested	intronic
0	XLOC_018064	TCONS_00057833	423750	XM_421626.5	sense	intergenic	721	same_strand	upstream
0	XLOC_018064	TCONS_00057833	423750	XM_015288522.1	sense	intergenic	167	same_strand	upstream
0	XLOC_018064	TCONS_00057833	423750	XM_015288523.1	sense	intergenic	730	same_strand	upstream
1	XLOC_020513	TCONS_00068352	100858936	XM_004937076.2	antisense	intergenic	41	divergent	upstream
0	XLOC_020513	TCONS_00068352	424773	XM_422593.5	sense	intergenic	2417	same_strand	upstream
0	XLOC_020513	TCONS_00068352	424773	XM_004937071.2	sense	intergenic	2417	same_strand	upstream
1	XLOC_018613	TCONS_00060034	425630	XM_423365.5	antisense	intergenic	71729	convergent	downstream
1	XLOC_025954	TCONS_00089221	417186	XM_015279463.1	antisense	intergenic	145	divergent	upstream
0	XLOC_025954	TCONS_00089221	417187	XM_015279732.1	sense	intergenic	506	same_strand	upstream
0	XLOC_025954	TCONS_00089221	417187	XM_015279723.1	sense	intergenic	505	same_strand	upstream
0	XLOC_025954	TCONS_00089221	417186	NM_001030686.1	antisense	intergenic	172	divergent	upstream
0	XLOC_025954	TCONS_00089221	417186	XM_015279462.1	antisense	intergenic	228	divergent	upstream
1	XLOC_019682	TCONS_00064877	424623	XM_422458.5	antisense	intergenic	18094	convergent	downstream
1	XLOC_020109	TCONS_00066503	424512	XM_015290638.1	sense	intergenic	46291	same_strand	downstream
0	XLOC_020109	TCONS_00066503	424512	NM_001006533.2	sense	intergenic	46294	same_strand	downstream
1	XLOC_008707	TCONS_00026506	107052685	XM_015282448.1	sense	intergenic	20526	same_strand	downstream
1	XLOC_028258	TCONS_00098519	101750811	XM_015297347.1	sense	genic	0	containing	exonic
0	XLOC_028258	TCONS_00098519	419512	XM_015297336.1	antisense	intergenic	716	divergent	upstream
0	XLOC_028258	TCONS_00098519	419512	XM_015297343.1	antisense	intergenic	146	divergent	upstream
0	XLOC_028258	TCONS_00098519	419512	XM_015297346.1	antisense	intergenic	146	divergent	upstream
0	XLOC_028258	TCONS_00098519	419512	XM_015297335.1	antisense	intergenic	142	divergent	upstream
0	XLOC_028258	TCONS_00098519	419512	XM_015297338.1	antisense	intergenic	145	divergent	upstream
0	XLOC_028258	TCONS_00098519	419512	XM_015297334.1	antisense	intergenic	142	divergent	upstream
0	XLOC_028258	TCONS_00098519	419512	XM_015297341.1	antisense	intergenic	145	divergent	upstream
0	XLOC_028258	TCONS_00098519	101750811	XM_015297348.1	sense	genic	0	containing	exonic
0	XLOC_028258	TCONS_00098519	107054955	XM_015297351.1	antisense	intergenic	6691	convergent	downstream
0	XLOC_028258	TCONS_00098519	107054954	XM_015297350.1	antisense	intergenic	1789	convergent	downstream
0	XLOC_028258	TCONS_00098519	419512	XM_015297339.1	antisense	intergenic	145	divergent	upstream
0	XLOC_028258	TCONS_00098519	419512	XM_015297333.1	antisense	intergenic	142	divergent	upstream
0	XLOC_028258	TCONS_00098519	419512	XM_015297344.1	antisense	intergenic	146	divergent	upstream
0	XLOC_028258	TCONS_00098519	419512	XM_015297345.1	antisense	intergenic	146	divergent	upstream
0	XLOC_028258	TCONS_00098519	107054954	XR_001469838.1	antisense	intergenic	1789	convergent	downstream
0	XLOC_028258	TCONS_00098519	419512	XM_015297337.1	antisense	intergenic	736	divergent	upstream
0	XLOC_028258	TCONS_00098519	419512	XM_015297342.1	antisense	intergenic	145	divergent	upstream
1	XLOC_010247	TCONS_00031063	373963	NM_204157.2	sense	genic	0	nested	intronic
0	XLOC_010247	TCONS_00031063	421623	XM_004935603.2	antisense	intergenic	615	convergent	downstream
0	XLOC_010247	TCONS_00031063	421622	XM_015284276.1	sense	intergenic	7154	same_strand	downstream
0	XLOC_010247	TCONS_00031063	421622	XM_015284275.1	sense	intergenic	7154	same_strand	downstream
0	XLOC_010247	TCONS_00031063	421622	XM_004935601.2	sense	intergenic	9013	same_strand	downstream
0	XLOC_010247	TCONS_00031063	421623	XM_015284274.1	antisense	intergenic	615	convergent	downstream
0	XLOC_010247	TCONS_00031063	421622	XM_419660.3	sense	intergenic	7154	same_strand	downstream
1	XLOC_009224	TCONS_00027954	420270	XM_004939987.2	antisense	genic	0	nested	intronic
0	XLOC_009224	TCONS_00027954	420270	XM_004939990.2	antisense	intergenic	6773	divergent	upstream
0	XLOC_009224	TCONS_00027954	420270	XM_015283005.1	antisense	genic	0	nested	intronic
0	XLOC_009224	TCONS_00027954	420270	XM_015283006.1	antisense	genic	0	nested	intronic
0	XLOC_009224	TCONS_00027954	420270	XM_004939989.2	antisense	genic	0	nested	intronic
1	XLOC_020072	TCONS_00066344	424479	XM_015290738.1	sense	intergenic	23222	same_strand	downstream
0	XLOC_020072	TCONS_00066344	424479	XM_015290736.1	sense	intergenic	23222	same_strand	downstream
0	XLOC_020072	TCONS_00066344	424479	XM_004936575.2	sense	intergenic	23222	same_strand	downstream
0	XLOC_020072	TCONS_00066344	424479	XM_015290733.1	sense	intergenic	23222	same_strand	downstream
0	XLOC_020072	TCONS_00066344	424479	XM_015290735.1	sense	intergenic	23222	same_strand	downstream
0	XLOC_020072	TCONS_00066344	424479	XM_015290734.1	sense	intergenic	23222	same_strand	downstream
0	XLOC_020072	TCONS_00066344	429083	XM_426639.5	antisense	intergenic	28597	convergent	downstream
0	XLOC_020072	TCONS_00066344	424479	XM_015290737.1	sense	intergenic	23222	same_strand	downstream
0	XLOC_020072	TCONS_00066344	424479	XM_422322.5	sense	intergenic	23222	same_strand	downstream
0	XLOC_020072	TCONS_00066344	424479	XM_004936574.2	sense	intergenic	23222	same_strand	downstream
1	XLOC_022465	TCONS_00075581	415616	XM_015292300.1	sense	genic	0	containing	exonic
0	XLOC_022465	TCONS_00075581	768530	XM_001231518.4	antisense	intergenic	5518	divergent	upstream
0	XLOC_022465	TCONS_00075581	415616	XR_001468373.1	sense	genic	0	overlapping	exonic
1	XLOC_011443	TCONS_00035010	373963	NM_204157.2	antisense	genic	0	nested	intronic
1	XLOC_015756	TCONS_00049385	423300	XM_015287355.1	antisense	intergenic	85	divergent	upstream
0	XLOC_015756	TCONS_00049385	423300	NM_001199712.1	antisense	intergenic	345	divergent	upstream
0	XLOC_015756	TCONS_00049385	423300	XR_001466730.1	antisense	intergenic	85	divergent	upstream
0	XLOC_015756	TCONS_00049385	423300	XR_001466732.1	antisense	intergenic	85	divergent	upstream
0	XLOC_015756	TCONS_00049385	423300	XR_001466729.1	antisense	intergenic	85	divergent	upstream
0	XLOC_015756	TCONS_00049385	423300	NM_001199713.1	antisense	intergenic	345	divergent	upstream
0	XLOC_015756	TCONS_00049385	423300	XR_001466731.1	antisense	intergenic	85	divergent	upstream
1	XLOC_006591	TCONS_00020151	420900	XM_418986.4	antisense	intergenic	2552	divergent	upstream
0	XLOC_006591	TCONS_00020151	420901	NM_001006378.2	sense	intergenic	8914	same_strand	upstream
1	XLOC_019734	TCONS_00065030	424666	NM_001130488.1	antisense	intergenic	50164	convergent	downstream
1	XLOC_004662	TCONS_00014336	418642	XM_416840.5	antisense	intergenic	6401	divergent	upstream
1	XLOC_018909	TCONS_00061316	423992	NM_001006510.1	sense	intergenic	1109	same_strand	downstream
0	XLOC_018909	TCONS_00061316	396420	NM_205439.1	sense	intergenic	3490	same_strand	upstream
1	XLOC_026772	TCONS_00092577	373990	XM_001235320.4	antisense	intergenic	2037	divergent	upstream
0	XLOC_026772	TCONS_00092577	417643	XR_001469474.1	antisense	intergenic	6897	convergent	downstream
0	XLOC_026772	TCONS_00092577	417643	XM_015296147.1	antisense	intergenic	6103	convergent	downstream
0	XLOC_026772	TCONS_00092577	417643	XM_004946733.2	antisense	intergenic	6103	convergent	downstream
0	XLOC_026772	TCONS_00092577	417643	XM_004946729.2	antisense	intergenic	6103	convergent	downstream
0	XLOC_026772	TCONS_00092577	417643	XM_004946728.2	antisense	intergenic	6103	convergent	downstream
0	XLOC_026772	TCONS_00092577	417643	XM_415889.5	antisense	intergenic	6103	convergent	downstream
0	XLOC_026772	TCONS_00092577	417643	XM_004946731.2	antisense	intergenic	6874	convergent	downstream
0	XLOC_026772	TCONS_00092577	417643	XM_004946730.2	antisense	intergenic	6103	convergent	downstream
0	XLOC_026772	TCONS_00092577	417643	XM_015296145.1	antisense	intergenic	6103	convergent	downstream
0	XLOC_026772	TCONS_00092577	417643	XM_015296146.1	antisense	intergenic	6103	convergent	downstream
0	XLOC_026772	TCONS_00092577	417643	XM_004946732.2	antisense	intergenic	6443	convergent	downstream
1	XLOC_019574	TCONS_00064378	373901	NM_204112.1	antisense	genic	0	overlapping	intronic
1	XLOC_017432	TCONS_00055155	396521	NM_205515.1	antisense	genic	0	nested	intronic
0	XLOC_017432	TCONS_00055155	423683	XM_015278711.1	antisense	intergenic	206	divergent	upstream
0	XLOC_017432	TCONS_00055155	423683	XM_015278714.1	antisense	intergenic	206	divergent	upstream
0	XLOC_017432	TCONS_00055155	423683	XM_015278713.1	antisense	intergenic	1029	divergent	upstream
0	XLOC_017432	TCONS_00055155	423684	XM_421565.5	sense	intergenic	60	same_strand	upstream
0	XLOC_017432	TCONS_00055155	423683	XM_015278712.1	antisense	intergenic	223	divergent	upstream
1	XLOC_012088	TCONS_00037106	373963	NM_204157.2	antisense	genic	0	nested	intronic
0	XLOC_012088	TCONS_00037106	421784	XR_001466038.1	antisense	intergenic	7652	divergent	upstream
0	XLOC_012088	TCONS_00037106	421784	XR_001466035.1	antisense	intergenic	7650	divergent	upstream
0	XLOC_012088	TCONS_00037106	421784	XM_015284516.1	antisense	intergenic	7649	divergent	upstream
0	XLOC_012088	TCONS_00037106	421784	XR_001466037.1	antisense	intergenic	7650	divergent	upstream
0	XLOC_012088	TCONS_00037106	421784	XM_015284521.1	antisense	intergenic	7654	divergent	upstream
0	XLOC_012088	TCONS_00037106	421784	XM_015284519.1	antisense	intergenic	7652	divergent	upstream
0	XLOC_012088	TCONS_00037106	421784	XM_015284522.1	antisense	intergenic	7654	divergent	upstream
0	XLOC_012088	TCONS_00037106	421784	XM_015284518.1	antisense	intergenic	7641	divergent	upstream
0	XLOC_012088	TCONS_00037106	421784	NM_001006409.1	antisense	intergenic	7710	divergent	upstream
0	XLOC_012088	TCONS_00037106	421784	XR_001466034.1	antisense	intergenic	7650	divergent	upstream
0	XLOC_012088	TCONS_00037106	421784	XM_015284517.1	antisense	intergenic	7647	divergent	upstream
0	XLOC_012088	TCONS_00037106	421784	XR_001466039.1	antisense	intergenic	7653	divergent	upstream
0	XLOC_012088	TCONS_00037106	421784	XR_001466036.1	antisense	intergenic	7650	divergent	upstream
0	XLOC_012088	TCONS_00037106	421784	XM_015284523.1	antisense	intergenic	7654	divergent	upstream
0	XLOC_012088	TCONS_00037106	421783	XM_419809.5	sense	intergenic	1158	same_strand	upstream
0	XLOC_012088	TCONS_00037106	421783	XM_004940348.2	sense	intergenic	1158	same_strand	upstream
0	XLOC_012088	TCONS_00037106	421784	XM_015284520.1	antisense	intergenic	7652	divergent	upstream
1	XLOC_022584	TCONS_00076084	771265	XM_015292410.1	antisense	intergenic	13806	divergent	upstream
1	XLOC_011599	TCONS_00035553	373963	NM_204157.2	antisense	genic	0	nested	intronic
1	XLOC_007262	TCONS_00022131	420259	XM_418370.4	sense	intergenic	640	same_strand	downstream
0	XLOC_007262	TCONS_00022131	420261	XM_004939985.2	sense	intergenic	9271	same_strand	upstream
0	XLOC_007262	TCONS_00022131	420261	XM_418371.5	sense	intergenic	9609	same_strand	upstream
0	XLOC_007262	TCONS_00022131	420259	XM_015282989.1	sense	intergenic	640	same_strand	downstream
1	XLOC_023319	TCONS_00078795	770080	XM_001233012.3	antisense	intergenic	10154	divergent	upstream
0	XLOC_023319	TCONS_00078795	416018	XM_015293078.1	antisense	intergenic	14931	convergent	downstream
0	XLOC_023319	TCONS_00078795	416018	XM_015293077.1	antisense	intergenic	14907	convergent	downstream
0	XLOC_023319	TCONS_00078795	416018	XM_015293079.1	antisense	intergenic	14907	convergent	downstream
0	XLOC_023319	TCONS_00078795	416018	XM_015293080.1	antisense	intergenic	14907	convergent	downstream
0	XLOC_023319	TCONS_00078795	416018	NM_001003797.1	antisense	intergenic	15367	convergent	downstream
1	XLOC_017392	TCONS_00055056	770653	XM_001233990.3	sense	genic	0	containing	exonic
0	XLOC_017392	TCONS_00055056	396521	NM_205515.1	antisense	genic	0	nested	intronic
1	XLOC_006327	TCONS_00019516	420768	XM_004939568.2	sense	intergenic	23606	same_strand	downstream
0	XLOC_006327	TCONS_00019516	420768	XM_004939577.2	sense	intergenic	23852	same_strand	downstream
0	XLOC_006327	TCONS_00019516	420768	XM_003640712.3	sense	intergenic	23606	same_strand	downstream
1	XLOC_006516	TCONS_00019999	395982	NM_205094.1	sense	intergenic	33209	same_strand	downstream
0	XLOC_006516	TCONS_00019999	395982	XM_015275847.1	sense	intergenic	33262	same_strand	downstream
0	XLOC_006516	TCONS_00019999	395982	XM_015275844.1	sense	intergenic	33262	same_strand	downstream
0	XLOC_006516	TCONS_00019999	395982	XM_015275848.1	sense	intergenic	33262	same_strand	downstream
0	XLOC_006516	TCONS_00019999	395982	XM_015275845.1	sense	intergenic	33262	same_strand	downstream
0	XLOC_006516	TCONS_00019999	395982	XM_015275846.1	sense	intergenic	33262	same_strand	downstream
1	XLOC_004082	TCONS_00012478	396371	NM_205406.2	antisense	intergenic	138	divergent	upstream
1	XLOC_028999	TCONS_00101409	107055072	XR_001470056.1	sense	genic	0	containing	exonic
0	XLOC_028999	TCONS_00101409	107055072	XM_015298259.1	sense	genic	0	containing	exonic
0	XLOC_028999	TCONS_00101409	107055072	XM_015298263.1	sense	genic	0	containing	exonic
0	XLOC_028999	TCONS_00101409	100859131	XM_015298248.1	sense	intergenic	6851	same_strand	upstream
0	XLOC_028999	TCONS_00101409	419774	XM_417913.4	sense	intergenic	3419	same_strand	downstream
0	XLOC_028999	TCONS_00101409	107055072	XM_015298258.1	sense	genic	0	containing	exonic
0	XLOC_028999	TCONS_00101409	100859131	XM_015298242.1	sense	intergenic	6161	same_strand	upstream
0	XLOC_028999	TCONS_00101409	100859131	XM_015298244.1	sense	intergenic	6162	same_strand	upstream
0	XLOC_028999	TCONS_00101409	419771	NM_001039597.1	antisense	intergenic	27	convergent	downstream
0	XLOC_028999	TCONS_00101409	107055072	XM_015298261.1	sense	genic	0	containing	exonic
0	XLOC_028999	TCONS_00101409	419774	XM_015298255.1	sense	intergenic	3419	same_strand	downstream
0	XLOC_028999	TCONS_00101409	100859131	XM_015298241.1	sense	intergenic	6160	same_strand	upstream
0	XLOC_028999	TCONS_00101409	770454	XM_001233788.4	antisense	genic	0	overlapping	intronic
0	XLOC_028999	TCONS_00101409	419774	XM_015298254.1	sense	intergenic	3419	same_strand	downstream
0	XLOC_028999	TCONS_00101409	100859131	XM_015298245.1	sense	intergenic	6851	same_strand	upstream
0	XLOC_028999	TCONS_00101409	107055072	XR_001470055.1	sense	genic	0	containing	exonic
0	XLOC_028999	TCONS_00101409	100859131	XM_015298243.1	sense	intergenic	6161	same_strand	upstream
0	XLOC_028999	TCONS_00101409	100859131	XM_015298246.1	sense	intergenic	6160	same_strand	upstream
0	XLOC_028999	TCONS_00101409	107055072	XM_015298260.1	sense	genic	0	containing	exonic
0	XLOC_028999	TCONS_00101409	107055072	XM_015298262.1	sense	genic	0	containing	exonic
1	XLOC_020239	TCONS_00067065	424638	XM_015291019.1	antisense	genic	0	overlapping	exonic
0	XLOC_020239	TCONS_00067065	424639	XM_015291220.1	antisense	intergenic	156	divergent	upstream
0	XLOC_020239	TCONS_00067065	424638	NM_001031285.1	antisense	genic	0	overlapping	exonic
0	XLOC_020239	TCONS_00067065	772208	NM_001282295.1	sense	intergenic	9550	same_strand	upstream
0	XLOC_020239	TCONS_00067065	424639	XM_015291221.1	antisense	intergenic	720	divergent	upstream
1	XLOC_019442	TCONS_00063862	100858527	XM_004943233.2	antisense	genic	0	nested	exonic
0	XLOC_019442	TCONS_00063862	424422	XM_422265.4	sense	intergenic	3241	same_strand	downstream
1	XLOC_030891	TCONS_00108291	100857877	XM_004949052.2	antisense	intergenic	78785	divergent	upstream
0	XLOC_030891	TCONS_00108291	100857877	XM_004949051.2	antisense	intergenic	78785	divergent	upstream
0	XLOC_030891	TCONS_00108291	100857877	XM_003642902.3	antisense	intergenic	78786	divergent	upstream
0	XLOC_030891	TCONS_00108291	100857877	XM_004949049.2	antisense	intergenic	78786	divergent	upstream
0	XLOC_030891	TCONS_00108291	100857877	XM_004949050.2	antisense	intergenic	78786	divergent	upstream
1	XLOC_032037	TCONS_00111402	395569	XM_425018.5	sense	genic	0	containing	exonic
0	XLOC_032037	TCONS_00111402	395569	XM_015277532.1	sense	genic	0	containing	exonic
0	XLOC_032037	TCONS_00111402	395569	XM_004937198.2	sense	genic	0	containing	exonic
0	XLOC_032037	TCONS_00111402	395569	XM_015277531.1	sense	genic	0	containing	exonic
1	XLOC_010502	TCONS_00031857	373963	NM_204157.2	sense	genic	0	nested	intronic
1	XLOC_010412	TCONS_00031613	373963	NM_204157.2	sense	genic	0	nested	intronic
0	XLOC_010412	TCONS_00031613	427076	XM_015284140.1	antisense	intergenic	9337	divergent	upstream
0	XLOC_010412	TCONS_00031613	427076	XM_424670.5	antisense	intergenic	697	divergent	upstream
0	XLOC_010412	TCONS_00031613	427076	XM_004940224.2	antisense	intergenic	697	divergent	upstream
1	XLOC_021532	TCONS_00072231	415497	XM_015292049.1	sense	intergenic	1928	same_strand	upstream
0	XLOC_021532	TCONS_00072231	415497	XR_212872.2	sense	intergenic	1928	same_strand	upstream
0	XLOC_021532	TCONS_00072231	415497	XM_004943854.2	sense	intergenic	1928	same_strand	upstream
0	XLOC_021532	TCONS_00072231	415497	XM_413870.5	sense	intergenic	1928	same_strand	upstream
0	XLOC_021532	TCONS_00072231	415497	XM_015292050.1	sense	intergenic	1928	same_strand	upstream
0	XLOC_021532	TCONS_00072231	415497	XM_004943853.2	sense	intergenic	1928	same_strand	upstream
1	XLOC_010065	TCONS_00030598	373963	NM_204157.2	sense	genic	0	nested	intronic
1	XLOC_007675	TCONS_00023392	420475	XM_015282101.1	sense	intergenic	8566	same_strand	upstream
0	XLOC_007675	TCONS_00023392	420475	XM_015282103.1	sense	intergenic	8666	same_strand	upstream
0	XLOC_007675	TCONS_00023392	420475	XM_015282100.1	sense	intergenic	8666	same_strand	upstream
0	XLOC_007675	TCONS_00023392	420475	XM_015282105.1	sense	intergenic	8666	same_strand	upstream
1	XLOC_014098	TCONS_00043528	422264	XM_004940702.2	sense	intergenic	87543	same_strand	downstream
0	XLOC_014098	TCONS_00043528	422264	XM_015278495.1	sense	intergenic	87543	same_strand	downstream
0	XLOC_014098	TCONS_00043528	422264	XM_420249.5	sense	intergenic	87543	same_strand	downstream
1	XLOC_021278	TCONS_00071289	415317	XM_004943658.2	antisense	intergenic	105	divergent	upstream
0	XLOC_021278	TCONS_00071289	415317	NM_001293210.1	antisense	intergenic	158	divergent	upstream
1	XLOC_019296	TCONS_00063283	424292	XM_004942995.2	antisense	genic	0	overlapping	intronic
0	XLOC_019296	TCONS_00063283	424292	XM_015289902.1	antisense	genic	0	overlapping	intronic
0	XLOC_019296	TCONS_00063283	424292	XM_015289913.1	antisense	genic	0	overlapping	intronic
0	XLOC_019296	TCONS_00063283	424292	XM_004942996.2	antisense	genic	0	overlapping	intronic
0	XLOC_019296	TCONS_00063283	424292	XM_015289905.1	antisense	genic	0	overlapping	intronic
0	XLOC_019296	TCONS_00063283	424293	XM_015289920.1	antisense	intergenic	1163	divergent	upstream
0	XLOC_019296	TCONS_00063283	424292	XM_015289912.1	antisense	genic	0	overlapping	intronic
0	XLOC_019296	TCONS_00063283	424292	XM_015289914.1	antisense	genic	0	overlapping	intronic
0	XLOC_019296	TCONS_00063283	424292	XM_015289911.1	antisense	genic	0	overlapping	intronic
0	XLOC_019296	TCONS_00063283	424292	XM_422137.5	antisense	genic	0	overlapping	intronic
0	XLOC_019296	TCONS_00063283	424292	XM_004942998.2	antisense	genic	0	overlapping	intronic
0	XLOC_019296	TCONS_00063283	424292	XM_015289906.1	antisense	genic	0	overlapping	intronic
0	XLOC_019296	TCONS_00063283	424292	XM_015289910.1	antisense	genic	0	overlapping	intronic
0	XLOC_019296	TCONS_00063283	424293	XM_422138.5	antisense	intergenic	15	divergent	upstream
0	XLOC_019296	TCONS_00063283	424292	XM_015289907.1	antisense	genic	0	overlapping	intronic
0	XLOC_019296	TCONS_00063283	424292	XM_015289909.1	antisense	genic	0	overlapping	intronic
0	XLOC_019296	TCONS_00063283	424292	XM_015289908.1	antisense	genic	0	overlapping	intronic
0	XLOC_019296	TCONS_00063283	424293	XM_004942993.2	antisense	intergenic	15	divergent	upstream
0	XLOC_019296	TCONS_00063283	424292	XM_004942997.2	antisense	genic	0	overlapping	intronic
0	XLOC_019296	TCONS_00063283	424292	XM_015289903.1	antisense	genic	0	overlapping	intronic
0	XLOC_019296	TCONS_00063283	424293	XM_015289919.1	antisense	intergenic	1163	divergent	upstream
0	XLOC_019296	TCONS_00063283	424292	XM_015289904.1	antisense	genic	0	overlapping	intronic
0	XLOC_019296	TCONS_00063283	424292	XM_004942994.2	antisense	genic	0	overlapping	intronic
1	XLOC_031626	TCONS_00110275	427104	XM_424696.4	sense	intergenic	27051	same_strand	downstream
0	XLOC_031626	TCONS_00110275	427104	XM_015280556.1	sense	intergenic	27051	same_strand	downstream
1	XLOC_009272	TCONS_00028123	420351	XM_015283161.1	antisense	intergenic	4858	divergent	upstream
0	XLOC_009272	TCONS_00028123	420351	XM_015283160.1	antisense	intergenic	5236	divergent	upstream
1	XLOC_020119	TCONS_00066559	373901	NM_204112.1	sense	intergenic	1743	same_strand	upstream
1	XLOC_029407	TCONS_00102909	421176	XM_419256.5	sense	intergenic	4496	same_strand	upstream
1	XLOC_023338	TCONS_00078845	770690	XM_001234025.4	sense	intergenic	2398	same_strand	upstream
0	XLOC_023338	TCONS_00078845	416027	XM_015293083.1	sense	intergenic	2722	same_strand	downstream
0	XLOC_023338	TCONS_00078845	416027	NM_001006139.1	sense	intergenic	2722	same_strand	downstream
1	XLOC_003272	TCONS_00009962	417815	XM_015281443.1	antisense	intergenic	36578	divergent	upstream
1	XLOC_007436	TCONS_00022566	395075	XM_015283164.1	antisense	intergenic	8094	divergent	upstream
0	XLOC_007436	TCONS_00022566	395075	NM_204432.1	antisense	intergenic	8715	divergent	upstream
1	XLOC_007750	TCONS_00023615	420510	XM_015281606.1	antisense	intergenic	11640	convergent	downstream
1	XLOC_029675	TCONS_00103977	419818	XM_015299137.1	antisense	intergenic	2072	convergent	downstream
0	XLOC_029675	TCONS_00103977	419818	XM_015299136.1	antisense	intergenic	2072	convergent	downstream
1	XLOC_005382	TCONS_00016560	100859821	XM_003640569.3	antisense	intergenic	151	divergent	upstream
0	XLOC_005382	TCONS_00016560	419000	NM_001006280.1	sense	intergenic	7765	same_strand	downstream
0	XLOC_005382	TCONS_00016560	100859821	XM_015280481.1	antisense	intergenic	152	divergent	upstream
0	XLOC_005382	TCONS_00016560	428094	XM_015280092.1	antisense	intergenic	2072	convergent	downstream
1	XLOC_005166	TCONS_00015833	418874	XR_001463297.1	antisense	intergenic	17937	divergent	upstream
0	XLOC_005166	TCONS_00015833	418874	NM_001030826.1	antisense	intergenic	17962	divergent	upstream
0	XLOC_005166	TCONS_00015833	418874	XM_015275698.1	antisense	intergenic	17938	divergent	upstream
0	XLOC_005166	TCONS_00015833	418874	XM_015275702.1	antisense	intergenic	17979	divergent	upstream
0	XLOC_005166	TCONS_00015833	418874	XM_015275704.1	antisense	intergenic	17937	divergent	upstream
1	XLOC_008576	TCONS_00026147	420955	XM_015282326.1	sense	intergenic	52335	same_strand	downstream
0	XLOC_008576	TCONS_00026147	420955	NM_001006381.1	sense	intergenic	52335	same_strand	downstream
0	XLOC_008576	TCONS_00026147	420955	XM_015282327.1	sense	intergenic	52335	same_strand	downstream
1	XLOC_024793	TCONS_00084258	416663	XM_015294642.1	sense	intergenic	288	same_strand	upstream
0	XLOC_024793	TCONS_00084258	416664	XM_015294640.1	sense	intergenic	318	same_strand	downstream
0	XLOC_024793	TCONS_00084258	416662	XM_015294236.1	antisense	intergenic	8625	convergent	downstream
0	XLOC_024793	TCONS_00084258	416665	XM_015294632.1	sense	intergenic	7987	same_strand	downstream
0	XLOC_024793	TCONS_00084258	416663	XM_414960.4	sense	intergenic	288	same_strand	upstream
0	XLOC_024793	TCONS_00084258	416662	XM_015294239.1	antisense	intergenic	8625	convergent	downstream
0	XLOC_024793	TCONS_00084258	416664	XM_015294639.1	sense	intergenic	318	same_strand	downstream
0	XLOC_024793	TCONS_00084258	416665	XM_015294629.1	sense	intergenic	7987	same_strand	downstream
0	XLOC_024793	TCONS_00084258	416665	XM_015294631.1	sense	intergenic	7987	same_strand	downstream
0	XLOC_024793	TCONS_00084258	416664	XM_015294638.1	sense	intergenic	318	same_strand	downstream
0	XLOC_024793	TCONS_00084258	416665	XM_004945379.2	sense	intergenic	7987	same_strand	downstream
0	XLOC_024793	TCONS_00084258	416662	XM_015294237.1	antisense	intergenic	8625	convergent	downstream
0	XLOC_024793	TCONS_00084258	416665	XM_015294633.1	sense	intergenic	7987	same_strand	downstream
0	XLOC_024793	TCONS_00084258	416664	XM_004945381.2	sense	intergenic	318	same_strand	downstream
0	XLOC_024793	TCONS_00084258	416663	XM_015294641.1	sense	intergenic	425	same_strand	upstream
0	XLOC_024793	TCONS_00084258	416665	XM_015294630.1	sense	intergenic	7987	same_strand	downstream
0	XLOC_024793	TCONS_00084258	416664	XM_015294637.1	sense	intergenic	318	same_strand	downstream
0	XLOC_024793	TCONS_00084258	416662	NM_001277612.1	antisense	intergenic	9983	convergent	downstream
0	XLOC_024793	TCONS_00084258	416662	XM_015294238.1	antisense	intergenic	8625	convergent	downstream
1	XLOC_011588	TCONS_00035503	373963	NM_204157.2	antisense	genic	0	nested	intronic
0	XLOC_011588	TCONS_00035503	421485	NM_001012875.1	sense	intergenic	1087	same_strand	upstream
1	XLOC_026955	TCONS_00093297	771549	NM_001282294.1	sense	genic	0	nested	exonic
0	XLOC_026955	TCONS_00093297	417555	XM_015295744.1	sense	intergenic	5408	same_strand	upstream
0	XLOC_026955	TCONS_00093297	417555	NM_001006220.2	sense	intergenic	4937	same_strand	upstream
1	XLOC_021702	TCONS_00072788	427481	NM_001142862.2	antisense	intergenic	2123	divergent	upstream
1	XLOC_012463	TCONS_00038085	768599	XM_015276071.1	antisense	intergenic	544	divergent	upstream
0	XLOC_012463	TCONS_00038085	768599	XM_015276070.1	antisense	intergenic	544	divergent	upstream
0	XLOC_012463	TCONS_00038085	768599	XM_015276073.1	antisense	intergenic	544	divergent	upstream
0	XLOC_012463	TCONS_00038085	768599	XM_015276074.1	antisense	intergenic	544	divergent	upstream
0	XLOC_012463	TCONS_00038085	768599	XM_015276075.1	antisense	intergenic	544	divergent	upstream
0	XLOC_012463	TCONS_00038085	768599	XM_015276072.1	antisense	intergenic	544	divergent	upstream
1	XLOC_003971	TCONS_00012108	419033	XM_015292277.1	sense	intergenic	6945	same_strand	upstream
1	XLOC_019448	TCONS_00063897	424431	XM_015290290.1	sense	intergenic	4697	same_strand	downstream
0	XLOC_019448	TCONS_00063897	424431	NM_001031269.1	sense	intergenic	4700	same_strand	downstream
0	XLOC_019448	TCONS_00063897	424431	XM_015290297.1	sense	intergenic	4697	same_strand	downstream
0	XLOC_019448	TCONS_00063897	424431	XM_015290294.1	sense	intergenic	4697	same_strand	downstream
0	XLOC_019448	TCONS_00063897	424431	XM_015290298.1	sense	intergenic	4697	same_strand	downstream
0	XLOC_019448	TCONS_00063897	424431	XM_015290293.1	sense	intergenic	4697	same_strand	downstream
0	XLOC_019448	TCONS_00063897	424431	XM_015290299.1	sense	intergenic	6062	same_strand	downstream
0	XLOC_019448	TCONS_00063897	424431	XM_015290291.1	sense	intergenic	4697	same_strand	downstream
0	XLOC_019448	TCONS_00063897	424431	XM_015290296.1	sense	intergenic	4697	same_strand	downstream
0	XLOC_019448	TCONS_00063897	424431	XM_015290292.1	sense	intergenic	4697	same_strand	downstream
0	XLOC_019448	TCONS_00063897	424431	XM_015290289.1	sense	intergenic	4697	same_strand	downstream
1	XLOC_014855	TCONS_00046191	770088	XM_015285524.1	antisense	genic	0	nested	intronic
0	XLOC_014855	TCONS_00046191	770088	XM_001233405.4	antisense	genic	0	nested	intronic
1	XLOC_003592	TCONS_00010904	770747	XM_001234069.3	sense	genic	0	nested	exonic
1	XLOC_018268	TCONS_00058596	396521	NM_205515.1	sense	genic	0	nested	intronic
0	XLOC_018268	TCONS_00058596	101750705	XM_015288961.1	antisense	intergenic	273	divergent	upstream
1	XLOC_028255	TCONS_00098514	107054947	XM_015297317.1	antisense	genic	0	overlapping	exonic
0	XLOC_028255	TCONS_00098514	107054954	XM_015297350.1	antisense	intergenic	7467	divergent	upstream
0	XLOC_028255	TCONS_00098514	107054954	XR_001469838.1	antisense	intergenic	4906	divergent	upstream
0	XLOC_028255	TCONS_00098514	107054955	XM_015297351.1	antisense	intergenic	1683	divergent	upstream
1	XLOC_011104	TCONS_00033833	421218	XM_015283354.1	antisense	intergenic	469	divergent	upstream
0	XLOC_011104	TCONS_00033833	421218	NM_001006393.2	antisense	intergenic	6757	divergent	upstream
1	XLOC_017459	TCONS_00055285	396521	NM_205515.1	antisense	genic	0	nested	intronic
1	XLOC_032559	TCONS_00113098	768471	XM_001231286.4	antisense	intergenic	60383	divergent	upstream
0	XLOC_032559	TCONS_00113098	768471	XM_004949297.2	antisense	intergenic	60404	divergent	upstream
0	XLOC_032559	TCONS_00113098	768471	XM_015280457.1	antisense	intergenic	60404	divergent	upstream
1	XLOC_028188	TCONS_00098282	426920	XM_424529.5	sense	intergenic	46178	same_strand	upstream
0	XLOC_028188	TCONS_00098282	426920	XM_004947581.2	sense	intergenic	46179	same_strand	upstream
0	XLOC_028188	TCONS_00098282	426920	XM_004947582.2	sense	intergenic	46178	same_strand	upstream
1	XLOC_003847	TCONS_00011747	107054086	XM_015291513.1	antisense	intergenic	6046	convergent	downstream
1	XLOC_022996	TCONS_00077433	416030	XM_015293366.1	sense	intergenic	91700	same_strand	downstream
0	XLOC_022996	TCONS_00077433	416030	XM_004944597.2	sense	intergenic	91700	same_strand	downstream
0	XLOC_022996	TCONS_00077433	416030	XM_414370.5	sense	intergenic	91700	same_strand	downstream
1	XLOC_021383	TCONS_00071626	415379	XM_413765.5	sense	intergenic	1068	same_strand	upstream
0	XLOC_021383	TCONS_00071626	415379	XM_015279007.1	sense	intergenic	1069	same_strand	upstream
0	XLOC_021383	TCONS_00071626	415379	XM_015279006.1	sense	intergenic	4007	same_strand	upstream
1	XLOC_013623	TCONS_00041975	422766	XM_420719.5	antisense	genic	0	overlapping	intronic
0	XLOC_013623	TCONS_00041975	422765	XM_015285499.1	sense	intergenic	6256	same_strand	downstream
0	XLOC_013623	TCONS_00041975	422765	XM_015285501.1	sense	intergenic	6256	same_strand	downstream
0	XLOC_013623	TCONS_00041975	422765	XM_015285502.1	sense	intergenic	6256	same_strand	downstream
0	XLOC_013623	TCONS_00041975	422765	XM_015285495.1	sense	intergenic	6256	same_strand	downstream
0	XLOC_013623	TCONS_00041975	422765	XM_004936046.2	sense	intergenic	7977	same_strand	downstream
0	XLOC_013623	TCONS_00041975	770263	XM_001233593.4	antisense	intergenic	70	divergent	upstream
0	XLOC_013623	TCONS_00041975	422765	XM_015285494.1	sense	intergenic	6256	same_strand	downstream
0	XLOC_013623	TCONS_00041975	422765	XM_015285496.1	sense	intergenic	6256	same_strand	downstream
0	XLOC_013623	TCONS_00041975	422766	XM_015285504.1	antisense	intergenic	5287	convergent	downstream
0	XLOC_013623	TCONS_00041975	422765	XM_003641236.3	sense	intergenic	7977	same_strand	downstream
0	XLOC_013623	TCONS_00041975	100857604	XM_003641208.3	antisense	intergenic	1585	divergent	upstream
0	XLOC_013623	TCONS_00041975	422765	XM_015285498.1	sense	intergenic	6256	same_strand	downstream
0	XLOC_013623	TCONS_00041975	422766	XR_001466326.1	antisense	intergenic	5220	convergent	downstream
0	XLOC_013623	TCONS_00041975	422765	XM_015285500.1	sense	intergenic	6256	same_strand	downstream
0	XLOC_013623	TCONS_00041975	422765	XM_015285497.1	sense	intergenic	6256	same_strand	downstream
0	XLOC_013623	TCONS_00041975	422766	XM_004936042.2	antisense	genic	0	overlapping	intronic
0	XLOC_013623	TCONS_00041975	422765	XM_015285493.1	sense	intergenic	6256	same_strand	downstream
1	XLOC_017288	TCONS_00054673	423599	XR_210766.2	sense	intergenic	76223	same_strand	upstream
0	XLOC_017288	TCONS_00054673	423599	XM_421485.4	sense	intergenic	76225	same_strand	upstream
1	XLOC_016795	TCONS_00052998	423292	XM_015287345.1	sense	intergenic	1805	same_strand	upstream
0	XLOC_016795	TCONS_00052998	423292	NM_001199709.1	sense	intergenic	2076	same_strand	upstream
1	XLOC_009131	TCONS_00027747	420235	XM_015282936.1	sense	intergenic	4669	same_strand	downstream
1	XLOC_032663	TCONS_00113457	107052356	XM_015280533.1	sense	intergenic	1902	same_strand	downstream
0	XLOC_032663	TCONS_00113457	100859519	XM_004949405.2	sense	intergenic	5844	same_strand	downstream
0	XLOC_032663	TCONS_00113457	100859519	XM_003643066.3	sense	intergenic	5946	same_strand	downstream
0	XLOC_032663	TCONS_00113457	427109	XM_015280521.1	antisense	intergenic	8598	convergent	downstream
0	XLOC_032663	TCONS_00113457	427109	NM_001006574.1	antisense	intergenic	9427	convergent	downstream
1	XLOC_013477	TCONS_00041463	422663	XM_015276388.1	sense	intergenic	86162	same_strand	downstream
1	XLOC_032536	TCONS_00113043	415608	XM_413976.5	antisense	intergenic	1840	convergent	downstream
0	XLOC_032536	TCONS_00113043	415608	XM_004949288.2	antisense	intergenic	7255	convergent	downstream
0	XLOC_032536	TCONS_00113043	415608	XM_004949290.2	antisense	intergenic	7255	convergent	downstream
0	XLOC_032536	TCONS_00113043	415608	XM_015280452.1	antisense	intergenic	7255	convergent	downstream
0	XLOC_032536	TCONS_00113043	415608	XM_004949289.2	antisense	intergenic	7255	convergent	downstream
0	XLOC_032536	TCONS_00113043	415608	XM_015280451.1	antisense	intergenic	7255	convergent	downstream
1	XLOC_002346	TCONS_00007324	418825	XM_015276813.1	antisense	intergenic	630	divergent	upstream
0	XLOC_002346	TCONS_00007324	418825	XM_015276837.1	antisense	intergenic	1516	divergent	upstream
0	XLOC_002346	TCONS_00007324	418825	XM_015276826.1	antisense	intergenic	1516	divergent	upstream
0	XLOC_002346	TCONS_00007324	418825	XM_015276818.1	antisense	intergenic	630	divergent	upstream
1	XLOC_001239	TCONS_00003936	418279	XM_416504.5	antisense	intergenic	2598	convergent	downstream
0	XLOC_001239	TCONS_00003936	418278	XM_015293657.1	antisense	intergenic	7547	divergent	upstream
0	XLOC_001239	TCONS_00003936	418278	XM_015293661.1	antisense	intergenic	7547	divergent	upstream
0	XLOC_001239	TCONS_00003936	418278	XM_015293636.1	antisense	intergenic	7547	divergent	upstream
0	XLOC_001239	TCONS_00003936	418278	XM_015293647.1	antisense	intergenic	7547	divergent	upstream
0	XLOC_001239	TCONS_00003936	418278	XM_015293639.1	antisense	intergenic	7547	divergent	upstream
0	XLOC_001239	TCONS_00003936	418278	XM_015293665.1	antisense	intergenic	7547	divergent	upstream
0	XLOC_001239	TCONS_00003936	418278	XM_015293654.1	antisense	intergenic	7547	divergent	upstream
0	XLOC_001239	TCONS_00003936	418279	XM_015293753.1	antisense	intergenic	2598	convergent	downstream
1	XLOC_029738	TCONS_00104246	419870	XM_015299028.1	antisense	intergenic	1242	divergent	upstream
0	XLOC_029738	TCONS_00104246	419870	XM_417997.5	antisense	intergenic	1529	divergent	upstream
0	XLOC_029738	TCONS_00104246	419870	XM_015299029.1	antisense	intergenic	1308	divergent	upstream
1	XLOC_027880	TCONS_00096940	430280	XM_427836.5	antisense	genic	0	overlapping	exonic
0	XLOC_027880	TCONS_00096940	396541	NM_001276300.1	antisense	intergenic	120	divergent	upstream
0	XLOC_027880	TCONS_00096940	419460	XM_015297011.1	sense	intergenic	6804	same_strand	downstream
0	XLOC_027880	TCONS_00096940	419460	XM_015297006.1	sense	intergenic	6804	same_strand	downstream
0	XLOC_027880	TCONS_00096940	419460	XM_015297008.1	sense	intergenic	6804	same_strand	downstream
0	XLOC_027880	TCONS_00096940	419460	XM_015297009.1	sense	intergenic	6804	same_strand	downstream
0	XLOC_027880	TCONS_00096940	428190	XM_425749.5	sense	intergenic	1316	same_strand	upstream
0	XLOC_027880	TCONS_00096940	428190	XM_015297030.1	sense	intergenic	1316	same_strand	upstream
0	XLOC_027880	TCONS_00096940	419460	XM_015297010.1	sense	intergenic	6804	same_strand	downstream
0	XLOC_027880	TCONS_00096940	419460	XM_015297005.1	sense	intergenic	6804	same_strand	downstream
0	XLOC_027880	TCONS_00096940	771550	XM_001234813.4	antisense	intergenic	7546	convergent	downstream
1	XLOC_013079	TCONS_00040072	422411	XM_420379.5	sense	intergenic	794	same_strand	downstream
0	XLOC_013079	TCONS_00040072	422411	XM_015285340.1	sense	intergenic	5272	same_strand	downstream
0	XLOC_013079	TCONS_00040072	414894	NM_001111014.2	sense	intergenic	2052	same_strand	upstream
0	XLOC_013079	TCONS_00040072	414894	XR_001466244.1	sense	intergenic	1935	same_strand	upstream
0	XLOC_013079	TCONS_00040072	414894	XM_015285277.1	sense	intergenic	1935	same_strand	upstream
0	XLOC_013079	TCONS_00040072	414894	XR_001466243.1	sense	intergenic	1935	same_strand	upstream
0	XLOC_013079	TCONS_00040072	414894	NM_001001775.3	sense	intergenic	2052	same_strand	upstream
0	XLOC_013079	TCONS_00040072	422411	XM_004940905.2	sense	intergenic	794	same_strand	downstream
1	XLOC_015606	TCONS_00048772	423178	XM_015287005.1	antisense	intergenic	2268	divergent	upstream
0	XLOC_015606	TCONS_00048772	423178	XM_015287007.1	antisense	intergenic	2905	divergent	upstream
0	XLOC_015606	TCONS_00048772	423178	XM_015287008.1	antisense	intergenic	2313	divergent	upstream
0	XLOC_015606	TCONS_00048772	423178	XM_015287006.1	antisense	intergenic	2313	divergent	upstream
0	XLOC_015606	TCONS_00048772	423178	XM_015287001.1	antisense	intergenic	2313	divergent	upstream
0	XLOC_015606	TCONS_00048772	423178	XM_015286999.1	antisense	intergenic	2313	divergent	upstream
1	XLOC_017908	TCONS_00057258	396521	NM_205515.1	sense	genic	0	nested	intronic
0	XLOC_017908	TCONS_00057258	423633	XM_015288006.1	sense	intergenic	8661	same_strand	downstream
0	XLOC_017908	TCONS_00057258	423633	NM_001199520.1	sense	intergenic	8666	same_strand	downstream
0	XLOC_017908	TCONS_00057258	423633	XM_015288007.1	sense	intergenic	8661	same_strand	downstream
1	XLOC_012375	TCONS_00037877	100859913	XM_015284930.1	sense	intergenic	26410	same_strand	upstream
1	XLOC_019123	TCONS_00062341	424143	XM_015289443.1	antisense	intergenic	119	divergent	upstream
0	XLOC_019123	TCONS_00062341	395608	XM_015289380.1	antisense	intergenic	1313	convergent	downstream
0	XLOC_019123	TCONS_00062341	424143	NM_001012917.1	antisense	intergenic	150	divergent	upstream
0	XLOC_019123	TCONS_00062341	395608	NM_204816.1	antisense	intergenic	1940	convergent	downstream
1	XLOC_019804	TCONS_00065331	768391	XM_015290336.1	sense	intergenic	30695	same_strand	downstream
0	XLOC_019804	TCONS_00065331	414140	XM_015290260.1	sense	intergenic	39295	same_strand	downstream
0	XLOC_019804	TCONS_00065331	414140	XM_015290261.1	sense	intergenic	39295	same_strand	downstream
0	XLOC_019804	TCONS_00065331	414140	XM_015290263.1	sense	intergenic	39295	same_strand	downstream
0	XLOC_019804	TCONS_00065331	414140	XM_015290259.1	sense	intergenic	39295	same_strand	downstream
0	XLOC_019804	TCONS_00065331	414140	XM_015290258.1	sense	intergenic	39295	same_strand	downstream
0	XLOC_019804	TCONS_00065331	414140	XM_015290257.1	sense	intergenic	39295	same_strand	downstream
0	XLOC_019804	TCONS_00065331	414140	XM_015290262.1	sense	intergenic	39295	same_strand	downstream
0	XLOC_019804	TCONS_00065331	414140	XM_015290264.1	sense	intergenic	39295	same_strand	downstream
0	XLOC_019804	TCONS_00065331	414140	XM_015290255.1	sense	intergenic	39295	same_strand	downstream
0	XLOC_019804	TCONS_00065331	414140	NM_001001473.2	sense	intergenic	39297	same_strand	downstream
0	XLOC_019804	TCONS_00065331	414140	XM_015290256.1	sense	intergenic	39295	same_strand	downstream
1	XLOC_018162	TCONS_00058242	396521	NM_205515.1	sense	genic	0	nested	intronic
0	XLOC_018162	TCONS_00058242	423822	XM_421692.5	antisense	intergenic	2004	convergent	downstream
0	XLOC_018162	TCONS_00058242	423822	XR_001467211.1	antisense	intergenic	2004	convergent	downstream
1	XLOC_004358	TCONS_00013348	418488	XM_416696.5	antisense	intergenic	6010	divergent	upstream
0	XLOC_004358	TCONS_00013348	418488	XM_004938377.2	antisense	intergenic	6010	divergent	upstream
0	XLOC_004358	TCONS_00013348	418488	XM_015299611.1	antisense	intergenic	6943	divergent	upstream
1	XLOC_008689	TCONS_00026471	421015	XM_015282430.1	sense	intergenic	1125	same_strand	downstream
1	XLOC_002161	TCONS_00006837	418760	XM_015277860.1	antisense	intergenic	11131	divergent	upstream
0	XLOC_002161	TCONS_00006837	418761	XM_004938544.2	sense	intergenic	15521	same_strand	upstream
0	XLOC_002161	TCONS_00006837	418760	NM_001030815.2	antisense	intergenic	11148	divergent	upstream
0	XLOC_002161	TCONS_00006837	418761	XR_001464001.1	sense	intergenic	15499	same_strand	upstream
0	XLOC_002161	TCONS_00006837	418761	XM_004938542.2	sense	intergenic	15500	same_strand	upstream
0	XLOC_002161	TCONS_00006837	418761	XM_003640531.2	sense	intergenic	15521	same_strand	upstream
1	XLOC_012463	TCONS_00038079	768599	XM_015276071.1	antisense	intergenic	520	divergent	upstream
0	XLOC_012463	TCONS_00038079	421925	NM_001031090.1	sense	intergenic	2615	same_strand	upstream
0	XLOC_012463	TCONS_00038079	768599	XM_015276070.1	antisense	intergenic	520	divergent	upstream
0	XLOC_012463	TCONS_00038079	768599	XM_015276074.1	antisense	intergenic	520	divergent	upstream
0	XLOC_012463	TCONS_00038079	768599	XM_015276073.1	antisense	intergenic	520	divergent	upstream
0	XLOC_012463	TCONS_00038079	768599	XM_015276075.1	antisense	intergenic	520	divergent	upstream
0	XLOC_012463	TCONS_00038079	768599	XM_015276072.1	antisense	intergenic	520	divergent	upstream
1	XLOC_011917	TCONS_00036610	373963	NM_204157.2	antisense	genic	0	nested	intronic
1	XLOC_025917	TCONS_00089015	771445	XM_004945806.2	sense	genic	0	overlapping	intronic
0	XLOC_025917	TCONS_00089015	771445	XM_015279697.1	sense	genic	0	overlapping	intronic
0	XLOC_025917	TCONS_00089015	771445	XM_015279696.1	sense	genic	0	overlapping	intronic
1	XLOC_003200	TCONS_00009770	107052882	XM_015283632.1	sense	intergenic	8153	same_strand	downstream
1	XLOC_009290	TCONS_00028166	428387	XM_015283113.1	sense	intergenic	54061	same_strand	downstream
0	XLOC_009290	TCONS_00028166	420340	XM_003640865.3	antisense	intergenic	56858	convergent	downstream
0	XLOC_009290	TCONS_00028166	428387	XM_015283110.1	sense	intergenic	54061	same_strand	downstream
0	XLOC_009290	TCONS_00028166	420340	XM_004940029.2	antisense	intergenic	56858	convergent	downstream
0	XLOC_009290	TCONS_00028166	428387	XM_015283111.1	sense	intergenic	54061	same_strand	downstream
0	XLOC_009290	TCONS_00028166	428387	NM_001031507.1	sense	intergenic	56152	same_strand	downstream
1	XLOC_019237	TCONS_00062913	395956	NM_001271902.1	antisense	genic	0	nested	exonic
0	XLOC_019237	TCONS_00062913	395956	NM_001271901.1	antisense	genic	0	nested	exonic
0	XLOC_019237	TCONS_00062913	395956	XM_015289786.1	antisense	genic	0	nested	exonic
0	XLOC_019237	TCONS_00062913	395956	XM_015289787.1	antisense	genic	0	nested	exonic
1	XLOC_009961	TCONS_00030327	421471	XM_015283726.1	antisense	genic	0	nested	intronic
0	XLOC_009961	TCONS_00030327	421471	NM_001024580.1	antisense	genic	0	nested	intronic
0	XLOC_009961	TCONS_00030327	421471	XM_015283727.1	antisense	genic	0	nested	intronic
0	XLOC_009961	TCONS_00030327	373963	NM_204157.2	sense	genic	0	nested	intronic
1	XLOC_023131	TCONS_00077958	416116	XM_414446.5	sense	intergenic	6871	same_strand	upstream
0	XLOC_023131	TCONS_00077958	416116	XM_004944719.2	sense	intergenic	7233	same_strand	upstream
1	XLOC_019888	TCONS_00065638	101749424	XM_015290419.1	sense	genic	0	containing	exonic
0	XLOC_019888	TCONS_00065638	769871	NM_001197036.1	antisense	intergenic	27	convergent	downstream
0	XLOC_019888	TCONS_00065638	101749424	XR_001467734.1	sense	genic	0	containing	exonic
0	XLOC_019888	TCONS_00065638	101749424	XR_001467733.1	sense	genic	0	containing	exonic
0	XLOC_019888	TCONS_00065638	424384	XM_430147.4	antisense	genic	0	overlapping	intronic
0	XLOC_019888	TCONS_00065638	101749424	XR_001467735.1	sense	genic	0	containing	exonic
0	XLOC_019888	TCONS_00065638	101749424	XM_015290420.1	sense	genic	0	containing	exonic
1	XLOC_003675	TCONS_00011185	418074	XM_015287834.1	antisense	intergenic	428	convergent	downstream
0	XLOC_003675	TCONS_00011185	418074	XM_416310.5	antisense	intergenic	428	convergent	downstream
1	XLOC_019450	TCONS_00063906	424433	XM_004943257.2	antisense	intergenic	13743	convergent	downstream
0	XLOC_019450	TCONS_00063906	424433	XM_422275.4	antisense	intergenic	13743	convergent	downstream
1	XLOC_013904	TCONS_00042772	422933	XM_004936274.2	sense	intergenic	15352	same_strand	upstream
1	XLOC_008987	TCONS_00027345	107052739	XM_015282747.1	antisense	intergenic	2900	divergent	upstream
0	XLOC_008987	TCONS_00027345	426446	XM_015282750.1	antisense	intergenic	5198	divergent	upstream
0	XLOC_008987	TCONS_00027345	426446	XM_015282749.1	antisense	intergenic	5143	divergent	upstream
0	XLOC_008987	TCONS_00027345	426446	XM_015282748.1	antisense	intergenic	5143	divergent	upstream
1	XLOC_023369	TCONS_00078935	416041	NM_001030600.2	antisense	genic	0	overlapping	exonic
0	XLOC_023369	TCONS_00078935	416041	XM_015293092.1	antisense	intergenic	2030	divergent	upstream
0	XLOC_023369	TCONS_00078935	416041	XM_015293088.1	antisense	intergenic	4207	divergent	upstream
0	XLOC_023369	TCONS_00078935	416041	XM_015293096.1	antisense	intergenic	4207	divergent	upstream
0	XLOC_023369	TCONS_00078935	107054430	XM_015293354.1	sense	genic	0	containing	intronic
0	XLOC_023369	TCONS_00078935	416041	XM_015293091.1	antisense	intergenic	59	divergent	upstream
0	XLOC_023369	TCONS_00078935	416041	XM_015293093.1	antisense	genic	0	overlapping	intronic
0	XLOC_023369	TCONS_00078935	416041	XM_015293095.1	antisense	intergenic	6727	divergent	upstream
0	XLOC_023369	TCONS_00078935	416041	XM_015293094.1	antisense	genic	0	overlapping	exonic
0	XLOC_023369	TCONS_00078935	416041	XM_015293097.1	antisense	genic	0	overlapping	exonic
0	XLOC_023369	TCONS_00078935	416041	XM_015293090.1	antisense	intergenic	59	divergent	upstream
0	XLOC_023369	TCONS_00078935	416041	XM_015293089.1	antisense	intergenic	4207	divergent	upstream
1	XLOC_012879	TCONS_00039403	100857422	XM_003641077.3	antisense	intergenic	3342	divergent	upstream
1	XLOC_002752	TCONS_00008443	395167	XM_015279865.1	antisense	intergenic	40699	divergent	upstream
0	XLOC_002752	TCONS_00008443	395167	XM_015279849.1	antisense	intergenic	40702	divergent	upstream
0	XLOC_002752	TCONS_00008443	395167	XM_015279827.1	antisense	intergenic	40702	divergent	upstream
0	XLOC_002752	TCONS_00008443	395167	XM_015279842.1	antisense	intergenic	40702	divergent	upstream
0	XLOC_002752	TCONS_00008443	395167	XM_015279853.1	antisense	intergenic	40702	divergent	upstream
0	XLOC_002752	TCONS_00008443	395167	XM_015279861.1	antisense	intergenic	40702	divergent	upstream
1	XLOC_023345	TCONS_00078864	416031	NM_001122777.1	antisense	intergenic	28347	divergent	upstream
1	XLOC_025186	TCONS_00085848	416774	XM_415068.5	antisense	intergenic	82	divergent	upstream
0	XLOC_025186	TCONS_00085848	373953	XM_015275131.1	antisense	intergenic	4532	convergent	downstream
0	XLOC_025186	TCONS_00085848	416774	XM_015275692.1	antisense	intergenic	1114	divergent	upstream
1	XLOC_027552	TCONS_00095653	396432	NM_205448.1	antisense	genic	0	nested	intronic
0	XLOC_027552	TCONS_00095653	419195	NM_001302151.1	sense	intergenic	6565	same_strand	upstream
0	XLOC_027552	TCONS_00095653	419196	NM_001006291.1	antisense	intergenic	5373	divergent	upstream
0	XLOC_027552	TCONS_00095653	101747703	XM_004947035.2	antisense	intergenic	6716	convergent	downstream
0	XLOC_027552	TCONS_00095653	101747703	XM_004947033.2	antisense	intergenic	6716	convergent	downstream
1	XLOC_011191	TCONS_00034167	769512	XM_015278095.1	sense	genic	0	containing	exonic
0	XLOC_011191	TCONS_00034167	769512	XM_001232795.4	sense	genic	0	containing	exonic
1	XLOC_032408	TCONS_00112594	427451	XM_004949182.2	sense	intergenic	86220	same_strand	downstream
0	XLOC_032408	TCONS_00112594	427451	XM_003643027.3	sense	intergenic	86220	same_strand	downstream
1	XLOC_001965	TCONS_00006210	418642	XM_015273814.1	sense	intergenic	23651	same_strand	downstream
0	XLOC_001965	TCONS_00006210	768434	XM_015273794.1	antisense	intergenic	24843	convergent	downstream
0	XLOC_001965	TCONS_00006210	418642	XM_015273809.1	sense	intergenic	23651	same_strand	downstream
0	XLOC_001965	TCONS_00006210	418642	XM_416840.5	sense	intergenic	23651	same_strand	downstream
0	XLOC_001965	TCONS_00006210	768434	XM_015273781.1	antisense	intergenic	24843	convergent	downstream
0	XLOC_001965	TCONS_00006210	768434	XM_015273799.1	antisense	intergenic	24843	convergent	downstream
0	XLOC_001965	TCONS_00006210	768434	XM_015273786.1	antisense	intergenic	24843	convergent	downstream
0	XLOC_001965	TCONS_00006210	418642	XM_015273826.1	sense	intergenic	23651	same_strand	downstream
0	XLOC_001965	TCONS_00006210	418642	XM_004938400.2	sense	intergenic	23651	same_strand	downstream
1	XLOC_005547	TCONS_00017169	419050	XM_004939021.2	antisense	genic	0	overlapping	exonic
0	XLOC_005547	TCONS_00017169	419050	XM_417241.5	antisense	genic	0	overlapping	exonic
0	XLOC_005547	TCONS_00017169	419050	XR_001464959.1	antisense	intergenic	3799	convergent	downstream
0	XLOC_005547	TCONS_00017169	419050	XM_015281022.1	antisense	genic	0	overlapping	exonic
1	XLOC_023942	TCONS_00080971	373854	XM_015293581.1	sense	intergenic	162	same_strand	upstream
0	XLOC_023942	TCONS_00080971	373854	XM_015293570.1	sense	intergenic	230	same_strand	upstream
0	XLOC_023942	TCONS_00080971	373854	XM_015293577.1	sense	intergenic	230	same_strand	upstream
0	XLOC_023942	TCONS_00080971	373854	XM_015293569.1	sense	intergenic	229	same_strand	upstream
0	XLOC_023942	TCONS_00080971	373854	XM_015293574.1	sense	intergenic	230	same_strand	upstream
0	XLOC_023942	TCONS_00080971	373854	XM_015293576.1	sense	intergenic	230	same_strand	upstream
0	XLOC_023942	TCONS_00080971	373854	XM_015293571.1	sense	intergenic	230	same_strand	upstream
0	XLOC_023942	TCONS_00080971	373854	XM_015293572.1	sense	intergenic	230	same_strand	upstream
0	XLOC_023942	TCONS_00080971	373854	XM_015293567.1	sense	intergenic	229	same_strand	upstream
0	XLOC_023942	TCONS_00080971	373854	XM_015293573.1	sense	intergenic	230	same_strand	upstream
0	XLOC_023942	TCONS_00080971	373854	XM_015293568.1	sense	intergenic	229	same_strand	upstream
1	XLOC_015606	TCONS_00048773	423178	XM_015287005.1	antisense	intergenic	2268	divergent	upstream
0	XLOC_015606	TCONS_00048773	423178	XM_015287008.1	antisense	intergenic	2313	divergent	upstream
0	XLOC_015606	TCONS_00048773	423178	XM_015287007.1	antisense	intergenic	2905	divergent	upstream
0	XLOC_015606	TCONS_00048773	423178	XM_015287006.1	antisense	intergenic	2313	divergent	upstream
0	XLOC_015606	TCONS_00048773	423178	XM_015287001.1	antisense	intergenic	2313	divergent	upstream
0	XLOC_015606	TCONS_00048773	423178	XM_015286999.1	antisense	intergenic	2313	divergent	upstream
1	XLOC_019688	TCONS_00064884	772083	XM_001235270.4	antisense	genic	0	nested	exonic
1	XLOC_017691	TCONS_00056458	396521	NM_205515.1	antisense	genic	0	nested	intronic
0	XLOC_017691	TCONS_00056458	374191	NM_204304.1	sense	intergenic	4960	same_strand	downstream
0	XLOC_017691	TCONS_00056458	374191	XM_015288545.1	sense	intergenic	4290	same_strand	downstream
0	XLOC_017691	TCONS_00056458	423894	XM_015288653.1	sense	intergenic	2014	same_strand	upstream
0	XLOC_017691	TCONS_00056458	423894	NM_001031236.1	sense	intergenic	1585	same_strand	upstream
0	XLOC_017691	TCONS_00056458	374191	XM_015288544.1	sense	intergenic	4290	same_strand	downstream
0	XLOC_017691	TCONS_00056458	423894	XM_015288655.1	sense	intergenic	1898	same_strand	upstream
0	XLOC_017691	TCONS_00056458	374191	XM_015288543.1	sense	intergenic	4290	same_strand	downstream
0	XLOC_017691	TCONS_00056458	374191	XM_015288542.1	sense	intergenic	4523	same_strand	downstream
0	XLOC_017691	TCONS_00056458	423894	XM_015288654.1	sense	intergenic	1263	same_strand	upstream
0	XLOC_017691	TCONS_00056458	423894	XM_015288652.1	sense	intergenic	1564	same_strand	upstream
0	XLOC_017691	TCONS_00056458	100858359	NM_001277511.1	antisense	intergenic	3369	divergent	upstream
1	XLOC_015366	TCONS_00047932	423031	XM_015286428.1	antisense	genic	0	overlapping	exonic
0	XLOC_015366	TCONS_00047932	423031	XM_015286432.1	antisense	genic	0	overlapping	exonic
0	XLOC_015366	TCONS_00047932	423031	XM_015286430.1	antisense	genic	0	overlapping	exonic
0	XLOC_015366	TCONS_00047932	423031	XM_015286425.1	antisense	genic	0	overlapping	exonic
0	XLOC_015366	TCONS_00047932	423030	XM_015286438.1	antisense	intergenic	338	divergent	upstream
0	XLOC_015366	TCONS_00047932	423031	XM_015286431.1	antisense	genic	0	overlapping	exonic
0	XLOC_015366	TCONS_00047932	423030	XM_015286436.1	antisense	intergenic	145	divergent	upstream
0	XLOC_015366	TCONS_00047932	423031	XM_015286424.1	antisense	genic	0	overlapping	exonic
0	XLOC_015366	TCONS_00047932	423031	XM_003641316.3	antisense	genic	0	overlapping	exonic
0	XLOC_015366	TCONS_00047932	423031	XM_015286429.1	antisense	genic	0	overlapping	exonic
0	XLOC_015366	TCONS_00047932	423031	XM_015286426.1	antisense	genic	0	overlapping	exonic
1	XLOC_019139	TCONS_00062405	395762	XM_015289617.1	antisense	genic	0	nested	exonic
0	XLOC_019139	TCONS_00062405	395762	NM_204923.2	antisense	intergenic	2193	divergent	upstream
0	XLOC_019139	TCONS_00062405	395762	XM_015289619.1	antisense	intergenic	80	divergent	upstream
0	XLOC_019139	TCONS_00062405	395762	XM_015289624.1	antisense	intergenic	1033	divergent	upstream
0	XLOC_019139	TCONS_00062405	395762	XM_015289622.1	antisense	intergenic	1040	divergent	upstream
0	XLOC_019139	TCONS_00062405	395762	XM_015289623.1	antisense	intergenic	437	divergent	upstream
0	XLOC_019139	TCONS_00062405	395762	XM_015289625.1	antisense	intergenic	226	divergent	upstream
0	XLOC_019139	TCONS_00062405	395762	XM_015289618.1	antisense	genic	0	nested	exonic
0	XLOC_019139	TCONS_00062405	395762	XM_015289620.1	antisense	intergenic	1188	divergent	upstream
0	XLOC_019139	TCONS_00062405	395762	XM_015289616.1	antisense	intergenic	1365	divergent	upstream
1	XLOC_016698	TCONS_00052512	423208	XM_421132.5	antisense	genic	0	containing	intronic
0	XLOC_016698	TCONS_00052512	423209	NM_001199656.1	antisense	intergenic	219	divergent	upstream
0	XLOC_016698	TCONS_00052512	423208	XM_004941616.2	antisense	genic	0	containing	intronic
1	XLOC_014366	TCONS_00044352	395694	NM_204881.1	sense	genic	0	nested	intronic
1	XLOC_012970	TCONS_00039688	422346	XM_015278294.1	antisense	genic	0	overlapping	intronic
0	XLOC_012970	TCONS_00039688	100858624	XM_015278615.1	sense	intergenic	6939	same_strand	downstream
0	XLOC_012970	TCONS_00039688	422346	NM_001006436.1	antisense	intergenic	408	divergent	upstream
0	XLOC_012970	TCONS_00039688	422346	XM_015278295.1	antisense	genic	0	overlapping	intronic
1	XLOC_030377	TCONS_00106469	420094	XM_015299834.1	antisense	genic	0	overlapping	exonic
0	XLOC_030377	TCONS_00106469	420094	XM_004948741.2	antisense	genic	0	overlapping	exonic
0	XLOC_030377	TCONS_00106469	420094	XM_015299835.1	antisense	genic	0	overlapping	exonic
0	XLOC_030377	TCONS_00106469	101748881	XM_015299832.1	sense	intergenic	5607	same_strand	downstream
0	XLOC_030377	TCONS_00106469	100858798	XM_015299836.1	antisense	genic	0	overlapping	intronic
1	XLOC_014750	TCONS_00045733	422701	NM_001031150.1	antisense	genic	0	overlapping	intronic
1	XLOC_000995	TCONS_00003170	418184	XM_416415.5	sense	intergenic	936	same_strand	upstream
0	XLOC_000995	TCONS_00003170	418183	XM_015291932.1	sense	intergenic	8404	same_strand	downstream
0	XLOC_000995	TCONS_00003170	418183	XM_015291953.1	sense	intergenic	8404	same_strand	downstream
0	XLOC_000995	TCONS_00003170	418183	XM_015291988.1	sense	intergenic	8404	same_strand	downstream
0	XLOC_000995	TCONS_00003170	418183	XM_015291886.1	sense	intergenic	8404	same_strand	downstream
0	XLOC_000995	TCONS_00003170	418183	XM_015291883.1	sense	intergenic	8404	same_strand	downstream
0	XLOC_000995	TCONS_00003170	418183	XM_015291916.1	sense	intergenic	8404	same_strand	downstream
0	XLOC_000995	TCONS_00003170	418183	XM_015291892.1	sense	intergenic	8404	same_strand	downstream
0	XLOC_000995	TCONS_00003170	418183	XM_015291876.1	sense	intergenic	8404	same_strand	downstream
0	XLOC_000995	TCONS_00003170	418183	XM_015291903.1	sense	intergenic	8404	same_strand	downstream
0	XLOC_000995	TCONS_00003170	418183	XM_015291980.1	sense	intergenic	8404	same_strand	downstream
0	XLOC_000995	TCONS_00003170	418183	XM_015291870.1	sense	intergenic	8404	same_strand	downstream
0	XLOC_000995	TCONS_00003170	418183	XM_015291960.1	sense	intergenic	8404	same_strand	downstream
0	XLOC_000995	TCONS_00003170	418183	XM_015291896.1	sense	intergenic	8404	same_strand	downstream
0	XLOC_000995	TCONS_00003170	418183	XM_015291962.1	sense	intergenic	8404	same_strand	downstream
0	XLOC_000995	TCONS_00003170	418183	XM_015291924.1	sense	intergenic	8404	same_strand	downstream
0	XLOC_000995	TCONS_00003170	418183	XM_015291936.1	sense	intergenic	8404	same_strand	downstream
0	XLOC_000995	TCONS_00003170	418183	XM_015291912.1	sense	intergenic	8404	same_strand	downstream
0	XLOC_000995	TCONS_00003170	418183	XM_015291946.1	sense	intergenic	8404	same_strand	downstream
1	XLOC_002698	TCONS_00008304	418985	NM_001277812.1	antisense	genic	0	nested	exonic
0	XLOC_002698	TCONS_00008304	396171	NM_205243.1	antisense	intergenic	1087	divergent	upstream
1	XLOC_011883	TCONS_00036477	373963	NM_204157.2	antisense	genic	0	nested	intronic
0	XLOC_011883	TCONS_00036477	421685	NM_001130387.1	antisense	intergenic	7303	divergent	upstream
1	XLOC_018911	TCONS_00061325	423994	XR_001467409.1	sense	intergenic	23362	same_strand	downstream
0	XLOC_018911	TCONS_00061325	423994	XR_001467407.1	sense	intergenic	23672	same_strand	downstream
0	XLOC_018911	TCONS_00061325	423994	XM_421853.5	sense	intergenic	28369	same_strand	downstream
0	XLOC_018911	TCONS_00061325	423994	XR_001467408.1	sense	intergenic	23672	same_strand	downstream
1	XLOC_032150	TCONS_00111768	431583	XM_004937291.2	antisense	intergenic	405	divergent	upstream
0	XLOC_032150	TCONS_00111768	431583	XM_015277609.1	antisense	intergenic	761	divergent	upstream
0	XLOC_032150	TCONS_00111768	431583	XM_015277606.1	antisense	intergenic	759	divergent	upstream
0	XLOC_032150	TCONS_00111768	431583	XM_015277607.1	antisense	intergenic	760	divergent	upstream
0	XLOC_032150	TCONS_00111768	431583	XM_015277610.1	antisense	intergenic	758	divergent	upstream
0	XLOC_032150	TCONS_00111768	431583	XM_015277608.1	antisense	intergenic	760	divergent	upstream
0	XLOC_032150	TCONS_00111768	431583	XM_015277611.1	antisense	intergenic	759	divergent	upstream
1	XLOC_004365	TCONS_00013363	427973	XM_015299643.1	sense	genic	0	nested	exonic
1	XLOC_010993	TCONS_00033447	422016	NM_001012882.1	antisense	genic	0	overlapping	intronic
0	XLOC_010993	TCONS_00033447	422016	XM_015285107.1	antisense	genic	0	overlapping	intronic
0	XLOC_010993	TCONS_00033447	422016	XM_015285106.1	antisense	genic	0	overlapping	intronic
1	XLOC_001872	TCONS_00005896	418597	NM_001006260.2	antisense	intergenic	25	convergent	downstream
0	XLOC_001872	TCONS_00005896	418596	XM_015272500.1	antisense	intergenic	662	divergent	upstream
0	XLOC_001872	TCONS_00005896	418596	XM_015272512.1	antisense	intergenic	555	divergent	upstream
0	XLOC_001872	TCONS_00005896	418596	XM_015272507.1	antisense	intergenic	555	divergent	upstream
0	XLOC_001872	TCONS_00005896	418596	XM_015272494.1	antisense	intergenic	555	divergent	upstream
1	XLOC_023754	TCONS_00080404	416310	XM_414627.5	antisense	genic	0	overlapping	exonic
0	XLOC_023754	TCONS_00080404	416311	XM_015294097.1	antisense	intergenic	5416	convergent	downstream
0	XLOC_023754	TCONS_00080404	374030	XM_015293984.1	antisense	intergenic	379	divergent	upstream
0	XLOC_023754	TCONS_00080404	416311	XM_015294098.1	antisense	intergenic	5416	convergent	downstream
0	XLOC_023754	TCONS_00080404	374030	NM_204203.2	antisense	intergenic	462	divergent	upstream
1	XLOC_016828	TCONS_00053061	396110	NM_205193.1	antisense	intergenic	48847	divergent	upstream
1	XLOC_030164	TCONS_00105688	419950	XM_015299389.1	antisense	genic	0	overlapping	exonic
1	XLOC_017542	TCONS_00055778	396521	NM_205515.1	antisense	genic	0	nested	intronic
1	XLOC_024990	TCONS_00085128	416886	XM_004945606.2	sense	intergenic	750	same_strand	downstream
0	XLOC_024990	TCONS_00085128	416887	XM_015275536.1	sense	intergenic	5271	same_strand	upstream
0	XLOC_024990	TCONS_00085128	416887	XM_015275533.1	sense	intergenic	4039	same_strand	upstream
0	XLOC_024990	TCONS_00085128	416887	XM_015275534.1	sense	intergenic	4550	same_strand	upstream
0	XLOC_024990	TCONS_00085128	416887	XM_415178.5	sense	intergenic	4812	same_strand	upstream
0	XLOC_024990	TCONS_00085128	416887	XM_015275535.1	sense	intergenic	8081	same_strand	upstream
0	XLOC_024990	TCONS_00085128	416886	XM_015275537.1	sense	intergenic	750	same_strand	downstream
0	XLOC_024990	TCONS_00085128	416886	XM_004945607.2	sense	intergenic	750	same_strand	downstream
0	XLOC_024990	TCONS_00085128	416886	XM_004945609.2	sense	intergenic	750	same_strand	downstream
0	XLOC_024990	TCONS_00085128	416886	XM_015275538.1	sense	intergenic	750	same_strand	downstream
1	XLOC_024110	TCONS_00081549	427641	XM_015293981.1	antisense	intergenic	246	convergent	downstream
0	XLOC_024110	TCONS_00081549	101749540	XM_015293982.1	antisense	intergenic	1532	divergent	upstream
0	XLOC_024110	TCONS_00081549	427641	XM_004944983.2	antisense	intergenic	2497	convergent	downstream
1	XLOC_021151	TCONS_00070788	429161	XM_015291764.1	sense	intergenic	2549	same_strand	downstream
0	XLOC_021151	TCONS_00070788	429161	XM_015291763.1	sense	intergenic	2549	same_strand	downstream
1	XLOC_017934	TCONS_00057334	396521	NM_205515.1	sense	genic	0	nested	intronic
1	XLOC_011490	TCONS_00035132	373963	NM_204157.2	antisense	genic	0	nested	intronic
0	XLOC_011490	TCONS_00035132	421415	XR_001465739.1	sense	intergenic	6353	same_strand	upstream
0	XLOC_011490	TCONS_00035132	421415	XR_001465737.1	sense	intergenic	2057	same_strand	upstream
0	XLOC_011490	TCONS_00035132	421415	XM_015283816.1	sense	intergenic	6346	same_strand	upstream
0	XLOC_011490	TCONS_00035132	421415	XM_015283815.1	sense	intergenic	5167	same_strand	upstream
0	XLOC_011490	TCONS_00035132	421415	XR_001465738.1	sense	intergenic	2057	same_strand	upstream
0	XLOC_011490	TCONS_00035132	421415	XR_001465740.1	sense	intergenic	2057	same_strand	upstream
0	XLOC_011490	TCONS_00035132	421415	XM_015283817.1	sense	intergenic	5831	same_strand	upstream
1	XLOC_022710	TCONS_00076472	776594	XM_003641930.3	antisense	intergenic	17985	convergent	downstream
1	XLOC_006711	TCONS_00020482	420954	XM_419039.5	antisense	intergenic	961	divergent	upstream
0	XLOC_006711	TCONS_00020482	420953	XM_015282325.1	sense	intergenic	9739	same_strand	downstream
1	XLOC_015742	TCONS_00049337	423293	NM_001031200.1	antisense	genic	0	overlapping	intronic
0	XLOC_015742	TCONS_00049337	395588	XM_015287275.1	sense	intergenic	2296	same_strand	downstream
0	XLOC_015742	TCONS_00049337	395588	XM_015287279.1	sense	intergenic	2296	same_strand	downstream
0	XLOC_015742	TCONS_00049337	395588	XM_015287276.1	sense	intergenic	2296	same_strand	downstream
0	XLOC_015742	TCONS_00049337	395588	XM_015287281.1	sense	intergenic	2296	same_strand	downstream
0	XLOC_015742	TCONS_00049337	423293	XM_015287347.1	antisense	genic	0	overlapping	intronic
0	XLOC_015742	TCONS_00049337	395588	XM_015287280.1	sense	intergenic	2296	same_strand	downstream
0	XLOC_015742	TCONS_00049337	395588	XM_015287277.1	sense	intergenic	2296	same_strand	downstream
0	XLOC_015742	TCONS_00049337	395588	XM_015287278.1	sense	intergenic	2296	same_strand	downstream
0	XLOC_015742	TCONS_00049337	395588	NM_204803.1	sense	intergenic	6598	same_strand	downstream
1	XLOC_022186	TCONS_00074678	395446	NM_204707.1	sense	intergenic	1864	same_strand	downstream
1	XLOC_018787	TCONS_00060863	424297	XM_015289900.1	sense	intergenic	498	same_strand	upstream
0	XLOC_018787	TCONS_00060863	424297	XM_015289899.1	sense	intergenic	499	same_strand	upstream
0	XLOC_018787	TCONS_00060863	424297	XM_015289895.1	sense	intergenic	750	same_strand	upstream
0	XLOC_018787	TCONS_00060863	424297	XR_001467596.1	sense	intergenic	499	same_strand	upstream
0	XLOC_018787	TCONS_00060863	424297	XM_015289896.1	sense	intergenic	1148	same_strand	upstream
0	XLOC_018787	TCONS_00060863	424297	XM_015289897.1	sense	intergenic	500	same_strand	upstream
0	XLOC_018787	TCONS_00060863	424297	XM_015289894.1	sense	intergenic	500	same_strand	upstream
0	XLOC_018787	TCONS_00060863	424297	XM_015289901.1	sense	intergenic	498	same_strand	upstream
0	XLOC_018787	TCONS_00060863	424297	XM_015289898.1	sense	intergenic	499	same_strand	upstream
1	XLOC_033052	TCONS_00114632	426878	XM_004949728.2	antisense	intergenic	54	divergent	upstream
0	XLOC_033052	TCONS_00114632	426876	XM_015300229.1	sense	intergenic	1703	same_strand	upstream
0	XLOC_033052	TCONS_00114632	426876	XM_015300230.1	sense	intergenic	1703	same_strand	upstream
0	XLOC_033052	TCONS_00114632	426876	NM_001012700.1	sense	intergenic	1720	same_strand	upstream
0	XLOC_033052	TCONS_00114632	426878	XM_015300253.1	antisense	intergenic	63	divergent	upstream
0	XLOC_033052	TCONS_00114632	426878	XM_015300254.1	antisense	intergenic	54	divergent	upstream
1	XLOC_016073	TCONS_00050238	423469	XM_421377.5	antisense	intergenic	82	divergent	upstream
0	XLOC_016073	TCONS_00050238	428911	XM_015287816.1	sense	intergenic	5041	same_strand	upstream
1	XLOC_007670	TCONS_00023346	420474	XM_015282115.1	antisense	intergenic	28102	divergent	upstream
0	XLOC_007670	TCONS_00023346	420474	XM_015282114.1	antisense	intergenic	28102	divergent	upstream
0	XLOC_007670	TCONS_00023346	420474	XM_004939187.2	antisense	intergenic	28102	divergent	upstream
0	XLOC_007670	TCONS_00023346	420474	XM_418576.4	antisense	intergenic	28102	divergent	upstream
1	XLOC_004507	TCONS_00013876	418572	XM_416776.4	antisense	intergenic	9	divergent	upstream
1	XLOC_025267	TCONS_00086236	416848	XM_015275285.1	sense	intergenic	216	same_strand	upstream
0	XLOC_025267	TCONS_00086236	416848	XR_001463190.1	sense	intergenic	216	same_strand	upstream
0	XLOC_025267	TCONS_00086236	416848	XM_015275284.1	sense	intergenic	216	same_strand	upstream
0	XLOC_025267	TCONS_00086236	416851	NM_001030661.1	antisense	intergenic	3026	divergent	upstream
0	XLOC_025267	TCONS_00086236	416848	XM_015275286.1	sense	intergenic	216	same_strand	upstream
0	XLOC_025267	TCONS_00086236	416848	NM_001278152.1	sense	intergenic	223	same_strand	upstream
0	XLOC_025267	TCONS_00086236	416848	XR_001463191.1	sense	intergenic	216	same_strand	upstream
1	XLOC_017233	TCONS_00054427	423559	XM_015287927.1	sense	genic	0	nested	exonic
0	XLOC_017233	TCONS_00054427	423559	XM_015287926.1	sense	intergenic	290	same_strand	downstream
0	XLOC_017233	TCONS_00054427	423559	XM_015287928.1	sense	intergenic	290	same_strand	downstream
0	XLOC_017233	TCONS_00054427	423559	XM_015287929.1	sense	genic	0	nested	exonic
0	XLOC_017233	TCONS_00054427	396146	NM_205223.1	antisense	intergenic	7833	convergent	downstream
1	XLOC_030721	TCONS_00107832	771278	XM_004948934.2	antisense	genic	0	overlapping	exonic
0	XLOC_030721	TCONS_00107832	420144	XM_015300071.1	antisense	intergenic	9041	divergent	upstream
0	XLOC_030721	TCONS_00107832	420143	XM_418259.5	antisense	intergenic	386	divergent	upstream
0	XLOC_030721	TCONS_00107832	771278	XM_015300177.1	antisense	genic	0	overlapping	exonic
0	XLOC_030721	TCONS_00107832	771278	XM_015300176.1	antisense	genic	0	overlapping	exonic
0	XLOC_030721	TCONS_00107832	420144	NM_001006341.2	antisense	intergenic	9093	divergent	upstream
1	XLOC_013606	TCONS_00041910	100857440	XM_004936025.2	sense	genic	0	nested	exonic
0	XLOC_013606	TCONS_00041910	395509	NM_204749.2	antisense	intergenic	529	divergent	upstream
0	XLOC_013606	TCONS_00041910	395509	XM_015285414.1	antisense	intergenic	503	divergent	upstream
1	XLOC_013858	TCONS_00042657	422905	XM_015285992.1	sense	intergenic	30408	same_strand	upstream
1	XLOC_013442	TCONS_00041360	422637	XM_429975.5	antisense	intergenic	106	convergent	downstream
0	XLOC_013442	TCONS_00041360	422636	XM_420592.5	antisense	intergenic	4650	divergent	upstream
0	XLOC_013442	TCONS_00041360	422637	XM_015276431.1	antisense	intergenic	106	convergent	downstream
0	XLOC_013442	TCONS_00041360	422636	XM_004941163.2	antisense	intergenic	4649	divergent	upstream
1	XLOC_001125	TCONS_00003644	374106	NM_204256.2	sense	intergenic	101	same_strand	upstream
0	XLOC_001125	TCONS_00003644	374106	XM_015289915.1	sense	intergenic	106	same_strand	upstream
1	XLOC_027183	TCONS_00094226	396432	NM_205448.1	sense	genic	0	nested	intronic
0	XLOC_027183	TCONS_00094226	396004	NM_205110.1	sense	intergenic	3124	same_strand	upstream
1	XLOC_006438	TCONS_00019804	374150	NM_204282.1	antisense	intergenic	49629	divergent	upstream
1	XLOC_028904	TCONS_00100966	419719	XM_003642607.3	sense	intergenic	55928	same_strand	upstream
0	XLOC_028904	TCONS_00100966	419719	XM_004947959.2	sense	intergenic	55928	same_strand	upstream
0	XLOC_028904	TCONS_00100966	419719	XM_004947961.2	sense	intergenic	55929	same_strand	upstream
1	XLOC_014083	TCONS_00043492	422263	XM_015278278.1	antisense	intergenic	80479	convergent	downstream
0	XLOC_014083	TCONS_00043492	422263	NM_001098607.1	antisense	intergenic	84620	convergent	downstream
0	XLOC_014083	TCONS_00043492	422263	XM_015278277.1	antisense	intergenic	80479	convergent	downstream
1	XLOC_012887	TCONS_00039422	422282	XM_420263.5	antisense	intergenic	127	divergent	upstream
0	XLOC_012887	TCONS_00039422	100859007	XM_015278528.1	sense	intergenic	3174	same_strand	upstream
0	XLOC_012887	TCONS_00039422	100859007	XM_015278529.1	sense	intergenic	3176	same_strand	upstream
0	XLOC_012887	TCONS_00039422	100859007	XM_015278530.1	sense	intergenic	3183	same_strand	upstream
1	XLOC_023405	TCONS_00079100	416083	XM_015293276.1	sense	intergenic	60462	same_strand	downstream
0	XLOC_023405	TCONS_00079100	416083	XM_015293268.1	sense	intergenic	60462	same_strand	downstream
0	XLOC_023405	TCONS_00079100	416080	XM_004944670.2	sense	intergenic	69410	same_strand	upstream
0	XLOC_023405	TCONS_00079100	416083	XM_015293274.1	sense	intergenic	60462	same_strand	downstream
0	XLOC_023405	TCONS_00079100	416083	XM_015293270.1	sense	intergenic	60462	same_strand	downstream
0	XLOC_023405	TCONS_00079100	416083	XM_015293278.1	sense	intergenic	60462	same_strand	downstream
0	XLOC_023405	TCONS_00079100	416080	XM_004944666.2	sense	intergenic	69410	same_strand	upstream
0	XLOC_023405	TCONS_00079100	416083	XM_015293277.1	sense	intergenic	60462	same_strand	downstream
0	XLOC_023405	TCONS_00079100	416083	XM_015293286.1	sense	intergenic	60462	same_strand	downstream
0	XLOC_023405	TCONS_00079100	416083	XM_015293267.1	sense	intergenic	60462	same_strand	downstream
0	XLOC_023405	TCONS_00079100	416080	XR_001468662.1	sense	intergenic	69410	same_strand	upstream
0	XLOC_023405	TCONS_00079100	416083	XM_015293272.1	sense	intergenic	60462	same_strand	downstream
0	XLOC_023405	TCONS_00079100	416083	XM_015293285.1	sense	intergenic	60462	same_strand	downstream
0	XLOC_023405	TCONS_00079100	416083	XM_015293279.1	sense	intergenic	60462	same_strand	downstream
0	XLOC_023405	TCONS_00079100	416083	XM_015293269.1	sense	intergenic	60462	same_strand	downstream
0	XLOC_023405	TCONS_00079100	416083	XM_015293266.1	sense	intergenic	60462	same_strand	downstream
0	XLOC_023405	TCONS_00079100	416080	XM_414417.4	sense	intergenic	69410	same_strand	upstream
0	XLOC_023405	TCONS_00079100	416083	XM_015293282.1	sense	intergenic	60462	same_strand	downstream
0	XLOC_023405	TCONS_00079100	416083	XM_015293271.1	sense	intergenic	60462	same_strand	downstream
0	XLOC_023405	TCONS_00079100	416083	XM_015293283.1	sense	intergenic	60462	same_strand	downstream
0	XLOC_023405	TCONS_00079100	416080	XM_004944664.2	sense	intergenic	69410	same_strand	upstream
0	XLOC_023405	TCONS_00079100	416083	XM_015293280.1	sense	intergenic	60462	same_strand	downstream
0	XLOC_023405	TCONS_00079100	416083	XM_015293284.1	sense	intergenic	60462	same_strand	downstream
0	XLOC_023405	TCONS_00079100	416083	XM_015293275.1	sense	intergenic	60462	same_strand	downstream
0	XLOC_023405	TCONS_00079100	416083	XM_015293281.1	sense	intergenic	60462	same_strand	downstream
0	XLOC_023405	TCONS_00079100	416080	XM_004944671.2	sense	intergenic	69410	same_strand	upstream
0	XLOC_023405	TCONS_00079100	416083	XM_015293264.1	sense	intergenic	60462	same_strand	downstream
0	XLOC_023405	TCONS_00079100	416083	XM_015293273.1	sense	intergenic	60462	same_strand	downstream
0	XLOC_023405	TCONS_00079100	416083	XM_015293265.1	sense	intergenic	60462	same_strand	downstream
1	XLOC_009858	TCONS_00030024	373963	NM_204157.2	sense	genic	0	nested	intronic
0	XLOC_009858	TCONS_00030024	421403	XM_001234902.4	antisense	intergenic	3292	divergent	upstream
1	XLOC_032092	TCONS_00111610	431593	XM_001231557.3	antisense	genic	0	containing	intronic
0	XLOC_032092	TCONS_00111610	769515	XM_001232797.3	sense	intergenic	3832	same_strand	upstream
0	XLOC_032092	TCONS_00111610	769515	XM_015277567.1	sense	intergenic	3670	same_strand	upstream
0	XLOC_032092	TCONS_00111610	769515	XM_015277566.1	sense	intergenic	3832	same_strand	upstream
1	XLOC_000861	TCONS_00002635	386573	NM_204412.1	antisense	intergenic	72359	convergent	downstream
1	XLOC_007726	TCONS_00023560	107052623	XM_015282155.1	sense	intergenic	4188	same_strand	upstream
1	XLOC_029177	TCONS_00102041	770126	XM_015298668.1	sense	genic	0	containing	exonic
0	XLOC_029177	TCONS_00102041	425592	XM_015298638.1	antisense	intergenic	1627	convergent	downstream
0	XLOC_029177	TCONS_00102041	425592	XM_015298633.1	antisense	intergenic	1630	convergent	downstream
0	XLOC_029177	TCONS_00102041	425592	XM_015298632.1	antisense	intergenic	1630	convergent	downstream
0	XLOC_029177	TCONS_00102041	101751615	XM_015298663.1	sense	intergenic	3805	same_strand	downstream
0	XLOC_029177	TCONS_00102041	425592	XM_015298627.1	antisense	intergenic	1630	convergent	downstream
0	XLOC_029177	TCONS_00102041	770126	XM_004948302.2	sense	genic	0	containing	exonic
0	XLOC_029177	TCONS_00102041	425592	XM_015298635.1	antisense	intergenic	1630	convergent	downstream
0	XLOC_029177	TCONS_00102041	770126	XM_015298669.1	sense	genic	0	containing	exonic
0	XLOC_029177	TCONS_00102041	770126	XR_001470131.1	sense	genic	0	containing	exonic
0	XLOC_029177	TCONS_00102041	101751679	XM_015298666.1	antisense	intergenic	7828	divergent	upstream
0	XLOC_029177	TCONS_00102041	425592	XM_015298624.1	antisense	intergenic	1630	convergent	downstream
0	XLOC_029177	TCONS_00102041	770126	XR_001470132.1	sense	genic	0	containing	exonic
0	XLOC_029177	TCONS_00102041	101751679	XM_004948298.2	antisense	intergenic	7828	divergent	upstream
0	XLOC_029177	TCONS_00102041	101751679	XM_004948299.2	antisense	intergenic	7828	divergent	upstream
0	XLOC_029177	TCONS_00102041	425592	XM_015298636.1	antisense	intergenic	1630	convergent	downstream
0	XLOC_029177	TCONS_00102041	425592	XM_015298630.1	antisense	intergenic	1630	convergent	downstream
0	XLOC_029177	TCONS_00102041	425592	XM_015298626.1	antisense	intergenic	1630	convergent	downstream
0	XLOC_029177	TCONS_00102041	425592	XM_015298629.1	antisense	intergenic	1630	convergent	downstream
0	XLOC_029177	TCONS_00102041	425592	XM_015298625.1	antisense	intergenic	1630	convergent	downstream
0	XLOC_029177	TCONS_00102041	425592	NM_001097529.2	antisense	intergenic	1636	convergent	downstream
0	XLOC_029177	TCONS_00102041	425592	XM_015298631.1	antisense	intergenic	1630	convergent	downstream
0	XLOC_029177	TCONS_00102041	425592	XM_015298634.1	antisense	intergenic	1630	convergent	downstream
0	XLOC_029177	TCONS_00102041	425592	XM_015298637.1	antisense	intergenic	1630	convergent	downstream
1	XLOC_007750	TCONS_00023620	420510	XM_015281606.1	antisense	intergenic	11640	convergent	downstream
1	XLOC_010667	TCONS_00032415	373963	NM_204157.2	sense	genic	0	nested	intronic
0	XLOC_010667	TCONS_00032415	421831	XM_015284620.1	sense	intergenic	3805	same_strand	downstream
0	XLOC_010667	TCONS_00032415	421831	NM_001031083.1	sense	intergenic	4694	same_strand	downstream
0	XLOC_010667	TCONS_00032415	421831	XM_015284621.1	sense	intergenic	3805	same_strand	downstream
0	XLOC_010667	TCONS_00032415	421831	XM_015284624.1	sense	intergenic	7176	same_strand	downstream
0	XLOC_010667	TCONS_00032415	421832	XM_015284626.1	sense	intergenic	6469	same_strand	upstream
0	XLOC_010667	TCONS_00032415	421831	XM_015284623.1	sense	intergenic	3805	same_strand	downstream
0	XLOC_010667	TCONS_00032415	421831	XM_015284622.1	sense	intergenic	3805	same_strand	downstream
0	XLOC_010667	TCONS_00032415	421832	NM_001039289.1	sense	intergenic	6489	same_strand	upstream
1	XLOC_002129	TCONS_00006740	418734	XM_416933.5	antisense	genic	0	overlapping	exonic
0	XLOC_002129	TCONS_00006740	418733	XM_015277913.1	antisense	intergenic	2862	divergent	upstream
0	XLOC_002129	TCONS_00006740	418733	XM_015277910.1	antisense	intergenic	2862	divergent	upstream
0	XLOC_002129	TCONS_00006740	418733	XM_015277911.1	antisense	intergenic	2862	divergent	upstream
1	XLOC_028166	TCONS_00098215	419527	XM_004947557.2	antisense	intergenic	5460	divergent	upstream
0	XLOC_028166	TCONS_00098215	419527	XM_417678.4	antisense	intergenic	5465	divergent	upstream
1	XLOC_006411	TCONS_00019731	101750341	XM_015275931.1	sense	genic	0	containing	exonic
0	XLOC_006411	TCONS_00019731	100858664	XM_015275929.1	antisense	genic	0	overlapping	intronic
0	XLOC_006411	TCONS_00019731	101750341	XM_015275932.1	sense	genic	0	containing	exonic
0	XLOC_006411	TCONS_00019731	101750341	XR_001463329.1	sense	genic	0	containing	exonic
0	XLOC_006411	TCONS_00019731	420811	XM_418903.5	sense	intergenic	8577	same_strand	upstream
0	XLOC_006411	TCONS_00019731	100858664	XM_015275928.1	antisense	genic	0	overlapping	intronic
0	XLOC_006411	TCONS_00019731	100858664	XM_015275927.1	antisense	genic	0	overlapping	intronic
0	XLOC_006411	TCONS_00019731	107051647	XM_015275930.1	sense	genic	0	containing	exonic
0	XLOC_006411	TCONS_00019731	101750341	XR_001463330.1	sense	genic	0	containing	exonic
1	XLOC_012172	TCONS_00037259	373963	NM_204157.2	antisense	genic	0	nested	intronic
1	XLOC_012941	TCONS_00039580	422321	XM_420297.5	antisense	intergenic	277	convergent	downstream
1	XLOC_023713	TCONS_00080275	416292	XM_004944962.2	sense	genic	0	containing	exonic
0	XLOC_023713	TCONS_00080275	416293	XM_015293942.1	antisense	intergenic	5275	convergent	downstream
0	XLOC_023713	TCONS_00080275	416293	XM_015293943.1	antisense	intergenic	5275	convergent	downstream
0	XLOC_023713	TCONS_00080275	416292	XM_015293944.1	sense	genic	0	nested	exonic
0	XLOC_023713	TCONS_00080275	416291	XM_414611.5	sense	intergenic	7712	same_strand	downstream
0	XLOC_023713	TCONS_00080275	416292	XM_429413.5	sense	genic	0	containing	exonic
1	XLOC_009874	TCONS_00030071	373963	NM_204157.2	sense	genic	0	nested	intronic
0	XLOC_009874	TCONS_00030071	421412	NM_001031054.1	sense	intergenic	6015	same_strand	downstream
1	XLOC_027027	TCONS_00093585	417626	XM_015296122.1	antisense	genic	0	overlapping	exonic
0	XLOC_027027	TCONS_00093585	417627	XM_415871.5	antisense	intergenic	56	divergent	upstream
0	XLOC_027027	TCONS_00093585	417626	XM_415870.5	antisense	genic	0	overlapping	exonic
1	XLOC_027851	TCONS_00096791	396538	XM_015296840.1	antisense	genic	0	overlapping	exonic
0	XLOC_027851	TCONS_00096791	396538	NM_205527.2	antisense	intergenic	280	convergent	downstream
0	XLOC_027851	TCONS_00096791	419429	XM_015296881.1	antisense	intergenic	103	divergent	upstream
0	XLOC_027851	TCONS_00096791	396538	XM_015296842.1	antisense	genic	0	overlapping	exonic
0	XLOC_027851	TCONS_00096791	396538	XM_015296845.1	antisense	genic	0	overlapping	exonic
0	XLOC_027851	TCONS_00096791	396538	XM_015296839.1	antisense	genic	0	overlapping	exonic
0	XLOC_027851	TCONS_00096791	396538	XM_015296843.1	antisense	genic	0	overlapping	exonic
0	XLOC_027851	TCONS_00096791	396538	XM_015296844.1	antisense	genic	0	overlapping	exonic
0	XLOC_027851	TCONS_00096791	396538	XM_015296841.1	antisense	genic	0	overlapping	exonic
0	XLOC_027851	TCONS_00096791	419429	NM_001030875.3	antisense	intergenic	6692	divergent	upstream
1	XLOC_016504	TCONS_00051708	395330	NM_204621.1	antisense	genic	0	nested	intronic
0	XLOC_016504	TCONS_00051708	396145	XM_015286579.1	antisense	intergenic	9691	convergent	downstream
0	XLOC_016504	TCONS_00051708	396145	NM_205222.3	antisense	intergenic	9692	convergent	downstream
0	XLOC_016504	TCONS_00051708	395097	NM_001030342.1	antisense	intergenic	5226	divergent	upstream
0	XLOC_016504	TCONS_00051708	395097	XM_015286525.1	antisense	genic	0	overlapping	intronic
1	XLOC_007549	TCONS_00022922	420401	NM_001177575.1	antisense	intergenic	603	divergent	upstream
1	XLOC_030050	TCONS_00105333	419936	XM_015299163.1	sense	genic	0	containing	exonic
0	XLOC_030050	TCONS_00105333	419936	XM_015299162.1	sense	genic	0	containing	exonic
0	XLOC_030050	TCONS_00105333	419936	XM_015299158.1	sense	genic	0	containing	exonic
0	XLOC_030050	TCONS_00105333	419936	XM_015299161.1	sense	genic	0	nested	exonic
0	XLOC_030050	TCONS_00105333	419936	XM_015299160.1	sense	genic	0	nested	exonic
0	XLOC_030050	TCONS_00105333	419936	XM_015299159.1	sense	genic	0	containing	exonic
0	XLOC_030050	TCONS_00105333	768958	XM_001232128.4	sense	intergenic	7638	same_strand	upstream
1	XLOC_001499	TCONS_00004868	418438	XM_015298068.1	antisense	genic	0	overlapping	exonic
0	XLOC_001499	TCONS_00004868	430981	XM_015298030.1	antisense	intergenic	3260	divergent	upstream
0	XLOC_001499	TCONS_00004868	418438	XM_015298085.1	antisense	genic	0	overlapping	exonic
0	XLOC_001499	TCONS_00004868	418438	XM_015298074.1	antisense	genic	0	overlapping	exonic
0	XLOC_001499	TCONS_00004868	418438	XM_015298097.1	antisense	genic	0	overlapping	exonic
0	XLOC_001499	TCONS_00004868	418438	XM_015298062.1	antisense	genic	0	overlapping	exonic
0	XLOC_001499	TCONS_00004868	430981	XM_015298039.1	antisense	intergenic	3260	divergent	upstream
0	XLOC_001499	TCONS_00004868	418438	XM_015298060.1	antisense	genic	0	overlapping	exonic
0	XLOC_001499	TCONS_00004868	418438	XM_015298077.1	antisense	genic	0	overlapping	exonic
0	XLOC_001499	TCONS_00004868	418438	XM_015298052.1	antisense	genic	0	overlapping	exonic
0	XLOC_001499	TCONS_00004868	418438	XM_015298093.1	antisense	genic	0	overlapping	exonic
0	XLOC_001499	TCONS_00004868	418438	XM_015298102.1	antisense	genic	0	overlapping	exonic
1	XLOC_031350	TCONS_00109558	431612	XM_015280361.1	sense	intergenic	91	same_strand	upstream
0	XLOC_031350	TCONS_00109558	427262	NM_001031427.1	antisense	intergenic	1146	divergent	upstream
1	XLOC_002807	TCONS_00008607	404755	NM_213577.2	sense	genic	0	nested	exonic
0	XLOC_002807	TCONS_00008607	404756	NM_213578.1	antisense	intergenic	8516	divergent	upstream
0	XLOC_002807	TCONS_00008607	419029	NM_001277837.1	sense	intergenic	6717	same_strand	upstream
0	XLOC_002807	TCONS_00008607	101748650	XM_015280873.1	sense	intergenic	4373	same_strand	downstream
1	XLOC_002464	TCONS_00007609	770248	XR_001463478.1	sense	genic	0	containing	exonic
0	XLOC_002464	TCONS_00007609	770248	XR_001463472.1	sense	genic	0	overlapping	exonic
0	XLOC_002464	TCONS_00007609	770248	XR_001463481.1	sense	genic	0	containing	exonic
0	XLOC_002464	TCONS_00007609	770248	XR_001463479.1	sense	genic	0	containing	exonic
0	XLOC_002464	TCONS_00007609	770248	XR_001463477.1	sense	genic	0	containing	exonic
0	XLOC_002464	TCONS_00007609	770248	XR_001463471.1	sense	genic	0	overlapping	exonic
0	XLOC_002464	TCONS_00007609	770248	XR_001463480.1	sense	genic	0	containing	exonic
0	XLOC_002464	TCONS_00007609	770248	XM_015276266.1	sense	genic	0	overlapping	exonic
0	XLOC_002464	TCONS_00007609	770248	XM_015276248.1	sense	genic	0	overlapping	exonic
0	XLOC_002464	TCONS_00007609	770248	XR_001463482.1	sense	genic	0	containing	exonic
0	XLOC_002464	TCONS_00007609	770248	XR_001463483.1	sense	genic	0	containing	exonic
0	XLOC_002464	TCONS_00007609	770248	XR_001463476.1	sense	genic	0	containing	exonic
1	XLOC_027106	TCONS_00093990	419126	XM_417312.5	antisense	genic	0	overlapping	exonic
0	XLOC_027106	TCONS_00093990	396432	NM_205448.1	sense	genic	0	nested	intronic
0	XLOC_027106	TCONS_00093990	419125	NM_001030845.1	antisense	intergenic	50	divergent	upstream
1	XLOC_018787	TCONS_00060854	395324	NM_204617.2	antisense	genic	0	containing	intronic
0	XLOC_018787	TCONS_00060854	424296	NM_001006528.2	antisense	intergenic	101	divergent	upstream
1	XLOC_009896	TCONS_00030148	373963	NM_204157.2	sense	genic	0	nested	intronic
1	XLOC_005166	TCONS_00015866	418874	XR_001463297.1	antisense	intergenic	8420	divergent	upstream
0	XLOC_005166	TCONS_00015866	418874	NM_001030826.1	antisense	intergenic	8445	divergent	upstream
0	XLOC_005166	TCONS_00015866	418874	XM_015275702.1	antisense	intergenic	8462	divergent	upstream
0	XLOC_005166	TCONS_00015866	418874	XM_015275698.1	antisense	intergenic	8421	divergent	upstream
0	XLOC_005166	TCONS_00015866	418874	XM_015275704.1	antisense	intergenic	8420	divergent	upstream
1	XLOC_008812	TCONS_00026834	373970	XM_015277931.1	sense	intergenic	11406	same_strand	upstream
0	XLOC_008812	TCONS_00026834	421064	XM_015277955.1	antisense	intergenic	16421	divergent	upstream
0	XLOC_008812	TCONS_00026834	421064	XM_015277963.1	antisense	intergenic	16420	divergent	upstream
0	XLOC_008812	TCONS_00026834	421064	XM_015277961.1	antisense	intergenic	16422	divergent	upstream
0	XLOC_008812	TCONS_00026834	421064	XM_015277962.1	antisense	intergenic	16422	divergent	upstream
0	XLOC_008812	TCONS_00026834	421064	XM_015277960.1	antisense	intergenic	16421	divergent	upstream
0	XLOC_008812	TCONS_00026834	421064	XM_015277959.1	antisense	intergenic	16421	divergent	upstream
0	XLOC_008812	TCONS_00026834	373970	XM_015277932.1	sense	intergenic	11406	same_strand	upstream
0	XLOC_008812	TCONS_00026834	373970	NM_001199448.1	sense	intergenic	12236	same_strand	upstream
0	XLOC_008812	TCONS_00026834	421064	XM_015277957.1	antisense	intergenic	16421	divergent	upstream
0	XLOC_008812	TCONS_00026834	421064	XM_015277958.1	antisense	intergenic	16421	divergent	upstream
1	XLOC_014152	TCONS_00043696	422295	XM_015278539.1	sense	genic	0	overlapping	exonic
0	XLOC_014152	TCONS_00043696	771657	XM_015278544.1	sense	intergenic	8867	same_strand	downstream
0	XLOC_014152	TCONS_00043696	771657	XM_015278541.1	sense	intergenic	8867	same_strand	downstream
0	XLOC_014152	TCONS_00043696	771657	XM_015278542.1	sense	intergenic	8867	same_strand	downstream
0	XLOC_014152	TCONS_00043696	771657	XM_015278546.1	sense	intergenic	8867	same_strand	downstream
0	XLOC_014152	TCONS_00043696	771657	XM_015278543.1	sense	intergenic	8867	same_strand	downstream
0	XLOC_014152	TCONS_00043696	422295	XM_015278540.1	sense	genic	0	overlapping	exonic
0	XLOC_014152	TCONS_00043696	422293	XM_004940743.2	sense	intergenic	3231	same_strand	upstream
0	XLOC_014152	TCONS_00043696	771657	XM_015278547.1	sense	intergenic	8867	same_strand	downstream
0	XLOC_014152	TCONS_00043696	422293	XM_420272.5	sense	intergenic	3233	same_strand	upstream
0	XLOC_014152	TCONS_00043696	771657	XM_015278545.1	sense	intergenic	8867	same_strand	downstream
1	XLOC_022262	TCONS_00074903	415774	XM_414136.5	antisense	genic	0	overlapping	intronic
0	XLOC_022262	TCONS_00074903	415774	XM_015292475.1	antisense	genic	0	overlapping	intronic
1	XLOC_018628	TCONS_00060113	424157	XM_015289679.1	antisense	genic	0	nested	intronic
0	XLOC_018628	TCONS_00060113	424157	XM_015289677.1	antisense	genic	0	nested	intronic
0	XLOC_018628	TCONS_00060113	424157	XM_015289680.1	antisense	genic	0	nested	intronic
0	XLOC_018628	TCONS_00060113	424157	XM_015289678.1	antisense	genic	0	nested	intronic
1	XLOC_008841	TCONS_00026950	421089	XM_015278001.1	sense	intergenic	26088	same_strand	upstream
0	XLOC_008841	TCONS_00026950	421089	XM_004939814.2	sense	intergenic	26371	same_strand	upstream
0	XLOC_008841	TCONS_00026950	421089	XM_004939813.2	sense	intergenic	26371	same_strand	upstream
0	XLOC_008841	TCONS_00026950	421089	XM_015278002.1	sense	intergenic	26088	same_strand	upstream
0	XLOC_008841	TCONS_00026950	421089	XM_015278004.1	sense	intergenic	27586	same_strand	upstream
0	XLOC_008841	TCONS_00026950	421089	XM_419173.5	sense	intergenic	26371	same_strand	upstream
1	XLOC_005300	TCONS_00016299	395771	XM_015277694.1	antisense	intergenic	976	divergent	upstream
0	XLOC_005300	TCONS_00016299	395771	NM_204931.1	antisense	intergenic	1573	divergent	upstream
0	XLOC_005300	TCONS_00016299	395771	XM_015277689.1	antisense	intergenic	979	divergent	upstream
0	XLOC_005300	TCONS_00016299	395771	XM_015277700.1	antisense	intergenic	8498	divergent	upstream
1	XLOC_011978	TCONS_00036821	373963	NM_204157.2	antisense	genic	0	nested	intronic
1	XLOC_017806	TCONS_00056906	396521	NM_205515.1	antisense	genic	0	nested	intronic
0	XLOC_017806	TCONS_00056906	423962	XM_015289043.1	sense	intergenic	1266	same_strand	upstream
0	XLOC_017806	TCONS_00056906	423962	XM_004942357.2	sense	intergenic	1472	same_strand	upstream
0	XLOC_017806	TCONS_00056906	423961	XM_004942356.2	antisense	intergenic	90	divergent	upstream
0	XLOC_017806	TCONS_00056906	423962	XM_015289041.1	sense	intergenic	1636	same_strand	upstream
1	XLOC_009663	TCONS_00029348	421263	XM_015278042.1	antisense	intergenic	16681	divergent	upstream
0	XLOC_009663	TCONS_00029348	421263	NM_001145229.1	antisense	intergenic	16920	divergent	upstream
1	XLOC_022715	TCONS_00076480	396385	XM_015292552.1	sense	intergenic	15967	same_strand	downstream
0	XLOC_022715	TCONS_00076480	396385	NM_205416.1	sense	intergenic	16480	same_strand	downstream
0	XLOC_022715	TCONS_00076480	396385	XM_015292553.1	sense	intergenic	15967	same_strand	downstream
0	XLOC_022715	TCONS_00076480	396385	XM_015292551.1	sense	intergenic	15967	same_strand	downstream
1	XLOC_001814	TCONS_00005771	418574	XM_015302080.1	sense	intergenic	92189	same_strand	downstream
0	XLOC_001814	TCONS_00005771	418574	XM_015302112.1	sense	intergenic	92189	same_strand	downstream
0	XLOC_001814	TCONS_00005771	418574	XM_015302123.1	sense	intergenic	92189	same_strand	downstream
0	XLOC_001814	TCONS_00005771	418574	XM_015302102.1	sense	intergenic	92189	same_strand	downstream
0	XLOC_001814	TCONS_00005771	418574	XM_015302089.1	sense	intergenic	92189	same_strand	downstream
0	XLOC_001814	TCONS_00005771	418574	XM_015302098.1	sense	intergenic	92189	same_strand	downstream
1	XLOC_004782	TCONS_00014773	107051987	XM_015277930.1	antisense	intergenic	62462	divergent	upstream
0	XLOC_004782	TCONS_00014773	107051987	XM_015277928.1	antisense	intergenic	62465	divergent	upstream
0	XLOC_004782	TCONS_00014773	107051974	XM_015277868.1	sense	intergenic	65740	same_strand	downstream
0	XLOC_004782	TCONS_00014773	107051987	XM_015277929.1	antisense	intergenic	62462	divergent	upstream
0	XLOC_004782	TCONS_00014773	107051987	XR_001464017.1	antisense	intergenic	62465	divergent	upstream
1	XLOC_010325	TCONS_00031326	373963	NM_204157.2	sense	genic	0	nested	intronic
1	XLOC_027061	TCONS_00093754	417663	NM_001302156.1	sense	intergenic	793	same_strand	upstream
0	XLOC_027061	TCONS_00093754	772264	NM_001113741.1	antisense	intergenic	1464	divergent	upstream
1	XLOC_008182	TCONS_00025034	420768	XM_003640712.3	antisense	genic	0	overlapping	intronic
0	XLOC_008182	TCONS_00025034	420768	XM_004939577.2	antisense	genic	0	overlapping	intronic
0	XLOC_008182	TCONS_00025034	420768	XM_004939568.2	antisense	genic	0	overlapping	intronic
1	XLOC_021803	TCONS_00073210	415379	XM_413765.5	antisense	intergenic	986	divergent	upstream
0	XLOC_021803	TCONS_00073210	415379	XM_015279006.1	antisense	intergenic	3925	divergent	upstream
0	XLOC_021803	TCONS_00073210	415379	XM_015279007.1	antisense	intergenic	987	divergent	upstream
1	XLOC_029277	TCONS_00102308	100859319	XM_015298476.1	sense	genic	0	containing	exonic
0	XLOC_029277	TCONS_00102308	100859319	XM_004950179.2	sense	genic	0	containing	exonic
0	XLOC_029277	TCONS_00102308	425935	XM_015298465.1	sense	intergenic	875	same_strand	downstream
0	XLOC_029277	TCONS_00102308	425935	XM_003643381.2	sense	intergenic	875	same_strand	downstream
0	XLOC_029277	TCONS_00102308	425935	XM_015298470.1	sense	intergenic	875	same_strand	downstream
0	XLOC_029277	TCONS_00102308	425935	XM_004950169.2	sense	intergenic	875	same_strand	downstream
0	XLOC_029277	TCONS_00102308	100859319	XM_003643382.3	sense	genic	0	containing	exonic
0	XLOC_029277	TCONS_00102308	425935	XM_015298475.1	sense	intergenic	875	same_strand	downstream
0	XLOC_029277	TCONS_00102308	425935	XM_015298468.1	sense	intergenic	875	same_strand	downstream
0	XLOC_029277	TCONS_00102308	425935	XM_015298471.1	sense	intergenic	875	same_strand	downstream
0	XLOC_029277	TCONS_00102308	425300	XM_423077.5	sense	intergenic	2057	same_strand	upstream
0	XLOC_029277	TCONS_00102308	425935	XM_004950178.2	sense	intergenic	875	same_strand	downstream
0	XLOC_029277	TCONS_00102308	425935	XM_015298467.1	sense	intergenic	875	same_strand	downstream
0	XLOC_029277	TCONS_00102308	425935	XM_015298466.1	sense	intergenic	875	same_strand	downstream
0	XLOC_029277	TCONS_00102308	425935	XM_015298474.1	sense	intergenic	875	same_strand	downstream
0	XLOC_029277	TCONS_00102308	425935	XM_004950177.2	sense	intergenic	5577	same_strand	downstream
0	XLOC_029277	TCONS_00102308	425935	XM_004950172.2	sense	intergenic	875	same_strand	downstream
0	XLOC_029277	TCONS_00102308	100857714	XM_004948252.2	sense	intergenic	9595	same_strand	upstream
0	XLOC_029277	TCONS_00102308	425935	XM_015298473.1	sense	intergenic	875	same_strand	downstream
0	XLOC_029277	TCONS_00102308	425935	XM_015298469.1	sense	intergenic	875	same_strand	downstream
0	XLOC_029277	TCONS_00102308	425935	XM_015298472.1	sense	intergenic	875	same_strand	downstream
1	XLOC_019574	TCONS_00064381	373901	NM_204112.1	antisense	genic	0	overlapping	intronic
1	XLOC_012941	TCONS_00039582	422321	XM_420297.5	antisense	intergenic	277	convergent	downstream
1	XLOC_004541	TCONS_00013962	107056943	XM_015301896.1	sense	intergenic	5057	same_strand	upstream
0	XLOC_004541	TCONS_00013962	107056915	XM_015301878.1	sense	intergenic	9090	same_strand	upstream
0	XLOC_004541	TCONS_00013962	107056943	XM_015301899.1	sense	intergenic	5057	same_strand	upstream
1	XLOC_026933	TCONS_00093233	771389	XM_015296019.1	sense	intergenic	35758	same_strand	downstream
1	XLOC_032641	TCONS_00113383	427125	XM_015280530.1	sense	intergenic	13217	same_strand	downstream
1	XLOC_015997	TCONS_00050017	396273	NM_205331.1	antisense	intergenic	462	divergent	upstream
1	XLOC_032865	TCONS_00114102	427389	NM_001006586.1	sense	intergenic	3624	same_strand	downstream
1	XLOC_028282	TCONS_00098606	419531	XM_417683.5	antisense	intergenic	207	divergent	upstream
0	XLOC_028282	TCONS_00098606	419531	XM_004947563.2	antisense	intergenic	225	divergent	upstream
0	XLOC_028282	TCONS_00098606	419530	XM_417682.4	sense	intergenic	3017	same_strand	upstream
0	XLOC_028282	TCONS_00098606	419531	XM_004947564.2	antisense	intergenic	225	divergent	upstream
0	XLOC_028282	TCONS_00098606	419530	XM_015297320.1	sense	intergenic	5085	same_strand	upstream
0	XLOC_028282	TCONS_00098606	419531	XM_004947562.2	antisense	intergenic	207	divergent	upstream
1	XLOC_003759	TCONS_00011490	418141	XM_015286145.1	antisense	intergenic	18	divergent	upstream
0	XLOC_003759	TCONS_00011490	418140	XM_015285729.1	antisense	intergenic	9209	convergent	downstream
0	XLOC_003759	TCONS_00011490	418140	XM_015285712.1	antisense	intergenic	9209	convergent	downstream
0	XLOC_003759	TCONS_00011490	418140	XM_015285706.1	antisense	intergenic	9209	convergent	downstream
0	XLOC_003759	TCONS_00011490	418140	NM_001030766.1	antisense	intergenic	9213	convergent	downstream
0	XLOC_003759	TCONS_00011490	418140	XM_015285723.1	antisense	intergenic	9209	convergent	downstream
0	XLOC_003759	TCONS_00011490	418140	XM_015285725.1	antisense	intergenic	9209	convergent	downstream
0	XLOC_003759	TCONS_00011490	418140	XM_015285722.1	antisense	intergenic	9209	convergent	downstream
0	XLOC_003759	TCONS_00011490	418140	XM_015285715.1	antisense	intergenic	9209	convergent	downstream
1	XLOC_016758	TCONS_00052845	423265	XM_015287323.1	antisense	intergenic	4655	convergent	downstream
0	XLOC_016758	TCONS_00052845	423265	NM_001006476.2	antisense	intergenic	4655	convergent	downstream
1	XLOC_007541	TCONS_00022901	396067	NM_205159.1	sense	intergenic	28055	same_strand	downstream
0	XLOC_007541	TCONS_00022901	396067	XM_015281050.1	sense	intergenic	28069	same_strand	downstream
0	XLOC_007541	TCONS_00022901	396067	XM_015281049.1	sense	intergenic	28069	same_strand	downstream
1	XLOC_020435	TCONS_00067993	770366	XM_001233702.4	antisense	genic	0	nested	exonic
0	XLOC_020435	TCONS_00067993	424849	XM_015277094.1	antisense	intergenic	5882	divergent	upstream
0	XLOC_020435	TCONS_00067993	424849	XM_015277096.1	antisense	intergenic	5882	divergent	upstream
0	XLOC_020435	TCONS_00067993	424849	XM_015277099.1	antisense	intergenic	5883	divergent	upstream
0	XLOC_020435	TCONS_00067993	424849	XM_015277098.1	antisense	intergenic	5882	divergent	upstream
0	XLOC_020435	TCONS_00067993	424849	XM_015277103.1	antisense	intergenic	5884	divergent	upstream
0	XLOC_020435	TCONS_00067993	424846	XM_015277089.1	sense	intergenic	8393	same_strand	upstream
0	XLOC_020435	TCONS_00067993	424849	XM_015277102.1	antisense	intergenic	5884	divergent	upstream
0	XLOC_020435	TCONS_00067993	424849	XM_015277093.1	antisense	intergenic	5882	divergent	upstream
0	XLOC_020435	TCONS_00067993	424849	XM_015277092.1	antisense	intergenic	5882	divergent	upstream
0	XLOC_020435	TCONS_00067993	424849	XM_015277100.1	antisense	intergenic	5884	divergent	upstream
0	XLOC_020435	TCONS_00067993	424849	XM_015277101.1	antisense	intergenic	5884	divergent	upstream
0	XLOC_020435	TCONS_00067993	770344	XM_003641735.3	sense	intergenic	905	same_strand	downstream
0	XLOC_020435	TCONS_00067993	424849	XM_015277095.1	antisense	intergenic	5882	divergent	upstream
1	XLOC_018965	TCONS_00061599	428997	XM_015289178.1	sense	intergenic	475	same_strand	downstream
0	XLOC_018965	TCONS_00061599	428997	NM_001083362.1	sense	intergenic	477	same_strand	downstream
1	XLOC_003660	TCONS_00011106	418062	XM_015285413.1	antisense	intergenic	760	divergent	upstream
0	XLOC_003660	TCONS_00011106	418062	XM_015285402.1	antisense	intergenic	760	divergent	upstream
1	XLOC_015526	TCONS_00048490	395330	NM_204621.1	sense	genic	0	nested	intronic
0	XLOC_015526	TCONS_00048490	423141	XM_004941528.2	sense	intergenic	1005	same_strand	downstream
1	XLOC_006102	TCONS_00018830	420647	XM_015281485.1	antisense	intergenic	2486	divergent	upstream
0	XLOC_006102	TCONS_00018830	420647	NM_001199644.1	antisense	intergenic	4941	divergent	upstream
0	XLOC_006102	TCONS_00018830	420647	XM_015281488.1	antisense	intergenic	4730	divergent	upstream
0	XLOC_006102	TCONS_00018830	420647	XM_015281489.1	antisense	intergenic	2496	divergent	upstream
1	XLOC_009532	TCONS_00028891	395539	NM_204770.1	sense	intergenic	4748	same_strand	downstream
1	XLOC_026375	TCONS_00090970	396159	NM_205233.1	antisense	intergenic	1375	convergent	downstream
1	XLOC_017686	TCONS_00056430	396521	NM_205515.1	antisense	genic	0	nested	intronic
0	XLOC_017686	TCONS_00056430	395188	NM_204517.1	sense	intergenic	1804	same_strand	downstream
1	XLOC_019349	TCONS_00063520	424333	XM_422177.4	antisense	intergenic	3553	convergent	downstream
0	XLOC_019349	TCONS_00063520	424332	XM_004943064.2	antisense	intergenic	8994	convergent	downstream
0	XLOC_019349	TCONS_00063520	424332	XM_015290174.1	antisense	intergenic	8994	convergent	downstream
0	XLOC_019349	TCONS_00063520	424332	XM_015290170.1	antisense	intergenic	8994	convergent	downstream
0	XLOC_019349	TCONS_00063520	424332	XM_004943063.2	antisense	intergenic	8994	convergent	downstream
0	XLOC_019349	TCONS_00063520	424332	XM_015290171.1	antisense	intergenic	9803	convergent	downstream
0	XLOC_019349	TCONS_00063520	424332	XM_015290176.1	antisense	intergenic	8994	convergent	downstream
0	XLOC_019349	TCONS_00063520	424332	XM_015290175.1	antisense	intergenic	8994	convergent	downstream
0	XLOC_019349	TCONS_00063520	424332	XM_422176.5	antisense	intergenic	8994	convergent	downstream
0	XLOC_019349	TCONS_00063520	424332	XM_015290173.1	antisense	intergenic	8994	convergent	downstream
0	XLOC_019349	TCONS_00063520	424332	XM_015290172.1	antisense	intergenic	8994	convergent	downstream
1	XLOC_024837	TCONS_00084462	770260	XM_015294778.1	sense	genic	0	containing	exonic
0	XLOC_024837	TCONS_00084462	416754	XR_001469162.1	sense	intergenic	6227	same_strand	downstream
0	XLOC_024837	TCONS_00084462	770260	XM_001233590.3	sense	genic	0	containing	exonic
0	XLOC_024837	TCONS_00084462	416754	XM_001232227.4	sense	intergenic	6227	same_strand	downstream
0	XLOC_024837	TCONS_00084462	416755	XM_015294774.1	sense	intergenic	2185	same_strand	upstream
0	XLOC_024837	TCONS_00084462	416755	XM_015294776.1	sense	intergenic	1523	same_strand	upstream
0	XLOC_024837	TCONS_00084462	416755	XM_015294773.1	sense	intergenic	1523	same_strand	upstream
0	XLOC_024837	TCONS_00084462	416754	XR_001469161.1	sense	intergenic	6227	same_strand	downstream
0	XLOC_024837	TCONS_00084462	416754	XR_001469160.1	sense	intergenic	699	same_strand	downstream
0	XLOC_024837	TCONS_00084462	416755	XM_015294777.1	sense	intergenic	1523	same_strand	upstream
1	XLOC_027990	TCONS_00097497	419404	XM_417566.5	sense	genic	0	containing	exonic
0	XLOC_027990	TCONS_00097497	419403	XM_015296860.1	antisense	intergenic	4703	convergent	downstream
0	XLOC_027990	TCONS_00097497	419405	XM_015297110.1	antisense	genic	0	overlapping	intronic
0	XLOC_027990	TCONS_00097497	419403	XM_015296862.1	antisense	intergenic	1289	convergent	downstream
0	XLOC_027990	TCONS_00097497	419405	XM_417567.4	antisense	intergenic	158	divergent	upstream
0	XLOC_027990	TCONS_00097497	419405	XM_004947395.2	antisense	intergenic	53	divergent	upstream
0	XLOC_027990	TCONS_00097497	419405	XM_015297111.1	antisense	genic	0	overlapping	exonic
0	XLOC_027990	TCONS_00097497	419403	XM_015296861.1	antisense	intergenic	1289	convergent	downstream
0	XLOC_027990	TCONS_00097497	419403	NM_001030870.2	antisense	intergenic	1289	convergent	downstream
0	XLOC_027990	TCONS_00097497	419405	XM_015297108.1	antisense	intergenic	158	divergent	upstream
0	XLOC_027990	TCONS_00097497	419405	XM_015297112.1	antisense	intergenic	158	divergent	upstream
1	XLOC_032240	TCONS_00112054	427352	XM_424930.5	antisense	intergenic	31060	convergent	downstream
1	XLOC_019674	TCONS_00064864	396298	NM_205352.1	antisense	genic	0	overlapping	exonic
0	XLOC_019674	TCONS_00064864	424618	XM_422455.4	sense	intergenic	8258	same_strand	downstream
0	XLOC_019674	TCONS_00064864	424619	XM_015291010.1	antisense	intergenic	98	divergent	upstream
0	XLOC_019674	TCONS_00064864	424618	XM_015291241.1	sense	intergenic	8258	same_strand	downstream
0	XLOC_019674	TCONS_00064864	424618	XM_004936774.2	sense	intergenic	8258	same_strand	downstream
0	XLOC_019674	TCONS_00064864	424618	XM_015291243.1	sense	intergenic	9243	same_strand	downstream
0	XLOC_019674	TCONS_00064864	424619	NM_001277593.1	antisense	intergenic	635	divergent	upstream
0	XLOC_019674	TCONS_00064864	424618	XM_015291242.1	sense	intergenic	9243	same_strand	downstream
1	XLOC_014411	TCONS_00044466	395694	NM_204881.1	sense	genic	0	nested	intronic
0	XLOC_014411	TCONS_00044466	422453	XM_015276171.1	antisense	intergenic	2754	convergent	downstream
0	XLOC_014411	TCONS_00044466	422453	XM_015276170.1	antisense	intergenic	2754	convergent	downstream
0	XLOC_014411	TCONS_00044466	422453	NM_001277828.1	antisense	intergenic	2752	convergent	downstream
0	XLOC_014411	TCONS_00044466	422453	XM_015276173.1	antisense	intergenic	2754	convergent	downstream
0	XLOC_014411	TCONS_00044466	422453	XM_015276172.1	antisense	intergenic	2754	convergent	downstream
0	XLOC_014411	TCONS_00044466	422453	XM_015276169.1	antisense	intergenic	2754	convergent	downstream
0	XLOC_014411	TCONS_00044466	422453	XM_015276167.1	antisense	intergenic	2754	convergent	downstream
0	XLOC_014411	TCONS_00044466	422453	XM_015276168.1	antisense	intergenic	2754	convergent	downstream
1	XLOC_004573	TCONS_00014011	107057587	XM_015302663.1	antisense	intergenic	79795	divergent	upstream
1	XLOC_009590	TCONS_00029120	395398	NM_001198976.1	sense	intergenic	80904	same_strand	downstream
0	XLOC_009590	TCONS_00029120	395398	XM_015278029.1	sense	intergenic	80904	same_strand	downstream
0	XLOC_009590	TCONS_00029120	395398	XM_015278032.1	sense	intergenic	80904	same_strand	downstream
0	XLOC_009590	TCONS_00029120	395398	XM_015278036.1	sense	intergenic	80904	same_strand	downstream
0	XLOC_009590	TCONS_00029120	395398	XM_015278024.1	sense	intergenic	81290	same_strand	downstream
0	XLOC_009590	TCONS_00029120	395398	XM_015278035.1	sense	intergenic	80904	same_strand	downstream
0	XLOC_009590	TCONS_00029120	395398	XM_015278026.1	sense	intergenic	80904	same_strand	downstream
0	XLOC_009590	TCONS_00029120	395398	XM_015278027.1	sense	intergenic	80904	same_strand	downstream
0	XLOC_009590	TCONS_00029120	395398	XM_015278020.1	sense	intergenic	80904	same_strand	downstream
0	XLOC_009590	TCONS_00029120	395398	NM_001198975.1	sense	intergenic	80904	same_strand	downstream
0	XLOC_009590	TCONS_00029120	395398	XM_015278034.1	sense	intergenic	80904	same_strand	downstream
0	XLOC_009590	TCONS_00029120	395398	XM_015278031.1	sense	intergenic	80904	same_strand	downstream
0	XLOC_009590	TCONS_00029120	395398	XM_015278033.1	sense	intergenic	80904	same_strand	downstream
0	XLOC_009590	TCONS_00029120	395398	XM_015278022.1	sense	intergenic	80904	same_strand	downstream
0	XLOC_009590	TCONS_00029120	395398	XM_015278038.1	sense	intergenic	80904	same_strand	downstream
0	XLOC_009590	TCONS_00029120	395398	XM_015278017.1	sense	intergenic	80904	same_strand	downstream
0	XLOC_009590	TCONS_00029120	395398	XM_015278037.1	sense	intergenic	80904	same_strand	downstream
0	XLOC_009590	TCONS_00029120	395398	XM_015278021.1	sense	intergenic	80904	same_strand	downstream
0	XLOC_009590	TCONS_00029120	395398	XM_015278025.1	sense	intergenic	80904	same_strand	downstream
0	XLOC_009590	TCONS_00029120	395398	XM_015278028.1	sense	intergenic	80904	same_strand	downstream
0	XLOC_009590	TCONS_00029120	395398	XM_015278018.1	sense	intergenic	80904	same_strand	downstream
0	XLOC_009590	TCONS_00029120	395398	XM_015278019.1	sense	intergenic	80904	same_strand	downstream
0	XLOC_009590	TCONS_00029120	395398	XM_015278023.1	sense	intergenic	80904	same_strand	downstream
1	XLOC_012321	TCONS_00037722	421884	XM_015284875.1	antisense	genic	0	overlapping	exonic
0	XLOC_012321	TCONS_00037722	421884	XM_015284861.1	antisense	genic	0	nested	exonic
0	XLOC_012321	TCONS_00037722	421884	XM_015284874.1	antisense	genic	0	nested	exonic
0	XLOC_012321	TCONS_00037722	421884	XM_015284876.1	antisense	genic	0	nested	exonic
0	XLOC_012321	TCONS_00037722	421884	XM_015284889.1	antisense	genic	0	nested	exonic
0	XLOC_012321	TCONS_00037722	421884	XM_015284865.1	antisense	genic	0	nested	exonic
0	XLOC_012321	TCONS_00037722	421884	XM_015284872.1	antisense	genic	0	nested	exonic
0	XLOC_012321	TCONS_00037722	421884	XM_015284864.1	antisense	genic	0	nested	exonic
0	XLOC_012321	TCONS_00037722	421884	XM_015284871.1	antisense	genic	0	nested	exonic
0	XLOC_012321	TCONS_00037722	421884	XM_015284880.1	antisense	intergenic	673	divergent	upstream
0	XLOC_012321	TCONS_00037722	421884	XM_015284868.1	antisense	genic	0	nested	exonic
0	XLOC_012321	TCONS_00037722	421884	XM_015284869.1	antisense	genic	0	nested	exonic
0	XLOC_012321	TCONS_00037722	421884	XM_015284870.1	antisense	genic	0	nested	exonic
0	XLOC_012321	TCONS_00037722	421884	XM_015284879.1	antisense	genic	0	nested	exonic
0	XLOC_012321	TCONS_00037722	421884	XM_015284866.1	antisense	genic	0	nested	exonic
0	XLOC_012321	TCONS_00037722	421884	XM_015284878.1	antisense	genic	0	nested	exonic
0	XLOC_012321	TCONS_00037722	421884	XM_015284877.1	antisense	intergenic	672	divergent	upstream
0	XLOC_012321	TCONS_00037722	421884	XM_015284867.1	antisense	genic	0	nested	exonic
0	XLOC_012321	TCONS_00037722	421884	XM_015284887.1	antisense	intergenic	672	divergent	upstream
0	XLOC_012321	TCONS_00037722	421884	XM_015284886.1	antisense	genic	0	nested	exonic
0	XLOC_012321	TCONS_00037722	421884	XM_015284863.1	antisense	genic	0	nested	exonic
0	XLOC_012321	TCONS_00037722	421884	XM_015284884.1	antisense	intergenic	770	divergent	upstream
0	XLOC_012321	TCONS_00037722	421884	XM_015284862.1	antisense	genic	0	nested	exonic
0	XLOC_012321	TCONS_00037722	421884	XM_015284883.1	antisense	genic	0	nested	exonic
0	XLOC_012321	TCONS_00037722	421884	XM_004940460.2	antisense	genic	0	nested	exonic
0	XLOC_012321	TCONS_00037722	421884	XM_015284885.1	antisense	intergenic	770	divergent	upstream
0	XLOC_012321	TCONS_00037722	421884	XM_015284888.1	antisense	intergenic	672	divergent	upstream
0	XLOC_012321	TCONS_00037722	421884	XM_015284882.1	antisense	genic	0	nested	exonic
1	XLOC_017990	TCONS_00057554	396521	NM_205515.1	sense	genic	0	nested	intronic
1	XLOC_022171	TCONS_00074623	770775	XM_015292371.1	antisense	intergenic	27363	divergent	upstream
1	XLOC_017523	TCONS_00055666	423748	XM_421624.4	antisense	genic	0	overlapping	intronic
0	XLOC_017523	TCONS_00055666	423747	NM_001277347.1	antisense	intergenic	64	divergent	upstream
0	XLOC_017523	TCONS_00055666	396521	NM_205515.1	antisense	genic	0	nested	intronic
1	XLOC_028437	TCONS_00099132	419597	XR_001469924.1	antisense	genic	0	overlapping	exonic
0	XLOC_028437	TCONS_00099132	419597	XM_015297739.1	antisense	intergenic	4660	convergent	downstream
0	XLOC_028437	TCONS_00099132	428216	XM_015297690.1	antisense	intergenic	3310	divergent	upstream
0	XLOC_028437	TCONS_00099132	419597	XM_004947726.2	antisense	intergenic	4660	convergent	downstream
0	XLOC_028437	TCONS_00099132	419597	XR_213607.2	antisense	intergenic	5877	convergent	downstream
0	XLOC_028437	TCONS_00099132	419596	XM_417742.5	antisense	genic	0	overlapping	exonic
0	XLOC_028437	TCONS_00099132	428216	XM_015297687.1	antisense	intergenic	3310	divergent	upstream
0	XLOC_028437	TCONS_00099132	428216	XM_015297692.1	antisense	intergenic	3310	divergent	upstream
0	XLOC_028437	TCONS_00099132	419596	XM_015297740.1	antisense	genic	0	overlapping	intronic
0	XLOC_028437	TCONS_00099132	419596	XM_015297741.1	antisense	genic	0	overlapping	intronic
0	XLOC_028437	TCONS_00099132	428216	XM_015297689.1	antisense	intergenic	3310	divergent	upstream
0	XLOC_028437	TCONS_00099132	428216	XM_015297688.1	antisense	intergenic	3310	divergent	upstream
0	XLOC_028437	TCONS_00099132	428216	XM_015297694.1	antisense	intergenic	3399	divergent	upstream
0	XLOC_028437	TCONS_00099132	428216	XM_015297693.1	antisense	intergenic	3399	divergent	upstream
0	XLOC_028437	TCONS_00099132	419597	XR_001469923.1	antisense	genic	0	overlapping	exonic
0	XLOC_028437	TCONS_00099132	428216	XM_015297691.1	antisense	intergenic	3310	divergent	upstream
0	XLOC_028437	TCONS_00099132	428216	NM_001031494.1	antisense	intergenic	3366	divergent	upstream
1	XLOC_022169	TCONS_00074618	770775	XM_015292371.1	antisense	intergenic	965	divergent	upstream
0	XLOC_022169	TCONS_00074618	107054266	XM_015292361.1	antisense	intergenic	5276	divergent	upstream
1	XLOC_008838	TCONS_00026931	421087	XM_015277996.1	sense	intergenic	14925	same_strand	upstream
1	XLOC_014158	TCONS_00043718	428712	XM_015278316.1	antisense	intergenic	21068	convergent	downstream
0	XLOC_014158	TCONS_00043718	428712	NM_001079736.1	antisense	intergenic	25985	convergent	downstream
0	XLOC_014158	TCONS_00043718	428712	XM_015278315.1	antisense	intergenic	21068	convergent	downstream
0	XLOC_014158	TCONS_00043718	428712	XM_015278314.1	antisense	intergenic	21068	convergent	downstream
0	XLOC_014158	TCONS_00043718	395521	NM_204759.1	antisense	intergenic	26538	divergent	upstream
1	XLOC_004507	TCONS_00013880	418572	XM_416776.4	antisense	intergenic	9	divergent	upstream
1	XLOC_029354	TCONS_00102711	772356	XM_015298672.1	antisense	intergenic	9624	divergent	upstream
0	XLOC_029354	TCONS_00102711	772356	XM_015298670.1	antisense	intergenic	9624	divergent	upstream
0	XLOC_029354	TCONS_00102711	772356	XM_015298674.1	antisense	intergenic	9624	divergent	upstream
0	XLOC_029354	TCONS_00102711	772356	XM_015298671.1	antisense	intergenic	9624	divergent	upstream
0	XLOC_029354	TCONS_00102711	772356	XM_015298673.1	antisense	intergenic	9624	divergent	upstream
1	XLOC_011121	TCONS_00033898	395539	NM_204770.1	antisense	intergenic	37264	convergent	downstream
1	XLOC_021502	TCONS_00072134	415470	XM_015291996.1	sense	intergenic	47846	same_strand	upstream
1	XLOC_023345	TCONS_00078859	416031	NM_001122777.1	antisense	intergenic	32621	divergent	upstream
1	XLOC_023449	TCONS_00079347	771599	NM_001097539.1	antisense	intergenic	139	divergent	upstream
1	XLOC_014804	TCONS_00045992	422723	XM_015285567.1	antisense	intergenic	65335	convergent	downstream
1	XLOC_023585	TCONS_00079805	768554	XM_015293702.1	antisense	genic	0	overlapping	exonic
0	XLOC_023585	TCONS_00079805	427621	XM_015293698.1	antisense	intergenic	7564	convergent	downstream
0	XLOC_023585	TCONS_00079805	427621	XM_015293701.1	antisense	intergenic	7564	convergent	downstream
0	XLOC_023585	TCONS_00079805	416200	XM_414526.5	antisense	intergenic	323	divergent	upstream
0	XLOC_023585	TCONS_00079805	427621	XM_015293699.1	antisense	intergenic	7564	convergent	downstream
0	XLOC_023585	TCONS_00079805	427621	XM_015293700.1	antisense	intergenic	7564	convergent	downstream
0	XLOC_023585	TCONS_00079805	427620	XM_015293704.1	sense	intergenic	3341	same_strand	downstream
1	XLOC_024886	TCONS_00084637	416768	NM_001277483.1	antisense	genic	0	overlapping	intronic
0	XLOC_024886	TCONS_00084637	416768	XM_015275229.1	antisense	genic	0	overlapping	intronic
0	XLOC_024886	TCONS_00084637	416768	XM_015275230.1	antisense	genic	0	overlapping	intronic
0	XLOC_024886	TCONS_00084637	416768	XM_015275232.1	antisense	genic	0	overlapping	intronic
0	XLOC_024886	TCONS_00084637	416768	NM_001277484.1	antisense	genic	0	containing	intronic
0	XLOC_024886	TCONS_00084637	416768	XM_015275231.1	antisense	genic	0	containing	intronic
1	XLOC_031906	TCONS_00110949	101749130	NM_001302166.1	antisense	intergenic	2356	divergent	upstream
0	XLOC_031906	TCONS_00110949	770237	XM_015277410.1	antisense	intergenic	7561	convergent	downstream
0	XLOC_031906	TCONS_00110949	416385	XM_414700.5	antisense	intergenic	5817	divergent	upstream
1	XLOC_002760	TCONS_00008473	373971	NM_204160.1	antisense	intergenic	1151	convergent	downstream
0	XLOC_002760	TCONS_00008473	373971	XM_015279812.1	antisense	intergenic	5852	convergent	downstream
1	XLOC_010212	TCONS_00030951	373963	NM_204157.2	sense	genic	0	nested	intronic
1	XLOC_022184	TCONS_00074669	395446	NM_204707.1	sense	intergenic	8803	same_strand	upstream
1	XLOC_024948	TCONS_00084962	416839	NM_001252309.1	antisense	genic	0	overlapping	intronic
0	XLOC_024948	TCONS_00084962	416839	XM_015275280.1	antisense	genic	0	overlapping	intronic
1	XLOC_015168	TCONS_00047296	422941	XM_015286028.1	sense	intergenic	2852	same_strand	downstream
1	XLOC_023358	TCONS_00078901	427589	XM_015293360.1	antisense	genic	0	overlapping	exonic
0	XLOC_023358	TCONS_00078901	416034	XM_414374.5	sense	intergenic	3395	same_strand	downstream
0	XLOC_023358	TCONS_00078901	427589	XM_425162.5	antisense	genic	0	overlapping	exonic
1	XLOC_007658	TCONS_00023300	374059	XM_418566.5	antisense	genic	0	overlapping	exonic
1	XLOC_010699	TCONS_00032553	421853	NM_001006412.1	sense	genic	0	overlapping	exonic
0	XLOC_010699	TCONS_00032553	373963	NM_204157.2	sense	genic	0	nested	intronic
0	XLOC_010699	TCONS_00032553	421853	XM_015284632.1	sense	genic	0	overlapping	exonic
1	XLOC_000213	TCONS_00000603	768780	XM_015275759.1	antisense	intergenic	779	divergent	upstream
0	XLOC_000213	TCONS_00000603	417725	XM_415970.5	antisense	intergenic	4794	convergent	downstream
0	XLOC_000213	TCONS_00000603	768780	XM_015275758.1	antisense	intergenic	779	divergent	upstream
1	XLOC_014746	TCONS_00045714	428773	NM_001272018.1	antisense	genic	0	overlapping	intronic
0	XLOC_014746	TCONS_00045714	395477	NM_204726.1	antisense	intergenic	9240	divergent	upstream
0	XLOC_014746	TCONS_00045714	395477	XM_015276125.1	antisense	intergenic	9073	divergent	upstream
0	XLOC_014746	TCONS_00045714	395477	XM_015276126.1	antisense	intergenic	9316	divergent	upstream
0	XLOC_014746	TCONS_00045714	771805	NM_001079759.2	sense	intergenic	9238	same_strand	upstream
0	XLOC_014746	TCONS_00045714	395477	XM_015276124.1	antisense	intergenic	9444	divergent	upstream
0	XLOC_014746	TCONS_00045714	422697	XM_004935955.2	sense	intergenic	706	same_strand	upstream
1	XLOC_018292	TCONS_00058736	423925	XM_421785.5	sense	genic	0	containing	exonic
0	XLOC_018292	TCONS_00058736	423925	XM_015288915.1	sense	genic	0	containing	exonic
0	XLOC_018292	TCONS_00058736	423925	XM_004942314.2	sense	genic	0	containing	exonic
0	XLOC_018292	TCONS_00058736	423925	XM_004942315.2	sense	genic	0	containing	exonic
0	XLOC_018292	TCONS_00058736	396521	NM_205515.1	sense	genic	0	nested	intronic
0	XLOC_018292	TCONS_00058736	423925	XM_004942312.2	sense	genic	0	containing	exonic
0	XLOC_018292	TCONS_00058736	423925	XM_004942317.2	sense	genic	0	containing	exonic
0	XLOC_018292	TCONS_00058736	423925	XM_004942316.2	sense	genic	0	containing	exonic
0	XLOC_018292	TCONS_00058736	423925	XM_015288914.1	sense	genic	0	containing	exonic
0	XLOC_018292	TCONS_00058736	423925	XM_015288916.1	sense	genic	0	containing	exonic
0	XLOC_018292	TCONS_00058736	423925	XM_004942318.2	sense	genic	0	containing	exonic
0	XLOC_018292	TCONS_00058736	423925	XM_015288913.1	sense	genic	0	containing	exonic
1	XLOC_020454	TCONS_00068087	396169	XM_015276828.1	sense	intergenic	400	same_strand	upstream
0	XLOC_020454	TCONS_00068087	396169	XM_015276834.1	sense	intergenic	1490	same_strand	upstream
0	XLOC_020454	TCONS_00068087	396169	NM_205241.1	sense	intergenic	1738	same_strand	upstream
0	XLOC_020454	TCONS_00068087	396169	XM_015276824.1	sense	intergenic	1478	same_strand	upstream
0	XLOC_020454	TCONS_00068087	396169	XM_015276825.1	sense	intergenic	1447	same_strand	upstream
0	XLOC_020454	TCONS_00068087	404536	XM_015276846.1	antisense	intergenic	4956	divergent	upstream
0	XLOC_020454	TCONS_00068087	396169	XM_015276823.1	sense	intergenic	1613	same_strand	upstream
0	XLOC_020454	TCONS_00068087	396169	XM_015276827.1	sense	intergenic	1490	same_strand	upstream
0	XLOC_020454	TCONS_00068087	396169	XM_015276833.1	sense	intergenic	1447	same_strand	upstream
0	XLOC_020454	TCONS_00068087	404536	NM_206991.1	antisense	intergenic	7610	divergent	upstream
1	XLOC_030493	TCONS_00106916	771015	XM_003642883.3	antisense	intergenic	196	divergent	upstream
0	XLOC_030493	TCONS_00106916	771015	XM_015300136.1	antisense	intergenic	197	divergent	upstream
0	XLOC_030493	TCONS_00106916	420121	XM_015300138.1	antisense	intergenic	1194	convergent	downstream
0	XLOC_030493	TCONS_00106916	771015	XM_015300137.1	antisense	intergenic	196	divergent	upstream
0	XLOC_030493	TCONS_00106916	771015	XM_001233251.4	antisense	intergenic	197	divergent	upstream
0	XLOC_030493	TCONS_00106916	771015	XM_004948902.2	antisense	intergenic	197	divergent	upstream
0	XLOC_030493	TCONS_00106916	420121	XM_015300139.1	antisense	intergenic	1194	convergent	downstream
0	XLOC_030493	TCONS_00106916	771015	XM_015300135.1	antisense	intergenic	196	divergent	upstream
1	XLOC_007834	TCONS_00023874	772237	NM_001085439.1	sense	genic	0	nested	exonic
1	XLOC_003855	TCONS_00011756	418210	XM_416437.5	antisense	genic	0	nested	intronic
0	XLOC_003855	TCONS_00011756	418210	XM_015291496.1	antisense	genic	0	nested	intronic
1	XLOC_013311	TCONS_00040946	428749	XM_015276548.1	sense	intergenic	1686	same_strand	downstream
0	XLOC_013311	TCONS_00040946	428749	XM_001231978.4	sense	intergenic	1686	same_strand	downstream
1	XLOC_007940	TCONS_00024226	420629	XM_004939360.2	sense	intergenic	6597	same_strand	downstream
1	XLOC_029775	TCONS_00104463	419914	XM_418037.4	antisense	intergenic	198	divergent	upstream
0	XLOC_029775	TCONS_00104463	419912	NM_001030920.1	antisense	intergenic	334	convergent	downstream
0	XLOC_029775	TCONS_00104463	419914	XM_004948410.2	antisense	intergenic	208	divergent	upstream
1	XLOC_008182	TCONS_00025036	420768	XM_004939568.2	antisense	genic	0	overlapping	intronic
0	XLOC_008182	TCONS_00025036	420768	XM_004939577.2	antisense	genic	0	overlapping	intronic
0	XLOC_008182	TCONS_00025036	420768	XM_003640712.3	antisense	genic	0	overlapping	intronic
1	XLOC_023002	TCONS_00077456	416035	XM_015293356.1	antisense	intergenic	112	convergent	downstream
0	XLOC_023002	TCONS_00077456	416034	XM_414374.5	antisense	intergenic	163	divergent	upstream
0	XLOC_023002	TCONS_00077456	416035	XM_015293358.1	antisense	intergenic	112	convergent	downstream
0	XLOC_023002	TCONS_00077456	416035	XM_015293357.1	antisense	intergenic	112	convergent	downstream
1	XLOC_023076	TCONS_00077752	416089	XM_015293257.1	sense	intergenic	11629	same_strand	downstream
0	XLOC_023076	TCONS_00077752	416089	XM_001234078.4	sense	intergenic	11629	same_strand	downstream
0	XLOC_023076	TCONS_00077752	416089	XM_015293258.1	sense	intergenic	11629	same_strand	downstream
0	XLOC_023076	TCONS_00077752	416089	XM_015293255.1	sense	intergenic	11629	same_strand	downstream
0	XLOC_023076	TCONS_00077752	416089	XM_004944676.2	sense	intergenic	11629	same_strand	downstream
0	XLOC_023076	TCONS_00077752	416089	XM_015293256.1	sense	intergenic	11629	same_strand	downstream
1	XLOC_030740	TCONS_00107886	420157	XM_418271.5	sense	intergenic	6902	same_strand	upstream
1	XLOC_018839	TCONS_00061058	424317	NM_001012922.1	antisense	intergenic	145	divergent	upstream
1	XLOC_023716	TCONS_00080295	395983	NM_205095.1	sense	intergenic	15334	same_strand	downstream
1	XLOC_021502	TCONS_00072144	415470	XM_015291996.1	sense	intergenic	47846	same_strand	upstream
1	XLOC_025681	TCONS_00087829	395098	NM_204449.1	antisense	intergenic	11175	convergent	downstream
1	XLOC_027486	TCONS_00095436	396432	NM_205448.1	antisense	genic	0	nested	intronic
0	XLOC_027486	TCONS_00095436	419150	NM_001006286.1	sense	intergenic	3783	same_strand	downstream
1	XLOC_028258	TCONS_00098517	101750811	XM_015297347.1	sense	genic	0	containing	exonic
0	XLOC_028258	TCONS_00098517	419512	XM_015297334.1	antisense	intergenic	142	divergent	upstream
0	XLOC_028258	TCONS_00098517	419512	XM_015297341.1	antisense	intergenic	145	divergent	upstream
0	XLOC_028258	TCONS_00098517	101750811	XM_015297348.1	sense	genic	0	containing	exonic
0	XLOC_028258	TCONS_00098517	107054955	XM_015297351.1	antisense	intergenic	6691	convergent	downstream
0	XLOC_028258	TCONS_00098517	419512	XM_015297336.1	antisense	intergenic	716	divergent	upstream
0	XLOC_028258	TCONS_00098517	419512	XM_015297343.1	antisense	intergenic	146	divergent	upstream
0	XLOC_028258	TCONS_00098517	419512	XM_015297346.1	antisense	intergenic	146	divergent	upstream
0	XLOC_028258	TCONS_00098517	419512	XM_015297335.1	antisense	intergenic	142	divergent	upstream
0	XLOC_028258	TCONS_00098517	419512	XM_015297338.1	antisense	intergenic	145	divergent	upstream
0	XLOC_028258	TCONS_00098517	419512	XM_015297342.1	antisense	intergenic	145	divergent	upstream
0	XLOC_028258	TCONS_00098517	107054954	XM_015297350.1	antisense	intergenic	1789	convergent	downstream
0	XLOC_028258	TCONS_00098517	419512	XM_015297339.1	antisense	intergenic	145	divergent	upstream
0	XLOC_028258	TCONS_00098517	419512	XM_015297333.1	antisense	intergenic	142	divergent	upstream
0	XLOC_028258	TCONS_00098517	419512	XM_015297344.1	antisense	intergenic	146	divergent	upstream
0	XLOC_028258	TCONS_00098517	419512	XM_015297345.1	antisense	intergenic	146	divergent	upstream
0	XLOC_028258	TCONS_00098517	419512	XM_015297337.1	antisense	intergenic	736	divergent	upstream
0	XLOC_028258	TCONS_00098517	107054954	XR_001469838.1	antisense	intergenic	1789	convergent	downstream
1	XLOC_010879	TCONS_00033056	421936	XM_001231544.4	sense	intergenic	36502	same_strand	downstream
1	XLOC_005145	TCONS_00015740	395969	NM_205085.2	antisense	intergenic	5591	divergent	upstream
0	XLOC_005145	TCONS_00015740	395969	XM_015275287.1	antisense	intergenic	5622	divergent	upstream
1	XLOC_018308	TCONS_00058836	396521	NM_205515.1	sense	genic	0	nested	intronic
0	XLOC_018308	TCONS_00058836	423935	XM_004942329.2	antisense	intergenic	7051	convergent	downstream
0	XLOC_018308	TCONS_00058836	423935	XM_004942327.2	antisense	intergenic	7051	convergent	downstream
0	XLOC_018308	TCONS_00058836	423935	XM_421795.5	antisense	intergenic	7051	convergent	downstream
0	XLOC_018308	TCONS_00058836	423935	XM_004942328.2	antisense	intergenic	7051	convergent	downstream
1	XLOC_031749	TCONS_00110574	101748912	XM_015280749.1	antisense	intergenic	4322	divergent	upstream
0	XLOC_031749	TCONS_00110574	101748912	XM_015280747.1	antisense	intergenic	4322	divergent	upstream
0	XLOC_031749	TCONS_00110574	101748912	XM_015280748.1	antisense	intergenic	4322	divergent	upstream
0	XLOC_031749	TCONS_00110574	101748912	XM_004949530.2	antisense	intergenic	4322	divergent	upstream
1	XLOC_017976	TCONS_00057470	396521	NM_205515.1	sense	genic	0	nested	intronic
1	XLOC_023973	TCONS_00081087	427620	XM_015293704.1	antisense	intergenic	2625	divergent	upstream
0	XLOC_023973	TCONS_00081087	416200	XM_414526.5	sense	intergenic	7603	same_strand	downstream
1	XLOC_010661	TCONS_00032387	373963	NM_204157.2	sense	genic	0	nested	intronic
0	XLOC_010661	TCONS_00032387	771973	XM_015284707.1	antisense	intergenic	275	divergent	upstream
0	XLOC_010661	TCONS_00032387	771973	XM_015284708.1	antisense	intergenic	275	divergent	upstream
0	XLOC_010661	TCONS_00032387	771973	XM_015284709.1	antisense	intergenic	275	divergent	upstream
1	XLOC_032017	TCONS_00111307	427431	XM_004937176.2	antisense	intergenic	13914	divergent	upstream
0	XLOC_032017	TCONS_00111307	427431	XM_015277511.1	antisense	intergenic	14281	divergent	upstream
0	XLOC_032017	TCONS_00111307	427431	XM_004937179.2	antisense	intergenic	14107	divergent	upstream
0	XLOC_032017	TCONS_00111307	427431	XM_015277512.1	antisense	intergenic	15566	divergent	upstream
1	XLOC_022762	TCONS_00076639	415855	XM_015292677.1	antisense	intergenic	49	divergent	upstream
0	XLOC_022762	TCONS_00076639	415854	NM_001134359.1	sense	intergenic	1444	same_strand	upstream
0	XLOC_022762	TCONS_00076639	415854	XM_015292572.1	sense	intergenic	1407	same_strand	upstream
0	XLOC_022762	TCONS_00076639	425450	XM_423211.5	antisense	intergenic	6785	divergent	upstream
0	XLOC_022762	TCONS_00076639	415854	XR_001468503.1	sense	intergenic	1406	same_strand	upstream
0	XLOC_022762	TCONS_00076639	415854	XM_015292576.1	sense	intergenic	1406	same_strand	upstream
0	XLOC_022762	TCONS_00076639	415854	XM_015292569.1	sense	intergenic	1407	same_strand	upstream
0	XLOC_022762	TCONS_00076639	415854	XM_015292575.1	sense	intergenic	1406	same_strand	upstream
0	XLOC_022762	TCONS_00076639	415855	XM_414215.5	antisense	intergenic	49	divergent	upstream
0	XLOC_022762	TCONS_00076639	415854	XM_015292570.1	sense	intergenic	1407	same_strand	upstream
0	XLOC_022762	TCONS_00076639	415854	XM_015292577.1	sense	intergenic	1406	same_strand	upstream
0	XLOC_022762	TCONS_00076639	415854	XM_015292573.1	sense	intergenic	1406	same_strand	upstream
0	XLOC_022762	TCONS_00076639	415854	XM_015292574.1	sense	intergenic	1406	same_strand	upstream
0	XLOC_022762	TCONS_00076639	415854	XM_015292571.1	sense	intergenic	1429	same_strand	upstream
1	XLOC_024230	TCONS_00082095	374196	NM_204306.1	antisense	intergenic	17122	convergent	downstream
1	XLOC_020533	TCONS_00068397	424771	XM_422591.4	sense	intergenic	19038	same_strand	downstream
1	XLOC_010631	TCONS_00032356	373963	NM_204157.2	sense	genic	0	nested	intronic
1	XLOC_002467	TCONS_00007617	770248	XR_001463478.1	sense	intergenic	11917	same_strand	downstream
1	XLOC_021595	TCONS_00072401	395389	NM_204669.1	sense	intergenic	24266	same_strand	upstream
1	XLOC_005166	TCONS_00015865	418874	XR_001463297.1	antisense	intergenic	8420	divergent	upstream
0	XLOC_005166	TCONS_00015865	418874	NM_001030826.1	antisense	intergenic	8445	divergent	upstream
0	XLOC_005166	TCONS_00015865	418874	XM_015275704.1	antisense	intergenic	8420	divergent	upstream
0	XLOC_005166	TCONS_00015865	418874	XM_015275698.1	antisense	intergenic	8421	divergent	upstream
0	XLOC_005166	TCONS_00015865	418874	XM_015275702.1	antisense	intergenic	8462	divergent	upstream
1	XLOC_006833	TCONS_00020797	107052685	XM_015282448.1	antisense	intergenic	55983	convergent	downstream
1	XLOC_010568	TCONS_00032130	373963	NM_204157.2	sense	genic	0	nested	intronic
1	XLOC_028655	TCONS_00100008	395153	NM_204492.1	antisense	intergenic	14642	convergent	downstream
1	XLOC_001087	TCONS_00003543	427937	NM_001037274.1	antisense	intergenic	29349	divergent	upstream
1	XLOC_028168	TCONS_00098227	396206	NM_001101730.1	antisense	intergenic	15234	divergent	upstream
1	XLOC_014419	TCONS_00044499	395694	NM_204881.1	sense	genic	0	nested	intronic
0	XLOC_014419	TCONS_00044499	422455	XR_212202.2	antisense	intergenic	364	divergent	upstream
0	XLOC_014419	TCONS_00044499	422455	XM_015276684.1	antisense	intergenic	1117	divergent	upstream
0	XLOC_014419	TCONS_00044499	422455	XM_420421.5	antisense	intergenic	66	divergent	upstream
1	XLOC_000617	TCONS_00001802	374272	XM_015277249.1	antisense	intergenic	623	divergent	upstream
0	XLOC_000617	TCONS_00001802	374272	NM_204354.1	antisense	intergenic	993	divergent	upstream
0	XLOC_000617	TCONS_00001802	417889	XM_015281940.1	antisense	intergenic	6238	convergent	downstream
0	XLOC_000617	TCONS_00001802	417889	NM_001006232.1	antisense	intergenic	6238	convergent	downstream
1	XLOC_002702	TCONS_00008314	418990	XM_417185.5	antisense	genic	0	nested	intronic
1	XLOC_018018	TCONS_00057670	396521	NM_205515.1	sense	genic	0	nested	intronic
1	XLOC_028540	TCONS_00099628	386579	XM_015297513.1	sense	intergenic	2675	same_strand	downstream
0	XLOC_028540	TCONS_00099628	386579	NM_001109771.2	sense	intergenic	2675	same_strand	downstream
0	XLOC_028540	TCONS_00099628	386579	XM_015297515.1	sense	intergenic	2675	same_strand	downstream
0	XLOC_028540	TCONS_00099628	386579	XM_015297517.1	sense	intergenic	5865	same_strand	downstream
0	XLOC_028540	TCONS_00099628	386579	XM_015297516.1	sense	intergenic	2675	same_strand	downstream
0	XLOC_028540	TCONS_00099628	386579	XM_015297514.1	sense	intergenic	2675	same_strand	downstream
0	XLOC_028540	TCONS_00099628	386579	XM_015297518.1	sense	intergenic	5686	same_strand	downstream
1	XLOC_013545	TCONS_00041725	425211	XM_015285443.1	sense	intergenic	12697	same_strand	upstream
0	XLOC_013545	TCONS_00041725	422709	NM_001109784.2	sense	intergenic	19547	same_strand	downstream
0	XLOC_013545	TCONS_00041725	425211	NM_001012933.2	sense	intergenic	12708	same_strand	upstream
1	XLOC_020167	TCONS_00066756	424571	XM_015291306.1	antisense	genic	0	nested	intronic
0	XLOC_020167	TCONS_00066756	424572	XM_015290989.1	antisense	intergenic	9256	divergent	upstream
0	XLOC_020167	TCONS_00066756	424572	XM_015290987.1	antisense	intergenic	9170	divergent	upstream
1	XLOC_005166	TCONS_00015848	418874	XR_001463297.1	antisense	intergenic	8420	divergent	upstream
0	XLOC_005166	TCONS_00015848	418874	NM_001030826.1	antisense	intergenic	8445	divergent	upstream
0	XLOC_005166	TCONS_00015848	418874	XM_015275704.1	antisense	intergenic	8420	divergent	upstream
0	XLOC_005166	TCONS_00015848	418874	XM_015275698.1	antisense	intergenic	8421	divergent	upstream
0	XLOC_005166	TCONS_00015848	418874	XM_015275702.1	antisense	intergenic	8462	divergent	upstream
1	XLOC_018241	TCONS_00058521	396521	NM_205515.1	sense	genic	0	nested	intronic
0	XLOC_018241	TCONS_00058521	423886	XM_015288980.1	sense	intergenic	9159	same_strand	downstream
0	XLOC_018241	TCONS_00058521	423886	XM_015288981.1	sense	intergenic	9159	same_strand	downstream
0	XLOC_018241	TCONS_00058521	423886	XM_421751.5	sense	intergenic	9159	same_strand	downstream
1	XLOC_024807	TCONS_00084331	416673	XM_015294675.1	antisense	genic	0	overlapping	intronic
0	XLOC_024807	TCONS_00084331	416672	NM_001030645.1	sense	intergenic	1493	same_strand	upstream
0	XLOC_024807	TCONS_00084331	416671	XM_015294681.1	antisense	intergenic	6085	convergent	downstream
0	XLOC_024807	TCONS_00084331	416673	XM_015294677.1	antisense	genic	0	overlapping	intronic
0	XLOC_024807	TCONS_00084331	416673	XM_015294676.1	antisense	genic	0	overlapping	intronic
0	XLOC_024807	TCONS_00084331	426077	NM_001277591.1	sense	intergenic	1129	same_strand	downstream
1	XLOC_025762	TCONS_00088192	425954	XM_423637.5	antisense	intergenic	183	divergent	upstream
0	XLOC_025762	TCONS_00088192	417151	NM_001277657.1	sense	intergenic	7702	same_strand	downstream
1	XLOC_032442	TCONS_00112716	427466	NM_001168009.1	antisense	intergenic	151	divergent	upstream
1	XLOC_008509	TCONS_00025969	420923	NM_001031003.1	antisense	genic	0	overlapping	intronic
1	XLOC_014349	TCONS_00044323	395694	NM_204881.1	sense	genic	0	nested	intronic
1	XLOC_019574	TCONS_00064382	373901	NM_204112.1	antisense	genic	0	overlapping	intronic
1	XLOC_025844	TCONS_00088680	425455	XM_015295108.1	sense	intergenic	41454	same_strand	upstream
0	XLOC_025844	TCONS_00088680	425455	XM_015295107.1	sense	intergenic	41454	same_strand	upstream
0	XLOC_025844	TCONS_00088680	425455	XM_015295111.1	sense	intergenic	41454	same_strand	upstream
0	XLOC_025844	TCONS_00088680	425455	XM_015295109.1	sense	intergenic	41454	same_strand	upstream
1	XLOC_025064	TCONS_00085385	416955	NM_001007839.1	antisense	intergenic	3213	divergent	upstream
1	XLOC_003944	TCONS_00012041	419042	XR_001468416.1	sense	genic	0	containing	exonic
0	XLOC_003944	TCONS_00012041	419042	XM_015292409.1	sense	genic	0	containing	exonic
0	XLOC_003944	TCONS_00012041	419042	XM_015292421.1	sense	genic	0	containing	exonic
0	XLOC_003944	TCONS_00012041	419043	XM_004938067.2	antisense	genic	0	overlapping	exonic
0	XLOC_003944	TCONS_00012041	419042	XM_015292414.1	sense	genic	0	containing	exonic
0	XLOC_003944	TCONS_00012041	419041	XM_001231609.4	antisense	intergenic	1	divergent	upstream
0	XLOC_003944	TCONS_00012041	419043	XM_417235.5	antisense	intergenic	464	convergent	downstream
1	XLOC_033052	TCONS_00114634	426878	XM_015300254.1	antisense	intergenic	54	divergent	upstream
0	XLOC_033052	TCONS_00114634	426878	XM_004949728.2	antisense	intergenic	54	divergent	upstream
0	XLOC_033052	TCONS_00114634	426878	XM_015300253.1	antisense	intergenic	63	divergent	upstream
0	XLOC_033052	TCONS_00114634	426876	NM_001012700.1	sense	intergenic	1720	same_strand	upstream
0	XLOC_033052	TCONS_00114634	426876	XM_015300230.1	sense	intergenic	1703	same_strand	upstream
0	XLOC_033052	TCONS_00114634	426876	XM_015300229.1	sense	intergenic	1703	same_strand	upstream
1	XLOC_023119	TCONS_00077937	416110	NM_001006143.1	sense	intergenic	44258	same_strand	downstream
1	XLOC_006158	TCONS_00018940	420661	XM_015281784.1	sense	intergenic	2179	same_strand	upstream
0	XLOC_006158	TCONS_00018940	420661	XM_015281783.1	sense	intergenic	2179	same_strand	upstream
0	XLOC_006158	TCONS_00018940	420661	XM_015281786.1	sense	intergenic	2179	same_strand	upstream
0	XLOC_006158	TCONS_00018940	420661	XM_015281785.1	sense	intergenic	2179	same_strand	upstream
0	XLOC_006158	TCONS_00018940	420661	XM_015281782.1	sense	intergenic	2179	same_strand	upstream
1	XLOC_026818	TCONS_00092786	417684	XM_015296207.1	sense	intergenic	343	same_strand	upstream
0	XLOC_026818	TCONS_00092786	417684	XM_015296206.1	sense	intergenic	862	same_strand	upstream
0	XLOC_026818	TCONS_00092786	417681	XM_015296196.1	sense	intergenic	563	same_strand	downstream
0	XLOC_026818	TCONS_00092786	417684	XM_015296208.1	sense	intergenic	447	same_strand	upstream
0	XLOC_026818	TCONS_00092786	417681	XR_001469494.1	sense	intergenic	563	same_strand	downstream
0	XLOC_026818	TCONS_00092786	417681	XM_015296199.1	sense	intergenic	563	same_strand	downstream
0	XLOC_026818	TCONS_00092786	417681	XM_015296193.1	sense	intergenic	563	same_strand	downstream
0	XLOC_026818	TCONS_00092786	417681	XM_015296195.1	sense	intergenic	563	same_strand	downstream
0	XLOC_026818	TCONS_00092786	417681	XM_015296194.1	sense	intergenic	563	same_strand	downstream
0	XLOC_026818	TCONS_00092786	417684	XM_015296205.1	sense	intergenic	862	same_strand	upstream
0	XLOC_026818	TCONS_00092786	417681	XM_015296192.1	sense	intergenic	563	same_strand	downstream
0	XLOC_026818	TCONS_00092786	417681	XM_015296197.1	sense	intergenic	563	same_strand	downstream
0	XLOC_026818	TCONS_00092786	417684	XM_415929.5	sense	intergenic	862	same_strand	upstream
0	XLOC_026818	TCONS_00092786	417681	XM_015296198.1	sense	intergenic	563	same_strand	downstream
1	XLOC_004229	TCONS_00012981	396402	XM_015295857.1	antisense	intergenic	29353	convergent	downstream
1	XLOC_015450	TCONS_00048265	395330	NM_204621.1	sense	genic	0	nested	intronic
0	XLOC_015450	TCONS_00048265	395087	XM_004941440.2	antisense	intergenic	1281	divergent	upstream
0	XLOC_015450	TCONS_00048265	395087	XM_015286683.1	antisense	intergenic	1270	divergent	upstream
1	XLOC_012169	TCONS_00037254	373963	NM_204157.2	antisense	genic	0	nested	intronic
1	XLOC_027512	TCONS_00095548	396432	NM_205448.1	antisense	genic	0	nested	intronic
1	XLOC_017752	TCONS_00056692	396521	NM_205515.1	antisense	genic	0	nested	intronic
0	XLOC_017752	TCONS_00056692	423932	XM_421792.5	sense	intergenic	3147	same_strand	upstream
0	XLOC_017752	TCONS_00056692	423931	XM_015288907.1	sense	intergenic	1207	same_strand	downstream
0	XLOC_017752	TCONS_00056692	423932	XM_015288905.1	sense	intergenic	3147	same_strand	upstream
0	XLOC_017752	TCONS_00056692	423931	XM_015288908.1	sense	intergenic	1207	same_strand	downstream
0	XLOC_017752	TCONS_00056692	423931	XM_015288906.1	sense	intergenic	1207	same_strand	downstream
1	XLOC_009876	TCONS_00030081	373963	NM_204157.2	sense	genic	0	nested	intronic
1	XLOC_021964	TCONS_00073781	386585	NM_204421.1	antisense	intergenic	5889	convergent	downstream
1	XLOC_009816	TCONS_00029910	373963	NM_204157.2	sense	genic	0	nested	intronic
0	XLOC_009816	TCONS_00029910	771269	XM_001234560.3	antisense	genic	0	overlapping	intronic
0	XLOC_009816	TCONS_00029910	771269	XM_015283862.1	antisense	genic	0	overlapping	intronic
1	XLOC_031073	TCONS_00108773	395684	XM_015277242.1	antisense	intergenic	38	divergent	upstream
0	XLOC_031073	TCONS_00108773	395684	NM_204871.1	antisense	intergenic	458	divergent	upstream
1	XLOC_010699	TCONS_00032550	421853	NM_001006412.1	sense	genic	0	containing	exonic
0	XLOC_010699	TCONS_00032550	421853	XM_015284632.1	sense	genic	0	containing	exonic
0	XLOC_010699	TCONS_00032550	373963	NM_204157.2	sense	genic	0	nested	intronic
1	XLOC_014222	TCONS_00043986	396138	XM_015278198.1	sense	intergenic	2288	same_strand	upstream
0	XLOC_014222	TCONS_00043986	396138	NM_205215.2	sense	intergenic	2295	same_strand	upstream
0	XLOC_014222	TCONS_00043986	396138	NM_001112799.1	sense	intergenic	2295	same_strand	upstream
0	XLOC_014222	TCONS_00043986	396138	XM_015278196.1	sense	intergenic	2846	same_strand	upstream
1	XLOC_019747	TCONS_00065064	424729	XM_422553.4	antisense	intergenic	87761	divergent	upstream
1	XLOC_032660	TCONS_00113446	427113	XM_015280544.1	antisense	intergenic	482	divergent	upstream
0	XLOC_032660	TCONS_00113446	427113	XM_004949390.2	antisense	intergenic	484	divergent	upstream
0	XLOC_032660	TCONS_00113446	427113	XM_004949391.2	antisense	intergenic	484	divergent	upstream
0	XLOC_032660	TCONS_00113446	427113	XM_004949392.2	antisense	intergenic	483	divergent	upstream
0	XLOC_032660	TCONS_00113446	427113	XM_015280541.1	antisense	intergenic	483	divergent	upstream
0	XLOC_032660	TCONS_00113446	427113	XM_004949389.2	antisense	intergenic	484	divergent	upstream
0	XLOC_032660	TCONS_00113446	427113	XM_015280542.1	antisense	intergenic	482	divergent	upstream
1	XLOC_027726	TCONS_00096297	419321	XM_417493.5	sense	intergenic	6562	same_strand	upstream
1	XLOC_031255	TCONS_00109284	427231	XM_004949080.2	sense	intergenic	29274	same_strand	downstream
0	XLOC_031255	TCONS_00109284	427231	XM_003642992.3	sense	intergenic	29274	same_strand	downstream
0	XLOC_031255	TCONS_00109284	427231	XM_015280208.1	sense	intergenic	29274	same_strand	downstream
0	XLOC_031255	TCONS_00109284	427231	XM_015280207.1	sense	intergenic	29274	same_strand	downstream
0	XLOC_031255	TCONS_00109284	427231	XM_015280209.1	sense	intergenic	29274	same_strand	downstream
1	XLOC_021567	TCONS_00072314	426324	XM_015292280.1	sense	intergenic	25134	same_strand	upstream
0	XLOC_021567	TCONS_00072314	426324	XM_004943863.2	sense	intergenic	25488	same_strand	upstream
0	XLOC_021567	TCONS_00072314	426324	XM_003641820.3	sense	intergenic	25488	same_strand	upstream
1	XLOC_012047	TCONS_00036959	373963	NM_204157.2	antisense	genic	0	nested	intronic
1	XLOC_032311	TCONS_00112339	427236	XM_004949127.2	antisense	intergenic	937	divergent	upstream
0	XLOC_032311	TCONS_00112339	427236	XM_015280197.1	antisense	intergenic	1482	divergent	upstream
0	XLOC_032311	TCONS_00112339	427236	XM_015280196.1	antisense	intergenic	937	divergent	upstream
0	XLOC_032311	TCONS_00112339	427236	XM_015280199.1	antisense	intergenic	937	divergent	upstream
0	XLOC_032311	TCONS_00112339	427236	XM_424821.5	antisense	intergenic	937	divergent	upstream
0	XLOC_032311	TCONS_00112339	427236	XM_015280198.1	antisense	intergenic	937	divergent	upstream
0	XLOC_032311	TCONS_00112339	427236	XM_004949126.2	antisense	intergenic	937	divergent	upstream
1	XLOC_018044	TCONS_00057742	396521	NM_205515.1	sense	genic	0	nested	intronic
0	XLOC_018044	TCONS_00057742	423732	XM_015288297.1	antisense	intergenic	4966	convergent	downstream
0	XLOC_018044	TCONS_00057742	423733	NM_001168006.1	antisense	intergenic	8948	divergent	upstream
1	XLOC_031747	TCONS_00110572	101748770	XM_015280690.1	sense	intergenic	1127	same_strand	upstream
0	XLOC_031747	TCONS_00110572	107049130	XM_015280635.1	sense	intergenic	1304	same_strand	downstream
1	XLOC_025674	TCONS_00087821	417241	NM_001030693.1	sense	intergenic	1774	same_strand	downstream
1	XLOC_013723	TCONS_00042260	422815	XM_015285696.1	sense	intergenic	5290	same_strand	downstream
0	XLOC_013723	TCONS_00042260	422815	NM_001006457.1	sense	intergenic	8193	same_strand	downstream
0	XLOC_013723	TCONS_00042260	422815	XM_015285697.1	sense	intergenic	5290	same_strand	downstream
1	XLOC_003018	TCONS_00009252	418644	XM_004937499.2	sense	intergenic	47354	same_strand	upstream
0	XLOC_003018	TCONS_00009252	418644	XM_015299768.1	sense	intergenic	47354	same_strand	upstream
0	XLOC_003018	TCONS_00009252	418644	XM_004937500.2	sense	intergenic	47354	same_strand	upstream
0	XLOC_003018	TCONS_00009252	418644	XM_015299810.1	sense	intergenic	48721	same_strand	upstream
1	XLOC_020610	TCONS_00068667	424931	XM_015291501.1	sense	genic	0	containing	exonic
0	XLOC_020610	TCONS_00068667	424932	XM_015291499.1	antisense	intergenic	5817	convergent	downstream
1	XLOC_005252	TCONS_00016141	418920	XM_004938764.2	antisense	genic	0	overlapping	exonic
0	XLOC_005252	TCONS_00016141	418920	XM_004938766.2	antisense	intergenic	8528	divergent	upstream
0	XLOC_005252	TCONS_00016141	418920	XR_001464253.1	antisense	genic	0	overlapping	exonic
0	XLOC_005252	TCONS_00016141	418920	XM_004938763.2	antisense	genic	0	overlapping	exonic
0	XLOC_005252	TCONS_00016141	418920	XM_417114.5	antisense	genic	0	overlapping	exonic
0	XLOC_005252	TCONS_00016141	418920	XM_015278631.1	antisense	intergenic	96	divergent	upstream
0	XLOC_005252	TCONS_00016141	418920	XM_004938765.2	antisense	genic	0	overlapping	exonic
0	XLOC_005252	TCONS_00016141	418920	XR_001464254.1	antisense	genic	0	overlapping	exonic
1	XLOC_020119	TCONS_00066555	373901	NM_204112.1	sense	intergenic	1743	same_strand	upstream
1	XLOC_032893	TCONS_00114172	431262	XM_015280816.1	sense	intergenic	24808	same_strand	downstream
0	XLOC_032893	TCONS_00114172	431262	XM_004949686.2	sense	intergenic	24808	same_strand	downstream
0	XLOC_032893	TCONS_00114172	431262	XM_015280817.1	sense	intergenic	24808	same_strand	downstream
0	XLOC_032893	TCONS_00114172	431262	XM_428816.5	sense	intergenic	24808	same_strand	downstream
0	XLOC_032893	TCONS_00114172	431262	XM_015280818.1	sense	intergenic	24808	same_strand	downstream
1	XLOC_002307	TCONS_00007252	418817	XM_003640556.3	sense	intergenic	35497	same_strand	downstream
0	XLOC_002307	TCONS_00007252	418817	XM_015277019.1	sense	intergenic	35497	same_strand	downstream
0	XLOC_002307	TCONS_00007252	418817	XM_015277008.1	sense	intergenic	35497	same_strand	downstream
1	XLOC_003315	TCONS_00010068	395609	XM_015277568.1	antisense	intergenic	199	divergent	upstream
0	XLOC_003315	TCONS_00010068	395609	XM_015277612.1	antisense	intergenic	2112	divergent	upstream
0	XLOC_003315	TCONS_00010068	417842	NM_001199616.1	antisense	intergenic	9324	convergent	downstream
0	XLOC_003315	TCONS_00010068	395609	XM_015277522.1	antisense	intergenic	199	divergent	upstream
0	XLOC_003315	TCONS_00010068	395609	NM_001199384.1	antisense	intergenic	798	divergent	upstream
0	XLOC_003315	TCONS_00010068	395609	XM_015277638.1	antisense	intergenic	1016	divergent	upstream
1	XLOC_029697	TCONS_00104090	419830	XM_015299087.1	sense	intergenic	1343	same_strand	upstream
0	XLOC_029697	TCONS_00104090	419830	XM_004934934.2	sense	intergenic	1345	same_strand	upstream
0	XLOC_029697	TCONS_00104090	419830	XM_429708.5	sense	intergenic	1344	same_strand	upstream
1	XLOC_000977	TCONS_00003101	373965	NM_204158.1	sense	intergenic	47830	same_strand	upstream
1	XLOC_006833	TCONS_00020793	107052685	XM_015282448.1	antisense	intergenic	55983	convergent	downstream
1	XLOC_011476	TCONS_00035086	373963	NM_204157.2	antisense	genic	0	nested	intronic
0	XLOC_011476	TCONS_00035086	421409	XM_419464.5	antisense	intergenic	1120	divergent	upstream
0	XLOC_011476	TCONS_00035086	421409	XM_015283823.1	antisense	intergenic	1120	divergent	upstream
1	XLOC_026212	TCONS_00090256	395215	XM_015279868.1	antisense	intergenic	17651	divergent	upstream
0	XLOC_026212	TCONS_00090256	395215	NM_204538.2	antisense	intergenic	18265	divergent	upstream
1	XLOC_019831	TCONS_00065448	386580	XM_015290239.1	sense	intergenic	9731	same_strand	downstream
0	XLOC_019831	TCONS_00065448	386580	NM_204417.2	sense	intergenic	9969	same_strand	downstream
0	XLOC_019831	TCONS_00065448	386580	XM_015290233.1	sense	intergenic	9731	same_strand	downstream
0	XLOC_019831	TCONS_00065448	386580	XM_015290234.1	sense	intergenic	9731	same_strand	downstream
0	XLOC_019831	TCONS_00065448	386580	XM_015290235.1	sense	intergenic	9731	same_strand	downstream
0	XLOC_019831	TCONS_00065448	386580	XM_015290238.1	sense	intergenic	9731	same_strand	downstream
0	XLOC_019831	TCONS_00065448	386580	XM_015290237.1	sense	intergenic	9731	same_strand	downstream
0	XLOC_019831	TCONS_00065448	386580	XM_015290236.1	sense	intergenic	9731	same_strand	downstream
1	XLOC_026409	TCONS_00091098	417393	XM_415648.5	antisense	genic	0	overlapping	intronic
0	XLOC_026409	TCONS_00091098	417395	XM_415649.5	antisense	intergenic	1826	divergent	upstream
0	XLOC_026409	TCONS_00091098	417393	XM_015279984.1	antisense	genic	0	overlapping	intronic
0	XLOC_026409	TCONS_00091098	417393	XM_004946157.2	antisense	genic	0	overlapping	intronic
1	XLOC_012166	TCONS_00037250	373963	NM_204157.2	antisense	genic	0	nested	intronic
1	XLOC_021030	TCONS_00070350	424912	XM_015291406.1	antisense	intergenic	305	divergent	upstream
0	XLOC_021030	TCONS_00070350	424912	NM_001012930.1	antisense	intergenic	316	divergent	upstream
1	XLOC_016378	TCONS_00051127	395943	XM_015286136.1	sense	intergenic	14952	same_strand	upstream
0	XLOC_016378	TCONS_00051127	395943	XM_015286138.1	sense	intergenic	18445	same_strand	upstream
0	XLOC_016378	TCONS_00051127	395943	NM_205066.1	sense	intergenic	14979	same_strand	upstream
0	XLOC_016378	TCONS_00051127	395943	XM_015286140.1	sense	intergenic	18445	same_strand	upstream
0	XLOC_016378	TCONS_00051127	395943	XM_015286139.1	sense	intergenic	14953	same_strand	upstream
0	XLOC_016378	TCONS_00051127	395943	XM_015286137.1	sense	intergenic	18445	same_strand	upstream
1	XLOC_027606	TCONS_00095856	396432	NM_205448.1	antisense	genic	0	nested	intronic
1	XLOC_016965	TCONS_00053540	428901	XM_004941848.2	antisense	genic	0	overlapping	intronic
0	XLOC_016965	TCONS_00053540	428901	XM_003641305.3	antisense	genic	0	overlapping	intronic
1	XLOC_013868	TCONS_00042673	407775	XM_015285887.1	antisense	genic	0	overlapping	intronic
0	XLOC_013868	TCONS_00042673	407775	XM_015285893.1	antisense	intergenic	115	divergent	upstream
0	XLOC_013868	TCONS_00042673	407775	XM_015285892.1	antisense	intergenic	9849	divergent	upstream
0	XLOC_013868	TCONS_00042673	407775	XM_015285891.1	antisense	intergenic	228	divergent	upstream
0	XLOC_013868	TCONS_00042673	407775	XM_015285886.1	antisense	intergenic	72	divergent	upstream
0	XLOC_013868	TCONS_00042673	407775	XM_015285890.1	antisense	intergenic	115	divergent	upstream
0	XLOC_013868	TCONS_00042673	407775	NM_001001192.1	antisense	intergenic	161	divergent	upstream
0	XLOC_013868	TCONS_00042673	422910	XM_015285989.1	antisense	intergenic	5652	convergent	downstream
0	XLOC_013868	TCONS_00042673	407775	XM_015285889.1	antisense	intergenic	115	divergent	upstream
1	XLOC_017691	TCONS_00056460	396521	NM_205515.1	antisense	genic	0	nested	intronic
0	XLOC_017691	TCONS_00056460	374191	XM_015288544.1	sense	intergenic	5779	same_strand	downstream
0	XLOC_017691	TCONS_00056460	374191	NM_204304.1	sense	intergenic	6449	same_strand	downstream
0	XLOC_017691	TCONS_00056460	423894	NM_001031236.1	sense	intergenic	3755	same_strand	upstream
0	XLOC_017691	TCONS_00056460	423894	XM_015288653.1	sense	intergenic	4184	same_strand	upstream
0	XLOC_017691	TCONS_00056460	374191	XM_015288545.1	sense	intergenic	5779	same_strand	downstream
0	XLOC_017691	TCONS_00056460	423894	XM_015288654.1	sense	intergenic	3433	same_strand	upstream
0	XLOC_017691	TCONS_00056460	100858359	NM_001277511.1	antisense	intergenic	4858	divergent	upstream
0	XLOC_017691	TCONS_00056460	423894	XM_015288652.1	sense	intergenic	3734	same_strand	upstream
0	XLOC_017691	TCONS_00056460	374191	XM_015288542.1	sense	intergenic	6012	same_strand	downstream
0	XLOC_017691	TCONS_00056460	374191	XM_015288543.1	sense	intergenic	5779	same_strand	downstream
0	XLOC_017691	TCONS_00056460	423894	XM_015288655.1	sense	intergenic	4068	same_strand	upstream
1	XLOC_007049	TCONS_00021457	421140	NM_001077586.2	sense	intergenic	37840	same_strand	downstream
1	XLOC_008952	TCONS_00027265	421140	NM_001077586.2	antisense	intergenic	16561	convergent	downstream
1	XLOC_014349	TCONS_00044321	395694	NM_204881.1	sense	genic	0	nested	intronic
1	XLOC_031384	TCONS_00109661	427468	XM_015280314.1	antisense	intergenic	13	divergent	upstream
0	XLOC_031384	TCONS_00109661	427468	NM_001006587.2	antisense	intergenic	326	divergent	upstream
1	XLOC_023752	TCONS_00080396	374201	NM_001167685.1	sense	intergenic	55981	same_strand	upstream
1	XLOC_001861	TCONS_00005868	107057518	XM_015302595.1	antisense	intergenic	3284	divergent	upstream
0	XLOC_001861	TCONS_00005868	107049456	XM_015273041.1	antisense	intergenic	6672	divergent	upstream
0	XLOC_001861	TCONS_00005868	107049453	XM_015273036.1	antisense	intergenic	8818	divergent	upstream
1	XLOC_018965	TCONS_00061590	428997	XM_015289178.1	sense	intergenic	7253	same_strand	downstream
0	XLOC_018965	TCONS_00061590	428997	NM_001083362.1	sense	intergenic	7255	same_strand	downstream
1	XLOC_021085	TCONS_00070538	396105	NM_205188.2	sense	intergenic	3628	same_strand	downstream
1	XLOC_032622	TCONS_00113357	373945	NM_204145.2	sense	intergenic	19930	same_strand	upstream
1	XLOC_023883	TCONS_00080733	427605	XM_003642040.3	antisense	intergenic	1248	divergent	upstream
1	XLOC_012106	TCONS_00037141	373963	NM_204157.2	antisense	genic	0	nested	intronic
1	XLOC_032401	TCONS_00112571	427450	XM_004949181.2	sense	intergenic	66453	same_strand	downstream
0	XLOC_032401	TCONS_00112571	427450	XM_015280363.1	sense	intergenic	66453	same_strand	downstream
0	XLOC_032401	TCONS_00112571	427450	XM_015280362.1	sense	intergenic	66453	same_strand	downstream
0	XLOC_032401	TCONS_00112571	427450	XM_003643035.3	sense	intergenic	66453	same_strand	downstream
0	XLOC_032401	TCONS_00112571	427450	XM_015280364.1	sense	intergenic	66453	same_strand	downstream
1	XLOC_019257	TCONS_00063132	424261	XM_015289958.1	antisense	genic	0	nested	exonic
0	XLOC_019257	TCONS_00063132	424260	XM_004942954.2	sense	intergenic	4926	same_strand	upstream
1	XLOC_010321	TCONS_00031324	373963	NM_204157.2	sense	genic	0	nested	intronic
1	XLOC_030857	TCONS_00108166	770140	XM_015277405.1	antisense	intergenic	94	divergent	upstream
0	XLOC_030857	TCONS_00108166	770140	XM_015277401.1	antisense	intergenic	94	divergent	upstream
0	XLOC_030857	TCONS_00108166	770140	XM_015277403.1	antisense	intergenic	99	divergent	upstream
0	XLOC_030857	TCONS_00108166	770140	XM_015277407.1	antisense	intergenic	94	divergent	upstream
0	XLOC_030857	TCONS_00108166	770140	XM_015277406.1	antisense	intergenic	94	divergent	upstream
0	XLOC_030857	TCONS_00108166	770140	XM_015277402.1	antisense	intergenic	99	divergent	upstream
1	XLOC_017806	TCONS_00056905	396521	NM_205515.1	antisense	genic	0	nested	intronic
0	XLOC_017806	TCONS_00056905	423961	XM_004942356.2	antisense	intergenic	87	divergent	upstream
0	XLOC_017806	TCONS_00056905	423962	XM_015289041.1	sense	intergenic	1636	same_strand	upstream
0	XLOC_017806	TCONS_00056905	423962	XM_015289043.1	sense	intergenic	1266	same_strand	upstream
0	XLOC_017806	TCONS_00056905	423962	XM_004942357.2	sense	intergenic	1472	same_strand	upstream
1	XLOC_001297	TCONS_00004154	769174	NM_001079740.1	antisense	intergenic	14027	divergent	upstream
1	XLOC_004356	TCONS_00013342	418487	XM_004938375.2	antisense	genic	0	overlapping	intronic
0	XLOC_004356	TCONS_00013342	418487	XM_015299588.1	antisense	genic	0	overlapping	intronic
0	XLOC_004356	TCONS_00013342	418487	XM_015299566.1	antisense	genic	0	overlapping	intronic
0	XLOC_004356	TCONS_00013342	418487	XM_015299571.1	antisense	genic	0	overlapping	intronic
0	XLOC_004356	TCONS_00013342	418487	XM_004938376.2	antisense	genic	0	overlapping	intronic
1	XLOC_032221	TCONS_00112011	395475	XM_004949055.2	antisense	intergenic	86	divergent	upstream
0	XLOC_032221	TCONS_00112011	427348	XM_424926.5	antisense	intergenic	3463	convergent	downstream
0	XLOC_032221	TCONS_00112011	427348	XM_015280147.1	antisense	intergenic	4553	convergent	downstream
0	XLOC_032221	TCONS_00112011	427348	XM_015280148.1	antisense	intergenic	4553	convergent	downstream
0	XLOC_032221	TCONS_00112011	395475	XM_015280065.1	antisense	intergenic	7937	divergent	upstream
0	XLOC_032221	TCONS_00112011	395475	XM_015280064.1	antisense	intergenic	323	divergent	upstream
1	XLOC_012010	TCONS_00036872	373963	NM_204157.2	antisense	genic	0	nested	intronic
0	XLOC_012010	TCONS_00036872	421735	XM_015284466.1	antisense	intergenic	537	divergent	upstream
0	XLOC_012010	TCONS_00036872	421735	NM_001145990.1	antisense	intergenic	618	divergent	upstream
0	XLOC_012010	TCONS_00036872	421735	XM_015284467.1	antisense	intergenic	537	divergent	upstream
0	XLOC_012010	TCONS_00036872	421735	XM_015284465.1	antisense	intergenic	536	divergent	upstream
1	XLOC_012263	TCONS_00037507	373963	NM_204157.2	antisense	genic	0	nested	intronic
1	XLOC_009663	TCONS_00029347	421263	XM_015278042.1	antisense	intergenic	16681	divergent	upstream
0	XLOC_009663	TCONS_00029347	421263	NM_001145229.1	antisense	intergenic	16920	divergent	upstream
1	XLOC_019359	TCONS_00063540	373939	XM_015290229.1	antisense	genic	0	nested	exonic
0	XLOC_019359	TCONS_00063540	373939	XM_015290228.1	antisense	genic	0	nested	exonic
0	XLOC_019359	TCONS_00063540	373939	NM_206863.2	antisense	genic	0	nested	exonic
0	XLOC_019359	TCONS_00063540	373939	XM_015290227.1	antisense	genic	0	nested	exonic
1	XLOC_007355	TCONS_00022378	420335	NM_001194927.1	sense	intergenic	30324	same_strand	upstream
0	XLOC_007355	TCONS_00022378	420336	XM_015283094.1	antisense	intergenic	39329	divergent	upstream
0	XLOC_007355	TCONS_00022378	420336	XM_015283100.1	antisense	intergenic	39329	divergent	upstream
0	XLOC_007355	TCONS_00022378	420336	XM_015283093.1	antisense	intergenic	39329	divergent	upstream
0	XLOC_007355	TCONS_00022378	420336	XM_015283095.1	antisense	intergenic	39329	divergent	upstream
0	XLOC_007355	TCONS_00022378	420336	XM_015283102.1	antisense	intergenic	39329	divergent	upstream
0	XLOC_007355	TCONS_00022378	420336	NM_001030954.1	antisense	intergenic	39348	divergent	upstream
0	XLOC_007355	TCONS_00022378	420336	XM_015283105.1	antisense	intergenic	39329	divergent	upstream
0	XLOC_007355	TCONS_00022378	420336	XM_015283103.1	antisense	intergenic	39329	divergent	upstream
0	XLOC_007355	TCONS_00022378	420336	XM_015283101.1	antisense	intergenic	39329	divergent	upstream
0	XLOC_007355	TCONS_00022378	420336	XM_015283097.1	antisense	intergenic	39329	divergent	upstream
0	XLOC_007355	TCONS_00022378	420336	XM_015283091.1	antisense	intergenic	39329	divergent	upstream
0	XLOC_007355	TCONS_00022378	420336	XM_015283104.1	antisense	intergenic	39329	divergent	upstream
0	XLOC_007355	TCONS_00022378	420336	XM_015283098.1	antisense	intergenic	39329	divergent	upstream
0	XLOC_007355	TCONS_00022378	420336	XM_015283099.1	antisense	intergenic	39329	divergent	upstream
0	XLOC_007355	TCONS_00022378	420336	XM_015283092.1	antisense	intergenic	39329	divergent	upstream
1	XLOC_027762	TCONS_00096397	419350	XM_004947263.2	antisense	intergenic	1873	convergent	downstream
0	XLOC_027762	TCONS_00096397	419350	XM_015296481.1	antisense	intergenic	1873	convergent	downstream
0	XLOC_027762	TCONS_00096397	419350	XM_015296482.1	antisense	intergenic	1873	convergent	downstream
0	XLOC_027762	TCONS_00096397	419350	XM_015296487.1	antisense	intergenic	1873	convergent	downstream
0	XLOC_027762	TCONS_00096397	419350	XM_015296485.1	antisense	intergenic	1873	convergent	downstream
0	XLOC_027762	TCONS_00096397	419350	XM_015296486.1	antisense	intergenic	1873	convergent	downstream
0	XLOC_027762	TCONS_00096397	419350	XM_004947265.2	antisense	intergenic	1873	convergent	downstream
0	XLOC_027762	TCONS_00096397	419350	XM_015296484.1	antisense	intergenic	1873	convergent	downstream
0	XLOC_027762	TCONS_00096397	419352	NM_001044641.2	sense	intergenic	8083	same_strand	downstream
0	XLOC_027762	TCONS_00096397	419350	XM_015296488.1	antisense	intergenic	1873	convergent	downstream
0	XLOC_027762	TCONS_00096397	419350	XM_004947264.2	antisense	intergenic	1873	convergent	downstream
0	XLOC_027762	TCONS_00096397	419350	XM_015296483.1	antisense	intergenic	1873	convergent	downstream
1	XLOC_008809	TCONS_00026819	421061	NM_001039599.1	antisense	genic	0	nested	intronic
1	XLOC_000480	TCONS_00001433	395851	NM_205001.1	sense	genic	0	overlapping	exonic
0	XLOC_000480	TCONS_00001433	395851	XM_015277956.1	sense	genic	0	overlapping	exonic
1	XLOC_004740	TCONS_00014596	418685	XM_416881.5	antisense	intergenic	53047	divergent	upstream
1	XLOC_025424	TCONS_00086926	417003	XM_415294.3	sense	genic	0	overlapping	exonic
0	XLOC_025424	TCONS_00086926	417002	XM_415293.5	sense	intergenic	1450	same_strand	upstream
0	XLOC_025424	TCONS_00086926	417005	XM_415295.5	antisense	intergenic	7696	divergent	upstream
0	XLOC_025424	TCONS_00086926	417005	XM_015294933.1	antisense	intergenic	8714	divergent	upstream
0	XLOC_025424	TCONS_00086926	417003	XM_015294931.1	sense	genic	0	overlapping	exonic
0	XLOC_025424	TCONS_00086926	417005	XM_015294932.1	antisense	intergenic	6914	divergent	upstream
1	XLOC_021784	TCONS_00073140	100857587	XM_015278951.1	antisense	intergenic	67	convergent	downstream
0	XLOC_021784	TCONS_00073140	100857587	XM_004943731.2	antisense	intergenic	6958	convergent	downstream
0	XLOC_021784	TCONS_00073140	100857587	XM_004943727.2	antisense	intergenic	6958	convergent	downstream
0	XLOC_021784	TCONS_00073140	100857587	XM_004943729.2	antisense	intergenic	6958	convergent	downstream
0	XLOC_021784	TCONS_00073140	100857587	XM_004943725.2	antisense	intergenic	6958	convergent	downstream
0	XLOC_021784	TCONS_00073140	100857587	XM_015278950.1	antisense	intergenic	6958	convergent	downstream
0	XLOC_021784	TCONS_00073140	100857587	XM_004943724.2	antisense	intergenic	6958	convergent	downstream
1	XLOC_032687	TCONS_00113551	426919	XM_004949415.2	antisense	intergenic	9135	divergent	upstream
0	XLOC_032687	TCONS_00113551	426919	XM_424528.5	antisense	intergenic	9135	divergent	upstream
1	XLOC_007807	TCONS_00023767	420542	XM_004939276.2	antisense	genic	0	overlapping	exonic
0	XLOC_007807	TCONS_00023767	420542	XR_001465158.1	antisense	intergenic	2759	convergent	downstream
0	XLOC_007807	TCONS_00023767	420542	XM_015281966.1	antisense	genic	0	overlapping	exonic
0	XLOC_007807	TCONS_00023767	420544	XM_004939279.2	antisense	intergenic	8844	divergent	upstream
0	XLOC_007807	TCONS_00023767	420542	XM_004939278.2	antisense	genic	0	overlapping	exonic
0	XLOC_007807	TCONS_00023767	420544	XM_418645.5	antisense	intergenic	8845	divergent	upstream
1	XLOC_011372	TCONS_00034762	373963	NM_204157.2	antisense	genic	0	nested	intronic
1	XLOC_028492	TCONS_00099393	419635	XM_015297807.1	antisense	intergenic	94	divergent	upstream
0	XLOC_028492	TCONS_00099393	395803	XM_015297810.1	sense	intergenic	991	same_strand	upstream
0	XLOC_028492	TCONS_00099393	395803	XM_004947778.2	sense	intergenic	990	same_strand	upstream
0	XLOC_028492	TCONS_00099393	419635	XM_015297806.1	antisense	intergenic	8687	divergent	upstream
0	XLOC_028492	TCONS_00099393	419635	XM_417783.5	antisense	intergenic	95	divergent	upstream
0	XLOC_028492	TCONS_00099393	419635	XM_004947774.2	antisense	intergenic	95	divergent	upstream
0	XLOC_028492	TCONS_00099393	395803	XM_015297811.1	sense	intergenic	991	same_strand	upstream
0	XLOC_028492	TCONS_00099393	395803	XM_015297812.1	sense	intergenic	991	same_strand	upstream
0	XLOC_028492	TCONS_00099393	419635	XM_004947772.2	antisense	intergenic	95	divergent	upstream
0	XLOC_028492	TCONS_00099393	395803	XM_015297813.1	sense	intergenic	990	same_strand	upstream
0	XLOC_028492	TCONS_00099393	395803	XM_015297814.1	sense	intergenic	990	same_strand	upstream
0	XLOC_028492	TCONS_00099393	419635	XM_015297804.1	antisense	intergenic	95	divergent	upstream
1	XLOC_028287	TCONS_00098636	100857332	XM_004947573.2	antisense	genic	0	overlapping	exonic
0	XLOC_028287	TCONS_00098636	395993	NM_205101.1	antisense	intergenic	9164	divergent	upstream
0	XLOC_028287	TCONS_00098636	100857332	XM_015297440.1	antisense	genic	0	overlapping	exonic
0	XLOC_028287	TCONS_00098636	426925	XM_015297373.1	sense	intergenic	6551	same_strand	upstream
0	XLOC_028287	TCONS_00098636	100857332	XM_003642549.3	antisense	genic	0	overlapping	exonic
0	XLOC_028287	TCONS_00098636	426925	NM_001012942.1	sense	intergenic	6627	same_strand	upstream
1	XLOC_029921	TCONS_00104928	429523	XM_004948548.2	antisense	intergenic	2657	convergent	downstream
0	XLOC_029921	TCONS_00104928	425528	XM_015299467.1	sense	intergenic	6051	same_strand	downstream
0	XLOC_029921	TCONS_00104928	425528	XM_015299466.1	sense	intergenic	6051	same_strand	downstream
0	XLOC_029921	TCONS_00104928	425528	XM_423281.5	sense	intergenic	5651	same_strand	downstream
1	XLOC_022345	TCONS_00075147	415811	NM_001277139.1	antisense	intergenic	4411	divergent	upstream
1	XLOC_018787	TCONS_00060865	424297	XM_015289900.1	sense	intergenic	498	same_strand	upstream
0	XLOC_018787	TCONS_00060865	424297	XM_015289897.1	sense	intergenic	500	same_strand	upstream
0	XLOC_018787	TCONS_00060865	424297	XM_015289894.1	sense	intergenic	500	same_strand	upstream
0	XLOC_018787	TCONS_00060865	424297	XM_015289898.1	sense	intergenic	499	same_strand	upstream
0	XLOC_018787	TCONS_00060865	424297	XM_015289901.1	sense	intergenic	498	same_strand	upstream
0	XLOC_018787	TCONS_00060865	424297	XM_015289895.1	sense	intergenic	750	same_strand	upstream
0	XLOC_018787	TCONS_00060865	424297	XM_015289899.1	sense	intergenic	499	same_strand	upstream
0	XLOC_018787	TCONS_00060865	424297	XR_001467596.1	sense	intergenic	499	same_strand	upstream
0	XLOC_018787	TCONS_00060865	424297	XM_015289896.1	sense	intergenic	1148	same_strand	upstream
1	XLOC_019456	TCONS_00063938	424434	XM_003641663.3	sense	genic	0	containing	exonic
0	XLOC_019456	TCONS_00063938	424435	XM_015290526.1	antisense	intergenic	1172	convergent	downstream
0	XLOC_019456	TCONS_00063938	424434	XM_422276.4	sense	genic	0	containing	exonic
0	XLOC_019456	TCONS_00063938	396213	NM_205276.2	sense	intergenic	8883	same_strand	downstream
0	XLOC_019456	TCONS_00063938	424434	XM_015290528.1	sense	genic	0	containing	exonic
0	XLOC_019456	TCONS_00063938	424434	XM_004943264.2	sense	genic	0	nested	exonic
0	XLOC_019456	TCONS_00063938	396213	XM_015290244.1	sense	intergenic	5656	same_strand	downstream
0	XLOC_019456	TCONS_00063938	396213	XM_015290245.1	sense	intergenic	5656	same_strand	downstream
1	XLOC_005166	TCONS_00015838	418874	XM_015275704.1	antisense	intergenic	17047	divergent	upstream
0	XLOC_005166	TCONS_00015838	418874	XM_015275698.1	antisense	intergenic	17048	divergent	upstream
0	XLOC_005166	TCONS_00015838	418874	XM_015275702.1	antisense	intergenic	17089	divergent	upstream
0	XLOC_005166	TCONS_00015838	418874	XR_001463297.1	antisense	intergenic	17047	divergent	upstream
0	XLOC_005166	TCONS_00015838	418874	NM_001030826.1	antisense	intergenic	17072	divergent	upstream
1	XLOC_014961	TCONS_00046634	100859258	XM_004937372.2	antisense	genic	0	containing	intronic
1	XLOC_015039	TCONS_00046868	395936	NM_205062.1	antisense	genic	0	overlapping	intronic
1	XLOC_011459	TCONS_00035036	373963	NM_204157.2	antisense	genic	0	nested	intronic
1	XLOC_003822	TCONS_00011704	418195	XM_015290218.1	antisense	intergenic	48005	convergent	downstream
0	XLOC_003822	TCONS_00011704	418195	XM_015290196.1	antisense	intergenic	48387	convergent	downstream
0	XLOC_003822	TCONS_00011704	418195	NM_001004385.1	antisense	intergenic	48387	convergent	downstream
0	XLOC_003822	TCONS_00011704	418195	XM_015290209.1	antisense	intergenic	48387	convergent	downstream
0	XLOC_003822	TCONS_00011704	418195	XM_015290191.1	antisense	intergenic	48005	convergent	downstream
0	XLOC_003822	TCONS_00011704	418195	XM_015290204.1	antisense	intergenic	48005	convergent	downstream
0	XLOC_003822	TCONS_00011704	418195	XM_015290224.1	antisense	intergenic	48005	convergent	downstream
0	XLOC_003822	TCONS_00011704	418195	XM_015290226.1	antisense	intergenic	48387	convergent	downstream
0	XLOC_003822	TCONS_00011704	418195	XM_015290225.1	antisense	intergenic	48005	convergent	downstream
1	XLOC_011341	TCONS_00034682	373963	NM_204157.2	antisense	genic	0	nested	intronic
1	XLOC_004541	TCONS_00013964	107056943	XM_015301899.1	sense	intergenic	5057	same_strand	upstream
0	XLOC_004541	TCONS_00013964	107056915	XM_015301878.1	sense	intergenic	9090	same_strand	upstream
0	XLOC_004541	TCONS_00013964	107056943	XM_015301896.1	sense	intergenic	5057	same_strand	upstream
1	XLOC_005125	TCONS_00015702	418854	XM_417049.5	sense	intergenic	10102	same_strand	downstream
0	XLOC_005125	TCONS_00015702	418854	XM_015276518.1	sense	intergenic	10102	same_strand	downstream
0	XLOC_005125	TCONS_00015702	100857395	XM_015276525.1	antisense	intergenic	15092	convergent	downstream
1	XLOC_003038	TCONS_00009311	417724	XR_001463300.1	antisense	intergenic	70	divergent	upstream
0	XLOC_003038	TCONS_00009311	417724	XM_004934738.2	antisense	intergenic	72	divergent	upstream
0	XLOC_003038	TCONS_00009311	417724	XM_015275765.1	antisense	intergenic	71	divergent	upstream
0	XLOC_003038	TCONS_00009311	417724	XM_415969.5	antisense	intergenic	71	divergent	upstream
1	XLOC_003974	TCONS_00012112	107054332	XM_015292676.1	antisense	intergenic	21305	divergent	upstream
1	XLOC_009971	TCONS_00030338	373963	NM_204157.2	sense	genic	0	nested	intronic
1	XLOC_009197	TCONS_00027906	420255	XM_015282991.1	sense	intergenic	2864	same_strand	downstream
0	XLOC_009197	TCONS_00027906	420255	XM_004939982.2	sense	intergenic	2864	same_strand	downstream
0	XLOC_009197	TCONS_00027906	420255	XM_015282990.1	sense	intergenic	2864	same_strand	downstream
0	XLOC_009197	TCONS_00027906	420255	XM_427148.5	sense	intergenic	2864	same_strand	downstream
0	XLOC_009197	TCONS_00027906	420257	XM_015282992.1	antisense	intergenic	7250	convergent	downstream
0	XLOC_009197	TCONS_00027906	420257	XM_418368.5	antisense	intergenic	7250	convergent	downstream
1	XLOC_024354	TCONS_00082604	416583	XM_004945278.2	sense	intergenic	34462	same_strand	upstream
0	XLOC_024354	TCONS_00082604	416583	XM_414883.5	sense	intergenic	34465	same_strand	upstream
0	XLOC_024354	TCONS_00082604	416583	XM_004945277.2	sense	intergenic	34462	same_strand	upstream
1	XLOC_031126	TCONS_00108931	431584	XM_003642909.3	antisense	intergenic	85994	divergent	upstream
1	XLOC_023173	TCONS_00078075	415905	XM_015292765.1	antisense	intergenic	124	divergent	upstream
0	XLOC_023173	TCONS_00078075	415905	XM_015292767.1	antisense	intergenic	462	divergent	upstream
0	XLOC_023173	TCONS_00078075	770556	XM_015292809.1	antisense	intergenic	7150	convergent	downstream
0	XLOC_023173	TCONS_00078075	770556	XM_015292808.1	antisense	intergenic	7150	convergent	downstream
0	XLOC_023173	TCONS_00078075	415905	NM_001006133.1	antisense	intergenic	505	divergent	upstream
0	XLOC_023173	TCONS_00078075	415905	XM_015292766.1	antisense	intergenic	462	divergent	upstream
1	XLOC_004507	TCONS_00013881	418572	XM_416776.4	antisense	intergenic	9	divergent	upstream
1	XLOC_028287	TCONS_00098630	100857332	XM_015297440.1	antisense	genic	0	overlapping	exonic
0	XLOC_028287	TCONS_00098630	100857332	XM_003642549.3	antisense	genic	0	overlapping	exonic
0	XLOC_028287	TCONS_00098630	426925	XM_015297373.1	sense	intergenic	6551	same_strand	upstream
0	XLOC_028287	TCONS_00098630	426925	NM_001012942.1	sense	intergenic	6627	same_strand	upstream
0	XLOC_028287	TCONS_00098630	100857332	XM_004947573.2	antisense	genic	0	overlapping	exonic
0	XLOC_028287	TCONS_00098630	395993	NM_205101.1	antisense	intergenic	9175	divergent	upstream
1	XLOC_021510	TCONS_00072176	415475	NM_001030551.2	sense	intergenic	1266	same_strand	upstream
0	XLOC_021510	TCONS_00072176	415476	XM_015292039.1	antisense	intergenic	9987	convergent	downstream
0	XLOC_021510	TCONS_00072176	415476	XM_015292038.1	antisense	intergenic	9987	convergent	downstream
0	XLOC_021510	TCONS_00072176	415473	XM_015292034.1	antisense	intergenic	1365	divergent	upstream
0	XLOC_021510	TCONS_00072176	415476	XM_004943834.2	antisense	intergenic	9987	convergent	downstream
1	XLOC_022792	TCONS_00076750	415891	XM_015292746.1	sense	intergenic	4978	same_strand	upstream
0	XLOC_022792	TCONS_00076750	415889	XM_015292743.1	sense	intergenic	5309	same_strand	downstream
0	XLOC_022792	TCONS_00076750	415889	XM_015292742.1	sense	intergenic	5309	same_strand	downstream
0	XLOC_022792	TCONS_00076750	415889	XM_015292741.1	sense	intergenic	5309	same_strand	downstream
0	XLOC_022792	TCONS_00076750	415891	XM_015292745.1	sense	intergenic	4987	same_strand	upstream
0	XLOC_022792	TCONS_00076750	415889	XM_015292740.1	sense	intergenic	5309	same_strand	downstream
0	XLOC_022792	TCONS_00076750	415889	XM_015292739.1	sense	intergenic	5309	same_strand	downstream
0	XLOC_022792	TCONS_00076750	415889	XM_015292738.1	sense	intergenic	5309	same_strand	downstream
1	XLOC_012380	TCONS_00037898	421911	NM_001012698.1	sense	intergenic	22445	same_strand	upstream
1	XLOC_018911	TCONS_00061336	423994	XR_001467409.1	sense	intergenic	70647	same_strand	downstream
0	XLOC_018911	TCONS_00061336	423994	XR_001467407.1	sense	intergenic	70957	same_strand	downstream
0	XLOC_018911	TCONS_00061336	423994	XM_421853.5	sense	intergenic	75654	same_strand	downstream
0	XLOC_018911	TCONS_00061336	423994	XR_001467408.1	sense	intergenic	70957	same_strand	downstream
1	XLOC_030164	TCONS_00105690	419950	XM_015299389.1	antisense	genic	0	overlapping	exonic
1	XLOC_010065	TCONS_00030608	373963	NM_204157.2	sense	genic	0	nested	intronic
1	XLOC_011177	TCONS_00034131	421288	XM_015278074.1	antisense	intergenic	28177	divergent	upstream
0	XLOC_011177	TCONS_00034131	421288	XM_015278070.1	antisense	intergenic	28177	divergent	upstream
0	XLOC_011177	TCONS_00034131	421288	XM_015278073.1	antisense	intergenic	28930	divergent	upstream
0	XLOC_011177	TCONS_00034131	421288	XM_015278071.1	antisense	intergenic	28188	divergent	upstream
1	XLOC_019036	TCONS_00061972	424067	NM_001008474.1	antisense	intergenic	70	divergent	upstream
0	XLOC_019036	TCONS_00061972	424067	XM_015289415.1	antisense	intergenic	83	divergent	upstream
0	XLOC_019036	TCONS_00061972	424067	XM_015289416.1	antisense	intergenic	386	divergent	upstream
0	XLOC_019036	TCONS_00061972	424067	XM_015289414.1	antisense	intergenic	75	divergent	upstream
1	XLOC_006006	TCONS_00018534	373907	NM_204118.2	sense	intergenic	9775	same_strand	upstream
1	XLOC_020273	TCONS_00067200	429110	XM_015291061.1	antisense	genic	0	overlapping	exonic
0	XLOC_020273	TCONS_00067200	429110	NM_001039605.1	antisense	genic	0	overlapping	exonic
0	XLOC_020273	TCONS_00067200	424666	NM_001130488.1	sense	intergenic	2121	same_strand	upstream
1	XLOC_000617	TCONS_00001803	374272	XM_015277249.1	antisense	intergenic	623	divergent	upstream
0	XLOC_000617	TCONS_00001803	417889	NM_001006232.1	antisense	intergenic	6238	convergent	downstream
0	XLOC_000617	TCONS_00001803	417889	XM_015281940.1	antisense	intergenic	6238	convergent	downstream
0	XLOC_000617	TCONS_00001803	374272	NM_204354.1	antisense	intergenic	993	divergent	upstream
1	XLOC_006060	TCONS_00018718	420628	XM_015281469.1	sense	intergenic	20201	same_strand	downstream
0	XLOC_006060	TCONS_00018718	420628	XM_015281471.1	sense	intergenic	20201	same_strand	downstream
0	XLOC_006060	TCONS_00018718	420628	XM_015281467.1	sense	intergenic	20201	same_strand	downstream
0	XLOC_006060	TCONS_00018718	420628	XM_015281468.1	sense	intergenic	20201	same_strand	downstream
0	XLOC_006060	TCONS_00018718	420628	NM_001030986.1	sense	intergenic	20201	same_strand	downstream
0	XLOC_006060	TCONS_00018718	420628	XM_015281470.1	sense	intergenic	20201	same_strand	downstream
1	XLOC_003842	TCONS_00011734	373997	NM_204177.2	antisense	intergenic	71	divergent	upstream
1	XLOC_010448	TCONS_00031708	373963	NM_204157.2	sense	genic	0	nested	intronic
1	XLOC_013581	TCONS_00041831	428779	XM_426335.5	sense	intergenic	65880	same_strand	downstream
1	XLOC_008838	TCONS_00026933	421087	XM_015277996.1	sense	intergenic	14925	same_strand	upstream
1	XLOC_019768	TCONS_00065140	424691	XM_015291025.1	sense	intergenic	4262	same_strand	downstream
0	XLOC_019768	TCONS_00065140	424691	NM_001038693.2	sense	intergenic	4264	same_strand	downstream
0	XLOC_019768	TCONS_00065140	395179	XM_015290940.1	sense	intergenic	5351	same_strand	upstream
1	XLOC_031186	TCONS_00109110	427220	XM_004937367.2	antisense	intergenic	112	divergent	upstream
0	XLOC_031186	TCONS_00109110	769464	XM_015277664.1	antisense	intergenic	6856	convergent	downstream
0	XLOC_031186	TCONS_00109110	427220	XM_015277660.1	antisense	intergenic	1078	divergent	upstream
0	XLOC_031186	TCONS_00109110	769464	XM_015277662.1	antisense	intergenic	6856	convergent	downstream
0	XLOC_031186	TCONS_00109110	769464	XM_015277661.1	antisense	intergenic	6856	convergent	downstream
0	XLOC_031186	TCONS_00109110	769464	XM_001232743.4	antisense	intergenic	6856	convergent	downstream
1	XLOC_017994	TCONS_00057585	423704	NM_001198737.1	antisense	genic	0	overlapping	exonic
0	XLOC_017994	TCONS_00057585	423706	XM_015288225.1	sense	intergenic	8318	same_strand	downstream
0	XLOC_017994	TCONS_00057585	423704	XM_015288205.1	antisense	intergenic	1141	convergent	downstream
0	XLOC_017994	TCONS_00057585	423706	XM_015288222.1	sense	intergenic	8318	same_strand	downstream
0	XLOC_017994	TCONS_00057585	423706	XM_015288224.1	sense	intergenic	8318	same_strand	downstream
0	XLOC_017994	TCONS_00057585	423705	XM_004942028.2	antisense	genic	0	overlapping	intronic
0	XLOC_017994	TCONS_00057585	423706	XM_421585.5	sense	intergenic	8318	same_strand	downstream
0	XLOC_017994	TCONS_00057585	423706	XM_015288223.1	sense	intergenic	8318	same_strand	downstream
0	XLOC_017994	TCONS_00057585	423706	XM_015288226.1	sense	intergenic	8318	same_strand	downstream
0	XLOC_017994	TCONS_00057585	423704	NM_001198735.1	antisense	genic	0	overlapping	exonic
0	XLOC_017994	TCONS_00057585	423706	XM_004942029.2	sense	intergenic	8318	same_strand	downstream
0	XLOC_017994	TCONS_00057585	396521	NM_205515.1	sense	genic	0	nested	intronic
0	XLOC_017994	TCONS_00057585	423705	XM_421584.5	antisense	genic	0	overlapping	intronic
0	XLOC_017994	TCONS_00057585	423704	NM_001198736.1	antisense	genic	0	overlapping	exonic
0	XLOC_017994	TCONS_00057585	423704	NM_001198738.1	antisense	genic	0	overlapping	exonic
1	XLOC_017130	TCONS_00054100	423503	XM_421405.5	sense	genic	0	overlapping	exonic
0	XLOC_017130	TCONS_00054100	423503	XM_015287873.1	sense	genic	0	overlapping	exonic
1	XLOC_016474	TCONS_00051569	378899	NM_204383.1	antisense	genic	0	overlapping	intronic
0	XLOC_016474	TCONS_00051569	374048	NM_204214.2	antisense	intergenic	6120	divergent	upstream
0	XLOC_016474	TCONS_00051569	107053413	XM_015286742.1	sense	intergenic	1852	same_strand	downstream
1	XLOC_023045	TCONS_00077678	427591	XM_004944645.2	antisense	genic	0	overlapping	intronic
0	XLOC_023045	TCONS_00077678	416069	XM_015293314.1	antisense	genic	0	containing	intronic
0	XLOC_023045	TCONS_00077678	416070	XM_015293305.1	antisense	genic	0	overlapping	intronic
0	XLOC_023045	TCONS_00077678	416070	XM_004944636.2	antisense	genic	0	overlapping	intronic
0	XLOC_023045	TCONS_00077678	416070	XM_004944634.2	antisense	genic	0	overlapping	intronic
0	XLOC_023045	TCONS_00077678	427591	XM_425164.4	antisense	intergenic	138	divergent	upstream
0	XLOC_023045	TCONS_00077678	416069	XM_414407.5	antisense	genic	0	containing	intronic
0	XLOC_023045	TCONS_00077678	416070	XM_414408.5	antisense	genic	0	overlapping	intronic
1	XLOC_001005	TCONS_00003204	418185	XM_015291846.1	sense	intergenic	5705	same_strand	upstream
1	XLOC_008912	TCONS_00027141	421121	NM_001006388.1	antisense	intergenic	23071	convergent	downstream
1	XLOC_024327	TCONS_00082470	101748764	XM_015294443.1	sense	genic	0	containing	exonic
0	XLOC_024327	TCONS_00082470	416549	XM_004945230.2	antisense	intergenic	9828	divergent	upstream
0	XLOC_024327	TCONS_00082470	416549	XM_015294441.1	antisense	intergenic	9832	divergent	upstream
0	XLOC_024327	TCONS_00082470	416549	XM_004945229.2	antisense	intergenic	9828	divergent	upstream
0	XLOC_024327	TCONS_00082470	416549	XM_414850.5	antisense	intergenic	9833	divergent	upstream
0	XLOC_024327	TCONS_00082470	416550	XM_015294453.1	sense	intergenic	8665	same_strand	upstream
0	XLOC_024327	TCONS_00082470	416550	XM_414851.5	sense	intergenic	6133	same_strand	upstream
1	XLOC_012136	TCONS_00037182	373963	NM_204157.2	antisense	genic	0	nested	intronic
1	XLOC_015461	TCONS_00048293	395330	NM_204621.1	sense	genic	0	nested	intronic
0	XLOC_015461	TCONS_00048293	770435	XM_004941446.2	sense	intergenic	538	same_strand	downstream
0	XLOC_015461	TCONS_00048293	770435	XM_015286688.1	sense	intergenic	538	same_strand	downstream
0	XLOC_015461	TCONS_00048293	423097	XM_004941450.2	sense	intergenic	740	same_strand	upstream
0	XLOC_015461	TCONS_00048293	423097	XM_015286690.1	sense	intergenic	739	same_strand	upstream
[truncated: 33,936 more rows]
