# Supplementary material for: Genome-wide identification of tissue-specific long non-coding RNA in three farm animal species
Source: BMC Genomics. 2018 Sep 18;19:684. doi: 10.1186/s12864-018-5037-7 (PMC6145346; doi:10.1186/s12864-018-5037-7)
Supplement: Supplementary file 9 — LncRNA Classes from Cattle. The output from the FEELnc Classifier program, which finds nearby protein-coding genes for each lncRNA and classifies their positional relationship. See Additional file 8 for column descriptions. (TSV 1794 kb) [file 12864_2018_5037_MOESM9_ESM.tsv]

isBest	lncRNA_gene	lncRNA_transcript	partnerRNA_gene	partnerRNA_transcript	direction	type	distance	subtype	location
1	XLOC_026038	TCONS_00069056	540806	XM_005213671.3	antisense	intergenic	856	divergent	upstream
0	XLOC_026038	TCONS_00069056	506566	XR_236609.3	antisense	intergenic	5411	convergent	downstream
0	XLOC_026038	TCONS_00069056	506566	XR_236608.3	antisense	intergenic	5411	convergent	downstream
0	XLOC_026038	TCONS_00069056	506566	NM_001142365.1	antisense	intergenic	5411	convergent	downstream
0	XLOC_026038	TCONS_00069056	506566	NM_001045943.2	antisense	intergenic	5411	convergent	downstream
0	XLOC_026038	TCONS_00069056	506566	XM_005213572.2	antisense	intergenic	5388	convergent	downstream
1	XLOC_003129	TCONS_00008250	511451	NM_001046087.2	sense	intergenic	37708	same_strand	upstream
1	XLOC_017203	TCONS_00045908	533834	NM_001163412.1	antisense	genic	0	overlapping	intronic
0	XLOC_017203	TCONS_00045908	533834	XM_010807832.2	antisense	genic	0	overlapping	intronic
0	XLOC_017203	TCONS_00045908	533834	XM_005209965.3	antisense	genic	0	overlapping	intronic
0	XLOC_017203	TCONS_00045908	539392	NM_001292036.1	antisense	genic	0	containing	intronic
0	XLOC_017203	TCONS_00045908	539392	XM_015472469.1	antisense	genic	0	overlapping	intronic
0	XLOC_017203	TCONS_00045908	539392	XM_015472471.1	antisense	genic	0	containing	intronic
0	XLOC_017203	TCONS_00045908	539392	XM_005209980.3	antisense	genic	0	overlapping	intronic
0	XLOC_017203	TCONS_00045908	539392	XM_015472470.1	antisense	genic	0	overlapping	intronic
1	XLOC_033123	TCONS_00086196	100847861	XM_015475292.1	sense	genic	0	containing	exonic
0	XLOC_033123	TCONS_00086196	100847861	XR_001502113.1	sense	genic	0	containing	exonic
0	XLOC_033123	TCONS_00086196	100847861	XR_812102.2	sense	genic	0	containing	exonic
0	XLOC_033123	TCONS_00086196	527572	NM_001075899.2	sense	intergenic	2674	same_strand	upstream
0	XLOC_033123	TCONS_00086196	100847861	XM_015475291.1	sense	genic	0	containing	exonic
0	XLOC_033123	TCONS_00086196	101906089	XM_005217422.2	antisense	intergenic	9507	convergent	downstream
1	XLOC_038947	TCONS_00102855	508778	XM_005220835.3	antisense	intergenic	7835	convergent	downstream
1	XLOC_016821	TCONS_00045060	100296257	XM_015472372.1	antisense	intergenic	12	divergent	upstream
0	XLOC_016821	TCONS_00045060	100296257	XM_015472373.1	antisense	intergenic	12	divergent	upstream
1	XLOC_042742	TCONS_00113181	100140328	NM_001191365.1	antisense	genic	0	overlapping	intronic
1	XLOC_017242	TCONS_00046038	614257	XM_002689632.4	antisense	intergenic	5071	divergent	upstream
0	XLOC_017242	TCONS_00046038	537654	XM_015472494.1	sense	intergenic	8666	same_strand	upstream
0	XLOC_017242	TCONS_00046038	537654	XM_015472493.1	sense	intergenic	8666	same_strand	upstream
0	XLOC_017242	TCONS_00046038	537654	XM_002689633.4	sense	intergenic	8666	same_strand	upstream
1	XLOC_021202	TCONS_00056209	538778	XM_002690960.4	sense	intergenic	93302	same_strand	downstream
0	XLOC_021202	TCONS_00056209	538778	XM_002690959.4	sense	intergenic	93302	same_strand	downstream
1	XLOC_020610	TCONS_00054637	282714	NM_174727.1	sense	intergenic	6283	same_strand	upstream
1	XLOC_048512	TCONS_00129058	615412	XM_003587844.3	antisense	genic	0	nested	intronic
1	XLOC_001736	TCONS_00004558	513918	NM_001034458.1	antisense	intergenic	67898	divergent	upstream
1	XLOC_012016	TCONS_00032055	101904048	XM_005207033.3	sense	genic	0	containing	intronic
0	XLOC_012016	TCONS_00032055	100140174	XM_003586117.4	sense	genic	0	containing	intronic
0	XLOC_012016	TCONS_00032055	788694	XM_015471257.1	sense	genic	0	overlapping	intronic
0	XLOC_012016	TCONS_00032055	100140174	XM_010805511.2	sense	genic	0	containing	intronic
0	XLOC_012016	TCONS_00032055	100139049	XM_003586119.3	sense	genic	0	overlapping	intronic
1	XLOC_015157	TCONS_00040372	104972844	XM_010807398.2	sense	intergenic	197	same_strand	upstream
0	XLOC_015157	TCONS_00040372	539654	NM_001099368.2	sense	intergenic	7282	same_strand	upstream
1	XLOC_026083	TCONS_00069193	526950	NM_001038144.1	antisense	intergenic	458	convergent	downstream
1	XLOC_045099	TCONS_00120012	532704	NM_001015643.2	sense	intergenic	154	same_strand	downstream
1	XLOC_040434	TCONS_00107452	618605	XM_002696204.5	sense	intergenic	1143	same_strand	upstream
0	XLOC_040434	TCONS_00107452	789422	XM_002696167.4	antisense	intergenic	7175	convergent	downstream
0	XLOC_040434	TCONS_00107452	789422	XM_005221305.3	antisense	intergenic	7175	convergent	downstream
1	XLOC_042130	TCONS_00111506	514011	XM_010817243.2	sense	genic	0	containing	exonic
0	XLOC_042130	TCONS_00111506	514011	NM_001100361.2	sense	genic	0	containing	exonic
0	XLOC_042130	TCONS_00111506	529613	XM_005222214.2	antisense	intergenic	600	divergent	upstream
0	XLOC_042130	TCONS_00111506	514011	XM_010817245.2	sense	genic	0	containing	exonic
0	XLOC_042130	TCONS_00111506	529613	NM_001099045.1	antisense	intergenic	104	divergent	upstream
0	XLOC_042130	TCONS_00111506	514011	XM_010817244.2	sense	genic	0	containing	exonic
0	XLOC_042130	TCONS_00111506	529613	XM_005222213.3	antisense	intergenic	72	divergent	upstream
0	XLOC_042130	TCONS_00111506	514011	XM_015459325.1	sense	genic	0	containing	exonic
0	XLOC_042130	TCONS_00111506	514011	XM_005222195.3	sense	genic	0	containing	exonic
0	XLOC_042130	TCONS_00111506	514011	XM_005222194.3	sense	genic	0	containing	exonic
1	XLOC_030417	TCONS_00079604	100138150	XM_003586940.3	antisense	intergenic	91	divergent	upstream
0	XLOC_030417	TCONS_00079604	100138150	XM_005215880.3	antisense	intergenic	91	divergent	upstream
1	XLOC_004680	TCONS_00012526	522946	XM_010802726.2	sense	intergenic	11086	same_strand	downstream
0	XLOC_004680	TCONS_00012526	522946	NM_001102073.1	sense	intergenic	12604	same_strand	downstream
0	XLOC_004680	TCONS_00012526	522946	XM_010802725.2	sense	intergenic	11086	same_strand	downstream
0	XLOC_004680	TCONS_00012526	522946	XM_010802727.2	sense	intergenic	11086	same_strand	downstream
0	XLOC_004680	TCONS_00012526	522946	XM_015461163.1	sense	intergenic	11086	same_strand	downstream
1	XLOC_002953	TCONS_00007679	539078	NM_001205626.1	antisense	genic	0	containing	exonic
0	XLOC_002953	TCONS_00007679	100335856	NM_001243570.1	antisense	genic	0	containing	intronic
0	XLOC_002953	TCONS_00007679	539078	XM_010802264.2	antisense	genic	0	containing	exonic
0	XLOC_002953	TCONS_00007679	281720	NM_001013594.1	antisense	intergenic	65	divergent	upstream
1	XLOC_037243	TCONS_00097739	518659	XM_010814626.2	sense	intergenic	33268	same_strand	downstream
0	XLOC_037243	TCONS_00097739	518659	XM_010814627.2	sense	intergenic	33268	same_strand	downstream
0	XLOC_037243	TCONS_00097739	518659	XM_002694781.5	sense	intergenic	33268	same_strand	downstream
1	XLOC_014893	TCONS_00039708	540265	XM_005209234.3	sense	intergenic	4959	same_strand	upstream
0	XLOC_014893	TCONS_00039708	540265	NM_001206165.1	sense	intergenic	6372	same_strand	upstream
1	XLOC_047054	TCONS_00124671	509808	XM_002697766.4	antisense	intergenic	30269	convergent	downstream
1	XLOC_007496	TCONS_00020351	540756	NM_001076926.1	sense	intergenic	1044	same_strand	upstream
1	XLOC_016650	TCONS_00044670	534282	NM_001102168.2	sense	intergenic	13944	same_strand	downstream
0	XLOC_016650	TCONS_00044670	537712	NM_001192916.1	sense	intergenic	16775	same_strand	upstream
0	XLOC_016650	TCONS_00044670	534282	XM_010807566.2	sense	intergenic	13945	same_strand	downstream
0	XLOC_016650	TCONS_00044670	534282	XM_010807564.2	sense	intergenic	13945	same_strand	downstream
0	XLOC_016650	TCONS_00044670	537712	XM_005209684.2	sense	intergenic	16071	same_strand	upstream
0	XLOC_016650	TCONS_00044670	534282	XM_010807565.2	sense	intergenic	13945	same_strand	downstream
0	XLOC_016650	TCONS_00044670	537712	XM_010807567.1	sense	intergenic	16071	same_strand	upstream
0	XLOC_016650	TCONS_00044670	537712	XM_005209685.2	sense	intergenic	16071	same_strand	upstream
1	XLOC_029477	TCONS_00077417	787436	XM_010812271.1	sense	intergenic	39543	same_strand	downstream
1	XLOC_033280	TCONS_00086543	532401	XM_002694236.5	antisense	intergenic	13144	convergent	downstream
1	XLOC_037369	TCONS_00098178	510844	XM_010814697.2	antisense	intergenic	4548	convergent	downstream
0	XLOC_037369	TCONS_00098178	510844	XM_015475836.1	antisense	intergenic	4548	convergent	downstream
0	XLOC_037369	TCONS_00098178	510844	XM_015475837.1	antisense	intergenic	4548	convergent	downstream
1	XLOC_002072	TCONS_00005406	540795	XM_005201887.3	antisense	genic	0	overlapping	exonic
0	XLOC_002072	TCONS_00005406	540795	NM_001192784.1	antisense	genic	0	overlapping	exonic
1	XLOC_043611	TCONS_00115858	788085	NM_001081626.1	sense	intergenic	31569	same_strand	upstream
1	XLOC_025403	TCONS_00067546	510314	NM_001034376.2	antisense	intergenic	6474	divergent	upstream
1	XLOC_028634	TCONS_00075498	282407	XM_015474213.1	sense	intergenic	13836	same_strand	downstream
1	XLOC_000512	TCONS_00001255	510430	NM_001192256.1	antisense	intergenic	45343	divergent	upstream
1	XLOC_004546	TCONS_00012233	281133	XM_005203072.3	antisense	intergenic	582	divergent	upstream
1	XLOC_038344	TCONS_00100961	538774	NM_001205587.1	antisense	genic	0	nested	intronic
0	XLOC_038344	TCONS_00100961	538774	XM_010815776.2	antisense	genic	0	nested	intronic
0	XLOC_038344	TCONS_00100961	538774	XM_005220026.3	antisense	genic	0	nested	intronic
1	XLOC_016959	TCONS_00045346	512259	NM_001034419.2	antisense	intergenic	25009	convergent	downstream
1	XLOC_015819	TCONS_00042117	282648	NM_001075129.1	antisense	intergenic	2834	convergent	downstream
0	XLOC_015819	TCONS_00042117	525380	XM_005208616.3	sense	intergenic	6660	same_strand	downstream
0	XLOC_015819	TCONS_00042117	525380	NM_001075871.1	sense	intergenic	6660	same_strand	downstream
0	XLOC_015819	TCONS_00042117	525380	XM_015471949.1	sense	intergenic	6659	same_strand	downstream
1	XLOC_012628	TCONS_00033587	541161	NM_001082615.1	sense	intergenic	5511	same_strand	upstream
1	XLOC_024742	TCONS_00065696	618176	XM_005213106.3	sense	intergenic	33514	same_strand	downstream
0	XLOC_024742	TCONS_00065696	618176	XM_005213107.3	sense	intergenic	33514	same_strand	downstream
0	XLOC_024742	TCONS_00065696	618176	XM_015473575.1	sense	intergenic	33514	same_strand	downstream
0	XLOC_024742	TCONS_00065696	618176	XM_015473574.1	sense	intergenic	33514	same_strand	downstream
0	XLOC_024742	TCONS_00065696	618176	XM_010810310.2	sense	intergenic	33514	same_strand	downstream
1	XLOC_037616	TCONS_00098861	286879	XM_010815002.2	antisense	genic	0	containing	exonic
0	XLOC_037616	TCONS_00098861	286879	NM_001080220.1	antisense	genic	0	containing	exonic
0	XLOC_037616	TCONS_00098861	286879	XM_010815001.2	antisense	genic	0	containing	exonic
0	XLOC_037616	TCONS_00098861	286879	XM_010814998.2	antisense	genic	0	containing	exonic
0	XLOC_037616	TCONS_00098861	286879	XM_010815000.2	antisense	genic	0	containing	exonic
0	XLOC_037616	TCONS_00098861	107131427	XM_015458192.1	antisense	genic	0	containing	intronic
1	XLOC_006162	TCONS_00016654	530908	XM_005203431.3	antisense	intergenic	674	divergent	upstream
0	XLOC_006162	TCONS_00016654	530908	NM_001075942.2	antisense	intergenic	706	divergent	upstream
1	XLOC_031457	TCONS_00082047	535258	XM_005215764.1	antisense	intergenic	28674	convergent	downstream
0	XLOC_031457	TCONS_00082047	535258	XM_005215765.3	antisense	intergenic	28677	convergent	downstream
0	XLOC_031457	TCONS_00082047	535258	NM_001046399.2	antisense	intergenic	28679	convergent	downstream
1	XLOC_018954	TCONS_00050598	100139498	XR_001500968.1	sense	intergenic	3087	same_strand	downstream
0	XLOC_018954	TCONS_00050598	100139498	XR_001500966.1	sense	intergenic	3087	same_strand	downstream
0	XLOC_018954	TCONS_00050598	100139498	XR_001500967.1	sense	intergenic	3087	same_strand	downstream
0	XLOC_018954	TCONS_00050598	100139498	XR_001500965.1	sense	intergenic	3087	same_strand	downstream
1	XLOC_024766	TCONS_00065757	281780	XM_005212922.3	sense	intergenic	83969	same_strand	upstream
0	XLOC_024766	TCONS_00065757	281780	NM_177511.2	sense	intergenic	84106	same_strand	upstream
0	XLOC_024766	TCONS_00065757	281780	XM_010810169.2	sense	intergenic	84933	same_strand	upstream
0	XLOC_024766	TCONS_00065757	281780	XM_005212924.3	sense	intergenic	85317	same_strand	upstream
0	XLOC_024766	TCONS_00065757	281780	XM_005212923.3	sense	intergenic	84027	same_strand	upstream
0	XLOC_024766	TCONS_00065757	281780	XM_010810170.2	sense	intergenic	83969	same_strand	upstream
1	XLOC_053707	TCONS_00142597	533569	XM_010821370.2	antisense	genic	0	overlapping	exonic
0	XLOC_053707	TCONS_00142597	533569	XM_005227466.3	antisense	genic	0	overlapping	intronic
0	XLOC_053707	TCONS_00142597	533569	NM_001083721.1	antisense	genic	0	overlapping	intronic
1	XLOC_023762	TCONS_00062983	506709	XM_005213211.2	antisense	intergenic	2081	divergent	upstream
0	XLOC_023762	TCONS_00062983	506709	NM_001038508.1	antisense	intergenic	2145	divergent	upstream
0	XLOC_023762	TCONS_00062983	768245	NM_001078118.1	sense	intergenic	6408	same_strand	upstream
1	XLOC_020938	TCONS_00055465	767615	XM_010809284.2	antisense	genic	0	nested	intronic
0	XLOC_020938	TCONS_00055465	767615	XM_005211728.3	antisense	genic	0	nested	intronic
0	XLOC_020938	TCONS_00055465	767615	XM_005211726.3	antisense	genic	0	nested	intronic
0	XLOC_020938	TCONS_00055465	767615	XM_010809285.2	antisense	intergenic	1798	convergent	downstream
0	XLOC_020938	TCONS_00055465	767615	XM_015473153.1	antisense	genic	0	nested	intronic
0	XLOC_020938	TCONS_00055465	767615	XM_015473154.1	antisense	intergenic	2162	convergent	downstream
0	XLOC_020938	TCONS_00055465	767615	NM_001076537.2	antisense	genic	0	nested	intronic
1	XLOC_020572	TCONS_00054517	788119	NM_001102536.1	antisense	intergenic	770	divergent	upstream
1	XLOC_032448	TCONS_00084375	538754	XM_002693904.3	antisense	intergenic	19488	convergent	downstream
1	XLOC_035315	TCONS_00091963	529923	XM_005217863.3	antisense	genic	0	overlapping	exonic
0	XLOC_035315	TCONS_00091963	518844	NM_001099008.1	antisense	genic	0	nested	intronic
0	XLOC_035315	TCONS_00091963	529923	XM_010813945.2	antisense	genic	0	overlapping	exonic
0	XLOC_035315	TCONS_00091963	529923	NM_001191355.1	antisense	genic	0	overlapping	exonic
0	XLOC_035315	TCONS_00091963	529923	XM_010813946.2	antisense	genic	0	overlapping	exonic
1	XLOC_005197	TCONS_00013877	517961	XM_002686119.4	antisense	genic	0	overlapping	intronic
1	XLOC_011401	TCONS_00030461	540367	XM_005206403.3	sense	intergenic	42272	same_strand	downstream
0	XLOC_011401	TCONS_00030461	540367	NM_001101207.2	sense	intergenic	42272	same_strand	downstream
0	XLOC_011401	TCONS_00030461	540367	XM_010805047.2	sense	intergenic	42272	same_strand	downstream
0	XLOC_011401	TCONS_00030461	540367	XM_005206396.3	sense	intergenic	42272	same_strand	downstream
0	XLOC_011401	TCONS_00030461	540367	XM_010805048.2	sense	intergenic	42272	same_strand	downstream
0	XLOC_011401	TCONS_00030461	540367	XM_005206400.3	sense	intergenic	42272	same_strand	downstream
0	XLOC_011401	TCONS_00030461	540367	XM_005206402.3	sense	intergenic	42272	same_strand	downstream
0	XLOC_011401	TCONS_00030461	540367	XM_005206397.3	sense	intergenic	42272	same_strand	downstream
0	XLOC_011401	TCONS_00030461	540367	XM_005206399.3	sense	intergenic	42272	same_strand	downstream
1	XLOC_049724	TCONS_00132412	537431	XM_010820262.2	antisense	intergenic	5870	convergent	downstream
0	XLOC_049724	TCONS_00132412	537431	XM_015460853.1	antisense	intergenic	5870	convergent	downstream
0	XLOC_049724	TCONS_00132412	537431	XM_005226006.3	antisense	intergenic	5870	convergent	downstream
0	XLOC_049724	TCONS_00132412	537431	XM_005226005.3	antisense	intergenic	5870	convergent	downstream
0	XLOC_049724	TCONS_00132412	537431	XM_010820263.2	antisense	intergenic	5870	convergent	downstream
0	XLOC_049724	TCONS_00132412	537431	XM_015460852.1	antisense	intergenic	5870	convergent	downstream
1	XLOC_017903	TCONS_00047859	525027	NM_001034553.2	antisense	genic	0	overlapping	exonic
0	XLOC_017903	TCONS_00047859	541256	XM_002689465.4	antisense	intergenic	81	divergent	upstream
1	XLOC_000720	TCONS_00001856	785790	XM_010801455.2	antisense	intergenic	35711	divergent	upstream
1	XLOC_037392	TCONS_00098229	520269	XM_015475843.1	antisense	genic	0	overlapping	intronic
0	XLOC_037392	TCONS_00098229	520269	XM_015475842.1	antisense	genic	0	overlapping	intronic
0	XLOC_037392	TCONS_00098229	520269	XM_015475841.1	antisense	genic	0	overlapping	intronic
1	XLOC_023257	TCONS_00061655	100294981	XM_015473506.1	sense	intergenic	86258	same_strand	upstream
1	XLOC_022212	TCONS_00058939	282689	NM_174716.1	antisense	intergenic	474	divergent	upstream
0	XLOC_022212	TCONS_00058939	541255	XM_005211720.3	antisense	intergenic	9740	convergent	downstream
0	XLOC_022212	TCONS_00058939	541255	XM_005211721.3	antisense	intergenic	9740	convergent	downstream
0	XLOC_022212	TCONS_00058939	541255	XM_005211719.3	antisense	intergenic	9740	convergent	downstream
1	XLOC_019529	TCONS_00052066	788572	NM_001206773.1	antisense	intergenic	32176	divergent	upstream
1	XLOC_034087	TCONS_00088681	515266	NM_001046193.2	sense	intergenic	46707	same_strand	upstream
1	XLOC_006484	TCONS_00017557	100848624	XM_005203961.2	sense	intergenic	18407	same_strand	downstream
1	XLOC_050646	TCONS_00134552	523846	NM_001101115.1	antisense	intergenic	815	convergent	downstream
1	XLOC_008103	TCONS_00021955	511147	NM_001206622.1	antisense	genic	0	nested	intronic
0	XLOC_008103	TCONS_00021955	511147	XM_010804408.2	antisense	genic	0	nested	intronic
0	XLOC_008103	TCONS_00021955	511147	XM_005205631.3	antisense	genic	0	nested	intronic
0	XLOC_008103	TCONS_00021955	511147	NM_001205431.1	antisense	genic	0	nested	intronic
1	XLOC_039216	TCONS_00103746	531531	XM_010816623.2	antisense	genic	0	nested	intronic
0	XLOC_039216	TCONS_00103746	523867	NM_001081722.1	sense	intergenic	9655	same_strand	downstream
0	XLOC_039216	TCONS_00103746	282604	XM_010816507.2	sense	genic	0	nested	intronic
0	XLOC_039216	TCONS_00103746	282604	NM_174691.1	sense	genic	0	nested	intronic
1	XLOC_053112	TCONS_00141123	785916	NM_001105640.1	antisense	genic	0	nested	intronic
1	XLOC_029826	TCONS_00078297	534010	XM_015474435.1	antisense	intergenic	4803	convergent	downstream
0	XLOC_029826	TCONS_00078297	534010	NM_001206251.1	antisense	intergenic	5186	convergent	downstream
1	XLOC_016735	TCONS_00044860	512254	NM_001046113.1	sense	intergenic	35998	same_strand	downstream
1	XLOC_035273	TCONS_00091859	518844	NM_001099008.1	antisense	genic	0	nested	intronic
1	XLOC_041551	TCONS_00110060	784898	XM_010816879.2	sense	intergenic	43325	same_strand	downstream
1	XLOC_029257	TCONS_00076950	616813	XM_005215583.3	antisense	intergenic	44	divergent	upstream
0	XLOC_029257	TCONS_00076950	616813	NM_001080327.1	antisense	intergenic	153	divergent	upstream
1	XLOC_007003	TCONS_00018879	508712	XM_005204282.3	antisense	genic	0	overlapping	intronic
0	XLOC_007003	TCONS_00018879	508712	XR_001496846.1	antisense	genic	0	overlapping	intronic
0	XLOC_007003	TCONS_00018879	511531	XM_002686268.5	antisense	genic	0	overlapping	intronic
0	XLOC_007003	TCONS_00018879	508712	XM_005204283.3	antisense	intergenic	3286	divergent	upstream
0	XLOC_007003	TCONS_00018879	508712	XM_005204281.3	antisense	genic	0	overlapping	intronic
0	XLOC_007003	TCONS_00018879	508712	NM_001075370.1	antisense	genic	0	overlapping	intronic
0	XLOC_007003	TCONS_00018879	508712	XM_015464368.1	antisense	genic	0	overlapping	intronic
0	XLOC_007003	TCONS_00018879	511531	XM_005204362.2	antisense	genic	0	overlapping	intronic
1	XLOC_044096	TCONS_00117234	530005	XM_005222855.3	antisense	genic	0	overlapping	intronic
0	XLOC_044096	TCONS_00117234	530005	NM_001205971.1	antisense	genic	0	overlapping	intronic
0	XLOC_044096	TCONS_00117234	530005	XM_005222858.3	antisense	genic	0	overlapping	intronic
0	XLOC_044096	TCONS_00117234	530005	XM_005222857.3	antisense	genic	0	overlapping	intronic
1	XLOC_042593	TCONS_00112800	519047	XM_002696612.4	antisense	genic	0	overlapping	intronic
1	XLOC_028486	TCONS_00075129	100301361	XM_002692459.5	antisense	genic	0	overlapping	intronic
0	XLOC_028486	TCONS_00075129	100297865	XM_015474204.1	antisense	intergenic	8757	divergent	upstream
0	XLOC_028486	TCONS_00075129	100301361	XM_015474293.1	antisense	genic	0	overlapping	intronic
1	XLOC_050387	TCONS_00133906	100300804	XM_002698753.3	sense	intergenic	32276	same_strand	upstream
1	XLOC_017242	TCONS_00046039	537654	XM_015472493.1	sense	intergenic	8666	same_strand	upstream
0	XLOC_017242	TCONS_00046039	537654	XM_015472494.1	sense	intergenic	8666	same_strand	upstream
0	XLOC_017242	TCONS_00046039	537654	XM_002689633.4	sense	intergenic	8666	same_strand	upstream
1	XLOC_046509	TCONS_00123251	509040	XM_002697746.4	sense	intergenic	8613	same_strand	upstream
1	XLOC_008865	TCONS_00023871	107132398	XM_015469050.1	sense	intergenic	17475	same_strand	downstream
0	XLOC_008865	TCONS_00023871	107132398	XR_001499349.1	sense	intergenic	18842	same_strand	downstream
0	XLOC_008865	TCONS_00023871	107132398	XR_001499351.1	sense	intergenic	17475	same_strand	downstream
0	XLOC_008865	TCONS_00023871	107132398	XM_015469043.1	sense	intergenic	18838	same_strand	downstream
1	XLOC_001139	TCONS_00002979	282257	NM_174552.2	sense	intergenic	18874	same_strand	downstream
1	XLOC_000083	TCONS_00000201	768230	XR_804087.2	sense	intergenic	22591	same_strand	downstream
0	XLOC_000083	TCONS_00000201	768230	NM_001078105.1	sense	intergenic	23579	same_strand	downstream
0	XLOC_000083	TCONS_00000201	768230	XM_010800938.2	sense	intergenic	22591	same_strand	downstream
1	XLOC_053492	TCONS_00142105	536443	NM_001192881.1	antisense	intergenic	44024	divergent	upstream
1	XLOC_049353	TCONS_00131483	526392	XM_010819902.2	antisense	intergenic	562	divergent	upstream
0	XLOC_049353	TCONS_00131483	523124	NM_001191475.1	sense	intergenic	8868	same_strand	downstream
0	XLOC_049353	TCONS_00131483	526392	NM_001102101.1	antisense	intergenic	1710	divergent	upstream
1	XLOC_030346	TCONS_00079408	100336629	XM_015474584.1	antisense	intergenic	15964	convergent	downstream
0	XLOC_030346	TCONS_00079408	100336629	XM_015474589.1	antisense	intergenic	19378	convergent	downstream
0	XLOC_030346	TCONS_00079408	100336629	XM_003586931.4	antisense	intergenic	19270	convergent	downstream
0	XLOC_030346	TCONS_00079408	100336629	XM_015474591.1	antisense	intergenic	19127	convergent	downstream
0	XLOC_030346	TCONS_00079408	100336629	XM_015474590.1	antisense	intergenic	19127	convergent	downstream
0	XLOC_030346	TCONS_00079408	100336629	XM_015474587.1	antisense	intergenic	19006	convergent	downstream
0	XLOC_030346	TCONS_00079408	100336629	XM_015474585.1	antisense	intergenic	19270	convergent	downstream
0	XLOC_030346	TCONS_00079408	100336629	XM_015474586.1	antisense	intergenic	19270	convergent	downstream
1	XLOC_025496	TCONS_00067758	509935	XM_010810824.2	antisense	intergenic	934	divergent	upstream
0	XLOC_025496	TCONS_00067758	509935	XM_002691877.5	antisense	intergenic	935	divergent	upstream
0	XLOC_025496	TCONS_00067758	509935	XM_003586718.4	antisense	intergenic	935	divergent	upstream
0	XLOC_025496	TCONS_00067758	509935	XM_005213832.3	antisense	intergenic	935	divergent	upstream
0	XLOC_025496	TCONS_00067758	509935	XM_002691876.5	antisense	intergenic	934	divergent	upstream
1	XLOC_046749	TCONS_00123838	618684	XM_005223936.3	antisense	genic	0	nested	intronic
0	XLOC_046749	TCONS_00123838	618684	XM_005223935.3	antisense	genic	0	nested	intronic
0	XLOC_046749	TCONS_00123838	618684	NM_001206674.1	antisense	genic	0	nested	intronic
0	XLOC_046749	TCONS_00123838	618684	XM_005223934.3	antisense	genic	0	nested	intronic
0	XLOC_046749	TCONS_00123838	618684	XM_005223937.3	antisense	genic	0	nested	intronic
1	XLOC_047369	TCONS_00125616	521021	XM_015460290.1	antisense	intergenic	55454	divergent	upstream
1	XLOC_007064	TCONS_00019041	513562	NM_001076846.1	antisense	intergenic	10034	divergent	upstream
1	XLOC_039883	TCONS_00105638	509555	XM_002695816.4	antisense	genic	0	overlapping	exonic
0	XLOC_039883	TCONS_00105638	507664	NM_001024493.1	sense	intergenic	1332	same_strand	downstream
1	XLOC_011181	TCONS_00029897	518168	XM_015470926.1	antisense	intergenic	10158	divergent	upstream
0	XLOC_011181	TCONS_00029897	518168	XM_015470923.1	antisense	intergenic	10169	divergent	upstream
0	XLOC_011181	TCONS_00029897	518168	XM_015470925.1	antisense	intergenic	10169	divergent	upstream
0	XLOC_011181	TCONS_00029897	518168	NM_001192481.1	antisense	intergenic	10196	divergent	upstream
0	XLOC_011181	TCONS_00029897	518168	XR_001500303.1	antisense	intergenic	10169	divergent	upstream
0	XLOC_011181	TCONS_00029897	518168	XM_005206113.3	antisense	intergenic	10170	divergent	upstream
1	XLOC_018082	TCONS_00048234	532751	XM_010807820.2	antisense	intergenic	188	divergent	upstream
0	XLOC_018082	TCONS_00048234	532751	XM_015472448.1	antisense	intergenic	188	divergent	upstream
0	XLOC_018082	TCONS_00048234	532751	XM_015472463.1	antisense	intergenic	188	divergent	upstream
0	XLOC_018082	TCONS_00048234	532751	XM_010807821.2	antisense	intergenic	188	divergent	upstream
0	XLOC_018082	TCONS_00048234	532751	XM_015472452.1	antisense	intergenic	188	divergent	upstream
0	XLOC_018082	TCONS_00048234	532751	XM_015472449.1	antisense	intergenic	188	divergent	upstream
0	XLOC_018082	TCONS_00048234	532751	XM_015472457.1	antisense	intergenic	188	divergent	upstream
0	XLOC_018082	TCONS_00048234	532751	XM_015472445.1	antisense	intergenic	188	divergent	upstream
0	XLOC_018082	TCONS_00048234	532751	XM_010807822.2	antisense	intergenic	188	divergent	upstream
0	XLOC_018082	TCONS_00048234	532751	XM_015472454.1	antisense	intergenic	188	divergent	upstream
0	XLOC_018082	TCONS_00048234	532751	XM_010807825.2	antisense	intergenic	188	divergent	upstream
0	XLOC_018082	TCONS_00048234	532751	XM_005209947.3	antisense	intergenic	188	divergent	upstream
0	XLOC_018082	TCONS_00048234	532751	XM_010807824.2	antisense	intergenic	188	divergent	upstream
0	XLOC_018082	TCONS_00048234	532751	XM_015472447.1	antisense	intergenic	188	divergent	upstream
0	XLOC_018082	TCONS_00048234	532751	XM_015472460.1	antisense	intergenic	188	divergent	upstream
0	XLOC_018082	TCONS_00048234	532751	XM_015472444.1	antisense	intergenic	188	divergent	upstream
0	XLOC_018082	TCONS_00048234	532751	XM_015472451.1	antisense	intergenic	188	divergent	upstream
0	XLOC_018082	TCONS_00048234	532751	XM_015472458.1	antisense	intergenic	188	divergent	upstream
0	XLOC_018082	TCONS_00048234	532751	XM_015472453.1	antisense	intergenic	188	divergent	upstream
0	XLOC_018082	TCONS_00048234	532751	XM_015472446.1	antisense	intergenic	188	divergent	upstream
0	XLOC_018082	TCONS_00048234	532751	XM_015472450.1	antisense	intergenic	188	divergent	upstream
0	XLOC_018082	TCONS_00048234	532751	XM_015472455.1	antisense	intergenic	188	divergent	upstream
0	XLOC_018082	TCONS_00048234	532751	XM_015472456.1	antisense	intergenic	188	divergent	upstream
0	XLOC_018082	TCONS_00048234	532751	XM_015472461.1	antisense	intergenic	188	divergent	upstream
0	XLOC_018082	TCONS_00048234	532751	XM_003586381.4	antisense	intergenic	188	divergent	upstream
0	XLOC_018082	TCONS_00048234	532751	XM_010807823.2	antisense	intergenic	188	divergent	upstream
0	XLOC_018082	TCONS_00048234	532751	XM_010807819.2	antisense	intergenic	188	divergent	upstream
0	XLOC_018082	TCONS_00048234	532751	XM_015472462.1	antisense	intergenic	188	divergent	upstream
0	XLOC_018082	TCONS_00048234	532751	XM_015472459.1	antisense	intergenic	188	divergent	upstream
1	XLOC_026982	TCONS_00071270	507119	NM_001193220.1	antisense	genic	0	overlapping	intronic
1	XLOC_049176	TCONS_00130796	514564	NM_001040529.2	antisense	intergenic	42729	divergent	upstream
1	XLOC_046760	TCONS_00123872	517668	XM_002697659.2	antisense	intergenic	221	divergent	upstream
0	XLOC_046760	TCONS_00123872	512626	NM_001035108.1	sense	intergenic	6810	same_strand	upstream
0	XLOC_046760	TCONS_00123872	512626	XM_005223926.2	sense	intergenic	3674	same_strand	upstream
0	XLOC_046760	TCONS_00123872	512626	XM_005223927.3	sense	intergenic	3766	same_strand	upstream
1	XLOC_047289	TCONS_00125346	618572	XM_002697932.4	sense	intergenic	7531	same_strand	upstream
0	XLOC_047289	TCONS_00125346	539515	XM_010819221.2	antisense	intergenic	8116	divergent	upstream
0	XLOC_047289	TCONS_00125346	539515	XM_010819225.2	antisense	intergenic	8115	divergent	upstream
0	XLOC_047289	TCONS_00125346	539515	XM_015460261.1	antisense	intergenic	8116	divergent	upstream
0	XLOC_047289	TCONS_00125346	539515	XM_005224627.3	antisense	intergenic	8116	divergent	upstream
0	XLOC_047289	TCONS_00125346	539515	XM_010819222.2	antisense	intergenic	8116	divergent	upstream
0	XLOC_047289	TCONS_00125346	539515	XM_015460263.1	antisense	intergenic	8116	divergent	upstream
0	XLOC_047289	TCONS_00125346	539515	XM_005224626.3	antisense	intergenic	8116	divergent	upstream
0	XLOC_047289	TCONS_00125346	539515	XM_015460262.1	antisense	intergenic	8116	divergent	upstream
0	XLOC_047289	TCONS_00125346	539515	XM_010819226.2	antisense	intergenic	8112	divergent	upstream
0	XLOC_047289	TCONS_00125346	539515	XM_005224625.3	antisense	intergenic	8116	divergent	upstream
0	XLOC_047289	TCONS_00125346	539515	XM_002697930.5	antisense	intergenic	8116	divergent	upstream
0	XLOC_047289	TCONS_00125346	539515	XM_005224624.3	antisense	intergenic	8116	divergent	upstream
0	XLOC_047289	TCONS_00125346	539515	XM_005224628.3	antisense	intergenic	8116	divergent	upstream
0	XLOC_047289	TCONS_00125346	539515	XM_010819219.2	antisense	intergenic	8116	divergent	upstream
0	XLOC_047289	TCONS_00125346	539515	XM_010819223.2	antisense	intergenic	8116	divergent	upstream
0	XLOC_047289	TCONS_00125346	539515	XM_010819224.2	antisense	intergenic	8116	divergent	upstream
1	XLOC_007758	TCONS_00021033	613401	XM_002686712.3	sense	intergenic	15475	same_strand	upstream
1	XLOC_020214	TCONS_00053745	506061	XM_015472936.1	sense	intergenic	11559	same_strand	upstream
1	XLOC_030482	TCONS_00079762	506539	XM_010812393.2	antisense	genic	0	overlapping	exonic
0	XLOC_030482	TCONS_00079762	107133155	XM_015474628.1	sense	intergenic	4281	same_strand	downstream
0	XLOC_030482	TCONS_00079762	506539	XM_010812394.1	antisense	genic	0	overlapping	exonic
0	XLOC_030482	TCONS_00079762	506539	XM_002693024.4	antisense	genic	0	overlapping	exonic
0	XLOC_030482	TCONS_00079762	281631	NM_174242.3	antisense	intergenic	270	divergent	upstream
0	XLOC_030482	TCONS_00079762	107133155	XM_015474627.1	sense	intergenic	4284	same_strand	downstream
0	XLOC_030482	TCONS_00079762	506539	XM_010812395.1	antisense	genic	0	overlapping	exonic
1	XLOC_003225	TCONS_00008520	538816	XM_015459618.1	antisense	genic	0	nested	intronic
0	XLOC_003225	TCONS_00008520	538816	NM_001034652.2	antisense	genic	0	nested	intronic
0	XLOC_003225	TCONS_00008520	538816	XM_005202978.3	antisense	genic	0	nested	intronic
0	XLOC_003225	TCONS_00008520	538816	XM_005202977.3	antisense	genic	0	nested	intronic
1	XLOC_022577	TCONS_00059949	613845	XM_002691124.4	sense	intergenic	4124	same_strand	downstream
1	XLOC_020003	TCONS_00053215	522509	XM_005210969.3	antisense	intergenic	15674	divergent	upstream
1	XLOC_049470	TCONS_00131825	523601	XM_005225742.2	antisense	intergenic	52417	divergent	upstream
0	XLOC_049470	TCONS_00131825	523601	NM_001075845.1	antisense	intergenic	52675	divergent	upstream
1	XLOC_014721	TCONS_00039225	107131202	XM_005208997.3	antisense	genic	0	overlapping	exonic
0	XLOC_014721	TCONS_00039225	507723	NM_001038054.1	sense	intergenic	6137	same_strand	downstream
0	XLOC_014721	TCONS_00039225	104968433	XM_005208996.3	antisense	intergenic	9356	divergent	upstream
0	XLOC_014721	TCONS_00039225	618265	NM_001206294.1	sense	intergenic	1616	same_strand	downstream
1	XLOC_035346	TCONS_00092073	540568	XR_812339.2	antisense	genic	0	overlapping	exonic
0	XLOC_035346	TCONS_00092073	535072	NM_001192845.1	sense	intergenic	716	same_strand	downstream
0	XLOC_035346	TCONS_00092073	540568	NM_001191430.1	antisense	intergenic	3203	convergent	downstream
0	XLOC_035346	TCONS_00092073	540568	XM_005217907.3	antisense	intergenic	22	convergent	downstream
0	XLOC_035346	TCONS_00092073	518844	NM_001099008.1	antisense	genic	0	nested	intronic
1	XLOC_019221	TCONS_00051306	281103	NM_174030.2	antisense	genic	0	overlapping	intronic
1	XLOC_002584	TCONS_00006666	101905392	XM_003585744.4	sense	intergenic	53273	same_strand	downstream
0	XLOC_002584	TCONS_00006666	101905392	XM_015475542.1	sense	intergenic	53273	same_strand	downstream
1	XLOC_038388	TCONS_00101111	519634	XM_010815853.2	antisense	intergenic	83	divergent	upstream
0	XLOC_038388	TCONS_00101111	519634	XM_010815854.2	antisense	intergenic	83	divergent	upstream
0	XLOC_038388	TCONS_00101111	101903567	XM_010815864.2	sense	intergenic	355	same_strand	upstream
0	XLOC_038388	TCONS_00101111	519634	XM_010815855.2	antisense	intergenic	83	divergent	upstream
0	XLOC_038388	TCONS_00101111	519634	XM_010815861.1	antisense	intergenic	83	divergent	upstream
0	XLOC_038388	TCONS_00101111	519634	XM_010815856.2	antisense	intergenic	83	divergent	upstream
0	XLOC_038388	TCONS_00101111	519634	XM_010815857.2	antisense	intergenic	83	divergent	upstream
0	XLOC_038388	TCONS_00101111	519634	XM_010815862.1	antisense	intergenic	83	divergent	upstream
0	XLOC_038388	TCONS_00101111	519634	XM_010815860.1	antisense	intergenic	83	divergent	upstream
0	XLOC_038388	TCONS_00101111	519634	XM_010815858.2	antisense	intergenic	83	divergent	upstream
0	XLOC_038388	TCONS_00101111	519634	XM_015458584.1	antisense	intergenic	83	divergent	upstream
0	XLOC_038388	TCONS_00101111	519634	XM_010815863.1	antisense	intergenic	83	divergent	upstream
0	XLOC_038388	TCONS_00101111	519634	XR_001494290.1	antisense	intergenic	83	divergent	upstream
1	XLOC_020799	TCONS_00055107	282577	NM_174683.1	antisense	intergenic	51911	convergent	downstream
1	XLOC_047294	TCONS_00125369	505972	XM_015460266.1	sense	genic	0	containing	exonic
0	XLOC_047294	TCONS_00125369	505972	XM_015460273.1	sense	genic	0	containing	exonic
0	XLOC_047294	TCONS_00125369	505972	XM_015460276.1	sense	genic	0	containing	exonic
0	XLOC_047294	TCONS_00125369	505972	XM_015460278.1	sense	genic	0	containing	exonic
0	XLOC_047294	TCONS_00125369	505972	XM_015460269.1	sense	genic	0	containing	exonic
0	XLOC_047294	TCONS_00125369	505972	XM_015460267.1	sense	genic	0	containing	exonic
0	XLOC_047294	TCONS_00125369	505972	XM_015460270.1	sense	genic	0	containing	exonic
0	XLOC_047294	TCONS_00125369	505972	XM_015460277.1	sense	genic	0	containing	exonic
0	XLOC_047294	TCONS_00125369	505972	XM_015460280.1	sense	genic	0	containing	exonic
0	XLOC_047294	TCONS_00125369	505972	XM_015460274.1	sense	genic	0	containing	exonic
0	XLOC_047294	TCONS_00125369	505972	XM_015460268.1	sense	genic	0	containing	exonic
0	XLOC_047294	TCONS_00125369	505972	XM_015460272.1	sense	genic	0	containing	exonic
0	XLOC_047294	TCONS_00125369	505972	XM_015460271.1	sense	genic	0	containing	exonic
0	XLOC_047294	TCONS_00125369	505972	XM_015460279.1	sense	genic	0	containing	exonic
1	XLOC_036566	TCONS_00095781	281643	NM_001013593.2	antisense	genic	0	overlapping	exonic
0	XLOC_036566	TCONS_00095781	282652	NM_174701.2	antisense	intergenic	93	convergent	downstream
1	XLOC_032823	TCONS_00085345	786597	NM_001206617.1	sense	intergenic	78909	same_strand	downstream
1	XLOC_036594	TCONS_00095901	785072	XM_015458233.1	sense	genic	0	overlapping	exonic
0	XLOC_036594	TCONS_00095901	785072	XM_002695209.5	sense	genic	0	nested	exonic
0	XLOC_036594	TCONS_00095901	616503	NM_001038688.2	antisense	intergenic	1873	divergent	upstream
0	XLOC_036594	TCONS_00095901	785072	XM_005219507.3	sense	genic	0	overlapping	exonic
0	XLOC_036594	TCONS_00095901	529621	XM_002695118.3	sense	intergenic	9951	same_strand	downstream
1	XLOC_040215	TCONS_00106701	615016	XM_015458905.1	antisense	intergenic	1764	convergent	downstream
0	XLOC_040215	TCONS_00106701	615016	XM_015458906.1	antisense	intergenic	1764	convergent	downstream
0	XLOC_040215	TCONS_00106701	615016	XM_010816412.2	antisense	intergenic	1764	convergent	downstream
0	XLOC_040215	TCONS_00106701	615016	XM_015458903.1	antisense	intergenic	1764	convergent	downstream
1	XLOC_017701	TCONS_00047386	520842	XM_010808221.2	antisense	intergenic	84823	divergent	upstream
0	XLOC_017701	TCONS_00047386	520842	XM_005210495.3	antisense	intergenic	84824	divergent	upstream
0	XLOC_017701	TCONS_00047386	520842	XM_005210496.3	antisense	intergenic	84827	divergent	upstream
0	XLOC_017701	TCONS_00047386	520842	NM_001105385.1	antisense	intergenic	85408	divergent	upstream
1	XLOC_020333	TCONS_00053955	519867	NM_001105384.1	sense	intergenic	3122	same_strand	downstream
0	XLOC_020333	TCONS_00053955	519867	XM_010808812.2	sense	intergenic	3128	same_strand	downstream
0	XLOC_020333	TCONS_00053955	519867	XM_010808814.2	sense	intergenic	3128	same_strand	downstream
0	XLOC_020333	TCONS_00053955	519867	XM_010808813.2	sense	intergenic	3128	same_strand	downstream
1	XLOC_001730	TCONS_00004550	784383	NM_001105463.2	sense	intergenic	22592	same_strand	downstream
1	XLOC_026911	TCONS_00071094	505971	NM_001040507.2	sense	intergenic	3526	same_strand	downstream
0	XLOC_026911	TCONS_00071094	514493	XM_010811233.2	sense	intergenic	5540	same_strand	downstream
0	XLOC_026911	TCONS_00071094	505971	XM_005214327.3	sense	intergenic	3526	same_strand	downstream
1	XLOC_049330	TCONS_00131391	100297382	XM_015460716.1	antisense	intergenic	34355	divergent	upstream
0	XLOC_049330	TCONS_00131391	100297382	XM_010819983.2	antisense	intergenic	35523	divergent	upstream
0	XLOC_049330	TCONS_00131391	100297382	XM_015460717.1	antisense	intergenic	35523	divergent	upstream
0	XLOC_049330	TCONS_00131391	100297382	XM_010819984.2	antisense	intergenic	35523	divergent	upstream
0	XLOC_049330	TCONS_00131391	100297382	XM_010819987.2	antisense	intergenic	35526	divergent	upstream
0	XLOC_049330	TCONS_00131391	100297382	XM_010819986.2	antisense	intergenic	35526	divergent	upstream
0	XLOC_049330	TCONS_00131391	100297382	XM_015460715.1	antisense	intergenic	35523	divergent	upstream
0	XLOC_049330	TCONS_00131391	100297382	XM_010819988.2	antisense	intergenic	35527	divergent	upstream
0	XLOC_049330	TCONS_00131391	100297382	XM_010819989.2	antisense	intergenic	35523	divergent	upstream
0	XLOC_049330	TCONS_00131391	100297382	XM_010819985.2	antisense	intergenic	35523	divergent	upstream
0	XLOC_049330	TCONS_00131391	100297382	XM_015460721.1	antisense	intergenic	36463	divergent	upstream
0	XLOC_049330	TCONS_00131391	100297382	XM_010819990.2	antisense	intergenic	35523	divergent	upstream
1	XLOC_008999	TCONS_00024225	107132408	XM_015469516.1	antisense	intergenic	1562	divergent	upstream
1	XLOC_029148	TCONS_00076746	613753	NM_001046517.1	sense	intergenic	29815	same_strand	downstream
1	XLOC_029852	TCONS_00078358	508373	XM_005215453.3	antisense	intergenic	28676	convergent	downstream
0	XLOC_029852	TCONS_00078358	508373	NM_001075354.1	antisense	intergenic	28788	convergent	downstream
0	XLOC_029852	TCONS_00078358	508373	XM_005215452.1	antisense	intergenic	28676	convergent	downstream
0	XLOC_029852	TCONS_00078358	508373	XM_010812024.2	antisense	intergenic	28676	convergent	downstream
0	XLOC_029852	TCONS_00078358	508373	XM_005215451.1	antisense	intergenic	28676	convergent	downstream
1	XLOC_041819	TCONS_00110699	789710	NM_001083533.1	sense	intergenic	31800	same_strand	downstream
1	XLOC_035038	TCONS_00091230	518844	NM_001099008.1	antisense	genic	0	nested	intronic
1	XLOC_048343	TCONS_00128483	614047	NM_001040574.1	sense	genic	0	containing	exonic
0	XLOC_048343	TCONS_00128483	614033	NM_001034746.2	sense	intergenic	5140	same_strand	upstream
1	XLOC_019649	TCONS_00052291	515652	XR_235764.3	sense	genic	0	containing	exonic
0	XLOC_019649	TCONS_00052291	515652	XM_005210685.3	sense	genic	0	containing	exonic
0	XLOC_019649	TCONS_00052291	515652	XM_005210684.3	sense	genic	0	containing	exonic
0	XLOC_019649	TCONS_00052291	515652	NM_001034504.2	sense	genic	0	containing	exonic
1	XLOC_033133	TCONS_00086229	100300626	XM_010813603.2	antisense	intergenic	3188	divergent	upstream
0	XLOC_033133	TCONS_00086229	100300626	XM_002694256.4	antisense	intergenic	3188	divergent	upstream
0	XLOC_033133	TCONS_00086229	100300626	XM_005217408.3	antisense	intergenic	3188	divergent	upstream
0	XLOC_033133	TCONS_00086229	100300626	XM_010813600.2	antisense	intergenic	3188	divergent	upstream
0	XLOC_033133	TCONS_00086229	100300626	XM_015475293.1	antisense	intergenic	3188	divergent	upstream
0	XLOC_033133	TCONS_00086229	100300626	XM_010813602.2	antisense	intergenic	3188	divergent	upstream
1	XLOC_017903	TCONS_00047858	525027	NM_001034553.2	antisense	genic	0	overlapping	exonic
0	XLOC_017903	TCONS_00047858	541256	XM_002689465.4	antisense	intergenic	81	divergent	upstream
1	XLOC_014710	TCONS_00039162	780788	NM_001079643.1	antisense	genic	0	containing	intronic
0	XLOC_014710	TCONS_00039162	509463	XM_010806976.1	antisense	intergenic	6744	convergent	downstream
0	XLOC_014710	TCONS_00039162	509463	XM_015472066.1	antisense	intergenic	6744	convergent	downstream
0	XLOC_014710	TCONS_00039162	525506	NM_001101124.1	sense	intergenic	4107	same_strand	downstream
0	XLOC_014710	TCONS_00039162	525506	XM_005208946.3	sense	intergenic	3630	same_strand	downstream
0	XLOC_014710	TCONS_00039162	509463	XM_005208927.3	antisense	intergenic	6744	convergent	downstream
1	XLOC_003073	TCONS_00008074	540951	NM_001206818.1	antisense	intergenic	22527	divergent	upstream
1	XLOC_035367	TCONS_00092146	511425	XM_015475462.1	antisense	genic	0	overlapping	exonic
0	XLOC_035367	TCONS_00092146	511425	NM_001192292.1	antisense	genic	0	nested	intronic
0	XLOC_035367	TCONS_00092146	511425	XR_238115.1	antisense	genic	0	nested	intronic
0	XLOC_035367	TCONS_00092146	511425	XM_010813903.2	antisense	genic	0	nested	intronic
0	XLOC_035367	TCONS_00092146	511425	XM_010813905.2	antisense	genic	0	nested	intronic
0	XLOC_035367	TCONS_00092146	511425	XM_010813904.1	antisense	genic	0	nested	intronic
0	XLOC_035367	TCONS_00092146	511425	XM_010813902.2	antisense	genic	0	nested	intronic
0	XLOC_035367	TCONS_00092146	511425	XM_010813901.2	antisense	genic	0	nested	intronic
1	XLOC_031394	TCONS_00081910	525931	NM_001083706.1	antisense	genic	0	overlapping	intronic
0	XLOC_031394	TCONS_00081910	525931	XM_005215730.3	antisense	genic	0	overlapping	intronic
1	XLOC_019852	TCONS_00052826	782111	XM_003586469.2	antisense	intergenic	4975	divergent	upstream
1	XLOC_011216	TCONS_00029994	539771	XM_015470950.1	antisense	intergenic	28600	convergent	downstream
0	XLOC_011216	TCONS_00029994	539771	XM_005206168.2	antisense	intergenic	28600	convergent	downstream
0	XLOC_011216	TCONS_00029994	539771	XM_005206169.3	antisense	intergenic	28600	convergent	downstream
1	XLOC_027776	TCONS_00073250	505901	XM_005214142.3	antisense	genic	0	nested	intronic
0	XLOC_027776	TCONS_00073250	505901	NM_001192077.1	antisense	genic	0	nested	intronic
0	XLOC_027776	TCONS_00073250	505901	XM_005214141.2	antisense	genic	0	nested	intronic
1	XLOC_045279	TCONS_00120357	787471	XM_015460024.1	antisense	genic	0	overlapping	exonic
0	XLOC_045279	TCONS_00120357	787471	XM_002697612.4	antisense	intergenic	507	divergent	upstream
0	XLOC_045279	TCONS_00120357	787471	XM_015460023.1	antisense	genic	0	overlapping	exonic
0	XLOC_045279	TCONS_00120357	787471	XM_005223918.3	antisense	intergenic	507	divergent	upstream
1	XLOC_026838	TCONS_00070939	510512	XM_005214336.2	sense	intergenic	69116	same_strand	upstream
0	XLOC_026838	TCONS_00070939	510512	XM_015474027.1	sense	intergenic	69117	same_strand	upstream
0	XLOC_026838	TCONS_00070939	510512	XM_010811227.2	sense	intergenic	69117	same_strand	upstream
0	XLOC_026838	TCONS_00070939	510512	XM_005214332.1	sense	intergenic	69207	same_strand	upstream
0	XLOC_026838	TCONS_00070939	510512	XM_005214331.3	sense	intergenic	69117	same_strand	upstream
0	XLOC_026838	TCONS_00070939	510512	XM_010811224.1	sense	intergenic	69116	same_strand	upstream
0	XLOC_026838	TCONS_00070939	510512	NM_001143772.2	sense	intergenic	69171	same_strand	upstream
0	XLOC_026838	TCONS_00070939	510512	XM_010811223.2	sense	intergenic	69117	same_strand	upstream
0	XLOC_026838	TCONS_00070939	510512	XM_005214338.3	sense	intergenic	69212	same_strand	upstream
1	XLOC_054094	TCONS_00143554	615581	NM_001078052.2	sense	intergenic	16508	same_strand	upstream
1	XLOC_048285	TCONS_00128323	515135	NM_001034482.1	antisense	intergenic	140	divergent	upstream
0	XLOC_048285	TCONS_00128323	505735	XM_005224855.3	antisense	intergenic	858	convergent	downstream
0	XLOC_048285	TCONS_00128323	505735	XM_005224854.3	antisense	intergenic	858	convergent	downstream
0	XLOC_048285	TCONS_00128323	505735	XM_005224856.3	antisense	intergenic	858	convergent	downstream
0	XLOC_048285	TCONS_00128323	505735	NM_001045927.2	antisense	intergenic	1850	convergent	downstream
0	XLOC_048285	TCONS_00128323	505735	XM_005224853.3	antisense	intergenic	858	convergent	downstream
1	XLOC_025777	TCONS_00068393	525823	XM_010810967.2	antisense	intergenic	33976	divergent	upstream
1	XLOC_035011	TCONS_00091146	528907	NM_001243311.1	antisense	genic	0	overlapping	intronic
0	XLOC_035011	TCONS_00091146	528907	XM_005217501.3	antisense	intergenic	935	divergent	upstream
0	XLOC_035011	TCONS_00091146	518844	NM_001099008.1	antisense	genic	0	nested	intronic
1	XLOC_000444	TCONS_00001078	533064	NM_001206758.1	sense	intergenic	6886	same_strand	downstream
1	XLOC_035009	TCONS_00091128	518844	NM_001099008.1	antisense	genic	0	nested	intronic
0	XLOC_035009	TCONS_00091128	511673	XM_005217497.3	sense	intergenic	4678	same_strand	upstream
0	XLOC_035009	TCONS_00091128	511673	XM_015475361.1	sense	intergenic	4676	same_strand	upstream
1	XLOC_021452	TCONS_00056947	101905369	XM_015473317.1	antisense	intergenic	7313	convergent	downstream
0	XLOC_021452	TCONS_00056947	101905369	XR_001501256.1	antisense	intergenic	7313	convergent	downstream
1	XLOC_049736	TCONS_00132439	527932	XM_005226011.3	sense	intergenic	41044	same_strand	upstream
0	XLOC_049736	TCONS_00132439	527932	XM_003587950.4	sense	intergenic	41044	same_strand	upstream
1	XLOC_042018	TCONS_00111205	514432	XM_015459278.1	sense	intergenic	49443	same_strand	downstream
0	XLOC_042018	TCONS_00111205	514432	NM_001083428.1	sense	intergenic	49443	same_strand	downstream
1	XLOC_036635	TCONS_00096033	101906828	XM_010815243.2	sense	genic	0	containing	exonic
0	XLOC_036635	TCONS_00096033	100140565	XM_005219141.3	antisense	intergenic	6758	convergent	downstream
0	XLOC_036635	TCONS_00096033	788015	NM_001206967.1	sense	intergenic	8748	same_strand	downstream
0	XLOC_036635	TCONS_00096033	101906828	XR_812916.2	sense	genic	0	containing	exonic
0	XLOC_036635	TCONS_00096033	516719	NM_001244559.1	antisense	intergenic	413	divergent	upstream
0	XLOC_036635	TCONS_00096033	100140565	NM_001205495.1	antisense	intergenic	6937	convergent	downstream
0	XLOC_036635	TCONS_00096033	493738	NM_001008416.1	antisense	intergenic	256	convergent	downstream
0	XLOC_036635	TCONS_00096033	516719	NM_001046227.2	antisense	intergenic	413	divergent	upstream
0	XLOC_036635	TCONS_00096033	101906828	XM_005219517.3	sense	genic	0	containing	exonic
0	XLOC_036635	TCONS_00096033	101906828	XM_005219518.3	sense	genic	0	containing	exonic
0	XLOC_036635	TCONS_00096033	101906828	XM_010815244.2	sense	genic	0	containing	exonic
1	XLOC_044551	TCONS_00118688	524447	XM_005223445.3	antisense	intergenic	13372	convergent	downstream
0	XLOC_044551	TCONS_00118688	524447	NM_001192595.1	antisense	intergenic	13694	convergent	downstream
1	XLOC_012671	TCONS_00033673	508193	NM_001205630.1	sense	intergenic	34246	same_strand	upstream
1	XLOC_011436	TCONS_00030521	785152	NM_001102534.1	antisense	intergenic	26431	divergent	upstream
1	XLOC_052812	TCONS_00140352	524115	XM_002699672.3	antisense	intergenic	29513	convergent	downstream
1	XLOC_018994	TCONS_00050673	613548	NM_001076276.1	antisense	intergenic	75054	divergent	upstream
1	XLOC_014187	TCONS_00037646	514704	XM_015471791.1	antisense	genic	0	nested	intronic
0	XLOC_014187	TCONS_00037646	514704	XM_015471790.1	antisense	genic	0	nested	intronic
0	XLOC_014187	TCONS_00037646	514704	XM_015471788.1	antisense	genic	0	nested	intronic
0	XLOC_014187	TCONS_00037646	510065	NM_001103236.1	sense	genic	0	nested	intronic
0	XLOC_014187	TCONS_00037646	514704	XM_015471787.1	antisense	genic	0	nested	intronic
0	XLOC_014187	TCONS_00037646	514704	XM_005208355.3	antisense	genic	0	nested	intronic
0	XLOC_014187	TCONS_00037646	514704	XM_015471789.1	antisense	genic	0	nested	intronic
1	XLOC_051962	TCONS_00138142	512612	XM_015461119.1	antisense	intergenic	64026	divergent	upstream
1	XLOC_040575	TCONS_00107815	519331	XM_002696227.4	antisense	genic	0	overlapping	exonic
0	XLOC_040575	TCONS_00107815	781184	NM_001080337.1	antisense	intergenic	9511	divergent	upstream
1	XLOC_010513	TCONS_00028227	281886	NM_174376.2	sense	intergenic	8939	same_strand	downstream
1	XLOC_029301	TCONS_00077030	532835	NM_001082611.2	sense	intergenic	13077	same_strand	downstream
0	XLOC_029301	TCONS_00077030	532835	XM_015474490.1	sense	intergenic	13280	same_strand	downstream
0	XLOC_029301	TCONS_00077030	532835	XM_010812119.2	sense	intergenic	13280	same_strand	downstream
1	XLOC_037392	TCONS_00098231	520269	XM_015475842.1	antisense	genic	0	overlapping	intronic
0	XLOC_037392	TCONS_00098231	520269	XM_015475843.1	antisense	genic	0	overlapping	intronic
0	XLOC_037392	TCONS_00098231	520269	XM_015475841.1	antisense	genic	0	overlapping	intronic
1	XLOC_049736	TCONS_00132440	527932	XM_005226011.3	sense	intergenic	32764	same_strand	upstream
0	XLOC_049736	TCONS_00132440	527932	XM_003587950.4	sense	intergenic	32764	same_strand	upstream
1	XLOC_051689	TCONS_00137386	515247	XM_015461270.1	sense	intergenic	25521	same_strand	upstream
0	XLOC_051689	TCONS_00137386	515247	NM_001102021.2	sense	intergenic	25532	same_strand	upstream
0	XLOC_051689	TCONS_00137386	515247	XM_005227078.2	sense	intergenic	25521	same_strand	upstream
1	XLOC_007252	TCONS_00019554	537680	XM_015465506.1	antisense	intergenic	56	divergent	upstream
0	XLOC_007252	TCONS_00019554	537680	NM_001103281.2	antisense	intergenic	774	divergent	upstream
1	XLOC_049421	TCONS_00131669	282135	XR_001495205.1	antisense	intergenic	4178	convergent	downstream
0	XLOC_049421	TCONS_00131669	282135	XR_001495203.1	antisense	intergenic	4188	convergent	downstream
0	XLOC_049421	TCONS_00131669	282135	XR_001495204.1	antisense	intergenic	4182	convergent	downstream
0	XLOC_049421	TCONS_00131669	282135	XR_001495200.1	antisense	intergenic	4190	convergent	downstream
0	XLOC_049421	TCONS_00131669	282135	XR_001495199.1	antisense	intergenic	4189	convergent	downstream
0	XLOC_049421	TCONS_00131669	282135	XR_001495201.1	antisense	intergenic	4186	convergent	downstream
0	XLOC_049421	TCONS_00131669	282135	XR_001495202.1	antisense	intergenic	4185	convergent	downstream
0	XLOC_049421	TCONS_00131669	282135	XR_001495198.1	antisense	intergenic	4190	convergent	downstream
0	XLOC_049421	TCONS_00131669	282135	XR_001495197.1	antisense	intergenic	4191	convergent	downstream
1	XLOC_002559	TCONS_00006595	533065	XM_005202453.3	sense	intergenic	6045	same_strand	downstream
0	XLOC_002559	TCONS_00006595	533065	NM_001110787.1	sense	intergenic	9036	same_strand	downstream
1	XLOC_032086	TCONS_00083631	525908	NM_001192619.1	antisense	intergenic	1049	divergent	upstream
1	XLOC_015086	TCONS_00040174	511211	XM_005209367.2	antisense	intergenic	34943	divergent	upstream
0	XLOC_015086	TCONS_00040174	511211	NM_001075500.1	antisense	intergenic	34961	divergent	upstream
1	XLOC_015052	TCONS_00040066	282320	NM_181031.2	antisense	intergenic	337	divergent	upstream
1	XLOC_051290	TCONS_00136383	445416	NM_001206269.1	sense	intergenic	7802	same_strand	downstream
1	XLOC_014060	TCONS_00037367	510065	NM_001103236.1	sense	genic	0	nested	intronic
0	XLOC_014060	TCONS_00037367	511296	XM_015471751.1	sense	intergenic	8809	same_strand	downstream
0	XLOC_014060	TCONS_00037367	511296	XM_005208283.1	sense	intergenic	8809	same_strand	downstream
0	XLOC_014060	TCONS_00037367	511296	XM_010806358.2	sense	intergenic	8809	same_strand	downstream
0	XLOC_014060	TCONS_00037367	511296	NM_001046084.2	sense	intergenic	8809	same_strand	downstream
1	XLOC_036620	TCONS_00096006	539607	XM_005219327.3	antisense	intergenic	478	divergent	upstream
1	XLOC_005208	TCONS_00013901	497022	NM_001011676.3	antisense	intergenic	35545	convergent	downstream
1	XLOC_007574	TCONS_00020531	538124	XM_015467649.1	sense	intergenic	4877	same_strand	upstream
1	XLOC_011296	TCONS_00030213	787340	XM_010804923.1	sense	intergenic	11703	same_strand	upstream
0	XLOC_011296	TCONS_00030213	787340	XM_010804927.2	sense	intergenic	12352	same_strand	upstream
0	XLOC_011296	TCONS_00030213	787340	XM_005206253.2	sense	intergenic	11703	same_strand	upstream
0	XLOC_011296	TCONS_00030213	787340	XM_015470965.1	sense	intergenic	11703	same_strand	upstream
0	XLOC_011296	TCONS_00030213	787340	XM_010804928.1	sense	intergenic	11703	same_strand	upstream
0	XLOC_011296	TCONS_00030213	787340	XM_010804924.1	sense	intergenic	11703	same_strand	upstream
0	XLOC_011296	TCONS_00030213	787340	XM_010804926.1	sense	intergenic	11703	same_strand	upstream
0	XLOC_011296	TCONS_00030213	787340	XM_010804921.1	sense	intergenic	11703	same_strand	upstream
1	XLOC_042967	TCONS_00113826	494549	NM_001010993.3	antisense	intergenic	1871	divergent	upstream
1	XLOC_020475	TCONS_00054261	511279	XM_015473020.1	sense	intergenic	45032	same_strand	downstream
0	XLOC_020475	TCONS_00054261	511279	NM_001206145.1	sense	intergenic	46058	same_strand	downstream
0	XLOC_020475	TCONS_00054261	511279	XM_015473026.1	sense	intergenic	45032	same_strand	downstream
0	XLOC_020475	TCONS_00054261	511279	XM_015473027.1	sense	intergenic	45032	same_strand	downstream
0	XLOC_020475	TCONS_00054261	511279	XM_015473019.1	sense	intergenic	45032	same_strand	downstream
0	XLOC_020475	TCONS_00054261	511279	XM_015473024.1	sense	intergenic	45032	same_strand	downstream
0	XLOC_020475	TCONS_00054261	511279	XM_015473023.1	sense	intergenic	45032	same_strand	downstream
0	XLOC_020475	TCONS_00054261	511279	XM_015473021.1	sense	intergenic	45032	same_strand	downstream
0	XLOC_020475	TCONS_00054261	511279	XM_015473022.1	sense	intergenic	45032	same_strand	downstream
1	XLOC_036374	TCONS_00095216	530597	NM_001272008.1	antisense	intergenic	580	convergent	downstream
0	XLOC_036374	TCONS_00095216	282149	NM_174506.1	sense	intergenic	2821	same_strand	downstream
0	XLOC_036374	TCONS_00095216	534859	XM_005218979.2	antisense	intergenic	594	divergent	upstream
0	XLOC_036374	TCONS_00095216	534859	NM_001076040.1	antisense	intergenic	659	divergent	upstream
0	XLOC_036374	TCONS_00095216	530597	NM_001272009.1	antisense	intergenic	580	convergent	downstream
0	XLOC_036374	TCONS_00095216	534859	XM_005218980.2	antisense	intergenic	594	divergent	upstream
1	XLOC_052285	TCONS_00138855	522630	NM_001281908.1	sense	genic	0	nested	intronic
0	XLOC_052285	TCONS_00138855	508494	NM_001046006.1	antisense	genic	0	nested	intronic
0	XLOC_052285	TCONS_00138855	767970	NM_001077035.2	antisense	intergenic	1470	convergent	downstream
1	XLOC_005858	TCONS_00015774	539294	XM_015466473.1	antisense	intergenic	2497	convergent	downstream
0	XLOC_005858	TCONS_00015774	539294	XM_015466480.1	antisense	intergenic	2497	convergent	downstream
0	XLOC_005858	TCONS_00015774	539294	XM_015466471.1	antisense	intergenic	2497	convergent	downstream
1	XLOC_011101	TCONS_00029764	515310	XM_015470895.1	sense	intergenic	11417	same_strand	downstream
0	XLOC_011101	TCONS_00029764	515310	NM_001046195.1	sense	intergenic	12184	same_strand	downstream
0	XLOC_011101	TCONS_00029764	515310	XM_010804772.2	sense	intergenic	11417	same_strand	downstream
1	XLOC_014148	TCONS_00037558	100849050	XM_010806403.2	antisense	genic	0	overlapping	exonic
0	XLOC_014148	TCONS_00037558	510065	NM_001103236.1	sense	genic	0	nested	intronic
1	XLOC_028653	TCONS_00075544	508658	NM_001100326.1	antisense	intergenic	55845	divergent	upstream
1	XLOC_025403	TCONS_00067542	510314	NM_001034376.2	antisense	intergenic	100	divergent	upstream
1	XLOC_012542	TCONS_00033380	337870	XM_010805867.2	sense	intergenic	1030	same_strand	downstream
0	XLOC_012542	TCONS_00033380	337870	NM_001191513.1	sense	intergenic	1974	same_strand	downstream
1	XLOC_032623	TCONS_00084831	767999	XM_005216854.3	antisense	intergenic	477	divergent	upstream
0	XLOC_032623	TCONS_00084831	767999	NM_001077059.1	antisense	intergenic	3199	divergent	upstream
0	XLOC_032623	TCONS_00084831	767999	XM_005216853.2	antisense	intergenic	517	divergent	upstream
1	XLOC_033208	TCONS_00086370	614583	XM_005217392.1	antisense	intergenic	152	divergent	upstream
0	XLOC_033208	TCONS_00086370	614583	NM_001193037.1	antisense	intergenic	6055	divergent	upstream
1	XLOC_006507	TCONS_00017590	787270	NM_001080368.1	antisense	intergenic	296	divergent	upstream
1	XLOC_016928	TCONS_00045283	520638	XM_002689448.3	antisense	intergenic	71280	divergent	upstream
1	XLOC_029803	TCONS_00078233	521261	XM_005215409.3	sense	intergenic	90597	same_strand	downstream
0	XLOC_029803	TCONS_00078233	521261	NM_001081526.1	sense	intergenic	90986	same_strand	downstream
0	XLOC_029803	TCONS_00078233	521261	XM_010811996.2	sense	intergenic	90597	same_strand	downstream
0	XLOC_029803	TCONS_00078233	521261	XM_010811998.2	sense	intergenic	90597	same_strand	downstream
0	XLOC_029803	TCONS_00078233	521261	XM_010811995.2	sense	intergenic	90597	same_strand	downstream
0	XLOC_029803	TCONS_00078233	521261	XM_005215410.1	sense	intergenic	90597	same_strand	downstream
1	XLOC_015327	TCONS_00040821	539842	XM_002689351.4	antisense	intergenic	44	divergent	upstream
1	XLOC_052766	TCONS_00140203	508073	XM_010821478.2	antisense	intergenic	1055	divergent	upstream
0	XLOC_052766	TCONS_00140203	508073	XM_005227567.3	antisense	intergenic	1057	divergent	upstream
0	XLOC_052766	TCONS_00140203	508073	XM_010821477.2	antisense	intergenic	1057	divergent	upstream
1	XLOC_042130	TCONS_00111507	514011	XM_010817243.2	sense	genic	0	containing	exonic
0	XLOC_042130	TCONS_00111507	529613	XM_005222214.2	antisense	intergenic	600	divergent	upstream
0	XLOC_042130	TCONS_00111507	514011	NM_001100361.2	sense	genic	0	containing	exonic
0	XLOC_042130	TCONS_00111507	514011	XM_005222194.3	sense	genic	0	containing	exonic
0	XLOC_042130	TCONS_00111507	514011	XM_005222195.3	sense	genic	0	containing	exonic
0	XLOC_042130	TCONS_00111507	514011	XM_015459325.1	sense	genic	0	containing	exonic
0	XLOC_042130	TCONS_00111507	529613	XM_005222213.3	antisense	intergenic	72	divergent	upstream
0	XLOC_042130	TCONS_00111507	514011	XM_010817244.2	sense	genic	0	containing	exonic
0	XLOC_042130	TCONS_00111507	529613	NM_001099045.1	antisense	intergenic	104	divergent	upstream
0	XLOC_042130	TCONS_00111507	514011	XM_010817245.2	sense	genic	0	containing	exonic
1	XLOC_037822	TCONS_00099542	514212	XM_010815239.2	antisense	intergenic	1242	divergent	upstream
0	XLOC_037822	TCONS_00099542	514212	XM_010815236.1	antisense	intergenic	6440	divergent	upstream
0	XLOC_037822	TCONS_00099542	514212	XM_015458254.1	antisense	intergenic	6440	divergent	upstream
0	XLOC_037822	TCONS_00099542	514212	XM_010815238.2	antisense	intergenic	1462	divergent	upstream
1	XLOC_018915	TCONS_00050502	787125	NM_001111261.1	antisense	intergenic	73046	divergent	upstream
1	XLOC_009811	TCONS_00026209	540425	NM_001130756.1	sense	intergenic	147	same_strand	downstream
0	XLOC_009811	TCONS_00026209	514031	NM_001105365.1	sense	intergenic	646	same_strand	upstream
0	XLOC_009811	TCONS_00026209	540425	XM_005206171.3	sense	intergenic	150	same_strand	downstream
0	XLOC_009811	TCONS_00026209	540425	XM_005206170.3	sense	intergenic	150	same_strand	downstream
0	XLOC_009811	TCONS_00026209	540425	XM_010804859.2	sense	intergenic	150	same_strand	downstream
0	XLOC_009811	TCONS_00026209	540425	XM_005206172.2	sense	intergenic	150	same_strand	downstream
0	XLOC_009811	TCONS_00026209	514031	XM_005206155.3	sense	intergenic	582	same_strand	upstream
0	XLOC_009811	TCONS_00026209	514031	XM_015470946.1	sense	intergenic	687	same_strand	upstream
0	XLOC_009811	TCONS_00026209	514031	XM_010804850.2	sense	intergenic	434	same_strand	upstream
1	XLOC_035249	TCONS_00091829	518844	NM_001099008.1	antisense	genic	0	nested	intronic
1	XLOC_018394	TCONS_00049076	531411	NM_001077985.1	sense	intergenic	7196	same_strand	upstream
1	XLOC_052128	TCONS_00138475	616955	NM_001113313.2	antisense	genic	0	overlapping	intronic
0	XLOC_052128	TCONS_00138475	616943	XM_010820913.2	sense	intergenic	1907	same_strand	downstream
0	XLOC_052128	TCONS_00138475	616926	NM_001078066.2	sense	intergenic	8197	same_strand	downstream
0	XLOC_052128	TCONS_00138475	616943	NM_001193134.1	sense	intergenic	1913	same_strand	downstream
1	XLOC_052692	TCONS_00140047	540179	NM_001205784.1	antisense	intergenic	2078	divergent	upstream
1	XLOC_048574	TCONS_00129233	618833	XM_015460524.1	antisense	genic	0	overlapping	exonic
0	XLOC_048574	TCONS_00129233	618833	XM_015460530.1	antisense	intergenic	1368	convergent	downstream
0	XLOC_048574	TCONS_00129233	618833	XM_015460523.1	antisense	genic	0	overlapping	exonic
0	XLOC_048574	TCONS_00129233	618833	XM_005225302.3	antisense	genic	0	overlapping	exonic
0	XLOC_048574	TCONS_00129233	618833	XM_015460531.1	antisense	intergenic	1372	convergent	downstream
0	XLOC_048574	TCONS_00129233	512271	XM_005225315.3	antisense	intergenic	9653	divergent	upstream
0	XLOC_048574	TCONS_00129233	618833	XM_005225296.3	antisense	genic	0	overlapping	exonic
0	XLOC_048574	TCONS_00129233	618833	XM_005225293.3	antisense	genic	0	overlapping	exonic
0	XLOC_048574	TCONS_00129233	618833	XM_005225304.3	antisense	genic	0	overlapping	exonic
0	XLOC_048574	TCONS_00129233	618833	XM_015460528.1	antisense	genic	0	overlapping	exonic
0	XLOC_048574	TCONS_00129233	512271	XM_003587848.4	antisense	intergenic	9656	divergent	upstream
0	XLOC_048574	TCONS_00129233	618833	XM_015460529.1	antisense	genic	0	overlapping	exonic
0	XLOC_048574	TCONS_00129233	618833	XM_015460522.1	antisense	genic	0	overlapping	exonic
0	XLOC_048574	TCONS_00129233	618833	XM_002698166.5	antisense	genic	0	overlapping	exonic
0	XLOC_048574	TCONS_00129233	618833	XM_015460534.1	antisense	genic	0	overlapping	exonic
0	XLOC_048574	TCONS_00129233	618833	XM_015460526.1	antisense	genic	0	overlapping	exonic
0	XLOC_048574	TCONS_00129233	618833	XM_015460532.1	antisense	genic	0	overlapping	exonic
0	XLOC_048574	TCONS_00129233	618833	XM_015460533.1	antisense	genic	0	overlapping	exonic
0	XLOC_048574	TCONS_00129233	618833	XM_005225308.3	antisense	intergenic	3304	convergent	downstream
0	XLOC_048574	TCONS_00129233	618833	XM_015460527.1	antisense	genic	0	overlapping	exonic
0	XLOC_048574	TCONS_00129233	618833	XM_015460525.1	antisense	genic	0	overlapping	exonic
0	XLOC_048574	TCONS_00129233	618833	XM_005225303.3	antisense	genic	0	overlapping	exonic
0	XLOC_048574	TCONS_00129233	618833	XM_005225292.3	antisense	genic	0	overlapping	exonic
1	XLOC_020517	TCONS_00054363	531303	XM_005211334.3	sense	intergenic	10131	same_strand	downstream
0	XLOC_020517	TCONS_00054363	531303	NM_001101137.1	sense	intergenic	11362	same_strand	downstream
1	XLOC_023406	TCONS_00062007	100125942	NM_001105505.1	antisense	intergenic	523	divergent	upstream
0	XLOC_023406	TCONS_00062007	504261	NM_001191393.1	antisense	intergenic	5053	divergent	upstream
0	XLOC_023406	TCONS_00062007	516021	NM_001046219.2	antisense	intergenic	5239	convergent	downstream
1	XLOC_022575	TCONS_00059947	508197	XM_005212254.3	sense	intergenic	6292	same_strand	upstream
0	XLOC_022575	TCONS_00059947	508197	XM_005212257.3	sense	intergenic	6296	same_strand	upstream
0	XLOC_022575	TCONS_00059947	528053	XM_015473305.1	antisense	intergenic	8068	convergent	downstream
1	XLOC_049926	TCONS_00132844	529373	XM_010820359.2	antisense	intergenic	24854	convergent	downstream
0	XLOC_049926	TCONS_00132844	529373	XM_002698707.5	antisense	intergenic	24854	convergent	downstream
0	XLOC_049926	TCONS_00132844	529373	XM_010820358.2	antisense	intergenic	24854	convergent	downstream
1	XLOC_034087	TCONS_00088684	515266	NM_001046193.2	sense	intergenic	46707	same_strand	upstream
1	XLOC_031456	TCONS_00082046	535258	XM_005215764.1	antisense	intergenic	17	divergent	upstream
0	XLOC_031456	TCONS_00082046	535258	NM_001046399.2	antisense	intergenic	539	divergent	upstream
0	XLOC_031456	TCONS_00082046	535258	XM_005215765.3	antisense	intergenic	75	divergent	upstream
1	XLOC_029700	TCONS_00078017	511077	NM_001046074.2	sense	intergenic	51354	same_strand	downstream
0	XLOC_029700	TCONS_00078017	511077	XM_010811929.2	sense	intergenic	51366	same_strand	downstream
0	XLOC_029700	TCONS_00078017	511077	XM_005215324.3	sense	intergenic	51366	same_strand	downstream
1	XLOC_044808	TCONS_00119475	280863	XM_005223594.3	antisense	intergenic	1420	divergent	upstream
0	XLOC_044808	TCONS_00119475	280863	XM_005223595.3	antisense	intergenic	1421	divergent	upstream
0	XLOC_044808	TCONS_00119475	280863	NM_001013584.1	antisense	intergenic	3116	divergent	upstream
0	XLOC_044808	TCONS_00119475	280863	XM_005223591.3	antisense	intergenic	1434	divergent	upstream
1	XLOC_037113	TCONS_00097402	538955	XM_005218762.3	antisense	intergenic	41960	convergent	downstream
1	XLOC_024479	TCONS_00064988	516629	NM_001205831.2	antisense	genic	0	overlapping	intronic
1	XLOC_050558	TCONS_00134273	506917	XM_005226250.3	antisense	genic	0	overlapping	exonic
0	XLOC_050558	TCONS_00134273	506917	XM_005226249.3	antisense	genic	0	overlapping	exonic
0	XLOC_050558	TCONS_00134273	506917	XM_005226246.3	antisense	genic	0	overlapping	exonic
0	XLOC_050558	TCONS_00134273	506917	XM_010820452.2	antisense	genic	0	overlapping	exonic
0	XLOC_050558	TCONS_00134273	506917	XM_015460946.1	antisense	genic	0	overlapping	exonic
0	XLOC_050558	TCONS_00134273	506917	XM_010820455.2	antisense	genic	0	overlapping	exonic
0	XLOC_050558	TCONS_00134273	506917	NM_001014860.3	antisense	genic	0	overlapping	exonic
0	XLOC_050558	TCONS_00134273	506917	XM_005226247.3	antisense	genic	0	overlapping	exonic
0	XLOC_050558	TCONS_00134273	506917	XM_005226251.3	antisense	genic	0	overlapping	exonic
0	XLOC_050558	TCONS_00134273	506917	XM_005226245.3	antisense	genic	0	overlapping	exonic
0	XLOC_050558	TCONS_00134273	100295639	XM_002698831.4	sense	intergenic	1038	same_strand	downstream
0	XLOC_050558	TCONS_00134273	100295639	XM_005226274.3	sense	intergenic	1038	same_strand	downstream
0	XLOC_050558	TCONS_00134273	506917	XM_010820453.2	antisense	genic	0	overlapping	exonic
0	XLOC_050558	TCONS_00134273	506917	XM_010820454.2	antisense	genic	0	overlapping	exonic
0	XLOC_050558	TCONS_00134273	506917	XM_005226252.3	antisense	genic	0	overlapping	exonic
1	XLOC_035050	TCONS_00091252	101904125	XM_010813775.2	sense	genic	0	containing	exonic
0	XLOC_035050	TCONS_00091252	518844	NM_001099008.1	antisense	genic	0	nested	intronic
0	XLOC_035050	TCONS_00091252	613439	NM_001191138.1	antisense	intergenic	23	divergent	upstream
1	XLOC_024662	TCONS_00065511	525750	NM_001206132.1	antisense	genic	0	overlapping	exonic
0	XLOC_024662	TCONS_00065511	100337107	XM_015473553.1	antisense	intergenic	1009	convergent	downstream
1	XLOC_018732	TCONS_00050086	508100	XM_005210588.3	sense	intergenic	39485	same_strand	downstream
0	XLOC_018732	TCONS_00050086	508100	XM_015472722.1	sense	intergenic	39485	same_strand	downstream
0	XLOC_018732	TCONS_00050086	508100	XM_010808314.2	sense	intergenic	39485	same_strand	downstream
0	XLOC_018732	TCONS_00050086	508100	NM_001192169.1	sense	intergenic	39485	same_strand	downstream
0	XLOC_018732	TCONS_00050086	508100	XM_005210589.3	sense	intergenic	39485	same_strand	downstream
0	XLOC_018732	TCONS_00050086	508100	XM_010808313.2	sense	intergenic	39485	same_strand	downstream
0	XLOC_018732	TCONS_00050086	508100	XM_010808315.2	sense	intergenic	39485	same_strand	downstream
0	XLOC_018732	TCONS_00050086	508100	XM_005210587.3	sense	intergenic	39485	same_strand	downstream
0	XLOC_018732	TCONS_00050086	508100	XM_005210590.3	sense	intergenic	39485	same_strand	downstream
1	XLOC_031160	TCONS_00081522	508150	XM_010812880.2	sense	intergenic	49116	same_strand	upstream
1	XLOC_046671	TCONS_00123675	538924	NM_001192135.1	sense	intergenic	5873	same_strand	downstream
1	XLOC_005065	TCONS_00013620	541230	NM_001083501.1	antisense	intergenic	142	divergent	upstream
1	XLOC_039511	TCONS_00104503	107131500	XR_001494282.1	sense	genic	0	containing	exonic
0	XLOC_039511	TCONS_00104503	107131500	XR_001494281.1	sense	genic	0	containing	exonic
0	XLOC_039511	TCONS_00104503	107131500	XM_015458553.1	sense	genic	0	containing	exonic
0	XLOC_039511	TCONS_00104503	107131500	XR_001494283.1	sense	genic	0	containing	exonic
0	XLOC_039511	TCONS_00104503	107131500	XM_015458554.1	sense	genic	0	containing	exonic
1	XLOC_036433	TCONS_00095377	512005	XM_010815134.2	sense	genic	0	containing	exonic
0	XLOC_036433	TCONS_00095377	281983	NM_174423.3	antisense	genic	0	overlapping	intronic
0	XLOC_036433	TCONS_00095377	526915	XM_015458240.1	antisense	intergenic	669	convergent	downstream
1	XLOC_034989	TCONS_00091082	518844	NM_001099008.1	antisense	genic	0	nested	intronic
0	XLOC_034989	TCONS_00091082	510704	XR_001502153.1	sense	intergenic	1143	same_strand	upstream
0	XLOC_034989	TCONS_00091082	510704	XM_015475360.1	sense	intergenic	1143	same_strand	upstream
0	XLOC_034989	TCONS_00091082	510704	XM_015475356.1	sense	intergenic	1143	same_strand	upstream
0	XLOC_034989	TCONS_00091082	510704	XM_015475355.1	sense	intergenic	1143	same_strand	upstream
0	XLOC_034989	TCONS_00091082	510704	XM_015475359.1	sense	intergenic	1143	same_strand	upstream
0	XLOC_034989	TCONS_00091082	510704	XM_015475357.1	sense	intergenic	1413	same_strand	upstream
0	XLOC_034989	TCONS_00091082	510704	NM_001076830.1	sense	intergenic	1138	same_strand	upstream
0	XLOC_034989	TCONS_00091082	510704	XM_015475358.1	sense	intergenic	1143	same_strand	upstream
1	XLOC_018420	TCONS_00049131	519342	NM_001077939.1	sense	intergenic	70689	same_strand	upstream
1	XLOC_046478	TCONS_00123158	506387	XM_015460117.1	antisense	intergenic	2592	divergent	upstream
1	XLOC_047510	TCONS_00126087	539463	NM_001205670.1	antisense	intergenic	612	divergent	upstream
1	XLOC_026829	TCONS_00070874	527210	XM_010811121.2	sense	intergenic	23022	same_strand	downstream
0	XLOC_026829	TCONS_00070874	527210	XM_010811123.2	sense	intergenic	23022	same_strand	downstream
0	XLOC_026829	TCONS_00070874	527210	XM_005214201.3	sense	intergenic	23022	same_strand	downstream
0	XLOC_026829	TCONS_00070874	527210	XM_010811124.2	sense	intergenic	23022	same_strand	downstream
0	XLOC_026829	TCONS_00070874	527210	XM_010811125.2	sense	intergenic	23022	same_strand	downstream
0	XLOC_026829	TCONS_00070874	527210	XM_005214202.3	sense	intergenic	23022	same_strand	downstream
0	XLOC_026829	TCONS_00070874	527210	NM_001076878.1	sense	intergenic	23022	same_strand	downstream
1	XLOC_013768	TCONS_00036478	540694	XM_005207970.3	sense	intergenic	48586	same_strand	upstream
0	XLOC_013768	TCONS_00036478	540694	XM_010806136.2	sense	intergenic	48586	same_strand	upstream
0	XLOC_013768	TCONS_00036478	540694	XM_005207968.3	sense	intergenic	48586	same_strand	upstream
1	XLOC_005446	TCONS_00014569	527708	NM_001099039.2	antisense	intergenic	272	divergent	upstream
1	XLOC_020848	TCONS_00055170	101902088	XM_010809234.1	sense	intergenic	23196	same_strand	downstream
1	XLOC_046087	TCONS_00122309	784682	XM_015460011.1	antisense	genic	0	nested	intronic
1	XLOC_054518	TCONS_00144693	785916	NM_001105640.1	sense	genic	0	nested	intronic
1	XLOC_036061	TCONS_00094140	282148	NM_174505.3	antisense	genic	0	nested	exonic
0	XLOC_036061	TCONS_00094140	282434	NM_174642.2	sense	intergenic	5120	same_strand	downstream
0	XLOC_036061	TCONS_00094140	282434	XM_010814420.1	sense	intergenic	5116	same_strand	downstream
1	XLOC_029483	TCONS_00077428	100196897	NM_001143746.1	sense	genic	0	containing	exonic
1	XLOC_004298	TCONS_00011467	538598	XM_003585773.4	sense	genic	0	overlapping	exonic
1	XLOC_046184	TCONS_00122528	613394	XM_010800767.1	sense	intergenic	92713	same_strand	downstream
1	XLOC_009612	TCONS_00025785	513714	NM_001037819.1	antisense	intergenic	47548	divergent	upstream
1	XLOC_046836	TCONS_00123989	535177	XM_010818693.2	antisense	intergenic	75409	divergent	upstream
0	XLOC_046836	TCONS_00123989	535177	XM_010818692.2	antisense	intergenic	75409	divergent	upstream
0	XLOC_046836	TCONS_00123989	535177	NM_001099068.2	antisense	intergenic	75695	divergent	upstream
0	XLOC_046836	TCONS_00123989	535177	XM_010818701.2	antisense	intergenic	75413	divergent	upstream
0	XLOC_046836	TCONS_00123989	535177	XM_010818699.2	antisense	intergenic	75413	divergent	upstream
0	XLOC_046836	TCONS_00123989	535177	XM_010818703.2	antisense	intergenic	75412	divergent	upstream
0	XLOC_046836	TCONS_00123989	535177	XM_010818696.2	antisense	intergenic	75411	divergent	upstream
0	XLOC_046836	TCONS_00123989	535177	XM_010818697.2	antisense	intergenic	75409	divergent	upstream
0	XLOC_046836	TCONS_00123989	535177	XM_005223991.2	antisense	intergenic	75413	divergent	upstream
0	XLOC_046836	TCONS_00123989	535177	XM_015460053.1	antisense	intergenic	75412	divergent	upstream
0	XLOC_046836	TCONS_00123989	535177	XM_010818702.2	antisense	intergenic	75412	divergent	upstream
0	XLOC_046836	TCONS_00123989	535177	XM_010818694.2	antisense	intergenic	75409	divergent	upstream
0	XLOC_046836	TCONS_00123989	535177	XM_010818688.2	antisense	intergenic	75411	divergent	upstream
0	XLOC_046836	TCONS_00123989	535177	XM_005223987.2	antisense	intergenic	75409	divergent	upstream
0	XLOC_046836	TCONS_00123989	535177	XM_010818695.2	antisense	intergenic	75411	divergent	upstream
0	XLOC_046836	TCONS_00123989	535177	XM_010818698.2	antisense	intergenic	75410	divergent	upstream
0	XLOC_046836	TCONS_00123989	535177	XM_010818708.2	antisense	intergenic	75414	divergent	upstream
0	XLOC_046836	TCONS_00123989	535177	XM_010818700.2	antisense	intergenic	75412	divergent	upstream
0	XLOC_046836	TCONS_00123989	535177	XM_010818705.2	antisense	intergenic	75414	divergent	upstream
0	XLOC_046836	TCONS_00123989	535177	XR_815077.2	antisense	intergenic	75410	divergent	upstream
0	XLOC_046836	TCONS_00123989	535177	XM_010818707.2	antisense	intergenic	75412	divergent	upstream
0	XLOC_046836	TCONS_00123989	535177	XM_005223988.2	antisense	intergenic	75412	divergent	upstream
0	XLOC_046836	TCONS_00123989	535177	XM_010818690.2	antisense	intergenic	75411	divergent	upstream
1	XLOC_049724	TCONS_00132405	537431	XM_015460853.1	antisense	genic	0	overlapping	intronic
0	XLOC_049724	TCONS_00132405	537431	XM_005226006.3	antisense	genic	0	overlapping	intronic
0	XLOC_049724	TCONS_00132405	537431	XM_005226008.3	antisense	intergenic	5854	convergent	downstream
0	XLOC_049724	TCONS_00132405	537431	XM_010820266.2	antisense	intergenic	5854	convergent	downstream
0	XLOC_049724	TCONS_00132405	537431	XM_005226005.3	antisense	genic	0	overlapping	intronic
0	XLOC_049724	TCONS_00132405	537431	XM_015460854.1	antisense	intergenic	6390	convergent	downstream
0	XLOC_049724	TCONS_00132405	537431	XM_015460852.1	antisense	genic	0	overlapping	intronic
0	XLOC_049724	TCONS_00132405	537431	XM_010820264.2	antisense	intergenic	5809	convergent	downstream
0	XLOC_049724	TCONS_00132405	537431	XM_010820263.2	antisense	genic	0	overlapping	intronic
0	XLOC_049724	TCONS_00132405	537431	XM_010820265.2	antisense	intergenic	5809	convergent	downstream
0	XLOC_049724	TCONS_00132405	537431	XM_010820262.2	antisense	genic	0	overlapping	intronic
0	XLOC_049724	TCONS_00132405	535434	XM_003587949.3	sense	intergenic	9988	same_strand	downstream
1	XLOC_003938	TCONS_00010547	786958	XM_002685418.4	antisense	genic	0	overlapping	intronic
0	XLOC_003938	TCONS_00010547	533675	NM_001046359.1	antisense	intergenic	272	divergent	upstream
0	XLOC_003938	TCONS_00010547	786958	XM_010802114.2	antisense	genic	0	overlapping	intronic
0	XLOC_003938	TCONS_00010547	786958	XM_015475847.1	antisense	genic	0	overlapping	intronic
1	XLOC_019263	TCONS_00051400	515854	XM_005210965.3	antisense	intergenic	64337	divergent	upstream
1	XLOC_041800	TCONS_00110677	615443	NM_001193073.1	antisense	genic	0	overlapping	intronic
0	XLOC_041800	TCONS_00110677	527638	XM_002696605.3	antisense	intergenic	1939	convergent	downstream
1	XLOC_030780	TCONS_00080574	616948	XM_005216143.3	antisense	genic	0	overlapping	exonic
0	XLOC_030780	TCONS_00080574	539820	XM_010812612.2	antisense	genic	0	overlapping	intronic
0	XLOC_030780	TCONS_00080574	539820	NM_001046461.2	antisense	genic	0	overlapping	intronic
0	XLOC_030780	TCONS_00080574	539820	XM_010812611.2	antisense	genic	0	overlapping	intronic
0	XLOC_030780	TCONS_00080574	539820	XM_005216140.3	antisense	genic	0	overlapping	intronic
0	XLOC_030780	TCONS_00080574	100295358	XM_015474725.1	antisense	intergenic	8482	convergent	downstream
0	XLOC_030780	TCONS_00080574	516599	XM_002693205.4	antisense	genic	0	containing	intronic
1	XLOC_016101	TCONS_00043048	618425	XM_005209065.3	antisense	genic	0	nested	exonic
0	XLOC_016101	TCONS_00043048	618430	XM_005209066.3	antisense	intergenic	7277	divergent	upstream
0	XLOC_016101	TCONS_00043048	618430	XM_005209067.3	antisense	intergenic	7277	divergent	upstream
1	XLOC_032696	TCONS_00085012	100847722	XM_003587063.4	antisense	intergenic	18686	convergent	downstream
1	XLOC_027190	TCONS_00071809	617096	XM_005214934.3	antisense	intergenic	15379	convergent	downstream
0	XLOC_027190	TCONS_00071809	617096	XM_002692262.4	antisense	intergenic	15379	convergent	downstream
1	XLOC_029999	TCONS_00078688	614460	XM_005215558.3	sense	intergenic	43017	same_strand	upstream
1	XLOC_000720	TCONS_00001854	785790	XM_010801455.2	antisense	intergenic	51	divergent	upstream
1	XLOC_034632	TCONS_00090043	520759	NM_001102061.2	sense	intergenic	81824	same_strand	upstream
1	XLOC_016780	TCONS_00044969	327684	NM_175804.2	antisense	intergenic	4087	divergent	upstream
1	XLOC_015052	TCONS_00040067	282320	NM_181031.2	antisense	intergenic	337	divergent	upstream
1	XLOC_034347	TCONS_00089262	518844	NM_001099008.1	sense	genic	0	nested	intronic
1	XLOC_007969	TCONS_00021611	533374	NM_001037610.2	sense	intergenic	13628	same_strand	upstream
1	XLOC_020848	TCONS_00055172	101902088	XM_010809234.1	sense	intergenic	33395	same_strand	downstream
1	XLOC_008901	TCONS_00023993	510042	NM_001075427.2	antisense	intergenic	263	divergent	upstream
1	XLOC_017554	TCONS_00046989	540336	XM_002689821.5	antisense	intergenic	61292	divergent	upstream
1	XLOC_048576	TCONS_00129239	516209	NM_001046222.2	sense	intergenic	1002	same_strand	upstream
1	XLOC_002843	TCONS_00007315	537282	XM_010802156.2	sense	intergenic	48288	same_strand	downstream
0	XLOC_002843	TCONS_00007315	537282	NM_001102199.1	sense	intergenic	48296	same_strand	downstream
0	XLOC_002843	TCONS_00007315	537282	XM_010802153.2	sense	intergenic	48288	same_strand	downstream
0	XLOC_002843	TCONS_00007315	537282	XM_010802154.2	sense	intergenic	48288	same_strand	downstream
0	XLOC_002843	TCONS_00007315	537282	XM_010802155.2	sense	intergenic	48288	same_strand	downstream
0	XLOC_002843	TCONS_00007315	537282	XM_005202581.3	sense	intergenic	48288	same_strand	downstream
1	XLOC_013279	TCONS_00035314	281972	NM_174417.2	antisense	intergenic	84677	divergent	upstream
1	XLOC_035755	TCONS_00093292	521175	NM_001099015.2	sense	intergenic	34950	same_strand	downstream
1	XLOC_000423	TCONS_00001016	540675	NM_001191364.1	sense	genic	0	overlapping	intronic
1	XLOC_001811	TCONS_00004779	532209	XM_005201771.3	antisense	intergenic	46	divergent	upstream
0	XLOC_001811	TCONS_00004779	532209	XM_005201766.3	antisense	intergenic	47	divergent	upstream
0	XLOC_001811	TCONS_00004779	532209	XM_003585684.4	antisense	intergenic	47	divergent	upstream
0	XLOC_001811	TCONS_00004779	532209	XM_005201768.3	antisense	intergenic	47	divergent	upstream
0	XLOC_001811	TCONS_00004779	532209	XM_005201769.3	antisense	intergenic	47	divergent	upstream
1	XLOC_028455	TCONS_00075031	515919	XM_010811684.2	antisense	intergenic	249	divergent	upstream
0	XLOC_028455	TCONS_00075031	515919	XM_010811682.2	antisense	intergenic	249	divergent	upstream
1	XLOC_037662	TCONS_00099020	789905	NM_001105024.1	sense	intergenic	1060	same_strand	downstream
0	XLOC_037662	TCONS_00099020	534591	XM_005219312.3	sense	intergenic	7247	same_strand	upstream
0	XLOC_037662	TCONS_00099020	534591	NM_001076905.1	sense	intergenic	9229	same_strand	upstream
0	XLOC_037662	TCONS_00099020	534591	XM_005219313.3	sense	intergenic	7248	same_strand	upstream
1	XLOC_048576	TCONS_00129237	516209	NM_001046222.2	sense	intergenic	1002	same_strand	upstream
1	XLOC_022717	TCONS_00060305	513316	NM_001075612.1	antisense	genic	0	containing	intronic
1	XLOC_033234	TCONS_00086440	280851	NM_001242562.1	antisense	intergenic	14736	convergent	downstream
0	XLOC_033234	TCONS_00086440	280851	XM_005217321.3	antisense	intergenic	14740	convergent	downstream
0	XLOC_033234	TCONS_00086440	280851	XM_005217310.3	antisense	intergenic	14740	convergent	downstream
0	XLOC_033234	TCONS_00086440	280851	XM_010813537.2	antisense	intergenic	14740	convergent	downstream
0	XLOC_033234	TCONS_00086440	280851	XM_005217316.3	antisense	intergenic	19802	convergent	downstream
0	XLOC_033234	TCONS_00086440	280851	XM_015475261.1	antisense	intergenic	14740	convergent	downstream
0	XLOC_033234	TCONS_00086440	280851	XM_005217309.3	antisense	intergenic	14740	convergent	downstream
0	XLOC_033234	TCONS_00086440	280851	XM_005217324.3	antisense	intergenic	14740	convergent	downstream
0	XLOC_033234	TCONS_00086440	280851	XM_005217319.3	antisense	intergenic	14740	convergent	downstream
0	XLOC_033234	TCONS_00086440	280851	XM_005217311.3	antisense	intergenic	14740	convergent	downstream
0	XLOC_033234	TCONS_00086440	280851	XM_005217323.3	antisense	intergenic	14740	convergent	downstream
0	XLOC_033234	TCONS_00086440	280851	XM_005217314.3	antisense	intergenic	14740	convergent	downstream
0	XLOC_033234	TCONS_00086440	280851	XM_010813538.2	antisense	intergenic	14740	convergent	downstream
0	XLOC_033234	TCONS_00086440	280851	XM_015475260.1	antisense	intergenic	14740	convergent	downstream
0	XLOC_033234	TCONS_00086440	280851	XM_005217313.3	antisense	intergenic	14740	convergent	downstream
0	XLOC_033234	TCONS_00086440	280851	XM_015475263.1	antisense	intergenic	14740	convergent	downstream
0	XLOC_033234	TCONS_00086440	280851	NM_001242563.1	antisense	intergenic	14736	convergent	downstream
0	XLOC_033234	TCONS_00086440	280851	XM_010813536.2	antisense	intergenic	14740	convergent	downstream
0	XLOC_033234	TCONS_00086440	280851	XM_005217322.3	antisense	intergenic	14740	convergent	downstream
0	XLOC_033234	TCONS_00086440	280851	XM_015475264.1	antisense	intergenic	14740	convergent	downstream
0	XLOC_033234	TCONS_00086440	280851	XM_005217317.3	antisense	intergenic	14740	convergent	downstream
0	XLOC_033234	TCONS_00086440	280851	NM_183080.2	antisense	intergenic	14736	convergent	downstream
0	XLOC_033234	TCONS_00086440	280851	XM_005217320.3	antisense	intergenic	19802	convergent	downstream
0	XLOC_033234	TCONS_00086440	280851	XM_005217312.3	antisense	intergenic	14740	convergent	downstream
0	XLOC_033234	TCONS_00086440	280851	NM_001242561.1	antisense	intergenic	14736	convergent	downstream
1	XLOC_016819	TCONS_00045058	521633	XR_001500749.1	antisense	intergenic	315	divergent	upstream
0	XLOC_016819	TCONS_00045058	521633	XM_002689410.4	antisense	intergenic	315	divergent	upstream
1	XLOC_043919	TCONS_00116735	540541	NM_001076226.1	antisense	intergenic	55	divergent	upstream
1	XLOC_006110	TCONS_00016511	527883	XM_010803924.2	antisense	intergenic	7888	divergent	upstream
0	XLOC_006110	TCONS_00016511	527883	XM_010803931.2	antisense	intergenic	7888	divergent	upstream
0	XLOC_006110	TCONS_00016511	527883	XM_005205055.3	antisense	intergenic	7888	divergent	upstream
0	XLOC_006110	TCONS_00016511	527883	XM_005205060.3	antisense	intergenic	7888	divergent	upstream
0	XLOC_006110	TCONS_00016511	527883	XM_010803923.2	antisense	intergenic	7888	divergent	upstream
0	XLOC_006110	TCONS_00016511	527883	XM_010803927.2	antisense	intergenic	7888	divergent	upstream
0	XLOC_006110	TCONS_00016511	527883	XM_010803929.2	antisense	intergenic	7888	divergent	upstream
0	XLOC_006110	TCONS_00016511	527883	XM_005205061.3	antisense	intergenic	7888	divergent	upstream
0	XLOC_006110	TCONS_00016511	527883	XM_005205062.3	antisense	intergenic	7888	divergent	upstream
0	XLOC_006110	TCONS_00016511	527883	XM_005205058.3	antisense	intergenic	7888	divergent	upstream
0	XLOC_006110	TCONS_00016511	527883	XM_002686593.5	antisense	intergenic	7888	divergent	upstream
0	XLOC_006110	TCONS_00016511	527883	XM_010803926.2	antisense	intergenic	7888	divergent	upstream
0	XLOC_006110	TCONS_00016511	527883	XM_010803925.2	antisense	intergenic	7888	divergent	upstream
1	XLOC_004594	TCONS_00012341	508119	XM_015460699.1	sense	intergenic	97129	same_strand	upstream
1	XLOC_033201	TCONS_00086338	523998	XM_005217365.3	sense	intergenic	14018	same_strand	downstream
0	XLOC_033201	TCONS_00086338	523998	NM_001046270.2	sense	intergenic	17431	same_strand	downstream
1	XLOC_034289	TCONS_00089159	518844	NM_001099008.1	sense	genic	0	nested	intronic
0	XLOC_034289	TCONS_00089159	511673	XM_015475361.1	antisense	intergenic	7	convergent	downstream
0	XLOC_034289	TCONS_00089159	511673	NM_001100342.2	antisense	intergenic	12	convergent	downstream
0	XLOC_034289	TCONS_00089159	511673	XM_005217497.3	antisense	intergenic	7	convergent	downstream
1	XLOC_007533	TCONS_00020433	617083	NM_001076443.1	antisense	genic	0	overlapping	exonic
0	XLOC_007533	TCONS_00020433	617083	XM_015467359.1	antisense	genic	0	overlapping	exonic
0	XLOC_007533	TCONS_00020433	790815	XM_005205028.3	antisense	intergenic	336	divergent	upstream
0	XLOC_007533	TCONS_00020433	617083	XM_015467363.1	antisense	genic	0	overlapping	exonic
0	XLOC_007533	TCONS_00020433	790815	NM_001083804.1	antisense	intergenic	357	divergent	upstream
0	XLOC_007533	TCONS_00020433	617083	XM_005205027.3	antisense	genic	0	overlapping	exonic
1	XLOC_045983	TCONS_00122070	541284	XM_010818497.2	antisense	intergenic	44648	convergent	downstream
0	XLOC_045983	TCONS_00122070	541284	NM_001192857.1	antisense	intergenic	45253	convergent	downstream
1	XLOC_023785	TCONS_00063071	524585	XM_010810431.2	antisense	intergenic	4920	convergent	downstream
0	XLOC_023785	TCONS_00063071	524585	XM_010810430.2	antisense	intergenic	4920	convergent	downstream
0	XLOC_023785	TCONS_00063071	524585	XR_236523.3	antisense	intergenic	4920	convergent	downstream
0	XLOC_023785	TCONS_00063071	524585	XM_015473642.1	antisense	intergenic	4920	convergent	downstream
1	XLOC_009071	TCONS_00024418	504216	XM_010804316.2	sense	intergenic	98176	same_strand	downstream
0	XLOC_009071	TCONS_00024418	504216	XM_010804315.2	sense	intergenic	98176	same_strand	downstream
0	XLOC_009071	TCONS_00024418	504216	NM_001014845.3	sense	intergenic	98176	same_strand	downstream
1	XLOC_050250	TCONS_00133603	281361	XM_005226081.3	antisense	intergenic	56990	convergent	downstream
0	XLOC_050250	TCONS_00133603	281361	XM_005226080.3	antisense	intergenic	56990	convergent	downstream
0	XLOC_050250	TCONS_00133603	281361	XM_005226079.3	antisense	intergenic	56990	convergent	downstream
1	XLOC_045090	TCONS_00119983	617034	XM_005223786.3	antisense	intergenic	75514	convergent	downstream
0	XLOC_045090	TCONS_00119983	617034	NM_001046590.1	antisense	intergenic	75945	convergent	downstream
1	XLOC_011834	TCONS_00031460	527921	NM_001081594.1	antisense	intergenic	1203	divergent	upstream
1	XLOC_044662	TCONS_00119044	281302	NM_001013586.2	antisense	intergenic	313	divergent	upstream
1	XLOC_049709	TCONS_00132358	511345	NM_001075511.2	antisense	genic	0	overlapping	exonic
0	XLOC_049709	TCONS_00132358	511345	XM_005225945.3	antisense	genic	0	overlapping	exonic
1	XLOC_043828	TCONS_00116443	510368	NM_001038070.2	antisense	intergenic	40	divergent	upstream
0	XLOC_043828	TCONS_00116443	510368	XM_005222414.3	antisense	intergenic	102	divergent	upstream
0	XLOC_043828	TCONS_00116443	510368	XM_005222415.3	antisense	intergenic	102	divergent	upstream
0	XLOC_043828	TCONS_00116443	510368	XM_005222424.2	antisense	intergenic	45	divergent	upstream
0	XLOC_043828	TCONS_00116443	510368	XM_010817443.2	antisense	intergenic	112	divergent	upstream
0	XLOC_043828	TCONS_00116443	510368	XM_005222416.3	antisense	intergenic	112	divergent	upstream
0	XLOC_043828	TCONS_00116443	510368	XM_005222421.3	antisense	intergenic	112	divergent	upstream
0	XLOC_043828	TCONS_00116443	510368	XM_005222423.3	antisense	intergenic	112	divergent	upstream
0	XLOC_043828	TCONS_00116443	510368	XM_010817435.2	antisense	intergenic	102	divergent	upstream
0	XLOC_043828	TCONS_00116443	510368	XM_005222412.3	antisense	intergenic	102	divergent	upstream
0	XLOC_043828	TCONS_00116443	510368	XM_005222413.3	antisense	intergenic	102	divergent	upstream
0	XLOC_043828	TCONS_00116443	510368	XM_010817445.2	antisense	intergenic	112	divergent	upstream
0	XLOC_043828	TCONS_00116443	510368	XM_010817439.2	antisense	intergenic	102	divergent	upstream
0	XLOC_043828	TCONS_00116443	510368	XM_010817446.2	antisense	intergenic	112	divergent	upstream
0	XLOC_043828	TCONS_00116443	510368	XM_010817436.2	antisense	intergenic	112	divergent	upstream
0	XLOC_043828	TCONS_00116443	510368	XM_005222411.3	antisense	intergenic	102	divergent	upstream
0	XLOC_043828	TCONS_00116443	510368	XM_005222418.3	antisense	intergenic	102	divergent	upstream
0	XLOC_043828	TCONS_00116443	510368	XM_010817442.2	antisense	intergenic	112	divergent	upstream
0	XLOC_043828	TCONS_00116443	510368	XM_010817441.2	antisense	intergenic	102	divergent	upstream
0	XLOC_043828	TCONS_00116443	510368	XM_010817438.2	antisense	intergenic	102	divergent	upstream
0	XLOC_043828	TCONS_00116443	510368	XM_010817444.2	antisense	intergenic	112	divergent	upstream
0	XLOC_043828	TCONS_00116443	510368	XM_005222417.3	antisense	intergenic	102	divergent	upstream
0	XLOC_043828	TCONS_00116443	510368	XM_010817437.2	antisense	intergenic	102	divergent	upstream
0	XLOC_043828	TCONS_00116443	510368	XM_005222420.3	antisense	intergenic	102	divergent	upstream
0	XLOC_043828	TCONS_00116443	510368	XM_005222422.3	antisense	intergenic	112	divergent	upstream
0	XLOC_043828	TCONS_00116443	510368	XM_005222419.3	antisense	intergenic	102	divergent	upstream
1	XLOC_046154	TCONS_00122481	518025	XM_010818634.2	antisense	intergenic	68126	convergent	downstream
0	XLOC_046154	TCONS_00122481	518025	XM_010818636.2	antisense	intergenic	68126	convergent	downstream
0	XLOC_046154	TCONS_00122481	518025	XM_010818635.2	antisense	intergenic	68126	convergent	downstream
1	XLOC_050958	TCONS_00135391	539514	XM_002698837.5	sense	intergenic	3546	same_strand	downstream
0	XLOC_050958	TCONS_00135391	539514	XM_005226295.3	sense	intergenic	3546	same_strand	downstream
1	XLOC_007901	TCONS_00021444	613798	XM_005205442.3	antisense	genic	0	overlapping	intronic
0	XLOC_007901	TCONS_00021444	541283	NM_001034729.1	antisense	intergenic	3395	convergent	downstream
0	XLOC_007901	TCONS_00021444	613798	NM_001099718.2	antisense	genic	0	overlapping	intronic
1	XLOC_046760	TCONS_00123873	517668	XM_002697659.2	antisense	intergenic	1454	divergent	upstream
0	XLOC_046760	TCONS_00123873	512626	XM_005223926.2	sense	intergenic	7353	same_strand	upstream
0	XLOC_046760	TCONS_00123873	512626	XM_005223927.3	sense	intergenic	7445	same_strand	upstream
1	XLOC_004058	TCONS_00010846	338074	NM_176668.3	antisense	intergenic	36354	convergent	downstream
1	XLOC_018420	TCONS_00049128	519342	NM_001077939.1	sense	intergenic	64258	same_strand	upstream
1	XLOC_046964	TCONS_00124448	536092	XM_010818948.2	antisense	intergenic	2199	divergent	upstream
0	XLOC_046964	TCONS_00124448	536092	XM_015460127.1	antisense	intergenic	2199	divergent	upstream
0	XLOC_046964	TCONS_00124448	536092	XM_005224296.3	antisense	intergenic	2199	divergent	upstream
0	XLOC_046964	TCONS_00124448	536092	XM_010818951.2	antisense	intergenic	2199	divergent	upstream
0	XLOC_046964	TCONS_00124448	536092	XM_015460125.1	antisense	intergenic	2199	divergent	upstream
0	XLOC_046964	TCONS_00124448	536092	XM_015460126.1	antisense	intergenic	2199	divergent	upstream
0	XLOC_046964	TCONS_00124448	536092	XM_015460124.1	antisense	intergenic	2199	divergent	upstream
0	XLOC_046964	TCONS_00124448	536092	XM_002697742.5	antisense	intergenic	2199	divergent	upstream
1	XLOC_030213	TCONS_00079149	787250	XM_015474566.1	sense	genic	0	overlapping	intronic
1	XLOC_037680	TCONS_00099078	531942	XM_015458169.1	antisense	genic	0	overlapping	intronic
0	XLOC_037680	TCONS_00099078	531942	NM_001205993.1	antisense	genic	0	overlapping	intronic
1	XLOC_003524	TCONS_00009452	506133	XM_015474569.1	antisense	intergenic	34956	divergent	upstream
0	XLOC_003524	TCONS_00009452	506133	XM_015474559.1	antisense	intergenic	35025	divergent	upstream
0	XLOC_003524	TCONS_00009452	506133	XM_015474567.1	antisense	intergenic	35025	divergent	upstream
0	XLOC_003524	TCONS_00009452	506133	XM_010801830.1	antisense	intergenic	35025	divergent	upstream
0	XLOC_003524	TCONS_00009452	506133	XM_015474563.1	antisense	intergenic	35025	divergent	upstream
1	XLOC_026123	TCONS_00069298	539378	XM_015473834.1	antisense	genic	0	overlapping	exonic
0	XLOC_026123	TCONS_00069298	539378	XM_015473836.1	antisense	genic	0	overlapping	exonic
0	XLOC_026123	TCONS_00069298	539378	XM_015473835.1	antisense	intergenic	356	divergent	upstream
1	XLOC_019780	TCONS_00052601	784866	XM_015472825.1	sense	genic	0	containing	exonic
0	XLOC_019780	TCONS_00052601	784866	XR_001500985.1	sense	genic	0	containing	exonic
0	XLOC_019780	TCONS_00052601	784866	XM_015472822.1	sense	genic	0	containing	exonic
0	XLOC_019780	TCONS_00052601	784866	XR_001500984.1	sense	genic	0	containing	exonic
0	XLOC_019780	TCONS_00052601	517422	XM_015472806.1	antisense	genic	0	overlapping	exonic
0	XLOC_019780	TCONS_00052601	784866	XR_808744.2	sense	genic	0	containing	exonic
0	XLOC_019780	TCONS_00052601	784866	XR_001500991.1	sense	genic	0	containing	exonic
0	XLOC_019780	TCONS_00052601	784866	XM_015472823.1	sense	genic	0	containing	exonic
0	XLOC_019780	TCONS_00052601	784866	XR_001500982.1	sense	genic	0	containing	exonic
0	XLOC_019780	TCONS_00052601	784866	XM_015472824.1	sense	genic	0	nested	exonic
0	XLOC_019780	TCONS_00052601	784866	XR_001500983.1	sense	genic	0	nested	exonic
0	XLOC_019780	TCONS_00052601	784866	XR_001500992.1	sense	genic	0	containing	exonic
0	XLOC_019780	TCONS_00052601	784866	XR_001500986.1	sense	genic	0	containing	exonic
0	XLOC_019780	TCONS_00052601	784866	XR_001500995.1	sense	genic	0	containing	exonic
0	XLOC_019780	TCONS_00052601	784866	XR_001500990.1	sense	genic	0	containing	exonic
0	XLOC_019780	TCONS_00052601	784866	XR_001500994.1	sense	genic	0	containing	exonic
0	XLOC_019780	TCONS_00052601	784866	XM_015472826.1	sense	genic	0	nested	exonic
0	XLOC_019780	TCONS_00052601	616801	NM_001035483.1	antisense	intergenic	9884	convergent	downstream
0	XLOC_019780	TCONS_00052601	517422	NM_001206172.1	antisense	genic	0	overlapping	exonic
0	XLOC_019780	TCONS_00052601	784866	XR_001500993.1	sense	genic	0	containing	exonic
0	XLOC_019780	TCONS_00052601	784866	XR_001500987.1	sense	genic	0	containing	exonic
0	XLOC_019780	TCONS_00052601	784866	XR_001500989.1	sense	genic	0	containing	exonic
0	XLOC_019780	TCONS_00052601	784866	XR_001500988.1	sense	genic	0	containing	exonic
1	XLOC_044329	TCONS_00118093	513889	XM_010817975.2	antisense	intergenic	3161	convergent	downstream
0	XLOC_044329	TCONS_00118093	404066	NM_001102480.1	sense	intergenic	9973	same_strand	upstream
0	XLOC_044329	TCONS_00118093	513889	NM_001046159.2	antisense	intergenic	3167	convergent	downstream
0	XLOC_044329	TCONS_00118093	513889	XM_015459697.1	antisense	intergenic	3161	convergent	downstream
1	XLOC_027190	TCONS_00071810	617096	XM_005214934.3	antisense	intergenic	15379	convergent	downstream
0	XLOC_027190	TCONS_00071810	617096	XM_002692262.4	antisense	intergenic	15379	convergent	downstream
1	XLOC_036927	TCONS_00096914	100847773	XM_005219833.3	sense	intergenic	2176	same_strand	upstream
0	XLOC_036927	TCONS_00096914	100141141	XM_015458505.1	antisense	intergenic	5035	divergent	upstream
0	XLOC_036927	TCONS_00096914	615990	XM_010815663.2	sense	intergenic	9935	same_strand	upstream
0	XLOC_036927	TCONS_00096914	615990	XR_813063.2	sense	intergenic	9935	same_strand	upstream
0	XLOC_036927	TCONS_00096914	100847773	XM_010815661.2	sense	intergenic	2486	same_strand	upstream
0	XLOC_036927	TCONS_00096914	100847773	XM_005219834.3	sense	intergenic	2547	same_strand	upstream
0	XLOC_036927	TCONS_00096914	100847773	XM_010815660.2	sense	intergenic	2547	same_strand	upstream
0	XLOC_036927	TCONS_00096914	615990	XM_010815664.2	sense	intergenic	7984	same_strand	upstream
0	XLOC_036927	TCONS_00096914	100847773	XM_003587360.4	sense	intergenic	2176	same_strand	upstream
0	XLOC_036927	TCONS_00096914	615990	XM_010815662.2	sense	intergenic	9935	same_strand	upstream
0	XLOC_036927	TCONS_00096914	100141141	XM_002695512.5	antisense	intergenic	5023	divergent	upstream
1	XLOC_033205	TCONS_00086351	100336777	XR_237927.3	sense	genic	0	containing	exonic
0	XLOC_033205	TCONS_00086351	100336777	XR_237930.3	sense	genic	0	overlapping	exonic
0	XLOC_033205	TCONS_00086351	100336777	XR_001502125.1	sense	genic	0	overlapping	exonic
0	XLOC_033205	TCONS_00086351	100336777	XR_237923.3	sense	genic	0	overlapping	exonic
0	XLOC_033205	TCONS_00086351	100336777	XM_005217411.3	sense	genic	0	overlapping	exonic
0	XLOC_033205	TCONS_00086351	100336777	XR_237920.3	sense	genic	0	overlapping	exonic
0	XLOC_033205	TCONS_00086351	532635	NM_001192733.1	antisense	intergenic	2728	divergent	upstream
0	XLOC_033205	TCONS_00086351	100336777	XR_237926.3	sense	genic	0	containing	exonic
0	XLOC_033205	TCONS_00086351	100336777	XR_001502126.1	sense	genic	0	nested	exonic
0	XLOC_033205	TCONS_00086351	100336777	XR_237919.3	sense	genic	0	overlapping	exonic
0	XLOC_033205	TCONS_00086351	100336777	XR_237918.3	sense	genic	0	overlapping	exonic
0	XLOC_033205	TCONS_00086351	532635	XM_010813567.2	antisense	intergenic	2513	divergent	upstream
0	XLOC_033205	TCONS_00086351	100336777	XR_237922.3	sense	genic	0	overlapping	exonic
0	XLOC_033205	TCONS_00086351	100336777	XR_237929.2	sense	genic	0	nested	exonic
0	XLOC_033205	TCONS_00086351	100336777	XR_237921.3	sense	genic	0	overlapping	exonic
0	XLOC_033205	TCONS_00086351	100336777	XM_010813607.2	sense	genic	0	nested	exonic
0	XLOC_033205	TCONS_00086351	100336777	XR_812132.2	sense	genic	0	containing	exonic
1	XLOC_006890	TCONS_00018540	282118	NM_174484.1	sense	intergenic	17758	same_strand	downstream
0	XLOC_006890	TCONS_00018540	282118	XM_005204079.3	sense	intergenic	18031	same_strand	downstream
1	XLOC_029168	TCONS_00076788	101904449	XM_010812110.2	antisense	intergenic	80156	divergent	upstream
1	XLOC_037963	TCONS_00099999	789229	XM_010815458.2	sense	genic	0	containing	intronic
0	XLOC_037963	TCONS_00099999	509649	NM_001101916.1	sense	intergenic	6595	same_strand	downstream
0	XLOC_037963	TCONS_00099999	789229	XM_010815457.2	sense	genic	0	containing	intronic
0	XLOC_037963	TCONS_00099999	532048	XM_015458360.1	sense	intergenic	3647	same_strand	upstream
0	XLOC_037963	TCONS_00099999	789229	XM_015458362.1	sense	genic	0	containing	intronic
0	XLOC_037963	TCONS_00099999	789229	XM_015458361.1	sense	genic	0	containing	intronic
0	XLOC_037963	TCONS_00099999	522018	NM_001192551.1	antisense	genic	0	overlapping	intronic
0	XLOC_037963	TCONS_00099999	789229	XM_015458363.1	sense	genic	0	containing	intronic
0	XLOC_037963	TCONS_00099999	789229	XM_010815455.2	sense	genic	0	containing	intronic
1	XLOC_024221	TCONS_00064301	107132919	XM_015473467.1	sense	genic	0	containing	exonic
0	XLOC_024221	TCONS_00064301	616756	XM_010809998.2	antisense	genic	0	overlapping	intronic
0	XLOC_024221	TCONS_00064301	107132919	XM_015473466.1	sense	genic	0	containing	exonic
0	XLOC_024221	TCONS_00064301	616756	XM_010809999.2	antisense	genic	0	overlapping	intronic
0	XLOC_024221	TCONS_00064301	107132919	XM_015473468.1	sense	genic	0	containing	exonic
0	XLOC_024221	TCONS_00064301	616756	NM_001193124.1	antisense	intergenic	4822	divergent	upstream
0	XLOC_024221	TCONS_00064301	107132919	XM_015473469.1	sense	genic	0	containing	exonic
1	XLOC_026038	TCONS_00069059	540806	XM_005213671.3	antisense	intergenic	293	divergent	upstream
0	XLOC_026038	TCONS_00069059	506566	XR_236608.3	antisense	intergenic	5411	convergent	downstream
0	XLOC_026038	TCONS_00069059	506566	XM_005213572.2	antisense	intergenic	5388	convergent	downstream
0	XLOC_026038	TCONS_00069059	506566	NM_001045943.2	antisense	intergenic	5411	convergent	downstream
0	XLOC_026038	TCONS_00069059	506566	NM_001142365.1	antisense	intergenic	5411	convergent	downstream
0	XLOC_026038	TCONS_00069059	506566	XR_236609.3	antisense	intergenic	5411	convergent	downstream
1	XLOC_041130	TCONS_00109038	616969	NM_001102307.1	sense	intergenic	70809	same_strand	downstream
1	XLOC_002122	TCONS_00005546	100336609	XM_015473534.1	antisense	intergenic	9629	convergent	downstream
1	XLOC_013062	TCONS_00034753	104972767	XM_010806266.2	sense	intergenic	7465	same_strand	downstream
1	XLOC_048480	TCONS_00128909	527103	XM_005225134.2	sense	intergenic	498	same_strand	downstream
0	XLOC_048480	TCONS_00128909	527103	XM_005225135.3	sense	intergenic	498	same_strand	downstream
0	XLOC_048480	TCONS_00128909	527103	NM_001035368.2	sense	intergenic	498	same_strand	downstream
0	XLOC_048480	TCONS_00128909	618141	NM_001046614.1	antisense	intergenic	3069	convergent	downstream
1	XLOC_030457	TCONS_00079730	515648	NM_001034503.2	antisense	genic	0	nested	intronic
0	XLOC_030457	TCONS_00079730	515648	XM_015474617.1	antisense	genic	0	overlapping	intronic
0	XLOC_030457	TCONS_00079730	515648	XM_015474616.1	antisense	genic	0	overlapping	intronic
0	XLOC_030457	TCONS_00079730	515648	XM_015474615.1	antisense	genic	0	nested	intronic
1	XLOC_039976	TCONS_00105986	509931	NM_001101070.1	antisense	intergenic	373	divergent	upstream
0	XLOC_039976	TCONS_00105986	508246	XM_005220530.3	sense	intergenic	5776	same_strand	upstream
0	XLOC_039976	TCONS_00105986	508246	XM_005220529.2	sense	intergenic	8647	same_strand	upstream
0	XLOC_039976	TCONS_00105986	508246	NM_001076818.1	sense	intergenic	5852	same_strand	upstream
1	XLOC_032548	TCONS_00084666	100848920	XM_003587052.4	antisense	intergenic	108	divergent	upstream
1	XLOC_042184	TCONS_00111642	617455	XM_015459366.1	antisense	intergenic	1023	divergent	upstream
1	XLOC_044171	TCONS_00117626	281209	NM_174076.3	antisense	genic	0	overlapping	exonic
0	XLOC_044171	TCONS_00117626	508042	XR_814551.2	antisense	intergenic	1580	divergent	upstream
0	XLOC_044171	TCONS_00117626	508042	XM_015459552.1	antisense	intergenic	1580	divergent	upstream
0	XLOC_044171	TCONS_00117626	508042	NM_001100319.1	antisense	intergenic	1649	divergent	upstream
0	XLOC_044171	TCONS_00117626	338049	NM_176645.3	antisense	intergenic	2424	convergent	downstream
0	XLOC_044171	TCONS_00117626	508042	XR_001494751.1	antisense	intergenic	1580	divergent	upstream
0	XLOC_044171	TCONS_00117626	508042	XM_005222750.3	antisense	intergenic	1585	divergent	upstream
1	XLOC_053613	TCONS_00142399	100140016	NM_001191354.1	sense	genic	0	nested	intronic
0	XLOC_053613	TCONS_00142399	515220	NM_001192404.1	antisense	intergenic	4450	divergent	upstream
1	XLOC_044389	TCONS_00118193	516527	XM_010818002.2	sense	intergenic	15892	same_strand	upstream
0	XLOC_044389	TCONS_00118193	516527	XM_005223171.3	sense	intergenic	16145	same_strand	upstream
1	XLOC_002280	TCONS_00005916	281148	NM_001080214.1	antisense	intergenic	31181	convergent	downstream
1	XLOC_036635	TCONS_00096027	101906828	XM_010815243.2	sense	genic	0	containing	exonic
0	XLOC_036635	TCONS_00096027	101906828	XM_005219517.3	sense	genic	0	containing	exonic
0	XLOC_036635	TCONS_00096027	516719	NM_001046227.2	antisense	intergenic	413	divergent	upstream
0	XLOC_036635	TCONS_00096027	493738	NM_001008416.1	antisense	intergenic	256	convergent	downstream
0	XLOC_036635	TCONS_00096027	101906828	XM_010815244.2	sense	genic	0	containing	exonic
0	XLOC_036635	TCONS_00096027	101906828	XM_005219518.3	sense	genic	0	containing	exonic
0	XLOC_036635	TCONS_00096027	788015	NM_001206967.1	sense	intergenic	8748	same_strand	downstream
0	XLOC_036635	TCONS_00096027	100140565	XM_005219141.3	antisense	intergenic	6758	convergent	downstream
0	XLOC_036635	TCONS_00096027	101906828	XR_812916.2	sense	genic	0	containing	exonic
0	XLOC_036635	TCONS_00096027	100140565	NM_001205495.1	antisense	intergenic	6937	convergent	downstream
0	XLOC_036635	TCONS_00096027	516719	NM_001244559.1	antisense	intergenic	413	divergent	upstream
1	XLOC_001565	TCONS_00004128	533703	NM_001075999.1	antisense	intergenic	15540	convergent	downstream
1	XLOC_042578	TCONS_00112763	614390	XM_005221886.1	antisense	intergenic	23321	divergent	upstream
0	XLOC_042578	TCONS_00112763	614390	NM_001035448.1	antisense	intergenic	23346	divergent	upstream
0	XLOC_042578	TCONS_00112763	614390	XM_005221885.1	antisense	intergenic	23325	divergent	upstream
0	XLOC_042578	TCONS_00112763	614390	XM_005221884.1	antisense	intergenic	23325	divergent	upstream
1	XLOC_026002	TCONS_00068947	787562	XM_015473786.1	sense	intergenic	16352	same_strand	downstream
1	XLOC_007553	TCONS_00020487	540060	NM_001083748.1	antisense	genic	0	overlapping	exonic
1	XLOC_018066	TCONS_00048208	538474	NM_001076104.2	antisense	genic	0	overlapping	exonic
1	XLOC_033801	TCONS_00087897	617001	NM_001040598.1	sense	intergenic	7956	same_strand	upstream
1	XLOC_024804	TCONS_00065834	786516	XM_005213164.3	antisense	intergenic	15521	divergent	upstream
0	XLOC_024804	TCONS_00065834	786516	XM_003586670.4	antisense	intergenic	15521	divergent	upstream
1	XLOC_037565	TCONS_00098717	538548	NM_001205400.2	sense	genic	0	nested	intronic
0	XLOC_037565	TCONS_00098717	104972941	XM_015458084.1	antisense	intergenic	5689	divergent	upstream
0	XLOC_037565	TCONS_00098717	510029	NM_001035083.1	antisense	genic	0	overlapping	intronic
1	XLOC_030991	TCONS_00080999	505831	XM_010812770.2	antisense	genic	0	overlapping	intronic
1	XLOC_002933	TCONS_00007638	537747	XM_005202749.3	antisense	intergenic	13825	convergent	downstream
0	XLOC_002933	TCONS_00007638	537747	NM_001192919.1	antisense	intergenic	17734	convergent	downstream
0	XLOC_002933	TCONS_00007638	508767	NM_001075372.2	sense	intergenic	15789	same_strand	downstream
0	XLOC_002933	TCONS_00007638	537747	XM_005202750.3	antisense	intergenic	13825	convergent	downstream
1	XLOC_054539	TCONS_00144734	785916	NM_001105640.1	sense	genic	0	nested	intronic
1	XLOC_046075	TCONS_00122264	504967	XM_005223847.3	antisense	intergenic	34786	divergent	upstream
1	XLOC_037020	TCONS_00097214	782481	NM_001105637.2	sense	intergenic	31569	same_strand	upstream
1	XLOC_014711	TCONS_00039163	509463	XM_015472066.1	antisense	genic	0	nested	intronic
0	XLOC_014711	TCONS_00039163	509463	XM_010806976.1	antisense	genic	0	nested	intronic
0	XLOC_014711	TCONS_00039163	509463	XM_005208927.3	antisense	genic	0	nested	intronic
0	XLOC_014711	TCONS_00039163	509463	NM_001082429.2	antisense	genic	0	nested	intronic
1	XLOC_040762	TCONS_00108183	539556	XM_003587511.3	sense	intergenic	24428	same_strand	upstream
1	XLOC_049623	TCONS_00132175	518385	XM_005225880.3	sense	intergenic	42591	same_strand	upstream
0	XLOC_049623	TCONS_00132175	518385	NM_001205846.1	sense	intergenic	43184	same_strand	upstream
1	XLOC_044096	TCONS_00117227	530005	XM_005222857.3	antisense	genic	0	nested	exonic
0	XLOC_044096	TCONS_00117227	530005	NM_001205971.1	antisense	genic	0	nested	exonic
0	XLOC_044096	TCONS_00117227	530005	XM_005222858.3	antisense	genic	0	nested	exonic
0	XLOC_044096	TCONS_00117227	530005	XM_005222855.3	antisense	genic	0	nested	exonic
1	XLOC_012562	TCONS_00033412	540340	NM_001083751.1	antisense	genic	0	containing	intronic
0	XLOC_012562	TCONS_00033412	107131223	XM_005207589.3	antisense	intergenic	130	divergent	upstream
0	XLOC_012562	TCONS_00033412	540487	XM_005207588.3	antisense	genic	0	containing	intronic
0	XLOC_012562	TCONS_00033412	107131223	XM_003586178.4	antisense	intergenic	130	divergent	upstream
0	XLOC_012562	TCONS_00033412	540340	XM_005207587.3	antisense	genic	0	containing	intronic
0	XLOC_012562	TCONS_00033412	540487	NM_001015676.1	antisense	genic	0	containing	intronic
1	XLOC_050123	TCONS_00133237	513265	XM_005225979.3	antisense	intergenic	11634	divergent	upstream
0	XLOC_050123	TCONS_00133237	513265	NM_001046143.2	antisense	intergenic	11697	divergent	upstream
1	XLOC_038252	TCONS_00100721	508631	XM_005219885.3	sense	intergenic	481	same_strand	downstream
0	XLOC_038252	TCONS_00100721	510838	NM_001075470.2	antisense	intergenic	7844	convergent	downstream
0	XLOC_038252	TCONS_00100721	508631	NM_001075368.2	sense	intergenic	1663	same_strand	downstream
0	XLOC_038252	TCONS_00100721	508631	XM_005219887.3	sense	intergenic	481	same_strand	downstream
0	XLOC_038252	TCONS_00100721	508631	XM_005219886.3	sense	intergenic	481	same_strand	downstream
1	XLOC_025875	TCONS_00068604	767974	NM_001077039.2	antisense	intergenic	7134	convergent	downstream
1	XLOC_052305	TCONS_00138976	522630	NM_001281908.1	sense	genic	0	nested	intronic
0	XLOC_052305	TCONS_00138976	507107	NM_001024488.2	antisense	intergenic	129	divergent	upstream
0	XLOC_052305	TCONS_00138976	505875	XM_005226886.3	sense	intergenic	5470	same_strand	upstream
0	XLOC_052305	TCONS_00138976	505875	XM_005226884.3	sense	intergenic	5470	same_strand	upstream
0	XLOC_052305	TCONS_00138976	505875	NM_001014854.2	sense	intergenic	5496	same_strand	upstream
0	XLOC_052305	TCONS_00138976	508494	NM_001046006.1	antisense	genic	0	nested	intronic
0	XLOC_052305	TCONS_00138976	505875	XM_005226887.3	sense	intergenic	5471	same_strand	upstream
0	XLOC_052305	TCONS_00138976	505875	XM_005226885.3	sense	intergenic	5470	same_strand	upstream
1	XLOC_001097	TCONS_00002868	529062	NM_001205960.1	antisense	intergenic	82825	divergent	upstream
0	XLOC_001097	TCONS_00002868	529062	XM_010801755.2	antisense	intergenic	88294	divergent	upstream
0	XLOC_001097	TCONS_00002868	529062	XM_010801758.2	antisense	intergenic	85428	divergent	upstream
0	XLOC_001097	TCONS_00002868	529062	XM_010801757.2	antisense	intergenic	88247	divergent	upstream
1	XLOC_012595	TCONS_00033508	767842	NM_001076961.2	antisense	intergenic	30311	divergent	upstream
1	XLOC_027877	TCONS_00073495	538123	NM_001206442.1	antisense	intergenic	62582	convergent	downstream
1	XLOC_047349	TCONS_00125542	514472	XM_010819085.2	antisense	intergenic	81	divergent	upstream
0	XLOC_047349	TCONS_00125542	505453	NM_001164022.1	antisense	intergenic	3237	convergent	downstream
0	XLOC_047349	TCONS_00125542	505453	XM_010819067.2	antisense	intergenic	3264	convergent	downstream
0	XLOC_047349	TCONS_00125542	514472	NM_001038675.2	antisense	intergenic	100	divergent	upstream
1	XLOC_021030	TCONS_00055681	404167	NM_205809.1	antisense	genic	0	nested	exonic
0	XLOC_021030	TCONS_00055681	404167	XM_010809241.2	antisense	genic	0	nested	exonic
0	XLOC_021030	TCONS_00055681	404167	XM_005211656.3	antisense	genic	0	nested	exonic
1	XLOC_036062	TCONS_00094141	280987	NM_173983.1	antisense	genic	0	containing	intronic
0	XLOC_036062	TCONS_00094141	282148	NM_174505.3	antisense	intergenic	177	divergent	upstream
1	XLOC_016780	TCONS_00044962	327684	NM_175804.2	antisense	intergenic	4087	divergent	upstream
1	XLOC_036062	TCONS_00094143	280987	NM_173983.1	antisense	genic	0	containing	intronic
0	XLOC_036062	TCONS_00094143	107131219	XM_015475826.1	sense	intergenic	4869	same_strand	upstream
0	XLOC_036062	TCONS_00094143	282148	NM_174505.3	antisense	intergenic	235	divergent	upstream
1	XLOC_040921	TCONS_00108617	281358	NM_174127.2	antisense	intergenic	143	divergent	upstream
1	XLOC_003292	TCONS_00008715	506745	NM_001045950.1	sense	intergenic	7048	same_strand	upstream
1	XLOC_002685	TCONS_00006958	521533	NM_001034541.1	sense	intergenic	25882	same_strand	downstream
0	XLOC_002685	TCONS_00006958	100337491	XM_002685387.4	antisense	intergenic	27019	convergent	downstream
1	XLOC_035392	TCONS_00092213	517336	NM_001192468.1	antisense	intergenic	47228	convergent	downstream
1	XLOC_022763	TCONS_00060432	783105	XM_015473349.1	sense	genic	0	overlapping	exonic
1	XLOC_040873	TCONS_00108461	539504	NM_001192263.1	sense	intergenic	54800	same_strand	upstream
1	XLOC_018010	TCONS_00048065	510726	XM_002689555.4	antisense	genic	0	containing	intronic
0	XLOC_018010	TCONS_00048065	100329207	NM_001172041.1	antisense	intergenic	9655	divergent	upstream
0	XLOC_018010	TCONS_00048065	618985	XM_002689527.4	antisense	intergenic	7019	convergent	downstream
1	XLOC_032876	TCONS_00085524	100137803	XM_010813412.2	antisense	intergenic	6865	divergent	upstream
0	XLOC_032876	TCONS_00085524	100137803	XM_005217192.3	antisense	intergenic	6865	divergent	upstream
0	XLOC_032876	TCONS_00085524	100137803	XM_010813411.2	antisense	intergenic	6865	divergent	upstream
1	XLOC_001762	TCONS_00004652	616200	XM_015472432.1	antisense	genic	0	containing	intronic
1	XLOC_037565	TCONS_00098716	538548	NM_001205400.2	sense	genic	0	nested	intronic
0	XLOC_037565	TCONS_00098716	104972941	XM_015458084.1	antisense	intergenic	6515	divergent	upstream
0	XLOC_037565	TCONS_00098716	510029	NM_001035083.1	antisense	genic	0	overlapping	intronic
1	XLOC_013256	TCONS_00035277	101905445	NM_001308249.1	sense	intergenic	72899	same_strand	upstream
1	XLOC_033315	TCONS_00086599	281168	NM_174058.2	antisense	genic	0	overlapping	intronic
1	XLOC_033051	TCONS_00086013	614467	XM_010813530.2	antisense	intergenic	80	convergent	downstream
0	XLOC_033051	TCONS_00086013	281199	XM_005217263.3	antisense	intergenic	2000	divergent	upstream
0	XLOC_033051	TCONS_00086013	281199	NM_001040474.2	antisense	intergenic	2019	divergent	upstream
1	XLOC_041331	TCONS_00109569	386587	XM_005221582.3	antisense	genic	0	nested	exonic
0	XLOC_041331	TCONS_00109569	386587	NM_001192849.1	antisense	genic	0	nested	exonic
0	XLOC_041331	TCONS_00109569	386587	XM_005221583.3	antisense	genic	0	nested	exonic
1	XLOC_003938	TCONS_00010545	786958	XM_002685418.4	antisense	genic	0	overlapping	intronic
0	XLOC_003938	TCONS_00010545	533675	NM_001046359.1	antisense	intergenic	271	divergent	upstream
0	XLOC_003938	TCONS_00010545	786958	XM_010802114.2	antisense	genic	0	overlapping	intronic
0	XLOC_003938	TCONS_00010545	786958	XM_015475847.1	antisense	genic	0	overlapping	intronic
1	XLOC_033280	TCONS_00086548	532401	XM_002694236.5	antisense	intergenic	13144	convergent	downstream
1	XLOC_020945	TCONS_00055485	513083	NM_001035280.1	sense	intergenic	7476	same_strand	upstream
0	XLOC_020945	TCONS_00055485	281203	XM_010809239.2	sense	intergenic	8825	same_strand	downstream
0	XLOC_020945	TCONS_00055485	281203	XM_005211654.3	sense	intergenic	8825	same_strand	downstream
1	XLOC_017521	TCONS_00046897	533321	NM_001046348.1	antisense	genic	0	containing	intronic
1	XLOC_012870	TCONS_00034243	508383	XM_005207917.3	antisense	genic	0	nested	intronic
0	XLOC_012870	TCONS_00034243	508383	NM_001075356.1	antisense	genic	0	nested	intronic
0	XLOC_012870	TCONS_00034243	508383	XM_005207916.3	antisense	genic	0	nested	intronic
1	XLOC_033205	TCONS_00086344	100336777	XR_237927.3	sense	genic	0	containing	exonic
0	XLOC_033205	TCONS_00086344	100336777	XR_237918.3	sense	genic	0	overlapping	exonic
0	XLOC_033205	TCONS_00086344	100336777	XR_001502126.1	sense	genic	0	overlapping	exonic
0	XLOC_033205	TCONS_00086344	100336777	XR_237919.3	sense	genic	0	overlapping	exonic
0	XLOC_033205	TCONS_00086344	532635	XM_010813567.2	antisense	genic	0	overlapping	intronic
0	XLOC_033205	TCONS_00086344	100336777	XR_237922.3	sense	genic	0	overlapping	exonic
0	XLOC_033205	TCONS_00086344	100336777	XR_237929.2	sense	genic	0	overlapping	exonic
0	XLOC_033205	TCONS_00086344	100336777	XR_237921.3	sense	genic	0	overlapping	exonic
0	XLOC_033205	TCONS_00086344	100336777	XM_010813607.2	sense	genic	0	overlapping	exonic
0	XLOC_033205	TCONS_00086344	100336777	XR_812132.2	sense	genic	0	containing	exonic
0	XLOC_033205	TCONS_00086344	100336777	XM_005217411.3	sense	genic	0	overlapping	exonic
0	XLOC_033205	TCONS_00086344	100336777	XR_237923.3	sense	genic	0	overlapping	exonic
0	XLOC_033205	TCONS_00086344	100336777	XR_237930.3	sense	genic	0	overlapping	exonic
0	XLOC_033205	TCONS_00086344	100336777	XR_001502125.1	sense	genic	0	overlapping	exonic
0	XLOC_033205	TCONS_00086344	100336777	XR_237920.3	sense	genic	0	overlapping	exonic
0	XLOC_033205	TCONS_00086344	532635	XM_015475282.1	antisense	intergenic	9162	divergent	upstream
0	XLOC_033205	TCONS_00086344	532635	NM_001192733.1	antisense	genic	0	overlapping	intronic
0	XLOC_033205	TCONS_00086344	100336777	XR_237926.3	sense	genic	0	containing	exonic
1	XLOC_053901	TCONS_00143064	100139912	XM_015461476.1	antisense	intergenic	69893	divergent	upstream
0	XLOC_053901	TCONS_00143064	100139912	XM_015461477.1	antisense	intergenic	69893	divergent	upstream
0	XLOC_053901	TCONS_00143064	100139912	XM_010821515.2	antisense	intergenic	69893	divergent	upstream
1	XLOC_037680	TCONS_00099080	531942	NM_001205993.1	antisense	genic	0	overlapping	intronic
0	XLOC_037680	TCONS_00099080	531942	XM_015458169.1	antisense	genic	0	overlapping	intronic
1	XLOC_030213	TCONS_00079152	787250	XM_015474566.1	sense	genic	0	overlapping	intronic
1	XLOC_034051	TCONS_00088554	282590	XM_005217328.3	sense	intergenic	33218	same_strand	upstream
1	XLOC_015398	TCONS_00040985	281717	NM_174288.1	antisense	genic	0	nested	intronic
0	XLOC_015398	TCONS_00040985	281717	XM_005209718.2	antisense	genic	0	nested	intronic
0	XLOC_015398	TCONS_00040985	281717	XM_015472357.1	antisense	genic	0	overlapping	intronic
1	XLOC_047087	TCONS_00124781	536469	XM_010818910.2	antisense	genic	0	nested	exonic
0	XLOC_047087	TCONS_00124781	536469	XM_010818911.2	antisense	genic	0	overlapping	intronic
0	XLOC_047087	TCONS_00124781	536469	XM_005224234.3	antisense	genic	0	nested	exonic
0	XLOC_047087	TCONS_00124781	536469	NM_001206098.1	antisense	genic	0	overlapping	intronic
1	XLOC_037246	TCONS_00097749	532896	NM_001192744.1	antisense	intergenic	7178	divergent	upstream
1	XLOC_045315	TCONS_00120429	512517	XM_005223240.3	sense	intergenic	1407	same_strand	downstream
0	XLOC_045315	TCONS_00120429	512517	NM_001035107.2	sense	intergenic	1407	same_strand	downstream
0	XLOC_045315	TCONS_00120429	512517	XM_010818037.2	sense	intergenic	1407	same_strand	downstream
0	XLOC_045315	TCONS_00120429	512517	XM_010818036.2	sense	intergenic	1407	same_strand	downstream
1	XLOC_004355	TCONS_00011672	104971342	XM_010802521.1	sense	intergenic	3311	same_strand	upstream
0	XLOC_004355	TCONS_00011672	788353	XM_005203050.3	sense	intergenic	4110	same_strand	upstream
0	XLOC_004355	TCONS_00011672	788353	XM_002685609.5	sense	intergenic	4110	same_strand	upstream
0	XLOC_004355	TCONS_00011672	788353	XR_805118.2	sense	intergenic	4110	same_strand	upstream
1	XLOC_028885	TCONS_00076220	100299192	XM_002692612.4	antisense	intergenic	43502	divergent	upstream
1	XLOC_049866	TCONS_00132698	281361	XM_005226085.3	sense	intergenic	92889	same_strand	upstream
0	XLOC_049866	TCONS_00132698	281361	XM_005226081.3	sense	intergenic	92889	same_strand	upstream
0	XLOC_049866	TCONS_00132698	281361	XM_005226080.3	sense	intergenic	92889	same_strand	upstream
0	XLOC_049866	TCONS_00132698	281361	NM_174128.3	sense	intergenic	92889	same_strand	upstream
0	XLOC_049866	TCONS_00132698	281361	XM_005226079.3	sense	intergenic	92889	same_strand	upstream
0	XLOC_049866	TCONS_00132698	281361	XM_005226084.3	sense	intergenic	92889	same_strand	upstream
1	XLOC_045512	TCONS_00120999	510220	NM_001075439.2	antisense	intergenic	120	divergent	upstream
0	XLOC_045512	TCONS_00120999	513669	XM_005223419.2	antisense	intergenic	1997	convergent	downstream
0	XLOC_045512	TCONS_00120999	513669	NM_001075633.1	antisense	intergenic	1991	convergent	downstream
1	XLOC_011817	TCONS_00031409	539986	NM_001205745.1	antisense	intergenic	704	divergent	upstream
1	XLOC_045513	TCONS_00121001	538212	NM_001206116.1	antisense	intergenic	183	divergent	upstream
0	XLOC_045513	TCONS_00121001	510220	NM_001075439.2	antisense	intergenic	3572	convergent	downstream
0	XLOC_045513	TCONS_00121001	534944	XR_814775.2	sense	intergenic	3711	same_strand	downstream
0	XLOC_045513	TCONS_00121001	534944	NM_001192947.1	sense	intergenic	3708	same_strand	downstream
1	XLOC_042967	TCONS_00113824	494549	NM_001010993.3	antisense	intergenic	1660	divergent	upstream
1	XLOC_052173	TCONS_00138622	617465	NM_001101266.1	antisense	intergenic	49242	convergent	downstream
1	XLOC_004118	TCONS_00011031	281713	NM_174285.1	antisense	intergenic	31432	divergent	upstream
1	XLOC_054537	TCONS_00144725	785916	NM_001105640.1	sense	genic	0	nested	intronic
1	XLOC_034435	TCONS_00089422	518844	NM_001099008.1	sense	genic	0	nested	intronic
0	XLOC_034435	TCONS_00089422	100138353	XM_015475421.1	antisense	intergenic	954	divergent	upstream
0	XLOC_034435	TCONS_00089422	100138353	XM_015475424.1	antisense	intergenic	1012	divergent	upstream
0	XLOC_034435	TCONS_00089422	100138353	XM_002694423.4	antisense	intergenic	959	divergent	upstream
1	XLOC_043406	TCONS_00115061	613433	XM_005222694.3	antisense	intergenic	124	divergent	upstream
1	XLOC_034366	TCONS_00089311	518844	NM_001099008.1	sense	genic	0	nested	intronic
1	XLOC_011044	TCONS_00029632	539381	NM_001038183.1	sense	intergenic	32206	same_strand	upstream
1	XLOC_004854	TCONS_00012935	531264	XM_015461812.1	antisense	intergenic	38556	convergent	downstream
1	XLOC_004068	TCONS_00010890	100848685	XM_015458598.1	antisense	intergenic	11740	convergent	downstream
1	XLOC_035050	TCONS_00091257	101904125	XM_010813775.2	sense	genic	0	containing	exonic
0	XLOC_035050	TCONS_00091257	518844	NM_001099008.1	antisense	genic	0	nested	intronic
0	XLOC_035050	TCONS_00091257	613439	NM_001191138.1	antisense	intergenic	23	divergent	upstream
1	XLOC_006685	TCONS_00018050	538209	XM_010803135.2	sense	intergenic	27497	same_strand	upstream
1	XLOC_013386	TCONS_00035628	326583	NM_001075135.1	antisense	intergenic	16210	divergent	upstream
1	XLOC_049436	TCONS_00131718	281604	NM_194266.1	antisense	intergenic	59769	divergent	upstream
1	XLOC_011218	TCONS_00029997	613740	NM_001102373.1	sense	intergenic	2236	same_strand	downstream
0	XLOC_011218	TCONS_00029997	613740	XM_010804896.2	sense	intergenic	2236	same_strand	downstream
0	XLOC_011218	TCONS_00029997	613740	XM_010804895.2	sense	intergenic	2236	same_strand	downstream
1	XLOC_018408	TCONS_00049098	107132708	XM_015471179.1	antisense	intergenic	10536	convergent	downstream
1	XLOC_018385	TCONS_00049057	104968444	XM_010808054.2	antisense	intergenic	42013	divergent	upstream
0	XLOC_018385	TCONS_00049057	104968444	XM_010808056.2	antisense	intergenic	42223	divergent	upstream
0	XLOC_018385	TCONS_00049057	104968444	XM_010808051.2	antisense	intergenic	42220	divergent	upstream
0	XLOC_018385	TCONS_00049057	104968444	XR_808414.2	antisense	intergenic	42014	divergent	upstream
0	XLOC_018385	TCONS_00049057	104968444	XM_010808057.2	antisense	intergenic	42219	divergent	upstream
0	XLOC_018385	TCONS_00049057	104968444	XM_010808055.2	antisense	intergenic	42217	divergent	upstream
0	XLOC_018385	TCONS_00049057	104968444	XR_808415.2	antisense	intergenic	42219	divergent	upstream
0	XLOC_018385	TCONS_00049057	104968444	XM_015472594.1	antisense	intergenic	42214	divergent	upstream
0	XLOC_018385	TCONS_00049057	104968444	XM_010808052.2	antisense	intergenic	42221	divergent	upstream
1	XLOC_046839	TCONS_00123992	535177	XM_010818692.2	antisense	intergenic	1173	divergent	upstream
0	XLOC_046839	TCONS_00123992	535177	NM_001099068.2	antisense	intergenic	1459	divergent	upstream
0	XLOC_046839	TCONS_00123992	535177	XM_010818701.2	antisense	intergenic	1177	divergent	upstream
0	XLOC_046839	TCONS_00123992	535177	XM_010818699.2	antisense	intergenic	1177	divergent	upstream
0	XLOC_046839	TCONS_00123992	535177	XM_010818703.2	antisense	intergenic	1176	divergent	upstream
0	XLOC_046839	TCONS_00123992	535177	XM_010818693.2	antisense	intergenic	1173	divergent	upstream
0	XLOC_046839	TCONS_00123992	535177	XM_010818702.2	antisense	intergenic	1176	divergent	upstream
0	XLOC_046839	TCONS_00123992	535177	XM_015460053.1	antisense	intergenic	1176	divergent	upstream
0	XLOC_046839	TCONS_00123992	535177	XM_010818694.2	antisense	intergenic	1173	divergent	upstream
0	XLOC_046839	TCONS_00123992	535177	XM_010818688.2	antisense	intergenic	1175	divergent	upstream
0	XLOC_046839	TCONS_00123992	535177	XM_005223987.2	antisense	intergenic	1173	divergent	upstream
0	XLOC_046839	TCONS_00123992	535177	XM_010818696.2	antisense	intergenic	1175	divergent	upstream
0	XLOC_046839	TCONS_00123992	535177	XM_005223991.2	antisense	intergenic	1177	divergent	upstream
0	XLOC_046839	TCONS_00123992	535177	XM_010818697.2	antisense	intergenic	1173	divergent	upstream
0	XLOC_046839	TCONS_00123992	535177	XM_010818698.2	antisense	intergenic	1174	divergent	upstream
0	XLOC_046839	TCONS_00123992	535177	XM_010818700.2	antisense	intergenic	1176	divergent	upstream
0	XLOC_046839	TCONS_00123992	535177	XM_010818708.2	antisense	intergenic	1178	divergent	upstream
0	XLOC_046839	TCONS_00123992	535177	XM_010818705.2	antisense	intergenic	1178	divergent	upstream
0	XLOC_046839	TCONS_00123992	535177	XR_815077.2	antisense	intergenic	1174	divergent	upstream
0	XLOC_046839	TCONS_00123992	535177	XM_010818695.2	antisense	intergenic	1175	divergent	upstream
0	XLOC_046839	TCONS_00123992	535177	XM_010818690.2	antisense	intergenic	1175	divergent	upstream
0	XLOC_046839	TCONS_00123992	535177	XM_010818707.2	antisense	intergenic	1176	divergent	upstream
0	XLOC_046839	TCONS_00123992	535177	XM_005223988.2	antisense	intergenic	1176	divergent	upstream
1	XLOC_031673	TCONS_00082718	519803	XM_015474708.1	sense	intergenic	10420	same_strand	upstream
1	XLOC_025981	TCONS_00068895	512184	XM_010810697.2	antisense	genic	0	overlapping	exonic
0	XLOC_025981	TCONS_00068895	512184	NM_001206518.1	antisense	intergenic	2289	convergent	downstream
1	XLOC_029274	TCONS_00076984	782927	XM_015474503.1	antisense	genic	0	overlapping	intronic
1	XLOC_016752	TCONS_00044907	507513	XM_015472360.1	antisense	intergenic	84633	convergent	downstream
1	XLOC_040688	TCONS_00108023	326597	NM_001166508.1	sense	intergenic	8792	same_strand	downstream
1	XLOC_044096	TCONS_00117228	530005	XM_005222857.3	antisense	genic	0	nested	exonic
0	XLOC_044096	TCONS_00117228	530005	NM_001205971.1	antisense	genic	0	nested	exonic
0	XLOC_044096	TCONS_00117228	530005	XM_005222858.3	antisense	genic	0	nested	exonic
0	XLOC_044096	TCONS_00117228	530005	XM_005222855.3	antisense	genic	0	nested	exonic
1	XLOC_028324	TCONS_00074733	507459	XM_010811419.2	antisense	intergenic	13298	convergent	downstream
0	XLOC_028324	TCONS_00074733	507459	XM_015474135.1	antisense	intergenic	13298	convergent	downstream
0	XLOC_028324	TCONS_00074733	507459	XM_010811421.2	antisense	intergenic	13298	convergent	downstream
0	XLOC_028324	TCONS_00074733	507459	NM_001014864.1	antisense	intergenic	13991	convergent	downstream
0	XLOC_028324	TCONS_00074733	507459	XM_010811420.2	antisense	intergenic	13298	convergent	downstream
1	XLOC_014283	TCONS_00037932	510465	XM_005208443.3	antisense	intergenic	340	divergent	upstream
0	XLOC_014283	TCONS_00037932	510465	NM_001206319.1	antisense	intergenic	371	divergent	upstream
0	XLOC_014283	TCONS_00037932	510465	XM_005208444.3	antisense	intergenic	340	divergent	upstream
0	XLOC_014283	TCONS_00037932	527458	XM_015471877.1	antisense	intergenic	4867	convergent	downstream
1	XLOC_032645	TCONS_00084858	513095	XM_015475063.1	antisense	intergenic	25200	convergent	downstream
0	XLOC_032645	TCONS_00084858	509348	NM_001100329.2	antisense	intergenic	26993	divergent	upstream
0	XLOC_032645	TCONS_00084858	509348	XM_005216810.2	antisense	intergenic	27155	divergent	upstream
0	XLOC_032645	TCONS_00084858	513095	XM_010813174.1	antisense	intergenic	25200	convergent	downstream
1	XLOC_035527	TCONS_00092649	540479	XM_003587173.4	antisense	intergenic	298	divergent	upstream
0	XLOC_035527	TCONS_00092649	540479	XM_005218126.3	antisense	intergenic	724	divergent	upstream
0	XLOC_035527	TCONS_00092649	540479	XM_002694607.5	antisense	intergenic	724	divergent	upstream
0	XLOC_035527	TCONS_00092649	614972	NM_001076356.1	sense	intergenic	1817	same_strand	upstream
1	XLOC_047728	TCONS_00126639	539182	XM_015460487.1	antisense	genic	0	overlapping	exonic
0	XLOC_047728	TCONS_00126639	539182	XM_010819584.2	antisense	genic	0	overlapping	exonic
0	XLOC_047728	TCONS_00126639	539182	NM_001192192.1	antisense	intergenic	687	convergent	downstream
0	XLOC_047728	TCONS_00126639	539182	XM_005225183.3	antisense	genic	0	overlapping	exonic
0	XLOC_047728	TCONS_00126639	539182	XM_015460488.1	antisense	genic	0	overlapping	exonic
1	XLOC_002563	TCONS_00006610	535458	XM_005202455.3	sense	intergenic	10201	same_strand	upstream
0	XLOC_002563	TCONS_00006610	535458	XM_010801996.2	sense	intergenic	10701	same_strand	upstream
1	XLOC_045060	TCONS_00119908	515190	NM_001098979.2	antisense	intergenic	3937	divergent	upstream
1	XLOC_047391	TCONS_00125708	520564	XM_005224464.3	antisense	intergenic	24961	divergent	upstream
0	XLOC_047391	TCONS_00125708	520564	NM_001046252.2	antisense	intergenic	24994	divergent	upstream
1	XLOC_047289	TCONS_00125349	618572	XM_002697932.4	sense	intergenic	7531	same_strand	upstream
0	XLOC_047289	TCONS_00125349	539515	XM_005224628.3	antisense	intergenic	8308	divergent	upstream
0	XLOC_047289	TCONS_00125349	539515	XM_005224624.3	antisense	intergenic	8308	divergent	upstream
0	XLOC_047289	TCONS_00125349	539515	XM_002697930.5	antisense	intergenic	8308	divergent	upstream
0	XLOC_047289	TCONS_00125349	539515	XM_010819224.2	antisense	intergenic	8308	divergent	upstream
0	XLOC_047289	TCONS_00125349	539515	XM_010819223.2	antisense	intergenic	8308	divergent	upstream
0	XLOC_047289	TCONS_00125349	539515	XM_010819219.2	antisense	intergenic	8308	divergent	upstream
0	XLOC_047289	TCONS_00125349	539515	XM_015460263.1	antisense	intergenic	8308	divergent	upstream
0	XLOC_047289	TCONS_00125349	539515	XM_015460261.1	antisense	intergenic	8308	divergent	upstream
0	XLOC_047289	TCONS_00125349	539515	XM_010819225.2	antisense	intergenic	8307	divergent	upstream
0	XLOC_047289	TCONS_00125349	539515	XM_010819222.2	antisense	intergenic	8308	divergent	upstream
0	XLOC_047289	TCONS_00125349	539515	XM_005224627.3	antisense	intergenic	8308	divergent	upstream
0	XLOC_047289	TCONS_00125349	539515	XM_010819221.2	antisense	intergenic	8308	divergent	upstream
0	XLOC_047289	TCONS_00125349	539515	XM_005224625.3	antisense	intergenic	8308	divergent	upstream
0	XLOC_047289	TCONS_00125349	539515	XM_010819226.2	antisense	intergenic	8304	divergent	upstream
0	XLOC_047289	TCONS_00125349	539515	XM_015460262.1	antisense	intergenic	8308	divergent	upstream
0	XLOC_047289	TCONS_00125349	539515	XM_005224626.3	antisense	intergenic	8308	divergent	upstream
1	XLOC_007789	TCONS_00021145	535644	XM_003585955.4	sense	intergenic	23124	same_strand	downstream
1	XLOC_033927	TCONS_00088252	617314	XM_010813361.2	antisense	intergenic	214	divergent	upstream
0	XLOC_033927	TCONS_00088252	538772	XM_005217103.3	antisense	intergenic	2393	convergent	downstream
0	XLOC_033927	TCONS_00088252	538772	XM_010813347.2	antisense	intergenic	2393	convergent	downstream
0	XLOC_033927	TCONS_00088252	617314	NM_001206272.1	antisense	intergenic	2141	divergent	upstream
0	XLOC_033927	TCONS_00088252	538772	XM_015475153.1	antisense	intergenic	2393	convergent	downstream
0	XLOC_033927	TCONS_00088252	617314	XM_010813363.2	antisense	intergenic	214	divergent	upstream
0	XLOC_033927	TCONS_00088252	617314	XM_005217133.3	antisense	intergenic	214	divergent	upstream
0	XLOC_033927	TCONS_00088252	538772	XM_005217104.2	antisense	intergenic	2393	convergent	downstream
0	XLOC_033927	TCONS_00088252	617314	XM_015475158.1	antisense	intergenic	214	divergent	upstream
0	XLOC_033927	TCONS_00088252	538772	NM_001102222.1	antisense	intergenic	2393	convergent	downstream
1	XLOC_029328	TCONS_00077092	614279	NM_001199074.1	sense	intergenic	36871	same_strand	downstream
0	XLOC_029328	TCONS_00077092	614279	XM_005215626.3	sense	intergenic	37904	same_strand	downstream
0	XLOC_029328	TCONS_00077092	614279	NM_001199073.1	sense	intergenic	39372	same_strand	downstream
1	XLOC_004574	TCONS_00012314	514561	XM_005203137.3	antisense	intergenic	19940	convergent	downstream
0	XLOC_004574	TCONS_00012314	514561	XM_015460217.1	antisense	intergenic	19940	convergent	downstream
1	XLOC_018518	TCONS_00049498	508357	XM_005210398.3	antisense	intergenic	99	divergent	upstream
0	XLOC_018518	TCONS_00049498	508357	NM_001082606.2	antisense	intergenic	427	divergent	upstream
1	XLOC_047743	TCONS_00126684	617340	XM_005225215.3	antisense	genic	0	overlapping	exonic
0	XLOC_047743	TCONS_00126684	617340	NM_001193154.1	antisense	genic	0	overlapping	intronic
0	XLOC_047743	TCONS_00126684	617340	XM_015460498.1	antisense	genic	0	overlapping	exonic
1	XLOC_008649	TCONS_00023185	445417	NM_001101048.1	antisense	genic	0	containing	intronic
0	XLOC_008649	TCONS_00023185	782091	XM_005205123.3	antisense	genic	0	containing	intronic
1	XLOC_039574	TCONS_00104731	616514	XM_015458574.1	antisense	genic	0	overlapping	exonic
0	XLOC_039574	TCONS_00104731	515088	XM_005220138.3	sense	intergenic	5615	same_strand	upstream
0	XLOC_039574	TCONS_00104731	614661	NM_001102282.2	sense	intergenic	1292	same_strand	downstream
0	XLOC_039574	TCONS_00104731	515088	XM_002695704.5	sense	intergenic	5614	same_strand	upstream
0	XLOC_039574	TCONS_00104731	616514	XM_015458575.1	antisense	genic	0	overlapping	exonic
0	XLOC_039574	TCONS_00104731	616514	NM_001206247.1	antisense	genic	0	overlapping	exonic
0	XLOC_039574	TCONS_00104731	614661	XM_010815842.2	sense	intergenic	1291	same_strand	downstream
0	XLOC_039574	TCONS_00104731	614661	XM_005220117.3	sense	intergenic	2310	same_strand	downstream
0	XLOC_039574	TCONS_00104731	614661	XM_005220116.3	sense	intergenic	1291	same_strand	downstream
1	XLOC_052367	TCONS_00139185	282847	NM_174731.3	sense	genic	0	overlapping	exonic
0	XLOC_052367	TCONS_00139185	539138	NM_001040560.2	sense	intergenic	2649	same_strand	upstream
0	XLOC_052367	TCONS_00139185	508359	NM_001014871.1	antisense	intergenic	1616	divergent	upstream
0	XLOC_052367	TCONS_00139185	525567	NM_001102093.2	antisense	intergenic	8918	convergent	downstream
0	XLOC_052367	TCONS_00139185	508359	XM_005227031.1	antisense	intergenic	1564	divergent	upstream
0	XLOC_052367	TCONS_00139185	508358	NM_001101899.1	sense	intergenic	5441	same_strand	downstream
0	XLOC_052367	TCONS_00139185	282384	NM_174622.3	antisense	intergenic	4046	convergent	downstream
1	XLOC_034716	TCONS_00090330	282204	NM_174525.2	sense	intergenic	19766	same_strand	downstream
1	XLOC_050921	TCONS_00135295	617204	NM_001076448.2	sense	intergenic	29473	same_strand	upstream
1	XLOC_015066	TCONS_00040096	515999	NM_001035315.2	antisense	genic	0	containing	intronic
0	XLOC_015066	TCONS_00040096	512319	XM_005209396.3	sense	intergenic	4582	same_strand	downstream
0	XLOC_015066	TCONS_00040096	512319	XM_005209398.3	sense	intergenic	4581	same_strand	downstream
0	XLOC_015066	TCONS_00040096	505089	NM_001101849.1	sense	intergenic	6286	same_strand	upstream
0	XLOC_015066	TCONS_00040096	512319	XM_015472227.1	sense	intergenic	4581	same_strand	downstream
0	XLOC_015066	TCONS_00040096	512319	XM_005209395.3	sense	intergenic	4581	same_strand	downstream
0	XLOC_015066	TCONS_00040096	512319	XM_015472223.1	sense	intergenic	4581	same_strand	downstream
0	XLOC_015066	TCONS_00040096	505089	XM_010807296.2	sense	intergenic	6082	same_strand	upstream
0	XLOC_015066	TCONS_00040096	512319	XM_005209399.3	sense	intergenic	4581	same_strand	downstream
0	XLOC_015066	TCONS_00040096	512319	XM_005209394.3	sense	intergenic	4581	same_strand	downstream
0	XLOC_015066	TCONS_00040096	512319	XM_015472226.1	sense	intergenic	4581	same_strand	downstream
0	XLOC_015066	TCONS_00040096	512319	XM_015472224.1	sense	intergenic	4581	same_strand	downstream
0	XLOC_015066	TCONS_00040096	512319	XM_015472225.1	sense	intergenic	4581	same_strand	downstream
0	XLOC_015066	TCONS_00040096	512319	XM_005209397.3	sense	intergenic	4581	same_strand	downstream
1	XLOC_008060	TCONS_00021827	516555	XM_010804395.2	sense	intergenic	97525	same_strand	downstream
0	XLOC_008060	TCONS_00021827	516555	XM_015470043.1	sense	intergenic	97525	same_strand	downstream
0	XLOC_008060	TCONS_00021827	516555	XM_010804394.2	sense	intergenic	97525	same_strand	downstream
0	XLOC_008060	TCONS_00021827	516555	XM_015470042.1	sense	intergenic	97525	same_strand	downstream
0	XLOC_008060	TCONS_00021827	516555	XM_010804393.2	sense	intergenic	97525	same_strand	downstream
0	XLOC_008060	TCONS_00021827	516555	XM_005205611.3	sense	intergenic	97525	same_strand	downstream
0	XLOC_008060	TCONS_00021827	516555	XM_015470044.1	sense	intergenic	97525	same_strand	downstream
0	XLOC_008060	TCONS_00021827	516555	XM_005205612.3	sense	intergenic	97525	same_strand	downstream
1	XLOC_048244	TCONS_00128164	404154	NM_001075142.1	antisense	intergenic	20237	divergent	upstream
1	XLOC_000324	TCONS_00000787	517211	XM_015471124.1	antisense	genic	0	overlapping	exonic
0	XLOC_000324	TCONS_00000787	789845	XR_804195.2	antisense	intergenic	318	divergent	upstream
0	XLOC_000324	TCONS_00000787	789845	XM_010801140.2	antisense	intergenic	318	divergent	upstream
0	XLOC_000324	TCONS_00000787	517211	NM_001075750.1	antisense	intergenic	609	convergent	downstream
0	XLOC_000324	TCONS_00000787	517211	XM_005201311.2	antisense	genic	0	overlapping	exonic
0	XLOC_000324	TCONS_00000787	789845	XM_010801141.2	antisense	intergenic	318	divergent	upstream
0	XLOC_000324	TCONS_00000787	517211	XM_005201310.3	antisense	genic	0	overlapping	exonic
0	XLOC_000324	TCONS_00000787	789845	XM_002684777.4	antisense	intergenic	318	divergent	upstream
0	XLOC_000324	TCONS_00000787	789845	XM_005201359.3	antisense	intergenic	318	divergent	upstream
1	XLOC_024537	TCONS_00065118	509917	NM_001015565.1	antisense	intergenic	750	divergent	upstream
1	XLOC_006110	TCONS_00016512	527883	XM_005205062.3	antisense	intergenic	11500	divergent	upstream
0	XLOC_006110	TCONS_00016512	527883	XM_005205058.3	antisense	intergenic	11500	divergent	upstream
0	XLOC_006110	TCONS_00016512	527883	XM_010803926.2	antisense	intergenic	11500	divergent	upstream
0	XLOC_006110	TCONS_00016512	527883	XM_002686593.5	antisense	intergenic	11500	divergent	upstream
0	XLOC_006110	TCONS_00016512	527883	XM_010803925.2	antisense	intergenic	11500	divergent	upstream
0	XLOC_006110	TCONS_00016512	527883	XM_010803931.2	antisense	intergenic	11500	divergent	upstream
0	XLOC_006110	TCONS_00016512	527883	XM_010803924.2	antisense	intergenic	11500	divergent	upstream
0	XLOC_006110	TCONS_00016512	527883	XM_005205055.3	antisense	intergenic	11500	divergent	upstream
0	XLOC_006110	TCONS_00016512	527883	XM_010803927.2	antisense	intergenic	11500	divergent	upstream
0	XLOC_006110	TCONS_00016512	527883	XM_010803923.2	antisense	intergenic	11500	divergent	upstream
0	XLOC_006110	TCONS_00016512	527883	XM_005205060.3	antisense	intergenic	11500	divergent	upstream
0	XLOC_006110	TCONS_00016512	789572	NM_001102355.1	sense	intergenic	11636	same_strand	upstream
0	XLOC_006110	TCONS_00016512	527883	XM_010803929.2	antisense	intergenic	11500	divergent	upstream
0	XLOC_006110	TCONS_00016512	527883	XM_005205061.3	antisense	intergenic	11500	divergent	upstream
1	XLOC_037792	TCONS_00099432	535113	XM_005219315.3	antisense	genic	0	overlapping	intronic
0	XLOC_037792	TCONS_00099432	505162	XM_010815208.2	antisense	intergenic	4664	divergent	upstream
0	XLOC_037792	TCONS_00099432	616283	NM_001046577.2	antisense	intergenic	69	divergent	upstream
0	XLOC_037792	TCONS_00099432	616283	XR_238425.3	antisense	intergenic	21	divergent	upstream
0	XLOC_037792	TCONS_00099432	505162	XM_010815209.2	antisense	intergenic	4954	divergent	upstream
0	XLOC_037792	TCONS_00099432	505162	XM_010815211.2	antisense	intergenic	9650	divergent	upstream
0	XLOC_037792	TCONS_00099432	616283	XM_005219341.3	antisense	intergenic	21	divergent	upstream
0	XLOC_037792	TCONS_00099432	616283	XM_015458176.1	antisense	intergenic	21	divergent	upstream
0	XLOC_037792	TCONS_00099432	535113	NM_001076046.2	antisense	genic	0	overlapping	intronic
0	XLOC_037792	TCONS_00099432	104974920	XM_010815270.2	sense	intergenic	3696	same_strand	downstream
0	XLOC_037792	TCONS_00099432	505162	XM_010815210.2	antisense	intergenic	9650	divergent	upstream
0	XLOC_037792	TCONS_00099432	505162	XM_010815212.2	antisense	intergenic	9442	divergent	upstream
0	XLOC_037792	TCONS_00099432	616283	XR_812853.2	antisense	intergenic	21	divergent	upstream
1	XLOC_001822	TCONS_00004798	538532	XM_005201743.3	antisense	genic	0	nested	exonic
0	XLOC_001822	TCONS_00004798	538532	XM_015472769.1	antisense	genic	0	nested	exonic
0	XLOC_001822	TCONS_00004798	538532	NM_001205553.1	antisense	genic	0	nested	exonic
0	XLOC_001822	TCONS_00004798	538532	XM_005201744.3	antisense	genic	0	nested	exonic
1	XLOC_030051	TCONS_00078775	281549	XM_015474488.1	sense	intergenic	29193	same_strand	upstream
0	XLOC_030051	TCONS_00078775	281549	NM_174203.1	sense	intergenic	29999	same_strand	upstream
1	XLOC_047878	TCONS_00127143	104975935	XM_010819718.1	sense	intergenic	9502	same_strand	upstream
1	XLOC_009565	TCONS_00025696	790124	NM_001206781.1	sense	intergenic	30644	same_strand	upstream
1	XLOC_030569	TCONS_00080036	533166	NM_001192757.1	sense	intergenic	10520	same_strand	downstream
1	XLOC_042214	TCONS_00111746	606737	NM_001195020.1	antisense	intergenic	18114	convergent	downstream
1	XLOC_053123	TCONS_00141155	785916	NM_001105640.1	antisense	genic	0	nested	intronic
0	XLOC_053123	TCONS_00141155	785599	NM_001206479.1	antisense	intergenic	3423	divergent	upstream
1	XLOC_038495	TCONS_00101412	788123	XM_005220252.3	antisense	intergenic	42007	convergent	downstream
0	XLOC_038495	TCONS_00101412	788123	XM_015458644.1	antisense	intergenic	42007	convergent	downstream
0	XLOC_038495	TCONS_00101412	788123	XM_015458645.1	antisense	intergenic	42007	convergent	downstream
0	XLOC_038495	TCONS_00101412	788123	XM_005220255.3	antisense	intergenic	42007	convergent	downstream
0	XLOC_038495	TCONS_00101412	788123	NM_001206900.1	antisense	intergenic	42007	convergent	downstream
1	XLOC_026487	TCONS_00070035	100300012	XM_005228593.1	sense	intergenic	74523	same_strand	downstream
1	XLOC_036264	TCONS_00094819	767892	NM_001076977.2	sense	genic	0	containing	exonic
0	XLOC_036264	TCONS_00094819	282390	XM_005218906.3	antisense	intergenic	120	convergent	downstream
0	XLOC_036264	TCONS_00094819	282390	NM_174627.1	antisense	intergenic	241	convergent	downstream
0	XLOC_036264	TCONS_00094819	614198	NM_001193019.1	antisense	intergenic	203	divergent	upstream
1	XLOC_004296	TCONS_00011463	538598	XM_003585773.4	sense	intergenic	55061	same_strand	downstream
1	XLOC_012007	TCONS_00032042	504512	NM_001015514.2	sense	intergenic	59290	same_strand	upstream
1	XLOC_017903	TCONS_00047861	541256	XM_002689465.4	antisense	intergenic	81	divergent	upstream
0	XLOC_017903	TCONS_00047861	525027	NM_001034553.2	antisense	intergenic	9998	convergent	downstream
1	XLOC_030493	TCONS_00079803	281773	XM_005215805.3	antisense	intergenic	2018	convergent	downstream
0	XLOC_030493	TCONS_00079803	281773	NM_174320.4	antisense	intergenic	2018	convergent	downstream
1	XLOC_032646	TCONS_00084861	513095	XM_015475063.1	antisense	intergenic	20661	convergent	downstream
0	XLOC_032646	TCONS_00084861	513095	XM_010813174.1	antisense	intergenic	20661	convergent	downstream
1	XLOC_019331	TCONS_00051586	526888	NM_001099709.2	antisense	intergenic	67926	convergent	downstream
1	XLOC_035249	TCONS_00091832	518844	NM_001099008.1	antisense	genic	0	nested	intronic
1	XLOC_037008	TCONS_00097183	509625	NM_001075412.2	antisense	intergenic	3961	convergent	downstream
1	XLOC_040260	TCONS_00106846	540263	XM_005220912.3	sense	intergenic	64697	same_strand	upstream
0	XLOC_040260	TCONS_00106846	540263	XM_015458885.1	sense	intergenic	64697	same_strand	upstream
0	XLOC_040260	TCONS_00106846	540263	XM_015458883.1	sense	intergenic	64697	same_strand	upstream
0	XLOC_040260	TCONS_00106846	540263	XM_015458884.1	sense	intergenic	64697	same_strand	upstream
1	XLOC_039681	TCONS_00105043	613889	XM_015458638.1	antisense	intergenic	22015	divergent	upstream
0	XLOC_039681	TCONS_00105043	613889	XM_015458635.1	antisense	intergenic	22171	divergent	upstream
0	XLOC_039681	TCONS_00105043	613676	NM_001082458.1	sense	intergenic	23118	same_strand	upstream
0	XLOC_039681	TCONS_00105043	613889	XR_001494300.1	antisense	intergenic	22169	divergent	upstream
0	XLOC_039681	TCONS_00105043	613889	XM_015458637.1	antisense	intergenic	22170	divergent	upstream
1	XLOC_051962	TCONS_00138146	512612	XM_015461119.1	antisense	intergenic	66707	divergent	upstream
1	XLOC_010902	TCONS_00029290	101903200	XR_001500434.1	sense	genic	0	containing	exonic
0	XLOC_010902	TCONS_00029290	101903200	XR_001500432.1	sense	genic	0	containing	exonic
0	XLOC_010902	TCONS_00029290	101903200	XR_001500433.1	sense	genic	0	containing	exonic
0	XLOC_010902	TCONS_00029290	101903200	XM_015471451.1	sense	genic	0	containing	exonic
0	XLOC_010902	TCONS_00029290	101903200	XR_001500435.1	sense	genic	0	containing	exonic
0	XLOC_010902	TCONS_00029290	101903200	XM_015471450.1	sense	genic	0	containing	exonic
1	XLOC_046955	TCONS_00124375	615682	XR_239841.3	sense	intergenic	7046	same_strand	downstream
0	XLOC_046955	TCONS_00124375	615682	XM_002697793.3	sense	intergenic	7046	same_strand	downstream
0	XLOC_046955	TCONS_00124375	615682	XR_239842.3	sense	intergenic	7046	same_strand	downstream
1	XLOC_023811	TCONS_00063135	784805	XM_002691657.4	antisense	intergenic	10858	divergent	upstream
0	XLOC_023811	TCONS_00063135	784805	XM_005213454.3	antisense	intergenic	11082	divergent	upstream
0	XLOC_023811	TCONS_00063135	784805	XM_005213455.3	antisense	intergenic	11418	divergent	upstream
1	XLOC_005891	TCONS_00015877	512633	NM_001101959.1	antisense	intergenic	11919	convergent	downstream
0	XLOC_005891	TCONS_00015877	512633	XM_005204713.3	antisense	intergenic	11919	convergent	downstream
0	XLOC_005891	TCONS_00015877	512633	XM_005204714.3	antisense	intergenic	11919	convergent	downstream
0	XLOC_005891	TCONS_00015877	512633	XM_015466177.1	antisense	intergenic	11919	convergent	downstream
1	XLOC_022598	TCONS_00060000	101904834	XM_005212260.3	sense	genic	0	overlapping	exonic
0	XLOC_022598	TCONS_00060000	614412	NM_001081740.2	antisense	intergenic	1311	divergent	upstream
1	XLOC_018771	TCONS_00050194	613935	NM_001191328.1	antisense	genic	0	overlapping	exonic
1	XLOC_017554	TCONS_00046981	540336	XM_002689821.5	antisense	intergenic	535	divergent	upstream
1	XLOC_018177	TCONS_00048506	327662	NM_175784.3	antisense	intergenic	13325	divergent	upstream
1	XLOC_045323	TCONS_00120476	512383	NM_001101955.1	antisense	intergenic	32654	divergent	upstream
1	XLOC_016780	TCONS_00044971	327684	NM_175804.2	antisense	intergenic	4087	divergent	upstream
1	XLOC_001566	TCONS_00004129	533703	NM_001075999.1	antisense	intergenic	36083	convergent	downstream
1	XLOC_042794	TCONS_00113354	613713	NM_001191458.1	sense	intergenic	1845	same_strand	downstream
0	XLOC_042794	TCONS_00113354	613713	XM_010817163.2	sense	intergenic	3155	same_strand	downstream
0	XLOC_042794	TCONS_00113354	613713	XM_005222055.3	sense	intergenic	1845	same_strand	downstream
1	XLOC_025828	TCONS_00068476	513047	NM_001077914.1	sense	intergenic	14309	same_strand	downstream
1	XLOC_043517	TCONS_00115533	522724	XM_015459626.1	antisense	intergenic	1373	divergent	upstream
0	XLOC_043517	TCONS_00115533	281439	XM_005222707.3	antisense	intergenic	4425	convergent	downstream
0	XLOC_043517	TCONS_00115533	281439	XM_010817663.2	antisense	intergenic	4425	convergent	downstream
0	XLOC_043517	TCONS_00115533	281439	NM_174162.1	antisense	intergenic	6891	convergent	downstream
0	XLOC_043517	TCONS_00115533	281439	XM_005222705.3	antisense	intergenic	4425	convergent	downstream
0	XLOC_043517	TCONS_00115533	281439	XM_015459535.1	antisense	intergenic	4425	convergent	downstream
0	XLOC_043517	TCONS_00115533	281439	XM_005222706.3	antisense	intergenic	4425	convergent	downstream
1	XLOC_045380	TCONS_00120642	617655	XM_005223261.3	sense	intergenic	4963	same_strand	downstream
0	XLOC_045380	TCONS_00120642	617655	XM_005223262.3	sense	intergenic	8273	same_strand	downstream
0	XLOC_045380	TCONS_00120642	617655	XM_005223263.3	sense	intergenic	4963	same_strand	downstream
0	XLOC_045380	TCONS_00120642	617655	XM_005223264.3	sense	intergenic	4963	same_strand	downstream
1	XLOC_034314	TCONS_00089211	518844	NM_001099008.1	sense	genic	0	nested	intronic
1	XLOC_018477	TCONS_00049327	282392	XM_005210305.3	sense	intergenic	10007	same_strand	upstream
0	XLOC_018477	TCONS_00049327	282392	NM_174628.1	sense	intergenic	10292	same_strand	upstream
0	XLOC_018477	TCONS_00049327	282392	XM_005210304.3	sense	intergenic	10069	same_strand	upstream
1	XLOC_042211	TCONS_00111728	281117	XM_005222109.3	sense	intergenic	67966	same_strand	upstream
0	XLOC_042211	TCONS_00111728	281117	XM_005222110.3	sense	intergenic	67966	same_strand	upstream
0	XLOC_042211	TCONS_00111728	281117	NM_174037.2	sense	intergenic	67981	same_strand	upstream
0	XLOC_042211	TCONS_00111728	281117	XM_005222112.3	sense	intergenic	67966	same_strand	upstream
0	XLOC_042211	TCONS_00111728	281117	XM_005222111.3	sense	intergenic	67966	same_strand	upstream
1	XLOC_039238	TCONS_00103788	789790	NM_001205464.1	sense	genic	0	containing	intronic
0	XLOC_039238	TCONS_00103788	538109	XM_010816630.2	antisense	intergenic	536	convergent	downstream
0	XLOC_039238	TCONS_00103788	538109	XM_010816633.2	antisense	intergenic	536	convergent	downstream
0	XLOC_039238	TCONS_00103788	538511	XM_015459007.1	antisense	intergenic	2107	divergent	upstream
0	XLOC_039238	TCONS_00103788	538109	XM_010816631.2	antisense	intergenic	536	convergent	downstream
1	XLOC_032831	TCONS_00085359	100848595	XM_015475171.1	antisense	intergenic	10385	divergent	upstream
1	XLOC_010028	TCONS_00026866	513242	NM_001014914.2	sense	intergenic	7606	same_strand	upstream
1	XLOC_008255	TCONS_00022339	518974	XM_005205850.3	antisense	genic	0	nested	exonic
0	XLOC_008255	TCONS_00022339	518974	XM_005205847.3	antisense	genic	0	nested	exonic
0	XLOC_008255	TCONS_00022339	518974	XM_015470770.1	antisense	genic	0	nested	exonic
0	XLOC_008255	TCONS_00022339	518974	XM_015470771.1	antisense	genic	0	nested	exonic
0	XLOC_008255	TCONS_00022339	518974	XM_005205849.3	antisense	genic	0	nested	exonic
0	XLOC_008255	TCONS_00022339	518974	NM_001205851.1	antisense	genic	0	nested	exonic
1	XLOC_053482	TCONS_00142086	513847	NM_001075639.1	sense	intergenic	2329	same_strand	downstream
1	XLOC_003922	TCONS_00010453	281736	NM_174301.3	antisense	intergenic	76020	divergent	upstream
1	XLOC_033286	TCONS_00086555	514901	XM_005217344.3	antisense	intergenic	134	divergent	upstream
0	XLOC_033286	TCONS_00086555	514901	XM_005217346.3	antisense	intergenic	527	divergent	upstream
0	XLOC_033286	TCONS_00086555	514901	NM_001192389.1	antisense	intergenic	1340	divergent	upstream
0	XLOC_033286	TCONS_00086555	514901	XM_005217345.3	antisense	intergenic	527	divergent	upstream
1	XLOC_048510	TCONS_00129056	100336779	XM_002698218.4	sense	intergenic	55765	same_strand	upstream
1	XLOC_031745	TCONS_00082865	101903126	XM_015474716.1	antisense	genic	0	containing	intronic
0	XLOC_031745	TCONS_00082865	506989	NM_001075293.2	antisense	intergenic	192	divergent	upstream
0	XLOC_031745	TCONS_00082865	104970024	XM_010812596.1	antisense	intergenic	3055	convergent	downstream
0	XLOC_031745	TCONS_00082865	101903126	XR_001501942.1	antisense	genic	0	containing	intronic
1	XLOC_023637	TCONS_00062545	514134	XM_015473580.1	antisense	genic	0	nested	intronic
0	XLOC_023637	TCONS_00062545	786516	XM_003586670.4	sense	intergenic	2473	same_strand	downstream
0	XLOC_023637	TCONS_00062545	514134	NM_001193014.1	antisense	genic	0	nested	intronic
0	XLOC_023637	TCONS_00062545	786516	XM_005213164.3	sense	intergenic	2473	same_strand	downstream
0	XLOC_023637	TCONS_00062545	514134	XM_005213126.3	antisense	genic	0	nested	intronic
0	XLOC_023637	TCONS_00062545	514134	XM_015473579.1	antisense	genic	0	nested	intronic
1	XLOC_054312	TCONS_00144043	785916	NM_001105640.1	sense	genic	0	nested	intronic
0	XLOC_054312	TCONS_00144043	532053	XM_010821849.2	sense	intergenic	4175	same_strand	downstream
0	XLOC_054312	TCONS_00144043	532053	NM_001098070.2	sense	intergenic	3295	same_strand	downstream
0	XLOC_054312	TCONS_00144043	532053	XM_015461653.1	sense	intergenic	3522	same_strand	downstream
0	XLOC_054312	TCONS_00144043	532053	XM_005228027.3	sense	intergenic	2032	same_strand	downstream
0	XLOC_054312	TCONS_00144043	526702	XM_005228043.3	sense	intergenic	620	same_strand	upstream
1	XLOC_028121	TCONS_00074118	505723	XM_010811327.1	antisense	intergenic	31606	divergent	upstream
0	XLOC_028121	TCONS_00074118	505723	NM_001205573.1	antisense	intergenic	31660	divergent	upstream
1	XLOC_046415	TCONS_00123030	104975755	XM_015460078.1	sense	intergenic	101	same_strand	downstream
0	XLOC_046415	TCONS_00123030	654400	XM_002697727.2	antisense	intergenic	3243	divergent	upstream
1	XLOC_029283	TCONS_00076994	104974098	XM_015474505.1	sense	intergenic	93862	same_strand	downstream
0	XLOC_029283	TCONS_00076994	784747	XM_003586902.4	antisense	intergenic	97020	divergent	upstream
1	XLOC_044966	TCONS_00119708	614918	NM_001046547.1	antisense	intergenic	14207	convergent	downstream
1	XLOC_008866	TCONS_00023872	107132398	XR_001499352.1	sense	genic	0	containing	exonic
0	XLOC_008866	TCONS_00023872	107132398	XR_001499351.1	sense	genic	0	nested	exonic
0	XLOC_008866	TCONS_00023872	107132398	XM_015469043.1	sense	genic	0	overlapping	exonic
0	XLOC_008866	TCONS_00023872	107132398	XR_001499349.1	sense	genic	0	overlapping	exonic
0	XLOC_008866	TCONS_00023872	107132398	XR_001499345.1	sense	genic	0	overlapping	exonic
0	XLOC_008866	TCONS_00023872	107132398	XM_015469050.1	sense	genic	0	nested	exonic
0	XLOC_008866	TCONS_00023872	107132398	XR_001499339.1	sense	genic	0	overlapping	exonic
1	XLOC_033415	TCONS_00086823	515533	XM_002693892.4	antisense	intergenic	3244	convergent	downstream
1	XLOC_031982	TCONS_00083370	613288	XM_005216315.3	sense	intergenic	21718	same_strand	upstream
0	XLOC_031982	TCONS_00083370	613288	NM_001082456.2	sense	intergenic	25409	same_strand	upstream
1	XLOC_009682	TCONS_00025931	515310	XM_015470895.1	antisense	intergenic	256	divergent	upstream
0	XLOC_009682	TCONS_00025931	515310	XM_010804772.2	antisense	intergenic	259	divergent	upstream
0	XLOC_009682	TCONS_00025931	515310	NM_001046195.1	antisense	intergenic	295	divergent	upstream
1	XLOC_031451	TCONS_00082037	515914	XM_002692957.4	antisense	intergenic	51437	divergent	upstream
1	XLOC_014110	TCONS_00037501	510065	NM_001103236.1	sense	genic	0	nested	intronic
1	XLOC_036927	TCONS_00096912	100847773	XM_005219833.3	sense	intergenic	2176	same_strand	upstream
0	XLOC_036927	TCONS_00096912	100847773	XM_010815661.2	sense	intergenic	2486	same_strand	upstream
0	XLOC_036927	TCONS_00096912	100847773	XM_005219834.3	sense	intergenic	2547	same_strand	upstream
0	XLOC_036927	TCONS_00096912	615990	XR_813063.2	sense	intergenic	9935	same_strand	upstream
0	XLOC_036927	TCONS_00096912	100141141	XM_002695512.5	antisense	intergenic	4967	divergent	upstream
0	XLOC_036927	TCONS_00096912	615990	XM_010815662.2	sense	intergenic	9935	same_strand	upstream
0	XLOC_036927	TCONS_00096912	615990	XM_010815664.2	sense	intergenic	7984	same_strand	upstream
0	XLOC_036927	TCONS_00096912	100847773	XM_010815660.2	sense	intergenic	2547	same_strand	upstream
0	XLOC_036927	TCONS_00096912	100847773	XM_003587360.4	sense	intergenic	2176	same_strand	upstream
0	XLOC_036927	TCONS_00096912	100141141	XM_015458505.1	antisense	intergenic	4979	divergent	upstream
0	XLOC_036927	TCONS_00096912	615990	XM_010815663.2	sense	intergenic	9935	same_strand	upstream
1	XLOC_028818	TCONS_00075989	107133097	XM_015474397.1	sense	intergenic	148	same_strand	downstream
0	XLOC_028818	TCONS_00075989	101905222	XM_015474396.1	sense	intergenic	2986	same_strand	downstream
0	XLOC_028818	TCONS_00075989	101905222	XM_015474394.1	sense	intergenic	2986	same_strand	downstream
0	XLOC_028818	TCONS_00075989	101905222	XM_015474395.1	sense	intergenic	2242	same_strand	downstream
1	XLOC_044751	TCONS_00119310	280943	XM_005223596.3	antisense	genic	0	nested	exonic
0	XLOC_044751	TCONS_00119310	280845	NM_001013401.2	antisense	intergenic	1518	convergent	downstream
0	XLOC_044751	TCONS_00119310	529757	XM_010818382.1	sense	intergenic	3286	same_strand	downstream
0	XLOC_044751	TCONS_00119310	529757	XM_002697371.3	sense	intergenic	3286	same_strand	downstream
0	XLOC_044751	TCONS_00119310	100296268	XM_002697374.4	antisense	intergenic	9166	divergent	upstream
0	XLOC_044751	TCONS_00119310	100296268	XM_015459907.1	antisense	intergenic	9236	divergent	upstream
0	XLOC_044751	TCONS_00119310	280845	XM_005223586.3	antisense	intergenic	1518	convergent	downstream
0	XLOC_044751	TCONS_00119310	100296268	XM_015459906.1	antisense	intergenic	8174	divergent	upstream
0	XLOC_044751	TCONS_00119310	100296268	XM_002697373.4	antisense	intergenic	8178	divergent	upstream
0	XLOC_044751	TCONS_00119310	280943	NM_173966.3	antisense	genic	0	nested	exonic
1	XLOC_011216	TCONS_00029990	539771	XM_005206169.3	antisense	intergenic	24897	convergent	downstream
0	XLOC_011216	TCONS_00029990	539771	XM_005206168.2	antisense	intergenic	24897	convergent	downstream
0	XLOC_011216	TCONS_00029990	539771	XM_015470950.1	antisense	intergenic	24897	convergent	downstream
0	XLOC_011216	TCONS_00029990	539771	NM_001014958.1	antisense	intergenic	26500	convergent	downstream
1	XLOC_053492	TCONS_00142099	536443	NM_001192881.1	antisense	intergenic	44021	divergent	upstream
1	XLOC_036496	TCONS_00095586	513675	XM_010815169.2	antisense	genic	0	nested	exonic
0	XLOC_036496	TCONS_00095586	513675	XM_015458220.1	antisense	genic	0	nested	exonic
0	XLOC_036496	TCONS_00095586	513675	XM_015458219.1	antisense	genic	0	nested	exonic
0	XLOC_036496	TCONS_00095586	513675	XM_002695096.5	antisense	genic	0	nested	exonic
0	XLOC_036496	TCONS_00095586	101905615	XM_015458243.1	sense	intergenic	7188	same_strand	downstream
0	XLOC_036496	TCONS_00095586	790091	XM_002695097.3	antisense	intergenic	5948	convergent	downstream
0	XLOC_036496	TCONS_00095586	513675	XM_005219436.3	antisense	genic	0	nested	exonic
0	XLOC_036496	TCONS_00095586	513675	XM_010815170.2	antisense	genic	0	nested	exonic
0	XLOC_036496	TCONS_00095586	790091	XM_005219442.2	antisense	intergenic	5948	convergent	downstream
0	XLOC_036496	TCONS_00095586	513675	XM_015458218.1	antisense	genic	0	nested	exonic
0	XLOC_036496	TCONS_00095586	513676	NM_001205766.1	antisense	intergenic	3011	divergent	upstream
1	XLOC_042106	TCONS_00111438	505600	XM_005222142.3	sense	intergenic	97	same_strand	upstream
0	XLOC_042106	TCONS_00111438	407220	NM_001205520.1	antisense	intergenic	331	divergent	upstream
0	XLOC_042106	TCONS_00111438	407220	XM_005222133.3	antisense	intergenic	123	divergent	upstream
1	XLOC_032781	TCONS_00085239	616017	XM_005216984.3	antisense	intergenic	628	convergent	downstream
0	XLOC_032781	TCONS_00085239	616017	NM_001206230.1	antisense	intergenic	1518	convergent	downstream
1	XLOC_053454	TCONS_00142049	104976398	XM_015461759.1	antisense	genic	0	containing	intronic
1	XLOC_016157	TCONS_00043207	505627	XM_005209088.3	sense	intergenic	29407	same_strand	upstream
0	XLOC_016157	TCONS_00043207	505627	XM_005209089.3	sense	intergenic	29408	same_strand	upstream
1	XLOC_011829	TCONS_00031447	616715	NM_001046584.2	sense	intergenic	3345	same_strand	upstream
1	XLOC_030624	TCONS_00080231	282866	NM_174743.2	antisense	intergenic	56832	divergent	upstream
1	XLOC_023134	TCONS_00061319	525800	NM_001102095.1	sense	intergenic	82370	same_strand	upstream
1	XLOC_007003	TCONS_00018878	511531	XM_005204362.2	antisense	genic	0	overlapping	intronic
0	XLOC_007003	TCONS_00018878	508712	XM_005204281.3	antisense	intergenic	279	divergent	upstream
0	XLOC_007003	TCONS_00018878	508712	XR_001496846.1	antisense	intergenic	197	divergent	upstream
0	XLOC_007003	TCONS_00018878	511531	XM_002686268.5	antisense	genic	0	overlapping	intronic
0	XLOC_007003	TCONS_00018878	508712	XM_005204283.3	antisense	intergenic	4843	divergent	upstream
0	XLOC_007003	TCONS_00018878	508712	XM_005204282.3	antisense	intergenic	197	divergent	upstream
0	XLOC_007003	TCONS_00018878	508712	XM_015464368.1	antisense	intergenic	197	divergent	upstream
0	XLOC_007003	TCONS_00018878	508712	NM_001075370.1	antisense	intergenic	264	divergent	upstream
1	XLOC_015801	TCONS_00042079	510538	NM_001075453.1	antisense	intergenic	278	divergent	upstream
1	XLOC_003066	TCONS_00008065	520192	NM_001083441.1	antisense	intergenic	84332	convergent	downstream
1	XLOC_001488	TCONS_00003877	783019	NM_001101287.1	antisense	genic	0	overlapping	intronic
1	XLOC_033413	TCONS_00086816	505149	NM_001100298.1	antisense	intergenic	130	divergent	upstream
0	XLOC_033413	TCONS_00086816	511844	NM_001035104.1	sense	intergenic	2999	same_strand	upstream
1	XLOC_006505	TCONS_00017588	100140126	XM_010803075.2	antisense	genic	0	containing	intronic
1	XLOC_023642	TCONS_00062552	515816	NM_001098988.2	sense	intergenic	48708	same_strand	upstream
0	XLOC_023642	TCONS_00062552	515816	XM_010810340.2	sense	intergenic	48743	same_strand	upstream
1	XLOC_018934	TCONS_00050534	777787	NM_001078162.2	antisense	intergenic	1251	divergent	upstream
0	XLOC_018934	TCONS_00050534	505300	XM_010808401.2	antisense	intergenic	7863	divergent	upstream
1	XLOC_018010	TCONS_00048066	510726	XM_002689555.4	antisense	genic	0	containing	intronic
0	XLOC_018010	TCONS_00048066	100329207	NM_001172041.1	antisense	intergenic	8929	divergent	upstream
0	XLOC_018010	TCONS_00048066	618985	XM_002689527.4	antisense	intergenic	7019	convergent	downstream
1	XLOC_044252	TCONS_00117907	616071	NM_001206903.1	antisense	intergenic	46155	divergent	upstream
1	XLOC_005208	TCONS_00013902	497022	NM_001011676.3	antisense	intergenic	35545	convergent	downstream
1	XLOC_027634	TCONS_00072949	508658	NM_001100326.1	sense	intergenic	87053	same_strand	upstream
1	XLOC_019017	TCONS_00050747	539486	XM_003586467.4	antisense	intergenic	219	divergent	upstream
1	XLOC_047723	TCONS_00126632	617590	XM_015460542.1	sense	genic	0	overlapping	exonic
0	XLOC_047723	TCONS_00126632	516099	NM_001025569.1	sense	intergenic	7291	same_strand	upstream
0	XLOC_047723	TCONS_00126632	516099	XM_005225115.1	sense	intergenic	7259	same_strand	upstream
1	XLOC_046749	TCONS_00123836	618684	XM_005223936.3	antisense	genic	0	nested	intronic
0	XLOC_046749	TCONS_00123836	618684	XM_005223935.3	antisense	genic	0	nested	intronic
0	XLOC_046749	TCONS_00123836	618684	NM_001206674.1	antisense	genic	0	nested	intronic
0	XLOC_046749	TCONS_00123836	618684	XM_005223934.3	antisense	genic	0	nested	intronic
0	XLOC_046749	TCONS_00123836	618684	XM_005223937.3	antisense	genic	0	nested	intronic
1	XLOC_033160	TCONS_00086272	539085	NM_001079611.2	antisense	intergenic	9776	divergent	upstream
1	XLOC_041551	TCONS_00110056	784898	XM_010816879.2	sense	intergenic	43325	same_strand	downstream
1	XLOC_029680	TCONS_00077963	281884	XM_015474407.1	antisense	intergenic	639	divergent	upstream
0	XLOC_029680	TCONS_00077963	281884	NM_174374.2	antisense	intergenic	894	divergent	upstream
1	XLOC_000576	TCONS_00001416	533510	XM_010801303.2	antisense	intergenic	7336	divergent	upstream
0	XLOC_000576	TCONS_00001416	533510	NM_001206196.1	antisense	intergenic	8411	divergent	upstream
0	XLOC_000576	TCONS_00001416	533510	XM_005201597.3	antisense	intergenic	7336	divergent	upstream
0	XLOC_000576	TCONS_00001416	533510	XM_005201599.3	antisense	intergenic	7336	divergent	upstream
1	XLOC_024973	TCONS_00066453	539229	XM_015473676.1	antisense	intergenic	870	convergent	downstream
1	XLOC_034032	TCONS_00088478	519058	NM_001205853.1	sense	intergenic	15555	same_strand	downstream
0	XLOC_034032	TCONS_00088478	519058	XM_015475273.1	sense	intergenic	15556	same_strand	downstream
0	XLOC_034032	TCONS_00088478	519058	XM_015475272.1	sense	intergenic	15556	same_strand	downstream
0	XLOC_034032	TCONS_00088478	519058	XM_010813557.1	sense	intergenic	15556	same_strand	downstream
1	XLOC_003137	TCONS_00008269	617853	XM_005203006.3	sense	intergenic	6473	same_strand	downstream
0	XLOC_003137	TCONS_00008269	787439	XM_010802492.2	sense	intergenic	7121	same_strand	upstream
0	XLOC_003137	TCONS_00008269	787439	XM_005203042.3	sense	intergenic	7122	same_strand	upstream
0	XLOC_003137	TCONS_00008269	617853	NM_001076480.2	sense	intergenic	6475	same_strand	downstream
1	XLOC_047691	TCONS_00126550	535225	NM_001206904.1	antisense	genic	0	nested	intronic
0	XLOC_047691	TCONS_00126550	535225	XM_015460485.1	antisense	intergenic	3556	divergent	upstream
0	XLOC_047691	TCONS_00126550	535225	XM_005225179.3	antisense	intergenic	196	divergent	upstream
1	XLOC_029336	TCONS_00077107	282296	NM_174568.2	sense	intergenic	81024	same_strand	upstream
1	XLOC_027199	TCONS_00071833	281793	NM_001271771.1	antisense	genic	0	overlapping	intronic
1	XLOC_053123	TCONS_00141150	785916	NM_001105640.1	antisense	genic	0	nested	intronic
0	XLOC_053123	TCONS_00141150	785599	NM_001206479.1	antisense	intergenic	3423	divergent	upstream
1	XLOC_035981	TCONS_00093871	404171	XM_005218464.3	sense	intergenic	4169	same_strand	upstream
0	XLOC_035981	TCONS_00093871	510004	XM_005218523.3	sense	intergenic	6935	same_strand	downstream
0	XLOC_035981	TCONS_00093871	510004	XM_005218524.3	sense	intergenic	6935	same_strand	downstream
0	XLOC_035981	TCONS_00093871	404171	NM_001206178.1	sense	intergenic	4216	same_strand	upstream
0	XLOC_035981	TCONS_00093871	404171	XM_005218465.3	sense	intergenic	4169	same_strand	upstream
0	XLOC_035981	TCONS_00093871	510004	NM_001098921.1	sense	intergenic	6935	same_strand	downstream
0	XLOC_035981	TCONS_00093871	404171	XM_015475706.1	sense	intergenic	4169	same_strand	upstream
1	XLOC_039066	TCONS_00103240	399560	NM_201606.2	antisense	genic	0	overlapping	intronic
0	XLOC_039066	TCONS_00103240	511582	XM_005221033.3	antisense	intergenic	2937	convergent	downstream
0	XLOC_039066	TCONS_00103240	511582	NM_001046089.1	antisense	intergenic	2937	convergent	downstream
0	XLOC_039066	TCONS_00103240	511582	XM_015458924.1	antisense	intergenic	2937	convergent	downstream
0	XLOC_039066	TCONS_00103240	100848134	XM_003587470.4	antisense	intergenic	425	divergent	upstream
1	XLOC_014901	TCONS_00039731	512138	XM_002689067.1	antisense	intergenic	6713	divergent	upstream
1	XLOC_033466	TCONS_00086940	531710	XM_005216773.3	antisense	intergenic	982	divergent	upstream
0	XLOC_033466	TCONS_00086940	531710	XM_005216774.3	antisense	intergenic	2352	divergent	upstream
0	XLOC_033466	TCONS_00086940	531710	NM_001102140.2	antisense	intergenic	3704	divergent	upstream
1	XLOC_004342	TCONS_00011611	617693	XM_015459744.1	antisense	intergenic	369	divergent	upstream
0	XLOC_004342	TCONS_00011611	537511	XM_010802433.2	antisense	intergenic	1441	convergent	downstream
0	XLOC_004342	TCONS_00011611	537511	NM_001192908.1	antisense	intergenic	2064	convergent	downstream
0	XLOC_004342	TCONS_00011611	537511	XM_010802432.2	antisense	intergenic	1441	convergent	downstream
0	XLOC_004342	TCONS_00011611	537511	XM_005202975.3	antisense	intergenic	2655	convergent	downstream
0	XLOC_004342	TCONS_00011611	537511	XM_010802435.2	antisense	intergenic	2655	convergent	downstream
0	XLOC_004342	TCONS_00011611	537511	XM_010802434.2	antisense	intergenic	1441	convergent	downstream
0	XLOC_004342	TCONS_00011611	537511	XM_015459586.1	antisense	intergenic	1441	convergent	downstream
1	XLOC_054779	TCONS_00145223	100140016	NM_001191354.1	antisense	genic	0	nested	intronic
1	XLOC_025162	TCONS_00066949	615969	XM_015473796.1	antisense	intergenic	748	divergent	upstream
0	XLOC_025162	TCONS_00066949	615969	XM_015473795.1	antisense	intergenic	748	divergent	upstream
0	XLOC_025162	TCONS_00066949	615969	XM_015473794.1	antisense	intergenic	748	divergent	upstream
0	XLOC_025162	TCONS_00066949	615969	XM_015473792.1	antisense	intergenic	748	divergent	upstream
0	XLOC_025162	TCONS_00066949	615969	XM_015473793.1	antisense	intergenic	776	divergent	upstream
0	XLOC_025162	TCONS_00066949	615969	XM_015473798.1	antisense	intergenic	763	divergent	upstream
0	XLOC_025162	TCONS_00066949	615969	XM_015473797.1	antisense	intergenic	748	divergent	upstream
0	XLOC_025162	TCONS_00066949	615969	XM_010810747.2	antisense	intergenic	763	divergent	upstream
1	XLOC_048110	TCONS_00127854	100126827	NM_001111263.1	sense	intergenic	4659	same_strand	downstream
1	XLOC_041711	TCONS_00110457	281374	NM_174136.2	antisense	intergenic	6611	divergent	upstream
1	XLOC_044652	TCONS_00119021	100271839	NM_001145653.1	sense	genic	0	overlapping	exonic
1	XLOC_015648	TCONS_00041692	613634	NM_001035436.2	antisense	genic	0	overlapping	exonic
1	XLOC_024531	TCONS_00065104	281625	NM_001001440.2	antisense	genic	0	overlapping	intronic
1	XLOC_043121	TCONS_00114131	789632	XM_002696896.5	sense	intergenic	74884	same_strand	downstream
1	XLOC_012133	TCONS_00032356	613777	NM_001104999.1	sense	genic	0	containing	exonic
0	XLOC_012133	TCONS_00032356	515155	XM_010805587.2	sense	intergenic	3243	same_strand	upstream
0	XLOC_012133	TCONS_00032356	515155	NM_001245949.1	sense	intergenic	3330	same_strand	upstream
0	XLOC_012133	TCONS_00032356	515155	XM_010805589.2	sense	intergenic	3243	same_strand	upstream
1	XLOC_047743	TCONS_00126686	617340	XM_005225215.3	antisense	genic	0	overlapping	exonic
0	XLOC_047743	TCONS_00126686	617340	NM_001193154.1	antisense	genic	0	overlapping	intronic
0	XLOC_047743	TCONS_00126686	617340	XM_015460498.1	antisense	genic	0	overlapping	exonic
1	XLOC_018330	TCONS_00048930	539818	NM_001102521.2	sense	genic	0	containing	intronic
1	XLOC_045617	TCONS_00121269	510383	XM_005223407.3	antisense	intergenic	9015	divergent	upstream
0	XLOC_045617	TCONS_00121269	510383	XM_005223406.3	antisense	intergenic	9048	divergent	upstream
0	XLOC_045617	TCONS_00121269	510383	NM_001034379.1	antisense	intergenic	9074	divergent	upstream
0	XLOC_045617	TCONS_00121269	510383	XM_010818175.1	antisense	intergenic	9287	divergent	upstream
0	XLOC_045617	TCONS_00121269	510383	XM_005223405.3	antisense	intergenic	9088	divergent	upstream
1	XLOC_014110	TCONS_00037503	510065	NM_001103236.1	sense	genic	0	nested	intronic
1	XLOC_019263	TCONS_00051395	515854	XM_005210965.3	antisense	intergenic	63049	divergent	upstream
1	XLOC_002688	TCONS_00006963	615626	NM_001039953.1	sense	genic	0	containing	exonic
1	XLOC_009052	TCONS_00024382	508836	XM_005205529.2	sense	intergenic	10865	same_strand	downstream
0	XLOC_009052	TCONS_00024382	508836	XM_005205531.3	sense	intergenic	10865	same_strand	downstream
0	XLOC_009052	TCONS_00024382	508836	NM_001075375.1	sense	intergenic	10865	same_strand	downstream
0	XLOC_009052	TCONS_00024382	508836	XM_005205528.1	sense	intergenic	10865	same_strand	downstream
1	XLOC_000348	TCONS_00000835	100336456	XM_005201255.3	antisense	intergenic	1013	convergent	downstream
0	XLOC_000348	TCONS_00000835	100336456	NM_001205368.1	antisense	intergenic	1048	convergent	downstream
1	XLOC_010649	TCONS_00028607	615414	NM_001076372.1	antisense	genic	0	overlapping	intronic
1	XLOC_034142	TCONS_00088799	107133266	XM_015475306.1	sense	genic	0	containing	exonic
0	XLOC_034142	TCONS_00088799	107133266	XM_015475308.1	sense	genic	0	containing	exonic
0	XLOC_034142	TCONS_00088799	107133266	XM_015475307.1	sense	genic	0	containing	exonic
0	XLOC_034142	TCONS_00088799	407770	NM_001206657.1	antisense	genic	0	nested	intronic
1	XLOC_032571	TCONS_00084700	529930	XM_010813107.1	antisense	intergenic	89487	divergent	upstream
1	XLOC_051493	TCONS_00136849	618028	NM_001078085.1	antisense	intergenic	88323	divergent	upstream
1	XLOC_027878	TCONS_00073500	535824	XM_015474023.1	antisense	intergenic	99881	divergent	upstream
1	XLOC_004546	TCONS_00012235	281133	XM_005203072.3	antisense	intergenic	582	divergent	upstream
1	XLOC_001097	TCONS_00002873	529062	NM_001205960.1	antisense	intergenic	82893	divergent	upstream
0	XLOC_001097	TCONS_00002873	529062	XM_010801755.2	antisense	intergenic	88362	divergent	upstream
0	XLOC_001097	TCONS_00002873	529062	XM_010801758.2	antisense	intergenic	85496	divergent	upstream
0	XLOC_001097	TCONS_00002873	529062	XM_010801757.2	antisense	intergenic	88315	divergent	upstream
1	XLOC_027644	TCONS_00072965	530401	XM_005215067.3	antisense	intergenic	25276	convergent	downstream
0	XLOC_027644	TCONS_00072965	530401	XM_005215066.3	antisense	intergenic	25276	convergent	downstream
0	XLOC_027644	TCONS_00072965	530401	XM_002692357.4	antisense	intergenic	25276	convergent	downstream
0	XLOC_027644	TCONS_00072965	530401	XM_005215064.3	antisense	intergenic	25276	convergent	downstream
1	XLOC_041608	TCONS_00110236	101907985	XM_015459162.1	sense	intergenic	39239	same_strand	downstream
0	XLOC_041608	TCONS_00110236	101907985	XR_813942.2	sense	intergenic	39240	same_strand	downstream
0	XLOC_041608	TCONS_00110236	101907985	XR_813946.2	sense	intergenic	39240	same_strand	downstream
0	XLOC_041608	TCONS_00110236	101907985	XR_813945.2	sense	intergenic	39240	same_strand	downstream
0	XLOC_041608	TCONS_00110236	101907985	XR_813943.2	sense	intergenic	39240	same_strand	downstream
0	XLOC_041608	TCONS_00110236	101907985	XM_015459167.1	sense	intergenic	39240	same_strand	downstream
1	XLOC_020098	TCONS_00053464	617148	NM_001078068.1	antisense	genic	0	overlapping	intronic
1	XLOC_039063	TCONS_00103237	515433	XM_005221046.2	antisense	intergenic	140	divergent	upstream
0	XLOC_039063	TCONS_00103237	515433	NM_001192414.1	antisense	intergenic	4381	divergent	upstream
0	XLOC_039063	TCONS_00103237	515433	XM_015458928.1	antisense	intergenic	301	divergent	upstream
0	XLOC_039063	TCONS_00103237	515433	XM_015458927.1	antisense	intergenic	306	divergent	upstream
1	XLOC_041510	TCONS_00109962	506746	XM_002696452.3	sense	intergenic	24466	same_strand	downstream
0	XLOC_041510	TCONS_00109962	789390	XM_010816870.2	sense	intergenic	26403	same_strand	upstream
1	XLOC_031081	TCONS_00081243	512239	XM_015474887.1	sense	intergenic	71558	same_strand	downstream
0	XLOC_031081	TCONS_00081243	512239	XM_015474886.1	sense	intergenic	71558	same_strand	downstream
0	XLOC_031081	TCONS_00081243	512239	XM_005216450.3	sense	intergenic	71558	same_strand	downstream
0	XLOC_031081	TCONS_00081243	512239	XM_015474885.1	sense	intergenic	71558	same_strand	downstream
0	XLOC_031081	TCONS_00081243	512239	NM_001205309.1	sense	intergenic	71558	same_strand	downstream
1	XLOC_012218	TCONS_00032579	519271	XM_010805653.2	antisense	intergenic	129	divergent	upstream
0	XLOC_012218	TCONS_00032579	519271	XM_005207251.3	antisense	intergenic	228	divergent	upstream
0	XLOC_012218	TCONS_00032579	519271	XM_010805660.2	antisense	intergenic	129	divergent	upstream
0	XLOC_012218	TCONS_00032579	519271	XM_010805659.2	antisense	intergenic	129	divergent	upstream
0	XLOC_012218	TCONS_00032579	519271	XM_010805657.2	antisense	intergenic	129	divergent	upstream
0	XLOC_012218	TCONS_00032579	519271	XM_015471340.1	antisense	intergenic	129	divergent	upstream
0	XLOC_012218	TCONS_00032579	519271	XM_005207252.3	antisense	intergenic	129	divergent	upstream
0	XLOC_012218	TCONS_00032579	519271	XM_010805656.2	antisense	intergenic	129	divergent	upstream
0	XLOC_012218	TCONS_00032579	519271	XM_010805658.2	antisense	intergenic	129	divergent	upstream
0	XLOC_012218	TCONS_00032579	519271	XM_010805661.2	antisense	intergenic	129	divergent	upstream
0	XLOC_012218	TCONS_00032579	519271	XM_005207253.3	antisense	intergenic	497	divergent	upstream
1	XLOC_012562	TCONS_00033409	540487	NM_001015676.1	antisense	genic	0	overlapping	intronic
0	XLOC_012562	TCONS_00033409	107131223	XM_005207589.3	antisense	intergenic	130	divergent	upstream
0	XLOC_012562	TCONS_00033409	540487	XM_005207588.3	antisense	genic	0	overlapping	intronic
0	XLOC_012562	TCONS_00033409	107131223	XM_003586178.4	antisense	intergenic	130	divergent	upstream
1	XLOC_034716	TCONS_00090332	282204	NM_174525.2	sense	intergenic	19766	same_strand	downstream
1	XLOC_053990	TCONS_00143321	327687	NM_175806.2	antisense	intergenic	285	divergent	upstream
0	XLOC_053990	TCONS_00143321	515177	XM_010821597.2	antisense	intergenic	8985	convergent	downstream
0	XLOC_053990	TCONS_00143321	515177	XM_005227723.3	antisense	intergenic	8985	convergent	downstream
0	XLOC_053990	TCONS_00143321	515177	XM_002699714.4	antisense	intergenic	8985	convergent	downstream
0	XLOC_053990	TCONS_00143321	515177	XM_010821596.2	antisense	intergenic	8985	convergent	downstream
0	XLOC_053990	TCONS_00143321	281188	NM_174064.3	antisense	intergenic	8763	divergent	upstream
1	XLOC_004116	TCONS_00011029	537747	XM_005202749.3	sense	intergenic	44211	same_strand	upstream
0	XLOC_004116	TCONS_00011029	537747	NM_001192919.1	sense	intergenic	44550	same_strand	upstream
0	XLOC_004116	TCONS_00011029	537747	XM_005202750.3	sense	intergenic	44211	same_strand	upstream
1	XLOC_020572	TCONS_00054518	788119	NM_001102536.1	antisense	intergenic	782	divergent	upstream
1	XLOC_000987	TCONS_00002501	512069	XM_015473744.1	sense	intergenic	10506	same_strand	downstream
0	XLOC_000987	TCONS_00002501	512069	XM_010801651.2	sense	intergenic	10512	same_strand	downstream
0	XLOC_000987	TCONS_00002501	512069	XM_015473746.1	sense	intergenic	10511	same_strand	downstream
0	XLOC_000987	TCONS_00002501	512069	NM_001046108.2	sense	intergenic	10511	same_strand	downstream
0	XLOC_000987	TCONS_00002501	512069	XM_015473748.1	sense	intergenic	10506	same_strand	downstream
1	XLOC_040054	TCONS_00106220	508847	XM_005220694.3	antisense	genic	0	overlapping	exonic
0	XLOC_040054	TCONS_00106220	508847	NM_001046014.1	antisense	genic	0	overlapping	exonic
0	XLOC_040054	TCONS_00106220	508847	XM_015458828.1	antisense	genic	0	overlapping	exonic
0	XLOC_040054	TCONS_00106220	508847	XM_005220697.2	antisense	intergenic	213	divergent	upstream
0	XLOC_040054	TCONS_00106220	508847	XM_005220696.3	antisense	genic	0	overlapping	exonic
0	XLOC_040054	TCONS_00106220	505709	NM_001303629.1	antisense	intergenic	4868	convergent	downstream
0	XLOC_040054	TCONS_00106220	508847	XM_015458829.1	antisense	genic	0	overlapping	exonic
0	XLOC_040054	TCONS_00106220	508847	XM_015458827.1	antisense	intergenic	1139	divergent	upstream
0	XLOC_040054	TCONS_00106220	505710	NM_001075221.2	sense	intergenic	2646	same_strand	upstream
0	XLOC_040054	TCONS_00106220	508847	XM_005220695.3	antisense	genic	0	overlapping	exonic
1	XLOC_004666	TCONS_00012479	506944	NM_001192122.1	antisense	intergenic	4149	divergent	upstream
0	XLOC_004666	TCONS_00012479	506944	XR_805240.2	antisense	intergenic	4153	divergent	upstream
1	XLOC_012286	TCONS_00032794	613306	XM_005207341.3	antisense	intergenic	975	divergent	upstream
0	XLOC_012286	TCONS_00032794	613306	NM_001206126.1	antisense	intergenic	9148	divergent	upstream
1	XLOC_004860	TCONS_00012963	534753	XM_002685957.5	sense	intergenic	12325	same_strand	upstream
0	XLOC_004860	TCONS_00012963	534753	XM_015461839.1	sense	intergenic	12325	same_strand	upstream
1	XLOC_044622	TCONS_00118942	510932	NM_001034398.2	sense	intergenic	3341	same_strand	upstream
0	XLOC_044622	TCONS_00118942	510932	XM_015459795.1	sense	intergenic	4215	same_strand	upstream
0	XLOC_044622	TCONS_00118942	510932	XM_010818176.1	sense	intergenic	3568	same_strand	upstream
0	XLOC_044622	TCONS_00118942	510932	XM_005223409.3	sense	intergenic	3890	same_strand	upstream
1	XLOC_050142	TCONS_00133291	408016	NM_001077840.1	sense	intergenic	17271	same_strand	downstream
0	XLOC_050142	TCONS_00133291	408016	XM_010820245.2	sense	intergenic	17271	same_strand	downstream
1	XLOC_040755	TCONS_00108161	100850100	XM_015459065.1	sense	intergenic	55684	same_strand	upstream
1	XLOC_046763	TCONS_00123876	517668	XM_002697659.2	antisense	intergenic	2	convergent	downstream
1	XLOC_016402	TCONS_00043946	782690	XM_005209346.3	antisense	intergenic	9176	divergent	upstream
0	XLOC_016402	TCONS_00043946	782690	NM_001099186.2	antisense	intergenic	9217	divergent	upstream
0	XLOC_016402	TCONS_00043946	782690	XM_005209348.3	antisense	intergenic	9176	divergent	upstream
1	XLOC_046770	TCONS_00123888	530407	XM_015460051.1	antisense	intergenic	943	divergent	upstream
0	XLOC_046770	TCONS_00123888	530407	NM_001192694.1	antisense	intergenic	1841	divergent	upstream
0	XLOC_046770	TCONS_00123888	530407	XM_015460050.1	antisense	intergenic	7736	divergent	upstream
1	XLOC_030346	TCONS_00079409	100336629	XM_015474584.1	antisense	intergenic	15964	convergent	downstream
0	XLOC_030346	TCONS_00079409	100336629	XM_015474586.1	antisense	intergenic	19270	convergent	downstream
0	XLOC_030346	TCONS_00079409	100336629	XM_015474585.1	antisense	intergenic	19270	convergent	downstream
0	XLOC_030346	TCONS_00079409	100336629	XM_015474587.1	antisense	intergenic	19006	convergent	downstream
0	XLOC_030346	TCONS_00079409	100336629	XM_015474591.1	antisense	intergenic	19127	convergent	downstream
0	XLOC_030346	TCONS_00079409	100336629	XM_015474590.1	antisense	intergenic	19127	convergent	downstream
0	XLOC_030346	TCONS_00079409	100336629	XM_015474589.1	antisense	intergenic	19378	convergent	downstream
0	XLOC_030346	TCONS_00079409	100336629	XM_003586931.4	antisense	intergenic	19270	convergent	downstream
1	XLOC_036951	TCONS_00096986	790185	XM_002694719.4	antisense	genic	0	overlapping	intronic
0	XLOC_036951	TCONS_00096986	790185	XM_010814339.2	antisense	genic	0	overlapping	intronic
1	XLOC_042794	TCONS_00113352	613713	NM_001191458.1	sense	intergenic	22002	same_strand	downstream
0	XLOC_042794	TCONS_00113352	613713	XM_010817163.2	sense	intergenic	23312	same_strand	downstream
0	XLOC_042794	TCONS_00113352	613713	XM_005222055.3	sense	intergenic	22002	same_strand	downstream
1	XLOC_012306	TCONS_00032823	518880	NM_001046241.1	antisense	intergenic	66788	convergent	downstream
1	XLOC_046063	TCONS_00122248	613714	XM_010818603.2	antisense	intergenic	20141	divergent	upstream
0	XLOC_046063	TCONS_00122248	613714	NM_001037621.1	antisense	intergenic	20344	divergent	upstream
1	XLOC_019398	TCONS_00051761	505229	XM_010808714.2	sense	intergenic	91700	same_strand	upstream
1	XLOC_014807	TCONS_00039481	505627	XM_005209088.3	antisense	intergenic	59722	divergent	upstream
0	XLOC_014807	TCONS_00039481	505627	XM_005209089.3	antisense	intergenic	59723	divergent	upstream
1	XLOC_033189	TCONS_00086308	616334	NM_001076419.1	sense	intergenic	42600	same_strand	upstream
1	XLOC_045309	TCONS_00120422	535297	XM_015459742.1	antisense	intergenic	48218	convergent	downstream
1	XLOC_029262	TCONS_00076955	534165	NM_001034603.1	sense	intergenic	29695	same_strand	upstream
1	XLOC_053803	TCONS_00142850	615809	NM_001205276.2	antisense	intergenic	10661	divergent	upstream
1	XLOC_027200	TCONS_00071845	281793	NM_001271771.1	antisense	intergenic	8035	divergent	upstream
1	XLOC_033725	TCONS_00087682	504407	XM_015475086.1	sense	intergenic	38918	same_strand	upstream
1	XLOC_042214	TCONS_00111745	606737	NM_001195020.1	antisense	intergenic	18114	convergent	downstream
1	XLOC_012203	TCONS_00032516	513643	XM_002687900.5	antisense	intergenic	14	convergent	downstream
0	XLOC_012203	TCONS_00032516	513643	XM_005207276.3	antisense	intergenic	14	convergent	downstream
0	XLOC_012203	TCONS_00032516	513643	XM_002687901.5	antisense	intergenic	14	convergent	downstream
0	XLOC_012203	TCONS_00032516	782076	XM_002687912.4	antisense	intergenic	33	divergent	upstream
1	XLOC_006486	TCONS_00017559	100848648	XM_005203962.2	sense	intergenic	8170	same_strand	downstream
0	XLOC_006486	TCONS_00017559	100848624	XM_005203961.2	sense	intergenic	9808	same_strand	upstream
0	XLOC_006486	TCONS_00017559	100848648	XM_015462931.1	sense	intergenic	8170	same_strand	downstream
1	XLOC_024141	TCONS_00064016	523745	XM_015473412.1	antisense	intergenic	26259	divergent	upstream
0	XLOC_024141	TCONS_00064016	523745	XM_015473410.1	antisense	intergenic	26259	divergent	upstream
1	XLOC_034270	TCONS_00089103	518844	NM_001099008.1	sense	genic	0	nested	intronic
0	XLOC_034270	TCONS_00089103	282053	NM_001034038.1	antisense	intergenic	163	divergent	upstream
1	XLOC_046969	TCONS_00124456	538547	XM_005224298.3	antisense	genic	0	overlapping	intronic
0	XLOC_046969	TCONS_00124456	538547	XM_010818953.2	antisense	genic	0	overlapping	intronic
1	XLOC_014846	TCONS_00039564	531968	NM_001192713.1	antisense	intergenic	598	convergent	downstream
0	XLOC_014846	TCONS_00039564	531968	XM_005209142.3	antisense	intergenic	2772	convergent	downstream
0	XLOC_014846	TCONS_00039564	767948	XM_005209155.3	sense	intergenic	6799	same_strand	downstream
0	XLOC_014846	TCONS_00039564	531968	XM_005209143.3	antisense	intergenic	2772	convergent	downstream
0	XLOC_014846	TCONS_00039564	767948	NM_001077020.1	sense	intergenic	9179	same_strand	downstream
0	XLOC_014846	TCONS_00039564	531968	XM_005209146.3	antisense	intergenic	2772	convergent	downstream
0	XLOC_014846	TCONS_00039564	531968	XM_005209148.3	antisense	intergenic	2772	convergent	downstream
0	XLOC_014846	TCONS_00039564	531968	XM_015472147.1	antisense	intergenic	598	convergent	downstream
0	XLOC_014846	TCONS_00039564	767948	XM_005209156.3	sense	intergenic	6799	same_strand	downstream
0	XLOC_014846	TCONS_00039564	531968	XM_005209141.3	antisense	intergenic	2772	convergent	downstream
0	XLOC_014846	TCONS_00039564	531968	XM_015472148.1	antisense	intergenic	2772	convergent	downstream
1	XLOC_020550	TCONS_00054435	511727	NM_001100343.2	sense	intergenic	57437	same_strand	downstream
0	XLOC_020550	TCONS_00054435	511727	XM_005211300.3	sense	intergenic	57437	same_strand	downstream
0	XLOC_020550	TCONS_00054435	511727	XM_005211306.3	sense	intergenic	57437	same_strand	downstream
0	XLOC_020550	TCONS_00054435	511727	XM_005211301.3	sense	intergenic	57437	same_strand	downstream
0	XLOC_020550	TCONS_00054435	511727	XM_005211305.3	sense	intergenic	57437	same_strand	downstream
1	XLOC_019398	TCONS_00051762	505229	XM_010808714.2	sense	intergenic	91700	same_strand	upstream
1	XLOC_044221	TCONS_00117823	512570	NM_001034425.1	antisense	intergenic	3991	divergent	upstream
1	XLOC_020485	TCONS_00054282	515125	NM_001205805.1	sense	intergenic	85566	same_strand	upstream
1	XLOC_026501	TCONS_00070080	618135	XM_005214013.2	antisense	intergenic	92945	divergent	upstream
1	XLOC_015424	TCONS_00041029	512254	NM_001046113.1	antisense	intergenic	19041	divergent	upstream
1	XLOC_003446	TCONS_00009211	514561	XM_015460217.1	sense	intergenic	27052	same_strand	downstream
0	XLOC_003446	TCONS_00009211	514561	NM_001205792.1	sense	intergenic	27121	same_strand	downstream
0	XLOC_003446	TCONS_00009211	514561	XM_005203137.3	sense	intergenic	27052	same_strand	downstream
1	XLOC_053123	TCONS_00141167	785916	NM_001105640.1	antisense	genic	0	nested	intronic
0	XLOC_053123	TCONS_00141167	785599	NM_001206479.1	antisense	intergenic	3423	divergent	upstream
1	XLOC_029940	TCONS_00078589	100337130	XM_010812114.1	antisense	intergenic	35583	divergent	upstream
1	XLOC_003581	TCONS_00009575	282882	NM_174748.1	sense	intergenic	375	same_strand	upstream
1	XLOC_003772	TCONS_00010105	282644	XM_005202407.3	antisense	genic	0	overlapping	exonic
0	XLOC_003772	TCONS_00010105	282644	XM_010801958.2	antisense	genic	0	overlapping	exonic
0	XLOC_003772	TCONS_00010105	282644	XM_015475163.1	antisense	genic	0	overlapping	exonic
0	XLOC_003772	TCONS_00010105	282644	XM_005202409.3	antisense	genic	0	overlapping	exonic
0	XLOC_003772	TCONS_00010105	282644	NM_174698.2	antisense	intergenic	1141	convergent	downstream
0	XLOC_003772	TCONS_00010105	282644	XM_015475167.1	antisense	genic	0	overlapping	exonic
0	XLOC_003772	TCONS_00010105	317777	NM_175051.1	antisense	intergenic	6742	divergent	upstream
0	XLOC_003772	TCONS_00010105	282644	XM_015475157.1	antisense	genic	0	overlapping	exonic
0	XLOC_003772	TCONS_00010105	317777	XM_015475174.1	antisense	intergenic	420	divergent	upstream
1	XLOC_036160	TCONS_00094500	540209	XM_015475845.1	antisense	intergenic	77174	divergent	upstream
1	XLOC_042888	TCONS_00113589	540449	XM_010817308.2	antisense	intergenic	25	divergent	upstream
0	XLOC_042888	TCONS_00113589	540449	XM_010817307.2	antisense	intergenic	44	divergent	upstream
0	XLOC_042888	TCONS_00113589	539244	NM_001034669.1	sense	intergenic	7223	same_strand	downstream
1	XLOC_040201	TCONS_00106632	615299	XM_002696073.5	antisense	genic	0	nested	exonic
1	XLOC_049518	TCONS_00131963	404104	XM_015460778.1	antisense	intergenic	21887	divergent	upstream
0	XLOC_049518	TCONS_00131963	282326	NM_001282082.1	antisense	intergenic	23527	convergent	downstream
1	XLOC_016862	TCONS_00045166	511508	NM_001100340.1	sense	intergenic	37042	same_strand	upstream
0	XLOC_016862	TCONS_00045166	104969024	XM_010807658.1	sense	intergenic	37093	same_strand	upstream
1	XLOC_023728	TCONS_00062886	101904867	XM_015473682.1	antisense	intergenic	26244	convergent	downstream
1	XLOC_049470	TCONS_00131824	523601	XM_005225742.2	antisense	intergenic	52601	divergent	upstream
0	XLOC_049470	TCONS_00131824	523601	NM_001075845.1	antisense	intergenic	52859	divergent	upstream
1	XLOC_004511	TCONS_00012151	617024	XM_002685777.4	antisense	genic	0	overlapping	exonic
1	XLOC_024954	TCONS_00066334	526069	XM_015473675.1	sense	intergenic	4590	same_strand	upstream
1	XLOC_033016	TCONS_00085868	100335482	XM_003587084.4	sense	intergenic	23960	same_strand	downstream
1	XLOC_050958	TCONS_00135386	540918	XM_010820493.2	sense	intergenic	8821	same_strand	upstream
0	XLOC_050958	TCONS_00135386	540918	NM_001078029.2	sense	intergenic	9205	same_strand	upstream
0	XLOC_050958	TCONS_00135386	540918	XM_005226285.3	sense	intergenic	9164	same_strand	upstream
0	XLOC_050958	TCONS_00135386	540918	XM_005226282.3	sense	intergenic	9164	same_strand	upstream
0	XLOC_050958	TCONS_00135386	540918	XM_005226284.3	sense	intergenic	8969	same_strand	upstream
0	XLOC_050958	TCONS_00135386	540918	XM_015460976.1	sense	intergenic	9860	same_strand	upstream
1	XLOC_012154	TCONS_00032405	280746	NM_173900.2	sense	intergenic	4221	same_strand	upstream
1	XLOC_041273	TCONS_00109435	783202	XM_003587523.4	antisense	intergenic	40925	convergent	downstream
1	XLOC_038122	TCONS_00100437	789960	XM_005219828.3	antisense	genic	0	overlapping	intronic
0	XLOC_038122	TCONS_00100437	100139325	XM_005219826.3	antisense	intergenic	9432	convergent	downstream
0	XLOC_038122	TCONS_00100437	789960	XM_015458474.1	antisense	genic	0	overlapping	intronic
0	XLOC_038122	TCONS_00100437	100139325	XM_005219825.3	antisense	intergenic	9432	convergent	downstream
1	XLOC_044068	TCONS_00117085	534800	XM_010817779.2	antisense	intergenic	113	divergent	upstream
0	XLOC_044068	TCONS_00117085	534800	XM_005222950.3	antisense	intergenic	115	divergent	upstream
0	XLOC_044068	TCONS_00117085	534800	XM_002697057.5	antisense	intergenic	116	divergent	upstream
0	XLOC_044068	TCONS_00117085	534800	XM_010817778.2	antisense	intergenic	114	divergent	upstream
0	XLOC_044068	TCONS_00117085	534800	XM_010817781.2	antisense	intergenic	113	divergent	upstream
0	XLOC_044068	TCONS_00117085	534800	XM_010817780.2	antisense	intergenic	113	divergent	upstream
1	XLOC_047803	TCONS_00126919	508402	NM_001075359.1	antisense	genic	0	overlapping	intronic
0	XLOC_047803	TCONS_00126919	326600	NM_001014844.3	antisense	intergenic	2552	divergent	upstream
0	XLOC_047803	TCONS_00126919	508402	XM_005225061.3	antisense	genic	0	overlapping	intronic
[truncated: 17,530 more rows]
