# Supplementary material for: Genome-wide identification of tissue-specific long non-coding RNA in three farm animal species
Source: BMC Genomics. 2018 Sep 18;19:684. doi: 10.1186/s12864-018-5037-7 (PMC6145346; doi:10.1186/s12864-018-5037-7)
Supplement: Supplementary file 10 — LncRNA Classes from Pigs. The output from the FEELnc Classifier program, which finds nearby protein-coding genes for each lncRNA and classifies their positional relationship. See Additional file 8 for column descriptions. (TSV 3182 kb) [file 12864_2018_5037_MOESM10_ESM.tsv]

isBest	lncRNA_gene	lncRNA_transcript	partnerRNA_gene	partnerRNA_transcript	direction	type	distance	subtype	location
1	XLOC_028138	TCONS_00070565	100513365	XM_013989327.1	antisense	intergenic	61364	divergent	upstream
1	XLOC_048136	TCONS_00119942	397171	NM_214094.2	antisense	genic	0	nested	intronic
1	XLOC_031326	TCONS_00078005	100512430	XM_013979915.1	sense	intergenic	99401	same_strand	downstream
1	XLOC_035862	TCONS_00088185	100520092	XM_013980386.1	sense	intergenic	19300	same_strand	upstream
1	XLOC_033815	TCONS_00083787	102161970	XM_013980208.1	sense	genic	0	containing	exonic
1	XLOC_015983	TCONS_00039948	100621389	XM_013997198.1	antisense	intergenic	29014	divergent	upstream
1	XLOC_012200	TCONS_00030342	100517149	XM_005662212.2	sense	intergenic	8183	same_strand	downstream
0	XLOC_012200	TCONS_00030342	100517149	XM_013995732.1	sense	intergenic	8191	same_strand	downstream
0	XLOC_012200	TCONS_00030342	100517149	XM_005662213.2	sense	intergenic	8191	same_strand	downstream
0	XLOC_012200	TCONS_00030342	100517149	XM_013995730.1	sense	intergenic	8191	same_strand	downstream
0	XLOC_012200	TCONS_00030342	100517149	XM_005662211.2	sense	intergenic	8191	same_strand	downstream
0	XLOC_012200	TCONS_00030342	100517149	XM_013995731.1	sense	intergenic	8191	same_strand	downstream
1	XLOC_006842	TCONS_00017034	100579172	NM_001206431.1	antisense	genic	0	nested	exonic
0	XLOC_006842	TCONS_00017034	100625377	XM_003353978.3	sense	intergenic	7294	same_strand	downstream
1	XLOC_031835	TCONS_00079105	100620317	XM_003357205.4	sense	intergenic	38142	same_strand	downstream
0	XLOC_031835	TCONS_00079105	100521912	XM_013979148.1	antisense	intergenic	39801	convergent	downstream
0	XLOC_031835	TCONS_00079105	100521912	XM_013979149.1	antisense	intergenic	39801	convergent	downstream
0	XLOC_031835	TCONS_00079105	100521912	XM_005667138.2	antisense	intergenic	39801	convergent	downstream
1	XLOC_009403	TCONS_00023476	100515882	XM_013995017.1	sense	intergenic	79190	same_strand	downstream
0	XLOC_009403	TCONS_00023476	100515882	XM_013995024.1	sense	intergenic	79190	same_strand	downstream
0	XLOC_009403	TCONS_00023476	100515882	XM_013995016.1	sense	intergenic	79190	same_strand	downstream
0	XLOC_009403	TCONS_00023476	100515882	XM_013995023.1	sense	intergenic	79190	same_strand	downstream
0	XLOC_009403	TCONS_00023476	100515882	XM_013995021.1	sense	intergenic	79190	same_strand	downstream
0	XLOC_009403	TCONS_00023476	100515882	XR_001307125.1	sense	intergenic	79718	same_strand	downstream
0	XLOC_009403	TCONS_00023476	100515882	XM_013995019.1	sense	intergenic	79190	same_strand	downstream
0	XLOC_009403	TCONS_00023476	100515882	XM_013995018.1	sense	intergenic	79190	same_strand	downstream
0	XLOC_009403	TCONS_00023476	100515882	XM_005661576.2	sense	intergenic	79190	same_strand	downstream
0	XLOC_009403	TCONS_00023476	100515882	XM_013995020.1	sense	intergenic	79190	same_strand	downstream
1	XLOC_052006	TCONS_00128823	100188980	NM_001134968.1	sense	intergenic	420	same_strand	upstream
0	XLOC_052006	TCONS_00128823	100524413	XM_005673325.1	antisense	intergenic	3264	convergent	downstream
0	XLOC_052006	TCONS_00128823	100524413	XM_005673326.1	antisense	intergenic	3264	convergent	downstream
1	XLOC_002955	TCONS_00007424	100152253	XM_001926239.2	sense	intergenic	32658	same_strand	downstream
1	XLOC_028960	TCONS_00072448	100524448	XM_003128986.3	antisense	intergenic	8401	convergent	downstream
1	XLOC_009941	TCONS_00024772	100515017	XM_013995345.1	antisense	intergenic	11593	divergent	upstream
1	XLOC_009047	TCONS_00022549	733704	NM_001044624.2	antisense	intergenic	360	convergent	downstream
0	XLOC_009047	TCONS_00022549	100622803	XM_013994804.1	antisense	intergenic	496	divergent	upstream
0	XLOC_009047	TCONS_00022549	100622803	XM_005661366.2	antisense	intergenic	852	divergent	upstream
0	XLOC_009047	TCONS_00022549	100622803	XM_005661365.2	antisense	intergenic	744	divergent	upstream
0	XLOC_009047	TCONS_00022549	100521839	XM_005661363.2	sense	intergenic	7305	same_strand	upstream
0	XLOC_009047	TCONS_00022549	100622803	XM_013994805.1	antisense	intergenic	496	divergent	upstream
0	XLOC_009047	TCONS_00022549	100521839	XM_013994802.1	sense	intergenic	7974	same_strand	upstream
0	XLOC_009047	TCONS_00022549	100622803	XM_005661364.2	antisense	intergenic	496	divergent	upstream
0	XLOC_009047	TCONS_00022549	100521839	XM_003122984.2	sense	intergenic	7276	same_strand	upstream
1	XLOC_013286	TCONS_00033194	100514456	XM_013996360.1	sense	intergenic	19159	same_strand	upstream
0	XLOC_013286	TCONS_00033194	100514456	XM_013996362.1	sense	intergenic	19159	same_strand	upstream
1	XLOC_025606	TCONS_00064656	100623695	XM_013977447.1	sense	intergenic	2671	same_strand	upstream
0	XLOC_025606	TCONS_00064656	100623695	XM_013977443.1	sense	intergenic	2673	same_strand	upstream
0	XLOC_025606	TCONS_00064656	100623695	XM_013977445.1	sense	intergenic	2673	same_strand	upstream
0	XLOC_025606	TCONS_00064656	100623695	XM_013977444.1	sense	intergenic	2673	same_strand	upstream
0	XLOC_025606	TCONS_00064656	100623695	XM_013977446.1	sense	intergenic	3169	same_strand	upstream
1	XLOC_032552	TCONS_00080787	100520582	XM_003130089.3	antisense	genic	0	nested	intronic
0	XLOC_032552	TCONS_00080787	100520582	XM_005667524.2	antisense	genic	0	nested	intronic
0	XLOC_032552	TCONS_00080787	100520582	XM_013979602.1	antisense	genic	0	nested	intronic
1	XLOC_028025	TCONS_00070327	100739813	XM_013978826.1	sense	intergenic	57203	same_strand	upstream
0	XLOC_028025	TCONS_00070327	100739813	XM_013978827.1	sense	intergenic	57203	same_strand	upstream
1	XLOC_036527	TCONS_00089570	102159871	XM_013980677.1	sense	intergenic	20542	same_strand	downstream
1	XLOC_015211	TCONS_00037878	100155464	XM_013996540.1	antisense	genic	0	containing	intronic
0	XLOC_015211	TCONS_00037878	100155464	XM_001924641.4	antisense	genic	0	containing	intronic
0	XLOC_015211	TCONS_00037878	100155464	XM_013996541.1	antisense	genic	0	containing	intronic
0	XLOC_015211	TCONS_00037878	100155464	XM_013996539.1	antisense	genic	0	containing	intronic
1	XLOC_023804	TCONS_00060201	100623695	XM_013977447.1	antisense	intergenic	401	divergent	upstream
0	XLOC_023804	TCONS_00060201	100623695	XM_013977446.1	antisense	intergenic	899	divergent	upstream
0	XLOC_023804	TCONS_00060201	100623695	XM_013977444.1	antisense	intergenic	403	divergent	upstream
0	XLOC_023804	TCONS_00060201	100623695	XM_013977443.1	antisense	intergenic	403	divergent	upstream
0	XLOC_023804	TCONS_00060201	100623695	XM_013977445.1	antisense	intergenic	403	divergent	upstream
1	XLOC_054288	TCONS_00134459	100154211	XM_005673722.2	antisense	intergenic	1798	divergent	upstream
1	XLOC_011956	TCONS_00029697	100621101	XM_005653018.2	sense	genic	0	nested	exonic
0	XLOC_011956	TCONS_00029697	100621101	XM_003354535.3	sense	genic	0	overlapping	exonic
0	XLOC_011956	TCONS_00029697	100514708	NM_001244989.1	antisense	intergenic	8976	divergent	upstream
0	XLOC_011956	TCONS_00029697	100621309	XM_003354537.3	sense	intergenic	5350	same_strand	downstream
0	XLOC_011956	TCONS_00029697	100621101	XM_005653019.2	sense	genic	0	overlapping	exonic
0	XLOC_011956	TCONS_00029697	100514708	XM_013992362.1	antisense	intergenic	5005	divergent	upstream
0	XLOC_011956	TCONS_00029697	100621309	XM_005653017.2	sense	intergenic	5350	same_strand	downstream
1	XLOC_042707	TCONS_00105649	100620809	XM_003358981.4	sense	intergenic	25521	same_strand	downstream
1	XLOC_030723	TCONS_00076525	100519207	XM_013979586.1	antisense	intergenic	228	divergent	upstream
0	XLOC_030723	TCONS_00076525	100519207	XM_013979584.1	antisense	intergenic	4397	divergent	upstream
0	XLOC_030723	TCONS_00076525	100519207	XR_305478.2	antisense	intergenic	595	divergent	upstream
0	XLOC_030723	TCONS_00076525	100519207	XM_013979578.1	antisense	intergenic	595	divergent	upstream
0	XLOC_030723	TCONS_00076525	100519207	XM_013979582.1	antisense	intergenic	595	divergent	upstream
0	XLOC_030723	TCONS_00076525	100519207	XM_003130084.3	antisense	intergenic	595	divergent	upstream
0	XLOC_030723	TCONS_00076525	100519207	XM_013979580.1	antisense	intergenic	595	divergent	upstream
0	XLOC_030723	TCONS_00076525	100519207	XM_013979579.1	antisense	intergenic	595	divergent	upstream
0	XLOC_030723	TCONS_00076525	100519207	XM_013979583.1	antisense	intergenic	4793	divergent	upstream
0	XLOC_030723	TCONS_00076525	100519207	XM_013979581.1	antisense	intergenic	595	divergent	upstream
1	XLOC_030550	TCONS_00076123	100522562	XM_003129952.5	sense	intergenic	26877	same_strand	downstream
1	XLOC_053936	TCONS_00133454	100155237	XM_005673444.2	sense	intergenic	1632	same_strand	upstream
0	XLOC_053936	TCONS_00133454	100513635	XM_005673429.2	sense	intergenic	5915	same_strand	downstream
0	XLOC_053936	TCONS_00133454	100513635	XM_013985910.1	sense	intergenic	5915	same_strand	downstream
0	XLOC_053936	TCONS_00133454	100155237	XM_013985918.1	sense	intergenic	1773	same_strand	upstream
0	XLOC_053936	TCONS_00133454	100155237	XM_005673445.2	sense	intergenic	1632	same_strand	upstream
0	XLOC_053936	TCONS_00133454	100513635	XM_013985911.1	sense	intergenic	5915	same_strand	downstream
0	XLOC_053936	TCONS_00133454	100513635	XM_005673430.2	sense	intergenic	5915	same_strand	downstream
0	XLOC_053936	TCONS_00133454	100513635	NM_001244865.1	sense	intergenic	5920	same_strand	downstream
1	XLOC_045657	TCONS_00114058	100157966	XM_013990490.1	sense	intergenic	22903	same_strand	upstream
0	XLOC_045657	TCONS_00114058	100157966	NM_001243690.1	sense	intergenic	22912	same_strand	upstream
1	XLOC_008408	TCONS_00020989	100124375	XM_013994545.1	sense	intergenic	61435	same_strand	upstream
0	XLOC_008408	TCONS_00020989	100124375	XM_003480731.3	sense	intergenic	61440	same_strand	upstream
1	XLOC_005067	TCONS_00012493	100152823	XM_013986389.1	antisense	intergenic	19443	divergent	upstream
1	XLOC_051433	TCONS_00127494	100737654	XM_013985547.1	sense	intergenic	56197	same_strand	downstream
0	XLOC_051433	TCONS_00127494	100737654	XM_013985546.1	sense	intergenic	56197	same_strand	downstream
1	XLOC_031500	TCONS_00078442	100737306	XM_013977981.1	sense	intergenic	21553	same_strand	downstream
0	XLOC_031500	TCONS_00078442	100737306	XM_013977997.1	sense	intergenic	27786	same_strand	downstream
0	XLOC_031500	TCONS_00078442	100737306	XM_013977988.1	sense	intergenic	28650	same_strand	downstream
0	XLOC_031500	TCONS_00078442	100737306	XM_013977985.1	sense	intergenic	23741	same_strand	downstream
0	XLOC_031500	TCONS_00078442	100737306	XM_013977994.1	sense	intergenic	28522	same_strand	downstream
0	XLOC_031500	TCONS_00078442	100737306	XM_013977984.1	sense	intergenic	21553	same_strand	downstream
1	XLOC_028116	TCONS_00070523	106504721	XM_013978880.1	antisense	intergenic	565	divergent	upstream
1	XLOC_017453	TCONS_00043615	397067	NM_214006.1	antisense	intergenic	17899	convergent	downstream
1	XLOC_010242	TCONS_00025639	102161585	XM_005655099.2	antisense	intergenic	14478	divergent	upstream
1	XLOC_019170	TCONS_00047796	100152211	XM_013988461.1	sense	intergenic	62668	same_strand	downstream
1	XLOC_021075	TCONS_00052913	503700	NM_001012956.2	sense	intergenic	60211	same_strand	upstream
1	XLOC_011431	TCONS_00028350	100522799	XM_005662703.2	antisense	intergenic	478	divergent	upstream
1	XLOC_015231	TCONS_00037937	100154008	XM_013996551.1	antisense	intergenic	4142	divergent	upstream
0	XLOC_015231	TCONS_00037937	100154008	XM_003481360.3	antisense	intergenic	4152	divergent	upstream
0	XLOC_015231	TCONS_00037937	100156671	XM_013996552.1	antisense	intergenic	4984	convergent	downstream
0	XLOC_015231	TCONS_00037937	100154008	NM_001293141.1	antisense	intergenic	5180	divergent	upstream
0	XLOC_015231	TCONS_00037937	100154008	XM_013996550.1	antisense	intergenic	4142	divergent	upstream
1	XLOC_035528	TCONS_00087515	100622391	XM_013980578.1	antisense	intergenic	2307	convergent	downstream
1	XLOC_048273	TCONS_00120281	397171	NM_214094.2	antisense	genic	0	nested	intronic
1	XLOC_029487	TCONS_00073673	100738704	XM_013998200.1	antisense	genic	0	nested	exonic
1	XLOC_013920	TCONS_00034681	100154418	XR_302958.2	antisense	intergenic	562	convergent	downstream
0	XLOC_013920	TCONS_00034681	100154418	XM_005663046.2	antisense	intergenic	3226	convergent	downstream
0	XLOC_013920	TCONS_00034681	100154418	XM_005663045.2	antisense	intergenic	3226	convergent	downstream
0	XLOC_013920	TCONS_00034681	100154418	XM_013996704.1	antisense	intergenic	3226	convergent	downstream
0	XLOC_013920	TCONS_00034681	100154418	XM_001928674.4	antisense	intergenic	3226	convergent	downstream
0	XLOC_013920	TCONS_00034681	100154418	XM_005663044.2	antisense	intergenic	3226	convergent	downstream
1	XLOC_010166	TCONS_00025402	397459	XM_003124492.5	antisense	genic	0	containing	intronic
0	XLOC_010166	TCONS_00025402	100739685	XM_013995582.1	sense	intergenic	4114	same_strand	downstream
1	XLOC_044219	TCONS_00110084	100155050	XM_001928553.4	sense	intergenic	25305	same_strand	upstream
0	XLOC_044219	TCONS_00110084	100155050	XM_005671577.2	sense	intergenic	25351	same_strand	upstream
0	XLOC_044219	TCONS_00110084	100155050	XM_005671579.2	sense	intergenic	25322	same_strand	upstream
1	XLOC_010589	TCONS_00026503	102164705	XM_013995809.1	sense	intergenic	50458	same_strand	downstream
1	XLOC_033097	TCONS_00082176	100511095	NM_001258436.1	antisense	intergenic	59445	convergent	downstream
1	XLOC_019820	TCONS_00049360	100621065	XR_001309080.1	antisense	intergenic	16728	convergent	downstream
0	XLOC_019820	TCONS_00049360	100621065	XM_013998375.1	antisense	intergenic	19435	convergent	downstream
0	XLOC_019820	TCONS_00049360	100621065	XM_013998374.1	antisense	intergenic	19435	convergent	downstream
0	XLOC_019820	TCONS_00049360	100621065	XM_003355870.4	antisense	intergenic	19435	convergent	downstream
0	XLOC_019820	TCONS_00049360	100621065	XM_013998373.1	antisense	intergenic	19435	convergent	downstream
1	XLOC_030309	TCONS_00075409	100518502	XM_013979308.1	antisense	intergenic	251	divergent	upstream
0	XLOC_030309	TCONS_00075409	100518502	XM_005667266.2	antisense	intergenic	251	divergent	upstream
1	XLOC_023122	TCONS_00058463	100524319	XM_013996003.1	antisense	genic	0	nested	intronic
0	XLOC_023122	TCONS_00058463	100524319	XM_013996010.1	antisense	genic	0	nested	intronic
0	XLOC_023122	TCONS_00058463	100524319	XM_013995999.1	antisense	genic	0	nested	intronic
0	XLOC_023122	TCONS_00058463	100524319	XM_013996005.1	antisense	genic	0	nested	intronic
0	XLOC_023122	TCONS_00058463	100524319	XM_013996002.1	antisense	genic	0	nested	intronic
0	XLOC_023122	TCONS_00058463	100524319	XM_013996015.1	antisense	genic	0	nested	intronic
1	XLOC_017824	TCONS_00044533	102163272	XM_005664279.2	antisense	intergenic	434	divergent	upstream
1	XLOC_013049	TCONS_00032662	100738063	XM_003481255.3	antisense	genic	0	nested	exonic
0	XLOC_013049	TCONS_00032662	100738063	XM_005662647.1	antisense	genic	0	nested	exonic
1	XLOC_028355	TCONS_00071040	100739358	XM_013989363.1	sense	intergenic	3064	same_strand	downstream
0	XLOC_028355	TCONS_00071040	100739358	XM_013989359.1	sense	intergenic	3064	same_strand	downstream
0	XLOC_028355	TCONS_00071040	100739358	XM_013989356.1	sense	intergenic	3064	same_strand	downstream
0	XLOC_028355	TCONS_00071040	100739358	XM_013989357.1	sense	intergenic	3064	same_strand	downstream
0	XLOC_028355	TCONS_00071040	100739358	XM_013989358.1	sense	intergenic	3064	same_strand	downstream
0	XLOC_028355	TCONS_00071040	100739358	XM_013989362.1	sense	intergenic	3064	same_strand	downstream
0	XLOC_028355	TCONS_00071040	100739358	XM_013989361.1	sense	intergenic	3064	same_strand	downstream
1	XLOC_028305	TCONS_00070944	100518796	XM_013978972.1	antisense	genic	0	nested	intronic
0	XLOC_028305	TCONS_00070944	100518796	XM_013978979.1	antisense	intergenic	8453	divergent	upstream
0	XLOC_028305	TCONS_00070944	100518796	XM_013978977.1	antisense	intergenic	8331	divergent	upstream
0	XLOC_028305	TCONS_00070944	100518796	XM_013978980.1	antisense	genic	0	overlapping	intronic
0	XLOC_028305	TCONS_00070944	100518796	XM_013978976.1	antisense	genic	0	nested	intronic
0	XLOC_028305	TCONS_00070944	100518796	XR_001298486.1	antisense	genic	0	nested	intronic
0	XLOC_028305	TCONS_00070944	100518796	XM_013978974.1	antisense	genic	0	nested	intronic
0	XLOC_028305	TCONS_00070944	100518796	XM_013978971.1	antisense	genic	0	nested	intronic
0	XLOC_028305	TCONS_00070944	100518796	XM_013978978.1	antisense	intergenic	8463	divergent	upstream
1	XLOC_017314	TCONS_00043237	102164035	XM_005664040.2	sense	intergenic	12091	same_strand	downstream
1	XLOC_037852	TCONS_00092988	100625456	XM_013989844.1	sense	intergenic	23192	same_strand	upstream
0	XLOC_037852	TCONS_00092988	100625456	XM_005656886.2	sense	intergenic	23192	same_strand	upstream
0	XLOC_037852	TCONS_00092988	100625456	XM_013989840.1	sense	intergenic	23192	same_strand	upstream
0	XLOC_037852	TCONS_00092988	100625456	XM_013989843.1	sense	intergenic	23192	same_strand	upstream
0	XLOC_037852	TCONS_00092988	100625456	XM_013989842.1	sense	intergenic	23192	same_strand	upstream
1	XLOC_052607	TCONS_00130169	100518588	XM_003360157.3	antisense	genic	0	overlapping	intronic
1	XLOC_032820	TCONS_00081468	100192446	NM_001137637.1	antisense	genic	0	nested	intronic
1	XLOC_002256	TCONS_00005489	100517801	XM_003480580.3	antisense	intergenic	22099	divergent	upstream
1	XLOC_018482	TCONS_00046051	102167026	XM_005663945.1	sense	intergenic	2497	same_strand	downstream
1	XLOC_022693	TCONS_00057321	100511997	XM_005664997.2	antisense	genic	0	overlapping	exonic
0	XLOC_022693	TCONS_00057321	397496	XM_005664986.2	sense	intergenic	2336	same_strand	downstream
0	XLOC_022693	TCONS_00057321	100511997	XR_001309240.1	antisense	intergenic	3945	convergent	downstream
0	XLOC_022693	TCONS_00057321	397496	NM_214260.2	sense	intergenic	2767	same_strand	downstream
1	XLOC_048668	TCONS_00121109	397488	XM_013990636.1	antisense	intergenic	85204	convergent	downstream
0	XLOC_048668	TCONS_00121109	397488	XM_013990637.1	antisense	intergenic	85204	convergent	downstream
0	XLOC_048668	TCONS_00121109	397488	NM_214254.2	antisense	intergenic	87176	convergent	downstream
1	XLOC_045641	TCONS_00114012	100513688	XM_013983736.1	sense	genic	0	containing	exonic
0	XLOC_045641	TCONS_00114012	100155918	XM_005671457.2	antisense	intergenic	4044	divergent	upstream
0	XLOC_045641	TCONS_00114012	100513688	XM_013983730.1	sense	genic	0	overlapping	exonic
0	XLOC_045641	TCONS_00114012	100157112	XM_001927049.4	antisense	genic	0	overlapping	exonic
0	XLOC_045641	TCONS_00114012	100513688	XM_013983735.1	sense	genic	0	overlapping	exonic
0	XLOC_045641	TCONS_00114012	100513688	XM_013983732.1	sense	genic	0	nested	exonic
0	XLOC_045641	TCONS_00114012	100513688	XM_005671461.2	sense	genic	0	overlapping	exonic
0	XLOC_045641	TCONS_00114012	100155918	XM_001927493.3	antisense	intergenic	4807	divergent	upstream
0	XLOC_045641	TCONS_00114012	100513688	XM_013983734.1	sense	genic	0	nested	exonic
0	XLOC_045641	TCONS_00114012	100155918	XM_005671458.2	antisense	intergenic	5425	divergent	upstream
0	XLOC_045641	TCONS_00114012	100513688	XM_013983729.1	sense	genic	0	overlapping	exonic
0	XLOC_045641	TCONS_00114012	100513688	XM_013983731.1	sense	genic	0	nested	exonic
0	XLOC_045641	TCONS_00114012	100155918	XM_013983728.1	antisense	intergenic	4807	divergent	upstream
1	XLOC_024378	TCONS_00061790	396593	XM_005666080.2	antisense	genic	0	overlapping	intronic
0	XLOC_024378	TCONS_00061790	396593	XM_005666081.1	antisense	genic	0	overlapping	intronic
0	XLOC_024378	TCONS_00061790	396593	XM_005666084.2	antisense	genic	0	overlapping	intronic
0	XLOC_024378	TCONS_00061790	100155360	XM_013978008.1	sense	intergenic	7296	same_strand	upstream
0	XLOC_024378	TCONS_00061790	100155360	XM_013978011.1	sense	intergenic	9717	same_strand	upstream
0	XLOC_024378	TCONS_00061790	396593	XM_013977999.1	antisense	genic	0	overlapping	intronic
0	XLOC_024378	TCONS_00061790	100155360	XM_013978010.1	sense	intergenic	9884	same_strand	upstream
0	XLOC_024378	TCONS_00061790	100155360	XM_013978006.1	sense	intergenic	7296	same_strand	upstream
0	XLOC_024378	TCONS_00061790	396593	XM_005666086.2	antisense	genic	0	overlapping	intronic
0	XLOC_024378	TCONS_00061790	396593	XM_013977998.1	antisense	genic	0	overlapping	intronic
1	XLOC_025581	TCONS_00064600	100125966	NM_001105308.1	sense	intergenic	50746	same_strand	upstream
0	XLOC_025581	TCONS_00064600	100153339	XM_001928502.6	sense	intergenic	57510	same_strand	upstream
0	XLOC_025581	TCONS_00064600	100153339	XM_013977435.1	sense	intergenic	57509	same_strand	upstream
0	XLOC_025581	TCONS_00064600	100622855	XM_013977440.1	sense	intergenic	58037	same_strand	downstream
1	XLOC_003612	TCONS_00009008	100524659	XM_013985344.1	antisense	intergenic	14950	divergent	upstream
1	XLOC_015104	TCONS_00037665	448810	NM_001005154.1	sense	intergenic	47205	same_strand	downstream
1	XLOC_006638	TCONS_00016441	397628	NM_001038644.1	antisense	intergenic	1269	divergent	upstream
1	XLOC_002564	TCONS_00006429	106507707	XR_001303909.1	sense	genic	0	containing	exonic
0	XLOC_002564	TCONS_00006429	106507707	XM_013989030.1	sense	genic	0	containing	exonic
0	XLOC_002564	TCONS_00006429	106507707	XR_001303907.1	sense	genic	0	containing	exonic
0	XLOC_002564	TCONS_00006429	106507707	XM_013989034.1	sense	genic	0	containing	exonic
1	XLOC_034138	TCONS_00084504	106507927	XM_013989746.1	antisense	intergenic	85444	convergent	downstream
1	XLOC_027661	TCONS_00069497	100524447	XM_003128917.5	sense	intergenic	51417	same_strand	downstream
1	XLOC_042011	TCONS_00103892	100624673	XM_013990142.1	antisense	intergenic	63314	divergent	upstream
1	XLOC_027299	TCONS_00068735	106504561	XM_013978449.1	sense	intergenic	30912	same_strand	downstream
0	XLOC_027299	TCONS_00068735	102163617	XM_005666461.2	sense	intergenic	36715	same_strand	downstream
0	XLOC_027299	TCONS_00068735	100187562	NM_001134358.4	sense	intergenic	33391	same_strand	downstream
1	XLOC_004294	TCONS_00010677	100156602	XM_005659943.2	sense	intergenic	70791	same_strand	downstream
1	XLOC_026088	TCONS_00065802	102166660	XM_005665901.2	sense	intergenic	43664	same_strand	upstream
0	XLOC_026088	TCONS_00065802	100152993	XM_013977802.1	sense	intergenic	48592	same_strand	upstream
0	XLOC_026088	TCONS_00065802	100152993	XM_013977804.1	sense	intergenic	48592	same_strand	upstream
0	XLOC_026088	TCONS_00065802	100152993	XM_013977803.1	sense	intergenic	48592	same_strand	upstream
0	XLOC_026088	TCONS_00065802	100738130	XM_013977806.1	sense	intergenic	47605	same_strand	downstream
0	XLOC_026088	TCONS_00065802	100152993	XM_013977805.1	sense	intergenic	48592	same_strand	upstream
0	XLOC_026088	TCONS_00065802	100152993	XR_001297821.1	sense	intergenic	48592	same_strand	upstream
1	XLOC_049774	TCONS_00123443	100518225	XM_003134157.3	antisense	intergenic	66227	convergent	downstream
0	XLOC_049774	TCONS_00123443	100518225	XM_013982820.1	antisense	intergenic	66753	convergent	downstream
1	XLOC_026972	TCONS_00068031	100144486	NM_001123113.1	antisense	intergenic	6769	convergent	downstream
1	XLOC_001151	TCONS_00002837	100624103	XM_013993094.1	sense	intergenic	105	same_strand	downstream
0	XLOC_001151	TCONS_00002837	100152957	XM_013993102.1	sense	intergenic	2344	same_strand	upstream
1	XLOC_030887	TCONS_00077003	100522390	XM_003130153.4	antisense	intergenic	86	divergent	upstream
1	XLOC_044109	TCONS_00109796	100153734	XM_001927541.3	antisense	intergenic	133	divergent	upstream
1	XLOC_038033	TCONS_00093588	100523919	XM_003131272.4	antisense	intergenic	486	divergent	upstream
1	XLOC_004375	TCONS_00010893	100737462	XM_003480477.3	sense	intergenic	31098	same_strand	upstream
1	XLOC_034865	TCONS_00086041	100520446	XM_013980257.1	antisense	intergenic	18970	convergent	downstream
0	XLOC_034865	TCONS_00086041	100520446	XM_013980256.1	antisense	intergenic	18970	convergent	downstream
0	XLOC_034865	TCONS_00086041	100520446	NM_001195781.1	antisense	intergenic	18970	convergent	downstream
1	XLOC_014353	TCONS_00035739	100144501	NM_001123110.1	antisense	intergenic	500	divergent	upstream
0	XLOC_014353	TCONS_00035739	100151868	XM_003125719.3	antisense	intergenic	7457	divergent	upstream
1	XLOC_004305	TCONS_00010716	100157402	XM_001925626.6	sense	intergenic	9118	same_strand	upstream
1	XLOC_016458	TCONS_00041148	100154766	XM_013997432.1	sense	intergenic	31475	same_strand	upstream
1	XLOC_033259	TCONS_00082602	100514595	XM_005667895.2	antisense	intergenic	76089	divergent	upstream
1	XLOC_017164	TCONS_00042882	100517823	NM_001243209.1	antisense	intergenic	22697	convergent	downstream
1	XLOC_025486	TCONS_00064360	100157526	XM_013977396.1	sense	intergenic	43175	same_strand	downstream
0	XLOC_025486	TCONS_00064360	100157526	XM_013977395.1	sense	intergenic	43175	same_strand	downstream
0	XLOC_025486	TCONS_00064360	100157526	XM_013977393.1	sense	intergenic	43175	same_strand	downstream
0	XLOC_025486	TCONS_00064360	100157526	XM_013977394.1	sense	intergenic	43175	same_strand	downstream
0	XLOC_025486	TCONS_00064360	100157526	XM_013977397.1	sense	intergenic	43175	same_strand	downstream
1	XLOC_023088	TCONS_00058368	100520745	XM_013988822.1	sense	intergenic	89317	same_strand	downstream
0	XLOC_023088	TCONS_00058368	100520745	XM_013988830.1	sense	intergenic	89317	same_strand	downstream
0	XLOC_023088	TCONS_00058368	100520745	XM_013988828.1	sense	intergenic	89317	same_strand	downstream
0	XLOC_023088	TCONS_00058368	100520745	XM_003127838.3	sense	intergenic	89317	same_strand	downstream
0	XLOC_023088	TCONS_00058368	100520745	XM_013988823.1	sense	intergenic	89317	same_strand	downstream
0	XLOC_023088	TCONS_00058368	100520745	XM_013988826.1	sense	intergenic	89317	same_strand	downstream
0	XLOC_023088	TCONS_00058368	100520745	XR_001303747.1	sense	intergenic	89317	same_strand	downstream
0	XLOC_023088	TCONS_00058368	100520745	XM_013988829.1	sense	intergenic	89317	same_strand	downstream
0	XLOC_023088	TCONS_00058368	100520745	XM_013988827.1	sense	intergenic	89317	same_strand	downstream
0	XLOC_023088	TCONS_00058368	100520745	XM_013988824.1	sense	intergenic	89317	same_strand	downstream
0	XLOC_023088	TCONS_00058368	100520745	XM_013988825.1	sense	intergenic	89317	same_strand	downstream
1	XLOC_005050	TCONS_00012448	595112	XM_005660403.2	antisense	intergenic	38770	divergent	upstream
0	XLOC_005050	TCONS_00012448	100153004	XM_013993818.1	antisense	intergenic	39600	convergent	downstream
0	XLOC_005050	TCONS_00012448	100153004	XM_005660404.2	antisense	intergenic	39600	convergent	downstream
1	XLOC_029634	TCONS_00074009	100513366	XM_003129311.3	antisense	intergenic	1717	divergent	upstream
1	XLOC_043930	TCONS_00109217	100157588	XM_005671366.1	antisense	intergenic	274	divergent	upstream
0	XLOC_043930	TCONS_00109217	100155165	XM_013983583.1	antisense	intergenic	1154	convergent	downstream
0	XLOC_043930	TCONS_00109217	100155165	XM_013983581.1	antisense	intergenic	1154	convergent	downstream
0	XLOC_043930	TCONS_00109217	100155165	XM_013983582.1	antisense	intergenic	1154	convergent	downstream
0	XLOC_043930	TCONS_00109217	100155165	XM_013983579.1	antisense	intergenic	1154	convergent	downstream
0	XLOC_043930	TCONS_00109217	100155165	XM_013983578.1	antisense	intergenic	1154	convergent	downstream
0	XLOC_043930	TCONS_00109217	100155165	XM_013983580.1	antisense	intergenic	4386	convergent	downstream
0	XLOC_043930	TCONS_00109217	100155165	NM_001244503.1	antisense	intergenic	1154	convergent	downstream
1	XLOC_049808	TCONS_00123507	100217397	XM_013984947.1	antisense	intergenic	7600	divergent	upstream
0	XLOC_049808	TCONS_00123507	100217397	XM_005672624.2	antisense	intergenic	8397	divergent	upstream
0	XLOC_049808	TCONS_00123507	100217397	XM_003134168.4	antisense	intergenic	8398	divergent	upstream
1	XLOC_035158	TCONS_00086639	100520092	XM_013980386.1	antisense	intergenic	31210	divergent	upstream
1	XLOC_018841	TCONS_00046970	100738346	XM_013988443.1	sense	intergenic	12501	same_strand	downstream
1	XLOC_017966	TCONS_00044860	100524254	XM_003125982.3	antisense	genic	0	overlapping	intronic
1	XLOC_002466	TCONS_00006066	100514508	XM_005660496.1	antisense	intergenic	274	divergent	upstream
0	XLOC_002466	TCONS_00006066	100520169	XM_005660516.1	sense	intergenic	5910	same_strand	upstream
0	XLOC_002466	TCONS_00006066	100514508	NM_001244486.1	antisense	intergenic	283	divergent	upstream
1	XLOC_035053	TCONS_00086446	100174961	XM_005656823.2	antisense	intergenic	287	divergent	upstream
0	XLOC_035053	TCONS_00086446	100174961	NM_001134353.2	antisense	intergenic	323	divergent	upstream
1	XLOC_043547	TCONS_00108178	100038004	XM_013983286.1	antisense	intergenic	114	divergent	upstream
0	XLOC_043547	TCONS_00108178	100153304	XM_005671024.2	sense	intergenic	9428	same_strand	downstream
0	XLOC_043547	TCONS_00108178	100038004	NM_001097488.1	antisense	intergenic	2741	divergent	upstream
1	XLOC_050807	TCONS_00125958	102158761	XM_013985088.1	antisense	intergenic	182	divergent	upstream
0	XLOC_050807	TCONS_00125958	100152967	XM_005672708.1	sense	intergenic	3289	same_strand	upstream
0	XLOC_050807	TCONS_00125958	102158761	XM_013985089.1	antisense	intergenic	183	divergent	upstream
0	XLOC_050807	TCONS_00125958	100152967	XM_013985091.1	sense	intergenic	3289	same_strand	upstream
0	XLOC_050807	TCONS_00125958	102158761	XR_001302036.1	antisense	intergenic	184	divergent	upstream
0	XLOC_050807	TCONS_00125958	100152967	XM_013985090.1	sense	intergenic	3289	same_strand	upstream
0	XLOC_050807	TCONS_00125958	100152967	XM_013985092.1	sense	intergenic	3289	same_strand	upstream
0	XLOC_050807	TCONS_00125958	102158761	XM_013985087.1	antisense	intergenic	182	divergent	upstream
1	XLOC_015600	TCONS_00038816	102166862	XR_001303406.1	sense	intergenic	70300	same_strand	downstream
0	XLOC_015600	TCONS_00038816	102166862	XR_298339.2	sense	intergenic	70300	same_strand	downstream
0	XLOC_015600	TCONS_00038816	102166862	XR_001303407.1	sense	intergenic	70300	same_strand	downstream
0	XLOC_015600	TCONS_00038816	102166862	XR_001303404.1	sense	intergenic	70300	same_strand	downstream
0	XLOC_015600	TCONS_00038816	102166862	XM_005655363.2	sense	intergenic	76798	same_strand	downstream
1	XLOC_036972	TCONS_00090703	100520585	XM_013980875.1	antisense	genic	0	overlapping	intronic
0	XLOC_036972	TCONS_00090703	100524519	XM_013980894.1	antisense	intergenic	8658	convergent	downstream
0	XLOC_036972	TCONS_00090703	100520585	XM_013980872.1	antisense	genic	0	overlapping	intronic
0	XLOC_036972	TCONS_00090703	100524519	XM_013980888.1	antisense	intergenic	8658	convergent	downstream
0	XLOC_036972	TCONS_00090703	100524519	XM_013980886.1	antisense	intergenic	8658	convergent	downstream
0	XLOC_036972	TCONS_00090703	100524519	XM_013980887.1	antisense	intergenic	8658	convergent	downstream
0	XLOC_036972	TCONS_00090703	100520585	XM_013980874.1	antisense	genic	0	overlapping	intronic
0	XLOC_036972	TCONS_00090703	100524519	XM_013980893.1	antisense	intergenic	8658	convergent	downstream
0	XLOC_036972	TCONS_00090703	100520585	XM_013980871.1	antisense	genic	0	overlapping	intronic
0	XLOC_036972	TCONS_00090703	100524519	XM_005668721.2	antisense	intergenic	8658	convergent	downstream
0	XLOC_036972	TCONS_00090703	100524519	XM_013980891.1	antisense	intergenic	8658	convergent	downstream
0	XLOC_036972	TCONS_00090703	100520585	XM_013980873.1	antisense	genic	0	overlapping	intronic
0	XLOC_036972	TCONS_00090703	100524519	XM_013980889.1	antisense	intergenic	8658	convergent	downstream
0	XLOC_036972	TCONS_00090703	100524519	XM_013980892.1	antisense	intergenic	8658	convergent	downstream
1	XLOC_041679	TCONS_00103185	100622559	XM_003358582.4	antisense	intergenic	612	divergent	upstream
0	XLOC_041679	TCONS_00103185	100621655	XM_003358573.4	sense	intergenic	8860	same_strand	upstream
0	XLOC_041679	TCONS_00103185	100621655	XM_003358572.4	sense	intergenic	8860	same_strand	upstream
0	XLOC_041679	TCONS_00103185	100621655	XM_013982061.1	sense	intergenic	8860	same_strand	upstream
0	XLOC_041679	TCONS_00103185	100621655	XM_013982062.1	sense	intergenic	8860	same_strand	upstream
1	XLOC_052731	TCONS_00130418	100512997	NM_001244733.1	antisense	intergenic	11676	divergent	upstream
1	XLOC_006001	TCONS_00014789	100524189	XM_013990158.1	sense	intergenic	50898	same_strand	upstream
1	XLOC_036643	TCONS_00089795	106507948	XM_013989795.1	antisense	genic	0	nested	exonic
0	XLOC_036643	TCONS_00089795	106507947	XM_013989793.1	sense	intergenic	772	same_strand	downstream
1	XLOC_029534	TCONS_00073802	100312970	XM_013978957.1	sense	intergenic	8871	same_strand	upstream
1	XLOC_033019	TCONS_00081955	100517908	XM_005656719.2	antisense	genic	0	overlapping	exonic
0	XLOC_033019	TCONS_00081955	100517908	XM_005656720.2	antisense	genic	0	overlapping	exonic
0	XLOC_033019	TCONS_00081955	100517908	XM_013989615.1	antisense	intergenic	613	divergent	upstream
0	XLOC_033019	TCONS_00081955	100624574	XM_013989626.1	antisense	intergenic	4528	convergent	downstream
0	XLOC_033019	TCONS_00081955	100517908	XM_013989614.1	antisense	intergenic	979	divergent	upstream
1	XLOC_039850	TCONS_00098504	100519623	XM_005654028.2	sense	intergenic	14711	same_strand	downstream
1	XLOC_006319	TCONS_00015552	100514093	XM_013987502.1	antisense	genic	0	overlapping	intronic
0	XLOC_006319	TCONS_00015552	100038015	XM_005654918.2	antisense	intergenic	1201	convergent	downstream
0	XLOC_006319	TCONS_00015552	100514093	XR_001303193.1	antisense	genic	0	overlapping	intronic
0	XLOC_006319	TCONS_00015552	100517882	XM_005654928.2	antisense	intergenic	5808	convergent	downstream
0	XLOC_006319	TCONS_00015552	100514093	XM_005654925.2	antisense	genic	0	overlapping	intronic
0	XLOC_006319	TCONS_00015552	100038015	XM_005654916.2	antisense	intergenic	1201	convergent	downstream
0	XLOC_006319	TCONS_00015552	100517882	XM_005654929.2	antisense	intergenic	5808	convergent	downstream
0	XLOC_006319	TCONS_00015552	100514093	XM_005654926.2	antisense	genic	0	overlapping	intronic
0	XLOC_006319	TCONS_00015552	100038015	XM_005654917.2	antisense	intergenic	1201	convergent	downstream
0	XLOC_006319	TCONS_00015552	100038015	NM_001162401.1	antisense	intergenic	1228	convergent	downstream
0	XLOC_006319	TCONS_00015552	100038015	XM_005654915.2	antisense	intergenic	1201	convergent	downstream
1	XLOC_049530	TCONS_00122913	100519399	XM_013984854.1	antisense	intergenic	7421	convergent	downstream
1	XLOC_045069	TCONS_00112368	100155053	XM_005671005.2	antisense	intergenic	43181	divergent	upstream
0	XLOC_045069	TCONS_00112368	100155053	XM_013983253.1	antisense	intergenic	43181	divergent	upstream
1	XLOC_031432	TCONS_00078301	503660	XM_013979976.1	sense	intergenic	8652	same_strand	downstream
1	XLOC_047068	TCONS_00117384	397171	NM_214094.2	sense	genic	0	nested	intronic
1	XLOC_051838	TCONS_00128411	100521938	XM_005673242.2	antisense	intergenic	40323	divergent	upstream
0	XLOC_051838	TCONS_00128411	100521938	XM_013985714.1	antisense	intergenic	40323	divergent	upstream
1	XLOC_017743	TCONS_00044359	100519192	XM_005664263.1	antisense	intergenic	158	divergent	upstream
0	XLOC_017743	TCONS_00044359	100519192	XM_003126721.4	antisense	intergenic	544	divergent	upstream
1	XLOC_020026	TCONS_00049981	100621574	XM_003355983.4	sense	intergenic	14661	same_strand	upstream
0	XLOC_020026	TCONS_00049981	100513736	XM_005664614.2	antisense	intergenic	14843	divergent	upstream
1	XLOC_028630	TCONS_00071732	102165264	XM_013978514.1	sense	intergenic	2368	same_strand	downstream
0	XLOC_028630	TCONS_00071732	102165264	XM_013978515.1	sense	intergenic	2368	same_strand	downstream
0	XLOC_028630	TCONS_00071732	102165264	XM_013978516.1	sense	intergenic	2368	same_strand	downstream
0	XLOC_028630	TCONS_00071732	100520574	XM_003128834.5	sense	intergenic	7538	same_strand	upstream
0	XLOC_028630	TCONS_00071732	102165264	XM_013978513.1	sense	intergenic	2368	same_strand	downstream
1	XLOC_012945	TCONS_00032374	106509835	XM_013996178.1	antisense	intergenic	87	divergent	upstream
1	XLOC_036742	TCONS_00090076	100515921	XM_005653864.2	antisense	intergenic	37201	divergent	upstream
1	XLOC_031313	TCONS_00077974	100525418	XM_003130349.2	antisense	intergenic	80941	divergent	upstream
1	XLOC_013531	TCONS_00033758	100739543	XM_005655335.2	sense	intergenic	18679	same_strand	downstream
0	XLOC_013531	TCONS_00033758	100739543	XM_005655334.2	sense	intergenic	19326	same_strand	downstream
0	XLOC_013531	TCONS_00033758	100739543	XM_003481338.3	sense	intergenic	18679	same_strand	downstream
0	XLOC_013531	TCONS_00033758	100739543	XM_005655333.2	sense	intergenic	18679	same_strand	downstream
1	XLOC_003157	TCONS_00007885	100522409	XM_005659239.2	antisense	genic	0	overlapping	intronic
0	XLOC_003157	TCONS_00007885	100522409	XM_013992620.1	antisense	intergenic	3218	divergent	upstream
0	XLOC_003157	TCONS_00007885	100522409	XM_013992621.1	antisense	genic	0	overlapping	intronic
0	XLOC_003157	TCONS_00007885	100522409	XM_003121248.4	antisense	genic	0	overlapping	intronic
1	XLOC_023146	TCONS_00058518	100621360	XM_005665316.2	sense	intergenic	2823	same_strand	upstream
1	XLOC_049526	TCONS_00122901	100519399	XM_013984854.1	antisense	genic	0	nested	exonic
0	XLOC_049526	TCONS_00122901	100519229	XM_003134033.3	sense	intergenic	196	same_strand	upstream
1	XLOC_004846	TCONS_00011959	102166244	XM_005660298.2	antisense	intergenic	127	divergent	upstream
0	XLOC_004846	TCONS_00011959	102166244	XM_013993712.1	antisense	intergenic	2170	divergent	upstream
1	XLOC_036021	TCONS_00088518	100521513	XM_003130926.5	antisense	intergenic	144	divergent	upstream
1	XLOC_040666	TCONS_00100431	397663	XM_005670303.2	antisense	genic	0	overlapping	exonic
0	XLOC_040666	TCONS_00100431	397663	XM_005670304.2	antisense	genic	0	overlapping	exonic
0	XLOC_040666	TCONS_00100431	397663	XM_005670306.2	antisense	genic	0	overlapping	exonic
0	XLOC_040666	TCONS_00100431	397663	XM_005670305.2	antisense	genic	0	overlapping	exonic
0	XLOC_040666	TCONS_00100431	397663	XM_005670302.2	antisense	genic	0	overlapping	exonic
0	XLOC_040666	TCONS_00100431	397663	NM_214372.1	antisense	intergenic	128	divergent	upstream
1	XLOC_049310	TCONS_00122351	733620	NM_001044561.1	antisense	intergenic	266	divergent	upstream
1	XLOC_025497	TCONS_00064405	100156092	XM_013977400.1	antisense	genic	0	containing	intronic
0	XLOC_025497	TCONS_00064405	100156092	XM_013977401.1	antisense	genic	0	containing	intronic
0	XLOC_025497	TCONS_00064405	100156092	XM_003128159.3	antisense	genic	0	containing	intronic
1	XLOC_000086	TCONS_00000197	102157949	XM_013984427.1	sense	genic	0	containing	exonic
1	XLOC_021191	TCONS_00053197	397202	NM_214114.1	antisense	intergenic	68093	convergent	downstream
1	XLOC_046331	TCONS_00115633	397171	NM_214094.2	sense	genic	0	nested	intronic
1	XLOC_002017	TCONS_00004915	100525024	XM_013986231.1	sense	intergenic	22035	same_strand	upstream
1	XLOC_046414	TCONS_00115819	397171	NM_214094.2	sense	genic	0	nested	intronic
1	XLOC_008260	TCONS_00020694	100512825	XM_005661025.2	antisense	genic	0	overlapping	intronic
0	XLOC_008260	TCONS_00020694	100512825	XM_005661026.2	antisense	genic	0	overlapping	intronic
1	XLOC_024526	TCONS_00062185	106510141	XM_013997043.1	sense	genic	0	containing	exonic
1	XLOC_050517	TCONS_00125282	100134969	XM_005673012.2	antisense	intergenic	25118	convergent	downstream
0	XLOC_050517	TCONS_00125282	100134969	NM_001113452.1	antisense	intergenic	25119	convergent	downstream
0	XLOC_050517	TCONS_00125282	100134969	XM_005673013.2	antisense	intergenic	25118	convergent	downstream
0	XLOC_050517	TCONS_00125282	100134969	XM_013985462.1	antisense	intergenic	25118	convergent	downstream
0	XLOC_050517	TCONS_00125282	100134969	XM_013985461.1	antisense	intergenic	25118	convergent	downstream
1	XLOC_025263	TCONS_00063920	100152339	NM_001143692.1	antisense	genic	0	overlapping	exonic
0	XLOC_025263	TCONS_00063920	397540	NM_001164005.2	sense	intergenic	2973	same_strand	downstream
1	XLOC_009982	TCONS_00024881	100519015	XM_003354458.1	antisense	genic	0	overlapping	exonic
0	XLOC_009982	TCONS_00024881	106509639	XM_013995389.1	sense	intergenic	1031	same_strand	upstream
0	XLOC_009982	TCONS_00024881	100519015	XM_005661868.2	antisense	intergenic	328	divergent	upstream
0	XLOC_009982	TCONS_00024881	100519015	XM_013995382.1	antisense	intergenic	126	divergent	upstream
0	XLOC_009982	TCONS_00024881	100519015	XM_013995385.1	antisense	intergenic	328	divergent	upstream
0	XLOC_009982	TCONS_00024881	106509639	XM_013995390.1	sense	intergenic	1033	same_strand	upstream
0	XLOC_009982	TCONS_00024881	100519015	XM_013995388.1	antisense	intergenic	1177	divergent	upstream
0	XLOC_009982	TCONS_00024881	106509639	XR_001307323.1	sense	intergenic	346	same_strand	upstream
0	XLOC_009982	TCONS_00024881	100519015	XM_013995384.1	antisense	intergenic	126	divergent	upstream
0	XLOC_009982	TCONS_00024881	100519015	XM_013995387.1	antisense	intergenic	328	divergent	upstream
0	XLOC_009982	TCONS_00024881	100519015	XM_005661867.2	antisense	intergenic	8	divergent	upstream
1	XLOC_049728	TCONS_00123342	100312962	NM_001167641.1	sense	intergenic	7628	same_strand	upstream
0	XLOC_049728	TCONS_00123342	100513766	NM_001205405.1	sense	intergenic	9169	same_strand	upstream
1	XLOC_020184	TCONS_00050554	100523066	XM_005664812.2	antisense	intergenic	125	divergent	upstream
0	XLOC_020184	TCONS_00050554	100523066	XM_013998737.1	antisense	intergenic	126	divergent	upstream
0	XLOC_020184	TCONS_00050554	100523066	XM_013998739.1	antisense	intergenic	481	divergent	upstream
0	XLOC_020184	TCONS_00050554	100523066	XM_013998738.1	antisense	intergenic	125	divergent	upstream
1	XLOC_036575	TCONS_00089658	100516509	XM_013978867.1	antisense	intergenic	228	divergent	upstream
1	XLOC_003701	TCONS_00009238	106508976	XM_013992911.1	antisense	intergenic	63774	convergent	downstream
1	XLOC_016637	TCONS_00041570	100153785	NM_001244067.1	antisense	intergenic	90	divergent	upstream
1	XLOC_022211	TCONS_00055778	100738241	XM_003481884.3	antisense	genic	0	containing	intronic
0	XLOC_022211	TCONS_00055778	100038012	XM_005653278.1	antisense	intergenic	4037	divergent	upstream
0	XLOC_022211	TCONS_00055778	100038012	NM_001097494.1	antisense	intergenic	4308	divergent	upstream
0	XLOC_022211	TCONS_00055778	100038012	XM_013994914.1	antisense	intergenic	4037	divergent	upstream
0	XLOC_022211	TCONS_00055778	100511697	XM_005653285.2	antisense	genic	0	overlapping	intronic
0	XLOC_022211	TCONS_00055778	100738241	XM_013994978.1	antisense	genic	0	containing	intronic
0	XLOC_022211	TCONS_00055778	100511697	XM_013994984.1	antisense	genic	0	overlapping	intronic
0	XLOC_022211	TCONS_00055778	100038012	XM_013994909.1	antisense	intergenic	4037	divergent	upstream
1	XLOC_040121	TCONS_00099081	407739	NM_001123197.1	sense	genic	0	containing	intronic
1	XLOC_014223	TCONS_00035380	100152828	XM_001929061.3	antisense	genic	0	overlapping	intronic
0	XLOC_014223	TCONS_00035380	100154024	XM_003481424.3	sense	intergenic	9376	same_strand	downstream
1	XLOC_020173	TCONS_00050502	100625598	XM_003356032.3	sense	genic	0	overlapping	exonic
0	XLOC_020173	TCONS_00050502	100625694	XM_013995204.1	antisense	intergenic	6425	convergent	downstream
0	XLOC_020173	TCONS_00050502	100625598	XM_013995279.1	sense	intergenic	6088	same_strand	downstream
0	XLOC_020173	TCONS_00050502	100625694	XM_005653302.2	antisense	intergenic	6425	convergent	downstream
0	XLOC_020173	TCONS_00050502	100625694	XM_005653304.2	antisense	intergenic	6425	convergent	downstream
0	XLOC_020173	TCONS_00050502	100625598	XM_005653306.2	sense	genic	0	overlapping	exonic
0	XLOC_020173	TCONS_00050502	100625694	XM_005653303.2	antisense	intergenic	6425	convergent	downstream
0	XLOC_020173	TCONS_00050502	100624035	XM_013995288.1	antisense	intergenic	5350	divergent	upstream
0	XLOC_020173	TCONS_00050502	100625598	XM_005653307.2	sense	intergenic	6088	same_strand	downstream
0	XLOC_020173	TCONS_00050502	100624128	XM_013995217.1	antisense	intergenic	114	divergent	upstream
1	XLOC_013594	TCONS_00033917	100152952	XM_003354983.4	antisense	genic	0	overlapping	intronic
0	XLOC_013594	TCONS_00033917	100152952	XM_013996510.1	antisense	genic	0	overlapping	intronic
1	XLOC_037940	TCONS_00093297	450242	XM_013980752.1	antisense	genic	0	overlapping	exonic
0	XLOC_037940	TCONS_00093297	450242	NM_001048069.1	antisense	genic	0	overlapping	exonic
0	XLOC_037940	TCONS_00093297	100511037	XR_306402.2	sense	intergenic	3640	same_strand	downstream
0	XLOC_037940	TCONS_00093297	100511037	XR_001299751.1	sense	intergenic	3640	same_strand	downstream
0	XLOC_037940	TCONS_00093297	100511037	NM_001243806.1	sense	intergenic	3640	same_strand	downstream
0	XLOC_037940	TCONS_00093297	100511037	XR_001299752.1	sense	intergenic	3113	same_strand	downstream
0	XLOC_037940	TCONS_00093297	100511037	XR_001299750.1	sense	intergenic	3640	same_strand	downstream
0	XLOC_037940	TCONS_00093297	100526240	XM_003131212.3	antisense	intergenic	1449	divergent	upstream
0	XLOC_037940	TCONS_00093297	100511037	XR_001299753.1	sense	intergenic	3640	same_strand	downstream
0	XLOC_037940	TCONS_00093297	100511037	XR_001299749.1	sense	intergenic	3640	same_strand	downstream
0	XLOC_037940	TCONS_00093297	100511037	XM_013980751.1	sense	intergenic	3640	same_strand	downstream
1	XLOC_024356	TCONS_00061742	100738018	XM_013977995.1	sense	intergenic	16807	same_strand	downstream
1	XLOC_032221	TCONS_00080046	100625290	XM_003357303.3	antisense	intergenic	146	divergent	upstream
0	XLOC_032221	TCONS_00080046	100625290	XM_013979414.1	antisense	intergenic	1982	divergent	upstream
0	XLOC_032221	TCONS_00080046	100625290	XM_013979416.1	antisense	intergenic	2664	divergent	upstream
0	XLOC_032221	TCONS_00080046	100625290	XM_013979415.1	antisense	intergenic	484	divergent	upstream
1	XLOC_011723	TCONS_00029012	106509620	XR_001307292.1	antisense	genic	0	overlapping	exonic
0	XLOC_011723	TCONS_00029012	106509620	XR_001307291.1	antisense	intergenic	431	convergent	downstream
0	XLOC_011723	TCONS_00029012	414396	XM_003124280.4	sense	intergenic	8409	same_strand	upstream
0	XLOC_011723	TCONS_00029012	106509620	XR_001307289.1	antisense	intergenic	1302	convergent	downstream
0	XLOC_011723	TCONS_00029012	106509620	XM_013995352.1	antisense	intergenic	431	convergent	downstream
0	XLOC_011723	TCONS_00029012	106509620	XR_001307290.1	antisense	intergenic	431	convergent	downstream
1	XLOC_010095	TCONS_00025214	100628118	XM_013995554.1	antisense	intergenic	177	convergent	downstream
0	XLOC_010095	TCONS_00025214	100627618	XM_005661986.2	sense	intergenic	7499	same_strand	upstream
0	XLOC_010095	TCONS_00025214	106509662	XM_013995556.1	antisense	intergenic	5580	divergent	upstream
1	XLOC_019723	TCONS_00049046	100522493	XM_013998285.1	sense	genic	0	containing	intronic
1	XLOC_039924	TCONS_00098661	100144507	NM_001123185.1	sense	intergenic	43993	same_strand	downstream
1	XLOC_030225	TCONS_00075214	100522387	XM_003129741.2	antisense	intergenic	124	divergent	upstream
0	XLOC_030225	TCONS_00075214	100522387	XM_013979240.1	antisense	intergenic	143	divergent	upstream
0	XLOC_030225	TCONS_00075214	100522387	XM_013979241.1	antisense	intergenic	147	divergent	upstream
1	XLOC_000086	TCONS_00000196	102157949	XM_013984427.1	sense	genic	0	nested	exonic
1	XLOC_043246	TCONS_00107333	100152041	XM_005670777.2	sense	intergenic	48908	same_strand	downstream
1	XLOC_002816	TCONS_00007110	397214	NM_001244473.1	sense	intergenic	16403	same_strand	upstream
1	XLOC_020301	TCONS_00050903	100522375	XM_013995351.1	antisense	intergenic	25422	convergent	downstream
0	XLOC_020301	TCONS_00050903	100522080	XM_003127485.3	antisense	intergenic	25424	convergent	downstream
0	XLOC_020301	TCONS_00050903	100522080	XM_013995355.1	antisense	intergenic	25425	convergent	downstream
0	XLOC_020301	TCONS_00050903	100522080	XM_013995358.1	antisense	intergenic	25425	convergent	downstream
1	XLOC_002536	TCONS_00006346	102159770	XR_298047.2	antisense	intergenic	15123	divergent	upstream
0	XLOC_002536	TCONS_00006346	102159770	XR_001303126.1	antisense	intergenic	17314	divergent	upstream
0	XLOC_002536	TCONS_00006346	102159770	XR_001303125.1	antisense	intergenic	16667	divergent	upstream
0	XLOC_002536	TCONS_00006346	102159770	XM_013987097.1	antisense	intergenic	15772	divergent	upstream
1	XLOC_008594	TCONS_00021453	100737822	XM_005661191.2	antisense	intergenic	217	divergent	upstream
0	XLOC_008594	TCONS_00021453	100737822	XM_003480761.3	antisense	intergenic	218	divergent	upstream
1	XLOC_018135	TCONS_00045242	100518484	XM_013997558.1	antisense	intergenic	9797	convergent	downstream
1	XLOC_049634	TCONS_00123132	106506535	XM_013984874.1	antisense	intergenic	93379	convergent	downstream
0	XLOC_049634	TCONS_00123132	106506534	XM_013984873.1	antisense	intergenic	99393	convergent	downstream
1	XLOC_007215	TCONS_00018059	100524190	XM_005654995.2	sense	intergenic	81322	same_strand	downstream
0	XLOC_007215	TCONS_00018059	100524190	XM_013987587.1	sense	intergenic	81322	same_strand	downstream
1	XLOC_024405	TCONS_00061843	100154824	XM_001924813.5	antisense	intergenic	291	divergent	upstream
1	XLOC_047399	TCONS_00118062	100519802	XM_005671638.2	antisense	intergenic	73	divergent	upstream
1	XLOC_030089	TCONS_00074920	100518139	XM_013979132.1	antisense	intergenic	5493	convergent	downstream
1	XLOC_040244	TCONS_00099416	100738983	XM_005670063.2	sense	intergenic	23241	same_strand	downstream
0	XLOC_040244	TCONS_00099416	100739030	XM_003483292.3	antisense	intergenic	27061	convergent	downstream
1	XLOC_039924	TCONS_00098660	100144507	NM_001123185.1	sense	intergenic	43494	same_strand	downstream
1	XLOC_047361	TCONS_00117993	100157195	XM_001925636.5	antisense	intergenic	32819	convergent	downstream
1	XLOC_033393	TCONS_00082832	100511033	XM_013989685.1	sense	intergenic	36066	same_strand	downstream
1	XLOC_006869	TCONS_00017118	100518000	XM_003123635.2	antisense	intergenic	3	divergent	upstream
1	XLOC_026834	TCONS_00067669	100156869	XM_001926358.6	sense	intergenic	7006	same_strand	upstream
0	XLOC_026834	TCONS_00067669	100156869	XM_005666295.2	sense	intergenic	7007	same_strand	upstream
0	XLOC_026834	TCONS_00067669	100156869	XM_013978273.1	sense	intergenic	8002	same_strand	upstream
1	XLOC_016446	TCONS_00041086	100523310	XM_005663706.2	antisense	intergenic	19630	divergent	upstream
1	XLOC_042322	TCONS_00104816	102157781	XM_013982475.1	antisense	intergenic	83438	convergent	downstream
0	XLOC_042322	TCONS_00104816	102157781	XM_005670249.2	antisense	intergenic	83438	convergent	downstream
0	XLOC_042322	TCONS_00104816	102157781	XM_013982477.1	antisense	intergenic	88654	convergent	downstream
0	XLOC_042322	TCONS_00104816	102157781	XM_013982476.1	antisense	intergenic	88654	convergent	downstream
1	XLOC_033068	TCONS_00082106	100524515	XM_003130344.5	sense	intergenic	45317	same_strand	downstream
1	XLOC_047533	TCONS_00118355	397244	XM_005671704.2	antisense	intergenic	1023	convergent	downstream
1	XLOC_015954	TCONS_00039817	100157963	XM_013997148.1	sense	intergenic	17403	same_strand	upstream
0	XLOC_015954	TCONS_00039817	100157963	XM_005663447.2	sense	intergenic	17797	same_strand	upstream
1	XLOC_024596	TCONS_00062354	100152910	XM_005666124.2	antisense	intergenic	66	convergent	downstream
0	XLOC_024596	TCONS_00062354	100154110	NM_001190173.1	antisense	intergenic	1427	divergent	upstream
0	XLOC_024596	TCONS_00062354	100152910	NM_001159614.1	antisense	intergenic	428	convergent	downstream
1	XLOC_042938	TCONS_00106232	100623761	XM_013990301.1	sense	intergenic	98601	same_strand	upstream
1	XLOC_021115	TCONS_00053025	733697	XM_005653421.2	antisense	intergenic	11269	divergent	upstream
0	XLOC_021115	TCONS_00053025	733697	XM_013996162.1	antisense	intergenic	11930	divergent	upstream
0	XLOC_021115	TCONS_00053025	733697	XM_013996169.1	antisense	intergenic	11929	divergent	upstream
0	XLOC_021115	TCONS_00053025	733697	XM_003127921.5	antisense	intergenic	11269	divergent	upstream
1	XLOC_046996	TCONS_00117220	397171	NM_214094.2	sense	genic	0	nested	intronic
1	XLOC_007162	TCONS_00017932	100518827	XM_013995035.1	antisense	intergenic	32	divergent	upstream
1	XLOC_052237	TCONS_00129313	100517250	XM_013990737.1	antisense	intergenic	29242	divergent	upstream
1	XLOC_052790	TCONS_00130540	100519456	XM_013985775.1	antisense	genic	0	nested	exonic
0	XLOC_052790	TCONS_00130540	106506841	XR_001302427.1	sense	intergenic	465	same_strand	upstream
0	XLOC_052790	TCONS_00130540	106506841	XM_013985776.1	sense	intergenic	465	same_strand	upstream
0	XLOC_052790	TCONS_00130540	100519066	XM_003134838.5	antisense	intergenic	2737	convergent	downstream
0	XLOC_052790	TCONS_00130540	106504173	XM_005673298.2	antisense	intergenic	9980	divergent	upstream
0	XLOC_052790	TCONS_00130540	100519456	XM_003134840.4	antisense	intergenic	614	divergent	upstream
1	XLOC_005538	TCONS_00013596	100524478	XR_301558.2	sense	intergenic	941	same_strand	upstream
0	XLOC_005538	TCONS_00013596	100524478	XM_005660610.2	sense	intergenic	944	same_strand	upstream
0	XLOC_005538	TCONS_00013596	100739238	XM_005660624.2	sense	intergenic	7046	same_strand	downstream
0	XLOC_005538	TCONS_00013596	100524478	XM_005660611.2	sense	intergenic	942	same_strand	upstream
0	XLOC_005538	TCONS_00013596	100524478	XM_005660612.2	sense	intergenic	943	same_strand	upstream
1	XLOC_032734	TCONS_00081281	100511342	XM_013979721.1	antisense	intergenic	153	divergent	upstream
1	XLOC_040818	TCONS_00100768	397128	XM_005670365.2	antisense	intergenic	2657	divergent	upstream
0	XLOC_040818	TCONS_00100768	397128	NM_214061.1	antisense	intergenic	6152	divergent	upstream
0	XLOC_040818	TCONS_00100768	397128	XM_005670366.2	antisense	intergenic	2682	divergent	upstream
1	XLOC_004458	TCONS_00011092	100153303	XM_005654492.2	antisense	intergenic	55474	convergent	downstream
0	XLOC_004458	TCONS_00011092	100153303	XM_001924582.5	antisense	intergenic	55474	convergent	downstream
0	XLOC_004458	TCONS_00011092	100153303	XM_005654490.2	antisense	intergenic	55474	convergent	downstream
0	XLOC_004458	TCONS_00011092	100153303	XM_003121877.4	antisense	intergenic	55474	convergent	downstream
1	XLOC_034610	TCONS_00085515	100516638	XM_013989711.1	antisense	intergenic	15	divergent	upstream
0	XLOC_034610	TCONS_00085515	100516638	XM_005656799.2	antisense	intergenic	259	divergent	upstream
0	XLOC_034610	TCONS_00085515	100516638	XM_013989709.1	antisense	intergenic	201	divergent	upstream
0	XLOC_034610	TCONS_00085515	100516638	XM_013989708.1	antisense	intergenic	176	divergent	upstream
0	XLOC_034610	TCONS_00085515	100516638	XM_003130637.3	antisense	intergenic	15	divergent	upstream
0	XLOC_034610	TCONS_00085515	100516638	XM_013989710.1	antisense	intergenic	15	divergent	upstream
1	XLOC_004515	TCONS_00011189	100625506	NM_001244595.1	antisense	intergenic	14449	convergent	downstream
1	XLOC_012670	TCONS_00031808	100739314	XM_005662478.2	antisense	genic	0	overlapping	exonic
0	XLOC_012670	TCONS_00031808	100739314	XM_013996061.1	antisense	genic	0	overlapping	exonic
0	XLOC_012670	TCONS_00031808	100739314	XM_003481186.3	antisense	genic	0	overlapping	exonic
1	XLOC_000722	TCONS_00001610	733621	NM_001135959.1	sense	intergenic	33970	same_strand	downstream
1	XLOC_036439	TCONS_00089375	100154569	XM_013980632.1	sense	intergenic	27974	same_strand	upstream
0	XLOC_036439	TCONS_00089375	397624	NM_214347.1	sense	intergenic	29553	same_strand	downstream
1	XLOC_013633	TCONS_00033992	100157655	XM_001924980.5	sense	intergenic	74289	same_strand	upstream
1	XLOC_012914	TCONS_00032329	100037272	NM_001097420.1	antisense	genic	0	nested	intronic
1	XLOC_008423	TCONS_00021014	100625473	XM_005661118.2	sense	intergenic	65104	same_strand	downstream
0	XLOC_008423	TCONS_00021014	100625473	XM_013994548.1	sense	intergenic	66119	same_strand	downstream
0	XLOC_008423	TCONS_00021014	100625473	NM_001252425.1	sense	intergenic	67744	same_strand	downstream
0	XLOC_008423	TCONS_00021014	100625473	XM_013994547.1	sense	intergenic	65104	same_strand	downstream
1	XLOC_012431	TCONS_00031107	100192439	NM_001137631.1	antisense	intergenic	14691	convergent	downstream
1	XLOC_051181	TCONS_00126844	768102	NM_001077217.1	antisense	intergenic	223	divergent	upstream
1	XLOC_021490	TCONS_00053941	100525468	XM_003128106.3	sense	intergenic	13804	same_strand	upstream
1	XLOC_023330	TCONS_00059076	100037941	NM_001130019.1	antisense	intergenic	23119	convergent	downstream
0	XLOC_023330	TCONS_00059076	100037941	NM_001130018.2	antisense	intergenic	23119	convergent	downstream
1	XLOC_004312	TCONS_00010746	100157790	XM_001928323.5	antisense	intergenic	50357	divergent	upstream
0	XLOC_004312	TCONS_00010746	100157790	XM_013993402.1	antisense	intergenic	50551	divergent	upstream
1	XLOC_021067	TCONS_00052900	100521138	XM_013999315.1	antisense	intergenic	1567	divergent	upstream
0	XLOC_021067	TCONS_00052900	100521138	XM_013999309.1	antisense	intergenic	1567	divergent	upstream
0	XLOC_021067	TCONS_00052900	100521138	XM_013999311.1	antisense	intergenic	1567	divergent	upstream
0	XLOC_021067	TCONS_00052900	100521138	XM_013999318.1	antisense	intergenic	1567	divergent	upstream
0	XLOC_021067	TCONS_00052900	100521138	XM_005665355.2	antisense	intergenic	1567	divergent	upstream
0	XLOC_021067	TCONS_00052900	100521138	XM_005665356.2	antisense	intergenic	1567	divergent	upstream
0	XLOC_021067	TCONS_00052900	100521138	XM_013999314.1	antisense	intergenic	1567	divergent	upstream
0	XLOC_021067	TCONS_00052900	100521138	XM_013999316.1	antisense	intergenic	1567	divergent	upstream
0	XLOC_021067	TCONS_00052900	100521138	XM_013999310.1	antisense	intergenic	1567	divergent	upstream
0	XLOC_021067	TCONS_00052900	100521138	XM_013999308.1	antisense	intergenic	1567	divergent	upstream
0	XLOC_021067	TCONS_00052900	100521138	XM_013999307.1	antisense	intergenic	1567	divergent	upstream
0	XLOC_021067	TCONS_00052900	100521138	XM_013999306.1	antisense	intergenic	1567	divergent	upstream
0	XLOC_021067	TCONS_00052900	100521138	XM_013999313.1	antisense	intergenic	1567	divergent	upstream
0	XLOC_021067	TCONS_00052900	100521138	XM_013999312.1	antisense	intergenic	1567	divergent	upstream
1	XLOC_016160	TCONS_00040411	100520738	XM_013988147.1	sense	intergenic	80005	same_strand	upstream
0	XLOC_016160	TCONS_00040411	100519711	XM_013988152.1	antisense	intergenic	87789	convergent	downstream
0	XLOC_016160	TCONS_00040411	100520738	XM_003125850.3	sense	intergenic	81117	same_strand	upstream
0	XLOC_016160	TCONS_00040411	100519711	XM_013988151.1	antisense	intergenic	87884	convergent	downstream
0	XLOC_016160	TCONS_00040411	100520738	XM_013988148.1	sense	intergenic	81266	same_strand	upstream
0	XLOC_016160	TCONS_00040411	100520738	XM_013988149.1	sense	intergenic	81160	same_strand	upstream
1	XLOC_000053	TCONS_00000094	100512933	XM_005659107.2	sense	intergenic	4824	same_strand	downstream
0	XLOC_000053	TCONS_00000094	100512933	XM_013992430.1	sense	intergenic	4824	same_strand	downstream
1	XLOC_018898	TCONS_00047104	406235	XM_013997877.1	antisense	intergenic	85536	divergent	upstream
0	XLOC_018898	TCONS_00047104	406235	XM_013997876.1	antisense	intergenic	85536	divergent	upstream
0	XLOC_018898	TCONS_00047104	406235	XM_013997886.1	antisense	intergenic	85537	divergent	upstream
0	XLOC_018898	TCONS_00047104	406235	XM_013997883.1	antisense	intergenic	85536	divergent	upstream
0	XLOC_018898	TCONS_00047104	406235	XM_013997871.1	antisense	intergenic	85536	divergent	upstream
0	XLOC_018898	TCONS_00047104	406235	XM_013997880.1	antisense	intergenic	85536	divergent	upstream
0	XLOC_018898	TCONS_00047104	406235	XM_013997881.1	antisense	intergenic	85536	divergent	upstream
0	XLOC_018898	TCONS_00047104	406235	XM_013997878.1	antisense	intergenic	85536	divergent	upstream
0	XLOC_018898	TCONS_00047104	406235	XM_013997891.1	antisense	intergenic	85539	divergent	upstream
0	XLOC_018898	TCONS_00047104	406235	XM_013997885.1	antisense	intergenic	85536	divergent	upstream
0	XLOC_018898	TCONS_00047104	106510366	XM_013997856.1	sense	intergenic	86809	same_strand	upstream
0	XLOC_018898	TCONS_00047104	406235	XM_013997884.1	antisense	intergenic	85536	divergent	upstream
0	XLOC_018898	TCONS_00047104	406235	XM_013997870.1	antisense	intergenic	85536	divergent	upstream
0	XLOC_018898	TCONS_00047104	406235	XM_013997887.1	antisense	intergenic	85537	divergent	upstream
0	XLOC_018898	TCONS_00047104	406235	XM_013997872.1	antisense	intergenic	85536	divergent	upstream
0	XLOC_018898	TCONS_00047104	406235	XM_013997888.1	antisense	intergenic	85538	divergent	upstream
0	XLOC_018898	TCONS_00047104	406235	XM_013997879.1	antisense	intergenic	85536	divergent	upstream
0	XLOC_018898	TCONS_00047104	406235	XM_013997873.1	antisense	intergenic	85536	divergent	upstream
0	XLOC_018898	TCONS_00047104	406235	XM_013997890.1	antisense	intergenic	85538	divergent	upstream
0	XLOC_018898	TCONS_00047104	406235	XM_013997882.1	antisense	intergenic	85536	divergent	upstream
0	XLOC_018898	TCONS_00047104	406235	XM_013997875.1	antisense	intergenic	85536	divergent	upstream
0	XLOC_018898	TCONS_00047104	406235	XM_013997892.1	antisense	intergenic	85539	divergent	upstream
0	XLOC_018898	TCONS_00047104	406235	XM_013997874.1	antisense	intergenic	85536	divergent	upstream
1	XLOC_046335	TCONS_00115658	397171	NM_214094.2	sense	genic	0	nested	intronic
1	XLOC_050341	TCONS_00124829	641357	XM_013985371.1	sense	intergenic	1611	same_strand	downstream
0	XLOC_050341	TCONS_00124829	106506680	XM_013985374.1	sense	intergenic	1800	same_strand	downstream
0	XLOC_050341	TCONS_00124829	641357	XR_001302124.1	sense	intergenic	1611	same_strand	downstream
0	XLOC_050341	TCONS_00124829	100737724	XM_003483956.3	antisense	intergenic	8340	divergent	upstream
0	XLOC_050341	TCONS_00124829	106506680	XR_001302126.1	sense	intergenic	1611	same_strand	downstream
1	XLOC_010864	TCONS_00027090	100625157	XM_013996001.1	antisense	intergenic	17106	divergent	upstream
1	XLOC_024247	TCONS_00061374	100156085	XM_001927957.4	antisense	intergenic	25209	convergent	downstream
1	XLOC_014611	TCONS_00036368	100154006	NM_001244424.1	sense	intergenic	5725	same_strand	downstream
1	XLOC_046571	TCONS_00116261	397171	NM_214094.2	sense	genic	0	nested	intronic
1	XLOC_003621	TCONS_00009018	100511112	XM_013992857.1	sense	intergenic	52391	same_strand	downstream
1	XLOC_044109	TCONS_00109800	100153734	XM_001927541.3	antisense	intergenic	133	divergent	upstream
1	XLOC_003358	TCONS_00008349	100156102	NM_001195340.1	sense	intergenic	6439	same_strand	downstream
1	XLOC_002536	TCONS_00006348	102159770	XR_298047.2	antisense	intergenic	15123	divergent	upstream
0	XLOC_002536	TCONS_00006348	102159770	XR_001303125.1	antisense	intergenic	16667	divergent	upstream
0	XLOC_002536	TCONS_00006348	102159770	XM_013987097.1	antisense	intergenic	15772	divergent	upstream
0	XLOC_002536	TCONS_00006348	102159770	XR_001303126.1	antisense	intergenic	17314	divergent	upstream
1	XLOC_018688	TCONS_00046599	100153016	XM_005655665.2	antisense	intergenic	31218	convergent	downstream
0	XLOC_018688	TCONS_00046599	100153016	XR_001303542.1	antisense	intergenic	31218	convergent	downstream
1	XLOC_050053	TCONS_00124099	100626520	XM_003359915.3	antisense	intergenic	5825	divergent	upstream
1	XLOC_009100	TCONS_00022728	102157895	XM_013987508.1	antisense	intergenic	4527	convergent	downstream
1	XLOC_010075	TCONS_00025160	100624812	XM_003354493.2	antisense	intergenic	7237	convergent	downstream
0	XLOC_010075	TCONS_00025160	102159887	XM_005661964.2	antisense	intergenic	8760	divergent	upstream
1	XLOC_046811	TCONS_00116866	397171	NM_214094.2	sense	genic	0	nested	intronic
1	XLOC_013427	TCONS_00033560	102165769	XM_005655329.2	antisense	intergenic	3370	convergent	downstream
1	XLOC_012075	TCONS_00030041	100738719	XM_013995632.1	sense	intergenic	38869	same_strand	downstream
1	XLOC_045703	TCONS_00114186	100152562	XM_005671489.2	antisense	intergenic	530	divergent	upstream
1	XLOC_014000	TCONS_00034850	100153716	XM_001924982.6	antisense	genic	0	nested	intronic
1	XLOC_003694	TCONS_00009218	100037999	XM_005659521.2	sense	intergenic	25950	same_strand	upstream
0	XLOC_003694	TCONS_00009218	100037999	NM_001097483.2	sense	intergenic	26075	same_strand	upstream
0	XLOC_003694	TCONS_00009218	100037999	XM_005659522.2	sense	intergenic	25950	same_strand	upstream
0	XLOC_003694	TCONS_00009218	100037999	XM_005659518.2	sense	intergenic	25950	same_strand	upstream
0	XLOC_003694	TCONS_00009218	100037999	XM_005659523.1	sense	intergenic	25992	same_strand	upstream
0	XLOC_003694	TCONS_00009218	100037999	XM_005659520.1	sense	intergenic	25992	same_strand	upstream
0	XLOC_003694	TCONS_00009218	100037999	XM_005659525.2	sense	intergenic	25998	same_strand	upstream
0	XLOC_003694	TCONS_00009218	100037999	XM_005659526.2	sense	intergenic	25950	same_strand	upstream
0	XLOC_003694	TCONS_00009218	100037999	XM_005659524.2	sense	intergenic	25950	same_strand	upstream
0	XLOC_003694	TCONS_00009218	100037999	XM_005659519.2	sense	intergenic	25992	same_strand	upstream
1	XLOC_042071	TCONS_00104075	100519924	XM_013982283.1	antisense	intergenic	35272	convergent	downstream
0	XLOC_042071	TCONS_00104075	100519924	XM_013982280.1	antisense	intergenic	35272	convergent	downstream
0	XLOC_042071	TCONS_00104075	100519924	XM_013982279.1	antisense	intergenic	35272	convergent	downstream
0	XLOC_042071	TCONS_00104075	100519924	XM_013982285.1	antisense	intergenic	35272	convergent	downstream
0	XLOC_042071	TCONS_00104075	100519924	XM_013982286.1	antisense	intergenic	35272	convergent	downstream
0	XLOC_042071	TCONS_00104075	100519924	XM_013982281.1	antisense	intergenic	35272	convergent	downstream
0	XLOC_042071	TCONS_00104075	100519924	XM_013982278.1	antisense	intergenic	35272	convergent	downstream
0	XLOC_042071	TCONS_00104075	100519924	XM_013982287.1	antisense	intergenic	35272	convergent	downstream
0	XLOC_042071	TCONS_00104075	100519924	XM_013982282.1	antisense	intergenic	35272	convergent	downstream
0	XLOC_042071	TCONS_00104075	100519924	XM_003132586.3	antisense	intergenic	35272	convergent	downstream
0	XLOC_042071	TCONS_00104075	100519924	XM_013982284.1	antisense	intergenic	35272	convergent	downstream
1	XLOC_020435	TCONS_00051279	100738544	XM_013998949.1	antisense	genic	0	overlapping	exonic
1	XLOC_027876	TCONS_00070035	100737232	XM_013978740.1	antisense	intergenic	6092	convergent	downstream
0	XLOC_027876	TCONS_00070035	100737232	XM_013978741.1	antisense	intergenic	6092	convergent	downstream
1	XLOC_050517	TCONS_00125281	100134969	XM_013985461.1	antisense	intergenic	25118	convergent	downstream
0	XLOC_050517	TCONS_00125281	100134969	NM_001113452.1	antisense	intergenic	25119	convergent	downstream
0	XLOC_050517	TCONS_00125281	100134969	XM_013985462.1	antisense	intergenic	25118	convergent	downstream
0	XLOC_050517	TCONS_00125281	100134969	XM_005673013.2	antisense	intergenic	25118	convergent	downstream
0	XLOC_050517	TCONS_00125281	100134969	XM_005673012.2	antisense	intergenic	25118	convergent	downstream
1	XLOC_009299	TCONS_00023226	733590	NM_001044540.1	sense	intergenic	42915	same_strand	downstream
1	XLOC_024378	TCONS_00061789	396593	XM_013977998.1	antisense	genic	0	overlapping	intronic
0	XLOC_024378	TCONS_00061789	100155360	XM_013978006.1	sense	intergenic	7296	same_strand	upstream
0	XLOC_024378	TCONS_00061789	396593	XM_005666086.2	antisense	genic	0	overlapping	intronic
0	XLOC_024378	TCONS_00061789	100155360	XM_013978011.1	sense	intergenic	9717	same_strand	upstream
0	XLOC_024378	TCONS_00061789	396593	XM_013977999.1	antisense	genic	0	overlapping	intronic
0	XLOC_024378	TCONS_00061789	100155360	XM_013978010.1	sense	intergenic	9884	same_strand	upstream
0	XLOC_024378	TCONS_00061789	100155360	XM_013978008.1	sense	intergenic	7296	same_strand	upstream
0	XLOC_024378	TCONS_00061789	396593	XM_005666084.2	antisense	genic	0	overlapping	intronic
0	XLOC_024378	TCONS_00061789	396593	XM_005666081.1	antisense	genic	0	overlapping	intronic
0	XLOC_024378	TCONS_00061789	396593	XM_005666080.2	antisense	genic	0	overlapping	intronic
1	XLOC_007323	TCONS_00018294	100525213	XM_005661649.2	antisense	genic	0	nested	exonic
0	XLOC_007323	TCONS_00018294	100524137	XM_003123927.3	sense	intergenic	9539	same_strand	downstream
0	XLOC_007323	TCONS_00018294	100525213	XM_013995124.1	antisense	genic	0	nested	exonic
0	XLOC_007323	TCONS_00018294	100525213	XM_003123933.3	antisense	genic	0	nested	exonic
1	XLOC_041773	TCONS_00103380	100621829	XM_003358608.4	antisense	genic	0	nested	exonic
0	XLOC_041773	TCONS_00103380	100621829	XM_013980792.1	antisense	genic	0	overlapping	intronic
0	XLOC_041773	TCONS_00103380	100621829	XM_013980793.1	antisense	genic	0	nested	exonic
1	XLOC_015694	TCONS_00039044	100513081	XM_013988077.1	antisense	intergenic	111	convergent	downstream
0	XLOC_015694	TCONS_00039044	100513081	XM_003125641.4	antisense	intergenic	111	convergent	downstream
0	XLOC_015694	TCONS_00039044	100513081	XM_013988078.1	antisense	intergenic	111	convergent	downstream
1	XLOC_038990	TCONS_00096248	100625706	XM_003358321.2	sense	intergenic	71989	same_strand	upstream
1	XLOC_043553	TCONS_00108201	100158143	XM_001925659.5	sense	intergenic	8070	same_strand	downstream
1	XLOC_021463	TCONS_00053875	100620314	XM_013977361.1	antisense	intergenic	68986	convergent	downstream
1	XLOC_046568	TCONS_00116251	397171	NM_214094.2	sense	genic	0	nested	intronic
1	XLOC_052650	TCONS_00130255	100522109	XM_003134780.5	antisense	intergenic	11314	divergent	upstream
1	XLOC_022195	TCONS_00055709	100737509	XM_005655939.2	sense	intergenic	23285	same_strand	upstream
1	XLOC_006713	TCONS_00016649	100738473	XM_003480824.3	sense	intergenic	24776	same_strand	downstream
1	XLOC_003995	TCONS_00010051	102163334	XM_005659796.1	antisense	intergenic	2647	convergent	downstream
1	XLOC_025794	TCONS_00064983	102163193	XM_005665678.2	sense	intergenic	14966	same_strand	upstream
1	XLOC_048942	TCONS_00121678	595102	NM_001031777.1	antisense	intergenic	28103	divergent	upstream
1	XLOC_012569	TCONS_00031539	100524080	XM_013987871.1	sense	intergenic	1026	same_strand	upstream
1	XLOC_034141	TCONS_00084507	106507927	XM_013989746.1	antisense	intergenic	37002	convergent	downstream
1	XLOC_041684	TCONS_00103197	100158122	XM_005669885.2	antisense	intergenic	57950	divergent	upstream
1	XLOC_040669	TCONS_00100437	100154451	XM_013982550.1	antisense	intergenic	13791	divergent	upstream
1	XLOC_021668	TCONS_00054248	100520385	XM_005655760.2	antisense	intergenic	126	divergent	upstream
0	XLOC_021668	TCONS_00054248	100520385	XM_013988492.1	antisense	intergenic	322	divergent	upstream
0	XLOC_021668	TCONS_00054248	100520385	XM_003126851.3	antisense	intergenic	321	divergent	upstream
0	XLOC_021668	TCONS_00054248	102166907	XM_005655759.2	antisense	intergenic	8813	divergent	upstream
0	XLOC_021668	TCONS_00054248	102166907	XM_013988493.1	antisense	intergenic	8813	divergent	upstream
1	XLOC_014611	TCONS_00036369	100154006	NM_001244424.1	sense	intergenic	5725	same_strand	downstream
1	XLOC_003115	TCONS_00007799	102165955	XM_013992596.1	sense	genic	0	containing	exonic
1	XLOC_001641	TCONS_00004090	100512643	XM_003121824.4	antisense	genic	0	overlapping	intronic
0	XLOC_001641	TCONS_00004090	100512643	XM_003353491.3	antisense	genic	0	overlapping	intronic
0	XLOC_001641	TCONS_00004090	100512643	XM_005659992.2	antisense	genic	0	overlapping	intronic
1	XLOC_014088	TCONS_00035012	100738993	XM_003481403.2	antisense	intergenic	299	divergent	upstream
1	XLOC_049506	TCONS_00122858	397662	NM_001170768.1	sense	intergenic	5744	same_strand	downstream
1	XLOC_012088	TCONS_00030070	106509691	XM_013995634.1	sense	intergenic	59245	same_strand	downstream
1	XLOC_053984	TCONS_00133664	100523478	XM_013985997.1	antisense	genic	0	nested	intronic
0	XLOC_053984	TCONS_00133664	100523478	XM_013986001.1	antisense	genic	0	nested	intronic
0	XLOC_053984	TCONS_00133664	100523478	XM_013985999.1	antisense	genic	0	nested	intronic
0	XLOC_053984	TCONS_00133664	100523478	XM_013985998.1	antisense	genic	0	nested	intronic
0	XLOC_053984	TCONS_00133664	100523478	XM_013986000.1	antisense	genic	0	nested	intronic
1	XLOC_039368	TCONS_00097330	100521113	XM_003132246.4	antisense	intergenic	10019	divergent	upstream
1	XLOC_018647	TCONS_00046487	100627442	XM_013993760.1	antisense	intergenic	51091	divergent	upstream
1	XLOC_040609	TCONS_00100333	100157298	XM_013982539.1	antisense	genic	0	nested	intronic
1	XLOC_041515	TCONS_00102800	100626060	XM_013981985.1	antisense	intergenic	260	divergent	upstream
1	XLOC_020200	TCONS_00050598	100519605	XM_013998749.1	sense	intergenic	12540	same_strand	downstream
0	XLOC_020200	TCONS_00050598	100519605	XM_003127406.4	sense	intergenic	12540	same_strand	downstream
1	XLOC_024416	TCONS_00061858	100153993	NM_001167781.1	antisense	intergenic	320	divergent	upstream
1	XLOC_016574	TCONS_00041362	100737068	XM_013997472.1	sense	intergenic	32653	same_strand	upstream
1	XLOC_030887	TCONS_00077009	100522390	XM_003130153.4	antisense	intergenic	90	divergent	upstream
1	XLOC_025497	TCONS_00064412	100156092	XM_003128159.3	antisense	genic	0	overlapping	exonic
0	XLOC_025497	TCONS_00064412	100156092	XM_013977401.1	antisense	genic	0	overlapping	exonic
0	XLOC_025497	TCONS_00064412	100156092	XM_013977400.1	antisense	genic	0	overlapping	exonic
1	XLOC_012329	TCONS_00030795	100512597	XM_013995781.1	sense	intergenic	39461	same_strand	upstream
1	XLOC_002766	TCONS_00007021	397450	XM_001928144.4	antisense	intergenic	52184	convergent	downstream
1	XLOC_043946	TCONS_00109287	100153176	NM_001243406.1	antisense	intergenic	143	divergent	upstream
1	XLOC_010676	TCONS_00026668	100512958	NM_001244729.1	sense	intergenic	95485	same_strand	upstream
1	XLOC_038107	TCONS_00093785	100520402	XM_003131321.3	antisense	intergenic	741	divergent	upstream
1	XLOC_042140	TCONS_00104266	397062	NM_214001.1	antisense	intergenic	6233	divergent	upstream
1	XLOC_023715	TCONS_00060022	100157926	NM_001243687.1	sense	intergenic	26160	same_strand	downstream
1	XLOC_003226	TCONS_00008003	102157778	XM_005659268.2	sense	genic	0	containing	exonic
1	XLOC_036618	TCONS_00089759	100519511	XM_005653842.2	antisense	intergenic	23	divergent	upstream
0	XLOC_036618	TCONS_00089759	100519683	XM_013979024.1	antisense	intergenic	5586	convergent	downstream
0	XLOC_036618	TCONS_00089759	100519683	XM_003131110.4	antisense	intergenic	5586	convergent	downstream
1	XLOC_009418	TCONS_00023533	100519357	XM_005661581.2	antisense	intergenic	65098	divergent	upstream
1	XLOC_014065	TCONS_00034970	102162332	XM_005663090.2	sense	intergenic	2895	same_strand	downstream
1	XLOC_032221	TCONS_00080037	100625290	XM_003357303.3	antisense	intergenic	149	divergent	upstream
0	XLOC_032221	TCONS_00080037	100625290	XM_013979414.1	antisense	intergenic	1985	divergent	upstream
0	XLOC_032221	TCONS_00080037	100625290	XM_013979415.1	antisense	intergenic	487	divergent	upstream
0	XLOC_032221	TCONS_00080037	100625290	XM_013979416.1	antisense	intergenic	2667	divergent	upstream
1	XLOC_031594	TCONS_00078619	100512482	NM_001244380.1	antisense	intergenic	2674	convergent	downstream
1	XLOC_041086	TCONS_00101372	100623913	XM_003358383.4	sense	intergenic	2889	same_strand	downstream
1	XLOC_012075	TCONS_00030039	100738719	XM_013995632.1	sense	intergenic	55235	same_strand	downstream
1	XLOC_030789	TCONS_00076676	100512182	XR_001304142.1	antisense	genic	0	overlapping	exonic
0	XLOC_030789	TCONS_00076676	100512182	XM_013989556.1	antisense	genic	0	overlapping	exonic
0	XLOC_030789	TCONS_00076676	100512182	XM_013989563.1	antisense	genic	0	overlapping	exonic
0	XLOC_030789	TCONS_00076676	100512182	XM_013989558.1	antisense	genic	0	overlapping	exonic
0	XLOC_030789	TCONS_00076676	100512182	XM_013989560.1	antisense	genic	0	overlapping	exonic
0	XLOC_030789	TCONS_00076676	100512182	XM_013989555.1	antisense	genic	0	overlapping	exonic
0	XLOC_030789	TCONS_00076676	100512182	XR_001304143.1	antisense	genic	0	overlapping	exonic
0	XLOC_030789	TCONS_00076676	100512182	XM_013989557.1	antisense	genic	0	overlapping	exonic
0	XLOC_030789	TCONS_00076676	100512182	XM_013989561.1	antisense	genic	0	overlapping	exonic
0	XLOC_030789	TCONS_00076676	100512182	XM_013989562.1	antisense	genic	0	overlapping	exonic
0	XLOC_030789	TCONS_00076676	100512182	XM_013989559.1	antisense	genic	0	overlapping	exonic
1	XLOC_050633	TCONS_00125528	100524773	XM_013997654.1	antisense	intergenic	96553	divergent	upstream
1	XLOC_001772	TCONS_00004374	396854	NM_001002832.1	antisense	intergenic	6498	divergent	upstream
1	XLOC_007865	TCONS_00019716	100516416	XM_003122553.5	antisense	genic	0	overlapping	exonic
0	XLOC_007865	TCONS_00019716	100520358	XM_013994135.1	antisense	intergenic	267	divergent	upstream
0	XLOC_007865	TCONS_00019716	100520358	XM_013994134.1	antisense	intergenic	267	divergent	upstream
0	XLOC_007865	TCONS_00019716	100520358	XM_013994133.1	antisense	intergenic	267	divergent	upstream
0	XLOC_007865	TCONS_00019716	100520358	XM_013994136.1	antisense	intergenic	267	divergent	upstream
1	XLOC_017549	TCONS_00043944	100157209	XM_005664147.2	antisense	intergenic	1796	convergent	downstream
0	XLOC_017549	TCONS_00043944	100522617	XM_013997949.1	sense	intergenic	3712	same_strand	downstream
0	XLOC_017549	TCONS_00043944	100522617	XM_013997947.1	sense	intergenic	3712	same_strand	downstream
0	XLOC_017549	TCONS_00043944	100522617	XM_013997950.1	sense	intergenic	3712	same_strand	downstream
0	XLOC_017549	TCONS_00043944	100522617	XM_013997948.1	sense	intergenic	3712	same_strand	downstream
1	XLOC_048296	TCONS_00120350	397171	NM_214094.2	antisense	genic	0	nested	intronic
1	XLOC_011297	TCONS_00028030	100737629	XM_013996225.1	sense	intergenic	71100	same_strand	downstream
1	XLOC_024737	TCONS_00062700	100155701	XM_005666233.2	antisense	intergenic	147	divergent	upstream
0	XLOC_024737	TCONS_00062700	100155701	XM_013978168.1	antisense	intergenic	866	divergent	upstream
0	XLOC_024737	TCONS_00062700	100155701	XM_013978167.1	antisense	intergenic	984	divergent	upstream
1	XLOC_051527	TCONS_00127715	106508195	XM_013990765.1	antisense	intergenic	13553	divergent	upstream
1	XLOC_019396	TCONS_00048281	100514104	XM_003126823.5	antisense	intergenic	80	divergent	upstream
1	XLOC_012281	TCONS_00030604	100533196	XM_005655131.2	antisense	genic	0	overlapping	exonic
0	XLOC_012281	TCONS_00030604	100515258	XM_013987782.1	antisense	intergenic	6111	divergent	upstream
0	XLOC_012281	TCONS_00030604	100515258	XM_003124723.4	antisense	intergenic	1557	divergent	upstream
0	XLOC_012281	TCONS_00030604	100533196	XM_005655130.2	antisense	genic	0	overlapping	exonic
0	XLOC_012281	TCONS_00030604	100533196	NM_001204369.1	antisense	genic	0	overlapping	exonic
0	XLOC_012281	TCONS_00030604	100533196	XM_005655133.2	antisense	genic	0	overlapping	exonic
1	XLOC_031189	TCONS_00077675	100625132	XM_003357522.4	antisense	genic	0	overlapping	intronic
1	XLOC_013999	TCONS_00034848	100153716	XM_001924982.6	antisense	intergenic	3714	convergent	downstream
1	XLOC_046845	TCONS_00116941	397171	NM_214094.2	sense	genic	0	nested	intronic
0	XLOC_046845	TCONS_00116941	100622459	XM_013984501.1	antisense	genic	0	overlapping	intronic
1	XLOC_050791	TCONS_00125909	100517504	XM_013985070.1	antisense	intergenic	76044	convergent	downstream
0	XLOC_050791	TCONS_00125909	100517504	XM_013985068.1	antisense	intergenic	76044	convergent	downstream
0	XLOC_050791	TCONS_00125909	100517504	XM_005672698.2	antisense	intergenic	76044	convergent	downstream
0	XLOC_050791	TCONS_00125909	100517504	XM_013985069.1	antisense	intergenic	76044	convergent	downstream
0	XLOC_050791	TCONS_00125909	100517504	XM_013985071.1	antisense	intergenic	76044	convergent	downstream
0	XLOC_050791	TCONS_00125909	100517504	XM_005672697.2	antisense	intergenic	76044	convergent	downstream
0	XLOC_050791	TCONS_00125909	100517504	XM_013985072.1	antisense	intergenic	76044	convergent	downstream
1	XLOC_048397	TCONS_00120564	397171	NM_214094.2	antisense	genic	0	nested	intronic
1	XLOC_004609	TCONS_00011429	100736922	XM_013993596.1	antisense	intergenic	41154	divergent	upstream
1	XLOC_005309	TCONS_00013107	102160511	XM_013987081.1	sense	intergenic	1070	same_strand	downstream
1	XLOC_014843	TCONS_00037005	100521190	XM_003125913.3	sense	intergenic	45967	same_strand	upstream
0	XLOC_014843	TCONS_00037005	100621108	XM_005655469.2	sense	intergenic	48848	same_strand	downstream
1	XLOC_033228	TCONS_00082491	102159097	XM_013979998.1	antisense	intergenic	4794	convergent	downstream
1	XLOC_050770	TCONS_00125874	100152719	XM_003359892.2	sense	intergenic	16966	same_strand	upstream
1	XLOC_006497	TCONS_00016083	100523536	XM_005652881.2	antisense	intergenic	3599	divergent	upstream
1	XLOC_049424	TCONS_00122600	100519061	XM_003133967.3	antisense	intergenic	87549	divergent	upstream
1	XLOC_046161	TCONS_00115259	100152203	XM_001927332.6	antisense	intergenic	7230	convergent	downstream
1	XLOC_001665	TCONS_00004165	100622158	XM_013985897.1	antisense	genic	0	overlapping	exonic
0	XLOC_001665	TCONS_00004165	100152394	NM_001244640.1	antisense	intergenic	2011	convergent	downstream
0	XLOC_001665	TCONS_00004165	100152394	XM_013985887.1	antisense	intergenic	2009	convergent	downstream
0	XLOC_001665	TCONS_00004165	100152394	NM_001244641.1	antisense	intergenic	2011	convergent	downstream
0	XLOC_001665	TCONS_00004165	100622158	XM_013985899.1	antisense	genic	0	overlapping	exonic
1	XLOC_025457	TCONS_00064308	397682	XM_005666465.2	antisense	intergenic	1292	convergent	downstream
0	XLOC_025457	TCONS_00064308	397682	NM_214389.1	antisense	intergenic	1293	convergent	downstream
1	XLOC_022482	TCONS_00056650	100620869	XM_005664876.2	antisense	intergenic	138	divergent	upstream
0	XLOC_022482	TCONS_00056650	100620869	XM_003356078.3	antisense	intergenic	140	divergent	upstream
0	XLOC_022482	TCONS_00056650	102162914	XM_013998849.1	sense	intergenic	7905	same_strand	downstream
0	XLOC_022482	TCONS_00056650	100620869	XM_005664877.2	antisense	intergenic	575	divergent	upstream
1	XLOC_015000	TCONS_00037491	102166021	XM_005655331.2	sense	intergenic	4112	same_strand	upstream
1	XLOC_046989	TCONS_00117212	397171	NM_214094.2	sense	genic	0	nested	intronic
0	XLOC_046989	TCONS_00117212	100520336	XM_013984573.1	antisense	intergenic	4069	convergent	downstream
0	XLOC_046989	TCONS_00117212	100520336	XM_003133724.5	antisense	intergenic	4069	convergent	downstream
0	XLOC_046989	TCONS_00117212	100520336	XM_013984572.1	antisense	intergenic	4069	convergent	downstream
1	XLOC_017348	TCONS_00043299	100626022	XM_003355567.3	sense	intergenic	45155	same_strand	upstream
1	XLOC_003186	TCONS_00007939	100522049	XM_005659240.2	antisense	intergenic	15101	divergent	upstream
0	XLOC_003186	TCONS_00007939	100522049	XM_003121246.3	antisense	intergenic	15142	divergent	upstream
1	XLOC_053727	TCONS_00132856	100622133	XM_013991032.1	sense	intergenic	26182	same_strand	downstream
1	XLOC_004610	TCONS_00011433	102163058	XR_001306489.1	sense	genic	0	containing	exonic
0	XLOC_004610	TCONS_00011433	102163058	XR_001306490.1	sense	genic	0	containing	exonic
0	XLOC_004610	TCONS_00011433	102163058	XR_001306488.1	sense	genic	0	containing	exonic
0	XLOC_004610	TCONS_00011433	102163058	XM_013993597.1	sense	genic	0	nested	exonic
1	XLOC_006775	TCONS_00016827	100518716	XM_013987313.1	antisense	genic	0	nested	exonic
0	XLOC_006775	TCONS_00016827	100518716	XM_013987318.1	antisense	genic	0	nested	exonic
0	XLOC_006775	TCONS_00016827	100518716	XM_005654723.2	antisense	genic	0	nested	exonic
0	XLOC_006775	TCONS_00016827	100518716	XM_013987316.1	antisense	genic	0	nested	exonic
0	XLOC_006775	TCONS_00016827	100518716	XM_013987317.1	antisense	genic	0	nested	exonic
0	XLOC_006775	TCONS_00016827	100518716	XM_005654725.2	antisense	genic	0	nested	exonic
0	XLOC_006775	TCONS_00016827	100518716	XM_005654717.2	antisense	genic	0	nested	exonic
0	XLOC_006775	TCONS_00016827	100518716	XM_013987311.1	antisense	genic	0	nested	exonic
0	XLOC_006775	TCONS_00016827	100518716	XM_005654715.2	antisense	genic	0	nested	exonic
0	XLOC_006775	TCONS_00016827	100518716	XM_013987310.1	antisense	genic	0	nested	exonic
0	XLOC_006775	TCONS_00016827	100518716	XM_013987315.1	antisense	genic	0	nested	exonic
0	XLOC_006775	TCONS_00016827	100518716	XM_013987314.1	antisense	genic	0	nested	exonic
0	XLOC_006775	TCONS_00016827	100518716	XM_013987312.1	antisense	genic	0	nested	exonic
0	XLOC_006775	TCONS_00016827	100518716	XM_013987309.1	antisense	genic	0	nested	exonic
1	XLOC_048432	TCONS_00120620	397171	NM_214094.2	antisense	genic	0	nested	intronic
0	XLOC_048432	TCONS_00120620	100517862	XM_005672336.2	antisense	intergenic	2851	convergent	downstream
0	XLOC_048432	TCONS_00120620	100517862	XM_013984648.1	antisense	intergenic	2851	convergent	downstream
0	XLOC_048432	TCONS_00120620	100517862	XM_013984646.1	antisense	intergenic	5428	convergent	downstream
0	XLOC_048432	TCONS_00120620	100517862	XM_013984645.1	antisense	intergenic	5428	convergent	downstream
0	XLOC_048432	TCONS_00120620	100517862	XR_001301708.1	antisense	intergenic	3578	convergent	downstream
0	XLOC_048432	TCONS_00120620	100517862	XM_013984649.1	antisense	intergenic	7037	convergent	downstream
0	XLOC_048432	TCONS_00120620	100517862	XM_003133768.5	antisense	intergenic	2851	convergent	downstream
0	XLOC_048432	TCONS_00120620	100517862	XM_013984643.1	antisense	intergenic	5428	convergent	downstream
0	XLOC_048432	TCONS_00120620	100517862	XM_013984650.1	antisense	intergenic	5428	convergent	downstream
0	XLOC_048432	TCONS_00120620	100517862	XM_013984644.1	antisense	intergenic	5428	convergent	downstream
0	XLOC_048432	TCONS_00120620	100517862	XM_013984647.1	antisense	intergenic	5428	convergent	downstream
0	XLOC_048432	TCONS_00120620	100294677	XM_013984661.1	antisense	intergenic	86	divergent	upstream
1	XLOC_010921	TCONS_00027222	100624596	XM_003354779.3	antisense	intergenic	73140	divergent	upstream
1	XLOC_026875	TCONS_00067752	100512293	NM_001244680.1	antisense	genic	0	overlapping	intronic
0	XLOC_026875	TCONS_00067752	100517170	XM_005666317.2	sense	intergenic	6453	same_strand	downstream
0	XLOC_026875	TCONS_00067752	100517170	XR_304607.2	sense	intergenic	7893	same_strand	downstream
0	XLOC_026875	TCONS_00067752	100517170	XR_001298027.1	sense	intergenic	7896	same_strand	downstream
0	XLOC_026875	TCONS_00067752	100517170	XM_005666316.2	sense	intergenic	6453	same_strand	downstream
0	XLOC_026875	TCONS_00067752	100517170	XR_001298028.1	sense	intergenic	7899	same_strand	downstream
1	XLOC_015617	TCONS_00038854	100152118	XM_003355059.4	antisense	intergenic	221	divergent	upstream
1	XLOC_036616	TCONS_00089753	100519683	XM_013979024.1	antisense	intergenic	17275	divergent	upstream
0	XLOC_036616	TCONS_00089753	100519683	XM_003131110.4	antisense	intergenic	17276	divergent	upstream
1	XLOC_029487	TCONS_00073678	100738704	XM_013998200.1	antisense	genic	0	nested	exonic
1	XLOC_026318	TCONS_00066455	100158035	XM_013988994.1	sense	intergenic	72209	same_strand	upstream
1	XLOC_053167	TCONS_00131402	100626587	XM_003360263.2	sense	genic	0	containing	intronic
1	XLOC_032854	TCONS_00081555	100511528	XM_013979794.1	antisense	intergenic	44706	divergent	upstream
1	XLOC_054341	TCONS_00134589	100152061	XM_005673746.2	antisense	genic	0	overlapping	exonic
0	XLOC_054341	TCONS_00134589	100152061	XM_013986269.1	antisense	genic	0	overlapping	exonic
0	XLOC_054341	TCONS_00134589	100152061	XM_005673745.2	antisense	genic	0	overlapping	exonic
0	XLOC_054341	TCONS_00134589	100152061	XM_005673742.2	antisense	genic	0	overlapping	exonic
0	XLOC_054341	TCONS_00134589	100152061	XM_013986267.1	antisense	genic	0	overlapping	exonic
0	XLOC_054341	TCONS_00134589	100152061	XM_001926232.6	antisense	genic	0	overlapping	exonic
0	XLOC_054341	TCONS_00134589	100152061	XM_005673744.2	antisense	genic	0	overlapping	exonic
1	XLOC_018477	TCONS_00046042	100520490	NM_001256593.1	sense	intergenic	464	same_strand	upstream
0	XLOC_018477	TCONS_00046042	100518732	XM_013997657.1	antisense	intergenic	4205	convergent	downstream
0	XLOC_018477	TCONS_00046042	100518732	XM_003126321.2	antisense	intergenic	4205	convergent	downstream
1	XLOC_003192	TCONS_00007952	102162275	XM_005659244.2	sense	intergenic	69935	same_strand	downstream
1	XLOC_052648	TCONS_00130254	100522109	XM_003134780.5	antisense	intergenic	68084	divergent	upstream
1	XLOC_021355	TCONS_00053580	100626257	XM_013999413.1	antisense	genic	0	overlapping	intronic
0	XLOC_021355	TCONS_00053580	100626257	XM_013999412.1	antisense	genic	0	overlapping	intronic
1	XLOC_013913	TCONS_00034649	106510055	XM_013996684.1	sense	intergenic	77301	same_strand	downstream
1	XLOC_047810	TCONS_00119159	397171	NM_214094.2	antisense	genic	0	nested	intronic
0	XLOC_047810	TCONS_00119159	100286871	NM_001159608.1	antisense	genic	0	nested	intronic
1	XLOC_040445	TCONS_00099991	100626925	XM_013982442.1	sense	intergenic	42472	same_strand	downstream
1	XLOC_000317	TCONS_00000702	106508839	XM_013992533.1	antisense	intergenic	8348	divergent	upstream
1	XLOC_002418	TCONS_00005876	100518592	XM_013986789.1	antisense	intergenic	48165	convergent	downstream
1	XLOC_048070	TCONS_00119771	397171	NM_214094.2	antisense	genic	0	nested	intronic
0	XLOC_048070	TCONS_00119771	100513500	XM_005672082.2	antisense	genic	0	nested	intronic
1	XLOC_000722	TCONS_00001606	733621	NM_001135959.1	sense	intergenic	23097	same_strand	downstream
1	XLOC_049818	TCONS_00123521	100522225	XM_013982898.1	antisense	intergenic	1999	divergent	upstream
0	XLOC_049818	TCONS_00123521	100522225	XM_013982892.1	antisense	intergenic	2000	divergent	upstream
0	XLOC_049818	TCONS_00123521	100522225	XM_013982880.1	antisense	intergenic	2000	divergent	upstream
0	XLOC_049818	TCONS_00123521	100522225	XM_013982874.1	antisense	intergenic	2000	divergent	upstream
0	XLOC_049818	TCONS_00123521	100522225	XM_013982893.1	antisense	intergenic	2000	divergent	upstream
0	XLOC_049818	TCONS_00123521	100522225	XM_013982888.1	antisense	intergenic	2000	divergent	upstream
1	XLOC_028967	TCONS_00072460	397311	XM_013997943.1	sense	intergenic	760	same_strand	downstream
0	XLOC_028967	TCONS_00072460	397311	XM_003128987.5	sense	intergenic	760	same_strand	downstream
1	XLOC_040681	TCONS_00100455	497061	NM_001144843.1	antisense	intergenic	1026	divergent	upstream
1	XLOC_024534	TCONS_00062188	100157485	XM_005653527.2	antisense	genic	0	overlapping	exonic
0	XLOC_024534	TCONS_00062188	100157485	XM_005653526.2	antisense	intergenic	325	convergent	downstream
0	XLOC_024534	TCONS_00062188	654411	XM_013997111.1	antisense	genic	0	overlapping	intronic
0	XLOC_024534	TCONS_00062188	654411	NM_001038638.1	antisense	genic	0	overlapping	intronic
1	XLOC_022988	TCONS_00058064	100522874	XM_003127777.2	antisense	intergenic	375	divergent	upstream
1	XLOC_031007	TCONS_00077271	100620437	XM_003482682.3	sense	intergenic	7485	same_strand	upstream
1	XLOC_003389	TCONS_00008416	100154280	XM_005659357.1	sense	intergenic	15649	same_strand	downstream
0	XLOC_003389	TCONS_00008416	100154280	XM_005659353.1	sense	intergenic	15649	same_strand	downstream
0	XLOC_003389	TCONS_00008416	100154280	XM_005659350.1	sense	intergenic	15649	same_strand	downstream
0	XLOC_003389	TCONS_00008416	100738974	XM_003480296.3	antisense	intergenic	16203	convergent	downstream
0	XLOC_003389	TCONS_00008416	100154280	XM_013992737.1	sense	intergenic	15649	same_strand	downstream
0	XLOC_003389	TCONS_00008416	100154280	XM_005659356.1	sense	intergenic	15649	same_strand	downstream
0	XLOC_003389	TCONS_00008416	100154280	XM_005659349.2	sense	intergenic	15649	same_strand	downstream
0	XLOC_003389	TCONS_00008416	100154280	XM_005659351.1	sense	intergenic	15649	same_strand	downstream
0	XLOC_003389	TCONS_00008416	100154280	XM_005659352.1	sense	intergenic	15649	same_strand	downstream
0	XLOC_003389	TCONS_00008416	100154280	XM_005659355.1	sense	intergenic	15649	same_strand	downstream
1	XLOC_014041	TCONS_00034930	100152118	XM_003355059.4	sense	intergenic	29752	same_strand	upstream
1	XLOC_022781	TCONS_00057559	100623381	XM_005656034.2	antisense	intergenic	115	divergent	upstream
1	XLOC_009439	TCONS_00023572	100312964	NM_001167643.1	sense	intergenic	27976	same_strand	downstream
1	XLOC_021117	TCONS_00053027	404690	NM_214436.1	antisense	intergenic	4069	divergent	upstream
1	XLOC_032221	TCONS_00080035	100625290	XM_003357303.3	antisense	intergenic	182	divergent	upstream
0	XLOC_032221	TCONS_00080035	100625290	XM_013979414.1	antisense	intergenic	2018	divergent	upstream
0	XLOC_032221	TCONS_00080035	100625290	XM_013979415.1	antisense	intergenic	520	divergent	upstream
0	XLOC_032221	TCONS_00080035	100625290	XM_013979416.1	antisense	intergenic	2700	divergent	upstream
1	XLOC_040566	TCONS_00100240	100625260	XM_003358877.4	antisense	intergenic	107	divergent	upstream
0	XLOC_040566	TCONS_00100240	100624897	XM_013982506.1	antisense	intergenic	3069	convergent	downstream
1	XLOC_052348	TCONS_00129557	100624933	XM_003360107.3	antisense	intergenic	2652	convergent	downstream
0	XLOC_052348	TCONS_00129557	100624933	XM_013985583.1	antisense	intergenic	2725	convergent	downstream
0	XLOC_052348	TCONS_00129557	100624933	XM_003360108.3	antisense	intergenic	2725	convergent	downstream
1	XLOC_028875	TCONS_00072224	100739568	XM_005666597.2	antisense	intergenic	83728	convergent	downstream
1	XLOC_046548	TCONS_00116220	397171	NM_214094.2	sense	genic	0	nested	intronic
0	XLOC_046548	TCONS_00116220	100519519	XM_013990599.1	antisense	intergenic	2758	convergent	downstream
0	XLOC_046548	TCONS_00116220	100519519	XM_005657567.2	antisense	intergenic	2758	convergent	downstream
1	XLOC_021908	TCONS_00054834	100519713	XM_005653259.1	antisense	intergenic	17443	convergent	downstream
1	XLOC_051684	TCONS_00128059	100739283	XM_003484018.3	sense	intergenic	6201	same_strand	downstream
0	XLOC_051684	TCONS_00128059	102158298	XM_005673180.2	antisense	intergenic	8151	convergent	downstream
1	XLOC_028818	TCONS_00072087	100518082	XM_013978563.1	sense	intergenic	26086	same_strand	upstream
1	XLOC_052058	TCONS_00128950	100516709	XM_003134896.3	sense	intergenic	2702	same_strand	upstream
1	XLOC_050468	TCONS_00125165	100152351	XM_013985450.1	antisense	intergenic	74765	divergent	upstream
0	XLOC_050468	TCONS_00125165	100152351	XM_013985452.1	antisense	intergenic	74959	divergent	upstream
0	XLOC_050468	TCONS_00125165	100152351	XM_013985451.1	antisense	intergenic	76089	divergent	upstream
0	XLOC_050468	TCONS_00125165	100152351	XM_005673002.2	antisense	intergenic	75505	divergent	upstream
1	XLOC_049280	TCONS_00122301	102161082	XM_013984724.1	antisense	intergenic	9950	convergent	downstream
1	XLOC_033110	TCONS_00082207	396944	NM_213909.1	sense	intergenic	46509	same_strand	downstream
1	XLOC_013778	TCONS_00034313	100153417	XM_001924281.3	antisense	intergenic	55516	convergent	downstream
0	XLOC_013778	TCONS_00034313	100153417	XM_005662956.2	antisense	intergenic	58605	convergent	downstream
1	XLOC_004593	TCONS_00011377	102160127	XM_013993581.1	sense	intergenic	18834	same_strand	upstream
1	XLOC_013367	TCONS_00033375	100156915	XM_013987968.1	antisense	genic	0	overlapping	exonic
0	XLOC_013367	TCONS_00033375	100155247	XM_003481318.3	sense	genic	0	nested	intronic
0	XLOC_013367	TCONS_00033375	100156915	XM_013987970.1	antisense	intergenic	204	divergent	upstream
0	XLOC_013367	TCONS_00033375	100156915	XM_013987971.1	antisense	genic	0	overlapping	exonic
0	XLOC_013367	TCONS_00033375	100156915	XM_013987966.1	antisense	intergenic	302	divergent	upstream
0	XLOC_013367	TCONS_00033375	100156915	XM_003481315.3	antisense	intergenic	205	divergent	upstream
0	XLOC_013367	TCONS_00033375	100156915	XM_013987969.1	antisense	intergenic	608	divergent	upstream
0	XLOC_013367	TCONS_00033375	100156915	XM_013987965.1	antisense	intergenic	1198	divergent	upstream
1	XLOC_007412	TCONS_00018572	100521956	XM_013995210.1	sense	genic	0	containing	exonic
0	XLOC_007412	TCONS_00018572	100521956	XM_013995213.1	sense	genic	0	containing	exonic
0	XLOC_007412	TCONS_00018572	100521956	XM_013995211.1	sense	genic	0	containing	exonic
0	XLOC_007412	TCONS_00018572	100521956	XM_013995212.1	sense	genic	0	containing	exonic
0	XLOC_007412	TCONS_00018572	100521956	XM_013995214.1	sense	genic	0	containing	exonic
0	XLOC_007412	TCONS_00018572	100737972	XM_013995216.1	antisense	intergenic	1329	convergent	downstream
0	XLOC_007412	TCONS_00018572	100521956	XM_013995215.1	sense	genic	0	containing	exonic
0	XLOC_007412	TCONS_00018572	100521956	XM_005661733.2	sense	genic	0	containing	exonic
0	XLOC_007412	TCONS_00018572	100737972	XM_005661736.1	antisense	intergenic	1329	convergent	downstream
0	XLOC_007412	TCONS_00018572	100521956	XM_013995209.1	sense	genic	0	containing	exonic
0	XLOC_007412	TCONS_00018572	100511920	XM_005661735.2	antisense	genic	0	containing	intronic
0	XLOC_007412	TCONS_00018572	100521956	XM_005661732.2	sense	genic	0	containing	exonic
0	XLOC_007412	TCONS_00018572	106509580	XM_013995208.1	sense	genic	0	containing	intronic
1	XLOC_044227	TCONS_00110100	100511783	NM_001243896.1	sense	intergenic	6923	same_strand	downstream
1	XLOC_047575	TCONS_00118507	106506226	XM_013984064.1	antisense	intergenic	35628	divergent	upstream
0	XLOC_047575	TCONS_00118507	100624903	XM_005671753.2	sense	intergenic	38190	same_strand	upstream
1	XLOC_034443	TCONS_00085156	100515403	XM_003130566.3	antisense	intergenic	89471	convergent	downstream
0	XLOC_034443	TCONS_00085156	100515403	XM_005653792.2	antisense	intergenic	89471	convergent	downstream
0	XLOC_034443	TCONS_00085156	100515403	XM_013978388.1	antisense	intergenic	89471	convergent	downstream
1	XLOC_003704	TCONS_00009241	100156637	XM_001928154.6	antisense	intergenic	82804	divergent	upstream
1	XLOC_023906	TCONS_00060438	100620610	XM_013977491.1	antisense	genic	0	containing	intronic
0	XLOC_023906	TCONS_00060438	100620610	XM_013977492.1	antisense	genic	0	containing	intronic
0	XLOC_023906	TCONS_00060438	100620610	XM_005665651.2	antisense	genic	0	containing	intronic
1	XLOC_048296	TCONS_00120349	397171	NM_214094.2	antisense	genic	0	nested	intronic
1	XLOC_024660	TCONS_00062517	100154384	XM_005666203.2	sense	intergenic	2415	same_strand	downstream
0	XLOC_024660	TCONS_00062517	100154384	NM_001311187.1	sense	intergenic	2419	same_strand	downstream
0	XLOC_024660	TCONS_00062517	100154384	NM_001311186.1	sense	intergenic	2419	same_strand	downstream
0	XLOC_024660	TCONS_00062517	100154384	XM_013978121.1	sense	intergenic	2415	same_strand	downstream
1	XLOC_019723	TCONS_00049045	100522493	XM_013998285.1	sense	genic	0	containing	intronic
1	XLOC_013878	TCONS_00034563	100158209	XM_001926809.4	antisense	genic	0	containing	intronic
1	XLOC_053063	TCONS_00131180	100519810	XM_013985961.1	antisense	genic	0	overlapping	intronic
0	XLOC_053063	TCONS_00131180	100623891	XM_013985975.1	sense	intergenic	570	same_strand	downstream
0	XLOC_053063	TCONS_00131180	100623891	XM_003360240.3	sense	intergenic	570	same_strand	downstream
0	XLOC_053063	TCONS_00131180	100623891	XM_013985971.1	sense	intergenic	570	same_strand	downstream
0	XLOC_053063	TCONS_00131180	100623891	XM_013985973.1	sense	intergenic	570	same_strand	downstream
0	XLOC_053063	TCONS_00131180	100623891	XM_013985974.1	sense	intergenic	570	same_strand	downstream
0	XLOC_053063	TCONS_00131180	100519810	XM_013985964.1	antisense	genic	0	overlapping	intronic
0	XLOC_053063	TCONS_00131180	100519810	XM_013985960.1	antisense	genic	0	overlapping	intronic
0	XLOC_053063	TCONS_00131180	100623891	XM_013985972.1	sense	intergenic	570	same_strand	downstream
0	XLOC_053063	TCONS_00131180	100519810	XM_013985962.1	antisense	genic	0	overlapping	intronic
0	XLOC_053063	TCONS_00131180	100519810	XM_013985959.1	antisense	genic	0	overlapping	intronic
0	XLOC_053063	TCONS_00131180	100519810	XM_013985963.1	antisense	genic	0	overlapping	intronic
0	XLOC_053063	TCONS_00131180	100623891	XM_005673478.2	sense	intergenic	570	same_strand	downstream
0	XLOC_053063	TCONS_00131180	100519810	XM_003134959.5	antisense	genic	0	overlapping	intronic
1	XLOC_002033	TCONS_00004975	100153191	XM_005660221.2	antisense	genic	0	containing	intronic
0	XLOC_002033	TCONS_00004975	100153992	XM_005660223.2	sense	intergenic	3176	same_strand	upstream
0	XLOC_002033	TCONS_00004975	100153992	XM_005660222.2	sense	intergenic	3177	same_strand	upstream
0	XLOC_002033	TCONS_00004975	100151987	XM_005660191.2	antisense	intergenic	6520	convergent	downstream
0	XLOC_002033	TCONS_00004975	100151987	NM_001195686.1	antisense	intergenic	7045	convergent	downstream
0	XLOC_002033	TCONS_00004975	100151987	XM_005660192.2	antisense	intergenic	6520	convergent	downstream
1	XLOC_052159	TCONS_00129167	100511726	XM_005673083.2	antisense	intergenic	251	divergent	upstream
0	XLOC_052159	TCONS_00129167	100511726	XM_013985550.1	antisense	intergenic	265	divergent	upstream
0	XLOC_052159	TCONS_00129167	100511726	XM_013985548.1	antisense	intergenic	265	divergent	upstream
0	XLOC_052159	TCONS_00129167	100511726	XM_005673084.2	antisense	intergenic	266	divergent	upstream
0	XLOC_052159	TCONS_00129167	100511726	XM_005673082.2	antisense	intergenic	266	divergent	upstream
0	XLOC_052159	TCONS_00129167	100511726	XM_003134525.5	antisense	intergenic	267	divergent	upstream
1	XLOC_010025	TCONS_00025017	100516853	XM_013995470.1	antisense	intergenic	322	divergent	upstream
0	XLOC_010025	TCONS_00025017	100516546	XM_003480989.2	sense	intergenic	7760	same_strand	upstream
0	XLOC_010025	TCONS_00025017	100516853	XM_013995471.1	antisense	intergenic	332	divergent	upstream
0	XLOC_010025	TCONS_00025017	100516853	XM_003124370.4	antisense	intergenic	322	divergent	upstream
1	XLOC_051423	TCONS_00127464	106506743	XR_001302275.1	sense	genic	0	containing	exonic
0	XLOC_051423	TCONS_00127464	100525669	XM_003134517.5	antisense	intergenic	1383	divergent	upstream
0	XLOC_051423	TCONS_00127464	106506743	XM_013985544.1	sense	genic	0	containing	intronic
0	XLOC_051423	TCONS_00127464	106506744	XR_001302277.1	sense	intergenic	517	same_strand	upstream
0	XLOC_051423	TCONS_00127464	100525843	XM_013985543.1	sense	genic	0	nested	intronic
0	XLOC_051423	TCONS_00127464	106506743	XR_001302274.1	sense	genic	0	containing	exonic
0	XLOC_051423	TCONS_00127464	106506743	XR_001302276.1	sense	genic	0	containing	intronic
0	XLOC_051423	TCONS_00127464	106506743	XR_001302273.1	sense	genic	0	containing	exonic
0	XLOC_051423	TCONS_00127464	106506744	XM_013985545.1	sense	intergenic	1350	same_strand	upstream
1	XLOC_009610	TCONS_00024054	100524309	XM_005661706.2	sense	intergenic	2109	same_strand	upstream
1	XLOC_040010	TCONS_00098841	100302088	NM_001161755.1	sense	genic	0	containing	exonic
1	XLOC_038830	TCONS_00095854	100627662	NM_001243458.1	sense	intergenic	1667	same_strand	downstream
0	XLOC_038830	TCONS_00095854	100739126	XM_005657047.2	antisense	intergenic	7607	divergent	upstream
1	XLOC_035811	TCONS_00088040	733661	NM_001044591.1	antisense	genic	0	nested	exonic
0	XLOC_035811	TCONS_00088040	100518447	XM_013980700.1	antisense	intergenic	9587	convergent	downstream
0	XLOC_035811	TCONS_00088040	100518447	XM_003131104.5	antisense	intergenic	9587	convergent	downstream
0	XLOC_035811	TCONS_00088040	733662	NM_001044592.1	antisense	intergenic	4698	divergent	upstream
0	XLOC_035811	TCONS_00088040	100518447	XM_005668555.2	antisense	intergenic	9587	convergent	downstream
0	XLOC_035811	TCONS_00088040	100518447	XM_005668556.2	antisense	intergenic	9587	convergent	downstream
0	XLOC_035811	TCONS_00088040	100518447	XM_005668557.2	antisense	intergenic	9587	convergent	downstream
0	XLOC_035811	TCONS_00088040	733662	XM_013980695.1	antisense	intergenic	3566	divergent	upstream
1	XLOC_027938	TCONS_00070151	396880	NM_213867.1	sense	intergenic	34316	same_strand	upstream
1	XLOC_032705	TCONS_00081223	102166268	XM_005667623.2	sense	genic	0	containing	intronic
0	XLOC_032705	TCONS_00081223	106504118	XM_013979705.1	antisense	intergenic	7162	convergent	downstream
0	XLOC_032705	TCONS_00081223	106504118	XM_013979704.1	antisense	intergenic	7162	convergent	downstream
0	XLOC_032705	TCONS_00081223	102165903	XM_005667620.2	sense	genic	0	containing	intronic
0	XLOC_032705	TCONS_00081223	100048952	NM_001097515.2	antisense	intergenic	4417	divergent	upstream
0	XLOC_032705	TCONS_00081223	100738788	XM_003482674.3	sense	intergenic	2497	same_strand	upstream
0	XLOC_032705	TCONS_00081223	102165903	XM_005667621.2	sense	genic	0	containing	intronic
0	XLOC_032705	TCONS_00081223	102165903	XM_005667622.2	sense	genic	0	containing	intronic
1	XLOC_012329	TCONS_00030797	100512597	XM_013995781.1	sense	intergenic	39461	same_strand	upstream
1	XLOC_040669	TCONS_00100436	100154451	XM_013982550.1	antisense	intergenic	13791	divergent	upstream
1	XLOC_031138	TCONS_00077558	595123	NM_001031793.2	antisense	genic	0	overlapping	intronic
0	XLOC_031138	TCONS_00077558	595123	XM_005667722.2	antisense	genic	0	overlapping	intronic
0	XLOC_031138	TCONS_00077558	595123	XM_005667721.2	antisense	genic	0	overlapping	intronic
1	XLOC_045536	TCONS_00113764	100157458	XM_005671393.2	antisense	genic	0	containing	intronic
0	XLOC_045536	TCONS_00113764	100155030	XM_013983672.1	sense	intergenic	9615	same_strand	downstream
0	XLOC_045536	TCONS_00113764	100737451	XM_013983673.1	sense	intergenic	6879	same_strand	upstream
1	XLOC_008219	TCONS_00020561	100524189	XM_013990158.1	antisense	intergenic	6778	divergent	upstream
1	XLOC_003684	TCONS_00009185	100152773	XM_013992902.1	sense	intergenic	18048	same_strand	upstream
0	XLOC_003684	TCONS_00009185	100152773	NM_001243362.1	sense	intergenic	18062	same_strand	upstream
1	XLOC_052737	TCONS_00130431	100512447	XM_013985736.1	sense	intergenic	13847	same_strand	downstream
1	XLOC_033019	TCONS_00081958	100517908	XM_013989615.1	antisense	genic	0	overlapping	exonic
0	XLOC_033019	TCONS_00081958	100517908	XM_005656720.2	antisense	genic	0	overlapping	intronic
0	XLOC_033019	TCONS_00081958	100517908	XM_005656719.2	antisense	genic	0	overlapping	intronic
0	XLOC_033019	TCONS_00081958	100624574	XM_013989626.1	antisense	intergenic	4528	convergent	downstream
0	XLOC_033019	TCONS_00081958	100517908	XM_013989614.1	antisense	intergenic	259	divergent	upstream
1	XLOC_035908	TCONS_00088273	100624861	XM_005656832.2	sense	intergenic	398	same_strand	upstream
1	XLOC_025480	TCONS_00064347	100152843	XM_001928048.3	antisense	intergenic	103	convergent	downstream
0	XLOC_025480	TCONS_00064347	100158066	XM_013977392.1	antisense	intergenic	367	divergent	upstream
1	XLOC_010748	TCONS_00026834	100523898	XM_013987862.1	sense	intergenic	32011	same_strand	downstream
0	XLOC_010748	TCONS_00026834	100523898	XM_003124906.3	sense	intergenic	32016	same_strand	downstream
1	XLOC_045552	TCONS_00113826	100153829	XM_013983691.1	antisense	genic	0	overlapping	intronic
0	XLOC_045552	TCONS_00113826	100154193	XM_003483549.3	antisense	genic	0	overlapping	intronic
0	XLOC_045552	TCONS_00113826	100153829	XM_013983689.1	antisense	intergenic	115	divergent	upstream
0	XLOC_045552	TCONS_00113826	100154193	XM_005671413.2	antisense	genic	0	overlapping	intronic
0	XLOC_045552	TCONS_00113826	100153829	XM_013983692.1	antisense	intergenic	119	divergent	upstream
0	XLOC_045552	TCONS_00113826	100154193	XM_005671415.2	antisense	genic	0	overlapping	intronic
0	XLOC_045552	TCONS_00113826	100153829	XM_013983690.1	antisense	intergenic	118	divergent	upstream
0	XLOC_045552	TCONS_00113826	100157049	XM_013983678.1	sense	intergenic	9100	same_strand	downstream
0	XLOC_045552	TCONS_00113826	100154193	XM_005671417.2	antisense	genic	0	overlapping	intronic
0	XLOC_045552	TCONS_00113826	100738499	XM_003483550.3	antisense	intergenic	5779	divergent	upstream
0	XLOC_045552	TCONS_00113826	100153829	XM_013983688.1	antisense	intergenic	115	divergent	upstream
0	XLOC_045552	TCONS_00113826	100154193	XM_005671416.2	antisense	genic	0	overlapping	intronic
0	XLOC_045552	TCONS_00113826	100154193	XM_005671412.2	antisense	genic	0	overlapping	intronic
1	XLOC_017348	TCONS_00043300	100626022	XM_003355567.3	sense	intergenic	45155	same_strand	upstream
1	XLOC_026987	TCONS_00068062	100153141	XM_013978321.1	antisense	intergenic	89	divergent	upstream
0	XLOC_026987	TCONS_00068062	100153141	XM_013978320.1	antisense	intergenic	89	divergent	upstream
0	XLOC_026987	TCONS_00068062	100153141	XM_005666353.2	antisense	intergenic	89	divergent	upstream
0	XLOC_026987	TCONS_00068062	100153141	NM_001243404.1	antisense	intergenic	127	divergent	upstream
1	XLOC_016337	TCONS_00040846	100625281	XM_013988180.1	sense	intergenic	65951	same_strand	downstream
1	XLOC_002475	TCONS_00006108	100153919	XM_013986855.1	sense	intergenic	62582	same_strand	upstream
0	XLOC_002475	TCONS_00006108	100153919	XM_005654567.2	sense	intergenic	62582	same_strand	upstream
0	XLOC_002475	TCONS_00006108	100153919	NM_001243457.1	sense	intergenic	62605	same_strand	upstream
0	XLOC_002475	TCONS_00006108	100153919	XM_013986851.1	sense	intergenic	62841	same_strand	upstream
0	XLOC_002475	TCONS_00006108	100153919	XM_013986845.1	sense	intergenic	62582	same_strand	upstream
0	XLOC_002475	TCONS_00006108	100153919	XM_005654568.2	sense	intergenic	62843	same_strand	upstream
0	XLOC_002475	TCONS_00006108	100153919	XM_013986856.1	sense	intergenic	68747	same_strand	upstream
1	XLOC_026593	TCONS_00067106	100514852	XM_005666218.2	antisense	genic	0	nested	exonic
0	XLOC_026593	TCONS_00067106	100514852	NM_001246666.1	antisense	genic	0	nested	exonic
0	XLOC_026593	TCONS_00067106	100514852	XM_005666215.1	antisense	genic	0	nested	exonic
0	XLOC_026593	TCONS_00067106	100514852	XM_005666216.2	antisense	genic	0	nested	exonic
1	XLOC_030102	TCONS_00074963	733671	NM_001044601.1	sense	intergenic	9912	same_strand	upstream
1	XLOC_004731	TCONS_00011672	100525024	XM_013986231.1	antisense	intergenic	80510	divergent	upstream
1	XLOC_040120	TCONS_00099080	407739	NM_001123197.1	sense	intergenic	92183	same_strand	upstream
1	XLOC_046655	TCONS_00116423	397171	NM_214094.2	sense	genic	0	nested	intronic
1	XLOC_002436	TCONS_00005946	100521423	XM_005660452.2	antisense	genic	0	overlapping	intronic
0	XLOC_002436	TCONS_00005946	100523532	XM_013993891.1	antisense	intergenic	2251	convergent	downstream
0	XLOC_002436	TCONS_00005946	100521423	XM_003122177.5	antisense	genic	0	overlapping	intronic
0	XLOC_002436	TCONS_00005946	100523532	XM_013993886.1	antisense	intergenic	2251	convergent	downstream
0	XLOC_002436	TCONS_00005946	100523532	XM_005660453.2	antisense	intergenic	3349	convergent	downstream
0	XLOC_002436	TCONS_00005946	100523532	XM_013993878.1	antisense	intergenic	2251	convergent	downstream
0	XLOC_002436	TCONS_00005946	100523532	XM_013993883.1	antisense	intergenic	2251	convergent	downstream
0	XLOC_002436	TCONS_00005946	100523532	XM_013993892.1	antisense	intergenic	2251	convergent	downstream
0	XLOC_002436	TCONS_00005946	100523532	XM_013993882.1	antisense	intergenic	2251	convergent	downstream
0	XLOC_002436	TCONS_00005946	100523532	XM_013993884.1	antisense	intergenic	2251	convergent	downstream
0	XLOC_002436	TCONS_00005946	100523532	XM_013993890.1	antisense	intergenic	2251	convergent	downstream
0	XLOC_002436	TCONS_00005946	100523532	XM_013993889.1	antisense	intergenic	2251	convergent	downstream
0	XLOC_002436	TCONS_00005946	100523532	XM_013993881.1	antisense	intergenic	2251	convergent	downstream
0	XLOC_002436	TCONS_00005946	100523532	XM_013993885.1	antisense	intergenic	2251	convergent	downstream
0	XLOC_002436	TCONS_00005946	100523532	XM_013993887.1	antisense	intergenic	2251	convergent	downstream
0	XLOC_002436	TCONS_00005946	100523532	XM_013993880.1	antisense	intergenic	2251	convergent	downstream
0	XLOC_002436	TCONS_00005946	100523532	XM_013993893.1	antisense	intergenic	3349	convergent	downstream
0	XLOC_002436	TCONS_00005946	100521423	XM_003480615.3	antisense	intergenic	86	divergent	upstream
0	XLOC_002436	TCONS_00005946	100523532	XM_013993879.1	antisense	intergenic	2251	convergent	downstream
1	XLOC_003904	TCONS_00009874	100627103	XM_013985590.1	sense	intergenic	1709	same_strand	downstream
0	XLOC_003904	TCONS_00009874	106506757	XM_013985582.1	sense	intergenic	6918	same_strand	upstream
0	XLOC_003904	TCONS_00009874	100153981	XM_003480406.2	antisense	intergenic	9274	divergent	upstream
1	XLOC_021159	TCONS_00053106	733651	XR_001303781.1	sense	intergenic	12218	same_strand	upstream
0	XLOC_021159	TCONS_00053106	733651	XM_013988867.1	sense	intergenic	12220	same_strand	upstream
0	XLOC_021159	TCONS_00053106	733651	NM_001044582.1	sense	intergenic	12377	same_strand	upstream
1	XLOC_009933	TCONS_00024764	100515017	XM_013995345.1	antisense	intergenic	213	divergent	upstream
1	XLOC_052058	TCONS_00128957	100516709	XM_003134896.3	sense	intergenic	2702	same_strand	upstream
1	XLOC_017571	TCONS_00043986	100525109	XM_013997960.1	antisense	intergenic	35016	divergent	upstream
0	XLOC_017571	TCONS_00043986	100525109	XM_005664158.2	antisense	intergenic	37372	divergent	upstream
0	XLOC_017571	TCONS_00043986	100525109	XM_013997961.1	antisense	intergenic	35049	divergent	upstream
0	XLOC_017571	TCONS_00043986	100525109	XM_013997959.1	antisense	intergenic	35016	divergent	upstream
1	XLOC_012794	TCONS_00032061	100521720	XM_013996111.1	antisense	intergenic	13468	convergent	downstream
0	XLOC_012794	TCONS_00032061	100521720	XR_302442.2	antisense	intergenic	13471	convergent	downstream
0	XLOC_012794	TCONS_00032061	100521720	XM_003125101.3	antisense	intergenic	13470	convergent	downstream
0	XLOC_012794	TCONS_00032061	100521720	XM_005662520.2	antisense	intergenic	17369	convergent	downstream
0	XLOC_012794	TCONS_00032061	100521720	XR_001307692.1	antisense	intergenic	15142	convergent	downstream
0	XLOC_012794	TCONS_00032061	100521720	XM_003354802.3	antisense	intergenic	13470	convergent	downstream
1	XLOC_038276	TCONS_00094315	100738594	XM_005653949.2	antisense	genic	0	containing	intronic
1	XLOC_021512	TCONS_00053988	100415811	XM_005653206.2	antisense	genic	0	overlapping	exonic
0	XLOC_021512	TCONS_00053988	100628034	XM_013994367.1	sense	intergenic	7850	same_strand	upstream
0	XLOC_021512	TCONS_00053988	100233178	XM_005653204.2	sense	intergenic	5714	same_strand	downstream
0	XLOC_021512	TCONS_00053988	100627090	XM_005653220.2	antisense	intergenic	243	convergent	downstream
0	XLOC_021512	TCONS_00053988	100627090	XM_003355706.3	antisense	intergenic	243	convergent	downstream
0	XLOC_021512	TCONS_00053988	100627090	XM_013994330.1	antisense	intergenic	243	convergent	downstream
0	XLOC_021512	TCONS_00053988	100627090	XM_013994356.1	antisense	intergenic	243	convergent	downstream
0	XLOC_021512	TCONS_00053988	100233178	XM_013994156.1	sense	intergenic	5714	same_strand	downstream
0	XLOC_021512	TCONS_00053988	100627090	XM_005653218.2	antisense	intergenic	243	convergent	downstream
0	XLOC_021512	TCONS_00053988	100627090	XM_005653219.2	antisense	intergenic	243	convergent	downstream
0	XLOC_021512	TCONS_00053988	100627090	XM_005653222.2	antisense	intergenic	243	convergent	downstream
0	XLOC_021512	TCONS_00053988	100415811	NM_001177918.1	antisense	intergenic	2008	divergent	upstream
0	XLOC_021512	TCONS_00053988	100627090	XM_005653227.2	antisense	intergenic	2559	convergent	downstream
0	XLOC_021512	TCONS_00053988	100233178	XM_013994140.1	sense	intergenic	5714	same_strand	downstream
0	XLOC_021512	TCONS_00053988	100627090	XM_013994344.1	antisense	intergenic	243	convergent	downstream
0	XLOC_021512	TCONS_00053988	100627090	XM_013994324.1	antisense	intergenic	243	convergent	downstream
0	XLOC_021512	TCONS_00053988	100233178	NM_001143704.1	sense	intergenic	5716	same_strand	downstream
0	XLOC_021512	TCONS_00053988	100233178	XM_013994161.1	sense	intergenic	5714	same_strand	downstream
0	XLOC_021512	TCONS_00053988	100627090	XM_013994337.1	antisense	intergenic	243	convergent	downstream
0	XLOC_021512	TCONS_00053988	100233178	XM_005653205.2	sense	intergenic	5714	same_strand	downstream
0	XLOC_021512	TCONS_00053988	100627090	XM_005653224.2	antisense	intergenic	243	convergent	downstream
0	XLOC_021512	TCONS_00053988	100627090	XM_005653225.2	antisense	intergenic	243	convergent	downstream
0	XLOC_021512	TCONS_00053988	100233178	XM_005653203.2	sense	intergenic	5714	same_strand	downstream
0	XLOC_021512	TCONS_00053988	100627090	XM_005653221.2	antisense	intergenic	243	convergent	downstream
0	XLOC_021512	TCONS_00053988	100627090	XM_005653223.2	antisense	intergenic	243	convergent	downstream
1	XLOC_049524	TCONS_00122898	100519062	XM_003134032.4	antisense	genic	0	overlapping	exonic
1	XLOC_042570	TCONS_00105291	397036	NM_001190422.1	antisense	intergenic	505	divergent	upstream
1	XLOC_050123	TCONS_00124255	100512637	XM_003134336.3	antisense	intergenic	65	divergent	upstream
1	XLOC_044109	TCONS_00109797	100153734	XM_001927541.3	antisense	intergenic	133	divergent	upstream
1	XLOC_051666	TCONS_00128025	414428	XM_013990795.1	antisense	intergenic	77973	divergent	upstream
1	XLOC_029457	TCONS_00073598	100519435	XM_005666881.2	sense	intergenic	4346	same_strand	downstream
1	XLOC_035449	TCONS_00087360	102165786	XM_013980555.1	sense	intergenic	2606	same_strand	downstream
0	XLOC_035449	TCONS_00087360	102165786	XM_013980550.1	sense	intergenic	2606	same_strand	downstream
0	XLOC_035449	TCONS_00087360	102165786	XM_013980554.1	sense	intergenic	2606	same_strand	downstream
0	XLOC_035449	TCONS_00087360	102165786	XM_013980551.1	sense	intergenic	2606	same_strand	downstream
0	XLOC_035449	TCONS_00087360	102165786	XM_013980552.1	sense	intergenic	2606	same_strand	downstream
1	XLOC_038730	TCONS_00095500	100522103	XM_005669148.2	sense	intergenic	66235	same_strand	upstream
0	XLOC_038730	TCONS_00095500	100522103	XM_005669147.2	sense	intergenic	67404	same_strand	upstream
0	XLOC_038730	TCONS_00095500	100522103	XR_001299984.1	sense	intergenic	67404	same_strand	upstream
0	XLOC_038730	TCONS_00095500	100522103	XM_003483088.3	sense	intergenic	67404	same_strand	upstream
1	XLOC_013793	TCONS_00034371	100515024	XM_013996609.1	antisense	intergenic	24748	convergent	downstream
0	XLOC_013793	TCONS_00034371	100515024	XM_013996608.1	antisense	intergenic	24748	convergent	downstream
1	XLOC_044717	TCONS_00111309	445525	NM_001004037.1	antisense	genic	0	overlapping	exonic
0	XLOC_044717	TCONS_00111309	100627974	XM_013982942.1	antisense	intergenic	5334	convergent	downstream
1	XLOC_034007	TCONS_00084206	100286859	XM_003130798.3	antisense	genic	0	overlapping	intronic
0	XLOC_034007	TCONS_00084206	100286859	XM_005668178.2	antisense	genic	0	overlapping	intronic
0	XLOC_034007	TCONS_00084206	100286859	XM_005668177.2	antisense	genic	0	overlapping	intronic
0	XLOC_034007	TCONS_00084206	100286859	XM_005668176.2	antisense	genic	0	overlapping	intronic
0	XLOC_034007	TCONS_00084206	100286859	XM_005668179.2	antisense	genic	0	overlapping	intronic
0	XLOC_034007	TCONS_00084206	100286859	XM_013980287.1	antisense	genic	0	overlapping	intronic
1	XLOC_000132	TCONS_00000272	492277	NM_001007195.1	antisense	intergenic	43748	divergent	upstream
1	XLOC_011856	TCONS_00029447	100512772	XM_005661984.2	sense	intergenic	10786	same_strand	downstream
0	XLOC_011856	TCONS_00029447	100512772	XM_003124423.2	sense	intergenic	10913	same_strand	downstream
0	XLOC_011856	TCONS_00029447	100512772	XM_013995550.1	sense	intergenic	10786	same_strand	downstream
1	XLOC_035830	TCONS_00088086	100519331	XM_013979007.1	antisense	intergenic	9186	divergent	upstream
1	XLOC_023479	TCONS_00059453	100737108	XM_013996420.1	sense	intergenic	38668	same_strand	upstream
1	XLOC_013973	TCONS_00034795	100151841	XM_001927833.5	antisense	genic	0	overlapping	intronic
0	XLOC_013973	TCONS_00034795	100151841	XM_013996738.1	antisense	genic	0	overlapping	intronic
1	XLOC_010086	TCONS_00025193	100512594	XM_003124422.4	antisense	intergenic	79	divergent	upstream
0	XLOC_010086	TCONS_00025193	100525863	XM_005661982.2	antisense	intergenic	1912	convergent	downstream
0	XLOC_010086	TCONS_00025193	106509660	XM_013995548.1	sense	intergenic	722	same_strand	upstream
0	XLOC_010086	TCONS_00025193	100525863	XM_013995545.1	antisense	intergenic	2825	convergent	downstream
0	XLOC_010086	TCONS_00025193	100525863	XM_013995544.1	antisense	intergenic	1912	convergent	downstream
0	XLOC_010086	TCONS_00025193	100512594	XR_302112.2	antisense	intergenic	79	divergent	upstream
0	XLOC_010086	TCONS_00025193	106509660	XM_013995546.1	sense	intergenic	706	same_strand	upstream
0	XLOC_010086	TCONS_00025193	106509660	XM_013995547.1	sense	intergenic	746	same_strand	upstream
1	XLOC_011084	TCONS_00027611	100170118	XM_005662544.1	sense	genic	0	nested	intronic
0	XLOC_011084	TCONS_00027611	100516074	XM_013996163.1	antisense	genic	0	nested	intronic
0	XLOC_011084	TCONS_00027611	100516074	XM_013996161.1	antisense	genic	0	nested	intronic
0	XLOC_011084	TCONS_00027611	100170118	XM_005662540.2	sense	genic	0	nested	intronic
0	XLOC_011084	TCONS_00027611	100170118	XM_005662545.1	sense	genic	0	nested	intronic
0	XLOC_011084	TCONS_00027611	100170118	NM_001129963.1	sense	genic	0	nested	intronic
0	XLOC_011084	TCONS_00027611	100170118	XM_005662541.2	sense	genic	0	nested	intronic
1	XLOC_032134	TCONS_00079776	100525064	XM_003129822.4	antisense	genic	0	overlapping	exonic
0	XLOC_032134	TCONS_00079776	100525064	XM_005667292.2	antisense	genic	0	overlapping	exonic
1	XLOC_022900	TCONS_00057840	100621644	XM_005665150.2	antisense	intergenic	1095	convergent	downstream
0	XLOC_022900	TCONS_00057840	100621644	XM_003356244.3	antisense	intergenic	1095	convergent	downstream
0	XLOC_022900	TCONS_00057840	100621746	XM_003356245.3	antisense	intergenic	5802	divergent	upstream
0	XLOC_022900	TCONS_00057840	100621644	XM_005665149.2	antisense	intergenic	1095	convergent	downstream
1	XLOC_018522	TCONS_00046125	100152555	XM_013997711.1	antisense	intergenic	61232	divergent	upstream
0	XLOC_018522	TCONS_00046125	100152555	XM_005663969.2	antisense	intergenic	61232	divergent	upstream
1	XLOC_020749	TCONS_00052134	100626004	NM_001244148.1	sense	intergenic	13398	same_strand	upstream
1	XLOC_020496	TCONS_00051447	100514967	XM_005665013.2	antisense	intergenic	4850	convergent	downstream
1	XLOC_030337	TCONS_00075502	397320	NM_001166229.1	antisense	genic	0	containing	intronic
0	XLOC_030337	TCONS_00075502	100523268	XM_013979329.1	antisense	intergenic	1756	divergent	upstream
0	XLOC_030337	TCONS_00075502	100523268	XM_013979327.1	antisense	intergenic	685	divergent	upstream
0	XLOC_030337	TCONS_00075502	100101475	NM_001099938.1	antisense	genic	0	containing	intronic
0	XLOC_030337	TCONS_00075502	397346	XM_003129808.4	antisense	genic	0	containing	intronic
0	XLOC_030337	TCONS_00075502	100523268	XM_013979326.1	antisense	intergenic	583	divergent	upstream
0	XLOC_030337	TCONS_00075502	100523811	XM_003129816.5	antisense	genic	0	containing	intronic
0	XLOC_030337	TCONS_00075502	100523811	XM_013979330.1	antisense	genic	0	containing	intronic
0	XLOC_030337	TCONS_00075502	100523268	XM_013979328.1	antisense	intergenic	1601	divergent	upstream
0	XLOC_030337	TCONS_00075502	396769	NM_001166308.1	antisense	genic	0	containing	intronic
0	XLOC_030337	TCONS_00075502	100523268	XM_013979325.1	antisense	intergenic	583	divergent	upstream
1	XLOC_036890	TCONS_00090468	100522824	XM_003357998.3	antisense	intergenic	12487	divergent	upstream
1	XLOC_024246	TCONS_00061361	106504399	XM_013977878.1	sense	genic	0	containing	exonic
0	XLOC_024246	TCONS_00061361	106504399	XM_013977879.1	sense	genic	0	containing	exonic
0	XLOC_024246	TCONS_00061361	100156900	NM_001243303.1	antisense	genic	0	nested	intronic
1	XLOC_032748	TCONS_00081305	595121	XM_005667649.2	antisense	intergenic	13953	convergent	downstream
0	XLOC_032748	TCONS_00081305	595121	XM_005667650.2	antisense	intergenic	14046	convergent	downstream
0	XLOC_032748	TCONS_00081305	595121	XM_005667648.2	antisense	intergenic	14046	convergent	downstream
0	XLOC_032748	TCONS_00081305	595121	XM_005667651.2	antisense	intergenic	13953	convergent	downstream
0	XLOC_032748	TCONS_00081305	595121	NM_001031791.1	antisense	intergenic	14366	convergent	downstream
1	XLOC_029604	TCONS_00073960	780418	NM_001078673.1	antisense	intergenic	15534	divergent	upstream
1	XLOC_045076	TCONS_00112398	100155475	XM_005671000.2	sense	intergenic	16447	same_strand	upstream
0	XLOC_045076	TCONS_00112398	100155475	XM_005670999.2	sense	intergenic	16447	same_strand	upstream
0	XLOC_045076	TCONS_00112398	100155475	XM_001929054.6	sense	intergenic	17490	same_strand	upstream
0	XLOC_045076	TCONS_00112398	100155475	XM_013983263.1	sense	intergenic	16447	same_strand	upstream
0	XLOC_045076	TCONS_00112398	100155475	XM_013983264.1	sense	intergenic	16449	same_strand	upstream
0	XLOC_045076	TCONS_00112398	100155475	XM_005671001.2	sense	intergenic	16449	same_strand	upstream
1	XLOC_016446	TCONS_00041087	100523310	XM_005663706.2	antisense	intergenic	19630	divergent	upstream
1	XLOC_041090	TCONS_00101376	397657	XM_013981492.1	antisense	intergenic	678	divergent	upstream
0	XLOC_041090	TCONS_00101376	397657	XM_005669377.2	antisense	intergenic	754	divergent	upstream
0	XLOC_041090	TCONS_00101376	397657	NM_214367.1	antisense	intergenic	712	divergent	upstream
1	XLOC_051252	TCONS_00127020	100738528	XM_013985439.1	sense	intergenic	8792	same_strand	upstream
0	XLOC_051252	TCONS_00127020	100738528	XM_013985438.1	sense	intergenic	8792	same_strand	upstream
1	XLOC_002275	TCONS_00005575	397460	NM_214230.1	antisense	intergenic	51106	divergent	upstream
1	XLOC_021392	TCONS_00053688	100513159	NM_001244776.1	antisense	intergenic	2215	divergent	upstream
0	XLOC_021392	TCONS_00053688	100513361	XM_005665477.2	sense	intergenic	4787	same_strand	upstream
0	XLOC_021392	TCONS_00053688	100512476	XR_001309452.1	sense	intergenic	7971	same_strand	downstream
0	XLOC_021392	TCONS_00053688	100512476	XR_001309451.1	sense	intergenic	7971	same_strand	downstream
0	XLOC_021392	TCONS_00053688	100513361	XM_005665475.2	sense	intergenic	5727	same_strand	upstream
0	XLOC_021392	TCONS_00053688	100512476	XM_003128042.3	sense	intergenic	7971	same_strand	downstream
0	XLOC_021392	TCONS_00053688	100513361	XM_005665476.2	sense	intergenic	5733	same_strand	upstream
0	XLOC_021392	TCONS_00053688	100513361	XM_003128044.5	sense	intergenic	4787	same_strand	upstream
0	XLOC_021392	TCONS_00053688	100512476	XR_001309450.1	sense	intergenic	7971	same_strand	downstream
0	XLOC_021392	TCONS_00053688	100513361	XM_005665474.2	sense	intergenic	4787	same_strand	upstream
1	XLOC_034378	TCONS_00084995	106504516	XM_013978339.1	sense	genic	0	containing	exonic
0	XLOC_034378	TCONS_00084995	396970	NM_213930.1	sense	intergenic	6926	same_strand	downstream
1	XLOC_045069	TCONS_00112367	100155053	XM_005671005.2	antisense	intergenic	43181	divergent	upstream
0	XLOC_045069	TCONS_00112367	100155053	XM_013983253.1	antisense	intergenic	43181	divergent	upstream
1	XLOC_049728	TCONS_00123341	100312962	NM_001167641.1	sense	intergenic	7628	same_strand	upstream
0	XLOC_049728	TCONS_00123341	100513766	NM_001205405.1	sense	intergenic	9169	same_strand	upstream
1	XLOC_040197	TCONS_00099278	397147	XM_013982256.1	antisense	intergenic	349	divergent	upstream
0	XLOC_040197	TCONS_00099278	397147	XM_013982257.1	antisense	intergenic	416	divergent	upstream
0	XLOC_040197	TCONS_00099278	397147	XM_013982259.1	antisense	intergenic	3096	divergent	upstream
0	XLOC_040197	TCONS_00099278	397147	XM_013982255.1	antisense	intergenic	416	divergent	upstream
0	XLOC_040197	TCONS_00099278	397147	XM_005670042.2	antisense	intergenic	350	divergent	upstream
0	XLOC_040197	TCONS_00099278	397147	XM_013982254.1	antisense	intergenic	416	divergent	upstream
0	XLOC_040197	TCONS_00099278	397147	XM_013982260.1	antisense	intergenic	414	divergent	upstream
0	XLOC_040197	TCONS_00099278	397147	XM_013982258.1	antisense	intergenic	417	divergent	upstream
1	XLOC_044341	TCONS_00110337	100155695	XM_013990263.1	antisense	intergenic	123	divergent	upstream
0	XLOC_044341	TCONS_00110337	100157264	XM_005657230.2	antisense	intergenic	4626	convergent	downstream
0	XLOC_044341	TCONS_00110337	100157264	XM_013990262.1	antisense	intergenic	4626	convergent	downstream
0	XLOC_044341	TCONS_00110337	100157264	XM_005657223.2	antisense	intergenic	4626	convergent	downstream
0	XLOC_044341	TCONS_00110337	100157264	XM_013990259.1	antisense	intergenic	4626	convergent	downstream
0	XLOC_044341	TCONS_00110337	100157264	XM_005657229.2	antisense	intergenic	4626	convergent	downstream
0	XLOC_044341	TCONS_00110337	100157264	XM_005657225.2	antisense	intergenic	4626	convergent	downstream
0	XLOC_044341	TCONS_00110337	100155695	XM_003359029.4	antisense	intergenic	123	divergent	upstream
0	XLOC_044341	TCONS_00110337	100157264	XM_013990260.1	antisense	intergenic	4626	convergent	downstream
0	XLOC_044341	TCONS_00110337	100157264	XM_013990261.1	antisense	intergenic	4626	convergent	downstream
0	XLOC_044341	TCONS_00110337	100157264	XM_005657228.2	antisense	intergenic	4626	convergent	downstream
0	XLOC_044341	TCONS_00110337	100157264	XM_005657227.2	antisense	intergenic	4626	convergent	downstream
0	XLOC_044341	TCONS_00110337	100157264	XM_005657224.2	antisense	intergenic	4626	convergent	downstream
0	XLOC_044341	TCONS_00110337	100157264	XM_005657231.2	antisense	intergenic	4626	convergent	downstream
1	XLOC_000329	TCONS_00000728	100622769	XM_013992539.1	sense	intergenic	63685	same_strand	downstream
0	XLOC_000329	TCONS_00000728	100514082	XM_013984853.1	antisense	intergenic	66862	convergent	downstream
1	XLOC_020953	TCONS_00052649	100628163	XM_003356369.3	antisense	genic	0	nested	intronic
1	XLOC_043553	TCONS_00108199	100158143	XM_001925659.5	sense	intergenic	8035	same_strand	downstream
1	XLOC_034071	TCONS_00084375	100516289	XM_013980318.1	sense	intergenic	11710	same_strand	downstream
1	XLOC_024247	TCONS_00061372	100156085	XM_001927957.4	antisense	intergenic	25209	convergent	downstream
1	XLOC_014592	TCONS_00036312	100153759	XM_013997251.1	antisense	genic	0	overlapping	exonic
0	XLOC_014592	TCONS_00036312	100153759	XR_001308430.1	antisense	genic	0	overlapping	exonic
0	XLOC_014592	TCONS_00036312	100153759	XM_013997253.1	antisense	genic	0	overlapping	exonic
0	XLOC_014592	TCONS_00036312	100153759	XR_001308429.1	antisense	genic	0	overlapping	exonic
0	XLOC_014592	TCONS_00036312	100153759	XM_001927904.5	antisense	genic	0	overlapping	exonic
0	XLOC_014592	TCONS_00036312	100153759	XM_013997252.1	antisense	genic	0	overlapping	exonic
1	XLOC_026974	TCONS_00068033	100217391	XM_013989184.1	antisense	intergenic	133	convergent	downstream
0	XLOC_026974	TCONS_00068033	100217391	XM_013989185.1	antisense	intergenic	133	convergent	downstream
0	XLOC_026974	TCONS_00068033	100217391	NM_001142840.1	antisense	intergenic	140	convergent	downstream
0	XLOC_026974	TCONS_00068033	100217391	XM_005656428.2	antisense	intergenic	133	convergent	downstream
1	XLOC_011943	TCONS_00029653	100513588	XM_005653002.2	antisense	intergenic	6750	divergent	upstream
0	XLOC_011943	TCONS_00029653	100513588	XM_005653001.2	antisense	intergenic	7718	divergent	upstream
0	XLOC_011943	TCONS_00029653	100513588	XM_005653003.2	antisense	intergenic	8015	divergent	upstream
1	XLOC_016266	TCONS_00040697	100737939	XM_003481504.3	sense	intergenic	56955	same_strand	upstream
1	XLOC_044852	TCONS_00111703	100515970	XM_013983070.1	antisense	genic	0	overlapping	intronic
0	XLOC_044852	TCONS_00111703	100153895	XM_005670852.2	sense	intergenic	3394	same_strand	downstream
0	XLOC_044852	TCONS_00111703	100153895	XM_013983067.1	sense	intergenic	3394	same_strand	downstream
0	XLOC_044852	TCONS_00111703	100153895	XM_005670851.2	sense	intergenic	3394	same_strand	downstream
0	XLOC_044852	TCONS_00111703	100515970	XM_013983069.1	antisense	genic	0	overlapping	intronic
0	XLOC_044852	TCONS_00111703	100153895	XM_005670854.2	sense	intergenic	3394	same_strand	downstream
0	XLOC_044852	TCONS_00111703	100153895	XM_005670853.2	sense	intergenic	3394	same_strand	downstream
0	XLOC_044852	TCONS_00111703	100153895	XM_013983068.1	sense	intergenic	3394	same_strand	downstream
1	XLOC_019383	TCONS_00048258	100513354	XM_013998143.1	sense	genic	0	nested	exonic
1	XLOC_033181	TCONS_00082370	106507881	XR_001304222.1	antisense	intergenic	6384	convergent	downstream
1	XLOC_013463	TCONS_00033636	106509938	XM_013996458.1	sense	intergenic	42843	same_strand	downstream
1	XLOC_044570	TCONS_00110902	100156972	XM_001926856.5	sense	intergenic	11365	same_strand	downstream
0	XLOC_044570	TCONS_00110902	100156972	XM_013982775.1	sense	intergenic	11365	same_strand	downstream
0	XLOC_044570	TCONS_00110902	100156972	XM_013982776.1	sense	intergenic	11365	same_strand	downstream
0	XLOC_044570	TCONS_00110902	100156972	XM_013982777.1	sense	intergenic	11365	same_strand	downstream
1	XLOC_009065	TCONS_00022633	100523719	XM_013994840.1	antisense	intergenic	497	convergent	downstream
0	XLOC_009065	TCONS_00022633	100523719	XM_013994837.1	antisense	intergenic	497	convergent	downstream
0	XLOC_009065	TCONS_00022633	100512764	XM_013994841.1	sense	intergenic	8245	same_strand	downstream
0	XLOC_009065	TCONS_00022633	100523719	XM_013994838.1	antisense	intergenic	497	convergent	downstream
0	XLOC_009065	TCONS_00022633	100523719	XM_013994839.1	antisense	intergenic	497	convergent	downstream
0	XLOC_009065	TCONS_00022633	100523719	XM_005661416.2	antisense	intergenic	497	convergent	downstream
1	XLOC_030105	TCONS_00074971	396773	NM_001244132.1	sense	intergenic	1098	same_strand	upstream
1	XLOC_047735	TCONS_00118940	397171	NM_214094.2	antisense	genic	0	nested	intronic
0	XLOC_047735	TCONS_00118940	100156327	XM_005671880.2	antisense	intergenic	455	divergent	upstream
0	XLOC_047735	TCONS_00118940	100156366	XM_013984185.1	antisense	intergenic	8768	convergent	downstream
0	XLOC_047735	TCONS_00118940	100156366	XM_013984180.1	antisense	intergenic	8768	convergent	downstream
0	XLOC_047735	TCONS_00118940	100156366	XM_013984184.1	antisense	intergenic	8768	convergent	downstream
0	XLOC_047735	TCONS_00118940	100156366	XM_003359533.4	antisense	intergenic	8768	convergent	downstream
0	XLOC_047735	TCONS_00118940	100156366	XM_013984183.1	antisense	intergenic	8768	convergent	downstream
0	XLOC_047735	TCONS_00118940	100156366	XM_013984182.1	antisense	intergenic	8768	convergent	downstream
0	XLOC_047735	TCONS_00118940	100156366	XM_013984187.1	antisense	intergenic	8768	convergent	downstream
0	XLOC_047735	TCONS_00118940	100156327	XM_003359536.4	antisense	intergenic	153	divergent	upstream
0	XLOC_047735	TCONS_00118940	100156327	XM_013984188.1	antisense	intergenic	163	divergent	upstream
0	XLOC_047735	TCONS_00118940	100156366	XM_013984177.1	antisense	intergenic	8765	convergent	downstream
0	XLOC_047735	TCONS_00118940	100156366	XM_013984181.1	antisense	intergenic	8768	convergent	downstream
0	XLOC_047735	TCONS_00118940	100156366	XM_005671879.1	antisense	intergenic	8768	convergent	downstream
0	XLOC_047735	TCONS_00118940	100156366	XM_013984179.1	antisense	intergenic	8768	convergent	downstream
0	XLOC_047735	TCONS_00118940	100156366	XM_013984178.1	antisense	intergenic	8768	convergent	downstream
0	XLOC_047735	TCONS_00118940	100156366	XM_005671876.2	antisense	intergenic	8768	convergent	downstream
1	XLOC_020427	TCONS_00051264	780404	NM_001078663.1	antisense	intergenic	10666	convergent	downstream
1	XLOC_051666	TCONS_00128024	414428	XM_013990795.1	antisense	intergenic	77973	divergent	upstream
1	XLOC_025497	TCONS_00064414	100156092	XM_013977401.1	antisense	genic	0	overlapping	exonic
0	XLOC_025497	TCONS_00064414	100156092	XM_013977400.1	antisense	genic	0	overlapping	exonic
0	XLOC_025497	TCONS_00064414	100156092	XM_003128159.3	antisense	genic	0	overlapping	exonic
1	XLOC_028138	TCONS_00070566	100513365	XM_013989327.1	antisense	intergenic	61364	divergent	upstream
1	XLOC_017449	TCONS_00043604	100520023	XM_013993812.1	antisense	genic	0	nested	exonic
0	XLOC_017449	TCONS_00043604	100520908	XM_005653158.2	antisense	intergenic	482	divergent	upstream
0	XLOC_017449	TCONS_00043604	100520908	XM_005653157.2	antisense	intergenic	482	divergent	upstream
0	XLOC_017449	TCONS_00043604	100519841	XM_005653160.2	sense	intergenic	9244	same_strand	downstream
0	XLOC_017449	TCONS_00043604	100520023	XM_013993808.1	antisense	genic	0	nested	exonic
0	XLOC_017449	TCONS_00043604	100520908	XM_013993828.1	antisense	intergenic	937	divergent	upstream
0	XLOC_017449	TCONS_00043604	100519841	XM_003126545.3	sense	intergenic	9244	same_strand	downstream
0	XLOC_017449	TCONS_00043604	100520023	NM_001278763.1	antisense	genic	0	overlapping	exonic
0	XLOC_017449	TCONS_00043604	100520908	XM_013993830.1	antisense	intergenic	937	divergent	upstream
0	XLOC_017449	TCONS_00043604	100520023	XM_005653153.1	antisense	genic	0	nested	exonic
0	XLOC_017449	TCONS_00043604	100520908	XM_005653159.2	antisense	intergenic	937	divergent	upstream
1	XLOC_042613	TCONS_00105441	100513568	XM_013982578.1	antisense	intergenic	4231	convergent	downstream
1	XLOC_033546	TCONS_00083121	100511216	XM_003482782.3	antisense	genic	0	nested	intronic
0	XLOC_033546	TCONS_00083121	106505098	XM_013980062.1	sense	intergenic	7440	same_strand	downstream
1	XLOC_052775	TCONS_00130506	100515456	XM_013985741.1	antisense	intergenic	639	divergent	upstream
0	XLOC_052775	TCONS_00130506	100515456	XM_005673283.2	antisense	intergenic	639	divergent	upstream
0	XLOC_052775	TCONS_00130506	100515456	XM_013985740.1	antisense	intergenic	639	divergent	upstream
0	XLOC_052775	TCONS_00130506	100515456	XM_013985742.1	antisense	intergenic	639	divergent	upstream
0	XLOC_052775	TCONS_00130506	100515456	XM_013985739.1	antisense	intergenic	639	divergent	upstream
1	XLOC_044417	TCONS_00110565	100155514	XM_013982688.1	sense	intergenic	97072	same_strand	upstream
1	XLOC_052629	TCONS_00130212	100520706	XM_013985703.1	antisense	genic	0	nested	intronic
0	XLOC_052629	TCONS_00130212	100520706	XM_013985702.1	antisense	genic	0	nested	intronic
1	XLOC_044914	TCONS_00111986	100737324	XM_003483464.3	antisense	intergenic	37	divergent	upstream
0	XLOC_044914	TCONS_00111986	100737324	XM_013981493.1	antisense	intergenic	181	divergent	upstream
0	XLOC_044914	TCONS_00111986	100737324	XM_005654111.2	antisense	intergenic	69	divergent	upstream
0	XLOC_044914	TCONS_00111986	100737324	XM_013981497.1	antisense	intergenic	69	divergent	upstream
1	XLOC_037912	TCONS_00093167	100518510	XM_003131177.4	antisense	genic	0	overlapping	exonic
0	XLOC_037912	TCONS_00093167	100518510	XM_013989864.1	antisense	genic	0	overlapping	exonic
0	XLOC_037912	TCONS_00093167	100518510	XM_013989867.1	antisense	genic	0	overlapping	exonic
0	XLOC_037912	TCONS_00093167	100516929	XM_005656909.2	sense	intergenic	8420	same_strand	downstream
0	XLOC_037912	TCONS_00093167	100516929	XM_013989869.1	sense	intergenic	8420	same_strand	downstream
0	XLOC_037912	TCONS_00093167	100516929	XM_013989871.1	sense	intergenic	8420	same_strand	downstream
0	XLOC_037912	TCONS_00093167	100518510	XM_013989865.1	antisense	genic	0	overlapping	exonic
1	XLOC_028255	TCONS_00070794	397674	XM_005666921.2	sense	intergenic	2127	same_strand	upstream
0	XLOC_028255	TCONS_00070794	397674	XM_005666916.2	sense	intergenic	2128	same_strand	upstream
0	XLOC_028255	TCONS_00070794	397674	XM_013978929.1	sense	intergenic	2128	same_strand	upstream
0	XLOC_028255	TCONS_00070794	397674	XM_013978940.1	sense	intergenic	2128	same_strand	upstream
0	XLOC_028255	TCONS_00070794	397674	XM_013978935.1	sense	intergenic	2128	same_strand	upstream
0	XLOC_028255	TCONS_00070794	397674	XM_005666918.2	sense	intergenic	2128	same_strand	upstream
0	XLOC_028255	TCONS_00070794	397674	XM_013978928.1	sense	intergenic	2128	same_strand	upstream
0	XLOC_028255	TCONS_00070794	397674	XM_005666923.2	sense	intergenic	2128	same_strand	upstream
0	XLOC_028255	TCONS_00070794	397674	XM_013978933.1	sense	intergenic	2128	same_strand	upstream
0	XLOC_028255	TCONS_00070794	397674	XM_013978932.1	sense	intergenic	2128	same_strand	upstream
0	XLOC_028255	TCONS_00070794	397674	XM_005666919.2	sense	intergenic	2128	same_strand	upstream
0	XLOC_028255	TCONS_00070794	397674	XM_005666911.2	sense	intergenic	2128	same_strand	upstream
0	XLOC_028255	TCONS_00070794	397674	XM_005666909.2	sense	intergenic	2128	same_strand	upstream
0	XLOC_028255	TCONS_00070794	397674	XM_013978937.1	sense	intergenic	2128	same_strand	upstream
0	XLOC_028255	TCONS_00070794	397674	NM_214381.1	sense	intergenic	2377	same_strand	upstream
0	XLOC_028255	TCONS_00070794	397674	XM_013978931.1	sense	intergenic	2128	same_strand	upstream
0	XLOC_028255	TCONS_00070794	397674	XM_005666917.2	sense	intergenic	2128	same_strand	upstream
0	XLOC_028255	TCONS_00070794	397674	XM_005666914.2	sense	intergenic	2128	same_strand	upstream
0	XLOC_028255	TCONS_00070794	397674	XM_005666912.2	sense	intergenic	2128	same_strand	upstream
0	XLOC_028255	TCONS_00070794	397674	XM_013978936.1	sense	intergenic	2128	same_strand	upstream
0	XLOC_028255	TCONS_00070794	397674	XM_005666903.2	sense	intergenic	2128	same_strand	upstream
0	XLOC_028255	TCONS_00070794	397674	XM_005666920.2	sense	intergenic	2128	same_strand	upstream
0	XLOC_028255	TCONS_00070794	397674	XM_005666904.2	sense	intergenic	2128	same_strand	upstream
0	XLOC_028255	TCONS_00070794	397674	XM_005666922.2	sense	intergenic	2128	same_strand	upstream
0	XLOC_028255	TCONS_00070794	397674	XM_013978930.1	sense	intergenic	2128	same_strand	upstream
0	XLOC_028255	TCONS_00070794	397674	XM_013978934.1	sense	intergenic	2128	same_strand	upstream
1	XLOC_008221	TCONS_00020564	100524189	XM_013990158.1	antisense	genic	0	overlapping	intronic
1	XLOC_015062	TCONS_00037589	100156071	XM_005662839.2	antisense	genic	0	nested	intronic
1	XLOC_018100	TCONS_00045149	100623753	XM_005663820.2	antisense	genic	0	overlapping	intronic
0	XLOC_018100	TCONS_00045149	100511563	XM_005663805.2	antisense	intergenic	3032	divergent	upstream
0	XLOC_018100	TCONS_00045149	100511563	XM_013997532.1	antisense	genic	0	overlapping	intronic
0	XLOC_018100	TCONS_00045149	102161832	XM_005663823.2	antisense	genic	0	containing	intronic
1	XLOC_032211	TCONS_00079972	396570	NM_213744.1	antisense	intergenic	29714	divergent	upstream
1	XLOC_039842	TCONS_00098487	641354	XM_003132466.4	antisense	intergenic	75334	convergent	downstream
1	XLOC_010840	TCONS_00027045	399539	NM_214409.2	sense	intergenic	2328	same_strand	downstream
0	XLOC_010840	TCONS_00027045	399539	XM_005655225.1	sense	intergenic	2328	same_strand	downstream
1	XLOC_010246	TCONS_00025647	100522426	XM_003124544.4	antisense	intergenic	53315	divergent	upstream
1	XLOC_027571	TCONS_00069313	100516499	XM_003482356.3	antisense	genic	0	nested	exonic
0	XLOC_027571	TCONS_00069313	100515674	XM_005666553.2	sense	intergenic	850	same_strand	downstream
0	XLOC_027571	TCONS_00069313	100515674	XM_003128879.5	sense	intergenic	850	same_strand	downstream
0	XLOC_027571	TCONS_00069313	100516499	XM_003482354.3	antisense	genic	0	nested	exonic
0	XLOC_027571	TCONS_00069313	100515674	XM_005666555.2	sense	intergenic	850	same_strand	downstream
0	XLOC_027571	TCONS_00069313	100515674	XM_005666552.2	sense	intergenic	850	same_strand	downstream
0	XLOC_027571	TCONS_00069313	100516499	XM_013978556.1	antisense	genic	0	nested	exonic
0	XLOC_027571	TCONS_00069313	100515674	XM_005666554.2	sense	intergenic	850	same_strand	downstream
0	XLOC_027571	TCONS_00069313	100516499	XM_013978555.1	antisense	genic	0	nested	exonic
0	XLOC_027571	TCONS_00069313	100515674	XM_003482352.3	sense	intergenic	847	same_strand	downstream
1	XLOC_045724	TCONS_00114231	100157783	XM_001928298.3	antisense	intergenic	446	divergent	upstream
0	XLOC_045724	TCONS_00114231	100156570	XM_001928342.5	sense	intergenic	5587	same_strand	downstream
1	XLOC_016794	TCONS_00041965	100154485	XM_001928887.6	antisense	intergenic	47	divergent	upstream
1	XLOC_015646	TCONS_00038911	106510091	XM_013996769.1	antisense	intergenic	42949	divergent	upstream
1	XLOC_021354	TCONS_00053578	100626257	XM_013999412.1	antisense	intergenic	10285	convergent	downstream
1	XLOC_017790	TCONS_00044454	100521557	XM_003126728.3	sense	genic	0	containing	intronic
0	XLOC_017790	TCONS_00044454	100155436	XM_005664272.2	sense	intergenic	3504	same_strand	downstream
1	XLOC_000161	TCONS_00000318	100522470	XM_003121114.3	antisense	intergenic	15432	convergent	downstream
1	XLOC_035201	TCONS_00086704	100155782	XM_013989755.1	sense	intergenic	73757	same_strand	upstream
1	XLOC_014220	TCONS_00035368	100157711	XM_001928979.4	antisense	genic	0	nested	exonic
0	XLOC_014220	TCONS_00035368	100157711	XM_013996876.1	antisense	genic	0	nested	exonic
0	XLOC_014220	TCONS_00035368	100157711	XM_005663206.2	antisense	genic	0	nested	exonic
0	XLOC_014220	TCONS_00035368	100157711	XM_005663207.2	antisense	genic	0	nested	exonic
1	XLOC_021210	TCONS_00053215	100519034	XM_005665380.2	antisense	intergenic	92	divergent	upstream
0	XLOC_021210	TCONS_00053215	100520620	XM_013999347.1	antisense	intergenic	3144	convergent	downstream
0	XLOC_021210	TCONS_00053215	100519034	XM_003127937.3	antisense	intergenic	92	divergent	upstream
1	XLOC_006891	TCONS_00017197	100519354	XM_005654945.2	antisense	genic	0	nested	intronic
0	XLOC_006891	TCONS_00017197	100519354	XM_003123642.3	antisense	genic	0	nested	intronic
1	XLOC_035864	TCONS_00088193	396717	NM_213801.1	sense	intergenic	90591	same_strand	upstream
1	XLOC_028373	TCONS_00071105	100511703	XM_013979003.1	antisense	genic	0	nested	intronic
0	XLOC_028373	TCONS_00071105	100511703	XM_013979004.1	antisense	genic	0	nested	intronic
1	XLOC_028393	TCONS_00071150	102162335	XM_013998413.1	antisense	intergenic	52675	divergent	upstream
0	XLOC_028393	TCONS_00071150	102162335	XM_013998418.1	antisense	intergenic	52676	divergent	upstream
1	XLOC_016058	TCONS_00040137	100153369	XM_013997228.1	antisense	genic	0	nested	intronic
1	XLOC_020864	TCONS_00052469	100622752	XM_013999218.1	antisense	intergenic	1505	divergent	upstream
0	XLOC_020864	TCONS_00052469	100622752	XM_013999223.1	antisense	intergenic	2030	divergent	upstream
0	XLOC_020864	TCONS_00052469	100622752	XM_003356340.3	antisense	intergenic	2038	divergent	upstream
0	XLOC_020864	TCONS_00052469	100622752	XM_013999213.1	antisense	intergenic	2021	divergent	upstream
0	XLOC_020864	TCONS_00052469	100622752	XM_013999215.1	antisense	intergenic	2021	divergent	upstream
0	XLOC_020864	TCONS_00052469	100622752	XM_013999216.1	antisense	intergenic	2021	divergent	upstream
0	XLOC_020864	TCONS_00052469	100622752	XM_013999219.1	antisense	intergenic	5744	divergent	upstream
0	XLOC_020864	TCONS_00052469	100622752	XM_013999217.1	antisense	intergenic	2310	divergent	upstream
0	XLOC_020864	TCONS_00052469	100622752	XM_013999221.1	antisense	intergenic	2023	divergent	upstream
0	XLOC_020864	TCONS_00052469	100622752	XM_013999214.1	antisense	intergenic	2021	divergent	upstream
0	XLOC_020864	TCONS_00052469	100622752	XM_013999222.1	antisense	intergenic	2029	divergent	upstream
0	XLOC_020864	TCONS_00052469	100622752	XM_003356341.4	antisense	intergenic	2039	divergent	upstream
1	XLOC_026490	TCONS_00066844	102162076	XM_013978079.1	antisense	intergenic	149	divergent	upstream
0	XLOC_026490	TCONS_00066844	102162076	XM_005666154.2	antisense	intergenic	154	divergent	upstream
0	XLOC_026490	TCONS_00066844	102162076	XM_013978080.1	antisense	intergenic	159	divergent	upstream
1	XLOC_005050	TCONS_00012437	100153004	XM_005660404.2	antisense	intergenic	8180	convergent	downstream
0	XLOC_005050	TCONS_00012437	100153004	XM_013993818.1	antisense	intergenic	8180	convergent	downstream
1	XLOC_049420	TCONS_00122592	100516523	XM_003133954.4	sense	intergenic	33623	same_strand	downstream
0	XLOC_049420	TCONS_00122592	100516523	XR_001301787.1	sense	intergenic	36339	same_strand	downstream
0	XLOC_049420	TCONS_00122592	100516523	XM_013984765.1	sense	intergenic	33623	same_strand	downstream
1	XLOC_026090	TCONS_00065804	100738130	XM_013977806.1	sense	intergenic	27968	same_strand	downstream
1	XLOC_039451	TCONS_00097605	100520218	XM_003132298.5	antisense	genic	0	overlapping	intronic
0	XLOC_039451	TCONS_00097605	100520218	XM_013981851.1	antisense	genic	0	overlapping	intronic
0	XLOC_039451	TCONS_00097605	100520218	XM_013981856.1	antisense	genic	0	overlapping	intronic
0	XLOC_039451	TCONS_00097605	100520218	XM_013981853.1	antisense	genic	0	overlapping	intronic
0	XLOC_039451	TCONS_00097605	100520218	XM_013981855.1	antisense	genic	0	overlapping	intronic
0	XLOC_039451	TCONS_00097605	100520218	XM_013981854.1	antisense	genic	0	overlapping	intronic
1	XLOC_029819	TCONS_00074388	102163660	XM_013979067.1	antisense	intergenic	25039	divergent	upstream
0	XLOC_029819	TCONS_00074388	102163660	XR_001298548.1	antisense	intergenic	26242	divergent	upstream
0	XLOC_029819	TCONS_00074388	102163660	XR_001298547.1	antisense	intergenic	26242	divergent	upstream
0	XLOC_029819	TCONS_00074388	102163660	XR_001298549.1	antisense	intergenic	26242	divergent	upstream
1	XLOC_034945	TCONS_00086209	100510975	XM_005668195.2	antisense	genic	0	overlapping	exonic
1	XLOC_016266	TCONS_00040693	100737939	XM_003481504.3	sense	intergenic	18852	same_strand	upstream
1	XLOC_025317	TCONS_00064042	100157930	XR_001298111.1	sense	intergenic	47097	same_strand	upstream
0	XLOC_025317	TCONS_00064042	100157930	NM_001243688.1	sense	intergenic	47117	same_strand	upstream
0	XLOC_025317	TCONS_00064042	100157930	XM_005666426.2	sense	intergenic	47097	same_strand	upstream
1	XLOC_004018	TCONS_00010094	100736829	XM_003480425.3	sense	intergenic	35029	same_strand	upstream
1	XLOC_033029	TCONS_00082006	106507868	XM_013989633.1	sense	genic	0	containing	exonic
0	XLOC_033029	TCONS_00082006	100519616	XR_001304183.1	sense	intergenic	5431	same_strand	upstream
0	XLOC_033029	TCONS_00082006	100519616	XR_001304182.1	sense	intergenic	5431	same_strand	upstream
0	XLOC_033029	TCONS_00082006	106507868	XM_013989635.1	sense	genic	0	containing	exonic
0	XLOC_033029	TCONS_00082006	100519616	XR_001304184.1	sense	intergenic	5431	same_strand	upstream
0	XLOC_033029	TCONS_00082006	106507868	XM_013989631.1	sense	genic	0	containing	exonic
0	XLOC_033029	TCONS_00082006	100519616	XM_013989638.1	sense	intergenic	5431	same_strand	upstream
0	XLOC_033029	TCONS_00082006	106507868	XR_001304179.1	sense	genic	0	containing	exonic
0	XLOC_033029	TCONS_00082006	106507868	XM_013989636.1	sense	genic	0	containing	exonic
0	XLOC_033029	TCONS_00082006	100519616	XM_013989639.1	sense	intergenic	5431	same_strand	upstream
0	XLOC_033029	TCONS_00082006	100519616	XR_001304181.1	sense	intergenic	5431	same_strand	upstream
0	XLOC_033029	TCONS_00082006	106507868	XM_013989632.1	sense	genic	0	containing	exonic
0	XLOC_033029	TCONS_00082006	106507868	XR_001304180.1	sense	genic	0	containing	exonic
0	XLOC_033029	TCONS_00082006	106507868	XR_001304178.1	sense	genic	0	containing	exonic
1	XLOC_039938	TCONS_00098687	100625570	XM_003358621.3	antisense	intergenic	83	divergent	upstream
0	XLOC_039938	TCONS_00098687	100625570	XM_005669939.2	antisense	intergenic	307	divergent	upstream
0	XLOC_039938	TCONS_00098687	100625667	XM_005669929.2	antisense	intergenic	9239	convergent	downstream
1	XLOC_015180	TCONS_00037828	100157655	XM_001924980.5	antisense	intergenic	13678	divergent	upstream
1	XLOC_034878	TCONS_00086074	106505175	XM_013980272.1	antisense	intergenic	4716	divergent	upstream
0	XLOC_034878	TCONS_00086074	100521330	XM_013980271.1	antisense	intergenic	9480	convergent	downstream
0	XLOC_034878	TCONS_00086074	100521330	XM_003130782.3	antisense	intergenic	9480	convergent	downstream
1	XLOC_014658	TCONS_00036543	100156614	XM_001924029.4	sense	intergenic	38998	same_strand	downstream
1	XLOC_004215	TCONS_00010528	106504072	XM_013993351.1	antisense	genic	0	overlapping	exonic
0	XLOC_004215	TCONS_00010528	106504072	XM_013993349.1	antisense	genic	0	overlapping	exonic
0	XLOC_004215	TCONS_00010528	106504072	XM_013993350.1	antisense	genic	0	overlapping	exonic
0	XLOC_004215	TCONS_00010528	106504072	XM_013993352.1	antisense	genic	0	overlapping	exonic
1	XLOC_013429	TCONS_00033563	100155273	XM_013988034.1	sense	intergenic	5490	same_strand	upstream
1	XLOC_038107	TCONS_00093788	100520402	XM_003131321.3	antisense	intergenic	160	divergent	upstream
1	XLOC_030938	TCONS_00077121	102162438	XM_013979724.1	antisense	genic	0	overlapping	intronic
0	XLOC_030938	TCONS_00077121	102162306	XM_013979723.1	sense	intergenic	3973	same_strand	downstream
1	XLOC_009010	TCONS_00022448	100518716	XM_005654725.2	sense	intergenic	12437	same_strand	upstream
0	XLOC_009010	TCONS_00022448	100518716	XM_005654723.2	sense	intergenic	12437	same_strand	upstream
1	XLOC_040058	TCONS_00098949	100233204	XM_013982207.1	antisense	intergenic	4213	convergent	downstream
1	XLOC_019786	TCONS_00049254	102161349	XM_013998314.1	antisense	genic	0	overlapping	exonic
0	XLOC_019786	TCONS_00049254	100135676	XM_013998289.1	antisense	intergenic	1294	divergent	upstream
0	XLOC_019786	TCONS_00049254	100517655	XM_013998320.1	antisense	intergenic	6890	divergent	upstream
0	XLOC_019786	TCONS_00049254	100517655	XM_013998319.1	antisense	intergenic	7579	divergent	upstream
0	XLOC_019786	TCONS_00049254	100517655	XM_005664489.1	antisense	intergenic	4055	divergent	upstream
0	XLOC_019786	TCONS_00049254	100135676	NM_001278783.1	antisense	intergenic	2998	divergent	upstream
1	XLOC_033792	TCONS_00083748	100515272	XM_013980197.1	antisense	intergenic	56703	divergent	upstream
1	XLOC_045601	TCONS_00113979	100157144	XM_003359366.3	antisense	intergenic	353	divergent	upstream
1	XLOC_031924	TCONS_00079275	100516028	XM_013979197.1	antisense	intergenic	25	divergent	upstream
0	XLOC_031924	TCONS_00079275	100516028	XR_001298665.1	antisense	intergenic	26	divergent	upstream
0	XLOC_031924	TCONS_00079275	100516028	XM_005667186.2	antisense	intergenic	26	divergent	upstream
0	XLOC_031924	TCONS_00079275	100516028	XM_013979200.1	antisense	intergenic	25	divergent	upstream
0	XLOC_031924	TCONS_00079275	100515845	XM_003129708.5	antisense	intergenic	7288	convergent	downstream
0	XLOC_031924	TCONS_00079275	100516028	XM_013979198.1	antisense	intergenic	25	divergent	upstream
0	XLOC_031924	TCONS_00079275	100516028	XM_013979199.1	antisense	intergenic	25	divergent	upstream
0	XLOC_031924	TCONS_00079275	100516028	XM_005667181.2	antisense	intergenic	27	divergent	upstream
0	XLOC_031924	TCONS_00079275	100516028	XM_013979193.1	antisense	intergenic	26	divergent	upstream
0	XLOC_031924	TCONS_00079275	100516028	XM_013979196.1	antisense	intergenic	26	divergent	upstream
0	XLOC_031924	TCONS_00079275	100515845	XM_013979192.1	antisense	intergenic	7288	convergent	downstream
0	XLOC_031924	TCONS_00079275	100516028	XM_013979195.1	antisense	intergenic	26	divergent	upstream
1	XLOC_016356	TCONS_00040904	100626343	NM_001244133.1	sense	intergenic	38524	same_strand	upstream
1	XLOC_002109	TCONS_00005163	102164134	XM_013993698.1	antisense	intergenic	9150	convergent	downstream
1	XLOC_025497	TCONS_00064401	100156092	XM_013977401.1	antisense	intergenic	8869	divergent	upstream
0	XLOC_025497	TCONS_00064401	100156092	XM_003128159.3	antisense	intergenic	8869	divergent	upstream
0	XLOC_025497	TCONS_00064401	100156092	XM_013977400.1	antisense	intergenic	8871	divergent	upstream
1	XLOC_025794	TCONS_00064993	100523617	XM_003128235.4	sense	intergenic	21839	same_strand	downstream
1	XLOC_020322	TCONS_00051006	102160101	XM_005664928.2	antisense	intergenic	9398	convergent	downstream
1	XLOC_051945	TCONS_00128649	100515456	XM_013985739.1	sense	intergenic	8248	same_strand	upstream
0	XLOC_051945	TCONS_00128649	100515456	XM_013985742.1	sense	intergenic	8248	same_strand	upstream
0	XLOC_051945	TCONS_00128649	100515456	XM_013985740.1	sense	intergenic	8248	same_strand	upstream
0	XLOC_051945	TCONS_00128649	100515456	XM_005673283.2	sense	intergenic	8248	same_strand	upstream
0	XLOC_051945	TCONS_00128649	100515456	XM_013985741.1	sense	intergenic	8248	same_strand	upstream
1	XLOC_051481	TCONS_00127613	100517250	XM_013990737.1	sense	intergenic	2444	same_strand	upstream
1	XLOC_000629	TCONS_00001403	100135663	NM_001114280.1	antisense	intergenic	26798	convergent	downstream
1	XLOC_009136	TCONS_00022863	100525154	XM_013994869.1	sense	intergenic	25192	same_strand	upstream
1	XLOC_052981	TCONS_00130910	100294680	XR_309176.2	antisense	genic	0	overlapping	intronic
0	XLOC_052981	TCONS_00130910	100294680	XM_005673387.2	antisense	intergenic	1026	convergent	downstream
0	XLOC_052981	TCONS_00130910	100294680	XM_013985873.1	antisense	intergenic	67	convergent	downstream
0	XLOC_052981	TCONS_00130910	100294680	XR_001302515.1	antisense	genic	0	overlapping	intronic
0	XLOC_052981	TCONS_00130910	100294680	XR_001302514.1	antisense	genic	0	overlapping	intronic
1	XLOC_003438	TCONS_00008538	100525621	XM_013998489.1	antisense	genic	0	nested	intronic
1	XLOC_033403	TCONS_00082856	102158399	XM_013978046.1	sense	intergenic	9479	same_strand	downstream
1	XLOC_037400	TCONS_00091882	100738767	XM_013981151.1	antisense	intergenic	6859	convergent	downstream
1	XLOC_025477	TCONS_00064343	102158313	XM_013977390.1	antisense	intergenic	1900	divergent	upstream
1	XLOC_004317	TCONS_00010758	100156994	XM_013993407.1	sense	intergenic	23416	same_strand	upstream
0	XLOC_004317	TCONS_00010758	100156994	XM_013993406.1	sense	intergenic	23416	same_strand	upstream
1	XLOC_052648	TCONS_00130252	100522109	XM_003134780.5	antisense	intergenic	74616	divergent	upstream
1	XLOC_022788	TCONS_00057576	100515085	XM_013999042.1	antisense	intergenic	8664	divergent	upstream
1	XLOC_038254	TCONS_00094257	100513815	XM_013979780.1	sense	intergenic	11903	same_strand	downstream
0	XLOC_038254	TCONS_00094257	100513815	XM_013979782.1	sense	intergenic	19046	same_strand	downstream
0	XLOC_038254	TCONS_00094257	102167934	XM_005653929.2	antisense	intergenic	12883	convergent	downstream
0	XLOC_038254	TCONS_00094257	100513815	XM_013979788.1	sense	intergenic	17553	same_strand	downstream
0	XLOC_038254	TCONS_00094257	106504924	XM_013979557.1	sense	intergenic	15784	same_strand	upstream
1	XLOC_052682	TCONS_00130323	100738688	XM_005657777.2	antisense	intergenic	11218	divergent	upstream
1	XLOC_034297	TCONS_00084799	100516689	XM_003130507.3	sense	intergenic	4669	same_strand	downstream
1	XLOC_025228	TCONS_00063857	733584	NM_001044536.1	antisense	intergenic	89200	convergent	downstream
1	XLOC_036876	TCONS_00090447	100522273	XM_005656933.2	sense	intergenic	24771	same_strand	upstream
1	XLOC_028061	TCONS_00070414	100522504	XM_003129161.4	antisense	intergenic	62143	convergent	downstream
1	XLOC_017014	TCONS_00042471	100154715	XM_005655595.2	sense	intergenic	1179	same_strand	downstream
0	XLOC_017014	TCONS_00042471	100154715	XM_013988299.1	sense	intergenic	1179	same_strand	downstream
0	XLOC_017014	TCONS_00042471	100154715	XM_003126260.4	sense	intergenic	1179	same_strand	downstream
0	XLOC_017014	TCONS_00042471	100737828	XM_013988321.1	antisense	intergenic	7710	divergent	upstream
0	XLOC_017014	TCONS_00042471	100154715	XM_013988300.1	sense	intergenic	1179	same_strand	downstream
0	XLOC_017014	TCONS_00042471	100154715	XM_013988297.1	sense	intergenic	1179	same_strand	downstream
0	XLOC_017014	TCONS_00042471	100154715	XM_013988298.1	sense	intergenic	1179	same_strand	downstream
0	XLOC_017014	TCONS_00042471	100154715	XM_005655594.1	sense	intergenic	1179	same_strand	downstream
0	XLOC_017014	TCONS_00042471	100154715	NM_001285465.1	sense	intergenic	1343	same_strand	downstream
1	XLOC_048033	TCONS_00119670	100523701	NM_001308473.1	antisense	genic	0	overlapping	intronic
0	XLOC_048033	TCONS_00119670	397171	NM_214094.2	antisense	genic	0	nested	intronic
0	XLOC_048033	TCONS_00119670	100623394	XM_005672065.1	antisense	intergenic	4558	divergent	upstream
1	XLOC_022258	TCONS_00055896	100622144	XM_013998549.1	antisense	intergenic	6440	divergent	upstream
0	XLOC_022258	TCONS_00055896	100622144	XM_003355987.3	antisense	intergenic	6441	divergent	upstream
1	XLOC_011482	TCONS_00028491	100520131	XM_013996334.1	sense	intergenic	2939	same_strand	downstream
1	XLOC_035226	TCONS_00086757	100156178	XM_001926477.6	antisense	intergenic	295	divergent	upstream
0	XLOC_035226	TCONS_00086757	100156178	XM_005656840.2	antisense	intergenic	310	divergent	upstream
0	XLOC_035226	TCONS_00086757	100156178	XM_005656841.2	antisense	intergenic	311	divergent	upstream
0	XLOC_035226	TCONS_00086757	100156178	XM_013989766.1	antisense	intergenic	404	divergent	upstream
0	XLOC_035226	TCONS_00086757	100156178	XM_013989767.1	antisense	intergenic	7447	divergent	upstream
0	XLOC_035226	TCONS_00086757	100156178	XM_013989764.1	antisense	intergenic	310	divergent	upstream
0	XLOC_035226	TCONS_00086757	100156178	XM_005656839.2	antisense	intergenic	310	divergent	upstream
0	XLOC_035226	TCONS_00086757	100156178	XM_013989765.1	antisense	intergenic	310	divergent	upstream
1	XLOC_040996	TCONS_00101143	100524218	XM_005669315.2	sense	intergenic	86291	same_strand	upstream
0	XLOC_040996	TCONS_00101143	100524218	XM_003132081.3	sense	intergenic	86291	same_strand	upstream
1	XLOC_040706	TCONS_00100524	100627258	XM_005657142.2	antisense	intergenic	147	divergent	upstream
0	XLOC_040706	TCONS_00100524	100627258	XM_003358925.4	antisense	intergenic	147	divergent	upstream
1	XLOC_046008	TCONS_00114949	100155996	XM_001927273.4	antisense	intergenic	1120	divergent	upstream
1	XLOC_039985	TCONS_00098785	100514323	XM_003132509.3	antisense	intergenic	24578	divergent	upstream
1	XLOC_053682	TCONS_00132745	100738921	XM_003484155.3	sense	intergenic	85269	same_strand	upstream
1	XLOC_014823	TCONS_00036940	100520671	XM_013997381.1	sense	intergenic	68438	same_strand	downstream
0	XLOC_014823	TCONS_00036940	100520671	XM_013997378.1	sense	intergenic	68438	same_strand	downstream
0	XLOC_014823	TCONS_00036940	100520671	XM_003125912.4	sense	intergenic	68438	same_strand	downstream
0	XLOC_014823	TCONS_00036940	100520671	XM_013997382.1	sense	intergenic	68438	same_strand	downstream
0	XLOC_014823	TCONS_00036940	100520671	XM_013997379.1	sense	intergenic	68438	same_strand	downstream
0	XLOC_014823	TCONS_00036940	100520671	XM_013997380.1	sense	intergenic	68438	same_strand	downstream
1	XLOC_015633	TCONS_00038878	100153182	XM_013996764.1	antisense	intergenic	48661	divergent	upstream
0	XLOC_015633	TCONS_00038878	100153182	XM_013996763.1	antisense	intergenic	48663	divergent	upstream
1	XLOC_019267	TCONS_00048018	100620538	XM_013994217.1	antisense	intergenic	12682	divergent	upstream
0	XLOC_019267	TCONS_00048018	100620538	XM_013994213.1	antisense	intergenic	12682	divergent	upstream
1	XLOC_002386	TCONS_00005758	100627889	XM_013993843.1	sense	intergenic	30726	same_strand	downstream
1	XLOC_009628	TCONS_00024118	100737972	XM_005661736.1	sense	intergenic	8100	same_strand	upstream
1	XLOC_012293	TCONS_00030680	100516791	XM_005655166.1	antisense	intergenic	12	divergent	upstream
0	XLOC_012293	TCONS_00030680	100516429	XM_013987810.1	sense	intergenic	2236	same_strand	upstream
0	XLOC_012293	TCONS_00030680	100516964	XM_013987829.1	antisense	intergenic	9124	divergent	upstream
0	XLOC_012293	TCONS_00030680	100516964	XM_005655169.2	antisense	intergenic	9112	divergent	upstream
0	XLOC_012293	TCONS_00030680	100516429	NM_001246202.1	sense	intergenic	2255	same_strand	upstream
0	XLOC_012293	TCONS_00030680	100516964	XM_003124733.3	antisense	intergenic	9112	divergent	upstream
0	XLOC_012293	TCONS_00030680	100516791	XM_005655165.2	antisense	intergenic	57	divergent	upstream
0	XLOC_012293	TCONS_00030680	100516791	XM_003124732.1	antisense	intergenic	12	divergent	upstream
0	XLOC_012293	TCONS_00030680	100516429	XM_013987811.1	sense	intergenic	3061	same_strand	upstream
0	XLOC_012293	TCONS_00030680	100516429	XM_005655159.2	sense	intergenic	2236	same_strand	upstream
1	XLOC_040018	TCONS_00098856	100516831	XM_013982181.1	antisense	genic	0	overlapping	intronic
0	XLOC_040018	TCONS_00098856	100155204	XM_013982179.1	antisense	intergenic	155	divergent	upstream
0	XLOC_040018	TCONS_00098856	100155204	XM_013982178.1	antisense	intergenic	155	divergent	upstream
0	XLOC_040018	TCONS_00098856	100516831	XM_003132519.3	antisense	genic	0	overlapping	intronic
0	XLOC_040018	TCONS_00098856	100155204	XM_013982177.1	antisense	intergenic	154	divergent	upstream
0	XLOC_040018	TCONS_00098856	100516831	XM_013982182.1	antisense	genic	0	overlapping	intronic
0	XLOC_040018	TCONS_00098856	100516831	XM_013982180.1	antisense	genic	0	overlapping	intronic
1	XLOC_015809	TCONS_00039343	100152036	XM_013996933.1	antisense	intergenic	15809	convergent	downstream
1	XLOC_022484	TCONS_00056653	100521730	XM_013998824.1	antisense	intergenic	113	divergent	upstream
0	XLOC_022484	TCONS_00056653	100521730	XM_005664886.2	antisense	intergenic	850	divergent	upstream
0	XLOC_022484	TCONS_00056653	100521730	XM_013998826.1	antisense	intergenic	850	divergent	upstream
0	XLOC_022484	TCONS_00056653	100521730	XM_013998829.1	antisense	intergenic	881	divergent	upstream
0	XLOC_022484	TCONS_00056653	100521730	XM_005664887.2	antisense	intergenic	850	divergent	upstream
0	XLOC_022484	TCONS_00056653	100521730	XM_013998827.1	antisense	intergenic	850	divergent	upstream
0	XLOC_022484	TCONS_00056653	100521730	XM_013998828.1	antisense	intergenic	113	divergent	upstream
0	XLOC_022484	TCONS_00056653	100521730	XM_013998825.1	antisense	intergenic	947	divergent	upstream
0	XLOC_022484	TCONS_00056653	100521730	XM_005664889.2	antisense	intergenic	881	divergent	upstream
0	XLOC_022484	TCONS_00056653	100521730	XM_003356079.3	antisense	intergenic	845	divergent	upstream
0	XLOC_022484	TCONS_00056653	102162914	XM_013998849.1	sense	intergenic	8784	same_strand	upstream
1	XLOC_028413	TCONS_00071189	100515041	XM_013979014.1	antisense	intergenic	3538	divergent	upstream
0	XLOC_028413	TCONS_00071189	100515041	XM_013979015.1	antisense	intergenic	3538	divergent	upstream
0	XLOC_028413	TCONS_00071189	100515041	XM_005666982.2	antisense	intergenic	3539	divergent	upstream
0	XLOC_028413	TCONS_00071189	100515041	XM_005666972.2	antisense	intergenic	3538	divergent	upstream
0	XLOC_028413	TCONS_00071189	100515041	XM_005666971.2	antisense	intergenic	3538	divergent	upstream
0	XLOC_028413	TCONS_00071189	100515041	XM_013979013.1	antisense	intergenic	3538	divergent	upstream
0	XLOC_028413	TCONS_00071189	100515041	XM_003482476.3	antisense	intergenic	3539	divergent	upstream
1	XLOC_048964	TCONS_00121707	414410	NM_001244260.1	antisense	intergenic	85250	divergent	upstream
1	XLOC_023128	TCONS_00058486	397600	XM_005656112.2	antisense	intergenic	1302	divergent	upstream
0	XLOC_023128	TCONS_00058486	397600	NM_214328.2	antisense	intergenic	2822	divergent	upstream
0	XLOC_023128	TCONS_00058486	397600	XM_005656113.2	antisense	intergenic	1996	divergent	upstream
0	XLOC_023128	TCONS_00058486	397600	XM_005656114.2	antisense	intergenic	2325	divergent	upstream
1	XLOC_026381	TCONS_00066585	100156882	XM_001929347.3	antisense	intergenic	8667	divergent	upstream
0	XLOC_026381	TCONS_00066585	100156882	XM_013996799.1	antisense	intergenic	9235	divergent	upstream
0	XLOC_026381	TCONS_00066585	100141304	NM_001123084.1	antisense	intergenic	8801	convergent	downstream
1	XLOC_048137	TCONS_00119944	397171	NM_214094.2	antisense	genic	0	nested	intronic
0	XLOC_048137	TCONS_00119944	100522957	XM_003133630.4	antisense	genic	0	nested	intronic
1	XLOC_019062	TCONS_00047518	100523738	XM_013998023.1	sense	intergenic	99	same_strand	upstream
0	XLOC_019062	TCONS_00047518	100523187	XM_013998019.1	sense	intergenic	7831	same_strand	downstream
0	XLOC_019062	TCONS_00047518	100523187	XM_003126676.4	sense	intergenic	7750	same_strand	downstream
0	XLOC_019062	TCONS_00047518	100523187	XM_005664202.2	sense	intergenic	7750	same_strand	downstream
0	XLOC_019062	TCONS_00047518	100523738	XR_303599.2	sense	intergenic	99	same_strand	upstream
0	XLOC_019062	TCONS_00047518	100523187	XM_013998021.1	sense	intergenic	7815	same_strand	downstream
0	XLOC_019062	TCONS_00047518	100523187	XM_013998022.1	sense	intergenic	7831	same_strand	downstream
0	XLOC_019062	TCONS_00047518	100523187	XM_013998020.1	sense	intergenic	7831	same_strand	downstream
1	XLOC_033790	TCONS_00083743	100514915	XM_005668078.1	sense	intergenic	11643	same_strand	upstream
1	XLOC_026288	TCONS_00066376	100154824	XM_001924813.5	sense	intergenic	34094	same_strand	upstream
1	XLOC_016354	TCONS_00040909	100152734	XM_013997364.1	antisense	intergenic	50449	divergent	upstream
0	XLOC_016354	TCONS_00040909	100152734	XM_005663656.2	antisense	intergenic	54124	divergent	upstream
1	XLOC_014549	TCONS_00036231	102159001	XM_013980187.1	sense	intergenic	106	same_strand	upstream
0	XLOC_014549	TCONS_00036231	102159001	XM_005652497.2	sense	intergenic	182	same_strand	upstream
0	XLOC_014549	TCONS_00036231	100737336	XM_005652498.2	antisense	intergenic	7171	convergent	downstream
0	XLOC_014549	TCONS_00036231	102159535	XM_013980369.1	sense	intergenic	483	same_strand	downstream
0	XLOC_014549	TCONS_00036231	100737336	XM_005652499.2	antisense	intergenic	7171	convergent	downstream
0	XLOC_014549	TCONS_00036231	100737336	XM_013980307.1	antisense	intergenic	7171	convergent	downstream
1	XLOC_020958	TCONS_00052666	397600	XM_005656114.2	sense	intergenic	17928	same_strand	downstream
0	XLOC_020958	TCONS_00052666	397600	NM_214328.2	sense	intergenic	18005	same_strand	downstream
0	XLOC_020958	TCONS_00052666	397600	XM_005656112.2	sense	intergenic	18005	same_strand	downstream
0	XLOC_020958	TCONS_00052666	397600	XM_005656113.2	sense	intergenic	18005	same_strand	downstream
1	XLOC_015314	TCONS_00038143	100153417	XM_001924281.3	sense	intergenic	87450	same_strand	downstream
1	XLOC_039451	TCONS_00097604	100520218	XM_013981851.1	antisense	genic	0	overlapping	intronic
0	XLOC_039451	TCONS_00097604	100520218	XM_003132298.5	antisense	genic	0	overlapping	intronic
0	XLOC_039451	TCONS_00097604	100520218	XM_013981856.1	antisense	genic	0	overlapping	intronic
0	XLOC_039451	TCONS_00097604	100520218	XM_013981853.1	antisense	genic	0	overlapping	intronic
0	XLOC_039451	TCONS_00097604	100520218	XM_013981855.1	antisense	genic	0	overlapping	intronic
0	XLOC_039451	TCONS_00097604	100520218	XM_013981854.1	antisense	genic	0	overlapping	intronic
1	XLOC_013644	TCONS_00034010	100522801	XM_003125515.4	sense	intergenic	34484	same_strand	downstream
0	XLOC_013644	TCONS_00034010	100522801	XM_005662892.2	sense	intergenic	34484	same_strand	downstream
1	XLOC_019756	TCONS_00049138	397307	XM_003127015.3	antisense	intergenic	205	divergent	upstream
1	XLOC_033110	TCONS_00082208	396944	NM_213909.1	sense	intergenic	46509	same_strand	downstream
1	XLOC_050833	TCONS_00126004	102162195	XM_013985103.1	sense	genic	0	containing	exonic
0	XLOC_050833	TCONS_00126004	102162195	XM_013985101.1	sense	genic	0	containing	exonic
0	XLOC_050833	TCONS_00126004	100511052	XM_013985105.1	sense	intergenic	8000	same_strand	downstream
0	XLOC_050833	TCONS_00126004	100511052	XR_001302041.1	sense	intergenic	8971	same_strand	downstream
0	XLOC_050833	TCONS_00126004	102162195	XM_013985102.1	sense	genic	0	containing	exonic
0	XLOC_050833	TCONS_00126004	102162195	XM_013985100.1	sense	genic	0	containing	exonic
0	XLOC_050833	TCONS_00126004	102162195	XM_005672719.2	sense	genic	0	containing	exonic
0	XLOC_050833	TCONS_00126004	100511052	XM_005672728.2	sense	intergenic	8000	same_strand	downstream
1	XLOC_038009	TCONS_00093514	100522273	XM_005656933.2	antisense	intergenic	29572	divergent	upstream
1	XLOC_012465	TCONS_00031172	100626904	XM_013995920.1	sense	genic	0	containing	intronic
0	XLOC_012465	TCONS_00031172	100626904	XM_013995919.1	sense	genic	0	containing	intronic
1	XLOC_054051	TCONS_00133843	100514935	XM_003135022.3	antisense	intergenic	84150	divergent	upstream
1	XLOC_000722	TCONS_00001607	733621	NM_001135959.1	sense	intergenic	24024	same_strand	downstream
1	XLOC_011621	TCONS_00028750	100626341	XM_013996366.1	sense	intergenic	6292	same_strand	downstream
0	XLOC_011621	TCONS_00028750	100626341	NM_001244207.1	sense	intergenic	6302	same_strand	downstream
0	XLOC_011621	TCONS_00028750	100626341	XM_005662769.2	sense	intergenic	6292	same_strand	downstream
1	XLOC_027918	TCONS_00070104	100516986	XM_003129072.3	antisense	intergenic	440	divergent	upstream
0	XLOC_027918	TCONS_00070104	100516986	XM_005656518.2	antisense	intergenic	1087	divergent	upstream
0	XLOC_027918	TCONS_00070104	100516986	XM_013989315.1	antisense	intergenic	442	divergent	upstream
1	XLOC_020628	TCONS_00051743	100620801	XM_003356197.3	antisense	intergenic	116	divergent	upstream
1	XLOC_012281	TCONS_00030606	100533196	NM_001204369.1	antisense	genic	0	overlapping	exonic
0	XLOC_012281	TCONS_00030606	100533196	XM_005655133.2	antisense	genic	0	overlapping	exonic
0	XLOC_012281	TCONS_00030606	100533196	XM_005655131.2	antisense	genic	0	overlapping	exonic
0	XLOC_012281	TCONS_00030606	100515258	XM_013987782.1	antisense	intergenic	5731	divergent	upstream
0	XLOC_012281	TCONS_00030606	100515258	XM_003124723.4	antisense	intergenic	1177	divergent	upstream
0	XLOC_012281	TCONS_00030606	100533196	XM_005655130.2	antisense	genic	0	overlapping	exonic
1	XLOC_038092	TCONS_00093760	100519512	XM_013980865.1	sense	genic	0	overlapping	exonic
0	XLOC_038092	TCONS_00093760	100624659	XM_013980864.1	antisense	intergenic	4510	convergent	downstream
0	XLOC_038092	TCONS_00093760	100624659	XM_005668696.2	antisense	intergenic	4510	convergent	downstream
0	XLOC_038092	TCONS_00093760	100624659	NM_001244560.1	antisense	intergenic	5987	convergent	downstream
1	XLOC_006436	TCONS_00015924	100518417	XM_013987457.1	sense	intergenic	107	same_strand	upstream
1	XLOC_047782	TCONS_00119063	397171	NM_214094.2	antisense	genic	0	nested	intronic
1	XLOC_018118	TCONS_00045194	100158080	NM_001243705.1	antisense	intergenic	1831	convergent	downstream
0	XLOC_018118	TCONS_00045194	100158080	XM_005663827.2	antisense	intergenic	1831	convergent	downstream
1	XLOC_019988	TCONS_00049859	100523741	XM_005655936.1	antisense	genic	0	overlapping	exonic
0	XLOC_019988	TCONS_00049859	397081	NM_214018.2	antisense	intergenic	3868	convergent	downstream
0	XLOC_019988	TCONS_00049859	100523741	XM_013988666.1	antisense	genic	0	overlapping	exonic
1	XLOC_026367	TCONS_00066535	100156444	XM_003128450.3	antisense	intergenic	22633	convergent	downstream
1	XLOC_054523	TCONS_00135072	100517990	XM_003135349.3	sense	intergenic	10097	same_strand	downstream
0	XLOC_054523	TCONS_00135072	100517990	XM_013986391.1	sense	intergenic	10097	same_strand	downstream
1	XLOC_040959	TCONS_00101054	780417	NM_001078672.1	sense	intergenic	92244	same_strand	downstream
1	XLOC_024174	TCONS_00061183	100155015	XM_013977794.1	sense	intergenic	3015	same_strand	upstream
0	XLOC_024174	TCONS_00061183	100155015	XM_003128345.4	sense	intergenic	3131	same_strand	upstream
1	XLOC_049142	TCONS_00122019	100518225	XM_003134157.3	sense	intergenic	63181	same_strand	downstream
0	XLOC_049142	TCONS_00122019	100518225	XM_013982820.1	sense	intergenic	63707	same_strand	downstream
1	XLOC_012794	TCONS_00032069	100521720	XM_013996111.1	antisense	intergenic	13468	convergent	downstream
0	XLOC_012794	TCONS_00032069	100521720	XR_001307692.1	antisense	intergenic	15142	convergent	downstream
0	XLOC_012794	TCONS_00032069	100521720	XM_003354802.3	antisense	intergenic	13470	convergent	downstream
0	XLOC_012794	TCONS_00032069	100521720	XR_302442.2	antisense	intergenic	13471	convergent	downstream
0	XLOC_012794	TCONS_00032069	100521720	XM_003125101.3	antisense	intergenic	13470	convergent	downstream
0	XLOC_012794	TCONS_00032069	100521720	XM_005662520.2	antisense	intergenic	17369	convergent	downstream
1	XLOC_027305	TCONS_00068747	102163617	XM_005666461.2	sense	intergenic	8238	same_strand	upstream
1	XLOC_011989	TCONS_00029786	397614	NM_214340.1	sense	intergenic	55236	same_strand	downstream
1	XLOC_013559	TCONS_00033801	106509959	XM_013996491.1	sense	intergenic	50319	same_strand	upstream
1	XLOC_006769	TCONS_00016810	100737370	XM_013987303.1	antisense	intergenic	150	divergent	upstream
0	XLOC_006769	TCONS_00016810	100519411	XM_005654707.2	antisense	intergenic	3044	convergent	downstream
0	XLOC_006769	TCONS_00016810	100519411	XM_003123042.3	antisense	intergenic	3044	convergent	downstream
0	XLOC_006769	TCONS_00016810	100519411	XM_013987307.1	antisense	intergenic	3044	convergent	downstream
1	XLOC_042303	TCONS_00104783	397042	NM_213982.1	sense	intergenic	64439	same_strand	upstream
1	XLOC_013463	TCONS_00033638	100622516	XM_013996459.1	antisense	intergenic	42775	convergent	downstream
1	XLOC_029796	TCONS_00074355	100514416	XM_003129371.5	antisense	intergenic	72930	convergent	downstream
1	XLOC_047438	TCONS_00118139	100737622	XM_005671647.2	antisense	genic	0	overlapping	intronic
1	XLOC_036108	TCONS_00088682	100512431	XM_005668392.2	sense	intergenic	22533	same_strand	upstream
0	XLOC_036108	TCONS_00088682	100512431	XM_005668393.2	sense	intergenic	23078	same_strand	upstream
1	XLOC_005002	TCONS_00012331	397460	NM_214230.1	sense	intergenic	87205	same_strand	upstream
1	XLOC_016370	TCONS_00040929	100153143	XM_003125890.5	antisense	intergenic	29775	divergent	upstream
0	XLOC_016370	TCONS_00040929	100157622	NM_001243674.1	antisense	intergenic	29949	convergent	downstream
1	XLOC_036351	TCONS_00089188	100153235	XM_013980609.1	sense	intergenic	95465	same_strand	downstream
0	XLOC_036351	TCONS_00089188	100153235	XM_013980600.1	sense	intergenic	95952	same_strand	downstream
0	XLOC_036351	TCONS_00089188	100153235	XM_005668491.2	sense	intergenic	96833	same_strand	downstream
0	XLOC_036351	TCONS_00089188	100153235	XM_013980598.1	sense	intergenic	95952	same_strand	downstream
0	XLOC_036351	TCONS_00089188	100153235	XM_013980606.1	sense	intergenic	96833	same_strand	downstream
0	XLOC_036351	TCONS_00089188	100153235	XM_013980597.1	sense	intergenic	96833	same_strand	downstream
0	XLOC_036351	TCONS_00089188	100153235	XM_013980595.1	sense	intergenic	96833	same_strand	downstream
0	XLOC_036351	TCONS_00089188	100153235	XM_013980596.1	sense	intergenic	95952	same_strand	downstream
0	XLOC_036351	TCONS_00089188	100153235	XM_013980611.1	sense	intergenic	96833	same_strand	downstream
0	XLOC_036351	TCONS_00089188	100153235	XM_013980610.1	sense	intergenic	95465	same_strand	downstream
0	XLOC_036351	TCONS_00089188	100153235	XM_001925971.4	sense	intergenic	96833	same_strand	downstream
0	XLOC_036351	TCONS_00089188	100153235	XM_013980599.1	sense	intergenic	95952	same_strand	downstream
0	XLOC_036351	TCONS_00089188	100153235	XM_005668487.2	sense	intergenic	96833	same_strand	downstream
0	XLOC_036351	TCONS_00089188	100153235	XM_013980607.1	sense	intergenic	96833	same_strand	downstream
1	XLOC_021186	TCONS_00053177	100037941	NM_001130019.1	sense	intergenic	39161	same_strand	downstream
0	XLOC_021186	TCONS_00053177	100037941	NM_001130018.2	sense	intergenic	39161	same_strand	downstream
1	XLOC_004896	TCONS_00012047	100153668	XM_001927866.5	antisense	intergenic	133	divergent	upstream
1	XLOC_017354	TCONS_00043311	100157726	XM_001924598.5	sense	intergenic	23659	same_strand	upstream
0	XLOC_017354	TCONS_00043311	100157726	XM_005652587.2	sense	intergenic	23681	same_strand	upstream
0	XLOC_017354	TCONS_00043311	100157726	XM_013987260.1	sense	intergenic	24668	same_strand	upstream
1	XLOC_051408	TCONS_00127434	100737175	XM_005657680.2	antisense	intergenic	2250	divergent	upstream
1	XLOC_044045	TCONS_00109567	100152688	XM_003133180.5	antisense	intergenic	52	divergent	upstream
0	XLOC_044045	TCONS_00109567	100152688	XM_005671447.2	antisense	intergenic	6331	divergent	upstream
0	XLOC_044045	TCONS_00109567	100152688	XM_013983719.1	antisense	intergenic	6429	divergent	upstream
0	XLOC_044045	TCONS_00109567	100152688	XM_005671446.2	antisense	intergenic	71	divergent	upstream
1	XLOC_006000	TCONS_00014785	100524189	XM_013990158.1	sense	intergenic	73229	same_strand	upstream
1	XLOC_036804	TCONS_00090274	100513620	XM_003131229.5	antisense	genic	0	overlapping	exonic
0	XLOC_036804	TCONS_00090274	100513620	XM_003131228.5	antisense	genic	0	overlapping	exonic
0	XLOC_036804	TCONS_00090274	100233201	NM_001143724.1	antisense	intergenic	112	divergent	upstream
0	XLOC_036804	TCONS_00090274	100513620	XM_013980771.1	antisense	genic	0	overlapping	exonic
0	XLOC_036804	TCONS_00090274	100513620	XM_003131227.5	antisense	genic	0	overlapping	exonic
1	XLOC_048264	TCONS_00120269	397171	NM_214094.2	antisense	genic	0	nested	intronic
1	XLOC_024016	TCONS_00060610	100623820	XM_013977564.1	sense	intergenic	14626	same_strand	upstream
0	XLOC_024016	TCONS_00060610	100623820	XR_001297768.1	sense	intergenic	14934	same_strand	upstream
1	XLOC_023330	TCONS_00059071	100037941	NM_001130018.2	antisense	intergenic	11140	convergent	downstream
0	XLOC_023330	TCONS_00059071	100037941	NM_001130019.1	antisense	intergenic	11140	convergent	downstream
1	XLOC_033110	TCONS_00082205	396944	NM_213909.1	sense	intergenic	46510	same_strand	downstream
1	XLOC_047953	TCONS_00119469	397171	NM_214094.2	antisense	genic	0	nested	intronic
1	XLOC_039741	TCONS_00098246	100523513	XM_013982031.1	antisense	intergenic	24122	divergent	upstream
1	XLOC_001344	TCONS_00003349	100621373	XM_013993255.1	antisense	intergenic	46	divergent	upstream
1	XLOC_028100	TCONS_00070487	100511026	XM_005656528.2	antisense	intergenic	23784	divergent	upstream
0	XLOC_028100	TCONS_00070487	100511026	XM_005656527.2	antisense	intergenic	23784	divergent	upstream
0	XLOC_028100	TCONS_00070487	100511026	XM_003482435.3	antisense	intergenic	23784	divergent	upstream
0	XLOC_028100	TCONS_00070487	100511026	XM_003129177.5	antisense	intergenic	23784	divergent	upstream
1	XLOC_026090	TCONS_00065807	100738130	XM_013977806.1	sense	intergenic	27968	same_strand	downstream
1	XLOC_043665	TCONS_00108515	100156229	XM_013983365.1	antisense	intergenic	7410	convergent	downstream
0	XLOC_043665	TCONS_00108515	100156229	XM_001929360.5	antisense	intergenic	7410	convergent	downstream
1	XLOC_054288	TCONS_00134455	100154211	XM_005673722.2	antisense	intergenic	89942	divergent	upstream
1	XLOC_010213	TCONS_00025597	100518006	XM_003124523.3	antisense	intergenic	66281	divergent	upstream
0	XLOC_010213	TCONS_00025597	100518364	XM_013995596.1	sense	intergenic	68734	same_strand	upstream
0	XLOC_010213	TCONS_00025597	100518364	XM_003124525.5	sense	intergenic	68734	same_strand	upstream
1	XLOC_021981	TCONS_00054972	397307	XM_003127015.3	sense	intergenic	21091	same_strand	upstream
1	XLOC_021620	TCONS_00054155	100514770	XM_003126826.2	sense	intergenic	3090	same_strand	upstream
0	XLOC_021620	TCONS_00054155	100514648	XM_005655748.2	sense	intergenic	7406	same_strand	downstream
0	XLOC_021620	TCONS_00054155	100514648	NM_001244987.1	sense	intergenic	7406	same_strand	downstream
0	XLOC_021620	TCONS_00054155	100514770	XM_005655751.2	sense	intergenic	3091	same_strand	upstream
1	XLOC_033935	TCONS_00084074	100515334	XM_013980253.1	antisense	intergenic	227	divergent	upstream
1	XLOC_023585	TCONS_00059715	100523256	XM_013977352.1	antisense	intergenic	591	convergent	downstream
0	XLOC_023585	TCONS_00059715	100523256	XM_013977353.1	antisense	intergenic	591	convergent	downstream
1	XLOC_021159	TCONS_00053107	733651	XR_001303781.1	sense	intergenic	9599	same_strand	upstream
0	XLOC_021159	TCONS_00053107	733651	XM_013988867.1	sense	intergenic	9601	same_strand	upstream
0	XLOC_021159	TCONS_00053107	733651	NM_001044582.1	sense	intergenic	9758	same_strand	upstream
1	XLOC_017090	TCONS_00042712	100158241	XM_003126337.4	sense	intergenic	64549	same_strand	downstream
0	XLOC_017090	TCONS_00042712	100158241	XM_005663944.2	sense	intergenic	64572	same_strand	downstream
0	XLOC_017090	TCONS_00042712	100158241	XM_013997678.1	sense	intergenic	64572	same_strand	downstream
0	XLOC_017090	TCONS_00042712	100158241	XM_005663938.2	sense	intergenic	64572	same_strand	downstream
0	XLOC_017090	TCONS_00042712	100158241	XM_013997677.1	sense	intergenic	64572	same_strand	downstream
0	XLOC_017090	TCONS_00042712	100158241	XM_013997679.1	sense	intergenic	64572	same_strand	downstream
0	XLOC_017090	TCONS_00042712	100158241	XM_013997680.1	sense	intergenic	64572	same_strand	downstream
0	XLOC_017090	TCONS_00042712	100158241	XM_005663937.2	sense	intergenic	64572	same_strand	downstream
1	XLOC_023300	TCONS_00058976	396811	XM_005656131.2	antisense	genic	0	overlapping	intronic
0	XLOC_023300	TCONS_00058976	396811	XM_005656132.2	antisense	intergenic	866	convergent	downstream
0	XLOC_023300	TCONS_00058976	396811	XM_013988866.1	antisense	genic	0	overlapping	intronic
1	XLOC_029854	TCONS_00074475	100739437	XM_003482496.3	antisense	intergenic	17962	divergent	upstream
0	XLOC_029854	TCONS_00074475	100739437	XM_013979086.1	antisense	intergenic	17962	divergent	upstream
1	XLOC_044832	TCONS_00111617	399503	XM_005670785.2	sense	intergenic	3536	same_strand	downstream
0	XLOC_044832	TCONS_00111617	399503	NM_214402.2	sense	intergenic	3788	same_strand	downstream
0	XLOC_044832	TCONS_00111617	399503	XM_013983026.1	sense	intergenic	3536	same_strand	downstream
0	XLOC_044832	TCONS_00111617	399503	XM_013983025.1	sense	intergenic	3536	same_strand	downstream
1	XLOC_047057	TCONS_00117359	397171	NM_214094.2	sense	genic	0	nested	intronic
1	XLOC_015650	TCONS_00038921	100157210	XM_013996773.1	sense	intergenic	33871	same_strand	downstream
0	XLOC_015650	TCONS_00038921	100157210	XM_013996776.1	sense	intergenic	37301	same_strand	downstream
0	XLOC_015650	TCONS_00038921	100157210	XM_013996772.1	sense	intergenic	34922	same_strand	downstream
0	XLOC_015650	TCONS_00038921	100157210	XM_013996771.1	sense	intergenic	37301	same_strand	downstream
0	XLOC_015650	TCONS_00038921	100157210	NM_001243649.1	sense	intergenic	38204	same_strand	downstream
0	XLOC_015650	TCONS_00038921	100157210	XM_013996775.1	sense	intergenic	37301	same_strand	downstream
0	XLOC_015650	TCONS_00038921	100157210	XM_013996774.1	sense	intergenic	37301	same_strand	downstream
1	XLOC_011640	TCONS_00028789	102168020	XM_005662790.2	antisense	intergenic	18621	convergent	downstream
0	XLOC_011640	TCONS_00028789	102168020	XM_005662791.2	antisense	intergenic	18621	convergent	downstream
1	XLOC_007209	TCONS_00018052	397574	NM_214306.1	sense	intergenic	2869	same_strand	downstream
1	XLOC_033110	TCONS_00082196	396944	NM_213909.1	sense	intergenic	46511	same_strand	downstream
1	XLOC_029599	TCONS_00073954	100521983	XM_003482466.3	antisense	genic	0	overlapping	intronic
0	XLOC_029599	TCONS_00073954	100626792	XM_013989354.1	antisense	intergenic	54	divergent	upstream
0	XLOC_029599	TCONS_00073954	100626792	XM_013989352.1	antisense	intergenic	54	divergent	upstream
0	XLOC_029599	TCONS_00073954	100626792	XM_013989355.1	antisense	intergenic	54	divergent	upstream
1	XLOC_036539	TCONS_00089605	102160731	XM_005656859.1	antisense	intergenic	13278	convergent	downstream
1	XLOC_044761	TCONS_00111457	100621588	XM_003359135.3	sense	intergenic	2427	same_strand	upstream
0	XLOC_044761	TCONS_00111457	100152586	XM_005670755.2	antisense	intergenic	9349	convergent	downstream
0	XLOC_044761	TCONS_00111457	100152586	XM_001926685.5	antisense	intergenic	9349	convergent	downstream
1	XLOC_021668	TCONS_00054243	100520385	XM_005655760.2	antisense	intergenic	126	divergent	upstream
0	XLOC_021668	TCONS_00054243	102166907	XM_013988493.1	antisense	intergenic	8813	divergent	upstream
0	XLOC_021668	TCONS_00054243	102166907	XM_005655759.2	antisense	intergenic	8813	divergent	upstream
0	XLOC_021668	TCONS_00054243	100520385	XM_003126851.3	antisense	intergenic	321	divergent	upstream
0	XLOC_021668	TCONS_00054243	100520385	XM_013988492.1	antisense	intergenic	322	divergent	upstream
1	XLOC_000744	TCONS_00001694	100513963	XM_013992755.1	antisense	intergenic	1931	convergent	downstream
0	XLOC_000744	TCONS_00001694	100513963	XM_013992756.1	antisense	intergenic	1931	convergent	downstream
1	XLOC_002475	TCONS_00006121	100153919	XM_013986855.1	sense	intergenic	84646	same_strand	upstream
0	XLOC_002475	TCONS_00006121	100153919	XM_005654568.2	sense	intergenic	84907	same_strand	upstream
0	XLOC_002475	TCONS_00006121	100153919	NM_001243457.1	sense	intergenic	84669	same_strand	upstream
0	XLOC_002475	TCONS_00006121	100153919	XM_005654567.2	sense	intergenic	84646	same_strand	upstream
0	XLOC_002475	TCONS_00006121	100153919	XM_013986845.1	sense	intergenic	84646	same_strand	upstream
0	XLOC_002475	TCONS_00006121	100153919	XM_013986851.1	sense	intergenic	84905	same_strand	upstream
1	XLOC_048569	TCONS_00120890	396902	XM_005672397.2	antisense	intergenic	42930	divergent	upstream
1	XLOC_009370	TCONS_00023393	100525564	XM_003123804.3	antisense	intergenic	124	divergent	upstream
0	XLOC_009370	TCONS_00023393	100525564	XM_005661558.2	antisense	intergenic	127	divergent	upstream
1	XLOC_023498	TCONS_00059491	100627844	XM_013999436.1	antisense	genic	0	overlapping	exonic
0	XLOC_023498	TCONS_00059491	100737897	XM_013999422.1	antisense	intergenic	9115	divergent	upstream
0	XLOC_023498	TCONS_00059491	100627093	XM_003356475.4	antisense	genic	0	overlapping	exonic
0	XLOC_023498	TCONS_00059491	403326	NM_214424.1	sense	genic	0	containing	intronic
1	XLOC_026357	TCONS_00066510	102160759	XM_005656270.1	sense	intergenic	65942	same_strand	downstream
1	XLOC_029785	TCONS_00074337	100512974	NM_001206388.1	sense	intergenic	12660	same_strand	downstream
0	XLOC_029785	TCONS_00074337	100512796	XM_013998596.1	antisense	intergenic	12852	convergent	downstream
0	XLOC_029785	TCONS_00074337	100512796	XM_003129364.5	antisense	intergenic	12852	convergent	downstream
0	XLOC_029785	TCONS_00074337	100512796	XM_013998589.1	antisense	intergenic	12852	convergent	downstream
1	XLOC_034009	TCONS_00084213	100286859	XM_005668176.2	antisense	intergenic	42050	divergent	upstream
0	XLOC_034009	TCONS_00084213	100286859	XM_005668179.2	antisense	intergenic	43733	divergent	upstream
0	XLOC_034009	TCONS_00084213	100286859	XM_003130798.3	antisense	intergenic	43733	divergent	upstream
0	XLOC_034009	TCONS_00084213	100286859	XM_005668178.2	antisense	intergenic	43732	divergent	upstream
0	XLOC_034009	TCONS_00084213	100286859	XM_005668177.2	antisense	intergenic	43315	divergent	upstream
0	XLOC_034009	TCONS_00084213	100286859	XM_013980287.1	antisense	intergenic	43732	divergent	upstream
1	XLOC_021270	TCONS_00053346	102158888	XM_013999359.1	antisense	genic	0	nested	exonic
0	XLOC_021270	TCONS_00053346	102158888	XR_001309424.1	antisense	genic	0	containing	intronic
1	XLOC_048350	TCONS_00120482	397171	NM_214094.2	antisense	genic	0	nested	intronic
1	XLOC_044578	TCONS_00110912	100521520	XM_005670575.2	antisense	genic	0	overlapping	intronic
0	XLOC_044578	TCONS_00110912	100521520	XM_005670576.2	antisense	genic	0	overlapping	intronic
0	XLOC_044578	TCONS_00110912	100521520	XM_005670578.2	antisense	intergenic	112	divergent	upstream
0	XLOC_044578	TCONS_00110912	100521520	XM_005670577.2	antisense	intergenic	201	divergent	upstream
0	XLOC_044578	TCONS_00110912	106505916	XM_013982770.1	antisense	intergenic	282	convergent	downstream
1	XLOC_011999	TCONS_00029812	102163138	XM_005662066.2	antisense	intergenic	79	divergent	upstream
1	XLOC_014603	TCONS_00036335	100513924	XM_013997259.1	antisense	intergenic	30	divergent	upstream
1	XLOC_022482	TCONS_00056649	100620869	XM_005664876.2	antisense	intergenic	138	divergent	upstream
0	XLOC_022482	TCONS_00056649	100620869	XM_003356078.3	antisense	intergenic	140	divergent	upstream
0	XLOC_022482	TCONS_00056649	102162914	XM_013998849.1	sense	intergenic	7905	same_strand	downstream
0	XLOC_022482	TCONS_00056649	100620869	XM_005664877.2	antisense	intergenic	575	divergent	upstream
1	XLOC_007089	TCONS_00017758	397463	XM_005654989.2	antisense	genic	0	containing	intronic
0	XLOC_007089	TCONS_00017758	397463	NM_214233.1	antisense	genic	0	containing	intronic
1	XLOC_030865	TCONS_00076940	100515962	XM_003482670.3	sense	intergenic	62387	same_strand	downstream
1	XLOC_054493	TCONS_00134986	100511613	XM_003135326.4	antisense	intergenic	463	divergent	upstream
1	XLOC_043757	TCONS_00108727	100625894	XM_013983401.1	antisense	intergenic	21121	divergent	upstream
0	XLOC_043757	TCONS_00108727	100625894	XM_003483513.3	antisense	intergenic	21125	divergent	upstream
1	XLOC_018796	TCONS_00046865	100736696	XM_013987418.1	sense	genic	0	nested	exonic
0	XLOC_018796	TCONS_00046865	100125962	NM_001105306.1	sense	intergenic	2038	same_strand	upstream
1	XLOC_013671	TCONS_00034078	100415777	XM_013996542.1	antisense	intergenic	87842	divergent	upstream
1	XLOC_046561	TCONS_00116236	397171	NM_214094.2	sense	genic	0	nested	intronic
0	XLOC_046561	TCONS_00116236	100521477	XM_013982231.1	sense	intergenic	6464	same_strand	upstream
0	XLOC_046561	TCONS_00116236	100521477	XM_003133517.3	sense	intergenic	6464	same_strand	upstream
1	XLOC_053033	TCONS_00131037	100513057	XM_013985907.1	sense	intergenic	134	same_strand	upstream
0	XLOC_053033	TCONS_00131037	100156439	XM_003134933.3	sense	intergenic	5903	same_strand	downstream
0	XLOC_053033	TCONS_00131037	100156439	XM_005673435.2	sense	intergenic	5903	same_strand	downstream
0	XLOC_053033	TCONS_00131037	100513057	XM_013985906.1	sense	intergenic	135	same_strand	upstream
0	XLOC_053033	TCONS_00131037	100513057	XM_005673424.2	sense	intergenic	135	same_strand	upstream
0	XLOC_053033	TCONS_00131037	100513057	XM_013985904.1	sense	intergenic	135	same_strand	upstream
0	XLOC_053033	TCONS_00131037	100156439	XM_001927464.1	sense	intergenic	5903	same_strand	downstream
0	XLOC_053033	TCONS_00131037	100513057	NM_001244747.1	sense	intergenic	187	same_strand	upstream
0	XLOC_053033	TCONS_00131037	100513057	XM_005673422.2	sense	intergenic	135	same_strand	upstream
0	XLOC_053033	TCONS_00131037	100156439	XM_003134932.3	sense	intergenic	5903	same_strand	downstream
0	XLOC_053033	TCONS_00131037	100513057	XM_013985909.1	sense	intergenic	134	same_strand	upstream
0	XLOC_053033	TCONS_00131037	100513057	XM_005673425.2	sense	intergenic	135	same_strand	upstream
0	XLOC_053033	TCONS_00131037	100513057	XM_005673423.2	sense	intergenic	135	same_strand	upstream
0	XLOC_053033	TCONS_00131037	100513057	XM_013985905.1	sense	intergenic	135	same_strand	upstream
0	XLOC_053033	TCONS_00131037	100156439	XM_005673432.2	sense	intergenic	5903	same_strand	downstream
0	XLOC_053033	TCONS_00131037	100156439	XM_001927474.1	sense	intergenic	5903	same_strand	downstream
0	XLOC_053033	TCONS_00131037	100513057	XM_005673427.2	sense	intergenic	134	same_strand	upstream
0	XLOC_053033	TCONS_00131037	100513057	XM_013985908.1	sense	intergenic	134	same_strand	upstream
0	XLOC_053033	TCONS_00131037	100156439	XM_001927487.3	sense	intergenic	5903	same_strand	downstream
0	XLOC_053033	TCONS_00131037	100513057	XM_005673420.2	sense	intergenic	135	same_strand	upstream
0	XLOC_053033	TCONS_00131037	100156439	XR_001302549.1	sense	intergenic	7260	same_strand	downstream
0	XLOC_053033	TCONS_00131037	100156439	XR_001302550.1	sense	intergenic	7260	same_strand	downstream
0	XLOC_053033	TCONS_00131037	100513057	XM_005673419.2	sense	intergenic	135	same_strand	upstream
1	XLOC_042704	TCONS_00105644	100620715	XM_005654080.2	sense	intergenic	12847	same_strand	upstream
0	XLOC_042704	TCONS_00105644	100620715	XM_003358980.3	sense	intergenic	12854	same_strand	upstream
1	XLOC_049442	TCONS_00122680	100037294	NM_001097432.1	antisense	intergenic	88	divergent	upstream
1	XLOC_037871	TCONS_00093065	100101926	NM_001100193.1	antisense	intergenic	2102	divergent	upstream
0	XLOC_037871	TCONS_00093065	100514004	XM_013980734.1	sense	intergenic	5972	same_strand	upstream
1	XLOC_040815	TCONS_00100764	102159470	XM_005670367.2	sense	intergenic	1433	same_strand	upstream
1	XLOC_015153	TCONS_00037760	106509975	XM_013996508.1	antisense	intergenic	94216	convergent	downstream
1	XLOC_052713	TCONS_00130378	100624023	XM_013985724.1	antisense	genic	0	overlapping	exonic
1	XLOC_046985	TCONS_00117207	397171	NM_214094.2	sense	genic	0	nested	intronic
0	XLOC_046985	TCONS_00117207	100737131	XM_013984571.1	antisense	intergenic	3002	convergent	downstream
0	XLOC_046985	TCONS_00117207	100737131	XM_005672274.2	antisense	intergenic	3002	convergent	downstream
0	XLOC_046985	TCONS_00117207	100736860	XM_003483754.3	antisense	intergenic	6878	divergent	upstream
1	XLOC_006209	TCONS_00015321	100518536	XM_005652807.2	antisense	intergenic	69294	convergent	downstream
1	XLOC_033610	TCONS_00083276	100737187	XM_005667978.1	sense	genic	0	containing	intronic
1	XLOC_003747	TCONS_00009375	100156919	NM_001243301.1	sense	genic	0	overlapping	exonic
0	XLOC_003747	TCONS_00009375	100513251	XM_003353352.4	antisense	intergenic	1967	convergent	downstream
0	XLOC_003747	TCONS_00009375	100513251	XM_013985421.1	antisense	intergenic	2677	convergent	downstream
0	XLOC_003747	TCONS_00009375	106506704	XR_001302177.1	antisense	intergenic	346	divergent	upstream
0	XLOC_003747	TCONS_00009375	106506704	XM_013985445.1	antisense	intergenic	544	divergent	upstream
1	XLOC_012958	TCONS_00032421	100513591	XM_003125190.5	antisense	intergenic	77888	convergent	downstream
1	XLOC_052682	TCONS_00130306	100523875	XM_003134790.5	sense	intergenic	509	same_strand	upstream
0	XLOC_052682	TCONS_00130306	100523875	XM_013990841.1	sense	intergenic	695	same_strand	upstream
0	XLOC_052682	TCONS_00130306	100523875	XM_013990840.1	sense	intergenic	524	same_strand	upstream
0	XLOC_052682	TCONS_00130306	100523875	XM_003360171.4	sense	intergenic	525	same_strand	upstream
1	XLOC_011360	TCONS_00028165	100523665	XM_003125303.3	antisense	intergenic	1422	divergent	upstream
0	XLOC_011360	TCONS_00028165	100523241	XM_005662674.1	antisense	intergenic	9758	divergent	upstream
0	XLOC_011360	TCONS_00028165	100523841	XM_013996264.1	antisense	intergenic	4678	convergent	downstream
0	XLOC_011360	TCONS_00028165	100523841	XM_013996261.1	antisense	intergenic	3773	convergent	downstream
0	XLOC_011360	TCONS_00028165	100523841	XM_013996260.1	antisense	intergenic	3773	convergent	downstream
0	XLOC_011360	TCONS_00028165	100523841	XM_013996265.1	antisense	intergenic	3773	convergent	downstream
[truncated: 31,867 more rows]
