# Supplementary material for: Genome-wide identification of tissue-specific long non-coding RNA in three farm animal species
Source: BMC Genomics. 2018 Sep 18;19:684. doi: 10.1186/s12864-018-5037-7 (PMC6145346; doi:10.1186/s12864-018-5037-7)
Supplement: Supplementary file 11 — Expression of Chicken LncRNAs. FPKM values for all lncRNAs from each RNA-seq library (2 libraries per tissue) in chickens. (TSV 12559 kb) [file 12864_2018_5037_MOESM11_ESM.tsv]

tracking_id	Adipose_1	Adipose_0	Cerebellum_0	Cerebellum_1	Cortex_0	Cortex_1	Hypothalamus_0	Hypothalamus_1	Liver_0	Liver_1	Lung_0	Lung_1	Muscle_0	Muscle_1	Spleen_0	Spleen_1
TCONS_00000001	0	0	0	91.9286	106.269	159.557	317.865	0	0	1280.58	0	0	0	0	0	0
TCONS_00000002	718.32	1387.98	5073.17	6294.34	3725.85	3829.76	3877.36	5155.56	3989.25	5207.17	637.919	695.34	5993.91	5735.64	527.608	874.615
TCONS_00000003	194.639	0	739.718	290.169	136.202	54.1559	218.247	141.236	1753.54	0	0	0	0	0	0	0
TCONS_00000004	440.61	476.157	2114.89	2522.75	1745.73	1782.78	1440.67	1949.94	1393.83	1705.92	238.914	204.406	912.472	1063.94	322.696	387.336
TCONS_00000005	57.7594	118.483	288.772	312.319	286.105	246.374	398.21	224.467	0	2947.14	0	0	710.318	1470.07	0	0
TCONS_00000006	2769.29	4437.13	5625.52	6751.34	5806.63	4845.88	5748.81	7877.22	0	0	2046.63	1626.83	13641.5	13181.6	960.132	1243.46
TCONS_00000007	0	0	0	259.494	50.5614	59.5778	159.643	38.9339	0	1834.94	213.746	0	423.575	0	0	0
TCONS_00000008	630.22	2889.68	155.162	735.429	637.612	718.006	847.639	1262.59	0	0	0	0	835.47	0	0	207.036
TCONS_00000009	2025.39	2596.97	4729.16	5701.16	4699.62	3967	5769.7	7352.73	0	0	1816.15	1385.84	13459.7	12669.3	683.398	762.573
TCONS_00000010	0	0	0	189.839	133.436	204.526	387.835	185.818	0	0	0	0	0	0	0	0
TCONS_00000011	0	0	0	0	0	0	0	0	0	0	0	0	0	0	0	0
TCONS_00000012	105.037	0	155.162	413.679	141.692	398.892	635.729	578.686	0	0	0	0	278.49	0	0	0
TCONS_00000013	8722.7	12189.9	0	0	0	0	0	0	0	0	5442.08	4888.67	0	0	4999.3	7104.01
TCONS_00000014	119.032	505.301	342.664	103.789	239.1	264.391	116.705	408.257	1519.19	1433.01	982.273	0	305.98	916.037	394.195	0
TCONS_00000015	0	0	0	0	0	0	0	0	0	0	0	0	0	0	0	0
TCONS_00000016	0	0	0	0	0	0	0	0	0	0	0	0	0	0	0	0
TCONS_00000017	0	0	0	0	0	0	0	0	0	0	0	0	0	0	0	0
TCONS_00000018	0	0	513.996	207.578	0	176.26	350.115	291.612	0	0	0	0	0	0	0	0
TCONS_00000019	1467.71	1981.73	4560.52	5427.57	4122.42	3676.34	6309.74	7844.82	18243.6	23950	1247.59	1215.87	10191.8	10067.1	785.132	950.001
TCONS_00000020	0	0	0	51.8946	79.6999	88.1302	0	58.3224	0	0	0	0	0	0	0	0
TCONS_00000021	1758.36	1484.88	0	0	2920.81	2465.16	0	0	0	0	1065.8	886.61	6409.2	5187.98	368.765	423.608
TCONS_00000022	2130.19	2454.15	0	0	4009	3443.24	0	0	0	0	1410.16	1176.34	8974.66	9166.19	536.502	735.676
TCONS_00000023	105.037	0	0	0	0	0	0	105.216	0	0	0	0	0	0	0	0
TCONS_00000024	175.19	0	0	75.7724	114.888	0	0	320.078	0	0	0	0	0	0	0	0
TCONS_00000025	0	0	0	0	0	0	0	0	0	0	0	0	0	0	0	0
TCONS_00000026	1707.81	2253.87	0	0	3441.75	2986.19	0	0	0	0	1366.35	1158.65	7209.97	6166.01	542.304	665.167
TCONS_00000027	4261.83	5097.27	0	0	0	0	0	0	0	0	2816.19	2423.64	17250.7	18182.7	1272.26	1802.51
TCONS_00000028	0	0	0	45.9643	35.4229	0	211.91	0	1358.77	0	0	0	0	0	0	0
TCONS_00000029	658.159	0	3194.22	2289.59	1975.34	2033.36	3593.73	2278.02	8719.15	22541.5	0	0	5327.16	2671.88	0	158.609
TCONS_00000030	210.073	222.283	465.487	735.429	106.269	1116.9	0	1104.76	0	2561.16	0	258.012	0	0	0	0
TCONS_00000031	0	0	0	29.0169	22.7004	0	0	35.3091	0	0	0	0	387.617	0	0	0
TCONS_00000032	0	0	419.209	333.209	101.521	431.77	0	215.823	0	0	407.806	0	371.268	0	0	0
TCONS_00000033	0	0	255.538	290.742	56.4381	0	87.6519	214.908	1089.89	0	0	0	231.616	0	0	0
TCONS_00000034	0	0	0	0	0	0	0	0	0	0	0	0	0	0	0	0
TCONS_00000035	92.87	0	281.451	163.291	157.877	72.3031	96.3141	285.124	2432.81	2290.26	0	0	507.432	741.495	934.325	0
TCONS_00000036	596.016	788.49	1109.18	1657.45	1635.13	1213.19	948.198	1461.45	5453.99	7866.14	420.257	479.954	1466.39	1271.96	273.99	399.979
TCONS_00000037	238.065	0	171.332	207.578	278.95	352.521	233.41	174.967	1519.19	1433.01	0	0	0	0	0	118.574
TCONS_00000038	0.374383	0.372871	0	0.117398	0.442086	0.110001	0	0.204799	1.17974	1.27606	0.387177	0.512027	0.534337	0.311158	0.761873	0.454185
TCONS_00000039	2.78713	2.6986	0.944761	1.09041	3.15121	1.32433	1.03434	2.88186	0.474951	0.000122834	1.9961	0	1.31403	1.86892	3.70723	5.38768
TCONS_00000040	1.26767	5.19507	0.879863	1.72842	4.13478	1.55558	1.38266	1.839	0.336427	1.23277	5.60665	1.28274	0.488637	1.26765	1.80514	2.54339
TCONS_00000041	0.532716	0	0.527449	0.450358	1.17934	4.3483	0.965583	1.23396	0.779426	1.0266	4.05421	5.01676	2.51968	0.0130738	0.00279477	0.484695
TCONS_00000042	0	0.237834	0	0	0	0	0	0	0	0	0	0	0.191497	0	0	0
TCONS_00000043	6.5141	21.2191	1.08099	0	2.65045	0	1.38197	0	4.89893	0.0471448	1.00152	1.84186	2.70119	2.0322	4.12361	7.90313
TCONS_00000044	0.834365	0.223061	0.884496	0.400325	0.529773	4.08757	0.343206	0.938684	1.8042	1.34906	1.62286	2.84071	0	0	1.59502	0.138884
TCONS_00000045	0.820119	4.28952	1.09846	1.84711	3.39981	0.0229182	1.01813	2.1846	0	0.000223342	0.917932	0.0007905	0.000716802	0.0228888	2.99026	3.45209
TCONS_00000046	1.42807	0.00542883	0.000113394	0.0115781	0.00632439	0.374886	0.00293931	0	0.84261	1.69835	0.000317258	0	0.743805	1.46769	0	0.537977
TCONS_00000047	0.166355	0.0465638	0.0311931	0.189688	0.779223	0.417646	0.0914039	0.117277	0.447845	0.0802264	0.558561	0.263375	0	0.180085	0.454095	0.823448
TCONS_00000048	4.15756	5.68358	5.99231	8.50531	14.8688	15.8779	5.34336	19.3736	2.77261	1.43628	6.43491	4.19	2.22331	3.08678	5.55305	8.24763
TCONS_00000049	5.03874	3.79373	1.2623	2.24513	1.67819	1.78504	1.22649	2.14991	4.87934	3.77259	2.14992	2.09375	0.86419	1.68146	3.14892	3.80995
TCONS_00000050	0.00570278	0.00449887	0.00927648	0.0035041	0.0725774	0.0170067	0.300235	0.00392792	0.00494119	1.23366	0.0521941	0.493663	0.00930347	0.00930001	0.00142918	0.00413501
TCONS_00000051	0.00309486	0	0	0.336599	0	0	0.888481	0.105097	0.000108827	0.00535943	0.36085	0.00206437	0	0	0.00153786	0.0153796
TCONS_00000052	2.32746	3.35937	4.25301	3.09104	3.31541	3.50153	3.87392	2.14607	6.5057	3.34352	5.10624	3.89657	1.92667	1.99127	2.23629	2.25646
TCONS_00000053	10.0544	8.14392	1.59537	2.41274	2.20886	0.665389	1.88152	2.98446	10.6612	7.917	0	1.78018	1.14949	1.26	7.41464	10.0804
TCONS_00000054	2.2275	1.87172	0.000172945	0.903743	0.200896	0.000144737	0.0805568	0.00021623	0.000142077	0.000802582	2.94401	0.345395	0.120802	0.286105	3.20551	4.92648
TCONS_00000055	2.43261	5.13751	1.14165	0.381767	0.868123	0.544945	1.14759	1.21427	1.81315	2.30994	4.7171	3.85945	0.706057	2.05418	42.4836	54.6357
TCONS_00000056	0.182075	0.26363	0.283693	0.181691	0.358974	0.199072	0.342287	0.427764	0.55086	0.374235	0.772943	1.0342	0.312905	0.0944253	0.503848	0.88605
TCONS_00000057	0.00402174	0.000364702	0	0.0808179	0.000125925	0.418106	0.590175	0.0758885	2.65132	2.46099	0.00252551	2.3739	0.778675	0.877313	22.8909	31.5508
TCONS_00000058	0	0	0	0	0	0.000294887	0	0	0	0	0	0	0.000109005	0	0.130591	0
TCONS_00000059	0.485733	1.05733	1.18956	1.20539	0.684543	1.16952	0.51227	1.00359	0.429715	1.02685	1.46868	1.82917	0.330081	0.333338	1.02572	0.757074
TCONS_00000060	1.3569	1.15127	3.04716	2.64236	2.03292	1.61991	2.95765	1.22462	1.83669	0.765566	0.691612	0.846325	1.18967	0.882508	1.27343	1.67864
TCONS_00000061	0	0.269103	0.000287371	0	0	0	0	0.732678	0.000189995	0.0517324	1.29613	0.922276	0.062259	0	0.281563	0.000222193
TCONS_00000062	0.596344	0.679008	0.814332	1.05972	0.935561	1.00759	0.522971	0.936992	0.683319	0.860522	1.46758	1.55033	0.245283	0.279513	0.513195	0.753033
TCONS_00000063	0	0.180562	0.0408936	0	0	0	0.0803729	0	0	0	0	0	0.108969	0	0.119248	0.0785263
TCONS_00000064	1.67714	4.02558	0.0857622	0	0.159618	0.0904332	0.328663	0	0	0.219056	0.364068	0.271871	0	0	0	0.158047
TCONS_00000065	2.47293	3.55061	1.81802	2.39139	1.69179	1.41782	0.553439	0.773972	0.00235819	0.519969	2.45573	0.708811	1.36331	0.715484	0.286887	0
TCONS_00000066	0.210671	0.757365	0	0	0	0	0	0	1.25358	0.494721	0	0	0	0	0	0
TCONS_00000067	0	0	0	0	0	0	0.000156111	0	0	0	0	0	0	0	0	0
TCONS_00000068	0	0	0	0	0	0	0	0	0	0	0	0	0	0.0695154	0	0
TCONS_00000069	0.495322	1.50862	0.128131	0.228665	0.122165	0	0.0208056	0.0493516	0.146249	0.179217	0.173443	0.142313	0.568589	0.942217	0.0996412	0.174743
TCONS_00000070	0	0	0	0	0	0	0	0	0	0	0	0	0	0	0	0
TCONS_00000071	0	0	0	0	0	0	0	0	0	0	0	0	0	0	0	0
TCONS_00000072	0.921833	2.97224	1.41013	1.98044	1.42037	0.603393	0.427785	0.254165	0.355296	0.234113	1.53231	0.209325	1.72812	1.34948	0.0195556	0.140104
TCONS_00000073	0	0	0	0	0	0	0	0	0	0	0	0	0	0	0	0
TCONS_00000074	3.7834	9.12452	3.47165	4.20246	1.67802	1.31818	1.14845	1.26091	0.698204	0.646132	1.28432	0.72633	1.1861	0.831312	0.776092	0.686879
TCONS_00000075	1.6461	4.93325	1.48441	2.77663	1.17437	0.616415	0.602796	1.00689	0.157375	0.044684	0.189027	0.292458	0.0592415	0.0566992	0.206833	0.324574
TCONS_00000076	4.36388	11.7475	5.60814	7.42579	3.31767	2.55096	1.86129	2.39439	0.682813	0.992854	2.25469	1.05389	0.850989	0.445562	0.842373	1.01932
TCONS_00000077	7.92238e-05	6.68284e-05	0.110608	0.161512	5.51062e-05	0	0.891604	5.07212e-05	0	0	0	4.85334e-05	0	0	0	5.84519e-05
TCONS_00000078	0.0221271	0.0313252	0.419876	0.509341	0.0748775	0	0.611091	0.0196392	0	0	0	0.0655784	0	0.120595	0	0.0412511
TCONS_00000079	1.44225	3.26417	1.13411	1.58777	1.0839	0.915977	0.938479	0.899876	1.30172	0.645563	1.38775	0.954168	2.11367	2.89194	0.954417	1.47104
TCONS_00000080	3.16153	4.69897	1.97202	1.94761	1.8267	1.65182	1.44672	1.99825	4.01063	2.59792	2.67876	2.58736	3.25877	5.12334	3.13364	4.11442
TCONS_00000081	0.326423	0.133784	0.148137	0.187662	0.322856	0.231791	0.0504089	0.0721995	0.209738	0.282526	0.385738	0.247502	3.47043	4.32918	0.382858	0.258984
TCONS_00000082	0	0	0	0	0	0	0	0	0	0	0	0	0	0	0	0
TCONS_00000083	0	0	0	0	0	0	0	0	0	0	0	0	0	0	0	0
TCONS_00000084	0	0	0	0	0	0	0	0	0	0	0	0	0	0	0	0
TCONS_00000085	0	0	0	0	0	0	0	0	0	0	0	0	0	0	0	0
TCONS_00000086	7.09425	9.538	2.19784	2.08109	1.55964	1.3726	1.34425	1.10636	9.77355	11.6162	8.75101	5.68302	45.3283	45.0546	6.55761	3.45251
TCONS_00000087	3.84392	3.58991	2.60789	1.79541	0.957191	0.913158	1.39053	1.62177	5.18264	4.77956	2.59795	4.45365	0	0	6.39128	12.0569
TCONS_00000088	0	0	0	0.659912	1.53463	1.30117	0.121703	0	0	0	0	0	17.6468	17.5895	0	0
TCONS_00000089	1.87863	2.75811	1.54688	2.09208	1.55437	1.49765	1.00096	1.31159	1.51499	1.6222	1.46486	1.30602	8.65846	6.22274	3.03675	4.92358
TCONS_00000090	0	0.143583	0.0741559	0.241526	0	0.0826053	0	0	0	0.0908808	0	0.0438777	2.71996	0.718163	0.0373031	0.204256
TCONS_00000091	0.136932	0	0	0	0	0.335402	0	0	0	0	0	0	0	0	0	0
TCONS_00000092	0	0	0	0	0.00602764	0	0.352301	0.464393	0	0	0	0	1.15459	0	0	0
TCONS_00000093	0	0.0411253	0.0331136	0	0	0	0	0	0.331466	0	0.196489	0	0.321937	0	0	0
TCONS_00000094	0	0	0	0	0	0	0	0	0	0	0	0	0	0	0	0
TCONS_00000095	1.73647	0.989218	2.68236	3.00814	3.06555	2.71807	1.54407	2.22722	0.185311	0.131875	0.820588	0.504497	1.47372	4.00669	0.923486	1.11039
TCONS_00000096	1.81357	1.81278	3.12234	3.44871	3.32775	3.05647	1.6912	3.44951	0.280378	0.479362	1.14124	0.759088	1.56845	4.70242	1.16378	1.68311
TCONS_00000097	1.71209	1.05539	1.95087	2.69147	2.3821	1.92964	1.01804	2.46726	0.47156	0.384376	0.774166	0.634305	1.27033	2.29795	0.926646	1.44647
TCONS_00000098	0.481637	0.472649	0.577328	0.944082	0.659495	0.778118	0.395945	0.733623	0	0.0893268	0.297316	0.185049	0.525244	0.720432	0.253787	0.384182
TCONS_00000099	0.690118	0.564425	1.03155	1.14976	0.776721	0.900741	0.412308	1.21138	0.137207	0.19695	0.240906	0.523854	0.407982	1.86415	0.816656	0.774445
TCONS_00000100	0.823204	1.1903	0.715427	1.19143	1.00231	0.741095	0.523931	1.18577	0.0838281	0.0793872	0.25615	0.230329	0.9983	1.28193	0.578961	0.915052
TCONS_00000101	0.114395	0.318816	0.0716784	0	0	0	0.105326	0	0.128617	0.0923165	0.075372	0	0	0	1.42713	1.35467
TCONS_00000102	0.128295	0.0699035	0	0	0.014626	5.46548e-06	3.96243e-06	0	0	0	0.0349659	3.83047e-06	0	0	0.184119	0.305933
TCONS_00000103	0.167324	0.0952558	0.0123643	0.0135029	0.0180663	0.00599657	0.0109443	0.01187	0.0194105	0	0.175498	0.0806609	0	0	1.63337	0.983749
TCONS_00000104	1.84151e-05	2.06486e-06	0.0514194	0.0662281	8.15677e-07	0.00729513	0.0136596	0.0125859	0.0263652	0	0	0	0	0	2.15149e-05	0.302256
TCONS_00000105	0	0.16454	0.54627	0.536223	0.114349	0.176882	0.403918	0.0249331	0	0	0.0362745	0.0414776	0	0.0629764	0.10945	0.0673876
TCONS_00000106	0	0	0	0	0.0168206	0	0	0	0	0	0	0	0	0	0	0.216351
TCONS_00000107	0.242416	0.256906	0	0.108798	0	0.0480094	0.282826	0	0	0	0.118251	0.0633938	0	0	0.172313	0.515677
TCONS_00000108	0	0	0	0	0	0	0	0	0	0	0	0	0	0	0	0
TCONS_00000109	0	0	0	0	0	0	0	0	0	0	0	0	0	0	0	0
TCONS_00000110	0	0	0	0	0	0	0	0	0	0	0	0	0	0	0	0
TCONS_00000111	0	0	0	0.0566985	0	0	0	0	0	0	0	0	0	0	0	0
TCONS_00000112	0	0.11511	0	0	0	0	0	0	0	0	0	0	0	0.171944	0	0
TCONS_00000113	0	0.0728346	0.592811	0.775351	0.204323	0.195831	0.379617	0.192006	0	0.0480409	0.0827256	0.126609	0	0	0	0
TCONS_00000114	0.0356449	0	0.0482433	0.0256856	0	0	0	0.000652043	0	0	0	0	0.0402524	0	0.25665	0
TCONS_00000115	0	0	0	0	0	0	0	0.0669148	0	0	0	0	0	0	0	0.179389
TCONS_00000116	0.0933175	0	0	0	0	0	0	0	0	0	0	0	0.0380941	0.103385	0	0
TCONS_00000117	0	0	0	0	0	0	0	0	0	0	0	0	0	0	0	0
TCONS_00000118	0	0	0	0	0	0	0	0.000131449	0	0	0	0	0	0	0.00281361	0
TCONS_00000119	0.00580764	0	0.0101714	0	0.00615046	0	0	0	0	0	0	0	0	0	0	0
TCONS_00000120	0	0	0	0	0.116998	0	0	0	0	0	0.0772392	0	0	0	0	0
TCONS_00000121	0.0411738	0	0	0	0.00303365	0.134984	0	0.0301737	0	0	0	0	0	0	0	0
TCONS_00000122	0	0.111465	0	0	0	0	0.0723748	0	0	0.0626694	0.00206807	0.0195026	0.303379	0	0.0919911	0.187899
TCONS_00000123	0.00852295	0.0974131	0.0698108	0	0.0592883	0	0	0	0	0	0	0	0	0	0	0
TCONS_00000124	0.0691262	0.215842	0	0	0.0432208	7.65767e-05	0	0.174123	0.196641	0.162755	0.487536	0.533597	0	0	0.988512	1.28663
TCONS_00000125	0.00026452	0	0.0628199	0.000122981	0.0422289	0	0	0.0245823	0.0481474	0	0	0	0	0	0.0225685	0
TCONS_00000126	0.038522	0.0212178	0	0.0127559	0	0.0270745	0.0117541	0	0	0	0	0	0	0	0.0124648	0
TCONS_00000127	0	0	0	0	0.00124922	0	0	0	0	0	0	0	0	0	0	0.0643464
TCONS_00000128	0	0	0	0	0.034986	0	0	0	0	0.244169	0	0	0	0	0.17436	0.105119
TCONS_00000129	0.000103281	1.62088	0	0.0417495	0.000393808	0.173793	0.000228825	0.000116647	2.12781e-05	0	0.102315	0.000388945	0	0.000400217	0.344054	0
TCONS_00000130	0	0	0.00185196	0.00289435	0.230059	0.000252086	0	0.456512	0.204909	0	0	0.0723183	0	0.10324	0.711875	0
TCONS_00000131	1.45194	0.00041966	0.152449	0.275951	0.0917079	1.78126e-05	0.300007	0.210786	0.00284414	0.316019	0.717967	0.0713145	0	0	3.27264	6.93269
TCONS_00000132	0.221837	0.061485	0.20916	0.375764	0.110412	0.0427661	0.287926	0.116582	0.150093	0	0.219459	0.0882106	0	0	1.78942	1.64398
TCONS_00000133	0	0	0	0	0	0	0	0	0	0	0	0	0	0.063062	0	0
TCONS_00000134	0	0.166674	0	0	0	0	0	0	0	0.673989	0.000706607	0.431139	0.0014156	0	0.000347785	0.720076
TCONS_00000135	1.90037	0.486911	0.280061	0.459726	0.110313	0.328271	0.683201	0.263237	0.954027	0.000720994	0.961788	0.653386	0.23597	0	8.80095	13.4687
TCONS_00000136	0.0794055	0	0.044004	0.0440518	0	0	0.148159	0.216385	0.289116	0	0.262852	0.0822387	1.84308	1.08029	0	0
TCONS_00000137	0.165081	0.0774106	0.334351	0.289048	0.184906	0.239324	0.600836	0.364843	0.36933	0.198088	0.0814371	0.162954	0	0.14916	0.324206	0.559022
TCONS_00000138	0	0.143037	0	0.0533324	0	0	4.46587e-05	0.196112	0	0	0	0	0	0.00025077	0.099774	0
TCONS_00000139	0.000125526	0	0.558711	0	0.247108	0	0.483643	0	0.294921	0	0	0.192767	0.000120214	0	0.020924	0.000334547
TCONS_00000140	0	4.54074e-05	1.57273e-05	0.104323	0.0749299	3.42635e-05	0	0	0	3.68502e-05	3.45551e-05	0	0	0	0.173057	0
TCONS_00000141	0.25109	0.0654469	0.0448959	0.0816149	8.13248e-06	0.0962941	0.112376	0.155531	0.860227	0.379838	0.0784421	0.0621218	0.451226	0	0.149907	0.66848
TCONS_00000142	14.6902	17.4629	1.51174	1.85008	2.34664	1.72279	1.73577	1.94131	6.11961	4.70321	4.51067	3.98374	69.4564	81.0733	3.7427	4.82406
TCONS_00000143	0.166597	0.247281	0.621075	7.13631	0.44953	7.51677	0.600834	5.57322	0.208716	0.230444	0.155204	0.168439	1.07816	0.119147	0.196541	0.215727
TCONS_00000144	0.46755	1.12185	1.68871	2.63199	1.33539	1.05395	1.5507	1.01417	0.516655	0.091484	0.99373	0.113938	3.04741	6.13059	0.554245	0.819432
TCONS_00000145	3.79975	5.60723	14.2432	6.97191	10.1863	0.221765	13.8264	4.93211	4.77712	5.30404	3.56428	3.87789	24.9463	48.2763	4.54253	4.86576
TCONS_00000146	0	0	0	0.000364222	0	0	0	0.348362	0	0	0	0	0	3.04021	0	0
TCONS_00000147	0	0	0.267794	0	0	0	0.770598	0.00015018	0	0	0	0	0	0	0	0
TCONS_00000148	0	0	0.488232	1.48077	0	0	0.401387	0.203552	0	0	0	0	0.572353	0.204361	0.0672378	0
TCONS_00000149	0	0	0	0	0	0	0	0	0	0	0	0	0	0	0	0
TCONS_00000150	0.0765293	0.00321448	8.31887e-05	0.23507	0	0.438467	0.499967	0	0.000210863	1.56796	1.54602	0.649151	0.890236	0.429649	0.838471	0.000930659
TCONS_00000151	0.138319	0.43274	0.989638	1.0736	0.197273	0.777621	0.0504192	0.0381507	3.85489	5.11285	0.245058	0.129048	0.139181	0	0	0
TCONS_00000152	0.390328	1.39161	0.861452	1.20082	1.68985	0.977745	0.323041	2.07297	5.71314	6.95621	0.641408	0.299974	6.44952	7.26003	0.166894	1.23706
TCONS_00000153	0	0	0	0	0	0	0	0	0	0	0	0	0	0	0	0
TCONS_00000154	0	0	0	0.277565	0	0	0	0	0	0	0	0	0	0	0	0.0964531
TCONS_00000155	0.000342717	0	0.000164883	0.059494	0.872031	0.000240098	0.75734	0.908124	0	0	0.598598	0.00040337	0	0	0.178193	0.183506
TCONS_00000156	0	0	1.08584	1.09259	0.28451	0.0694684	1.4174	0.720043	0.0142724	0.0503428	0.00838761	0.029086	0.021594	0	0	0.00885751
TCONS_00000157	1.33453	1.45835	5.66363	6.60708	3.93045	3.92356	13.314	7.8297	0.408297	0.173871	0.644976	0.531664	1.32699	0.853637	1.43131	1.4186
TCONS_00000158	0.0224959	0	0.259542	0.196852	0.327065	0.57271	0.200639	0.316827	0	0	0	0	0	0	0.0663325	0.0339212
TCONS_00000159	0	0	0	0	0	0	0.0878853	0	0	0	0.0788988	0	0	0	0	0
TCONS_00000160	4.496	7.96938	0.666173	1.06001	2.37993	1.30259	0.731814	1.74314	1.87487	1.45238	10.2709	9.32807	11.5306	12.3711	3.92882	7.11739
TCONS_00000161	0.230886	0.138898	0.0190045	0.261836	0.322917	0.136234	0.0273819	0.00753413	0.308069	0.0614701	0.120319	0.296328	1.75002	0.926101	0.527321	0.381532
TCONS_00000162	0	0	0	0	0	0	0.106231	0.295728	0	0.0476745	0.0995984	6.02821e-05	0.000271058	0	0.0727125	0.11856
TCONS_00000163	0	0	0.266617	0	0	0.167008	0.142784	0.0507994	0.12293	0.195653	0	0	0.0035955	0.00630357	0.0302091	0
TCONS_00000164	0.0166529	0.00768819	0.000231308	0	0	0.167008	0.142784	0.0507994	0.12293	0.195653	0	0.02435	4.03753	5.50404	0.0302091	0
TCONS_00000165	0	0	0	0	0	0.000421534	0	0	0.137475	0.00671534	0	0	0	0	0	0
TCONS_00000166	0	0	0	0	0	0	0	0	0	0	0	0	0	0	0	0
TCONS_00000167	0	0	0	0	0	0	0	0	0	0	0	0	0.182409	0.101263	0	0
TCONS_00000168	0	0	0	0	0	0	0	0	0	0.0730524	0	0	0.378009	0.357118	0	0.0162764
TCONS_00000169	0	0.000278829	0	0	0.0453285	0	0	0.0649928	0	0	0	0	0	0	0	0
TCONS_00000170	0.0626958	0.103612	0	0	0	0.0533459	0	0	0.0209685	0.307916	0.142246	0.267594	0	0.178372	0	0.415702
TCONS_00000171	0	0	0	0	0	0	0.0676077	0.00760982	0	0.00238754	0.00359484	0	0.337351	0	0.00470977	0
TCONS_00000172	0.10537	0	0.233474	0.324164	0.26274	0.279554	0.28667	0.156513	0.956363	0.889686	0.204833	0.190152	6.34053	8.45666	0.378234	0
TCONS_00000173	0	0.0751816	0	0	0	0	0	0	0.226248	0	0.435428	0.547936	0	0.237786	0.157704	0
TCONS_00000174	0.963026	0.0201617	0.0012034	0	0	0.0130323	0	0.000694393	0.771227	0	0.0504171	0.0268909	0	0.00157531	0	0
TCONS_00000175	2.13815	6.58931	4.8299	5.27339	0.779563	1.85697	1.33368	3.50794	2.67415	0.017818	3.36881	3.7106	27.2932	24.9614	1.82809	1.98081
TCONS_00000176	1.7212	1.15462	0.158774	0.000358294	0	0.22672	0	0.151262	1.46481	0	0.937797	0.340558	0	0.913802	0.741649	0.771861
TCONS_00000177	1.82537	1.48428	1.6223	1.52617	2.10077	3.34262	2.14992	0.928414	4.16459	5.64107	1.42111	2.93674	5.41215	7.18904	0	0
TCONS_00000178	0.722721	1.8073	0	0.282341	0.2482	1.84132	1.71466	0	0.000123423	2.71016	0.0086663	0.192475	0	0.00948192	2.32652	1.46224
TCONS_00000179	3.69241	0.0154601	4.91534	4.53074	7.4856	3.52482	5.7924	4.91581	2.6838	2.50979	5.51038	5.07371	9.73547	23.8349	2.67244	3.57896
TCONS_00000180	0	0	0	0	0	6.7115	0	0	0	0	0	0	0	0	0	0
TCONS_00000181	0	0	0	7.31729e-05	0	0	6.85486e-05	0	0	0	0	0	0	0	0	0
TCONS_00000182	0	0	0	0.0188648	0	0	0.0504551	0	0	0	0	0	0	0	0.0126942	0
TCONS_00000183	0	0	0.0527435	0.0138524	0	0	0	0.0507427	0	0	0	0	0	0	3.14898e-06	0.0429363
TCONS_00000184	0	0.0168875	0.0658527	0.0458501	0	0	0.0105851	0.0211079	0	0	0.0815342	0.208911	0	0	0	0.0334768
TCONS_00000185	0	0	0.0109284	0.0228284	0	0.0114187	0.0210788	0	0	0	0.011598	0	0	0	0	0
TCONS_00000186	0	0	0	0	0	0	0	0	0	0	0	0	0	0	0	0
TCONS_00000187	0	0.358078	0.143153	0.347995	0	0.19965	0.2269	0.14612	0.329413	0	0.750111	0.305267	0.447752	0.400734	0.347199	0.422721
TCONS_00000188	1.69539	2.02637	0.000417693	1.82427	0.000416597	0.000421244	0.300288	0.38433	0	0	0.00041566	0.000408334	1.03804	0	0	0.60544
TCONS_00000189	0.903767	0.352205	2.95013	0.505308	1.75614	1.15604	1.16164	1.16651	3.76643	3.21388	2.37947	2.57899	1.49596	2.75352	1.22231	0.122488
TCONS_00000190	0	0	0.000145716	0.175197	0	0.169386	0.00014849	0.253834	0.887201	0.473125	0	2.87209	0	0	0.565826	0.592575
TCONS_00000191	1.09729	1.02517	0.538076	0.615177	0.313015	0.213057	0.440616	0.348226	0.0871791	0.483965	2.18721	0.254231	0.704348	0.596146	0.786118	1.25017
TCONS_00000192	1.54338	2.75847	0.239541	0	0.198675	0.0802755	0.230536	0	0.767407	1.96208	7.1608	9.66642	1.63521	0.693626	2.35053	2.17291
TCONS_00000193	0	0.587277	0	0	0	0	0	0	0	0	2.89101	0	0.118759	0.357935	0	0
TCONS_00000194	0.150466	1.22339	0	0	0.0977646	0	0	0.0898427	0.592864	0.302851	1.66371	2.51219	0	0	0.131566	0.158017
TCONS_00000195	0	0	0.176849	0	5.60167e-05	0	0	0	0	0	0	0	1.30372	0.691956	0	0
TCONS_00000196	0	0.120396	0	0	0	0	0	0	0	0	0	0	0	0	0.0217343	0
TCONS_00000197	0.058447	0.227523	0.309654	0.382986	0.548673	0.662444	0.193458	0.430894	0.699159	0.442473	0.01178	0.20565	0.13004	0.158281	0.40087	0.182922
TCONS_00000198	0	0	0	0	0	0	0	0	0	0	0	0	0	0	0.0764995	0
TCONS_00000199	0	0	0	0	0	0	0	0	0	0	0	0	0	0	0	6.54015e-05
TCONS_00000200	0.0464177	0.0385009	0.0544972	0	0.105479	0.0467416	0.105614	0.0719623	0.0718343	0.274135	0.135184	0.144361	0	0.0438705	0.0658164	0.0408994
TCONS_00000201	0.31074	0.218765	0.366833	0.109081	0.806966	0.996376	0.411574	0.506789	0.990363	0.815538	0.317456	0.47618	0.144264	0.247172	0.836015	0.865104
TCONS_00000202	0	0	0	0	0	0	0	0	0	0	0	0	0	0	0	0.00152047
TCONS_00000203	0	0.400337	0.137748	0.234125	0.274534	0	6.28061e-05	0.155394	0	0.0594616	0.209056	0	0	0	0.000431967	0
TCONS_00000204	0	0	0	0.110079	0.617443	0.0929495	0.0618989	0.165892	0.0884279	0	0	0.0969028	0	0	0	0.0181847
TCONS_00000205	0.0728338	0	0	0	0	0.0299256	0	0.10428	0	0	0	0	0.03867	0	0	0.0597695
TCONS_00000206	0.279276	0.0030414	0.143229	0.000427081	0	0	0	0.00127897	0	0	0	0	0	0	0	0
TCONS_00000207	0.000112946	0.371196	0.14395	0.373478	0.331017	0.000147641	0.214045	0	0.000114982	0.000128125	0.261642	0.0628786	0.00455221	0.000150661	5.12804e-05	0.806361
TCONS_00000208	0.219531	0	0.000870775	0.000697804	0	0.168891	0.477137	0.862021	0.74597	1.0877	0.00364888	0.00204607	0.606329	1.33562	0.998541	0.808287
TCONS_00000209	0.238054	0.436327	0.191177	0.459938	0.765732	0.777383	0.205016	0.533251	0.838987	0.508278	0.759365	0.764506	0	0.0660755	0.970163	0.93346
TCONS_00000210	146.013	124.749	256.095	250.487	203.358	203.919	278.099	222.148	107.775	98.7941	67.1991	70.8677	110.75	146.036	98.4978	97.2768
TCONS_00000211	0.0165771	0.0595563	0.00851422	0.0156365	0.019747	0.00731735	0.0266768	0.0069332	0.0458793	0.0341865	0.0951106	0.238724	0	0.0209196	0.00825448	0.0351045
TCONS_00000212	0.0396146	0	0	0.0171106	0.019674	0.0153989	0.0361865	0.0137035	0	0.161275	0	0	0	0.0107183	0	0
TCONS_00000213	0	0	0	0	0	0	0.0318171	0	1.40176	1.08868	0.0342651	0.0343459	0	0	0.0631868	0
TCONS_00000214	6.3548	4.74346	6.19212	6.25994	5.52066	6.5228	5.49329	6.06353	26.2718	25.1522	0.995048	0.926314	9.68484	7.47873	2.27775	2.63515
TCONS_00000215	0	0	0	0	0	0	0	0	0	0	1.74796e-05	0	0	0	0	0
TCONS_00000216	1.31318	3.19739	1.67757	1.67205	1.97574	0.869446	0.9041	0.0507	5.71778	2.40512	0.4289	0	7.24201	6.30279	0.000703203	0.174821
TCONS_00000217	0.998958	0.240054	0.67162	0.6574	1.22201	0.868632	0.53944	0.750428	0.313757	1.11305	0.136834	0.140403	0.13548	0.128803	0.56874	0.467181
TCONS_00000218	0.14396	0.150021	0.0115927	0.0136367	0	0.0526829	0	0.0415214	0.282145	0.485286	0	0.0100679	0	0.00289745	0.0580294	0.0304812
TCONS_00000219	0	0	0	0	0	0	0	0	0	0	0	0	0	0	0	0
TCONS_00000220	0	0.213438	0.0757472	0.0979126	8.38545e-05	7.28492e-05	0	0	3.19388	3.60881	0	0.00028858	0	0.00020466	0	2.95162e-05
TCONS_00000221	0	0.0821986	0	8.73185e-05	0	0.326577	7.60685e-05	0.224847	0.941087	0.332546	0	0	0.000243376	0.000178898	0.131877	0
TCONS_00000222	0.0788101	0.051821	0.0371662	0.010202	0	0.0254465	0.0105405	0	0.275601	0.656753	0.0275671	0	0	0	0.0114996	0.0222218
TCONS_00000223	0	0	0	0	0	0	1.22691	0.0956475	0	0	0	0	0	0	0	0
TCONS_00000224	0.164425	0.562091	0.000439558	0.000473048	0.0240578	0	3.48018e-06	3.33504e-06	0.00044129	0	6.22755e-06	0.000426965	0	0.00336235	0	0
TCONS_00000225	0	0.158439	0.0172902	0.0088108	0	0	0	0.0170937	0.0314087	0	3.39945e-05	0.0183262	0	0	0	0
TCONS_00000226	0.94122	1.92749	0	0	3.71687e-06	0.062639	0.0791268	0	0	0	0.0396832	0	0.163386	0.151189	0	0
TCONS_00000227	5.29442	2.69489	20.0315	18.7408	20.7732	19.6231	18.83	11.8967	1.25243	1.30725	3.34364	3.05382	4.09038	5.51065	4.24957	3.10421
TCONS_00000228	0.861083	2.60949	6.13601	7.68973	3.58238	4.49668	4.55383	7.59544	0.934866	0.631664	0.933527	0.555091	0.645498	1.01295	3.06109	3.95136
TCONS_00000229	0.0110949	0.0475249	0.205699	0.107526	0.141553	0.150518	0.138808	0.227648	0	0	0.0327532	0.0108767	0	0	0.0298453	0.0418845
TCONS_00000230	0.0201961	0.0675539	0.0684944	0.0458497	0.0861756	0.23501	0.00598795	0.120406	0	0	0.0330994	0.00658772	0.0340569	0	0.00601933	0.00639073
TCONS_00000231	0.0117023	0	0	0	0	0	0	0.0156508	0	0	0	0	0	0.00946513	0.0311819	0.0145004
TCONS_00000232	0.005645	0	0.00702011	0	0	0	0	0	0	0	0	0	0	0	0	0
TCONS_00000233	0	0	0	0	0	0	0.00807294	0	0	0	0.00894349	0	0	0	0	0.015799
TCONS_00000234	0	0.0179666	0.0102883	0.00609649	0	0	0	0	0	0	0	0.00613843	0	0	0	0
TCONS_00000235	0.0951088	0.24853	0.00693029	0.0244451	0.00214283	0.014572	0.0177273	0.0134613	0.00830162	0	0.0787038	0.0415669	0.0760367	0.0751614	0.198621	0.176825
TCONS_00000236	0	0	0	0	0	0	0	0	0	0	0	0	0	0	0	0
TCONS_00000237	0	0	0	0	0	0	0	0	0	0	0	0	0	0	0.0425474	0.0676655
TCONS_00000238	0.00506222	0.043606	0	0.0147994	0	0.0196462	0	0.00453283	0.0336127	0.0119307	0.0199118	0.00496073	0.0256288	0	0	0.000462472
TCONS_00000239	0	0.153816	0	0.0116012	0	0	0	0	0	0	0	0.0117693	0	0.0326707	0.0430098	0.0564617
TCONS_00000240	0	0	0	0	0	0	0	0	0	0	0	0	0	0	0	0
TCONS_00000241	0	0	0	0	0	0	0	0	0	0	0	0	0	0	0	0
TCONS_00000242	0	0	0.00849628	0	0	0	0.0163629	0	0	0	0	0	0	0	0	0
TCONS_00000243	0	0	0	0	0	0	0	0	0	0	0	0	0	0	0	0
TCONS_00000244	0	0	0	0	0	0	0	0	0	0	0.0113652	0	0	0	0	0
TCONS_00000245	0	0	0	0	0	0	0.00852976	0	0	0	0	0	0	0	0	0
TCONS_00000246	0	0	0	0	0	0	1.12847e-07	0	0	0	0	0	0	0	0	0
TCONS_00000247	0	0	0	0	0	0	0	0	0	0	0	0	0	0	0	0
TCONS_00000248	0	0	0	0	0	0	0	0	0	0	0	0	0	0	0	0
TCONS_00000249	0	0	9.41906	7.45437	2.92345	3.93778	6.32731	5.483	0.102617	0.0480495	0.0364549	0	0	0.083266	0	0
TCONS_00000250	0	0	17.4164	18.2133	7.28643	7.94992	14.9019	9.80956	0.226432	0.183993	0.10775	0	0	0.342879	0	0
TCONS_00000251	17.8163	15.9468	3.44899	2.84575	2.88115	2.99936	4.5369	5.06982	22.8579	15.3128	7.48115	6.26185	59.7722	55.8508	8.59449	10.4931
TCONS_00000252	44.0239	34.6896	6.65619	7.35933	7.25379	6.17285	10.9845	9.13605	45.9787	50.1797	18.642	20.6994	197.482	185.539	22.8298	18.1472
TCONS_00000253	0	0	0	0	0	0.041066	0	0	0	0	0	0	0	0	0	0
TCONS_00000254	0	0	0	0	0	0	0	0	0	0.469547	0	0	0	0	0	0
TCONS_00000255	0	0	0	0	0	0	0	0	0	0	0	0	0	0.206997	0	0
TCONS_00000256	0	0	0	0	0	0	0.00340864	0	0.0444749	0.0816415	0	0	0	0	0	0
TCONS_00000257	0	0	0	0	0	0	0	0	0	0	0	0	0	0	0	0
TCONS_00000258	0	0	0	0	0	0	0	0	0	0	0	0	0	0	0	0
TCONS_00000259	0.0169561	0.0103587	0.0973136	0.100479	0.0262117	0.0344339	0.222238	0.125592	2.78297	2.39682	0.0112532	0.0112357	0.212186	0.286394	0.080759	0.0575553
TCONS_00000260	0.0450628	0.16465	4.37656	5.38891	1.02621	1.01621	5.97124	1.21711	10.5343	9.23808	0.0941199	0.0914358	0.883214	1.19124	0.425862	0.641985
TCONS_00000261	0	0	0	0	0	0	0	0	0	0	0	0	0	0.102276	0	0
TCONS_00000262	0	0	0	0	0	0	0	0	0	0	0	0	0	0	0	0
TCONS_00000263	6.68479	8.76345	0.926711	0.92028	1.03153	0.844076	1.90885	0.502366	0.268486	0.921453	39.9358	24.164	5.59473	1.81928	1.18883	0.986236
TCONS_00000264	0.00115853	0	0.000522286	0.000519715	0.00237549	0.00208352	0.000491606	0.00082664	9.94372e-05	0	0.492155	0.00347464	0.0102127	0.000598283	0.000204489	0
TCONS_00000265	8.24877	8.90636	3.69638	3.34302	2.83287	1.3371	4.12388	3.67958	0.397321	2.5642	32.2314	19.7798	4.21833	4.76912	3.68791	6.69243
TCONS_00000266	10.2176	6.68801	3.56388	3.91785	1.754	1.69171	5.31702	3.55523	1.26952	0.000613375	35.8461	17.6322	3.28494	4.2195	4.29236	3.90082
TCONS_00000267	33.5556	48.1539	6.12637	7.03183	4.13003	4.17989	8.29553	4.71797	2.92871	2.007	129.711	117.089	17.634	19.1824	7.2775	8.13264
TCONS_00000268	0.0343844	0	0.178958	0.210636	0.115234	9.68823e-05	0.196712	0.261054	0	0	0.0273002	0	0.26229	0	3.99703e-05	0.120863
TCONS_00000269	0.0369294	0.0832086	0.105739	0.000156926	0.115059	0.0337002	0.342584	0.000147947	0.475032	0.16741	0.107798	0.104652	0.937467	0.472345	0	0.0440291
TCONS_00000270	0	0	0	0	0	0	0	0.054931	0	0	0.0343187	0.0352198	0	0	0.0832524	0
TCONS_00000271	0.0518164	0	0.405486	0.386852	0.11394	0.218374	0.336569	0.231552	0	0.158733	0.0846931	0.000186452	1.02645	1.0037	0.109688	8.99529e-05
TCONS_00000272	0.043319	0.000120238	0.00014034	9.07345e-05	0.0977384	0.0894187	0.00249489	0	0.00658476	0.0292138	0.0465028	0.068712	0	8.46083e-05	0.0974467	0
TCONS_00000273	0.205974	0.32691	0.444626	0.52416	0.35648	0.339837	0.641076	0.33463	0.195707	0.300527	0.289467	0.334458	2.54416	2.81017	0.042547	0.166686
TCONS_00000274	0.0215801	0	0	0	0	0	0	0.0601174	0	0	0	0	0	0	0.0393148	0
TCONS_00000275	0	0	0.05199	0.07171	0.0315001	0	0.302043	0.0330892	0	0	0.0183481	0.0366296	0.0469961	0.253031	0.0335635	0
TCONS_00000276	0	0	0	0	0	0	0	0	0	0.0556797	0	0	0	0	0.0151266	0
TCONS_00000277	0	0	0.00456968	0	0.00861648	0	0	0.0208685	0.470416	0.26772	0	0	0	0.25395	0.0451849	0.0809329
TCONS_00000278	0.278775	0.1575	0.294239	0.227177	0.135286	0.196365	0.198309	0.0630758	1.12053	2.00867	0.108485	0.152272	0.04142	0	0.311776	0.509708
TCONS_00000279	0.259099	0	0	0	0.0040143	0	0	0.0115652	0	0	0.0887585	0	0	0	0	0.1278
TCONS_00000280	0.176591	0.26473	0.0310184	0.138436	0.0972661	0.0927822	0.00616865	0.0390585	0.0226896	0.00773571	0	0	0.0248576	0.19238	0.284342	0.668012
TCONS_00000281	0	0	0	0.0328057	0	1.17989e-05	0	0	0	0	0	0.000451619	0	0	0	0
TCONS_00000282	1.3765	1.05677	1.6363	1.34888	0.743946	0.634854	0.894022	0.66976	8.70612	12.7665	0.952125	1.07291	0.417376	1.04102	1.61576	3.21052
TCONS_00000283	0.0767235	0.180521	0	0	0	0	0	0	0	0.25365	0.1235	0.0771972	0.720224	0.995709	0.0408796	0
TCONS_00000284	0.150696	0.10562	0.0149993	0.0188515	0	0.0188271	0.0131695	0.022989	0.464857	0.527167	0.0993158	0.093103	0	0.0689327	0.155784	0.145431
TCONS_00000285	0.137235	0.338028	0.138883	0.20529	0.212005	0.145041	0.0669943	0.166817	0.623536	1.41958	0.17191	0.0367126	2.80539	4.58449	0.223943	0.481863
TCONS_00000286	0.127873	0.0546896	0.0830523	0.235103	0.206383	0.22298	0.080138	0.182348	0.724419	1.21282	0.0629322	0.150535	2.26142	5.70782	0.264015	0.505726
TCONS_00000287	0	0	0	0.0500781	0.0883809	0.206501	0	0	0.182302	1.18379	0.531469	0	1.61342	1.58846	0.0989704	0.191674
TCONS_00000288	0.0387608	0.0549281	0.0902134	0.0745732	0.0655225	0.11253	0.0349532	0.154887	0.518293	0.415807	0.019096	0.0953248	1.61364	3.00113	0.174735	0.0180905
TCONS_00000289	0	0	0.0569293	0.111226	0.0982105	0.115149	0	0.104041	0.204121	0.295177	0	0	1.49944	2.89788	0	0.0530922
TCONS_00000290	0.0117453	0	0	0.079631	0.0798783	0.102419	0	0.0418954	0.234725	0.584335	0.0924685	0.0345512	0.860686	1.4709	0.1159	0.15505
TCONS_00000291	0	0	0	0.0681627	0.090034	0.0694002	0.0660429	0.031635	0.726843	0.0868821	0.106557	0	0.723299	1.26393	0.163873	0.0985237
TCONS_00000292	0.116313	0.147604	0.223301	0.182574	0.086786	0.07866	0.0675728	0.0511433	0.246226	0.336577	0.0867561	0.157511	0.0103083	0.0294965	0.0608691	0.0944472
TCONS_00000293	0	0.0399944	0.171065	0.116056	0.0727011	0.0443931	0.0845657	0.0314492	0.128078	0.192892	0	0.0502706	0.0151532	0	0.0209251	0.0069237
TCONS_00000294	0.179526	0.20821	0.129402	0.137059	0.0444303	0.0417954	0.0841264	0.0666388	0.710211	1.60614	0.126333	0.116848	0.0137899	0.0469288	0.119346	0.158401
TCONS_00000295	0	0	0	0	0	0	0	0	0	0	0	0	0	0	0	0
TCONS_00000296	0.0176872	0.0436609	0	3.29722e-05	0	0.000523749	0.016285	0	0.0690236	0.153738	0.0251557	0.0207608	0.0497863	0.0455322	0.0346036	0.0375785
TCONS_00000297	0	0	0	0	0	0	0	0	0	0	0	0	0	0	0	0
TCONS_00000298	0	0	0.0125457	0.0123739	0.0116315	0.0163499	0	0.00950893	0.0398589	0	0	0	0	0	0	0
TCONS_00000299	7.94969e-05	0.0902668	0	0	0	0	0.227488	0	0	0	0	0	0	0	0	0
TCONS_00000300	0	0	0	0	0	0	0	0	0	0	0	0	0	0	0	0
TCONS_00000301	0	0	0	0	0	0	0	0	0	0	0	0	0	0	0	0
TCONS_00000302	0.0415698	0.0577496	0.039155	0.0392129	0.0691093	0.120255	0	0	0.140464	0.100922	0.452156	0.288929	0	0	0	0
TCONS_00000303	0.0843027	0.0133956	0.0260303	0.04546	0.0398879	0.00907929	0	0.0167285	0.436301	0.177191	0.202725	0.0183521	0	0.051038	0.0419529	0.0797464
TCONS_00000304	0.174784	0	0	0.135624	0.198367	0	0.0480586	0.411598	1.00697	2.1096	0.627352	1.2531	0	0	18.7032	15.0316
TCONS_00000305	0	0	0.0395186	0.435121	0.069718	0.444918	0	0.0367893	0.141766	0	0.0829629	0.0833148	0	0.113255	0	0
TCONS_00000306	0.0290818	0.0310522	0.0194207	0.0854384	0.0504032	0.0967092	0.0512186	0	0	0.067277	0.14372	0	0	0	0.570391	0.39042
TCONS_00000307	0.0902384	0.0663013	0	0	0.0911398	0	0.0912555	0	0.0329891	0	0	0.102658	0	0	6.69447	3.40457
TCONS_00000308	0.211229	0	0.28009	0.145831	0	0.162772	0.0373562	0.0778693	0	0.176219	0.690481	0.206081	0.00014142	0.000132782	3.67974	2.49877
TCONS_00000309	0	8.0513e-05	0	0	0	0	0	0	0	0	0	0	0.145573	0.0604279	1.13995	0.00537607
TCONS_00000310	0	0.0667645	0	0	0	0	0	0	0.22732	0	0	0	0	0	0.654867	2.62545
TCONS_00000311	0.124591	0	0	0	8.22267e-05	0	0	0	0	0	0.00346963	0	0	0	0.294755	0.29978
TCONS_00000312	0	0.0367877	0.156753	0.0551152	0.0964913	9.4502e-05	0.0239698	0.10361	0.101652	0.118052	0.0191669	0.12593	0	0	0.618841	0.518201
TCONS_00000313	0.0332534	0	0.0713629	0.110859	0.0680879	0.182844	0.0557011	0.0246844	0	0.0245145	0.145534	0	0	0.1524	0	0
TCONS_00000314	0.202439	0.234759	0.347127	0.545326	0.218682	0.466528	0.143012	0.217941	0.0651887	0.14384	0.339642	0.148486	0.0217625	0.474793	0.902328	0.825867
TCONS_00000315	0	0	0	0	0	0	0	0	0	0	0	0.0800368	0	0	0.45151	0.440817
TCONS_00000316	0	0	0	0	0	0	0	0	0	0	0	0.0206467	0	0	0	0
TCONS_00000317	2.2732	2.51947	0.0898932	1.82192	1.0682	2.17989	0.449969	1.76832	2.27687	4.52946	2.96151	4.53363	3.81456	3.66907	2.27043	3.39015
TCONS_00000318	1.65557	0.00096889	1.84271	6.00909	1.20343	5.66793	5.38856	0.00504103	0.000718749	0.00142189	0.000524396	0.00043526	0.746044	0.00353411	0.00299787	0.00253849
TCONS_00000319	0.4017	0.000298015	1.65128	0.0142215	0.622945	0.0345042	1.03978	0.000924138	0.000222419	0.00271864	0	0	0.103617	0.00109673	0	0.000998029
TCONS_00000320	0.144438	0.0609302	0	0.00334376	0	0	0	0	1.22943	0	0.636314	0	0	0	1.05243	0.337652
TCONS_00000321	25.287	25.7674	8.9941	8.38517	9.8101	8.6484	8.37731	6.5175	24.5072	22.469	21.2329	20.0251	27.9794	37.24	26.3991	29.2687
TCONS_00000322	1.53014	3.03846	3.73202	0.58666	5.87279	2.92892	0.730672	7.41808	1.83072	2.18539	4.79813	3.85168	5.16102	4.91648	2.75689	1.67843
TCONS_00000323	0	0.0446866	0.11951	0.0606791	0.133511	0.308002	0.0291587	0.224992	0	0	0.0944582	0.0630747	0	0	0.0869703	0.0292849
TCONS_00000324	0.0724509	0.0223864	0.233743	0.24504	0.230751	0.255626	0.115718	0.231555	0.0551254	0.0357236	0.072939	0.112038	0.0995186	0.131241	0.115662	0.117015
TCONS_00000325	0.0368115	0.0568744	0.110151	0.196492	0.0640655	0.132082	2.14582e-05	0.10276	1.18818e-06	0	0.0938716	0.161123	0	0.198276	0.0606988	0.182122
TCONS_00000326	0.0567194	0.0249739	0.111455	0.0794837	0.0638143	0.0939064	0.0633169	0.115284	0	0.0461467	0.188421	0.291984	0.0220798	0	0.0822049	0.203901
TCONS_00000327	0	0	0	0.00037719	0.341435	0	0	0	0	0	0	0	0	0	0	0
TCONS_00000328	0	0	0.44197	0.572746	0.236346	0.152913	0.330959	0.392996	0	0	0	0	0	0	0	0
TCONS_00000329	0.00687217	0.0208135	0	0	0	0	0.0103015	0	0.0101542	0	0.0141446	0	0.00690536	0	0.0195236	0.0214521
TCONS_00000330	0	0	0.465868	0.967854	0.257219	0.391879	0.213854	0.318156	0	0	0	0	0	0.0818152	0	0
TCONS_00000331	0.103358	0.508235	0	0	0	0	0.0293856	0.0004068	0.15676	0	0.311332	0	0.328748	0.286962	0.260522	0.377087
TCONS_00000332	0	0	0	0.0136853	0.0541294	0.00387358	0.0572539	0	0	0	0	0.27236	0	0	0	0
TCONS_00000333	2.55428	0	0	0.00105658	0	0	0	0	0	0	1.61671	0.50469	0	7.16086	0	0
TCONS_00000334	0.659807	6.64078	0.211813	0.677238	1.41228	0.521911	0.600948	0.544122	0.390243	0.151369	0.706879	1.16253	13.0788	83.7797	0.512552	0.297502
TCONS_00000335	0	0	0.323534	0.583641	0.0109326	0.00341729	0.00100163	0.000281453	0.000144673	0.000207079	0	0	0	1.09641	0	0
TCONS_00000336	2.32007	0	4.366	3.95053	3.7421	2.42238	6.14276	0.365037	0	0	0	0.105831	19.6707	280.605	0	0
TCONS_00000337	18.3302	43.8805	2.60585	1.83764	1.83606	1.56315	1.59651	2.77568	3.08916	3.09904	7.97315	10.9587	24.431	292.623	8.41518	10.1613
TCONS_00000338	1.30537	1.9758	1.00699	0.30105	0.249224	0	0.717858	0.438051	0.183083	0	0.335335	0.887294	0.3988	0.784549	0.58216	0.516647
TCONS_00000339	0.443489	0	0.0418916	1.65419	0.054909	0.989952	0.678182	0	0	0	0	0.00716079	0	0	0	0
TCONS_00000340	0	0	4.45761	3.58693	0.0143766	0.013292	0.00714183	0.000917681	8.6677e-05	0	0	0	0	0	0	0
TCONS_00000341	0.0133207	0.745618	2.88204	4.27823	2.8596	3.04649	6.46529	3.30996	0.459209	3.81177e-05	0	0.118331	0	0	0	0.199299
TCONS_00000342	0.122428	0.95221	0	0.00044211	0.00671045	0.0144959	0	0	0	0	0.253168	0.258778	0.325341	1.6753	0	0
TCONS_00000343	0	0	0.0542966	0.144156	0.163507	0.212337	0.0513394	0.051045	0	0	0	0	0.484916	0.418282	0.0369569	0.0826158
TCONS_00000344	0.00581999	0.00835008	0.016142	0	0.0149105	0	0	0.0104145	0.115984	0.109779	0.0343331	0	0.0147241	0	0.0364041	0.0165951
TCONS_00000345	0.00323034	0	0	1.57173e-05	3.50159e-05	4.53475e-05	0	0.206237	0.000174842	0	0	0	0	1.61752e-05	0	0
TCONS_00000346	0.407909	0	0	0	0	0.023533	0	0	0.189391	0	0.0295999	0.068945	0	0	0.229549	0.483132
TCONS_00000347	2.29511	1.79238	0.529179	0.552981	0.611509	0.394169	0.989859	0.704546	0.131674	0.297405	2.1577	2.94539	1.2116	1.02568	11.8258	11.2997
TCONS_00000348	0.00503762	0	0.318289	0	0.595071	1.97963	0.000503486	0	149.233	175.663	0	0	0	0	0	0
TCONS_00000349	0	0	0.359838	0	8.21874e-05	0	0.241439	0	17.7181	1.79678	0	0	0	0	0	0
TCONS_00000350	0.311556	0.130879	2.26211	0.244236	2.69536	4.55139	0.692782	0.236364	1233.89	1028.44	0.156218	0.0781636	0.257383	0.410528	0.211832	0.142768
TCONS_00000351	0.116179	0.0638948	0.144511	0.0248444	0.399138	0.00628681	0.0119033	0.137234	234.914	174.821	0.0338849	0.056288	0.0805712	0.35735	0.0324524	0.0357939
TCONS_00000352	2.0642	2.19758	2.15702	3.09634	2.56363	2.08976	2.20766	3.29495	2.54138	2.0382	1.07841	1.01197	1.04116	3.46788	0.301343	0.879505
TCONS_00000353	138.436	112.105	136.394	129.837	116.242	115.579	167.6	143.872	428.078	402.256	50.7422	59.5417	488.879	631.126	93.2201	84.7076
TCONS_00000354	0	0	0	0	0	0	0	0	0	0	0	0	0.430997	0	0	0
TCONS_00000355	7.71563	3.62048	8.32922	6.73413	2.39441	8.60377	11.5135	8.71103	18.2162	15.8663	1.4156	1.96584	2.29178	2.15158	4.24531	1.89149
TCONS_00000356	9.62463	12.4356	7.54305	7.95685	8.41642	6.82424	5.28712	4.76848	12.8361	10.4592	14.29	11.0889	35.0246	37.8034	6.7096	9.85748
TCONS_00000357	0	0	0	0	0	0	0	0	0	0	0	0	0	0	0	0
TCONS_00000358	0.0191034	1.4699	0.00727688	0.00220726	0.267566	0	0	0.169623	0	1.83029	0.00309442	0	0.000852795	0	2.34877	3.81239
TCONS_00000359	1.18282	0	0	0	0	0.447049	0.000716484	0.000168842	1.49689	0	3.51581	1.24788	2.26346	0.000725691	1.19184	0
TCONS_00000360	3.3188	3.67523	2.62832	2.51178	4.21489	5.3061	2.059	4.08469	3.11045	2.49558	3.20203	6.53075	8.74354	4.80402	1.19495	0
TCONS_00000361	0	0	0	0	0.118926	0	0	0	0	0	0	0	0	0	0	0
TCONS_00000362	0.0110767	0.424435	0.00442355	0.00144749	0.185691	0	1.21753	0.119951	0	0.526713	0.00190284	0	0.000596762	0	0.714724	1.14852
TCONS_00000363	0	0	0	0	0.000193366	0	0	0.000170153	0	0	0	0.201433	0	0	0	0
TCONS_00000364	0.00642344	0.122594	0.00268939	0.000949512	0.128883	0	0	0.0848327	0	0.151622	0.00116916	0	0	1.13807	0.205695	0.330893
TCONS_00000365	0	0	0	0	0	0.00140219	0.267707	0	0.000435008	0	0.217628	0	0	0	0	0
TCONS_00000366	0	0	0	0	0	0	0	0	0	0	0	0	0	0	0	0
TCONS_00000367	0	0	0	0	0	0.0540423	0	0.011211	0.0328793	0	0	0	0	0	0	0
TCONS_00000368	0	0	0	0	0	0	0	0	0	0	0	0	0	0	0	0
TCONS_00000369	0.23985	0.345871	0.0509307	0.0710051	0	0.00732574	2.44819	0.0306512	0.251906	0.411564	12.1168	7.75406	0.0299361	0.143047	3.89384	2.58843
TCONS_00000370	0	0.257947	0.0474949	0.0361852	0	0.038066	0.602809	0.0438492	0.345904	0.757479	1.86001	2.28786	0	0	0.56822	0.934017
TCONS_00000371	0	0	0	0	0	0.0266614	0	0.0163555	0.0230265	0	0	0	0	0	0	0
TCONS_00000372	0.258858	0.159982	0.0506916	0.0361835	0.157488	0.00930612	0.524545	0.116099	0.346048	0.087007	3.56869	3.12201	0.188433	0	1.20142	3.50104
TCONS_00000373	0.577819	0.994302	0.00572872	0	0.00515584	0	2.29283	0.0744396	0	0	10.4357	3.43589	0.043469	0.204511	4.50329	6.73693
TCONS_00000374	0	0	0	0	0	0	0.221107	0	0.0682598	0	0.0603407	0	0	0	0	0
TCONS_00000375	0	0	0	0	0	0	0.146897	0	0	0	0.292182	0	0	0	0	0
TCONS_00000376	0	0	0	0	0	0	0.292602	0	0	0	0.099829	0.179442	0	0	0	0
TCONS_00000377	0	0	0	0	0	0	0.172765	0	0	0	0.348027	0.0267817	0	0	0	0
TCONS_00000378	0	0	0.00979801	0	0	0	0.395381	0.00474374	0	0.024984	0.343918	0.108855	0	0	0.0994281	0.0504134
TCONS_00000379	0	0	0	0	0	0	0	0	0	0	0.576393	0	0	0	0.0537675	0.0516472
TCONS_00000380	0	0.000140192	0.0001221	0	0.000132285	0	3.74774e-07	0	7.31242e-05	0	0.61901	5.61801e-05	6.95297e-05	0.000106744	3.53005e-05	4.82998e-05
TCONS_00000381	0	8.1332e-06	4.47725e-06	0	5.8122e-06	0	1.84782e-07	0	3.69219e-07	0	0.572201	0.48295	2.87659e-07	2.14656e-06	0	0
TCONS_00000382	0	0.000423465	0.000440807	0	0.000445119	0	4.93204e-07	0	0.000569972	0	0.0553683	0.100366	0.000585493	0.000486585	0.000646769	0.000612885
TCONS_00000383	0	0	0	0	0	0	0	0	0	0	2.23678	0.230774	0	0	0	0
TCONS_00000384	0	0	0	0	0	0	0.0168033	0	0	0	0.973766	0.238416	0	0	0.0336094	0.0174246
TCONS_00000385	0	0	0	0	0	0	0	0	0	0	0.839199	0.0289656	0	0	0	0
TCONS_00000386	0	0	0	0	0	0	0.00944706	0	0	0	0.530315	0.143311	0	0	0	0
TCONS_00000387	0	0.00219462	0.00297938	0	0.0027088	0	7.4222e-07	0	0.0121097	0	0.286211	0.0523683	0.0139545	0.00465316	0.0490438	0.0269089
TCONS_00000388	0	0	0	0	0	0	0	0	0	0	0	0.0113811	0	0	0	0
TCONS_00000389	0	0	0.0112252	0	0.00692808	0.0039298	0.0107773	0.00362797	0.0134434	0.00953747	0.2389	0.296964	0	0	0	0.00771874
TCONS_00000390	0	0	0	0.0237493	0.0104233	0.0118835	0	0.0218701	0.0408642	0.0581429	0.422521	0.192485	0	0	0	0
TCONS_00000391	0.0311719	0	0	0	0	0.0211316	0	0	0	0.0531643	0.719675	1.22519	0	0	0.0284474	0.0464552
TCONS_00000392	0.0182019	0	0.00745997	0.00263065	0	0.00294915	0.00477115	0.00482907	0.017869	0.00706176	0.216799	0.153798	0	0	0.0162063	0
TCONS_00000393	0	0	3.16415	3.05615	0.132936	0.141089	0.0902599	0.143111	0	0	0	0	9.26171e-06	0	0	0
TCONS_00000394	0	0	0.00899555	0.0308723	0	0	0.0116194	0	0	0	0	0	0.00508284	0	0	0
TCONS_00000395	0	0	0.0627628	0.000120088	0.0243762	0.0222986	0.0140823	0.000149708	0	0	0	0	0.00489856	0	0	0
TCONS_00000396	0	0	1.58915	1.33393	0.102531	0.0959647	0.0628972	0.145373	0	0	0	0	0	0	0	0
TCONS_00000397	0	0	0.416903	0.622815	0.0249084	0.0860822	0	0.0262233	0	0	0	0	0	0	0	0
TCONS_00000398	0	0	0.532593	0.979025	0	0	0	0.0929185	0	0	0	0	0	0	0	0
TCONS_00000399	0	0	1.4886	0.717054	0	0	0.0675169	0	0	0	0	0	0	0	0	0
TCONS_00000400	0	0	0.802073	0.228314	0.0143241	0.0163762	0.0152127	0	0	0	0	0	0	0	0	0
TCONS_00000401	0	0	1.37548	1.05629	0.0538086	0.0177889	0.0255089	0.0352115	0	0.00615904	0	0	0	0	0	0
TCONS_00000402	0	0	0.950451	0.493081	0.0279398	0.0159673	0.0296498	0	0	0	0	0	0	0	0	0
TCONS_00000403	0	0	0.583274	0.575294	0.0260939	0.00493682	0.0180754	0.0182231	0	0	0	0	0	0	0	0
TCONS_00000404	0	0	0.323349	0.268839	0	0	0	0	0	0	0	0	0	0	0	0
TCONS_00000405	0	0	0.454605	0.173486	0	0	0	0.133945	0	0	0	0	0	0	0	0
TCONS_00000406	0	0	0.60307	0.138006	0.0405735	0	0	0	0	0	0	0	0	0	0	0
TCONS_00000407	0	0	0.536411	0.153736	0	0	0	0	0	0	0	0	0	0	0	0
TCONS_00000408	0	0	0.503235	0.359704	0	0	0.0212461	0.0207811	0	0	0	0	0	0	0	0
TCONS_00000409	0	0	1.46502	0.308618	0	0	0	0	0	0	0	0	0	0	0	0
TCONS_00000410	0	0	2.37083	1.14921	0.0252799	0.320428	0	0.0532336	0	0	0	0	0	0	0	0
TCONS_00000411	0	0	1.09968	0.100686	0	0	0	0	0	0	0	0	0	0	0	0
TCONS_00000412	1.12869	0.628785	18.4091	16.5214	4.3005	4.99838	0.726694	4.08132	0	0.207063	0.143985	0.257074	0.000199998	0.0026072	2.71572	3.01745
TCONS_00000413	0	0	0	0	0	0	0	0	0	0	0	0	0	0	0	0
TCONS_00000414	1.47674	0.638253	2.97581	2.26708	0.253269	0.239569	0.21921	0.521703	0.491924	0.593471	0.301025	0.347712	0.0249946	0.0808316	1.27029	1.21725
TCONS_00000415	0.0419037	0.0103501	0.177799	0.156899	0.258573	0.287022	0.114318	0.204057	0.0317432	0.0309361	0.0294064	0.0245461	0.00909522	0.00653831	0.0458641	0.0618328
TCONS_00000416	0	0	0.179166	0.166267	0	0	0	0.109408	0	0	0.0721863	0	2.26491	1.26948	0	0
TCONS_00000417	0	0	0	0	0	0	0	0	0	0	0	0	6.28844	3.28584	0.0965473	0
TCONS_00000418	0.240276	0.200875	0	0	0	0	1.37421	0	0.0850921	0	0.864123	0.339162	13.8183	13.9268	1.29627	1.47592
TCONS_00000419	0.000732852	0.296541	1.63279	0.349382	0.925952	1.56988	0.000885888	0.575913	0.507603	5.17766e-05	0.0729263	0.00123667	0	0	0.000353851	0.00105462
TCONS_00000420	0.0676192	0.0135863	11.4865	8.46793	3.77273	5.45987	3.5195	4.07151	0.000373262	0.785153	1.18993	1.19854	0	0	4.18996	2.94178
TCONS_00000421	0	0	0	0	0	0	0	0	0	0	0	0	0	0	0	0
TCONS_00000422	1.229	0.993875	0	0.117055	0.381133	0.113259	0	0.203134	0	2.59716e-05	0.166344	0.105844	3.65746	0.469199	0.178396	0
TCONS_00000423	0	0	0.354378	0.120014	0.05281	0.0304509	0	0.027809	0	0	0	0	0	0	0.0286528	0.0868944
TCONS_00000424	0	0	0.271911	0.107862	0.0236751	0.0405283	0.012503	0	0	0.0662065	0.0137312	0	0	0	0.0250596	0.0655677
TCONS_00000425	0	0	0.239782	0.427058	0	0	0	0	0	0	0	0	0	0	0	0
TCONS_00000426	0	0	0.307526	0.218851	0.0423231	0.0415929	0	0.0265915	0	0	0.00648179	0	0	0	0.00294181	0
TCONS_00000427	0	0	0.390627	1.64803	0	0	0	0.159597	0	0	0	0	0	0	0	0
TCONS_00000428	0	0	0.377176	0.188811	0.0765219	0.101951	0	0.0133873	0	0	0	0	0	0	0	0
TCONS_00000429	0	0	0.475086	0.247972	0.100026	0.133294	0	0.0364461	0	0	0.0150109	0	0.0257571	0	0	0
TCONS_00000430	0	0	0.244192	0.278162	0.172943	0.255115	0	0.0640313	0	0	0.011779	0	0	0	0.0107379	0.0112824
TCONS_00000431	0	0	0.294689	0.324944	0.0619427	0.121861	0	0.0259538	0	0	0	0	0	0	0.00862983	0
TCONS_00000432	0	0	0.276433	0.264584	0.0536607	0.102508	0	0.037598	0	0	0	0.0208624	0	0	0	0
TCONS_00000433	0	0	0.293311	0.343636	0.0774864	0.136822	0	0.0270566	0	0	0	0	0	0	0	0
TCONS_00000434	0	0	0.377099	0.182168	0.0615201	0.0842787	0	0.0387418	0	0	0	0	0	0	0	0
TCONS_00000435	0	0	0.686888	0.577477	0.176647	0.0761553	0.023861	0.255536	0	0	0	0	0	0	0	0.0242921
TCONS_00000436	0	0	0.0614234	0	0.0185293	0.0849912	0.19864	0.0389545	0	0	0.0433041	0.0648942	0	0	0	0
TCONS_00000437	0	0	0	0	0	0	0	0	0.241065	0	0	0	0	0	0	0
TCONS_00000438	7.36521	6.86688	1.75142	1.61543	3.53695	2.95089	3.07722	2.71771	51.8487	39.1375	2.2608	3.29292	44.1455	56.0574	7.0084	9.93406
TCONS_00000439	14.2476	16.378	3.1548	2.3613	6.53148	7.49338	5.78885	8.33765	151.215	145.295	7.27259	8.87267	87.0417	108.775	23.9263	25.3042
TCONS_00000440	0.212209	0.285003	0	0	0	0	0	0	0.153144	0.50828	0.0413157	0.0412961	0.818425	0.979691	0	0
TCONS_00000441	0.508697	1.10402	0.36649	0.0900405	0.514819	0.459612	0.283698	0.308978	0.615009	1.90361	1.02841	0.296385	1.75764	1.17479	0.0716354	8.90627e-05
TCONS_00000442	14.8808	24.7706	1.55391	2.08632	8.63584	7.65646	7.64461	10.2413	39.3519	33.6395	10.3632	12.4906	30.1731	72.6065	1.43125	1.55309
TCONS_00000443	0.140862	0	0.000131802	0.00010685	0	0	0	0.000258757	1.38901	0.206684	0	0.156659	0	0	0.273189	0
TCONS_00000444	0.00550205	0	4.92964e-05	0	0	0	0	0	0.027875	1.43975	0	0.00420372	0	0	0.0147342	0
TCONS_00000445	0.22201	0.452281	0	0	0	0.047704	0	0	0	0	0.243268	0.194566	0.310872	0.669188	0.0223173	0.0228668
TCONS_00000446	0.0864978	0.0405128	0.053941	0.110019	0.0241973	0	0.0262734	0	0	0	0.0853593	0.0854303	0	0	0.366203	0.053165
TCONS_00000447	6.44164	8.48902	1.65197	1.82256	3.04913	3.39629	2.97773	3.59579	101.473	95.3637	1.50311	2.08997	34.1075	31.0964	1.33802	1.61786
TCONS_00000448	1.46232	1.11465	0.924583	0.65458	1.07559	1.10479	0.617388	0.881949	14.9282	18.6128	0.554406	0.386716	11.9934	10.5653	0.426933	0.429455
TCONS_00000449	1.66918	1.24627	0.400395	0.0767166	1.47619	1.35456	0	0.447473	0	0	0	0	2.63876	29.8553	0	0
TCONS_00000450	0	0	0	0	0	0	0	0	0	0	0	0	0.761615	0	0	0
TCONS_00000451	3.69205	1.08249	4.96002	5.11686	9.12004	6.72302	10.1827	6.6072	0.251428	0.393182	0.520872	0.664349	8.83015	12.02	0.607452	1.45072
TCONS_00000452	0.309349	0.0968404	0.275812	0.251284	0.533534	0.466726	0.128741	0	10.7149	14.5612	0.07724	0.398525	0	0	0	0.0894721
TCONS_00000453	0.00735942	0.00737721	0.00736923	0.00743073	0.00545914	4.01669	0.00736291	0.00739877	0.00736913	0.00736392	0.0073864	0.00731538	0.00735361	0.00709542	0.00734084	0.00740829
TCONS_00000454	7.27631	4.67695	22.539	20.6707	20.5066	21.2532	35.916	24.7913	9.57427	5.0261	5.0015	4.72127	22.2925	6.03922	5.56793	4.17689
TCONS_00000455	0	0	0.043701	0.186463	0.0291763	0	0	0	0	0	0	0	0	0.229872	0	0
TCONS_00000456	0	0	0	0	0	0	0	0	0	0	0	0	0	0	0	0
TCONS_00000457	0.071202	0	0	0.143049	0.193175	0.0840026	0.243684	0.154713	0.228044	0.556259	0.177195	0.243692	0.152499	0.055628	0.156849	0.194654
TCONS_00000458	0.260769	1.163	0.752044	0.550013	0.934375	0.905718	0.629299	1.35295	0.814368	0.311689	0.000197409	0.403879	0.311348	0.403855	0.313098	1.50157
TCONS_00000459	3.93754	2.44151	17.1518	13.7669	9.68444	11.2916	13.6906	9.22113	13.8558	13.2981	3.55756	3.64677	9.50969	6.80968	5.7663	2.70702
TCONS_00000460	0	0	0	0.218872	0	0	0.554399	0	0	0	0	0	0	0	0.0544765	0
TCONS_00000461	1.71175	0.192913	1.00633	0.973949	0.541974	0.506793	0.583552	1.56541	3.75092	4.82429	0.0453895	0.0579158	0	0.0010237	0.382112	0.987177
TCONS_00000462	6.18085	1.6478	24.3054	25.729	13.1543	12.8956	17.0858	9.31962	44.6599	39.6466	3.39506	2.74229	0.700187	0.934367	8.78681	8.32665
TCONS_00000463	0.0246698	0.00740059	0.0726346	0.0973695	0.114654	0.0651761	0.0530518	0.143077	0.16726	0.316989	0.0148992	0.00498764	0	0.0176443	0.0549333	0.0811309
TCONS_00000464	0.0860257	0	0.198786	0.120465	0.202095	0.156445	0.1146	0.168411	0.160689	0.177414	0.00528588	0.00525828	0	0	0.028818	0.0357932
TCONS_00000465	0.0260131	0	0.072894	0.0746312	0.0437547	0.10059	0.307193	0.138092	0	0.685866	0.0256591	0	0	0	0.0235554	0.0722144
TCONS_00000466	0.0577856	0	0.378387	0.248046	0.290961	0.111674	0.184311	0.433884	0	0.0694182	0.0570256	0.028537	0	0	0.104852	0.186451
TCONS_00000467	0.257401	0.291054	0.0894615	0	0.0091248	0.0415737	0.00958044	0.0191395	0.107116	0.126941	0.0422124	0.0105125	0.0271071	0	0.0288432	0.20254
TCONS_00000468	42.9028	42.5041	30.0208	16.8909	30.219	21.0336	33.475	22.1864	14.5594	7.16805	19.0776	18.0312	208.634	215.337	17.1397	19.3644
TCONS_00000469	28.7901	28.7358	23.4751	34.1119	16.714	23.7465	38.0987	26.4316	25.0117	28.4733	14.6327	13.6793	203.533	257.558	32.5907	24.7825
TCONS_00000470	0.0625136	0.0896355	0	0	0.102309	0.190155	0.015656	1.25991e-05	0.0593303	0.0673417	0.478264	0.441354	0.643171	0.517093	0.40153	0.751041
TCONS_00000471	0.000631442	0.465774	0.000648172	0.00064917	0.393149	0.442465	0.280783	0.000622038	4.54462e-06	4.31653e-06	0	0.000642596	5.86192	3.53425	0.00064173	0.000642457
TCONS_00000472	0.229161	0.000218658	0.0886534	0.100464	0.441701	0.643884	0.00491453	0.964849	2.59619e-05	2.54756e-05	2.80905e-05	0.0830164	0.0448931	3.3846	0.265111	0.0943229
TCONS_00000473	0	0	12.9442	12.1047	11.0767	12.9776	8.99245	10.4371	0	0.166629	0	0.0734832	39.244	46.3017	0	0
TCONS_00000474	24.5195	27.4832	3.31716	4.01143	5.79989	5.39159	6.02607	7.47844	19.9278	18.1362	20.1303	22.7524	10.2143	9.59299	22.4076	24.5745
TCONS_00000475	0	0	0	0.000196373	0	0.000484949	0.000496325	0.000715841	0	1.37096	0	0	0	0	0.072801	0
TCONS_00000476	0.699415	0.449484	0.940983	1.04438	1.73939	1.5494	0.652899	0.364571	1.03352	2.20038	0.417774	0.459493	0.30059	0.348343	1.40268	0.577676
TCONS_00000477	0	0	0	0	0	0	0.16173	0	0.000232669	0	0	6.15255e-05	0	0	0	0
TCONS_00000478	0.0934128	0	0	0.286439	0.0528279	0.139746	0.231757	0.741622	0	0	0	0	0	0.152566	0.526971	0.511304
TCONS_00000479	5.90088	6.77661	5.20968	4.50669	3.24149	3.00411	5.55323	3.36874	5.38623	4.23989	4.37336	3.9185	18.8533	17.8056	6.10893	4.68876
TCONS_00000480	2.44876	1.48727	2.64182	1.82952	0.71236	0.794412	2.37236	2.78346	1.6841	4.14454	1.13942	1.28415	3.6184	1.7786	4.66454	5.39241
TCONS_00000481	3.36957	2.46002	5.3231	4.98651	4.56173	5.02856	4.47316	4.69814	7.722	7.84955	5.11031	5.48972	9.66782	6.74869	5.91776	4.22391
TCONS_00000482	0	0.340478	0	0.145904	0	0	0	0	0	0	0.070936	0.14531	0	0	0.0798555	0.0615216
TCONS_00000483	0	0	0	0	0	0	0	0	0	0	0	0	0	0	0	0
TCONS_00000484	0	0	0	0.00991575	0.0415617	0.0040443	0.105575	0.0966363	0	0	0.892874	0.671632	0	0	0	0
TCONS_00000485	0	0	0	5.74222e-05	0.000100566	2.16937e-05	1.29018e-05	0.000103563	0	0	9.18069e-05	0.298166	0	0	0	0
TCONS_00000486	0.00369882	0.0106342	0.183111	0.0930412	0.0768654	0.0804613	0.120123	0.185959	0.0122731	0.0174123	0.970134	0.760786	0	0	0.016503	0.00408841
TCONS_00000487	0	0	0.0865092	8.32122e-05	0	0.000112076	0	0	0	0	0.246682	0.000534227	0	0.000207962	0	0.000216133
TCONS_00000488	0	0	0.000127981	0.0346232	0.00582635	0.0876433	0.0674053	0	0	0	0.317991	0.348826	0	0.0767957	0	0.0218054
TCONS_00000489	0	0	0.0554018	0.0462811	0.0710903	0.0231523	0.0534348	0.074575	0	0	0.446827	0.269491	0	0	0	0
TCONS_00000490	4.56561	1.56658	11.5191	8.60429	1.61422	1.40125	9.09409	3.8741	8.33997	8.012	9.6921	14.4877	0.101479	0.109261	8.67171	6.20832
TCONS_00000491	0.10812	0	1.62584	4.63907	0.144561	5.01274	5.76249	0	0.897908	0	0	0.407433	5.77764e-06	5.28175e-06	0.0477945	0.0514297
TCONS_00000492	0	0	8.55326	7.89808	18.6215	10.8051	5.42662	6.3041	0	0.109544	0.0914784	0.00027334	0	0	0.000518929	0.000415551
TCONS_00000493	0.402201	0.107415	13.8781	9.83283	10.0631	5.50842	8.01079	12.9137	0.245243	1.05619	0.281613	0.00319345	0.0712557	0.0658936	0.012649	0.0402487
TCONS_00000494	0.0658093	0.0899457	0.37539	0.268945	0.0764104	8.91787	0.215932	0.35268	0.0725823	0.0600473	0.0705019	0.0015116	0.0612996	0.05661	0.00796203	0.0245686
TCONS_00000495	0.119013	0.085742	0	0	0	0	0	0	0	0	0	0	9.39083e-06	0	0.210859	0
TCONS_00000496	0	0	0	0	0	0	0	0	0	0	0	0	0.0708463	0	0	0
TCONS_00000497	0	0	0.0145724	0	0.00127227	0.0790947	0.0280858	0	0	0	7.93983e-05	0	0	5.26515e-05	0	0
TCONS_00000498	7.50765	1.88381	4.00942	2.6659	1.31147	1.31504	1.58159	1.4202	0	0	2.36754	2.68785	0	0.711241	1.59449	2.1639
TCONS_00000499	0.00131056	0.0226128	0.193205	0.000107757	0	0.00046299	0.772677	0.0017841	0	0	0.0793697	0.394731	0	0	0	0.000232802
TCONS_00000500	0.115898	0.0198187	0	1.05754	0	3.27489e-05	0	0.073116	7.91515e-06	0	0.0642154	0.00013827	0	0	0	0.0428238
TCONS_00000501	26.5874	3.25611	5.76796	4.07847	1.44658	2.43483	3.54211	2.43704	1.45811	2.02238	3.96554	7.1134	0.716037	0.971834	11.0746	8.59521
TCONS_00000502	0	0	0	0	1.82369e-05	5.55676e-05	0.00627049	0.154579	0	0	0	0.135809	0	0	0	0
TCONS_00000503	1.75032	0.0815798	2.27972	0.72151	0.41336	0.519838	0	0.57559	0.0668997	0.191201	0.265304	0.135266	0	0.0399672	0.505473	0.384098
TCONS_00000504	2.89179	0.553508	9.9495	7.6167	2.64395	1.51079	1.88664	1.59272	0.461732	0.453602	4.48997	5.59709	0.676568	0.308275	0.875407	0.356833
TCONS_00000505	0	1.13296e-05	0	0.106509	0	0	0	0.089	1.10012e-05	0	0	0.0623296	7.52665e-06	0	0	0
TCONS_00000506	4.14385e-05	0	0	0	0.00014211	2.68891e-05	0.0514431	2.87151e-05	0	0	0	0	6.23342e-06	3.48932e-05	3.10226e-05	0
TCONS_00000507	0	0	0	1.87059	0.391251	0	0.242705	0	0	0	0	0	0.00877005	0.205913	0	0
TCONS_00000508	4.76478e-05	7.27539e-06	0	0	0.000175515	3.00616e-05	0.0656908	3.22103e-05	0	0	0	0	6.74717e-06	4.11203e-05	3.46474e-05	0
TCONS_00000509	0	0	0.000131192	0.000814395	0	0	3.17332e-05	0	0	0.179775	0.516732	0.0129276	0	0.00523145	0	0.00503962
TCONS_00000510	0.659384	0.221845	2.37931	1.36164	0.522575	0.395603	0.23038	0.373235	0.0849116	0.0407447	0.265544	0.918734	0.125575	0.0484991	0.232748	0.140258
TCONS_00000511	0	0	0	0	0	0	0	0	0	0	0.373751	0	0	0	0.0345154	0
TCONS_00000512	0.000652413	0	2.4365	1.53314	0.536791	0.85297	0.754404	0.252452	0	0	0	0	0	0	0.0871448	0.000212833
TCONS_00000513	0.42834	8.20827e-06	3.09197	3.50062	0.678123	0.388483	1.90862	0.957935	1.26547e-05	1.21644e-05	1.22693e-05	6.00284e-06	0	8.5869e-06	1.08031	1.15768
TCONS_00000514	0	3.73946e-05	0.000224253	0.546972	0.404065	0.119021	0.713257	0	0	0	0.00465204	0.000211807	0.0287476	3.05565e-05	0	0.105503
TCONS_00000515	0.380736	0.0249937	2.00414	0.73401	4.78829e-05	0.070004	1.21936	0.721791	0.0480623	0.115908	0.0232539	0.0452001	0	0.0157989	0.878728	0.769758
TCONS_00000516	0	0.00200355	0	0	0	0	0	0	0	0	0	0	0.00677624	0	0	0.00282348
TCONS_00000517	0.000395731	5.18307e-07	0	0	0	0	0	0.000243169	0	0.00125603	0	0.000381812	1.21341e-06	0.00152822	0.000333611	0.00023079
TCONS_00000518	0.000144154	3.12314e-07	0	0	0.481845	0.386728	0.211685	0.117599	0	0.000229327	0	0.000141805	6.15968e-07	0.000242879	0.000132926	9.05541e-05
TCONS_00000519	0.000274997	4.30292e-07	1.65505	0.944038	0.0781162	0.0522929	0.0533059	0.0931599	0	0.000680474	0	0.000267184	9.46197e-07	0.000787555	0.000239444	0.00016473
TCONS_00000520	9.37977e-05	2.54498e-07	0.277899	0.287867	0	0	0.079654	0	0	0.000111216	0	9.30329e-05	4.68257e-07	0.000111035	8.98563e-05	6.08139e-05
TCONS_00000521	0.000257086	4.15893e-07	0.270034	0.000290733	0	0	0	0	0	0.000607514	0	0.000250105	9.04065e-07	0.000696638	0.000225192	0.000154766
TCONS_00000522	3.17008e-05	0	0	0	0.00070079	0.00046144	0.00279067	0.000849121	0	1.78984e-05	0.000609176	3.21035e-05	0	1.53951e-05	3.34399e-05	2.22607e-05
TCONS_00000523	2.23996e-05	0	0.379699	0.715343	0.758944	0.894763	0.238047	0.340696	0	9.97285e-06	0.00059399	2.28357e-05	0	8.17836e-06	2.43686e-05	1.61363e-05
TCONS_00000524	2.33149e-05	0	0	0	0	0	0	0	0	1.06687e-05	0	2.37506e-05	0	8.79724e-06	2.52743e-05	1.67463e-05
TCONS_00000525	0.016645	0.042069	12.9987	11.712	18.4167	25.8098	5.26156	13.1384	0.0296487	0.0461104	0.011979	0.0351771	0.0312899	0.0657969	0.0174946	0.00548056
TCONS_00000526	0	4.13468e-05	0.623714	0	0	0	0.19365	0	0	0	0	0	11.3935	9.07901	0	0
TCONS_00000527	0.201992	0.148158	0.110354	1.03092	0.534129	0.456932	0	0.116536	0	0	0.0829508	0	0	0	0.196807	0
TCONS_00000528	0.0251372	4.67348e-05	0.0523923	0	0	0	0.108467	0.00181927	0	0	0.449074	0.32398	0.18338	0	0	0.0432545
TCONS_00000529	0.408518	1.5974	7.2822	4.57667	3.77191	5.1636	5.20336	1.74667	0	0.208987	0.31266	0.37832	3.92044	17.5299	0.410156	0.48334
TCONS_00000530	0.179934	0.140627	9.3235	9.59876	2.73627	2.11922	6.30805	0.647964	0	0	0.00861856	0	0.440575	0	0.00122216	0.0134519
TCONS_00000531	0	0	0	0.000294496	0	0	0	0	0	0	0.0410614	0	0	0.927005	0.152854	0.162678
TCONS_00000532	0.0461779	0.0681565	9.28047	6.33175	3.10079	4.87703	4.47775	2.10756	0.143137	0	0.380431	0.823272	6.86705	4.89144	0.173185	0
TCONS_00000533	6.72035e-05	0	0	0	0	0	0	0.40617	0.215362	0	0	0.580275	0	0	0	0
TCONS_00000534	0.998408	2.92664e-05	2.00056	4.38345	3.7446	1.91745	0.380694	0.808469	0	0.000101283	0.641979	0.0104557	4.68398	0.107266	0.278617	0
TCONS_00000535	0.136342	0	0.278218	0.110831	0.129556	0.332603	0.169	0.084032	0.203668	0.0384394	0.694838	0.271933	0.0477633	0	0.354816	0.243499
TCONS_00000536	1.32262	1.61475	12.9181	3.85723	0.913788	5.6559	3.79279	6.19476	0.000294301	1.05158	1.23714	2.279	30.3175	8.43772	2.21104	1.827
TCONS_00000537	0	0.00505959	0.266474	0.271275	0.0541896	0.0819412	0.205858	0.0409845	0	0	0.010376	0.00343898	0.0712571	0.00960287	0.00313985	0.00671029
TCONS_00000538	0.824323	1.70831	0.524646	0.710728	0.0491265	0	0.219411	0.131943	0.561403	0	1.06556	1.04818	0	0	0.0305769	8.12799e-07
TCONS_00000539	0	0	0	0	0	0	0	0	0	0	0	0	0	0	0	0
TCONS_00000540	0	0	0	0	0	0.0296114	0	0	0	0	0	0	0	0	0	0
TCONS_00000541	0.0581402	0	0.0663874	0	0	0	0	0.0100636	0	0	0.00726139	0	0	0	0	0
TCONS_00000542	0.0376367	0.942085	0.0237552	0.393423	0	0.0271124	3.35025e-05	0.0385477	0	0	0.0290302	0	0	0	0.000419396	0
TCONS_00000543	0.000385599	0.555425	0	0	0.0817951	0	0	0.000816441	0	0	0.244475	0	0	0	0	0
TCONS_00000544	0	0	0	0	0.00905305	0	0.00154089	0	0	0	0	0	0	0	0	0
TCONS_00000545	0.000784587	0	0.63177	0.00188227	0.238079	0.246045	0	0.169164	0.0548274	3.20828e-05	0.626236	0.177486	3.3879e-06	0	0	0.00427406
TCONS_00000546	0	0	0.000712553	0	0	0.0234165	0	0	0	0.388509	0.184308	0.206625	2.94273e-06	0	0	0.00362472
TCONS_00000547	0	0	0.402411	0.002575	0.00035515	0	0	0	0.0223463	0	0	0.000421346	0.0269603	0	0	0
TCONS_00000548	1.17505	3.23876	0.289411	0.178012	2.0042e-05	0.386697	0.0825878	0.130293	0.52626	1.40356	1.07163	1.23752	0.048501	0.0813208	0.0458002	0.0426448
TCONS_00000549	6.24578	1.04317	0.0263552	0.309214	0.382861	0.0140766	0	0.679491	0.24606	0.294671	0.302383	0.472002	0.992496	2.30688	1.04344	2.51353
TCONS_00000550	0.000221175	0.000835728	0.996387	0.781836	0.291207	1.22497	3.41438	0.656172	0	1.37818e-05	4.05841	8.79455	6.7006	2.3797	0.536516	0
TCONS_00000551	0.850915	4.5401e-05	0.685603	0.32686	0.424932	1.64366	0.437899	0.231089	0	0.161058	9.49971	9.97274	5.82265	1.56609	0.492573	8.66223e-05
TCONS_00000552	0	0	0	0.340568	0.617311	0.58092	0.928069	0.751369	0	0	1.2717	0	2.62665	5.02939	0	0
TCONS_00000553	7.77088	1.51841	0.418749	0.0562578	0.360318	0	0	1.01376	0.47332	0.731418	1.90288	2.26773	2.36404	1.28302	1.81476	2.63064
TCONS_00000554	0.0588927	0.0827049	0	0	0	0	0	0	0.0989096	0	0.668419	0.378176	0	0	0	0.0271267
TCONS_00000555	0.0201264	0.0337647	0	0	0	0.00325451	0.00297256	0	0.0222568	0.0394663	0.303299	0.43267	0.0339622	0.00915385	0.020948	0.0127953
TCONS_00000556	0.0321502	0.153069	0	0.0207791	0	0	0.00957293	0	0	0.0253683	0.147629	0.44118	0	0	0.0192138	0.0202386
TCONS_00000557	0.80121	1.04226	0.0583574	0.00855996	0	0.034856	0	0.0518908	3.57664e-06	0.0637498	0.0623681	1.89142	0	0.0980323	0.0969924	0.0127508
TCONS_00000558	0.000215011	8.68195e-05	0.000437587	0.0178155	0	0	0	1.86814e-05	0.139206	0	0.949767	0	0	0	0.000856679	0.0731745
TCONS_00000559	0.50729	1.50925	0	0	0.0152081	0	0.0475135	0.0187808	0	0	13.9589	16.3716	0.0150196	0.0323579	0.0251535	1.33845e-05
TCONS_00000560	0.3186	1.00181	0.0455546	0.000522943	1.38063e-05	0	1.28796e-05	0	0	0	17.654	19.2131	1.32289e-05	1.15807e-05	3.9465e-05	8.43541e-06
TCONS_00000561	0	0.0204536	0	0	0	0	0	0	0	0	0.113166	0.211567	0	0	0	0
TCONS_00000562	0.0258672	0.036443	0	0	0	0	0	0	0	0	0.331689	0.331709	0	0	0	0
TCONS_00000563	0	0	0	0	0	0	0	0	0	0	0.240683	0.0240606	0	0	0	0
TCONS_00000564	5.82154e-06	0.117847	0.00705893	0.031575	2.11543e-06	0.0440838	0.0118659	0.0125342	0.0107311	2.86088e-05	0.745086	0.537747	0	0	0.0186387	0.0157744
TCONS_00000565	0.301012	0.296495	0.0288692	8.56313e-07	0.0345089	0.0155315	0.013948	0.0281264	9.08388e-07	0.031581	0.55902	0.309521	0	0	0.0276619	0.0151039
TCONS_00000566	0	0	0	0	0	0	1.23762	0	0	0	0	0	0	0	0	0
TCONS_00000567	5.76981	4.1631	1.51201	1.1965	5.05957	4.72992	6.46706	5.77618	3.13233	2.50789	4.68835	5.11267	0.810532	0.464907	1.87478	1.99382
TCONS_00000568	1.36459	1.28423	0.16709	0.150506	0.45638	0.353424	1.04087	0.487486	0.789423	1.38902	1.48839	0.787463	0.147131	0	0.352797	0.320639
TCONS_00000569	0	0	0.0295423	0.173886	0.31322	0.489449	0.517108	0	0.00020567	0.423649	0	0.37942	0	0.434047	0	0
TCONS_00000570	0	0	0	0	0	0	0	0	0	0	0	0	0	0	0	0
TCONS_00000571	0	0	0.0635724	0.118663	0.119737	0.134252	0.125016	0.264841	0	0	0	0	0	0	0	0
TCONS_00000572	0	0	0	0	0	0	0	0	0	0	0	0	0	0	0	0
TCONS_00000573	0	0	0	0	0	0	0	0	0	0	0	0	0	0	0	0
TCONS_00000574	0	0	0	0	0	0	0	0	0	0	0	0	0	0	0	0
TCONS_00000575	0	0	0	0	0	0	0	0	0	0	0	0	0	0	0	0
TCONS_00000576	0	0	0.000386882	0	0	0	0.314141	0	0	0	0.0718078	0	0	0	0	0
TCONS_00000577	0	0	0	0	0.0402058	0.000480661	0	0.000258745	0	0	0.109466	0.175895	0.0405516	0	0	0.000559628
TCONS_00000578	0	0	0	0	0	0	0	0	0	0	0.000342542	7.13821e-05	0.0504582	0	0	0.000537297
TCONS_00000579	0	0	0	0	0	0	0	0	0	0	0	0	0	0	0	0
TCONS_00000580	0	0	0	0	0	0	0	0	0	0	0	0	0	0	0	0
TCONS_00000581	0	0	0	0	0	0	0	0	0	0	0	0	0	0	0	0
TCONS_00000582	0	0	0	0	0	0	0	0	0	0	0	0	0	0	0	0
TCONS_00000583	0	0.000190237	0	0	0	0	0	0	0	0	0	0	0	0.0216438	0	0
TCONS_00000584	0.137631	0	0	0	0.0130954	0.00955902	0	0	0	0	0	0	0	0	0	0.0496811
TCONS_00000585	0.695566	0.866986	0	0	0.718321	0.00101177	0.0026911	0	0	0	0	0	7.90814e-05	0	0.0350459	0
TCONS_00000586	0	0	0.798687	0.536977	0.541448	0.665134	0.403455	0.126148	0	0	0.0552067	0.0301281	0	0	0	0
TCONS_00000587	0.000232819	0.166709	0.387346	0.380118	0.169497	0.312868	0.0434189	0.279493	0	0	0.298212	0.343838	0	0	0.129706	0.0998607
TCONS_00000588	0.0399003	0.101077	0	0	0	0	0	0	0	0	0	0	0	0	0	0.0119216
TCONS_00000589	0.158554	0.309935	1.75074	0.791834	2.57859	4.18582	6.3084	2.13251	0	0.253828	1.9147	1.89974	0.0397303	0.000220965	1.76626e-05	0
TCONS_00000590	0	0	0	0.00033698	0	0	0	0	0	0	0	0	0	0.187821	0	0
TCONS_00000591	0	0	3.40182	2.624	5.1125	2.48246	2.33339	1.21293	0	0	0	0	0	0	0	0
TCONS_00000592	0	0	0.95733	0.866645	0.428683	0.526087	0.677073	0.972384	0	0	0	0	0	0	0	0.0356043
TCONS_00000593	0.183494	0.512384	3.67503	6.0014	1.23933	1.21925	5.75636	2.83561	0.204085	8.67788e-05	2.85957	1.45507	0	0.104396	0.339389	0.281333
TCONS_00000594	0	0	10.1086	12.5666	0.847497	0.541771	1.74484	1.02681	0	0	0	0	0	0	0	0
TCONS_00000595	1.9516	1.08038	17.815	17.2554	6.72966	8.02206	7.38045	11.8246	0.164454	0.346251	2.43563	1.53272	0.192652	0.0348825	0.652079	0.696303
TCONS_00000596	1.10987	0.471122	0.301791	0.159359	0.827942	0.332602	0.292586	0.00661213	5.00132e-05	0	1.6932	3.40879	4.0792	1.34165	0.293507	0.216816
TCONS_00000597	0.440267	0.485405	0.319356	0.196596	0.171727	0.497725	0	0.332859	0.3613	0.237225	0.427816	0.374554	1.38817	0.861145	0.343364	0.38189
TCONS_00000598	0.394356	1.23878	0.968511	0.718424	0.447928	1.00433	0.788043	1.20568	1.34496	1.69938	1.11667	0.0018797	0.493171	2.21074	1.96973	1.04927
TCONS_00000599	11.3453	8.86006	12.2843	11.1614	11.496	11.0967	11.0056	13.6662	10.8706	13.7848	7.13768	8.25412	23.9633	26.4357	14.8012	16.347
TCONS_00000600	0	0	0	0.00117269	0	0	0	0	0	0	0	0.646924	0	0	0	0.096359
TCONS_00000601	0.10177	0.140242	0.529506	0.809497	0.588093	0.734932	0.570165	0.666217	0	0.248989	0.554336	0.456524	1.53129	0.137077	0.468435	0.0912236
TCONS_00000602	0.217259	0	0	0	0	0	0.749444	0	0.758163	0	0.979716	1.9971	0.542459	0.58253	0.622199	0.274732
TCONS_00000603	0	0.0913245	0	0	0	0	0	0	0.0584226	0.0840279	1.04182	0.927328	0	0	0.101511	0.0642201
TCONS_00000604	0.138938	0.241922	0.155783	0.0700029	0.0779536	0.0729607	0	0.0805659	1.25055e-05	0.190287	0.474738	0.99117	0.358445	3.77951e-05	0	0.101404
TCONS_00000605	0	0.0877173	0.039117	0.046074	0	0	0.00030722	0.0317987	0	0	0.0293069	0.26912	0	0	0.107518	0.015546
TCONS_00000606	0	5.84223e-05	0	0	0.0290972	0.000103835	0.138583	0.012232	0	0.00131848	0.0153869	0.172503	0.08057	0.280366	0	0.0339994
TCONS_00000607	0.0123263	0	1.85419e-05	0.00230994	0	0.0421023	0	0	0.182724	0	6.69338e-05	0.00168307	0.109592	0	0	0.0464092
TCONS_00000608	0.0767398	0	0.0819898	0.132875	0	0	0.0676355	0.027394	0	0	0.225492	0.60307	0	0	0.070501	0
TCONS_00000609	0	0	0	0	0.0141009	0	0.191637	0	0	0	0	0	0.0439005	0.0584363	0	0
TCONS_00000610	0	0	0.57683	0.11375	0.884802	0.554952	1.35056	0	0	0	0	0	3.34408	2.1871	0	0
TCONS_00000611	0.657604	0.113589	0.302294	0.119693	0.302574	0.104179	0.00161481	0.133213	0.535106	0.584401	0.450996	0.0698029	0.154474	0	0.968177	0.716477
TCONS_00000612	0.048856	0.139637	0.642494	0.924307	0.209412	0.335769	0.0680214	0.358407	0	0	0.0257531	0.0403651	1.96184	1.76146	0	0
TCONS_00000613	0.0967219	0.0474879	0.206357	0.229538	0.744487	0.646744	0.254553	0.551005	0.0473302	0.114124	0.0400272	0.0275171	0.279734	0.157914	0.0654004	0.0644146
TCONS_00000614	0.263972	0.498353	0.478068	0	0.405432	0.295671	0.619201	0.798598	0.201174	0.914379	0.431995	0.433841	0.076329	0	0.779957	0
TCONS_00000615	0.198911	0	0.147407	0	0.0568947	0.120803	0	0.149626	0	0	0.333371	0.718833	0.169145	0.136935	0.177603	0.498575
TCONS_00000616	3.28997	5.25742	3.24438	3.45156	4.02339	4.99254	6.23976	4.29372	4.88722	7.27632	4.88336	6.68424	1.21004	1.90942	8.06153	5.68008
TCONS_00000617	18.879	18.833	0.808667	0.520331	0.631159	0.503553	0.724768	0.90367	0.928415	3.18922	9.55607	12.4246	0.723204	0.32829	6.85141	9.61558
TCONS_00000618	329.057	63.4026	3.70726	3.81265	2.95639	5.04505	6.46326	4.46338	1.75196	2.1854	27.3671	23.3948	1.84878	5.08733	47.4373	16.6828
TCONS_00000619	14.2274	6.25948	2.70357	3.11811	3.84979	3.45559	3.83487	3.93663	1.40517	0.476815	3.45046	2.6668	8.53809	6.23536	1.98414	2.21916
TCONS_00000620	0.0240931	2.27511	0.376528	0.172321	0.181179	2.34489	0.00166496	2.12834	0.00185607	0	1.03601	3.19636	2.11176	0.684256	0.000273832	0.000262041
TCONS_00000621	1.01445	0.32178	1.49357	0.982355	1.41451	1.00159	0.722971	1.07675	0.672511	1.61991	1.59734	0.945663	0	0.00579407	2.12257	0.799676
TCONS_00000622	0	0	0	0	0	0.328793	0	0.108739	0	0	0	0	0	0	0	0
TCONS_00000623	0.440957	1.19707	0.0444475	0	0.0074433	0	0	0.00538525	0.0649983	5.26621e-05	0	0.0756416	0.0294873	0.0464703	0.11081	0.015841
TCONS_00000624	3.75778	0.915797	0.153617	0.0606829	0.0305369	0.0664834	0	0.0460402	0.0797742	0.0815917	0.0863422	0	0	0	0.0108702	0.0485875
TCONS_00000625	0	0	0.00740772	0.0473296	0	0	0.0974648	0	0	0	5.54278e-05	0	0	0	0	0
TCONS_00000626	1.2889	1.41873	0.121912	0.150838	0.0224083	0	0.105256	0	0.122136	0.00956919	0.0049514	0.0579092	0.0272828	0	0.088827	0
TCONS_00000627	30.8748	13.9713	1.1183	0.588939	0.171676	0.225657	0.683796	0.105059	0.120082	0.402345	0.237619	0.000271472	0.0319084	0.313246	0.305709	0.245509
TCONS_00000628	1.08453	0.627017	0.778496	0.50048	0.705031	0.596333	0.675953	0.86796	0.748391	1.81396	0.938704	1.33647	0	0.113254	0.885598	0.494833
TCONS_00000629	0.190498	0.0723587	0	0.150964	0.102932	0.119473	0.409644	0.12828	0.190655	0	0.490237	0.0758402	0.825363	0.367979	0.277812	0.220487
TCONS_00000630	4.6771	5.76605	2.91772	5.11564	4.6285	4.6707	6.43987	4.84142	15.3714	9.79401	4.24261	3.81396	7.66323	11.3854	4.80251	7.34994
TCONS_00000631	0	0	1.99185	0.00183129	0	0.000549892	0.000372658	0.0107799	1.81675	0.0391861	0	0.00991379	1.11416	0	2.10341	0.0159145
TCONS_00000632	11.5845	9.78731	11.0536	10.7634	8.66728	8.60863	12.6398	11.9059	20.8025	22.9412	6.99902	8.06109	21.9581	27.9938	13.3606	11.5258
TCONS_00000633	82.5604	85.5369	78.077	70.8523	49.3948	45.8612	81.0787	50.6345	124.922	106.387	50.6955	53.1122	412.966	507.342	67.8372	61.8449
TCONS_00000634	0.367627	0.382107	0.230779	0.254563	0.307247	0.25298	0.234125	0.229494	0.520576	0.668252	1.30605	1.91861	2.24801	1.88864	0.567229	0.451123
TCONS_00000635	0.0187009	0.0265738	0.0348019	0.035998	0.142331	0	0	0	0	0.0891043	0.184326	0.220823	0.0945559	0	0	0
TCONS_00000636	0	0	0.0246741	0.0757445	0.199844	0.12765	0.0240017	0.233617	0	0	0	0	0	0	0	0
TCONS_00000637	0	0	0.0253113	0	0.341378	0.261769	0	0	0	0	0	0	0	0	0.0245413	0
TCONS_00000638	0	0	0	0	0.435129	0.344138	0	0.410098	0.148946	0.318969	0	0	0.0561015	0	0	0.020689
TCONS_00000639	0	0	0	0	0.0864551	0.555111	0	0.182881	0.534103	0	0	0	0	0	0	0
TCONS_00000640	0	0	0.0331832	0	0.0893199	0.219668	0	0.0447636	0.0397303	0	0	0	0	0	0.0214011	0
TCONS_00000641	0	0	0	0	0	0	0.656701	0.0411785	0	0	0	0	0	0	0	0
TCONS_00000642	0	0	0.0399061	0.0383124	0.0470275	0.0304838	0.491079	0.102022	0	0	0	0	0	0	0	0
TCONS_00000643	8.14156e-06	0.0650831	0	0	0	0.0754181	0	0	0	0	0.0963806	0	0	0	0	0
TCONS_00000644	0	0	0	0	0.420648	0.000615153	0.00037634	0	3.29383e-05	0	0	0	0.00682977	0	0	0
TCONS_00000645	0	0	2.13367	1.26424	1.96228	1.27181	2.66668	1.58025	0.000478289	4.29783e-07	0	0	0	0	0	0
TCONS_00000646	0.0335286	0	3.23255	2.37545	4.6101	4.26867	6.95186	4.33125	0.0273096	6.72431e-07	1.46809	1.62339	0.0357723	0	0.564753	0.309567
TCONS_00000647	0	0	6.98778	7.03048	7.86975	9.53355	14.821	10.1772	0	0.0357941	0	0.557654	4.25462e-06	0	0.309625	0.0836272
TCONS_00000648	0	0.0296586	0	0	0.0873365	0	0	0	0	0	0.0261031	0.00118903	0	0.0177231	0.0292573	0.0261903
TCONS_00000649	0	3.06326e-05	0	0	0.107101	0	0.139436	0.00553359	0	0	0	0	0.0273564	0.000575748	2.90079e-05	0.000247872
TCONS_00000650	0	0.166571	0	0	0	0	0	0	0	0	1.75181	0.94482	0	0.0418904	0.166022	0.0843591
TCONS_00000651	1.5659	1.19325	0.141782	0.129745	0.341147	0.130481	0.27211	0	0.323506	0.27899	2.50344	1.64376	0.0800317	0.49028	1.11991	1.72678
TCONS_00000652	0.539172	1.82295	0.112817	0.113261	0.126799	0.0924445	0.135054	0.280982	1.28954	1.05377	5.3734	6.88696	0.450801	0.268491	2.18542	3.11456
TCONS_00000653	1.90494	0.800867	4.65474	5.32062	6.39424	6.26049	1.1658	3.07878	0.00230095	0.256213	0	0.00171885	5.28649	7.76291	0.0226344	0.00171096
TCONS_00000654	4.85763	9.94957	6.0889	7.55944	12.9738	11.1298	6.87427	7.86073	9.00809	13.4816	21.2034	16.2166	5.03084	4.95731	10.0021	12.4193
TCONS_00000655	9.55673	13.6002	1.00588	0.0900804	1.6055	4.99349	3.98991	2.95136	10.1886	9.27135	18.4736	26.1751	2.38951	0.00114363	15.0308	15.0022
TCONS_00000656	4.53174	6.63429	4.59344	3.96957	7.52014	8.04723	5.76278	8.24958	8.36529	14.4657	7.27001	5.18489	0.290216	0.10904	18.1206	20.6488
TCONS_00000657	0.161466	0.364997	2.09732	1.7706	0.846421	1.07145	1.13896	0.640797	0.248637	0.318745	1.54989	2.34074	0.175163	0.0157379	0.514276	0.473209
TCONS_00000658	0.0873179	0.106959	0.0119426	0.00946839	0.0110677	0.0188244	0.0258154	0.0202818	0.225271	0.174992	0.982029	1.43764	0.0654806	0.00882461	0.0980769	0.0832767
TCONS_00000659	0	0	0.133932	0	0	0.247272	0.00407209	0.358715	0	0	0.000387629	0	0	0	0	0
TCONS_00000660	0	0	0.00547313	0.0139304	0.00168413	0.0846839	0.000249076	0.00297316	0	0	0	0	0	0	0	0
TCONS_00000661	0.321792	0.935731	0	0	0	0.32524	0.477204	0.242474	2.50931	1.06287	0.752782	0.476947	0.646639	1.06816	0.412577	0.187721
TCONS_00000662	0	0	0	0.252851	0.783527	0.967241	0.221032	0	0	0	0.0548442	0	0	0	0	0
TCONS_00000663	0	0.235466	0.00845368	0	0	0	0	0	0.00735659	0.141705	0	7.82201e-05	0.000806509	0	0	0.000212518
TCONS_00000664	0	0.0470274	0	0	0	0	0	0	0	0	0.00105187	0	0.000210816	0	0	0
TCONS_00000665	0.3198	2.09484	0	0.000542441	0	0	0	0	0	2.74409	0	0.0505694	2.83555	5.42792	1.24708	2.6122
TCONS_00000666	0.0666608	0.487599	0	0.000183188	0	0	0	0	0	0	0.000608719	0	0.9886	0.621514	0	0.00049831
TCONS_00000667	0	0	2.02392	0.624627	0.0388309	1.23447	0.453887	1.39625	0	0	0	0	0	0	0.00386192	0.00378277
TCONS_00000668	2.17232	0.948506	0	0	0	0	0.000602115	0	3.19741	0.309475	0	0.738995	2.11598	4.08923	2.49422	0.649644
TCONS_00000669	0.542082	0.230654	0	0	0	0	0.000243528	0	0	0	0.509315	0	0.790277	0.551432	0	0.000231728
TCONS_00000670	0.336011	0.00542953	0.314653	0	0	0	0	0	0	0	0.360893	0.000107675	0	0.670164	0	0
TCONS_00000671	0	0	0.504208	0.876203	1.65392	0.910547	0.692484	0.217968	0	0	0.0936928	0	0	0	0	0
TCONS_00000672	0.236979	0.061237	9.38709e-05	0.000158324	0.258627	0	0.173123	0	1.06155	2.74984	1.9224	0.612241	1.99107	1.62502	0	0
TCONS_00000673	0	0	0.282186	0.835181	0.656752	0.000285697	0.0741971	0.000153471	0	0	0	0	0	0	0.113648	0.0576646
TCONS_00000674	0	0.000413089	0.0110579	0	0	0	0	0	0.006688	0.523205	0	0.422408	0.558267	0	0.0028663	0.341167
TCONS_00000675	0.0841643	0	0	0	0	0	0	0	0.00484334	0	0	0	0	0	0	0
TCONS_00000676	0	0	0	0	0	0	0	0	0.338031	0	0	0	0	0	0	0
TCONS_00000677	3.31298	2.22633	0.557446	0.439262	1.25091	0.881318	0.822064	1.10977	3.37338	3.4816	1.72508	1.90504	4.44276	2.87433	2.42179	2.21129
TCONS_00000678	0.710169	0.000910813	0.868067	1.76817	1.3889	0.883163	0.740371	2.07753	1.74717	1.19977	0.934899	1.45434	0.151252	0	3.35757	3.30298
TCONS_00000679	0.140748	0	0	0	0	0	0.573508	0	0	0.231706	0.423331	0.410013	0	0.505585	0	0
TCONS_00000680	0	0	0.0930599	0	5.71542e-05	0	0	0	0	0	0.125783	0	0.219576	0	0.323069	0.000259677
TCONS_00000681	0.342508	0.515098	0.187846	0.0986451	7.39977e-05	0.000125335	0.695853	0.357583	3.02057	0.962438	0.374925	0.534198	0.874703	0	0.000262569	0.000164245
TCONS_00000682	4.52262	4.10364	5.78624	5.49237	4.6406	5.12474	5.44323	4.41683	4.39383	5.68808	4.42371	6.19946	8.31834	10.9095	3.04639	2.97026
TCONS_00000683	0.0963426	0.105879	0.157494	0.106749	0.163474	0.113832	0.194631	0.277809	0.224365	5.45464e-05	0.343312	0.286722	2.39096e-05	0.0570625	0.155143	0.0972405
TCONS_00000684	0.110119	0.0633071	0.495278	5.7034e-05	0.503335	0.285316	0.450909	0.918697	0	0.103592	0.0602557	8.75463e-05	0.00588908	0	0	0.161805
TCONS_00000685	0.18187	3.18154e-06	0.322241	0.600447	0.457628	0.924472	0.838522	0.856728	0.000292082	0.301458	0.4227	0.0971781	0.0593055	1.54176e-06	0.134862	0.251306
TCONS_00000686	0.103473	0.070737	0	0.125276	0.524077	0.53197	0.160734	0.366235	0.183238	0	0.277009	0.184751	0	1.64746e-06	0.259068	7.1579e-05
TCONS_00000687	0	0	0.0204543	0.249628	0.0294728	0.166329	0.0949014	0.215945	0	0	0	0	0	0	0.0146071	0.0322565
TCONS_00000688	0	0	0	0	0.0593171	0.140144	0.0697781	0.126051	0	0.181927	0	0	0	0	0	0
TCONS_00000689	0	0	0	0	0	0.0176459	0	0.0323985	0.609096	0.477619	0	0.0179256	0	0	0	0
TCONS_00000690	0.00310306	0.0133894	0.028649	0.0545229	0.135429	0.204733	0.148451	0.214106	0.535257	0.605931	0.0121984	0.0272871	0.0157096	0.0254058	0.0083037	0.0118406
TCONS_00000691	0	0	0.0128309	0.0133629	0.0117322	0	0.1115	0.0369363	0.414756	0.918461	0	0	0	0	0.0248322	0
TCONS_00000692	0.178029	0.267829	0.388995	0.457727	0.0776018	0.0512859	0.339163	0.189471	0.323772	0.194414	0.226546	0.123133	0.457166	0.431841	0.183307	0.167407
TCONS_00000693	0.785835	0	6.05332	3.14357	0.972111	1.37972	4.45745	1.66138	8.42513	11.3001	9.02969	6.40366	7.65876	0.215344	6.21618	1.52732
TCONS_00000694	5.57098	9.02783	10.0158	10.6015	2.09093	1.67595	7.41868	1.97954	7.88011	3.10278	2.89469	3.05248	12.0324	17.8203	3.70589	5.92669
TCONS_00000695	4.47219	4.98155	1.29622	1.58299	0.000221985	0.0871892	2.86313	0.394896	2.58436	2.33766	0	1.32643	7.67486	4.2043	5.45034	2.30767
TCONS_00000696	3.4692	5.50739	7.49075	6.01494	1.22395	0.994311	2.65521	1.94513	6.41244	7.67876	1.40908	3.30396	1.05923	4.81764	4.42876	5.63478
TCONS_00000697	7.75492	9.13684	3.14027	6.47126	0.814836	0.640979	1.69196	1.38454	0	0	4.97787	1.40945	0	0.201881	0.0613834	0.272079
TCONS_00000698	1.36341	1.15122	0.178049	0.0686867	0.0983243	0.176513	0.0981094	0.104399	0	0.103292	3.48263	2.43448	0	0	0.0302343	0
TCONS_00000699	0	0	0.00540389	0	0	0	0	0	0.360434	0.408424	3.60136	3.71264	0.0878575	0.000675317	0.0083637	0
TCONS_00000700	25.2174	19.5006	20.2448	16.5968	3.10509	3.40224	8.5914	3.82937	1.58822	0.490652	44.7835	49.358	0.00204755	0.00123544	0.628925	0.629338
TCONS_00000701	0	0	0	0	0	0	0	0	0	2.28156	0.840771	0.40782	0	0	0	0
TCONS_00000702	13.6714	5.31481	1.00025	1.85765	1.15954	0.511773	1.88602	0.132301	0	0.210883	9.1231	3.93479	0	0.26529	0.0344586	0.220533
TCONS_00000703	0	0	0	0.409171	0.00106579	0.00422422	0.000982599	0.000901276	0.00643881	0.000637057	0.0023388	0.000745612	0.327632	0.367874	0.109113	0.0025503
TCONS_00000704	0.213386	0.576218	0.035199	0.129906	0.147112	0.0434294	0	0.0761163	0	0	0.360909	0.670487	0	0	0.261502	0
TCONS_00000705	0.173292	0.351751	0.0359268	0.188497	0.231941	0.0851768	0	0.0691564	0	0	0.284499	0.940131	0	0	0.225718	0
TCONS_00000706	0.107536	0	0.049326	0	0.0497691	0.0605316	0	0.117617	0	0.224318	0.894639	0.691487	0.348742	0	0.307433	0
TCONS_00000707	4.06902	2.93378	1.04639	0.663267	1.57323	1.79539	1.36588	1.1689	7.23846	6.16284	5.87457	11.5152	4.27907	0.00168141	4.31924	1.69284
TCONS_00000708	5.12274	4.84324	1.05877	0.465813	1.03599	0.980191	0.972952	1.30598	6.73621	7.81423	7.592	8.50422	5.62165	6.88754	5.10287	6.62587
TCONS_00000709	32.6137	26.8896	3.95227	5.12207	6.26007	8.69465	5.7342	6.99084	29.8034	25.1539	27.4888	43.0733	21.9681	33.113	21.8469	22.4088
TCONS_00000710	0	0.205034	58.2751	56.4231	15.3547	15.3124	6.64108	13.0316	0	0	0	0	0	0	0	0
TCONS_00000711	0.0597313	0	6.64243	5.40262	0.855306	1.25994	0.327618	0.656017	0.13222	0.0938404	0.0440427	0.0729899	0.0251891	0.0950491	0.102237	0.0284207
TCONS_00000712	0.907543	0.553731	0.78073	0.592404	0.926795	0.961544	0.575338	1.15461	1.51106	2.03987	1.77035	0.87307	0.568905	0.442874	0.666009	0.284772
TCONS_00000713	6.32149	6.24547	2.91163	2.28303	3.76235	4.27725	3.28952	4.13325	8.81354	10.3571	4.29136	5.22109	2.0665	0.980522	5.15015	2.81939
TCONS_00000714	57.8411	35.5272	17.9704	13.9625	14.4974	16.2315	21.5174	16.2745	47.5033	48.3638	24.7886	27.7945	56.4913	43.5286	36.3252	18.3408
TCONS_00000715	9.11734	13.6494	5.22279	5.49799	6.74323	7.63355	2.37465	6.61412	5.48996	11.5178	21.5113	25.2197	5.00919	5.98194	12.7751	19.9815
TCONS_00000716	0.0485461	0.0346248	0.135077	0.176265	0.247551	0.188138	0.0760058	0.3138	0.0404315	0.115049	0.119447	0.226157	0.15333	0.0330386	0.0326694	0.19445
TCONS_00000717	0.195196	0.279589	0.0312829	0	0.134446	0.454872	0.0910593	0.23311	0.0117631	0.0412321	0.0533455	0.0633807	0.0359061	0	0.321751	0.522905
TCONS_00000718	0	0.0376845	0.0341316	0.0962988	0.217767	0.2148	0.0415805	0.290632	0	0	0.0161475	0.0250664	0	0	0.263241	0.174458
TCONS_00000719	5.46129e-05	5.67095e-05	4.65909e-05	0.0261422	5.59844e-05	2.44178e-05	0	5.50507e-05	0	1.85657e-06	0	0	0	0	5.53615e-05	5.66031e-05
TCONS_00000720	0.119562	0.0778651	0.163913	0.219458	0.176793	0.0239663	5.81686e-05	1.12279	0	0.0171788	5.18895e-06	3.85427e-05	0	0	0.787712	1.19139
TCONS_00000721	0.176235	0.159296	0.0747072	0.307749	0.220623	0.367072	0.0549195	0.203702	5.11553e-06	2.29176e-06	1.26317e-06	0.038578	5.03203e-06	0	0.21872	0.286416
TCONS_00000722	0.055541	0	0.0838751	0.16683	0.249435	0.322911	0.0472833	0.273117	0	0	0.0280416	0.0133841	0	0	0.357321	0.363594
TCONS_00000723	3.98989	5.85579	1.59693	2.73597	3.9055	3.20399	2.44379	2.63267	2.80253	1.74918	7.62915	3.34012	5.42779	7.94965	3.8057	5.28137
TCONS_00000724	1.21194	0.525123	0.785225	0.761487	1.12751	0.661865	0.515443	0.87623	0.328726	0	1.6454	1.47011	1.14066	1.02107	0.35383	0.144433
TCONS_00000725	0.296701	0.725358	0.346405	0.503403	0.122389	0.440517	0.20893	0.596229	0	0.000682763	0.756055	0.251063	0	2.08714	1.07828	0.852568
TCONS_00000726	0.870676	0	0.443197	0.0754039	0.17634	0.142571	0.115491	0.0678913	0	1.2891	0.843814	0.406005	2.26299	0.649542	0.282902	0.00342559
TCONS_00000727	0.419604	2.04801	0.957712	0	0.363558	0.661555	0.305705	0.0938879	1.72911	1.46011	0.883973	0.951645	2.08789	5.33601	0.693805	2.74872
TCONS_00000728	2.39099	2.71237	1.16598	2.67546	1.96292	1.30382	0.893088	2.11152	0.518648	0.759933	0.00269298	2.87488	4.70118	0.0186876	2.63003	2.28826
TCONS_00000729	1.41357	0.739514	0.504634	0.268701	0.387383	0.435934	0.287516	0.696986	0.836635	0.278976	1.63018	1.37333	0	0.537326	0.920003	1.14488
TCONS_00000730	0	4.51495	0	0	0.779256	0	0.132166	0	0	0	4.30441	0	0.294404	0	2.28147	2.01802
TCONS_00000731	33.9068	41.2607	48.6014	37.4426	25.0089	27.652	48.5506	34.9966	155.954	153.396	19.4997	21.4759	232.909	190.37	22.2754	19.527
TCONS_00000732	16.8956	10.3105	4.66328	12.3286	8.97633	4.22079	10.6226	2.49262	12.7519	8.13841	1.75617	3.31212	50.0609	139.697	3.68834	4.18371
TCONS_00000733	0.218264	0.0617249	0.0203438	0	0.0552429	0.0211142	0.098678	0	0	0.156411	0.408783	0.171951	0	0.118515	0.473032	0.223395
TCONS_00000734	0.106866	0.0376109	0	0.0510676	0.0673711	0.051649	0.12144	0.0236284	0	0	0.158136	0.0790919	0	0	0.556684	0.222298
TCONS_00000735	0.0773671	0.128667	0.0478562	0.0374293	0.04381	0.0374745	0.0692739	0.0574583	0.257833	0.0611551	0.266537	0.202408	0	0.175473	0.56721	0.509897
TCONS_00000736	3.76464	2.77709	2.9772	2.7117	1.28807	1.62534	1.61547	1.7612	4.31093	4.40685	1.4212	1.85511	2.42527	4.14635	3.71676	2.69707
TCONS_00000737	17.6774	13.4364	7.16149	7.4665	6.52044	6.23435	6.92631	7.21431	11.5964	10.9558	5.1735	6.03471	12.9797	12.7559	7.26888	8.9564
TCONS_00000738	0.461006	0.00048527	0.000928226	0.000780921	0.00424448	0.000749806	0.000308504	0.00493649	0	0	0	0	0.000892129	0	0	0
TCONS_00000739	0	0	0	0	0	0	0	0	0	0	0	0	0	0	0	0
TCONS_00000740	55.0842	36.7295	18.7448	20.519	12.6045	12.7019	13.4707	14.9255	62.4472	55.1659	17.8952	13.2943	65.4895	70.2516	19.0767	13.6983
TCONS_00000741	0.108487	0.157289	0	0	0	0	0	0	0	0.257007	0.21045	0.528835	0	0	0	0
TCONS_00000742	1.05544	1.57286	37.1201	35.1125	7.53887	8.52447	33.8836	4.21395	5.03488	5.15239	2.57106	2.22461	1.75589	2.06811	1.2267	0.50805
TCONS_00000743	0	0	3.68962	3.65006	0.97124	1.01872	3.19334	0	0.0270856	0	0.135548	0.242415	0.0699251	0.150817	0	0
TCONS_00000744	1.09557	0.804035	0	0	0	0	0	0.878815	0.986562	0.374608	0	0	0	0	0.570024	0.920725
TCONS_00000745	0.208703	0.0103859	7.61936	6.75564	2.09244	0.00683486	8.08123	2.46683	3.23708	2.7103	1.0163	1.41488	0.00161503	0.4184	0.261784	0
TCONS_00000746	0.767491	1.29759	10.7514	8.71763	0.649327	2.67193	2.73477	3.391	0	0.00317908	0.0368988	0	0	0	0.716411	0.2651
TCONS_00000747	1.30364	0.901953	0.442834	0.00738159	0.00257192	0	0	0.922004	0.000580977	0	0.4951	0.00320744	0.000121962	0	1.44006	2.95486
TCONS_00000748	1.09254	0.63433	0.252236	0.00423798	0.00191839	0	0	0.790322	0.000461803	0	0.348843	0.727644	0.000104054	0	1.27717	0.0346363
TCONS_00000749	17.8858	0.0117792	0.793	2.81767	1.79051	0.680162	4.39306	3.06429	0	0	0.000117756	0	0.640724	0.24546	0.360229	0
TCONS_00000750	0.337692	35.6904	7.2461	4.92972	4.68269	5.60583	3.38691	1.23979	68.7047	71.6038	4.47024	3.8055	6.65597	9.14582	6.51174	4.77675
TCONS_00000751	1.71423	4.32402	0.490035	0.563774	0.426376	0.517958	0.602009	0.304322	2.62428	2.70414	1.26532	1.02862	0	0.652988	1.76543	1.46735
TCONS_00000752	35.2459	67.4077	13.3112	11.6061	10.1492	11.7721	11.8207	6.89443	59.3682	54.3277	5.60112	6.92836	9.44192	11.5788	17.5257	13.1895
TCONS_00000753	1.03363	0	0.00270999	0.00095425	0.00217606	0.000546872	0.00393213	1.98185	0.509838	0	0.000164578	0.000120913	0.0401313	0	0.010288	0.000582159
TCONS_00000754	0.0935004	0.00267648	34.6835	25.7391	15.9417	14.8934	12.1145	6.00643	0	0	0	0	1.09958	3.6573	0.0526934	0
TCONS_00000755	0	0	0	0	0	0	0	0	18.5193	17.9283	0.243926	0	0	0	0	0
TCONS_00000756	5.53472	4.40736	0.248343	0.275317	0.304957	0.434609	0.737043	0.549482	0.293879	0.364388	1.41737	1.70135	0.550068	0.367722	0.646101	0.587421
TCONS_00000757	3.79036	2.73295	1.57306	2.25777	6.21471	6.38172	12.4772	5.61903	0.373926	0	1.12618	1.20855	6.53845	0.867403	0.412341	0.285901
TCONS_00000758	0	0	0.820901	2.65371	1.71849	2.10664	8.93368	1.82396	0	0.303405	0	0	9.45171	7.18676	0	0
TCONS_00000759	0	0	0.326066	0	0.290771	0.747417	1.32192	0.644785	0	0	0.0282647	0.0629231	0	0	0	0
TCONS_00000760	0	0	0	0	0	0	0	0	0.00287359	0	0	0	0	0	0	8.20556e-05
TCONS_00000761	0.0404489	0.964412	16.9609	18.3813	16.1799	15.6203	77.1847	22.0575	0	0	0	0	12.1356	10.9238	0	0
TCONS_00000762	0	0	0	0	0	0	0	0	0.0501489	0	0	0	0	0	0	0.000176035
TCONS_00000763	0	0	0	0	0	0	0	0	0.124035	0.417281	0	0	0	0	0	0
TCONS_00000764	0	0	0	0.222198	0.0229715	0	0	0.277678	0.0222291	0	0.0804499	0	0	0	0.000426698	0.114103
TCONS_00000765	0	0	0	0	0	0	0	0	0.905037	0.200335	0.01745	0	0	0	0	0
TCONS_00000766	0.00121397	9.26905	15.0187	11.2279	3.24239	4.24507	15.0786	26.7792	5.13004	11.8377	0.141271	0.000769553	7.26864	0	0.00023334	0
TCONS_00000767	2.12102	0.654261	0	0.0809428	0.476264	0.62703	0.366555	0.191332	0.238521	0.779751	0.343324	0	0.15433	0.623997	0.197077	6.85408e-05
TCONS_00000768	0	0	0	0	0	0	0	0	0	0	0	0.560872	0	0	0	0.274211
TCONS_00000769	1.4256	0	0	0	0	0	0	0	0	0	0.0577516	0.201856	0	0	0	0
TCONS_00000770	37.9086	18.221	3.97211	5.62099	5.64883	5.12508	13.6474	5.85511	10.7909	8.33469	0.988791	1.79894	0.0223651	6.79093	2.35822	3.04328
TCONS_00000771	0	0	0.130097	1.39543e-05	0	0	0.023031	0	0	0	0	0	0	0	3.5457e-07	0
TCONS_00000772	0.000248135	0.000271961	0.000268167	0.109177	0.000263308	0.000269721	0.000252881	0.000261187	0.000269686	0	0	0	0	0	0.000269713	0.000265264
TCONS_00000773	0.0122128	0.0748564	0.0335026	0	0.0770114	0.0308653	0.13519	0.0483792	0.13031	0	0	0	0	0	0.00558129	0.0246092
TCONS_00000774	0.00126512	0	0.105953	0.0830071	0.0241139	0.0391315	0.216885	0.11268	0	0	0	0	0	0	0	0.0122753
TCONS_00000775	7.01773	3.13343	3.154	3.40263	0.81061	0.710902	2.69734	0.867381	8.05744	5.70254	2.29185	3.07018	0.4826	0.59156	2.82484	1.73569
TCONS_00000776	0	0.283832	0	0	0	0	0	0	0.474359	1.25271	0	0	3.74996e-05	0	0	0
TCONS_00000777	0	0.17329	0.00138073	0	0.000759071	0	0	0.000113905	0	0	0	0	0.128284	0	0	0
TCONS_00000778	0	0	1.30137	1.44717	0.0562484	7.43015e-05	0.000703641	0.00383763	1.58852	5.55622	5.19845	4.60565	7.69887e-05	0	0	0
TCONS_00000779	2.00844	1.06228	3.6471	1.80061	0.49398	0.862091	1.28615	0.574881	7.621	7.00324	0.329598	1.74093	0.198509	0.171442	1.86449	0.956642
TCONS_00000780	0	0.0325999	0.00138224	0.00133136	0.0906761	0	0.4621	0.494392	0.00388736	0.00201619	0.00114164	0.0006694	0.0056161	0	0	7.18996e-05
TCONS_00000781	4.03655	3.84384	10.3874	8.83067	7.43786	8.08792	9.48453	9.10275	7.16692	8.68419	5.06938	4.40069	22.4049	15.4241	4.73299	3.60969
TCONS_00000782	0.314562	0.187608	1.61566	1.71918	1.04833	1.33637	2.06575	0.988246	0.969619	0.680349	0.491148	0.474665	1.40718	0.403037	0.227608	0.190935
TCONS_00000783	6.35225	5.94062	0	0.777407	0.408382	0.397628	0	0	13.8168	7.63746	3.17426	2.54813	31.806	31.5639	5.63686	5.17058
TCONS_00000784	0.315178	0.153814	1.83596	1.6116	1.05301	1.20951	1.77732	1.09745	0.378805	0.61708	0.461592	0.577464	0.576725	0.676489	0.317772	0.445631
TCONS_00000785	0	0	0.303755	0.356742	0.117605	0.157455	0.231692	0.16487	0.0778913	0	0.0687929	0.160451	0.17591	0.0632035	0.0420439	0.0215995
TCONS_00000786	9.6443e-06	0.0651903	1.42569e-05	0.0118969	2.4668e-05	2.22242e-05	0.0922994	0	0	0	1.57532e-05	0.230534	0	3.64773e-05	0	0
TCONS_00000787	0.33215	0.0537135	0.861988	0.99433	0.368234	0.356031	2.12716e-06	0.250264	0.464525	0.783168	1.11723	0.877508	0.103199	0.0794261	1.70275	1.88313
TCONS_00000788	4.48677	4.69515	7.01657	7.19465	7.30152	7.96182	5.29142	7.00291	6.79342	7.67408	3.24512	3.10572	4.89441	4.26344	5.99804	5.29677
TCONS_00000789	0.00665658	0.0108448	0	0	0	0	0	0.0145179	0	0.0214695	0	0.0610864	0	0	0.00739583	0
TCONS_00000790	0	0	0.0082203	0.0273524	0.0320525	0	0.0130255	0	0	0.042894	0.0125541	0	0.0404789	0	0.0111143	0.0617704
TCONS_00000791	0.308981	0.139363	0.340428	0.311317	0.175424	0.422203	0.25839	0.41882	0.382095	0.256599	0.0938775	0.132145	0.295989	0.421342	0.15972	0.237778
TCONS_00000792	0.0949759	0.0426919	0.0316378	0.0783394	0.0767483	0.132815	0.029269	0.149095	0.0815315	0.0791977	0.0426254	0.0658144	0.118344	0.114411	0.203473	0.191293
TCONS_00000793	0.143429	0.171334	0.574036	0.649455	1.18612	1.27807	0.459127	0.576029	0.649485	0.58439	0.147411	0.0919819	0.0134488	0.0146727	0.414655	0.391576
TCONS_00000794	0.0738953	0.0865166	0	0	0	0.0167051	0.0641734	0.0731923	0	0.0684423	0	0.0259424	0.212579	0.804492	0.140373	0.814681
TCONS_00000795	0.350036	0.378146	0.963769	1.09624	1.18774	1.50463	0.607247	1.16597	0.659532	1.24206	0.447438	0.347722	0.167569	0.14624	1.01965	0.828111
TCONS_00000796	0	0	0	0	0	0	0	0	0	0	0	0	0.00638266	1.19623	0	0
TCONS_00000797	0	0	0	0	0.0712761	0.0806352	0	0	0	0.0974324	0	0	4.07632	1.77395	0	0
TCONS_00000798	0	0	0	0.118934	0.00158407	0.145672	0	0.0473375	0	0	0	0	3.8209	4.37286	0	0
TCONS_00000799	0	0	0.300609	0	0	0	0.00275892	0	0	0	0	0	8.31579	8.44236	0	0
TCONS_00000800	0.783156	0.183992	1.77372	1.69209	0.834402	1.61974	1.58527	0.141024	0.876749	0.270503	0.744788	0.545576	0	0	0.0914266	0.0383088
TCONS_00000801	0	0	0	0	0	0	0	0	0	0	0	0	0	0.229366	0	0
TCONS_00000802	0	0	0	0	0	0	0	0	0	0	0	0	0.702251	0.41821	0.151828	0
TCONS_00000803	2.06784	2.93982	9.25672	7.5462	4.38762	5.74954	2.72586	3.74592	3.24696	3.17388	3.40717	3.88324	0	0	0.788227	1.44444
TCONS_00000804	0	0	0.0624788	0	0.120618	0	0.0605702	0	0	0	0	0	12.8993	11.2903	0	0
TCONS_00000805	0	0.000822191	0	0	0.719205	0	2.85391	0	0	0	0.411524	0	0	0	1.11779	0
TCONS_00000806	0	0	0	0	0	0	0	0	0	0	0	0	0	0	0	0
TCONS_00000807	0	0	0	0	0	0	0.109264	0	0	0	0	0	67.6495	36.5242	0	0
TCONS_00000808	0.0712573	0.829971	0	0	0	0	0	1.19747	0	0	0	0.436924	0	0	0.952981	0.84369
TCONS_00000809	0	0	0	0	0.0187341	0	0	0	0	0	0	0	0.560118	0.0602976	0	0
TCONS_00000810	0	0	0	0	0	0	0	0.0157025	0	0	0	0.00860842	0.755613	0.0957991	0.0157388	0.008321
TCONS_00000811	0	0	0	0	0	0	0	0	0	0	0	0	1.2581	0.117776	0	0.0403696
TCONS_00000812	0	0	0	0.0592439	0	0	0	0	0	0	0	0	2.24254	0	0	0
TCONS_00000813	0	0	0.017283	0	0	0	0	0	0	0	0	0	1.31237	0.0504711	0.0167361	0.017356
TCONS_00000814	0	0	0	0	0	0	0	0	0	0	0	0	1.05	0.0753233	0	0
TCONS_00000815	0	0	0	0	0.0148809	0	0	0.0312567	0	0	0	0	0.931916	0.19116	0	0.016451
TCONS_00000816	0.495847	0.730444	2.85984	3.00698	0.933467	0.893322	0.643053	0.735116	0.608471	0.775094	11.3983	6.43538	0.137087	0.0795775	3.26555	3.38969
TCONS_00000817	0.44784	0.183712	0.50148	0.620212	1.55893	0.751064	2.39749	0	0.598901	0	0.310894	0.000621426	3.57446	6.33505	0.214694	0.000307216
TCONS_00000818	0	0.073377	0.934223	0.498853	0	0	0.451596	0	0	0.153276	0.277177	0.184813	0	0	0	0.167409
TCONS_00000819	2.3796	3.913	5.60077	6.58511	6.39119	4.61629	4.56284	4.09413	4.85343	5.0169	7.71571	5.17831	7.21606	3.50069	2.77525	2.24274
TCONS_00000820	3.19474	0.983212	4.14403	1.57558	0.608452	3.31479	6.91391	3.5117	2.63286	4.82033	2.28583	4.14705	4.50776	3.44732	2.49359	1.75255
TCONS_00000821	2.44532e-05	0	0.240108	0.209515	0	0	8.29012e-06	2.17166e-05	0	0	1.50172e-05	0	0	0	0	0
TCONS_00000822	0.00377927	0	4.8751e-05	0.0857701	0	0	0.0760714	0.00686127	0	0	0.0267053	0	0	0	0	0
TCONS_00000823	9.40405e-05	0	0.115508	1.8057e-05	0	0	0	0.000101114	0	0	0.000110948	0	0	0	0	0
TCONS_00000824	0	0	0.474131	0.0429416	0	0	0	0	0	0	0	0	0	0	0	0
TCONS_00000825	0	0	0.315352	0.116653	0	0	0.0559147	0	0	0	0	0.0302645	0	0	0	0
TCONS_00000826	0.0294651	0	0	0	0	0	0	0	0	0	0	0	0	0	0	5.83862e-06
TCONS_00000827	5.09411e-06	0	1.04377	0.921312	0.591316	1.10594	0.740847	0.485616	0	0	0	0	0	0	0	0
TCONS_00000828	4.83293e-05	0	4.31081	3.35221	1.37034	0.444746	4.21854	0.0760077	0	0	0	0.00246381	0.111201	0	0	0
TCONS_00000829	0.0801964	4.87408e-06	0	0.000281881	0.000271639	0.00097919	0	0.000275108	0	0	0.258548	0.283232	0.000133136	5.00184e-06	0	0
TCONS_00000830	1.19254e-05	0.182036	4.90988	3.43453	4.6254	6.9597	4.50817	4.92375	2.03066e-05	2.12831e-05	0.329886	0.114102	0.436478	0.28982	0.0627695	0.0658195
TCONS_00000831	0.077459	0	5.37747	6.27115	5.14053	4.68026	6.60224	3.17703	0	0	0.399176	0.372568	1.18694	0.85311	0.0114993	0.198164
TCONS_00000832	0.0396261	0	2.8449	1.66374	1.71699	2.27651	1.57295	1.83109	0	0	0.00740032	0.154923	0	0	0.0455737	0.0607051
TCONS_00000833	0	0	0.195569	0.0983952	0	0	0	0.0935035	0	0	0	0.000224594	0	0	0	0
TCONS_00000834	0	0	0.0116818	0.892958	0.704795	1.86902	0.00795765	1.63378	0	0	3.03272e-05	0	4.37758e-05	0	3.27321e-06	0
TCONS_00000835	0	0	1.40664	0.356139	0.26741	1.08106	1.0771	0.757697	0.0741412	0.157903	0.106565	2.04204e-05	0	0	0.000851901	0
TCONS_00000836	0	0	0.25191	0.259345	0.206775	0.258347	0.338994	0.157071	0	0	0	0	0	0	0	0.0115052
TCONS_00000837	0	0	0.283484	0.131641	0.0231583	0.0532887	0.0752587	0.0731113	0	0	0	0	0	0	0	0
TCONS_00000838	0	0.00488493	0.203902	0.265225	0.101729	0.184579	0.0752664	0.0365243	0	0	0	0.00331973	0	0	0	0
TCONS_00000839	0	0	0.422172	0.250707	0.256614	0.216854	0.0460068	0.130662	0	0	0	0	0	0	0	0
TCONS_00000840	0	0	0.438427	0.0872658	0.192361	0.0447571	0	0.12192	0	0	0	0	0	0	0	0
TCONS_00000841	0	0	0	0	0.0279686	0.299583	0.0142028	0.075069	0.0177025	0.0125645	0	0	0	0	0	0
TCONS_00000842	0	0	0	0	0	7.54725e-06	0	0.0576985	0	0	0	0	0	0.00442054	0	0
TCONS_00000843	0	0	0	0	0.433958	0.312374	0	0.10051	0	0	0	0	0	0.00150587	0	0
TCONS_00000844	0	0	0	0	0.0567212	0.261245	0	8.55033e-06	0	0	0	0	0	1.09128e-05	0	0
TCONS_00000845	0	0	0	0	0	0	0.131085	0	0	0	0	0	0	0	0	0
TCONS_00000846	0.268747	0	0.331448	0.0878649	0.403529	0.522691	0.237724	0.161247	1.02986	0.939379	0.517987	0.175428	0.654758	2.20406	0.159527	0.171219
TCONS_00000847	0.000937895	0.00107392	0.000247181	0.000387328	0.134182	0.000329438	0.000153313	0.00145314	0	0.000134118	0.000284959	0.171429	0	0	0.0013008	0.00171772
TCONS_00000848	2.31581	2.05354	1.70982	1.68151	1.98043	2.65886	2.18644	3.04379	3.86435	5.24399	4.25311	4.13787	11.2475	3.61729	4.96648	2.763
TCONS_00000849	0.540453	0	0.455663	0.722716	0.918284	1.18462	0.192993	0	0	0	0	0	0.00394534	4.65501	0	0
TCONS_00000850	56.1986	26.0256	24.3502	30.2807	16.3152	25.3489	19.181	23.7432	114.633	85.8669	20.0584	22.5498	4.66384	7.8099	28.4127	22.5061
TCONS_00000851	0.0189812	0	0.247326	0.127862	0.0962897	0.183701	0.0855462	0.101155	0	0	0.0187017	0	0	0	0	0
TCONS_00000852	0	0	0.0693271	0.0237014	0.0208399	0.23937	0.0673714	0.0438367	0.082969	0	0	0	0	0	0.0223985	0.0458921
TCONS_00000853	0	0	0.0337526	0	0	0	0	0	0.484548	0.868821	0	0	0	0	0	0
TCONS_00000854	0	0	0	0	0	0	0	0	0	0	0	0	0	0	0	0
TCONS_00000855	0	0	0	0.00891833	0	0	0	0	0	0	0.0141777	0	0	0	0	0
TCONS_00000856	0	0	0	0	0	0	0	0	0	0	0.136474	0.104332	0	0	0	0
TCONS_00000857	0	0	0.00639862	0	0	0	0	0	0	0.0163238	0.333305	0.203079	0	0	0.0123709	0
TCONS_00000858	0	0	0	0	0	0	0	0	0	0	0.0936198	0.257327	0	0	0	0
TCONS_00000859	0	0	0	0	0	0	0	0	0	0	0.206804	0.0549817	0	0	0	0
TCONS_00000860	0	0	0	0	0	0	0	0	0	0	0.239238	0.0597256	0	0	0	0
TCONS_00000861	0	0	0	0	0	0	0	0	0	0	0.843128	0.0776256	0	0	0	0
TCONS_00000862	0.00686228	0.00983609	0	0	0	0	0	0	0	0	0.0134962	0.0335771	0	0	0	0
TCONS_00000863	0	0	0	0	0	0	0	0	0	0	0	0	0	0	0	0.039763
TCONS_00000864	0	0	0	0.134398	0.0552429	0	0	0.217237	0.0422854	0	0.122325	0	0	0	0	0.0267834
TCONS_00000865	0	0	0.407716	0.101	0.462192	0.641866	0.46433	0.49767	0	0	0.298379	0.282099	0	0	0.0218342	0
TCONS_00000866	0	0	0.240631	0.178026	0.337852	0.688691	0.686567	0.28221	0	0	0	0	0	0	0	0.000173508
TCONS_00000867	0	0	0	0.0268681	0.347133	0.000162634	0.000419868	0.00852579	2.63447e-06	0	0	0	0	0	0	0
TCONS_00000868	0.0196915	0.0226516	0	0.00530504	0.227182	0	0	0.0117864	0.167367	0.175331	0.00435071	0.00136963	0.00993879	0	0.0126343	5.96941e-06
TCONS_00000869	5.79759e-05	5.5631e-05	6.11362e-05	0.081604	0.225039	0.774429	0.53129	1.25994	5.34463e-05	0.317842	0.983647	0.564815	5.70792e-05	0	0.115644	0.0378627
TCONS_00000870	0	0	0	0	0	0	0.0147048	0	0	0	0	0	0	0	0	0
TCONS_00000871	0	0.00516517	0.829909	0.672044	1.23875	1.82028	0.649611	0.931542	0	0.0275494	0.0700659	0.0358708	0.00778772	0.00961597	0.00571995	0.0134288
TCONS_00000872	0	7.43219e-05	0	0	0	0	0	0	0	0	0	0	0	0	0	0
TCONS_00000873	0	7.41022e-06	0	0	0	0	2.43243	0.0409956	0	0	0	0	0	0	0	0
TCONS_00000874	0	0.0309637	0.467671	0.64861	0.706659	0.738864	0	0.538486	0	0	0	0	0	0	0	0
TCONS_00000875	3.43548e-06	0	2.89074	3.57997	6.62631	5.72194	9.54791	8.38221	4.83861e-06	7.21578e-06	0	0.468986	5.23842e-06	0	2.96893e-06	2.63939e-06
TCONS_00000876	0.000180696	0.000108768	5.20218	0.9511	1.53188	1.72578	1.11677	1.23759	0.000183298	0.000178125	0.000188236	7.72155e-06	0.000182798	2.14303e-06	2.27687e-05	0.000184048
TCONS_00000877	0.0667637	0.109316	4.38557	7.82843	4.60682	7.68211	7.63136	8.27368	0.0414715	0.0212677	0.619135	5.7302e-06	0.0365761	0.1056	0.148676	0.103512
TCONS_00000878	0.062522	0	0.00250116	0	0.0815614	0.000124928	0	0.111414	0	0	0.100196	0	0	0	0	0
TCONS_00000879	0.757618	0.168915	0.321575	0.344531	0.924452	0.741386	0	0.100399	1.94173	1.10238	0.360587	0.229322	1.13581	0.649793	1.04279	1.35377
TCONS_00000880	0	0	0	0	0	0.104597	0	0	0	0	0	0	0	0	0	0
TCONS_00000881	2.33425	1.34651	0.259013	0.0395354	0	0	0.0141116	0	4.68948	3.57097	1.45404	1.07926	1.09023	3.89132	0	0.826942
TCONS_00000882	6.79499	6.57243	1.54918	2.05221	2.63102	3.44344	2.1748	2.47689	6.05303	6.78551	4.34838	3.5434	4.34119	4.1724	7.11195	6.23667
TCONS_00000883	0.578086	0.00015503	0.932698	0.00011803	0.00245054	0.321165	0.173833	0.840254	0.000123101	0.000114551	0	0.189526	0	0.15101	0.000760412	0.241073
TCONS_00000884	0.000898463	0	7.16917e-05	0	6.1888e-05	0	0	0.000874626	0	0	0.00101191	0	0	0	0	0
TCONS_00000885	0	0.77744	0.599937	0.769962	0.904814	0.552363	0.565683	0	1.30834	0.467319	0.0821525	0.332463	0	0	0.134719	0.000570898
TCONS_00000886	2.74289	3.85004	2.41466	1.75086	2.81735	2.68216	2.52616	1.59225	10.4824	9.67067	13.0153	18.8966	14.5224	16.5984	1.98595	2.34653
TCONS_00000887	0.30098	0.328089	0.000636738	0.868761	0.870385	0.469894	0.752624	0.265689	5.8443	4.95338	2.23568	8.91497	0.000855497	2.75933	1.37864	0.000384107
TCONS_00000888	5.05843	3.70515	1.94606	1.33859	0.965471	1.96609	2.02632	2.98247	13.7133	12.5475	4.94279	7.24777	15.431	9.03182	4.43592	4.10435
TCONS_00000889	0.0616499	0.259405	0.0289037	0.0588066	0.0258302	0.119103	0.0281527	0.108885	0.207213	0.445061	1.15628	3.16883	0.310391	0.333911	0.364016	0.453523
TCONS_00000890	0	0	0	0	0	0	0	0	2.98193	2.32524	0	0	0	0	0	0
TCONS_00000891	0.00222601	0	0	0	0	0	0.00211761	0	1.17513	0	0	0	0	0	0	0
TCONS_00000892	0.0180674	0	0	0	0	0	0.0161995	0	0	0.483069	0	0	0	0	0	0
TCONS_00000893	0	2.69663e-06	0.210892	0.143893	0.124821	0.110815	0.317132	0.209922	0.0158179	0	1.28922e-05	0.0186353	0	0	0.0595321	0.0299001
TCONS_00000894	0	0.00386062	0.464916	0.227642	0.0424669	0.069806	1.15957	1.47036e-05	8.47656e-07	0	0.009694	7.99141e-07	0	0	2.23073e-05	0.0253096
TCONS_00000895	0	0.00397948	0.000181383	0.237579	0.0445818	0.072384	0.135386	0.203561	8.78523e-07	0	0.0102327	8.28898e-07	0	0	2.48523e-05	0.0265086
TCONS_00000896	0	0	0.0704754	0.0423082	0.0835948	0.0546891	8.54721e-05	0	0	0.0226275	0	0	0	0	0	8.38442e-06
TCONS_00000897	0	0	0.0927723	0	0.0418268	0.0720686	0.182841	0.298428	0	0	0	0	0	0	0.0449606	0
TCONS_00000898	0	0.0364226	0	0.0430893	0	0	0.123332	0.140657	0	0	0	0	0	0	0.0556256	0
TCONS_00000899	0	0	0	0	0	0	0	0	1.49983e-06	0	2.27242e-06	0	0	0	0.313368	0.224803
TCONS_00000900	0	0	0	0	0	0	0	0	0.0327702	0.136015	0.084756	0	0	0	0.549634	0.329793
TCONS_00000901	0	0	0	0	0	0	0	0	0.0274761	0.104753	0	0	0	0	0.554975	0.4543
TCONS_00000902	0.111571	0.049129	0.0158913	0.100036	0.0146275	0	0	0.00766702	0.256888	0.141965	0.0337676	0.0420237	0.0217008	0	0.0845113	0.105652
TCONS_00000903	0	0	0	0.0285485	0.0251193	0.0289414	0	0.0264467	0	0.0720369	0.0887028	0.0592017	0.0754253	0	0.271973	0.0551566
TCONS_00000904	0.281529	0.0574794	0	0.0195069	0.00855877	0	0.01795	0	0.401553	0.333034	0.0395694	0.0197051	0	0	0.288302	0.237562
TCONS_00000905	0.00875397	0	0	6.87494e-06	0	0	0	0	0	0	0	0	0	0	0	0
TCONS_00000906	0.0371657	2.75453e-06	7.40102e-06	0.114012	0.0550092	0.0774374	0.0351111	0.0641299	0.058218	0.0648868	0.0380168	0.0693925	0	2.83387e-05	0.113586	0.034081
TCONS_00000907	0.0312765	0.110765	0.218489	0.117408	0.213617	0.26689	0.27303	0.227209	0.115947	0.128993	0.20215	0.197088	0.144545	0.155698	0.306281	0.262414
TCONS_00000908	0.35525	0.280179	0.906376	0.845434	1.89771	2.30594	0.748292	1.33998	1.55609	1.88524	1.02327	0.602729	0.79917	0.385144	1.07838	0.923748
TCONS_00000909	0.0523927	0	0.00101446	0	0	0	0	0	0.000228805	0	0.0166904	0.000239213	0.000240452	0	0.000245625	0.000234615
TCONS_00000910	0.065992	0	2.25209	2.098	8.74176	7.56597	2.28941	4.21176	0.0744912	0	0.0178788	0.0154787	0.0270247	0	0.00549221	0.0212466
TCONS_00000911	0	0	0.696778	1.24971	3.90605	6.55961	1.41832	0.507334	0	1.50522e-07	0	0	0	0	0	0
TCONS_00000912	0	0.0111611	2.73664	4.49857	14.4086	15.3751	3.87058	9.97202	0	1.36348e-07	0	0	0	0.0829954	0	0
TCONS_00000913	0	0.00104722	1.97842	0.00095842	0.000847572	0.000879686	0.000774865	0.000686513	0	1.08217e-07	0	0	0	0.000990428	0	0
TCONS_00000914	7.23989e-06	0.0697424	0.825423	0.753224	0	0	0	5.75991	0	0.0108759	5.69e-06	0	0.00762069	0	0	0
TCONS_00000915	0	0	0.115714	0.0294168	0.258866	0.328261	0	0.0272596	0	0	0	0	0	0	0	0
TCONS_00000916	0	0	1.53048	1.20449	1.48469	2.30175	0.798475	0.932068	0	0	0.0102974	0.0104752	0	0	0.00470238	0
TCONS_00000917	0	0	0.645972	0.507894	0.387605	0.38775	0.146062	0.331357	0	0.238118	0.174215	0.252035	0	0	0.201649	0.16416
TCONS_00000918	0	0	0	0	8.39362e-05	0	0	0	0	0	0	0	0	0	0	0
TCONS_00000919	0.244364	0	1.54947	0.925704	0.66227	1.02529	1.19189	0.323158	0.295838	0.511815	0.261839	0.0697653	0	0.0510841	0.697606	0.304252
TCONS_00000920	0	0	0	0	0	0	0	0	0	0	0	0	0	0	0	0
TCONS_00000921	0	0	0	0	0	0	0	0	0	0	0	0	0	0	0	0
TCONS_00000922	0.122317	0.262363	0.00814067	0.296309	0.000578921	0.00105611	0.170675	0.316583	0.0174855	0.137261	0.54125	0.63677	0	0.475719	0.0492191	0.372313
TCONS_00000923	0.000339414	0.000363978	0	0.000137152	0	0	4.65007e-05	0.000518657	6.6776e-05	0.000262369	0.000364019	0.000367118	0.785946	0	3.77942e-05	0.000943627
TCONS_00000924	0.639085	0.599732	1.5561	1.18956	1.60306	1.67676	1.36406	1.65836	1.8817	1.93615	1.03223	0.959156	0.0521652	2.04344e-05	2.04645	1.13757
TCONS_00000925	0.724048	0.216019	5.91286	6.85932	7.14129	7.26075	7.12041	9.54023	0.0978543	0	0.0166088	0	0.0181698	0.153363	0.0552326	0.037511
TCONS_00000926	9.31976e-06	0.00035555	0.000576701	0	0.000359567	0	0	0	6.26741e-05	0	0.0065927	0.0226891	0.145575	5.08902e-05	4.2909e-06	0.0137316
TCONS_00000927	0.377138	0.0835115	6.82862	5.43434	5.21024	8.29956	6.57819	9.05552	0.0165422	0	0.0168641	0.0341456	0.000252757	0.135457	0.0391722	1.57648e-05
TCONS_00000928	0	0	0.144959	0.0742221	0.021757	0.0500138	0.258432	0.068664	0	0	0	0	0	0	0.023421	0
TCONS_00000929	0	0	0	0.0259249	0	0.026228	0.34553	0	0	0	0	0	0	0	0	0
TCONS_00000930	0	0	0.0329153	0.18752	0.149748	0.205538	0.111488	0.0629094	0	0	0	0	0	0	0	0
TCONS_00000931	0.0183031	0	0.0170291	0	0.0154829	0.0177157	0.0494572	0.0325258	0	0	0.0540948	0.179973	0	0	0	0
TCONS_00000932	13.6795	2.28609	3.46756	4.2268	6.56621	5.29826	4.76787	4.36542	3.46467	3.6078	5.03781	4.50294	10.2358	2.60314	0.00142389	0.248589
TCONS_00000933	4.47586	15.4019	0	0	0.00406009	0	0.0540921	0	0	0	1.19037	0.372508	0.0372564	9.27852	0.0415048	0.1055
TCONS_00000934	0	0	0.867803	0.000302305	0.000229331	0.00140074	0.000255451	0.000575144	0	0.00545859	0	0.000536104	0	0	1.73198	0.981343
TCONS_00000935	25.3667	23.3675	13.1162	12.8001	14.9586	17.0455	11.8902	16.3447	12.1236	12.5624	13.4679	13.9062	15.9417	9.05663	5.61405	5.20385
TCONS_00000936	0	0	0.00137245	0	0.19422	0.198427	0	0	0.0081687	1.8873	0	0	0	0	1.71575	8.64892e-05
TCONS_00000937	0.453052	0.198945	0.0107715	0.011253	0	0	0.010387	0	0.0773805	0.110075	0.0228643	0.0341721	0.117422	0.253025	0.0416794	0.0876476
TCONS_00000938	34.6559	39.631	5.06103	12.6327	34.2111	5.73276	13.0243	28.4651	77.6452	74.2366	17.2557	12.4092	241.232	277.366	12.448	20.5504
TCONS_00000939	30.6166	34.6898	79.206	74.4538	71.1682	76.926	84.5505	82.8948	68.5498	70.1483	25.0564	32.0397	136.148	142.621	23.3965	25.6337
TCONS_00000940	0.000104645	0.000235914	0.000602969	0.000570258	0.000323884	0.000400841	0.000203011	0.000375912	0.000130465	0	0.000150931	0.000216921	0.000325024	0.000212334	0.000288677	0
TCONS_00000941	0.0623383	0.155804	1.76205	1.2321	0.528162	1.02874	1.44621	0.66039	0.194583	0	0.427251	0.748463	0.414245	0.330805	0.200845	0
TCONS_00000942	0.000567171	0	0.0977009	0	0	0.000139831	7.5104e-05	0	0	0.000193673	0	7.47749e-05	0.000201441	0	0.000192253	0
TCONS_00000943	0	0.000262221	0.046074	0	0.000246609	0	0	0	0	0	0.000118588	8.53631e-05	0.000181043	0.000240961	0	0.000322561
TCONS_00000944	0.000191182	0.000351666	0.000228767	0.000254528	0.000283039	0.000241324	6.51028e-05	0.000464743	0.00071168	0.000663069	0.000467076	0.000470667	0.000145355	0.000400242	0.000359482	0.000441446
TCONS_00000945	0	0.113694	0.097327	0.091673	0.250016	1.91604e-05	0.000439112	0.328946	0	0	0.201785	0.173339	0.146345	0.23431	0	0.139439
TCONS_00000946	0.225245	0	0.206916	0.367783	0	0.215789	0.304472	0.504165	0	0.17708	0.000125876	0.153566	0.164048	0	0.0878772	6.50665e-05
TCONS_00000947	0	0.097818	0.325147	0.262266	0.381681	2.78519e-05	0.00147348	0.357706	0	0	0.0866124	0.103578	0.435721	0.167571	0	0
TCONS_00000948	0.0863913	0.175391	0.473974	0.397106	0.33624	0.440832	0.317176	0.596673	0.773751	0.705617	0.943893	1.13747	0.136984	0.454977	0.188831	0.21941
TCONS_00000949	34.4662	11.1291	11.5595	8.15968	7.26203	8.74981	20.6526	15.7199	11.3035	18.2615	13.0239	17.564	69.3421	48.0182	62.6331	23.264
TCONS_00000950	6.95346	5.04949	2.40071	3.68129	2.23593	1.39571	5.01681	3.70365	2.139	0.631269	2.99961	1.83896	18.5367	16.5784	9.18171	4.61437
TCONS_00000951	0.00213261	0.0153504	4.11278e-07	0.00208359	0.00273954	0.00310428	0	0.00478007	3.74348e-06	0.0752001	0.0324808	0.0239529	0	0	0.00950537	0.00509263
TCONS_00000952	0.00213658	0.0153789	0.00985083	0.00208742	0.0027446	0.00311003	0	0.00478894	0.092026	0.0753397	0.0325411	0.0239974	0	0	0.00952296	0.00510212
TCONS_00000953	0.053266	0.057204	0.686977	1.04914	2.7812	4.20564	0.400592	1.82688	0	0	0.121897	0.0131738	0	0	0.100579	0.0891531
TCONS_00000954	0	0	0	0	0	0	0	0	0	0	0	0	0	0	0	0
TCONS_00000955	0.25593	0.0231444	0	0	0	0	0	0	0	0	0.217202	0.00091108	0	0	0	0
TCONS_00000956	0	0	0.0440008	0.00547988	0	0	0.00309813	0	0	0	0	0	0	0.0984446	0.0286127	0
TCONS_00000957	0.568688	0.561815	0	0	0	0	0	0	0.170109	0	0	0.132345	0.0114112	0.0235847	0.000470549	0.141464
TCONS_00000958	0	0	0	0	0	0	0	0	0	0	0	0	0.00170285	0	0	0
TCONS_00000959	0	0	0	0	0	0	0	0	0	0	0	0	0	0	0	0
TCONS_00000960	0	0	3.07065	0.739222	2.83435	1.98025	0.54288	1.74561	0	0	0	0	0	0	0	0
TCONS_00000961	0	0	0	0	0	0	0	0	0	0	0	0	0	0	0	0
TCONS_00000962	0	0	0	0	0	0	0	0	0	0	0	0	0	0	0	0
TCONS_00000963	0	0	0	0	0	0	0	0	0	0	0	0	0	0	0	0
TCONS_00000964	0	0	0.0445034	0.0118897	0.0321298	0.0120981	0	0.00591011	0	0	0	0	0	0	0	0
TCONS_00000965	0	0	0.20098	0.000944942	0.00403262	0.000792638	0	0.00340098	0	0	0	0	0	0	0	0
TCONS_00000966	0	0	0	0	0	0	0	0	0	0	0	0	0	0	0	0
TCONS_00000967	0	0	0.0568221	0	0.0257847	0.0510103	0.0335143	0	0	0	0	0	0	0	0	0
TCONS_00000968	0	0	0	0	0	0	0	0	0	0	0	0.000446467	0	0	0	0
TCONS_00000969	0	0	3.33502	3.82625	14.8456	10.8794	1.60997	7.56915	0	0	0	0	0	0	0	0
TCONS_00000970	0	0	0.224153	0.119673	1.68326	1.11587	0.188223	1.38961	0	0	0	0	0	0.165476	0	0
TCONS_00000971	0	0	0.233809	0.00547322	0.0244263	0.00501417	0	0.0165461	0	0	0	0	0	0	0	0
TCONS_00000972	0	0	0.0628446	0	0.145705	0.299409	0.103171	0	0	0	0	0	0	0	0	0
TCONS_00000973	0	0.00148274	0	0	0	0	0	0	0	0	0.000606496	0.0101515	0	5.65869e-05	0	0.0257862
TCONS_00000974	0	0	0	0.881803	0.24848	0.578633	0.643303	0.0243513	0	0	0	0	0	0	0	0
TCONS_00000975	0	0	0.161077	0.0938541	0.0569885	0.423598	0.258663	0.659093	0.000626468	0.307791	0	0.0439336	0.0425363	0.0993177	0	0
TCONS_00000976	0	0	18.9608	18.4196	49.9899	56.6583	8.32752	39.208	0	0	0	0	0	0.000519778	0	0
TCONS_00000977	0	0	0.249325	0.425339	0.465531	0.402402	0.000242847	0.23216	0	0	0	0	0	0	0	0
TCONS_00000978	0.138927	0	0.292988	0	0.392198	1.34663	0.47421	0	0	0	0	0	0.113585	0.123215	0.0273218	0
TCONS_00000979	0	0	0	0.0314595	0	0	0.0762335	0	0	0	0	0	0.00777675	0	0	0
TCONS_00000980	1.04824	1.341	0	0.22204	0	0	0.296615	0	0	0.0624167	0.820839	1.13603	0.0623071	7.06143e-05	2.19072	1.8185
TCONS_00000981	0	0	0	0	0.00611694	0.0466471	0.061535	0	0.000379894	0	0.0579225	0.0891517	1.18913e-05	0	0	0.0559561
TCONS_00000982	0.0549454	0	0	0	0	0	0	0	0.320931	0.206878	0.00169932	0.153171	0	0	0	0
TCONS_00000983	0.00634016	0	0.0117263	0	0	0.00614844	0	0.00567104	0	0	0	0.00620313	0	0.0172874	0	0
TCONS_00000984	0.0637539	0.244718	0.28929	0.197828	0.0864485	0.0774201	0.192501	0.0429942	0.158347	0.286936	0.0940055	0.0363337	0.147865	0.0871341	0.042575	0.0152503
TCONS_00000985	11.5848	18.2469	4.6274	4.01955	3.08945	3.50399	3.32193	1.46775	44.8497	63.8828	14.4194	16.454	17.8917	23.5116	2.06978	1.5189
TCONS_00000986	20.5025	30.4984	4.2388	4.24663	2.81741	2.85398	3.15459	3.52599	68.8507	85.4346	10.6052	16.8463	12.5368	7.13534	4.63284	5.00505
TCONS_00000987	0	0.000598308	0	0	0.000141634	0.101102	0	0.000161282	0	0	0	0	0	0	0.000286329	0.000687883
TCONS_00000988	0.0380454	0.0542449	0.0705921	0.0245458	0.0323227	0.0368575	0.0340575	0.0113034	0.126777	0.631422	0.174753	0.0870839	0.0320402	0.0345176	0.03415	0.0358303
TCONS_00000989	0.0147411	0	0.0613758	0.12184	0.144598	0.114343	0.472318	0.289911	0.0489974	0	0	0	0	0	0	0
TCONS_00000990	0.136522	0	0.672705	1.20028	0.319003	0	0.137223	0	0	0	0	0	0	0	0	0
TCONS_00000991	4.96325	5.04903	2.53522	3.86991	3.86448	2.38425	0.360397	0	0.00279768	0	4.55125	0.18449	7.20251	11.2452	0	0.471895
TCONS_00000992	3.13882	2.15323	2.93117	2.0343	2.66894	2.69697	2.25203	3.84046	0.433432	1.6847	1.71072	3.39846	5.54136	1.11351	1.75147	0.00871155
TCONS_00000993	34.5149	10.7353	39.5556	29.1557	19.3055	24.7925	20.793	17.3338	12.3644	6.1847	13.9913	15.1936	45.822	30.5801	9.63033	3.80034
TCONS_00000994	5.37693	13.2973	18.0726	14.487	6.66991	9.07119	7.48562	12.1947	1.45695	9.90784	9.7845	6.2957	6.89936	3.45999	8.03647	5.22928
TCONS_00000995	0	0.161989	0	0	0	0	0	0	0	0.000234639	0	0	0	0	0	1.06649
TCONS_00000996	0	0	0	0.0183403	0.0805683	0.221349	0	0.0507842	0	0	0.0187794	0	0	0	0	0
TCONS_00000997	0	0	0.190404	0.2773	0.243963	0.337125	0.238513	0.231128	0	0	0.172161	0.0287191	0	0	0.395723	0.267975
TCONS_00000998	0.113431	0.0339386	0.139748	0.165844	0.137344	0.20172	0.092279	0.19464	0.0784497	0.155873	0.120797	0.0277261	0	0	0.367164	0.251932
TCONS_00000999	0	0	0	0	0	0	0	0	0	0	0	0	0	0	0.110381	0
TCONS_00001000	0.4728	2.77824	0.000455931	0.000460422	0.437664	0.98136	0.000460621	0.000456449	11.5068	4.67679	0.480421	0.000456082	0.000458275	1.37176	1.33815	0.484799
TCONS_00001001	6.96562	2.0911	4.5292	3.91118	4.91598	5.29977	3.68831	5.24644	168.72	211.719	13.0916	13.0336	9.26567	3.85153	5.19404	4.54167
TCONS_00001002	0	0.0315632	0.466913	0.486045	2.54806	2.11091	1.90331	1.84661	0	0	0	0	0	0	0.118303	0.0920806
TCONS_00001003	0.000877004	0	0.24974	0.15203	1.01087	1.34544	0.821853	1.18257	0	0.000885952	0.000856114	0.0267624	0.000855324	0.000887695	0	0.0652684
TCONS_00001004	0	0	0.000405546	0.000173604	0.572307	0.301752	0.286359	0.955213	6.13481e-05	0	0	0	0	0	0.0310919	6.18639e-05
TCONS_00001005	0	2.57643e-05	0.0450013	0	0.403737	0.379326	0.0612738	0.176425	0	0	0	0	0	0	0.0173202	0.0124468
TCONS_00001006	0.0166568	0	0	0.0767375	0.289254	0.182777	0.06271	0.410853	0	0.0108924	0.0139117	0	0.0245121	0.0127852	0	0
TCONS_00001007	0	0	0.278311	0.0214439	0.110377	0.952224	0.000407308	0.170812	0.0160557	0	0	0	0	0	0.00152224	0.0242683
TCONS_00001008	0	0	0.443927	0.237066	2.04276	2.43382	0.955741	2.49191	0	0	0.00857508	0	0	0	0.0234137	0.0247609
TCONS_00001009	0	0	0.0656393	0	0.118583	0.294886	0.127477	0.0415623	0	0	0	0	0	0	0	0
TCONS_00001010	0	0	0	0	0	0	0	0	0	0	0	0	0	0	0	0
TCONS_00001011	0	0.165059	0.498121	0.10816	0	0	0.233494	0.178358	0.615143	0	0.110873	0.521092	0.105067	0	0.0989818	0
TCONS_00001012	0.26291	0.00987452	0	0.0837148	0	0	0.00920139	0	4.80358e-05	0.725927	0.332554	0.511834	0.199666	0	0.328386	0.214556
TCONS_00001013	0.000188807	0.0988443	0	0.258472	0	0.246599	0.698782	0.00047892	0.000101369	0	1.02439	0.318199	0.0702536	6.83398e-05	0	0.267309
TCONS_00001014	0	0	0.0391474	0	0.0951241	0.113636	0	0.0954855	0	0	0	0	0.296021	0	0.0578628	0
TCONS_00001015	0	0	0.229109	0.261459	0.253666	0.386784	0.109266	0.200667	0	0.0282773	0.109708	0.0358077	0.209901	0.0660487	0.0105855	0
TCONS_00001016	0	0	0	0	0	0	0	0	0	0	0	0	0	0	0	0
TCONS_00001017	0	0	0	0.0193313	0.0402874	0.0313223	0	0	0	0	0	0	0.0363531	0	0	0
TCONS_00001018	0	0	0	0	0	0	0	0	0	0	0	0	0	0	0	0
TCONS_00001019	0	0	0	0	0	0	0	0	0	0	0	0	0	0	0	0
TCONS_00001020	0	0	0.298448	0.81182	0.632877	1.35752	0.605119	0.264578	3.10509e-05	0	9.72902e-05	0	0.000166821	0.94204	0	0
TCONS_00001021	0	0	0.884579	0.268117	0.633822	0.000222485	0.00802151	0	0	0.00156724	0	0	0.000442523	4.57633e-05	0.00750102	0
TCONS_00001022	1.73762	1.20209	6.49838	5.86527	6.77607	7.67081	3.43809	5.34072	1.28426	1.41669	1.79002	1.8743	1.29517	1.06394	2.33357	1.83389
TCONS_00001023	1.1027	0.273786	6.53758	9.57561	1.98879	1.63088	1.83438	0.459297	7.29032e-06	0	0.899661	0.193445	4.73317	15.0216	0.739401	0.716761
TCONS_00001024	0	0.00162584	6.69602	5.43108	2.38676	2.594	4.30546	2.96682	0	0.000229988	0.3797	0.419324	28.7699	23.7668	0.0825828	0.471426
TCONS_00001025	4.93023e-05	0.255785	0	0	6.442e-05	0	0	0.000226862	0.1404	0.284307	2.33782	2.17331	0	0	0.884932	0.281405
TCONS_00001026	1.97786	0.953962	6.11822	4.85441	0.912407	1.68609	2.95416	2.44143	0.551774	0.423265	0.000206181	1.12771	3.32403	0	2.95136	2.92939
TCONS_00001027	0.338117	0.0998905	4.31524	3.51169	1.21515	1.38987	1.8873	1.61145	0.0956503	0.0854135	1.1949	0.641457	0.0989043	0.177898	1.37729	0.764259
TCONS_00001028	0	0	0.191799	0.0497026	0.0145525	0	0.24741	0.0152859	0	0	0.101584	0	0	0	0.0773729	0
TCONS_00001029	0.0229224	0.0164738	0.148195	0.0670832	0.0098026	0.0259445	0.18291	0.0342209	0	0.0629524	0.0450599	0.0112017	0	0	0.0545499	0.0509735
TCONS_00001030	0.00916567	0	0.0666905	0.0772894	0.0391534	0.000172956	0.0488335	0.0492721	0	0	0	0.00447585	0	0	0	0
TCONS_00001031	3.50675e-06	0	0.0151894	0.0155524	0	0.0201107	3.34106e-06	3.84881e-06	0	0	0	3.78281e-06	0	0	0	0
TCONS_00001032	3.84137e-06	0	0	0.0163334	0	0.024965	3.73317e-06	4.2947e-06	0	0	0	4.10604e-06	0	0	0	0
TCONS_00001033	0	0	0.0347629	1.00716e-05	0.000129942	0	0	0	0	0	0	0	0	0	0	0
TCONS_00001034	0.0354885	0.0669058	0	0.00485957	0.0213312	0.00483749	0.0354615	0.0536387	0	0	9.32938e-07	0.0146433	0	0	0	0.090288
TCONS_00001035	3.44088	0.462686	0	6.54587e-06	6.41507e-06	6.1353e-06	6.27429e-06	6.3713e-06	0	0	0.0313633	6.56616e-06	0.0576727	0.124345	0.077323	1.25958e-06
TCONS_00001036	0	0.0538894	0.606647	0.414381	0.176726	0.0756493	0.275733	0.1857	0.254111	0.135894	0.112365	0.112172	0.335727	0.206575	0.058266	0
TCONS_00001037	0.0518883	0	0.0596408	0.0724251	0.0293245	0.0316048	0.0607921	2.21965e-06	0	0	0	0	0	0	0.0248997	0.194276
TCONS_00001038	0.145159	0.0341361	0	0	0	0.0467898	0	0	0	0	0.262427	0.0476961	0	0	0	0
TCONS_00001039	0.296941	0.224343	0	0	0.016727	0	0	0	0	0	0.604722	0.214254	0	0	0	0
TCONS_00001040	0.0807734	0	0	0	0	0	0	0	0	0	0.318744	0.106283	0	0	0	0
TCONS_00001041	0.193592	0.0675974	0.00967167	0	0	0	0	0	0	0	0.226327	0.112569	0.0132387	0	0.00467357	0
TCONS_00001042	0	0.141934	0	0	0	0	0.0240927	0.000927114	0	0	0.00243592	0.360327	0	0	0.566427	0.00380048
TCONS_00001043	0.00958939	1.19621e-05	0	1.99213e-05	0.00652596	0.000848568	0.545572	0	0	0.312044	0	4.56206e-05	0	0	0.101352	0.179015
TCONS_00001044	0.000709682	0	0.193921	0	0	0	4.29961e-05	0.00101911	0	0	0	0.000185313	0.00057805	0	0	0
TCONS_00001045	0.0316943	0.000449004	0	4.26189e-05	0.215979	0.00113119	8.90148e-06	1.53009e-05	0	0	0.539748	0.00084404	0	0	9.03112e-05	0.743941
TCONS_00001046	0.0991901	0	0	0	0	0.123466	0.00254412	0.0959837	0	0	0	0.07039	0.0146556	0	0.74915	0
TCONS_00001047	0.217424	0.0230006	0	0.220707	0	0	0.00112025	0	0	0	0	0	0	0	0.229557	0
TCONS_00001048	0	0	0.0207675	0	0	0.00129039	0	0.17595	0.0202134	0.0206887	0.000602221	0	0.00113229	0	0.000339132	0
TCONS_00001049	0	0	0.151092	0.218289	0.116224	0.00887778	0.145009	0.0105492	0.121452	0.144447	0	0	0	0	0	0.0241628
TCONS_00001050	0	0	0.147043	0.100444	0	0.0029899	0	0.0301636	0.186594	0.145847	0	0.297849	0.00290539	0	0.568537	0.00512986
TCONS_00001051	0	0	0	0	0	0	0.0397422	0	0	0	0	0	0	0	0.0940385	0.0991236
TCONS_00001052	0	5.41268e-05	0	0	0	0.187052	0.000310953	7.28188e-06	0	0	0.328297	0.000637784	0	0	0.437378	0.542166
TCONS_00001053	0	0	0	0	0.0623009	0	0	0	0.909366	0.236246	0.0243268	0.0243207	0	0	0	0
TCONS_00001054	0.00564751	0.00259818	0.00581319	0.00616726	0.00926871	0.0105116	0.00716126	0.0105243	0.01797	0.029583	0.00531488	0.00791546	117.135	78.8525	0.00400781	0.00344902
TCONS_00001055	0	0.0114611	0.030285	0.0256543	0.0214199	0.0115643	0.0188174	0.0536568	0.0142363	0.0318305	0.00107636	0.0175454	198.16	109.9	0.00762843	0.00899346
TCONS_00001056	0	0	0	0	0	0	0	0	0	0	0.00215623	0	7.07225	4.93589	0	0.00209587
TCONS_00001057	0	0	0	0	0	0	0	0	0	0	0	0	4.67994	3.48832	0	0
TCONS_00001058	0	0	0	0	0	0	0	0	0	0	0	0	1.18765	0.284223	0	0
TCONS_00001059	0	0	0	0	0	0	0	0	0	0	0	0	1.58191	0.617702	0	0
TCONS_00001060	0	0	0	0	0	0	0	0	0	0	0	0	2.33009	2.03721	0	0
TCONS_00001061	0	0	0	0	0	0	0	0	0	0	0	0	0.368093	1.31819	0	0
TCONS_00001062	0	0	0	0	0	0	0	0	0	0	0	0	0.972158	0.804558	0	0
TCONS_00001063	27.5756	14.0854	16.588	13.4171	18.1292	19.962	18.5231	15.6834	8.52568	11.1598	26.3433	26.3766	40.2701	35.1671	38.7095	18.7734
TCONS_00001064	2.45951	2.35585	1.20619	0.984503	1.63267	1.1595	1.38469	0.670561	0.247654	0.439666	0.476214	0.58201	3.11729	3.05671	1.62677	1.34864
TCONS_00001065	0.000971226	1.0066	1.30012	0.000934102	0.00103105	0.00101886	0.00101487	0.000977376	0.000418324	0.000416736	1.36025	0.00102479	1.76666	0.000958788	0.00103003	0.000967873
TCONS_00001066	14.5588	10.546	1.3747	2.03345	2.49912	4.24262	3.21718	7.86308	0.000685763	0.000692516	0.00114862	2.12828	24.0963	24.1067	1.94312	9.00245
TCONS_00001067	7.03186e-06	7.15415e-06	2.62701	2.7417	4.48025	4.04164	2.20334	1.6174	6.87293e-06	0.0617689	6.76386e-06	6.99193e-06	6.82319e-06	7.29873e-06	0.0408314	6.96561e-06
TCONS_00001068	0.0352911	0.0558177	7.83325	6.33782	7.3306	9.75602	6.21149	8.50333	0.0468388	1.089e-05	0.114479	0.155221	0.0893366	0.16374	0.019067	0.0605691
TCONS_00001069	0.00681495	0.00976867	0.289971	0.278466	0.61062	0.786396	0.309154	0.688634	0	0	0.0067015	0.00666897	0	0	0	0
TCONS_00001070	0	0	0.136944	0.0201707	0.177266	0.325049	0.0948466	0.223557	0	0	0	0	0	0	0	0
TCONS_00001071	0	0	0.0981269	0.100431	0.331214	0.10154	0.0954441	0.116153	0	0	0	0	0	0	0	0
TCONS_00001072	0	0	0	0	0	0.507531	0.0445767	0.125616	0	0	0	0	0	0	0	0
TCONS_00001073	0	0	0.221179	0.192162	0.399525	0.491988	0.1675	0.260025	0.00836523	0	0.00247879	0.00492808	0	0.00688525	0.00449836	0
TCONS_00001074	0	0	0.19048	0	1.42965	0	0	0	0	0	0	0	0	0	0	0
TCONS_00001075	0.0066845	0	0.143726	1.10614e-05	0.244239	0.414854	0.165803	0.513932	0	0	0.0185334	0.0447987	0	0	0.0124337	1.38567e-07
TCONS_00001076	0	0	0.213829	0.213311	0.27122	0.337498	0.173206	0.0965465	0	0.00428732	0.0175137	3.82697e-07	0	0	0.00799681	0
TCONS_00001077	0.000296287	0.0099975	0.000153149	0.0384875	0.0239684	0.0807604	0	1.15326e-05	0	0	1.63873e-05	0	0	0	0	0.00331465
TCONS_00001078	0	0	0.0888918	0.0228225	0.100323	0.253371	0.0431681	0.0843958	0	0	0	0	0	0	0	0
TCONS_00001079	0	0	0.134623	0.0648774	0	0.135269	0.671536	0	0	0	0	0	0	0	0	0
TCONS_00001080	0	0	0	0	0	0	0	0	0	0	0	0	0	0	0	0
TCONS_00001081	0	0	0.0887142	0.139731	0.0272402	0.0619526	0.206306	0.128486	0	0	0	0.00782039	0	0	0	0
TCONS_00001082	0	0	0.237644	0.14175	0.0311061	0.0472829	0.0327486	0.0761429	0	0	0	0	0	0	0	0
TCONS_00001083	0	0	0.211308	0.039633	0.0348287	0.0399066	0	0.0183003	0	0	0	0	0	0	0	0
TCONS_00001084	0	0	0.272486	0.184765	0.0726454	0.0698393	0.192126	0.117111	0	0	0	0	0	0	0	0
TCONS_00001085	0	0	0.301201	0.481923	0.279956	0.309738	0.211903	0.237874	0	0	0	0	0	0	0.00797647	0.00843217
TCONS_00001086	0	0	0	0.000112463	0.0609793	0	0	0	0	0	0	0.00278819	0	0	0	0
TCONS_00001087	0	0	0.360322	0.401595	0.12184	0.20536	0.164161	0.144237	0	0	1.11852e-07	0	0	0	0	0.00192283
TCONS_00001088	0	0	0.114364	0.000134896	0.0611775	0.121703	0.259698	0.104877	0	0	0.0117423	0.000171293	0	0	0	0
TCONS_00001089	0	0.103443	0	0	0	0	0	0	0.0518163	0	0	0.000375237	0.0015031	0.802505	0	0.000778999
TCONS_00001090	2.63119	3.07713	1.12965	1.25995	1.74875	2.23825	2.57825	2.09211	3.75198	2.82974	3.58285	2.29581	3.37359	1.18596	3.29848	1.85288
TCONS_00001091	0	0.0273438	0	0	0	0	0	0	0.0170035	0	0	0.000462246	0	0	0	0
TCONS_00001092	1.53459	1.04551	0.00759671	0.00109547	0.00185949	2.14167	0.440142	0.760851	1.65679	3.07411	3.25967	3.89193	0	0	1.54602	0
TCONS_00001093	0.00352367	0	1.98382	1.49024	1.36535	0.037969	0.0405565	0.0014133	0	0.0378269	0.00114859	0.37789	0	0	0.0379996	1.0833
TCONS_00001094	1.07995	0.769024	0	0	1.34303	0.695641	0.395393	1.87692	0.692327	2.88044	2.07952	1.73023	0.746084	0	2.51273	0.753796
TCONS_00001095	4.17167	3.45249	2.63729	2.39571	3.33779	4.22847	2.58295	2.9279	7.58905	9.22751	6.85169	7.37944	9.19441	7.57715	7.65348	5.24563
TCONS_00001096	0.0234754	0.0982692	0.0848355	0.087924	0.159853	0.189787	0.298401	0.134941	0.189737	0.439065	0.080128	0.237311	0.706686	0.635119	0.0844034	0.193661
TCONS_00001097	0.150118	0.174159	0.539668	0.604117	0.395241	0.404408	0.473968	0.413791	0.31946	0.294983	0.171729	0.166318	0.141813	0.262997	0.277644	0.331679
TCONS_00001098	0.0594298	0.229111	0.596767	0.523006	0.577224	0.445041	0.472217	0.394302	0.176198	0.222171	1.07949	1.01989	0.0993452	0.096226	0.466382	0.70728
TCONS_00001099	0.0337655	0.0324281	0	0	0.0422601	0	5.36632e-06	4.99879e-06	0	0.137372	0.316652	0.681893	0.131016	0	0	0.0477878
TCONS_00001100	0	0	0	0	0	0	0	0.0117638	0	0	0.0649786	0.414526	0	0	0	0.0248499
TCONS_00001101	0.0504304	0.0120305	0	0	0	0	0	0	0.0279511	0.0198589	0.00826725	0.0493829	0.106266	0.480993	0.188081	0.0796106
TCONS_00001102	0.0664226	0.0312981	0.0206402	0	0	0	0	0	0.0741116	0.211606	0.0218259	0.0218061	0.0558333	0.480846	0.479946	0.102963
TCONS_00001103	0	0	0	0	0	0	0	0	0	0	0	0.0373899	0.0948166	0.305842	0.516284	0.137499
TCONS_00001104	0.022035	0.0311515	0	0	0	0	0	0	0.147507	0.0526442	0.0651638	0.0651028	0.0555677	0.777663	0.298512	0.348449
TCONS_00001105	0	0	0.0154499	0	0	0	0	0	0	0	0	0	0.0777473	0	0	0
TCONS_00001106	0.000112789	0.000311688	10.6884	8.58979	0.759183	0.521727	0.532493	0.00684576	7.43939e-05	0.00138996	7.73317e-05	0.000175788	0	0	9.3743e-05	0.000188091
TCONS_00001107	0	0.000228624	0.0335651	0.124102	0.0174202	0.0331614	0.036919	0.000679372	1.87828e-05	1.97177e-05	0	3.68999e-05	0	0	0	0
TCONS_00001108	2.30794	1.79771	6.29258	5.20917	1.37007	1.88872	4.05595	2.24461	0.369914	0.557205	2.64638	1.95645	0.872269	0.749635	2.64921	1.83063
TCONS_00001109	0.566088	1.56871	0.0187739	0.0722678	0.0318031	0.123924	0.300552	0.254093	0.112953	0.00890421	0.528235	0.498228	1.71676	1.16035	0.213544	0.0561196
TCONS_00001110	2.81103e-05	0	0	0.0164862	0.0167241	0	0.00565219	0	0	0	0	0	3.39822e-05	0	3.96911e-05	0
TCONS_00001111	0	0	0.024911	0.0082556	0	0	0	0.018146	0	0	0	0	0	0	0	0
TCONS_00001112	0.00995039	0	0	0.011861	0.0242006	0	0.0198004	0	0	0	0	0	0.0608223	0	0.0175496	0
TCONS_00001113	0.00554387	0	0	0.000768142	0	0	0.00576708	0	0	0	0	0	0.0918357	0	0.000168365	0
TCONS_00001114	0	0	0	0	0	0	0	0	0	0	0	0	0	0	0.0295294	0
TCONS_00001115	0.300957	0.203946	0.608977	0.607323	0.164667	0.192251	0.414416	0.343763	0.112034	0.131892	0.209139	0.183221	0	0.119096	0.488487	0.658783
TCONS_00001116	1.6585	0.000111688	2.95503	2.84416	2.32516	2.63332	0.383065	0.685777	8.89802	1.05909	1.9458	2.90011	4.0818	3.24315	2.36775	0.257714
TCONS_00001117	1.65423	4.61842	4.27904	3.73186	2.76496	0.685147	9.42471	8.51207	12.383	12.3794	0.000161165	0.564532	0.670807	2.37077	1.0478	2.46714
TCONS_00001118	1.60729	6.72331e-05	6.04642	6.41577	2.73752	5.0995	3.23673	0.296028	13.5498	13.1704	4.31402	4.35505	7.05394	6.84744	5.43164	3.93736
TCONS_00001119	0	0	0.0612413	0.595027	0	0.0617829	0	0.0557358	0	0	0	0	0	0	0	0
TCONS_00001120	0	0	0.311142	0.0264826	0.0465894	0.107216	0.176692	0.147089	0	0	0	0	0	0	0	0
TCONS_00001121	12.5934	10.3781	14.5443	11.7161	10.9262	14.3907	9.85504	10.747	10.6414	12.4944	12.9364	20.1734	17.0809	16.3298	17.8551	11.535
TCONS_00001122	1.03849	0.49295	0	0	0.378141	0.000327381	0	0.147584	0	0	4.80177	1.52151	0.486907	1.28626	0.554057	0
TCONS_00001123	0.0472606	0.0842946	0.0109566	0.0114432	0.150659	0.0686871	0	0.105361	0.0393549	0.111974	0.0930224	0.139035	0	0	0.0847938	0.167102
TCONS_00001124	0.109401	0.0384813	0	0.0783749	0.0459578	0.0264346	0.0995273	0.0725418	0.0917772	0	0.0539679	0.0539919	0.206697	0	0.0495765	0.404236
TCONS_00001125	0.811031	0.0018878	4.77211	3.15343	0.747226	0.503966	1.36361	1.85385	0.00489197	0.00333585	0.00135271	0.00257267	1.41794	1.33649	0.00488066	0.508265
TCONS_00001126	6.88931	8.2129	3.41937	3.76644	3.98866	4.8689	3.96158	3.13942	10.7654	12.8922	6.34469	8.98683	13.0435	6.64604	2.97488	1.72703
TCONS_00001127	0	0	0	0	0	0.184533	0.218875	0	0	0	0	0	0	0	0	0
TCONS_00001128	0.316098	1.527	0.248447	0.257009	0.127587	0.00245857	0	0.236987	0.259677	0.254403	0.0807202	0.152968	0	0.259868	0.226421	0.91649
TCONS_00001129	2.72007	9.03717	0.0920387	0.208185	0.643931	0.512126	0.174065	0.492537	0.79066	2.46677	0.750171	1.23045	1.8939	0.284118	0.530372	0
TCONS_00001130	14.361	24.9679	10.9038	11.1328	6.96226	7.85552	7.60378	5.10851	12.3246	11.9768	6.18338	7.87542	15.2457	16.1731	3.26422	2.94858
TCONS_00001131	0	0.0548524	0.126109	0.0744707	0	0.0749151	0.0872575	0.0171858	0	0.0461351	0.133484	0.247495	0	0	0.0174476	0.0180658
TCONS_00001132	0	0	0.0315706	0.0654691	0.143761	0.0328726	0.0458091	0.090578	0	0	0.0501669	0.0333696	0	0	0.0305644	0
TCONS_00001133	0	0	0.0959127	0.0474509	0.125576	0.0976356	0.0473304	0.61959	0	0	0.100417	0.0505335	0	0	0.0466665	0
TCONS_00001134	0	0	0	0	0.0590427	0.127268	0	0	0	0	0	0	0	0	0	0
TCONS_00001135	0	0	0	0	0	0	0	0	0	0	0	0	0	0	0	0
TCONS_00001136	0	0	0	0	0	0	0	0	0	0	0	0	0	0	0	0
TCONS_00001137	0	0	0	0	0	0	0	0	0	0	0	0	0	0	0	5.69059e-07
TCONS_00001138	0	0	0	0	0	0	0	0	0	0	0	0	0	0	0	0
TCONS_00001139	0	0	0	0	0.341584	0.399106	0.202366	0	0	0	0	0	0	0	0	0
TCONS_00001140	0	0	0	0	0	0	0	0	0	0	0	0	0	0	0	0
TCONS_00001141	0	0	0.150815	0.151352	0	0.200487	0.153317	0	0	0	0	0	0	0	0	0
TCONS_00001142	0	0	0	0	0	0	0	0	0	0	0	0	0	0	0	0
TCONS_00001143	0	0	0	0	0	0	0	0	0	0	0	0	0	0	0	0
TCONS_00001144	0	0.013445	0	0	0	0	0.00373048	0	0	0	0	0	0	0	0	0
TCONS_00001145	0	0	0.000452886	0	0	0	0	0	0	0	0	0	0	0	0	0
TCONS_00001146	0	0	0.0622787	0.13726	0.111618	0.209594	0.00375757	0.40517	0	0	0	0	0	0	0	0
TCONS_00001147	0	0	0	0	0.0091178	0	0	0	0	0	0	0	0	0	0	0
TCONS_00001148	2.19587e-05	0	0.000955882	0	0	0.870905	0	2.21105	0	0	0	0	0	0	0	0
TCONS_00001149	0	0	0	0	0	0	0	0	0	0	0	0	0	0	0	0
TCONS_00001150	0	0	0	0	0	0	0	0	0	0	0	0	0	0	0	0
TCONS_00001151	6.27732e-07	0.00014598	2.53624	1.67723	1.3611	1.40392	0.874116	1.37356	0	0	0	0.0272761	0	0	0	0
TCONS_00001152	0	0	0.146644	0.0491807	0.231166	0.19785	0	0.242549	0	0	0	0	0	0	0	0
TCONS_00001153	0	0	0	0	0	0	0	0	0	0	0.00548766	0.0204309	0	0	0	0
TCONS_00001154	0.0001617	0	0	0	0	0	0	0	0	0	0	0	0	0.134149	1.1481e-06	0.000235384
TCONS_00001155	2.95453e-05	0.0590116	3.39666	6.70647	11.3761	14.2115	7.2333	6.34535	0.069222	0.000167774	0.0855489	0.0793957	0.0848101	0	0.0541225	0
TCONS_00001156	0.00503593	0	3.91046	0.024187	0.0218732	0.199664	0	2.82899	0.000367832	0	0	0	0.000344682	0	0.000400959	0.00680928
TCONS_00001157	0	0	0.00240205	0	0	0	0	0	0	0	0	0	0	0	0	0
TCONS_00001158	0.0103452	0	0	0	0	0	0	0	0	0	0.00703452	2.19893e-05	0	0	0	0.0054634
TCONS_00001159	0	0	0	0	0	0	0	0.0481596	0	0.0848542	0	0	0	0	0	0
TCONS_00001160	0	0	0	0	0.0987758	0.00739959	0	0.0594619	0	0	0	0	0	0	0	0
TCONS_00001161	0	0	0	0	0	0	0	0	0	0	0	0	0	0	0	0
TCONS_00001162	3.08045e-06	0.0313806	15.9048	12.4615	10.8236	9.5843	8.68652	5.0077	0	0	0	0	0	0	0	1.91192e-06
TCONS_00001163	0	0	0	0	0	0	0	0	0	0	0	0	0	0	0	0
TCONS_00001164	0	0	0	0	0	0	0	0	0	0	0	0	0	0	0	0
TCONS_00001165	0	0	0	0	0	0	0	0	0	0	0	0	0	0	0	0
TCONS_00001166	0	6.57495e-06	0	0	0	0	0	0	0	0	0	0	0	0	0	0
TCONS_00001167	0.00136034	0.0308974	3.78666	2.04415	7.27384	12.9456	1.68568	13.6402	0	0.000166837	0.0269031	0.00590939	0	0	0	0
TCONS_00001168	0	0	0	0	0	0	0	0	0	0	0	0	0	1.59927e-05	0	0
TCONS_00001169	0	0	0	0	0.178647	0.0256977	0	0	0	0	0	0	0	0	0	0
TCONS_00001170	0	0	0	0	0	0	0	0	0	0	0	0	0	0	0	0
TCONS_00001171	0	0	0	0	0.0154989	0	0	0	0	0	0	0	0	0	0	0
TCONS_00001172	0	0	0	0	0	0	0	0	0	0	0	0	0	0	0	0
TCONS_00001173	0	0	0	0	0.273127	0.391662	0.158797	0	0	0	0	0	0	0	0	0
TCONS_00001174	0	0	0	0	0	0	0.0965568	0	0	0	0	0	0	0	0	0
TCONS_00001175	0	0	0	0	0	0	0	0	0	0	0	0	0	0	0	0
TCONS_00001176	0	0	0	0	0	0	0	0	0	0	0	0	0	0	0	0
TCONS_00001177	0	0	0	0	0	0	0	0	0	0	0	0	0	0.0532038	0	0
TCONS_00001178	0	0	0	0	0	0	0	0	0	0	0	0	0	0	0	0
TCONS_00001179	0	0	0	0	0	0	0	0	0	0	0	0	0	0	0	0
TCONS_00001180	0	0	0	0	0	0	0	0	0	0	0	0	0	0	0	0
TCONS_00001181	0	0	0	0	0	0	0	0	0	0	0	0	0	0	0	0
TCONS_00001182	0	0	0	0	0	0	0	0	0	0	0	0	0	0	0	0
TCONS_00001183	0	0	0	0	0	0	0	0	0	0	0	0	0	0	0	0
TCONS_00001184	0	0	0.0447884	0.106408	0.0426836	0.24568	0.0811396	0.0188123	0	0	0	0	0	0	0	0
TCONS_00001185	0	0	0	0	0	0	0	0	0	0	0	0	0	5.77101e-06	0	0
TCONS_00001186	0	0	0	0	0	0	0	0	0	0	0	0	0	0	0	0
TCONS_00001187	0	0	0	0	0	0	0	0	0	0	0	0	0	0	0	0
TCONS_00001188	1.37834e-06	0	0	0	0	0	0	0	0	0	0	0	0	0	0	0
TCONS_00001189	0	0	0	0	0	0	0	0	0	0	0	0.000455122	0	0	0	4.71919e-05
TCONS_00001190	0	0	0.0537977	1.589	1.24843	0.637518	4.12748	0	0	0	0	0	0	0	0	0
TCONS_00001191	0	0	0	0	0	0	0	0	0	0	0	0	0	0.00017672	0	0
TCONS_00001192	4.40183e-06	0	0.0117632	0	0	0.277251	0	0.887766	0	0	0	0	0	0	0	0
TCONS_00001193	0.00716381	0	0	0	0	0	0	0	0	0	0	0	0	0	0	0.00381238
TCONS_00001194	0	0	1.17675	0.705897	1.2032	1.79032	0.557299	0.268254	0	0	0	0	0	0	0	0
TCONS_00001195	0	0	0	0	0	0	0	0	0	0	0	0	0	0	0	0
TCONS_00001196	7.59612e-06	0	1.32058	0	0	0	0.000465083	1.10725	0	0	0	0	0	0	0	4.64815e-06
TCONS_00001197	0	0	0	0	0	0	0	0	0	0	0	0	0	0	0	0
TCONS_00001198	0.0131308	0	0.275573	0	0	0	0	0.57915	0.00210211	0	0	0	0.00215382	0	0.00205198	0.0173924
TCONS_00001199	0	0	0.236334	0.344604	0.943327	0.639149	0.232161	0.482414	0	9.65654e-06	0	0	0	0	0	0
TCONS_00001200	0	0	0	0	0.00977087	0	0.0194951	0	0	0	0	0	0	0	0	0
TCONS_00001201	6.9016e-07	0	0.0927019	0	0.000955671	0.0101825	0	0.199694	0	0	0	0	0	0	0	1.08307e-06
TCONS_00001202	0	0	0.000581865	0.0221983	0.291906	0	0.00283349	0.0254838	0	0	0	0	0	0	0	0
TCONS_00001203	0	0	0.0795775	0.0731204	0.468683	0.703979	0.179434	0.455912	0	0	1.51239e-05	0	0	0	0	0
TCONS_00001204	0	0	1.12176	1.85734	1.9216	2.22482	2.15866	1.20933	0	0.0174879	0	0.0168896	0	0	0	0
TCONS_00001205	0.00982868	0	6.93023	4.23181	10.4789	14.4529	3.42108	10.5637	0	0.0288975	0	1.18135e-05	0	0	0	0
TCONS_00001206	0.0173673	0	7.14847	12.3246	18.0672	19.5839	13.2056	2.17545	0.0497978	0	0	0	0.00570789	0	0	0.0345979
TCONS_00001207	0	0	0.504501	0.132972	0	0	0	0	0	0	0	0	0	0	0	0
TCONS_00001208	28.4854	14.4394	44.1944	32.9505	39.1412	41.4674	41.1952	36.2236	0.0016803	0.0016924	2.83466	2.42096	0.262489	0.00167923	0.000265464	0.0016852
TCONS_00001209	0.555514	0	0.108218	0	0.795653	2.02338	0	1.88529	0	0	0	0.227587	0	0	0	0
TCONS_00001210	1.82226	9.05843	0.00441683	0.00331433	0	0	0	14.5301	0.442806	0.432426	1.50484	2.76662	6.8781e-05	0.349019	0.711394	0.554006
TCONS_00001211	0.706796	0.295414	16.4228	10.7498	34.4243	42.4189	28.0654	34.7868	0	0	0	0	0	0	0	0
TCONS_00001212	21.4294	8.90584	34.9782	40.4774	77.1229	87.9334	68.5147	51.3415	0	0	2.73248	1.94611	0.470324	0.556974	0.0956112	0.0788717
TCONS_00001213	0.0556695	0.0844882	0.269481	0.288187	0.647307	0.465128	0.59775	0.375294	0	0	0.426689	0.226355	0.0165511	0.0178458	0.12801	0.168234
TCONS_00001214	0.0247346	2.33009e-06	7.90255e-06	0	0	0	0	0	2.20586e-06	2.10732e-06	7.99477e-06	4.41807e-05	0	0	1.67155e-05	3.65381e-06
TCONS_00001215	0.000250628	0.0629223	0.123475	0.139426	0.406925	0.586197	0.630618	0.315365	0.082551	0.0731464	0.305451	0.111887	1.3709e-07	1.46474e-07	0.0611554	0.0835784
TCONS_00001216	0	0	0	0	0.111699	0.0853966	0	0.234832	0	0	0	0	0	0	0	0
TCONS_00001217	0	0	0	0	0.037739	0.0438806	0	0.518153	0	0	0	0	0	0	0	0
TCONS_00001218	0.0388269	0.0372718	0.311674	0.233236	0.327094	0.377705	0.349207	0.231973	0.109555	0.215734	0.105315	0.119199	0.0982626	0.0308329	0.114781	0.0247131
TCONS_00001219	0.00362267	0.0237014	0	0	0	0	0	0	0	0	0.153786	0.263227	0.0642978	0	0.104669	0.0611902
TCONS_00001220	0.00776991	0.0580393	0	0	0	0	0	0.0744554	0	0	0.0442977	0.0514059	0	0.0574918	0	0.106352
TCONS_00001221	0.195289	3.31792	0.30973	1.60387	0.407631	2.37934	0.72429	0.104767	0	0	1.7672	1.50034	0.912523	2.97208	0.0794029	0
TCONS_00001222	5.6153	3.18212	4.15004	3.04507	6.03006	3.94042	4.56171	5.9751	1.22484	3.38168	2.44438	2.59569	0.578374	0.013042	4.01833	3.36222
TCONS_00001223	0.158074	0	0	0.232961	0.409435	0.691289	0.472956	0.820429	0.19017	0.000188404	0.251661	0.0937054	0	1.3216	0.206941	0
TCONS_00001224	0.00415729	0.000936487	2.54501	1.57529	0.007102	0.0996835	1.5364	0.792262	0.668154	0	0.0238221	0.00932436	1.13452	0	0.0460157	0.657917
TCONS_00001225	5.59661	3.69211	3.95149	2.31677	6.734	10.6239	4.04682	5.49308	4.84323	2.86839	5.21516	7.21263	1.94019	3.55562	2.43683	2.98061
TCONS_00001226	0.505756	2.19301	0.000167589	1.90102	4.52625	3.23657	0.207343	2.11743	0	0.987891	2.36434	1.45977	0.937038	0	1.24604	0.00161435
TCONS_00001227	0	0	0	0	0	0	0	0	0	0	0	0	0	0	0	0
TCONS_00001228	0.0136065	0.0681139	0.175809	0.244358	0.81098	1.18484	0.235477	0.552395	0.0451138	0.0800887	0.447236	0.551346	0.171703	0.0370134	0.0971135	0.231968
TCONS_00001229	0.470782	0.360995	0.492681	0.513822	2.11515	2.53067	0.367787	2.28372	0.219822	0.42674	1.3195	1.6766	0.211832	0.142737	0.709374	0.834534
TCONS_00001230	0	0	0.137155	0.202008	0.0532592	0.0203463	0.0949941	0	0	0	0	0	0	0	0	0
TCONS_00001231	0	0	0.128957	0.255155	0.0353715	0.0403659	0.236588	0	0	0	0	0.0136343	0	0	0	0
TCONS_00001232	0	0	0.359571	0.15089	0.0367728	0.0585656	0.0692276	0.0385493	0	0.0407909	0.00848936	0.0084521	0	0	0	0
TCONS_00001233	0	0	0.0208086	0.171319	0	0	0.201924	0.0593629	0	0	0.0220027	0	0.393972	0	0	0
TCONS_00001234	0	0	0	0	0	0	0	0	0	0	0	0	0	0	0	0
TCONS_00001235	0.443047	0.373862	0.401299	0.222615	0.290921	0.410966	0.294036	0.133032	0.622383	0.533689	0.74707	0.492439	0.257829	0.196853	1.20271	0.944584
TCONS_00001236	0	0	0	0	0	0	0	0	0	0	0	0.00847131	0	0	0	0
TCONS_00001237	6.42774	4.44618	2.54357	2.81547	3.57329	4.36324	3.79627	4.26103	9.06053	9.88371	5.29371	5.77375	3.36211	3.48198	13.7996	12.6569
TCONS_00001238	0	0	0	0	0	0	0	0	0	0	0	0	0	0	0.0166188	0
TCONS_00001239	0	0	0.311131	0.0980669	0.0215594	0.0247762	0.02327	0	0	0	0	0	0	0	0	0
TCONS_00001240	7.29225e-06	0.000620207	0.88241	0.000894461	0.433327	0.000239697	0.174061	0.829564	0.111261	0	0.10418	0.050475	0.0193626	0	0	0.000285566
TCONS_00001241	0.0190671	0.0818099	1.37768	1.99738	1.8508	2.80092	0.815578	0.674672	9.97118e-06	0.0558634	0.663419	0.514473	0.22006	0.0647024	0.0169765	0.0178365
TCONS_00001242	0	0.0656351	0	0.579802	0.0915109	0.634604	1.50049	0	0	0	0	0	3.65332	6.31297	0	0
TCONS_00001243	0	0	0.0986449	0	0.0977487	0	0.693289	0.193933	0.0636209	0	0.0622983	0.0344001	1.20261	0	0	8.96204e-06
TCONS_00001244	0.454826	0.7146	4.47991	3.99551	2.81591	1.65653	11.7441	8.3753	0	0.0392635	3.17816	4.16485	41.7591	25.2365	0.0505658	0.125943
TCONS_00001245	0	0	0.199492	0.466236	0	0	0	0	0	0	0	0	0	0	0	0
TCONS_00001246	0	0	0.222213	0.0752428	0	0	1.57322e-05	0	0	0	0	0	0	0	0	0
TCONS_00001247	0	0	0.541836	0.479899	1.02427	1.28714	0.317253	0.740973	0	0.0353735	0.0293277	0	0	0	0.0267759	0
TCONS_00001248	0	0	0.212342	0	0.0222275	0.0633139	0	0.09219	0	1.83035e-06	1.45702e-06	0	0	0	0	0
TCONS_00001249	0	0	0.0795816	0.0935823	0.0858283	0	0.0191578	0	0	0	0	0	0	0	0	0
TCONS_00001250	0.276389	0	0	0	0	0	0	0	0	0	0	0	0.108813	0.612894	0	0.0316569
TCONS_00001251	0.249155	0.837992	0.110032	0.0986685	0.329648	0.553147	0.271936	0.110905	0.0110479	0	0.482896	0.392674	1.11857	0.711748	0.0219684	0
TCONS_00001252	30.429	27.8698	0.00207604	0.170498	1.44718	0.905408	0.0227203	1.19214	0.166949	0.0442558	0.000235102	1.89541	0	1.25412	0.259432	1.13247
TCONS_00001253	9.14867	12.9365	0.277456	0.550705	0.519216	0.624446	1.62696	0.140676	0	0	5.71537	2.12402	32.0153	43.4379	0.139047	0.0516545
TCONS_00001254	14.0455	15.1565	1.1839	0.842662	0.847722	1.99545	1.70206	1.12483	2.56975e-05	0.321455	6.00497	5.30777	33.7619	31.5892	0.706915	0.120697
TCONS_00001255	0	0	0	0	0	0	0.0921707	0.561351	1.84403	1.08718	0.146834	0	0	0	0	0
TCONS_00001256	0	0	0	0	0	0	0	0	0	0.88249	0	0	0	0	0	0
TCONS_00001257	0	0	0	0	0	0	0	0.014773	0.665453	0.276565	0	0	0	0	0	0
TCONS_00001258	0	0	0	0	0	0	0	0.0914115	1.28168	0.91882	0.102537	0	0	0	0	0
TCONS_00001259	0.0059643	0.00286242	0.00559399	0.0174836	0	0	0.0211099	0.0363955	0.599741	0.638913	0.0104399	0.0128839	0	0	0	0
TCONS_00001260	0	0	0.0151758	0	0.00628067	0.0138091	8.81837e-07	0.0193236	0.444919	0.83539	0.0270092	0.00657467	0	0	0	0
TCONS_00001261	0	0.0182967	0.0497169	0	0.004601	0	0.0459643	9.04933e-05	0.679389	0.0456799	0	0	0	0	0	0
TCONS_00001262	0	0	0	0.0533586	0	0	0.016643	0.0656536	1.04941	0.352068	0.0364013	0	0	0	0	0
TCONS_00001263	0	0	0.00920135	0.00963545	0	0	0.00886427	0.0354637	0.958519	0.587386	0	0	0	0	0	0
TCONS_00001264	0	0	0	0.0141743	0	0	0.0394898	0.0130634	0.92984	0.871108	0.0144465	0.0432166	0	0	0	0
TCONS_00001265	0	0	0	0	0	0	0	0	0.827321	1.64575	0	0	0	0	0	0
TCONS_00001266	0	0	0	0	0	0.00025618	0	0	0	0	0	0	0	0.107664	0	0
TCONS_00001267	0.0450625	0.16961	0.1187	0.107171	0.157414	0.129829	0.08042	0.0589493	0.104221	0.180379	0.308844	0.312581	0.109095	0.000111011	0.125254	0.183571
TCONS_00001268	0.00510014	0.011165	0.0188444	0.0097865	0.0192919	0.00316755	0.00777518	0.00300509	0.0196958	0.0405096	0.0478817	0.0776945	0.0333523	0	0.00902147	0.0143986
TCONS_00001269	0.14977	0.0988155	0.253092	0.11663	0.288228	0.0474459	0.142909	0.0925591	0.800594	1.02918	0.674802	1.25859	0.464747	0	0.212658	0.222008
TCONS_00001270	2.60002	3.48817	2.73561	2.66234	4.47206	5.52068	2.91009	4.38748	6.86035	7.19913	7.50349	7.71731	2.21742	2.01564	6.4176	6.38409
TCONS_00001271	0.019833	0	0.030521	0.0225824	0.0197979	0.035278	0.041007	0.0414632	0.142557	0.0777789	0.0942106	0.0290696	0	0.0180411	0.0530795	0.0283717
TCONS_00001272	0.0224041	0.0250787	0.00919055	0.00972594	0.0170503	0.0338178	0.00220392	0.0245464	0	0	0.0562636	0.043772	0	0	0.190886	0.251929
TCONS_00001273	0	0	0.0306155	0	0	0.0369012	0.0342721	0.00482879	0	0	0	0	0	0	0.0269035	0.0384836
TCONS_00001274	0.00863786	0	0	0	0.0048187	0	0	0.0155549	0	0	0.0163433	0.011941	0	0	0.0516524	0.00387708
TCONS_00001275	0.0101128	0.073314	0.00786	0.0312418	0.027342	0	0.00788557	0	0.0140525	0.0199192	0.0273771	0.00939907	0	0	0.0196023	0.0209815
TCONS_00001276	0.0269681	0	0.00277307	0	0.00536333	0.00289976	0.0430419	0	0.0512653	0.0148182	0	0.0088094	0.0207903	0.00896764	0.0382782	0.0260214
TCONS_00001277	0.157372	0.0615027	0.0529424	0.0278286	0.0122051	0.0901688	0.0254605	0.0703498	0.665676	0.911746	0.225106	0.371055	0	0.0195	0.0895657	0.0271471
TCONS_00001278	0	0.0231066	0.0302237	0.0156848	0.0137753	0.0314852	0.0292241	0.0144633	142.573	163.619	0.0320257	0.015974	0.0410494	0.176844	0.0146286	0.0152401
TCONS_00001279	0	0	0	0	0.0058759	0	0	0	5.08016	6.38636	0.00677164	0	0	0.0187734	0	0
TCONS_00001280	0	0	0.0114177	0.0119165	0.0104601	0	0	0	6.39764	6.59376	0	0	0	0	0	0
TCONS_00001281	0.00312409	0	0.0115374	0.00304951	0.00267342	0	0.0304456	0.0111976	3.46132	3.17518	0	0.00610493	0	0.00852592	0	0.00298013
TCONS_00001282	0	0	0	0	0	0	0	0	0.263898	1.32637	0	0	0	0	0	0
TCONS_00001283	0	0	0.0243444	0	0	0	0	0	0	0	0	0	0	0	0	0
TCONS_00001284	0	0	0.451094	0.779487	0.917137	1.60267	0.000649241	0.866861	0	0	0.0530582	0.00876802	1.13121	0.730258	0	0.153016
TCONS_00001285	0.406563	0.203827	1.3561	0.917348	0.896894	0.663895	1.49704	0.856555	0.578607	0.662507	0.363444	0.499221	0.906468	0.38482	0.450733	0.169856
TCONS_00001286	14.6976	13.5693	8.2692	8.77959	10.0905	9.65033	11.0379	10.8305	43.8479	44.5283	8.85848	9.63459	45.2614	42.0256	17.8306	13.9678
TCONS_00001287	0	0	0.0732	0.0567107	0.199319	0.0380412	0.0531905	0.0523545	0.131429	0.0468678	0.0968407	0.0773524	0.247951	0.0533954	0	0
TCONS_00001288	0	0	0.131191	0.0994895	0	0.0337411	0.0320677	0.307726	0	0.0843977	0.0345263	0.10383	0.527501	0	0.0318384	0
TCONS_00001289	0	0	0	0	0.0552264	0.65044	0	0.058608	0	0	0	0	0.16942	0.181853	0	0
TCONS_00001290	0	0	0	0	0	0	0	0	0	0	0	0	0	0	0	0
TCONS_00001291	0.867475	1.7325	0.595529	1.25498	0.944971	1.11165	1.58132	0.723335	0	0	0.0844521	0.0838935	1.18322e-06	1.95026e-06	0	0
TCONS_00001292	0.644852	0.0046595	2.64126	1.32157	2.03415	2.38872	1.39122	2.91321	0.20979	0.370365	0.360625	0.368287	0.0576343	0.0382173	0.390477	0.243366
TCONS_00001293	1.69082	2.64623	1.06173	2.13771	0.615841	0.517295	1.99947	0.570782	0.0437199	0	0	0.0404461	0	0	0.227426	0.0556335
TCONS_00001294	0	0	0	0	0	0	0	0	0	0	0	0	0	0	0	0
TCONS_00001295	0.205398	0	0.000372128	0.000359315	0.000333781	0.000200786	0.105324	0.000306013	0.000487712	0.000488978	0.000487718	0.000488071	0.000486777	0.000482847	0.000488007	0.000488149
TCONS_00001296	0	0	0	0	0	0	0	0	0	0	0	0	0	0.104019	0.0806536	0
TCONS_00001297	0.0371088	0	0.313737	0.843425	0.216654	0.322294	0.477793	0.456857	0	0	0	0.0367788	0	0	0.0338513	0.0338479
TCONS_00001298	0	0	1.8814	0.159713	0	0.353686	0.193025	0	0	0	0	0	0	0	0	0
TCONS_00001299	0	5.04497e-05	0.256596	0.37454	0.137554	5.24077e-05	0.865595	0.567735	0	0	0	4.35753e-05	0	0	0	0
TCONS_00001300	0	0.0152311	0.0569409	0.00922329	0.000179125	0.158824	0.310827	2.83545e-05	0	0	0	0.00143181	0	0	0	0
TCONS_00001301	0	9.09349e-07	0.0493356	0.0450505	0	0	0.276205	0.048346	0	0	0	3.73738e-06	0	0	0	0
TCONS_00001302	0	0	0.213954	0.027283	0	0.0276325	0.520986	0.328418	0	0	0	0	0	0	0	0
TCONS_00001303	0	0	0.129308	0	0	0.0440243	0.424152	0.319889	0	0	0	0	0	0	0	0
TCONS_00001304	0	0	0	0	0.0227585	0.0261769	0.467988	0.0478948	0	0	0	0	0	0	0	0
TCONS_00001305	0	0	0	0	0	0.239741	0.464344	0	0	0	0	0	0	0	0	0
TCONS_00001306	0	0	0.0367543	0	0.0224224	0.0127889	0.224677	0.0470554	0	0	0	0	0	0	0	0
TCONS_00001307	0	0	0.0716574	0.0740634	0.0650733	0	0.294989	0.119638	0	0	0	0	0	0	0	0
TCONS_00001308	0	0	0	0.040624	0	0	0.399241	0.151187	0	0	0	0	0	0	0	0
TCONS_00001309	0	0	0.0270277	0.0275607	0.0484935	0	0.315961	0.127613	0	0	0	0	0	0	0	0
TCONS_00001310	0	0	0	0.0528045	0	0	0.532824	0.0493439	0	0	0	0	0	0	0	0
TCONS_00001311	0	0	0	0.0256305	0.0450847	0	0.0731552	0.0237187	0	0	0	0	0	0	0.26729	0.0495841
TCONS_00001312	107.343	186.498	22.6105	21.8328	57.6447	52.2922	20.5968	38.389	68.3587	73.0574	117.077	90.857	121.331	170.142	320.65	344.065
TCONS_00001313	0	0	0	0	0	0	0	0	0	0	0	0	0	0	0	0
TCONS_00001314	252.475	305.567	55.5631	56.099	74.0452	80.4319	40.922	71.7712	199.22	169.064	325.485	268.305	314.031	455.879	357.483	447.49
TCONS_00001315	7.94463	25.6371	2.63496	5.48385	8.02274	5.52988	1.33349	4.34707	6.77484	5.56806	8.66763	8.44916	11.9578	31.6447	25.3157	71.7358
TCONS_00001316	86.7276	88.6655	28.9754	25.911	40.7131	45.7246	22.2181	31.159	35.6184	32.2024	140.887	102.561	154.247	263.451	103.405	87.5493
TCONS_00001317	6.11266	5.0135	10.2869	9.92272	11.8619	9.05802	8.58553	6.11686	14.3801	11.9178	9.22731	9.83623	12.6431	23.5095	5.39888	4.01005
TCONS_00001318	2.5263	1.57442	4.03297	2.43818	2.10498	3.5774	2.57583	1.47886	5.26514	3.75132	3.51162	5.81458	7.58335	6.07487	3.39268	3.4922
TCONS_00001319	0.0710783	0	0	0.260177	0.0610781	0.132828	0	0	0	0	0.14734	0.0638462	0.393906	0.799918	0	0
TCONS_00001320	0.0666127	0.689741	0.0815282	0	0.11234	1.62462	0	0.324096	0.217809	0.185698	0.708362	1.18355	0.747126	0	0.374705	0
TCONS_00001321	0	0.000278976	0.00351006	0.000417812	0.000645477	0.00562698	0.000964455	0.00153379	0.00159441	2.94015	3.87331	3.82465	62.2416	21.1862	0.000842599	0.000158398
TCONS_00001322	2.31732	2.79895	2.81899	3.59874	0.628941	1.56462	2.2998	5.01057	2.2194	6.04943	0.643492	0.125777	0	8.14867	5.65962	3.28918
TCONS_00001323	0	0.00093445	1.61209	1.6195	2.49595	2.45768	2.26908	2.79203	0.223123	0	0.306974	0.327397	1.07571	0.148303	0	0
TCONS_00001324	0	0	0	0.00228506	0	0.000305634	0.0119371	0	0	0	0	0	0	0	0	0
TCONS_00001325	2.53473	3.76999	0.000393395	0	0.000530696	0	0	0.00515505	7.33178	8.28355	4.34508	3.37067	2.54071	0.350682	2.82559	2.36247
TCONS_00001326	0	0	0	0	0	0	0.0463433	0	0	0	0.18205	0	0.0737554	0	0.0247065	0
TCONS_00001327	0.000561948	0	1.64961	1.93007	1.60936	2.31157	3.97529	1.57669	2.46969	0.000534953	3.21762	3.87733	4.30715	6.85384	1.35781	0.401059
TCONS_00001328	0.229471	0	0	0	0	0.0471392	0	0	0.948414	0.393251	0.181802	0	0.520916	0	0	0
TCONS_00001329	0	0	0.0700933	0	0	0	0	0	0	0	0	0.14424	0	0	0	0.0770945
TCONS_00001330	0	0	0	0	0	0	0	0	0	0.278101	0.0868746	0.296626	0	0.718868	0	0.0291905
TCONS_00001331	0.100159	0.183089	0.0270019	0	0	0.0446543	0	0.0349896	0	0.164767	0.180551	0.0907034	0.0780282	0	0.0451227	0
TCONS_00001332	0	0	2.70744	1.43776	2.84637	3.26132	1.50465	0.757007	0.0829209	0	0.101445	0.256107	1.73251	2.14859	0	0
TCONS_00001333	0.0311354	0.684718	0.00020766	0	0	0	0	0.000548397	5.58576	7.14877	1.97135	3.77108	4.39512	5.57694	0.1749	0.00025343
TCONS_00001334	0.501275	0.210265	0	0	0	0	0	0	0	0	0.00271519	0.0615848	0.0543451	2.57107	0	0.0353969
TCONS_00001335	8.39638	4.88935	1.87987	1.99392	1.57739	2.5937	2.24953	3.99969	12.7116	12.1334	5.33681	4.50534	4.37845	3.01283	5.71499	3.53682
TCONS_00001336	0	0	0	0	0	0	0	0	0	0	0	0	0	0	0	0
TCONS_00001337	0.093137	0.071864	0.132562	0.0975506	0.58675	0.750257	0.0828761	0.871125	0.19049	0.30439	0.147956	0.0981673	0.126844	0.0195303	0.243486	0.448616
TCONS_00001338	0	0	0.0592357	0.061058	0.0357738	0.061505	0	0.075196	0	0	0.292411	0.0208624	0.0534484	0	0.0956397	0
TCONS_00001339	0.0258672	0	0.0241599	0	0.043514	0.100028	0.140963	0.068664	0	0	0.102058	0.025516	0	0	0.23421	0
TCONS_00001340	0.121372	0.0647459	0.028186	0.0585986	0.0257285	0.0881516	0.0136182	0.0270076	0	0	0.2689	0.119188	0	0	0.109121	0.170892
TCONS_00001341	0.0429081	0.0303461	0.0199929	0	0	0	0	0.0570884	0	0	0.232612	0.0844945	0	0	0.0968431	0
TCONS_00001342	0	0	0.266491	0.19472	0.322204	0.351992	0.260343	0.164257	0	0.0150161	0.00940839	0	0	0	0.0522388	0.0201327
TCONS_00001343	0	0	0.0355435	0.151414	0.143334	0.0249419	0.0790352	0.0681666	0	0	0	0	0	0	0.018817	0
TCONS_00001344	0	4.54272e-06	0.000106501	0.104084	0.400963	0.173654	0.223363	0.179394	0	4.61609e-06	0	0.0126649	4.45877e-06	4.73424e-06	3.8936e-06	0.0127431
TCONS_00001345	0	0.0161214	0.444218	0.120556	0.344759	0.592828	0.391406	0.495532	0	0.0132412	0	0	0.0284277	0.0153189	0.025803	2.90189e-05
TCONS_00001346	0	0	0.0414993	0.0575403	0.164209	0.331744	0.0534597	0.106069	0	0	0.0146653	0	0	0	0.0401641	0
TCONS_00001347	0.00457165	0.0131331	0.042239	0.0445668	0.222746	0.226167	0.0608487	0.122796	0	0.0215363	0.0269637	0.0178782	0	0	0.0857173	0.00870498
TCONS_00001348	0.00196299	0.00282633	0.0410162	0.0690532	0.321443	0.371181	0.0438264	0.218256	0	0	0.00542659	0.0057512	0	0	0.020996	0.0130198
TCONS_00001349	0	0	0.0533543	0	0.193288	0.175051	0.0415622	0.0493767	0	0	0.0216326	0	0	0	0	0.00693079
TCONS_00001350	0.00731921	0	0.0817364	0.0548807	0.613992	0.682114	0.121734	0.404636	0	0	0.00719209	0.00339673	0	0	0.0154269	0.00400167
TCONS_00001351	0	0	0.141695	0.10638	0.255058	0.275777	0.136295	0.378142	0	0	0	0	0	0	0	0
TCONS_00001352	0	0	0	0.0281333	0	0	0.322922	0.0260582	0	0	0	0	0	0	0	0
TCONS_00001353	0	0	0.0368606	0.0512274	0.0112431	0	0.201612	0	0	0	0	0	0	0	0	0
TCONS_00001354	0	0	0	0	0	0	0	0	0	0	3.14261e-05	0	0.767525	0	0	0
TCONS_00001355	1.97901	2.36458	1.54204	2.08526	2.36638	1.18986	1.57199	1.06892	1.01052	1.07845	1.03495	0.592852	1.5444	3.73173	0.406732	0.4392
TCONS_00001356	2.93912	0.200579	4.54808	2.96207	3.36651	4.67675	5.3367	4.8822	3.02728	3.77056	0.659856	1.18717	8.68737	6.66462	2.06944	1.59987
TCONS_00001357	0	0.162747	0	0	0	0.0858482	0	0	0	0	0	4.62658e-05	0	0	3.04519e-05	0
TCONS_00001358	0.0161337	0.0230999	0.276258	0.0705531	0.178806	0.273726	0.215555	0.281134	0	0	0.0396708	0.0552873	0.265193	0.219849	0.0216568	0.0152884
TCONS_00001359	0	0	0.0134112	0.0558205	0.147038	0.209819	0.181354	0.0514417	0	0	0.0142198	0	0	0	0.0129788	0
TCONS_00001360	0	0	0	0.0433537	0.0764493	0.0444611	0.514328	0	0	0	0	0.137709	0	0	0	0
TCONS_00001361	0.0291903	0.0623192	0	0.0141005	0.0371431	0.226163	0.0523708	0.168935	0	0	0.0287403	0.0143291	0	0	0	0
TCONS_00001362	0	0	0.583434	0.000328889	1.68172	0.265864	0.0586366	0	1.65546	1.62693	1.00577	0.664141	2.59016	4.84645	0	0
TCONS_00001363	1.40709	1.26678	4.16159	4.52803	6.78167	7.11659	4.33289	4.22997	0	0	0.181811	0.349991	3.17381	1.0584	0.001558	0.163743
TCONS_00001364	0	0	0	0	0	0	0	0	0	0	0	0	0	0	0	0
TCONS_00001365	0	0.63494	0	0	0.71416	0	0.248152	0	0	0	0.263802	0.0601092	0.000925594	0	0	0.195972
TCONS_00001366	0.807301	0.100471	0	0.10184	1.53069	3.22356	1.91716	2.2515	0	0	0.8522	1.24809	0	0	0.885395	0.330081
TCONS_00001367	0	0.00456748	0	0	0	0	0	0	0.578634	1.11057	0	0.151818	0	0	0.000102495	0.225436
TCONS_00001368	2.50307	1.71614	6.27582	4.74077	11.6892	15.8297	11.9452	10.2974	0.592319	0.422671	2.52529	2.79022	4.39908	7.05554	1.15534	0.745166
TCONS_00001369	0.0849218	0	0	0	0	0	0.08648	0	0.226969	0.0640142	0	0	0	0	0	0
TCONS_00001370	2.58995	3.84347	0.00177813	1.02981	6.28772	3.44849	1.33663	8.22872	3.6506	4.79502	1.17242	0.315618	0	0.281914	1.61651	2.1185
TCONS_00001371	0	0	0.057944	0.0590729	0.0505777	0.0595325	0.166912	0.05298	0	0	0	0.061595	0.146516	0	0	0
TCONS_00001372	0.106866	1.74923	1.56982	2.09471	1.55765	1.02457	1.30843	0.779072	0.000568069	0	0.0424646	0.365233	1.99203	5.03269	0.451892	0.00197939
TCONS_00001373	1.74134	0.00286695	0.489711	0.0148293	1.07263	0.580371	0.00265594	0.000653865	0.610472	1.30141	1.0636	0.554729	4.64156	0.0239093	0	0.552735
TCONS_00001374	34.5373	23.6051	36.1613	30.9908	28.8487	33.536	36.3525	28.4028	38.3576	39.5855	23.8481	29.9134	74.3486	61.8239	23.7172	14.895
TCONS_00001375	0.0702591	0.0213492	0.090904	0.000983376	0.0494315	0.0121632	0.0389902	0.0441464	0.142673	0.283777	0.440864	0.712949	0.276779	0.112505	0.0602001	0.05179
TCONS_00001376	0	0	0.0391288	0.112904	0	0.000210228	0	0	0	0	8.35115e-05	0.00011602	0	0	0	0
TCONS_00001377	0.0324291	0.330923	0.00705218	0.045026	0.0519407	0.116085	0.0777737	0.0562315	0.0647375	0.0283424	0.594737	0.24076	0.257694	0.458834	0.465005	0.330745
TCONS_00001378	3.00133	3.07443	1.37827	2.75485	4.11851	3.35985	3.74572	1.46035	1.10038	0.976789	3.20738	1.29041	2.46417	4.81761	2.52621	5.05973
TCONS_00001379	1.37071	2.13351	3.97436	3.14532	2.19995	2.69595	2.56335	2.19722	4.62494	3.98852	3.31119	4.89733	4.99287	2.51416	13.5787	8.29729
TCONS_00001380	0.000145179	0	0	0	0	0	0	0	0	0	0	0	0.000503616	0.0112417	0	0.000454981
TCONS_00001381	0	0	0	0	0	0	0	0	0	0	0	0	0	0	0	0
TCONS_00001382	0.340727	0	0.910879	0.407274	0.434624	0.231987	0.675562	0.86786	0.761187	1.68954	1.18795	1.00041	0	0.500182	2.62523	1.00076
TCONS_00001383	0	0	0	0	0	0	0	0	0	0	0	0	0	0	0	0
TCONS_00001384	6.50897	5.08955	4.37479	3.66849	3.9913	5.8603	5.88498	5.43738	3.40751	4.3141	4.75998	4.7165	3.09891	2.85976	27.7993	19.3838
TCONS_00001385	0	0	0	0	0	0	0	0	0	0	0	0	0	0	0	0
TCONS_00001386	0	0	0	0	0	0	0	0.0442347	0	0	0	0	0	0	0	0
TCONS_00001387	0	0	0.452349	0.479726	0.105023	0.35664	0.216761	0.175708	0	0	0.357156	0	0	0	0	0
TCONS_00001388	60.8927	78.5711	9.34573	9.14779	6.93113	7.5821	10.741	8.57426	45.6391	46.055	121.134	114.177	23.5479	20.2278	15.2678	11.8559
TCONS_00001389	0	0	0.312703	0	0	0	0	0	0	0	0	0	0	0	0	0
TCONS_00001390	0.00108765	0.000915602	0.0010926	0.00108445	0.00107705	0.00108181	0.0010715	0.00108454	0.00109013	2.87358	0	0	0.00108648	0.00106587	0.00108434	0.00108911
TCONS_00001391	4.34582	9.51788	0.793864	1.05228	0.618118	0.739414	0.549381	1.20675	10.5756	17.3459	47.8819	30.8574	2.72351	0.469109	2.65735	3.19751
TCONS_00001392	3.2993	5.46818	31.5347	29.7239	11.1723	13.0215	12.3512	10.1835	5.88355e-05	0.465652	6.39119	5.24555	1.01786	1.05289	6.18987	4.29491
TCONS_00001393	0.107491	0	0.0460244	0.0502212	0.038786	0.0486355	0.246893	0.0440574	4.77084	4.5736	1.97002	2.25269	0.229149	0	0.0549825	0.0434311
TCONS_00001394	0.000953923	0	0.00362624	0.00355088	0.00368658	0.00341548	0.00326408	0.00355026	0	0.00341541	0.0203488	0.00359973	0.0034031	0	0	0.000309945
TCONS_00001395	0.0379988	0.124767	3.81481	4.35158	1.95894	1.36869	2.35989	1.31815	0	0.0984669	0.0749636	0.0301887	0.0854733	0	0	0.0452889
TCONS_00001396	0.0104024	0.0445866	0.154233	0.100877	0.00885249	0.0100813	0	0	0	0	0.0818811	0.0101949	0	0.0283316	0.00932324	0
TCONS_00001397	0	0	0.494143	0.133917	0.0393643	0.137474	0.0885092	0	0	0	0.0470821	0	0	0	0.0436929	0
TCONS_00001398	0	0	0	0	0	0	0	0	0	0	0	0.29841	0.501857	0.702357	0	0
TCONS_00001399	9.29368	7.51636	5.41187	5.18557	3.94538	4.04457	4.04004	5.23945	4.57892	4.24159	10.6669	11.096	0.0373384	0	7.4876	7.89827
TCONS_00001400	0.0929634	0.468051	0	0.278518	0	0	0	0	0	0	0.135673	0.0701174	0	0	0.0974047	0.243368
TCONS_00001401	1.1563	1.04735	0.000238612	0.318218	0.000280776	0.293577	0.32039	0.000436108	0	0.00016511	1.56852	2.23068	1.34525	0.971337	0.505775	0.237359
TCONS_00001402	0	0	0.0326616	0	0	0	0.230457	0	0	0	0	0	4.84988	4.38693	0	0
TCONS_00001403	1.29325	0	0.175159	0	0	0	0	0	0	0.0703294	2.43809	2.90375	2.49176	3.00659	0.132485	0
TCONS_00001404	0.312294	1.04531	0.116129	0.0920748	0.304908	0.045602	0.0541228	0.183999	0.180435	0	1.39119	1.42949	0.133256	0.403662	0.199387	0.344991
TCONS_00001405	0	0	0	0	0	0	0	0	0	0	0	0	0	0	0	0
TCONS_00001406	0	0	0	0	0	0	0	0	0	0	0	0	0	0	0	0
TCONS_00001407	0	0	0	0	0	0	0	0	0	0	0	0	0	0	0	0
TCONS_00001408	0	0	0	0.0204744	0.0564701	0	0	0	0.0593357	0.312283	0	0.0384627	0	0	0.0257528	0
TCONS_00001409	0.0923464	0	0.441815	0.0646081	0	0	0.239938	0	0.0115734	0.0926546	0.0555378	0	0.348243	0.294631	0.289106	0.0163492
TCONS_00001410	0	0	0	0	0	0	0	0	0	0	0	0	0	0	0	0
TCONS_00001411	2.34989	4.01333	2.02545	2.31414	3.2778	3.86468	1.80061	1.6849	0.618292	0.451988	0	0.000644745	1.72634	0.300559	1.4058	2.23607
TCONS_00001412	0.587922	1.19145	0.127139	0.241223	0.662581	0.487346	0.0224803	0.432078	0.63929	0.675399	1.2864	1.15577	0	0	0.68403	1.03185
TCONS_00001413	0	0	0.195569	0.151092	0.157278	0.11677	0.193103	0.0512527	0.16698	0.130697	0.0348654	0.0173683	0.764278	0.367394	0.0150098	0.0485739
TCONS_00001414	0	0	0	0	0	0	0	0	0	0	0	0	0	0	0	0
TCONS_00001415	0	0	0	0	0	0	0	0	0	0	0	0	0	0	0	0
TCONS_00001416	0	0	0	0	0	0	0	0	0	0	0	0	1.53704	1.51101	0	0
TCONS_00001417	0	0	0	0	0	0	0	0	0	0	0	0	0	0	0	0
TCONS_00001418	2.41507	1.91596	0.153977	0.549522	0.0414641	0.177384	0.478724	0.0883622	0	0	0.700599	0.864946	8.85997	18.5178	0.349092	0
TCONS_00001419	5.27421	2.669	0	0	0	0	0	0	0	0	0.478044	0	0.731758	0	0	0
TCONS_00001420	3.33915	10.4264	0.211743	0.246557	0.0898522	0.118009	0.154461	0.261349	0	0	6.91481	9.14045	0	0.388337	0.72681	0.30613
TCONS_00001421	0	0.00116201	0	0	0	0.0495375	0	0.0225732	0	0	0	0	0	0	0	0
TCONS_00001422	0.316629	0.515397	0.0392352	0	0	0	0	0.00709155	0	0	0.730728	1.13332	0.177805	0	0	0
TCONS_00001423	20.2163	14.5564	0.455984	0	0	0	0.670507	0.113648	7.22133	4.86719	25.1214	24.9428	69.1146	47.4617	1.38733	2.02368
TCONS_00001424	0	0	0	0	0	0	0.236336	0	0	0	0	0	3.35084	5.0232	0	0
TCONS_00001425	1.65117	2.991	0	0	0	0	0.783054	0	7.21416	14.561	16.4311	17.9963	0	0	1.60461	1.82033
TCONS_00001426	0	0	0	0.103823	0	0.0291701	0.137225	0	0	0	0.304904	0	0	0	0	0
TCONS_00001427	0	0	0	0	0	0	0	0	0	0	0.215104	0.812581	0	0	0	0
TCONS_00001428	0.146865	0	0.00252574	0.475606	0	0	0	0	0.284826	0.404812	0.172015	0.982957	0.17164	0	0.0887461	0.323463
TCONS_00001429	0	0	0	0	0	0	0	0.0415103	0	0.0913787	0.14848	0.178375	0	8.08197e-05	0	0.0637405
TCONS_00001430	0.0128649	0.0505039	0	0	0	5.17177e-06	0	0	0.448545	0	0	0	0	0.065993	0	0
TCONS_00001431	0	0	0.0281735	0.0864882	0.0447954	0.0115216	0.013194	0	8.58878e-05	0	0	0	0	0	0.0278643	0
TCONS_00001432	0.0562069	0.371711	0.260372	0.100437	0.0955894	0	0.0426084	0	0.230216	0.882189	1.25371	1.6143	0	0	0.200914	0.258645
TCONS_00001433	0	0.000355479	5.49749e-05	0	0.000354295	0.000352946	0.000350795	0.000351653	0.402634	0.000337471	0.000350257	0.000341748	4.64554e-06	0	0.000300657	0
TCONS_00001434	0.000342343	0.102438	0.779656	0.00011684	0.130638	0.113931	0.068576	0.119787	0.604063	1.38987	1.55632	1.13524	0.00030155	0	0.355048	0.00307378
TCONS_00001435	0	0	0	0.340144	0	0	0	0	0	0	0	0	0	0	0	0
TCONS_00001436	0	0	0	0	0	0	0	0	0	0	0	0	0	0	0	0
TCONS_00001437	0	0	0	0	0	0	0	0	0	0	0	0	0	0.0264768	0	0
TCONS_00001438	0.170135	2.43674	0	0	0	0	0	0	0	0	0.156179	0.145398	0	0	2.0447	4.30311
TCONS_00001439	0.000369167	0	0	0.000152066	0	0	0	0	0	0.151548	0	0.000243637	0	0	0.443359	0.227228
TCONS_00001440	0.231911	0.380276	0.989994	0.685774	0.814932	1.65164	1.25906	0.968579	1.14842	1.18433	1.26138	1.77554	0.160468	0.209754	1.59572	1.30961
TCONS_00001441	0.169253	0.374802	1.24004	0.898237	1.74584	1.71629	0.408018	0.875351	1.49621	1.34259	0.597569	0.487828	1.88943e-05	0	1.90691	1.03635
TCONS_00001442	0.044513	0	0	0.0735083	0.0358345	0.0770734	0	0	0	0	0.0262519	0.0673113	0.0898634	0	0.0835545	0.0383885
TCONS_00001443	0.0818376	0.221821	0.906356	0.646651	1.1706	1.40131	0.217096	0.497876	0.327191	0.00220496	0.578859	0.375723	0	0	1.03399	0.000785723
TCONS_00001444	0.137036	0.172909	1.03058	0.900633	1.19468	1.39612	0.78112	0.937635	1.17531	1.35156	0.855664	1.02273	0.229415	0.0270737	1.0873	0.521577
TCONS_00001445	0.105798	0	0.718141	0.754436	1.36412	1.63391	0.856022	0.790932	0	0.0738284	0.342262	0.598547	0.000732023	0	0.00104657	0.47261
TCONS_00001446	0.368097	0.0546316	0.00987115	0.0171443	0.00272624	0.458066	0.00227672	0.579714	0.0814018	0.382558	0.00547453	0	0.240683	0	0.475205	0.351043
TCONS_00001447	0.178785	0.0747763	0	0.0629196	0.0630212	0.0508444	0.0613415	0.0606718	0	0.0986396	0.207859	0.151268	0	0	0.424669	0.213865
TCONS_00001448	0	0	0	0	0	0	0	0	0	0	0	0	0	0.00296583	0	0
TCONS_00001449	5.74676	3.68302	3.45972	3.56405	5.12517	5.46018	3.46978	5.11009	4.98771	5.34968	4.11358	5.68629	1.32153	0.858511	13.1832	10.1558
TCONS_00001450	19.3366	15.0222	24.758	21.255	16.5986	17.3964	26.1943	16.4629	26.2719	26.6409	14.9851	16.0518	8.8967	7.09103	15.2817	11.3224
TCONS_00001451	0.000137524	0.849877	0.268327	0	0.53447	1.57914	0.428693	0.440499	1.06981	1.90414	1.10922	0.792069	0.722134	0.121684	0.511109	0.703225
TCONS_00001452	1.24758	0.000442512	2.32563	2.48857	1.765	0.992406	2.29017	1.75241	0.58589	0.0243061	0.0634265	0.531771	0.0106894	0.262157	0.461099	0.0140895
TCONS_00001453	6.48169e-05	9.44729e-05	0	8.44645e-05	0	0.000122977	0	4.77415e-05	0	0	0	0	0.614021	0.00193493	4.99672e-05	0
TCONS_00001454	0.697688	1.0061	0.611987	0.889302	0.539515	0.537507	0.678956	0.313565	0.809947	0.573576	1.33681	1.42946	1.45495	0.952314	0.404146	0.366908
TCONS_00001455	0.0572843	0.140444	0.0660725	0.0392901	0.0418113	0.0583707	0.0911449	0.0334504	0.0854514	0.0470771	0.281502	0.201306	0.123382	0.0391324	0.114811	0.0685217
TCONS_00001456	2.22512	1.3285	4.23696	4.02956	3.38678	3.9266	3.52329	3.22979	3.66648	4.27413	8.31352	8.55504	10.6225	3.05051	3.9304	2.70887
TCONS_00001457	0	1.09567	0	0	0.172272	0.148698	0.000553847	0	0.920093	0	0	0	0	1.21579	0	0.533499
TCONS_00001458	5.04422e-05	7.20518e-06	0.0355515	0	7.19025e-06	0	0.101172	5.14208e-05	0	0	0.218385	0	0	4.63796e-07	0	2.23638e-05
TCONS_00001459	0	0.0301798	0.0453795	0.0323065	0.0242807	3.04355e-05	0.0643715	0	0.0156586	0.0500022	0.157952	0	0	0.00643437	0.142041	0
TCONS_00001460	0.00905732	0	9.61005e-06	1.88389e-05	0	0.0119379	1.6217e-05	0.0525145	1.77242e-05	1.87393e-05	0.475487	0.189888	0	1.70297e-05	0.00220248	0.102101
TCONS_00001461	3.51693e-06	0.0020772	0	0	0	0.0222658	0	0.00201236	0	0	0.0039826	4.6611e-05	0	0	0.084697	0
TCONS_00001462	0	0	0	0	0	0	0	0	0	0	0	0	1.03912e-06	0	0.0826375	0
TCONS_00001463	0	0	0.0236764	0	0	0	0.0239484	0	0	0	0.22675	0.0660849	0	0	0	0.13885
TCONS_00001464	0	0.0676931	0.022379	0	0	0.0231929	0.173902	0.0849734	0	0.0573912	1.06422	0.118196	0	0	0.41208	0.222527
TCONS_00001465	0.0372086	0.0500142	0	0.0352347	0	0	0.0342236	0.0327186	0.125449	0	0.991132	0.258155	0	0	0.301156	0.542957
TCONS_00001466	0	0	0	0	0	0	0	0	0	0	0.342978	0.0764743	0	0	0.528089	0.140417
TCONS_00001467	0.00903359	0.00866276	0.0277995	0.00293966	0.0206163	0.0146085	0.0293418	0.0269841	0.0599294	0.00708376	0.580016	0.164753	0	0	0.142347	0.160881
TCONS_00001468	0.107874	0	0.159182	0.0623772	0.0343895	0	0.0369331	0.0437507	0	0	0.50726	0.364036	0.0607709	0	0.509191	0.383028
TCONS_00001469	0.0140034	0.0159143	0	0.007016	0.00618697	0.0107554	0.0504414	0.0196041	0.0368281	0.0653521	1.06067	0.23254	0	0	0.188228	0.183237
TCONS_00001470	41.859	19.1745	19.114	13.1584	12.884	14.6241	16.9611	13.8213	11.1133	13.435	42.8617	40.4191	21.1478	8.1517	21.9247	10.635
TCONS_00001471	18.7823	13.5416	4.98006	4.86579	3.93208	4.96745	5.55576	5.90345	3.57558	4.99608	9.55714	10.3213	3.45904	4.15832	10.3474	7.63275
TCONS_00001472	0.117151	0	0	0.000818019	0.000546413	0.000227755	0.000243026	0.000413696	0	0.000210143	0	0	0	0	0.000333965	0
TCONS_00001473	0.000490978	0.0202682	1.93641	0.00543628	0.00717197	0	0.000201112	1.15698	0.25188	0.540166	0	0.000148193	0	0	0.000884113	0.816484
TCONS_00001474	0.858047	1.14224	1.65752	1.1494	2.57923	3.54849	1.24366	2.22041	0.929218	1.03306	0.499122	0.642316	0.363666	0.123833	1.85652	0.872349
TCONS_00001475	0	0	0.174827	0.691621	1.12245	0.747235	0.229547	0.514822	0.148117	0.318773	0.695475	0.0602762	0	0.185206	1.0267	0.904182
TCONS_00001476	0	0	0	0	0	0	0	0	0	0	0	0	0	0	0	0
TCONS_00001477	3.16181	2.45911	0.276838	2.3622	0.638717	0.0139157	2.32897	0.000336173	3.33702	3.13029	3.81215	3.68934	7.32549	7.60884	3.34136	2.56136
TCONS_00001478	7.34101	6.35758	7.44042	7.42871	8.56155	9.63429	7.52268	7.95283	7.79204	6.62542	4.96622	5.46306	4.75386	8.12496	9.62406	10.6891
TCONS_00001479	13.0695	6.08888	28.9917	24.6665	6.08825	4.42921	12.0466	7.68132	10.1733	8.24984	10.4564	10.3862	2.89852	2.54134	8.49513	8.80513
TCONS_00001480	13.5906	7.68432	6.47739	5.97999	6.42477	7.74699	5.72493	6.25305	12.5311	13.0875	6.264	8.54049	3.34505	3.4935	11.716	11.5998
TCONS_00001481	0.133521	0.0880463	0.331243	0.317788	0.245247	0.361681	0.17491	0.234349	0.221423	0.215906	0.15855	0.16577	0.0915428	0.0379611	0.0669796	0.119463
TCONS_00001482	0.611961	0.233611	0.457484	0.461302	0.379753	0.419186	0.388433	0.212593	0.0995797	0.212719	0.352717	0.337083	0.0753862	0.284204	0.0805032	0.350377
TCONS_00001483	0	0	0.594871	0.71456	0.955121	0.652382	0.338988	0	0.164355	0.276861	0.0649045	0.691573	1.91375	5.78938	0	0
TCONS_00001484	0	0	0.177203	0.143516	0.626593	1.53288	0.774903	0	0.0259503	0.117343	0.0019089	0.119631	2.71149	0.461096	0	0
TCONS_00001485	0.319972	0.00146812	0.614814	0.525216	1.26472	1.76045	0.734496	0.00309846	0.693984	0.909479	0.288106	0.748229	4.3601	0.778393	0.25046	0.12756
TCONS_00001486	0	0	0	0	0	0	0	0	0	0	0	0.033618	0	0	0	0
TCONS_00001487	0.856998	4.65892	1.31537	1.44889	1.64567	1.01191	0.462229	2.64902	2.33351	1.51479	2.28244	2.33233	3.53233	4.30031	0.949317	1.88123
TCONS_00001488	0	0	0.923498	0.423735	0	0.303279	0	0	2.53238	0.166661	4.20309	0.947187	2.72356	4.88756	0	0
TCONS_00001489	0	0	0	0	0	0	0	0	0	0	0	0	0.151974	0	0	0
TCONS_00001490	0	0	0	0	0	0	0	0	0	0	0	0.0910044	0	0	0	0
TCONS_00001491	0.32542	0.487212	0.291063	0.336403	0.78357	0.906304	0.303624	0.362312	0.584212	0.300537	3.94755	3.37961	0.366042	1.11525	0.412608	0.23358
TCONS_00001492	0	0	1.56077	1.00428	2.42971	2.47757	2.62264	0	0.499028	1.40497	0.125453	2.32229	5.05271	3.56983	0	0
TCONS_00001493	7.75964	8.03911	1.14984	2.15169	1.34319	1.06898	0.00457502	3.41777	2.33434	3.64213	1.73783	3.75087	4.59656	19.3827	6.20196	6.52052
TCONS_00001494	0.89629	0	1.12764	0.625949	2.27216	4.1837	2.8188	0.00390192	1.45226	2.50558	5.00345	1.56427	8.25885	0.49998	1.17672	0.157427
TCONS_00001495	2.44206	0.106507	2.44652	1.76335	2.9703	2.38033	1.7535	3.83635	4.98084	4.21433	3.55412	4.97682	6.66112	2.86025	4.53926	2.44133
TCONS_00001496	0.585667	0.526726	1.06435	0.916136	1.9503	2.27879	1.20271	1.27074	1.45522	1.51559	1.63515	1.27377	0.317652	0.162767	1.57237	1.0127
TCONS_00001497	12.2276	17.7123	6.26537	6.88687	3.97459	3.07949	5.52799	3.83872	7.47007	6.83658	11.3818	8.32904	26.1559	28.0426	9.40597	10.5635
TCONS_00001498	0	0	3.81619	1.42565	5.84078	7.81506	3.40544	4.08589	2.24499	0.0610624	0	0.0128768	0	0	0.00662238	1.35725
TCONS_00001499	0	0	0	0	0	0	0	0	0	0	0	0	0.0404608	0.000157382	0	0
TCONS_00001500	1.17567	2.36125	0.00716944	0.00579927	0.0029141	0.143586	0.344057	0.151647	1.43498	0.000192016	2.20074	0.622554	1.0013	0.366688	0.00442292	2.15563
TCONS_00001501	0.00022603	0	0.349369	0.890157	0.640195	0.375066	0.0103421	0.401257	0.00960151	0.706814	0.272699	0.788511	0	0.0737658	2.87378	0.0629531
TCONS_00001502	0.930195	0.000294178	1.81853	2.75136	2.8469	3.24636	1.18454	1.75268	0.595349	3.33805	0.434308	1.6378	1.87581	1.97728	2.32714	0.760327
TCONS_00001503	1.25524	0.924801	0.278693	0.565105	0.11054	0.127593	0.0302417	0.0873393	1.55605	2.78726	8.28569	3.66047	7.1486	1.34105	139.168	179.371
TCONS_00001504	19.366	15.6493	10.6532	11.5196	17.044	17.3188	11.8074	17.9576	15.8655	17.3452	11.8895	10.1542	22.4047	13.9044	20.2757	19.177
TCONS_00001505	0.721296	0	0.161729	0.475964	0.958599	1.30772	0.40093	0.427732	0	0	0.906144	0.525698	0	0	0.547168	1.54389
TCONS_00001506	4.83168	3.2876	4.80554	2.59832	2.78202	5.97347	2.8064	3.64303	7.09762	9.93654	0.626868	7.40655	4.35926	1.68665	10.1659	8.34982
TCONS_00001507	0.0116282	0	0.107272	0.113904	0.0997617	0.0564687	0.308301	0.0835402	0.231199	0.273051	0.0114191	0.204227	0.0294426	0.0317566	0.0517273	0.022236
TCONS_00001508	0	0	0	0	0	0	0	0	0	0	0	0	0	0	0	0
TCONS_00001509	0	0.000423079	0.144006	0	0.735749	1.29605	0.000132841	0.000420745	0	0	5.84399e-05	0.000166705	0	4.21554e-05	0.000206847	0
TCONS_00001510	5.86201e-05	0.132947	0.000367599	6.03365e-05	0.00103496	0.000116854	0.163717	0.165975	5.97062e-05	5.7727e-05	0.0945212	0.271479	6.02308e-05	0.254799	0.164652	5.67171e-05
TCONS_00001511	4.16263	3.08568	2.12694	1.83726	4.07773	4.92891	1.91411	3.73338	3.14174	3.55658	5.0001	4.51179	3.39854	2.53271	2.61315	2.40498
TCONS_00001512	95.1824	55.0496	67.0493	64.0252	57.1656	61.7949	81.3651	62.8218	67.8412	61.2079	38.5874	55.4227	118.816	153.048	44.3173	37.2212
TCONS_00001513	0.00397375	0	0.00674616	0.00120998	0.390834	3.7545	5.2511	0.00159639	0	0	0.940408	0.0763984	3.41458	0	0	0
TCONS_00001514	8.87254	14.5146	8.09459	9.11789	4.73661	1.7236	6.18647	14.6875	24.8141	30.6348	6.19813	11.0851	16.3777	6.97574	20.2898	31.93
TCONS_00001515	0	0	0	1.00826e-05	1.03731e-05	0	8.97553e-06	9.78754e-06	0.682113	1.15277	9.61668e-06	1.03237e-05	0	9.80973e-06	0	0
TCONS_00001516	0	0	0	0.0226159	0.00660502	0	0.0138077	0.00692407	0.000280403	0.000271489	0.0228829	0.00758463	0	0.0634336	0	0
TCONS_00001517	0	0	0.350183	0.15033	0	0	0.179487	0	0	0	0	0	6.15772	6.64597	0	0
TCONS_00001518	0.345721	1.69016e-05	22.4163	27.4906	66.347	62.5897	11.1168	61.604	0.00578415	0.000350384	1.06993	0.102097	6.88092	12.0842	0	7.09599e-06
TCONS_00001519	0.318087	0	8.5232	4.09446	23.3556	11.1928	4.07954	17.6763	3.39504	3.65818	1.71466	3.46983	10.8746	0	0.196046	0
TCONS_00001520	0.822285	0.282683	6.37856	5.57538	14.2507	29.0853	4.80917	14.0955	5.89991	8.73951	3.04116	2.23407	6.41617	6.79038	0.376254	0.388825
TCONS_00001521	0.00161037	0.832074	24.4844	13.1473	18.2254	47.277	8.62802	31.9575	1.55052	1.65371	0.00161067	0.383399	5.88138	0.0609972	0	0.122373
TCONS_00001522	0	3.51832e-05	0.0728934	0.101162	0	0.404081	0	0.106448	0	0	0	0	0.436654	0	0.00012449	8.50658e-05
TCONS_00001523	0	5.8653e-05	0.209502	0.198129	0	0.48816	0	0.168578	0	0	0	0	0.338546	0	0	2.08288e-05
TCONS_00001524	0	0	0.0185974	0	0.0677744	0.0498055	0	0.0244921	0	0	0	0	0	0.0216236	0	0
TCONS_00001525	0	1.96614e-06	0.00818931	2.10308e-06	0	0.000198563	2.12829e-06	0.00516227	2.29911e-06	2.28275e-06	0	0	1.89881e-06	0	0	0
TCONS_00001526	0	0.0154558	0	0.0157347	3.57943e-06	0	0.00956248	0.0137391	0.0536438	0.0634585	0	0	0.0136226	3.61906e-07	0	0
TCONS_00001527	1.00039	1.23748	0.215662	0.38879	0.90145	2.02266	0.226991	0.497549	0.966568	0.426202	2.03651	1.62808	0.545761	0.822816	2.2694	1.32212
TCONS_00001528	0	0	0	0	0	0	0	0	0	0	0.504333	0.896854	0	1.28359	0.088716	0
TCONS_00001529	13.8385	13.4169	10.0915	9.41604	13.9997	14.5681	8.4105	13.5531	11.4242	14.4572	16.1014	16.4643	13.8852	9.30206	20.0265	18.7039
TCONS_00001530	0	0	0	0	0	0	0	0	0.000175324	0	2.83501	2.81028	0	0	0	0
TCONS_00001531	0	0	0.000123298	0	0	0	9.57869e-05	0	1.63773	0.000234576	0	0	0	0	0	0
TCONS_00001532	0.194878	0.106641	0.097466	0.144773	1.19499	1.3501	0.228705	0.813994	0.150022	0.106826	3.26205	2.91451	0.037856	0.244655	0.768129	0.73188
TCONS_00001533	0	0	0.165183	0.105943	0.244054	0.399463	0.0961334	0.266504	0	0	0	0	0	7.2268e-06	0	0
TCONS_00001534	0	0	0.128121	0.0972139	0.0426679	0.0851436	0.10114	0.0223826	0	0	0	0	0	0	0	0
TCONS_00001535	0	0	0	1.72658e-05	0.128509	0.126987	0	0.0580591	0	0	0	0	0	0.00856849	0	0
TCONS_00001536	0	0	0.0728091	0.0759078	0.177701	0.114014	0.0468469	0.139841	0	0	0	0	0	0	0	0
TCONS_00001537	0	0	0.0735542	0.061111	0.22809	0.0153293	0.0142208	0.0845155	0	0	0	0	0	0	0	0
TCONS_00001538	0	0	0.0839191	0.151099	0.0379475	0.261173	0.0407214	0.0398931	0	0	0	0	0	0	0	0
TCONS_00001539	0	0	0	0.608432	0.898023	0	0.112472	0.0963533	0	0	0	0	0	0	0	0
TCONS_00001540	0	0	0.1265	0.199092	0.131002	0.173855	0.00761047	0.0610347	0	0	0	0	0	0.0232712	0	0
TCONS_00001541	0	0	0.0835423	0.0723867	0.0508507	0.246793	0.0269065	0.146786	0	0	0	0	0	0	0	0
TCONS_00001542	0	0	0.112487	0	0.20305	0.069941	0	0.0213529	0	0	0	0	0	0	0	0
TCONS_00001543	0	0	0	7.46293e-06	0	0	0	0	0	0	0	0	0	0	6.56023e-06	6.37034e-06
TCONS_00001544	0	0	0	0.0072034	0	0	0	0	0	0	0	0	0	0	0.026584	0.0352411
TCONS_00001545	0	0	0	1.97497e-05	0	0	0	0	0	0	0	0	0	0	2.12726e-05	2.15868e-05
TCONS_00001546	2.03018	3.27124	1.13411	1.46619	2.47805	5.36847	2.76513	1.93944	0.75655	0.685621	2.15939	0.420076	0	0	4.04815	1.17402
TCONS_00001547	0.716356	1.85195	0.282943	0.55709	1.26419	1.65692	0.521439	0.487437	2.40792e-05	0.000444949	0.120668	0.23765	0	0	0.672555	0.702396
TCONS_00001548	0	0	0	0	0	0	0.00171558	0	0.297934	0	0	0.00164179	0	0	0	0
TCONS_00001549	0.326556	0	0.000391378	0	0	0	0.291219	0.0636969	0	0.179618	0	0	0	0	0.092074	0
TCONS_00001550	0	0.209308	0	0.0517029	0	0	0.0722901	0.290502	0.000236413	0	0.0465666	0.193101	0.152849	0.127287	0.799448	0.45164
TCONS_00001551	2.49144	3.52904	1.41398	0.772156	3.32822	2.3439	2.50713	2.19337	0.800907	1.22383	0.000854366	1.16675	0.000341536	0.00034099	6.30799	3.13691
TCONS_00001552	0.15029	0.147251	0.095169	0.130694	0.101164	0.122702	0.218372	0.155518	0.473375	0.504408	0.645715	0.968015	0.0600103	0.0215584	0.297269	0.194925
TCONS_00001553	0	0.183606	0	0	0	0	0.142769	0.237539	0	0	0.143204	0.440132	0	0	1.3782	0.349079
TCONS_00001554	0	0	0	0	0	0	0	0.0151147	0	0.0808891	0.234401	0.217171	0	0	0.0612047	0.0159174
TCONS_00001555	0	0	0.017401	0.053997	0.015813	0	0.0842481	0.033222	0	0	0.276342	0.128727	0	0	0.202208	0.122293
TCONS_00001556	0	0.0585548	0	0	0	0	0.0186792	0	0	0.0493621	0.530014	0.285025	0	0	0.0186641	0.0578238
TCONS_00001557	0	0	0	0	0	0	0	0	0	0	0.494785	0	0	0	0.0459715	0
TCONS_00001558	10.6019	8.16989	17.6652	14.7999	15.1308	15.9293	26.2714	16.0338	34.5959	33.7816	7.19825	8.44697	9.08115	11.5334	7.67816	4.82014
TCONS_00001559	0.11096	0.0732416	2.42137	1.99791	0.554475	0.948366	1.18569	0.612596	0.371071	0.738449	0.0836097	0.131974	0	0.652739	0	0.145373
TCONS_00001560	0.00024211	0	0.000151062	0.000761083	2.41267	0.0218446	0.00044742	0.001472	0	0	0.000879261	0.00304187	0.00461079	0	0	0
TCONS_00001561	0.631656	0.465019	0.522623	1.23788	0.262253	0.359539	1.7234	1.33516	1.24865	0	0.648604	0.86617	2.61412	0.684495	0.457896	1.17924
TCONS_00001562	0	0.0018759	0.0003697	0.401797	0.00915959	1.90053	1.34038	1.52136	0.000759227	0	1.24828	0.390932	0	0.000752336	0.0229775	0
TCONS_00001563	1.07455	1.00456	0.554445	0.552593	0.377253	0.759702	1.11233	1.74428	4.80312	4.60625	0	1.07359	1.58356	1.19699	2.11876	1.62733
TCONS_00001564	0	0	0.000858477	0.000435039	0.00143393	0.00117397	0.000760651	0.000292757	0.000405933	0	0	0	0.79014	0.157397	0	0
TCONS_00001565	4.31778	2.91002	2.83589	1.97061	2.39094	1.51218	3.62719	5.17037	5.02929	4.12466	2.33872	3.45571	1.3979	0.00215926	4.93294	3.49433
TCONS_00001566	1.56786	1.99231	5.23085	6.17805	6.35816	4.71882	6.6407	4.85485	3.38691	1.06008	3.34455	1.42972	9.91843	8.92286	0.141573	2.78786
TCONS_00001567	0.403065	1.07322	0.137756	0.0647653	0.206935	0.211529	0.533723	0.352692	0	0.233646	1.44904	1.37604	12.5333	4.53982	0.0410775	0.20761
TCONS_00001568	1.03258	0.797271	3.01682	3.55938	3.39074	2.60464	2.9973	1.18731	0	0	2.91225	3.2562	21.8077	15.9859	0	0.719082
TCONS_00001569	16.0355	16.8466	10.0354	8.74978	9.9212	11.9751	14.4875	13.1063	23.9436	29.9745	32.0482	37.7298	24.7979	19.8097	15.3595	10.8616
TCONS_00001570	0	0	0	0	0	0	0	0	0	0	0	0	0	0	0	0
TCONS_00001571	0.183857	0	4.18251	2.75873	1.88829	5.31068	5.83843	2.57336	6.023	7.53681	4.07619	7.26886	0.012914	0.000605262	2.67896	0
TCONS_00001572	0.0893049	0	0.166761	0.141549	0.0996337	0.373023	0.325071	0.288459	0	0.142942	0.175901	0.410841	0	0	0.215752	0
TCONS_00001573	0.405573	1.76784	0.395804	0.65557	0.434759	0	1.70893	0	0	2.36753	0.154261	0	0	0	0.574381	0.000640929
TCONS_00001574	1.19333	0	1.01312	0.448332	0.68174	1.61289	0	1.1822	1.7781	0.527599	2.86416	3.91612	2.0141	2.02246	0.569216	0.330492
TCONS_00001575	0.648661	0.0771395	0.068638	0	0.652962	0	0.253163	0.138146	5.50587	2.60261	0.0105535	0.00153309	0	0.761336	0.742169	1.13365
TCONS_00001576	0	0	0.00740443	9.49321e-05	0.0346705	0.0208349	3.59994	0.193775	0	0	0.00729832	0.00493671	0.00112999	0	1.18857e-05	0.000219342
TCONS_00001577	2.13201e-07	0.0595746	0.232384	0.527137	0.217308	0.16685	48.288	0.635898	2.68801e-07	0	0	0.111585	0.0645583	0	0.051259	0.021419
TCONS_00001578	0	0	0.0930648	0.0860468	9.09727e-06	0.000782354	6.10621	0.000258626	0	0	4.59362e-05	0.00578041	0.0269241	0	0.0293063	0.0308658
TCONS_00001579	0.033772	0	0.357081	0	0	0.000888706	0.30535	0	0.0374869	0	0.058695	0	0.19094	0.0919593	0	0.0325795
TCONS_00001580	0	0	0.007506	0	0	0	0.38284	0	0	0	0	0	0	0	0	0
TCONS_00001581	0	0	0.0352834	0	0	0	0.461303	0.0168363	0	0	0	0	0	0	0	0
TCONS_00001582	0	0	0	0.0273934	0	0	0.549379	0	0	0	0	0	0	0	0	0
TCONS_00001583	0	0	0.0689522	0	0	0.0238097	0.223339	0	0	0	0	0	0	0	0	0
TCONS_00001584	0	0	0	0.0697425	0	0	0.338444	0.0647547	0	0	0	0	0	0	0	0
TCONS_00001585	0	0	0	0	0	0	0.430851	0	0	0	0	0	0	0	0	0
TCONS_00001586	0	0	0.030711	0.016117	0	0	0.169958	0.00741077	0	0	0	0	0	0	0.00742347	0.0235716
TCONS_00001587	0	0	0.28834	0.087778	0.0154225	0.0176459	0.0492577	0.0647971	0	0	0	0	0	0	0	0.0170434
TCONS_00001588	0	0	2.4097	3.39286	0.29809	0.221101	1.75567	0.0956847	5.94043	2.9334	0	0.0342579	0	0	0.00266945	0.0321884
TCONS_00001589	0	0	0	0	0	0	0	0	0	0	0	0	2.26901e-06	0	0.0895574	0
TCONS_00001590	0.00700599	0.0101328	1.56456	0.102329	0	0.235009	0	0.166214	11.1949	9.72694	0.207124	0.208943	0.0178009	0	0.0361818	0
TCONS_00001591	0.0452091	0.0228547	4.65464	3.80034	0.760078	0.658902	1.27017	0.633444	2.50973	0.641289	0.0113157	0.107777	0.00274203	0.00599862	0.0143682	0.150999
TCONS_00001592	0.00233714	0.00248228	0.00179637	0.00216252	0.00223551	0.0022419	0.0022362	0.00224891	0.00222798	6.36975	0.00276434	0.002286	0.0017187	0.00360012	0.00183014	0.0022627
TCONS_00001593	0.00462052	0.00663646	0.332994	0.292768	0.0276462	0.0537843	0.159906	0.0248211	0	0	0.009084	0	0	0	0	0
TCONS_00001594	0	0	0.103085	0.263282	0	0.0799331	0.0250862	0.0487409	0.0925185	0.0661639	0.0272	0	0	0	0	0
TCONS_00001595	0.199075	0.159691	0.0230834	0.0722619	0.0634316	0.0723251	0.111351	0.0665479	0	0.0589881	0.232676	0.231882	0.0628727	0	0.569482	0.586078
TCONS_00001596	0.114711	0	0	0.0361754	0	0	0.0704196	0.033604	0	0	0	0.0379149	0	0	0.31416	0.626875
TCONS_00001597	4.58112	2.99156	0.994426	2.05514	1.0663	0.872605	3.03506	3.05647	3.01733	4.31847	8.61361	6.41927	0.593793	0.75931	24.0856	21.8376
TCONS_00001598	10.2299	5.98954	2.87142	3.38914	1.9637	2.06051	7.71926	7.13286	0.670707	1.53662	9.72863	8.04857	0.320937	0.404859	36.4717	25.44
TCONS_00001599	0	0	0.463611	0.353887	0	0	0	0	0	0	0	0	0	0	0	0
TCONS_00001600	0	0	0.430219	3.31228e-05	0	0	1.43941e-05	0	0	0	0	0	0	0	0	0
TCONS_00001601	0	0	0	0.149528	0	0	0	0	0	0	0	0	0	0	0	0
TCONS_00001602	0	0	0	0.237153	0	0	0.0111907	0	0	0	0	0	0	0	0	0
TCONS_00001603	0	0	0.177849	0.211718	0	0	0	0	0	0	0	0	0	0	0	0
TCONS_00001604	0	0	0.344945	0.313284	0	0	0.0111163	0	0	0	0	0	0	0	0.00139996	0
TCONS_00001605	0.031781	0.026086	0.0796997	0.119504	0.0853817	0.0924864	0.217538	0.117887	0.0602826	0.192486	0.0267776	0.0177547	0	0	0.0891783	0.0605174
TCONS_00001606	0.00692758	0.00992909	0.134461	0.0904727	0.0886651	0.0297956	0.133954	0.1115	0.0230216	0	0.0204372	0	0	0	0.0247791	0.0262979
TCONS_00001607	0	0	0.391892	0.203116	0	0.0762191	0.00528031	0	0	0	0	0	0	0	0	0
TCONS_00001608	0.0158132	0	0.249796	0.183126	0.107215	0.076559	0.0710212	0.0844197	0	0	0	0	0.0399267	0	0	0.0444928
TCONS_00001609	0	0	0.544877	0.0534276	0.0471644	0.0552197	0.107966	0	0	0	0	0	0	0	0.0530764	0
TCONS_00001610	0	0	0.327105	0.111148	0.0733398	0	0	0	0	0	0	0	0	0	0	0
TCONS_00001611	0	0.031103	0.123044	0.274486	0.0371167	0.0425629	0.0397927	0	0	0	0	0	0	0	0	0
TCONS_00001612	0	0	0	0	0	0	0.039344	0	0	0	0.021447	0.321381	0.0548715	0	0.0982338	0.101232
TCONS_00001613	0.131142	0.402049	0.0542817	0.482771	0.193869	0.300608	0.177524	0	0.837748	1.77137	0.708082	0.585608	0	0.174219	0.949491	0.0630955
TCONS_00001614	0.0651355	0	0	0	0.0597079	0	0	0	0	0	0	0	0	0.337124	0.181118	0
TCONS_00001615	3.29075	2.94396	15.1686	18.6952	23.1941	23.2464	20.6798	15.8253	1.65617	1.05215	5.07332	5.58962	4.96235	3.47808	1.62662	2.76703
TCONS_00001616	0.000547272	0	4.37205	0.344208	0	0	0.000618735	0.327267	0.000487804	0	0.440464	0.753046	0.00010093	0	0.329223	0.180999
TCONS_00001617	0.293009	0.00108514	0.516288	0.00055555	0.130753	1.31861	0.264166	0.0003995	1.08194	0.0038285	0	0.000427491	0	0	0.0117937	0
TCONS_00001618	2.06711	2.30683	0.38212	0	0	0	0	3.17131	1.4254	2.2767	0.372633	0.31812	0	0.059962	4.90863	3.84666
TCONS_00001619	0	0	0.085057	0.424041	0	0	0	0	0	0	0	0	0	0	0	0
TCONS_00001620	0	0	0.624063	0.419535	0	0	0	0	0	0	0	0	0	0	0	0
TCONS_00001621	0.000845211	0	0.137535	0.145162	0	0	0	0	0	0	0.000211161	0.00173557	0	0	0	0
TCONS_00001622	0	0	0.0010172	0.171854	0.0467169	0	0	0	0	0	0	0	0	0	0	0
TCONS_00001623	0	0	0.000818189	0.224214	0.0179336	0	0	0	0	0	0	0	0	0	0	0
TCONS_00001624	0.00218215	0	0.233645	0.00066615	0.0700983	0.0809394	8.62039e-06	0.00240872	0	0	0.00574157	0.00565555	0.140051	0.256422	0	0.0101361
TCONS_00001625	0	0	0.225488	0.114294	0.0585396	0.123883	0.0298613	0.0595818	0	0	0	0	0	0	0	0
TCONS_00001626	0	0	0.302873	0.0864093	0.149087	0.200331	0.109881	0.176787	0	0	0	0	0.120771	0	0.0117738	0
TCONS_00001627	0	0	0.205245	0.129418	0.063069	0.0716936	0.00658119	0.0396595	0	0	0	0	0.187008	0.0806214	0	0
TCONS_00001628	0	0	0.250081	0.260036	0.177597	0.130373	0	0.0133155	0	0	0	0	0.113323	0.162752	0	0
TCONS_00001629	0	0	0.381926	0.204203	0.0835872	0.0746388	0.0373536	0.0563117	0	0	0.00688138	0	0.283191	0.305227	0	0
TCONS_00001630	0	0	0.159986	0.440263	0.141093	0	0.039283	0	0	0	0	0	0	0.114628	0	0
TCONS_00001631	0	0	0.354279	0.0425228	0.0995678	0.0568398	0.052653	0.0522535	0	0	0	0	0	0	0	0
TCONS_00001632	0	0	0	0	0	0	0	0	0	0	0	0	0	0	0	0
TCONS_00001633	0	0	0.0356506	0.00022823	0.813492	1.73984	0.0753898	0.229861	0	0	0	0	0	0	0	0
TCONS_00001634	0	0.000198778	0.610874	1.02213	0.000229221	0	0.327656	0	0.0827881	0	0	0	0	0	0	0
TCONS_00001635	0	0	0.00220368	0	0.0743094	0	0.0537712	0	0	0	0	0	0	0	0	0
TCONS_00001636	0	0.0646963	3.02079	1.54774	0.948842	1.18848	0.0953042	0.493635	0	0	0	0	0	0	0	0
TCONS_00001637	0	0	0.348558	0	0	0	0	0	0	0	0	0	0	0	0	0
TCONS_00001638	0	0.226756	0	0	0	0	0.0568038	0	0	0	0	0	0	0	0	0
TCONS_00001639	0	0	0	0	0	0	0	0	0	0	0	0	0	0	0	0
TCONS_00001640	0	0	0.250924	0.264276	0.129719	0	0.00180036	0.00395367	0	0	0	0.00727425	0	0	0	0
TCONS_00001641	0	0	0	0	0	0	0	0	0	0	0	0	0	0	0	0
TCONS_00001642	0	0	0	0	0	0	0	0	0	0	0	3.23594e-05	0	0	0	0
TCONS_00001643	0	0	0	0	0	0.208038	0.148143	0	0	0	0	0.0675053	0	0	0	0
TCONS_00001644	0	0	0	0	0	0	0	0	0	0	0	0.000537943	0	0	0	0
TCONS_00001645	0	0	0	0	0	0	0	0	0	0	0	0	0	0	0	0
TCONS_00001646	0	0	0	0	0	0	0	0	0	0	0	0	0	0	0	0
TCONS_00001647	0	0.0663988	0	0	0	0	0.0725397	0.167354	0	0	0.293473	0.252493	0	0	0.577927	3.01507e-05
TCONS_00001648	0.0173981	0	0	0	0	0	0	0	0	0	0	0	0	0	0	0
TCONS_00001649	0	0.00178813	0	0	0	0	0.00974809	0.0123872	0	0	0.199152	0	0.098028	0	0	0.217211
TCONS_00001650	1.91508e-05	0.00204334	0	0	0	0	0	0	0.0476943	0	0.0361717	0.0439874	0	0	0	0
TCONS_00001651	0	0	0	0	0	0	0	0	0.000357811	4.29276e-05	0.0914326	0.000230729	0	0	0	0.0127997
TCONS_00001652	0	0	0	0	0	0	0	0	0	0	0	0	0.000666417	0	0	0
TCONS_00001653	0	0	0	0	0	0	0	0	0	0	0	0	0	0	0	0
TCONS_00001654	0	0	0	0	0	0	0	0	0	0	0	0	0.0410528	0.117834	0	0
TCONS_00001655	0	0	0	0	0	0	0	0	0	0	0	2.16234e-05	0	0	0.000129296	0
TCONS_00001656	0	0	0	0	0	0	0	0	0	0	0	0	0	0	0	0
TCONS_00001657	0	0	0	0	0	0.000331375	0	0	0	0	0	0	0	0	0	0
TCONS_00001658	0.00255288	0	0.220545	0.740733	0.817096	0.764754	0	0.108232	0	0	0.000135036	0.0248075	0.00240441	0	3.57639e-05	0
TCONS_00001659	0	0	0.0300948	0	0.00292169	0	0	0	0	0	0	4.93996e-05	0	0	0.00966673	0
TCONS_00001660	0	0	0	0.111382	0	0	0	0	0	0.138169	0.0602283	0	0	0	0	0
TCONS_00001661	0.0373781	0.093986	1.04626	0.000237017	1.01424	1.17719	0.777674	1.04172	0	0	0.258168	0.135685	0.223691	0	0.330449	0.105833
TCONS_00001662	0.00163299	0	0.594188	0.280602	0.0382833	0.746083	0	0.00181497	0	0	0	0	0.00113049	0	0	0
TCONS_00001663	7.18414e-05	0	0	0	0	0	0	0	0	0	0	0	0	0	0	0
TCONS_00001664	0	0	0	0.383328	0	0	0	0.0090207	0	0.000110311	0	0	0	0.00143954	0	0.00154185
TCONS_00001665	0	0	0	0	0	0	0	0	0	1.04807e-05	0	0	0	0	0.0538922	0.0201366
TCONS_00001666	0	0	0.0173684	0.00126271	0.000113505	0	0	0	0	0	0	0	0	0	0	0
TCONS_00001667	0	0	0	0	0	0	0	0	0	0	0	0	0	0	0	0
TCONS_00001668	0	0	0	0	0	0	0	0	0	0	0	0	0	0	0	0
TCONS_00001669	0	0	0.00155311	0.00535322	0	0	0	0	0	0.0538228	0	0	0	0	0	0
TCONS_00001670	0	0	0.320619	0.765662	0.0712855	0.0292301	0.156262	0.133692	0	0	0	0	0	0	0	0.0296152
TCONS_00001671	0	0	5.49272	5.50288	0.260555	0.0409862	2.5308	0.111757	0	0	0	0	0.0540326	0	0	0
TCONS_00001672	0	0	0.0454188	0	0	0	0	0	0	0	0	0	0	0	0	0
TCONS_00001673	0.101872	0.292316	0	0.246069	0.227456	0.0200356	0.402665	0.339077	0.0642001	0	0.0659068	0.0903341	0	0.0736744	0.457984	0.402311
TCONS_00001674	1.6919	1.41838	11.1155	9.89917	5.1189	6.47979	2.69287	5.91863	0.0663286	0.608357	1.41194	1.31542	0.537794	0.573117	4.46129	3.49904
TCONS_00001675	0	0	0.147917	0.175922	0.0796533	0.0235111	0	0.329504	0	0	0	0.026206	0	0	0	0
TCONS_00001676	0	0	0.248376	0.302803	0.156002	0.0487071	0	0.736991	0	0.108439	0	0.0384823	0	0	0	0
TCONS_00001677	0.0442024	0	10.1538	12.0141	29.3889	26.9831	22.5839	9.29852	0	0	0.0662707	0.00023499	0	0	0	0
TCONS_00001678	0.0456322	0	8.10899	8.5618	10.8864	9.17088	3.69753	6.94432	0	0	0	0.000415236	8.05138e-06	0	0	0
TCONS_00001679	0.03616	0.744459	103.073	93.351	42.8014	46.8165	40.1645	37.5624	0	0	0.422399	0.333941	0.476148	0	0	0
TCONS_00001680	0.214751	0.0015509	219.777	203.686	109.405	130.585	96.4613	110.218	0.598502	0.482158	0.306832	0.581333	0.000541197	0.881186	0.956643	0.836323
TCONS_00001681	0.000155781	0	16.6597	14.1986	2.86163	2.85759	12.694	0.797206	0.000189128	0.000102312	1.07206e-05	0	0	0.000188703	0	0
TCONS_00001682	0.00732245	0	0	0	0	0	0	0.0191047	0	0	0	0.000104007	0	0	0.00068558	0.00658568
TCONS_00001683	0.00535516	0	0	0.103656	0	0	0.0508434	0	0	0	0	0.0352427	0	0	0.0318028	0.0564251
TCONS_00001684	0	0	0	0	0	0	0	0	0	0	0	0	0	0	0	0
TCONS_00001685	0	0.0512589	0	0.139182	0.106984	0.122395	0.0325323	0.176579	0.30174	0.430171	0.0177954	0.301929	0.227948	0.0981878	0.211532	0.152022
TCONS_00001686	0.0344303	0	0.0645985	0.0326829	0.143871	0	0.0315704	0.18193	0.231854	0.332406	0.170039	0.340857	0	0	0.125408	0.0315135
TCONS_00001687	0	0	0.066001	0.0512709	0.0150127	0.103032	0.0638738	0.283811	0.0592554	0.0844672	0.0524251	0.0523178	0	0	0	0
TCONS_00001688	0.114701	0.0214813	0.129041	0.0826159	0.136368	0.222513	0.0885423	0.138385	0.264919	0.188007	0.112758	0.0682702	0.0504753	0.0136029	0.173699	0.208792
TCONS_00001689	1043.36	1146.68	276.217	260.181	163.856	167.535	238.918	194.732	763.577	630.473	377.339	553.798	772.709	811.364	2108.12	2227.3
TCONS_00001690	0	0	0	0	0	0	0	0	0	0.0243732	0	0	0	0.00471314	0	0.00597125
TCONS_00001691	0	8.08898e-05	1.36778e-05	1.43891e-06	0	8.44404e-05	3.9014e-06	0	0.000113537	1.06816e-06	0	0	0	1.21255e-06	4.17161e-06	0
TCONS_00001692	0	0.00031705	0	0	0	0.000311925	0	0	0.000288685	1.55868e-06	0	0	0	1.65907e-06	8.25437e-06	0
TCONS_00001693	2.59551e-05	0	0.0538048	1.72558e-06	0.0302537	0	0.0322125	0.0775906	0	0	2.60426e-05	2.63506e-05	0	8.37432e-08	1.38988e-05	0.0420171
TCONS_00001694	0.0840702	0.0209731	0.0527286	0.099925	4.05324e-06	0.0172041	0.0792162	0.000157661	0.00506102	4.99483e-06	0.037237	0.040227	0	4.34234e-06	0.0749157	7.79608e-06
TCONS_00001695	0	0	0	0	0	0	0	0	0	0	0	0	0	0	0.117202	0
TCONS_00001696	0	0	0	0	0	0	0	0	0	0	0	0	0	0.00302811	0.330303	0.157548
TCONS_00001697	0	0	0	0	0	0	0	0	0	0	0	0	0	0	0.0620048	0
TCONS_00001698	0	0	0	0	0	0	2.04784e-07	0	0	0	0	0	0	0	0.0495523	0
TCONS_00001699	8.28366e-06	0	0	0	3.30084e-08	0	0	0	0	0	0	0	0	0	0.0896362	4.75441e-05
TCONS_00001700	0	0	0	7.71682e-05	0	0	0.000285032	0.000254352	0	0	0.000129561	0.000250875	0.000241308	0	0	0
TCONS_00001701	0	0	0	0.0170418	0	0	0.001316	0.00462053	0	0	0.0191137	0.00505814	0.0135276	0	0.742976	0.45116
TCONS_00001702	0	0	0.000294401	0.000195328	0.000327762	0	0	0	0	0.000284151	0.000137793	0	0	0	0	0
TCONS_00001703	0.0151858	0	0.0137203	0.0181289	0.00227333	0	0	0	0	0.0247046	0.00911241	0	0	0	0.890717	0.676943
TCONS_00001704	0	1.1343e-05	1.04284e-05	1.06954e-05	0	0	8.78581e-06	0	0	0	0	0	21.3163	25.9657	0	0
TCONS_00001705	0	0.0205887	0.0268671	0.0419398	0	0	0.0129715	0	0	0	0	0	0	0	0	0
TCONS_00001706	0	0	0	0	0	0	0	0	0	0	0	0	8.03904	8.89937	0	0
TCONS_00001707	0	0	0	0	0	0	0	0.953644	0	0	0	0	0	0	0	0
TCONS_00001708	5.79444	1.44315	1.03246	0.740412	1.5563	1.90014	4.859	2.38545	41.281	62.1163	0.634573	0.725268	1.88463	0.116799	1.30531	1.21261
TCONS_00001709	0.197717	0.303795	0.0628872	0.127839	0	0.0573301	0.152111	0.136023	0.759197	1.43382	0.140646	0.0604601	0.0833709	0.0753098	0.0237036	0
TCONS_00001710	3.90057	5.05699	0.049397	0.352322	0.444044	0.305662	1.72819	0.59224	32.047	19.7646	0.0583404	0.057001	0.144656	1.82603	0.184891	0.555848
TCONS_00001711	0.0844656	0.0471869	0.14512	0.0625162	0.145316	0.115249	0.590231	0.13393	0.964409	0.758555	0	0.110178	0	0.303908	0.101834	0.172412
TCONS_00001712	0.000309289	1.71583	0.00128061	0	0	0.000164582	0.397044	0.00472604	17.3137	8.00582	0	0	0.157217	0	0.000270455	0.902749
TCONS_00001713	0	0.913293	0	0.424436	0.000407476	0	0.452815	1.2725	0.148438	3.50766	4.68647e-05	0.421609	0.000350378	0.545096	0.12304	0.00828345
TCONS_00001714	0.113602	0	0.563652	0.0282498	0.511401	0.275695	2.56182	0.516106	0	0	0.26926	0.0379896	0	0	1.7516	2.86751
TCONS_00001715	0.706511	0.308757	0.467077	0.826586	0.849645	0.880196	5.04227	2.75723	3.15883	4.4721	0.272117	0.238816	0.296838	0.313243	0.806162	0.730097
TCONS_00001716	0.00680327	0	2.41332	2.23051	3.9296	7.10625	0.0975169	2.78721	0.127709	0.121629	0	0	0	0	0.00871077	0.00529032
TCONS_00001717	0.600978	0.995036	0	0.370779	0.570869	0	0.565755	0.311619	0	0	0.535468	0.558778	0.16362	0.671043	0.263352	0.410069
TCONS_00001718	0.034138	0.099966	0	0.00191703	0	0	0.0206132	0	0	0	0.0199035	0.0065116	0.0196323	0.0552511	0.0349617	0
TCONS_00001719	2.63001	1.84299	1.04583	0.590202	0.990134	1.42186	0.758848	1.19156	0.819613	1.34941	2.30587	2.4962	3.6171	4.18698	1.68188	1.44342
TCONS_00001720	0.23391	0.427474	0	0.00419501	0	0.0594371	0.03804	0	0.446302	0	0.148974	0.0571931	0.808471	0.236075	0.189856	0
TCONS_00001721	0.120818	0.0866484	0.2088	0.0418473	0.136875	0.281485	0.184052	0.0376973	0.226196	0	0.0929595	0.163287	0.0348477	0.0381641	0.0897784	0.114107
TCONS_00001722	1.22491	0.0632935	0	0	0	0	0.44021	0	0.528811	0.571745	0	0	0.573975	0	1.50659	0.712829
TCONS_00001723	0.0188776	0	0.122982	0.0363361	0.287315	0.164431	0.0680557	0.0838402	0	0.0899686	0.0557979	0.0742668	0	0	0.0340273	0
TCONS_00001724	0	0	0.0952886	0.041656	0.190041	0.216182	0.0764381	0.114934	0	0.0608044	0.0674932	0.0587965	0	0.023372	0.0460683	0.00812209
TCONS_00001725	0.0736689	0.0302139	0.102134	0.11791	0.265242	0.306229	0.102799	0.249606	0.052419	0.0248026	0.134503	0.0874823	0.15977	0.0287042	0.0940066	0.0600619
TCONS_00001726	0.0205251	0	0.075877	0.0599966	0.206063	0.233923	0.0182237	0.124007	0.0170377	0.0362754	0.105935	0.0351249	0.0129836	0	0.00916624	0.0195265
TCONS_00001727	0	0	0.0500192	0.0493496	0.130631	0.559303	0	0.0460586	0	0.129442	0	0.158091	0	0	0	0
TCONS_00001728	0.0978199	0	0.0924444	0.0458466	0.283048	0.141326	0.0455713	0.512827	0	0	0	0.146142	0	0	0	0.0439491
TCONS_00001729	0.302183	0	0.113147	0.0287913	0.0760016	0.145966	0.110314	0.293414	0.10154	0	0.119309	0.0298628	0	0	0	0.0278098
TCONS_00001730	4.32141	1.32545	2.08582	1.88105	2.61956	4.18082	0.328339	3.22568	0.615019	2.1079	3.18068	2.50861	6.094	3.18464	1.10681	0.138778
TCONS_00001731	3.29677	1.85462	0.00892273	0.00753021	1.38578	0.928065	2.51594	1.11988	1.46472	1.28109	1.93324	3.06898	0.0423026	0.000262609	0.355565	0.605843
TCONS_00001732	0	0.36465	0.333052	0.733701	0.602413	0.83114	0.124482	0	0.272224	0	0	0	0.279004	4.27464	0	0.0806182
TCONS_00001733	0	0.0328437	0	0	0.0588018	0.359897	0	0.144261	0	0	0	0	0	0	0.0210219	0
TCONS_00001734	0	0	0	0	0	0	0	0	0	0	0	0	0	0	0	0
TCONS_00001735	0.0109457	0	0.537728	0.434983	0.0558658	0.116676	0.0977989	0.0488271	0	0	0	0	0	0	0	0
TCONS_00001736	0	0	0.553018	0.118669	0.0348589	0.040447	0.0775693	0.0735786	0	0	0	0	0	0	0	0
TCONS_00001737	0	0	0.47983	0.226604	0.0181052	0.0830207	0.2133	0	0	0	0	0	0	0	0	0
TCONS_00001738	0	0	0.399645	0.311778	0.0548864	0	0.0300187	0.0578195	0	0	0	0	0	0	0	0
TCONS_00001739	0	0	0.735861	0.271791	0.0955146	0.0546616	0.0508999	0.0501686	0	0	0	0	0	0	0	0
TCONS_00001740	0	0	0.339284	0.302058	0.0747389	0.115894	0.0638772	0.156678	0	0	0	0	0	0	0	0
TCONS_00001741	0	0	0.223167	0.159866	0	0.0178571	0.0166203	0.0819587	0	0	0	0	0	0	0	0
TCONS_00001742	0	0	0.378103	0.277802	0.00937719	0.0106828	0.00985088	0.00983504	0	0	0	0	0	0	0	0
TCONS_00001743	0	0	0.196291	0.707881	0	0.120615	0.192701	0.0731453	0	0	0	0	0	0	0	0
TCONS_00001744	0	0	0	0.0269571	0	0	0	0.124791	0	0	0.390173	0.278884	0	0	0.230519	0.0260597
TCONS_00001745	0	0	0	0.101306	0.0534191	0.0204082	0.0190581	0.224568	0	0	0.0415813	0.0207661	0	0	0	0
TCONS_00001746	0	0	0.181411	0	0	0	0	0	0	0	0	0	0	0	0	1.44961
TCONS_00001747	0	0	0.147548	0.118882	0.104429	0.102377	0.30143	0.109675	0	0	0	0	0	0	0	0
TCONS_00001748	0	0	0.44983	0.0817383	0	0.125496	0.0401865	0	0	0	0	0	0	0	0	0
TCONS_00001749	0	0.00437963	0	0	0.026047	0.000108869	0	0	0	0	0	0	0	0.00837491	0	0
TCONS_00001750	0	0	0.693988	0.749022	0.00276834	0.0030825	0.400502	0.667033	0	0	0.138161	1.0991e-05	0	0	0	0
TCONS_00001751	0	0	0.450697	0.207299	0	0	2.77288e-05	0	0	0	0	0.0163671	0	0	0	0
TCONS_00001752	0	0	0.000277652	0.000302345	0.0160499	0.0389123	0.320052	0.148358	0	0	0.000121127	2.18133e-05	0	0	0	0
TCONS_00001753	0	0	0	0	0.000144417	4.34941e-05	0	0	0	0	0	0	0	0	0	0
TCONS_00001754	0	6.99458e-05	0.0881221	0.0636323	0	0	0.060867	0	0	0	0	0	0	6.93501e-05	0	0
TCONS_00001755	1.10696e-05	0	1.04276e-05	1.11941e-05	0	1.07081e-05	1.07318e-05	0	0	0	0	0	0	0	1.09571e-05	0
TCONS_00001756	0.00272869	0	0.0151664	0.00266408	0	0.00264773	0.00241549	0	0	0	0	0	0	0	0.00243224	0
TCONS_00001757	0	0	0.149907	0.0481318	0.021125	0.0120434	0.077875	0.166221	0	0	0.0489403	0	0	0	0	0
TCONS_00001758	0.0275455	0.0288312	32.4008	28.7984	0.077921	0.0574266	4.31304	0.193441	1.23356e-05	0.0241033	0.123833	0.0861374	0.00500642	0.0776603	0.00715328	0.00573371
TCONS_00001759	0.000180932	3.95655e-05	0.000369527	0.00093169	0.000412836	0.00295449	0.915902	1.12704e-05	9.42377e-07	3.87684e-05	0.000136219	3.15543e-05	5.53342e-05	3.24442e-05	4.62274e-05	4.74845e-05
TCONS_00001760	8.00365e-05	0.000163657	0.503198	0.179354	3.97157e-05	5.37166e-06	0.000220747	6.88226e-06	1.64019e-06	0.000155037	0.000102003	0.000173562	0.000146077	0.000173478	0.000136996	0.000133401
TCONS_00001761	1.79498	0.387886	27.4789	27.0247	0.26405	0.17554	4.40089	1.72229	0.0916621	0	0.578058	0.301915	0.238894	0.334738	0.00210059	0.0547674
TCONS_00001762	0.067168	0	0	0	0	0	0	0	0.0249013	2.98318e-06	0	0	0	0	6.19321e-06	7.02244e-06
TCONS_00001763	0.00101113	0.00100463	0.425947	0.00101463	0.471876	0.218694	0.747786	0.726056	0.00100681	0.00101555	1.35736	0.00100604	0.00100959	0.00100237	0.00100576	0.00100148
TCONS_00001764	0.560171	0.329803	0.103762	0.439032	0.000311939	0.410788	0.000243486	0.0143072	2.83705	4.65225	0.0841188	1.46714	1.24875	0.459296	0.983701	0.589947
TCONS_00001765	0	0	0	0.318634	0.330083	1.06092	0	0	0	0	0	0	0	0	0.000198508	0
TCONS_00001766	0.0152449	0.000115318	0	0	0.211827	0.0425685	0.000212967	0	0.75274	0.770564	0.00229921	1.07219	0	0	0.356581	0.00018605
TCONS_00001767	0.540439	0.722082	0.355592	0.147295	0.92314	1.24555	0.847376	1.15238	1.33124	0.92591	0	0	0.0152949	0.595418	0.206548	0.966725
TCONS_00001768	0	0	0	0	0.0050738	0.00383362	0	0	0	0	0	0.00909562	0	0	0.166566	0.000151638
TCONS_00001769	1.25871	1.01788	1.50136	2.47787	1.72472	1.51164	3.38589	1.85601	3.09445	2.04152	0.828578	0.733877	2.43828	2.8096	2.29517	1.4506
TCONS_00001770	0	0	0.271814	0.0731216	0.320914	0.909497	1.11834	0.0620093	0	0	0.1716	0.0434812	0.191312	0.0938247	0.411077	0.131253
TCONS_00001771	1.51873	0.839264	4.41923	4.02641	3.27894	1.45678	4.0079	3.09956	1.96944	1.07911	0.417428	1.18824	1.41466	1.09136	1.39193	1.06274
TCONS_00001772	0	0	0	0.000396419	0	0	0	0.690913	0	0	0	0	0.000429575	0	0	0
TCONS_00001773	0	0	5.86822	4.03608	3.69329	5.5945	3.10821	3.1145	0.996374	2.70265	2.34415	1.14344	1.20096	0.00509665	0.708104	0.111298
TCONS_00001774	0	0	0	0	0	0	0	0	0	0	0	0	0	0	0	0
TCONS_00001775	0	0	0	0	0	0	0	0	0	0	0	0	0	0	0	0
TCONS_00001776	0	0.000114144	0.00349516	0.0583145	0	0	0	0.000337141	0	0	0	0.0034634	0.485568	1.48791	0	0
TCONS_00001777	0	0	0.237417	0.540114	0.000378871	0	0.000345016	0.0296284	0.000127524	0.0489324	0	0.0673231	0.517669	0.00514277	0	0
TCONS_00001778	3.59282	4.29812	1.60316	2.31772	2.58714	2.32299	3.36457	2.05184	5.77363	6.02471	4.01478	1.56696	3.54695	0.752589	1.31947	1.01497
TCONS_00001779	0.134685	0.0593878	1.04336	1.03318	0.522046	0.729842	0.995706	0.804938	0	0	0.0818344	0.0466014	0.0556538	0	0.123766	0
TCONS_00001780	0.00137474	0	0.0170642	0.0185503	0.0165301	0.0159227	0.0172823	0	0	0	0.00400133	0.00176427	0.00110859	0	0.00249656	0
TCONS_00001781	0.00249421	0	0.000984267	0.000840787	0.000849877	0.000872759	0.000772179	0.00262085	0	0	0.00225536	0.00259752	0	0	0.00244049	0
TCONS_00001782	0.270949	0.11598	0	0	0	0.142957	0	0	0	0	0.0776759	0	0	0	0	0
TCONS_00001783	0.0914088	0	0.262653	0.386518	0.615847	0.489181	0.492471	0	0.78135	0.991746	0.56297	0.197975	0.264317	0	0.0939896	0
TCONS_00001784	0	0	0.288761	0	0	0	0	0	0.404543	0	0	0	0.273767	0	0	0
TCONS_00001785	2.26336	0.0392129	3.13112	3.15611	2.47093	3.2576	2.3308	3.44181	0.0244545	0.00153452	3.59909	4.72937	0.00130162	2.36068	2.43589	1.68249
TCONS_00001786	0.868247	0.791737	1.41558	1.03133	0.964068	1.08241	1.15652	1.27916	1.39514	1.59057	1.38403	1.34028	0.463493	0.27657	0.677513	0.518811
TCONS_00001787	0.198277	0.164199	0.458835	0.363378	0.437403	0.530772	0.412153	0.42824	0.262907	0.275674	0.373395	0.292032	0.138062	0.126312	0.262096	0.219523
TCONS_00001788	0.0756379	0.0527149	0.0710793	0.250551	0.535943	0.182458	0.208852	0.299197	0	0.366143	0.112125	0.29995	0	0.102233	0.0690307	0
TCONS_00001789	0	0	0.129855	0.0985243	0.346973	0	0.0952034	0.0914115	0	0	0	0.0342588	0	0	0	0
TCONS_00001790	0.0148014	0.0127751	0.240494	0.239874	0.228021	0.336061	0.170443	0.185701	0	0.020891	0.0174553	0.00867667	0.00749358	0	0.0343239	0.0480165
TCONS_00001791	0	0	0	0.0956425	0.0210245	0.072457	0.158658	0.221135	0	0.119647	0	0	0	0	0.0226041	0.0231464
TCONS_00001792	0.0234151	0	0.0655269	0.224443	0.19731	0.0226453	0.084837	0.0829857	0	0	0	0	0	0.127085	0.0211665	0.108706
TCONS_00001793	0.0540963	0.00706159	0.222683	0.182122	0.1597	0.21466	0.292482	0.255334	0.0163273	0.0231737	0.00966901	0.0288522	0.024888	0.0268291	0.0878373	0.0701986
TCONS_00001794	0.0689475	0.0492048	0.0213089	0.111327	0.136794	0.100211	0.174649	0.11274	0.0382701	0.0544377	0	0.0225342	0	0	0.123678	0.0433578
TCONS_00001795	0	0	0.106736	0.081699	0.0915382	0.16661	0.0785091	0.116858	0	0	0	0	0	0	0.149587	0.0221628
TCONS_00001796	0	0.0203493	0.00253174	0	0	0.0569322	0	0.0123269	0	0	0	0	0	0	0.000263677	0
TCONS_00001797	0	0	0.043986	0.135564	0.0595893	0.0911963	0.299006	0.062658	0	0	0.0232448	0	0	0	0	0
TCONS_00001798	0.0471163	0	0.0875579	0.0606321	0.0266233	0	0.296222	0	0	0	0.231991	0.0925577	0.0396556	0	0.0141252	0.0441954
TCONS_00001799	0	0	0.126554	0.129377	0.0227585	0.0261769	0.27094	0	0	0	0.0534373	0.160372	0	0	0.098165	0.0250262
TCONS_00001800	0.0335103	0	0.0166777	0.218918	0	4.70743e-05	0.0254478	0	0	0	0	0	0	0.424107	0	0
TCONS_00001801	0.0651921	0.204019	0.866577	0.558911	0.596047	0.270327	1.29231	0.305032	0.073639	0.0946013	0.000194905	0.249461	0.653989	0.281512	0.277463	0.000178719
TCONS_00001802	0.0375039	0	0.0724912	0.117125	0	0.02719	0.0045103	0	0	0	0	0	0	3.16275e-05	0	0
TCONS_00001803	0.0729199	1.66387e-05	0.425788	0.295972	6.61994e-05	0.263247	0.224243	0.301462	0	0	0.253113	0	0	1.94223e-05	0.345468	0.547939
TCONS_00001804	0	0	0.183785	0.131021	0.103971	0.142985	0.091196	0.0573389	0	0	0	0.00627231	0	0	0.00573063	0
TCONS_00001805	0	0	0.00660408	0.0416574	0.00609002	0	0.00635187	0.00638229	0.0474498	0.0168491	0	0	0.0180552	0	0.0255371	0.0067729
TCONS_00001806	0	0	0.214147	0.0620392	0	0	0	0	0	0	0	0	0	0	0	0.024148
TCONS_00001807	0	0	0.129746	0.430801	0	0	0	0	0	0	0	0	0	0	0	0
TCONS_00001808	0.00747811	0.0642766	0	0.0145419	0	0	0	0.0133693	0	0	0	0	0	0	0.903081	0.368778
TCONS_00001809	0.285942	0	0	0	0	0	0	0	0	0	0	0	0	0	0	0
TCONS_00001810	0.18772	0	0.119082	0.115966	0.0512102	0	0	0	0	0	0	0	0	0	0.348263	0.608315
TCONS_00001811	0	0	0.00509271	0	0.00941204	0.010687	0	0.00493021	0	0	0	0.00538842	0	0	0.00492203	0
TCONS_00001812	0	0.0445618	0	0	0	0	0	9.65839e-06	0	1.09306e-05	1.02756e-05	0.0560847	0.039566	0	0.0976641	0
TCONS_00001813	0	0	0	0	0.0304102	0	0	0.0319291	0	0.0427778	0.106204	0.306638	0	0	0.00113242	0.0672227
TCONS_00001814	0	0	0.0447462	0.0156603	0	0.0468699	0	0.0216006	0	0.0190323	0.0475494	0.0157779	0	0.0658779	0	0.00763537
TCONS_00001815	0.0414804	0.0119208	0.0191585	0.0242716	0.0177344	0.0402401	0.0183951	0.0371481	0	0.0195341	0.150858	0.0283827	0.0209955	0.0113171	0.00370253	0.00790287
TCONS_00001816	0.00251472	0.00494867	0.0713887	0	0	0	0	0	0	0.0239152	3.10471e-07	0	8.7214e-06	0	6.62019e-05	0
TCONS_00001817	0.0405514	0.0196612	0.478205	0.334067	0.0923592	0.0510671	0.44038	0.0518887	0.0523615	0.0162087	0.0181009	0.0128528	0.0466252	0.0718235	0.0351563	0.042701
TCONS_00001818	0	0	0.431968	0.117158	0	0.0297098	0.112344	0.0271404	0	0	0	0.0608017	0	0	0.0558755	0
TCONS_00001819	0	0	0.852008	0.272424	0	0	0.0709638	0	0	0	0	0	0	0	0	0
TCONS_00001820	2.78755	3.26475	2.07257	2.1227	1.99096	2.27263	1.48136	0.860494	4.74411	4.85872	1.41478	2.24564	12.369	11.7872	0.398421	0.285241
TCONS_00001821	5.75769	7.17473	0	0	0	0	0	0.890892	7.79501	8.334	0	0.57156	0	0	2.05045	4.17068
TCONS_00001822	0	0.00335183	3.86496	4.00272	3.49999	2.53403	3.02157	2.62058	1.00497	0	5.22616	1.66525	42.7849	34.2085	0	0
TCONS_00001823	28.8574	20.7303	23.7819	19.6255	13.4981	15.4182	15.0935	12.1181	68.1533	74.9659	10.8898	18.15	100.965	71.1729	11.1622	8.47647
TCONS_00001824	0.0764737	0	0.0503041	0.0714217	0.0997284	0.0846688	0.0472026	0.145101	0.225746	0.705857	0.0746709	0.0415297	0	0	0.121116	0.0501488
TCONS_00001825	0.0498956	0	0.000702452	0.115468	0.0571894	0.00025364	0.131005	0	1.76079	0.536921	0.189511	0.00103374	0	0.0485647	0.0577514	0.110425
TCONS_00001826	0	0.215178	0.196557	0.000350403	0.00310621	0.159858	0.000279558	0	0.00171146	0.86213	0.0113514	0.251299	0.147425	0	6.86498e-05	0
TCONS_00001827	13.9384	7.78949	18.0167	9.96004	11.672	14.5099	12.3632	15.212	20.189	14.9384	16.0449	10.9341	49.7846	55.5994	17.4189	15.4835
TCONS_00001828	10.3234	14.7643	8.69684	15.0309	9.95753	8.13058	13.7831	9.69471	15.8488	16.3884	7.00899	14.5443	58.8497	38.0656	8.12595	10.4364
TCONS_00001829	0.000108019	0	0.000102744	9.41004e-05	0.000195676	0.000150781	0.010322	0.000176444	0	0.000166612	0.00404402	0	0	0.000188915	0	0.461161
TCONS_00001830	1.70965	1.99282	0.310229	0.320336	2.22659	1.4541	0.315331	1.04767	1.76646	0	0.649794	1.44839	0.459136	0	2.09555	0.574573
TCONS_00001831	4.94994	10.3311	5.11895	5.54052	8.3246	8.96015	3.70103	13.1727	22.7931	15.0226	18.6722	20.108	1.69563	0.872915	11.9428	10.2333
TCONS_00001832	0.0160515	0.0114643	0.012079	0.0103455	0.0224916	0.0175297	0.00692985	0.00935235	0.0519058	0.0312723	0.0105076	0.0257474	0.0900679	0.0450852	0.0422543	0.0622484
TCONS_00001833	0.0897077	0.173402	0.259299	0.188221	0.0549762	0.24547	0.136778	0.176106	0	0.563963	0.0232979	0.061826	1.57597	1.63715	0.124527	0.295055
TCONS_00001834	0	0	0	0	0	0	0	0	0	0	0	0	0	0	0	0
TCONS_00001835	0.317671	0.212676	0.276982	0.218652	0.328537	0.348416	0.211242	0.352771	0.00932195	0.564271	0.312471	0.111231	0.558637	0.32448	0.67784	0.589962
TCONS_00001836	0.862958	1.04361	0.536433	1.02151	1.08798	0.989866	1.03743	1.18683	0.470612	1.61614	1.05287	1.12114	3.21688	1.85343	1.35667	1.42575
TCONS_00001837	3.95619	1.93306	2.57951	1.50921	1.72731	2.49586	2.73547	1.79344	8.79144	7.21355	1.52262	2.09391	8.37821	10.7278	5.73143	4.08546
TCONS_00001838	8.34975e-05	0.000104128	0.000192925	0.00312989	6.11906e-05	0.00043345	0.000427236	0.000294286	0.895493	0.00012108	0.000909585	6.32207e-05	0	0	0.000128065	0.00110179
TCONS_00001839	0	0	0	0	0	0	0	0	0	0	0	0	0	0	0	0
TCONS_00001840	0.0435101	0	0.0808069	0.0840774	0.135344	0.0983252	0.0520362	0.0903975	0.0967413	0	0.0142795	0	0.0732582	0.27619	0.351911	0.340649
TCONS_00001841	0.0122115	0	0.0113264	0.0118228	0.0933998	0.0591557	0.0327779	0.0435484	0.0813655	0.0578837	0.0120186	0.0239539	0	0.0332421	0.18628	0.0575389
TCONS_00001842	0.386645	0.053853	0.218099	0.109698	0	0.0373023	0.0356203	0.0339717	0.260894	0.187295	0	0	0	0	0.0706137	0
TCONS_00001843	0	0	0	0.385433	0.135846	0.0393801	0.0754163	0.0358341	0.137904	0.198151	0.0403726	0	0	0	0.0373402	0
TCONS_00001844	0.0191123	0	0.0533682	0.165511	0.0807878	0.0739864	0.206759	0	0.127764	0.0455524	0	0	0	0	0.0172279	0
TCONS_00001845	0	0	0	0	0	0	0	0	0	0	0	0	0	0	0	0
TCONS_00001846	0.848726	0.863683	9.14668	6.67988	1.3063	1.6333	5.07388	1.24325	0.467428	0.165678	10.4897	8.12346	0.0780568	0.226703	8.29403	3.51025
TCONS_00001847	0	0	0	0	0	0	0	0	0	0.0464147	0	0	0	0	0	0
TCONS_00001848	0.0642287	0	0.204024	0.176328	0	0	0.032236	0	0.291815	0.742946	0.459127	0.215316	0.00143766	0.00127643	1.06963	0.443748
TCONS_00001849	3.63993	3.87403	6.1349	5.81084	0.674449	0.66285	1.5751	1.71208	1.77133	2.54109	8.72073	8.30308	0.273389	0.314422	25.5059	22.2215
TCONS_00001850	9.49327e-05	0.00027535	0	0.19919	0	0	0	0.118041	0.000136847	0.000122579	0.55667	0.598823	0.00819822	0	0.826885	0.181913
TCONS_00001851	4.11101	5.52848	2.37449	2.40991	2.94652	2.78975	2.46545	2.84228	10.9817	10.4131	6.21361	5.39064	7.58746	5.08776	6.66077	5.72549
TCONS_00001852	0.106581	0.127873	0.0982072	0.0522345	0.0557047	0.0747736	0.0941969	0.0584649	0.215684	0.180588	0.244009	0.149986	0.089632	0.0969378	0.142074	0.18129
TCONS_00001853	0	0.0381139	0	0	0.0455193	0.0785309	0.320205	0.047895	0.181735	0.194957	0.0534396	0.0267288	0	0	0	0.0250262
TCONS_00001854	0.0462089	0.013218	0.0427951	0.0358861	0.0787174	0.0179163	0.164843	0.0825307	0.0922372	0.0874027	0.0363659	0.0362119	0	0	0.0910438	0.157388
TCONS_00001855	0.0305729	0.0219459	0.150689	0.144014	0.0609534	0.0691994	0.0995319	0.0684119	0.169185	0.180102	0.120264	0.114601	0.0644639	0.0139009	0.072815	0.0484772
TCONS_00001856	0.511848	0.595539	2.39834	0.740195	0.382139	0.108116	0.587203	0.00292249	1.62407	0.781925	0	0.517341	0	1.60919	0.163851	1.06489
TCONS_00001857	1.77914	0.298711	0.13268	1.31611	0.0179217	0.233212	0.0771371	0.247115	0.0630801	0.98233	1.45629	0.604639	1.82845	5.23512	1.33407	0.236447
TCONS_00001858	0	0	0	0	0	0	0	0	0	0	0	0	0	0	0	0
TCONS_00001859	0.391943	0.486383	0	0	0	0	0	0	1.06902	0.692362	1.07342	1.15667	0	0	1.23776	1.13717
TCONS_00001860	0	0	0	0	0	0	0	0	0	0	0	0	0	0	0	0
TCONS_00001861	0	0	0.110268	0	0.00459262	0	0.306964	0.000257156	0	0	0	0	0	0	0	1.9985e-05
TCONS_00001862	0	0	0.453032	0.000119101	0.000158648	0	0	0	0	0	0	0	0	0	0	0
TCONS_00001863	0	0	0.0654691	0.162261	0	0	0	0	0	0	0	0	0	0	0	0
TCONS_00001864	0.682232	1.28383	0	0	0	0	0	0	1.10385	0.962998	1.18111	0.826345	0.324432	1.35245	0.322972	0.442327
TCONS_00001865	2.59651	2.43286	0.218627	0.202117	0.0801399	0	0	0.709526	1.74416	2.9455	3.11482	2.83143	6.43377	4.54379	3.15653	2.83016
TCONS_00001866	0.453813	0.428163	2.00094	2.60301	0.713595	1.25876	1.57641	1.1473	0.476802	0.359613	0.58947	0.253371	5.17792	2.4397	0.255083	0.166742
TCONS_00001867	0	0	0.14392	0	0.00974239	0.000128389	0.227474	0.000170607	0	0	0	0	0	0	0	2.61615e-05
TCONS_00001868	0.351879	0.438018	3.30156	2.23967	1.50346	1.24738	2.17108	0.770608	0.102352	0.339058	0.000250904	0.252801	1.63047	1.92659	0.196613	0.21889
TCONS_00001869	0	0	0	0	0	0	0	0	0	0	0	0	0	0	0	0
TCONS_00001870	0	0	0.030089	0	0	0	0.0881073	0	0.108002	0	0.317065	0.03176	0	0	0.087589	0.0884409
TCONS_00001871	0.0399153	0.0342925	0.0295543	0.00775839	0.0136123	0.0154792	0.0426592	0.057072	0.610474	0.301686	0.164884	0.0859745	0.100939	0	0.0857225	0.136181
TCONS_00001872	0.0636104	0	0.00982528	0.0308374	0.00902087	0.0102741	0	0.00946037	0.24705	0.301125	0.114748	0.0623464	0	0	0.161553	0.170208
TCONS_00001873	39.605	39.8374	25.1015	24.1591	22.2272	19.5861	24.5229	23.8525	37.3841	35.4608	37.684	36.0845	167.495	155.73	23.7934	23.8721
TCONS_00001874	0	0	0.000295887	0.000164659	0.000934369	0.00020368	0.000174827	0	0	0	0.000375828	0	0	0	0	0
TCONS_00001875	1.50234	1.24794	2.2765	2.11732	2.14965	2.2471	1.9436	2.24404	0.597987	0.579121	1.59926	1.53262	5.04798	5.22683	1.09141	1.00788
TCONS_00001876	48.6823	54.4948	37.671	41.4957	38.8834	31.3135	32.1382	40.3282	55.6481	51.2015	37.2038	30.4428	74.1116	83.6577	58.3689	87.2256
TCONS_00001877	0.0922634	0.175611	0.300977	0.230114	0.142614	0.031617	0.15432	0.145068	76.5423	73.5674	0.117369	0.0995689	0.068647	0.08603	0.556658	0.41993
TCONS_00001878	0.0172636	0	0.145912	0.10046	0.075675	0.00425611	0.0321976	0.0747673	0	0.159808	1.41122e-05	0.0616926	0.0235718	0	0.129873	0.211628
TCONS_00001879	0.0985907	0.0734568	0	0.0488517	0.0293318	0.153786	0.0832997	0.0549519	0.615941	0.336307	0.241863	0.0663258	3.50377e-05	0	0.447863	0.346849
TCONS_00001880	0.101387	1.419e-05	0.424652	0.45854	0.119485	0.282506	0.000365831	0.233695	4.13487	4.58922	0.119998	0.0529195	0	2.91476e-06	0.166377	0.145229
TCONS_00001881	0	0	0	0	0	0	0	0	0	0	0	0	0	0	0	0
TCONS_00001882	0.73316	0.704163	0.0775785	0.0649746	0	0	0.036678	0.107483	0.166514	0.341818	0.481209	0.361947	0.529661	0	0.631608	1.23206
TCONS_00001883	18.9319	25.297	1.06695	1.10377	1.25554	1.00627	1.85699	1.52457	3.27302	2.88795	26.2503	20.4401	2.44443	2.42357	17.317	17.6448
TCONS_00001884	0	0.0472529	0.0309199	0	0	0	0	0	0	0	0.114665	0.0164603	0	0	0.0149664	0.0155806
TCONS_00001885	0	0	0	0	0	0	0	0	0	0	0	0	0	0	0	0
TCONS_00001886	0	0	0.0345791	0	0	0.0213451	0	0	3.55388e-07	0	0.0395476	0	0	0	0	2.15454e-06
TCONS_00001887	0	0	0.00390781	0.0203558	0	0.0123528	0	0	0	0	0.00427738	0	0	0	0	0
TCONS_00001888	0.0252968	0	0.0357179	0	1.15552e-05	0	0	0	5.10449e-07	0	0	0.0401992	0	0	0	0
TCONS_00001889	0	6.66801e-06	0	3.93002e-06	0	0.0290607	0.0070589	3.82045e-06	0	0	0	0	0	0	0	0
TCONS_00001890	0	0	0	0	0	0	0	0	0	0	0	0	0	0	0	0
TCONS_00001891	0	6.55453e-06	0	3.86434e-06	0	8.82442e-06	0.00671449	3.75846e-06	0	0	0	0	0	0	0	0
TCONS_00001892	0	0	0	0	0	0	0	0	0	0	0	0	0	0	0	0
TCONS_00001893	5.8879e-05	0.0139238	0.00433316	0.0774821	0.0799593	0.0331581	0.135191	0.107962	0.00511375	0.00721286	0.0594857	0.0481954	0	0	0.0305344	0.025503
TCONS_00001894	0.358574	0.058386	0.237009	0.209465	0.268877	0.308979	0.346618	0.573623	0.0690815	0.165773	0.18696	0.231173	0.0080887	0.0261622	0.202554	0.217555
TCONS_00001895	0.615619	1.30992	0.27184	0.534308	0.872872	0.42691	1.1154	1.06363	2.53715	1.78815	1.07738	0.997067	1.9197	3.19737	1.36541	0.862669
TCONS_00001896	0	0	0	0	0	0	0	0	0	0	0	0	0	0	0	0
TCONS_00001897	0	0	0	0	0	0	0	0	0	0	0.00666267	0	0	0	0	0.00741897
TCONS_00001898	0	0	0	0	0	0	0	0	0.461185	0	0.17487	0	1.0707	0.312352	0.311647	0.205584
TCONS_00001899	0	0	0.000718661	0	0.000151241	0.000525321	0	3.51967e-05	0	0	0	0	0	0	0	0
TCONS_00001900	0.129731	0	0.253388	0.0824824	0.0548274	0.0791166	0.0763634	0.137829	0.203143	0.00235238	0.147036	0.13325	1.5287	2.87471	0.0836554	0.115347
TCONS_00001901	0.0440488	0	0.0055855	2.4849e-05	0.0747115	0.0297543	0.0154517	0.000302412	0	0.968355	0.0314194	0	0.0106589	0.00229622	0	0.00259744
TCONS_00001902	0	9.46546e-05	0	0.000122986	0.00164459	0.01293	0.00010014	0.000313627	7.90687e-05	0	0.000860175	0.000174847	0	0	0.000196935	0.000554448
TCONS_00001903	3.81808	2.02509	1.53726	1.32803	0.586372	1.92619	0.726293	1.19423	1.92474	1.87263	3.77913	3.33806	16.926	15.1574	2.38219	3.20855
TCONS_00001904	0.369653	0.902235	5.58099e-05	0.000412892	0.799257	0.73062	0.157282	0.00269259	0.000243047	0.424496	0.834056	0.00108041	1.94387	2.44345	0.00135799	0.073778
TCONS_00001905	1.23935	0.000128358	0.535594	0.135633	0.604632	0.318704	1.08765	0	0	0.000811396	0.00112822	1.05999	1.49463	0.69191	2.3649	0
TCONS_00001906	0	0.000123068	0	0	0	0	0.0902886	0.353646	0	0	0	0	0	0	0	0
TCONS_00001907	0.925066	1.15998	5.74608e-05	0	0	0	0	0.47145	2.08875	2.12087	1.18488	1.54455	0	0	2.63963	1.85368
TCONS_00001908	0	0	0.314015	0.208693	0.144749	0.132324	0.629454	0.292526	0	0	0	0	0	0	0	0
TCONS_00001909	0	0	4.75995e-05	0.223499	5.4012e-06	0.0783395	0.584895	0.186054	0	0.171161	0	0	0	0	0	0
TCONS_00001910	0	0	0	0	0	0	0	0	0	0	0	0	0	0	0	0
TCONS_00001911	0	0	0.04639	0.0460021	0.12172	0	0.594638	0.042883	0	0	0	0	0	0	0	0
TCONS_00001912	0	0.00497193	0.000756127	0.026667	0.0271856	0.930463	3.5586	1.72027	0.0286817	0.0366199	0.00339851	0.0101374	0	0.0094539	0	0
TCONS_00001913	0	0.00499686	1.05308	0.921081	0.797777	0.20589	1.1068	0.00234256	0.0288251	0.0368028	0.00341566	0.0101884	0	0	0	0
TCONS_00001914	0	0	0	0	0	0	0	0	0	0	0	0	0	0	0	0
TCONS_00001915	0	0	0	0	0	0	0.0190562	0	0	0	0	0	0	0	0	0
TCONS_00001916	0	0	0	0.0071106	0.0124746	0.0141797	0.00650755	0.0196105	0	0	0	0	0	0	0	0
TCONS_00001917	0	0	0	0	0	0	0	0	0	0	0	0	0	0	0	0
TCONS_00001918	0	0	0	0	0	0	0	0	0	0	0	0	0	0	0	0
TCONS_00001919	0.118973	0.000751798	0.0633827	0	0.28663	0.0356657	0.190707	0.660703	0	0.0335248	0.558185	0.968123	2.07868	1.16168	0	0.00081069
TCONS_00001920	0.225511	0.483435	0.0802733	0.0378318	0.0845891	0.0441737	0.00951057	0.283336	0.20619	0	0.000471264	0.574215	0.000874781	0	0.0480853	0
TCONS_00001921	0	0	0	0	0	0	0	0.0706117	0	0.0771592	0.000611308	0	0.236011	0	0	0.320449
TCONS_00001922	0	0	0	0.000306572	0	0	0.186872	0	0.000440717	0.073485	0.855617	0	1.01272	0	0.336985	0.099379
TCONS_00001923	0.629839	0.817013	0.248743	0.256976	0.393764	0.126675	0.136692	0	0.243839	0.187098	2.7079	1.59778	0	0.555105	1.00854	0.681797
TCONS_00001924	0.429593	0.335101	0.00929375	0.278294	0.168877	0.148255	0.140955	0.595253	1.9223	2.13642	3.58087	3.56674	0.335779	0.310868	2.17005	2.25603
TCONS_00001925	0	0	0	0	0	0	0	0.278452	0	0	0.0523764	0	0	0	0	0
TCONS_00001926	5.6812	5.26194	1.65351	0.751609	1.21771	1.31692	1.20164	0.343814	2.13178	2.65129	7.34817	5.75857	49.5186	18.4884	5.6281	5.02602
TCONS_00001927	8.40134	13.1782	2.25741	1.72215	3.9374	3.01701	3.83197	3.48666	2.49826	3.50601	15.3712	17.7473	4.50069	0.629865	17.8017	14.2645
TCONS_00001928	4.2392	4.3456	10.7676	9.62395	16.5577	23.3413	9.91584	18.7295	7.35598	10.9099	15.6871	17.1486	34.2811	21.0621	5.69112	3.39544
TCONS_00001929	0	0.0215254	0	0	0	0	0	0	0	0	0	0	0	0	0	0
TCONS_00001930	0	0	0	0	0	0	0	0	0	0.0273064	0.554995	0.496411	0.0760927	0.0459227	0	0.0173609
TCONS_00001931	0	0	0	0	0	0	0	0	0	0	0	0	0	0	0	0
TCONS_00001932	0	0	0	0	0	0	0	0	0	0	0	0	2.38371	3.83492	0	0
TCONS_00001933	0.118694	0.119002	0.0748238	0.138152	0.0577123	0.300474	0.137419	0	0.259956	0.130017	0.162037	0.170442	89.5631	93.4068	0.0493157	0.136058
TCONS_00001934	44.4733	27.2635	111.132	94.9342	72.4344	80.5188	129.42	86.783	64.0019	60.9231	31.0615	41.9634	1.52377	2.15642	28.828	18.488
TCONS_00001935	135.281	109.596	21.2892	35.4506	29.9275	23.9188	42.1242	21.3051	410.803	393.794	45.019	71.3396	357.921	452.183	115.514	111.492
TCONS_00001936	0	0.0264171	11.0857	0.628094	0	0	0.382157	0.483034	0	0	0.320144	0.268629	0	0	0	0
TCONS_00001937	0.0394792	0.083893	2.86715	2.06916	1.7514	1.85287	1.56708	1.3144	0.131997	0	0.213965	0.73802	0.0498017	0	0	0.0184174
TCONS_00001938	0	0	0	0	0	0	0	0	0	0	0	0	0	0	0	0
TCONS_00001939	0	0	0	0	0	0	0	0	0	0	0	0	0	0	0	0
TCONS_00001940	0	0	0	0	0	0	0	0	0	0	0	0	0	0	0	0
TCONS_00001941	0.0919336	0.191999	0.0471237	0.0813385	0.116286	0.254851	0.0801373	1.74654e-05	0.00770638	0.295229	0.107505	0	2.06466e-05	0	0.274404	0
TCONS_00001942	0	0.041439	0	0	0	0	0	0	0.115099	0	0.52766	1.18524	0	0	0.0605435	0.0646555
TCONS_00001943	0	0	0.0498925	0	1.46415e-05	0.152299	0	0	0	0.120915	1.1181	0.371119	0	3.53674e-05	0.792037	1.19011
TCONS_00001944	0	0	0	0	0	1.48455e-05	0	0	0	0.00912753	0.000103639	0.0286461	0	0	0.000329475	8.84828e-05
TCONS_00001945	0	0	1.76971e-05	2.63671e-05	0	9.07459e-05	0.149191	0.0537656	0	0.242912	0.000524093	0.551194	0.153498	0	0.00203554	0.00020277
TCONS_00001946	0	0	0	0.0425982	0.126455	0	0.056573	0	0	0.134033	0	0	0	0	0.0597994	0
TCONS_00001947	1.27358	1.03342	1.29172	0.972047	0.781672	0.944411	0.744951	0.805299	3.3349	3.14571	5.76959	7.05792	1.45641	1.70959	4.8699	2.83609
TCONS_00001948	0	0	0.365708	0.770171	0.0523307	0.0615022	0.121211	0.166465	0	0	0	0	0	0	0	0
TCONS_00001949	25.1618	14.7299	44.6709	39.3604	29.3377	32.8569	37.7131	35.5308	16.3836	16.9811	20.5566	21.0422	27.3866	21.0778	29.8188	19.0124
TCONS_00001950	0	0	2.34182	1.65076	2.3542	2.7532	1.55842	1.8438	0	0	0	0	0	0	0	0
TCONS_00001951	1.78975	1.57917	0.00039298	0.227181	0.823069	1.58781	1.54261	0.0110328	3.52228	4.67756	3.72292	3.13478	5.28095	4.77717	1.52091	1.04465
TCONS_00001952	0.173827	9.33163e-05	0	0	0	0	8.16931e-05	0	0.000375251	0	0.000136387	0	0.000304751	0.00041003	0.000117697	0.000369138
TCONS_00001953	0	0	0	0	0	0	0.068297	0	0	0	0	0	0	0	0	0.0789949
TCONS_00001954	0.0962221	0.685408	0	0	0	0	0.00633601	0	1.94445	0.433817	1.29392	0.54498	6.65122	2.89668	0	0
TCONS_00001955	0.0556022	0	0.344115	0.00064176	0.000486022	0.00105718	0	0.000566686	0	0	0	0.0998475	0	0	0	0
TCONS_00001956	0.457053	9.58811e-05	0.706579	0.331104	0.0314898	0.274371	0.205124	0.77168	0.575117	1.5567	0.511643	1.57186	0	0	1.40327	0
TCONS_00001957	0.000105783	0.000107017	0.0639294	0.0709759	0.159616	0	0	0.00133126	0	0.00553436	0.925991	0.082107	0	0	0	0.000289727
TCONS_00001958	2.6069	1.97125	1.88693	1.9253	3.08982	4.32507	2.37068	3.09321	6.33994	6.43872	1.35483	2.04644	1.95147	0.240239	3.09944	3.11593
TCONS_00001959	0.0117242	0	0	3.6041e-05	0	3.67254e-05	0.00249532	6.42499e-06	3.51257e-05	3.50238e-05	3.40937e-05	0.0382721	0	0	0	0
TCONS_00001960	0	0	0	0.00788283	0	0.00390078	0	0.000362225	0.134714	0.229402	0.0119377	9.55566e-06	0	0	0	0
TCONS_00001961	2.46779e-05	0	0	0	0	1.55792e-07	0.803237	0.157748	0	0	0	0	0	0	0	0
TCONS_00001962	0	2.07539e-06	0.0442315	2.23579e-06	2.0374e-06	0	1.91707e-06	0	42.7482	42.9733	2.05058e-06	1.86438e-06	1.89549e-06	0	0	1.96803e-06
TCONS_00001963	0	0.0830094	4.70897e-06	0.0160952	0.00705884	0	0.0369003	0	47.1066	34.5508	0.00814578	0.00810952	0.020946	0	0	0.0235413
TCONS_00001964	0	0	0	0	0	0	0.0229998	0	0	0	0	0	0.0763796	0	0	0
TCONS_00001965	2.31701e-05	2.20251e-05	2.0896e-05	2.1612e-05	2.14231e-05	2.14429e-05	2.2862e-05	2.29046e-05	2.30026e-05	0.165264	2.34182e-05	2.37617e-05	1.87817e-05	0.235777	0.0581245	2.43502e-05
TCONS_00001966	0.132289	0.0333132	0.0160225	0.0158105	0.0161707	0.0209572	0.125239	0.0677389	0.0957146	0.000998927	0.19257	0.232377	0.0262321	1.31412e-05	0.384318	0.381733
TCONS_00001967	0	0	0	0	0	0	0	0	0	0	0	0	0	1.70469e-05	0	0
TCONS_00001968	4.5579e-06	5.56242e-06	5.99783e-06	6.25913e-06	6.16855e-06	5.88054e-06	4.53268e-06	5.09789e-06	4.80197e-06	0	4.30086e-06	4.22482e-06	4.81586e-06	0	0	3.96054e-06
TCONS_00001969	0.040955	0.0615205	0.0261623	0	0	0	0.0460451	0.0183468	0.174235	0	0.0974808	0	0	0	0.0167366	0.0244139
TCONS_00001970	0.00771424	0.036233	1.02831	1.3268	0.726873	1.03028	2.4842	1.45985	0	0	0	0	0	2.0713e-06	8.51135e-05	0.078923
TCONS_00001971	0	0.0236108	0.340023	0	0.255684	0.0717416	0	0.57434	0.0891179	0.158173	2.13361	2.1295	0.0241896	0.0148543	0.0674538	0.0633811
TCONS_00001972	0	0.000263208	0	0	0.00982372	0.0191135	0	0	0.000263154	0.000262549	0.000261228	0.000260666	2.3329e-05	0	0	0
TCONS_00001973	2.29028e-06	0	0	0	0	0	0	0	0	0	0	0	0.000372947	0	0	0.0273873
TCONS_00001974	1.58581e-06	0	0	0.0685184	0.0479227	0.18405	0.435986	0	0	0	0	0	8.51717e-05	0	0	0
TCONS_00001975	6.34791e-07	0	5.47844e-05	0.000121653	0.000135735	0.000176692	0.00018887	0	0	0	0	0	2.15201e-06	0	0	0
TCONS_00001976	6.61834e-06	0	1.16463	1.18496	0.649087	0.568955	2.73983	0.000746611	0	0	0	0	0.0264942	0.0244624	0	0.00255408
TCONS_00001977	0	0.0232453	2.48067	1.52374	0.902781	0.650786	2.01903	1.40898	0	0	0.517144	0.553542	0	0.0333727	0.264208	0.0461364
TCONS_00001978	0	0	0.552353	0.00121289	0.529898	1.19978	0.34655	0	0	0.000962544	0	0	0	0	0	0
TCONS_00001979	0.517666	1.41709	0.0128877	0.858546	0.621405	0.604775	0.00204804	0.47378	0.969986	1.51044	1.37153	1.41722	1.4534	1.44771	0.829484	1.04311
TCONS_00001980	0.087089	0.165995	0.830138	0.349556	0.617377	0.322792	1.26674	0.759747	2.07661	1.51602	0.85412	0.566975	0.0568264	1.49375	0.873176	0.000725393
TCONS_00001981	1.09513	1.21621	1.26859	0.496417	0.913297	0.904337	0.613741	0.400056	2.05846	0.714641	2.52935	1.90425	0.887463	1.80501	1.33454	1.37885
TCONS_00001982	5.0957	3.80836	0.593309	1.39237	0.976676	1.16182	0.594975	0.941277	0.797509	1.65567	1.66111	2.24532	1.10127	1.18588	3.16325	3.26696
TCONS_00001983	0.0863756	0	0	0	0	0	0	0	0	0	0.150804	0	0	0	0.411549	0.139897
TCONS_00001984	5.315	5.96687	0.789603	1.6963	2.43344	1.39572	0.992326	1.97904	4.12089	3.72567	1.66062	2.15516	0.295223	0.0675154	7.81094	11.037
TCONS_00001985	0	0	0	0	0	0	0	0	0	0	0	0	0	0	0	0
TCONS_00001986	0.0779137	0	0	0.000373197	0.305989	0.595037	0.339806	0	0	0	0	0	0	0.398602	0	0.914298
TCONS_00001987	0.138481	1.24628	0	0.494634	0.0171786	0	0	0.00207625	0.448581	1.14725	0.660512	1.99475	8.97183	0.16498	0.195938	0.0113855
TCONS_00001988	0.656168	0.55109	0.465633	0.00055575	0	0	0.165153	0	0	0	0	0	0	0	0	0.000201199
TCONS_00001989	1.09021	0.000899685	0.0251196	0.0393488	0.00012031	0.000160046	0.0689267	0	0	0	0	0	0	0	0	0.0967647
TCONS_00001990	0	0	0	0	0	0.000206038	0	0.0887495	0.313739	1.47213	0.000448503	0.538498	1.88418	1.48914	0.566208	0
TCONS_00001991	0	0	0	0	0	0	0	0.0120371	0.0187946	0	0	0.320862	0	0	0.0453403	0
TCONS_00001992	0	0	0	0	0	0	0	0	0	0	0	0	0	0	0	0
TCONS_00001993	0.00959054	0.753995	0.529965	1.32939	1.21459	0.872828	0.883884	1.35215	1.0662	0.817541	2.36624	1.65894	0.962966	3.93729	1.25128	0.986223
TCONS_00001994	0	0	0	0	0	0	0	0	0	0	0	0	0	0	0	0
TCONS_00001995	0.000228123	0	0	0	0	0	0	0	0	0	0	0	0	0	0	0
TCONS_00001996	0	0	0.0282285	0	0.0169852	0.0498736	0	0.00183772	0	0	0.254346	0.0332896	0	0	0	0.00629241
TCONS_00001997	0.790189	0.411938	0.226055	0	0.471421	0.835346	0.299328	0.26196	0.00051774	0.0016489	1.24928	0.565978	0.00321479	0	0.000205975	0.556727
TCONS_00001998	5.05707	3.87859	3.47342	4.33797	5.39993	4.25539	3.89787	3.84282	1.14343	1.49511	4.5774	4.85547	26.6976	53.3517	1.68558	2.44465
TCONS_00001999	0	0	0	0	0	0.00165003	0	0.00146598	0.220808	0	0	0.00103045	0	0	0	0.0736005
[truncated: 113,091 more rows]
