# Supplementary material for: Genome-wide identification of tissue-specific long non-coding RNA in three farm animal species
Source: BMC Genomics. 2018 Sep 18;19:684. doi: 10.1186/s12864-018-5037-7 (PMC6145346; doi:10.1186/s12864-018-5037-7)
Supplement: Supplementary file 12 — Expression of Cattle LncRNAs. FPKM values for all lncRNAs from each RNA-seq library (2 libraries per tissue) in cattle. (TSV 15586 kb) [file 12864_2018_5037_MOESM12_ESM.tsv]

tracking_id	Adipose_1	Adipose_0	Cerebellum_0	Cerebellum_1	Cortex_0	Cortex_1	Hypothalamus_0	Hypothalamus_1	Liver_0	Liver_1	Lung_0	Lung_1	Muscle_0	Muscle_1	Spleen_0	Spleen_1
TCONS_00000001	0	0	0	0	0	0	0	0	0	0	0	0	0	0	0	0
TCONS_00000002	0.955756	0.381465	1.17903	0.761155	2.72498	2.43017	2.24419	0.772128	0.180003	0.739144	0.899719	0.762951	1.52151	1.87151	0.402475	0.366533
TCONS_00000003	4.67452	1.94329	10.7133	10.55	15.8305	22.9054	10.6074	18.4647	0.000908819	0.000174709	0.964978	1.52702	0.00476278	0	3.99648	4.14389
TCONS_00000004	4.60646	4.54127	0	0	4.06464	2.53695	0.234253	0.530951	14.7354	11.5632	9.65119	10.0283	102.341	90.9246	0.75602	2.29546
TCONS_00000005	0	0.0195677	0.00111648	0.00063908	0	0	0.000288391	0.00142776	0	0	1.07275	0	0	0	0.000577279	0.000822179
TCONS_00000006	0.319082	2.26533	2.56951	5.98759	0.446162	0.254076	1.07081	2.9316	4.54025	0	0.0106261	2.14156	1.64621	0.750242	2.88719	0.954177
TCONS_00000007	0	0	0	0	0	0	0	0	0	0	0	0	0	0	0	0
TCONS_00000008	0	0	0.253921	0	0	0	0	0	0	0	0.121536	0.126131	0	0	0	0
TCONS_00000009	0	0	0	0.000248495	0	0.000212164	0.000199794	0	0	0	0	0	0	0	0	3.33641e-05
TCONS_00000010	0	0	0	0.21459	1.83907e-05	0.219512	0.0876309	0	0	0	5.16903e-06	0	0	0	0	0.0714897
TCONS_00000011	0	0	0.294273	0.0956872	0.449119	0	0	0	0	0	1.9799e-06	0.0534184	0	0	0	0.000653541
TCONS_00000012	0	0	0	0	0	0	0	0	0	0	0	0	0	0	0	0
TCONS_00000013	0	0	0.0411417	0.0339008	0.0271975	0.0154749	0.0469001	0	0	0	0	0	0	0	0	0.0128118
TCONS_00000014	0.103568	0	0.137588	0.190063	0.0608073	0	0.104325	0.0803811	0	0	0	0	0	0	0.0374721	0
TCONS_00000015	0	0.0479523	0	0.285788	0	0	0	0	0	0	0	0	0	0	0	0
TCONS_00000016	231.776	304.64	228.28	256.876	257.541	241.178	215.539	188.644	251.391	257.924	108.045	103.498	837.18	906.664	305.107	149.92
TCONS_00000017	0	0	0	0	0	0	0	0	0	0	0	0	0	0	0	0
TCONS_00000018	2.71398	0.000768346	0.000975754	0.839322	0.00809	0.000830742	0.963728	0.00319955	0.000321179	1.40527	0.000300237	0.398091	0.019429	0	0.00135097	0.000501869
TCONS_00000019	4.02088	0.320134	4.54884	0.508444	6.27475	2.31193	2.4783	0.836199	0	0	2.55	4.14897	8.89725	1.05717	3.64581	1.64399
TCONS_00000020	0.00168869	2.63755	1.25858	0.00440639	1.11032	0.471597	0.00144278	0.879062	0.899743	2.35844	2.12013	0.00238394	1.13794	1.83791	1.06291	1.21346
TCONS_00000021	0.543865	0.60618	1.15589	3.65797	1.23478	2.7705	1.07974	2.01621	0.187305	0.387875	0.354019	2.01945	0.75344	1.07066	1.68176	0.510668
TCONS_00000022	6.49383	11.0346	2.64557	0.935272	0.0023313	1.77291	1.16162	4.20376	9.77362	0.00124554	6.37789	0.96276	8.97971	8.43711	5.47965	3.8706
TCONS_00000023	10.1228	2.27825	7.43211	17.0902	8.87392	11.7642	9.04589	8.03539	0.851982	9.57025	6.41892	11.4343	16.3587	20.2384	11.2887	10.0803
TCONS_00000024	6.7804	7.63379	8.00131	10.4179	6.88693	6.38338	7.70632	8.66351	13.6374	14.8295	6.63976	6.93869	8.66909	7.91723	13.8106	7.40982
TCONS_00000025	3.12462	1.81542	3.25886	3.0284	0.958157	1.87745	2.42739	2.1268	5.77601	5.76956	1.92107	2.70492	1.37925	2.13529	4.91592	2.7148
TCONS_00000026	0.59379	1.09332	0.784801	0.179442	0.985116	0.275413	0.971284	0.405537	0.266837	2.39861	0.674584	0.55218	1.49906	0.585672	1.38879	1.22405
TCONS_00000027	11.041	19.5603	13.1279	16.5423	16.764	16.9164	16.8504	20.8366	25.5098	24.3895	14.8442	16.6155	25.9126	22.2643	27.2976	21.2689
TCONS_00000028	1.29175	1.53462	1.26369	0.419585	4.17882	2.66141	2.66415	0.000600907	0.000412047	0	0.0696445	0.658329	5.31892	3.85416	0.000176058	0.000183983
TCONS_00000029	2.52068	3.29595	5.39436	7.51605	6.14296	4.90204	4.32646	5.44695	9.43652	10.3787	2.1906	1.89483	31.1198	25.4032	3.09171	1.79383
TCONS_00000030	0.00091941	0.000570271	2.25717	5.00762	0.0556423	2.71387	2.43208	2.86069	2.90698	5.11661	0.9905	0.104827	0.785427	0.445121	0.911686	0.808609
TCONS_00000031	17.9584	16.6265	20.9881	25.807	38.8601	43.892	25.5281	29.1226	13.7706	15.4522	22.0837	25.2088	16.9625	21.8945	26.1659	20.5118
TCONS_00000032	0.109371	0	0.108659	0.0604119	0.48164	0.110117	0.10959	0.254603	0.142137	0	0.306956	0.516152	0	0	0.236054	0.18035
TCONS_00000033	0	0.0217358	0	0.00458165	0	1.7272e-06	0.120184	0.023216	8.38752e-05	0.113603	0.0665805	0.129049	0	0	0.04084	0.131267
TCONS_00000034	0.356755	0.247193	0.0940394	0.0252078	0.116896	0.0747635	0.197627	0.240628	0.456093	0.21742	0.561387	0.741082	0.0785651	0.113335	0.689151	0.567281
TCONS_00000035	0	0	0	0	0	0	0	0	0	0	0	0	0	0	0	0
TCONS_00000036	0	0	0.163653	0.203228	0.271075	0.185413	0.682791	1.25423	0	0	0	0	0	0	0	0
TCONS_00000037	0	0	0	0.0613861	0	0.111732	0.10891	1.28299	0	0	0	0	0	0	0	0
TCONS_00000038	0	0	0.0280603	0	0	0.12755	0.170055	0.836921	0	0	0	0	0	0	0	0
TCONS_00000039	0	0	0	0	0	0	0	0.536901	0	0	0	0	0	0	0	0
TCONS_00000040	0	0	0.071036	0.0392649	0.125599	0.286522	0.251325	0.788624	0	0	0	0	0	0.0809707	0	0
TCONS_00000041	0	0	0.0353556	0	0.140465	0	0.0268336	0.433301	0	0	0	0	0	0	0	0
TCONS_00000042	0	0	0	0	0.108175	0.0616584	0.154818	0.393261	0	0	0	0	0	0	0	0
TCONS_00000043	6.058e-05	0.3339	2.01457	1.27432	1.13753	0.714766	2.4511	1.08517	1.53628	2.32595	1.34268	0.137931	0.0990584	0.157049	0.577271	0.172204
TCONS_00000044	0	0.0153477	0.718236	0.468878	0.091181	0.105545	0.286294	0.188902	0	0.0849385	0.0244838	0.0292925	0.0348558	0.10069	0.00803691	0
TCONS_00000045	0	0	1.55188e-05	0.0715652	0	0.0343703	0.0654066	0	0.0741509	0	1.60583e-05	2.15352e-05	9.23416e-07	1.64266e-06	1.22132e-05	0
TCONS_00000046	0.120353	0	0.17736	0.0070443	0	0	0.0804408	0	0.935921	1.43857	0.116785	0.16221	0	0	0.0666129	0.0284219
TCONS_00000047	1.40958	0.891391	8.1596	12.0434	2.40554	2.19925	3.15268	3.53663	2.88451	2.7875	2.37041	3.36661	0.626045	0.342346	2.35404	2.47509
TCONS_00000048	0.643554	0.434751	2.11983	7.32987	0.119223	1.06656	0.447241	0.676298	1.57995	5.52206	0.237203	2.01862	0	0.856414	2.08947	2.98079
TCONS_00000049	0	0	0	0	0	0	0	0	0	0	0	0.115173	0	0	0	0
TCONS_00000050	0.604284	1.09075	3.14857	1.39312	0.000339229	0.045449	0.743989	1.64971	2.24501	0.594345	1.51288	0.00647257	0.713795	0.921265	0.637788	0.000268382
TCONS_00000051	0	0	0	0.31485	0	0.330565	0	0.000651336	0	0	0	0	0	0	0	0
TCONS_00000052	0.879497	0	0	2.11171	0.408471	1.77752	0.0329502	0.51989	0	0.239834	0.000525221	0.426908	0.000306061	0	0	0.0787566
TCONS_00000053	0.862219	0.805143	0	0.511482	0.0772756	0	0.867867	1.78776	0.011722	0	0	0.0615798	3.10992	1.78665	0.0177906	0
TCONS_00000054	0	0.000350497	4.33031	6.46946	1.30244	0.456778	1.28666	0.824554	1.51019	4.18218	0	1.85615	0.00163568	0.0132537	4.49156	4.45089
TCONS_00000055	0.0453553	0.165797	0	0	0	0	0.607083	0	0.00375776	0	0.250361	0	1.13855	0	0.380614	1.93578
TCONS_00000056	7.22896	8.04378	11.57	6.90921	6.88741	5.97679	7.75471	11.6836	10.8198	9.40156	11.2026	10.0589	10.2203	4.87173	15.5504	11.4882
TCONS_00000057	0	0	0	0.0712361	0	0.0402816	0	0	0	0	0	0	0	0.0206735	0	0
TCONS_00000058	2.60739	3.38253	4.31224	5.42006	0.869245	2.00935	1.63461	2.48375	5.24559	6.69302	2.18819	5.19437	0.535446	0.314393	4.99176	5.2699
TCONS_00000059	0	0	0.0341785	0	0.245783	0.00124103	0.434359	0.316222	0	0	0.685236	0	0	0	0.120617	0
TCONS_00000060	0	0	1.5222	3.66045	0	0	0	0	0	0	0	0	0.0601036	0	0.19259	0
TCONS_00000061	1.46006	0.00033678	2.18265	0.352364	1.5127	0.4267	0.683069	2.15527	2.38946	1.53404	3.04345	1.67083	0.474475	0	1.05758	1.82051
TCONS_00000062	5.02458	2.77595	8.37356	8.37228	3.58374	3.72522	3.75209	6.76488	4.45092	6.36057	7.24856	5.7428	2.28493	1.77638	2.05219	3.79512
TCONS_00000063	3.59601	3.06409	10.5594	12.3153	3.0046	3.54807	4.30769	6.94793	6.36116	8.44618	5.82247	8.35498	3.22098	1.95737	11.9307	10.757
TCONS_00000064	0	0.404983	0	0	0	0	0	0	0.00208607	0	0	0	0	0.570047	0	0
TCONS_00000065	0	0	0	0	0	0	0	0	0	0	0	0	0	0	0	0
TCONS_00000066	0	0	0	0	0.00809985	0	0	0	0	0	0	0	0	0	0	0
TCONS_00000067	0	0	0	0	0	0	0	0	0	0	0	0	0	0	0	0
TCONS_00000068	0	0.86275	0.0294026	0.0195902	0	0.073169	0.132666	0.349757	0	0	0	0	0	0	2.04259	0
TCONS_00000069	0	0	1.08232	0.268048	2.89026	2.25367	2.707	0.338378	0	0	0	0	0	0	0	0
TCONS_00000070	0	0	0.19388	0.35004	0.169089	0.138674	0.35175	0.511581	0	0	0	0	0	0	0	0
TCONS_00000071	0	0	0	0	0.754829	0	0	0	0	0	0	0	0	0	0	0
TCONS_00000072	0	0	0	0	0.124792	0	0	0	0	0	0	0	0	0	0	0
TCONS_00000073	0	0	0	0	0.43368	0	0	0.510632	0	0	0	0	0	0	0	0
TCONS_00000074	0	0	0	0.20075	0	0	0	0	0	0	0.172385	0	0	0.739582	0.172325	0
TCONS_00000075	7.68728e-05	0	0	0.00122981	0	0.000582006	0.00232531	0.00147226	0	0	0.000106825	0	0	0.000950237	0.000496834	0
TCONS_00000076	0	0	0.0477674	0	1.17318	0.543508	0.00392405	0.000627663	0	0	0	0	0	0	0.000167061	0
TCONS_00000077	5.00698	3.73323	2.12683	3.13861	0	2.70487	4.29216	5.96913	7.69789	6.48521	8.84191	10.1969	4.17827	2.97986	12.1047	12.4198
TCONS_00000078	0	0	19.1957	13.0381	24.5757	25.7865	24.1632	5.93777	0	0	0	0	0.000849892	0.000175355	0	0
TCONS_00000079	0	0	6.54109	15.348	4.35814	4.36343	6.14763	7.75268	0	0	0	0	0.848514	0.235476	0	0
TCONS_00000080	0	0	0	0.0212592	0	0	0.0318973	0	0	0	0.132134	0	0.197339	0.319572	0.00049929	0.198999
TCONS_00000081	0	0	0	0	0	0	0	0	0	0	0	0	0	0	0	0
TCONS_00000082	0	0	0	0	0	0	0	0	0	0	0	0	0	0	0	0
TCONS_00000083	0	0	0	0	0	0	0	0	0	0	0	0	0	0	0	0
TCONS_00000084	0.14788	5.2634e-05	0	0	0	0	0	0	0	0	0	0.069333	0	0	0	0
TCONS_00000085	0	0	0	0	0	0	0	0	0	0	0	0	0	0	0	0
TCONS_00000086	0	0	0	0	0	0	0	0	0	0	0	0	0	0	0	0
TCONS_00000087	0	0.131184	0	0	0	0	0	0	0	0	0.122538	0	0	0	0.0502101	0.0435376
TCONS_00000088	0	0	0	0.682213	0	0	0	0.425788	0	0	0	0.107987	0	0	0	0
TCONS_00000089	0.125286	0	0.987246	1.83093	0.766071	0.908075	0.829359	0.672312	0	0	0.329101	0.140328	0.0872094	0	0	0
TCONS_00000090	0	0	0	0	0	0	0	0	0	0	0	0	0	0	0	0
TCONS_00000091	0	0	0.152241	0	0	0	0	0	0	2.37271	0	0	0	0	0	0
TCONS_00000092	0	0	0	0	0	0	0	0	0	0.364767	0	0	0	0	0.102327	0.000119363
TCONS_00000093	0	0.098642	0	0	0	0	0	0	0.650674	0.295748	0	0.09346	0	0	0.478319	0.000523728
TCONS_00000094	0.074309	0.103597	1.50188	0.538844	1.79227	1.367	2.83657	1.56415	0	0.000136093	0.000160718	0.265619	0	0	0	0.254852
TCONS_00000095	1.87775	1.51134	0.75663	0.206471	1.26617	1.21746	1.11419	0.943697	0.643187	2.15468	1.65264	0.983199	0.526359	0.31764	0.448024	0.497869
TCONS_00000096	0	0.226298	0.0424566	0	0.315365	0	0.186935	0	0.635442	0.194523	0	0.0864306	0	0	0.143697	0.0935371
TCONS_00000097	0	0	0	0	0	0	0	0	0	0	0	0	0.813708	0.417298	0	0
TCONS_00000098	15.545	15.9857	15.6269	15.8123	27.5851	27.9106	21.58	21.1326	16.4972	16.5544	21.0721	18.3512	24.2366	22.0108	17.4182	13.6941
TCONS_00000099	5.0029	3.05154	1.83109	2.25402	1.45585	1.63417	2.74336	2.73554	3.92698	3.50663	5.36591	7.36507	0.400049	0.386751	3.80181	4.10631
TCONS_00000100	1.62867e-05	0	0.0146778	0	0	0	0.0178714	0.0666165	1.60121e-05	0	0	0	0	2.47191e-05	0.0144547	0
TCONS_00000101	0.0229496	0.00475129	0	0.00251539	0	0	0	0	0.012016	0	0.0204582	0.0403023	0	0.0208959	0	0.0114516
TCONS_00000102	0	0.000921961	0	0	0.000201452	0.000409261	0.403849	0	0.000819832	0	0	0	0.000250894	0	0	0
TCONS_00000103	1.26365	0.502404	0.514961	0.637602	0.477295	0.760904	0.591228	0.711853	1.35601	1.55503	1.5117	1.75557	1.36278	0.866284	2.44676	2.35776
TCONS_00000104	0	0	0	0	0	0.126415	0	0	0	0	0	0	0	0	0	0
TCONS_00000105	0.0549547	0.272049	0.649507	0.344672	0.49335	0.19102	0.50948	0.182372	0.501266	0.394879	0.44874	0.331741	0.426765	0.452306	0.38783	0.462036
TCONS_00000106	0	0	0	0	0	0	0	0	0.487676	0	0	0	0	0	0	0
TCONS_00000107	0.00476835	0.582138	0.00015329	0	0.175948	0.273767	1.55529e-05	0.0946312	0.163907	0.710612	0.00802273	6.23579e-05	1.2422	0.605657	0	0.00110252
TCONS_00000108	5.42588e-05	0	0.00196834	0.00249309	0.264717	1.48803e-05	0.00100588	0.0021799	0	0.00190473	0.000854513	0.00215917	0.000241258	0.00205947	0.870836	0.000154044
TCONS_00000109	0.96027	0.166902	0.161512	0.0309583	0	0.00107785	0.0132938	0.295463	0	0.149381	0.653699	0.719524	0.0649702	0.127921	0.317412	1.63492
TCONS_00000110	0.539066	0.926904	0.958468	0.562046	0.894059	0.541286	1.07958	0.809646	1.26471	0.558823	1.19696	0.901943	0.466649	0.459931	1.20424	1.12418
TCONS_00000111	0.340787	0.339918	0.158983	0.130838	0.100034	0.0910247	0.161177	0.304234	0.356701	0.368602	0.22794	0.316547	0.214933	0.310265	0.372394	0.471536
TCONS_00000112	0	5.66764e-05	2.617e-06	0.0501385	0.000745498	0.124887	0.104613	3.9079e-05	0.00190893	0.0147408	0.155415	0.21737	9.08638e-05	0.0829897	1.51539	0.823565
TCONS_00000113	0.0821918	0.27014	0.0872074	0.10435	0.904148	0.42581	0.170681	0.270278	0.69389	0.324932	0.502741	0.30635	0	0.356051	6.5112	1.84275
TCONS_00000114	0.0814041	0	0.080276	0	0	0.187922	0	0	0	0	0.0311415	0	0	3.44904e-06	0	0
TCONS_00000115	0.00101082	0	0.00294247	0	0.369043	5.77324e-05	0	0	0	0	1.3357e-05	0	0.105331	0	0.248019	0
TCONS_00000116	7.38845e-06	0.182502	0.000341286	0.148036	0	0.139562	0.0306787	0.082079	0.231445	0.1089	0.00121206	0.000266231	0	0.0796719	8.53778e-05	0.00146536
TCONS_00000117	0.0577776	0.119226	0.0616078	0.0633807	0.366334	0.17362	0.0702636	0.0134557	0.0604738	0	0.193233	0.0919971	0.0273285	0.157806	0.934364	0.354945
TCONS_00000118	0	0	0	0	0	0	0	0	0	0	0.0545892	0	0	0	0.789256	0.0401694
TCONS_00000119	0	0	0	0	0	0	0	0	0	0	0	0	0	0	0.636	0
TCONS_00000120	0	0	0	0	0	0	0	0	0	0	0.0417954	0	0	0	0.44541	0.0926022
TCONS_00000121	0.0315234	0	0.0209481	0	0.111047	0	0	0	0	0	0	0.0748678	0	0	0.684923	0.104346
TCONS_00000122	0.0526998	0	0	0	0	0.106093	0	0	0.137018	0	0	0	0	0	1.13806	0.0869279
TCONS_00000123	0	0	0	0	0.0840147	0	0	0	0	0	0	0	0	0	1.08307	0.0787375
TCONS_00000124	0	0	0	0.0786368	0	0	0	0	0	0	0	0	0	0	1.63482	0.229486
TCONS_00000125	0	0	0	0	0	0	0	0	0	0	0	0	0	0	1.47859	0
TCONS_00000126	0	0	6.48307	2.39025	0.925053	1.10486	0.481136	0.62219	0	0	0	0	0	0	0	0
TCONS_00000127	0.0183619	0.0188971	2.09048	1.67369	0.355743	0.128851	0.167175	0.0855197	0	0	0	0	0	0	0	0.0152271
TCONS_00000128	0	0	0.250925	0.226869	0	0.0344916	0	0.0399793	0	0	0	0	0	0	0.0372771	0
TCONS_00000129	0	0	0	0	0	0	0	0	0	0	0	0	0	0	0	0
TCONS_00000130	0	0.564893	0.405648	1.31473	0.795878	1.32985	1.19557	1.97894	1.04369	2.79866	0.012571	2.66535	0.883059	0.840263	1.48792	2.74479
TCONS_00000131	2.53942	1.24382	1.82419	2.21384	1.15727	0.763083	0.447641	0.885574	0.579296	0.38908	2.90644	2.30461	0	0.000722033	1.52897	0.714059
TCONS_00000132	0.141234	0.0829463	0	0.174637	0.127118	0.102764	0.223867	0	0.433119	0	0	0	0.198688	0.408136	0.750973	0.288918
TCONS_00000133	0.108642	0.000577928	0.0011822	0.00118013	0.00228979	0	9.93338e-05	0.000448924	0.000250762	0	0.000512868	0.000457612	0.00358335	0.473006	0	0.000242061
TCONS_00000134	3.42651	2.31279	2.6994	1.56859	2.31798	1.64559	2.08539	2.10199	3.45478	1.76439	3.94847	2.51489	4.2074	3.93141	5.13941	4.1063
TCONS_00000135	2.99345	3.16153	1.79133	2.29792	1.91464	2.6992	2.71977	3.22829	4.2024	3.65323	2.95945	3.30493	4.53485	1.96393	4.21645	4.34323
TCONS_00000136	0	0	10.3702	7.3619	0.702282	2.22443	0.0493922	0.0945831	0	0	0.230238	0	0	0.00010315	0.0224571	0.0393084
TCONS_00000137	0.0501073	0	0.449934	0.399384	0.0442825	0.100668	0.0253429	0	0	0	0.027991	0	0	0	0	0.0207541
TCONS_00000138	1.66511	1.20982	14.6951	18.0358	3.45892	1.96144	1.24646	0.663234	0.186908	0.222893	0.450863	0.486722	0.0961835	0.233436	1.1062	1.87436
TCONS_00000139	0.109361	0.262291	2.10794	1.34096	0.234061	0	0	0	0	0	0	0	0	0	0.0232879	0.0383291
TCONS_00000140	0.000111372	0	0.158665	0.0833564	0	0	0.127997	4.17866e-05	1.54761e-05	0.000189641	0.000293876	0.000201252	0.0988639	0	0.000132134	4.21631e-05
TCONS_00000141	0	0	0	0	0	0	0	0	0	0	0	0	0	0.000145663	0	0
TCONS_00000142	0	0.00069664	7.38918	2.01543	0.136008	0.11976	0.0517337	0.0512242	0	0	0	0.160114	0	0.0429399	0	0
TCONS_00000143	0	0	0	0	0	0	0	0	0	0	0	0	0	0	0	0
TCONS_00000144	1.3617	1.21116	33.3387	57.2595	12.5477	7.05609	7.62829	2.1321	0.372249	0.209922	0.593897	0.824477	0.29487	0.400006	1.28982	2.67873
TCONS_00000145	0	0	0.329746	0.383698	0	0	0.0227624	0	0	0	0	0	0	0	0	0
TCONS_00000146	0	0	0	0.0693101	0	0	0	0	0	0	0	0	0	0	0	0
TCONS_00000147	0	0	0	0	0	0	0	0	0	0	0	0	0	0	0	0
TCONS_00000148	0	0	0	0	0	0.0482474	0	0	0	0	0	0	0	0	0	0
TCONS_00000149	0	0	0	0	0	0	0	0	0	0	0	0	0	0	0	0
TCONS_00000150	0	0	0	0	0	0	0	0	0	0	0	0	0	0	0	0
TCONS_00000151	0	0	0	0	0	0	0	0	0	0	0	0	0	0	0	0
TCONS_00000152	0	0	0	0	0	0	0	0	0	0	0	0	0	0	0	0
TCONS_00000153	0	0	0	0	0	0	0	0	0	0	0	0	0	0	0	0
TCONS_00000154	0	0	0	0	0	0	0	0	0	0	0	0	0	0	0	0
TCONS_00000155	0	0	0	0	0	0	0	0	0	0	0	0	0	0	0	0
TCONS_00000156	0	0	0	0	0	0	0	0	0	0	0	0	0	0	0	0
TCONS_00000157	0	0	0	0	0	0	0	0	0	0	0	0	0	0	0	0
TCONS_00000158	0	0	0	0	0	0	0	0	0	0	0	0	0	0	0	0
TCONS_00000159	0	0	0	0	0	0	0	0	0	0	0	0	0	0	0	0
TCONS_00000160	0	0	0	0	0	0	0	0	0	0	0	0	0	0	0	0
TCONS_00000161	0	0	0	0	0	0	0	0	0	0	0	0	0	0	0	0
TCONS_00000162	0	0	0	0	0	0	0	0	0	0	0	0	0	0	0	0
TCONS_00000163	0	0	1.69639	1.30842	8.51329	2.85458	2.25455	1.01348	0	0	8.28583e-06	0	0	0	0	0.0132973
TCONS_00000164	0	1.54459e-07	2.18196	1.96511	6.74204	7.28913	2.09893	1.29949	0	0	0.00990336	0	0	0	0	1.68635e-07
TCONS_00000165	0	0.0170625	3.57749	2.79098	11.2863	7.74645	3.31445	2.73594	0	0	0	0.0263441	0	0.11308	0	0
TCONS_00000166	0.0733082	0	0	0	0	0	0	0	0	0	0.0410285	0	0	0	0	0
TCONS_00000167	0.341529	0.344315	0.242627	0.369578	0	0.70274	0.427034	0.0883456	0	0	0	0.173237	70.3466	51.1607	0.538458	0.308934
TCONS_00000168	49.5013	56.0918	94.6216	113.384	121.326	119.361	103.461	83.2125	81.8386	64.1962	59.7249	53.1781	45.3147	62.4425	147.943	75.5788
TCONS_00000169	0.251944	0.517635	0.457119	0.364952	0.201679	0.11491	0.30081	0.31997	0.358914	0.479556	0.127887	0.272612	0.539758	0.572774	0.598597	0.360575
TCONS_00000170	2.41572	2.17962	3.30538	4.41999	3.49302	2.99213	2.90938	3.3028	2.82396	3.85837	0.832155	1.1462	5.50615	5.90985	1.3165	1.16909
TCONS_00000171	0.871464	2.96124	0.0313011	2.67636	1.38051	1.88513	1.8186	3.84747	1.89423	0.0349387	2.30576	1.87726	14.5585	7.7362	1.56164	0.000746436
TCONS_00000172	0	0	0	0	0.47476	0	0.00637737	0.00112107	0	0	0.000910263	0	0	0.000766613	0.369377	0.358196
TCONS_00000173	0	0	0.076457	0.0879769	0	0	0.0806411	0.0675977	0	0	0.460633	0.149896	0.4806	0	0	0
TCONS_00000174	4.31504	2.25171	2.35788	1.09988	2.56855	0.867746	2.0447	0.43656	5.69248	7.41459	1.95475	1.58422	2.61244	3.5091	2.17746	3.47677
TCONS_00000175	3.55605	3.58569	1.65792	1.95342	0.727445	1.98212	1.7497	1.58974	6.13211	3.2968	2.10811	2.52241	8.0093	5.55522	4.898	2.06072
TCONS_00000176	0	0.0238916	0.000528189	0.000247573	0.000302921	0.000432892	0.000417363	0.000268083	0	0.000560272	0.000401307	0.000197724	0.00114219	0.000261824	0.000156494	1.25231
TCONS_00000177	0	0.203623	0.373365	0.579426	0.914688	0.799599	0.291364	0.139107	0.000160309	1.37039	0.481916	0.583092	1.15219	0.986973	0.208788	0.15579
TCONS_00000178	0.0365826	0	0	0.114578	0	0	0	0	0.735945	0.452346	0	0.107196	0	0	0.489098	0.0640782
TCONS_00000179	0.0257715	0	0.047753	0.0349206	0.0668752	0.0488833	0.0431835	0	0.0704159	0	0	0.0995158	0.329643	0.144399	0	0
TCONS_00000180	2.79596	2.5865	5.13496	6.71598	4.45991	4.99222	4.43949	4.80709	5.10085	3.85481	2.06938	4.42187	5.98378	6.69472	8.72108	6.06548
TCONS_00000181	0	0	0	0	0	0.0784697	0	0.112869	0	0	0	0	0	0	0	0.152947
TCONS_00000182	0.0595867	0	0	0.687969	0	0	0	0	0	0	0	0.000503907	0	0	0.000394262	0
TCONS_00000183	1.53514	0.763488	1.73044	2.0569	1.08047	1.37394	1.48821	1.92275	1.00276	0.692987	1.90091	2.12236	0.497651	0.813298	2.47737	1.22023
TCONS_00000184	0	0	0	0	0	0	0	0	0	0	0	0	0	0	0	0
TCONS_00000185	0	0	0.303603	0.0864942	0	0	0	0	0	0	0	0	0	0	0	0
TCONS_00000186	0	0	0	0	0	0.200678	0	0	0	0	0	0	0	0	0	0
TCONS_00000187	0	0	0	0	0	0	0	0	0	0	0	0	0	0	0	0
TCONS_00000188	2.61769	1.42523	0.235869	0.220119	0.0454887	0.015747	0.0725922	0.049643	2.69486	2.16332	0.200847	0.154251	0.0787935	0.183643	0.174471	0.590083
TCONS_00000189	6.40931	2.08693	0.750482	2.07871	0.210474	0.114755	0.175804	0.167047	3.03597	4.83406	0.291461	0.481433	0.28786	0.775119	0.340399	1.24754
TCONS_00000190	0.909555	0.679648	0.16387	0.169735	0	0.0731366	0.0121725	4.47155e-06	0.250353	1.05521	0.0770715	0	0.343863	0.343026	0.110229	0.446915
TCONS_00000191	16.4098	4.17367	2.5271	5.27794	0.775714	0.526718	0.187047	0.281239	5.53702	13.9755	0.982423	1.2885	0.436447	2.26306	0.884211	3.18325
TCONS_00000192	1.23214	0.436789	0.0565514	0.291759	0.0374164	0	0	0	0.333024	0.197601	0.0474397	0	0.100179	0	0	0.123262
TCONS_00000193	0.938848	0.588765	0.242813	0.387124	0.0459335	0	0	0	0.068086	0.0607422	0	0.0620326	0.122796	0	0	0.0648002
TCONS_00000194	32.7643	8.94272	0.231057	0.938949	0.537781	1.39983	0.530424	0.851923	8.20751	6.81132	32.5747	28.8402	10.2319	13.1684	1.30328	4.07721
TCONS_00000195	15.4893	4.329	0.11918	0.564406	0.726692	1.60122	0.392516	0.483373	6.68812	6.57329	28.0343	23.0991	3.65406	6.68541	1.56315	3.96574
TCONS_00000196	12.5044	12.1516	1.0375	0.994687	3.18014	1.9227	3.53609	2.42518	1.6383	1.00033	22.5581	16.5664	10.0694	8.246	0.839399	1.0661
TCONS_00000197	0	0	0	0	0	0	0	0	0	0	0	0	0	0	0	0
TCONS_00000198	8.73065	13.4889	0.522197	0.887	0.925131	1.80311	3.28744	0.989065	0.361561	0.151778	12.7008	5.30677	7.23953	3.31519	8.93791e-05	0.727752
TCONS_00000199	6.61158	11.9861	0.0325763	1.46441	2.6799	3.18201	6.05816	0.0066062	0.653991	0.985071	10.0654	18.1203	8.18418	0.0621122	0.629807	1.35805
TCONS_00000200	18.4586	1.81087	2.89375	1.41889	1.15347	1.07577	0.929666	5.03623	0.635042	0.934939	27.172	18.2181	1.23658	12.8612	0.579585	1.31201
TCONS_00000201	0.551283	0.554833	0	0.0873314	0.138725	0.397582	0.62733	0	0.203933	0	0.177509	0.861419	0	0.534455	0.0844031	0
TCONS_00000202	0.041354	0.0843937	0	0	0	0	0	0	0	0	0	0.326483	0	0	0.0447986	0.0341682
TCONS_00000203	0.245014	0.234287	9.00032e-06	0.0347749	0.143839	0.0545055	0.268867	9.26836e-06	0.0237549	0	0.24255	0.262004	0.128851	0.144614	0.188535	8.87279e-06
TCONS_00000204	5.44029e-06	8.28495e-06	0.0201933	5.90478e-05	5.22654e-06	1.91507e-05	0.18215	0.0823421	0	0	0.000169453	0.207286	2.03572e-05	2.00609e-06	2.57417e-06	0.0167687
TCONS_00000205	0.22838	0.166993	0.0433543	0.0179563	0.114931	0.163809	0.328805	0	0	0	0.0729911	0.464771	0	0	0.14173	0.0539882
TCONS_00000206	0.0554814	0	0.0368888	0.0305112	0.146581	0.0556805	0.195953	0.0968917	0	0	0	0.329771	0	0	0	0.0459404
TCONS_00000207	0.244242	0.0713764	0	0	0	0.0350467	0.456863	0.203099	0	0	0.0390446	0.248367	0	0	0.0378685	0.057717
TCONS_00000208	1.09611	0.330453	0.421444	0.416137	1.67568	0.596603	1.03601	0.148658	0	0	0.226172	0.0957724	0.250405	0	0	0
TCONS_00000209	0	0.0797669	0	0	0	0	0	0	0	0	0	0	0	0	0	0
TCONS_00000210	85.3615	103.525	20.5726	28.0161	41.8742	44.3911	57.5861	46.0412	21.6043	45.9434	153.891	167.393	32.9583	36.6588	12.2977	34.1737
TCONS_00000211	72.3753	61.5818	4.81065	0.178249	6.29477	12.361	7.9293	6.941	11.1701	7.85813	82.7053	101.081	35.4517	68.2061	26.2409	24.3994
TCONS_00000212	12.0649	15.5672	11.6994	11.0943	61.4064	41.2737	55.4068	43.1815	9.93136	14.1206	26.3019	25.8403	7.41298	5.18206	3.35223	11.8042
TCONS_00000213	9.72949	8.53443	2.61219	0.0622529	9.39719	11.3618	7.51718	6.36607	4.91549	2.14363	12.9868	14.4967	7.78122	9.69318	7.12219	8.09092
TCONS_00000214	5.70952	2.349	3.43387	7.95486	3.77669	4.61528	7.51872	6.49973	0	1.44776	1.45121	1.967	0.841985	3.07603	1.32899	0.735419
TCONS_00000215	0	0	0.00210979	14.3519	0	0	0	0	0	0	0	0	0	0	0	0
TCONS_00000216	29.8693	30.0659	157.763	163.662	409.616	371.152	408.074	245.558	12.8185	14.693	49.3868	68.906	13.8615	27.8756	25.7663	25.5108
TCONS_00000217	0	0	0	0	0	0	0	0	0	0	0	0	0	0	0	0
TCONS_00000218	0	0	0	0	0	0	0	0	0	0	0	0	0	0	0	0
TCONS_00000219	0	0	0	0	0	0.0471558	0	0	0	0	0	0	0	0	0	0
TCONS_00000220	0	0	0	0	0	0	0	0	0	0	0	0	0	0	0	0
TCONS_00000221	0.0811578	0	0	0.0964151	0	0	0.255143	0.0481237	0.103446	0	0	0.0325849	0	0.0912801	0	0.259611
TCONS_00000222	5.01274	5.7484	3.96752	4.14658	3.70408	6.64147	3.8867	3.72705	5.05307	6.06292	4.23092	3.94372	12.2809	11.4858	4.68743	3.51359
TCONS_00000223	4.13482	4.65359	2.28285	2.35606	3.11425	2.62624	1.73262	2.28151	1.71798	4.34384	1.4731	1.79112	3.329	11.8097	2.43079	1.2674
TCONS_00000224	79.3837	97.266	81.1891	110.223	85.3735	90.8905	86.5422	89.5958	126.676	124.837	49.5821	48.2511	187.598	240.946	104.554	60.8781
TCONS_00000225	77.3887	71.1629	107.349	96.5116	146.655	118.455	155.958	120.085	80.6896	100.201	43.2836	36.0963	552.205	551.912	129.898	48.6988
TCONS_00000226	7.92605	9.18736	6.89538	5.1731	14.4329	9.09321	11.9634	8.6795	7.7568	8.66449	5.0175	4.18071	77.0111	63.7279	18.4413	5.19788
TCONS_00000227	9.89131	9.07258	6.93288	1.61437	4.9181	4.66374	6.70931	15.2408	6.20244	4.78346	0.787879	0.625103	11.7592	5.85207	6.97502	0.593956
TCONS_00000228	0.102483	0.0494367	1.04746	1.7211	0.531859	0.664684	0.265884	0.271665	0.0370649	0.085745	0.0707532	0.149574	0.327139	0.289807	0.0503565	0.105821
TCONS_00000229	23.9323	19.8685	15.589	19.1429	15.9962	14.1895	17.131	15.839	28.0151	25.249	17.0616	15.4063	76.8296	67.3695	32.2861	17.0659
TCONS_00000230	0	0	0	0	0	0	0	0	0	0	0	0	0	0	0	0
TCONS_00000231	0	0	0	0	0	0	0	0	0	0	0	0	0	0	0	0
TCONS_00000232	0.00709552	0	0	0.003889	0.0124966	0	0.0215978	0	0	0	0	0.0056561	0	0	0	0.0412632
TCONS_00000233	0.00267431	0.723388	1.01197	1.40278	7.35026e-05	0.0368896	1.96995	3.71462	1.30861	7.52219	0.0518281	2.14772	0	0	1.23364	5.49713
TCONS_00000234	0	0	0.261508	0.121523	0	0	0	0	0.148729	0	0	0.470554	0.0198207	0	1.1765	0.265275
TCONS_00000235	0	0	0.233579	6.0635e-05	0	0	0	0	0.0187963	0.535278	0.467044	0.589401	0	0	0.142539	0.0483849
TCONS_00000236	3.69776	0.0350956	0.172949	0.35266	0.392442	2.86157	0.00246159	0.00562322	0.0782417	7.54461	2.16319	2.23797	1.13072	1.53402	3.58423	0.379307
TCONS_00000237	4.02639	3.6671	1.64991	1.17465	3.13414	1.29082	6.04458	11.8027	8.05879	2.92567	3.69835	2.75951	0.67481	1.81994	15.3011	10.2677
TCONS_00000238	0	0	0	0	0	0	0	0.168788	0	0	0.200564	0.350719	0	0	0.700041	0
TCONS_00000239	2.08429	1.01532	0.000492817	0.431536	2.54328	0.660009	2.06377	6.65859	3.11648	0.0165983	1.84079	3.77389	0.0018618	0.112386	4.45992	4.82781
TCONS_00000240	0	0	0.00063491	5.53553e-05	0	0	0	0	0.754507	0.000988411	0.390388	0.963421	0	0	0.159285	0.613879
TCONS_00000241	0	0.317317	0	0	0	0.152643	0.360959	0	0	0	0	0.285031	0	0	0	1.39205
TCONS_00000242	0.400235	0.449453	0.0531285	0	0	0.040226	0.563611	0.0931837	0.729855	0.0936568	0.358596	0.158049	0	0.0908586	0.0433739	0.132304
TCONS_00000243	3.42739	3.86805	0.166969	0	0	0.482759	0	0	0.409414	0.276904	1.62739	0.732173	0.292539	0.592851	2.93854	1.97067
TCONS_00000244	39.9436	26.4513	2.30808	2.24481	3.0134	4.16756	3.38713	3.74232	8.36431	6.58139	12.2012	14.8632	4.58153	9.28267	24.8387	19.0186
TCONS_00000245	2.96654	0	0.000112486	2.00169	0.000534637	0.00829193	0.000548541	8.58992e-05	0.00242056	7.60443e-05	0.000681894	0.000163619	9.3678e-05	0.000146093	2.94053	0.000302498
TCONS_00000246	4.88439	0	0	0	0	0	0	0	0	0	0	0	0	0	0	0
TCONS_00000247	0.315997	0	0	0	0.158026	0	0.224356	0	0	0	0	0	0.00189153	0	0	0.133579
TCONS_00000248	0	0	0	0.0504712	0.443017	0	0	0	0	0	0	0	0.365246	0	0	8.84633e-05
TCONS_00000249	0.86291	0.961458	0.195424	0.34184	0	0.5329	0.214455	7.95877e-05	0	0	0	0	0	0.175253	0.137941	0
TCONS_00000250	0.000383362	0.920309	0.000259077	1.01753	0.533421	0.0109237	0.000253803	1.21533	0.000114549	0.000253572	0.000115024	0.000324468	0.979605	0.330053	0.00130863	0.776251
TCONS_00000251	4.94785	3.29846	2.63151	2.2478	0.912583	1.23057	0.955043	1.24873	3.26902	1.1353	1.956	2.98662	8.09099	4.17514	3.52885	2.29001
TCONS_00000252	0.876874	0.513718	0.179942	0.268944	0	0.240024	0.219572	0	0	0	0.37748	0.170747	0.0118732	0	0	0
TCONS_00000253	1.12	1.02803	0.419243	0.240376	0	0.240025	0.164596	0.113772	0	0	0.2517	0.352742	0.554388	0.233309	0.121149	0.243288
TCONS_00000254	4.95119	6.64032	3.25096	4.61224	2.26944	2.42845	2.04245	1.11641	6.46169	6.26606	3.66498	4.69528	8.99598	6.26312	3.7121	4.06574
TCONS_00000255	0.550503	0.193157	0.0293521	0.0483069	0	0.0441103	0.0781159	0.0769238	0.0288121	0.0510315	0	0.0263004	0.0781288	0.0250608	0.0721946	0.0731287
TCONS_00000256	0.767979	0.233596	0.0929768	0.0479127	0.0614824	0.0174952	0.0353216	0.0406461	0	0.0405365	0.0194765	0.0416178	0.0824051	0.198525	0.0190391	0.0434289
TCONS_00000257	0.406129	0.316658	0.102523	0.0358805	0.149901	0.138771	0.0394033	0.140059	0.630206	2.28413e-05	0.150049	0.0827028	0.349953	0	0.167421	0.153214
TCONS_00000258	0	0	0	0.0339599	0	0	6.88775e-06	0	0.000189773	0	0	0	0	0	0.000191698	0
TCONS_00000259	0.183997	0	0.00448762	0.132793	0.0042692	5.65389e-06	0.115514	0.00434885	0	0.537946	0.0043567	0.00450668	0.167611	0.066152	0	0.0043481
TCONS_00000260	0.0361631	0.228224	0.0328586	0.0135775	0	0	0	0.0287617	0	0	0	0	0	0	0	0
TCONS_00000261	0.194068	0	0	0	0	0	0	0	0	0	0	0	0.380005	0	0	0
TCONS_00000262	0	0.579011	0	0	0	0	0	0	0	0	0	0	0	0	0	0
TCONS_00000263	0.746772	1.58604	0.0974147	0	0	0	0	0	0.157982	0	0.0731982	0.0265254	0.142399	0.0839211	0	0.0993594
TCONS_00000264	0.616554	0.62442	0	0	0	0	0	0	0	0	0	0	0	0	0	0
TCONS_00000265	0.860108	1.07012	0.0316816	0	0	0	0	0	0	0	0	0	0	0	0	0.0394402
TCONS_00000266	0.582668	1.04945	0.0121238	0	0.0641436	0	0.0184203	0	0	0	0	0	0	0	0	0
TCONS_00000267	0.956173	0.93553	0.0264451	0.0439085	0	0	0	0	0	0	0	0	0	0	0	0
TCONS_00000268	2.02039	4.42568	0	0.155094	0	0	0	0	0.0166007	0	0	0	0.0186755	0	0	0.0165383
TCONS_00000269	0	0.128178	4.44658e-05	0	0	0	2.56487e-05	0	0	0	0.000278191	0.000374445	0	0.423549	2.65514	0.299418
TCONS_00000270	0	0.000177159	0	0	0	1.04711e-05	0	0.269853	0.67675	0	0.487578	0.533701	0	0	2.34677	2.27189
TCONS_00000271	2.68815	3.49171	0.597125	0.692167	0.920948	0.687817	1.43885	2.17985	10.8289	6.25946	20.8617	17.0373	1.51055	1.64553	133.824	53.9842
TCONS_00000272	0	0	0.00494366	0	0	0	0	0	0	0.0171607	0	0	0	0	0.00811059	0
TCONS_00000273	0	0	0	0.0721733	0	0.0877461	0	0.6603	0	0	0	0	0	0	0	0
TCONS_00000274	0	0	0	0.0216779	0	0.0989357	0	0.574465	0	0	0	0	0	0	0	0
TCONS_00000275	0	0	0	0.205526	0	0.358941	0	2.69168	0	0	0	0	0	0	0	0
TCONS_00000276	3.26757	2.91966	7.42433	12.2235	11.8033	15.7124	7.71347	10.6189	8.2891	11.2169	3.5905	6.24069	1.70361	2.72828	5.38856	7.21678
TCONS_00000277	9.81916	11.7679	21.8808	23.369	28.5086	30.5135	25.4014	29.9122	28.3309	24.1274	10.2517	10.6294	7.78873	9.68809	21.6318	19.4182
TCONS_00000278	0	0	0.0722114	0.226543	0.152898	0.239413	0.0438702	0.0758067	0	0	0	0.0172288	0	0	0.0709331	0.0719513
TCONS_00000279	0.150756	0.0515862	0.267394	0.276235	0.619564	0.302499	0.253722	0.175522	0.0656073	0	0	0.0199272	0	0	0.191428	0.104069
TCONS_00000280	0	0.125832	0.0612261	0.287226	0.432701	0.369951	0.0619272	0.178755	0	0	0.137359	0.0243161	0	0	0.0667387	0.0762459
TCONS_00000281	0	0	0	0	0	0	0	0	0	0	0.0402335	0.0568468	0	0	0	0.0297271
TCONS_00000282	0	0	0.0576989	0.239771	0	0.131179	0	0.0506233	0	0	0	0	0	0	0	0
TCONS_00000283	0	0	0	0	1.82326	7.70972	0	0	0	0	0	0	0	0	0	0
TCONS_00000284	0	0	0	0	0	0.108712	0	0	0	0	0	0	0	0	0	0
TCONS_00000285	0	0	0	0	0	0.714725	0	0	0	0	0	0	0	0	0	0
TCONS_00000286	0	0	0	0	0	1.07768	0	0	0	0	0	0	0	0	0	0
TCONS_00000287	0	0	0	0	0	0.470782	0	0	0	0	0	0	0	0	0	0
TCONS_00000288	0	0	0.321964	0.894838	2.85399	4.45843	4.33	1.57154	0	0	0	0	0	0	0	0
TCONS_00000289	0	0	0	0.0425024	0	0.465422	0	0	0	0	0	0	0	0	0	0
TCONS_00000290	0	0	0	0.0355113	0.0568267	0.583133	0.455254	0.0751214	0	0	0	0	0	0	0	0
TCONS_00000291	0	0	0.0628153	0.0259447	0.124726	0.710335	0.16692	0.0549663	0	0	0	0	0	0	0	0
TCONS_00000292	0	0	0	0.0324689	0.41391	0.41421	0.705587	0.273485	0	0	0	0	0	0	0	0
TCONS_00000293	0	0	0.103769	0.0570367	0.27447	0.364472	0.420503	0.0604843	0	0	0	0	0	0	0	0.028723
TCONS_00000294	0	0	0.176936	0	0.117275	0.40119	0.0335451	0	0	0	0	0	0	0	0	0
TCONS_00000295	0	0	0.0408174	0.0337913	0.540876	0.924877	0.371563	0.071502	0	0	0	0	0	0	0	0
TCONS_00000296	1.71054e-05	1.61433e-05	1.01628e-05	0	0	0.189945	1.61215e-05	1.63775e-05	0	1.61208e-05	0	0.151366	1.51115e-05	1.71262e-05	1.6452e-05	1.55269e-05
TCONS_00000297	0	0	0	0	0	0	0	0	0	0	0.0804095	0	0	0	0	0
TCONS_00000298	0.194442	0.27455	1.06719	1.9773	5.1804	6.19829	1.81677	0.650911	2.28523	1.52772	4.34548	5.67155	0.343538	0.386808	0.238144	0.765248
TCONS_00000299	0.244974	0.347052	0.766905	1.29516	4.57973	7.65075	2.52441	0.717876	3.44412	1.02723	3.81968	5.60546	0.127234	0.272782	0.211336	0.501855
TCONS_00000300	0	0	0.00120439	0.0826139	0.00819898	0	0.00548225	0	0	0	0	0	0	0	0	0
TCONS_00000301	0	4.44076e-06	0	0	0	0	0	0	0.175828	0	0.00632493	0.000117968	0.0955723	0	0	0.142888
TCONS_00000302	0	2.04496e-05	0	0	0	0.0562771	0.0590768	0	0.00162797	0.105846	1.77986	0.831184	0.0825168	3.6103e-05	0	0.260679
TCONS_00000303	0	0	0	0	0	0	0	0	0	0	0	0	0	0	0	0
TCONS_00000304	0.110935	0.104368	0.330521	1.13104	0.554213	0	0.204739	0	0.823015	0.297872	0.0969331	1.32404	0.00262141	4.13477e-05	0.143662	0
TCONS_00000305	0	0	0.00059105	0.0870574	0.0585979	0.00486233	0.0728315	8.78719e-05	0	0	0	0	0	0	0	0
TCONS_00000306	0	0	0.145547	1.13811	3.90064	5.25241	2.76929	0.0308734	0	0	0	0	0	0	0	0
TCONS_00000307	4.66858e-05	0	0.00100602	0.00447422	1.66376	2.37935	0.609421	0.122045	0	0.000588206	0	9.97213e-05	0	0	2.89941e-05	0
TCONS_00000308	0	0	0	0	0	0	0	0	0	0.282947	0	0.594653	0	0.0778776	0	0.000245048
TCONS_00000309	0	0.0150576	0.765851	0.658814	4.30226	5.78336	2.21007	1.62976	0.370876	0	0.49797	0.841671	0.00348961	0	0.034385	0
TCONS_00000310	0	0	0.632869	0.222952	0	1.35917	0.000213224	1.09766	0	0	0	0	0	0	0	0
TCONS_00000311	0	0	0.160239	0	0.427772	0.817538	0.80556	0.0941953	0	0	0	0.189621	0	0	0.0867021	0
TCONS_00000312	0	0	0	0	0	0	0	0	0	0	0	0	0	0	0	0
TCONS_00000313	0	0	0	0	0.568691	0.693986	0	0	0	0	0	0	0	0	0	0
TCONS_00000314	0	0	0	0	0.371722	0.635959	0	0	0	0	0	0	0	0	0	0
TCONS_00000315	0	0	0	0	0	0	0	0	0	0	0	0	0	0	0	0
TCONS_00000316	0	0	0	0	0	0	0	0	0	0	0	0	0	0	0	0
TCONS_00000317	0.271451	0.144454	0.0334415	0.00634713	0.0593402	0.0554728	0.0175623	0.302172	4.07144	4.2984	10.8699	12.6749	0.0963212	1.53897e-06	11.221	14.4183
TCONS_00000318	9.75656e-05	0.2941	0.0187142	0.0175504	7.44481e-07	0.00608981	0.161069	0	2.98036	0.625272	4.89306	0.521787	0	0.0525082	18.1428	2.62904
TCONS_00000319	0.0415477	0.0871974	0.00638424	0.0216479	0	0.0313671	0.0256962	0.144872	0.329368	0.401503	0.781784	1.68925	0.0225871	0	1.52757	1.30816
TCONS_00000320	0.045479	5.94433e-06	9.37565	13.5082	22.7298	29.2876	6.63169	6.7057	0.0372066	0.0118289	0.0446152	1.26284e-05	0.152561	0.18878	6.07511e-06	0.126106
TCONS_00000321	0.000324941	8.76822e-07	0.00104871	0	0.000425336	0	0.00433524	1.29354	0.000100278	9.17176e-05	1.26782e-06	0	0	0	9.08091e-07	1.95881e-05
TCONS_00000322	0	7.46406e-06	1.92849	3.35614	2.39456	3.44437	1.80704	1.46752	0.0375441	0.0210859	3.09028e-06	0	0	0	7.61621e-06	0
TCONS_00000323	0	9.13478e-07	0.00099189	0.000589279	0	0	0.476232	0.0500701	0.000206882	0.000101769	8.15502e-07	2.22842e-06	1.0056e-05	0.000338363	9.45786e-07	1.748e-05
TCONS_00000324	0	0.0341113	1.62564	3.83578	2.86432	6.75	0	0.663103	0	0	0	0.0382569	0.153008	0	0.0328166	0
TCONS_00000325	0.994121	0.238099	0.96226	4.01715	0.869081	1.52053	1.1827	1.44039	0.626485	0	0.855341	1.11997	0.553044	1.11108	1.2819	1.19737
TCONS_00000326	0.0499164	0.167852	0	0	0	0	0	0	0	0	0	0	0	0	0.0227793	0
TCONS_00000327	1.225	0.725466	0	0.00785172	0.0504061	0.0430115	0	0.0166613	0	0.0331969	0.143628	0.125211	0.439541	0.52095	0.0468674	0.0237472
TCONS_00000328	0.952529	0.707854	0.376052	0.133715	0.556563	0.805686	0.342561	0.776185	0.218234	1.19596	0.310002	0.372717	0.436495	0.571432	0.0715893	0.214045
TCONS_00000329	6.86726	5.40253	12.6545	18.5556	15.5074	21.145	13.3609	22.643	6.89551	10.3988	9.3655	15.2755	8.96292	10.8031	10.0547	8.68732
TCONS_00000330	0.0250547	8.14295e-07	1.00806	1.49177	0.052763	0.326007	0	0.136035	0.0523171	8.17422e-07	9.32699e-07	7.75547e-07	0	0	0.0539846	0.0377652
TCONS_00000331	0	0	0.0674589	0.570238	0	0	0	0	0	0	0	0	0	0	0	0
TCONS_00000332	9.26318e-07	0.0173132	0	0	2.6211e-06	0.000384801	0	0	0	0.073866	0.0187056	0.0136354	0	0	0	0.0326943
TCONS_00000333	0.0253624	0.0364826	0.761763	1.45841	0	0.588328	0.0260696	0.19858	0	0	0.0106618	0.0475243	0	0	0.143991	0.165453
TCONS_00000334	0.000100407	0.273531	0	0	0.139	0.000428871	0.000129974	0	0	0	0	0	0	0	0	0
TCONS_00000335	0	0.305922	0.396958	0.030824	0.442625	0	0	0.353053	0.550802	0.521989	0	0.655465	0	0.000628892	0.00165925	0.474068
TCONS_00000336	0.449824	0.128562	0.54499	1.58329	0.348964	0.879146	0.447213	0.370785	0.17285	0.585545	0.606937	0.653744	0.303555	0.366582	0.711264	0.673197
TCONS_00000337	1.1795	0.64356	1.96303	2.13051	1.25198	1.85288	1.96782	1.83245	1.13441	1.33959	1.17531	1.16367	2.89128	1.45341	4.85644	3.24001
TCONS_00000338	1.75184	1.05773	3.39426	4.48247	2.37293	2.71026	1.71653	2.19041	2.73722	2.63001	1.64789	3.22555	2.11137	2.25871	3.06978	3.72185
TCONS_00000339	0.0329643	0.000722953	0.352976	1.14644	0	0	0.0546434	0.478568	0.345516	0.453382	0	0.424188	0.402554	0.416409	1.14544	0.79283
TCONS_00000340	0	0.0111196	0.193891	0.242254	0.0569258	0.161871	0.0873662	0.0376479	0.0281955	0.0249673	0.0961002	0.0857981	0.101969	0	0.0353256	0.0626428
TCONS_00000341	0	0	0	0	0	0	0	0	0	0	0	0.0587326	0	0.786699	0	0
TCONS_00000342	0	0	0	0.115592	0.0791653	0	0	0	0.000332733	0.106194	0	0	0.727526	0.00338176	0	0
TCONS_00000343	1.17877	1.08037	1.75436	2.43889	1.3868	1.70781	1.24753	1.94367	1.0495	1.58711	1.16706	1.96062	0.348215	0.562191	1.09691	1.93049
TCONS_00000344	0	0	0.712007	0.977869	0.634518	0.955495	0.778093	0.0197723	0.647967	0.622825	0.668975	0.617785	1.11119	0.660419	1.49627	0.58684
TCONS_00000345	9.17332	8.65469	6.5453	8.22387	8.31277	8.75356	8.06214	8.9509	15.4403	9.9164	13.4842	14.1985	17.198	16.407	20.7661	12.2368
TCONS_00000346	0.481915	0.214897	0.468631	0.735995	0.206455	0.417563	0.250692	0.65216	0.30666	0.664505	0.203359	0.559717	0.0923954	0.0889358	0.256064	0.389198
TCONS_00000347	0.696731	0.410642	0.67153	0.662029	0.153387	0.448696	0.315139	0.507069	0.130204	0.259623	0.194236	0.485234	0.411849	0.198221	0.258233	0.557699
TCONS_00000348	0.531299	0.593735	0.563168	0.909491	1.02943	0.26745	0.372796	0.865804	0.138125	0	0.477152	0.710726	0.124154	0.120518	0.172077	0.350639
TCONS_00000349	0.174321	0	0.861865	2.41912	0.153521	0.35234	0.606147	0.405651	0	1.03596	0.0983547	0.407627	0.604146	0.591043	0.0931874	0.714922
TCONS_00000350	0	0	0.115207	0.813857	0	0.261919	0.0436313	0.101078	0.113043	0	0.0486506	0.0342563	0	0.0985291	0.141013	0.14344
TCONS_00000351	0.376379	0.134131	0.496614	1.51895	0.110478	0.26367	0.174102	0.423693	0.142421	0.212735	0.0651919	0.390354	0.267654	0.400045	0.132803	0.333685
TCONS_00000352	0	0.170339	0.349704	0.624147	0.0975138	0.222248	0.0838033	0.0322288	0	0	0.0618812	0.153569	0.0651392	0.125825	0.0301064	0.275061
TCONS_00000353	0.345358	0.0590076	0.267854	0.664847	0.0506908	0.202206	0.0871018	0.234547	0	0.067093	0.0643468	0.0912061	0.0676995	0	0.0312905	0.0953066
TCONS_00000354	0.16072	0.0658228	0.277661	0.513003	0.0566169	0.0968287	0.0971974	0.299377	0	0.15004	0.0719077	0.152657	0.0755343	0	0.0349141	0.132988
TCONS_00000355	0.132331	0.0909169	0.254654	0.59709	0.28486	0.176799	0.148883	0.119845	0.038456	0.034118	0	0.152042	0	0.133825	0.09631	0.158604
TCONS_00000356	0.313991	0.136518	0.370358	0.830207	0.120217	0.359792	0.152467	0.185474	0.119204	0.157851	0.0810773	0.264994	0.0215713	0.0518206	0.119581	0.143717
TCONS_00000357	0.0512523	0.0521058	0.203774	0.396112	0	0.103161	0	0.0596566	0	0	0	0.0403509	0.119727	0	0.110726	0.253679
TCONS_00000358	0.0679053	0.137229	0.448905	0.826943	0	0.205429	0	0	0	0	0.0763959	0.0532142	0	0	0.219007	0.223478
TCONS_00000359	0.0629707	0	0.292921	0.329184	0.110913	0.0316124	0.0317408	0	0.0821313	0	0.0352134	0.199409	0	0	0	0.078166
TCONS_00000360	0.0263687	0.0270563	0.175356	0.0289956	0	0.026459	0	0	0	0.0614226	0	0	0	0	0	0
TCONS_00000361	0	0	0	0.408036	0	0	0	0	0	0	0	0	0	0	0	0
TCONS_00000362	0.0409008	0.0417414	0.108572	0.247952	0	0.041112	0	0	0	0	0.0458136	0	0	0	0	0
TCONS_00000363	0	0	0	0.570675	0	0.0944399	0	0.108648	0	0	0	0	0	0	0	0.0765238
TCONS_00000364	0.487801	0.24548	0.0792855	0.176204	0.104772	0.262191	0.168786	0.20781	0.0311304	0.0275807	0.0132643	0.0284134	0.056269	0.108315	0	0.0296297
TCONS_00000365	0.564963	0.0207513	0.120871	0.254898	0.0710755	0.28324	0.0816063	0.117466	0	0	0	0	0	0.0458883	0	0.0167276
TCONS_00000366	0	0	0	0	0.27302	0.000526727	0.143068	0.0201366	0	0	7.34033e-05	0.000243275	0	0	0.000272738	0.000239757
TCONS_00000367	0.762643	1.82612	0.00462093	0.904067	0.724652	2.08711	0.21018	7.54723e-05	1.51547	2.70315	0.529446	0.529595	0.55867	0.374068	0.0047011	2.16374e-05
TCONS_00000368	0.000354575	0	0	0.0334429	0.000227221	0.104893	0.000161206	0.221	0.00010852	0.000133761	0.00480114	0.460096	8.27018e-05	0.906578	0.00541247	2.60519e-05
TCONS_00000369	3.02372	3.81727	0.131199	0.474529	1.09494	1.30809	0.0567649	0	4.33354	1.38496	1.43424	0.428267	0.91531	2.1305	0.0295529	0.0986136
TCONS_00000370	1.38099	0.123494	0.0214939	0.195901	1.18877	0.617073	0.0223649	2.526e-05	1.70314	0.557779	0.554743	0.514322	2.89731e-05	0.350239	0.000505061	0.084639
TCONS_00000371	0.0518401	0.0267295	0.034541	0.0853207	0.0456513	0.0129837	0.0393873	0.0905459	1.18666	1.53277	0.0578049	0.051569	0.0306367	0	0.0141555	0.0215134
TCONS_00000372	2.70244	2.66066	1.83145	1.10487	1.54066	2.64751	1.80304	1.63781	2.02637	2.42246	2.54585	2.17663	0.473148	1.60101	1.1754	1.96952
TCONS_00000373	0	0.0501253	0.0466883	0.0925881	0	0.150926	0.0645981	0.300537	0.96158	0	0.56198	0.341815	0.78172	0.124315	0.255927	0.350037
TCONS_00000374	0	0	0	0.0490945	0	0.0507611	0	0	0	0	0	0.0889567	0	0.189257	0	0
TCONS_00000375	0.145381	0.42693	0.223499	0.481724	0.49862	0.106492	0	0.532279	0.290531	0	0.0669711	0.199245	0	0	0.617886	0.174914
TCONS_00000376	1.12586	0.653841	1.88952	4.89511	1.48801	1.76865	1.38922	1.89579	2.30795	3.27502	1.84605	3.68892	1.38179	0.596834	0.736519	1.06727
TCONS_00000377	0.324794	0.122421	0.0290863	0.236594	0	0.117867	0	0.0483755	1.69891	4.8059	0.127954	0.407158	0	0.164391	0.0825071	0.261306
TCONS_00000378	2.03482	2.2762	1.82592	2.76918	1.72657	1.3165	1.08243	1.35048	2.04455	1.60049	1.47942	1.97882	2.12086	1.81717	1.60633	1.97025
TCONS_00000379	1.52944	1.13653	0.000408257	0.409637	0.000577519	0.246115	0.585361	0.579549	1.13908	3.85487	0.830578	0.981931	0	0	2.26746	1.67486
TCONS_00000380	1.31907	3.14572	0.000920961	1.56895	2.93354	0	0.699243	0.451365	2.99816	0.538599	1.08253	0.89416	3.34003	8.64533	1.75202	1.19165
TCONS_00000381	2.86448	2.02339	4.55224	6.7165	2.40041	4.38764	2.15189	2.91777	2.96403	4.70733	3.19714	3.83258	3.49605	4.39004	2.17745	2.23302
TCONS_00000382	0	0.0559231	0.130618	0.134958	0	0	0.067122	0	0.0992792	0.368453	0.0338022	0.0686178	0.0496392	0.355348	0.189391	0.101986
TCONS_00000383	0	0	0	0	0.355759	6.29111e-05	0	0	0	0	0	0	0	0	0	0
TCONS_00000384	0.113137	0.038533	0.851312	1.01788	0.398557	0.757854	0.113869	0.307317	0	0.176361	0.211102	0.23843	0.176933	0.17126	0.163586	0.187065
TCONS_00000385	0.287129	0.244191	0.823979	1.22602	1.13606	0.889584	0.295563	0.439719	0.185478	0.254631	0.275905	0.288711	0.438241	0.2598	0.228291	0.287698
TCONS_00000386	0.0901619	0.074241	0.204105	0.297029	0.158799	0.0903808	0.0547295	0.0629889	0	0	0	0.114639	0.0425601	0.123055	0.118	0.119636
TCONS_00000387	0.0541852	0.102593	0.331135	0.34164	0.206768	0.207991	0.128214	0.0946455	0.0236401	0.0836608	0.0402543	0.0719488	0.149622	0.205595	0.0493757	0.0600019
TCONS_00000388	0	0	0	0	0	0	0	0	0.0541436	0	0	0	0	0	0.0225818	0
TCONS_00000389	0	0	0.0146117	0	0.0386745	0.154151	0.0221917	0.102265	0	0	0	0.0348605	0	0.0499301	0.0239208	0
TCONS_00000390	0.0248984	0.0885781	0.240552	0.135594	0.143767	0	0.00198905	0	0	0	0.264723	0.359255	0.0236672	0.00993983	0	0
TCONS_00000391	0	0	0.222552	0.407259	0	3.68342e-05	0.463047	0	0	0	0.0688424	0.0860761	0	0.000487825	0	0.0118727
TCONS_00000392	0	0	0.0131997	0.0739801	0.0213272	0.456294	0.218204	0.402076	0	0	0.0835571	0	0	0.0114802	0	2.28231e-07
TCONS_00000393	0.00508134	0.00495106	0.178108	0.117717	0.738738	0.458339	7.99893e-05	3.86883e-05	0	0	0.00161262	0.13323	0	0	0	0
TCONS_00000394	9.49027e-07	0	0.361709	0.298856	0.401544	0.690352	0.157269	0.145434	0	0	0.0701645	0.00018613	0	0.000824607	0	1.89481e-07
TCONS_00000395	0.0126424	0.0130697	2.65175	2.38681	6.84669	6.61246	3.36782	2.97386	0	0	0.239393	0.317517	0	0.0143943	0	0.0157563
TCONS_00000396	0.279174	0.295906	0.870483	0.219984	0.457957	0.50505	0.915766	1.0893	0	0.176174	0.821672	0.614738	0	0	0.124773	0.0838472
TCONS_00000397	0.770277	0.342862	4.46937	8.49677	8.12449	12.3906	4.36441	4.44439	1.36023	3.21501	1.09934	1.98084	1.21233	1.11429	0.515987	0.875177
TCONS_00000398	0	0.0278353	0.162393	0.164135	0.0477945	0.081693	0.164322	0.157965	0	0	0.121309	0.301123	0.127729	0	0	0.0898853
TCONS_00000399	0.0509489	0.0525945	0.163011	0.22351	0.0538393	0.071435	0.0826421	0.130521	0.0266698	0.212475	0.0567857	0.0486933	0.024109	0.0695865	0.133664	0.0592282
TCONS_00000400	12.9948	11.0246	3.58186	4.50303	3.77332	4.07136	7.87702	15.3491	2.47075	2.46098	8.79882	8.71673	6.88957	7.89681	2.54772	1.86786
TCONS_00000401	0	0	0	0	0	0	0	0	0	0	0	0	0	0	0	0
TCONS_00000402	0	0	0	0	0	0	0	0	0	0	0	0	0	0	0	0
TCONS_00000403	0	0	0	0	0	0	0	0	0	0	0	0	0	0	0	0
TCONS_00000404	0	0	0	0	0	0	0	0	0	0	0	0	0	0	0	0
TCONS_00000405	0	0	0	0	0	0	0	0	0	0	0	0	0	0	0	0
TCONS_00000406	0	0	0	0	0	0	0	0	0	0	0	0	0	0	0	0
TCONS_00000407	0	0.10418	0	0	0	0	0	0	0	0	0	0	0	0	0	0
TCONS_00000408	0	0	0	0	0	0	0	0	0	0	0	0	0	0	0	0
TCONS_00000409	0	0	0	0	0	0	0	0	0	0	0	0	0	0	0	0
TCONS_00000410	0	0	0	0	0	0	0	0	0	0	0	0	0	0	0	0
TCONS_00000411	0	0	0	0	0	0	0	0	0	0	0	0	0	0	0	0
TCONS_00000412	0	0	0	0	0	0	0	0	0	0	0	0	0	0	0	0
TCONS_00000413	0	0	0	0	0	0	0	0	0	0	0	0	0	0	0	0
TCONS_00000414	0	0	0	0	0	0	0	0	0	0	0	0	0	0	0	0
TCONS_00000415	0	0	0	0	0	0	0	0	0	0	0	0	0.162767	0	0	0
TCONS_00000416	0.0339397	0	0	0	0	0	0	0	0	0	0	0	0.0797096	0	0	0
TCONS_00000417	0	0.0940463	0	0	0	0	0	0	0.0798333	0	0	0	0.215823	0	0	0
TCONS_00000418	0	0	0	0	0	0	0	0	0	0	0	0	0	0	0	0
TCONS_00000419	0	0	0	0	0	0	0	0	0	0	0	0	0	0	0	0
TCONS_00000420	0	0	0	0	0	0	0	0	0	0	0	0	0	0	0	0
TCONS_00000421	0	0	0	0	0	0	0	0	0	0	0	0	0	0.0792458	0	0
TCONS_00000422	0	0	0	0	0	0	0	0	0	0	0	0	0	0	0	0
TCONS_00000423	0	0	0	0	0	0	0	0	0	0	0	0	0	0	0	0
TCONS_00000424	0	0	0	0	0	0	0	0	0	0	0	0	0	0	0	0
TCONS_00000425	0	0	0	0	0	0	0	0	0	0	0	0	0	0	0	0
TCONS_00000426	0	0	0	0	0	0	0	0	0	0	0	0	0	0	0	0.0764247
TCONS_00000427	0	0	0	8.55712e-06	0	0	0	0	0.103723	8.07e-06	0.143544	0.217604	0	0	0.264872	0.550406
TCONS_00000428	0	0	0.00742869	0.0305564	0	0	0	0	3.90806e-06	0.0774888	5.6145e-06	0.0747758	0	0	0.201537	0.037941
TCONS_00000429	0	0	0	0	0	0	0	0	13.3954	0.602947	0	0	0	0	0	0
TCONS_00000430	0	0	0	0	0	0	0	0	16.3345	10.9798	0	0	0	0	6.16582e-05	5.65537e-05
TCONS_00000431	0	0	0	0	0	0	0	0	0.0047055	5.02961	0	0	0	0	0	0
TCONS_00000432	0	0	0	0	0	0	0	0	0	0.847094	0	0	0	0	0.0520704	0.238746
TCONS_00000433	0	0	0.00551948	0	0	0	0	0	13.1985	7.13025	0	0	0.0391956	0.0188474	0.00905412	0.00687599
TCONS_00000434	0	0	0	0	0	0	0	0	0.748236	0.717456	0	0	0	0	0	0
TCONS_00000435	0	0	0	0	0	0	0	0	0	2.61286	0	0	0	0	0	0
TCONS_00000436	0	0	0	0	0	0	0.0531702	0	0	0	0	0	0.135381	0	0	0
TCONS_00000437	0.00307072	0	0.178058	0.0411981	0.00558509	0	0.0182333	0	1.26585	1.31356	0	0.198415	0	0	0.612676	0.241759
TCONS_00000438	0.150331	0.0548988	0	0.000688243	0.133375	0.199556	0	0	0	0	0	0.0228108	0	0	0	0
TCONS_00000439	0	0.316448	0	0	0	0.117907	0	0	0	0	0	0.115617	0	0	0	0
TCONS_00000440	0.25267	0.237513	0	0	0	0	0	0	0	0	0	0	0	0	0	0
TCONS_00000441	0	0	0	0	0	0	0	0	0	0	0	0	0	0	0	0
TCONS_00000442	0	0	0	0	0	0	0	0.0713313	0	0	0	0	0	0	0	0.643267
TCONS_00000443	3.79011	3.66281	1.86815	1.41122	2.38548	2.73448	2.6472	2.82253	12.3886	14.2604	4.32542	4.46164	9.40852	5.8034	5.32851	4.62485
TCONS_00000444	0	0	0	0	0	0	0	0	0	0	0	0	3.69057	0.000752117	0	0
TCONS_00000445	0	0	0	0	0	0.00393245	0	0	0	0	0	0	0	0	0	0
TCONS_00000446	1.78619	0.903598	0.472284	2.00775	2.14192	1.16568	0.768351	2.31841	0	12.0184	2.33357	1.27267	2.04211	4.09617	5.22818	2.61603
TCONS_00000447	0	0	0.208054	1.33102	0	0.000185331	0	0.238946	0	0	0	0.408687	0.114932	1.22086	0.113569	0.187433
TCONS_00000448	0.0687916	0	0.0760684	0.0780389	0.0808554	0.0935101	0.164579	0	0.357016	0.273106	0.0744862	0.298079	0.537423	0.150736	0.256378	0.0983952
TCONS_00000449	1.80553	2.0019	2.05601	1.35908	2.46984	3.55707	3.18515	2.38521	6.23571	1.91688	2.10997	5.13469	3.77784	0.873561	1.04683	3.23889
TCONS_00000450	0	0	0	0	0	0	0.364878	0	0.558572	0	0.035656	0	0.381489	0	1.13341	1.02534
TCONS_00000451	0.167935	0	0.0935617	0.0997281	0.325795	0.275372	0	0.570098	0	0.503842	0.149871	0.29001	0	0	0	0
TCONS_00000452	0.798635	0	0.0677645	0.000719341	0	0.564157	1.5536	0.315519	10.7217	6.51249	2.18238	0.838423	6.16291	4.33938	6.60505	2.75321
TCONS_00000453	0.475438	0.00107136	0.252905	0.294476	0.211498	0	0	0	1.11654	5.87054	1.36177	1.98687	0.813472	0	0.946832	2.16944
TCONS_00000454	0	0	0	0.427532	0	0	0	0	0	0	0	0	0	0	0	0
TCONS_00000455	0	0	0	0	0	0	0	0	0	0	0	0	0	0	0	0
TCONS_00000456	0	0	0	0	0	0	0	0	0	1.35886	0	0	0	0	0	0
TCONS_00000457	1.72884	1.91819	0.141268	0.789568	0	1.047	0.650754	0.315333	0.935112	0.856663	6.90426	3.36787	0.595098	1.02668	0.202566	0.383554
TCONS_00000458	8.59898	8.27771	2.409e-05	0.710946	0.952538	2.9265	1.02249	0.778916	4.10075	2.18094	40.1948	10.5955	2.33402	4.20227	0.144701	1.38369
TCONS_00000459	0	0.264869	0.188256	0.103889	0.332275	0.38295	0.192578	0.0748313	0	0	0.104669	0	6.96013	8.98359	0.069143	0.0779344
TCONS_00000460	0.37454	0	0.217116	0	0	0	0.636501	0	0	0	0.341166	0	0	0	0	0.258212
TCONS_00000461	3.07345	4.42778	3.74201	5.41109	8.82179	7.98183	8.40705	4.36329	4.97286	2.94051	2.61448	2.97003	6.63496	5.84407	6.21186	4.5493
TCONS_00000462	0.0586915	0.138579	0.483005	0.629712	0.797408	0.478527	0.289141	0.224559	0.109549	0.0388282	0.168162	0.120259	0.436673	0.419961	0.0930735	0.202454
TCONS_00000463	0	0	0.0214042	0	0	0	0	7.85952e-06	0.000484376	0	0	5.0959e-06	0	0	0.0186429	0.182258
TCONS_00000464	0.035605	0	0.0472931	0.215661	0	0	0.035855	0.12435	0	0	0.0398474	0.197084	0.33431	0	0.0772694	0
TCONS_00000465	0.13335	0	0.147418	0.245113	0	0.0446986	0.178634	0.155228	0	0	0	0.105187	0	0	0	0.110125
TCONS_00000466	0.133798	0	0.389061	0.313594	0.0214227	0.13403	0.135572	0.212454	0.0318248	0.0563993	0.0542452	0.0387283	0.0862827	0	0.0797312	0.111066
TCONS_00000467	0.095782	0	0.630596	0.106449	0	0	0	0	0	0	0	0.0744789	0	0	0	0
TCONS_00000468	0	0	0.0110829	0.173578	0.0586229	0.05004	0.0168431	0	0	0	0	0	0	0	0.036316	0
TCONS_00000469	0	0	0.124177	0.205139	0	0.0234022	0.164994	0.135821	0	0	0	0.0185128	0	0	0	0.077329
TCONS_00000470	0	0	0.166736	0.200291	0.120374	0.0456993	0.115095	0.079574	0	0	0.0508861	0.054239	0	0.0517985	0.0496238	0
TCONS_00000471	0.078518	0.0790304	0.310959	0.652995	0.138308	0.158551	0	0.0913674	0	0	0	0	0	0	0	0
TCONS_00000472	0	0.0633711	0.205085	0.236956	0.0723611	0.102991	0.207686	0.11959	0	0	0	0.0163128	0	0	0.0223876	0.0681166
TCONS_00000473	0.0144193	0	0.0864501	0.166163	0.228564	0.0577926	0.0584072	0.05037	0	0	0.0321645	0.0114704	0	0	0.0157427	0
TCONS_00000474	0	0	0.252863	0.0975299	0.044641	0.178003	0.127961	0.0590182	0	0	0.0283182	0	0	0	0	0.0209948
TCONS_00000475	2.61969	3.77577	1.36798	0	3.00485	1.41795	2.19429	1.61997	4.72063	0.00882637	3.23161	0.0703909	7.21525	4.28871	5.98769	4.71272
TCONS_00000476	0	0	0.00045464	0.857364	0	0.425756	0	0	0	5.05299	0	2.08552	0	0	0.00114244	0.804378
TCONS_00000477	7.74587	5.87	10.4968	16.368	11.9643	11.0033	11.2357	17.9433	11.4482	11.8577	7.34005	13.4711	18.6565	22.3944	10.9379	9.52844
TCONS_00000478	7.35349	3.24947	6.2409	7.12913	4.30851	7.55733	4.04391	5.84291	2.71026	6.61311	8.10041	7.15521	0.000471193	0.547165	4.78868	7.61455
TCONS_00000479	0.116225	5.29859e-05	0.413662	0.0638069	7.14548e-05	3.61193e-05	0.103908	0.468583	0	1.77816	0.55467	0.38561	5.43296e-05	0.223843	0.361899	0.506023
TCONS_00000480	2.65563	2.17709	1.19661	1.8169	1.18368	1.19102	1.4094	1.73968	2.8448	2.179	1.63991	2.19874	0.710939	1.09899	1.48526	1.83549
TCONS_00000481	0.0787409	0.295017	0.589544	0.507446	0	0.229919	0.101482	0.207463	0.0913984	0.326452	0.16991	0.185923	0.339069	0	0.113627	0.154537
TCONS_00000482	0	0	0.0178687	0	0	0	0.00399176	0.297417	0	0.0017569	0	0	0	0	0	0.000104447
TCONS_00000483	4.04431	3.46632	1.38195	0.525441	2.77966	5.64923	2.22942	3.2552	3.78138	4.68982	4.01832	2.78446	2.66731	2.0842	1.85682	2.39682
TCONS_00000484	0.0500198	0.055247	0.352431	0.134817	0.218982	0.514471	0.0351268	0.243872	0.157004	0.286937	0.0336681	0.0520038	0.115698	0.0883112	0.0216916	0.0356828
TCONS_00000485	0.270298	0.249197	0.0395741	0.0919645	0.238051	0.162077	0	0.148971	0.534539	0.102156	0.106949	0.0569291	0.146171	0.463041	0.0690674	0.156977
TCONS_00000486	0	0	0	0.216409	0	0	0	0	0	0	0	0	0	0	0	0
TCONS_00000487	0	0	0	0.751654	0	0	0	0	0	0	0	0	0	0	0	0
TCONS_00000488	16.4095	18.9993	6.76216	5.94854	10.3679	9.92772	9.50847	6.2101	45.4351	41.5375	8.61588	10.5421	20.4194	22.351	11.8387	9.02031
TCONS_00000489	0.745855	0.271666	0.540966	0.649674	0.231814	0.384504	0.377991	0.40871	1.14814	1.24553	0.35457	0.593897	0.259449	0.32456	0.275704	0.428011
TCONS_00000490	0.837913	2.19061	0.00737581	0.167455	0.30462	0.711609	0.534822	0.346678	0.907445	1.26422	0.31376	0.015161	0.526049	0	1.98753	1.4828
TCONS_00000491	2.61651	3.78253	1.33803	1.79154	0.0225348	0.431433	0.014812	1.44725	5.10118	5.33124	0.449715	0.905994	0.0392024	1.49978	1.27356	0.910132
TCONS_00000492	0	0	0.0016503	0.0170948	0	0	0.117705	0	1.17	0.379162	0	0	0	0	0.111784	0.0183398
TCONS_00000493	0	0	0	0.047248	0	0.472661	0.00179921	0.184183	0	0.406291	0	0	0	0	0.0278469	0
TCONS_00000494	0	0	0.19463	0.234073	0	0	0.0147382	0	0	0	0	0	0	0.00209082	0.106399	0.229232
TCONS_00000495	1.78673	1.65451	5.34783	4.97503	4.00388	5.84144	8.03932	2.65293	0.699441	0.0432909	0.484403	0.187497	0.66532	0.839344	1.19608	2.05509
TCONS_00000496	0	0	0.150223	0.561081	0	0.0154093	0.472181	0.573527	0	0.0135379	0	0	0	0	0.203217	0
TCONS_00000497	1.42952	1.21306	0.549363	1.30335	2.19883	0.112246	0.201566	1.16148	2.94667	5.62069	0.466794	0.391874	0.45878	0.731227	0.0590608	0.0618328
TCONS_00000498	0	0	0	0	0	0	0	0	0	0	0	0	0	0	0	0
TCONS_00000499	0.00286913	0.0190139	0.00284253	0.05155	0	0	0	0.0153873	0	0.446392	0.00161935	0.025005	0	0	0.14798	0.0206912
TCONS_00000500	0.139525	0.165681	0.0922122	0.294096	0.0283608	0.0943743	0.0641613	0.0591389	0.295778	0.122457	0.0190995	0.180899	0	0	0.0509912	0.124952
TCONS_00000501	0	0	0	0	0	0	0	0	0	0	0	0	0	0	0	0
TCONS_00000502	0	0	0	0	0	0	0	0	0	0	0	0	0	0	0	0
TCONS_00000503	0	0	0	0.0007853	0	0.000527842	0	0	0	0	0	0	0	0	0	0
TCONS_00000504	0	0	0	2.28424e-05	0	1.70004e-05	0	0	0	0	0	0	0	0	0	0
TCONS_00000505	0	0	0	0	0	0	0	0	0	0	0	0	0	0	0	0
TCONS_00000506	0	0	0	0.0439862	0	0.0267035	0	0	0	0	0	0	0	0	0	0
TCONS_00000507	0.107154	0.121381	0.187202	0.427753	0.0629059	0.112356	0.0880578	0.14855	0.213843	0.200634	0.204568	0.341857	0	0.0813442	0.402191	0.441002
TCONS_00000508	32.0419	31.4578	48.8379	57.7822	62.3436	71.1541	57.393	67.3844	30.0102	32.9746	33.1922	39.0219	37.5353	43.4954	38.9475	27.7501
TCONS_00000509	0.222808	0.198989	0.484827	0.872217	0.235452	0.431645	0.195522	0.38051	0.233086	0.172339	0.298225	0.614361	0.24565	0.506971	0.486452	0.40672
TCONS_00000510	0.107696	0.0367044	0	0.0593043	0	0.0360624	0.0361479	0.0417916	0	0	0.0401779	0.0283847	0.168518	0	0.19475	0.296865
TCONS_00000511	3.76889	3.89476	3.47613	4.00541	3.45186	3.6804	4.26253	4.12478	2.88672	2.57416	2.52649	3.56696	4.49704	4.51225	2.26978	2.14382
TCONS_00000512	0	0	0.0328121	0.0273208	0	0	0.0496705	0.115246	0.257546	0	0.166583	0.194968	0.115705	0.112283	0.32101	0.44934
TCONS_00000513	0.0804046	0.109984	0.106934	0.0589473	0	0.0537893	0.0270523	0.0624081	0	0.0624398	0.0898568	0.127476	0.126169	0.0609166	0.0874689	0.244154
TCONS_00000514	78.1917	79.9198	29.3637	40.4975	32.6834	50.8978	55.8877	74.2549	24.9295	42.265	28.3336	32.0972	123.963	84.6535	17.1164	16.6709
TCONS_00000515	0.516759	0.11941	0.47955	3.40546	1.2636	8.00491	6.19724	8.77476	0	0	0.122501	0.092118	0.467887	2.14483	0.114535	0.0919725
TCONS_00000516	0	0	0	0	0	0	0	0	0	0	0	0	0	0	0.000195912	0
TCONS_00000517	6.04713	9.60255	5.15779	3.79108	6.90726	3.17481	3.38395	2.01624	2.84414	1.64881	1.52804	2.50961	2.65303	1.89922	0.898603	1.20603
TCONS_00000518	0	0.5564	0	0	2.29211	0.644892	1.50816	1.43223	0	0	0.119543	1.15343	0	0	0.117744	0.0893318
TCONS_00000519	0.194569	1.39625	3.03533	3.2102	1.7666	2.21907	5.91654	4.92149	0	0.85739	0.406852	0.185742	2.60152	0.740954	0	0
TCONS_00000520	0	0	0.0078891	0.0194804	0	0.0355749	0.0119963	0	0	0	0	0.0282722	0	0	0.0129345	0.0393097
TCONS_00000521	1.82852	1.51977	2.97522	2.85545	2.13744	2.38345	1.76982	2.52163	0.390236	1.56024	1.21667	1.64972	2.43321	2.40266	1.19321	1.96814
TCONS_00000522	0	0	0	0.0922274	0.0132947	0	0.206667	0	0	0	0.0512983	0	0	0.0740165	0	0
TCONS_00000523	0	0.0477608	0	0	7.00504e-05	0	0	0	0	0	0	0	0	0	0	0
TCONS_00000524	0	0.0357024	0	0	0.312641	0	0	0	0	0	0	0	0	0	0	0
TCONS_00000525	0	0	0	0	0	0	0	0.454508	0	0	0	0	0	0	0	0.0366121
TCONS_00000526	0	0	0	0	0	0	0	0	0	0	0	0	0	0	0	0
TCONS_00000527	0.058165	0	0	0	0.00508107	0	0	0	0	0	0	0	0	0	0	0
TCONS_00000528	0	0	0	0	0	0.0354619	0	0	0	0	0	0.0772693	0	0.157029	0	0
TCONS_00000529	0	0	8.48276e-05	0	0	0	0	0	0	0	0	0	0	0	0	0
TCONS_00000530	0	0.000175757	0.0335609	0.000181881	0.000566849	0	0	0.000381045	0	0.378677	0	0.00814707	0	0	0.0681779	0
TCONS_00000531	0	0	0.0124615	0.0407261	0.10803	0	0	0.0011186	2.7543e-05	0	0.000287857	0	0.00982652	0.000796379	0	0.00372477
TCONS_00000532	0	0	0.0767176	0.101863	0	0.330703	0.141936	0.484437	0.442241	0.000268226	0.174329	0.266091	0.482461	0.315436	0	0.16422
TCONS_00000533	1.75488	0.952595	0	0.897298	0	0	0.711311	0	0.129338	0.456457	0.522753	1.0316	1.13165	0.727593	0.621089	0.0534212
TCONS_00000534	0.227967	0	0.141353	0.50747	0.305329	0.104162	0.0170903	0.57558	0.118729	0	0.362719	8.11695e-05	0	0	0.000522901	0.694034
TCONS_00000535	0	0.179652	0.0312571	0.117603	0.156573	0.310451	0	0	0	0	0	0	0	0.607529	0	0.00199461
TCONS_00000536	0.9835	0.239184	0.268517	0.281052	0	0.176729	0.138775	0	1.04878	0.0862949	0.130196	0.551741	0	0	0.230795	0.210368
TCONS_00000537	0	0	0	0	0	0	0	0	0	0	0	0	0	0	0	0
TCONS_00000538	0.000126321	0	0.000556964	0.0195827	5.21455e-05	2.85539e-05	0.203686	0.128561	0.000391579	0.000298518	0.000593576	0.409477	0.064262	0.000145	0.0010694	7.02908e-06
TCONS_00000539	1.95883	2.3523	0.0754985	0.0433227	0.0736468	0.250295	0.000548884	0.0163966	0.627296	0.528781	0.982175	0.355878	0.552395	1.18617	0.0787229	0.112237
TCONS_00000540	10.7416	13.3104	0.198451	0.482834	0.613533	0.573338	0.477981	0.434173	1.89683	1.96715	4.14195	2.29229	2.16245	6.5268	0.301487	0.33143
TCONS_00000541	0	0	0	0	0	0	0	0	0	0	0	0	0	0	0	0
TCONS_00000542	0	0	0	8.48491e-05	0	0	0.725253	0	0	0.390102	0.0793673	0	0	0	0	0
TCONS_00000543	0	0.00934579	0	0	0	0	0	0	8.18619e-06	8.11581e-06	0	0.0101655	0	0	0	0
TCONS_00000544	6.42074e-07	2.7044e-06	0.0304214	0	0	9.44005e-07	0	0	0	0	9.1332e-07	7.70273e-06	0	0	0	0
TCONS_00000545	0	1.02884e-07	1.59899e-05	0	0	0	0	0	0	0	0	0.0259573	0	0	0	0
TCONS_00000546	0.0609714	0	0	0	0	0.0203531	0	0	0.0265873	0.0235347	0.0339773	0	0	0	0	0
TCONS_00000547	14.2917	15.4976	8.84236	9.27659	11.4054	11.6347	10.4461	13.5984	9.03487	9.39727	14.4106	13.4555	13.7577	14.5675	12.1826	12.5
TCONS_00000548	12.8182	11.0917	11.0854	10.6782	14.2059	13.8114	13.1571	12.7806	11.4215	14.3064	9.93036	10.6836	22.4991	17.7496	19.9566	11.8864
TCONS_00000549	19.801	13.3244	14.528	14.817	13.3442	16.5195	10.292	13.8236	19.7338	23.2386	13.3986	13.8851	11.8576	15.2747	28.4064	14.8678
TCONS_00000550	1.71488	1.63142	0	0	0.498788	0	0.539944	0.331138	0.717046	0	0.328664	0.640358	2.53085	6.38173	1.17369	0.228791
TCONS_00000551	0	0	0	0.0636817	0	0	0	0.0230772	0.122685	0.102812	0	0	0	0.125376	0	0
TCONS_00000552	0.0856247	0.339031	0.22808	0.101907	0.413016	0.171868	0.206351	0.240357	0.338011	0.215295	0.262533	0.271243	0.204658	0	0.564509	0.302249
TCONS_00000553	0.377757	0	0.125602	0.41344	0.330376	0.189995	0	0.146892	0.776063	0.436442	0	0.183355	0	0	0	0.313452
TCONS_00000554	0.658373	0.864819	0.647009	1.16419	0.414476	0.848567	1.19969	0.895384	1.77221	2.61134	0.98904	0.697146	1.2201	0.893775	1.31826	1.01698
TCONS_00000555	0	0	0.0399538	0.367161	0	0	0	0.0702661	0	0.28449	0.135677	0.0474105	0	0	0	0.0497314
TCONS_00000556	0.142052	0.144626	0.188366	0.313477	0	0.0952635	0.0950731	0.165352	0.123212	0.444301	0.265468	0.447838	0	0.21484	0.51206	0.234513
TCONS_00000557	0.0320651	0	0.0639191	0.247045	0	0.0965901	0.0323203	0	0.0836359	0	0	0	0	0	0.0348292	0.10613
TCONS_00000558	12.3541	6.92826	8.84191	8.99422	14.1743	16.6486	12.3966	16.4014	6.90645	13.8792	6.90578	8.44792	15.9617	16.0111	4.39115	3.29439
TCONS_00000559	17.5655	18.3498	35.7818	55.5559	35.2794	38.8377	35.6201	36.7944	34.6817	42.4073	29.823	36.5202	57.2173	49.7103	36.9886	31.9751
TCONS_00000560	0.286934	0.276885	0.800008	0.984644	0.789634	0.934787	0.453586	0.292334	0.0937578	0.0833124	0.28018	0.598568	0.211638	0.12238	0.117355	0.252835
TCONS_00000561	0.370748	0.180056	0.523274	0.400679	0.249665	0.382255	0.187894	0.126976	0.256823	0.10108	0.425424	0.408096	0.335319	0.124102	0.226428	0.162963
TCONS_00000562	0.292925	0.320884	0.00308817	1.13755	0.00252961	0.617965	0.767686	0.995884	4.66128e-05	0.000567543	0.00228269	0.433551	0.692519	2.17282	0.483241	0.47136
TCONS_00000563	1.55582	1.6414	4.27951	4.73572	5.23131	4.73734	7.29823	9.26607	1.83002	0.752941	1.63253	1.67829	13.1221	8.02178	3.74156	2.41833
TCONS_00000564	1.14173	0.815865	4.27346	5.95098	4.82256	5.03138	4.30956	8.05645	1.68235	2.1375	1.55883	2.67136	7.61667	3.55893	1.41041	2.07502
TCONS_00000565	0.0523445	0	0	0	0	0	0.053312	0	0	0	0.446257	0.19528	0.287946	0	0.10964	0.208973
TCONS_00000566	0	0	0	0	0	0	0	0	2.84735e-05	0	0	0	0	5.3587e-05	0	0
TCONS_00000567	2.49919	1.65105	1.70365	0.447955	3.66045	1.9784	3.32089	3.12122	0.214558	0.618916	2.29729	1.52687	1.37424	0.932209	0.288798	0.441183
TCONS_00000568	0.0979044	0	0.0498259	0	0.12799	0	0	0	0.250525	0	0.134165	0.433532	0	0	0.238744	0.537799
TCONS_00000569	8.65617	8.46307	7.50707	7.71557	12.7131	10.7165	16.5499	19.4071	0.546889	0.660851	7.64094	4.61374	2.98795	5.03028	3.17405	2.68668
TCONS_00000570	0.126942	0.0896458	0.119343	0.0395416	0.115495	0	0.255556	0.394672	0	0	0.080686	0.108316	0	0	0	0
TCONS_00000571	1.42853	4.9866	1.5703	0.972132	1.73566	0.867023	4.02613	4.68362	2.00202	0.422237	7.87063	4.28643	2.66711	2.75743	3.69668	4.41286
TCONS_00000572	9.25047e-05	0.102929	0.797619	1.34968	0.383386	0.841031	0.738496	1.44478	0.186921	0.0807044	0.589896	0.477985	0.165061	0.0738514	0.19725	9.73925e-05
TCONS_00000573	0	0	0	0.000561175	0.644701	0	0.00428443	0	0	0.00134342	0	9.03273e-05	0	0.000908651	0.257201	0.313441
TCONS_00000574	3.95489	1.98766	1.40197	1.94903	0.798147	1.04079	0.675622	0.663236	4.86462	7.15147	6.71654	6.29193	0.981997	2.46105	11.5703	10.1653
TCONS_00000575	0	0	0.169404	0.0622846	0.2992	0.0852464	0.171393	0.889977	0	0	0.031648	0	0	0	0	0.117365
TCONS_00000576	0	0	0.0898587	0.127082	0.441528	0.212666	0.52657	0.336793	0	0	0	0.0459565	0	0	0	0.0160978
TCONS_00000577	0	0	0.402841	0.0279618	0.0892288	0.0509769	0.050811	0.0589629	0	0	0	0	0	0	0	0
TCONS_00000578	6.23989	7.76503	1.18758	0.612703	0.7602	0.876441	1.09235	1.28185	16.9239	7.14266	8.14099	6.23192	1.32641	0	32.9603	28.4927
TCONS_00000579	0.000172551	0.000327355	0.00250884	0.310217	0.000962574	0.0487223	0.000101421	0.654946	0.000269306	1.98758	0.000229824	0.000247391	0.061103	0.000113516	0.000617483	0
TCONS_00000580	4.47811	4.09644	0.713023	1.08401	0.166362	0.87534	0.417644	0.280196	11.7488	6.49832	5.76595	6.15353	0.997933	1.01219	23.3633	23.266
TCONS_00000581	0	0	0	0	0.0364096	0.0207289	0	0	0	0	0.0230795	0	0	0	0.157699	0.0685464
TCONS_00000582	0	0	0	0	0	0	0	0	0	0	0	0	0	0	0	0
TCONS_00000583	0	0	0	0	0	0	0	0	0	0	0	0	0	0	0	0
TCONS_00000584	0.67309	1.01782	0.641143	1.57464	5.60211	3.24891	2.1094	1.82301	4.39843	4.98304	2.39369	3.71238	1.41785	0.827967	0.00558248	1.35543
TCONS_00000585	6.72102e-05	0.144426	0.378594	0.0054041	0.0205217	5.16964	1.87993	1.92945	0.000323508	0	0.000145277	0.00430476	0	0.00105122	2.85774	0.133604
TCONS_00000586	3.38571	4.10166	5.1887	10.0867	25.8258	44.787	16.3951	22.8603	24.5012	31.8092	12.2737	19.5246	6.1942	7.03537	13.348	8.76864
TCONS_00000587	0	0.414672	0.826122	1.06488	10.1099	10.4493	2.21371	5.90726	2.70784	3.14983	1.78628	2.12049	0	1.48442	0.841631	0.000984929
TCONS_00000588	1.89871	1.46647	1.53828	5.50805	4.00584	17.774	4.89341	6.8211	11.1281	18.1724	6.27442	11.0225	1.24948	3.32508	5.24377	4.22285
TCONS_00000589	98.0968	101.544	22.452	15.0701	24.2716	34.8905	35.3216	38.9388	43.3167	31.624	131.494	132.521	25.6543	37.4016	190.744	111.606
TCONS_00000590	0	0	0	0	0	0	0	0	0	0	0	0	0	0.140679	0	0
TCONS_00000591	0	0	0	0	0	0	0.0605416	0	0	0	0.0679972	0	0	0	0	0
TCONS_00000592	0	0	0	0	0	0	0	0	0	0	0	0	0	0	0	0
TCONS_00000593	0.20795	0.164914	0.258475	0.386243	0.866197	1.00651	1.05879	3.02737	0.0574392	0	0.187072	0.888929	0.237265	0.0430973	0.4456	1.29321
TCONS_00000594	1.2828	1.30635	0.570812	1.24844	2.06234	2.01572	2.24325	4.97428	0.300634	0.237515	0.69404	1.45589	0.306732	0.315485	1.11645	1.58812
TCONS_00000595	0.249075	0.372007	0.286619	0.549564	0.762925	0.888731	1.64379	4.39066	0.0460769	0.197577	0.348978	1.36731	0.132652	0.144714	0.65956	1.77919
TCONS_00000596	0.136662	0.038443	0.0579502	0.0613376	0.240693	0.161794	0.264341	0.593134	0	0	0.0277042	0.158217	0.029374	0	0.108575	0.288751
TCONS_00000597	0.0248629	0.102102	0	0	0	0.0249436	0	0.0578951	0	0	0	0	0	0.113041	0	0
TCONS_00000598	0.068415	0.03559	0.699945	0.700367	1.19663	0.946641	1.05221	3.24584	0	0	0	0.0380603	1.64117	2.00676	0.0139154	0.0779201
TCONS_00000599	0.91719	0.195067	0.000915318	0.00606872	0.00459271	0.000220489	0.000677123	0.0117378	0.3779	0	1.26095	0.980321	0.0002672	9.72502e-05	0.00318171	0.954711
TCONS_00000600	0.14147	0.0701609	0.668144	1.62298	0.722701	0.463777	1.04704	0.708775	0	0	0	0.106258	0.9938	2.05908	0.0880169	0.242418
TCONS_00000601	0.452679	0.100659	0.0008965	0.00242493	0.00727295	0.000420176	0.000630651	0.0530202	0.330972	0	0.214029	0.362722	0.000411462	8.54468e-05	0.000491406	0.312535
TCONS_00000602	0.185062	0	0.403618	0.0286722	0	0.297126	0	0.700707	0.357176	0	0.250772	0.752471	0	0	0.219272	1.06152
TCONS_00000603	0	1.26626	0.14807	0.342054	0	0.334585	0.938431	0.238397	0.996399	0	0	0	1.45928	1.32364	3.1847	1.01814
TCONS_00000604	1.80981	2.03675	2.98348	1.72565	3.84231	3.5979	3.66017	9.07132	3.26003	1.87781	0.990626	2.64262	2.94435	0.515195	1.51077	2.28114
TCONS_00000605	3.63615	3.8381	2.79124	4.05412	2.26425	1.71421	3.59727	1.87716	3.63294	6.49972	5.8247	7.05776	1.73575	0.535355	9.13595	6.88073
TCONS_00000606	0.0594645	0.0641057	0	0.0879235	0	0.122261	0	0.174491	0	0	0.028719	0	0	0.204067	0.027535	0.0366227
TCONS_00000607	0.12358	0.125251	0	0.212061	0	0.0604331	0	0.0381055	0	0	0.174245	0	0	0.21423	0.172577	0.115325
TCONS_00000608	0	0.256807	0	0.117177	0	0	0	0	0	0.578611	0.154562	0.0935464	0	0	2.0635	1.98522
TCONS_00000609	0.0811893	0	0.0921928	1.17975	0	0.518643	1.75331	0.82728	0.00208537	0.000234716	0.536004	0	1.21666	0	0	0.37143
TCONS_00000610	0	0	0	0	0	0	0	0	0.654792	0.613116	0.578418	1.37542	0	0.287024	3.63789	1.66193
TCONS_00000611	0	0	0	0	0	0	0	0	0	0	0	0.217996	0	0	0	0.765238
TCONS_00000612	0	0.0782417	0.0272694	3.02617e-05	2.67395e-05	0.19242	0	0.000105383	0.000468898	0	0.0336296	0.000699396	0	0	0.0198309	0.0512535
TCONS_00000613	0.0148859	0.0152744	0.411122	0.38324	0.661958	0.452605	0.88812	2.67822	0.0192682	0	0	0.0174708	0	0	0.104329	0.250018
TCONS_00000614	0.0661849	0	0.43764	0.36626	0.932697	0.867463	0.330594	1.4635	0	0	0	0	0	0	0	0.326814
TCONS_00000615	0	0	0.0289452	0.0481155	0.153714	0	0.263085	0.507923	0	0	0	0	0	0	0	0
TCONS_00000616	0	0	0.0454758	0	0	0	0.0686838	0.800672	0	0	0	0	0	0	0	0
TCONS_00000617	0	0.0443952	0	0	0.038035	0.0433132	0	0	0.0564185	0	0.120567	0	0	0	0.376445	0.286383
TCONS_00000618	0.0247257	0	0	0	0.0644302	0.0518764	0.813798	0.158917	0	0	0	0	0	0	0	0
TCONS_00000619	0.0778598	0	0	0.0651145	0	0	0.405679	0.00937335	0	0	0	0	0	0	0	0
TCONS_00000620	0	0	0	0	0	0	1.51908	0	0	0	0	0	0	0	0	0
TCONS_00000621	0.0157638	0.064377	0	0	0	0	0	0.063211	0	0	0	0	0	0	0	0
TCONS_00000622	0	0	0	0	0	0	0.80211	0.0889351	0	0	0	0	0	0	0	0
TCONS_00000623	0	0	3.25304e-06	0	0	0.0877188	0.000689545	0	0	1.43308e-06	0	0.0859548	0	0	0	0.000131308
TCONS_00000624	0	0	0	0	0	0	0	0	0	0	0	0	0	0	0	0
TCONS_00000625	0	0	0	0	0	0	0	0	0	0	0	0	0	0	0	0
TCONS_00000626	0	0	0	0	0	0	0	0	0	0	0	0	0	0	0	0
TCONS_00000627	0	0	0	0	0	0	0	0	0	0	0	0	0	0	0	0
TCONS_00000628	0	0	0	0	0	0	0	0	0	0	0	0	0	0	0	0
TCONS_00000629	0	0	0	0	0	0	0	0	0	0	0	0	0	0	0	0
TCONS_00000630	0	0	0	0	0	0.0522296	0	0	0	0	0	0	0	0	0	0
TCONS_00000631	0	0	0	0	0	0	0	0	0	0	0	0	0	0	0	0
TCONS_00000632	0	0	0	0	0	0.085414	0	0	0	0	0	0	0	0	0	0
TCONS_00000633	0	0	0	0	0	0	0	0	0.0509227	0.0162266	0.000125816	0.0303366	0	0	0.0367499	0.0360763
TCONS_00000634	0	0	0	0	0	0	0	0	0	0	0	1.94066e-05	0.0372417	0	0.217171	0
TCONS_00000635	0	0	0.0202069	0	0	0	0	0	0	0.0287933	0.219432	0.274972	0	0	0.000210435	0.17464
TCONS_00000636	0.000525083	0	0	0	0	0	0	0	0	0	0	0.0696837	0	0	0	0
TCONS_00000637	0.364411	0.858879	3.69061	6.98147	3.0684	7.63324	3.17108	3.52848	3.29362e-05	0.000313077	0.21011	0.480269	0.27376	0.447299	0.00141468	0.894851
TCONS_00000638	0.176129	0.131863	0.475165	1.80821	0.202856	1.69625	0.71595	0.887125	0.212399	0.904202	0.00265898	0.159988	0	0.561494	0.106682	0.271205
TCONS_00000639	0.19668	0	0	0.527666	0.279022	0	0.354717	1.35775	3.5776e-05	0	0	0.131267	4.11392e-05	0	0.00129504	0.639019
TCONS_00000640	0	0	1.09049	1.10252	1.82807	0	0.800796	0	0	0	0	6.58627e-05	0	0	0.360626	0
TCONS_00000641	0.0018074	0	0.0038655	0.0029303	0	0	0.219058	0	0	0	0	0	0	1.94314e-05	0	0.000242803
TCONS_00000642	0.000564617	0	0	0	0	0	0.0185753	0	0	0	0	0	0	0	0	6.80113e-05
TCONS_00000643	0.0995884	0	0	0.140927	0.0132342	0	0.0781797	0.330597	0.740952	0	0	0.0419122	0	0	0.198848	0.186819
TCONS_00000644	0.083679	0	0	0	0	0	0	0	0	0	0.377795	0	0	0	0	0.191881
TCONS_00000645	0	0	0	0.0461194	0.771531	0.521181	0.00254919	0.0140051	0	0	0	2.83116e-05	0.178679	0	0.307193	0.234266
TCONS_00000646	0	0	0	0	0	0	0	0	0	0	0	0	0	0	0	0
TCONS_00000647	0.0480423	0.350232	0.24668	0.173734	0	0	0	0.224979	0	0.344765	0	0	0	0	0	0.109618
TCONS_00000648	0	0.225447	0.730507	0.937652	0	0.510831	0.917553	0	0	0.593505	0.0620782	0	0	0	0	0.143011
TCONS_00000649	0	0.00713379	2.85375	4.00554	1.59339	0.346168	1.5572	1.73535	0.133859	0.604014	0.308069	0.747424	1.07333	0.439463	0.343105	0.482435
TCONS_00000650	0	0	0	0	0	0.178497	0.302317	0	0.304721	0.522034	0	0.000172831	0	0.109347	0	0.20999
TCONS_00000651	0	0	0	0.24234	0.116979	0	0.143994	0.588304	0.438835	0	0	0.206666	0.000152804	0	0.676475	0.309742
TCONS_00000652	0	0	0.082852	0	0	0	0	0.351173	0	0.102841	0	0	0	0	0	0.132836
TCONS_00000653	0.310853	0.572482	4.63965	1.95779	3.99679	2.58127	5.06062	4.74132	0.582969	1.22767	0.939144	0.604902	0.823655	0	0.771495	0.461418
TCONS_00000654	117.849	154.79	128.276	128.791	116.559	144.73	120.763	161.602	113.891	129.721	75.5759	53.0825	250.757	279.011	121.058	78.6179
TCONS_00000655	0.156706	0.242674	0.0297745	0.0737028	0	0.183368	0.192877	0.0260027	1.52386	1.68432	1.75942	2.95398	0.158925	0.178353	92.5237	169.448
TCONS_00000656	7.51351e-05	5.6611e-06	7.69353e-05	2.16124e-06	0	0.0501008	7.31493e-05	7.51193e-05	1.57374e-05	0.251792	0.444197	0.459873	2.44549e-06	7.43389e-05	2.93418	5.96335
TCONS_00000657	0	0	0	0	0	0	0	0	0	0	0	0	0	0	0	0
TCONS_00000658	0	0	0	0	0	0	0	0	3.5981	10.5378	0	0	0	0	0	0
TCONS_00000659	0	0	0	0	0	0	0	0	35.9848	79.7139	0	0	0	0	0	0
TCONS_00000660	0	0	0	0	0	0	0	0	10.6185	13.4219	0	0	0	0	0	0
TCONS_00000661	0	0	0	0	0	0	0	0	0.328525	1.02853	0	0	0	0	0	0
TCONS_00000662	0	0	0	0	0	0	0	0	0	0	0	0	0	0	0	0
TCONS_00000663	0.759189	0.578363	0.928565	1.54799	1.20776	1.22842	0.964631	0.912431	1.15115	1.48228	1.06699	0.796476	2.19204	2.22698	0.746466	0.486936
TCONS_00000664	0	0	0	0	0	0	0	0	0	0	0	0	0	0	0	0
TCONS_00000665	0	0	0	0	0	0	0	0	0	0	0	0	0	0	0	0
TCONS_00000666	0.564043	0.000140681	1.18862	0.575734	3.27233	2.26007	0.00139169	3.41988	0.00264981	4.26968	0.63435	1.39661	0.000380604	0.000117364	0.162585	0.276014
TCONS_00000667	2.81796	2.47421	1.02326	2.42211	3.79163	3.08383	5.97266	9.0463	6.06559	8.19496	3.25337	5.37324	1.35093	1.71203	0.0811678	0.355514
TCONS_00000668	0.0406968	0	0	0.0757693	0	0	0	0.158911	0	0.332533	0.0441262	0.0293591	0	0	0.0440679	0
TCONS_00000669	4.36877	3.51369	2.49105	4.37612	12.4201	10.1769	6.65893	14.9612	18.3082	15.0601	5.88091	8.5232	2.4089	4.21376	0.775745	2.17425
TCONS_00000670	0.121025	0	0	0.100369	0	0	0.0605416	1.479	0.15714	0.142581	0	0.095037	0	0	0	0
TCONS_00000671	0.0476094	0	0.0631297	0	0	0.0478937	0.0477932	0.554185	0.123881	0	0	0.0375211	0	0.108005	0.0514821	0
TCONS_00000672	0.0607327	0.0125297	0.0323766	0.0399773	0.0855713	0	0.393844	0.891062	0.190683	0.0844804	0.081254	0.0676803	0	0	0.0132701	0.0403313
TCONS_00000673	0.125488	0.128521	0	0.0172627	0.110514	0.125992	0.221392	0.803519	0.0818368	0.146399	0.17543	0.0496742	0	0	0	0.0519239
TCONS_00000674	0.0343413	0.14053	0.0912456	0.0378115	0.0604875	0.137966	0.138376	0.399793	0	0.0802072	0.0384253	0.0814957	0	0.0779997	0	0
TCONS_00000675	0.0419756	0	0.013968	0.0115292	0.0739308	0.0210461	0.106083	0.390988	0.109675	0	0	0.0166646	0	0	0	0.0521919
TCONS_00000676	0.236962	0.0692759	0.157415	0.149078	0.11925	0.237986	0.306947	1.02465	0	0.237153	0.113624	0.133909	0.238516	0	0	0.028003
TCONS_00000677	0	0	0	0	0	0	8.31117e-05	0.398073	0	0	0	0	0	0	0	0
TCONS_00000678	0	0	2.43529e-05	5.47394e-06	2.71088e-05	2.79314e-05	5.71531e-06	0.246463	0.349089	0	0	0.091739	0	0	0	0
TCONS_00000679	0.124359	0	0	0.0448059	0.0606218	0	0	0	0	1.19263	0.406961	0.00186041	0.25485	0	4.10329	2.06878
TCONS_00000680	0.0134534	0.133196	0.0352298	0.0185541	0	0	0.262781	0	0.196192	0.000502752	0.0130961	1.08022	0	0.00134626	0	0
TCONS_00000681	0.407846	0.698929	0.583397	0.444628	0.124356	0.453287	0.127231	0.180068	2.1422	1.8723	4.35085	4.6931	0.228242	0.707048	27.6579	7.34436
TCONS_00000682	0.510705	0.218708	0.528556	1.4288	1.26661	2.19879	0.429984	1.13943	0.106642	0.491895	0.297374	0.321697	0	0.318575	0.875951	0.480304
TCONS_00000683	0.342026	0.308072	0.00139841	0.384226	0.853407	0.410808	0.151947	0.419896	0	0.00918694	0.00916371	0.000954811	0.2613	8.39726e-05	0.238584	0.00017668
TCONS_00000684	0.000119073	9.6519e-05	0.0568898	0.14362	0.647964	0.270323	0.0471411	0.399689	0.169976	0.0970003	0	0	1.7125e-05	0	2.92715e-05	0.167796
TCONS_00000685	1.63713	1.24401	1.00134	0.364134	2.819	3.38258	1.38351	1.51014	0.2137	0.063197	0.771509	1.08986	0.422683	0.598678	1.21494	0.537646
TCONS_00000686	0	0	0.188632	0	6.94311e-05	0	0.303593	0.000184	0	0	0	0	0	0	0	0
TCONS_00000687	0	0	0	0	0	0	0.0298649	0	0.121111	0.464457	0.161461	0.0238919	0	0	0	0
TCONS_00000688	0	0	0	0	0	0	0	0	0.450662	0.290852	0.0677613	0.253761	0	0	0	0
TCONS_00000689	0	0	0	0	0	0	0	0	0	0	0	0	0	0	0	0
TCONS_00000690	0	0	0	0	0	0	0	0	0	0	0	0	0	0	0	0
TCONS_00000691	0	0	0.0628286	0.496268	0	0	0.601168	0.798949	0.41087	0.415898	0	0.431191	0	0.0378518	0	0
TCONS_00000692	0	0	0	0	0	0	0	0	0	0	0	0	0	0	0	0
TCONS_00000693	0	0	0	0	0	0	0	0	0	0.825329	0	0	0	0	0	0
TCONS_00000694	2.1762	1.88574	0.0274193	0.0585301	0	0.0858231	0	0.0410873	0.402664	0.193034	2.51027	1.86012	0	0.356778	0.0700689	0.209785
TCONS_00000695	0	0	0	0	0	0	0	0	4.66925	2.82976	0.00768354	2.41896	0	0	0	0
TCONS_00000696	0	0	0	0	0	0	0.0236949	0	8.5882	6.28903	0.38028	1.40841	0	0	0	0
TCONS_00000697	0	0	0	0.1301	0.00373219	0.00133032	0.113	0	0	0	0	0.304197	0	0	0	0
TCONS_00000698	0.828066	0.630741	0	0	0	0.170052	0.041219	0	0.0749122	0.146586	0.118387	0.0581462	0.144914	0.132288	0	0.0380272
TCONS_00000699	0.0383534	0.103725	0.132182	0.0441067	0.418508	0.585377	0	0.0190971	0	0	0	0	0.251357	0	0	0
TCONS_00000700	0	1.49339	0.255359	0.065656	0.435221	0.0231941	0.961559	0	1.7045	0.00251903	0	0.102643	0.749727	1.63609	5.88256e-05	0
TCONS_00000701	21.7436	11.4562	0.0011229	0.242026	0.732172	0.695534	0.0874587	0.363981	0.849224	1.5936	4.20752	5.64417	2.27904	2.81541	0.699626	1.89274
TCONS_00000702	12.8713	7.26528	0.111012	0.51668	0.0584621	0.659225	0.302956	1.17933	4.85162	6.75294	5.36897	7.53096	0.892642	0.176596	0.81503	2.18522
TCONS_00000703	27.6593	24.8608	0.801623	0.62384	0.87835	0.887612	1.66005	1.07879	11.2848	7.06614	7.38176	4.0026	4.18481	5.76396	1.30315	4.26707
TCONS_00000704	15.8798	10.8095	0.989519	1.35417	0.805385	1.24086	2.93658	1.97387	7.2653	6.64359	5.32549	6.09062	2.04938	2.13581	1.15256	2.91909
TCONS_00000705	1.12638	0.785023	1.80477	2.63961	0.798453	0.24129	0.844468	0.655921	1.09023	2.16127	1.55805	1.50367	0.60255	0.304421	1.14459	1.52356
TCONS_00000706	0.106301	0.0475931	0	0.00854275	0.16394	0.478538	0.190427	0	0.0470361	0.698163	0.417759	0.000155313	0.399894	0.798239	0.457338	0.823631
TCONS_00000707	0	0	0	0	0	0	0.156832	0.440815	0.422173	0	0.314247	0.574573	1.39485	0.328792	0.355592	0.376168
TCONS_00000708	12.9222	14.1489	15.0862	18.3927	13.7292	16.2886	13.3216	15.0747	28.533	31.8346	8.10203	10.5809	24.5965	27.121	10.3453	8.43405
TCONS_00000709	0.557708	0	0.166211	0.0529391	0.000811101	0	0.000414158	0	0.725952	0.920621	0.000141711	0	0.315248	0.000515242	0	0.000824842
TCONS_00000710	0	0	7.58587	3.9114	14.4871	16.5834	6.60013	5.34741	0	1.91683e-06	0.274859	0.0791949	0	2.78374	1.86039e-06	2.21935e-06
TCONS_00000711	0.271398	0.0939785	13.1696	7.68364	19.0023	23.9942	11.5429	6.86858	4.41125e-06	3.11113e-06	3.16711e-05	0	3.37313	0	2.87454e-06	3.43036e-06
TCONS_00000712	3.38194e-05	0.354353	183.129	129.408	156.285	165.177	142.146	69.5163	0.319701	0.214388	0.443086	0.822781	4.46268	9.80816	0.0665758	0.0760609
TCONS_00000713	0	0	0.0188817	0.0483061	1.5398e-05	0	0	0	0	0.664759	0	0	0	0	0	0
TCONS_00000714	0	0	0.0218681	4.51886e-06	7.10555e-07	0.0798383	0	0	0.13615	0.000228463	0	0	0	4.46843e-06	0	0
TCONS_00000715	0	0	9.35885e-07	0.0301545	0.079147	0.0552429	0	0	0.778645	0.0663134	0	0	0	0.0340831	0	0
TCONS_00000716	0	0.00236936	0.00338327	0.00348654	0	0.00289843	0	0.00275774	0.00217821	0.00209817	0.288197	0.881269	0	0	0.758908	0.963254
TCONS_00000717	0	0.0243931	0.00524057	0.00360816	0	0.0100866	0	0.0123399	0.201635	0.0581126	0.780883	5.45141e-05	0	0	0.341016	0.623773
TCONS_00000718	0.646466	0.393507	2.929	1.49274	4.76074	5.03505	0.476715	2.32221	0	0.00090255	0.851496	6.36825	0.0832138	0.675071	0.277022	1.29053
TCONS_00000719	0.0725386	1.43558	3.45176	6.44333	0.0249724	3.07743	3.88741	3.46326	0.364807	0.264872	0.446965	0.197858	0.473213	0.00552832	0.0898519	0.626692
TCONS_00000720	3.0855	1.27101	3.4309	3.81133	7.20634	6.49549	2.05278	3.57858	0.000306775	0.0362126	3.06004	6.34728	0.311603	1.23264	0.91219	1.43431
TCONS_00000721	0	0.697842	3.45783	11.5084	0	0.503697	5.66452	2.24141	0.282627	0.421629	0.000922074	0	0.888399	0	1.26617	0.0863582
TCONS_00000722	0.646466	0.393507	2.929	1.49274	4.76074	5.03505	0.476715	2.32221	0	0.00090255	0.851496	0.000502033	0.0832138	0.675071	0.277022	1.29053
TCONS_00000723	0	0.0316003	0	0	0	0.0305064	0	0.141911	0.145111	0	0.135319	0.120904	0	0	0.228644	0.276765
TCONS_00000724	0	0	0	0	0	0	0	0	0	0	0	0	0	0	0	0
TCONS_00000725	1.74925	2.28644	1.38377	1.37837	1.2869	1.25357	0.896297	0.811342	0.168617	0.0976055	1.13608	1.50817	0.322066	0.304456	0.387876	0.616768
TCONS_00000726	0.240022	0.90501	0.107158	0.0521419	0.372468	0.131088	0.0739567	0.0495223	0	0	0.0384511	0.048834	0.0538661	0.0295549	0.0143867	0
TCONS_00000727	0.186102	0.0494599	0.053506	0.0709038	0.0506421	0.1441	0.0417958	0	0.0320952	0	0.0777777	0.113076	0.0332209	0	0.0166767	0.0483454
TCONS_00000728	0.261116	0.244248	0.133411	0.0592124	0.138585	0.198088	0.0493757	0.21831	0.0704122	0	0.455124	0.514078	0.100039	0.158884	0.0169954	0.107366
TCONS_00000729	8.44908	9.73996	21.6594	19.9917	23.6841	20.7702	22.0807	21.5672	2.35523	0.600687	13.0256	10.6799	3.22128	3.66607	1.54316	2.91012
TCONS_00000730	7.1221	5.1967	18.6152	33.3697	32.4128	23.928	23.0451	26.5406	10.8029	14.951	6.79722	13.0971	2.36997	5.06898	12.4906	10.5651
TCONS_00000731	3.21828	2.18073	4.28347	6.07231	8.7356	11.5749	4.74162	3.79802	2.17938	5.0368	5.56048	2.69817	1.34605	0.595925	0.940877	3.28858
TCONS_00000732	7.07641	8.5863	12.9727	13.0536	11.5111	16.0738	12.0275	12.9185	13.9843	8.79457	8.44429	6.31893	3.4311	3.35242	7.69604	6.09776
TCONS_00000733	2.11094	1.4259	3.2646	5.0951	1.53933	2.33004	3.71117	5.36687	5.47163	4.44433	1.52237	2.03374	2.9654	1.57649	2.15709	2.61648
TCONS_00000734	0	0	0.00213861	0.00524596	0.135131	0.0189576	0.0255288	0	0	0	0	0	0	0	0	0
TCONS_00000735	0.179365	0.162772	2.94857	2.50516	6.19021	9.14961	4.25998	0.545253	0.415458	0	0.155197	0	0	0	0	0
TCONS_00000736	3.17345	2.16347	6.26535	9.60419	3.66127	3.53912	5.54639	7.08176	6.02966	9.22158	1.78297	3.87402	3.23891	2.93992	3.94403	4.51576
TCONS_00000737	0.0794385	0	0.0527269	0.372056	0	0.199594	0.0799101	0.277427	0	0.0929353	0.222408	0.0627442	0	0.270511	0.344383	0.0328261
TCONS_00000738	0	0.0195947	0	0	0	0	0	0	0	0	0	0	0.044935	0	0.145356	0.205289
TCONS_00000740	0.494843	0.513141	7.99913	9.71575	2.6343	3.51492	2.56822	2.22492	1.57626	1.83235	1.08631	1.99202	2.56652	1.49843	2.08749	2.65229
TCONS_00000741	0	0	0.757464	0.397054	1.61796	1.65495	1.84572	0.896625	0	0	0.0733385	0	0	0	0	0
TCONS_00000742	0	0	0.348479	0.0840002	0.171309	0.0765011	0.721752	0.149584	0.473487	0.215134	0	0	0	0	0.0800743	0.0565636
TCONS_00000743	0.114398	0.104917	0.0328497	0.0685788	0	0.0618503	0.0323702	0.113873	0.13685	0.292602	0.128051	0.0961497	0.151541	0.183261	0.179114	0.142972
TCONS_00000744	0.122005	0.13222	0	0	0	0	0.610339	0	0	0	0	0	1.81201	1.15712	0.539127	0
TCONS_00000745	0.653799	0.725268	9.33799	11.6729	1.86845	2.81748	2.27478	1.49388	0.710045	1.20123	1.32036	2.22886	1.83751	0.982626	2.21008	2.59062
TCONS_00000746	0.684149	0.777973	10.5948	12.6409	2.04315	2.69094	1.70894	2.06671	1.11591	1.63087	1.58024	2.67724	1.78305	1.06084	2.30878	3.44161
TCONS_00000747	0.519792	0.411243	2.88765	3.10746	0.950707	0.902033	1.37463	1.32682	0.783652	0.9294	1.18283	1.06385	1.65047	0.0454695	0.980615	1.09392
TCONS_00000748	0.466884	0.491921	1.6197	1.66659	1.35928	1.13546	1.71971	1.6532	0.897844	0.286921	0.56279	0.629976	1.39799	0.542272	0.666721	0.451023
TCONS_00000749	0	0	0	0.0136535	0	0	0	0	0.0648616	0	0	0	0	0	0	0
TCONS_00000750	0.0332063	0	0	0.0913878	0	0	0	0	0	0.0775269	0	0	0	0	0	0
TCONS_00000751	1.25762	2.193	0.471393	0.62606	0.164062	0.0916189	0.882192	0.175871	0	0	1.03641	0.0637483	0.102411	2.40425	0.133412	0.428901
TCONS_00000752	0.0119674	0	0	0	0	0	0	0	0	0	0	0	0	0	0	0
TCONS_00000753	0	0	0	0	0	0	0	0	0	0	0	0	0	0	0	0
TCONS_00000754	0	0	0	0.140285	0	0.00117795	0	0.0246605	0	0	0	0	0	0	0.0158972	0
TCONS_00000755	0	0	0	0	0	0	0	0	0	0	0	0	0	0	0	0
TCONS_00000756	0	0	0	0	0	0	0	0	0	0	0	0	0	0	0	0
TCONS_00000757	0	0	0	0	0	0	0	0	0	0	0	0	0	0	0	0
TCONS_00000758	0	0	0	0	0	0	0	0	0	0	0	0	0	0	0	0
TCONS_00000759	0	0	0	0	0	0	0	0	0	0	0	0	0	0	0	0
TCONS_00000760	0	0	0.0336579	0.000370766	0	0.00237273	0	0.0381227	0	0	0.00620309	0.000228128	0	0	0.022274	0
TCONS_00000761	0.0627485	0.0737581	0	0	0	0	0	0	0	0	0	0	0	0	0	0
TCONS_00000762	0	0	0	0	0	0	0	0	0	0	0	0	0	0	0	0
TCONS_00000763	0.0671701	0.0324359	0.102072	0.0503939	0	0.0295194	0	0.0342349	0	0	0.11573	0.0646108	0	0	0	0.199908
TCONS_00000764	0.0386484	0	0.0371316	0.0460636	0	0	0.0681009	0.0646054	0	0	0.105347	0	0.108174	0	0	0
TCONS_00000765	0	0	0	0	0	0	0	0	0	0	0	0	0	0	0	0
TCONS_00000766	0	0	0	0.0363635	0.0398547	0.00991395	0.000128117	0	0	0	0	0	0	0	0	0
TCONS_00000767	0.347966	0.295517	0.407642	0	0	0.0220581	0.000188856	0	0	0	0.109328	0.107699	0.246753	0.274883	0	0.0131298
TCONS_00000768	0.101264	0	0.0512275	0	0.0725051	0.068153	0	0	0	0	0.103185	0	0.209569	0	0	0.0400603
TCONS_00000769	0.000391684	0	0	0.00192059	0	0	0	0	0	0	0.000373348	0.000234447	0	0.0418007	0	0.000611489
TCONS_00000770	0.0109099	0	0	0.0253931	0	0.000136015	0	0.000159851	0	0	0.0158398	0.0111499	0.121888	0	0	0.00541776
TCONS_00000771	0.0250926	0	0.0306867	0.0484777	0	0.000277838	0	0.000249233	0	0	0.0405068	0.0293306	0	0	0	0.00935425
TCONS_00000772	0	0	0	0.0125278	0	0	0	0.000103414	0	0	0	0	0	0	0	0
TCONS_00000773	0	0	0	6.44813e-05	0	0	0	0.000103414	0	0	0.000383581	0.000128298	0	0	0	0
TCONS_00000774	0	0.0391548	0	0.00121321	0	0.0314068	0	0.0177001	0	0	0	0	0	0	0	0
TCONS_00000775	0	0	0	0	0	0	0	0	0	0	0	0	0	0	0	0
TCONS_00000776	0	0	0.0034654	0.000105524	0	0	0	0.000145957	0	0	0.000797237	0.000272868	0	0	0	0
TCONS_00000777	0	0	0	0.00756269	0	0	0	7.34778e-05	0	0	0	0	0	0	0	0
TCONS_00000778	0	0	0.108929	0	0	0	0	0	0	0.269904	0.297281	0.224727	0	0	0	0.0686037
TCONS_00000779	2.52143	2.63208	1.59622	0.411354	0.375658	0.791266	0.416896	0.597705	0.969827	0.471521	0.396287	0.513895	0.867144	0.00279971	0.0621058	0.453844
TCONS_00000780	0	0	1.33444	0.492954	0.601642	0.513035	0.16984	0	0	0	0	0	0.0274925	0	0	0
TCONS_00000781	0	0.0176057	1.46404	2.98659	0.560097	1.52703	0.46838	1.10966	0.158823	0.124616	0.320746	0.353528	0	0.0105319	1.04901	1.46804
TCONS_00000782	0.000824927	0	10.7593	11.647	5.88274	4.48811	1.18737	0	0.0153802	0.0106926	0	0	0	0.00370124	0	0
TCONS_00000783	0.00701577	0	0.55507	0.438407	0.307883	0.000142597	0.125285	0.354421	0	0	0	0	0	0.030008	0	0.0700292
TCONS_00000784	0.107689	0.00818022	1.34895	0	3.02986	3.28416	1.63822	1.44913	0.00353373	0.00682074	0	0.442256	0	0	0	0.00161105
TCONS_00000785	0	0.0769985	0.468325	0.133886	0	0	0	0.00147572	0.144296	0.33949	0.534994	0.000939356	0	0	0.98495	1.39994
TCONS_00000786	0	0.0341176	0	0.00292416	0	0.72244	1.35724	1.12944	0.033551	0	0	0.178138	0	0	0.108105	0
TCONS_00000787	0.197408	0.300373	0.71702	1.27387	0.441176	0.647742	0.545313	0.568986	0.559445	0.715681	0.228442	0.503333	0.59887	0.715288	1.11917	1.10152
TCONS_00000788	0.778011	0.275973	0.542679	0.942962	0.859254	0.334204	0.431887	1.22789	1.76994	0.773575	0.523404	1.40889	1.01926	0.584098	2.3195	1.93272
TCONS_00000789	0.59206	0.0715426	0	0	0	0	0	0	0.0852075	0.8574	1.00003	0.658627	0	0	1.87334	1.40577
TCONS_00000790	0.0998092	0.545421	0.307	0.433436	0.469492	0.408695	0.338576	0.117815	0.174539	0.232091	0.149326	0.0838268	0	0.455927	0.111622	0.0920697
TCONS_00000791	2.47594	5.88133	14.5291	0.84666	16.8498	2.29428	11.7662	6.39515	7.43401	0	2.16998	1	4.27386	2.08585	7.00504	2.97121
TCONS_00000792	12.1095	12.9461	78.2397	114.471	90.3221	123.575	59.3093	56.2988	18.1309	24.3538	18.787	22.0582	5.38293	9.20391	40.4991	20.379
TCONS_00000793	0	0	0	0.0861828	0	0	0	0	0	0	0	0.0596228	0	0.678661	0	0.0562571
TCONS_00000794	2.80112	3.59048	0.584578	0.691862	1.57443	0.432009	1.26422	0.0619012	2.55083	3.53428	7.69149	9.38071	0.0396444	2.53141	3.5585	5.91416
TCONS_00000795	0.125548	0.124607	0.548436	0.799051	0.853497	2.2482	0.948987	0.83097	0	0	0	0	1.30416	0.4256	0	0
TCONS_00000796	0	9.84242e-05	0	0	0.108561	0	0	0	0	0	0.147359	0	0	0	0	0
TCONS_00000797	0.000871572	0	0.526214	0.000635691	0.000161949	5.67362e-05	0.00028014	1.24232	0.000150093	0	0.000204125	0	0	0.000168979	0.000212738	0.00236434
TCONS_00000798	0	0	0.266078	0	0	0	0	0	0	0	0.0487063	0.144595	0	0	0	0.144459
TCONS_00000799	0.0128961	0	0.0085927	0	0	0	0	0.060066	0	0	0.0143797	0	0.0304905	0	0	0.0107037
TCONS_00000800	0	0	0	0	0	0	0	0	1.47691	5.21906	2.93421	7.73014	0	0	0	0
TCONS_00000801	1.30315	0.000160339	0.0301774	1.02922	0	0.718321	0.00445408	0.255722	2.41245	0.00127104	2.52263	0.331481	0.882842	0.000777315	0.71441	0.434614
TCONS_00000802	0	0	0	0	0	0	0	0	0	0	0	0	0	0	0	0
TCONS_00000803	0.0445891	0.957264	0.298084	1.42431	0.304987	4.10593	0.677748	0.0241963	0.0240785	0.839117	1.75849	1.24436	4.45974	3.2061	3.06968	1.19626
TCONS_00000804	1.11673	0.292714	0.539111	1.004	2.02904	1.79799	0.0047333	0	0	0.000675651	0.0127813	1.22309	1.75017	0.000677688	0.320832	1.17592
TCONS_00000805	0.399782	0.012134	1.2411	0.00125114	0.871628	0.665941	0	0.89591	1.24631	0	1.02857	0.864682	0	0.940121	1.06909	0.696206
TCONS_00000806	0	0	0	0	0	0	0	0	0	0	0	0	0	0	0	0
TCONS_00000807	0	0	0	0	0	0	0	0	0	0	0	0	0	0	0	0
TCONS_00000808	2.28237	2.26823	0.92961	1.47564	2.71561	2.2468	2.25279	1.81797	3.42068	3.26815	3.30023	3.96068	1.89711	1.42837	6.06049	5.26986
TCONS_00000809	7.54236e-05	3.33072e-05	0.338589	0.31247	5.63162e-05	0.350008	0.000183557	0.316756	0.000152031	0	0.228495	0.314956	3.14568e-05	0.445617	0.358908	0.681016
TCONS_00000810	0	0.0584281	0.115588	0.128716	8.85787e-05	0.316031	0	0.209729	0	0	0	0	0	0	0	0.10631
TCONS_00000811	0	0	0	0	0	0	0	0	0	0	0	0	0	0	0	0
TCONS_00000812	0.0511034	9.28202e-05	9.2278e-05	9.05081e-05	9.16931e-05	0.282859	9.05599e-05	9.00028e-05	0.394095	0.476581	0.60222	0.70809	9.34314e-05	0.118506	5.20424	3.86568
TCONS_00000813	0	0.063329	0.0152534	0.0714051	0.297199	0.000152106	0.0139801	0.142865	9.89228e-06	0.00324964	0.00212189	2.15622e-05	0.0326238	0	2.18212	0.000107327
TCONS_00000814	5.70403e-05	0	1.81904e-07	0	0	5.51854e-06	1.94535e-07	0	0.502079	0	0.519414	0.186011	0	5.8331e-05	2.47309	1.34763
TCONS_00000815	0.0195642	0	0	0	0	0	0.00338478	0	0	0.00567274	0	0	0.00818941	0	0	0
TCONS_00000816	0	0	0.135874	0.163647	0	0	0.0158859	0	0.0410359	0	0	0	0	0	0.0171265	0.0781142
TCONS_00000817	0	0	0.152813	0.382677	0	0.05812	0.0577755	0	0	0	0	0	0	0	0	0.0475545
TCONS_00000818	0.0392419	0.0400731	0.0781452	0.302694	0	0.0394368	0.157919	0	0.102241	0	0	0.0619985	0	0	0	0.032434
TCONS_00000819	0	0	0.0854342	0.265346	0	0.0645525	0	0	0	0.07502	0.0719077	0.0254428	0	0	0.209485	0.0265976
TCONS_00000820	0	0.020672	0.120408	0.242874	0.035401	0.0201534	0.081294	0.0234028	0	0	0.112191	0.0159634	0	0	0.0876325	0.0999808
TCONS_00000821	0.254532	0.173989	0.282035	0.326639	0.348689	0.0851538	0.114139	0.889013	0	0	0.0632271	0.134458	0.266149	0.128543	0.338282	0.842969
TCONS_00000822	0	0.0583085	0.283564	0.297146	0.0500838	0.114158	0.229511	0.231739	0.07421	0.066282	0.0635728	0.112654	0	0.0646201	0.247351	0.329597
TCONS_00000823	0.0169645	0.058474	0.169729	0.210708	0.0597553	0.0396215	0.109054	0.171213	0.103673	0.0130818	0.0944706	0.211947	0	0.0128777	0.167118	0.404109
TCONS_00000824	0	0	0.229657	0.33729	0	0.105149	0.166954	0.0872734	0.0392035	0	0.033441	0.0238453	0.0708272	0	0	0.0373132
TCONS_00000825	0.0509044	0.00584867	0.437619	0.895701	0.169343	0.396301	0.32149	0.698171	0	0.0261692	0.031497	0.135314	0.0536043	0.115924	0.0742909	0.178598
TCONS_00000826	0	0.10731	0.0699686	0.029159	0	0.0531545	0.0529381	0.184394	0	0.372303	0.0592635	0.0415564	0	0	0.114033	0.0435511
TCONS_00000827	0	0	0	0	0	0	0	0	0	0	0	0	0	0	0	0
TCONS_00000828	0.0801868	0.0275595	0.142467	0.124651	0.047076	0.107116	0.175986	0.295675	0.104881	0.0619926	0.149032	0.0744411	0.0315888	0.0608265	0.262719	0.321658
TCONS_00000829	0.213233	0.0905578	0.108653	0.309639	0.220913	0.301569	0.254163	0.2629	0.16408	0.232667	0.195795	0.199664	0.05931	0.0856388	0.63028	0.291518
TCONS_00000830	0.0778988	0.0397787	0	0.17167	0	0.156566	0.0391885	0.181368	0	0.364442	0.043614	0.0307707	0	0	0.126669	0.354131
TCONS_00000831	0	0.0383148	0.0995824	0.0413061	0	0.113023	0	0	0	0.175335	0.0419765	0.0592688	0.0879645	0	0.121993	0.309995
TCONS_00000832	0.107868	0.113552	71.8591	65.4162	130.371	191.072	237.622	107.836	0	0	0.320282	0.737624	0.172813	0.0819946	0.310906	0.151278
TCONS_00000833	0.0731782	0.0687007	35.2464	77.2707	75.1436	145.282	137.477	76.9845	0.118112	0.212748	0.288447	0.701937	0.0361999	0.432371	0.0861384	0.258033
TCONS_00000834	0.0538986	0.0468696	0.484132	0.150982	0.395814	0.229968	0.69335	0.265128	0	0	3.41833e-06	0.0143265	0	0	0.00655505	3.38908e-06
TCONS_00000835	6.04684e-06	0.0244339	0.109377	0.539969	0.3698	0.638973	0.50289	0.0640764	0	0	0.0306956	9.78347e-07	0	0	0	0.0286157
TCONS_00000836	0	0	0	0	0	0	0	0	0	0	0	0	0	0	0	0
TCONS_00000837	0	0	0	0	0	0	0	0	0	0	0	0	0	0	0	0
TCONS_00000838	0	0	0	0	0	0	0	0	0	0	0	0	0	0	0	0
TCONS_00000839	0	0	0	0	0	0	0	0	0	0	0	0	0	0	0	0
TCONS_00000840	0	0	0.21852	0.11342	0.145123	0.248234	0.206936	0.575361	0.428812	0.289049	0.0461043	0.129991	0	0	0	0
TCONS_00000841	0	0	0.0600845	0.0249823	0	0.273335	0.0455003	0.58002	0.235817	0.743309	0.0507751	0.071445	0	0	0	0
TCONS_00000842	0	0	0.129247	0.0916312	0.0978248	0.0557399	0.0840686	0.549636	0.289928	0.647175	0	0.0660237	0	0	0	0
TCONS_00000843	0	0	0.0505661	0.0729958	0.0668904	0.038075	0.115238	0.397984	0.297786	0.352995	0	0.0301725	0	0	0.0207045	0
TCONS_00000844	0	0	0.0978395	0.0820752	0.521873	0	0.369196	0.172383	0.383865	2.45437	0	0.0579426	0	0	0	0
TCONS_00000845	0	0	0.2465	0.10302	0.109382	0	0	0.722691	0.161209	0.146388	0	0	0	0	0	0
TCONS_00000846	0	0	0	0	0	0	0	0	0	0	0	0.0164803	0	0	0	0
TCONS_00000847	0.000129257	0	2.63339e-06	0	0	0	0	4.78518e-06	0	4.70255e-05	0.640423	0	4.44085e-05	4.24715e-05	1.99687e-06	2.93357e-06
TCONS_00000848	0.0107586	0.187885	0.145422	0.203915	0.689795	1.96161	0.385122	0.360766	0.289819	0.0284946	9.94793	2.43156	0.0291296	0.0280597	0.153781	0.135607
TCONS_00000849	0.000514395	0.0868506	7.97137e-05	5.58082e-05	1.38407e-05	0	6.44333e-06	1.18322e-05	3.98539e-05	0.000347938	2.91669	0	0.000336799	0.000322749	3.21282e-06	8.39923e-05
TCONS_00000850	0.00265788	3.47914e-06	0.00460094	0.00467453	0.00476271	3.61615e-05	1.32999e-05	3.47318e-05	0.00484235	0.00375796	0.00146966	3.7555e-05	0.00374639	0.00359967	5.65662e-06	0.00453804
TCONS_00000851	7.79727	6.59313	2.69533	2.16518	1.38999	1.51556	2.31995	2.11457	1.83788	2.03391	8.96602	8.90618	3.24349	5.71026	2.29729	3.06285
TCONS_00000852	14.2882	16.0695	3.59445	2.5504	3.02424	3.36719	4.71501	4.67226	4.15365	4.4876	18.6077	15.5996	11.2552	15.1684	4.00191	5.85591
TCONS_00000853	0.0417379	0.00037573	0.0210336	1.40433	0.000766057	0.000773677	0.000661617	0.00655262	0.82979	0.000382199	0.857085	0.00328649	1.49088	0.000943751	0.190621	0.00133333
TCONS_00000854	2.93968	2.70777	2.61522	1.88663	3.89097	1.62819	2.69337	2.22836	0.827645	2.78193	4.16754	4.89977	4.08365	2.65063	3.9069	3.27764
TCONS_00000855	0	0	0	0	0	0	0	0	0.669502	0.88753	0	0	0.318214	0.622047	0	0
TCONS_00000856	0	0.188994	0.218874	0.0885966	0	0.692201	0.13507	0	0	0	0.000624994	0	0	0.698584	0	0
TCONS_00000857	0.1727	0.480472	1.087	3.53532	0.221858	2.56271	0.707074	2.77247	4.25613	0.000762968	1.50529	0.269924	0.348583	0.000808963	2.57467	2.63272
TCONS_00000858	0.775575	4.50917e-05	0.264387	0.000738309	0	0.690169	0.971643	0.000411507	0	0	0.559383	0.0185653	0.825976	0	0.00033357	0.249561
TCONS_00000859	1.2773	0.540224	2.86161	3.34342	1.79507	0.782972	0.935136	1.88179	0	1.11291	0.00610573	1.28176	0.000735146	1.16048	0.101017	0.000463059
TCONS_00000860	3.94119	4.72239	5.73323	4.38779	6.94523	6.07751	8.05139	8.64471	8.38932	7.30608	5.28916	3.7011	13.3545	10.3315	7.11437	6.27811
TCONS_00000861	0.030405	0	0.125028	0.0707816	0	0	0.0859037	0.0597992	0	0	0	0.132298	2.59092	1.56792	0	0
TCONS_00000862	0.491933	0.130994	0.152785	0	0	0.5219	0.126692	0.0743175	0	0.306078	0	0.418098	0	0	0.309343	0.0724431
TCONS_00000863	2.97051	2.90401	4.90681	5.93517	3.80077	3.61029	5.03454	6.32995	4.22653	4.05606	3.00084	3.12081	1.97075	2.21675	3.80093	4.99015
TCONS_00000864	0.0977389	0	0.138821	0.045689	0.213016	0	0.0816669	0.0370728	0.206988	0.0483978	0	0	0	0	0	0
TCONS_00000865	0.203152	0.17149	0.207436	0.237534	0.0814762	0.224847	0.127347	0.320382	0.093308	0	0.0536174	0.0725237	0.316884	0.10964	0.16981	0.111129
TCONS_00000866	0.341532	0.188731	0.414539	0.508516	0.23631	0.232165	0.407853	0.468708	0.25531	0.0565579	0.0544015	0.0582547	0.778725	0.194332	0.173233	0.273378
TCONS_00000867	1.71767	2.18119	1.13711	0	1.27295	9.37218e-05	0.493492	0.000226158	2.76919	1.33896	0.626798	0.291669	0.0002605	0	0.228804	0.641268
TCONS_00000868	0.00591205	0.26302	0.00049632	0.00077556	0.00304148	0	0.000120813	0	0.000340232	1.37814	0.00450591	1.23015	0	0	0.678825	0.00165199
TCONS_00000869	5.39756	3.68786	2.3279	4.15706	1.9939	3.72966	2.98211	4.77198	10.6027	9.6355	5.44158	5.48737	5.77467	7.53151	5.65802	6.19425
TCONS_00000870	7.14162	8.6722	2.0158	0	2.6571	1.22873	2.67684	3.40988	11.5101	9.04235	5.6813	3.37606	7.56099	4.94083	3.51601	4.07006
TCONS_00000871	8.46958	6.46072	4.23228	4.73322	3.11359	3.56724	2.79038	6.25653	13.5513	9.23788	6.05412	7.31807	2.22125	3.33358	5.2961	6.35665
TCONS_00000872	0.0296527	0.393386	0.550111	0.663554	0.38955	0.156571	0.000164051	0.0421802	2.23453	0.237687	0	0	0	0	0	0.497914
TCONS_00000873	0.48486	0	0.105205	0	0.309993	0	0.189148	0.459217	1.50134	0.000765976	0.301863	0.203826	0	0	0.000952427	0.000945894
TCONS_00000874	0.019574	2.6045e-05	0.139052	0.000833753	0.000118822	0.135382	0.153395	0.00203198	0	1.01153	0.0704608	0	0	0	0.60346	0.453307
TCONS_00000875	0.538506	0.43179	0.834274	0.559151	0.277385	0.493009	0.95431	2.16428	0.176733	0.378075	1.05012	1.28346	0	0	0.113649	0.103393
TCONS_00000876	0	0	0.0530652	0	0.0981512	0.207319	0.485167	0.237533	0.824633	1.3149	0.498417	0.66518	0.102128	0	0	0
TCONS_00000877	0	0	0	0	0	0	0.0170598	0	0.0220894	0.265006	0	0	0	0	0	0
TCONS_00000878	0.0907318	0	0	0.1809	0	0	0	0	0.512788	0	0	0	0	0.104745	0	0
TCONS_00000879	0	0	0	0	0	0	0.0994176	0	0	0	0.106887	0	0.747778	0	0	0
TCONS_00000880	0	0	0.0579607	0.022439	0	0.100485	0	0	0	0	0.146024	0.152429	0.11628	0.738367	0	0
TCONS_00000881	0	0.666593	3.7748	1.81265	8.10631	6.37584	11.5796	4.39704	93.1075	61.3238	30.3099	25.568	0.255151	0.371855	0.171433	0.0354806
TCONS_00000882	0.0316916	0.0335245	0.480879	0.480246	0.267744	0.123	0.185439	0.0606678	0.0272868	0.0223453	0.0506552	0.0860442	0.148421	0.0251376	0.142134	0.258765
TCONS_00000883	0.209103	0	0.000308811	0.000344825	0	0.000142127	0.268148	0.500855	0.217234	0	0	0	0.264	0.11884	0	0
TCONS_00000884	0	1.71456e-05	0	0	0	0	0	0	0	0	0	6.90345e-05	0.00141424	0	0.002013	0
TCONS_00000885	0	0.000233841	0	0	0	0.0262522	0	0	0	0	0.331931	0.28257	0	0	0.0923165	0
TCONS_00000886	0.0110246	0	0.412825	0.40913	0.0922678	0.0510425	0.163247	0.145716	0	0	0.0756136	0.0383929	0	0.103277	0.108121	0.0926967
TCONS_00000887	0	0.0416606	0	0	0	2.55148e-05	0	0	0	0	0	0	0	0	0	0
TCONS_00000888	0.312796	0.304985	0.695274	0.374856	0.257123	0.526284	0.310278	0.0900563	9.19923e-05	0.0829107	0.409544	0.350055	0	0	0	0.354416
TCONS_00000889	0.000207074	0	0.0510403	0.270441	0.367649	0.442014	0	0.463368	0	2.78918e-05	0	0.215641	0	0.000147483	0.227846	0.00016352
TCONS_00000890	0	0	0.0794284	0.0190528	0	0	0	0	0	0	0	8.40515e-06	0	0.0215241	0	1.54103e-05
TCONS_00000891	0	0	0	0	0	0	0	0	0	0	0	0.0641065	0.0629547	0	0.000606151	0.0860916
TCONS_00000892	0.199745	0.0348969	0.0222232	0.428934	0	0.124626	0.0345122	0	0.0751147	0	0.14858	0	0.0266248	0.266773	0.0791463	0
TCONS_00000893	0	0	0	0	0.129672	0	0	0	0	0	1.12575e-05	0	0	0	0	0
TCONS_00000894	0	0	0	0	0	0	0	0	5.1639	5.44175	0	0	0	0	0	0
TCONS_00000895	0	0	0	0	0	0.159593	0	0	3.44237	0.00324833	0.132484	0.0955934	0	0	0.0940468	0
TCONS_00000896	0	0	0	0	0.205733	0.191319	0	0	0.00083698	3.91625	0	0	0	0	0	0
TCONS_00000897	0.00360678	0.180538	0.0162974	0.363079	0	0.032067	0.391243	0.23844	0	0	0.0352075	0.125291	0.114075	0.178252	0	0.084992
TCONS_00000898	0	0	0	0	0	0	0	0	4.88312	1.77404	0	0	0	0	0	0
TCONS_00000899	0.220272	0	0.321885	0	0.323153	0.0576769	0	0	0	0	0	0	0	0	0	0
TCONS_00000900	0	0	0	0	0	0	0	0	59.2421	58.6509	0	0	0	0	0	0
TCONS_00000901	3.97962	6.36331	3.91943	3.54803	5.12238	5.70573	3.62146	2.74389	3.67466	4.43761	3.74086	4.98154	6.67052	5.64842	5.87588	3.82169
TCONS_00000902	0.317624	0.294688	0.150082	0.118517	0.280223	0	0	0	0	0	0	0	0	0	0	0
TCONS_00000903	16.3607	15.7909	24.9972	19.7524	31.0686	34.8411	26.4151	20.8457	9.92172	17.171	14.2479	17.0863	18.0012	13.1432	24.0109	15.9874
TCONS_00000904	0	0	0	0	0	0	0	0	0	0	0	0	0	0	0	0
TCONS_00000905	0.172049	0.022107	0.0572476	0.259929	0	0.129404	0.0652128	0.125201	0.0561871	0.200059	0.0720413	0.239032	0	0	0.164021	0.071302
TCONS_00000906	0.0415514	0.127185	0.0827168	0.389334	0	0.0417692	0	0.0483697	0.108219	0.0972818	0.0465472	0.0328023	0.0973564	0	0.135029	0.137321
TCONS_00000907	0.179333	0.221508	0.0716425	0.177236	0	0.0719067	0.0362869	0.041762	0.0468789	0.0833124	0.0600385	0.242277	0	0.163174	0.293388	0.133854
TCONS_00000908	0	0	0.0816836	0.248736	0	0.0412418	0	0	0	0	0.137875	0	0	0	0	0.0339017
TCONS_00000909	0	0.0239875	0.0621437	0.269487	0	0.0234232	0.047183	0.0543768	0	0.05434	0.0260822	0.0741168	0.0550234	0	0.0508574	0.0773978
TCONS_00000910	0	0	0.0993678	0.105463	0.0375691	0.0855628	0.0862444	0.0745071	0	0	0.071451	0.237092	0	0	0.16269	0.0884022
TCONS_00000911	0	0	0.162442	0.250072	0.0615393	0.0701876	0.0351899	0.0406742	0	0	0.117291	0.110532	0	0	0.189593	0.115587
TCONS_00000912	0.0609359	0	0.0806467	0.471699	0	0.122795	0.79246	0.141843	0	0	0.410866	0.143536	0.283849	0	0.328203	0.250955
TCONS_00000913	0.379345	0.183447	0.148481	0.355558	0.157209	0.08952	0.180398	0.0779431	0.524623	0.363359	0	0.0708454	0.0525964	0	0	0
TCONS_00000914	0.57049	0.158144	0.0343639	0.0286336	0.0913549	0.0521989	0	0.0603669	0.134859	0.365535	0	0.0816492	0	0	0	0
TCONS_00000915	90.5822	108.536	152.678	145.287	140.996	141.991	108.728	95.8383	122.738	104.444	63.6658	60.1357	577.6	605.859	118.72	70.6884
TCONS_00000916	1.04154	0.858266	1.31074	1.68712	1.27669	1.32751	0.863494	0.939102	1.05882	1.00558	0.993009	1.16973	1.69052	1.74016	1.17212	0.98995
TCONS_00000917	0.680679	0.99111	0.188718	0.195798	0	0.295095	0.272615	1.28529	1.46072	0	0	0.000321776	3.89225	1.91849	1.65481	0
TCONS_00000918	2.36642	2.13	5.39572	7.8345	4.51111	6.32254	4.63899	6.26775	4.08312	3.88513	3.86752	5.04439	17.6793	10.5808	7.22373	7.11954
TCONS_00000919	0	0	0	0.0156222	0	0	0.0286579	0	0	0	0	0	0	0	0	0
TCONS_00000920	0	0	0.0535218	1.53492	0.276616	0.158682	0	0	0	0	0	0	0	0	0	0
TCONS_00000921	0	0	0.524049	0.455398	0	0.0725727	0	0	0	0	0	0	0	0.0548536	0	0
TCONS_00000922	0	0	0	0.418102	0	0	0	0	0	0	0	0	0	0	0	0
TCONS_00000923	0	0	0.957285	0.163391	0	0	0	0	0	0	0	0	0	0	0	0
TCONS_00000924	0	0	0.129665	0.47012	0	0	0	0	0	0	0	0	0	0	0	0
TCONS_00000925	0	0	0.123833	0.345056	0	0	0	0	0	0	0	0	0	0	0	0
TCONS_00000926	0	0	0.155887	0.488142	0	0	0	0	0	0	0	0	0	0	0	0
TCONS_00000927	0	0	0.204971	0.284626	0	0	0	0	0	0	0	0	0	0	0	0
TCONS_00000928	0	0.00652381	0.232816	0.426754	0	0	0	0.0220458	0	0	0	0	0	0	0	0
TCONS_00000929	0.000517832	0	0.0953521	0.27494	0	0.141984	0	0	0	0	0.100256	0.0777254	0.000665292	0	0	0.0245215
TCONS_00000930	5.67278e-05	0	0	0	0	0	0	4.33104e-05	0	0	0	0.000245081	3.98727e-05	0.00028199	0	0.00129051
TCONS_00000931	0	0	0.437313	0.816744	0	0.372195	0	0.192318	1.66042e-05	0	0	0.387955	0	0	0	0
TCONS_00000932	0	0	0	0.000340194	0	0	0	4.17107e-05	0	0	0	0	0	0	0	0
TCONS_00000933	0	0	0.000276957	0	0.00325424	0.000597217	0.00328288	0.000449818	0	0	0	5.3833e-05	0	0	0	0
TCONS_00000934	1.74683e-05	0	0	0	0	0	0	0	0.0319526	0	0.00518853	0	8.87656e-06	9.15206e-05	0	0
TCONS_00000935	9.84946e-05	0	9.06305	15.2631	5.98367	8.05222	0.838358	0.687587	0	0	0	0	8.05043e-05	0	0	0
TCONS_00000936	0.0297145	0	4.30122	5.02065	2.80684	1.65617	0.702386	0.774099	0	0	0.688841	1.3442	0.11483	0.110787	0.0266465	0
TCONS_00000937	3.82763e-05	0	3.10904	6.8654	2.31856	1.61029	1.7379	0.211369	0.141806	0	0	0.122875	2.41513e-05	0	0	0
TCONS_00000938	0	0	0	0	0	0	0	0	0	0	0	0	0	0	0	0
TCONS_00000939	0	0.0504078	4.87703	3.75961	1.20183	1.95436	0	0.825061	0	0.241281	1.89989	0.924723	0.0163463	0.00770196	0.0876829	0.0773329
TCONS_00000940	0	0	0.29213	0.623865	0.0362936	0.108299	0.0261493	0.0299973	0	0	0.0344245	0.0698552	0	0	0	0.00428176
TCONS_00000941	0	0	0.336538	0.636255	0.0875788	0.0888703	0.014429	0.0330911	0	0	0.0158186	0.0283439	0	0	0	0
TCONS_00000942	0	0	0.0390795	0.0161697	0	0.118026	0.0296499	0	0	0	0	0	0	0	0.0639075	0.170336
TCONS_00000943	0.773476	0.702865	0.13478	0	0.126348	0	0.988964	0	0.638204	0	0	0	169.749	73.1366	2.64637	5.56279
TCONS_00000944	0.000107454	0.00038835	0	0	0	0.0337719	0	0.000123667	0	0	0.160329	0.064629	0	0	0	0
TCONS_00000945	0	0	0.0758911	0.100279	0.00932779	0.0844511	0.58373	0	0	0.947659	0.114209	0.0914051	0	8.85272	0.704676	0.330661
TCONS_00000946	8.25283e-05	0.33263	0.00684609	0.0800445	0	0.0295857	0	0.341971	0.367332	1.00917	0.101029	0.057149	7.9285	0.00472583	1.09977	1.74984
TCONS_00000947	0.083062	0.783533	4.85005e-05	0.0464224	0.155244	0.159114	0.63165	0.292554	0.20767	0.45552	0.14356	0.0853445	13.7744	14.0024	1.58184	3.82299
TCONS_00000948	0.0369653	0.0755602	0.0490904	0.0203591	0	0.0371387	0.0744232	0.086066	0.481719	0.432059	0.0827579	0	0	0.0839395	0.441045	0.366761
TCONS_00000949	0	0	0	0	0	0.077398	0	0	0.198611	0	0	0.0599396	0	0	0.164446	0.629966
TCONS_00000950	0	0.0830114	0.147326	0.12181	0.537545	0.528398	0.608264	0.79164	0	0	0.387748	0.275498	0.317618	0	0.370557	0.31581
TCONS_00000951	0	0	0	0.411884	0.535383	0.671326	0	0.556509	0	0	1.21501	0.371065	0	0	1.73319	0.40643
TCONS_00000952	0	0	0.0802325	0	0.877338	0.000118498	0.00171955	0.263743	0	0	0.432311	0	0	0	1.46354	0.571347
TCONS_00000953	0	0	0.000295703	0	0.000481493	0.180103	0.831241	8.11991e-05	0	0	0.000169641	0.273682	0	0	0	0.501871
TCONS_00000954	0.101085	5.70844e-05	0.394074	0.484509	1.452	1.15577	2.22149	2.098	0.725853	0.470144	7.8612	2.72425	5.95817e-05	0.114162	16.6852	12.361
TCONS_00000955	2.0094e-06	5.7661e-06	0.166552	2.76263e-05	0	0.360889	0	0	0	0.000610815	0	0	3.92989e-06	0.000718148	0	0.106741
TCONS_00000956	0	0	0	0	0	7.78664e-05	0	0	0	0	0.268911	0	0	0	0	0
TCONS_00000957	1.52393	10.8017	4.61851	2.9054	12.9415	12.0284	9.08171	5.41045	7.14455	9.11499	4.70727	3.96663	0	0.0231242	0	0.031738
TCONS_00000958	0.131107	0	0.000233687	2.17225	2.1914	8.09231	1.90793	1.64264	0.0110479	0.000444283	0.00629398	1.52975	0.0921764	0	0	0
TCONS_00000959	0.0765813	0.0808908	0.101068	0	1.13755	0.263983	0.223713	0.290835	0.0965063	0	0	0.23055	0	0	0	0.027787
TCONS_00000960	0	0.0873088	0	0.253959	0	1.21297	0	0	0.281318	0	0.639596	0.391177	0	0	0.0110519	0
TCONS_00000961	0	3.207	0.410817	0.044976	1.41076	0.534841	1.0351	0.411073	3.22571	1.10375	1.39846	0.615997	0	0.00553385	0.00452055	0.00484061
TCONS_00000962	0	2.56062	0.404725	0.372198	1.03375	1.80086	0.183194	0.000234737	0.514387	0	1.17767	0	0	0.0235812	0.0984351	0.0382964
TCONS_00000963	0	0.467109	0.108171	0.13949	0.461155	0.898395	0.121606	0.279931	0.430171	1.01665	0.226297	0.63302	0.0311916	0	0.0319589	0.0814903
TCONS_00000964	1.86443	7.20232	2.2892	3.62489	10.7177	14.7888	6.26549	4.48735	5.28752	6.34722	4.0622	5.3123	5.98662e-06	0.114644	0.0874708	0.0901695
TCONS_00000965	0	0.690808	0	0	0	0	0.200201	0	0.961902	0.896864	0.320651	0.106717	0	0	0.0549778	0
TCONS_00000966	0	1.1464	0.00954208	0	0.231693	0.2371	0.152819	0.109415	1.06012	0.257883	1.66449	0.245738	0	0	0.117496	0
TCONS_00000967	0.480849	5.8382	1.06913	0.664562	3.36838	3.00687	2.81861	1.37281	4.0661	2.77694	2.60587	1.12269	0	0	0.121012	0.032227
TCONS_00000968	0.558351	1.14745	0.227587	0.335262	0.389178	0.436287	1.4646	0.907466	6.92729	2.68381	9.49262	7.53945	0.322849	0.806115	16.0904	9.23812
TCONS_00000969	1.1854	1.9254	0.822781	0.143881	0.346161	0.121214	0.311198	1.41331	7.14145	2.19062	6.39509	5.59325	0.454036	0.000616365	19.6688	9.21604
TCONS_00000970	0.000205591	0.76625	4.53544e-05	0.104097	0.22962	0.344807	0.269371	0.648292	1.01924	1.00541	1.6803	2.44773	0.613278	0.610599	7.44953	7.65723
TCONS_00000971	0.536919	0	0.0516754	0.0921227	0	0	0	0	0	0	0.676431	0	0	0	0.233664	0.943978
TCONS_00000972	2.37613	3.62854	0.308919	1.00911	0.947864	1.77258	1.87856	2.94015	5.61442	5.42989	16.0517	14.1779	0.462102	2.5035	50.4453	38.1249
TCONS_00000973	0	0	9.78032e-06	1.03801e-05	0	1.70814e-05	2.74913e-05	2.25351e-05	0	2.39564e-05	2.70545e-05	2.86837e-05	0	0	2.003e-05	1.70604e-05
TCONS_00000974	0	0	3.93587e-05	4.62912e-05	0	8.96823e-05	7.65435e-05	8.32337e-05	0	8.06243e-05	7.69729e-05	7.54856e-05	0	0	8.26439e-05	9.11077e-05
TCONS_00000975	0	0	0.320314	0.338291	0	0.0844124	0.00525095	0.0183299	0	0.0121009	0.00577121	0.00410257	0	0	0.0287826	0.0919936
TCONS_00000976	0	0	0	0	0	0	0	0	0	0	0	0	0	0	0	0.266975
TCONS_00000977	0	0	0	0	0	0	0	0	0	0	0	0	0	0	0	0
TCONS_00000978	47.8168	55.3003	38.462	41.8761	44.3824	51.5646	52.2813	36.8101	129.831	147.496	26.3637	23.0893	286.973	295.229	36.9909	25.1883
TCONS_00000979	3.30397	3.30647	1.49189	2.56993	0.997523	1.24115	1.68484	1.75717	2.92604	3.37373	2.87924	3.0107	2.82919	5.75731	8.86321	6.03253
TCONS_00000980	0.0123592	0.12748	0.197654	0.210172	0.130604	0.0990464	0.0876565	0.215871	0.161679	0.401171	0.137799	0.0983728	0.0584435	0	0.243027	0.205179
TCONS_00000981	1.53029	4.27666	0.556577	0.437051	1.14854	0.206736	0.450221	0.981233	5.39987	2.2894	6.24596	4.04756	4.25389	1.18141	12.2787	4.52396
TCONS_00000982	8.56677	10.5834	0.908937	0.283745	1.42595	2.27192	3.6415	3.35861	21.1592	10.4554	22.4258	13.4379	3.58056	5.09422	18.307	15.6824
TCONS_00000983	1.71319	2.88085	0.869315	1.20269	0.773812	0.0314546	1.10245	0.00318162	9.32218	2.79325	11.0168	10.7638	2.28557	1.90086	23.8397	10.1033
TCONS_00000984	0.0607733	0.0622649	0.020196	0	0	0	0	0	0.237836	0.0708771	0.169893	0.168446	0.142888	0	0.363244	0.150903
TCONS_00000985	8.50484	13.6558	1.68143	1.36949	2.69221	2.08051	5.29466	3.41592	29.229	14.5324	28.4215	26.7243	9.03009	6.18344	81.8322	35.6323
TCONS_00000986	2.4822	3.02536	0.529216	0.290535	0.0534815	0.096287	0.00148163	0.563852	8.50263	3.19355	11.0296	4.23688	1.64542	1.6527	21.8217	7.05612
TCONS_00000987	0.932476	3.09236	0.787873	0	1.20072	0.126816	1.59207	0.0271561	8.68536	1.65282	16.2802	8.79909	0	0.910827	20.8507	7.67431
TCONS_00000988	3.50248	4.42835	18.4096	21.3029	10.2197	12.8449	11.2864	13.9608	5.94536	6.27274	12.1424	7.03649	8.71803	7.65997	10.5361	2.86575
TCONS_00000989	0.589736	0.547389	0.757532	0	1.44239	0.391152	1.41108	0.601785	0.254448	0.122914	1.61006	0.50954	0.738805	0.168153	0.462017	0.294324
TCONS_00000990	0.740331	0.534629	4.71605	6.21639	3.07304	3.38467	2.12636	1.9321	0.554317	0.442605	1.39254	1.28393	2.46143	1.75393	0.963496	0.565876
TCONS_00000991	0.685372	0.839908	0.0974756	0.070144	0.14485	0.164714	0.250207	0.223468	0	0.0846589	0.947059	1.6599	0.0865124	0.0832153	0	0.0151786
TCONS_00000992	0	0	0	0	0	0	0	0.0818302	0	0	0.1566	0	0.474774	0	0	0
TCONS_00000993	0.719016	1.19605	0.254235	0.136187	0	0.336331	3.85815e-05	0	1.46022	2.57505	1.31177	1.63011	0.0615161	0	0.629829	0.368731
TCONS_00000994	0.291237	1.1325	0.507043	0.000972302	0.144169	0.48168	0.739528	0.136462	0.635083	5.2273	1.50733	2.64027	0	1.10677	0.75808	0.779464
TCONS_00000995	0	0	0	0.13175	0	0	0	0	0.357795	0	0	0	0	0	0.342132	0.0693328
TCONS_00000996	7.04145	8.13447	0.488023	0.687595	1.91961	1.58347	1.61352	1.63403	45.5401	34.5674	27.8614	27.7412	1.99866	2.49595	29.1688	18.131
TCONS_00000997	1.72409	0.738361	2.03507	1.06213	1.26805	1.77811	1.79309	1.06517	32.5885	30.7185	13.1403	14.9441	0.318311	1.10168	26.645	11.7483
TCONS_00000998	1.09797	0.75289	0.901356	0.966288	0.600139	0.594176	0.733491	1.12101	1.10874	1.81898	0.662443	0.782125	0.843431	1.48635	0.699959	0.858621
TCONS_00000999	0	0	0	0.249576	0	0	0	0	0.264539	0.121015	0.118522	0.0696867	0	0	0.0641896	0
TCONS_00001000	3.53941	3.42921	1.63321	2.2023	2.02825	2.50917	1.93274	3.35977	4.46976	6.13688	2.61809	2.70645	3.23055	3.79088	2.8867	3.51511
TCONS_00001001	0.0405424	0	0.404774	0.378566	0.0714065	0.0813033	0.10248	0.118013	0.105942	0.0471233	0.067891	0.0482967	0.0478108	0	0.044188	0.0840262
TCONS_00001002	0.0268566	0.110208	0.375036	0.32488	0.378425	0.269501	0.10843	0.218877	0.0701074	0.0625694	0.0900424	0.0425787	0	0	0.204511	0.244654
TCONS_00001003	0.103275	0.142487	0.467005	0.479833	0.229041	0.149285	0.384542	0.302895	0.180375	0.114963	0.140541	0.112919	0.0816112	0.0696968	0.205258	0.162147
TCONS_00001004	0.183006	0.266648	0.2009	0.14169	0.0568789	0.0431275	0.109118	0.112818	0.14086	0.0748377	0.179991	0.0428616	0.0254654	0.0245037	0.211779	0.187699
TCONS_00001005	0.173071	0.247857	0.390861	0.209626	0.0609685	0	0.209254	0.0805941	0.270748	0.0808522	0.271127	0.0821373	0.0812769	0	0.112711	0.0572606
TCONS_00001006	0.0563215	0.34257	0.109416	0	0.242638	0.0465611	0.345181	0.129785	0.195149	0	0.0891261	0.067172	0.053964	0.000420282	5.08407e-06	0.101366
TCONS_00001007	0.851167	1.1593	0.250504	0.28258	0.336034	0.369927	0.419306	1.04797	0.109816	0.0934475	0.354278	0.274538	0.0343035	0.0733375	0.242658	0.319803
TCONS_00001008	0	0.14924	0.0157313	0	0	0	0.121734	0.182754	0	0	0.00834806	0.0527441	0.0405025	0.0191871	0.0371121	0.143419
TCONS_00001009	0.357682	0.129012	0.0614049	0.0288765	0.00036285	0.0912083	3.46712e-05	0.0915993	0	0.000135593	0	0	0	1.99584e-06	0	0
TCONS_00001010	0.00163816	0	1.16313e-05	0.0310545	0	0.181435	1.48739e-05	2.96809e-05	0	0.108964	0	1.35867e-05	0.00914909	0	0	0
TCONS_00001011	0.376755	0.00104227	0	0.0245806	0.0758438	0	0.179661	0.282806	0	0	0	0	0.0165076	8.27195e-05	0	0
TCONS_00001012	0.000487567	0	0.00285937	0.00236326	0.000696442	9.99533e-05	0	9.42513e-05	0	0	0	0	0	7.59749e-05	0	0
TCONS_00001013	0.226391	0	0.0698747	0	0	0	0	0	0	0	0.0191831	0.00966934	0	0	0	0
TCONS_00001014	1.00023	0.462075	0.282752	0.219926	0.264257	0.301047	0.555534	0.873413	0.0652945	0	0	0.0396649	0	0	0.0272169	0.0414291
TCONS_00001015	0	0	0	0	0	0	0	0	0	0	0	0	0	0	0	0
TCONS_00001016	4.05572	1.9328	0.112465	0.092835	0.892939	0.953258	1.13176	0.245948	0.275954	0.196475	0.91982	0.318664	0.398463	0.144109	0.0230173	0.105067
TCONS_00001017	0.531592	0	0	0	0	0.0446311	0	0	0	0	0	0.0349448	0	0.100526	0	0
TCONS_00001018	0	0	0.00163846	0	4.23828	1.77952	1.43028	0	0	0	0	0	0	0	0	0
TCONS_00001019	0	0	0	0	0	0	1.16831	0	0	0	0	0	0	0	0	0
TCONS_00001020	0	0	0	0	0	0	0	0	0	0	0	0	0	0	0	0
TCONS_00001021	0.569084	0.000127499	0.151208	0.317412	0.00277397	0.000578296	0.602405	0.237691	0.714789	0.743685	0.464554	0.00102681	0.156828	0.00125583	0.000230647	0.330405
TCONS_00001022	2.64744	1.42259	0	0.000762934	0	0	0	0	3.15838	7.1489	0.841566	1.07637	2.09551	0.906501	0.409542	0.290134
TCONS_00001023	0.0167796	0.0230238	0	0	0	0	0	0	1.1296	1.80563	0	0.253423	0.642042	0.344116	0.091739	0.0652969
TCONS_00001024	0.00363361	0	2.75789e-05	0.00106898	0	0.460428	0	0	0.256034	0.188143	0	0.000240614	0.0470116	0.000474078	5.05902e-05	0.0748848
TCONS_00001025	0	0	0.000119284	0	0.221053	0	0	4.55553e-05	0	0	0.0143297	0	0	0	0	0
TCONS_00001026	1.37426	0.588157	0	0	0	0	0	0	0.104873	0	0.181772	0	0	0.27516	0	0
TCONS_00001027	2.22193	1.90945	0.0291386	0	0.262837	0.195337	0.324178	0.0922272	0.870562	0.690484	0.122618	0.0527622	0.213748	0	0.0225037	0.0279368
TCONS_00001028	0	0.309911	0	0	0	0	0	0	0	0	0	0	0	0	0	0
TCONS_00001029	6.70969e-05	0.056847	0.153933	0	2.13293	4.04648	0.00238578	0.00623978	0	0	0	0	0	0	0	0
TCONS_00001030	0	0	0	0	0	0	0.000114243	0.00444725	0	0	0	0	0	0	0	0
TCONS_00001031	0	0	0	0	0	0	0.401407	0.704929	0	0	0	0	0	0	0	0
TCONS_00001032	0	0	1.17689	0.594084	5.38282	1.96126	0.527511	0.328823	0	0	0	0	0	0	0	0
TCONS_00001033	1.13378	0.310626	0.389334	1.36282	5.92923	12.8179	3.07137	0.102554	0	0	0.0140035	0.0801603	0	0	0	0.0139657
TCONS_00001034	2.17413	0.990326	0.361109	1.34811	3.33981	2.56187	5.43092	1.22004	1.36205	1.07002	0.61839	0.565027	1.40001	0.535011	0.499187	1.05776
TCONS_00001035	0.843638	1.15075	0.989815	0.914006	0.539746	0.105184	0.533219	0.921441	1.73205	0.975886	0.865989	0.375828	1.3386	1.82698	1.68626	1.09381
TCONS_00001036	0.761946	0.801696	0.593891	0.650555	0.544151	0.808002	0.565178	0.463072	1.54401	1.72245	0.782892	1.46766	0.638108	0.812417	1.45244	1.75142
TCONS_00001037	7.66919	10.1412	1.19717	1.9492	2.39309	2.24452	3.06003	2.18022	13.5975	9.2258	8.13157	8.03984	4.30341	3.47788	19.2309	12.4491
TCONS_00001038	0.77611	0.380332	0.123026	0.172496	0.195277	0.148197	0.373852	0.236676	0.0483007	0.042931	0.0618701	0.0146828	0	0.168129	0.0604528	0.0306474
TCONS_00001039	0.824902	0.265601	0	0.191496	0.229421	0.480185	0.567207	0.151618	0	0.305132	0	0	0	0.197058	0.0470042	0
TCONS_00001040	0	0	0	0.0311263	0	0	0	0	0	0.26511	0.126524	0.177163	0.131398	0	0.607664	0.092873
TCONS_00001041	1.38051	0.98323	2.59852	3.14716	2.44215	2.44444	2.31639	1.85054	1.55864	1.83132	1.59917	1.81013	0.944785	0.922148	1.35641	1.43765
TCONS_00001042	0.609356	0.351254	0.00288353	0.00486591	0	0.293991	0	0.767077	0.59066	1.10099	0	0	0	0	0	0.844578
TCONS_00001043	0.0763097	0.171403	0.433058	0.171907	0.414534	1.62383	0.699833	0	0.537127	0.705296	0	0.032928	0	0	1.10653	0.47542
TCONS_00001044	0	0.246305	0.303801	0.460356	0	0	0.528669	1.08787	0	0	0.59827	1.42512	0.149946	0.406089	0.660812	0.744957
TCONS_00001045	0.161482	0	0.132221	0.154544	0	0	0	0	0.944419	0	0.387456	0	0	0	0	0
TCONS_00001046	0	0	0	0	0	0	0.620661	0	0	0	1.02217	0.235442	0	0.0933015	0.229563	0
TCONS_00001047	0.27246	0.773004	0.261146	0.525866	1.31597	0	0.550908	0.433053	0	0	1.83741	2.63117	0.00229708	0	0	0.00350565
TCONS_00001048	0	0	0.0592702	0.0716328	0	0	0	0	0	0	0	0	0.0219326	0	0	0
TCONS_00001049	0	0	0.00326846	0.00333276	0	0	0	0	0	0	0	0	0.0572837	0	0	0
TCONS_00001050	0	0	0.00412618	2.05835	0.700596	0.153307	0.485571	0.00306726	0	0	0	0	0.000160503	0.609009	0	0
TCONS_00001051	0.733646	0.461691	1.83573	1.9943	0.447904	0.621571	1.08539	1.10405	0.259827	1.37965	0.829938	1.2228	0.0453931	0.523572	0.880951	1.52333
TCONS_00001052	0	0	0	0	0.140287	0	0	0	0	0	0	0	0	0	0	0
TCONS_00001053	0	0	0	0	0	0	0	0	0	0	0	0	0	0.000142286	0	0
TCONS_00001054	0.000130688	0.53848	11.9124	7.84463	4.26735	4.24317	5.98157	3.21849	0.000184022	0	0	0.000365553	0.56647	0.00012954	0.000128825	0.000238404
TCONS_00001055	0.503517	0.779033	0.586447	0.275297	0.648217	0.710315	0.703946	1.99873	1.84088	2.01759	2.64214	2.01125	1.40121	0.0402132	3.87569	1.80922
TCONS_00001056	0	0	0	0	0	0	0	0	0	0	0	0	0	0.637977	0	0
TCONS_00001057	0.356166	0.299465	1.03912	1.40523	0.219609	0.55326	0.737726	0.620011	0.494911	0	0.201882	0.345183	0	0.297868	0.171261	0.429359
TCONS_00001058	0	0	0	0	0	0	0	0	0	0	0	0	0	0	0	0
TCONS_00001059	2.71001	1.82699	1.40366	1.25225	0.821698	1.28757	3.00617	3.11908	2.58128	1.03697	4.39714	4.70706	0	0.718307	4.06416	3.38517
TCONS_00001060	0	0	0	0	0	0	0	0	0	0	0	0	0	0	0	0
TCONS_00001061	0.619209	0.450747	1.78105	1.73551	0.601011	0.462262	0.535547	0.47511	0.889731	0.745867	0.974504	1.20894	0.243742	0.146275	2.20418	1.37381
TCONS_00001062	2.84854e-05	3.07611e-05	3.01696e-05	0	0	0	0	3.03181e-05	0.370243	0.30187	0.0595255	2.96741e-05	0	3.0577e-05	2.93689e-05	2.93533e-05
TCONS_00001063	0.0796945	0.0939819	0.00755819	0	0	0	0	0.0132298	10.1256	9.94682	5.01506e-06	0.145053	0	0.0258904	0.0497506	0.00942406
TCONS_00001064	0	0	0	0	0	0	0	0	1.85169	0.139935	0	0	0	0	0	0
TCONS_00001065	0	0	0	0.0483596	0	0.132285	0.0440657	0.153144	0	0	0	0	0.205353	0	0.0474716	0.0724374
TCONS_00001066	0.136919	0.0980329	0.526903	0.744448	0.241189	0.300441	0.25664	0.337285	0.0827591	0.182757	0.0351885	0.0881996	0.18719	0.203907	0.126881	0.13572
TCONS_00001067	0	0	0	0	0	0	0	0.106002	3.29651	4.33706	0	0	0	0	0	0
TCONS_00001068	0	0	0	0	0.0939179	0	0	0.0827854	0.540147	0.578	0	0	0	0	0	0
TCONS_00001069	0	0.0440341	0.0427721	0.12943	0	0.128872	0.0433528	0	0.188872	0	0	0.0340082	0	0.0487044	0	0.0710107
TCONS_00001070	0.0193264	0	0.0385961	0.0424548	0	0	0.117274	0.0675081	0.0505095	0	0.0215723	0	0	0	0	0
TCONS_00001071	0.104704	0	0.18547	0.0577826	0.0614673	0.0350886	0.0703219	0.121914	0.454856	0.815083	0.0781126	0.0275964	0	0	0.113633	0.0577576
TCONS_00001072	0	0	0	0	0	0	0	0	0	0	0	0	0	0	0	0
TCONS_00001073	0.000519845	0.809942	5.57374	0	3.08556	1.53448	1.95624	2.22175	1.18571	0	0.0317946	0.00413587	4.43414	0.2306	0.635634	0.457372
TCONS_00001074	1.21581	0.617494	14.4226	21.7218	6.27084	7.55366	4.93523	4.28615	1.3348	1.5364	1.39789	2.18536	3.79742	2.91415	1.9829	1.95052
TCONS_00001075	0	0.106619	0	0	0	0	0	0	3.9501e-05	0.000251498	2.01104e-05	0	0	0	2.70216e-05	0
TCONS_00001076	0	0	0.0293348	0.268245	0	0.133411	0	0	0	0	0	0	0	0	0	0
TCONS_00001077	0	0	0	0.533751	0	0.242983	0.0798299	0.279986	0	0	0	0	0	0	0	0
TCONS_00001078	0.0324635	0	0.150989	0.125066	0	0.0325984	0	0.037794	0	0	0	0	0	0	0.035258	0.0268606
TCONS_00001079	0	0	0	0.301681	0	0	0.049857	0.115684	0	0	0	0.0391399	0	0	0	0
TCONS_00001080	2.21702	2.14655	0.522801	1.34872	0.706566	0.41032	0.194115	0	0.511527	0	2.53423	1.22143	0.904413	0	5.23809	3.74037
TCONS_00001081	0.12099	0.221055	0.140896	0.180599	0.00835622	0.0237369	0.0313305	0.0331526	0.192713	0.296038	0.404042	0.954383	0.157547	0.135104	1.70766	1.85008
TCONS_00001082	0.54146	0.556902	0.222149	0.250536	0.0355381	0.0437501	0.037572	0.0861621	0.405324	0.505325	0.894879	1.64778	0.223273	0.252793	4.08511	4.05927
TCONS_00001083	1.05229	1.25371	1.47707	1.32116	0.0717896	0.126396	0.167123	0.306643	0.685019	0.648021	1.67006	2.21079	0.2796	0.46959	6.13567	6.01659
TCONS_00001084	11.8696	11.5954	3.48701	1.7668	1.63399	0.843353	0.824784	0.825545	6.15158	4.56962	16.6121	15.1853	4.4858	3.87112	30.5396	29.1282
TCONS_00001085	0.161715	0.231789	0.193411	0.427196	0	0.0649536	0.032598	0	0.168714	0	0.253243	0.179192	0	0.0734743	0.988224	0.671575
TCONS_00001086	2.44307	2.46364	0.577869	0.857139	1.57749	0.97951	1.70918	3.2433	9.16427	8.84178	3.91416	5.66066	1.41678	1.55665	4.3596	3.13498
TCONS_00001087	0.222143	0.20303	1.36117	1.96333	1.2809	1.95758	0.89971	1.26137	0.343035	0.453509	0.710749	0.856539	0.436508	0.476396	0.415641	0.67391
TCONS_00001088	3.8432	0.0995366	1.40576	2.61289	1.94758	2.18201	0.00688619	2.61147	0.00024783	1.7419	2.33695	3.10891	0	2.86821	0.438073	2.4931
TCONS_00001089	0.181175	2.42155	0.644366	0	0	0	1.83712	0.000161643	1.97157	0	0.426745	0.422737	1.54714	0.00474367	1.46851	0.000185455
TCONS_00001090	0	0	0.491921	0.775128	0	0.125213	0.202968	0.393568	0	0.224095	0	0	1.46287	1.3956	0	0
TCONS_00001091	14.2163	12.5587	10.4724	15.1694	9.88607	12.3395	12.953	19.5481	12.1227	13.0218	14.4022	17.628	20.5792	21.316	36.938	23.9419
TCONS_00001092	0	0.108181	0.195356	0.59919	0.000838499	0.000643387	0	0	0	0.00017991	0	0.000429254	0.380249	0	0	0
TCONS_00001093	1.35726	1.10474	4.43203	6.63766	1.20902	2.13815	1.5787	2.09423	0.65569	1.27636	0.777113	1.84794	0.745265	0.705767	1.72132	1.93623
TCONS_00001094	5.20912	5.86245	6.15832	7.69657	10.8677	10.6373	6.82245	6.69003	7.23394	6.22561	6.51551	6.64386	5.63894	4.95644	12.0613	9.82892
TCONS_00001095	1.14407	0.016675	0.0118662	0.00183458	0.0948233	0.00268532	0.00202701	0.0332997	0.000361542	0	0.00125752	0.00192602	0.0244829	0.000269621	0.00243036	0.00329557
TCONS_00001096	2.46988	1.41033	6.02147	5.32595	3.45761	4.35305	5.33002	5.10891	1.02671	0	1.70693	1.3817	1.39944	2.70383	1.13049	1.2751
TCONS_00001097	6.92952	8.5999	5.06476	3.62857	4.5773	4.97387	4.44608	4.21085	7.02306	5.98367	2.45813	2.48733	9.76106	10.5153	4.01821	2.52207
TCONS_00001098	0	0.0297961	0	0	0	0.0291769	0	0	0	0	0	0	0.0683714	0	0	0
TCONS_00001099	0	0	0	0	0	0	0	0	0	0	0	0	0	0	0	0
TCONS_00001100	2.40575	7.75516	0.466917	0.36435	2.17017	1.78801	1.37921	0.963245	0.094902	0	0	0	0.0822018	3.4609	0.070277	0
TCONS_00001101	6.99534	16.3538	0.91985	1.39569	4.93974	5.05651	2.67317	3.98358	0.0385127	0	0.119748	0.18695	0.167747	12.2327	0.417223	0.584836
TCONS_00001102	0.890588	3.34746	0.478642	0.711235	0.493615	0.654753	0.291451	0.639643	0	0	0.156536	0.189682	0	0.299345	0.539028	0.155514
TCONS_00001103	23.5619	26.8436	88.8532	37.2215	220.884	125.445	508.561	884.737	14.3036	1.02847	25.1429	22.2267	15.1549	22.86	0.176026	0.339702
TCONS_00001104	155.016	179.141	376.75	203.858	688.568	418.575	1446.34	2357.31	94.6168	5.03951	159.274	125.346	104.299	134.317	1.51872	2.62875
TCONS_00001105	0.867186	0.334552	54.8131	74.5275	56.3519	58.6096	102.007	252.391	0	0.00122862	2.0425	2.2208	0.294645	0	0.256629	0.389934
TCONS_00001106	0.0940475	0.0971136	0.156739	0.247517	0.712241	0.706343	1.51628	4.18348	0.0246173	0	0.0733659	0.0149839	0.0222569	0.0428199	0	0
TCONS_00001107	0	0	0.0194525	0	0	0.0587474	0.029518	0.511042	0	0	0	0	0	0	0	0
TCONS_00001108	7.92105	4.518	18.1944	41.0076	19.1279	31.9134	10.9313	14.1733	3.14813	10.1331	6.50011	22.5701	47.0326	62.3914	7.51085	13.6893
TCONS_00001109	0.290936	0	0.0608305	0.398879	0	0.263393	0.0961086	0	0	0	0	0	0.214893	1.49513	0	0.149419
TCONS_00001110	18.957	31.0648	17.1968	1.51192	12.7885	4.00805	20.688	14.0275	14.0494	0	14.5561	2.60503	209.899	78.8578	22.8	9.62075
TCONS_00001111	5.60073	5.2464	3.29735	6.35302	2.09199	3.90059	3.63226	7.8257	5.36053	7.4311	7.96199	11.753	3.06312	3.03313	15.0162	12.9879
TCONS_00001112	0	0	0	0.01601	0	0.0312468	0.0641576	0.0364511	0	0	0.0594503	0.0218342	0	0	0	0.0251256
TCONS_00001113	0	0	0	0	1.89598	2.98055	1.72676	0	0.828898	0.282137	0	0	0.241686	1.15192	7.99462	3.11855
TCONS_00001114	0.0004128	0	3.48903	6.36576	0.391189	2.16158	0.00269701	0	0	0.186017	0	0	0.326264	0	0.202204	0
TCONS_00001115	0.114473	0	1.27015	0.34189	1.15517	0	1.13417	0.591441	0	0.000104413	0.184138	0.916419	0.000604698	0.274669	0	0.429033
TCONS_00001116	0.0756601	0.0528426	5.4743	10.9165	2.47501	4.66632	1.55674	1.07248	0.23554	0.13295	0.16357	0.523085	0.0590043	0.0566182	0.580281	0.831743
TCONS_00001117	0	0	0	0	0	0	0.104173	0	0	0	0	0	0	0	0	0
TCONS_00001118	0.627616	2.01282	1.18867	0	0.79933	1.05487	1.36228	1.13974	3.51034	2.58192	3.20693	1.95653	2.72951	2.9738	2.6687	1.9222
TCONS_00001119	0	0	0	0.0330866	0	0.153361	0	0	0	0	0	0	0	0	0	0
TCONS_00001120	0.943584	1.23991	1.45679	1.8224	1.50617	1.87873	0.860695	1.05998	2.88098	0.578837	0.473377	0.969055	1.5951	1.59433	0.00643885	0.6488
TCONS_00001121	0	0.141847	0.113571	0.507276	0.000119572	0	0.411318	0.626351	0	0.491754	0.187896	0	0	0	0.308467	0.766025
TCONS_00001122	0.156736	0	8.91595e-05	0.00680276	0	0.37499	0.000345417	0.000117098	0.000521786	0.865115	0.00010387	8.58849e-05	0	0.000157258	0	0.000827047
TCONS_00001123	0.0364174	0	0	1.09602	0.0770343	0.000106423	0.087318	0.331354	1.96709	3.25057	0	0.00537495	0.00180909	0.438141	0.770973	0
TCONS_00001124	0	0	0	0.0992241	0	0	0	0	0	0	0.228115	0	0	0	0	0.111111
TCONS_00001125	9.37776e-05	0	0.198456	0	0.000155003	0	0.000163933	0.000325079	0.000131447	0.000439916	0	0.3745	0	0	0	0
TCONS_00001126	3.23674	3.70543	3.58926	4.72522	0.827664	1.64197	1.76467	3.42769	0.0032233	3.18326	3.18126	5.55547	2.67418	2.10151	3.68261	3.42588
TCONS_00001127	1.83748	0.559468	0.196723	0.395909	0	0	0	0	0	0.732375	0.220572	0	0	0.61946	0	0.445524
TCONS_00001128	0.981451	1.07618	0.234988	0	0.976816	0	0.678346	0.113554	4.13021	0.000747427	1.97022	0.00354599	0	0	0	0.624322
TCONS_00001129	8.04269	6.47965	4.06446	4.91427	2.29933	2.08196	3.12768	3.60102	7.18937	5.66378	6.53309	7.11948	3.11928	2.63956	5.77723	5.14518
TCONS_00001130	7.01191	10.0488	6.6924	6.28388	7.53985	6.9327	7.07619	5.5308	11.3774	5.59906	10.6764	7.77459	24.5779	15.5214	9.49699	5.9559
TCONS_00001131	0	0	0	0	1.25808e-05	0.0332275	0	0	0	1.22297e-05	0	0	0	0.0643994	0	0
TCONS_00001132	0.67851	0.685245	0.104698	0.102552	0.260462	0.122361	0.0792122	0.215314	0	0.204578	0.962187	0.702924	0.654956	0.181871	0	0.0268631
TCONS_00001133	0.297154	1.03219	0.220096	0.0831994	0.421013	0.443004	0.336808	0.34265	0.120941	0	1.3252	0.337803	0.741047	0.625786	0.176316	0.000112582
TCONS_00001134	0	0	0	1.51844e-05	0	0	0	4.14975e-05	0.00132544	0	0	0	0	0.000610682	0.054233	0
TCONS_00001135	0.621392	0.383836	0.181872	0.339343	0.187089	0.24594	0.317602	0	0.0804545	0	1.46485	1.52456	0.000116258	0.628967	1.76857e-05	0.26371
TCONS_00001136	0.362406	0.306686	0.0622569	0	0.111178	0.0529663	0.115835	0.12774	0	0	0.203295	0.201228	0	0.0856569	0.0446603	0
TCONS_00001137	5.75683	4.22156	0.551636	0.44578	0.742732	1.07076	1.21736	1.69297	0.476155	0.0710421	5.07157	4.33784	2.03423	1.30323	0.286446	0.840151
TCONS_00001138	0.897805	0.692443	0.236522	0.274181	0.348057	0.217693	0.232976	0.277503	0.117879	0.0746575	1.2523	1.07919	0.17231	0.245309	0.131591	0.312955
TCONS_00001139	0.3405	0.442714	0.119322	0.0983967	0.189382	0.161679	0.181311	0.0208667	0	0	0.319985	0.356047	0.126896	0.203828	0.0195459	0.148625
TCONS_00001140	0.654592	0.32242	0.156717	0.10077	0.276706	0.0525455	0.0264329	0.274364	0.0683579	0.0609879	0.204812	0.103799	0.0616423	0.0595157	0.113957	0.195177
TCONS_00001141	0	0	0	0	0	0	0	0	0	0	0	0	0.00118108	0	0	0
TCONS_00001142	0	0	0	0	0	0	0	0	0	0	0	0	0.000187174	0	0	0
TCONS_00001143	5.02879	5.87964	5.89495	9.40788	3.95386	3.9726	3.98974	4.48923	9.79637	11.5472	6.69303	9.88345	2.79456	3.47295	34.2381	18.1684
TCONS_00001144	1.55276	0.432836	0.180892	0.305309	0.281258	0.396293	0.000690793	0.00116183	1.97169	3.48908	0.00541769	12.115	0.423649	0.329615	6.89531	2.72968
TCONS_00001145	3.36865	2.21343	2.94779	4.40383	1.23687	0.97714	0.00140129	0.00187153	1.6716	1.88423	0.00141849	4.28853	0.927517	1.82086	3.17618	1.18865
TCONS_00001146	2.35873	1.19592	0.379129	0.682259	0.937874	1.67743	2.27083	3.19596	11.8245	21.7166	28.4728	27.9057	1.31226	0.647175	75.7095	42.697
TCONS_00001147	0	0	0	0	0	0	0	0	0	0	0	0	0	0	0	0
TCONS_00001148	0.000145736	0	0.520035	0.764807	0	2.00648	0.750469	0.900657	0.588698	0	0.932094	1.23047	0	0.000108579	0.521401	0.81603
TCONS_00001149	0	4.09841	0.611693	0.433527	0.375099	0	1.7549	0.828724	11.5459	0.700957	0	0	1.61073	3.15953	48.221	13.1658
TCONS_00001150	0	0	0.218328	0.107973	0.23096	0.164283	0.199086	0.171777	0.600031	0.228335	0.146303	0.18245	0.0774152	0.111876	0.107315	0.231158
TCONS_00001151	0.00866321	0	0.00548679	0.0147587	0.0075126	0.0275751	0.0949441	0.0651206	0.0609951	0.042868	0.0307684	0.0594213	0.568595	0.653625	0	0.0110049
TCONS_00001152	0.000749546	0	0.000789746	0.000717138	0.000775157	0.000700838	0.000681961	0.000688461	0.000683939	0.000693848	0.000693416	0.000682145	0.000676554	0.000679557	0	0.000731186
TCONS_00001153	0	0	0	0	0	0	0	0	0	0	0	0	0	0	0	0
TCONS_00001154	0.746507	1.0018	0	0.00772867	0	0	0	0	114.834	100.444	0.0157085	0.0336166	0.0332845	0.0320509	0	0.0233767
TCONS_00001155	0	0	0	6.12657e-06	0	0	0	0	0	0	0	0	0	0	0.00528182	0
TCONS_00001156	0	0	0.0441951	0	0	0.0790844	0	0	0	0.0884086	0.0331768	0.0468732	2.8812e-05	0	0	1.05383e-05
TCONS_00001157	0.100146	0.0592912	0	0.143865	0.0377338	0.0988309	0.123199	0	0.15797	0	5.24938e-05	0	0	0.274967	0.343531	0.39997
TCONS_00001158	8.31499e-06	0.0652971	0	0	1.82885e-05	5.94436e-06	0.0716116	6.30215e-05	0	0	1.05468e-05	0.0450596	0	0	0.00882798	0.146836
TCONS_00001159	0.137491	0	0	0.0114954	0.052676	0.0618894	1.51744e-05	0.088182	0	0.00153377	0.0185682	0	0	0	0	0
TCONS_00001160	0.0787569	0	0.075434	0.0886464	0	0	0	0	0	0.0886662	0.0373792	0.156567	0.121869	0	0	0.334198
TCONS_00001161	8.86641e-05	0.000101376	0	8.94281e-05	8.29821e-05	8.81901e-05	8.05824e-05	0.0337851	0.000106709	0	0.183437	0.0570935	0.0685407	9.88664e-05	0	0
TCONS_00001162	0	0.0943132	0	4.06336e-06	0	0	0	0	0	0	0.0874786	0	0	0.0737066	0.53801	2.0789e-05
TCONS_00001163	0	0	0	0	0	0	0	0	0	0	0	0	0	0	0	0
TCONS_00001164	0.635949	0.431903	0.145202	0.100297	0.260831	0.226801	0.229715	0.162312	0.228055	0.302606	0.165025	0.277647	0.144348	0.495834	0.295336	0.549897
TCONS_00001165	0	0	0	0	0	0.0408549	0	0.0473165	0	0	0.13658	1.12336	0	0	0	0
TCONS_00001166	0	0	0	0.0193378	0	0	0.0386215	0	0.0024852	0	0	0.0424023	0	0.0157594	0	0.0977906
TCONS_00001167	0	0.158635	0	0	0.47589	0	0.514751	0.264325	0	0.121097	0.1296	0	0	0	3.69132e-06	0
TCONS_00001168	0.970796	0.654456	1.20097	0.953169	1.25457	2.05789	2.19903	1.72626	0.0334192	0	0.702434	0.97234	0	0	0	0
TCONS_00001169	0.0402708	0	0.279085	0.212165	1.35137	0.599587	0.265011	0.205078	0	0	0	0	0	0	0	0
TCONS_00001170	0	0	0	0	0	0	0	0	0.0807558	0	0	0	0	0	1.07219e-05	5.65111e-06
TCONS_00001171	0	0	0.000496135	0	0	0	0	0	0	0.0235422	6.03361e-05	9.53776e-05	0.0444058	6.87033e-06	0.113255	0
TCONS_00001172	1.46567	0.837576	2.35575	3.16547	7.02786	8.43242	9.39356	8.36937	0	6.55402e-05	1.44879	2.15667	6.28311e-05	0	0.221768	0
TCONS_00001173	0.0027132	0	0	0.00446	0.00477847	0.00814696	0.00550817	0.00631904	0	0	0	0.0021638	0	0	0.00593992	0.0090184
TCONS_00001174	0.00271994	0	0	0.00447116	0.0047903	0.00816756	0.00552177	0.00633487	0	0	0	0.00216918	0	0	0.00595468	0.00904114
TCONS_00001175	0.18111	0.14876	0.523024	0.64936	0.00275004	0.303739	1.27842	0	0	0.314339	0.176825	0.247394	0.201896	0	0.577307	0.559648
TCONS_00001176	0	0.130927	0	0	0.139767	3.93723e-05	0	0.98895	0	0	0	0.0614736	1.85235	0	0.000823235	0
TCONS_00001177	0.752184	0.80439	3.23923	1.71965	1.80032	1.70562	2.63906	1.48176	6.77597	3.01942	1.45529	2.25787	3.27427	2.90551	2.54728	3.88486
TCONS_00001178	0	0	0.02435	0.0396744	0.0641231	0	0	0	0.0956514	0.0843648	0	0.0291383	0.0770041	0	0.0390668	0.0293142
TCONS_00001179	0.5158	0.320698	3.43643	4.81313	1.72862	2.11581	3.11017	0.00298098	5.33137	5.6537	2.04441	2.44303	0	2.06131	3.65356	5.29906
TCONS_00001180	0.00086983	0.000867451	0.550354	0.894251	0.000221763	0.000817096	0.000866203	1.19767	0.000867708	0.000872278	0.000864439	0.000685934	0	0.000869866	9.98283e-05	0.000279319
TCONS_00001181	1.23096	1.55285	24.8962	32.5697	34.0597	38.123	24.6188	14.3384	17.9731	13.6924	0.297997	0.323542	0.679655	0.506601	0.654897	1.17442
TCONS_00001182	0	0	0.000698257	0	0.000652643	0.000649273	0.00131208	0.000680539	0	0	0	8.10444e-05	7.99103e-05	8.16323e-05	8.21231e-05	0.000145901
TCONS_00001183	0.48469	0.41715	0.360773	0.386776	0.8785	1.08167	0.126696	0.145299	0.0431521	0	0.0331853	0.0331811	0.0979035	0.0948903	0	0.103669
TCONS_00001184	5.06861e-05	0	12.9553	21.1787	12.579	15.4283	8.5145	5.47057	0	0.00573293	0.0517529	0.0917512	0.0820439	0.338169	0.0149942	0.0695903
TCONS_00001185	0	0	3.57221	2.95912	3.71978	2.62113	2.08867	2.52635	2.79553	3.89366	0.0283441	0.0224776	0	0	0.123642	0.280798
TCONS_00001186	0	0	0	0	0	0	0	0	0	0	0	0.0293015	0	0	0	0
TCONS_00001187	0	0	0	0	0	0	0	0	0	0	0	0	0	0	0	0
TCONS_00001188	0.0902818	0.137991	0	0	0	1.83521e-05	0	0	0.352503	0.423258	1.01197	0.818814	0	0	4.76809	2.03894
TCONS_00001189	1.1489e-06	0	0	0	0	0.0532413	0	0	1.10869e-05	0	0	0	0	0	0.0793734	0.449475
TCONS_00001190	0	0	0	0	0	0	0	0	0	0	0.12543	0	0	0	0	0
TCONS_00001191	0.104976	0	0	0	0	0	0	0	0.136472	0.12334	0	0.0826191	0	0	0.566779	0
TCONS_00001192	0	0.0060698	0.169882	0.899246	0.104986	0.203363	0	0	0	0	0.113042	0.314017	0	0	0	0
TCONS_00001193	0	0	0.0914002	0.181919	0	0.00309174	0	0	0	0	0.192582	0	0	0	0	0
TCONS_00001194	0	0.000351267	0	0.0789589	0.00032707	0	0	0	0	0	4.86376e-05	0.000334808	0	0	0	0
TCONS_00001195	0	0	2.98293e-05	0.00909722	0.0256196	1.25798e-05	0	0	0	0	0	0.038392	0	0	0	0
TCONS_00001196	0	0	0	0.298903	0	0.0544845	0	0	0	0	0	0.0425738	0	0	0	0
TCONS_00001197	0	0	0.0202194	0.200849	0	0.0916229	0	0	0	0	0	0.168641	0	0	0	0
TCONS_00001198	0	0	0	0	0	0.0269501	0.0271075	0	0	0	0	0.0685549	0	0	0	0
TCONS_00001199	0	0	0.0136296	0.112481	0	0.0205335	0	0	0	0.0476068	0.228617	0.24035	0	0	0	0
TCONS_00001200	0	0	0	0	0	0	0	0	0.132421	0.944326	0	0	0.0596842	0	0	0
TCONS_00001201	0	0	0	0	0	0	0	0	0	0	0.114998	0.242102	0	0	0	0
TCONS_00001202	0	0	0	0	0	0	0	0	0	0	9.90023e-06	2.62436e-06	0	0	0	0
TCONS_00001203	0.540926	0.623094	0.28096	2.83998	0.101861	0.239915	0.10894	0.817829	91.825	81.7079	21.92	12.793	1.52574	0.959393	12.9048	8.5787
TCONS_00001204	0.137946	0	0	0	8.1962e-06	0	2.6827e-05	0	0	0	0	0	0	0	0	0
TCONS_00001205	0	0	0	0.000968989	1.2051	2.62279	0.0158512	0	0	0	0	0	0	0	0	0
TCONS_00001206	0	0.0433576	0.666498	0	1.37239	0.559326	0.389801	0	0.125599	0.456487	0.563556	0	0.318077	0	0	0.267782
TCONS_00001207	6.45613e-05	0.0746022	0.521494	0.728607	0.581307	0.546956	1.22989	0.000444796	0.000341103	0	0.00144751	0.000137424	0.0727414	0.0301296	0.129044	0.000242056
TCONS_00001208	0	0	0.699507	0.650237	0	0.978673	0.42899	0	0	0	0	0	0	6.81959e-05	0	0
TCONS_00001209	0	0.000969249	0.184729	0.0427721	0	0	0.19085	0.165241	0.809935	0.0121214	0.00054789	0	0	0	0.210637	0.000745993
TCONS_00001210	1.57223	2.09197	0.831888	0.590006	1.12807	2.23624	2.80402	4.96266	6.50024	6.32125	4.64175	5.19905	1.2285	1.21123	6.70647	16.4686
TCONS_00001211	0	0	1.26784	0.705807	1.60722	1.13626	2.12022	0.769146	0	0	0	0.0381394	0.08282	0	0.0597972	0
TCONS_00001212	0.191149	0.0015457	0.776269	0.142692	2.44666	0.662434	0.220886	1.33163	0.180199	0.355614	0.0774684	0.165107	0.0419762	0.0206473	0.013476	0.547859
TCONS_00001213	0	0	0	0	0	0	0	0	0	0	0	0	0	0	0	0
TCONS_00001214	0.0220108	0.0227148	0.00733495	0.00603581	0	0	0.0111547	0.0384457	0.0575999	0	0.380303	0.657234	0	0.0250502	0.0360821	0.10051
TCONS_00001215	0	0	0.0126232	0	0	0	0.0191786	0	0.148677	0.0440599	0.190475	0.331418	0	0.129386	0	0.0471687
TCONS_00001216	0	0	0	0	0	0	0	0	0.0907508	0.0803897	0.128879	0.543022	0	0	0	0
TCONS_00001217	1.67779	0.805703	0	0.0140524	0	0	0	0	0.0335065	0.0593982	0.0571233	0.21405	0.272499	0.291474	0	0
TCONS_00001218	3.90316	5.29461	1.56416	0	2.01084	1.25865	2.77339	1.65221	3.1558	4.48783	2.96156	3.1382	3.07158	5.76807	3.90006	5.19268
TCONS_00001219	0.96018	0.704514	0	0.790298	0	0	0	0	0	0.587883	0.935447	0	0.396074	0.28109	1.03291	2.0252
TCONS_00001220	0.568747	0.95089	0.596893	0.378755	0.316344	0.180296	0.150946	0.2091	0.156207	0.279243	0.63593	0.355624	0	0	2.04967	3.61754
TCONS_00001221	0.0458427	0.0235493	0.152506	0.176335	0	0.0229904	0.0231594	0.0533751	0	0	0.0255999	0.05457	0	0	0.0748899	0.835746
TCONS_00001222	0.155561	0.074688	0.0400128	0.242872	0.101397	0.187564	0.034294	0.217409	0	0.0253386	0	0.0493314	0.00560662	0.0560902	0.00277895	0.545566
TCONS_00001223	0.985604	0.423425	0.0544208	0	0	0	0.11718	0.664564	0	0	0	0	0	0	0	0.212246
TCONS_00001224	2.12105	0	0.260113	0.791489	0.877094	3.54907	0.375371	0.960929	0	0	0.218853	0	0	0.782514	0.196053	1.05008
TCONS_00001225	0.161568	0.0294404	0.0633562	0.198021	0.0502156	0.123726	0.00963674	0.0774693	0.0497534	0.0440288	0.0317748	0.0454248	0.022491	0.0432714	0.135084	0.773472
TCONS_00001226	0.0558369	0.0641406	0.0827559	0.156397	0	0.0683146	0.0377775	0.0577975	0.0162476	0.0574202	0.0138208	0.0346273	0	0	0.0950558	0.799011
TCONS_00001227	0.0292063	0.0352449	0.0552012	0.13335	0.00857296	0.0682067	0.0296507	0.0793597	0	0.0337738	0.0271036	0.0232961	0	0.0221721	0.181195	0.788853
TCONS_00001228	0.250575	0.105674	0.0638666	0.189761	0.0555637	0.137485	0.0342634	0.192733	0.0110492	0.0865757	0.0187856	0.0425401	0.0175639	0.0158389	0.215949	1.47055
TCONS_00001229	0.525082	0.441953	0.198687	0.371362	0.262246	0.521552	0.246706	0.552151	0.0205314	0.0271794	0.0392672	0.0656545	0.0743148	0.0981754	0.339008	2.08125
TCONS_00001230	0	0	0	0	0	0	0	0	1.59171	1.19046	0	0	0.566137	4.18506	0	0
TCONS_00001231	0	0	0	0	0	0	0	0	0	0	0	0.0284062	0	0	0.155941	0.0444658
TCONS_00001232	13.5817	24.3045	0	0.119063	0	0	0	0	12.3289	15.8385	0.120994	0.0848016	0.377399	0.122195	0.349047	0.222209
TCONS_00001233	0.576103	1.5873	0	0	0	0	0	0	3.01164	1.51119	0	0	0	0	0	0.0770533
TCONS_00001234	0.435992	0.427456	0	0	0	0	0	0	0	0	0	0	0	0	0	0
TCONS_00001235	0.938744	0.613906	0	0	0	0	0	0	0	0	0	0	0	0	0	0
TCONS_00001236	0.530836	2.35529	0	0	0	0	0	0	0	0	0.174626	0	0.572268	0	0.0689747	0.0675213
TCONS_00001237	7.41875	5.16559	18.4115	11.6603	6.42717	6.11241	6.47937	5.00213	2.96132	1.81517	11.329	8.18314	12.1158	16.448	11.7018	11.9935
TCONS_00001238	1.51953	1.48855	0.490128	0.288852	0.254847	0.0547448	0.21923	0.206892	1.00555	0.235598	0.715073	0.697657	3.6993	2.49596	0.58279	0.964332
TCONS_00001239	4.77982	5.56221	0.311575	0.776056	0.708538	0.7092	1.1443	0.225535	2.29522	0	1.65055	2.00017	8.91489	5.50587	1.67016	2.56998
TCONS_00001240	1.65089	2.03499	0.587074	0.568267	0.133708	0.397336	0.283995	0.502059	0.174861	0.365491	0.878487	1.62743	8.04031	3.82155	1.44874	1.79699
TCONS_00001241	0	0	0	0	0	0	0	0	0.606245	0.833865	0	0.113929	0.599387	0	0.585047	0
TCONS_00001242	0.000954981	0	0	0.00236087	0.2364	0.000287594	0.000218068	0.0199967	0.915624	1.49243	0.000403681	0.328349	0.00319901	0.00171648	0	0.000885446
TCONS_00001243	0	0	0	0	0	0	0	0	0	0	0	0	0	0	0	0
TCONS_00001244	0	0	0	0	89.1514	98.8354	0.185429	13.8537	0	0	0	0	1.59501e-06	1.60386e-06	0.0665559	0
TCONS_00001245	0	0	0	0	115.953	138.809	0	23.0242	0	0	0	0	0.285663	0.281625	0	0
TCONS_00001246	0	0	9.25654	8.104	0.759934	0.464198	0.0988114	0.438331	2.95642	2.04672	0	0	0.873761	0	0	0
TCONS_00001247	0.425308	0.321293	23.2855	7.41498	0.707564	1.48747	0.747929	1.59788	0	0	0.0387425	0	8.94699	9.94939	0	1.97961e-06
TCONS_00001248	0.378609	0.333303	0.2433	0.100831	0	0	0.000332131	5.14653e-05	1.46997	1.67326	0.606652	0.409333	0.315939	0.627967	0	0
TCONS_00001249	0.326051	0.311809	0	0	0	0.0615327	0.143679	0	0	2.42491	0.019413	0	0.0969922	0.257259	0.0212131	0
TCONS_00001250	0.0921838	0.826535	0.87945	0.452982	0.0639724	0.0222693	0.273987	0.213177	36.6268	23.4585	0.149823	0.195387	0	0.044038	0.0125236	0
TCONS_00001251	9.95881	15.4715	7.50058	2.40152	1.13521	2.11581	2.48931	2.14863	38.0003	58.6958	5.67041	4.78798	6.73106	9.61389	0.0747692	0.0240475
TCONS_00001252	0	0	0.41392	0.294883	0	0	0.217072	0.137423	0.504803	0.793478	0	0	0	0.0258496	2.11765e-06	0
TCONS_00001253	0	0	0.251566	0	0	0	0	0.0776996	0.749125	0.775124	0	0	0	0.37208	8.50902e-06	0
TCONS_00001254	0.189164	0.308755	1.07338	0.963207	0.147452	0.198001	0.280882	0.402756	31.654	29.2314	0.067014	0.0672237	0.315535	0.327034	0	0
TCONS_00001255	0	0	0	0	0	0	0	0	0	0	0	0	0	0	0	0
TCONS_00001256	0	0	0.0168045	0.0345874	0	0	0	0.0440493	0	0	0	0.010036	0	0	0	0.0104665
TCONS_00001257	0	0	0.0177993	0	0.39661	0.482939	0.0135305	0.0155539	0	0	0.0744775	0.021258	0	0	0	0
TCONS_00001258	0.072194	0	0	0	0.454066	0.468257	0.0363458	0	0	0	0	0.19978	0	0	0	0
TCONS_00001259	0.0646859	0.0662253	0.0214902	0	0.170902	0.649536	0.032598	0	0	0	0.14471	0.0255989	0	0	0	0
TCONS_00001260	0	0	0	0.0583367	0.746459	0.780448	0	0	0	0	0.474268	0.223431	0	0	0	0
TCONS_00001261	0	0	0	0.0544336	0.434351	0.694703	0	0.172216	0	0	0	0.0776968	0	0	0	0
TCONS_00001262	4.22049	3.19636	4.86062	6.04701	2.51428	2.67615	2.50997	2.84244	8.75741	6.58974	4.64396	4.7314	7.51349	4.88994	23.2693	9.44988
TCONS_00001263	0	0.158672	0	0.22477	0	0	0	0	0	0	0.355094	0	0	0.936673	0.172137	0
TCONS_00001264	0.210305	0.22968	0.230815	0.631115	0.217879	0.111533	0.250684	0.633821	0.485494	0.831788	0.124136	0.187085	0	0.112619	0.256771	0.369672
TCONS_00001265	0	0.0783443	0.154106	0.474536	0	0	0.310005	0.181104	0.201533	0.184418	0	0.0608128	0	0	0	0.191769
TCONS_00001266	0	0	0.157499	0.120919	0.22871	0.299219	0.567418	2.10672	0	0	0	0	0	0	0.028367	0
TCONS_00001267	0	0	0.0438869	0.0188601	0	0	0.35536	0.0618503	0	0	0	0	0	0	0	0
TCONS_00001268	0	0	0.0439599	0.0289585	0.0697222	0.224742	0.147037	0.814365	0	0	0	0	0	0	0	0
TCONS_00001269	0	0	0.0637633	0.0352053	0.112679	0.0642351	0.322418	1.37784	0.0834321	0	0	0	0	0	0	0.0794038
TCONS_00001270	0	0	0	0	0.161029	0.27732	0.453645	1.48921	0	0	0	0	0	0	0	0
TCONS_00001271	0	0	0.138107	4.91123e-05	0.363072	1.29677e-05	0.303074	0.383356	0.216287	0.737603	0.00321087	0	0	0	0	0.00120282
TCONS_00001272	0	0	0.510873	0.565151	0.571446	0.871133	1.70171	6.23848	0.282839	1.00197	2.39982e-05	0	0	0	0	5.66244e-06
TCONS_00001273	0	0	0.73847	0.384365	1.00962	0.408377	2.73604	4.45004	0.166636	0.265853	0	0	0	0	0	0
TCONS_00001274	0	0.280958	0	0.15148	0.365472	0.143251	0.166511	0	1.21311	0	0	0.235597	0	0	0	0.145339
TCONS_00001275	0	0.000107585	0	0.0071929	0.261848	0.0398408	0	0	0	0	0	0	0	0	0	0
TCONS_00001276	1.84864	1.6646	3.858	5.71074	2.62654	3.31397	2.54329	2.91397	0.00217755	0.331214	2.96081	2.98737	0.693051	1.24704	6.42859	2.65164
TCONS_00001277	0.595438	0	0	0.183697	0.000478561	0.152097	0	0	0.648246	0	0.292447	0.562828	0	0	1.44018	0.53547
TCONS_00001278	0.667246	0.000244754	0.177635	0.0782604	0.959304	0.306226	0	0.000427472	0	0	0.00133465	0.000305932	0.000207163	0.00115509	0	0
TCONS_00001279	1.54829	2.66614	3.14835	1.39758	4.01719	4.62182	4.04102	5.46447	1.81397	1.77546	2.93445	1.52224	2.29821	0.992628	3.282	2.41923
TCONS_00001280	0.218542	0.44958	1.77089	2.9624	1.01568	2.20712	1.35846	3.6472	0.946503	0	0.750589	0.471836	1.05665	2.03136	1.4241	1.19846
TCONS_00001281	1.04793	0	0.107589	0	0.209786	0	0	0.188951	0.463969	1.12209	0.0669017	0.659241	0.138748	0.134938	0	0.450601
TCONS_00001282	0.143624	0.129209	0.0916271	0.232746	0	0.381968	0.0849341	0.898171	0	0	0	0.496784	0	0	0.137244	0.377259
TCONS_00001283	0.00235202	0.0444684	8.32918	2.86506	8.70737	9.01023	0.751834	2.1404	0.766001	0.435013	1.79777	1.46777	0.178977	0.212899	0.630093	0.657266
TCONS_00001284	2.11457e-06	0.0423215	0.100526	0	0	0	0	0	0	0	0	0	2.97524e-06	0	0	0
TCONS_00001285	0	0	0	0	0	0	0	0	0	0.000925916	3.44825e-05	0.0253528	2.97524e-06	0	0.000179499	0
TCONS_00001286	0	0.00277406	5.54906	5.45558	2.71164	2.57394	0.108802	0.166938	0	0	0	0	0.00262325	0.00267029	0	0.000219322
TCONS_00001287	0.043267	0	0	0	0	0.091196	0.0468503	0	0	0	0	0	0	0	0	0.187774
TCONS_00001288	0	0	0	0.0295594	0	0.0432129	0	0	0.0205464	0.195344	0.103033	0.35333	0	0	0.327033	0
TCONS_00001289	0.123875	0.0916277	3.16737	4.52132	1.57227	3.10814	0.531296	0.00183379	0.197494	0.000222914	0.162526	0.392926	0	0	0.00343596	0.045113
TCONS_00001290	0	0	0.216731	0.255736	0.819653	0.676845	0.023508	0.0812747	0	0	0.025989	0.0369272	0	0	0	0
TCONS_00001291	0	0	0.213102	0.265586	0.39241	0.271631	0	0	0	0	0	0.00771638	0	0	0	0
TCONS_00001292	0	0	0.187433	0.258043	0.082702	0.400347	0.0237179	0	0	0	0	0	0	0	0	0
TCONS_00001293	0	0	0.0891644	0.171796	0.236015	0.53758	0	0	0	0	0	0.0354528	0	0	0.0243272	0
TCONS_00001294	0.153531	0	0.285472	0.17326	0.370375	0.394716	0.201096	0.394943	0	0	0.241676	0.17546	0	0	1.12122	0.0796952
TCONS_00001295	0.891756	2.32059	9.05735	8.29119	24.6485	23.4902	9.23123	5.84532	4.94448	2.46404	10.1501	11.0015	0.743099	2.11568	35.4527	16.8901
TCONS_00001296	0.823381	0.000275312	2.22842	2.37786	0.00111624	1.35157	2.20295	0.000582165	0.00668788	0.868714	2.94095	0.630135	0.852923	0.0498835	9.5444	3.71542
TCONS_00001297	0	0	0.14193	0.118325	0.283058	0.593146	0.107375	0	0	0	0	0.126432	0	0	0.173466	0
TCONS_00001298	0.170672	0.000450095	0	0	0.0569774	0.24967	0.722716	0.151488	1.01773	5.70697	0.00066548	0.00181649	4.55321	0.989437	0.00354753	0.00363498
TCONS_00001299	0.0873115	0.406872	0.995958	0	0.9973	0.00617226	0.43236	0	0.250194	0.922446	0.81653	0.0778561	0.358245	0	0.497845	0.807522
TCONS_00001300	11.0907	6.79624	7.33131	9.95516	3.84527	4.59089	3.96282	7.80408	8.48277	7.03832	13.9647	11.0731	9.63931	19.9595	16.4197	14.6483
TCONS_00001301	3.22923	1.40475	4.90931	2.63923	1.93851	3.2848	3.57776	2.26189	1.82111	2.63403	4.075	3.70225	3.20089	4.79866	7.68231	4.67771
TCONS_00001302	34.049	44.199	36.7461	25.411	33.1408	30.7099	37.9698	44.905	69.3358	40.9586	59.8183	49.8811	44.0174	45.814	153.118	82.38
TCONS_00001303	0	0	15.2152	40.5271	14.1877	26.1035	7.41619	8.76737	0	15.9611	1.06144	21.0794	0	0	8.64939	9.88641
TCONS_00001304	9.7664	6.56967	11.9243	14.4575	8.82293	7.52714	10.4726	15.3737	22.3029	20.9512	15.4143	25.0739	2.98651	6.67985	28.1204	32.0065
TCONS_00001305	0	0	0	0	0	0	0	0	0	0	0	0	0	0	0	0
TCONS_00001306	0	0	0	0.142307	0	0.0400997	0.0185537	0.071979	0	0.0227655	0	0.000125562	5.23839e-05	0	0	9.31832e-05
TCONS_00001307	0.065769	0.297753	0.0848143	1.71859e-05	0	0.000539938	0	0	0.000171707	0	0	0	0	0	0	0
TCONS_00001308	1.86457e-05	0	0	0.374216	0.114262	0	0	0.191008	2.73132e-06	0	0.217162	0.0680152	0.000152053	0.642112	0	0
TCONS_00001309	0	0.000366344	0.169106	0.374357	0	0	0	0	0.040905	0	0	0	0.183887	0	1.35871e-05	0
TCONS_00001310	0	0.0348336	0.362446	6.46428e-06	0	0	7.31376e-05	0.000352891	0	4.41295e-06	0.119537	0.259991	0.0420607	0	0	0.0124247
TCONS_00001311	0.177786	0	1.56215	0.00211284	0.435531	0.405972	0.967681	0.549223	0	0	2.88119	3.57768	1.68817	4.84413e-05	0.076555	0.258601
TCONS_00001312	0	0	0.0506234	0	0	0.077398	0	0	0	0	0.863819	0	0	0	0	0
TCONS_00001313	0	0	0.295819	0.920544	0.505644	0.00871147	0.185292	0.010131	15.4416	10.98	0.271443	0.166367	0	0	0	0
TCONS_00001314	0	0	0.0303949	0.188267	0.0402301	0.0229098	0.0692368	0	0.477302	0.744004	0.05102	0	0	0	0	0
TCONS_00001315	6.90196	4.47856	8.94781	3.22731	8.03994	8.32456	9.14136	2.21854	5.13723	10.8687	5.21827	6.39411	5.3562	5.11218	2.64894	8.86099
TCONS_00001316	1.76196	1.21959	1.63827	0.456231	1.61184	0.79394	1.1937	2.25606	1.28011	2.38149	1.11925	1.78906	2.27401	0.821619	1.61575	2.16792
TCONS_00001317	0	0.42468	0	0	0.0471742	0	0	0	0	0	0	0	0	1.27703	0	0.0098096
TCONS_00001318	0.00170248	2.00227	2.58463	11.3625	0.139647	0.00084367	1.26455	2.78875	5.99046	1.66892	3.64893	3.71567	0.855376	3.25175	7.56465	1.81858
TCONS_00001319	9.52241	16.9487	1.41962	0.194291	1.17665	1.13934	20.9883	2.72571	121.432	200.645	5.02404	2.84901	7.78986	5.26041	9.35697	2.21852
TCONS_00001320	2.44221	1.54025	0	0.109658	0	0.21877	0.993665	0	2.66618	1.51182	0.963258	0.69729	0	0	0.2572	0.280913
TCONS_00001321	2.95258	10.314	0.0721229	0.650992	1.16621	0.123034	3.59692	1.65752	40.2526	23.0371	0.577735	1.48318	3.62384	1.72218	4.17277	1.77137
TCONS_00001322	0.00258651	0.000650929	0.37635	0.368768	0.00015284	5.08483e-05	0.00320441	0.0116849	0.00288398	3.88672	0.000934243	0.00147766	0	0.00401867	0.00143047	0.00131318
TCONS_00001323	0.340822	3.24241	0.139033	0.715595	0.601492	0.229458	0.567956	0.567113	65.531	76.5212	0.2695	0.985925	0.0597489	0	0.347834	1.40776
TCONS_00001324	0.00779179	0.0130989	0.0213949	0.00352826	0.0340158	0	0.0174154	4.72594e-05	0.492856	0.479787	0.0223755	1.47567e-06	0	0	0	4.78413e-05
TCONS_00001325	0.00817673	0.0848729	0.0354127	0	0	0	0.0193297	0.0100394	0.995408	0.978258	0.071402	0.0348597	0	0	0.0931147	0.0651634
TCONS_00001326	0.0584022	0.0619822	0.00560953	0	0	0	0.0351502	0.02432	0.747932	1.40556	0.0456569	0.033652	0	0	0.0447087	0.0146312
TCONS_00001327	0.0318695	0.130535	0	0	0	0	0.0321248	0.111308	0.415641	1.33871	0.0356452	0.10091	0	0	0.0692374	0.0791147
TCONS_00001328	0.0261667	0.0539652	0	0	0	0.0131074	0.0132536	0	0.650306	0.788879	0	0.0208232	0	0	0.171476	0
TCONS_00001329	0.152552	0.156798	0.0145023	0	0	0.0218559	0.0220261	0	0.341607	0.912367	0.0730063	0.0519006	0	0	0.0237424	0
TCONS_00001330	0.0511519	0.156017	0	0	0.0901025	0	0.102604	0.0595399	0.665127	1.80219	0.0573914	0.040273	0	0	0	0.0843955
TCONS_00001331	0.179861	0.105484	0.0341776	0.0706275	0.181023	0.360924	0.311307	0.0897461	0.536684	0.598383	0.315808	0.0814987	0.120999	0	0.33553	0.0851308
TCONS_00001332	2.04217	3.66442	4.65199	4.3627	5.25872	4.15463	5.90903	9.80166	0.623674	0.963208	2.67564	2.78479	1.98032	1.88613	2.57679	2.93314
TCONS_00001333	0	0	0	0	0	0	0	0	0	0	0	0	0	0	0	0
TCONS_00001334	0.00544045	0.00544385	0.00543185	1.28529	0.005429	0.00544059	0.00544313	0.00416593	0.00548096	0.00547044	0.00551807	0.00544662	0.00545066	0.00543893	0.847906	0.00543649
TCONS_00001335	2.70076	2.3597	4.37769	4.72845	4.59048	4.96895	7.50175	8.94694	0.715722	0.910746	2.42286	3.11459	1.44744	2.10898	2.38933	3.33515
TCONS_00001336	0.120149	0	0.159718	0.512266	0.158718	0.211073	0.575557	0.804315	0.235114	0.0700539	0.50379	0.261683	0	0.0682509	0.587624	0.919921
TCONS_00001337	0.460248	0.265456	0.802907	0.7667	0.551459	0.554966	1.7776	2.04724	0.276736	0.401204	0.747664	0.903014	0.143098	0.214815	1.40885	1.21668
TCONS_00001338	5.87845	6.04488	18.9081	15.799	31.6208	25.2069	16.0512	11.2041	3.09125	5.50733	5.52545	5.53475	2.18038	6.23187	3.00141	4.94633
TCONS_00001339	0.0886154	0.0780382	1.00503	1.9866	1.21413	2.48109	0.471451	1.12265	0	0.115959	0.083739	0.220225	0	0.114382	0.0412339	0.156195
TCONS_00001340	0	0	0	0	0	0	0	0	0	0	0	0	0	0	0	0
TCONS_00001341	0	0	0	0.0259799	0.0277889	0.063248	0	0.0183717	0	0	0.0880068	0.0250927	0	0	0	0
TCONS_00001342	0	0	1.36965e-05	0	0.0710799	0.284989	0	0	0	0	0	0	0	0	0.0617774	0
TCONS_00001343	2.35961	2.58788	0.962347	0.714826	1.71304	2.59482	0.620971	1.0988	26.1274	20.9654	1.66302	1.83694	0.923901	0.540794	0	0.30484
TCONS_00001344	0	0.0605488	0	0	0	0	0	0	0	0	0	0	0	0	0	0
TCONS_00001345	1.42254	1.15372	0.0561934	0.28374	0.658015	0.311428	0.475865	0.137796	5.20265	5.33413	1.34922	0.286544	0.418922	0.371973	0.107779	0.048133
TCONS_00001346	0	0	0.000495483	0.0129126	0	0	0.0136827	0	0.418825	0	0	0	0	0.18018	1.09067e-05	0
TCONS_00001347	0.101696	0.0579949	0.272788	0.0816686	0	0	0.0606979	0	0.000237747	0.292684	0.0557485	0	0	0.000411592	1.552e-05	0.0569738
TCONS_00001348	4.18238	4.24354	1.0063	0.405316	3.27794	3.5931	1.02936	1.46153	8.53763	7.21726	3.06101	2.33649	1.6094	1.9963	0.113482	0.268733
TCONS_00001349	0	0	0	0	0	0	0	0	0	0	0	0	0	0	0	0
TCONS_00001350	0	0	0	0	0	0.0166593	0	0	0	0	0	0	0	0	0	0
TCONS_00001351	0.0623114	0.071167	0	0	0	0.0239775	0	0	0	0	0	0.0448064	0	0	0	0
TCONS_00001352	0.0643793	0.0369002	0.156591	0.0708576	0.289239	0.22514	0.0799756	0.0184791	0.0358082	0.000287887	0.000380906	0.0940371	0	0	0.0915797	0.0706453
TCONS_00001353	0.000822244	0	0	0	0	0	0	0.027923	0.0642747	0.190914	0.238686	0.000191031	0	0	0	0.00037593
TCONS_00001354	1.3142	1.02426	2.18467	1.47199	5.71226	4.05289	2.76453	3.86192	1.42571	1.0934	1.19463	0.57584	0.698858	0.794412	1.38971	1.3807
TCONS_00001355	0.181957	0.187272	0.133261	0.119891	0.0640948	0.127681	0.312929	0.275423	0.142688	0.211346	0.0203064	0.14459	0.0858865	0.124167	0.0396876	0.0905375
TCONS_00001356	0.43093	0.788284	48.6485	20.3093	84.0876	45.3643	78.6847	27.5987	1.44546	1.22069	0.447476	0.219356	1.01306	0.699357	0.334467	0.382124
TCONS_00001357	0	0	0.384861	0.0639828	0	0	1.29095	0.673079	0	0	0	0	0	0	0	0
TCONS_00001358	0.131014	0	0	0.266692	0	0	0	0.371051	0.366129	1.24869	0.0768475	0.232113	0	0.431881	0.291045	0.394819
TCONS_00001359	0.147164	0	0	0	0	0.0111647	0	0	0	0	0	0	0	0	0	0
TCONS_00001360	0	0.812376	0	0.114211	0.218922	0	0.210003	0.329059	0.312564	0	0.970703	0.285371	0	0	1.10504	0.866122
TCONS_00001361	0.491988	2.18532	0.588353	0.618284	1.24177	0	1.80303	0	3.61868	0	1.16865	7.73395e-05	0	0.390716	1.93291	0.00400989
TCONS_00001362	0.903266	0.483981	0.861002	0.198403	0.627819	0.643299	0.526413	0	1.51171	0.931218	0.61285	0.790345	0.574181	0.00148511	0.343838	0.770416
TCONS_00001363	2.03946	1.25771	1.13954	0.217516	0.712889	1.51411	1.31877	2.64925	5.26637	12.4449	2.18904	2.31369	4.35624	3.03021	3.24748	3.34294
TCONS_00001364	0	0	0.803529	0.711194	0.0600985	0.0569649	0.0461103	0.0264897	0	0	0	0	0	0	0	0
TCONS_00001365	0	0	0.727527	0.806046	0.036001	0.0568134	0.0392262	0.0185152	0.00595182	0.00524846	0	0	0	0	0	0
TCONS_00001366	0.95375	0.530336	4.6582	5.80696	7.32929	7.06002	3.96394	3.2796	1.12857	1.21847	1.16566	0.376202	1.5225	0.491831	0.187709	0.572815
TCONS_00001367	0.00114401	0.000262314	0.00240047	0.00266791	0	0.000872688	0.000336608	0.00130949	0.000615413	0.39465	0.103295	0.00224381	0.106352	0.355013	6.22465e-05	4.01081e-05
TCONS_00001368	0.187711	0.334292	1.5381	2.35811	0.679337	1.07473	1.03037	1.20283	0.516291	0.803055	0.35367	0.766692	0.432834	0.155929	0.638562	0.979939
TCONS_00001369	0.0822659	0.452782	0.0957988	0.0911471	0	0.189218	0.135145	0.353294	0.216408	0.130454	0.0487516	0.0386372	0.585112	0.453068	0	0.120954
TCONS_00001370	0.227873	0.181578	1.10729	1.7433	0.620268	0.614268	0.512382	0.517444	0.570274	0.556514	0.181617	0.433537	0.0709769	7.42737e-06	0.365135	0.634319
TCONS_00001371	1.6123	1.14116	5.22356	6.43979	3.90989	3.13477	3.56829	5.15598	2.82574	3.65879	2.67996	3.34242	1.30742	0.960235	2.06309	2.98843
TCONS_00001372	0.377724	0.195132	0.220379	0.271758	0.346484	0.165455	0.367201	0.458181	0.185428	0.0910898	0.17535	0.206959	0.372641	0.250837	0.060255	0.124198
TCONS_00001373	0.923461	0.216032	6.02967	0.00160629	8.49824	7.36939	10.7564	1.69995	0.0140072	0	6.05364	3.32264	0.187373	0.00671021	1.01269	2.32086
TCONS_00001374	0.182907	0.699959	5.77223	13.2373	0	0.00285803	0.338153	3.80439	0.475098	5.29548	0.363364	1.64326	0.629795	0.504812	0.399318	1.39094
TCONS_00001375	1.37148	2.31082	2.1808	2.44697	0.00117156	2.7598	0.421064	2.41713	2.20824	3.60487	0.655728	0.33086	1.24979	0.488694	7.76774e-05	1.0074
TCONS_00001376	0.707852	1.12454	0.689634	0.209441	6.7248	1.32995	0	0	0	0	0.51868	0.118452	0	0	0	0.288175
TCONS_00001377	0.599018	1.00523	1.16998	6.16593	0	0.219085	0.187257	0.576492	4.13825	7.5417	0.692775	0.00258995	1.80696	0.624528	0.87969	0.548428
TCONS_00001378	1.81732	1.26432	7.32113	3.34983	3.03519	0.189779	0.0460443	3.39559	3.83298	0.0215788	0.00218118	3.45208	3.31446	6.70638	0.617729	0.00222443
TCONS_00001379	0	0	0	0	0	0	0	0	0	0	0	0	0	0	0	0
TCONS_00001380	1.43836	0.435609	0.552957	0	1.43901	1.34529	1.31346	0.33725	0	0	0.531651	0.000584885	2.60386	0	0	0.346055
TCONS_00001381	1.48217	2.20283	12.6175	11.533	4.91941	8.44047	10.2502	10.3553	13.5305	14.0868	3.75137	2.21026	0	0	0.106463	1.22501
TCONS_00001382	3.15953	2.5161	9.01753	12.1261	5.2011	0.982249	3.91276	7.548	3.79656	7.24249	4.18159	3.48611	6.27052	8.25481	3.12367	2.55968
TCONS_00001383	0.167998	0.200339	0.295944	0.401479	0.0543991	0.113462	0.119836	0.143547	0.455627	1.38393	0.129113	0.0288626	0	0.375979	0.156864	0
TCONS_00001384	0	0	0	0	0	0	0	0	0	0	0	0	7.75929	4.31721	0	0
TCONS_00001385	0.00517882	0.134458	0.415684	0	0.533515	0.611406	0	1.11767	9.81921	9.60639	0.0740189	0	2.3308	1.98241	0.882416	0
TCONS_00001386	0	0	0	0	0	0	0	0	0.00609491	0.859372	0	0	0	2.73154	0.000412473	0
TCONS_00001387	0	0	0	0	0	0	0	0	5.34208	1.68848	0	0	3.09132	1.20596	0	0
TCONS_00001388	0.49545	0.546436	0.98937	1.71418	0.872874	0.604774	0.18596	1.38027	1.68697	3.67364	0.516302	0.660212	3.85569	0	0.878817	0.198009
TCONS_00001389	0	0	0	0.0165822	0	0.030258	0.0303965	0.0701824	0	0	0	0	0	0	0	0
TCONS_00001390	0.0327074	0	0	0	0	0	0	0	0	0	0	0	0	0	0	0.0270613
TCONS_00001391	0	0	0	0	0	0	0.0759503	0	0	0	0	0	0	0	0	0
TCONS_00001392	45.3911	38.9152	19.8962	27.2596	16.8039	17.5166	16.469	21.9292	31.3729	26.8426	29.6578	27.6167	30.2648	39.4565	39.9787	27.1245
TCONS_00001393	0	0	0	0	0	0	0	0	0	0	0	0	0	0	0	0
TCONS_00001394	0.121584	0	0.141841	0.0581671	0	0	0	0	0	0.624168	0	0.172837	0	0	0	0
TCONS_00001395	0	0	0	0	0	0	0	0	0	0	0	0	0	0	0	0
TCONS_00001396	0	0	0	0	0	0	0	0	0	0	0	0	0	0	0	0
TCONS_00001397	0.19856	0.873474	0.476896	0.345931	0	0	0	0.399816	0.0993258	0	0.226722	0	0.404297	0	0.188644	0
TCONS_00001398	0	0	0	0	0	0	0	0	0	0	0	0	0	0	0	0
TCONS_00001399	2.92447	0.221859	0	0.558155	0	1.03773	0	2.05777	0.346287	0.888487	0.0775868	0.808777	0.329576	0.767974	0	0.493447
TCONS_00001400	0	0	0	0	0	0	0	0	0	0	0	0	0	0	0	0
TCONS_00001401	0.659118	0.865474	2.36715	2.40561	1.42222	1.6994	2.11383	6.36544	0.333156	0	0.568659	0.455745	0.557078	0.30937	0.543105	0.699928
TCONS_00001402	2.90726	1.26269	1.61189	1.76033	0.539041	2.20224	1.46475	7.40477	0.14932	0.122444	0.414412	0.418987	0.255	0.749264	0.0655765	0.293278
TCONS_00001403	0	0	0	0	0	0	0	0	0	0	0	0	0	0	0	0
TCONS_00001404	0.0495206	0	0	0	0	0	0	0	0	0.0121379	0	0	0	0	0	0
TCONS_00001405	0	0	0	0	0	0	0.163227	0	0	0	0	0	0.000482359	0	0	0
TCONS_00001406	0	0	0	0.152834	0	0.0344659	0	0.587853	0	0	0	0.0242423	0	0	0	0.0343001
TCONS_00001407	0.590792	0	0	0.524179	0.174575	0.579409	0	1.43334	0	0	0	0.546387	0	0	0.466568	0.966615
TCONS_00001408	1.00915	0	0.348017	0.789977	0.0804167	0.23321	0.377601	1.60846	0	0.109103	0.0641176	0.282379	0.113876	0.247906	0	0
TCONS_00001409	0	0	0	0	0	0	0	0	0	0	0	0	0.942904	0.705887	0	0
TCONS_00001410	1.76896	4.03831	1.90707	0.231894	0.736166	1.08112	3.5152	3.84469	1.81004	2.66169	1.45364	0.754759	1.68208	0.808424	1.23534	1.50642
TCONS_00001411	1.07183	0.100763	21.5485	26.947	9.31782	9.4887	13.8776	40.8534	1.19286	0	2.88904	2.50027	0	0.854651	1.29387	1.80102
TCONS_00001412	0.332453	1.31611	9.24741	0	2.10622	0	4.074	0	0	0	0	0	0.567777	0	0	0
TCONS_00001413	0.0420192	0	0	0	0	0	0	0	0	0	0	0	0	0	0.0455104	0
TCONS_00001414	0.0795595	0	0.0264034	0.0657576	0.140136	0	0.400153	0.416773	0	0	0	0.0314193	0.27977	0	0	0
TCONS_00001415	1.8213	1.05173	0.0978839	0.271651	0.173435	0.247778	0.296645	0.57298	1.66466	1.27101	0.110423	0.194061	1.15061	3.57326	0.266124	0.284434
TCONS_00001416	0	0	0	0	0	0	0	0	0	0	0.20388	0.380427	0.0996929	0.0961163	0	0
TCONS_00001417	0.227578	0.341115	0.458546	0.396953	0.621658	1.07841	1.77298	2.88817	0.559639	0.483334	1.34986	1.60789	1.15581	2.29537	5.04446	5.86717
TCONS_00001418	0.0122721	0.0126586	0	0.0201956	0	0.0245869	0.0124344	0.17148	0	0	0	0.0879138	0.0290166	0.11172	0.160881	0.417659
TCONS_00001419	0	0	0.278745	0.219402	0	0	0.405382	0	0	0	0	0.143079	0	0	0	0
TCONS_00001420	0	0	0	0.520303	0.996027	1.49946	0.144408	0.201915	0	0.0267672	0.199903	0	0	0	0.124339	0
TCONS_00001421	0	0	3.67501	5.2211	0.000552912	0.241591	0	0	0.145517	0.128603	0	0.0758385	0.135689	0	0	0.191249
TCONS_00001422	0.0294757	0	1.39026	1.01355	0.224304	0.133503	0.181783	0	0	0	0	0	0	0.0725587	0	0.0252011
TCONS_00001423	0	0.00522055	0	0.0808166	0.193645	0	0	0	0.0803718	0	0	0	0	0	0	0.00305889
TCONS_00001424	0	0	0	0	0	0	0	0	0	0	0	0.255908	0	0.0160937	0.0858514	0.0309158
TCONS_00001425	0	0	4.52322	5.10714	0.633942	1.22466	0.569893	0.686848	0	0.299159	0.215194	0	0.0522404	0.0361908	0	0.136365
TCONS_00001426	0.000152351	0	1.48562	1.70351	0	0.0712239	0.0500267	0.0626737	0.0683781	0.0785653	0	0.212407	0.00898492	0	0	0.118517
TCONS_00001427	0.00981063	0.00374858	5.54225	6.41977	0.54712	0.871127	0.267284	0.349152	0	4.67748e-05	0.0556471	0.00158671	1.03244e-05	0.0416124	0.067841	0.0300179
TCONS_00001428	0	0	0	0.0303522	0	0	0.0553297	0	0	0.0536874	7.41685	5.77531	0	0.697948	1.41589	4.06117
TCONS_00001429	0.432917	0.753033	0	0	0	0	0	0	2.35381	1.05497	42.8102	58.5637	0.426752	0.430072	26.0267	26.0803
TCONS_00001430	0	0	0.00632323	0	0	0	0	0	0	0	0.466397	0.516806	0	0	0.187033	0.163655
TCONS_00001431	0	0	0	0	0	0	0	0	0	0	0	0	0	0	0	0
TCONS_00001432	0.665317	1.05905	0.296845	0.352799	0.032304	0.0819355	0.0533798	0.0214831	2.79551	1.66261	33.1691	51.6246	0.555302	0.585888	39.643	43.0328
TCONS_00001433	0	0	0	0	0	0	0	0.0122857	0	0	0	0	0	0	0	0
TCONS_00001434	8.40173	8.61152	4.13414	4.36543	2.17943	2.3977	3.29472	5.29003	3.07332	4.01266	1.62914	2.21203	0.813531	0.875233	2.64073	3.56039
TCONS_00001435	3.6777	4.8671	1.7719	1.41281	0	1.12268	1.2121	2.09534	0.754839	0.846877	0.567957	0.294078	2.42205	0.0218538	0.418399	1.90271
TCONS_00001436	3.3413	3.68459	2.47019	1.64186	1.88093	3.30874	0.410966	1.93605	0.000980341	0.000992062	1.35346	2.1042	0.00105102	1.28652	0.923013	0.00147103
TCONS_00001437	6.14285	32.0156	0	2.5061	2.88975	2.6524	5.00625	0.520989	36.0848	18.4531	2.7555	2.2561	10.2962	4.05043	7.39049	1.06776
TCONS_00001438	7.47618	9.84998	2.61832	2.08655	2.31067	0.884786	2.9665	5.03663	9.60461	8.35622	1.45339	0.811979	0.974361	0.24247	1.23002	2.51567
TCONS_00001439	8.76193	7.36492	14.8739	11.178	16.451	11.9861	17.9732	15.0469	16.9623	15.8975	9.29695	12.4969	117.262	66.8305	14.9342	12.4752
TCONS_00001440	0.000135611	0.000135986	0	0	0	0	0.000136503	0.000136293	0.000149355	0	0.000135245	0	0	0	0.000134531	0.000134022
TCONS_00001441	2.75355	1.73614	5.69345	9.80827	7.20732	9.8846	5.01457	4.32458	3.43024	7.59316	3.89734	7.31203	34.7662	26.2613	5.20899	4.68058
TCONS_00001442	2.28386	2.22996	3.51827	5.13821	2.01936	3.22088	2.72049	3.6966	3.63674	7.21769	2.48339	4.31301	9.87029	6.25249	2.39812	3.1982
TCONS_00001443	0	0	0	0	0	0	0	0	0	0	0	0	0	0	0	0
TCONS_00001444	0	0	0	0	0	0	0	0	0	0	0	0	0	0	0	0
TCONS_00001445	0.419447	0	0.487138	0	0	0	0	0	0	0	0	0	0	0	0	0
TCONS_00001446	0	0	0.065599	0	0	1.03303	0	0	0	0	0	0	0	0	0	0
TCONS_00001447	0	0	0.268288	1.2956	1.76877	1.13115	0	0	0	0	0	0	0	0	0	0
TCONS_00001448	0	0	0	0	0	0	1.91793	0.662815	0	0	0	0	0	0	0	0
TCONS_00001449	0	0	0.294693	0.200526	0.0950086	0	1.0718	1.68863	0	0	0	0	0	0	0	0
TCONS_00001450	0	0	0	0	0	0	0	0.325361	0	0	0	0	0	0	0	0
TCONS_00001451	0.000333924	0	1.10547	0	1.38236	0	1.79387	3.03548	0	0	0	0	0	0	0	0
TCONS_00001452	0	0.0617296	0	0.0968016	0	1.39511	0	4.49401	0	0	0	0	0	0	0	0
TCONS_00001453	0.0630613	0	0.118693	0.272018	0.232528	0.380286	0.684059	0.432498	0	0	0	0	0	0	0	0
TCONS_00001454	0	0	0	0	0	0	1.12272	0	0	0	0	0	0	0	0	0
TCONS_00001455	0	0	0	0	0	0.240676	0	0	0	0	0	0	0	0	0	0
TCONS_00001456	0	0	0.0549719	0.0917276	0.189378	0.191241	0.198189	0.354133	0	0	0	0	0	0	0	0
TCONS_00001457	0.993139	1.76415	1.89633	2.29364	2.53688	2.01604	1.6605	1.45062	2.90141	2.83793	0.768128	0.769879	5.14181	3.99017	0.821108	0.930643
TCONS_00001458	31.0918	59.2449	31.981	32.294	27.3063	38.2887	31.5567	29.9948	84.394	78.7725	16.4162	19.1569	182.118	175.018	41.6681	23.9695
TCONS_00001459	0.0162939	0	0.0492534	0.120103	0	0	0.0714369	0.0640663	0	0.327169	0	0.69219	0	0	0.0651216	0
TCONS_00001460	0	0	0	0	0	0	0	0	0	0	0.402403	0.293418	0	0.150261	0	0
TCONS_00001461	0	0.000648789	0	0	0	0	0	0	0	0	0.0033867	0	0.121948	0	0	0.0943843
TCONS_00001462	0	0.0389892	0.144965	0.514288	0.273869	0.261753	0.100115	0.413997	0.136482	0	1.58718	1.67692	0	0	0	0.0485612
TCONS_00001463	0.0248986	0	0.474236	0.545534	0.114706	0.0817046	0.315798	0.100469	0.0794019	0	0.915563	1.23523	0.0735675	0	0	0.188584
TCONS_00001464	0	0	0	0	0	0	0	0	0	0	0	0	0	0	0	0
TCONS_00001465	0	0	0.678296	0.0213971	2.59381	4.93419	2.797	1.98552	0	0.00179336	0	0	0	0	0	0
TCONS_00001466	0	0	0	0.494428	8.22187	7.43364	0.000513953	0.0128852	0	0.00118397	0	0	0	0	0	0
TCONS_00001467	0	0	0.322074	0.521658	1.63516	1.91205	1.24893	0.684015	0	0	0	0	0	0.120517	0.00422585	0
TCONS_00001468	0.000546707	0.0349791	2.37431	3.24075	20.4557	17.6827	12.7071	23.0541	0.0553214	0	0.0246036	0.0327876	0.117783	0.0673264	0.00379758	0.036859
TCONS_00001469	0.0133347	0	0.806995	0.868113	0.31305	0	8.14083	9.03561	0	0	0	0	0	0	0	0
TCONS_00001470	0	0	0	0	0	0	0	0	0	0	0	0	0	0	0	0
TCONS_00001471	0	0	0	0	0	0	0	0	0	0	0	0	0	0	0	0
TCONS_00001472	0.00201168	0	0	0	0	0	0	0	0	0	0	0	0	0	0	0
TCONS_00001473	0.00798892	0	0	0	0	0	0	0	0	0	0	0	0	0	0	0
TCONS_00001474	0	0	1.13692	1.48347	3.51743	5.4542	2.50419	10.1182	0	0.0300262	0	0	0	0	0	0
TCONS_00001475	0.00600785	0.025739	0.283502	0.385631	2.1424	0.34828	3.6693	10.0391	0	0	0	0	0	0	0	0
TCONS_00001476	0.0200387	0	0.220175	0.229842	0.532009	0.703467	0.909499	2.12925	0	0.0231158	0.0336927	0.0234658	0.0731596	0.0390449	0.0437315	0.0400618
TCONS_00001477	0	0	0.4025	0.32934	1.12345	1.83817	2.76506	5.52523	0	0.0374068	0	0.00799636	0	0	0.00976738	0
TCONS_00001478	0	0	0.94982	1.03911	0.301864	2.4391	5.02683	7.07187	0	0	0	0	0.110057	0	0	0.00038799
TCONS_00001479	0	0	0	0	0	0	0	0	0	0	0	0	0	0	0	0
TCONS_00001480	0.0469973	0.096549	0.0312669	0.142052	0	0	0.0237391	0	0	0	0	0	0	0	0	0
TCONS_00001481	1.91401	0.645388	1.16427	0.726629	1.36158	0	0.359037	0.971994	1.13632	1.5513	0.564593	0.825038	2.35932	1.40428	1.24747	1.29688
TCONS_00001482	13.1404	15.3302	12.2655	13.0938	16.808	14.921	12.2623	10.7873	20.9461	20.8631	16.6559	12.9707	43.736	43.9917	28.4593	17.406
TCONS_00001483	0.403246	0.37269	1.05541	2.2165	0.774756	1.10698	0.551862	1.08857	0.672036	0.989546	0.660109	0.891518	0.622385	0.347829	0.48144	0.954405
TCONS_00001484	0.0531285	0	0.316765	0.410738	0	0.267404	0.0532566	0.123679	0.276247	0.124872	0	0	0	0	0.51623	0.0876291
TCONS_00001485	0	0	0	0	0	0	0	0	0	0	0	0	0	0	0	0
TCONS_00001486	11.3191	7.60198	2.52431	1.36421	4.47732	6.94869	8.0549	7.53102	1.1453	3.94678	6.29165	12.3865	1.46426	1.40117	6.28331	4.34897
TCONS_00001487	1.13379	2.34126	9.24348e-05	0.0923902	0.000359019	0	0.267428	0	0.685758	0	1.05991	0.229927	0.530419	8.59755e-05	0.320372	0.601261
TCONS_00001488	2.37062	0.000216098	2.33512	4.36668	1.7026	2.54357	4.95027	3.4705	0.962172	1.99884	2.01579	7.06485	0	3.4383	7.4892	7.80929
TCONS_00001489	5.09739	11.2174	2.8207	2.1001	2.88475	2.36849	9.12384	7.94049	2.86273	1.69213	1.42405	0.0180244	1.63291	2.7509	12.6824	6.97928
TCONS_00001490	0.775372	1.40814	0	4.32087	0	0.802387	1.33549	0	0	0	0.895958	0	0	0	0	0.6071
TCONS_00001491	0.0315213	0.0857184	0.0806121	0	0	0.0673867	0	0	0.253979	0	0	0	0	0	0	0
TCONS_00001492	0.160126	0.0863221	0.155781	0.352985	0.181143	0.187403	0.0408046	0	0	0.486123	0.215588	0.337956	0	0.133561	0.0243496	0.0313562
TCONS_00001493	0.941762	0.859363	0.259103	0	0	0.465291	0.446164	0.264171	0.759271	0.0858201	0	0.438089	0.422873	1.36941	0.326992	0.17385
TCONS_00001494	0	0	0	0.107563	0	0	0	0.333436	0	0	0.787646	0.5396	0.285769	0.235443	0	0.293581
TCONS_00001495	0.238791	0.166945	0.199869	0.282922	0.18796	0.178089	0.14425	0.309256	0.192526	0.251359	0.208382	0.272453	0.116636	0	0.280667	0.321462
TCONS_00001496	0	0	0	0	0	0	0	0	0	0	0	0	0	0.220108	0	0
TCONS_00001497	0	0	0	0	0	0	0	0	0.98836	0	0	0	1.88382	0	3.22171	0.466913
TCONS_00001498	0	0	0	0.231891	0	0.12541	0	0	0.647562	0.209708	0.141889	0	0	0	0	0.0604078
TCONS_00001499	0	0	0	0.0373442	0.257983	0.140536	0	0	0	0	0	0	0	0	0	0
TCONS_00001500	0.0788974	0	0	0.24455	0	0	0	0.351272	0	0	0.0926697	0.483023	0	0.838544	0	0.283546
TCONS_00001501	0.000163653	0.000357064	0.00042662	0.000364326	0.000222456	0.000436316	0.000430585	0	5.90753e-05	0	0.00178774	0.000441504	0	0.000684987	0.000203316	0.000492167
TCONS_00001502	1.38847	1.08265	5.32832	3.62415	6.90311	10.922	5.97221	6.79235	1.51072	3.37415	1.44669	1.28604	1.84775	1.59717	7.52761	5.45785
TCONS_00001503	0.19075	0.578375	2.54584	3.67062	4.1492	3.65621	2.03997	1.06878	0.290175	0.767837	1.12969	1.69517	0.00708068	0.412989	1.17228	1.45839
TCONS_00001504	0.533366	0.246368	1.83626	5.5579	1.18469	3.6658	1.81022	0.447529	0.769033	0.00192212	0.228898	1.63916	0.689865	0	1.36965	0.73695
TCONS_00001505	0	0	0.0344998	0.287487	0.0917192	0.0524083	0	0	0	0	0	0.040985	0.121605	0	0.0562327	0.171794
TCONS_00001506	0	0.0819883	0.0531412	0.190402	0.0938344	0.106918	0.0268879	0	0.0695379	0	0.0595365	0.021117	0	0	0.0869379	0.0441213
TCONS_00001507	0	0	0	0	0	0	0	0	0	0	0	0	0	0	0	0
TCONS_00001508	0	0	0	0	0.208301	0.633858	0	0	0	0	0	0	0.0924225	0	0	0
TCONS_00001509	0	0	0	0	0	0	0	0	0	0	0.487091	0.833907	0	0	0	0
TCONS_00001510	0	0	0	0	0	0	0	0	0	0	0.053583	0.376565	0	0	0	0
TCONS_00001511	0	0	0	0	0	0	0	0	0	0	0.921272	0.191359	0	0	0	0
TCONS_00001512	0	0	0	0	0	0	0	0	0	0	0	0.715167	0	0	0	0
TCONS_00001513	0	0	0	0	0	0	0	0	0	0	0.348707	0.400177	0	0	0	0
TCONS_00001514	0	0	0	0	0	0	0	0	0	0	0.0473818	0.500693	0	0	0	0
TCONS_00001515	0	0	0	0	0	0	0	0	0	0	0.0776197	0.648493	0	0	0	0
TCONS_00001516	0	0	0	0	0	0	0	0	0	0	0.0233577	0.282396	0	0	0	0
TCONS_00001517	0	0	0	0	0	0	0	0	0.168175	0	0.0717523	0.153416	0	0	0.438654	0.413501
TCONS_00001518	0	0	0	0	0	0.133116	0	0	0.513871	0	0.0742497	0.103524	0	0	0.994158	0.651993
TCONS_00001519	0	0.000783066	0.692639	0.00245331	0.0192511	0	1.65674	0.938683	0	0	0.468072	0	0	0	0.454036	0
TCONS_00001520	0	0.124464	0.000401056	1.8146	3.32407	0.000824787	0.000693758	0.00521503	0	0	0.000283845	0	0	0	0	0.311794
TCONS_00001521	3.66275	0.473317	6.20992	12.1246	4.05068	10.9808	3.26168	2.75686	3.16655	10.3683	5.96639	11.9687	2.83683	5.74505	6.58432	10.5148
TCONS_00001522	0.237419	0	0.501297	1.64128	0.35487	3.89422	0.384691	0.0083316	0.150018	0.393011	0	1.09423	0.679701	0.688346	0.00467016	0.436166
TCONS_00001523	1.17414	2.67004	0.61992	2.28863	3.0182	3.648	0.951131	2.64148	1.79186	3.82748	1.7275	3.70114	4.63117	4.47661	4.68596	3.99134
TCONS_00001524	1.7411	0.254828	0.282299	1.05963	0	0.912115	0	0.427324	0.658424	0.661212	0.325616	1.70387	0	0.572426	1.79299	2.26915
TCONS_00001525	0.00079783	0	1.87655	2.7515	0.0279192	1.12299	0.0089525	0.29409	0.000176534	0.000252489	0	0.00165956	0.000218378	0.0100454	0	0.00513752
TCONS_00001526	0.00188172	0.264634	0.734346	0.174865	1.0125	0	0.96148	1.6732	0.26185	0.285993	0	0	0.370488	1.46264	0.398697	0.633422
TCONS_00001527	2.74521	4.94117	6.94707	3.88584	4.97796	2.5536	6.98858	4.28712	7.56461	2.27338	1.53508	0	16.3996	8.6083	18.6438	9.40199
TCONS_00001528	0.229013	0.188231	0.319983	0.314607	0.0806718	0.0689105	0.208253	0.0799925	0.179457	0.372988	0.204619	0.21809	0	0.208282	0.598597	0.455463
TCONS_00001529	0.111003	0.13689	0.0443178	0.0365937	0.0782035	0	0.0897419	0	0	0.0516417	0.297504	0.0881081	0	0.0504806	0.459485	0.20239
TCONS_00001530	0.0443746	0	0	0.0244694	0	0	0.0445836	0	0	0	0	0	0	0	0	0
TCONS_00001531	0	0	0.333918	1.52565	0	0	0	0	0	0	0	0	0	0	0	0
TCONS_00001532	0	0	0	0	0	0	0	0	0	0	0	0	0	0	0	0
TCONS_00001533	33.2821	16.6709	29.4587	38.7096	51.9337	79.3038	41.6833	48.0612	32.8685	69.6823	6.40381	10.0604	641.5	732.408	16.0609	21.461
TCONS_00001534	0	0	0	0	0	0	0	0	0	0	0	0	0	0	0	0
TCONS_00001535	0	0	0	0	0	0	0	0	0	0	0	0	0	0	0	0
TCONS_00001536	0	0	0.0222933	0.0551311	0	0.0167764	0.0169398	0.116939	0	0	0	0	0	0	0	0
TCONS_00001538	0	0.129698	0	0.146272	0.461845	0.13317	0	0.152584	0.336972	0	0	0	0	0	0.138628	0.106914
TCONS_00001539	0.322068	0.639288	0	0	0	0.0414207	0	0	4.12295e-05	2.36918e-05	0.445673	0.164462	0	0	0.255808	0
TCONS_00001540	0.0531726	0	0.0292846	0	0.0258082	0	0.0296769	0.0511893	0.344889	0.0339785	0	0	0	0	0	0.0851151
TCONS_00001541	0.018458	0.0299082	0.735617	1.38489	0.199342	0.249929	0.293621	0.153604	0	0	0	0.0115342	0.0424985	0.0420978	0.0474941	0.0841473
TCONS_00001542	0.00536667	0	0.107813	0.267417	0.0706753	0.173622	0	0.191707	0	0	0	0	0.071245	0.0121004	0	0
TCONS_00001543	0	0	0	0	0	0	0	0	0	0	0	0	0	0	0	0
TCONS_00001544	0	0	0.345036	0.575606	0.0805579	0.0455208	0	0	0	0	0	0	0	0	0	0
TCONS_00001545	0	0	0	0	0	0	0	0	0	0	0	0	0	0	0	0
TCONS_00001546	0.0212265	0	0.469811	0.951719	0.1437	0.231275	0.128739	0.074144	0	0	0	0.016853	0	0	0.138775	0.105567
TCONS_00001547	0	0	0	0	0	0	0	0	0	0	0	0	0	0	0	0
TCONS_00001548	0	0	0	0	0	0	0	0	0	0	0	0	0	0	0	0
TCONS_00001549	0	0	0	0	0	0	0	0	0	0	0	0	0	0	0	0
TCONS_00001550	0	0	0	0	0	0	0	0	0	0	0	0	0	0	0	0
TCONS_00001551	0	0	0	0	0	0	0	0	0	0	0	0	0	0	0	0
TCONS_00001552	0	0	0	0	0	0	0	0	0	0	0	0	0	0	0	0
TCONS_00001553	0.109794	0	0.0103156	0.327595	0.88659	0.909921	0.432246	0.0267455	0	0	0.000293697	0.00139079	0.112287	0.256163	0	0.213758
TCONS_00001554	0	0	0.578026	0.471893	0	0.163844	0.00346099	0.789577	0	0	0.157371	0	0	5.77368e-05	0	0
TCONS_00001555	0.0267999	0	1.39418	1.84645	4.55284e-05	0.183698	0.120806	0.227556	0	0.278504	0	0.265292	0	0	0.104761	0.00031831
TCONS_00001556	0.0914208	0.400747	0	0	0.0579662	0.0022414	0	0.219869	0	0	0.00104978	0.0321158	0	0	0.0671408	0
TCONS_00001557	0.0448725	0.0668221	1.22012	0.585595	0.535654	0.262242	0.259835	0.000542504	0.309108	0.19204	0.211899	0	0	0	0	0.351389
TCONS_00001558	0.10643	0.208113	1.45293	1.84492	0.38278	0.483397	0.69693	0.858185	0	0	0.105032	0.0665022	0.103223	0.108755	0.0756434	0.336608
TCONS_00001559	0	0.00116671	0.361963	0.091378	0	0.186543	1.52157	0.243217	0.00361935	0	0	0.00760063	0	0.00190152	0.12243	0.000298774
TCONS_00001560	0.40711	0	0.438313	0.352115	0.191981	0.112451	0.457549	0.259164	0	0.152193	0.657474	0.36195	0.435723	0.591986	0	0
TCONS_00001561	0.904924	0.493155	0.478769	0	1.74283	0.711683	0.000563565	0.913616	0	0	0.362634	0.0297564	0	0.000278001	0.00404779	0.117503
TCONS_00001562	0	0	0.211813	0	0	0	0	0	0	0	0	0	0	0	0	0
TCONS_00001563	0	0	0	0	0	0	0	0	0	0.000541881	0	0	0	0	0	0
TCONS_00001564	0	0	0	0	0	0	0	0	0	0	0	0	0	0	0	0
TCONS_00001565	0	0.241964	0.000867986	0	0	0.000829908	0.00148748	0.00593769	0	0	0	0.247127	0	0	0	7.68841e-05
TCONS_00001566	4.08424	2.85369	14.5865	22.5512	24.0331	23.3727	24.2836	16.8686	0.651926	1.8409	6.39309	7.2701	5.5642	8.16439	3.34016	4.21505
TCONS_00001567	0	0	0	0.000218594	0	0	0	0	0.148196	0.00591703	0.000573265	0.160376	0	0	0	0
TCONS_00001568	0.117806	0.715168	1.84364	2.64349	1.94724	1.79168	2.92244	0.507723	0.516415	0.496422	2.93217	2.47101	0	0.000501148	1.10317	1.58419
TCONS_00001569	57.5865	74.4592	6.84034	8.44848	14.3063	13.383	19.7365	13.3539	38.5927	32.7639	164.248	146.731	44.9128	58.0234	31.7807	18.0697
TCONS_00001570	0	0.0672766	0.000527096	0.104407	0.00453852	0	0	0	0.00184616	0	0.0666991	0.0415489	0.0256298	0	2.71429	0
TCONS_00001571	7.2667	8.74905	0.784873	1.12839	1.06392	0.334322	1.62865	0.604961	2.03353	1.22076	13.9399	15.4252	3.66098	5.0254	3.22078	1.16863
TCONS_00001572	3.04798	3.93481	0.122499	0.675502	0.355601	0.00726715	0.731961	0	5.73686	2.20382	10.2629	13.4653	2.97666	4.37797	6.88709	4.73152
TCONS_00001573	1.64629	0	0	0	0	0	0	0	0	0.961962	0.000826071	3.41019	0	0.806352	0	1.66751
TCONS_00001574	0.672315	0.76423	0.00204411	0.000112246	0.000144334	1.16369	0.000316281	0.000139018	0.704794	0.524445	2.79964	0	1.3985	0.00102524	0.000453951	0.00231147
TCONS_00001575	0	0	0	0	0	0	0.0370803	0	0	0	0	0.0164944	0	0	0	0
TCONS_00001576	31.8937	21.519	1.9065	2.14581	3.68946	5.44838	4.73244	5.6334	7.00829	13.6409	30.589	44.8692	7.57259	18.1924	4.36822	4.41011
TCONS_00001577	0	0.0211551	0	0	0	0	0	0.035566	0.0293597	0	0.0337532	0	0.0266962	0	0.0116085	0
TCONS_00001578	3.96539	0	0	0.467779	0	0.563109	0.111186	0.81735	0.339789	3.93855	0.290413	10.9969	0	1.7092	0.143122	1.64064
TCONS_00001579	0	0	0.0706776	0	0	0	0.0534711	0	0	0.125391	0.0598739	0.0419743	0	0	0.863843	0.175968
TCONS_00001580	0.0448421	0.0154027	0.0298697	0.016406	0	0.0149782	0.0908065	0	0	0.0693716	0.116708	0.190219	0	0	0.358967	0.310056
TCONS_00001581	0.0257033	0.0397605	0.0428158	0.00705047	0	0	0.0260393	0.0149648	0	0.119207	0.0716505	0.184101	0	0.0292476	0.407088	0.202672
TCONS_00001582	0.0427061	0.0871094	0.0283338	0.0706288	0	0	0.042926	0.0497133	0.111207	0	0.382798	0.235921	0	0.0969247	0.878659	0.811389
TCONS_00001583	0.0628414	0.121708	0.0119499	0.0137771	0.070935	0.0871596	0.12266	7.33492e-06	0.129527	6.09338e-06	0.0126646	0.000456585	4.78558e-05	0.0458491	0.000166977	3.42585e-05
TCONS_00001584	0.035641	0.0853953	0.0519946	1.4792e-05	1.34625e-06	0.250053	5.28287e-06	0.0404006	0.20957	0.0767374	0.262582	0.328548	0.123541	1.45645e-05	0.684948	0.450665
TCONS_00001585	0	0.00588358	0	0	0	0	0	0.021318	0.0211555	0	0	0	0	0	0	0.0357288
TCONS_00001586	0	0	0	0	0	0	0	0	0	0	0	0	0	0	0.0200804	0
TCONS_00001587	0	0	0	0	0.0711315	3.15856	0	0	0	0	0	0.0160669	0	0	0	0
TCONS_00001588	0	0	0	0	0	0	0	0	0	0	0	0	0	0	0	0
TCONS_00001589	0.294646	0	1.63844	1.08918	4.05594	1.76103	7.24095	13.0755	0	0.000294041	0.492008	1.28642	0	0	3.08142	0.804577
TCONS_00001590	0	0	0.173848	0.521199	0	0.425715	1.35766	2.14865	1.04954	0	0.520454	0.40641	0	0	1.49645	0.821126
TCONS_00001591	0	0	0	0	0	0	0	0.176427	1.25893	0	0	0.000828348	0	0.00255481	0	0
TCONS_00001592	0.00145185	0.0108296	0	0	0	0	0	0	0	0	0.00099953	0	0.0745148	0.00204035	0	0
TCONS_00001593	0.60065	0.490375	0.00549879	0.00195052	0.0553163	0.00190405	0.166476	0.00478469	0.406032	0.000505711	1.10623	2.44625	0.173183	0.243454	0.396825	0.397735
TCONS_00001594	0.866834	0.787312	0.37358	0.441261	0.528944	0.406362	0.854493	1.20319	0.45687	0.0642406	1.26387	0.635065	0.333128	0.47391	0.529675	0.216259
TCONS_00001595	0	0.00313799	0	0	0	0	0	0	0	0	0	0	0.460603	0.000307309	0	0
TCONS_00001596	1.68622	2.50995	0.389137	0.89577	0.000577117	1.66856	0.809825	2.46659	13.325	12.9714	11.1516	15.0179	2.36507	1.53973	0.271784	1.18768
TCONS_00001597	0	0.929837	0	0	0	0	0	0	0	0	0	0.445793	0	0.70629	0.765736	0.511179
TCONS_00001598	0	0	0	0	0	0.00231496	0	0	0	0	0	0	0	0	0	0
TCONS_00001599	0.225592	0	0.342273	0.339295	0.608792	0.691109	1.11886	2.79166	0.00292393	1.73235	0.855661	0.00960605	0.000493103	0	0.00902255	0.0116196
TCONS_00001600	2.23382	0.909554	0.346517	0	0.705366	0.578689	0.946573	1.3739	1.17784	1.37686	1.7801	2.5697	0.000361283	1.08663	0	0
TCONS_00001601	23.1497	29.9904	8.14562	7.23633	5.64193	5.74103	9.4915	11.3562	29.9807	23.6498	21.2262	18.8484	21.4404	29.1781	47.3449	36.1474
TCONS_00001602	0	0	0	0	0	0	0	0	0	0	0	0	0	0	0	0
TCONS_00001603	0.0487836	0.0686476	1.68383	1.97574	3.40302	4.4954	3.64065	2.81367	0.142899	0.0632267	0.243547	0.203783	0.221785	0.945139	0.303425	0.559279
TCONS_00001604	0	0	0	0	0	0	0	0	0	0	0	0	0	0	0	0
TCONS_00001605	0	0	0.00029317	0	0.266821	0.910409	0.205039	0.00215084	0	0	0	0	2.67292	4.65018	0	0
TCONS_00001606	0	0	4.33497	8.32055	4.99892	3.57419	3.59398	0.0490578	0	0	0.000796558	0	0.126236	0	0	0
TCONS_00001607	0	0	1.13805	1.08432	1.0348	1.11345	1.05854	0.645198	0	0	0.21457	0.0620322	0	0	0.116876	0.0544073
TCONS_00001608	0	4.22788e-05	0	0	0.224005	1.30263	0.282956	0.323789	0	0	0	0	1.9048	4.05637	0	0
TCONS_00001609	1.83203e-05	0.221321	1.40469	0.0015177	4.23687	5.14127	5.02364	7.87486	0.000136508	0	0.0382924	0	0.0885346	0	0.475566	0
TCONS_00001610	0	0.0405259	1.40486	1.12482	0.416325	1.04772	3.23039	3.45448	0	0	0.152062	0.154381	0.744973	1.74118	0	0
TCONS_00001611	0	0	0	0	0	0	0	0	0	0	0	0	0	0	0	0
TCONS_00001612	0.000137574	0	0	0.000290976	0	0	0	0	0	0.000248083	0.0499892	0	0	0	0	0.542811
TCONS_00001613	0.664659	0.265816	0	0	0	0	0	0	1.299	1.24845	2.46552	2.94708	0	0	3.46759	3.77363
TCONS_00001614	0	0	0	0	1.11426	0.743423	0	0	0	0	0	0	0.00786623	0	0	0
TCONS_00001615	0	0	0	0	1.40475	1.0494	0	0	0	0	0	0.00269128	0.00248595	0	0.303677	0.337202
TCONS_00001616	0	0	0.0357863	0	0.572399	0.505743	0.0370894	0	0	0	0	0	0.754369	0	0.630983	1.31074
TCONS_00001617	0.255577	0.151633	3.61028	4.80736	3.88143	4.54932	3.03897	4.31215	0.523666	0.599454	1.49844	1.57088	0.187584	0.984154	1.25914	1.29126
TCONS_00001618	0	0	0.408359	0.503783	3.25286	2.37926	0.790552	0.561993	0.0242942	0.0429932	0.0413714	0.0665437	0.131791	0.0633863	0.152221	0.115617
TCONS_00001619	0	0	0	0.0408436	0.392626	0.472125	0.125069	0.0576756	0	0	0	0	0	0	0.0269607	0.0205189
TCONS_00001620	0	0	0.0176599	0.0146014	0.280645	0.639548	0.107226	0.123675	0	0	0	0	0	0	0	0
TCONS_00001621	0.0347606	0.0308171	0.0629377	0.0136039	0.0874569	0.0745519	0.0352885	0.0346966	166.803	215.082	0.0718904	0.0356473	0.164755	0.043569	0.0489284	0.0742832
TCONS_00001622	0	6.63296e-07	0	0	0	0	0	0	8.87687	7.28437	0	0	0	0.026921	0	0
TCONS_00001623	0	0	0	0.0176679	0	0	0.0323597	0.0747522	0	0	0	0	0	0	0	0
TCONS_00001624	0.824099	0.739063	3.54169	5.03589	7.89573	7.56806	9.21651	8.1898	0.521803	0.818455	1.07044	1.55783	0.614309	0.340097	2.72648	2.28662
TCONS_00001625	0.958041	0.986149	4.08173	1.66167	7.69848	2.40907	8.82657	5.80437	1.31019	0.0836037	0.700437	1.22207	1.01998	0.54028	3.45475	2.47852
TCONS_00001626	3.36827e-05	0.00013783	0.000190053	0.00216843	0.000221684	0.00102113	0.000177498	0.000318517	0.00454835	0.0345626	0.000354697	0.656427	1.69172e-05	0.455758	0.000207435	0.00116056
TCONS_00001627	43.8274	37.3763	22.5444	28.0921	18.9352	22.9106	25.464	24.4135	28.4122	25.9741	33.0684	34.4914	33.5743	44.6972	163.017	102.037
TCONS_00001628	0	0	0.159264	0	0	0	1.20106	0	0	0	0	0	0	0	0	0
TCONS_00001629	0	0	0	0	0	0	0	0	0	0	0	0	0	0	1.95539	0
TCONS_00001630	0.0187601	7.6966e-06	9.34743	6.48605	5.11866	6.7458	3.27679	2.37235	1.30716e-06	1.43631e-06	1.26627e-06	0.000885889	1.28801e-06	1.41613e-06	2.90042e-06	0.00306538
TCONS_00001631	0	0.0380516	1.30432	0.254805	0.603641	0.481275	0.200482	0	0	0	0	0.0154241	0	0	0.0337657	0.013861
TCONS_00001632	0.000554281	0.0281888	6.20804	11.217	3.93906	5.94118	2.39262	2.42557	0.00835913	0.0221261	0.00710359	0.00573282	0.00756485	0.0218037	0.126734	0.0176048
TCONS_00001633	0	0	0.0461663	0.229601	0	0.104719	0	0	0	0	0	0	0	0	0	0
TCONS_00001634	0	0	0.149407	0.192066	0.0879172	0.0500783	0	0	0	0	0	0	0	0	0	0
TCONS_00001635	0	0	0	0.940305	0.538835	0	0	0.178116	0	0	0	0	0	0	0	0
TCONS_00001636	0	0	0.136979	0.339683	0.045345	0.0774937	0.0259931	0	0	0	0	0	0	0	0	0
TCONS_00001637	0	0	0	0	0	0	0	0	0	0	0	0	0	0	0	0
TCONS_00001638	0.000552924	0	0.0857411	0	0	0	0	0	0	0	0.205663	0	0	0	0.273473	0.570539
TCONS_00001639	1.41517	2.3258	4.43793	3.11771	1.59882	2.71775	1.83849	2.03476	0.000509662	1.41123	3.12089	5.36659	0.988589	2.67377	6.37752	6.24009
TCONS_00001640	0.334608	0.148665	0.935666	0.418523	0	0.250812	0	0	0	0.50627	0	0	0	0	0	0
TCONS_00001641	0.000571959	0	0.000775718	0	0	0	0.0551387	0.00204643	0	0	0.00435368	0	0.000962592	0.111969	0.0173075	0.0114017
TCONS_00001642	0.475482	0	0.00707539	0.439752	0	0	0.181954	0.156049	0.543681	1.9962	0.0232679	0.637274	0.369593	1.13912	1.29229	0.787194
TCONS_00001643	0.0129681	0	0.00151349	0	0	0.000767551	8.50685e-05	0.096821	0	0	0	0.00349643	0.594508	0	0	0
TCONS_00001644	0.0166263	0	0.00110411	0.252012	0	0	0.0369217	0.04147	0.606497	0.0871122	0	0.0554726	0.506823	0.105378	0.0829509	0
TCONS_00001645	0.0523033	0.245054	0.676711	1.76353	0.286442	0.842072	0.377515	0.538752	0.000616399	0.0639612	0	0.484459	1.32667	0.254576	0.421943	0
TCONS_00001646	0.00188053	0	0.513024	0	0.124225	0.303806	0.577432	0.0288018	0	0	0.604453	0.000426494	0.00281584	0.271382	0.0914916	0.0964951
TCONS_00001647	0.142969	0	0.0907638	0.75292	0.274305	0	0	0	0.22569	0.357573	0.161055	0.31311	0	0	1.06285	1.23223
TCONS_00001648	0	0	0	0	0	0	0	0	0	0	0	0	0	0	0	0
TCONS_00001649	0	0	0	0	0	0	0	0	0	0	0	0	0	0.550224	0.289431	0.937182
TCONS_00001650	0.460519	0	0.0127418	0.000144084	0	0.00291415	0.000429222	0.445568	0	0	0	0.0558957	0.503209	0	0	0
TCONS_00001651	0.152105	0	0	0	0	0	0	0.0331288	0	0	0	0.00610782	0.185948	0	0	0
TCONS_00001652	0	0	0	0	0	0	0.0617499	0	1.69349	0	0	0	1.48212	0.726852	1.13013	0.114074
TCONS_00001653	0.032823	0.668914	0.294781	0.00429775	0.00081901	0.00336441	1.06465	0	0.955963	0.00308313	0.00222954	0.0168161	0.00013596	0.183766	0.00105132	0.0454916
TCONS_00001654	0.00814901	0	0.000601868	0	0	0	0.000204463	0	0	0	0	0.000116783	6.30144e-05	0	0	0
TCONS_00001655	0	0	0	3.30328	0	0.789217	0.223852	0.108494	0	0.000223256	0.000286606	0.266411	0	0.0318977	0.000868703	0
TCONS_00001656	0.85299	0.762744	0.500649	2.63523	1.00718	0.722088	0.0010435	1.97877	1.66482	1.48687	0.0164305	2.53492	0.497232	0	0.647453	1.32394
TCONS_00001657	1.6519	0	1.1309	1.4306	0.997123	0.31714	0.642451	1.06347	1.15206	1.72487	1.87762	1.27601	0	0.305148	0.439019	1.62311
TCONS_00001658	0	0	0	0	0	0	0	0	0	0	0	0	0	0	0	0
TCONS_00001659	0.180884	0.132652	0	4.73339e-07	0	5.96372e-06	0	0	0	0	0.0137974	0.0492555	0	0	6.11844e-07	0
TCONS_00001660	0.0403985	0.0134324	0	0	0	0	0	0	0	0	0	0	0	0	0	0
TCONS_00001661	0.0284327	0.200767	0	0	0	0.029034	0	0	0	0	1.65075e-06	0	0	0	0	0
TCONS_00001662	0.209525	0	0	0.0106446	0	0	0	0	0	0	0	8.62743e-07	0	0	0.0211313	0
TCONS_00001663	0	0.0768673	0	0	0	0	0	0	0	0	0	0	0	0	0	0
TCONS_00001664	0.450153	0.289144	0.29639	0.646274	0.547367	0.366719	0.374851	0.218589	0	0	0	0.272632	0	0	0	0.234934
TCONS_00001665	0	0	0	0.0979387	0	0	0.122703	0	0	0	0	0	0	0.124308	0.0659768	0.217389
TCONS_00001666	0	0	0.145339	0	0	0.00867547	0	0	0	0.122442	0	0.00953588	0	0	0.320416	0.295636
TCONS_00001667	0	0	0.501006	0.133188	0.539794	1.1783	0	0	0.532168	0.390058	0.234748	0.554714	0	0	0.0269153	0
TCONS_00001668	0.521356	0.516402	0.427796	0.814709	3.36273	3.24784	2.62551	1.39722	0.966117	0.000786011	0.0491489	0.45791	0	0.237622	0.539152	0.434458
TCONS_00001669	0	0	0	0	1.134	0.380513	0.281397	0.366955	0	0	0.0139295	0	0	0	0.0234642	0.283028
TCONS_00001670	0.247732	0	0	0	0.255624	0	0	0	0	0	0.0807738	0	0	0	0	0
TCONS_00001671	0	0	0	0.00439603	0	0	0	0	0	0	0.000675998	0	0	0	0	0
TCONS_00001672	0	0.349314	0	0	0.89344	0.863113	1.36679	0.494079	0	0	0.573863	0	0	0	0	0
TCONS_00001673	0.734559	0.591168	1.26306	1.66843	0.00591068	0.639147	0.27535	0.814836	0	1.13964	0.945999	1.47845	0.442497	0.313976	0.00109976	0.278344
TCONS_00001674	0	0	0	0	0.00103188	0.0595153	0.0235274	0.183322	0	0	0.388489	0	0	0	0	0.179345
TCONS_00001675	0.000774625	0.0941876	0	0.141335	0.357166	0	0	0	0	0.417526	0	0.0978484	0	0.697146	0	0
TCONS_00001676	0.0513482	0.175503	0	0.0897364	0	0.150948	0.0473571	0.067133	0.123933	0	0.114297	0	0.245259	0.26197	0	0
TCONS_00001677	0.253621	0.0740572	0.112865	0.126188	0	0.309455	0.171759	0.256122	0	0	0.211899	0	1.97251	0.848516	0.268595	0.13912
TCONS_00001678	0.137208	0.103168	0.196115	0.263766	0.147175	0.134834	0.213227	0.236259	0.223087	0.230512	0.203738	0	0	0.417657	0.0818443	0.242006
TCONS_00001679	0	0.0858131	0	0.0652154	0	0	0	0	0	0	0	0.259457	0	0	0.405187	0
TCONS_00001680	1.28817	1.13156	3.74668	4.07748	2.81408	2.69557	2.94961	2.22786	1.15572	0.122579	0.857176	0.698956	3.00748	0.547651	0.258656	0.612397
TCONS_00001681	1.00184	1.10058	0.263654	0.055697	0.176422	0.202761	0.198366	0.116541	1.29268	0.239124	1.24595	0.0778064	0.230566	1.1309	0.640288	0.98404
TCONS_00001682	0.0912829	0.241939	0.0556355	0	0	0.294408	0	0	3.65059e-05	0	0.362647	0.265324	0	0.524641	0	0
TCONS_00001683	0.194589	0.334847	0.0189301	0.0616815	0	3.61415e-05	0.0462181	7.57446e-05	7.21984e-05	0	0.926397	0.347408	0.0682171	0.0691869	0	0.15134
TCONS_00001684	0.226357	0.292906	0	0.0300544	0	0	0.0550054	0.000113959	0.101985	0	0.855763	0.313987	0.1866	0	0	0.157872
TCONS_00001685	0.49822	1.34099	0.0254799	0.0960638	0.17167	0.235497	0.182936	0.110864	0.000191634	0	1.04365	2.1583	0.171647	0.382665	0.041364	0.237263
TCONS_00001686	0.581071	1.18262	0	0.0466185	0.0233056	3.75667e-05	0.218358	0.173063	0.270379	0	0.964553	1.96816	0.469346	0.000129961	0.036614	0.24779
TCONS_00001687	0	0	0	0	0	0	0.000163934	0	0	0	0	0	0	0	0	0
TCONS_00001688	0	0	0	0	0.155577	0	0	0	0	0.311372	0.0711633	0	0	0	0	0
TCONS_00001689	0	0	0	0	0	0	0	0	0	0	0	0	0	0	0	0
TCONS_00001690	0.213951	0.0957729	0	0.0194072	0	0	0.0339223	5.09711e-05	0.0794587	0	0.213326	0.100054	0	5.65901e-05	0	0.0737456
TCONS_00001691	0.529299	0.368659	0	0.0300409	0.0419143	0	0.127401	0.0560969	0.210077	0	0.240336	0.586179	0	0.000282727	0.0892099	0.112754
TCONS_00001692	0.345534	0.308907	0	0	0	0.0967548	0	0	0.163894	0.662741	0.103903	0.501814	0	0.00212131	0	0
TCONS_00001693	0.463867	0.421256	0.0340214	0.0566059	0.282568	0.0685853	0.10825	0.0353263	0.000208829	0	0.261644	0.640496	0	0.576092	0.100506	0.110567
TCONS_00001694	0.187967	0.110266	0.025585	0.0364396	0	0	0.0288978	3.33821e-05	7.89194e-05	0	0.232354	0.110218	0	0.112952	0	0.0723813
TCONS_00001695	1.18462	0.410473	0	0	9.67313e-05	0	0	0	0	0	0.802018	1.09748	0.251179	0.623209	0.115223	0
TCONS_00001696	2.03588	0.536327	0	0.00074293	0.0453067	4.75835e-05	0.188403	0.69456	0.00205007	0.00105243	0.667776	1.10256	1.00731	0.000143245	0.00180961	3.07147e-05
TCONS_00001697	0.75937	0.118229	0	0.000476458	0	0	0.0424685	0.000269501	0.000790851	0.00286785	0.588565	0.152135	0.372015	0	0	0
TCONS_00001698	0.00208837	0.000651827	0	0.334587	5.42013e-05	0.491701	0.201303	0	0.50505	0.172125	0.000195241	0.898098	0.000423868	1.72657	0.608815	0.000368863
TCONS_00001699	0	0	0	0	0.109767	0	0	0	0	0	0	0	0	0	0	0
TCONS_00001700	0	0	0	0	0.0146425	0	0	0	0	0	0	0	0	0	0	0
TCONS_00001701	1.68269	0.606411	0.202878	0.00179063	0.330898	0.563861	0.153387	0.456408	0	0.186161	0.718673	1.21563	0.345255	0.789945	0.00231144	3.06166e-05
TCONS_00001702	0.000771315	0.000141193	0	0.214051	0	3.62949e-05	0.0451186	0	0.195187	0.467004	0.000172521	0.1227	0.000154129	0.267951	0	0.000226041
TCONS_00001703	0.629465	0.134951	0.148623	0.00114256	0	4.52997e-05	0.0346911	0.000184312	0	0.501883	0.633776	0.169465	0.127484	0.125354	0	0
TCONS_00001704	0	8.26577e-05	0.000565336	0	0	0	0	0	0	0	0	0	0.275537	0	0	0.582338
TCONS_00001705	0	0.000735976	0.348984	0.239087	0.409402	0.335645	2.11834	1.99126	0	0	0.235287	0.274863	0.123711	3.69018e-05	0	0
TCONS_00001706	4.04394e-05	0	0.305317	0.455039	0.183575	0.829984	2.14059	2.12634	0	0	0	0.442087	7.3602e-06	1.03387e-05	0	0
TCONS_00001707	0.148628	0.152211	0.217162	0.298304	1.43002	0.484984	1.31815	0.557191	0	0	1.61664	0.651243	0.000144597	0.0844916	0	0
TCONS_00001708	0	0	0	0.0804847	0.103085	0.0881211	0.531325	0.170347	0	0	0.0654332	0.278178	0	0	0	0
TCONS_00001709	0	0	0.000118869	0	0	0	0	0	0	0	0	0	0	0	0	0
TCONS_00001710	1.34767	2.0659	0	0	0	0	0	0	0.164126	0	0.332435	0.0589359	0.000104393	0.0292494	0	0.000139385
TCONS_00001711	0	0	0.350052	0	1.01744	0.154673	0.733927	0	2.65361	0.826793	0.00884324	0.000668897	0.235741	0.300047	0	0.501272
TCONS_00001712	11.3392	10.2503	5.38974	8.56027	6.16397	7.90348	8.08903	7.08187	57.1906	52.3894	13.1254	12.248	6.72987	8.29095	5.72214	6.14348
TCONS_00001713	2.83744	2.8839	7.31661	7.81418	10.3561	8.18708	8.35127	8.16259	26.5988	30.7606	5.60339	5.90512	3.60535	3.37151	6.64949	4.88646
TCONS_00001714	0	0	0	0	0	0	0	0	0	0	0	0	0	0	0	0
TCONS_00001715	1.36017	0.60528	1.71021	2.83868	6.43361	6.36219	1.93631	2.0436	2.274	3.99421	3.44559	2.40358	0.621422	1.8602	4.48098	4.58641
TCONS_00001716	18.685	19.7124	12.1435	14.69	17.9674	20.3584	20.066	24.6816	24.2267	21.1138	26.9683	26.7943	16.0429	16.0381	51.9467	26.5628
TCONS_00001717	1.40275	1.85573	0.89783	1.14375	0.00114312	1.31579	2.48095	3.21336	0.00065482	0.000271777	0	2.15461	0.937037	0.639958	1.08886	0.876009
TCONS_00001718	0	0	0.420541	0.613957	0.575432	0.741981	0.915183	2.86378	0	0	0.139802	0.257904	0.0376957	0	0.0348363	0
TCONS_00001719	0	0	0.481805	0.599178	0.908075	0.623863	0.692361	1.02648	0	0	0	6.05859e-05	0	0	0	0.0195409
TCONS_00001720	0	0	0.264048	0	0	0.224147	0	0.00108944	0	0	0	0	0	0	0	0
TCONS_00001721	0	0	0.0218211	0.173366	0.177682	0.166139	0.115654	0.153457	0	0	0.0592651	0	0	0	0.0187829	0
TCONS_00001722	0	0	0.0756939	0.0221407	0	0.188579	0.754718	0.878819	0	0	0.0588798	0.116818	0	0	1.91903e-06	0
TCONS_00001723	0	0	2.57557e-05	0	0.20403	0	0	0.418119	0	0	4.37195e-06	0	0	0	0	0
TCONS_00001724	0	0	0.213553	0.262637	0.000496908	0.260341	0.365596	0.140113	0	0	0.0662746	0.0159005	0	0	0	0
TCONS_00001725	0	0.0217083	0.843476	0.382926	1.11614	0.544996	1.96448	3.27111	0	0.343822	0.589619	0.55346	0	0	0	0.0350116
TCONS_00001726	0	7.19308e-06	7.27655e-06	7.06394e-06	0	0.238414	0	0	0	7.2923e-06	7.12571e-06	6.9247e-06	0	0	0	6.18172e-06
TCONS_00001727	0	0	0	0.0851373	0.0683719	0.0388679	0.0295119	0.0564982	0.0253936	0.0224738	0.322499	0.490288	0	0	0	0.0161104
TCONS_00001728	0	0	0	7.55857e-06	0	7.83589e-06	7.96419e-06	7.75949e-06	8.10537e-06	7.36007e-06	0.272226	0.411495	0	0	0	7.60882e-06
TCONS_00001729	2.25977	0.576102	0.299401	0	0	0	0.293151	0	0	0	0	0	0	0	0	0.304572
TCONS_00001730	0	0	0	1.14269	0	0.000335099	0	0.000290389	4.47078e-05	0	0	0	4.61614e-05	0.795247	0	0
TCONS_00001731	7.99603	13.4521	1.39099	0.649494	1.4824e-05	0.487174	3.77219	1.21703	1.09705	0.000714696	2.34686	1.71672	1.49039	2.09607	0.192676	2.46706
TCONS_00001732	2.40631	4.77147	9.92976e-05	0.00874169	0.659224	0.219971	0.195781	1.05465	0.773468	0.589072	0.258603	0.101014	1.34253	0.000597275	0.122457	0.000686572
TCONS_00001733	11.8104	5.1107	2.38372	3.52081	0.820823	1.49192	0.76558	3.64874	0.309263	1.18024	4.03586	3.78144	0.277814	6.25632	1.5097	1.81857
TCONS_00001734	0.108441	0.480414	0	0	0	0	0	0	0	0	0	0	0	0	0	0.0298907
TCONS_00001735	0.00920442	0	0.567782	0.65023	1.04796	0.159824	1.02422	0.000680116	3.07368e-05	0.0140564	0.0135323	0.00968461	0	0.0138342	0	1.41906e-06
TCONS_00001736	0.00900299	0	0.0569037	0.699449	0.196033	0.897116	0.312031	0.456769	0.0664417	0	0	0	0	0	0	0
TCONS_00001737	4.33691e-07	0	0.70331	0.364485	0.712625	0.318891	0.436735	0	0	0	0	0	0	0	0	0
TCONS_00001738	1.1202e-05	0	2.53966	2.43451	3.68919	3.59029	3.21958	2.08367	0	1.30768e-05	1.3752e-05	1.25637e-05	0	1.32425e-05	0	0.0188393
TCONS_00001739	0.0150681	0	0.31114	0.463086	0.610388	0.392583	0.442428	0.157907	0	0	0	0	0	0	0	0
TCONS_00001740	0	0	0.0358548	0.110724	0.426521	0.404378	0.517852	0.125328	0	0	0	0	0	0	0	0
TCONS_00001741	0	0	0	0.0607971	0	0.110817	0.165409	0	0	0	0	0	0	0	0	0
TCONS_00001742	0	0	0	0	0	0	0	0	0	0	0	0	0	0	0	0
TCONS_00001743	0	0	0.0448698	0	0	0.098473	0	0	0	0	0	0	0	0	0	0
TCONS_00001744	0	0	0	0.0255708	1.48844e-05	4.7991e-06	0.084745	1.48557e-05	0	0	0	0	0	0	0	0
TCONS_00001745	0	0	0	0.000123787	7.96093e-07	0	0.000123001	0	0	0	0	0	0	0	0	0
TCONS_00001746	0	0	0	0	0	0	0	0	0	0	0	0	0	0	0	0
TCONS_00001747	0	0	3.39036e-05	0	0.0524875	0	0.0815989	0.0752031	0	0	0	0	0	0	0	0
TCONS_00001748	0	0	0	0	0	0	0	0	0	0	0	0	0	0	0	0
TCONS_00001749	0	0	0	0	0	0	0	0	0	0	0	0.0398881	0	0	0	0
TCONS_00001750	0	0	0	0	0	0	0	0.0595399	0	0	0	0	0	0	0	0
TCONS_00001751	0	0	0	0	0	0	0	0	0	0	0	0	0	0	0	0
TCONS_00001752	0	0	0	0	0	0	0	0	0	0	0	0	0	0	0	0
TCONS_00001753	0	0	0	0	0	0	0	0	0	0	0	0	0	0	0	0
TCONS_00001754	0	0	0	0	0	0	0	0	0	0	0	0	0	0	0	0
TCONS_00001755	0.0742538	4.87507e-07	6.39554	2.57173	8.45832	5.1405	17.9743	2.75031	0.155538	0.0683988	0.0651453	0.0946569	0.0677243	0.0686218	0	0.0968794
TCONS_00001756	0	0.0679507	2.52036	7.70482	9.71101	5.44151	22.5446	3.94396	7.95292	7.01674	0.910804	2.85617	0.0506832	0.118512	0.0539944	6.35013e-06
TCONS_00001757	0	0	0	0	0	0	0	0	0	0	0	0	0	0	0	0
TCONS_00001758	0.0125969	0.0129893	0.0251765	0.0276165	0.0665318	0	0.0255465	0	0	0.0875457	0.0421168	0.030056	0	0	0	0.0208928
TCONS_00001759	3.21184	3.69547	0.878367	0	1.19662	0.456518	0	1.18327	0	0	0.49932	0	0.000122075	0.715844	0	0.000126436
TCONS_00001760	6.5877	3.73706	0.467549	1.00307	1.3445	0.576975	0.426624	0.515934	0	0	0.329954	0	1.05064	0.664387	0	0.0735974
TCONS_00001761	3.22209	3.58491	0.326175	0.557322	0.173579	0.46776	0.002852	0.011707	0	0	0.00309025	0.578842	0.688715	0.593564	0	0
TCONS_00001762	0.13307	0.0709259	0.226704	0.492917	2.28553	0.278592	0.54042	0.520734	0	0	0	0	10.4113	4.63315	0	0
TCONS_00001763	2.7333	2.5601	4.12357	5.47498	1.5664	2.12186	1.27369	0.856209	0	0	0.277691	0.750584	0.232345	0.261592	0.0148619	0.0265745
TCONS_00001764	0	0	1.27419	1.26859	2.01327	2.23938	0.764825	0	0	0	0.00108901	0.462995	1.06063	0	0	0
TCONS_00001765	0.280709	0	0	0	0	0	0	0	0	0.178026	0	0	0	0	0.0186435	0
TCONS_00001766	0.539214	0	0.459249	1.0179	0.993489	1.84853	1.99618	0.133156	0	0	0	0.486404	0.379202	0	0	0
TCONS_00001767	0	0	0.474426	0.296909	0.242111	0.00192822	0.586659	0	0.000367601	1.7475e-05	0.125537	0.000447667	0	0	4.06436e-05	0
TCONS_00001768	2.05748	2.0142	2.96928	1.92961	2.27249	1.65793	0.637033	0.920956	0.146506	0.000432873	0.462458	0.0253206	0.900834	1.66033	0.000342253	0
TCONS_00001769	0	0	0	0.000423186	0.00621004	0	0	0.382767	0.00842046	9.36234e-05	0.00126286	0.0570497	0	0	0.000123821	0
TCONS_00001770	21.8642	14.3183	7.45375	13.4626	4.62746	12.1871	7.16872	5.69141	0.030625	0	2.6327	3.72546	2.20617	3.28984	0.0111761	0.0366441
TCONS_00001771	0.339032	0	0.0772443	0.37804	0.361767	0.36701	0	0.678245	0	0	0	0.140084	0	0	0	0
TCONS_00001772	1.63007	1.99287	0.631748	0.920436	0.238689	1.1865	0.810861	0.823333	0	0	0.179948	0.297287	0.331699	0.0987939	0	0
TCONS_00001773	0	0.60838	0	0.477445	0	0	0.191858	0	0	0	0	0	0.00197087	0	0	0
TCONS_00001774	0	0	0	0	0	0	0	0	0	0	0.138511	0.0136766	0	0	0	0
TCONS_00001775	0.685205	0.408822	0.0450319	0.353468	0	0	0.0654734	0	0	0	0.297858	0.158411	0	0.171106	0	0
TCONS_00001776	0.431151	1.00418	0	0	0	0	0	0	0	0	0.530201	0.612737	0	0	0	0
TCONS_00001777	0	0	0	0	0	0	0	0	0	0	0	0	0	0	0	0
TCONS_00001778	0.396241	0	0.393758	0.63641	0.14633	0.280731	0.0736132	0.175467	0	0	0.288695	0	0.193964	0	0	0
TCONS_00001779	0.106405	0	0	0	0	0.198241	0	0	0	0	0	0	0	0	0	0
TCONS_00001780	0.155167	0.138529	0.153147	0.0704241	0.278767	0.234382	0.119471	0	0	0	0	0	0.153922	0	0	0
TCONS_00001781	0.30714	0.461079	0.015718	0.0129841	0	0	0	0	0	0	0	0	0	0	0	0
TCONS_00001782	0.203646	0.122709	0.831631	1.0699	0.657549	0.42481	0.370063	0.750948	0.35542	0.530498	0.0567285	0.0405675	2.20953	1.12047	0.0464001	0.0704773
TCONS_00001783	0	0	0.922865	0.608609	0	0.0822241	0.123393	0.0476127	0	0	0.137441	0	0.0958514	0	0	0
TCONS_00001784	0	0.0142064	0.183616	0.317568	0.218435	0.0276138	0.0697858	0.0320923	0	0	0	0.0109641	0.0325677	0	0	0
TCONS_00001785	3.41073	3.80199	2.92546	2.12317	2.96529	4.13365	1.48756	2.45265	4.79428	2.84519	2.41055	2.34164	23.5807	9.83073	5.56257	4.31619
TCONS_00001786	16.5129	18.6517	14.2473	18.5093	20.0164	19.4324	17.4346	13.6099	22.4975	17.6385	15.9527	17.7914	142.898	90.8187	27.8219	19.2606
TCONS_00001787	0	0	0.679578	0.000760876	0.00859176	0	0	0.000285561	0.00093668	0.000675791	0.00173758	0.00207741	0	0	0	0.00108474
TCONS_00001788	2.0026	0.267366	1.16315	5.64527	0.00178148	3.95648	0.351855	2.04788	1.73904	2.7717	1.81525	1.5246	10.4206	17.3627	0.0770628	1.08712
TCONS_00001789	0.0563116	0.712901	0.87284	0.20408	3.49247	0.00761325	3.75276	0.843851	0.00123983	0.000173736	1.48405	3.55182	1.20245	0.0132717	2.39037	1.27799
TCONS_00001790	0	0	0	0	0	0	0	0	0	0	0	0	0	0	0	0
TCONS_00001791	0.0991369	0.703493	1.45646	1.31568	0.290077	1.88702	4.17358	10.6275	0.0015621	0	1.1157	1.25477	0	1.19091	2.47839	0.749839
TCONS_00001792	0.559433	0.357154	4.8732	6.93735	7.84933	6.70012	6.85451	21.396	0.942821	1.49377	1.12212	2.18172	0.765522	0.000315854	4.35566	3.60187
TCONS_00001793	0	0	0	0	0	0	0	0	0	0	0	0	0	0	0	0
TCONS_00001794	0.885554	0.197841	2.01048	4.59617	0.255596	1.2237	3.36385	6.28409	0.292393	0.017474	0.322337	0.322874	0	0	0.000891445	1.28138
TCONS_00001795	0.363153	0	0	0	1.18865	0.251424	1.16054	4.17353	0.263354	0.359371	0.751505	0	0	0.0416871	0.647289	0.643607
TCONS_00001796	0.206937	0	1.62	2.23067	3.46529	2.29995	0.641137	1.95589	0	0.797495	1.55382	0.594522	0.958551	1.53236	2.79047	0.796517
TCONS_00001797	1.20297	1.10092	0.845771	1.45125	0	1.61406	1.51214	0.496432	0.854342	0	0.44176	1.29057	0.000102797	0	0.000291386	0.605523
TCONS_00001798	0	0	0.724428	1.00678	0.951496	0.758958	1.30365	0.673892	0.864955	0.417155	0.384288	0.422097	0.336909	0	0.475914	0.684992
TCONS_00001799	0	0.0886776	0.404388	0.000251602	0	0.000295998	0.000638804	0.00072194	0.631673	0	0.328086	8.04551e-05	0	0	0	0.000377541
TCONS_00001800	0	0	1.01432	0	0	0	0.000143578	0.0100629	0	0	0	0	0	0	0	0
TCONS_00001801	0.543769	0.964955	1.33857	3.55773	3.1658	3.79771	2.94074	2.64677	0.00329732	1.2725	0.992813	1.59608	1.8285	0.3993	1.56959	2.04243
TCONS_00001802	0.261485	0	0.000836555	0.53328	0.750922	0	0.206213	0.254305	0	0.214115	0	0.428621	0	0.243087	0.358012	0
TCONS_00001803	0	0.149508	0	0.12992	0	0	0	0	0.112892	0	0	0.2702	0.105255	0.309949	0	0
TCONS_00001804	0.13676	0	0	0	0	0	0	0	0	0.000482973	0	0	0	9.48606e-05	0	0
TCONS_00001805	0.175909	0	0	0	0	0	0	0	0	0	0	0	0	0.000336674	0	0
TCONS_00001806	0	0	0	0	0	0	0	0	0.28382	0	0	0	0	0	0	0
TCONS_00001807	0	0.0649904	0.0849691	0	0.565735	0.971161	0.0642007	0	0	0	0	0	0	0	0	0
TCONS_00001808	0.0440009	0	0.0291875	0	0.852547	0.221222	0	0	0	0	0	0	0	0	0	0
TCONS_00001809	1.24996	0	1.10878	1.1047	0.000972088	1.34248	0	0	0.773356	0.000134921	1.03619	0.27146	0	0.452972	1.7057	1.2721
TCONS_00001810	0	0.0830716	0.416035	0.566919	1.38917	0	0.371172	0.811138	0	0	0	0.642614	0.357887	0	0	0.274827
TCONS_00001811	4.82237	4.7862	5.30508	8.71706	4.27289	4.90328	3.38171	3.49556	3.47131	3.00241	7.64981	7.28428	2.74866	4.00313	10.439	11.2016
TCONS_00001812	1.61647	1.17592	5.946	5.44645	1.71884	1.43106	1.98557	1.85352	1.02826	2.28281	2.01787	3.2811	1.28813	0.960777	3.99419	5.52375
TCONS_00001813	1.59163	1.19625	6.64605	6.5259	2.01067	2.19023	2.00209	1.85867	1.10919	1.78037	2.10848	3.95393	0.606148	0.564855	4.34538	5.36671
TCONS_00001814	0	0	0	0	0.172295	0	1.8394	4.56106e-05	4.91313e-05	0	4.42074e-05	3.42075e-05	0	0	0	2.69248e-05
TCONS_00001815	0	0	0.0864436	0.367223	0.417718	1.07064	0.000763473	0.534451	0.244649	0	0.16515	0.0585451	0	0	0	0.35178
TCONS_00001816	0	0	0.15815	0.00121283	0.208471	0.214225	0.10271	0.209523	0	0.0377212	0.0445318	0.0155675	0	0	0.03546	0.0378858
TCONS_00001817	0	0.0363442	0	0.0314819	0	0.431343	0.117137	0.274515	0	9.97467e-07	0	0	0	0	1.24342e-06	0.103882
TCONS_00001818	0	0	0	0	0	0	0	0	0	0	0	0	0	0	0	0
TCONS_00001819	0.0562153	0.0570469	0.148899	0.24847	0.0990233	0.0566091	0.337833	0.785163	0.292157	0.132264	0.126249	0.132591	0.13112	0	0	0
TCONS_00001820	0.226098	0.184301	0.119962	0.174571	0	0.090953	0.408802	0.842205	0.353118	0.106	0	0	0	0	0	0.037339
TCONS_00001821	1.68787	0.442958	1.23066	0.000279348	0	0	1.55155	1.27112	0	0	0.503637	0.846323	1.64321	0.000182815	0.000176042	0
TCONS_00001822	8.73476	18.828	0.00129406	10.0973	14.3972	29.8341	3.07539	2.51421	27.3511	36.0764	31.3683	26.8029	1.64321	6.48982	13.737	19.8437
TCONS_00001823	8.66322	10.4506	0.358179	0.307214	3.84578	0.761423	0.389213	0.523417	3.02892	1.61615	7.64267	6.26318	1.05545	5.16149	12.944	6.63889
TCONS_00001824	8.94244	11.9938	0.55765	1.32046	4.74152	2.00735	1.09308	1.09923	4.53516	1.74143	7.91	8.22519	3.22024	4.47381	25.3394	11.2048
TCONS_00001825	0	0.0559931	0.0120727	0.0696933	0	0.0363535	0	0	0	0	0.0202357	0	0	0.0412547	0.0593259	0.0300747
TCONS_00001826	0	0	0	0	0	0	0	0	0	177.433	0	0	0	0	0	0
TCONS_00001827	0	0	0.0153042	0	0	0	0	0	0	0	0	0	0	0	0.0501012	0.0190609
TCONS_00001828	0.367826	0.554805	0	0	0	0	4.07582	1.97581	0	0	0	0	0.19397	0	0	0
TCONS_00001829	0.357934	0	0	0	0	0	1.85659	0.000553165	0	0	0	0	0	0.244574	0	0
TCONS_00001830	0	0	0	0	0	0	0	0	0	0	0	0	0	0	0	0
TCONS_00001831	0	0	0	0	0	0	0	0	0	0	0.0215084	0	0	0	0	0
TCONS_00001832	0.627242	1.9851	0.0130457	0.0160962	0.0344677	0.274382	17.6053	2.92839	0.358564	0.362687	0	0	0.646523	1.07471	0	0.0243773
TCONS_00001833	0	0	0	0	0	0	0	0	0.152929	1.38649	0	0	0	0	0	0
TCONS_00001834	2.47286e-05	0.000116854	0.0007739	5.35409e-05	2.83915e-05	0.0978098	0.0049114	0.000157137	0.000167787	0.0013516	0.993924	0.830741	0	1.07079e-05	5.25724e-05	4.72681e-05
TCONS_00001835	0.0118959	0.0130603	0.0051474	0.0738055	0.0212544	0	0.00739849	0.0140697	0.0815122	0.18002	0.369742	0.575374	0	0	0	0
TCONS_00001836	0	0	0	0.265077	0	0.000344529	0	7.29212e-06	1.51522	1.56516	1.31354	2.40157	0	0.333365	6.95494e-06	8.30299e-06
TCONS_00001837	0.0857997	0.169423	0.118755	0.208625	0	0.012775	0.370921	0.0493031	0.499701	0.265427	0.512887	0.159594	0.0044157	0	0.100543	0.0458741
TCONS_00001838	0.111481	0.199666	0.0931972	0.133701	0.192404	0.000344529	0.0627463	0.177561	1.51309	1.30704	0.142657	0.800557	0.0386679	0	6.95494e-06	8.30299e-06
TCONS_00001839	0	0	3.06603e-05	0	0	0	0.0304045	0	0	0	0	0	0	0	0.0255764	0.00966876
TCONS_00001840	18.3848	12.2009	6.57728	6.42344	4.38489	3.58831	4.95739	6.12661	15.7839	6.91973	16.558	12.0051	9.3309	13.6534	18.7684	11.8979
TCONS_00001841	0	0	0	0.00191106	0	0.137553	0	0	0	0	0.289802	0.645116	0	0	0	0
TCONS_00001842	2.37834	0.991534	2.09892	2.18821	0.957034	1.14636	0.000639377	0.507566	2.69844	3.14192	2.60979	3.58114	0.131627	1.26661	6.38386	4.62227
TCONS_00001843	0.188508	0	0.0386682	0.120854	0	0	0.15176	0	0.252162	0	0	0	0	0	0.15432	0.152459
TCONS_00001844	2.1996	0.693557	1.79441	1.61074	0.154561	0.951865	0.123692	0.00309906	1.19136	3.51645	1.83251	3.08121	0.000590848	0.556904	3.49788	3.07127
TCONS_00001845	1.15088	1.39772	0.0234909	1.26258	0.220965	0.0109286	1.22598	1.32589	3.11118	0.000242247	1.47118	1.64637	1.22666	0.898728	0.0195902	1.02597
TCONS_00001846	0.459148	1.21266	1.25963	2.33958	0.685909	0.959039	1.6752	2.33534	4.32197	2.58667	1.34409	4.61914	1.3884	0.810333	3.53853	2.82974
TCONS_00001847	0	0	0	0	0	0	0	0	0	0	0	0	0	0	0	0
TCONS_00001848	0.12165	0.209316	0.267575	0.12861	0.176056	0.106272	0.146929	0.159469	0.290503	0.3088	0.221461	0.18238	0	0.346111	0.174998	0.22387
TCONS_00001849	0.419358	0.0363717	0.121911	0.152185	0	0.0353626	0.035088	0.166544	0.155433	0.0875954	0.136362	0.392221	0	0.396894	0.178477	0.199175
TCONS_00001850	0	0	0	1.25667	0	0	0	0	0	0	0	0	0	0	0	0.205626
TCONS_00001851	0.557587	0.207784	0.685886	0.780004	0.303383	0.30188	0.397888	1.14324	2.17667	1.39051	0.946431	1.64703	1.46463	0.551936	1.06472	0.922887
TCONS_00001852	0	0	0	0	0	0	0	0	0	0	0	0	0	0	0	0
TCONS_00001853	0.0421253	0.0290857	0	0.157431	0.0840101	0.097913	0.101175	0.0771631	0.0693744	0.0673082	0	0.0338444	0.0815612	0.0459431	0.0535464	0.0347098
TCONS_00001854	0.000234745	0	0.155698	0.0231882	0	0	0	0	0	0	0.0340028	0.00023827	5.43843e-05	0.04402	0.000223803	0.0294046
TCONS_00001855	0	0	0	0	0.175665	6.36533e-05	0.153203	0.0302366	0	0	0.0168305	0.0103885	0	0	0.0221631	0.00954076
TCONS_00001856	0	0.00703868	0.123803	0.2424	0	0.108059	0.000618019	0.0528052	0	0	0	0	2.23158e-05	0	0	0.0822427
TCONS_00001857	0	0.0188874	0.463328	0.606668	0.209374	0.338816	0.352385	0.31946	0.0239375	0.0211796	0.0305717	0.0291413	0.0216432	0.0208184	0.0299978	0.0303785
TCONS_00001858	7.98401	13.119	10.1697	17.3704	7.47145	11.6623	14.3709	13.5607	2.6686	5.61681	12.6753	8.67931	12.7437	5.29524	2.10989	6.85685
TCONS_00001859	114.508	78.3043	41.4959	37.9755	51.0063	49.2742	55.0732	57.1079	134.269	127.766	65.6988	50.6404	109.409	184.436	162.617	80.4466
TCONS_00001860	1.12906	0.778726	0.700561	0.535705	0.760015	0.461059	0.892423	1.35883	0.955504	2.14718	1.5781	1.27602	1.15174	0.361228	1.18642	0.979752
TCONS_00001861	16.5053	5.77577	9.24662	8.49351	12.2346	13.1215	2.89605	7.1827	16.1498	14.0742	0.0943413	3.96331	1.12079	13.7461	11.5263	5.35454
TCONS_00001862	0.0810679	0.22703	0.347311	0.292199	0.0815879	0.208806	0.140838	0.269711	0.181823	0.107377	0.0903755	0.0737603	0.2465	0.158155	0.177162	0.173058
TCONS_00001863	5.68483	4.12868	7.04452	9.65088	10.3893	10.5432	8.11685	12.1698	23.6527	18.5036	7.14089	8.177	10.5662	9.98831	10.9951	8.84538
TCONS_00001864	0.280446	0	0	0	0	0	0.22484	0	0	0	0.151632	0.127919	0.479977	0	0.0200282	0
TCONS_00001865	0	0.0645792	0	0	0	0	0	0	0	0	0	0	0	0	0.116292	0
TCONS_00001866	0.257077	0.38435	0.12699	0.23623	0.0579682	0.0762968	0.0527749	0.184828	1.60891	0.689835	0.716286	0.739209	0.141097	0.0496334	1.67223	1.94316
TCONS_00001867	0.133751	0	0.0528506	0.412419	0.375599	0	0.61954	0.383686	0.841166	1.75904	0	0.50277	0	0	0	0.000544343
TCONS_00001868	2.12138	0.876152	0.592134	0.13173	1.40057	0.453967	1.36388	2.31448	6.05444e-05	1.05487	1.54049	1.08299	1.36009	2.3109	0.819885	0.985518
TCONS_00001869	0.285766	0.257765	1.32661	1.55187	0.550186	0.516012	0.447824	0.439425	0.0930012	0.0634755	0.18429	0.117788	0.393718	0.462261	0.111148	0.0919204
TCONS_00001870	0	1.46031e-05	0.179464	0.165202	0	0.274444	0.150758	0.126163	0	0	0.0557029	0.119437	2.09152e-05	0	0	1.44662e-05
TCONS_00001871	9.52199e-05	0.15996	1.10482	1.68941	0.964154	1.09611	0.653451	0.808769	0.0354204	0.00332827	0.011731	0.0184689	0.154798	0.137878	0	0.0819638
TCONS_00001872	0.725912	0.992377	0.857864	1.82437	0.000165989	1.42135	0.466626	0.83427	0.505215	0	0.000138904	0.363054	0	6.77449e-05	2.59213e-05	0.247697
TCONS_00001873	0.298322	0.111958	0.749825	0.817484	0.285005	0.142673	0.146535	0.0910868	0	0.0915192	0.0365427	0.0281105	0	0	0.0940034	0.0965648
TCONS_00001874	2.54671e-06	0	0.196206	0	0.318792	0	0	0.145028	0	0	0	0	0	0	5.83099e-06	0
TCONS_00001875	0	0	0	0	0	0	0	0	0	0	0	0	0	0	0	0
TCONS_00001876	0	0	8.55021e-05	0	0	0	0	0.000129032	0	0	0.171689	0.0666372	0	0	0	0
TCONS_00001877	0.000813869	0.00244203	0.542744	1.21681	0.740708	0.53137	2.90241	1.18479	0	0	0	0	0.00319704	0	0.000475363	0.00177099
TCONS_00001878	0	0	0	0	0	0	0.0466646	0	0	0	0	0	0	0	0	0
TCONS_00001879	0	0	0	0	0	0	0	0	0	0	0	0	0	0	0	0
TCONS_00001880	0	0	0	0	0	0	0	0	0	0	0	0	0	0	0	0
TCONS_00001881	0	0	0.326515	0.0812258	0.783142	0.642156	0.413054	0.162411	0	0	0	0.000591682	0	0	2.86175e-07	0
TCONS_00001882	0	0	0	0	0	0.187195	0.316915	0	0	0	0	0	0	0	0	0
TCONS_00001883	0.001215	0	3.65397e-05	0	0	0	0	0	0.227439	0.510814	0	0.081192	0.0154379	0.0435251	0.000645345	0
TCONS_00001884	0.00106297	0.00371878	0.104035	0.00111784	0.133967	0.141792	0.00928775	0.143752	0.110072	4.81354e-05	0.361452	0.287893	0.00912977	0	0.000582775	0.00239039
TCONS_00001885	0.00021552	0.000301281	0	0	0	0	0	0	1.90102e-05	0	0	0	1.72618e-05	0	0.000172486	0.000398155
TCONS_00001886	0.00135223	0	7.07379e-05	0	0	0	0	0	0	5.10394e-05	0	0	0.0235082	0.0548606	0.000700244	0
TCONS_00001887	0.00135223	0.00543304	0	0.0507654	0	0	0	0	0	0	0.0732444	0	0.0235082	0	0.000700244	0.00313238
TCONS_00001888	4.43656e-05	0	0.0939284	0.354291	0	0.028806	0.341267	0.105948	0.129458	0	9.38367e-06	0.53521	0	3.38494e-05	5.16427e-05	0
TCONS_00001889	0.00109176	0	1.11468	1.19331	0	1.30006	2.55861	0.957316	0	2.95339e-05	0.233112	1.51773e-05	0.0101408	0.0345368	0.00059478	0
TCONS_00001890	0.00118293	0.00440093	0.20135	0.00255929	1.13896	0.778276	0.0359232	0.616561	0	0	0.000298284	0	0.0138978	0	0.000632311	0.00269543
TCONS_00001891	0	0.00461985	0.303118	0.359557	0.625962	0.289958	0.850677	0.266926	0	0	0	0	0	0	0	0
TCONS_00001892	0	0	0	0.263154	0.0840147	0.143945	0	0	0	0	0	0	0	0	0	0
TCONS_00001893	0	0	0	0	0	0	0	0	0	0	0	0	0	1.77956	0	0
TCONS_00001894	0.000168515	0.000170615	0.000164441	0.000169013	0	0.000160422	0.000161901	0.000126228	0.000168205	1.88584e-06	0	0.000164672	0	0	0.000164774	0.000169427
TCONS_00001895	0.0136253	0.0212168	0.0182345	0.0149514	0	0.0205551	5.17201	0.313149	0.0540228	1.96713e-05	0	0.0273295	119.286	253.497	0.0224768	0.0284842
TCONS_00001896	0	0	0	0	0	0	0.900779	1.95853e-05	0	0.00881624	0	0	0.213963	0.485164	0	0
TCONS_00001897	0	0	0	0	0	0	1.35903	1.4524e-05	0	0.00805986	0	0	0.293982	1.13354	0	0
TCONS_00001898	0	0	0	0	0	0	0	0	0	0	0	0	0.508393	2.64464	0	0
TCONS_00001899	0	0	0	0	0	0	0	0	0	0	0	0	0	0	0	0
TCONS_00001900	0	0	0	0.0112123	0.291935	0.20453	2.13862	0.882234	0	0	0	0	0	0	0	0
TCONS_00001901	0	0	0	8.86164e-07	0.335177	0.167666	1.46298	0.532505	0	0	0	0	0	0	0	0
TCONS_00001902	0.167046	0.371629	0.522861	0.278896	0.327085	0.202589	0.300143	0.181172	0.204443	0.208179	0.141649	0.209466	0.301405	0.0690731	0.23293	0.191481
TCONS_00001903	5.79107	5.60601	11.8828	14.5091	17.3341	15.9313	22.4497	15.1902	8.45881	6.02473	4.01792	5.55106	11.9918	13.005	12.7583	8.87753
TCONS_00001904	4.18399	2.11735	5.72268	9.15641	3.90609	4.52076	4.81813	6.03046	4.37926	6.04703	4.09557	6.37427	2.25527	3.69846	5.82134	6.96625
TCONS_00001905	0.0236476	0	0.0471965	0.0909716	0.124951	0.213488	0.262775	0.0275329	0	0.165102	0.0528281	0.0562874	0	0	2.78087	1.03847
TCONS_00001906	0	0	0	0	0	0.476318	0.14261	0	0	0	0	0	0	0	0.102412	0.0781709
TCONS_00001907	0.0191563	0	0.0127525	0.0631202	0.404874	0.0960271	0.0968726	0.0223047	0	0.0890303	0.171055	0.0456548	0	0	0.710113	0.158838
TCONS_00001908	0	0	0	0	0	0	0	0	0	0	0	0	0	0	0.131031	0.399174
TCONS_00001909	0	0	0	0	0	0	0	0	0	0	0.156091	1.05647	0	0	0	0.111821
TCONS_00001910	0.118514	0.182185	0.118165	0.0651949	0.208743	0.356898	0.627552	0.275955	0.0773098	0.345455	0.165634	0.0938732	0	0.0673245	0.225437	0.0981038
TCONS_00001911	0.220853	0.159539	0.183993	0.211969	0.369522	0.508771	0.38054	0.257171	0.144486	0.204732	0.0615469	0.26378	0.0261197	0.0251348	0.193087	0.155858
TCONS_00001912	0.246244	0.283782	0.163653	0.186292	0.10843	0.185413	0.248288	0.250847	0.401507	0.14361	0.206527	0.268102	0.0723609	0	0.769266	0.636872
TCONS_00001913	0	0	0	0	0	0	0	0	0	0	0	0	1.84895	1.3114	0	0
TCONS_00001914	0	0	0	0	0	0	0	0	0	0	0	0.0121659	0.397496	0.243642	0.0333943	0
TCONS_00001915	0	0	0	0	0	0	0	0	0	0	0	0	0	0	0	0
TCONS_00001916	0	0	0	0	0.564629	0.163302	0	0	0	0	0	0	0	0	0	0
TCONS_00001917	17.1706	12.5618	0.428307	0.622089	1.69291	0.879531	0.451361	0.387189	0.258748	0.114142	3.81155	4.72585	0.320022	0.659847	0.364175	0.45152
TCONS_00001918	0.3861	0.390293	5.23522	4.8664	8.63421	14.038	14.4867	24.98	0.23466	0	0.955186	1.28401	0.12117	0.116647	1.07618	1.68211
TCONS_00001919	0	0.0743664	0.0691206	0.0850605	0.087102	0	0.549239	0.611724	0	0.0730847	0.0646389	0.173476	0	0	0.187895	0.221646
TCONS_00001920	0.0119422	0	0.0751965	0.0972199	0.0215464	0.111306	0.114945	0.201819	0	0	0	0.0130379	0	0	0.0533123	0.0949147
TCONS_00001921	0	0.081339	0.14022	0.103412	0.17866	0.0729317	0.428072	0.442745	0	0	0.0880454	0.0974692	0	0	0.080728	0.194013
TCONS_00001922	1.02928	0.461442	0	0	0.286851	0	0.00315026	0	0	0	0.0683456	0.255825	0	0	0	0
TCONS_00001923	0.132358	0	0	0	0	0	0	0	0	0	0.274411	0	0	0	0	0
TCONS_00001924	1.30118	0.764077	0	0.0538898	0	0.0600714	0.0540344	0	0	0	0.174172	0.239581	0.0498986	0	0	0
TCONS_00001925	0.14893	0.78426	0.0106092	0	0	0.0832863	0	0.0185282	0.0416574	0	0	0.309778	0	0.108679	0.00870228	0.0198249
TCONS_00001926	0.354951	0.210996	0.203782	0.166365	0.268592	0.303773	0.567627	1.65494	0.666244	0.117386	5.0336	5.74595	0	0.227761	5.38123	6.9087
TCONS_00001927	0.899541	1.21009	0.713829	0.627835	1.07845	1.4429	2.29624	2.57297	1.81588	1.96177	6.78701	12.2477	0.0965106	0.0051446	10.5531	14.1554
TCONS_00001928	0.139867	0.143671	0.124067	0.179338	0.164249	0.233814	0.117776	0.271399	0	0	0.0520722	0.314491	0	0	0.0253844	0.11589
TCONS_00001929	0.0870316	0	0	0	0	0	0	0	0.843268	1.5395	0.0439448	0.133292	0	0	0	0.113106
TCONS_00001930	0.227456	0	0	0	0	0	0.144633	0	0	0.00013662	0	0	0	0	0.00606052	0.709376
TCONS_00001931	0.0450848	0.157608	0	0	0	0	0	0	0	0.667609	0.0892638	0.263141	0	0	0.108336	0
TCONS_00001932	0.227039	0.348248	0	0	0	0.0396048	0	0	0.342064	0.389138	1.662	0.709184	0	0	0.695933	0
TCONS_00001933	0.123753	0	0.0414278	0	0	0	0	0	0	0.286846	0.137887	0.0469363	0	0	0.0676387	0
TCONS_00001934	0.782021	0.835147	0	0.0132453	0	0	0	0.0391303	0.190191	0.240325	4.66486	4.63291	0.192475	0	0	1.14166
TCONS_00001935	0	0	0	0	0	0	0	0	0	0	0	0.050449	0	0	0	0
TCONS_00001936	0.490785	0.60544	0.103122	0.0838119	0.0451149	0.254909	0.0885478	0.119574	0	0	1.22785	2.39807	0.341776	0.291999	0.946596	0.303036
TCONS_00001937	0.558035	0.125276	0.096419	0.143581	0.378336	0.39844	0.68941	0.00405571	0.466719	0.523929	3.76691	4.57573	1.17948	1.34894	1.44114	4.73337
TCONS_00001938	0	0.118941	0	0	0	0.0676612	0	0	0	0	0.00799798	0	0	0	0.0727734	0
TCONS_00001939	0	0	0	0	0	0	0.181794	0	0	0	0.0592001	0	0	0	0	0
TCONS_00001940	0	0	0	0	0	0	0	0	0	0.462591	0.496022	0.534646	0	0	0	0.214466
TCONS_00001941	2.14362	1.47212	0.231791	0	1.01112	1.04451	0.129384	0.712112	0	0.406835	6.23835	3.15675	0.265361	0.499176	2.82238	3.49393
TCONS_00001942	0.28944	0.191789	0.114574	0.138612	0	0.10126	0.112768	0.0353212	0.526339	0.489908	1.12914	1.61515	0.33437	0.537883	6.96136	11.004
TCONS_00001943	0.0435013	0.201358	0	0	0.0916735	0	0	0	0.105748	0	0.370439	0.555246	0	0	1.35836	2.84883
TCONS_00001944	0.17727	0.0863722	0	0	0	0	0	0	1.03012	1.16138	1.78429	1.89684	0.664118	1.11312	9.6099	19.5729
TCONS_00001945	0	0	0	0	0	0	0	0	0	0	0	0	0	0	0	0
TCONS_00001946	10.5244	9.08679	5.67534	6.12106	6.48656	6.85244	4.83002	5.3543	16.5886	17.9768	10.774	10.1837	20.8806	22.2276	7.89107	7.01424
TCONS_00001947	0	0	0	0	0	0	0	0	0	0	0	0	0	0	0	0
TCONS_00001948	0.0548612	0.0565584	0.0274125	0.0301013	0	0.0549662	0.0555658	0.0638813	0	0	0.168248	0.0654751	0.064829	0	0.0299542	0.0113822
TCONS_00001949	15.5802	12.9653	18.8333	29.5443	20.608	26.5419	20.5363	27.1585	44.2834	54.7279	30.4218	43.9078	8.69755	13.9809	82.8812	49.8908
TCONS_00001950	3.07915	3.56939	0	0	0	0	1.45491	0	8.54358	0	6.18422	0	3.20922	1.17255	69.7108	11.474
TCONS_00001951	0.164986	0	0.164713	0.441804	0.0726467	0.0620391	0.0834004	0.120062	0	0.0479474	0.207222	0.131015	0	0	0.24723	0.170961
TCONS_00001952	0.0689545	0	0.0687038	0.208791	0	0	0	0	0	0	0.0385782	0	0	0	0	0
TCONS_00001953	0.0982452	0.100568	0.195825	0.306411	0	0.0328855	0	0	0	0	0.073267	0	0	0	0	0
TCONS_00001954	0.32068	0.0409211	0.159629	0.309239	0	0	0	0.0466633	0	0	0	0	0	0	0	0
TCONS_00001955	0.256939	0.0750366	0.26811	0.58624	0	0.0737534	0	0.0427308	0	0.0857972	0.164346	0.145081	0	0.0833518	0.0398163	0.03035
TCONS_00001956	0.152263	0.103218	0.403618	0.448265	0	0.0510766	0.0509084	0.0590774	0	0.119196	0.170825	0.119893	0.118582	0	0.0548332	0.0837449
TCONS_00001957	0	0	0.303295	0.297726	0	0.0835384	0.041778	0	0	0	0	0	0	0	0	0
TCONS_00001958	0	0	0.102283	0.254035	0	0	0	0.0358352	0.0803014	0	0	0	0	0	0	0.0254749
TCONS_00001959	0	0	0.142619	0.288005	0	0.0716831	0.0240618	0	0	0	0	0	0	0	0	0
TCONS_00001960	0.166008	0.285554	0.370945	0.35618	0.384678	0.380357	0.226899	0.301901	0.240481	0.0273156	0.326179	0.313631	4.06887	3.19075	0.225334	0.293492
TCONS_00001961	0.269696	0.055004	6.58531e-06	0	0	0	0	0	0	2.34202e-06	0	1.21455e-05	0	0	0.0580916	2.80071e-06
TCONS_00001962	1.53905e-05	0	0.10036	0.0948727	0.118523	0.0735553	7.62285e-06	0	0.0609468	0	0.0904355	0.0858674	0	0.0901683	1.79553e-05	0
TCONS_00001963	0	0	0.0937005	0.799204	0.252071	0	0	0.333225	0	0	0	0	0	0	0	0
TCONS_00001964	0.0384903	0.0393165	0.0511044	0.0424085	0.0677965	0.232068	0.0387313	0	0	0	0	0	1.53458	0.349561	0	0.0636332
TCONS_00001965	7.49997e-05	7.67364e-05	8.00295e-05	7.27598e-05	7.85101e-05	7.87992e-05	7.41506e-05	7.25946e-05	0	0	0	7.79536e-05	7.46668e-05	0	0	7.60431e-05
TCONS_00001966	0.00971465	0.020141	0.0129723	0.0697288	0.0516588	0.0293382	0.0197802	0.0341337	0	0	0	0.00771908	0.0230943	0	0	0.00805286
TCONS_00001967	16.7316	19.4853	4.96161	3.6148	15.5806	8.64006	10.3629	6.27706	0	0.00616479	9.05946	4.75965	3.14895	11.7252	0.265525	1.34299
TCONS_00001968	9.35161	7.87067	124.102	156.794	222.745	270.657	122.494	98.157	1.86794	1.02913	10.3097	14.8261	76.9754	163.921	4.62091	6.63751
TCONS_00001969	12.3726	0.385333	28.4336	41.1524	24.1208	43.1464	26.9659	37.4279	1.37337	1.86438	4.18308	12.4557	0	1.51993	1.88329	4.23912
TCONS_00001970	0	0.046418	0.349811	0.886949	0.116633	0.0475713	0.0637583	0.0168277	0	0	0	0.0412916	0	0.043829	0	0.020771
TCONS_00001971	0.0151883	0	0.154357	0.227465	0	0.0256276	0.0330404	0.0772577	0	0.0175994	0	0	0.0538891	0	0.107875	0.0888668
TCONS_00001972	0	0	0.375972	1.31932	0.0425805	0.0014584	0.0194592	0	0	0	0.271156	0.0730541	0	0	0	0
TCONS_00001973	2.25806	1.78075	4.35033	6.04012	3.1401	4.46562	2.49362	2.62517	1.30008	2.1113	2.90024	3.96908	0.882633	1.53205	3.03696	3.32845
TCONS_00001974	0.000234712	0	0	0	0	0	0	0	0	0	0	0	0.325069	0	0	0.335543
TCONS_00001975	3.80322	4.95503	6.44387	11.5511	5.84209	8.54655	4.31612	5.07548	4.1434	2.87602	5.16458	6.90972	2.9677	4.68957	7.42456	6.12621
TCONS_00001976	0	0.144889	0.0941831	0.261232	0	0.0953628	0	0.165363	0.123248	0	0.0531032	0.0373198	0	0	0	0.0391021
TCONS_00001977	0.279223	2.36542	0	0	0	0.72789	0	0	0	0.38187	0	0.400231	0	0.368086	0	0
TCONS_00001978	0	0	0	0	0	0	0	0	0	0	0	0	0	0	0	0
TCONS_00001979	0	0	0.0201743	0.013299	0	0	0	0	0	0	0.110831	0.0622052	0	0.0354595	0	0
TCONS_00001980	0.315983	0.946465	0.408916	0.210447	0	0.31497	0.132115	0	0	0	1.12534	0.314765	0	0.323795	0	0.444791
TCONS_00001981	8.76656	10.6354	1.80963	0.521425	1.78485	0.371637	1.12485	1.22729	1.08627	1.18704	6.09835	6.34438	7.12411	8.69733	1.18923	3.41316
TCONS_00001982	0	0	0.747513	0.816726	0	0	0.000229958	0	0.000211896	0.000233886	0	0	0	0	0	0
TCONS_00001983	16.6958	15.4959	3.86588	2.25615	2.0097	3.01543	2.21909	1.66119	2.56911	4.40422	15.8526	14.7237	7.32313	12.9867	2.95611	6.61752
TCONS_00001984	0	0	0	0	0	0	0	0	0	0	0	0.307329	0	0	0	0
TCONS_00001985	0.000491499	0	0.245793	0.00222071	0.270479	0.000145149	0	0.00124791	0	0	0.00127498	0.00259539	1.51196	1.37051	0.000448412	0
TCONS_00001986	0.00073017	1.17457	0.224684	5.02889	0.000702815	0	0	0	2.07057	0	1.37914	2.39387	0.000820346	0	0.555909	0.00643828
TCONS_00001987	0	0	0.00780436	0.0321174	0	0.0821137	0	0	0.275785	1.27588	0	0	0	0	0	0
TCONS_00001988	0	0	0	0.0359126	0	0.0655237	0	0	0.680726	1.82776	0	0	0	0	0	0
TCONS_00001989	0	0	0.00347046	4.30638e-06	0.0408574	0.251094	0	0.00606426	0.0378024	0.929573	0.00580426	0.00829467	0	0	0	0
TCONS_00001990	0	0	0.00349952	0.160723	0.106544	3.5867e-06	0	0.00611243	0.181277	0.499534	0.00585121	0.00836079	0	0	0	0.00869133
TCONS_00001991	46.0254	39.8259	2.29951	18.0908	5.57416	12.8275	9.44619	9.8641	18.2575	20.1359	130.685	144.747	18.166	39.6782	7.97381	14.4327
TCONS_00001992	0.438196	0.656288	0.221781	0.227171	0	0.316197	0.239394	0.25066	0.258431	0.792449	0.42929	0.99621	1.16557	0.563305	0	0.000499156
TCONS_00001993	0	1.36327	0.100333	0.16315	0.335935	0.670874	1.40316	0.960783	0.706788	1.17678	0.585112	1.07048	0.546151	2.55089	0.668447	0
TCONS_00001994	0	0.573262	0	0.0515274	0	0	0	0.0391322	0	0	0.122236	0.0885787	0.279836	0.468514	0	0.157058
TCONS_00001995	0.197849	0.268446	0	0	0	0.0436091	0	0.327025	0.185647	0	0.317519	0.175126	0	0	0.0629695	0
TCONS_00001996	1.32043	3.38919	1.767	0.960194	1.04704	1.63945	2.69074	2.83487	2.36933	3.19074	3.46244	2.84493	1.83877	1.02034	1.13166	0.817348
TCONS_00001997	5.26547e-05	0.373525	0	0.158835	1.15618	0.227309	0.664281	0.00019786	0.850244	0	1.13744	0	0.000145049	1.27095	0.000208101	0
TCONS_00001998	0	0	1.06139e-06	1.14921e-06	0	1.10183e-06	0	1.06674e-06	0	1.0109e-06	0	0.0150408	0	1.20209e-06	0	1.01758e-06
TCONS_00001999	0	0	0.0107783	0.0310172	0	0.0161857	0	0.028238	0	0.0374294	0	3.55184e-06	0	0.0184029	0	0.0268567
TCONS_00002000	0	0	0	0.623387	0	0.000172359	0	0.160784	4.40586	13.15	0	0	0	0	1.1064	0.940536
TCONS_00002001	0.800062	0.490363	0.159123	2.74484	0	1.19277	0.386042	0.485258	0	0	0	0.157779	0	0	2.94712	7.03732
[truncated: 143,232 more rows]
