# Supplementary material for: Genome-wide identification of tissue-specific long non-coding RNA in three farm animal species
Source: BMC Genomics. 2018 Sep 18;19:684. doi: 10.1186/s12864-018-5037-7 (PMC6145346; doi:10.1186/s12864-018-5037-7)
Supplement: Supplementary file 13 — Expression of Pig LncRNAs. FPKM values for all lncRNAs from each RNA-seq library (2 libraries per tissue) in pigs. (TSV 14242 kb) [file 12864_2018_5037_MOESM13_ESM.tsv]

tracking_id	Adipose_0	Adipose_1	Cerebellum_0	Cerebellum_1	Cortex_0	Cortex_1	Hypothalamus_0	Hypothalamus_1	Liver_0	Liver_1	Lung_0	Lung_1	Muscle_0	Muscle_1	Spleen_0	Spleen_1
TCONS_00000001	310.673	175.509	270.986	220.812	323.382	316.748	268.622	267.356	308.019	321.125	78.5664	59.2376	2981.53	2120.63	40.1232	60.6063
TCONS_00000002	0	0	0	0	0	0	0	0	0	0	0	0	0	0	0	0
TCONS_00000003	205.733	220.712	1842.81	1577.56	3218.26	3710.59	2461.71	2587.49	290.042	302.124	119.208	115.848	2534.67	3578.95	56.3055	60.4618
TCONS_00000004	0	0	0	0	0	0	0	0	0	0	0	0	0	0	0	0
TCONS_00000005	218.771	267.895	1692.37	1288.99	2762.62	2813.24	2255.32	2030.9	94.6913	105.319	110.715	88.9534	2294.43	2923.97	53.0823	58.1036
TCONS_00000006	0	0	0	157.043	1333.55	479.21	0	520.603	0	0	0	0	0	0	0	0
TCONS_00000007	4835.61	2646.62	6647.75	5625.29	15413	11820.1	10222.1	9129.79	6814.16	5650	918.242	845.927	20048.3	18342.2	1248.68	1401.85
TCONS_00000008	0	0	0	0	0	0	0	0	0	0	0	0	0	0	0	0
TCONS_00000009	0	0	0	975.86	4818.03	7388.69	1366.49	984.254	0	0	0	0	2552.9	0	0	0
TCONS_00000010	4356.51	1245.95	5842.72	4413.43	11572.4	7537.18	7429.63	5116.48	1917.44	1816.4	806.469	563.951	11626.8	7880.12	986.444	1088.61
TCONS_00000011	0	0	0	0	0	0	0	0	0	0	0	0	0	0	0	0
TCONS_00000012	0	0	0	0	0	0	0	0	6110.93	4998.21	0	0	0	0	0	0
TCONS_00000013	0	0	0	0	0	0	1734.68	0	0	0	0	0	0	0	0	0
TCONS_00000014	18473.5	8674.82	0	0	0	0	0	0	35239.6	39855.4	5219.81	4051.27	0	0	7423.18	7398.64
TCONS_00000015	0	0	0	647.709	6978.61	0	0	736.534	0	0	0	0	0	0	0	0
TCONS_00000016	0	0	0	0	0	0	0	0	0	0	4671.66	3316.51	0	0	0	0
TCONS_00000017	0	0	0	0	0	0	0	0	0	0	5876.92	4256.69	0	0	0	0
TCONS_00000018	0	0	0	0	0	0	0	0	0	0	5425.73	4637.86	0	0	0	0
TCONS_00000019	0	0	0	0	0	0	0	0	0	0	0	0	0	0	0	0
TCONS_00000020	6616.3	2908	11082.6	7717.05	19670.4	15042.1	13114.5	10875.9	16712.3	19745.3	1385.28	1056.55	20654.9	16330.2	2146.92	2231.77
TCONS_00000021	0	0	0	0	0	0	0	0	0	0	0	0	0	0	0	0
TCONS_00000022	3155.95	1414.18	0	0	0	0	0	0	491.43	504.911	859.801	554.938	0	0	1126.28	946.279
TCONS_00000023	8842.64	4501.89	0	0	0	0	0	0	7561.04	9285.29	1511.1	1110.33	0	0	1984.71	2249.5
TCONS_00000024	0	0	1811.63	0	2720.79	0	0	0	0	0	0	0	0	0	0	0
TCONS_00000025	0	0	0	0	0	0	0	0	0	0	0	0	0	0	0	0
TCONS_00000026	0	0	0	0	0	0	0	0	0	0	0	0	0	0	0	0
TCONS_00000027	3462.24	1395.35	1509.17	1237.74	2165.25	1886.93	1801.76	1306.37	374.142	415.339	741.747	477.48	10710.4	7309.54	324.962	468.395
TCONS_00000028	9812.85	5014.11	0	0	0	0	0	0	9066.6	8937.33	1359.65	1112.46	0	0	2416.61	2420.76
TCONS_00000029	0	0	0	147.062	0	0	0	0	2715.3	0	0	0	3223.07	1043.21	0	0
TCONS_00000030	0	0	0	279.996	3378.35	593.471	3857.66	669.462	0	0	0	311.914	0	2405.95	0	0
TCONS_00000031	0	0	0	0	0	0	0	0	0	0	0	0	0	0	0	0
TCONS_00000032	0	0	0	0	0	1437.63	0	0	0	0	0	0	0	972.909	0	0
TCONS_00000033	0	0	0	0	0	0	0	847.192	0	0	0	0	0	2632.53	0	0
TCONS_00000034	0	0	0	0	0	0	0	0	0	0	0	0	0	2632.53	0	0
TCONS_00000035	43303.7	53069.4	62854.9	58935	215951	187723	113085	87272.1	242805	234698	11602.1	13224.7	200441	394011	12402.7	4161.95
TCONS_00000036	4840.51	1517.2	1141.17	855.644	1643.81	1789	1477.31	946.728	1343.83	2135.75	997.511	493.066	12866.5	12773.9	326.373	461.652
TCONS_00000037	0	920.475	0	0	0	0	0	0	0	0	0	0	2866.8	0	0	0
TCONS_00000038	59857.4	8501.64	3362.42	5476.75	0	11463	5643.12	13563.8	9845.35	5321.09	0	857.885	72998.4	123983	2664.43	3938.52
TCONS_00000039	0	0	0	0	0	0	0.0382068	0	0	0	0	0.0201116	0	0	0	0
TCONS_00000040	0	0	0	0	0	0	0	0	0	0	0	0	0	0	0	0
TCONS_00000041	0	0	0	0	0	0	0	0	0	0	0	0	0	0	0	0
TCONS_00000042	0	0	0.259937	0	0	0	0.0841175	0.375467	3.3077	0	0	0	0	0.189564	0	0
TCONS_00000043	0	0	0.0666364	0	0	0.0366795	0.128768	0.109039	1.50692	0.615579	0.0359299	0	0	0	0	0
TCONS_00000044	0.476431	0.21045	0.012081	0.00103772	0.460239	0.0542394	0.0723114	0.0822758	0.117581	0	0.373058	0.187811	0.0783632	0	1.66708	2.05459
TCONS_00000045	0	0.000142294	0.000262161	0.0413099	0.176973	0.446934	0.525847	0.225318	0	0	0.00102849	0.076239	0.538094	0.738914	3.5708	0.0488782
TCONS_00000046	0.114336	0.464923	0	0.0359951	0.000154895	0	0	0	0.000747526	0.000197256	0.21487	0.748715	0	0	0.137271	0
TCONS_00000047	0	8.04546e-05	0	0.0105342	0.219834	0	0	0	0.0647496	0.000409061	0.000134431	0.025907	0	0	0.466409	0
TCONS_00000048	0	0.000647265	0	0.0251903	0.06671	0	0	3.16104e-05	0.45569	2.44543e-05	0.00104099	0	0	0	0	0
TCONS_00000049	0.10078	0.0646239	0.049022	0.0531164	0.124441	0.312833	0.170222	0.199644	0	0	0.636704	0.619031	0.0335394	0.0583917	1.69977	1.51974
TCONS_00000050	0.0397125	0.280575	0	0.0641118	0.000401157	0	0	3.62875e-05	0.0195574	1.47299e-05	0.186102	0	0	0	0	0
TCONS_00000051	8.21956e-05	0	0.0926916	1.13415e-05	0	0.160418	0.20367	0.157499	4.72105e-05	0.0922594	0	0.000173423	0.0873629	0.172999	0	0
TCONS_00000052	0.485405	0.829921	0.301066	0.148276	0.000173779	0.0197175	0.0196835	0.293637	0	0	1.74834	2.3732	0.019503	0.0194943	1.27702	4.14602
TCONS_00000053	0	0.470742	0.0117859	0.00395773	0.916339	0.468681	0.608627	0.420553	0.246749	0.0815626	0.486346	0.60688	0.240235	0.335433	3.74365	1.28346
TCONS_00000054	0	0	0.0404785	1.58029e-05	0	0.373019	0	0	1.23938	0.947559	0	0	0	0	0	0.214414
TCONS_00000055	0	0	0	0	0	0	0	0	0.06486	0	0.0323087	0	0.0338641	0	0.287001	0
TCONS_00000056	0	0	0	0	0	0	0	0	0	0	0	0	0	0	0	0
TCONS_00000057	0.0474794	0.0147987	0.0156316	0.0110407	0	0	0	0.0341837	0	0.0731824	0.0252436	0	0	0.0697494	0.0275147	0
TCONS_00000058	0.221923	0.0564299	0	0.0140043	0.0261386	0	0	0.0434454	0.0644756	0	0.0642318	0.0507489	0.100998	0.088606	0.0550993	0.0662898
TCONS_00000059	1.37368e-05	1.34962e-05	0	1.34237e-05	1.31252e-05	0	0	1.24958e-05	1.48587e-05	0	1.45523e-05	1.47278e-05	1.43256e-05	1.23479e-05	1.30529e-05	1.54766e-05
TCONS_00000060	0	0	0	0	0	0	0	0	0	0	0	0	0	0	0	0
TCONS_00000061	0.395681	0.29248	0.277814	0.0910891	0.462236	0.301684	0.356386	0	0.728566	0.249923	0.0755589	0.0296655	0.142603	0.0164466	0.0777385	0.0429559
TCONS_00000062	0	0	0	0	0	0	0	0	0	0	0	0	0	0	0	0
TCONS_00000063	0	0	0	0.0417582	0	0	0	0.0241438	0	0	0	0	0	0	0	0
TCONS_00000064	0	0	0	0	0	0	0	0.186084	0	0	0	0.153074	0	0.000333372	0	0.0790869
TCONS_00000065	0	0.0546623	0.0418977	0.0803299	0	0	0.0945812	0.0216601	0	0.222337	0	0	0	0.0455736	0	0
TCONS_00000066	0	0	0.074596	0.00132492	0	0.000612264	0	0	0	0	0	0.00272237	0	0	0	0
TCONS_00000067	0.0740019	0	0	0	0	0	0	0.047139	0	0.0878139	0.0604792	0.095966	0	0.0500136	0	0.102746
TCONS_00000068	0.0138432	0.250411	0.109683	0.144391	0.0508282	0.139083	0.150298	0	0	0	0.0646423	0	0.0418193	0.0610355	0.141178	0
TCONS_00000069	0	0	0	0	0.00038747	0	0	0.00218589	0	0	0	0	0	0	0	0
TCONS_00000070	0.0135903	0	0	0	0	0	0	0.011556	0	0	0	0	0	0	0	0.0117593
TCONS_00000071	0.0547547	0	0.134329	0.0783323	0.509282	0.517524	0.519728	0.0367372	0	0.922049	0	0	0	0.0590699	0	0
TCONS_00000072	0	0	0	0	0	0	0	0	0	0.617542	0	0	0.036925	0	0	0.0231361
TCONS_00000073	0.0495969	0.0389284	0	0	0.0812304	0.115575	0	0	0.177733	0	0.107759	0.0431196	0	0.0605215	0.0817627	0
TCONS_00000074	0.0530605	0.0117724	0.0400659	0.0472984	0.226638	0.13155	0	0	0	0	0.0552616	0.100541	0	0	0	0
TCONS_00000075	0	0	0	0	0	0	0	0	0	0	0	0	0	0	0	0
TCONS_00000076	0.145494	0.425326	0	0.00964732	0	0.0100486	0	0	0	0	0.00243697	0.00232016	0	0	0.0479185	0.045392
TCONS_00000077	0.291765	0.342124	0	0	0	0	0	0	0	0	0	0	0	0	0.0145427	0
TCONS_00000078	0.163811	0.14475	0	0	0	0	0	0	0	0	0.023477	0.00319164	0	0	0	0
TCONS_00000079	0	0	0	0	0	0	0	0	0	0	0	0	0	0	0	0
TCONS_00000080	0	0	0	0	0	0	0	0	0	0	0	0	0	0	0	0
TCONS_00000081	0	0	0	0	0	0	0	0	0	0	0	0	0	0	0	0
TCONS_00000082	0	0	0	0	0	0	0	0	0	0	0	0	0	0	0	0
TCONS_00000083	0	0	0	0	0	0	0	0	0	0	0	0	0	0	0	0
TCONS_00000084	0	0	0	0	0	0	0	0	0	0	0	0	0	0	0	0
TCONS_00000085	1.13221e-05	0	0	0	0	0	0	0	0	0	0	0	0	0	0	0
TCONS_00000086	0.0184089	0	0	0	0	0	0	0	0	0	0	0	0	0	0	0
TCONS_00000087	0	0.2556	0	2.17791e-05	0.168453	0.652237	0	6.06123e-06	0	2.23004e-05	0	0.0175566	0	0	4.16011e-07	0
TCONS_00000088	0	3.87577e-05	7.10197e-06	0.0175755	1.82891	3.93083	0.4172	0.126303	0	0.0389925	0.0722993	0.0426053	0	0.0926987	0.0195788	4.4126e-06
TCONS_00000089	0.0510747	0	0.0556062	2.65238e-05	0.67884	1.00198	0.634265	0.0789876	0	2.77851e-05	0.0760405	0.0350972	0	0	0.0172457	0.0530321
TCONS_00000090	0	0	2.52324e-05	0	0.0327068	5.73365e-06	2.26272e-06	0	0	0	0.00115452	0	1.1794e-06	0	4.38578e-07	0
TCONS_00000091	0	0	0.00199609	0.00565543	0.0438888	0.120294	0.112752	0.00619521	0	0	0.000574658	0	0.00542617	0.00466307	0.00469239	0
TCONS_00000092	0	0	0.00187825	0	0	0	6.49328e-06	0	0	0	0.0524494	0.00509957	0	0	1.08253e-06	0
TCONS_00000093	0	0	0.0250767	0.0181086	0.187385	8.33594e-06	7.11255e-06	0.0121517	0	0	0	0	0.00876993	0.032852	0.00796271	0
TCONS_00000094	0	0	0.000255839	0	0.129522	0	0	0	0	0	0	0	1.83477e-06	0	7.12739e-07	0
TCONS_00000095	0	0	0.0194066	0	0	0	0	3.58872e-07	0	0	0	0.0545728	0	0	1.76637e-06	0
TCONS_00000096	0.194793	0.0938072	0	0.34645	0.327915	0.414647	0.625817	0.324935	4.15873	2.89807	0.188066	0.454904	0	0.109946	0.0751676	0
TCONS_00000097	0.000829485	7.02846e-06	0.000814414	0.00083053	0.000812512	0.27392	9.24873e-06	0.000818664	0	0.834748	0.000806754	0.000815293	0	8.18158e-06	0.000825082	0.000815406
TCONS_00000098	0	0	0	0	0	0	0	0	0	0	0	0	0	0	0	0
TCONS_00000099	0.0712513	4.06586e-05	0.117451	0.0672219	0.514606	0.020932	0.556274	0.461587	6.1281	0.947158	1.30521	1.82085	0	3.93747e-05	0.0656693	0.0882359
TCONS_00000100	0	0	0	0	0	0	2.28703e-05	0	0	0	0	0	0	0	0	0
TCONS_00000101	0	0.0395091	0.0269211	0	0	0.238716	0.184383	0.0351074	7.22014	2.1512	0.263586	0.421593	0	0.0186166	0	0
TCONS_00000102	0	0	0	0	0	0	9.99147e-06	0	0	0	0	0	0	0	0	0
TCONS_00000103	0.0238164	0	0	0	0	0	0	0.0578255	0.00214415	0.153376	0	0.0630337	0	0	0	0
TCONS_00000104	0	0	0	0	0	0.0116501	0.0405556	0	0.134751	0	0.0169865	0	0	0	0	0
TCONS_00000105	0.437824	0.453209	0.678181	0.926026	0.588688	0.428715	0.476793	0.504147	4.86357	5.41294	0.933862	0.401856	8.29008e-06	0	0.128612	0.255501
TCONS_00000106	0	1.86571e-05	0.56921	0.195793	0.626717	1.00225	0.608047	0.87794	2.3279	1.88478	0.029369	0.124319	0.0697748	0	0.0115825	0.000392251
TCONS_00000107	0	0	1.15504	0.24358	0.352442	0.19304	0.0862733	0.48113	0.28248	0	0.0963159	0.179353	0	0	0.0671406	0
TCONS_00000108	0.235694	0.185875	1.05187	1.10918	1.11016	1.72533	1.41829	1.31874	0.264128	0.395904	0.293108	0.192482	0.0183106	0.0241897	0.142786	0.152387
TCONS_00000109	0	0.000162516	0	0	0.000164731	0.000164558	0	0.00691537	0	0	0	0.000165327	0	0	0	0.0136013
TCONS_00000110	0	0.0377954	0.0190602	0.0447348	0.021656	0.0360079	0	0	0	0	0.000427118	0.00767369	0	0	0	0
TCONS_00000111	0.0621357	0.0327266	0.0207189	0.0391664	0.00907485	0.00765229	0.0133143	0.00756011	0.0449716	0.130205	0.115154	0.0883588	0	0.0154459	0.0521617	0.0461081
TCONS_00000112	0.0308727	0.0364607	0.00480762	0.0068225	0.00631621	0	0	0	1.51927	1.3164	0.0956577	0.095988	0	0	0.0435726	0.00535036
TCONS_00000113	2.91597e-05	2.45155e-05	0.0180516	0.0561349	0.000212989	0	0	0.0852992	0.0184071	0	0.0103066	1.67307e-05	0	0	0.35069	0.856275
TCONS_00000114	0.0773915	0.358075	1.22893e-05	0	0.0832736	0.120481	0	5.93597e-05	5.95259e-05	0	5.81088e-05	0.0251477	0	0	9.96166e-05	9.6973e-05
TCONS_00000115	0	1.98812e-05	0.000254157	0	0	0.0924736	0	0	0	0	0	0	0	1.11114e-05	0.128103	0.315441
TCONS_00000116	0	0	0	0	0	0	0	0	0	0	0	0	0	0	0	0
TCONS_00000117	0	0.0844289	0.000658326	0	0	0	0	0.0443091	0.0872359	0	0	0	0	0	0.285464	0
TCONS_00000118	0	0	0.101406	0.110263	0	0	0.0596757	0	0.0210832	0	0.342308	0	1.48895e-05	0	0.00815848	0.139911
TCONS_00000119	0	0	0	0	0	0	0	0.0213222	0	0	0	0	0	0	0	0
TCONS_00000120	0.0433882	0.202499	0.0219526	0.082226	0.013674	0	0.136202	0.127684	0.0475488	0	0.0713655	0.0570005	0	0.105343	0.278383	0.316732
TCONS_00000121	0	0.0760356	0	0	0	0	0	0	0	0	0	0	0	0	0	0
TCONS_00000122	0	0.0518217	0	0.150904	0.0718119	0.508912	0	0	0	0	0.162188	0.11802	0.0213511	0.0728978	0.283294	0
TCONS_00000123	0	0	0	2.49393e-05	0.053421	0.0316457	0	0	0	0	0.00701714	0.040654	9.90584e-06	3.70186e-06	0.0875677	0
TCONS_00000124	0	0.340033	0.0466268	0	0	0.000519231	0.0745223	0	0	0.147092	0	0	0	0.0668788	0.423273	0.517157
TCONS_00000125	0	0	0	0.0598918	0.090628	1.41755e-05	0	0.103617	0	0	0	0	0	0	0	0
TCONS_00000126	0.481744	2.81078	0	0	0	0	0	0	0.552549	0	0.484932	0	0	0	0.134437	0.582897
TCONS_00000127	0	1.78571	0	0	0	0	0	0	0.997166	0	0.261138	0	0	0.342698	0.362321	0.52526
TCONS_00000128	0	0	0	1.61242e-05	0.31682	0.473579	0.836589	0.465026	0	0	0	0	0	0	0	0
TCONS_00000129	0.0393686	0	0.0509917	0.108277	0.847491	0.181176	1.68968	0.728992	0	0	0	0	0	0	0	0
TCONS_00000130	0.0469629	0	0	0.0253897	0	0	0	0	0	0	0	0	0	0	0	0
TCONS_00000131	0	0	0	0.000101567	0	0	0	0	0	0	0	0	0	0	0	0
TCONS_00000132	10.6758	7.25467	0	0	0	0	0	0	1.71018	0.782842	0	0.0111363	0	0.304064	0.0236809	0
TCONS_00000133	8.78422	15.7083	0	0.00407143	0	0.0233666	0.0204659	0	10.1932	5.97612	0.118449	0	0.0752737	0	0	0
TCONS_00000134	7.79457	10.2613	0	0	0	0	0	0	0.823236	1.06168	0	0.0238806	0.0556848	0.263435	0.0456541	6.27935e-07
TCONS_00000135	3.78632	5.01903	0	0	0	0	0	0	1.92466	1.13064	0.0765499	0.375074	0.118933	0.171425	0.0248602	0
TCONS_00000136	0	0	0	0	0	0	0	0	0.0056759	0.974549	0	0	0	0	0	0
TCONS_00000137	7.79604	10.288	0	0.01357	0	0	2.5021e-05	0	2.59256	1.95844	0.155421	0.193529	0.223951	0.367216	9.48657e-05	0.0213882
TCONS_00000138	5.55797	10.3874	0	0	0	7.41908e-05	0	0	4.34139	3.09205	0.105508	0.0368958	0.31719	0.448506	0.000134491	0
TCONS_00000139	0	4.01318	0	0	0	0.180727	0	0.0900792	19.5886	3.98466	0	0	0.265667	0	0	0
TCONS_00000140	0	9.30879e-07	0	0	0	0	0.0306388	0	4.28817e-06	4.63547e-06	2.94317e-07	0.0434305	0	0	0.247319	0.0631296
TCONS_00000141	0.135842	0.0994906	0.168257	0.340898	0.30432	0.92894	0.428964	0.551535	0.0681868	0.0980534	0.0339817	2.18135e-06	0	0	0.297756	0.927112
TCONS_00000142	0.0401251	0	0.154762	0.130337	0.611175	0.750085	0.448499	0.574194	0	0	0	0.0315487	0	0	0.140284	0
TCONS_00000143	0	0	0	0	0	0.0494714	0	0	0	0	0.0729788	0.0916458	0	0	0.340444	0.0999859
TCONS_00000144	0	1.31178e-05	1.3001e-05	0.19547	0	0	0	0	0	0	0	0	0	0	0.0762563	0.102469
TCONS_00000145	0	2.20082e-06	1.87226e-06	4.02429e-06	0	0	0	0	0	0	0	0	0	0	0	0.000507642
TCONS_00000146	0	1.16262e-05	1.14033e-05	2.28358e-05	0	0	0.0764035	0	0	0	0	0	0	0	0	0.0715696
TCONS_00000147	0	0.0600063	0.127551	0.169668	0	0	0.0957544	0	0	0	0	0	0	0	0.103564	0.219705
TCONS_00000148	0	0.0597516	0.981983	1.09111	0.284153	0.109747	0.477709	0.197183	0	0	0.140551	0.0645225	0.0610579	0.0201367	0.707656	0.701589
TCONS_00000149	0	0	0.559386	0.617573	0	0.0511526	0.135281	0	0	0	0	0.0236926	0	0	0.0704297	0.0517049
TCONS_00000150	0	0.068664	0.48403	0.425816	0.0636841	0.10681	0.140187	0.0264326	0.0783948	0	0.0130382	0.0246965	0	0	0.182805	0.215135
TCONS_00000151	0	0	0.449513	0.131093	0.0493348	0.123591	0.543101	0.040842	0	0	0	0.0572073	0	0	0.0848903	0.124739
TCONS_00000152	0	0	0	0	0	0	0	0	0	0	0	0	0	0	1.3699	2.441
TCONS_00000153	0.690736	0	0	0	0	0	0	0	0	0	0.275687	0	0	0	2.27127	6.1377
TCONS_00000154	12.125	28.0843	6.18143	5.04814	16.5847	16.5041	21.17	16.198	34.2141	32.0907	33.8616	43.5676	3.36452	6.13904	79.1697	65.5914
TCONS_00000155	6.94121	7.4881	1.60121	3.10655	13.1546	14.477	15.9461	6.40957	88.1953	92.9615	12.2272	7.86263	3.02941	5.3413	47.3804	19.9658
TCONS_00000156	0.0253737	0	0.00986054	0	0	0.0109177	0	0.0863188	0.0320763	0	0.0318306	0.0302617	0	0	0.223427	0.405864
TCONS_00000157	0.0730277	0	0.0378167	0.39971	0.146976	0.747808	0.904282	0.744902	0	0	0	0	0	0	0	0
TCONS_00000158	0	0	0.0308423	0	0	0	3.11226	1.45529	0	0	0	0	0	0	0	0
TCONS_00000159	0	0	0.0602978	0	0	0	0.783069	0	0	0	0	0	0	0	0	0
TCONS_00000160	0.0384598	0	0.0746547	0	0.000600408	0	0.218191	0	0	0	0	0	0	0	0	0
TCONS_00000161	0	0	0	0	0	0	0	0	0	0	0	0	0	0	0	0
TCONS_00000162	0.0335522	0	0	0	0	0	0	0	0	0	0	0.0782476	0	0	0	0
TCONS_00000163	0	0	0	0.112461	0	0	0	0	0	0	0	0	0.00268297	0	0.743015	1.03106
TCONS_00000164	0	0	0	0	0	0	0.372606	0.0814499	0	0	0	0	0.247931	0	0.183071	0
TCONS_00000165	0.00148594	0.00253069	0.000149982	0.00287411	0.00116994	0.00426522	0.000454059	0.00369173	0.000227032	0	1.11143	0.0020927	0	0	0.00178388	7.71771e-05
TCONS_00000166	1.51031	1.13362	0.970281	1.537	3.09491	0	3.02139	8.86967	0	0	0.931	1.13398	8.23909	4.87105	1.44585	1.24487
TCONS_00000167	0.00751863	0	0.0086664	0	9.51659e-05	0	0.00324501	0	0.010665	0.0113387	0	0.00521591	0	0	0.00284228	0
TCONS_00000168	0	0	0	0	0	0	0	0	0	0	0	0	6.48441	2.68543	0	0
TCONS_00000169	0.160778	0.361435	0.511605	0.609251	0.260059	0.180277	0.737284	2.16322	0.0601282	0	0.175068	0	4.09083	1.1739	0.523192	0.256705
TCONS_00000170	0	0	0	0	0	0	0	0	0	0	0	0	0	2.69676	0	0
TCONS_00000171	0	0	0.0955772	0	0	0	0.068915	0	0	0.407485	0.0323933	0	0	0	0	0
TCONS_00000172	0	0	0	0	0	0	0	0	0	0	0	0	0	0	0	0
TCONS_00000173	0	0.00616639	0.00458381	0.111321	1.76079	0	0.150829	0	5.59772	13.9459	0.000226656	0.498705	0	0.0462574	0	0.137151
TCONS_00000174	0.557003	1.56941	0.914181	2.88307	4.83624	8.93789	3.65434	9.26132	8.53189	0	0.040663	0.390544	0.000395291	4.34926	0.851029	0.000979111
TCONS_00000175	0.299095	0	1.94947	0	0.0168178	0	0.868474	0	7.42248	3.95351	0	0.134501	0	0.00508436	0.131268	4.12671e-05
TCONS_00000176	0.487649	1.65897	0.154647	0.0606429	0.11298	0.094956	0.182361	0.0751378	0	0.482099	0	0.0175559	0.116405	0.191597	0.0129786	0
TCONS_00000177	0.965382	1.22101	0	0.143368	0.138423	0.527176	0	0	0	0	0.152995	0.42322	0.146738	0.808917	0	0
TCONS_00000178	3.46942	1.49763	0	0.253665	0.517919	0.0609546	0.503536	1.82102	5.18127	26.1238	0.404312	0.775458	0.376622	2.16492	0.293695	0.533502
TCONS_00000179	0	0.751508	0	0.253665	0.517919	0.0609546	0	0	1.30364	0	0	0	0	2.16492	0.293695	0.533502
TCONS_00000180	610.172	545.47	94.5352	86.9529	125.426	119.178	89.5364	123.883	1426.91	1633.94	68.3054	68.6299	338.465	531.804	71.1762	65.7638
TCONS_00000181	0.744521	0	0.325721	0.635935	0.815045	0.821105	0.149755	0.870291	0	0	0.246178	0.872129	0	1.82714	1.03893	0.745585
TCONS_00000182	10.2232	18.5917	3.20777	6.76097	12.7374	6.60319	11.5011	14.7838	8.72363	8.63318	14.6037	22.4739	9.13629	7.94875	21.8376	19.1054
TCONS_00000183	0	0.725744	0	3.23526	0	2.53756	0	0	0	0	0	0	0	0	0	0
TCONS_00000184	39.4058	20.2773	24.9075	12.209	26.4121	15.4503	20.193	34.0607	18.3372	10.67	31.9394	25.5375	15.9447	14.88	46.0039	62.5642
TCONS_00000185	0	0.0924957	0.0490508	0.0341676	0	0	0.379678	0	0	0	0.0264868	0.0498399	0.16586	0.108421	0.37055	0.108791
TCONS_00000186	0.116887	0.285774	1.27046	0.969946	2.93844	0.382574	2.66542	7.62783	0	0	0.0389057	0.0041673	0.00217263	0.01059	0.0245126	0.0277714
TCONS_00000187	0.354913	0.226368	2.50817	1.67613	11.1403	7.22786	8.25951	17.3798	1.41465	1.37293	0.0337605	0.0541057	0.0105964	0.0563855	0.0662859	0.0139885
TCONS_00000188	0.0481778	0	0.250824	0.15949	0.795706	0.239407	0.745606	1.5863	0	0	0	0	0	0	0	0
TCONS_00000189	0	4.74531e-05	0	3.87937e-05	0	3.61121e-05	0.43347	0.480496	0	0	0	0	0	0	0	0
TCONS_00000190	4.18209e-05	0.0318121	3.36529e-05	0.035468	0	0.262806	0	0.78985	0	0	0	0	0	0	0	0
TCONS_00000191	0	0	0.175764	0.100663	0.983346	0.345831	0.912969	0.598548	0	0	0	2.49685e-06	0	0	0	0
TCONS_00000192	0	0	0.0299892	0	0.082852	0.373038	0.093602	0.0935534	0	0	0	0.0129727	0	0	0	0
TCONS_00000193	0	0	0	0	0.280972	0.291272	0.832674	0.520572	0	0	0	0	0	0	0	0
TCONS_00000194	0	0	0.106997	0.0482103	0.473004	0.355416	0.403271	0.500262	0.063286	0	0.00523316	0	0	0	0	0.0108208
TCONS_00000195	0	0	0.131712	0	0.434598	0.43158	0.446711	1.1446	0.21074	0	0	0	0	0	0	0
TCONS_00000196	0.0519044	0	0.0756217	0.0569667	1.01936	0.173543	1.01504	0.414194	0	0	0.801349	0.461992	0	0	0.0202875	0.0448077
TCONS_00000197	0	0	0.0446034	0.00663965	0.0808308	0.110632	0.102401	0.196269	0	0	0.112847	0.0641256	0	0	0	0
TCONS_00000198	0	0	0	0.00663965	0	0	0	0.0260017	0	0	0	0.000339803	0	0	0	0
TCONS_00000199	0	0	0	0	0	0	0	0	0	0	0	0	0	0	0	0
TCONS_00000200	0	0	0.369285	0.503785	0.091093	0.0509446	0.0222798	0.0252118	0	0	0.26109	0.0471139	0	0	0	0.0512967
TCONS_00000201	0.0125798	0	0.175997	0.311531	0.0514021	0.129914	0.0282818	0.0320976	0	0	0.131511	0.0200051	0	0	0	0.0217542
TCONS_00000202	0	0	0	0	0.69241	4.89521	0	0	0	0	0.569037	0	0	0	0	0
TCONS_00000203	0.0121285	0.108414	0.219084	1.80549	0.145668	0.17206	0.0114849	0.356406	0	0	0.375952	0.425656	0	2.47622e-05	0	0
TCONS_00000204	0	0.000102166	0	0	0	0	0	0.000244857	0	0	0	0	0	0	0	0
TCONS_00000205	0.0949529	0.194671	1.72024	7.55326	0.899941	1.96968	0.162237	0.944179	0	0	1.15306	0.750068	0	0.119892	0	0
TCONS_00000206	0.11019	0.138107	0.647878	0.281189	0.0980967	0.0787106	0.0161947	0.00613558	0	0	1.86099	0.853047	0.037977	0.0501798	0.0239725	0.0311755
TCONS_00000207	0	0	0.444216	0.439434	0.167482	0	0.0616328	0	0	0	0.446087	0.160802	0	0	0	0
TCONS_00000208	0.0161168	0.0118579	0.425489	0.17701	0	0.055391	0.0120989	0.013689	0	0	0.276119	0.147156	0	0	0	0
TCONS_00000209	0	0	0.431863	0.246267	0	0.110167	0	0	0	0	0.411339	0.110319	0	0.0740975	0	0.0184692
TCONS_00000210	0	0.0198833	0.482632	0.282207	0.0275804	0.0116173	0	0	0	0	0.412099	0.139517	0	0	0	0
TCONS_00000211	0.0240389	0	0.335252	0.262771	0.146969	0.0617373	0	0	0	0	0.351009	0.0951221	0	0	0.0281382	0
TCONS_00000212	0	0	0.418726	0.274336	0	0.222055	0	0	0	0	0.458875	1.04072	0	0	0	0
TCONS_00000213	0	0	0.518713	0.230113	0.248601	0.0517484	0.0457315	0	0	0	0.585565	0.0958601	0	0	0	0
TCONS_00000214	0	0	1.15301	0.214156	0.13878	0.113481	0.204088	0	0	0	0.682814	0	0	0	0	0
TCONS_00000215	0.0941588	0	0.555246	0.351041	0.0576327	0.0484816	0	0	0	0	0.48762	0.0896123	0.0495017	0	0.0220745	0
TCONS_00000216	0	0	0.896166	0.388649	0.103363	0	0.0152045	0	0	0	0.16927	0.0803368	0	0	0	0
TCONS_00000217	0.00691487	0.00340834	1.4768	0.684109	0.169907	0.0498292	0.0207761	0.00393599	0	0	0.293623	0.0754594	0.00609072	0.00804791	0.0298518	0.00399995
TCONS_00000218	0	0	0.391412	0.219013	0.154669	0.34424	0	0.0853324	0	0	0.211168	0.0995972	0	0	0	0
TCONS_00000219	0.0112425	0.0414166	0.393283	0.792319	0.172314	0.0882252	0.0253027	0.0860984	0	0	0.128946	0.0804957	0	0	0.0198075	0.087526
TCONS_00000220	0	0	0.345326	0	0	0.553038	0	0	0	0	0.0943315	0.861506	0	0	0	0.378285
TCONS_00000221	0.0266448	0.0196503	0.573547	0.235131	0.24516	0.145477	0.186522	0.0378219	0	0	0.568665	0.102554	0	0	0.0574112	0.192226
TCONS_00000222	0.0741671	0	0.253485	0.19565	0.166597	0.0510112	0.133359	0.063026	0	0	0.372	0.0883768	0	0	0.026109	0.0384487
TCONS_00000223	0	0	0.102044	0.190732	0.0895724	0.0374469	0	0	0	0	0.311813	0.0173258	0	0	0.0513921	0
TCONS_00000224	0	0	0	0	0	0.115136	0	0	0	0	0	0	0	0	0	0
TCONS_00000225	0	0	0	0	0	0	0	0	0	0	0	0	0	0	0	0
TCONS_00000226	0	0	0	0	0	0	0	0	0	0	0	0	0	0	0	0
TCONS_00000227	0	0	0.0426895	0.18048	0	0	0	0.0466425	0	0	0.0459875	0	0	0	0	0
TCONS_00000228	0	0	0	0	0	0	0	0	0	0	0	0	0	0	0	0
TCONS_00000229	0	0	0.13128	0.0311974	0	0	0	0	0	0	0.068931	0	0	0	0	0
TCONS_00000230	0	0	0.0562894	0.977331	0	0	0	0	0	0	0.334587	0	0	0	0	0
TCONS_00000231	0	0	0	1.5509	0	0	0	0	0	0	0.347218	0	0	0	0	0
TCONS_00000232	0	0	0.0642951	1.46872	0.0848493	0	0	0	0	0	0.208619	0	0	0	0	0
TCONS_00000233	0	0	0.33491	2.15729	0	0.307659	0	0	0	0	0.0902491	0.0426926	0	0	0	0
TCONS_00000234	0	0	0.27241	2.9773	0.299153	0.548198	0	0.0989001	0	0	0.269595	0.0461611	0	0	0.0343031	0
TCONS_00000235	0	0	0.126774	2.0663	0.0556746	0.185689	0	0.0460449	0	0	0.250854	0.0429881	0	0	0	0
TCONS_00000236	0.0207827	0	0.112816	2.0941	0.190727	0.142542	0.0311345	0.15859	0.0523305	0	0.112791	0.0576426	0	0.0359541	0.0243481	0.0179212
TCONS_00000237	0	0.0316189	0.334552	2.69731	0.264287	0.589273	0	0.0729904	0	0	0.198435	0	0	0	0	0.0371496
TCONS_00000238	0	0	0.127054	0	0	0	0	0	0	0	0.19168	0	0	0	0	0
TCONS_00000239	0	0.117939	0.108889	0.49719	0	0	0	0	0	0.312637	0.188746	0.0997112	0	0	0.353837	0.132899
TCONS_00000240	0.869461	0.59936	0.34095	0.153701	1.41795	0.568433	13.5648	4.879	0.000205866	0.0001559	0.288982	1.26575	0.458062	0	0.892066	2.2198
TCONS_00000241	0.202312	0.473517	0.841411	0.819886	0.854062	0.458509	1.00595	1.41884	0	0	0.113896	0.0133228	0	0	0.149629	0.0471311
TCONS_00000242	0	0	0	0	0	0	0	0	4.49555e-06	4.03035e-06	0.0920979	0	0.0887467	0	0	0.371089
TCONS_00000243	0.0768871	0	1.50738	1.97868	0	0.197611	1.16294	0.00304265	0.153543	0.0868598	0	0	1.43584e-05	0	0.0018332	0.000175295
TCONS_00000244	0.0121995	0	0	0	0	0	0.072753	0.448929	0	0	0	0	0	0	0	0.0641334
TCONS_00000245	0	0.803024	0	0	0	0	0	0.825301	0.0590961	0.0341701	0	0	0.0193826	0.303291	0.0726489	0
TCONS_00000246	3.02272e-05	0	3.02777	9.68077	1.27616	3.27376	4.03549	0.104998	0.0672576	7.60092e-05	0.110752	0	0	0.514943	0.143591	0
TCONS_00000247	0.0209095	0	0.0101109	0.0848173	0.0794309	1.0182e-05	0.132209	0.000221665	0	0	0.458351	0.161101	0.0274728	2.81422e-06	0.0736879	9.04716e-06
TCONS_00000248	2.64638e-05	0	2.84563e-05	0.0613459	0.0664357	0.102641	0.27732	0.219735	0	0	0.172933	0.639838	0	0	0	0.240859
TCONS_00000249	0	0	0.08728	0	0	0	0	0	0	0	0	0	0	0	0	4.73346e-06
TCONS_00000250	0	1.88915e-05	0	0	0	0	0	0	0	0	0.0172747	0	0	1.35678e-05	0	0
TCONS_00000251	5.16535e-05	0	5.12808e-05	8.59882e-05	0.00048009	0	2.53359e-05	0	0	0	0	0	9.24982e-05	0	7.78558e-05	0
TCONS_00000252	0	0.104464	0	0	0	0	0	0	0	0	0	0.138206	0	0.0410022	0	0
TCONS_00000253	0	0	0.207063	0.619918	0	0	0	0	0	0	0	0	0	0	0	0
TCONS_00000254	0	0	0	0.70519	0	0.112057	0.100617	0	0	0	0.0561727	0.0521089	0	0	0	0
TCONS_00000255	0	0	0	0.0357144	0.608932	1.85625	0	0	0	0	0	0	0	0	0	0
TCONS_00000256	0	0	0.283982	0.121553	0.0014403	3.84705	0.33812	0	0	0	0	0	0	0	0	0
TCONS_00000257	0	0	0.041995	0.0875372	1.39401	1.83692	0	0.126374	0	0	0	0	0.0326356	0	0	0
TCONS_00000258	0	0	0	0	0.0746584	0.844082	0	0.0309611	0	0	0	0	0	0	0	0
TCONS_00000259	0	0	0	0	0.779445	1.34618	0.0817247	0	0	0	0	0	0	0	0	0
TCONS_00000260	3.52026	1.0845	0.233665	0	0	0	0	0	0	0	0	0	0	0	0	0.253565
TCONS_00000261	0	0	0	0	0	0	0	0	0	0	0	0	0	0	0	0
TCONS_00000262	0	0	0	0	0	0	0	0	0	0	0	0	0	0	0	0
TCONS_00000263	0	0	0	0	0	0	0	0	0	0	0	0	0	0	0	0
TCONS_00000264	0	0	0	0	0	0	0	0	0	0	0	0	0	0	0	0
TCONS_00000265	0	0	0	0	0	0	0	0	0	0	0	0	0	0	0	0
TCONS_00000266	0	0	0.169259	0.430996	0.148823	0.185291	0	0.061362	0	0	0	0	0	0	0	0
TCONS_00000267	0	0.000818484	0	0	0	0.000861098	0.000892911	0.000822344	0	0	0	0	0	0	0.000690035	0
TCONS_00000268	0	0.0898435	0	0	0	0.104607	0.092124	0.051509	0	0	0	0	0	0	0.0719409	0
TCONS_00000269	3.97603e-05	0.00159904	0.0528994	0.0471407	0	0	0	0	0.121693	0	0.0371802	0.0467119	0.0494949	0.00928927	0.00727958	0.0361443
TCONS_00000270	0.39074	0.037047	0.200289	0.0424375	0.248461	2.61343e-05	0.397006	0.43637	1.18791	0.721616	0.622695	0.514717	0.345276	0.524157	0.516318	0.535155
TCONS_00000271	0.169804	0.599239	0.370179	0.457052	0.305174	0.388743	0.239692	0.145323	0	0	0.661437	0.370866	0.399773	0.0502896	0.553159	0.610799
TCONS_00000272	0	0	0	0.00100441	0	0	0	0	0	0	0	0	0	0.180884	0	0
TCONS_00000273	0	0	0	1.36956e-05	0	0	0	0	0.000295894	0.140104	0	0	0.137879	0.0246989	0.138457	0.000139302
TCONS_00000274	0.0387128	0	0.0172784	0.0554208	0.0951041	0.0828808	0.152362	0.0211049	0	0.000126192	0.0269344	1.97333e-05	0.000516255	0.265369	0.136385	0.153305
TCONS_00000275	0.190697	0.10488	0.203171	0.156361	0.267198	0.102037	0.142577	0.10094	0.119861	0	0.268519	0.188666	0.0938367	0.164699	0.265067	0.225861
TCONS_00000276	0	0.0392677	0.0416097	0.058147	0.109636	0.137146	0.1207	0.0453424	0	0.190993	0.246984	0.0211667	0.140755	0	0.157163	0.230855
TCONS_00000277	0.178594	0.197642	0.214305	0.172529	0.159812	0.0898719	0.0949027	0.139508	0.0188641	0	0.414296	0.308328	0.186494	0.2462	0.328092	0.399615
TCONS_00000278	0.25308	0.153615	0.260154	0.250883	0.256875	0.214842	0.251343	0.212872	0.105081	0	0.648716	0.646167	0.275146	0.216632	0.319337	0.505545
TCONS_00000279	0.344162	0.335174	0.380721	0.377773	0.505257	0.344619	0.501662	0.370131	0.215219	0.110121	0.697715	0.505251	0.348965	0.713067	0.557487	0.531829
TCONS_00000280	0	0	0.254989	0.0709906	0.134467	0	0.0987042	0.0555045	0	0	0.302975	0.129502	0	0	0	0
TCONS_00000281	0.0716195	0.0261441	0	0	0.0727937	0.0609768	0.0534158	0.0603844	0	0	0.327891	0.0564101	0	0	0.626711	0.337944
TCONS_00000282	0	0	0	0.0584381	0	0.0925668	0	0.369003	0	0	0.369038	0.128972	0	0	0.900658	0.28243
TCONS_00000283	0.264117	0.0723845	0.0765509	0.12564	0.302185	0.168869	0.246373	0.167188	0	0.118562	0.343714	0.117148	0.647944	1.30576	0.848067	0.595363
TCONS_00000284	0.311415	0.0753412	0.119727	0.0837145	0.315424	0.17546	0.0771658	0.0434989	0	0.917107	0.301448	0.426458	0.405044	1.50345	0.904428	0.708641
TCONS_00000285	0.0327041	0.047808	0.0505583	0.0533492	0.598727	0.167304	0.439329	1.07662	0	0	0.0136201	0	0.0427942	0	0	0.0280869
TCONS_00000286	0	0	0	0	0	0	0	0	0	0	0	0	0	0	2.59329e-06	0
TCONS_00000287	1.89226	0.315186	2.0507	0.429937	2.75502	3.54914	8.35218	3.17547	0	0	1.89079	2.69106	0	0	0.260379	0.363772
TCONS_00000288	2.49355	2.11769	1.42079	1.00123	0.996815	1.27691	2.76392	1.55463	0.000250378	0	0.730058	0.279058	3.39215	4.13557	0.675064	0.00012651
TCONS_00000289	0.00781234	6.60158e-05	0.0448485	0.00195528	0.715387	1.18318	0.00634276	7.89189e-05	0.789318	9.87788e-05	0.000102738	0.153459	0.0117903	0.20251	1.84496e-05	0.548475
TCONS_00000290	0	0	0	0	3.01876e-05	0.00114031	0	0.562054	0.635407	1.03138	0	0.207792	0	0	5.47768e-05	0.128336
TCONS_00000291	0	0.129374	0	0	0	0	0	0	0	0	0	0.0199114	0	0	0.0599385	0
TCONS_00000292	1.37777	1.8574	0.641568	0.156349	0.907706	0	2.00316	1.87648	0	0	0.159209	0.419676	0.936026	1.4777	0.483431	0
TCONS_00000293	0.0593772	0.164606	0.336225	0.160648	0.138366	0.168642	0.522351	0.11428	0	0	0.0208214	0.0565357	0.622039	0.129265	0	0
TCONS_00000294	0.197575	8.0072e-05	0.349651	0.0512405	0.371365	0.439191	4.50026e-05	0.380816	0.319457	0	0	0.0213827	0	0	0.0995842	0.146386
TCONS_00000295	1.46737	2.28841	9.19207	7.59736	2.69338	2.0569	3.43942	1.37629	2.90463	2.33088	1.63554	0.974613	1.99866	0.913117	2.36302	1.26749
TCONS_00000296	0	0	0.381369	0.718167	0.143182	0.151016	0	0.259475	0.815352	0.560167	0.305902	0.739736	0.40252	0.617799	0.321107	0.0770751
TCONS_00000297	3.02976	1.94769	6.47552	8.67006	8.64039	8.46091	4.72647	7.39856	3.3315	6.86632	2.34358	2.69259	3.92344	6.83964	1.46461	1.7019
TCONS_00000298	0	0	0.605762	0	0.125916	0	0.092402	0	0	0	0.10313	0	0.215812	0	0.024083	0
TCONS_00000299	0	0	0.596777	0.238174	0.0561623	0.0468212	0.082441	0	0	0	0.0460084	0.065041	0	0	0.0644022	0.047296
TCONS_00000300	0	0	0.712221	1.11225	0.0551954	0.0920516	0	0.0456519	0	0	0.0904313	0.0639328	0	0	0.0632967	0.232435
TCONS_00000301	0	0.191574	1.03017	2.29741	0.274993	0.218614	0	0	0	0	0.451421	0.204899	0.346336	0	0	0.224579
TCONS_00000302	0.085012	0.125125	1.72822	1.72935	0.434072	0.121845	0.19107	0.168606	0	0	0.159919	0.163249	0.223787	0.147542	0.440644	0.208154
TCONS_00000303	0.172383	0.132705	2.4676	2.37476	0.666833	0.446111	0.483545	0.185215	0.151993	0.0825543	0.191378	0.209014	0.405318	0.443721	0.326039	0.16229
TCONS_00000304	2.57994	4.8761	4.57322	13.2748	6.23349	6.27296	6.20438	5.93026	0	0	3.07669	7.41215	4.61388	3.42529	8.43359	0.875395
TCONS_00000305	0.564603	6.14659	0.181273	0.290501	0.175545	0.295804	0.193172	0.177485	3753.01	3631.05	0.112926	0.195216	0.468784	0.597014	0.15133	0.169822
TCONS_00000306	0.294628	0.166964	0.052864	0.106094	0.0347366	0.0585469	0.033977	0.221774	0.02867	0.0829323	0.208551	0.180298	0.0298571	0.315112	0.0598911	0.196044
TCONS_00000307	0	0.0961014	0	0.0119016	0	0.0561077	0	0	120.223	92.5544	0	0	0	0	0	0
TCONS_00000308	0	0	0	4.06883e-05	0	6.06231e-07	0	0	16.5017	18.0834	0	0	0	0	0	0
TCONS_00000309	0	0	0	0	0	0	0	2.38372e-05	0	0	0.450437	0.016611	0	0	0	0
TCONS_00000310	0	0	0	0	0	0	0	0.0194136	0	0	0.28274	4.99235e-07	0	0	0	0
TCONS_00000311	8.00049	8.49924	6.69001	4.96083	2.29203	2.19048	2.20888	2.11915	10.0892	8.8023	5.21716	4.873	5.36691	6.77746	5.3473	4.36139
TCONS_00000312	0.0358508	0	0.0553751	0	0	0	0	0	0	0	0.0149211	0	0	0	0	0.0307569
TCONS_00000313	0	0	0.022979	0.0650334	0.0604096	0.24161	0	0.037709	0	0.0539621	0	0.00587518	0	0	0.017356	0.0894584
TCONS_00000314	0	0.0460064	0.0242931	0	0	0	0	0	0	0.0570206	0.0130728	0	0	0	0	0
TCONS_00000315	0	0	6.33789e-07	0	0.0222498	0	0	0	0	0	3.39473e-07	0	0	0	0	0
TCONS_00000316	0	1.4416e-06	0	0	0	0	0	0	0	0	0	0	0	0	0	0
TCONS_00000317	0	0	0	0	0	0	0	0	0	0	0	0	0	0	0	0
TCONS_00000318	0	1.33801e-05	0	0	0	0	0	0	0	0	0	0	0	0	0	0
TCONS_00000319	45.5293	40.9443	45.9022	43.4535	36.1772	34.4503	39.7945	59.3422	22.3853	7.93278	35.0817	35.8156	86.1252	83.4275	34.0282	41.1357
TCONS_00000320	30.9819	24.7114	36.2304	28.3066	35.1875	36.4935	31.2221	32.237	115.404	138.642	17.2523	13.446	37.889	60.8577	28.0452	21.5675
TCONS_00000321	0.284518	0.329801	0.305866	0.274539	0.230297	0.23991	0.253545	0.380815	0.281463	0	0.188664	0.244415	0.0738964	0	0.0990247	0.048477
TCONS_00000322	1.63963	1.4018	1.0623	0.841088	0.783064	0.925281	0.916119	0.791906	5.27844	7.68334	1.09174	0.814159	0.95413	1.8672	0.984723	0.823228
TCONS_00000323	0	0	0.290799	0.0337687	0.127768	0	0.562703	0.158301	0	0	0.0261699	0	0.0819446	0	0	0
TCONS_00000324	0	0	0.103509	0.144043	0	0.170163	0.751319	0	0	0	0	0.0262814	0	0	0.0390981	0.114763
TCONS_00000325	71.9201	58.093	23.1311	18.7965	23.271	22.9498	26.9745	36.1147	47.307	29.7047	22.6842	22.3853	275.787	229.575	13.0588	15.9466
TCONS_00000326	0	8.94684	0	0	0.00404488	0	0	0	0	0	1.91695	7.19664	5.41407	0	0.346316	0.000464984
TCONS_00000327	0.634679	0.607311	0.397842	0.494058	0.684832	0.876537	0.827726	1.20228	4.15569	3.3995	0.296944	0.218363	3.10753	3.46761	0.138701	0.237915
TCONS_00000328	0	0	0	0	0	0	0	0	0	0	0	0	0	0	0	0
TCONS_00000329	0	0	0	0	0	0	0	0	0	0	0	0	0	0	0	0
TCONS_00000330	0	0	0	0	0	0	0	0	0	0	0	0	0	0	0	0
TCONS_00000331	0	0	0	0	0	0	0	0	0	0	0	0	0	0	0	0
TCONS_00000332	0	0	0	0	0	0	0	0	0	0	6.46839e-06	0	0	0	0	0
TCONS_00000333	0	0	0	0	0	0	0	0	0	0	0.0938012	0	0	0	0	0
TCONS_00000334	0	0	0	0	0	0	0	0	0	0	0	0	0	0	0	0
TCONS_00000335	0.0845693	0.166685	0.0440639	0.093748	0.448513	0.405062	0.462237	0.324804	0.357381	0.432439	1.12885	0.909544	0	0	0.474539	0.610316
TCONS_00000336	0.75617	1.3534	0.518773	0.38021	0.821295	0.000470292	0.017897	0.530711	0.7312	0.000230765	2.2772	1.47116	0.104573	0.279596	1.70394	0.251158
TCONS_00000337	0.000520498	0.000515316	0.00052215	0.000517236	0.338387	2.06858	1.41318	0.330232	0.000516428	0.649982	1.6895	3.08438	0.000511686	0.000524158	1.04424	1.19715
TCONS_00000338	0	0.152243	0.140266	0.229293	0.569347	0	0.134412	0.367463	0	0	0.482142	2.55368	0.0848559	0.169507	0.0437536	0.469471
TCONS_00000339	0	0	0	0	0.213829	0.176114	0.0785092	0	0	0	0.525859	0.245306	0	0	0.0611356	0.715994
TCONS_00000340	0.0319188	0	0.0383323	0.0271611	0	0	0	0.0684032	0	0	0.013617	0	0	0	0	0.0209703
TCONS_00000341	0.0763556	0.0642406	0.0321611	0.0261001	0.0832815	0.147768	0.0793169	0.0515485	0.343969	0	0.112413	0.163409	0	0	0.0793913	0.000332098
TCONS_00000342	0	0	0	0	0.138481	0	0	0	0	0	0	0	0	0	0.021135	0
TCONS_00000343	1.12659	1.34876	0.357062	0.755211	0.672258	1.34286	1.58663	0.164804	2.81388	2.45157	1.12012	1.81547	0.253	0.091088	0.675785	0.342813
TCONS_00000344	0.0539914	0.088314	0.450617	0.404365	0.338227	0.0304431	0.401977	0.213264	0.00012552	0.191256	0.201586	0.135779	0.0677867	0.224578	0.0274668	0.156171
TCONS_00000345	0.0234795	0.0172199	0.236532	0.205397	0.0239282	0.0804178	0.193116	0.119327	0	0	0.264509	0.167276	0.0616262	0	0.0549716	0.121363
TCONS_00000346	0.0267504	0.0195952	0.186398	0.0729862	0.0272423	0.114353	0.0799535	0.0452613	0	0	0.223081	0.232621	0	0	0.0782181	0
TCONS_00000347	0	0	0	1.01226	0.181635	0	0	0	0	0	0.223463	0.137123	0	0	0	0
TCONS_00000348	0.0541965	0.00997351	0.200036	0.238465	0.179891	0.221447	0.203033	0.0230389	0.0342414	0.0989677	0.135952	0.113075	0.0178371	0	0.0556631	0.0468456
TCONS_00000349	0	0	0	0	0	0	0	0	0	0.165571	0	0	0	0	0	0
TCONS_00000350	0	0	0.0183844	0.00651002	0.0362419	0	0.0177249	0.0100594	0.0897243	0.043249	0.0791235	0.0423208	0.0155751	0	0.00694276	0.0204529
TCONS_00000351	3.05629	4.61435	2.38197	5.06149	3.62246	5.50923	3.30035	6.94363	10.1135	8.90301	1.76853	2.96087	2.24844	1.79059	2.01527	1.27096
TCONS_00000352	2.09236	0.00081249	0.00457726	0.000126202	0.552558	0.000913152	2.01358	1.61399	0	0.00334609	0.00121796	6.49571e-05	0.437463	0.00222556	0.3323	0.00605857
TCONS_00000353	0.917608	1.54572	4.84384	3.82525	5.82994	5.08333	6.97699	1.67447	10.7754	6.07995	1.48534	0.989028	1.52319	1.00915	2.07714	0.533333
TCONS_00000354	0.293878	0.100463	3.77464	3.08428	0.287464	1.55258	1.65918	1.0305	2.91461	5.73377	0.930653	0.533081	0.0874892	0.327304	0.00452845	1.26648
TCONS_00000355	0.130192	0.171707	0	0	0.0530424	0	0	0.022034	0.26157	0.0940719	1.28132	1.54427	0	0.0898572	4.02075	2.9136
TCONS_00000356	11.012	13.2936	5.93552	6.8968	25.4153	27.4075	13.345	14.1516	15.8056	12.9089	92.1606	89.4238	7.96858	8.30736	50.7758	43.0411
TCONS_00000357	0	0	0	0.06804	0	0	0	0	41.4049	56.1543	0	0	0	0	0	0.330354
TCONS_00000358	0	0	0	0	0	0	0	0	0	0	0	0	0	0	0	0
TCONS_00000359	0.134997	0.104101	1.14811	1.42138	0.492684	0.525158	0.870445	0.122751	0.0149131	0.0432732	0.164768	0.206161	0.193827	0.0717033	0.509565	0.381868
TCONS_00000360	5.48295	3.97325	6.3465	10.55	6.7752	8.15724	8.34642	12.3541	2.79817	3.63685	2.76503	4.77427	5.13361	1.58049	3.51249	4.17392
TCONS_00000361	2.44473	3.13785	3.86307	1.49982	2.2387	0.000390776	1.67823	0	0.00117397	0.000350181	1.37323	0.63053	2.48074	0.329332	1.29331	0
TCONS_00000362	0.145932	0.294634	0.269002	0.356099	0.274901	0.437253	0.368748	0.35995	0.116809	0.253759	0.196114	0.235596	0.222865	0.227339	0.2122	0.186258
TCONS_00000363	2.12564	1.05602	1.13044	1.72527	0.829909	0.824517	1.7307	2.45898	0	0.232829	1.95532	2.02583	1.31238	0.582237	1.65241	2.80875
TCONS_00000364	0.000163662	0.399467	0	0	0	0.00257499	0	0	0	0	0.279307	0	0	0	0.372238	0
TCONS_00000365	0.438958	0	0.620548	0	0	0	0	0.61478	1.85712e-05	0	0.146004	0.273754	0	0	0	0
TCONS_00000366	0	0	0	0	0	0.0923659	0.30786	0	0.0748632	0	0	0	0	0.256492	0.0229833	0
TCONS_00000367	0	0	0	0.351338	0.209119	0	0	0	0	0	0	0	0	0	0	0
TCONS_00000368	0.645668	0.0146415	0	0	0.0971283	0.000280021	0.0888396	0.0875535	0	0	0	0.793825	0.332389	2.10002e-05	0.409243	0.774648
TCONS_00000369	0	0.776395	0.864944	1.06538	0.438897	0.00128225	0.153025	0.617319	0.000235879	0	0.0439629	0.292169	0.083799	0.000215778	0.255121	0.00175897
TCONS_00000370	0	0	0.000268986	0.000620511	0.000458468	0.70641	0.502745	0.00207627	0.208759	0	0.616639	0.00127607	0.995996	0.894385	0.0124653	0.422875
TCONS_00000371	0	0	0	0	0.0291079	0.0857929	0	0	0	0	0	0.0226496	0	0	0	0
TCONS_00000372	0.108264	0.231023	0.327983	0	0.108359	0.0892164	0.159141	1.0666	0	0	0.0888286	0	0	0	0.433698	0.181385
TCONS_00000373	0.119175	0.153442	0.150426	0.0327468	0.471506	0.115258	0.0334752	0.658263	0.037622	0.108685	0.0373587	0.0355012	0	0	0.183533	0.193058
TCONS_00000374	0.127398	0.0309282	4.74113e-05	0	0	4.86394e-05	5.53763e-05	0.926604	0	4.94195e-05	4.14839e-05	0.0333577	0	0	0.0741842	0
TCONS_00000375	0	0	0.0715699	0	0	0.0393466	0.0345476	0.470822	0	0.165043	0.0192681	0	0	0	3.34316e-06	0
TCONS_00000376	0.0882637	0.155694	0.301431	0.329297	0.144103	0.136405	0.251087	0.284718	0.17808	0	0.368709	0.182092	0.0928368	0	0.186277	0.304747
TCONS_00000377	0	0	0.246654	0.315854	0.117993	0.198008	0.173153	0.146976	0.508705	0	0.289874	0.0457775	0.0759303	0.0499319	0.254055	0.299032
TCONS_00000378	0	0	0.0743485	0.312265	0	0.0817724	0.179651	0	0	0	0.100257	0.0378497	0.0628906	0	0.112325	0.41264
TCONS_00000379	0.303809	0	0	0.043343	0.257068	0.226095	0	0	0.928024	0.516854	0.0354436	0.0387604	0.526558	0	0.100387	0.294718
TCONS_00000380	4.79682	3.62471	6.26745	4.81828	5.77459	4.95064	7.43621	7.37938	2.00588	1.00875	2.23564	2.13493	14.2497	10.6797	2.41392	3.22957
TCONS_00000381	4.61031	7.84244	6.76298	5.74017	5.74662	4.22395	4.39985	8.43853	0	0	2.71294	5.07302	18.8269	10.6618	4.34052	4.10574
TCONS_00000382	0.0314769	0.0231964	0.0571187	0.0173441	0.10723	0.00903843	0.0157326	0.0267925	0.159343	0.0384223	0.0746196	0.0584492	0.138263	0.218915	0.141748	0.108943
TCONS_00000383	0.0892254	0.11387	0.487076	0.31927	0.168236	0.116799	0.152058	0.0549219	0.0498744	0.0361957	0.172109	0.2108	0.205471	0.0856595	0.202926	0.163291
TCONS_00000384	3.3569	3.34802	4.51549	4.31936	3.17649	2.31319	2.52128	1.85172	1.2261	0.228665	3.19216	3.37172	4.59324	2.93846	4.79669	2.69431
TCONS_00000385	2.45944	1.62944	3.59973	3.49337	2.56753	1.64585	2.06286	1.26746	2.17584	2.2914	1.82584	1.49303	3.5364	1.6966	1.65587	1.83449
TCONS_00000386	0	0	0.0564638	0	0.0371562	0.124475	0.0272653	0	0	0.130906	0.0304304	0.0143947	0	0	0.0853012	0
TCONS_00000387	1.53083	1.7498	1.74883	2.3406	0.683414	0.398759	1.06112	1.18583	0	1.89662e-05	0.828241	1.35458	3.13626	1.14859	1.22461	0.843067
TCONS_00000388	0	0.553809	0.0954374	0	0.0925746	0.172797	0.481679	0	0.108814	0.466636	0.685751	0.700443	1.10621	1.20267	0.324866	1.10513
TCONS_00000389	0	0	0.548904	0	0.120561	0	0	0	0	0	0	0	0	0	0	0
TCONS_00000390	1.29801	1.71452	0.937465	1.49434	0.654514	0.483098	0.587239	0.419901	1.59314	0.250567	0.983224	1.09148	2.23687	0.97349	0.708223	0.550117
TCONS_00000391	4.35228	5.82118	5.35672	5.39173	6.76627	3.61323	3.38889	3.27151	2.86839	2.48757	5.74288	9.32013	10.0513	5.87718	6.23597	4.04453
TCONS_00000392	0.27426	0.561466	1.60979	2.64412	0.536974	0.213693	0	0	0	0	0.550872	0.400412	0	0	0.152536	1.31699
TCONS_00000393	0.167029	0.246551	1.46049	1.5081	0.459987	0.277226	0.539885	0.0931012	0.293289	0.283309	0.228628	0.125464	0.0593351	0.10073	0.487312	0.367372
TCONS_00000394	0	0	0	0.0265109	0	0	0	0	0	0	0	0.0063883	0	0	0	0
TCONS_00000395	0.415637	0.183141	0.00874236	0.00132758	0.0887803	0.912179	0.424252	0	1.75882	0	0.282482	0.279026	0	3.16205	0.00156658	0.395357
TCONS_00000396	2.84092	0.761286	0.583125	0.724288	0	0.579582	0	1.0432	2.73737	0.00134539	0.202306	1.36692	3.15396	2.10208	2.16912	1.47291
TCONS_00000397	0	0	0.781483	0.898695	0	0	0.421783	0.855463	0	0	0.380652	0.242731	2.08253	0	0.619719	0.000769005
TCONS_00000398	0.619681	1.30436	0.618834	0	0	0.872113	0	0	1.36484	9.47205	0	0.402254	0	0	0	0.00841816
TCONS_00000399	8.52706	6.65182	4.22375	4.62092	6.48127	2.98338	10.2145	5.85176	35.1952	24.5186	6.48749	5.51173	10.7851	9.5754	7.06287	6.76959
TCONS_00000400	0	0.0621231	0	0	0	0	0	0	0.677354	4.68808	0	0	0	0	0	0
TCONS_00000401	0	0	0.0900416	0.263483	0	0	0	0	2.14439	0.490114	0	0.226462	0.626533	0	0.0668983	0
TCONS_00000402	0	1.44037	0	0	0	0	0.826845	0	3.6147	1.30449	0.691508	0.0235588	0	5.72933	0	0
TCONS_00000403	1.20999	0.721905	0.846378	0.368819	4.27199	4.37537	3.03826	1.39808	36.1989	43.5229	1.3247	0.212187	6.17705	0.184114	0.453102	0
TCONS_00000404	0	0.208467	0	0	0	0	1.13861e-05	0	0	0	0.144595	0.160441	0	0	0	0
TCONS_00000405	0	0.0984517	0.149883	0.0959018	0	0.167076	0.0820514	4.88749e-05	0.293376	0.297488	0.224659	0.136982	0	0.485361	0.11996	0.173704
TCONS_00000406	0	6.53934e-05	1.38505e-05	0.000568087	0	0	0	0	0	0	0	6.63625e-06	0	0	0.000206304	0
TCONS_00000407	0.687256	0.583	0.104853	0.207019	0.142416	0.0840267	0.0728315	0.195983	0	7.96324e-06	0	0.0444295	0	0	0.0549014	0
TCONS_00000408	0	0	0.304088	0.202099	0.0955932	0	0.0960668	0	0	0	0.000107584	0.000825772	0.273272	0	0.0645078	0.0583976
TCONS_00000409	0.104828	0.000178292	0.121909	0	0.0756023	0	0	0	0.104714	0	0.0722351	0.153587	0.35403	0.104188	0.0607614	0.0301278
TCONS_00000410	0	0.049912	0	0	0.000367807	0	0	0	0.000388768	0	0	0	0	0	0	0.000385615
TCONS_00000411	0.116839	0.153613	0.126628	0.0112381	0.0170182	0.118102	0.0169495	0	0	0	0.039106	0.0272994	0.0942878	0.0376562	0.0506967	0
TCONS_00000412	0	0	0	0	0.0768737	0	0	2.26286e-05	0	0	0	0	8.71455e-05	0.269422	0	0
TCONS_00000413	0	0	0	0.151552	0	0.318486	0	6.99794e-05	0	0	0	0	0.0614616	9.46998e-05	0	0
TCONS_00000414	0.736713	0.907691	0	0	0	0.000199147	7.59462e-05	0.0483098	0	0	0	0	0.0535723	0.410567	0	0
TCONS_00000415	0.146693	0	0	0	0	0	0	0	0	0	0.0189058	0	0	0	0.013395	0
TCONS_00000416	0	0.000356095	0.000161109	0.000215265	0.450901	0.437303	0.0385329	0.0978819	1.27542	1.1291	0.198902	0.216668	8.02738e-06	0.177471	0.0438499	0.197149
TCONS_00000417	2.31638	1.16812	0.438688	0.401202	0.273784	0.507523	0.423008	0.658621	0.131123	0	0.335608	0.313428	0.0355407	0.0902428	0.411257	0.401204
TCONS_00000418	0.867138	0.315696	0.204176	0.0863648	0.318099	0.000127208	0.0351965	0.0033741	0.000187179	0.000186337	3.62797e-05	0.000167309	0.10312	0.00019123	0.207827	0.00186448
TCONS_00000419	0.144345	0.0404846	0.0731216	0.0509481	0.376245	0.0620313	0.190822	0.20673	0.0802433	0	0.174281	0.148383	0.194701	0.128811	0.0212562	0.137911
TCONS_00000420	0	0	0	0	0	0	0	0	0	0	0	0	0	0	0	0
TCONS_00000421	3.49347	2.87036	3.4564	2.816	9.50411	4.85569	4.60137	9.13889	2.74403	1.70919	3.79433	2.93756	4.18774	3.11856	1.87423	2.08112
TCONS_00000422	8.1463e-05	0.0633945	0	0	0.000189883	0.000101431	0.0632509	0	4.2196	1.90169	0	0	0	0.00244656	2.84021e-05	7.27593e-05
TCONS_00000423	0.256051	0.0775655	0.0350963	0.0496589	0.568973	0.155366	0.169223	0.345552	0.304282	0.439488	0.113313	0.161513	0.0990948	0.130645	0.0530162	0.0780737
TCONS_00000424	0	0	0.202707	0	0.40246	1.42731	0	0	0.321155	0.445458	0	0	0	0	0	0
TCONS_00000425	3.62074e-06	0.0541205	0.000112426	0.000196067	0	0.000623892	8.06222e-05	0.000684836	0	0	0	0	0	0	3.24699e-05	0
TCONS_00000426	3.51025e-06	0.01792	4.03064	3.18801	0.000292403	0.788694	1.22834	1.2753	0	0	0.000504397	0.00243603	0	0	0	0
TCONS_00000427	0.0989114	0.404277	0	0	0	0	0	0	0	0.0709612	0	0	0	0.0677805	0.08962	0.100571
TCONS_00000428	0.0406874	0.0376909	1.48108	1.6079	0.66757	0.184458	2.95711	2.35584	0	0.00394715	0.7806	1.5195	0	0.00362781	0	0.138024
TCONS_00000429	0.0256419	5.38982e-05	1.90392	0.908144	0.620368	0.224066	2.19378	0.663121	0	0	0.392718	0.548913	0	0	0.115305	0.045113
TCONS_00000430	0	0	0.152275	0	0	0.2011	0.251469	0	0	0	0.148178	0.0232988	0	0	0	0
TCONS_00000431	0.000196005	0	0	0.119889	0	0	0	0	0	0	0	0	0	0	0	0.000239387
TCONS_00000432	0	0	0	0	0	0	0	0	0	0	0	0	0	0	0	0
TCONS_00000433	0	0.00969116	0.887698	1.03657	0.484003	0.294881	0.61418	0.00030712	0.000260888	0.389687	0.469479	1.14713	0.583569	0.440292	0.572899	0.0211116
TCONS_00000434	1.12215	0.30384	0	0.0891953	0.271847	0.219933	0.0602867	0.0893344	0.50983	6.17154e-05	0.243513	0.23302	0	0.000126456	0.488731	0.421216
TCONS_00000435	0.730256	0.347934	0.000623086	0	0	0.638978	0.953544	1.8444	0.350551	0	0.000751607	0.00247609	0	0	0.0410425	0
TCONS_00000436	0.00992571	1.90796	1.63982	2.67617	0.15184	2.80597	1.17291	3.32787	2.54875	0.516399	1.83596	1.59895	5.78369	1.286	0.613906	4.0013
TCONS_00000437	6.80251	2.93512	8.58861	5.28541	5.83125	4.721	5.83198	5.5476	2.09895	5.78108	5.08696	4.45184	2.44441	5.60607	5.25433	2.73351
TCONS_00000438	1.28596	1.07665	3.02262	2.94416	2.60828	1.6321	2.39934	0.82868	0.350217	0	1.76608	1.5966	0.358543	1.00323	2.18503	3.25494
TCONS_00000439	0	0	0	0.0866448	0	0	0.121987	0	0.000249953	0	0	0.0304658	8.51865e-06	0	0.0424817	0.0591934
TCONS_00000440	0	0	0	0.00854348	0	0	0.026306	0	0	0	0	0.0195028	0	0	0.0319638	0.0124359
TCONS_00000441	0.0648907	0.286396	0.150779	0.0631379	0	0.0559627	0.0224637	0	0	0	0.135695	0.109301	0	0	0.310526	0.0998801
TCONS_00000442	0.423884	0.167977	0.322562	0.783133	0.186092	0.361875	0.107701	0.207193	0.345904	0.350131	0.199727	0.208381	0.158984	0.451782	0.623074	0.519251
TCONS_00000443	0.322723	0.258358	0.787	0.000137904	0.498062	0.00810348	6.65476e-05	0.571582	0	0	0.636211	1.14803	0.421292	0	2.13177	2.67926
TCONS_00000444	0	0	0.70791	0.173567	8.57611	26.8343	0.136822	0	0	0	0	0	0	0	0	0
TCONS_00000445	0.11335	0.0804853	0	0.0588338	0	0.186406	0.083226	0.0928906	0.272811	0	0.0464559	0	0.434027	0.187615	0.647843	0
TCONS_00000446	0.0440809	0	0.244017	0.269197	0.268342	0	0.235566	0.370509	0	0	0.33465	1.70034	0	0	0.036772	0.109093
TCONS_00000447	0	0	1.04063	1.67641	0	0.429757	0.106727	1.79814e-05	0	0	1.35719	2.585	0.224243	0	0.862685	0.602007
TCONS_00000448	0	0	0	0	0	0	0	0	0	0	0	0	0	0	0	0
TCONS_00000449	0.376807	0.607857	0.108172	0.144899	0.358038	0.420152	0.330637	0.0943584	0	0	3.32093	4.01885	1.09476	1.42573	0.957399	0.967442
TCONS_00000450	0	0	0	0.0724798	0	0	0	0	0	0	0	0	0	0	0	0
TCONS_00000451	0	0	0	0	0	0	0	0	0	0	0	0	0	0	0	0
TCONS_00000452	0.496725	0.80212	14.2899	17.2871	1.41399	1.17681	1.39814	1.80296	0	0	3.05476	5.2484	3.64998	0.432044	1.39729	2.09812
TCONS_00000453	0.717483	1.23331	8.10213	9.01649	1.26207	1.30945	1.69071	1.36971	0	0	3.21088	4.39127	1.43175	0.895044	2.27446	1.68341
TCONS_00000454	4.87551	5.73237	48.163	52.8326	10.756	7.5423	8.60642	9.13858	0.442798	0.134064	23.5749	22.9938	16.8311	10.7019	8.06832	11.411
TCONS_00000455	1.05351	1.48189	0	0	9.82505	9.6988	6.16514	2.77338	2.41656	1.39836	5.77447	0.000982373	3.03195	17.0921	0.863403	0
TCONS_00000456	0	0.171976	15.9422	16.1284	6.01392	8.32344	6.83489	3.73519	7.40955	6.27279	3.05068	3.62444	4.7098	2.71945	5.86859	2.42377
TCONS_00000457	0.534328	0.604035	0.233284	0.566454	0.461481	0.446628	0.169409	0.0633983	0	0.264307	0.850833	1.09428	0.394115	0.257099	0.264294	0.129223
TCONS_00000458	1.10166	1.09633	0	0	0	0	0	0	2.38984	0	0.0451945	0	0	0.547829	0.0630147	0.0922294
TCONS_00000459	0.0334117	0.0416685	0.127169	0.303049	0.0240805	0.0254114	0.0979478	3.69015e-06	0.0322055	0	0.211354	0.0613551	0	0	0.0111997	0
TCONS_00000460	0.0238133	0.00751783	0.416007	0.366737	0.0448418	0.0532548	0.079419	0.128462	0	0	0.0442666	0.0393941	0.0190795	0.0214036	0	0
TCONS_00000461	0.0294886	0.0509745	0.775993	0.337617	0	0.103358	0	0	0	0	0.08602	0.0430205	0	0	0	0
TCONS_00000462	0.203824	0.0581285	0.230663	0.400026	0.115198	0.0752338	0.245745	0.103405	0	0	0.131406	0.156978	0.0660249	0.133428	0	0
TCONS_00000463	0.112314	0.137528	0.915063	0.66714	0.152772	0.337338	0.700516	0.0794199	0	0	0.281446	0.193008	0.34444	0.162078	0.0109707	0
TCONS_00000464	0.0583919	0.0641057	0	0	0	0	0	0	0	0	0.0851737	0.0345958	0	0	0.0341424	0.0753104
TCONS_00000465	0	0	0	0	0	0	0	0	0	0	0	0	0	0	0	0
TCONS_00000466	0.829774	1.70241	2.65643	1.59794	3.0316	2.26828	2.25123	3.06654	1.59123	0	1.35196	0.904249	2.28449	0.334077	1.19158	1.11109
TCONS_00000467	0	0.421412	0.472146	0.502868	0	0.406377	0.0786456	0.220342	1.79144	1.06565	0.237386	0.667595	0.377762	0.596359	0.373134	0.618691
TCONS_00000468	7.73744	5.31119	2.5907	3.99724	2.89353	1.99306	4.81936	3.69289	6.55588	6.27397	2.95675	3.27361	4.35198	6.35527	3.14668	4.53383
TCONS_00000469	0	0.513882	0.222086	0.503746	0	0.100747	0.159489	0.295769	0	0	0.248938	0.322765	0	0	0.190826	0.205417
TCONS_00000470	0.906867	0	0	0	0	0	0	0.524227	0	0	0	0	0	0	0	0
TCONS_00000471	0.0260249	0.012758	3.50475	1.45176	2.52675	4.31541	2.67729	1.85512	30.794	25.7099	0.465567	0	1.13329	5.07062	0.631005	0
TCONS_00000472	0	0.0604284	0.447067	0.390034	0.112015	0.164539	0.102736	0.0232604	0.207084	0.0992722	0.126125	0.18475	0.108147	0.0474213	0.144739	0.141977
TCONS_00000473	3.4374	2.5329	1.35473	0.877876	2.2469	1.72803	1.56684	0.98027	0	0	2.32799	2.15313	3.22548	1.89682	3.75352	3.4032
TCONS_00000474	0	0.0661045	0.0699793	0.0245291	0	0.0770079	0.101436	0.0381615	0.113023	0	0.188691	0.142555	0	0	0.42292	0.427322
TCONS_00000475	0.109426	0.388941	0.248488	0.0569395	0.109468	0.0901059	0.0803854	0.0897773	0	0	0.179478	0.292887	0	0	1.06405	0.366476
TCONS_00000476	0.0824064	0	0.0857979	0.120591	0.112413	0.0949216	0.10341	0.0234388	0	0	0.286389	0.315642	0.0719179	0.0480134	0.61461	0.333588
TCONS_00000477	0	0	0.000477243	0	0.000563807	0.000299975	0.000920619	0.000348035	1.59015	1.28668	0.000100162	8.42402e-05	0.465802	0.648214	0	0
TCONS_00000478	0	0	0	0	0.122874	0	0	0	0	0	0	0	0	0	0	0
TCONS_00000479	0.0329849	0.473597	0	0.124342	0	0.0717364	0	8.76184e-06	1.39325	6.77571e-05	0.256228	0	0	0	0.0422482	0
TCONS_00000480	0.0183639	0.0120914	0	0.0139799	0	0.0151913	0	0.214348	0.0108201	2.17002	5.25348e-05	0	0	0	0.0174448	0
TCONS_00000481	5.45941e-06	0	0	0	0	0	0	0	0	0	0	0	0	0	0	0
TCONS_00000482	0	0.017885	0	0	0	0.125275	0	0.103279	0.306573	0.0882582	0.0203531	0	0	0	0.0285499	0.0420179
TCONS_00000483	0.0300364	0.065927	0	0.0163584	0	0	0	0	20.1757	18.1681	1.22655	1.3398	0	0.206904	0	0.0516379
TCONS_00000484	0	0	0	0.301336	0	0.189578	0.0417325	0.0470162	0	0	0.04658	0.0658399	0.0729841	0.191088	0	0
TCONS_00000485	0.0577061	0.030606	0	0.14384	0	0	0	6.61014e-05	0	0	0.114731	0.0002874	0	0	0.00467207	0.0759943
TCONS_00000486	0.0115689	0	6.79617e-05	0.00727648	0.178413	0.212436	0.15901	0.520098	0.0798963	0.0694629	0.0808918	0.0800607	0.0292844	0.0329262	0.038311	1.32746e-05
TCONS_00000487	2.93008e-06	0	0.519733	0.728643	0.343231	0.369472	0.569234	0.299583	3.05012e-06	2.86563e-06	0.0548191	0.0644595	0.0622327	3.08037e-06	0.0558925	0.0561818
TCONS_00000488	2.4472	1.24683	0.0500063	0	0.0493018	1.38076e-06	0.0241104	0	0.160916	0	0.0368816	0.0575243	1.12188	1.13833	0.242562	0.078704
TCONS_00000489	0	0.648645	0	5.83757e-06	0	0.0372239	0	0	0.180288	0.0787638	0	0	0.770782	0	0.00103795	0
TCONS_00000490	0	0	0	0	0	0	0	0	0.00122884	0	0	0	0	0	0	0
TCONS_00000491	0	0	0	0.0140013	0	0	4.24634e-06	0.0434235	0.111008	4.60628e-06	0.0331832	0	0	0	0.0634773	0.0407911
TCONS_00000492	0	0	0	0	0	0	0	0	0	0	0.190548	0.265562	0	0.0921562	0	2.43265e-06
TCONS_00000493	0	0	0	0	0	0	0	7.90767e-07	0	0.221881	0.33899	0.134329	0	0	0	0.0395475
TCONS_00000494	0	0	0	0	0	0	0	0	0	0	0	0	0	0	0	0
TCONS_00000495	0.56759	0.597296	0.0630398	0.0255137	0.0236706	0.0897599	0.0520945	0.0394222	0.293029	0.211888	0.915666	0.902983	0.13733	0.221423	0.244867	0.110209
TCONS_00000496	1.23036e-05	0.421576	0	0.0106471	0.0805763	0	0	0	0	0	0.222982	0.148889	0.0778172	0.0683249	0.127391	0.0681097
TCONS_00000497	0.422678	4.10249e-05	0	0.000194526	0.000181845	0	0	0	0	0	0.000196903	0.000201057	0.000206708	0.000195297	0.000189197	0.000186539
TCONS_00000498	0.34285	0.0355864	0	0	0	0.0414491	0	0	0	0	0	0.0383722	0.0637627	0	0.0569431	0
TCONS_00000499	0.0466429	0	0	0	0	0	0	0	0	0	0.426152	0.0731537	0.0607665	0	0	0.119615
TCONS_00000500	0.495409	0.266715	0.0288524	0.0204815	0.052116	0.0159974	0.0417049	0.0118491	0	0.0340843	0.442146	0.384121	0.177264	0.0565143	0.177053	0.232817
TCONS_00000501	2.59047	1.13168	12.4837	7.80028	13.0426	12.5086	13.454	12.3338	0.928714	0.94243	1.21993	0.819368	30.4516	17.0269	1.14192	1.02018
TCONS_00000502	1.45451	0.108732	4.59091	3.22757	3.71392	4.78078	4.79193	6.98098	3.1269	2.32178	2.85161	1.23137	2.9182	1.70253	2.02216	2.11658
TCONS_00000503	4.68299	3.94871	2.20091	1.92368	2.63146	1.88847	2.11138	0.240136	0	0	0.815479	2.47595	1.76656	1.23231	0.62088	1.59932
TCONS_00000504	38.1848	25.9118	31.8396	21.1478	35.5737	65.3857	29.0301	60.0644	33.6343	40.9619	12.4266	15.4566	148.002	115.995	8.47247	10.3323
TCONS_00000505	56.8566	44.8995	55.256	54.6222	59.929	38.3046	57.029	80.0362	10.3727	0	27.3214	31.9678	95.369	51.891	24.0246	33.7144
TCONS_00000506	0.0399467	0.205345	1.47181	1.05055	1.73149	1.78153	1.07606	0.796195	0	0	0.358606	0.0950007	1.28581	0.414794	0.152124	0.17227
TCONS_00000507	0	0	0	0	0	0	0	0	0	0	0	0	0	0	0	0
TCONS_00000508	1.33067	1.16882	1.38833	1.79189	0.985225	1.41721	1.09555	0.614343	1.27915	1.08596	0.824864	0.961157	1.18209	1.59543	1.69755	2.10853
TCONS_00000509	0.0225117	0.0165079	0.488343	0.270818	0.0688136	0.115672	0.117792	0.0190691	0	0	0.591587	0.294033	0.0295813	0	0.619158	0.465396
TCONS_00000510	4.79632	3.24149	6.28474	5.33678	3.2312	2.45654	3.96733	2.78717	0.560109	0.428376	5.37512	5.01934	4.37049	3.13132	4.37877	6.21831
TCONS_00000511	0	0	0.0832361	0.0707515	0	0	0	0	0	0	0	0	0	0	0	0
TCONS_00000512	1.58184	1.55113	2.50782	1.06616	0.705665	0.411714	1.53456	2.09657	0	0	2.18529	2.26059	2.67122	1.40327	4.08144	3.48956
TCONS_00000513	0	0	0	0	0.000246953	0	0	0	0	0	0	0	0	0	0	0
TCONS_00000514	0.140238	0	0.357162	0.335335	0.0599321	0	0.389896	0.335589	0	0.0667399	0.030895	0.0602035	0	0	0.33052	0.129857
TCONS_00000515	0	0	0	0	0.376641	0	0	0	0	0	0	0	0	0	0	0
TCONS_00000516	0	0	0	0	0	0	0	0	0	0	0	0	0.558265	0	0	0
TCONS_00000517	0.122768	0.106618	0.573722	0.275457	0.570978	0.415113	0.310974	0.174451	0	0	0.0495587	0.0641094	0	0.041611	0.000632485	0.0771822
TCONS_00000518	0.27602	0.00199036	0.138819	0.191254	0.111374	0.194869	0	0	0	0	0.425613	1.6302	0.296766	0.254793	0.166165	0.471008
TCONS_00000519	0	0.819972	0	0.00123837	0	0	0	0	0	0	0	0	0.343813	0	0	0
TCONS_00000520	0	0	0	0	0	0	0	0	0	0	0	0	0	0	0	0
TCONS_00000521	1.53036	4.91418	5.77604	6.00452	2.33016	1.46722	2.43182	3.12887	0	0.0518647	4.48018	6.25443	2.11621	0.587443	5.41972	8.25076
TCONS_00000522	0.868173	1.72589	0.493826	0.47067	0.173224	0.442988	0.952627	1.15436	0.177953	0	1.57186	1.98827	4.09935	1.62429	1.23282	1.12182
TCONS_00000523	0.528367	0	0.261792	0	0	0.125419	0	0	0.278909	0.608442	0	0	0	0	0	0
TCONS_00000524	0.233818	0.237159	0	0.388241	0	0	0	0	0.108167	0	0.253165	0.664518	2.37909	2.87332	0.172675	0
TCONS_00000525	18.6643	11.1605	7.78778	4.78812	7.6515	4.76902	7.03846	5.44379	7.64217	3.0944	17.5283	16.4792	17.8825	20.2134	12.1071	15.6908
TCONS_00000526	1.91845	1.42922	4.06143	3.33437	3.03483	3.43288	4.81972	2.79957	0.914515	0	2.19374	2.03502	1.03592	2.08698	1.79098	2.38334
TCONS_00000527	0	0	0.804324	0.380475	0	0	0.000501689	0.000156237	0.887545	1.11679	0.23453	0.0766033	0.207807	0	0	0.628805
TCONS_00000528	4.47597	3.38226	1.02088	2.52498	0.353218	0.0150259	0.289707	1.59838	0.431921	0.931973	3.55809	4.57228	2.18671	1.08235	4.09456	5.89446
TCONS_00000529	0	0	0.0250558	0	0	0.000706161	0	0	0	0.000318257	0	0	0.180763	0	0.625365	0
TCONS_00000530	19.6699	11.4632	0.888207	1.67609	2.75012	0.613353	1.35587	1.19862	0	0.0982778	3.89577	4.46438	6.75133	5.30879	2.6113	4.73811
TCONS_00000531	93.7002	62.4271	10.8613	9.54634	12.3119	8.09286	7.785	13.2788	15.5319	3.56715	51.4614	50.6731	34.9172	34.5929	38.1946	51.2693
TCONS_00000532	3.54933e-06	0	0	0	0	0	0	0	0	0	0.376137	0.379941	0	0	2.20378	0.601811
TCONS_00000533	0.0379668	0.0556449	0.0134442	0	0	0.0894125	0.166717	0.0433151	0.107059	0	0.281434	0.507475	0.021313	0	1.71363	1.15979
TCONS_00000534	0.112758	7.72723e-06	7.90193e-06	7.7504e-06	0.330107	0.134966	3.85874e-05	7.41147e-06	0	7.78876e-06	0.694855	0.958786	7.44758e-06	7.49147e-06	2.6345	1.5766
TCONS_00000535	0.0893478	0.23645	0.0753064	0.122918	2.92424e-05	7.71186e-05	0.350297	0.153574	0.881063	0.510105	0.747899	0.000131224	0.0932519	0.169758	0.462135	0.000893519
TCONS_00000536	2.01084e-05	0	0	0	1.01732e-05	0	0	0	0	0	2.11099e-05	0	0	0	0.192078	0
TCONS_00000537	0.18966	0	0	0.0994708	0	0	0	0	0	0	0.0780098	0.145897	0	0	1.25251	0.638274
TCONS_00000538	0	0	0	0	0	0	0	0	0	0	0	0	0	0	0	0
TCONS_00000539	0	0	0.0619495	0.0375947	0	0	0.0258068	0.02918	0	0	0.0783014	0.114448	0	0	0.0808131	3.27346e-06
TCONS_00000540	0	0	0	0	0	0.0784829	1.87411e-05	2.05716e-05	0	0	0.0583293	0.0678586	0	0	1.13552e-06	0.0790306
TCONS_00000541	0	0.182082	0.0330142	2.4745e-05	0	0	0	0	0	0	6.00988e-06	1.74474e-05	0	0	0	0
TCONS_00000542	0.0226278	0.00518191	1.59343	1.86694	0.419088	0.265834	0.354201	0.13126	0	0	0.144058	0.0472958	0.00597487	0.00789178	0.388729	0.623865
TCONS_00000543	0	0.0042853	0	0	0.337211	0	0.00711926	1.50771e-05	0	0	8.30042e-06	0.0144047	0	0	0	0
TCONS_00000544	0	0	0	0	0	0	0	0	0	0	0	0	0	0	0	0
TCONS_00000545	0	0	0	0	0	0	0	0	0	0	0	0	0	0	0	0
TCONS_00000546	0	0	0	0	0	0	0	0	0	0	0	0	0	0	0	0
TCONS_00000547	0	0	0.0993101	0.0802121	0.149217	0.172608	0.191579	1.10159	0	0.265975	0.0152719	0.00725123	0.0240314	0	0.0107156	0.0788847
TCONS_00000548	0.076417	0.0365299	0.395301	0.121918	0.00016547	0.182301	0.000314768	0.0216708	0	0.0876336	0.14737	0.121581	0.000113193	0.176871	0.0589587	0.154938
TCONS_00000549	2.57352	0	0	0	0	0	0	0.844313	3.18171	0	0.935598	0.297812	0	1.71527	0.35272	1.54684
TCONS_00000550	0.298553	0.73404	12.8452	9.01644	6.34821	7.99299	7.47623	2.39264	4.48014	3.5727	0.468128	0.895458	0	0	1.11089	0.129655
TCONS_00000551	0	0	0	0	0	0	0	0	0	0	0	0	0.0405131	0	0.000729859	0
TCONS_00000552	0.0988905	0	0	0	0	0	0	0	0	0	0	0	0	0	0	0
TCONS_00000553	0	0	0	0	0	0	0	0	0	0	0	0	0	0	0	0
TCONS_00000554	0	0	0.184838	0	0	0	0	0.000319767	0.532964	0	0	0	0	0	0	0.0842777
TCONS_00000555	0	0	0	0.125152	0.130485	0.148631	0.134538	0	0	0	0.00785254	0	0.0297507	0	0.0301313	0
TCONS_00000556	0	0	0	0	0.139102	0	0.107705	0.229144	0	0	0.0142191	0.0396437	0	0	0.000107501	0
TCONS_00000557	0.233458	0	1.8524	0.907072	0	0.0958383	0.342585	0	0	0	0.0956154	0.133558	0	0	0.133315	0
TCONS_00000558	0	0	1.81321	1.75325	0.2656	0.386528	0.731076	0.0548283	0	0	0.136003	0.0255826	0	0.222577	0.0761001	0.16756
TCONS_00000559	0	0	1.47394	0.794298	0.443862	0.370093	0.285046	0.275327	0	0	0.0454506	0.0642613	0	0	0.0318136	0.0467388
TCONS_00000560	0	0.0276753	0	0	0	0.0322676	0	0	0	0	0.0789127	0.0597088	0	0	0.0221184	0.0650473
TCONS_00000561	0.00383799	0.00283533	9.82301	7.06619	0.549926	1.10769	1.45221	2.58727	0.00974711	0	0	0.00306266	0.0152046	0.00669505	0.00903373	0.00998498
TCONS_00000562	0	0.260241	0.00138737	0.0205885	0	0	0	0.195085	0	0	0.949208	0.88233	0.525328	0	0.000804333	0.966665
TCONS_00000563	0.00115921	0	0.00273268	0	0	0	0.106076	0	0	0	0.00246961	0	0	0	0	0
TCONS_00000564	0	0	0.544381	0.442717	0.496036	0.350932	0.653606	0.00227951	0	0	0.000153029	0	0.000136035	0.245424	0.000127619	0
TCONS_00000565	0.00745842	0.714344	2.18247	1.97785	0.720026	0.894837	0.270446	0.879175	0	0	0.855034	0.818354	0.738729	0.369661	1.10034	0.670244
TCONS_00000566	0	0.754066	0	0.902097	0	0	0.117544	0.917825	0	0	0.495506	0.594941	1.67651	0.000450392	0.513754	1.09148
TCONS_00000567	0	0.202857	0	0	0.144519	5.28236e-05	0	0.247537	0	0	0.278482	1.42277	0.70564	0.730655	0.355189	0
TCONS_00000568	0	0	0	0	0	0	0	0	0	0	0	0	0	0	0	0
TCONS_00000569	0.551361	0.764867	0.028237	0	0	0	0.000103632	0.461069	0	0	0.00011688	0.0205714	0.914093	3.31354e-05	0.590674	1.57523
TCONS_00000570	0	1.04085	0.0671649	0.409192	0	0	0	0	0	0	0	0	0	0	0	0
TCONS_00000571	0.262048	0.262096	1.84423	0.605319	9.89349e-05	0	0	0	0	0	0.643903	0.552778	0.499982	0	0.94269	0.154186
TCONS_00000572	1.2059	0.0021294	0.958351	0.575149	0.6409	0.44457	1.64897	0.257014	0.548426	0.736449	0.478964	0.644055	0.0292624	0.530953	0.302503	1.11087
TCONS_00000573	0.0270517	0.0003205	0.677261	0.791579	1.4166	0.734481	0.722047	0.70342	0	0	0.41272	0.0847628	2.3434	2.26534	0.479053	0.375087
TCONS_00000574	0.588722	1.98321	0.419104	0.71326	0.470962	0.0237387	0	0.398499	1.65673e-05	0	3.15803	3.15061	4.3371	2.48746	1.18004	1.90295
TCONS_00000575	1.72533	0.344024	1.32459	0.746549	0.689445	0.789095	1.27403	0.806746	0.139313	0.201087	2.05675	1.45503	0.508635	0.419919	0.698574	0.612158
TCONS_00000576	0.86893	2.19994	0.0719799	0	0.0549501	0	0	0.248001	0.0450105	0	5.85267	6.88764	0	0	1.46947	3.43302
TCONS_00000577	0	0	0.252092	0.85166	0.426417	1.03313	2.08702	2.04222	1.95105	2.48151	0	0	18.2149	23.134	0	0
TCONS_00000578	3.43741	2.81296	2.683	1.83386	1.34869	0.717047	0.427855	3.71417	0	0.0132607	1.60535	1.62189	16.878	4.66335	1.17595	1.40757
TCONS_00000579	0.000504638	0	0.000823787	0.00127086	0.00796847	0.000103118	0	0.00137692	0.181646	0	0.000315805	0.000367416	0	0.00476555	0.000208529	0.000189045
TCONS_00000580	0.367747	0.390075	0.647492	0.50012	1.05983	0	0.0924408	1.2905	0	0	0.301256	0.744238	28.8226	12.6388	0.0287202	0.317682
TCONS_00000581	0	0	0.500638	0	0.708787	0.84862	0.371374	0	0.314493	0	0	0	0	0.00123568	0	0
TCONS_00000582	0.0955524	0	0.284388	0	0	0	0	0.267798	0	5.46756e-05	0	0	0	0.172014	0.0167967	0
TCONS_00000583	0.111579	0.0816996	0.172721	0.152114	0.170404	0.166855	0.229224	0.353829	0.13998	0	0.220942	0.121229	1.13325	0.673237	0.14677	0.335934
TCONS_00000584	0.272129	0	0.0690209	0.143058	0	0.0753296	0	0.149889	0	0	0.0746808	0.0349459	1.28226	0.30345	0	0
TCONS_00000585	0	0	0	0	0	0	0	0	0	0	0	0	0	0	21.2845	4.21493
TCONS_00000586	0	0	0	0	0.910306	0.465462	0.0514017	0	0	0	0	0	0	0	0	0
TCONS_00000587	0	0	0	0	0	0	0	0	0	0	0.0849953	0	0	0	1.40442	0.169798
TCONS_00000588	0.203611	0.298042	0.0450115	0.0634016	0.0592144	0.0248417	0.0651722	0.0737582	0.0729384	0.104812	0.0242454	0.183783	0	0	0.0849974	0.125055
TCONS_00000589	1.90446	2.04297	0.598997	0.131254	0	0	0	0.849476	0.618799	0.828414	0	0.198686	0.335676	0.424716	0.151347	0
TCONS_00000590	0.000246364	0	0.373163	0	0	0	0	0	0	0	0.000242744	0	0	0	0	0.00023259
TCONS_00000591	42.5278	59.1384	41.7274	44.2684	55.2943	74.3882	71.3352	68.9655	189.626	217.911	29.3636	37.796	70.2698	87.6328	46.6513	32.2554
TCONS_00000592	0	0.052765	0.307001	0.274617	0.220442	0.123111	0.431245	0.0914021	0	0.258883	0.210571	0.0853859	0.047319	0	0.189802	0.12401
TCONS_00000593	0.284637	0.0593205	0.0828153	0.220083	0.0411223	0.103553	0	0.171259	0	0	0.168971	0.127968	0.0529437	0	0.0235557	0.383216
TCONS_00000594	1.21111	0.830841	0.95731	0.127507	0.105088	0.0134305	0.575241	0.253921	0	0.119332	0.533662	0.00407891	0.401481	0.537451	0.43591	0.423654
TCONS_00000595	0	0	0	0.0876606	0	0	0	0	0	0	0	0	0	0	0	0.0654027
TCONS_00000596	0.140413	0	0	0	0	0	0	0	0	0	0.048026	0	0	0	0	0
TCONS_00000597	0	0.40848	0.327183	0.467449	0	0.184148	0.444496	0.116999	0	0	0.189698	0.239444	0.248942	0	0.357903	0.530625
TCONS_00000598	0.176339	0.325164	0.0907594	0.101605	0.0366712	0	0.0697747	0	0	0	0.130383	0.128527	0.12572	0	0	0.0578379
TCONS_00000599	1.17835	0.787632	0	0	0.463021	0.298215	0	0	0	0	0.105382	0.235365	0	0	0.000443567	0
TCONS_00000600	0	0	0.145717	0.073118	0.0512577	0	0.426852	0	0	0	0.0519754	0.117234	0	0	0.0422994	0.0699385
TCONS_00000601	0.169262	0.329205	0	0.0725966	0.0985924	0	0.275653	0.146267	0	3.8842e-06	0.164795	0	0	0.200973	0.109754	0
TCONS_00000602	0	0	0	0.138778	0	0	0	0	0	0	0	0.0679531	0	0	0	0.0262235
TCONS_00000603	0	0	0	0	0	0	0	0	0	1.10622e-05	0	0.0394141	0	0	0.130796	0.0922254
TCONS_00000604	1.08637	0.783632	0.00118546	0.116397	0.0995732	0.011697	0.542433	0.244159	0	0.113859	0.500599	0.813315	0.378506	0.515041	0.376419	0.35302
TCONS_00000605	10.5329	7.26138	3.71603	3.98076	2.45561	2.27808	4.85344	1.49097	0.192381	0	4.27599	3.90778	2.3272	1.31229	4.22941	4.17902
TCONS_00000606	0.247208	0.430359	0.152053	0.157835	0.0664062	0.01784	0.052564	0	0	0	0.167334	0.147551	0.0265256	0.0796986	0.267897	0.476163
TCONS_00000607	0.685948	0.368839	0	0.0452023	0	0	0	0.0710235	0.20908	0	0.247309	0.397158	0.110357	0	0.0493656	0.289422
TCONS_00000608	0	0.193844	0.114972	0.867797	0	0	0	0	0	0	0.165436	0.660423	0.893623	0.371427	0.289615	0
TCONS_00000609	8.10524	4.59711	4.54378	4.14318	4.07843	3.65342	4.36269	5.6167	2.94483	1.81757	6.17534	5.63665	12.1014	10.0615	8.72364	9.8365
TCONS_00000610	0	0	0	0.00652338	0.878594	0	0.162354	0	0.873135	1.94302	0.236346	0.00157261	0	0	0.369403	0
TCONS_00000611	1.1485	0.155169	0.219588	0.19074	0	0	0	0.358308	0.704929	0	0	0	0	0	0	0
TCONS_00000612	0.566883	0.0436613	0.253883	0.178762	0.0607286	0	0	0.226906	0	0	0	0	0	0	0	0
TCONS_00000613	0	0.116777	0	0	0	0	0	0	0	0	0	0.116581	0	0	0.291542	0
TCONS_00000614	27.1032	35.9643	3.88954	5.38772	9.99482	5.95495	3.55487	6.7025	0.335016	0	20.9234	20.4011	4.16117	3.10956	6.09142	15.8343
TCONS_00000615	0.792972	0	0	0.752088	0.169836	0.346232	0	0.27587	1.59113	14.5719	0.105899	0.0791414	0	0	0	0.477067
TCONS_00000616	0.11161	0.536378	0	0	0.465228	0.725098	0	0.291443	0	0	0.375182	0.34158	0	0	0	0
TCONS_00000617	0	0	0.155245	0	0	0.0161867	0	0	4.13186	9.78985	0	0	0	0	0.287191	0.258977
TCONS_00000618	54.3444	37.5473	9.37497	4.68888	13.3956	18.1952	11.1996	16.2234	19.7558	1.56358	28.1789	27.4831	6.55771	14.1602	17.9263	17.1804
TCONS_00000619	2.44106	2.57004	5.2854	3.27477	2.51802	2.414	3.15065	3.01188	5.8719	7.25139	2.20303	2.55564	4.58604	3.79107	4.34494	4.49638
TCONS_00000620	6.66935e-05	0.000356379	0.000302147	0.000147593	0.000130361	0.000208119	7.04903e-05	0.00145247	0.000574973	5.93001e-05	0.00139306	0.000139004	0	0.107347	0.000209955	0.000325105
TCONS_00000621	0	0	0.077584	0.0153331	0	0	0	0.0243642	0	0	0	0	0	0	0	0
TCONS_00000622	0.251621	0.0888974	0.473433	0.550346	0.386515	0.35265	0.427124	0.480697	0.449212	0.455159	0.231067	0.306433	0.124193	0.100364	0.251084	0.456794
TCONS_00000623	0.0743383	0.0535162	0.113627	0.433935	0.299734	0	0	0.123575	0	0	0.0307009	0.0864756	0	0.12531	0.128763	0
TCONS_00000624	0.0206317	0	0.272008	0.350283	0.126233	0.212272	0.169793	0.0174943	0	0	0.0344535	0.106281	0.0271002	0	0.229622	0.249072
TCONS_00000625	0	0.0473835	0.653415	0.174972	0.132522	0.330636	0.291826	0.10942	0	0	0.0271443	0.102121	0	0	0.417679	0.111468
TCONS_00000626	0	0	0.227254	0.59173	0	0	0	0	0	0	0	0.0288252	0	0	0.085842	0.0629651
TCONS_00000627	0.0706469	0	0.43237	0.601119	0.142538	0.0591997	0	0	0	0	0.029198	0.0548685	0	0	0.0408299	0.119823
TCONS_00000628	0	0.0963895	0.408175	0.214573	0	0.112319	0.0328669	0	0	0	0.128391	0.0173258	0	0	0.0770822	0.0377663
TCONS_00000629	0.0247025	0	0.363586	0.296916	0.201343	0.0634192	0.0184659	0.167313	0	0	0.103044	0.058634	0.0324056	0	0.14454	0.148904
TCONS_00000630	0	0	0	0.0861612	0	0	1.24328	0	0	0	0	0	0	0	0.193063	0
TCONS_00000631	1.39346	0.940953	1.26863	1.96576	0.339577	0.534056	1.73677	0.533782	0.778421	1.02671	0.279035	0	0	0	0	0
TCONS_00000632	6.24423	1.16612	11.4339	8.07435	3.44826	2.52989	4.24182	4.86751	0	0	5.86972	7.85006	3.54623	2.70738	1.52049	6.37915
TCONS_00000633	0	0	0	0.926973	0	0	0.0990313	0.44504	0	0	0.305579	0.79955	0.919447	0	0.431001	0
TCONS_00000634	0.157519	0.824912	1.52362	2.39272	1.03056	0.153397	0	0	0	0	0.76168	0.318373	2.34004	0	0.75354	0.828294
TCONS_00000635	0.0582811	0	0	0	0	0	0	0	0	0	0.241472	0.0682344	0	0	0	0
TCONS_00000636	0.0513405	0.0795122	0	0	0	0.2798	3.83898e-05	0.00010254	0	0	0.123578	0.415439	0.00796792	0.0281455	0.0123985	0.106157
TCONS_00000637	0	0	0	0	0	0.0387298	0.0354992	0	7.03004e-06	0	0	0	0	0	0	0
TCONS_00000638	0.00415518	0.1211	0	0	0	0	0	0.036208	0	0	0.095094	0.18779	0.0542923	0.120441	0.0207585	0.214633
TCONS_00000639	0.491835	1.40232	0.299375	0.320164	0.19646	0.22239	0	0.109614	0.138793	0	3.87922	5.75916	0	0	1.46846	2.07586
TCONS_00000640	2.23028	1.33802	0.312014	0.187125	0	1.00511	0.329175	0.000207087	0.121184	0.170857	6.65908	8.68755	0.0715375	0.0854725	2.11689	2.83676
TCONS_00000641	0	0.0533352	2.48696e-05	0.063747	0.000176555	0	0	4.7218e-05	0	0	0.00121943	0.0420425	0.407223	2.19845e-05	0.0452779	0.0428139
TCONS_00000642	0.107263	1.91181	0.105773	0.506004	0.297333	0	0	0.241976	0	0	4.3237	3.30105	0.679666	0.482149	3.51724	5.73943
TCONS_00000643	0.000106648	0.0767298	0.000104357	0.42679	0	3.7525e-05	0.000156968	0	9.83362e-06	8.7049e-06	0.00542157	0.92726	0.090463	0	0.404742	0.710116
TCONS_00000644	0	0	5.71e-05	0	0	0.000203963	0	0	0.000572675	0.000618001	0	0	0.673777	0.00036495	0	0
TCONS_00000645	0	0.053373	0	0	0	0.0311187	0	0.0308184	0	0	0.0912913	0.40305	0	0.564888	0	0.0940808
TCONS_00000646	1.46495	1.87481	2.1929	2.12972	2.48764	2.18017	2.02344	2.38669	0	0	1.62505	1.73533	4.65548	3.60524	1.38694	1.24401
TCONS_00000647	0	0	0	0	0	0	0	0	0	0	0	0	0	0	0	0
TCONS_00000648	0	0	0	0	0	0	0	0	0	0	0	0	0	0	0	0
TCONS_00000649	0.0413989	0.0603255	0	0	0.0420269	0	0	0	0	0	0.223742	0.130134	0	0	0.0241145	0.460862
TCONS_00000650	0	0	0	0	0	0	0	0	0	0	0	0	0	0	0	0
TCONS_00000651	0	0	0	0	0	0	0	0	0	0	0.0550008	0.255243	0	0	0	0
TCONS_00000652	15.1981	28.0831	11.3488	10.6472	12.1197	16.1487	14.2837	17.9105	18.4306	7.61933	18.2702	24.0689	18.4672	33.5976	19.1962	23.0212
TCONS_00000653	0.695184	0.128806	0.542176	0	0.00188612	0	0.000275982	0.218608	0	2.56721	0.295461	0	0	0.00211555	0	0.358216
TCONS_00000654	0	0	0.000111976	0	0.000176371	0.176563	0	0.000400554	0.617651	0	0.00342781	0	0	0	0	0.000282667
TCONS_00000655	0.39812	0.0699907	0.203799	0.190588	0.320251	0.10298	0.200689	0.13759	0.193812	0.395207	0	0.186023	0.0680571	0.276555	0.499559	0
TCONS_00000656	1.65426e-05	1.44907e-05	0.00321675	7.08781e-05	4.3003e-05	3.43398e-06	2.32e-05	5.479e-05	0.00331996	0.00368864	0.000193454	4.17005e-06	0.3657	0	3.64313e-05	5.02664e-05
TCONS_00000657	0.632227	0.491209	0.0110739	0.221505	0.46974	0.753874	0.72047	0.696772	0	0.202989	0.356481	0.228992	106.912	19.716	1.67347	0.819858
TCONS_00000658	0.380958	0.450371	0.133883	0.148345	0.21864	0.157297	0.232205	0.209375	0.0687413	0.0259334	0.220542	0.128135	170.4	130.975	0.568278	0.798127
TCONS_00000659	0	0	0	0	0	0	0	0	0	0	0	0	3.04823	1.62405	0	0
TCONS_00000660	0	0	0	0	0	0	0	0	0	0	0.240402	0	0	0	0.122392	0.0898986
TCONS_00000661	0	0	0	0	0	0	0	0	0	0	0	0	0	0	0	0
TCONS_00000662	0	0	0	0	0	0	0	0	0	0.852695	0	0	0	0	0	0
TCONS_00000663	0	0	0	0	0	0	0	0	0	0	0	0	0	0	0	0
TCONS_00000664	0	0.00219705	0	0	0	0	0.00208306	0	0	0	0.000143327	0	0	0	0	0
TCONS_00000665	0.504061	0.226453	0.702315	1.46568	0.66963	0.373941	1.22061	0.961882	0	0	0.0720914	0.374966	0	0	0.485034	1.37217
TCONS_00000666	0.0113628	0.000549896	0	0	0	0	0	0	0	0	0.0192334	0	0.0283235	0	0	0
TCONS_00000667	0.406651	0.0318074	0	0	0	0.000219306	0.0014999	0	0.721147	0	0.321388	0	0.00641562	0	0	0
TCONS_00000668	0.000743996	0.681487	8.20021	7.47048	3.50873	2.25428	7.6264	7.38793	0	0	0.00488851	1.52259	0	0.87185	5.24023	4.89887
TCONS_00000669	0.0471218	0.00164658	0	0	0	0	0	0	0	0	0.00770927	0	0.186292	0	0	0
TCONS_00000670	0.369745	0.323953	0	0	0	0	0	1.39271	0	0	2.06559	0.489284	0.155614	0	0.0146282	0.136486
TCONS_00000671	0.654802	0.372605	0	0	0.00137683	1.31031	0.00107584	0.0111171	0	0	0.145467	1.45905	0.327866	1.06665	0	0.567304
TCONS_00000672	8.16964	5.95394	0.202111	0.965602	5.48541	6.43846	4.79134	5.104	1.69963	0.86057	4.6196	4.92815	4.5765	3.17706	2.87217	1.57332
TCONS_00000673	0.00111192	0.000732273	0.00287613	0.00352179	0	0	0	0.00142606	0	0	0	0.00196897	2.45777	0	0.0172459	0.00163072
TCONS_00000674	2.84016	4.84529	3.17189	4.11466	3.41809	1.55921	5.98314	6.81268	0.00226997	0.0756252	4.53977	3.84472	1.94662	3.46322	4.28178	5.24842
TCONS_00000675	4.32084	3.41863	10.1868	7.33437	10.1567	11.7582	13.673	6.70556	12.8055	15.0561	2.18635	3.13235	0.964893	5.11584	5.28717	6.03674
TCONS_00000676	0.212043	0.123548	0.245498	0.779561	0	0.508141	0.534856	1.42672	0	0	1.05764	0.838341	0	0	0	0
TCONS_00000677	0	0	0.180332	0	0.621594	0.210844	0.135953	0	0	0	0	0.094517	0	0	0	0
TCONS_00000678	0.00961954	0	0	8.793e-05	0	5.92514e-05	0.0281621	0	0	0	0	0	0	0	0.000142143	0.812602
TCONS_00000679	0.193827	0.847584	0.0931951	0	0	0.116993	0	0.0805861	0	0	0.0806765	0.744016	0.139023	0	0.00260289	0.432179
TCONS_00000680	0.122301	0	6.76856e-05	1.43147	5.50508e-05	0.000117404	0.265035	0.619796	0	0	0.568389	0.000108252	0	0	0.498528	0.00884717
TCONS_00000681	0.0908778	0.0267126	0.0705262	0.0996918	0.278175	0.70206	0.503388	0.061708	5.22422	11.5699	0.0379644	0.0144283	0	0.0630062	0.181116	0.14118
TCONS_00000682	0	0	0	0	0	0.261519	0	0	0	0	0	0	0	0	0	0
TCONS_00000683	0.462855	0	0.0107258	0.29478	0	0	0	0	0	0	0	0.308444	0	0	0	0
TCONS_00000684	0.702976	1.50837	0.915965	0.756158	0.438548	0.183228	0.224392	0.486518	0.144268	0.094397	0.46044	0.72921	0	0.100785	0	0
TCONS_00000685	1.60524	0.0747236	0.15702	0.210358	1.19397	0.747259	0.706242	0.108473	1.84654	1.98884	0.228266	0	0.178622	0.209222	0.40289	0.284791
TCONS_00000686	0.000113209	0	1.06511	0	0	0	0.000560895	0	0	0	0	0	0	0	4.42459e-05	0
TCONS_00000687	1.15117	1.15896	0	0	0	0.471985	0	0.317918	0	0	0.53358	1.2244	0.461019	0.623891	0	0
TCONS_00000688	0.126885	0	0.0657609	0.0442675	0	0	0.0670569	0.0756514	0.113558	0	0.224458	0.362803	0	0	0	0.00110706
TCONS_00000689	0	0	0	0	0	0	0	0.000457526	0	0	0	0.0010837	0	0	0	0.0383671
TCONS_00000690	0	0	0.205899	0	0	0	0	0	2.6334	3.08751	0.0371291	0.104255	0	0	0	0.151986
TCONS_00000691	0	0	0	0	5.71857e-05	5.56965e-05	0	0	0	0	0	0	0	0	0	0
TCONS_00000692	0	0	0	3.03669e-06	0.13796	0.0768381	0	0	0	0	0	0	0	0	0	0
TCONS_00000693	0	0	0	0.103724	0	0	0	0	0	0	0	0	0	0	0	0
TCONS_00000694	0.0535371	0.1642	0.000413067	0.788058	0.176104	0	0.0990139	0.169962	0	0	0.000224755	0.193185	0.0817032	0	0	0
TCONS_00000695	0	0	1.72268	1.6218	0	0	3.29054e-05	0.0175517	0	0	0.0734075	2.04415e-05	2.33531e-05	0	0	0
TCONS_00000696	8.15537e-06	0.144481	8.54445	11.3274	0.664098	1.23184	1.24707	1.8691	0	0	0.225715	0.847243	0.0800517	0	0	0
TCONS_00000697	0	0.239918	11.4194	19.7417	0.851125	2.21109	1.37477	4.42231	0	0	0.558434	0.965604	0	0	0	0
TCONS_00000698	0	0	0	0	0	0	0	0	5.92241	4.12148	0.859605	1.31675	0.31461	0.203658	0.0704711	0
TCONS_00000699	0	0.0933858	0	4.78917e-05	0	0	0	0	0	0	0.0516049	0.152248	0	3.78922e-05	0.189044	0
TCONS_00000700	0	0.0830809	0.199436	0.133253	0.949051	0.365548	0.909406	1.20352	0	0	0.0560971	0.0285881	0	0	0.0357458	0.0393711
TCONS_00000701	0.000129029	0	0.000136329	0	0.186297	0.325339	0.0001296	0.128767	0	0	0.000132807	0.000127768	0	0	0.000135358	0.000129303
TCONS_00000702	0	8.5349e-06	0	0	0	0	0.279771	0.0538326	0	0	0	0	0	0	0.0239689	0
TCONS_00000703	0.124998	0.0323011	0.0236442	0	0.115228	5.27275e-05	0.153673	0.135113	0	0	0.086485	0.0501601	0	0	0.0430102	0.0727973
TCONS_00000704	0	0	0.0852572	0	0.352864	0	0	0.259714	0	0	0	0	0	0	0	0.045155
TCONS_00000705	0	0	0	0	0.330509	0	0	2.62451e-05	0	0	0	0	0	0	0	0
TCONS_00000706	0	0	0.265961	0.0501109	0.332786	0	0.397304	0.491245	0	0	0	0	0	0.0528353	0	0
TCONS_00000707	0	0	0	0	0	0	0	0	0	0	0	0	0	0	0	0
TCONS_00000708	0.0119506	0.00880202	0	0	0	0	0.00895689	0	0	0	1.2295	0.888688	0	0	0	0.0206705
TCONS_00000709	62.7336	45.375	14.6037	13.1001	22.3951	18.448	17.2018	23.7146	22.1955	24.2342	43.5147	45.6641	15.2972	16.907	43.3927	60.8751
TCONS_00000710	0	0.949876	0.4846	0.180439	1.13059	0	0	0	0.00158328	1.27342	0.313001	0.858004	1.77292	0.447918	1.69446	0.164696
TCONS_00000711	0	0.17224	0.000308227	0.000311854	0.000310238	0.64072	0.556537	0.000304624	0	0	0.314599	0.000712244	0.000308918	0.000306749	0.917197	0
TCONS_00000712	0.58452	2.61079	0.457806	0.162809	0	1.27161	1.76512	1.00036	0	0	0.986006	2.69382	0	1.02593	1.55772	2.27992
TCONS_00000713	0.0725613	0.106406	0	0.0264372	0.0492911	0.0207036	0	0.0409635	0	0.175047	0.0908141	0.0765635	0	0	0.481249	0.416636
TCONS_00000714	0.12827	0.210997	0.0495827	0.226765	0.228337	0.218794	0.0957407	0.514421	0	0	0.868185	1.02448	0	0	0	0
TCONS_00000715	0.32467	0.174735	0.218158	0.130318	0.353073	0.0927457	16.6112	1.76125	0	0	0.108413	0.120027	0.0284217	0.149712	0.0760516	0.09329
TCONS_00000716	0	0.00390996	0	0.000137921	0	0	0	0	0	0	0	0	0	0	0	0.455456
TCONS_00000717	1.80082	2.14522	0.4845	1.33275	1.23267	1.53134	2.12547	2.71584	0	0	2.34428	2.77136	0.374842	0.492601	2.10475	3.22573
TCONS_00000718	0.375054	0.440875	0.36377	0.431844	0.554807	0.241407	0.575451	0.366012	0.236349	0.340895	0.28195	0.483386	0.443655	0.0649463	0.417632	0.37217
TCONS_00000719	0.139306	0.10131	0	0.225418	0.188398	0.275452	0.241902	0.234047	0	0	0.327847	0.364184	0	0.079332	0.135058	0.158814
TCONS_00000720	3.81943	2.11219	2.23035	1.15026	4.05918	2.73576	2.77273	4.24269	0	0	3.58834	5.49057	1.33433	0.426627	5.0889	6.1822
TCONS_00000721	0.00017729	0	0.0162979	0	0	0	1.02089	0	0	2.41306e-05	0.000487857	0	0	0.000188277	0.000158814	0
TCONS_00000722	0.503342	0.815129	0.727757	1.49575	4.53859	5.37763	3.33386	4.75079	1.01084	0.500295	1.53569	0.285658	0.493253	2.49969	1.34767	0.898794
TCONS_00000723	3.52244	1.47152	0.318683	2.62287	2.99472	0.33249	0.934721	0.331214	0	0	5.80952	3.45551	0.535285	0	3.15381	9.87907
TCONS_00000724	0	0	0.144502	0.0202999	0.304303	0.0318503	0.614076	0.0946359	0	0	0.109035	0	0	0	0.0873212	0
TCONS_00000725	0	0	0	13.3533	3.25143	0	0	0	0	19.557	0	10.5781	0	0	1.80783	0
TCONS_00000726	0	0	0	0	0.369734	0.152788	0.0678668	0.91211	0	0	0	0	0	0	0	0
TCONS_00000727	0	0	2.69402	3.38541	1.01906	0.741164	1.74213	3.19679	0	0	0.071873	0.0170598	0	0	0.437797	0.375567
TCONS_00000728	0	0	0.867518	0.609231	0	0	0.0977438	0.508493	0	0	0	0	0	0	0	0
TCONS_00000729	0	0	0.768474	0.690108	0	0.366679	0.133334	0.647003	0	0	0	0	0	0	0	0.149864
TCONS_00000730	0	0	0	0	0	0	0.0682392	0	0	0	0	0	0	0	0	0
TCONS_00000731	0	0	5.36427	7.82376	2.56287	3.57432	3.12793	7.03339	0	0	0	0.198762	0	0	0.752345	0.931299
TCONS_00000732	0.181922	0.209035	5.14289	4.25055	1.16575	0.257725	1.21518	0.254966	0.152158	0	0.500375	0.780001	0.318415	0	0.329624	0.773078
TCONS_00000733	5.99355	0.818572	176.933	121.567	85.0443	34.382	74.9652	83.6436	66.9951	61.7796	15.8709	19.8975	3.22736	2.22989	5.77244	0
TCONS_00000734	0.34411	0.0345141	0.024294	0.025776	0.191609	0.22851	0.597426	0.106302	0.829235	2.05276	0.176489	0.0496853	0.349823	3.4451	0.0366984	0.0540414
TCONS_00000735	0.21391	1.2882	0.000744941	1.96223	2.19784	2.91533	12.41	3.50868	0.000166407	0.000140195	1.88979	3.6708	9.1825	14.1884	1.12332	0.000656771
TCONS_00000736	0	0	0	0.000112226	0.000108069	0	0	7.02186e-05	0	0	0	0	0	0	0	0.91407
TCONS_00000737	2.89772	3.62078	3.11239	2.11196	2.75109	2.72039	14.1454	2.36583	0.208195	0.783273	1.95629	0.394355	6.40148	1.24574	1.29825	2.85589
TCONS_00000738	0	0.000251134	0	0	0.983834	0	0.163186	0	0	0	0.000109224	0.0968075	0	0.764919	0	0
TCONS_00000739	1.27983	0	0	0	0	0	0.00124646	0	0.586261	3.58002e-05	0	0	0	6.50346	0.00594087	0
TCONS_00000740	0.298408	0.80594	1.34559	0.864346	0.501266	0.58046	0.775246	0.760613	0.165481	0	1.04106	0.33737	0.14759	0.0608842	0.959037	1.22254
TCONS_00000741	0.404762	0.0850976	0	0.240762	4.09136e-05	0.248926	0.443272	0.212049	1.73096	2.08847	0.141446	0.130211	0.0487944	0.634774	0.344032	0.559126
TCONS_00000742	0.144343	0	4.30865e-05	0	0.155619	8.13835e-05	6.21811e-05	0.0587877	0.463449	0.754792	0	0	1.45134e-05	0.00936367	0.000233917	0
TCONS_00000743	0	0	0	0.0251182	0.0472272	0.236743	0	0	0	0	0.270788	0.292187	0.24271	0.318251	0	0.278693
TCONS_00000744	0	0	0	0.0156221	0.0291761	0	0	0	0	0	0.1553	0.0566005	0.938793	0.246955	0	0.0985926
TCONS_00000745	0	0	0	0	0	0.0411345	0	0	0	0.172225	0.282445	0.0380802	0.696028	0.0829406	0.113014	0
TCONS_00000746	0.02175	0	0	0	0.0221739	0	0.0162686	0	0.0547404	0	0.226955	0.0689173	0.885329	0.413688	0.101892	0.0749924
TCONS_00000747	0.0909734	0	0	0	0.0913786	0	0.0670925	0	0	0	0.112341	0.140175	1.63657	0	0	0
TCONS_00000748	0	0	0	0	0	0	0	0	0	0.53335	0.271021	0.0393377	0.261498	0.257005	0.0291929	0.0857841
TCONS_00000749	0	0	0	0	0	0	0	0	0	0	0.274719	0.0235145	0	0	0	0
TCONS_00000750	0	0	0	0	0	0	0	0	0	0	0.3591	0	0.112146	0.146054	0	0.147052
TCONS_00000751	0	0	0	0	0	0	0	0	0	0	0.305481	0.154986	0.147267	0.0963856	0	0.0966094
TCONS_00000752	0	0	0	0	0	0	0	0	0	0	0	0	0	0	0	0
TCONS_00000753	0	0	0	0	0	0	0	0	0	0	0	0	0	0	0	0
TCONS_00000754	0	0	0	0	0	0	0	0	0	0	0	0	0	0	0	0
TCONS_00000755	0	0	0	0	0	0	0	0	0	0	0	0.00155704	0	0	0.0673065	0.000794854
TCONS_00000756	0	0	0	0	0	0	0	0.362679	0	0	0.308261	0.0695334	0.432744	0	0.145989	0.370133
TCONS_00000757	0	0	0.0215832	0.168606	0.0813676	0.0985707	0.109966	0.293362	0	0	0	0.0148303	0	0	0	0
TCONS_00000758	0	0	0	0	0	0	0	0	0	0	0	0.0115811	0	0	0	0
TCONS_00000759	0	0	0	0	0	0	0	0	0	0	0	0.0167832	0	0	0	0
TCONS_00000760	0	0	0	0.0556697	0	0	0	0	0	0	0	0	0	0	0	0
TCONS_00000761	0	0	0.612079	0.214995	0.74809	0.877553	0.421265	0.578953	0	0	0	0	0	0	0	0
TCONS_00000762	0.0741459	0	0.302241	0.380757	0.084975	0.299431	0.134445	0	0	0.344831	0	0.0816835	0	0.0639084	0.206335	0
TCONS_00000763	0	0	1.35279	1.49499	2.38705	1.78985	1.66961	1.30503	0	0	0	0	0	0	0	0
TCONS_00000764	0	0.387837	1.64443	2.21286	1.05729	0.818552	2.12333	0.708306	0	0	0.0856633	0	0.475996	0.468815	0.447178	0
TCONS_00000765	0	0	0	0	0	0	0	0	0	0	0	0	0	0	0	0
TCONS_00000766	0	0	0	0	0	0	0	0	0	0	0	0	0	0	0	0
TCONS_00000767	8.78435e-05	1.65856e-05	0.000199733	0.000446073	0	0.0189366	3.64431	2.4154	0.000102377	0	0.0119067	0	0	0	0	0
TCONS_00000768	0	0	0.799073	0.830399	0.436713	0.861036	2.1156	1.12813	0	0	0.0296514	0.13872	0	0.10041	0	0
TCONS_00000769	0	0	0	0	0	0	0	0	0	0	0	6.35843e-05	0.000100196	0	0.17333	0.510341
TCONS_00000770	1.49898	1.07629	12.404	13.9806	5.54452	7.872	18.8927	9.1976	0.32962	0.000420925	1.56105	1.46599	4.15528	2.42881	3.39929	3.46703
TCONS_00000771	0	0	0.164911	0.362852	0.408789	0.386901	0.216225	0.186981	0	0	0	0	0.0698657	0	0	0.249555
TCONS_00000772	0	0.115826	1.02689	0.601001	0.0361943	0.349071	1.52527	0.327926	3.27452e-05	0	0	0.217878	0.306261	0	0	0.145563
TCONS_00000773	0	0	0.798753	0.381793	0.166158	0.323279	0.406505	0	0	0	0	0	0.0711031	0	0.0952722	0.0466466
TCONS_00000774	0.036435	0	0.225074	0.41513	0.407302	0.0620237	0.0543415	0	0	0.521853	0.0606499	0	0	0	0.0637546	0
TCONS_00000775	0	0	0	0	0	0	0	0	0	0	1.37653	0.208144	0	0	0	0
TCONS_00000776	0	0	1.81031	2.66739	0.69241	1.35978	0.252899	0	0	0	0	0	0	0	0.589378	0.279446
TCONS_00000777	0	0	0	0	0	0	0	0	0	0	0.318487	0.28531	0	0	0	0.310445
TCONS_00000778	0.00957405	0.408629	0	0.64941	0	0	0	0	0	0	1.85099	2.54016	2.15222	0.000727224	1.95371	0.148015
TCONS_00000779	0	1.32216	0	0.0661659	0.405369	1.43784	0	3.01216	0	0	1.14969	2.61829	0.00932755	8.29221	0.449474	1.68459
TCONS_00000780	4.82348	3.65925	2.19916	5.43931	0.00311456	0	1.33203	8.59671	0	0	3.9152	4.77528	45.5089	8.28106	2.50128	6.50104
TCONS_00000781	14.6801	8.58299	17.7412	13.3777	12.8845	13.2684	15.401	17.3658	5.35025	0.00534472	7.91337	7.7624	55.7802	50.6225	10.5177	11.3479
TCONS_00000782	0.220584	0.747533	2.57226	1.33345	1.63893	1.35785	2.61201	4.83665	0.000135565	3.66937	0.104997	0.499545	3.60963	0.646645	0.576814	0.36339
TCONS_00000783	1.95417	1.22538	1.27443	0.411071	0.699889	0.433151	0.901205	0.809778	0.287528	0.461845	1.06911	0.00021467	0	1.06998	2.11243	4.75036
TCONS_00000784	0	0.136581	0.0289004	0	0	0	0	0.0315453	25.1478	12.9919	0	0	0	0	0	0
TCONS_00000785	0	0	0.028457	0.0201111	0.0187065	0	0	0.0155606	18.444	24.2068	0.030633	0	0	0	0	0.0474686
TCONS_00000786	0.0812924	0.0296225	0.0940498	0.0879924	0.123808	0.172646	0.06057	0.581538	1.21605	1.74024	0.0507017	0.0798792	0.0530538	0.208911	0.0710427	0.0696303
TCONS_00000787	0	0	0.119273	0	0	0	0	0	0	0	0	0	0	0	0	0
TCONS_00000788	0	0	0.235324	0.557789	0	0	0	0	0	0	0	0	0	0	0.106663	0.104403
TCONS_00000789	0	0	0.814478	0.153155	0	0	0	0	0	0	0	0	0	0	0	0
TCONS_00000790	0	0	0.542801	0.252465	0.0596082	0	0	0	0	0	0	0	0	0	0	0
TCONS_00000791	0	0.0515842	4.14096	4.71054	1.4077	2.39483	3.27978	5.03663	0	0	0.13008	0.22234	0.0470497	0	0.166617	0.212868
TCONS_00000792	0	0	1.84494	1.91886	0.287477	1.6433	2.11108	1.40669	0	0	0.294664	0.0546662	0	0	0.0821547	0
TCONS_00000793	0	0	0.995762	1.06783	0.714534	0.224817	1.20148	0.222502	0	0	0.0731417	0.0115637	0	0	0.0171189	0.0754781
TCONS_00000794	0	0	0.989625	1.45723	1.32895	0	5.15975	2.38985	0	0	0	0.162649	0	0	0	0
TCONS_00000795	0	0	0.70354	0.752755	1.09724	0.349459	2.04489	0.416957	0	0	0.034585	0.064859	0	0	0.0483908	0
TCONS_00000796	0	0	2.22517	1.6822	1.3716	0.838285	1.90415	0.584203	0	0	0	0	0.143076	0.187908	0	0
TCONS_00000797	0	0	1.55487	2.82071	1.18332	0.833493	2.56636	0.96127	0	0	0	0	0	0	0	0
TCONS_00000798	0	0	0.568251	0.502289	1.39454	1.14849	0.472631	0.264021	0	0	0	0.0820848	0	0	0	0
TCONS_00000799	0	0	3.85247	2.44696	5.99088	5.1884	1.75	0.00324551	10.6615	9.75849	0.267206	0	0	0	0	0
TCONS_00000800	6.89838	3.25992	1.80041	1.5954	0.721055	0.63207	1.21198	1.11234	1.12806	0	10.1404	10.4012	0.382077	0.705142	4.39867	5.07005
TCONS_00000801	7.6788	7.19718	0.493813	0.339624	0.273664	0.551963	0.823686	0.475462	0	0	1.90956	3.62287	1.79567	1.36048	0.577486	0.604664
TCONS_00000802	89.9516	93.7545	14.5439	13.8807	13.6569	13.5312	11.6466	33.5159	1.24041	1.67739	33.165	47.469	18.8896	19.4097	14.0012	12.8647
TCONS_00000803	0.14495	0	0.109293	0	0	0	0	0	2.24748	0.00055299	0.0665877	0	0	0	0	0
TCONS_00000804	0.445933	0.931217	0	0	0	0.118373	0	0.0784694	0	0	0.62137	1.97932	1.37315	0.818851	0	0
TCONS_00000805	2.01291	1.45115	3.12244	3.36774	2.04756	2.47413	3.57675	4.95361	0.967709	0.925695	3.47302	4.10753	4.88588	6.35662	0.592749	0.954456
TCONS_00000806	0	0.0469988	0	0	0	0	0	0	0	0	0.0807647	0.101294	0	0	0.0376957	0.110561
TCONS_00000807	0	0	0.110575	0.075072	0	0	0	0	0	0	0	0	0	0	0	0
TCONS_00000808	0	0	0	0	0	0	0	0	0	0	0	0	0	0	0	0
TCONS_00000809	0.0299215	0	0	0.0162969	0	0.0766331	0.0670299	0	0.0749989	1.18514	0.461326	0.342544	0.0391875	0	0	0.0257212
TCONS_00000810	0	0	1.65931e-05	0	0	0	0	0	0	0	0.131694	0.549621	0	0	0.0261438	0
TCONS_00000811	0	0	0	0	0	0	0	0	0	0	1.54575	0	0	0	0.165266	0
TCONS_00000812	0	0	0.0336668	0	0	0	0	0	0	0	0.367999	0.0500463	0	0	0.000226782	0.112207
TCONS_00000813	0	0	0	0	0	0	0	0	0	0	0.135647	0.234424	0	0	0	0
TCONS_00000814	0	0	0	0	0	0	0	0	0	0	0.0483834	0.319011	0	0	0	0
TCONS_00000815	0	0	0	0	0	0	0	0	0	0	0.0164761	0.264827	0	0.0679079	0.0230878	0.101836
TCONS_00000816	0	0	0.0150379	0.00532872	0	0	0.00724806	0	0	0	0.414566	0.380899	0	0	0.0470769	0.0250978
TCONS_00000817	0	0	0	0	0	0	0	0	0	0	0.15597	0	0	0	0.147248	0
TCONS_00000818	0	0	0	0	0	0	0	0.0236512	0	0	0	0	13.5985	0.0482155	0	0
TCONS_00000819	0	0	0	0	0	0	0	0	0	0	0	0	1.96983	0	0	0
TCONS_00000820	0	0	0	0	0	0	0	0	0	0	0	0	0.842671	0	0	0
TCONS_00000821	1.15684	0.00032206	2.25047	0.484954	0.61224	0.792501	0.515929	0.207894	0.992425	0.787052	0.461823	0.124073	0.126715	0.381869	0.970217	0.85765
TCONS_00000822	0	0	0	0	0	0	0	0	0	0	0	0	0.066624	0	0	0
TCONS_00000823	5.76168e-05	0.2675	0.115298	0.788874	0	0.106698	0.209278	0.263381	0	0	0.172926	0.133115	0.203574	0	0.00871909	0
TCONS_00000824	0.280071	0.655026	0.16679	0.0349005	0.0586037	0	0	0.0883808	1.14794	2.3989	0.0752315	0.189732	0	0	0.0995923	0
TCONS_00000825	0	0.443615	0.0304122	0.492954	0	0	0	0.676012	0	0	0.932891	0.0411887	0	0	0.016946	0.000183162
TCONS_00000826	0	0	0.509497	0.246185	0	0	0	0.00690649	0	0	0	0.171488	0	0	0.0138645	0.384458
TCONS_00000827	0.00059728	0.0159137	0.000581973	0	0.00195222	0	0	0.00230749	0	0	0.258792	0.532624	0	0	0.0158615	0.393364
TCONS_00000828	0	0	0	0	0	0	0	0	0	0	0	0	0	0	0	0
TCONS_00000829	0	0	0	0	0.294953	0	0.316033	0	0	0	0	0	0	0	0.147639	0.000448577
TCONS_00000830	0.00252097	0	0	0	0.37604	0.000139307	0.55482	0	0	0.192026	0.382053	0	0.0016265	0.331262	0.0778195	0
TCONS_00000831	1.92078	0.933299	0.842094	1.71745	1.65294	1.43374	0.979054	1.32674	0.425576	0	1.71432	2.13432	0.509404	0.773117	1.48145	1.15656
TCONS_00000832	0	0	0	0	0	0	0.0901422	0	0.0132037	0	0	0	0.0997763	0.000204125	0	0
TCONS_00000833	0.000736181	0	0	0	0	0	0	0	0	0	0	0	0.153008	3.74265e-05	0	0
TCONS_00000834	0.52497	0	0.00168263	0.000274427	0	0	0	0.0021683	0	0	0.00036907	0.329921	0.188911	0	0	0
TCONS_00000835	0	0.760787	0.00262443	0.000392671	0	0	0	0.00523929	0	0	0.000572375	1.39291	0	0	0.461667	0.792867
TCONS_00000836	0.228043	0.296557	0.108909	0.269501	0.662352	0.0355497	3.35339e-05	0.357412	0.353954	0.0638197	2.33387	2.43222	0.0461074	0.121568	1.00303	1.89132
TCONS_00000837	2.58753e-05	2.6284e-05	2.78013e-05	2.75955e-05	2.69924e-05	0.191121	0.183165	2.70632e-05	2.81436e-05	2.91724e-05	1.5235	1.12379	2.45079e-05	2.25235e-05	0.291528	0.607191
TCONS_00000838	0.0747857	0.0643485	0.0144116	0	0	0	0.0418736	0	12.8791	10.8833	0.528451	0.362596	0.0736197	0	7.0982e-06	0
TCONS_00000839	0	0.213193	0	3.59359e-07	1.3086e-05	0	0	1.08221e-05	25.2759	18.5347	0.274548	0.71105	0	0.168073	0.0700633	0.0473583
TCONS_00000840	1.12327e-06	0.176384	9.2064e-05	0.0295331	0.0732302	0	0.000103018	0.0304533	37.0145	40.8148	1.01697	1.09811	9.71362e-05	2.53453e-05	0.258854	0.427598
TCONS_00000841	0	5.04113e-05	0	0.0529025	0	0	0	0	0	0.000309163	0.279523	0.488113	0	0	0.0661749	0.206413
TCONS_00000842	0	0	0.107009	0.0625075	0.118503	0	0.0344793	0.0388683	0	0	2.09289	2.03943	1.28073e-06	0	0.327494	0.432803
TCONS_00000843	0	8.59393e-06	0	0	0	3.66302e-05	0	8.38909e-07	0	0	0	0	0	0	0.000216099	1.48516e-05
TCONS_00000844	0	0.0206569	0	0	0	0.0520221	8.39385e-07	0	32.741	29.9939	0.23578	0	0	0	0	0
TCONS_00000845	0.213786	0.244018	0.0264552	0.172734	0.186302	0.107189	0.0616371	0.12474	0	0	3.07569	3.5921	0	0.00144452	0.535468	0.562778
TCONS_00000846	0	0.00268914	0	1.73597e-05	5.54902e-06	0.127128	0	0	3.318	0	0.0338366	0.000258613	0.132451	0.073873	0	0
TCONS_00000847	0	0	0	0	0	0	0	0	0	0	3.40117	1.62203	0	0	0	0
TCONS_00000848	0	0	0	0	0	0	0	0	0	0	1.06472	0.73336	0	0	0	0
TCONS_00000849	0	0	0	0	0	0	0	0	0	0	0.898293	0.277979	0	0	0	0
TCONS_00000850	0	0	0	0	0	0	0	0	0	0	0.947757	0.876562	0	0	0	0
TCONS_00000851	0	0	0	0	0	0	0	0	0	0	1.28858	0.689289	0	0	0	0
TCONS_00000852	0	0	0	0	0	0	0	0	0	0	0.882359	0.711166	0	0	0	0
TCONS_00000853	0	0	0	0	0	0	0	0	0	0	0	0	0	0	0	0
TCONS_00000854	0	0	0	0	0	0	0	0	0	0	0	0	0	0	0	0
TCONS_00000855	0	0	0	0	0	0	0	0	0	0	0	0	0	0	0	0
TCONS_00000856	0	0	0	0	0	0	0	0	0	0	0	0	0	0	0	0
TCONS_00000857	0	0	0	0.0200884	0	0	0	0	0	0	0.0154118	0.0145792	0	0	0	0
TCONS_00000858	0	0	0	0	0	0	0	0	0	0	0	0	0	0	0.0214493	0
TCONS_00000859	0	0	0.0270135	0	0.142197	0.0297846	0	0	0	0	0.334809	0.123987	0	0	0.0204048	0.0300098
TCONS_00000860	0	0	0	0	0	0	0.0120319	0	0	0	0.295411	0.184977	0	0	0.0188462	0.0277519
TCONS_00000861	0	0	0	0	0	0	0	0	0	0	0.184223	0.360717	0	0	0	0
TCONS_00000862	1.30607	0.0125192	0.0021429	0	0	0.00560623	0.00103937	1.07439	0.000146144	0	1.59487	4.54041	0	6.44575	0	4.37622
TCONS_00000863	4.49787	3.10315	11.0634	7.1335	5.54513	3.16382	7.78725	6.60682	0.337229	0.392279	5.79405	4.73282	2.5848	3.79668	5.81186	7.8411
TCONS_00000864	24.1489	19.4386	38.6979	36.2811	21.4995	17.3326	23.5137	35.5607	0.363872	0	24.9984	29.8825	18.7288	10.2941	32.0149	41.8892
TCONS_00000865	0	0	0	0	0	0	0.125301	0	0	0	0.0888325	0.00423775	0	0	0	0
TCONS_00000866	0	0.143951	0	0.0946104	0.557313	0	0.327959	0.26558	0	0.0176737	0	0	0.553984	0	0.0593251	0.336372
TCONS_00000867	0.469285	0	0.0579161	0	0	0	0.288781	0	0	0	0	0.276189	0	0.130789	0.0634154	0.406763
TCONS_00000868	0	0	0	0.323333	0	0	0	0	0	0	0.376211	0.0571623	0.694503	0	0	0.292711
TCONS_00000869	0	0.205243	0	0.297341	0	0	0	0	0	0	0	0	0.40945	0	0.159689	0
TCONS_00000870	0	0	0	0	0	0	0	0	0	0.270365	0	0	0	0	0	0
TCONS_00000871	0.571463	0	0	0.274336	0	0.444027	0.409267	0	1.29527	0.864524	0.344132	1.24886	0	0	1.11129	3.19323
TCONS_00000872	0	0.0489874	0	0	0	0	0	0.0565609	0	0	0	0	0	0	0.392647	0.172875
TCONS_00000873	0	0	0.22813	0	0	0	0.11099	0	0	0	0.309866	0.0573423	0	0	0.862327	0
TCONS_00000874	0.184571	0	0.0408329	0.0719573	0.0805633	0.0225471	0.0197037	0.0446195	0.132416	0	0.175923	0.187629	0	0	0.38553	0.22693
TCONS_00000875	0	0	0.173951	0.0487546	0	0	0	0	0	0	0.0375224	0.0531554	0	0.0772046	0.394201	0.07725
TCONS_00000876	0	0	0.310833	0	0	0.0679607	0	0	0	0	0.0672211	0	0	0	0.516632	0.48208
TCONS_00000877	0	0.105568	0.112062	0.194589	0.0738972	0.0613443	0	0	0	0	0.0908276	0.113728	0	0	0.423297	0.372611
TCONS_00000878	0	0	0.0698102	0	0	0	0	0	0	0	0.0755404	0.176704	0	0	1.10762	0.386446
TCONS_00000879	0	0	0.221581	0.500323	0.14611	0	0.107258	0	0	0	0.239445	0.140563	0.0936245	0.12223	0.125548	0.921005
TCONS_00000880	0	0	0.1865	0.559922	0	0.0679607	0.0602209	0	0	0	0.201663	0.126049	0	0	0.704498	0.275474
TCONS_00000881	0.137893	0.279066	4.47356	3.93145	7.30779	8.82932	1.0467	0.198956	9.77711	10.8666	0.435891	0.309797	0.357629	0.127194	5.36906	3.7093
TCONS_00000882	0.016425	0.00758597	0	0	8.42278e-05	0	2.00537e-05	0.0578173	0	0	0.0316852	0.00672865	0.00199881	0	0.19918	0.411691
TCONS_00000883	0.017316	0.00506296	1.00548	0.722312	2.2719	2.39301	0.414096	1.4334e-05	0.360424	1.53316	0.0110135	8.83512e-06	0.0432893	0	0	0
TCONS_00000884	0	0	0	0	0	0.0191433	0	0	0	0	0.00929821	0.0088428	0	0	0	0
TCONS_00000885	0.0346214	0	0	0	0	0.0294928	0	0	0	0	0	0.0136411	0	0	0.0202036	0
TCONS_00000886	0	0	0	0	0	0	0	0	0	0	0	0	0	0	0	0
TCONS_00000887	0	0	0	0	0	0.0359495	0.0315443	0	0.105498	0.150884	0	0.0166345	0	0	0	0.0362549
TCONS_00000888	0	0	0	0	0	0	0	0	0	0	0	0	0	0	0	0
TCONS_00000889	0	0.405723	0	6.34515e-05	0	6.58383e-05	0	7.03062e-05	6.28897e-05	0	0	0.3262	5.38968e-06	6.44248e-05	0.194854	5.59942e-05
TCONS_00000890	0.553383	2.99556e-05	0.282935	0.065677	0	0.103405	0	0.0512717	0.151655	0	1.27295	2.78197	0.478399	0.312791	5.97208e-05	0.418354
TCONS_00000891	0	0.0175462	0	0	0	0	0	0	0.300784	0.952668	0.0399319	0.018938	0	0	0	0
TCONS_00000892	0	0	0	0.0102909	0.00953928	0	0	0	0	0	0.00390479	0.0037149	0.0246028	0.0162343	0	0.016155
TCONS_00000893	0	0.166488	0	0	0	0	0	0	2.78147	7.49638	0	0	0	0	0	0
TCONS_00000894	0.116086	0.279656	0.0465801	0.036937	0	0.0602471	0.0342927	0.0854061	0	0	0.460054	0.414322	0	0.120164	0.176569	1.06289
TCONS_00000895	0.144619	0.347972	0	0.0924974	0.509405	0	0.268685	0	0	1.61398	0.409871	0.208991	0.377135	0.314351	0.288105	0.118296
TCONS_00000896	0	0	0.0103813	0.00264859	0	0	0	0	0	0	0	0	0	0.34494	0	0.128093
TCONS_00000897	0.34226	0.0636779	0.136373	0	0.239634	0.479008	0.481179	0.923837	0	0	0.514758	0.431167	0	0	0.315309	1.59487
TCONS_00000898	0	0	0.00885028	0.000935686	0	0	0.0904207	0	0	0	0	0	0	0.0394321	0	0.00472706
TCONS_00000899	0	0	0.0443658	0	0	0.00610239	0	0	0	0	0	0	0	0	0	0
TCONS_00000900	0.373851	0.309998	0	0.511768	0.0819164	0	0.0652795	0	0	0	0.505424	0.61536	0	0	0.7671	0
TCONS_00000901	0	0	0.855673	0.0797221	1.62409	1.02056	1.31403	2.61227	1.81218	14.3645	0	0.201002	0	0	0.34657	0.932046
TCONS_00000902	11.7285	12.0126	0.53764	0.623329	0.81571	1.4737	0.455921	0.645555	0.326505	0	10.4078	8.37393	6.34236	8.27709	1.5243	1.76015
TCONS_00000903	0.887163	0.24744	0	0	0	0.214648	0	0	0	0	1.08879	0.354296	0.532007	0.370973	0	0.926948
TCONS_00000904	0.660803	0.523007	1.26058	0.329077	1.08759	0.746276	0.413442	0	0	0	0.334847	0.142008	0.760962	0	0	0
TCONS_00000905	16.8591	16.2511	0.155931	0.411069	1.05961	0.606142	0.374984	0.898673	0.426971	0	15.1612	14.4665	3.37055	7.22935	7.4257	15.1383
TCONS_00000906	0.355091	0.635842	0.153387	0.178102	0.511351	0.420683	0.219857	0.00122487	0.0528402	0	1.42656	0.699193	1.102	0.923662	0.858361	0.765661
TCONS_00000907	0	0	0.121535	0	0	0	0.00114881	0	0	0	0	0	0	0	0	0
TCONS_00000908	0	0	2.52925	1.71193	4.27538	1.8262	3.30834	5.48089	0	0	0	0	0	0	0	0
TCONS_00000909	0	0.114906	0.979645	0.687418	1.96606	1.42117	2.10347	2.29049	0	0.697823	0.236904	0.152477	0	0	0.100126	0.155102
TCONS_00000910	12.4105	10.4601	5.28835	6.67232	21.7459	14.1915	26.624	15.1062	4.08264	1.03758	22.4072	26.9855	1.65663	1.41099	51.8812	59.0444
TCONS_00000911	1.22788	2.18201	6.3375	3.52607	12.6402	11.6747	13.6697	9.262	0.4803	0	2.44701	1.17754	0.470761	0.130497	5.38621	3.08012
TCONS_00000912	0.667396	1.0756	5.06404	4.2932	17.5432	13.0572	15.443	20.1598	8.3586	0.613025	0.367816	0.244607	0	0.580669	2.30301	7.59808
TCONS_00000913	0	0	1.04055	1.23268	6.45434	2.16468	3.18011	15.658	0.00608748	0.00177658	0.0188916	0.138703	0	0	0.419967	1.35237
TCONS_00000914	0.934039	1.53152	0.908539	0.819008	0.989155	0.647212	0.356568	0.44757	0	0.0305969	1.52183	1.58759	0.450898	0.188718	1.06855	1.77644
TCONS_00000915	0	0	0	0.14249	3.20504	0	0.426482	0	0	6.27881	0	0.108345	0	0	0	0.711942
TCONS_00000916	0	0	0	0	0	0	0	0	0	0	0	0	0	0	0	0
TCONS_00000917	0.330982	0.285991	0.358602	0.361399	0.0153519	0.16697	0.0727649	0	0.392485	0.282946	1.05685	0.487185	0.0510796	0.134743	2.29692	1.97403
TCONS_00000918	0	0	0.094674	0	0.123837	0	0	0	0	0	0.244524	0.437184	0	0	0.28848	0.529207
TCONS_00000919	0.000109118	0.000105709	0.000102916	0.268156	8.81606e-05	0.000101938	0.000104469	0	0.000101369	0.000108944	0.845524	1.3008	0.000100003	0.000108678	0.849127	1.24332
TCONS_00000920	14.4461	7.21547	3.38667	8.54596	0	4.75696	3.25419	5.63867	0	0	6.63828	9.37201	11.4201	5.81432	14.3486	13.0272
TCONS_00000921	1.54016	1.66828	0.162649	0.75843	0.86561	0.173977	0.317477	0.174199	0	0	1.68641	2.03119	0.547393	3.49084	0.738778	0.356822
TCONS_00000922	0.37794	0.329137	0.237951	0.142051	0.288863	0.262919	0.423876	0.0800272	0.178183	0	0.57162	0.411342	0.185986	0.163225	0.262682	0.264528
TCONS_00000923	0.167244	0.158376	0.0928662	0.0986493	0	0.0205675	0	0.0101626	0	0	0.104917	0.0190022	0.0472038	0.0415112	0.0701406	0
TCONS_00000924	0	0	0	0.0272905	0.0513909	0.214463	0.565749	0.340244	0	0	0.0420969	0.0198562	0	0	0	0.173208
TCONS_00000925	39.2217	26.416	3.42174	5.31457	0.712155	0.525443	2.72449	3.27478	0.269391	0.514884	12.488	12.7011	3.94645	2.77998	6.61564	8.60823
TCONS_00000926	46.5387	38.1854	3.07752	4.07198	2.73287	2.1119	2.26084	3.80732	0	0	13.4781	11.9161	7.58829	5.37599	6.61634	9.93659
TCONS_00000927	18.852	10.9373	2.23162	1.93707	1.87252	0.519991	1.6516	1.60279	1.82197	2.46648	5.69644	4.25691	2.63613	2.09306	3.14295	4.26655
TCONS_00000928	61.4981	37.1784	4.62512	7.16181	1.84278	2.66802	4.52663	4.72407	0.067471	0.0574881	17.4924	14.0913	7.64335	6.49466	9.54642	12.716
TCONS_00000929	27.4114	44.5152	3.42876	2.08778	1.03442	0.827105	0.528085	1.40196	0.330954	0.315341	1.73191	1.50388	10.7119	5.97383	1.73404	3.1098
TCONS_00000930	0.76951	2.44582	0.236484	0.150265	0	0	0	0.100992	7.19977e-06	0	0.103073	0.11978	2.72448	0.683598	0.0786347	0
TCONS_00000931	1.73492	0.0130945	0.00111713	0.00106435	0	0	0.000420898	0	6.73813	10.22	4.66012	1.66343	1.19252	0.945531	1.5073	1.29495
TCONS_00000932	0.0477012	0.0426787	0.431466	0.408423	1.0792	1.30984	0.155009	0.597488	0	0.0319386	0.554594	0.42568	0.0428682	0.0525057	0.303629	0.341205
TCONS_00000933	0	0	0.0126564	0.0578465	0	0.0913599	0	0	0	0	0	0	0	0	0	0
TCONS_00000934	0	0	0	0	0	0.428333	0	0	0	0	0	0	0.000475288	0	0	0
TCONS_00000935	0	0	0.155624	0.411787	0	2.06535	0.001531	0.564956	0	0	0	0	0	0	0	0
TCONS_00000936	0	0	0.164289	0.751743	0	2.16017	0.00159964	1.36227	0	0	0	0	0	0	0	0
TCONS_00000937	0	0	0.345166	0.561862	0	0.67602	0.0485694	8.23348	0	0	0	0	0	0	0.000236481	0
TCONS_00000938	5.24111	6.37117	0.761258	0.580493	2.7112	0.360238	0.850004	0	0.620789	0.972996	13.1514	16.5486	4.84065	4.14821	5.17528	9.39665
TCONS_00000939	0	0	0.000262762	0.0377467	0	0.226757	0	0.282671	0	0	0	0	0	0	0	0
TCONS_00000940	0.000849444	0.000131827	0.030726	0.381517	0	0.485683	0.012984	0.0123089	0	0	0.000807189	0.000854589	0.000404169	0.000843721	0.00182038	0.000828612
TCONS_00000941	0	0	0.0930008	0.139336	0	0.243747	0	0	0	0	0	0	0	0	0	0
TCONS_00000942	0	0	0	0	1.23565	0.734781	0	0	0	0	0.153936	0	0.696365	6.9629e-05	0	0
TCONS_00000943	0	0	0.00711736	0.0830702	0	0.432935	0	0.158504	0	0	0	0	0	0	0	0
TCONS_00000944	0	0	0.919175	0.563142	3.50395	2.5455	0.158382	0.304289	0	0	0	0	0	0	0	0
TCONS_00000945	0.224877	0.335468	1.95973	0.727224	0.132394	1.08387	2.26459	3.07301	0.00598064	0.648627	0.349719	0.271032	0	0	0.392973	0.169042
TCONS_00000946	0	0	1.06766	0.917298	4.28055	2.59176	0.165021	0.616364	0	0	0.0190419	0	0	0	0	0
TCONS_00000947	0	0	0.190316	0.641704	1.041	2.06452	0.0576589	1.76185	0	0	0.132489	0	0	0	0	0
TCONS_00000948	1.59583	1.33503	0.346507	0.507334	1.4135	0.854351	0.811236	0.0187464	5.54409	0	2.38857	3.14064	0.768164	1.78276	1.846	2.74839
TCONS_00000949	0	0	0.140285	0.114627	0	0.221371	0	0	0	0	0	0	0	0.226496	0	0
TCONS_00000950	0	0	0	0	0	0	0	0	0	0	0	0	0	0	0	0
TCONS_00000951	0.000533489	0.000648714	0	0.000580564	0	0.000591438	0	0	0	0	0.000603254	0.000600493	0	0	0.000325269	4.86112
TCONS_00000952	0.0440989	0.0318245	0	0.0958298	0	0.0372512	0	0	0	0	0.685695	0.840339	0	0	2.96181	0.0120837
TCONS_00000953	0	0	0	0	0	0	0	0	0	0	0.0205217	0.0193643	0	0	0.431068	0.126677
TCONS_00000954	0.237093	0	0	0	0	0	0	0	0.580037	0.546083	0.0652165	0.0305875	0	0	0.27344	1.00254
TCONS_00000955	0	0	0	0.105829	0	0	0	0	0	0	0	0	0	0	0	0
TCONS_00000956	0	0	0	4.65898e-06	0	0	0	0	0	0	0	0	0	0	0	0
TCONS_00000957	0	0	0	0	0	0	0	0	0	0	0	0	0	0	0	0
TCONS_00000958	0	0	0.3513	9.24731e-05	0.000184349	1.17937e-05	0.00020935	0.417233	0	0	0	4.59094e-05	0	0	0	0
TCONS_00000959	2.99907e-05	0	0.000113702	0	0	0.239365	0	0	3.2146e-05	0	0	2.47753e-06	0	0	3.10741e-05	3.04249e-05
TCONS_00000960	0.0149685	0	2.11402	2.5878	1.71109	1.56903	3.13976	4.60017	0.0351761	0	0	0.0127193	0	0	0.0163222	0.0481419
TCONS_00000961	0	0	0.0279346	0.212797	0.10548	0.103096	0.182387	0.13686	0	0	0	0.00516789	0	0	0	0
TCONS_00000962	0.245361	0	24.2287	15.302	10.0036	6.04247	6.89494	21.1349	0	0	0.106779	0.0739562	0	0	0	0
TCONS_00000963	0.00804204	0	0.443603	2.17259	1.53591	0.758469	0.0706923	0.121264	0	0	0.0716856	0.00950437	0	0	0.000127657	0.00956831
TCONS_00000964	0.117314	0	1.25141	0.0096265	0.00113846	0.00329627	1.22092	1.01828	0	0	0.000807413	0.0184329	0	0	0.0337985	0.0793403
TCONS_00000965	0.000907092	0.00133813	3.25393	1.05983	0.283737	1.48953	1.45231	1.4108	0.00337794	0.00435637	0	0.19353	2.20279	2.61256	0	0.000447838
TCONS_00000966	4.80961	8.03202	36.6757	33.4238	33.1742	27.8418	29.5329	38.4515	0.0609231	0.308885	1.3343	1.55865	9.68467	9.48085	0.237032	0.378808
TCONS_00000967	0.215115	0	0.18393	0.613193	0.167421	0.0366861	0.362804	0.311891	0.000120087	0	0	0	0.509839	0.239889	0	0
TCONS_00000968	0.443112	0	5.77455	5.71741	2.1454	1.31039	0.494522	0.744668	0	0.061534	0.150267	2.70802e-05	1.19006	0.984025	0.0226726	0
TCONS_00000969	0.103524	0.625006	0.752803	0.617882	0.300214	0.092898	0.599844	0.200318	0	0	0	2.5872e-05	0.419034	0.218526	0	0
TCONS_00000970	0.532216	0.740709	11.079	8.61418	3.85228	3.71395	6.19933	2.28804	0.0646218	0	0.320982	0.433039	2.60335	3.02069	0.00165349	0
TCONS_00000971	0	0	0.05584	0.0394676	0.587299	0.586765	0.578987	0.0305349	0	0	0	0	0	0	0	0
TCONS_00000972	0	0	0	0.0612238	0.288909	0.722288	0.16964	0	0	0	0	0	0	0	0	0
TCONS_00000973	10.9772	7.98159	4.6838	2.15053	3.39346	0	0.00119758	2.70445	0	0	1.25221	1.96453	4.80272	0.00144664	2.77495	4.45476
TCONS_00000974	0	0.844057	0	0.350215	0.00179083	0	0	0	0	0	0	0	0	0	0	0
TCONS_00000975	48.8834	25.4833	11.1083	12.0619	16.2161	13.4715	14.9109	18.9983	55.7664	65.3388	6.92266	6.17602	10.4638	21.5043	6.7039	8.29485
TCONS_00000976	1.67481	0.508558	3.59299	1.63718	1.94318	1.37731	1.20345	1.82663	4.17363	1.28763	0.797379	1.44352	7.40382	10.0044	1.48273	0.762012
TCONS_00000977	5.13486	3.57194	0.34463	0.121626	0.634473	1.90446	0.631757	0.527444	4.81016	4.27041	0.974103	1.0035	8.0546	22.4414	0.091107	0.249051
TCONS_00000978	0	0	0	0	0	0	0.0544044	0	0	0	0	0	0	0	0	0
TCONS_00000979	0.0342801	0.072901	0	0	0.0697074	0.0323298	0	0	0	0	0.036511	0.013508	0	0	0.0633061	0.0353774
TCONS_00000980	0	7.80526e-05	0	0	0	0	0	0	0	0	0	0	0	0	0	0
TCONS_00000981	0	0	0	0.0907157	0	0.056172	0.0985015	0	0	0	0	0	0	0	0	0.133743
TCONS_00000982	0	0	4.37082e-05	0	0	0	0	0	0	0	0	0	0	0	0.0454548	0
TCONS_00000983	0.00102648	0.159513	0.177792	0.723614	0.00102957	0.00100332	0.00101718	0.000486758	0.000949397	0.00106682	0.272517	0.000993845	0.00102651	0.00104759	0.000999901	0.670464
TCONS_00000984	0	0.000389921	0	0	0	0.208352	0.677777	0.0444667	0	3.27519e-06	6.71054e-05	0	0	0	0.201627	0
TCONS_00000985	0.326059	0.0821061	0.0821578	0.0750277	0	0	0	0.255834	0	0	0.154763	0.195933	0	0	0	0.00255496
TCONS_00000986	0	0	0	0	0	0	0	0	0	0	0	0.0696972	0	0	0	0
TCONS_00000987	0.302383	0	0.701868	0.000735821	0.992985	0.443513	0.265535	0.391731	0.0596238	0.0281642	0.0045206	0.0824543	0.114557	0.0683	0.168712	0.0182712
TCONS_00000988	0.120218	0.217413	0.290186	0.255717	0.116831	0.0363217	0.130809	0.11275	0.0152487	0.0220982	0.45556	0.218051	0.0793214	0.041897	0.721134	0.765701
TCONS_00000989	0.0893263	0.292415	0.309642	0.554447	0.135877	0.22715	0.299148	0.41271	1.1109	1.74628	0.612119	0.350398	0	0.381713	0.987382	1.03115
TCONS_00000990	0.0860811	0.0211109	0.267484	0.236577	0.278296	0.333025	0.236399	0.304789	0	0	0.08994	0.0854849	0.0377605	0	0.176759	0.260297
TCONS_00000991	0	0	0.193483	0.0971075	0	0	0.240098	0	0	0	0.104211	0.0281911	0	0	0.229564	0.184125
TCONS_00000992	0	0	0	0	0	0	0	0	0	0	0	0	0	0	0	0
TCONS_00000993	0	0	0.335271	0.233653	0.441906	0.735578	0	0.365048	0	0	0	0.0243381	0	0	0.0723648	0
TCONS_00000994	0	0.108516	0	0	0	0.123339	0	0	0	0	0	0	0	0	0	0.10761
TCONS_00000995	6.31404	4.60399	5.29209	5.51239	6.60708	6.95039	8.65982	8.29444	7.75053	10.311	3.48856	3.31789	5.85418	11.5846	4.72651	5.64034
TCONS_00000996	0.427688	0.468263	1.27007	0.974042	1.23941	1.25925	1.50037	1.35048	0.650287	0.76467	0.152482	0.305301	0.668276	0.96011	0.294939	0.328048
TCONS_00000997	0	0	0	0	0	0	0	0	0	0	0	0	0	0	0	0
TCONS_00000998	0	0	0	0.451377	0	0	0.114574	0.0643129	0	0	0.0319726	0	0	0	0.0446896	0
TCONS_00000999	0	0	0	0	0	0	0	0	0	0	0	0	0	0	0	0
TCONS_00001000	7.361	4.36223	1.75855	1.47885	1.58595	1.97701	2.71962	0.921818	14.919	14.5731	3.41065	2.61458	2.56022	2.65964	2.40401	2.47272
TCONS_00001001	0.394159	1.01987	0.842443	0.375523	0.47632	0.197444	0.116567	0.32707	0	0	0.748131	0.549232	0.101683	0	0.40919	1.2001
TCONS_00001002	0	0	0	0	0	0	0	0	0	0	0	0	0	0	0	0
TCONS_00001003	0.303853	0.0879295	0.0932309	0.130015	0	0.102305	0.0901871	0.101528	0.150009	0	0.100664	0.284312	0	0	0	0.0517049
TCONS_00001004	0.730108	0.141476	0.0374595	0.0786559	0.0986696	0.082394	0.0724135	0.040842	0.241738	0.344963	0.101029	0.0762765	0	0	0.0282968	0.0831593
TCONS_00001005	0.329002	3.56346	0.240489	0.155651	0	0.507099	0.704072	0.254682	0	0	0	0	0	0	0	0
TCONS_00001006	0	0	0	0.259759	0	0	0	1.79656	0	0	0	0.0643736	0	0	0	0
TCONS_00001007	0	0	0.272982	0.122227	0.293875	0.383277	0.191676	0.731761	0	0	0.0133703	0	0	0	0	0
TCONS_00001008	0	0	0.15532	0.0543248	0.10229	0.0853799	0.225216	0.8889	0	0	0	0	0	0	0	0
TCONS_00001009	0	0	0.179366	0.365935	0.360561	0.735853	0.305209	0.0461772	0.0343152	0	0	0.00539613	0	0	0	0
TCONS_00001010	0	0	0.270589	0.269782	0.0418581	0.175974	0.122841	0.0174033	0	0	0	0.00813293	0	0	0	0
TCONS_00001011	0	0	0.577758	0.829074	0.138874	0.257619	0.19696	0.100265	0	0	0.015159	0	0	0	0.0106431	0
TCONS_00001012	0	0	0.250457	0.563859	0.0329549	0	0.265994	0.0273517	0	0	0	0	0	0	0.0567548	0
TCONS_00001013	1.12451e-05	0.262937	0.119209	2.32689e-06	1.82409e-06	0.068021	2.47039e-06	0.0780112	0	2.33658e-06	0.0221201	2.24389e-06	531.58	340.149	1.54485e-06	0.0266236
TCONS_00001014	0.523096	0.083713	0.613809	0	0	0	0	0.107184	0.596549	0	0	0	28.237	3.63004	0	0.175021
TCONS_00001015	0	0	0	0	0	0	0	0	0	0	0	0	0	2.82736	0	0
TCONS_00001016	0.397533	0	4.93828e-05	0.156891	0.110189	2.25397e-05	0.188666	4.27231e-06	0	0.129438	0	0.0426896	20.8929	16.945	0.0210793	0
TCONS_00001017	0.146255	0.00058027	0.00058577	0.0886519	0.000624866	0.0693239	0.000588433	0.0489351	0.000615075	0.000577893	2.8576e-05	0.000607007	363.092	159.394	0.000604042	0.000611178
TCONS_00001018	0.038293	0.222663	0.0537816	2.72117e-05	0.035097	4.61289e-06	0.0605645	0	0.146813	0.0420576	0.0536004	0.0272014	71.736	20.4004	0.0473015	0.0296272
TCONS_00001019	0	0	1.45804	0.941246	0.681258	0.717807	0.327971	0.505345	0	0	0.00435732	0	0.0137254	0	0	0
TCONS_00001020	0	0	0.159184	0.657051	0.210324	0.25995	0	0	0	0	0	0	0	0	0	0
TCONS_00001021	0	0	0	0	0	0	0	0	0	0	0.0260971	0.0082564	0	0	0	0
TCONS_00001022	0	0	0.042028	0.059236	0	0.0928144	0.0405628	0.298492	0	0	0.0113176	0.0214557	0	0	0	0.0700681
TCONS_00001023	0	0	0	0	0	0	0	0	0	0	0	0	0	0	0	0
TCONS_00001024	0.0439571	0	0	0.0237436	0.0445993	0.0372852	0	0	0	0	0.164385	0.0862703	0	0	0.332632	0
TCONS_00001025	29.8135	25.4514	64.2188	61.2446	49.904	20.8386	42.3813	69.0183	0	0	33.4339	18.0249	27.8827	15.4575	15.6256	32.4877
TCONS_00001026	0.297642	0.184748	0.550098	0.538462	0.210024	0.274536	0.633494	0.44614	0	0	0.792992	0.516656	0.0901568	0.0395666	0.79079	0.690478
TCONS_00001027	155.526	104.8	271.106	178.767	178.825	167.391	181.386	232.467	63.2721	53.9441	91.122	103.565	91.4982	87.5642	57.15	69.9694
TCONS_00001028	155.167	139.282	262.728	203.39	179.957	139.23	157.305	283.309	2.41404	1.01572	129.326	141.597	129.763	83.3296	70.4181	109.499
TCONS_00001029	0.393915	0.381606	0.222343	0.147333	0.803855	0.630216	0.589751	0.805497	0.767568	0.130292	0.740448	0.575342	0.141236	0.248148	0.619266	1.06632
TCONS_00001030	0	0	0	0	0.142418	0.119112	0.0462288	0.0242118	0	0	0	6.67974e-06	0	0	0	0
TCONS_00001031	0	0	0	0	0.072261	0.0615621	0.0889308	0.0616818	0	0	0	0.0167709	0	0	0	0
TCONS_00001032	0	0	0	0.111043	0.444429	0.53532	1.62977	0.536036	0	0	0	0	0	0	0	0
TCONS_00001033	0	0	0	0.0251546	0.0945938	0.0790294	0.416525	0.195837	0	0	0	0	0	0	0	0
TCONS_00001034	0	0.0758346	0	0	0.211671	0.0883016	0.0388378	0.0437837	0	0	0	0	0.0679507	0	0	0
TCONS_00001035	0.36314	0.300717	2.05376	1.30517	1.10044	0.395939	1.25809	0.524422	0	0	0.46651	0.441191	0.146024	0.366204	0.296571	0.0532947
TCONS_00001036	0	0.360766	0	0.252404	0	0	0.334342	0.770327	0	0	0.000181954	0.0914774	0.100745	0	0.0752557	0
TCONS_00001037	0	0.0235903	1.30161	1.07023	0	0.595329	0.250814	0.452597	0.152427	0	0.170054	0.272713	0.185812	0.0109604	0	0.433813
TCONS_00001038	0.0464401	0.0118446	0	0.131582	0	0	0	0	0	0	0.0208738	0	0	0	0.0706104	0.0341739
TCONS_00001039	0.338781	6.73284e-05	0.00352351	0.00891529	0.958359	0.0048222	2.26986	0.00148138	0.179693	0.740611	0.0968267	1.55747e-05	0.320831	0.000451119	9.28837e-05	0.00204664
TCONS_00001040	0.0149796	3.33142e-05	2.64833	2.45534	0.0158035	1.10836	0.00280494	0.000370407	0.0145958	0.0156927	0.0134921	0	0.0148998	0.000216922	4.47879e-05	0.0011748
TCONS_00001041	0.00687393	2.79452e-05	0.000207554	0.748294	0.00566851	0.000353302	0.00146041	0.000262012	0.00779657	0.00599249	0.00824703	0	0.00692173	0.000180668	3.73333e-05	0.00102271
TCONS_00001042	0	0	8.46136e-06	0	0.0398549	0	0.0731194	0.182389	0	0	0	0.0929974	0	0	0.0114284	0
TCONS_00001043	0	0	0.0697922	0.138136	2.26764e-05	0	2.41302e-05	2.43646e-05	0	0	0	1.81312e-06	0	0	2.41503e-05	0
TCONS_00001044	0	0	0.447465	1.60457	0	0	0	0	0	0	0	0	0	0	0	0
TCONS_00001045	0	0.398986	0.0723466	4.39392e-05	0	0	0.233341	0	0.148189	0	0.0460135	0.340928	0	0	0.405472	0.0771577
TCONS_00001046	4.73421	8.897	0.268784	0.854323	0.933068	0.638168	1.43068	1.12032	0.866947	0.847151	4.11817	5.96858	0.764583	0.744085	6.83352	6.99461
TCONS_00001047	5.47365	2.05378	0	0.656287	0.730576	0.0803314	3.8124	0.676358	0.380176	0.172757	4.18148	2.46833	1.05838	0.214647	5.68727	8.97885
TCONS_00001048	0.110177	0.101362	0	0	0	0	0	0	0	0	0.179921	0	0	0	0.198746	0
TCONS_00001049	1.13582	3.69556	0.803131	0.212496	0.0631497	0.98741	0.303796	0.830881	1.67811	0	0.471433	1.00588	0.65313	0.929181	2.3285	0.0614704
TCONS_00001050	0.170776	0.12111	0	0	0.111849	0	0	0	0	1.52904	0.178333	0.173868	0	0	0.397348	0.843271
TCONS_00001051	0	0	0.34415	0	0	0	0	0	0.567533	0	0	0	0.00116291	0	0	0
TCONS_00001052	0.0456574	0.0167467	0	0.037459	0.0232682	0	0	0	0	0	0.076211	0.108455	0.0299652	0	0.200465	0.118025
TCONS_00001053	0.0419538	0.152804	0.0323469	0	0	0	0.0625018	0	0.209058	0	0.313914	0	0	0.143663	0.268775	0.215517
TCONS_00001054	0	0	0	0	0	0	0	0	0	0	3.41888e-05	0.00036717	0.0168737	9.6897e-07	0	0
TCONS_00001055	0	0	0.140925	0.0626351	0	0	0.204654	0.133484	0	1.12145e-05	0	0	0	9.95553e-06	0	0
TCONS_00001056	0	0	0.165313	0.166876	0.210725	0.353408	0.828589	0.260412	0	0.103417	0	0	0	0.0245715	0	0
TCONS_00001057	0.0634059	0	1.51848	1.88523	2.17985	0	0.595159	0.177643	0	0	0.208375	0.0348098	2.63003e-06	0	0	0.061151
TCONS_00001058	5.92743e-05	0	0	0.00039541	0	0	0	0	0	0	7.50345e-06	0	0	0	6.07574e-06	0
TCONS_00001059	0.0856322	0	2.24362	2.21114	2.36916	2.19115	2.58724	1.36746	0	0	0.0274124	0.09756	0	0	0.203113	0.0671518
TCONS_00001060	0	0	0	0	0	0.000100606	0	0	0	0	0	0	0	0	0.00230749	0
TCONS_00001061	0	5.33009e-06	0	0	0	0	0	0	0	0	0	0	0	0	0	0
TCONS_00001062	0.0257276	0.0191738	2.26035	1.67317	1.10655	1.1165	0.953024	1.31249	0	6.9233e-06	0	0	0	6.52237e-06	0	0
TCONS_00001063	0	5.27197e-05	3.04595	1.98513	2.87119	3.12785	3.74328	4.07866	0	0	0.242674	0.53702	0	0	0.411635	0.608552
TCONS_00001064	1.73518	2.09187	0.595132	0.531959	0.456076	0.347672	0.612172	0.819726	0.362731	0.123274	2.12908	2.70272	1.42059	1.04798	1.84023	2.50083
TCONS_00001065	0.502818	0.137751	0	0.0441614	0.254888	0.0328901	0.0721327	0.0478466	0.0388932	0.00011886	0.269984	0.202658	0.55716	0.214694	0.351587	0.352465
TCONS_00001066	0	0.554108	0.0535374	0.446012	0.28195	0.05856	0.310446	0	0	0	0.866305	0.32564	0.180707	0	1.00957	0.35555
TCONS_00001067	1.02204	0.978779	0.636135	0.449595	0.36312	0.366437	0.719182	0.514478	0.407412	0.277078	1.22953	1.09329	0.886351	0.601753	1.05857	1.18641
TCONS_00001068	0.358002	0.301718	0.0700226	0.0841415	0.0696993	0.0610168	0.217742	0.0232334	0.0864008	0.0500692	0.339496	0.335505	0.117959	0.0942259	0.432238	0.392197
TCONS_00001069	0.0996525	0	0.106856	0.0414175	0	0.0153187	0.202233	0	0	0	0	0.10741	0.0331626	0.151767	0.23742	0.409812
TCONS_00001070	0.420234	0.281943	0.0850735	0.0200469	0.0372856	0.0156825	0.0820575	0.108545	0.0460651	0	0.244209	0.231912	0.0720612	0.0949396	0.192773	0.252285
TCONS_00001071	0.0218715	0.0321004	0.0169562	0	0	0	0.0163592	0	0	0	0.182575	0.0779701	0	0.113448	0.115271	0.0942607
TCONS_00001072	0	0	0	0	0	0	0.172126	0	0	0	0	0.879214	0	0	0	0.192983
TCONS_00001073	0.351476	0.166164	0.0885276	0.728224	1.05349	0.577066	0.429793	0.191764	0	0.392572	0.143947	0.178757	0	0	0.133819	0
TCONS_00001074	1.8822	2.17932	2.98831	3.00928	1.82438	0.794517	1.92799	1.12536	0.000117576	0	3.58252	3.42477	8.51762	0.982749	3.32252	5.99757
TCONS_00001075	0	0	0	0	0	0	0	0	0	0	0	0.191497	0	0	1.74786	0.419892
TCONS_00001076	0	0	0.0555642	0.0976282	0	0	0.0268298	0.0303291	0	0	0.0748611	0.0708461	0.0470425	0	0.54563	0.462926
TCONS_00001077	0.0775654	0	0	0.0210242	0.0394	0.0329745	0	0	0	0	0.0161321	0.0915446	0	0	0.519959	0.232678
TCONS_00001078	0	0	0	0	0	0	0	0	0	0	0.0511556	0.142734	0	0	0.855468	1.25074
TCONS_00001079	0	0	0.0276876	0.077842	0	0	0.0802148	0	0	0.128435	0.13429	0.0564877	0.140613	0	0.711085	0.70741
TCONS_00001080	0.0181787	0.0502965	0	0.0310913	0.0263445	0	0.0248206	0.14425	0	0	0.099644	0.0738054	0	0.238307	0.0277751	0
TCONS_00001081	0	0	0	0	0	0	0	0	0	0	0	0	0	0	0	0
TCONS_00001082	0	0.258354	0.146209	0.0933706	0	0.357985	0.0489923	0	0	0	0.00039917	0.455879	0.942875	0.126658	0.50471	0.0703193
TCONS_00001083	0	0	0	0	0	0	0	0	0	0	0	0	0	0	0	0
TCONS_00001084	0	0	0	0	0	0	0	0	0	0	0	0	0	0.865524	0	0
TCONS_00001085	0	0	0	0	0	0	0	0.126643	0	0	0	0	0	0	0	0
TCONS_00001086	0	2.12345	0	0.369599	0	0	0	0.740363	0	0	0	1.79945	1.16937	0.0804185	0.295147	0.0518747
TCONS_00001087	6.83178e-05	0.000232502	0.000218303	0	0	0.137624	9.35564e-05	9.80741e-05	0.0373858	0	0	0	0	0	0	0
TCONS_00001088	2.22752	0.954502	1.4281	1.28125	1.15701	1.23467	1.44295	0.984721	0.25456	0.276005	1.51561	1.30585	4.35861	2.57933	1.43325	1.75191
TCONS_00001089	0	0	0	0	0	0	0	0	0	0	0	0	0	0	0	0
TCONS_00001090	0	0	0	0	0	0.0437233	0	0	0	0	0	0	0	0	0	0
TCONS_00001091	0	0	0	0	0	0.270909	0	0	0	0	0	0	0	0	0	0
TCONS_00001092	0.2169	0.137512	6.24181	4.57309	1.91418	0.747613	2.00033	3.02485	0	0	0.177757	0.194938	8.69643	2.4956	0.289055	0.185891
TCONS_00001093	1.0975	0.790168	0	0	0	0	0	0	0	0	1.21888	1.08701	0	0.000113316	1.3112	2.39544
TCONS_00001094	0	0.0801692	0.415866	0.669388	0.00255941	0.831878	0.218147	0.00108153	0	0	0.128266	0	0.1113	0.323466	0.0364854	0
TCONS_00001095	0	0	0	0	0	0	0	0	0	0	0	0.0143549	0.217639	0.0986437	0	0.0428825
TCONS_00001096	4.1137	3.90692	2.03281	1.77248	2.83824	2.45418	1.93886	2.413	2.13433	2.92246	4.28447	5.18184	2.326	4.01463	4.23462	5.48086
TCONS_00001097	0	0	0	0.0287463	0	0	0	0	0	0	0	0.0186485	0	0	0.0511274	0
TCONS_00001098	0.000875588	0	0	0	0	0	0	0	0	0	0.0126981	0.0306613	0	0	0.0740907	0.000382058
TCONS_00001099	0.000147878	0	0	0.047714	0	0	0	0.0803385	0	0	0.00142097	0.00389693	0.25482	0.140059	0.0138822	0
TCONS_00001100	0	0	0.215331	0.0410831	0	0	0	0	0	0.00016157	0	0	0	0	0	0
TCONS_00001101	0.212567	0.000484685	0.0877761	0	0.256457	0.197954	0.00623593	0	1.33501	0.499017	0.000304831	0	0	0	0.000321943	0
TCONS_00001102	0.109614	0	0	0	0	0	0.0598293	0	0	0	0	0	0	0	0	0.0236744
TCONS_00001103	5.1367e-05	0	0	5.21773e-05	5.04385e-05	5.21278e-05	0	0	0	0	1.71827	3.35754	0.66709	0.215038	5.08128e-05	1.33876e-05
TCONS_00001104	0	1.6102e-06	0	0	0	0	0	0	1.69708e-06	1.81729e-06	1.64757	2.14641	0	4.52154e-05	0	0.0344181
TCONS_00001105	0.00404717	0.0242265	0	0.00674983	0.0251235	0.00348883	0	0	0.104107	0.150979	1.54086	0.564272	1.02032	0.923314	0.0240718	0.0211255
TCONS_00001106	0.0559876	0	0	0	0	0	0	0	0	0	0	0	0.945459	1.14254	0	0
TCONS_00001107	0	0	0	0	0.0180534	0	0	0.0600753	0	0	0.0073908	0.0140386	0.186091	0.122614	0	0
TCONS_00001108	0	0	0	0	0	0	0	0	0.000131566	0	0.022073	0.0448851	0	0	1.21158e-05	0
TCONS_00001109	0.377388	1.42292	0.0296354	0.350176	0.742938	0.14465	0.317902	0.420256	0.189958	0	24.2062	30.6365	2.18309	2.50447	0.000629359	0.0416957
TCONS_00001110	1.02408	0	0.373816	2.77128e-05	0.00152337	0	0	0	0	0	0.28268	1.45689	0.000167105	0	0.000824855	0.056431
TCONS_00001111	0.545776	3.20929e-05	0	0.0971181	0	0.262869	0.207468	8.986e-06	0	0	4.28648	2.16683	0.214577	0.00141485	0	0.048765
TCONS_00001112	0.94863	1.00117	0.218625	0.0510487	0.451071	0.142544	5.3728e-05	0.314515	0	0.270554	11.8152	14.9886	2.20252	1.53384	0.0428115	0
TCONS_00001113	0	0.0836822	0	0.122218	0.471648	0.193729	0	0.193145	0.56697	1.18576	0.241675	0.404994	0.150454	0	0.202157	0.0985738
TCONS_00001114	0.327855	0.152292	0.138037	0	0.201572	0	0.0146684	0	0	0	0.0512224	0.0374358	0.249653	0	0.509694	0.584375
TCONS_00001115	0.150448	0.475458	0.550484	0.0246695	0.020904	0.209597	0.0845602	0.887398	0	0	0.265364	0.333016	0.308078	0.245961	0.285076	1.01896
TCONS_00001116	0.0512029	0.217235	0.00960376	0	0.0119031	0	0.127349	0	0	0	0.139442	0.404066	0	0	0.269281	0.287283
TCONS_00001117	2.63742	2.89941	3.37091	4.05424	1.82699	2.18304	2.85642	2.2111	0.273256	0	4.41466	5.51555	2.93999	1.9735	5.00166	6.91403
TCONS_00001118	0.88304	9.00294e-05	2.76072	1.30012	1.79977	0.206368	0.0302663	0.633643	1.7743	0.556238	0.168706	0	0.429363	0.865167	0.929929	0.0146842
TCONS_00001119	0.110359	0.00140634	0.0777585	0.108913	0.0430359	0.0962228	0.153393	0.0456641	0.471905	0	0.33576	0.000572879	0	0	0.365247	0.0156763
TCONS_00001120	0	0.0982929	0.163581	0.307805	0	0	0	0	0	0	0.0583485	0	0	0	0.123318	0.240396
TCONS_00001121	0	0	0	0	0	0	0	0	0	0	0	0.0334897	0	0	0.000269737	0
TCONS_00001122	0.0206535	0	0.103234	0.211923	0	0.0114289	0	0.0112957	0	0	0.0944242	0.0422396	0	0.0230661	0	0.0229675
TCONS_00001123	0.0912185	0	0	0	0	0	0	0	0	0	0	0	0	0	0	0
TCONS_00001124	0	0	0.0823769	0.0575684	0	0	0	0.0897717	0	0	0.133349	0.0209539	0	0	0	0.0457052
TCONS_00001125	0.121592	7.77739e-06	0	0	0.0247756	0	0.317333	0	0.0611232	0	0.426173	0.539272	0.0319031	3.27785e-06	5.47459e-06	0
TCONS_00001126	0	0.0414988	0.189953	0.289091	2.52729e-06	0.0323187	0.0640628	0.0639151	2.53575e-06	0	3.52337	5.07769	2.21602e-06	0.163041	0.154505	0.292474
TCONS_00001127	0	0	0	0	0	0	0	0	0	0	0	0	0	0	0	0
TCONS_00001128	0	0	0.126341	0.426616	0	0	0	0	0	0	0.0687215	0	0	0	0.286624	0
TCONS_00001129	0	0	0	0	0	0	0	0	0	0.883439	0	0	0	0	0	0
TCONS_00001130	0	0	0	0	0	0	0	0	2.77152	4.54011	0	0	0	0	0	0
TCONS_00001131	27.3615	15.8138	16.7058	13.2148	14.2764	10.7325	17.1577	22.5993	8.86494	0.000335793	15.6905	13.6388	18.3006	9.40743	13.246	16.7631
TCONS_00001132	6.00867	6.161	7.87342	4.66952	4.01326	3.1069	5.3774	6.69751	23.5471	26.9092	2.80299	2.66521	13.7274	5.13735	2.75706	3.40559
TCONS_00001133	0	0	0	0	0	0	0	0	0	0	0	0	0	0	0	0
TCONS_00001134	0	0	0	0	0	0	0	0.0987176	0	0	0	0	0	0	0	0
TCONS_00001135	0	0	0	0	0	0	0	0	0	0	0	0	0	0	0	0
TCONS_00001136	0	0	0	0	0	0	0	0	0	0	0	0	0	0	0	0
TCONS_00001137	0	0	0	0	0	0	0	0	0	0	0	0	0	0	0	0
TCONS_00001138	0.0607277	0.033716	4.83804	5.50007	3.0464	3.64666	6.32624	3.68936	1.36449e-06	0	0.0220773	0	0	1.36393e-06	0.250963	0.609119
TCONS_00001139	0.279961	0.126315	12.7318	11.3285	8.16933	8.45641	15.5124	5.79555	0.0438563	0	0	0.0274517	0	0.0301253	0.694144	1.06935
TCONS_00001140	0.106739	0.254976	1.7102	4.29498	2.17632	3.18596	4.13403	1.5854	0	0.0424985	0.0145264	0	0.0152555	0	0.533443	0.00130963
TCONS_00001141	0.33549	2.03462e-05	15.5891	9.87304	14.4296	11.1833	14.5584	16.9574	0	7.9015e-05	7.5295e-05	0.000157912	7.40915e-05	0	0.000632103	0.872036
TCONS_00001142	0	0	0.0325193	0	0	0	0	0	0	0	0.0166361	0	0	0	0	0
TCONS_00001143	0	0.0471057	0	0.0468667	0.0218118	0.0183357	0	0	0	0	0.0183166	0.00847993	0	0	0.0375865	0.0368855
TCONS_00001144	0.00837664	0.0116506	0	0.148739	0	0.0917468	0	0.000106569	0.0148016	0.00481211	0	6.58198e-05	0.0401525	0.0261289	0.000244154	0.176707
TCONS_00001145	0.00116988	0.00114573	0.00113753	0.00113951	0.00112964	0.00113903	0.0011414	0.106381	0.00111584	0.00125658	0.00114565	0.00100821	0.00107889	0.00108279	1.08948	1.44299
TCONS_00001146	0.00778628	0.0106894	1.43779	0.883377	0.930599	0.636523	0.322139	0.134723	0.013447	0.00457811	0.140496	0.162694	0.0351073	0.0232161	2.37283	3.65226
TCONS_00001147	33.422	43.8637	18.7144	21.9886	23.4254	30.6721	21.8075	29.74	181.971	320.321	24.8565	27.0389	28.9769	66.1319	36.5306	58.3136
TCONS_00001148	0	0	0	0	0	0	0	0	0	0	0	0	0	0	0	0
TCONS_00001149	0	0	0	0	0.188276	0.156712	0.0461041	0.0518464	0	0	0	0	0	0	0	0
TCONS_00001150	0.000249594	0	0	0.0644482	0	0	0.274339	0	0	0	0.238588	0.179045	0.725872	0	0.0398497	0
TCONS_00001151	0	0	0	0	0	0	0	0	0	0	0	0	0.0119475	0	0	0
TCONS_00001152	0.0476105	0.0352518	0.536871	0.42526	0.0583379	0.221228	0.210481	0.00112087	0	0	0.000394807	0.00111091	0.178273	0.000158302	0.00046773	0
TCONS_00001153	0	0	0	0	0	0	0	0	0	0	0	0	0.0142102	0	0	0
TCONS_00001154	0.870463	1.27857	0.114515	0.271091	0.627093	0.0973591	0.547909	0.000228889	0	0	1.82193	2.72026	1.13502	0.11078	1.42379	2.01781
TCONS_00001155	0.00153543	0	2.23748	1.16046	0.00381044	0.368745	0.0592576	1.05257	0	0	0	0	0.149204	0	0	0
TCONS_00001156	0.0206649	0	1.43408	0.828075	0.0320895	0.170218	0.138401	0.441865	0	0	0	0	0.951944	4.33347e-05	0	0
TCONS_00001157	0	0	0	0	0	0	0	0.122283	0	0	0	0	0	0	0	0
TCONS_00001158	0.64402	0	0	0.000508088	0	0.000312778	0	0.626912	0.00100601	0	0.60218	0.213011	0	0	0.000365509	0.832124
TCONS_00001159	0.333893	0	4.76121	4.03274	1.72864	0.41702	1.48195	0.745308	0.1173	0	0.0969534	0	2.81621	1.07365	0.318799	0.00418923
TCONS_00001160	0	0.346959	0	0	0	0	0	0	0	0	0	0.383656	0.24581	0	0	0
TCONS_00001161	0.0152338	0	6.51095	4.61647	0.115159	0.850113	0.461709	1.68271	0	0	0	0	0.33443	0.000646016	5.31204e-05	0
TCONS_00001162	0	0	0	0	0	0	0	0	0.288426	2.27009e-06	0	0	0.217261	0	0	0
TCONS_00001163	0.631322	2.94828	1.40899	1.54513	2.11338	0.483546	1.76616	0.000952716	0	0	3.77325	4.26932	0.393465	1.47111	2.49324	3.85099
TCONS_00001164	2.69941	0	1.96486	1.60483	1.86428	0.745934	0.391653	0	0	0.089147	0.0831763	0	0.0235815	0.824755	0.158543	0.184409
TCONS_00001165	0.569956	0.571768	0.56456	0.351024	0.40867	0.321756	0.0922444	0.536411	0	0	0.522652	0.898785	0.33536	0.265163	0.230927	0.757939
TCONS_00001166	0.663462	0.000126443	0.25616	0.634875	0.000112922	0.0681239	0.438647	0.29047	0	0	0.585349	0.0017747	0	0.000589536	0.698719	0.771459
TCONS_00001167	6.25098	6.7517	8.86047	8.14193	8.45469	10.5216	10.6199	10.3197	13.3977	8.84838	3.60872	3.84691	18.5166	34.1659	3.23416	5.38378
TCONS_00001168	0	0.271089	0.110884	0	0.247988	0.24984	0.104075	0	0.191246	0	0.256794	0.180482	0.361239	0.229986	0.0675353	0
TCONS_00001169	0.153121	0.156806	0.260534	0.133381	0.124645	0.18295	0.297241	0.232832	0	0	0.0765555	0.0846004	0	0.0527232	0.178902	0.236871
TCONS_00001170	0.140246	0.102861	0.507185	0.460101	0.285858	0.160123	0.192255	0.138596	0.176341	0.169283	0.0682707	0.194289	0.122704	0.242307	0.218908	0.221509
TCONS_00001171	0.103158	0.0757363	0.208006	0.248588	0.0841556	0.176893	0.2161	0.104966	0	0.074888	0.0947472	0.196211	0.0542004	0.17847	0.0845974	0.21349
TCONS_00001172	0.182477	0.130571	0.20824	1.10284	0.18328	0.151502	0.269138	0.150734	0.443792	0.312083	0.150216	0.210853	0.117229	0	0	0.461113
TCONS_00001173	0	0.100326	0	0.80165	0	0	0	0	0	0	0.116308	0.0538989	0.180569	0	0.0809598	0.236429
TCONS_00001174	0.157317	0.110535	0.513107	0.438335	0.107254	0.193869	0.196695	0.146824	0.208891	0.137525	0.1662	0.149225	0.108692	0.130444	0.162941	0.330913
TCONS_00001175	0.108107	0.0392012	0.456928	0.145124	0.109449	0.182553	0.401645	0.0452656	0	0.762711	0.0224147	0.0211309	0.0702581	0	0	0.138278
TCONS_00001176	0	0.220662	0.140383	0.424139	0.123344	0	0	0.0509574	0	0	0.25263	0.0713482	0.237373	0.103498	0.0353499	0.155707
TCONS_00001177	0.227833	0.139967	0.376621	0.413479	0.223189	0.237262	0.284744	0.129333	0.288481	0.278348	0.178747	0.0717987	0.162675	0.18165	0.0613529	0.106817
TCONS_00001178	0.086932	0.124599	0.19864	0.503785	0	0	0.192492	0.071922	0	0	0	0.0335403	0.111843	0.582659	0.10005	0.366639
TCONS_00001179	0	0.0577902	0.21946	0.264683	0	0.0884133	0.237838	0	0	0	0.219067	0.0773641	0	0	0.0463758	0.132438
TCONS_00001180	0.0848124	0.425785	0.932358	0.571661	0.597106	0.471919	0.438385	0.140445	0.620723	0	0.468332	0.0823341	0.218375	1.2803	0.146497	0.290122
TCONS_00001181	0	0	0	0	0	0	0	0	0	0	0	0	0	0	0	0
TCONS_00001182	3.53222	4.8246	1.78096	0.628059	5.02734	1.40578	0.560947	0.933131	1.25386	0.428845	3.12527	6.40045	0.610002	1.19841	4.53637	4.22448
TCONS_00001183	2.64559	2.10094	7.10599	8.75143	3.68603	8.32348	8.64154	15.8155	0.352352	0.150304	1.92483	0.139853	9.10865	8.6614	0.858328	1.0062
TCONS_00001184	4.12509	1.86325	19.3665	19.5831	25.9735	28.095	24.0617	36.9926	3.26665	4.13796	0.0547289	2.87185	15.493	15.5711	0.857533	1.30343
TCONS_00001185	6.25571	6.02925	2.9003	0.49708	2.24754	2.45072	0.470136	0.581785	19.5855	19.6139	9.51745	6.85517	0.330963	0.97696	9.04562	9.99325
TCONS_00001186	0	0	0	0	0	0	0	0	0	0	0	0	0	0	0	0
TCONS_00001187	2.29258	2.09177	2.4837	2.10442	1.91507	2.57936	3.0288	7.48213	1.30751	2.30611	2.83424	2.20868	0.0184158	2.07107	5.7154	6.02248
TCONS_00001188	0.435683	0.360062	0.0194175	0.184587	0	0.59018	0.0583655	0.267149	0.591713	0.487157	0.341076	0.265468	0.243939	0.419025	0.281496	0
TCONS_00001189	0.230174	0.0723508	0.157856	0.0200016	0.0438283	0.0395856	0.0250324	0.0684481	0.0515561	0.0733713	0.696024	0.673725	0.119009	0	1.698	2.87179
TCONS_00001190	0	0.0958169	0.0906914	0.37601	0	0	0	0	0.888349	0	0.16439	0.454996	0.35024	0	0.587245	0.750163
TCONS_00001191	0.496345	0.311429	1.99015	1.969	1.2291	0.250103	0.88367	4.64602	0.000162427	0	1.99164	3.74287	1.3979	0.0185723	1.47083	3.01169
TCONS_00001192	0.232194	0.480671	0.00100135	0.065377	0.359492	0.0582252	0.226156	0.0159449	0	0	1.05851	0.544694	0.000214649	0	2.09225	3.12382
TCONS_00001193	2.2146	0.475136	1.30643	1.53673	1.99166	1.99709	2.22748	1.73058	2.49893	1.7932	0.874767	0.748002	0.734404	0.470106	0.736472	0.178745
TCONS_00001194	0	0.00220592	0	0	0	0	0	0	0	0	0.000158537	0.133827	0	0	0.000555812	0.000852262
TCONS_00001195	0.000119719	0	0	0.0347311	0	0	0	0	0	0	0.146864	0.32319	0	0	0.137596	0.430792
TCONS_00001196	5.88249e-05	3.23214e-06	5.87639e-05	0.041204	0.133647	5.88858e-05	5.98566e-05	6.23624e-05	5.63153e-05	5.94069e-05	0.0806925	0.1222	6.15537e-05	5.8447e-05	0.0981862	0.040286
TCONS_00001197	0.0969587	0.064363	0.0678604	8.84302e-06	6.43286e-05	0.0417423	0.0290377	0.00819583	0.0490747	0.0710437	0.309975	0.201368	0.0127241	0.0505655	0.200148	0.294049
TCONS_00001198	0.0924145	0.0354768	0	0	0	0	0	0	0.00422681	0.112323	0.0287666	0.120528	0	0	0.180614	0.365412
TCONS_00001199	1.63252e-06	0.0439412	0	0	0	0	0	0	0.151584	2.23862e-06	0.0744701	0.0599077	0	0	0.280666	0.260016
TCONS_00001200	0	0	0	0.556658	0	0	0	0	0	0	0	0	0	0	0	0
TCONS_00001201	0	0	0	0.384634	0	0	0	0	0	0	0	0	0	0	0	0
TCONS_00001202	0	0	0	2.03646	0	0	0	0	0	0	0	0	0	0	0	0
TCONS_00001203	0	0	0.483857	0.776349	0	0.0877721	0.234745	0.349729	0	0	0	0	0	0	0	0
TCONS_00001204	0	0.000313898	0.565711	0.968662	0	0.981831	6.20711e-05	0.63906	0.000289804	0.000321692	0.0450319	0.0792717	0	0.00031163	0	0
TCONS_00001205	0	0	0.380765	1.80592	1.77774	0.942116	0.109416	0	0	0	0	0	0	0	0	0
TCONS_00001206	0	0.0605556	3.33944	5.15067	2.34654	2.07109	0.74113	2.28623	0.416177	0.44649	0	0	0	0.071227	0	0
TCONS_00001207	0	0	0	0	1.14867	0.266172	0	0.339861	0	0	0	0	0	0	0	0
TCONS_00001208	0	0	8.26892	11.8446	9.74043	13.1752	3.77542	6.66268	0	0	0.0206282	0	0	0	0	0
TCONS_00001209	0	0.0180242	0.247605	0.711975	0.425849	0.862691	0.367586	0.083266	0.0617904	1.60086	0.0102561	0	0	0.084906	0.0287727	0
TCONS_00001210	0	0	9.1932	8.98142	1.97605	1.33947	0.913512	5.66849	0	0	0	0	0	0.0231544	0	0
TCONS_00001211	0	0	0	0	0	0	0	0	0	0	0	0	0	0	0	0
TCONS_00001212	0	0	0	0	0	0	0	0	0	0	0	0	0	0	0	0
TCONS_00001213	0	0	0	0	0	0	0	0	0	0	0	0	0	0	0	0
TCONS_00001214	0	0	0	0	0	0	0	0	0	0	0	0	0	0	0	0
TCONS_00001215	0	0	0	0	0	0	0	0	0	0	0	0	0	0	0	0
TCONS_00001216	0	0	0	0	0	0	0	0	0	1.39648e-05	0	0	0	0	0	0
TCONS_00001217	0	0	0	0	0	0	0	0	0	0	0	0	0	0	0	0
TCONS_00001218	0	0	0	0	0	0	0	0	0	0	0	0	0	0	0	0
TCONS_00001219	0	0	0	0	0	0	0	0	0	0	0	0	0	0	0	0
TCONS_00001220	0	0.0854453	2.72536	3.01778	0	0	0.000849906	0.0669149	0	0	0	0	0	0	0	0
TCONS_00001221	0	0	0	0	0	0	0	0	0	0	0	0	0	0	0	0
TCONS_00001222	0	0	0	0	0	0	0	0	0	0	0	0	0	0	0	0
TCONS_00001223	0	0	0	0	0.181616	0	0	0.0718844	0	0.292905	0	0.00174533	0	0	0	0
TCONS_00001224	0	0	1.00195	0.784687	1.58774	1.58393	0.52759	2.88021	0	0	0.136499	0.063666	0	0	0	0
TCONS_00001225	0	0	0	0	0	0	0	0	0	0	0	0	0	0	0	0
TCONS_00001226	0	0	0	0	0	0	0	0	0	0	0	0	0	0	0	0
TCONS_00001227	0	0	0	0	0	0	0	0	0	0	0	0	0	0	0	0
TCONS_00001228	0	0	0	0	0	0	0	0	0	0	0	0	0	0	0	0
TCONS_00001229	0	0	0.681195	0.804762	2.39491	3.35717	2.02589	0.254574	0	0	0	0	0	0	0	0
TCONS_00001230	0	0	0	0.00146946	0	0	0	0	0	0	0	0	0	0	0	0
TCONS_00001231	0	0	1.10694	1.23051	0.82093	0.683185	0.174263	0.814542	0.139054	0.332402	0.0435775	0	0	0	0	5.82681e-05
TCONS_00001232	0	0	0.889203	1.3905	0.266193	0.321641	0	0	0	0	0	0	0	0	0	0
TCONS_00001233	0	0	0.472387	0.612617	0.697728	0.905071	0.713433	0.258777	0	0	0	0	0	0	0	0
TCONS_00001234	0	0	1.08863	4.70257	0	0	0	0.000718814	0	0	0	0.0335352	0	0.139861	0.0907698	0
TCONS_00001235	0	0.0757201	0.951956	1.14236	1.47081	1.10468	0.66341	0	0	0	0	0	0	0	6.3715e-06	0
TCONS_00001236	0	0.000712616	4.87149	4.74627	0.559221	0.259074	0.0699391	0.303744	0	0	0	0	0	0	0	0
TCONS_00001237	0	0	0	0	0	0	0	0	0	0	0	0	0	0.0479882	0	0
TCONS_00001238	0	0.0725124	3.45974	2.21233	10.805	8.76611	1.53287	9.01954	0	0	0.0453436	0	0	0.0919287	0	0
TCONS_00001239	0	0	7.074	10.21	8.89286	5.44987	1.26053	2.08109	0	0	0	0	0	0	0	0
TCONS_00001240	0.296994	0.234686	0.0701539	0.10041	0	0.132107	0	0.276302	0	0	0	0.0859458	0	0	0.0597366	0.212001
TCONS_00001241	0	0	1.65933	1.19468	0.942458	1.19058	0.576294	0.364185	0	0	0	0	0	0	0	0
TCONS_00001242	1.12723e-05	0	0.00392512	0.720981	1.29421	1.37348	0.595384	0	0	0	0	0	0	0	6.07899e-06	0
TCONS_00001243	0.0626232	0.0479784	3.64537	3.32105	1.81818	2.42766	0	1.94214	0	0	0	0	0	0	0	0
TCONS_00001244	0	0	0	0	0	0	0	0	0	0	0	0	0	0	0	0
TCONS_00001245	0.280007	0.0603411	25.2695	32.027	18.3727	14.5336	4.41558	11.53	0	0	0.000290855	0.0404307	0.229389	0	0.0146572	0
TCONS_00001246	0	0	0	0	0	0	0	0	9.00189e-05	0	0	0	0	0	0	0.0330488
TCONS_00001247	5.23548e-05	0	0.156235	0.296436	1.90987	1.53075	0	0	0	0.0287465	0	0	0	0	0	0.140957
TCONS_00001248	0.284932	0	38.4427	20.3389	20.6218	21.1765	9.18171	5.5521	0	0.208297	0.364951	0.224731	0.0018179	0	0.174403	0
TCONS_00001249	0.231352	0	2.34643	2.92083	0	0	2.82621	0.17004	1.74409	1.02229	0.812613	0.948943	0	0	0	0.00199377
TCONS_00001250	0	0	0.180433	2.72744e-05	0	0.000394511	0.000509868	0.429201	0	0	0	0	0	0	0	0
TCONS_00001251	0	0	0	0	0	0	0	0	0	0	0	0	0	8.53983e-05	0	0
TCONS_00001252	0.291062	0.321559	0.000119637	0	0	0.930058	0.563151	0.165552	0.193878	0	0.471384	0.603428	4.95871	1.92881	3.21746	2.83161
TCONS_00001253	0.324625	0	0.359426	0.701761	2.75955	7.44103	11.7025	0.511205	1.1398e-05	0	0.00142898	0.000353781	0.676822	0.715868	0.000290567	1.16894
TCONS_00001254	0.00154589	0	0	9.28824e-05	0	0	0	0	0	0	3.15556e-05	1.39321e-05	3.02193	2.41065	0.327298	0.00132442
TCONS_00001255	0	5.27192e-06	0.1272	0.263182	1.9997	1.58876	3.21145	0.00019881	0	0	0.0279347	0	0	0	0.978259	0.327347
TCONS_00001256	0.175999	0.0623797	0.421127	0.073159	2.2906	4.28367	3.91712	0.3906	0.218721	0.668969	0.231431	0.116482	1.77704	2.72246	1.2625	0.921826
TCONS_00001257	0	0.113196	0	0	0	0	0	0	0	0	0.129404	0.0406811	0	0	0.543545	0.399262
TCONS_00001258	0	0	0.038342	0	0	0	0	0	0	0	0	0.136608	0	0	0.289636	0.127669
TCONS_00001259	0	0	0	0	0.0226758	0	0	0	0	0	0.0278512	0.0264264	0	0	0.286539	0.115028
TCONS_00001260	0	0	0	0	0	0	0.15876	0	0.132315	0	0.110752	0.0626519	0	0	0.527163	0.318864
TCONS_00001261	0	0	0	0.0197456	0	0	0	0	0	0	0.0454349	0.0859722	0	0	0.212271	0.0936486
TCONS_00001262	0	0	0	0	0	0	0.0199428	0	0	0	0.00556576	0.0211555	0.0350436	0	0	0
TCONS_00001263	0	0	0.123549	0.173193	0.0628244	0.0809987	0.138611	0.14998	0	0	0	0	0	0.0228732	0	0.0251123
TCONS_00001264	0.0887523	0.0213313	0.479062	1.02307	0.220769	0.297764	0.661535	0.613624	0	0	0.123556	0	0.116761	0	0.0346085	0.0974115
TCONS_00001265	0	0	6.62953	3.54692	0.417092	1.33466	1.52877	0.322902	0	0	0	0	0.538369	0	0	0
TCONS_00001266	0.000405211	0	2.26851	0.889357	0.48893	0.826114	0.320081	1.63991	0	0	0.000933908	0.000150239	0	1.20586	0.00250997	0
TCONS_00001267	3.16725	1.14503	2.05496	0	1.81107	1.38211	0.0115116	1.36882	0	0	3.91391	2.22193	0.000275184	2.8057	3.77414	4.98386
TCONS_00001268	0.437694	2.46826	0.310092	1.04024	0	0	0.473316	0.917274	0.35401	0	1.54984	3.4757	5.45771	2.22482	3.17771	2.28637
TCONS_00001269	1.52253	0.249555	4.35446	4.23819	1.44011	0.00015851	1.10933	5.3942	0	0	0.468834	1.33749	8.54816	0.5345	3.29979	4.36425
TCONS_00001270	1.31845e-05	1.25372e-05	0.543174	0.603397	0.537445	1.8966	11.5626	10.6854	1.32583e-05	0	2.44834	0.998744	0.578308	1.48197	1.39321	5.97482
TCONS_00001271	0	0	0	0.047872	0	0.371309	0.064521	0.315226	0	0	0.108011	0	0	0	0.0504618	0.223207
TCONS_00001272	0	0	0	0	0	0	0.214419	0.162591	0	0	0	0.0569534	0.0946902	0	0.167667	0.12364
TCONS_00001273	0.0644733	0.110424	0.191193	0.000100538	0.953577	2.04693	0.602314	3.36269	0.108201	0	0.211979	0.000760471	0.00789857	0.012581	0.963849	0.0873856
TCONS_00001274	0	0	0.126774	0.147593	0.167024	0.0464201	0.735522	0.644629	0	0	0	0	0.142943	0	0.0638447	0
TCONS_00001275	0	0	0	0	0	0	0	0	0	0	0	0	0	0	0	0
TCONS_00001276	0	0	0	0	0	0	0	0	0	0	0	0	0	0	0	0
TCONS_00001277	0	0	0	0	0	0	0	0	0	0	0	0	0	0	0	0
TCONS_00001278	0	0	0	0	0	0	0	0	0	0	0	0	0	0	0	0
TCONS_00001279	0	0	0	0.121375	0.0912292	0.381247	0.100425	0	0	0	0	0	0	0.230637	0	0
TCONS_00001280	0	0	0	0	0.441692	0.221577	0.421381	0.0731902	0	0	0	0	0	0	0	0
TCONS_00001281	0	0	0	0	0	0.15492	0.13659	0.666255	0	0	0	0	0	0	0	0
TCONS_00001282	0	0	0.0143794	0.0406462	0.15124	0.127227	0.180308	0.0471762	0	0	0.0154794	0	0	0	0	0
TCONS_00001283	0	0	0	0.130903	0	0.404682	0.0832349	0.37737	0	0	0	5.65657e-07	0	0	0	6.19719e-07
TCONS_00001284	0	0	0.845443	0.0181139	2.08166	0.466633	1.56041	0.655295	0	0	0.393968	0.0606571	0	0	0.273964	0.13313
TCONS_00001285	1.63435	2.30887	4.12411	2.98149	8.17898	3.82946	3.27905	5.06536	1.44968	1.05326	2.44735	1.79176	2.32499	2.58625	2.40087	4.65645
TCONS_00001286	0	0.723673	0.000440743	0.000153969	0.460169	2.60914	2.65489	0.0992138	3.33668	3.91467	5.49994e-05	7.3755e-05	0.277014	1.3914	0.845931	0.00217682
TCONS_00001287	0	0.0805235	0.141981	0.438897	0.0373727	0.0312984	0.274243	0.247976	0.0918688	0	0.0765198	0.014478	0	0	0.107247	0.0946268
TCONS_00001288	0.2163	0.175317	0.39527	0.220446	0.132624	0.0838349	0.129723	0.220905	0.0547388	0.0791854	0.34383	0.228046	1.6815	0.56403	0.400172	0.243275
TCONS_00001289	0	0	0.034544	0.0484146	0	0	0	0	0	0	0.0186281	0.0175938	0.0584492	0.0766636	0.287035	0.115057
TCONS_00001290	0	0	0	0	0	0	0	0	0	0	0	0	0	0	0	0
TCONS_00001291	0	0	0	0	0	0	0	0	0	0	0	0	0	0	0	0
TCONS_00001292	0	0	0	0	0	0	0	0	0	0	0	0	0	0	0	0
TCONS_00001293	0	0	0	0	0.0282506	0.260824	0.12437	0.0234645	0	0	0	0	0	0	0	0
TCONS_00001294	0.595918	0.273123	0.62551	0.341739	0.397661	0.328519	0.669497	0.0271274	6.18984e-06	0.346103	0.444061	0.0119365	0.337262	0.0649833	0.388351	0.336362
TCONS_00001295	0.078275	3.69546e-05	0.000394836	0	0.000318279	0	7.24531e-05	0	0.326145	0.000187634	0	0.0686332	0.000635806	0	0.113457	0
TCONS_00001296	0	0	0.104323	0.00630066	0.0731579	0	0.000439325	0.120723	0	0	0	0.164714	0	0	0	0.114152
TCONS_00001297	0	2.72645	1.54968	1.69251	0.439259	0.33554	0	1.69311	0	0	1.49715	3.60342	1.55731	0.388713	2.57975	5.11139
TCONS_00001298	0	0.115144	1.5904	1.11827	0	0.855484	0.726304	0.0124607	0	0	0.748053	0.00057639	0.703352	0.102053	1.36359	0.18601
TCONS_00001299	1.27901	0.000319443	1.62189	1.24325	0.85969	0.241696	1.53655	0.79274	0	0	1.78154	1.82008	0.485189	1.03969	2.70029	3.72019
TCONS_00001300	0.150414	0.0971418	0.365977	0.325438	0.115397	0.178513	0.277465	0.0480876	0.0794851	0.0691065	0.296525	0.279787	0.190205	0.0764372	0.280097	0.60279
TCONS_00001301	0.0865073	0.0763076	0.174591	0.199383	0.264836	0.103999	0.349733	0.0587556	0.174567	0.31491	0.180699	0.0961124	0.295748	0.0299814	0.284026	0.373398
TCONS_00001302	0.198927	0.411896	0.409986	0.504648	0	0.0847866	0.148446	0.111925	0	0	0.0966449	0.0392127	0	0.057009	0.154842	0.313164
TCONS_00001303	0.0689142	0.0253833	0.0625094	0.0569247	0.0117357	0	0.0430465	0.0195454	0	0	0.019216	0.0548202	0	0	0.0337232	0.0298043
TCONS_00001304	1.03844	1.11095	0.615029	0	0	0	0.871626	0.973299	2.62667	5.41812	0.248971	0.00039919	5.41542	5.96749	0.422162	1.01424
TCONS_00001305	0.000193232	0	0	0.238216	0.108192	0.00237193	0.118956	0	0	0	0	0.105207	0	0	0	0.000104265
TCONS_00001306	0.257779	0.261316	0.365221	2.42195	0.120674	1.68719	0.000170444	2.23955	0	0	0	0.000230647	0.066734	0	0.0161224	0.382452
TCONS_00001307	8.9761	6.95775	10.1258	8.4856	4.99678	6.27925	5.31921	4.69886	21.0956	23.1042	3.58877	4.81733	93.463	61.1221	6.41019	5.39378
TCONS_00001308	0.157399	0.161217	0.597525	0.730796	0.442784	0.269692	0.580583	0.371543	0.0610533	0.221193	0.0833641	0.103057	0.777871	0.817736	0.0666206	0.333329
TCONS_00001309	0	0.0360815	0.0757549	0.359885	0	0	0	0	0	0	0.00328136	0.00571442	0	0	0	0
TCONS_00001310	0	0	0.135319	0.910722	0	0.145533	0	0	0	0	0	0	0	0	0	0
TCONS_00001311	0	0.0396713	0.210198	0.792954	0.221544	0.415644	0.0406505	0.183233	0	0	0.022686	0.0213838	0	0	0	0
TCONS_00001312	0.231832	0.0337207	0.107118	0.750288	0.235097	0.0785711	0.20704	0	0	0	0	0.0727283	0	0.316868	0.0539442	0.0792781
TCONS_00001313	0.083622	0.0439934	0.260025	0.460364	0.341734	0.545038	0.349186	0.142276	0	0.0873801	0.00499605	0.0380043	0.0472038	0.103778	0.0280563	0.0826505
TCONS_00001314	0	0	0	0	0	0.13513	0	0	0	0	0	0	0	0	0.000411483	0
TCONS_00001315	0	0	0	0	0	0	0	0	0	0	0	0	0	0	0	0
TCONS_00001316	0	1.33581e-06	0	0.175646	0.395371	0	3.45045e-05	0	0	0	0	0	0	0	0	0
TCONS_00001317	0	2.02196e-05	0.111683	0.121514	0.341225	0.399904	0.149341	2.35719e-05	0	0	0.459968	0.526884	0.00224027	0	0	0
TCONS_00001318	0	0.0361818	0.0838058	3.24654e-06	0	1.57085e-05	0.653388	0.222994	0	0	0.118673	0.0682028	0.878438	0	0.0862039	0.000141981
TCONS_00001319	0	0	4.13745e-06	1.04076e-05	0.000720327	0.243519	0.0731063	0	0	0	0.0819009	0.071175	0.650246	0	0	0.219191
TCONS_00001320	18.4258	15.0062	20.1678	15.8834	13.1612	10.4459	14.69	10.1674	6.0473	5.38921	19.4	20.2687	14.2642	13.8069	20.1139	29.3953
TCONS_00001321	0.425907	0.404512	0.521853	0.204942	0.000206942	0.407384	0.697067	0.536401	0.00604106	0.00196326	0	0.0752299	0.000192896	0.00680114	0.0695873	0
TCONS_00001322	0.0989779	0	0	0.264951	0	0	0	0	1.26887	1.44558	0.0648948	0.214839	0	1.1001	0.0847754	0.10215
TCONS_00001323	0	0	0	0.000126312	0.655609	0.00173664	0.00152615	0.00579196	0	0	0.104806	0	0.521704	0.236828	0	0
TCONS_00001324	10.069	6.94232	6.77037	5.53678	4.31089	4.06866	6.80829	5.62315	6.35439	4.24	7.75019	6.86366	11.9375	13.1177	7.16401	9.80634
TCONS_00001325	0.132123	0.0432066	0.490357	0.532535	0.224841	0.050486	0.538835	0.162186	0	0	0.337491	0.314893	0.057958	0.12736	0.499561	0.456636
TCONS_00001326	0	0	0	0	0.124366	0.0173032	0.134954	0	0	0.148509	0.400266	0.428018	0	1.48847	0	0
TCONS_00001327	2.08128	2.21493	1.10379	0.373631	0	0	0.0673806	1.08459	0	0	1.7739	2.66096	1.64051	0	2.84327	5.24523
TCONS_00001328	6.39179e-05	0.714479	3.04462	0.550352	1.79774	0.000245396	0.00916562	0.694866	0.621458	0.00724257	2.77988	0.321464	2.00649	1.2021	3.7147	1.96127
TCONS_00001329	0.517364	0.0510431	0	0.16235	0	0	0.166381	0	0	0	0.157829	0.0271436	0	0	0.201704	0.0837713
TCONS_00001330	0	0	0	0	0	0	0	0	0	0.444943	0.0778273	0.334682	0.253	0.51608	0	0.484115
TCONS_00001331	9.05699e-05	0.570082	0.817174	1.88225	1.53655	0.00110268	3.36731	1.65913	0	0	1.3642	1.67341	1.11417	0.00103155	1.62282	1.60363
TCONS_00001332	1.46654	0.533162	2.3596	1.13215	0.824681	1.1697	0.0152033	2.43749	0.0282724	0.00433515	0.0329414	0.310292	0	0.381464	0.00254453	1.66418
TCONS_00001333	1.59138	0.429565	0.633445	3.77109	0.71525	4.17515	5.4435	5.61182	0	0	0.0180739	1.61659	0	0.000339233	0.00133708	1.37197
TCONS_00001334	0.954811	0.412703	1.79619	0.914807	0.665936	0.52739	1.2241	0.402412	1.2224	0.858885	0.661405	0.748738	0.237704	0.307169	0.861642	1.27997
TCONS_00001335	0	0	0.269405	0.532076	1.94424	2.79215	1.45208	0.000707883	4.66505	5.95009	0	0	0	2.70698	0	0
TCONS_00001336	0	0	0	0	0	0.000395383	0	0	0	0	0.122334	0.114708	0	0	0.000299414	0
TCONS_00001337	0	0	0	0	0	0	0.00763983	0	0	0	0	0.0223849	0.419847	0.00134386	0	0
TCONS_00001338	0	0	0	0	0.116513	7.0316e-05	0	0	0	0	0	0	0.317313	1.72012	0	0
TCONS_00001339	0.140045	0.110069	0	0.00678753	0	0	0	0.0208661	0.218292	0.0450895	0.0442331	0.0343128	1.6908	2.30915	0	0
TCONS_00001340	0.710361	0.598058	0	0	0	0	0.0158953	0	0.0649252	0	0	0.0707483	1.28194	2.13893	0	0
TCONS_00001341	0	0	0	0	0	0.071527	0	0	0	0	0.0918871	0.64212	2.1619	4.90408	0.0243928	0
TCONS_00001342	0	0	0	0	0	0	0	0	0	0	0.034585	0.194463	1.40466	0.140791	0	0
TCONS_00001343	0	0	0	0	0	0	0	0	0	0	0	0.0859814	1.72413	1.11803	0	0.0941434
TCONS_00001344	0	0	0	0	0	0	0	0	0	0	0.0219645	0.165688	1.03286	1.71357	0	0.0903469
TCONS_00001345	0	0.0306012	0	0	0	0	0	0	0	0	0.0349257	0.231039	0.60294	2.44548	0	0
TCONS_00001346	0.359524	0.0849082	0	0	0	0	0	0	0	0	0.196225	0	0	2.17555	0	0
TCONS_00001347	0.331081	0.0252528	0	0	0	0	0	0	0	0	0.147358	0.24475	2.26031	2.7856	0	0.0380474
TCONS_00001348	0	0.244163	0	0	0	0	0	0	0	0	3.55945e-05	0	0	0	0	0
TCONS_00001349	0.404353	0.234745	0	0.00474586	0.00879609	0.00741777	0	0.00732815	0.196169	0	0.208829	0.342593	3.0061	6.55791	0.0505597	0.0521415
TCONS_00001350	0.0717847	0.122823	0	0	0	0.0204848	0.0178899	0	0	0	0.0399319	0.009469	1.28731	1.03326	0	0
TCONS_00001351	0	0.0626364	0	0	0	0	0	0	0	0	0	0	2.24907	0.585779	0	0
TCONS_00001352	0	0.0892858	0	0	0	0	0	0	0	0	0	0.0240572	1.36076	1.88435	0	0
TCONS_00001353	0	0.101087	0	0	0	0	0	0	0	0	0.0313116	0.0297696	1.05181	1.40899	0	0.0323722
TCONS_00001354	0.017288	0.0724522	0	0.0132234	0	0.0310162	0	0.000109862	0	0	0.096274	0.0538501	1.53748	4.02309	0	0.0103866
TCONS_00001355	0.175239	0.20476	0	0	0	0	0	0	0	0	0.262607	0.0276135	2.61217	8.24866	0	0.0300762
TCONS_00001356	0	0.131311	0	0.0482158	0	0	0	0	0	0	0.113311	0	2.94748	5.52337	0	0
TCONS_00001357	0.725704	0.136716	0	0	0	0	0	0	0.0469068	0	0.00777164	0.00737958	1.36963	0.515591	0.010906	0
TCONS_00001358	1.40516	1.10774	0	0	0	0	0	0	0	0	0	0.0497408	0.165564	0.216413	0	0
TCONS_00001359	0.962879	0.206327	0	0	0	0	0	0	0	0	0.0395931	0	0	0	0	0
TCONS_00001360	0.883378	0.182441	0	0	0	0	0	0	0	0	0.0522356	0.0245772	0.163601	0	0	0
TCONS_00001361	2.01488	0.711581	0	0	0	0	0	0	0	0	0.013983	0.0264738	0.131809	0.115462	0	0.172991
TCONS_00001362	1.62615	1.30927	8.3688e-07	6.29703e-07	0	0	0	0	7.04888	15.1539	0	0.104701	0	0	0	0.000311139
TCONS_00001363	0.532136	0	9.80445e-06	9.22955e-06	8.65818e-06	0	1.28597e-06	2.28196e-06	2.32565	2.68875	0	0	0.113904	0	5.45084e-06	0.0673244
TCONS_00001364	2.79816	0.000246317	8.45678e-06	7.85445e-06	7.21798e-06	0	1.03839e-06	1.93587e-06	5.0556	0	0	0.00042907	0	0	4.63841e-06	0
TCONS_00001365	0.000362629	0.477246	2.57118e-05	2.64249e-05	2.84899e-05	2.39121e-06	5.20223e-06	6.70064e-06	1.4044	2.28044	0	0	0	0	1.56921e-05	0
TCONS_00001366	0.00018308	0.0746051	0.0104878	0.0186362	0.0494362	0.175078	0.0323278	0.00575564	0	0	0.107603	0.0543437	0	1.79805	0.0119074	0
TCONS_00001367	0	1.07306	0	0.0524394	0	0	0	0	0	0	0	0.0384945	0	0	0	0
TCONS_00001368	1.06419	0.773392	0	0.0521082	0.0980558	0	0	0	1.56181	1.71459	0.200809	0.170572	0.12596	0.743074	0	0
TCONS_00001369	9.15285e-06	0	0	1.16981e-05	8.41708e-06	0	0	0	0	0	9.21371e-06	8.13743e-06	1.01262e-05	8.96718e-06	0.0232626	0
TCONS_00001370	37.7267	44.3983	32.2184	26.4907	16.0351	16.0909	17.2663	18.2184	71.9003	64.1808	36.9434	41.5889	59.2264	79.4098	58.0574	61.6977
TCONS_00001372	0	0	0.0673084	0	0	0	0	0	0	0.30311	0	0	0	0	0	0.0745342
TCONS_00001374	0	0	0	0.0708055	0	0	0	0.336996	0.329157	0.456016	0	0.209305	0	0.452702	0	0
TCONS_00001375	1.7053	1.09278	16.0897	14.7924	8.89362	10.4784	12.3083	11.9878	1.36903	1.95262	1.54029	2.17981	0.456899	0.513206	2.01112	2.95489
TCONS_00001376	0	0	0.10664	0.72574	0	0	0.103704	0	0	0	0	0	0	0	0	0
TCONS_00001377	0.538526	0.185302	0.122464	0.517068	0.257809	0.108088	0.0236464	0.106999	0.0793319	0.113893	0.76534	0.424874	0.497579	1.03568	0.333011	0.816452
TCONS_00001378	0.268013	0.0871582	0.575918	0.194649	0.606138	0.177972	0.355802	0.150986	0.0746475	0	0.235777	0.0587817	0.0390028	0.0512896	0.156605	0.1024
TCONS_00001379	0	0	0.057618	0.0799882	0	0	0	0	0	0	0.031138	0	0	0	0.565877	0.383116
TCONS_00001380	0	0.417515	0.830929	0.42335	0.14611	0.363945	0.321773	0.241024	0.177806	0.754971	0.299306	0.618476	0.374498	1.46676	0.125548	0.368402
TCONS_00001381	0.323173	0.218673	0.115541	0.162968	0.0506539	0.042545	0.130078	0.0631374	0.374813	0	0.176282	0.354016	0.0978298	0.60087	0.101817	0.0642182
TCONS_00001382	0.440337	0.148482	0.0523471	0.128838	0.0344418	0.0577287	0.252728	0.0285791	0	0.243105	0.296167	0.133499	0.0443062	0.582226	0.0790812	0.0290786
TCONS_00001383	1.19841	0.169816	0	0.123961	0	0	0	0	0	0	0.0981126	0.182622	0	0	0	0
TCONS_00001384	0.138028	0.176435	0.053319	0.0749734	0	0.0293968	0.0257431	0.0582158	0	0	0.20112	0.231143	0.18051	0.177887	0.0805495	0.088852
TCONS_00001385	0.272831	0.419131	0.293187	0.104177	0.192867	0	0	0	0.239159	0	0.0785711	0.450755	0.125243	0	0.0554122	0.0816975
TCONS_00001386	0	0.0724016	0	0	0	0	0	0	0	0	0.0412177	0.0533335	0.134349	0.400927	1.67278e-05	0
TCONS_00001387	0.0551496	0	0	0	0	0.0465548	0	0	0	0	0	0	0	0.102123	0.0639554	0.0470139
TCONS_00001388	2.49801	1.22532	3.69491	3.0432	2.12808	1.61334	2.94308	1.49819	3.98216	2.07199	2.93122	1.88132	3.61833	1.70203	1.60387	1.6109
TCONS_00001389	0.0629437	0.552763	0.328755	0.414346	0.0864254	0.145785	0.189817	0.504082	0	0	0.339903	0.595966	1.59988	0.32534	0.148919	0.0731416
TCONS_00001390	0	0	0	0.76053	0	0.363091	0	0	0	1.46606	0.24333	0	0	0	0	0
TCONS_00001391	0	0	0.201045	0.754335	0.399131	1.08913	1.46558	2.28267	0	0	0	0	0	0	0	0
TCONS_00001392	0	0.0441658	0	0	0	0	0.154812	0	8.24019e-07	0	0.366257	0.371513	0.125298	0.0835401	0	0.000170751
TCONS_00001393	4.04236e-06	0.0191669	1.10548	1.49541	0.268758	0.747123	0.220716	0.248277	0	0	0	0.150609	0.20092	1.27073e-05	0	0.0448463
TCONS_00001394	0.392943	0.320117	1.92321	1.88895	1.86107	1.71928	2.29643	2.11989	0.0494997	0	2.20659	2.50729	0.0870682	0.0862646	0.287796	0.338977
TCONS_00001395	0.925445	0.648959	1.5004	1.24297	0	0.00129568	1.24598	0.873906	0.118429	0.0874579	0.899506	0.565231	0.838033	0.425603	0.976755	1.13209
TCONS_00001396	0.000419118	0	0.521158	0	0.393115	0.414236	0	0.000402969	0.0054367	0.00103683	0	0	0.000389486	0.000196058	0	0
TCONS_00001397	0.813455	1.61996	4.65378	3.28637	1.81206	1.17841	0.976275	1.56906	0.0521603	0	2.44057	2.93409	1.91483	1.10865	3.57018	4.55213
TCONS_00001398	4.50106e-05	4.18986e-05	4.49699e-05	4.5386e-05	4.16479e-05	4.46869e-05	4.30284e-05	4.44461e-05	4.35167e-05	4.40927e-05	7.66169e-05	0.132903	3.99197e-05	4.60373e-05	4.42828e-05	4.33134e-05
TCONS_00001399	0.804528	0	0.306925	0.255258	0.0809911	0	0.0594596	0	0	0	0.365041	0	0	0.135223	0.463758	0.544055
TCONS_00001400	0.276363	0.124809	0.230766	0.267683	0.151709	0.109301	0.143104	0.0540272	1.39164	0.848439	0.248434	0.338628	0.223342	0.367688	0.522965	0.751517
TCONS_00001401	0	0	0	0	0	0	0	0.00145616	0	0	0	0	0	0	0.00145156	0.0015451
TCONS_00001402	0	0	0	0	0	0	0	0.0485242	0	0	0	0	0	0	0.139418	0.201894
TCONS_00001403	0	0	0	0	0	0	0	0	0	0	0	0.0470241	0	0	0.27628	0
TCONS_00001404	1.40168e-05	0	0	0	0	0	0	0	0	0	0	0	0	0	0	1.39744e-05
TCONS_00001405	0.0996561	0	0	0	0	0	0	0	0	0	0	0	0	0	0	0.0425397
TCONS_00001406	0	0	0	0	0	0	0	0	0	0	0	0	0	0	0	0
TCONS_00001407	0	0	0	0	0.0612012	0	0	1.11258	0	0	0	0	0	0	0	0
TCONS_00001408	0	0	0	0	0	0	0	1.04424	0	0	0.0246461	0	0	0	0	0
TCONS_00001409	0	0	0	0	0	0	0	0.861044	0	0	0	0	0	0	0	0
TCONS_00001410	0	0	0	0	0	0	0	0.725652	0	0	0	0	0	0	0	0
TCONS_00001411	0	0	0	0	0	0	0	0.804114	0	0	0	0	0	0	0	0
TCONS_00001412	0	0	0	0	0	0	0	0.458416	0	0	0	0	0	0	0	0
TCONS_00001413	0	0	0	0	0	0	0	0.771045	0	0	0	0	0	0	0	0
TCONS_00001414	0	0	0	0	0	0	0	0	0	0	0	0	0	0	0	0
TCONS_00001415	0	0	0	0	0	0	0	0	0	0	0	0	0	0	0	0
TCONS_00001416	0	0	0	0	0	0	0	0	0	0	0	0	0	0	0	0
TCONS_00001417	1.9093	2.02553	0.379769	0.569821	0.501138	0.415051	0.12264	0.412669	0.40539	0.857585	1.84811	1.02649	0.855442	1.39356	0.334735	1.05168
TCONS_00001418	0	0	0	0	0	0	0	0	0	0	0	0	0	0	0	0
TCONS_00001419	21.9636	35.1365	7.7959	9.01913	21.4626	33.291	39.1839	21.4836	1766.46	3118.88	28.971	23.807	14.7274	30.1546	46.9323	13.6694
TCONS_00001420	3.48696	4.82796	3.09537	2.74014	2.01573	1.07369	1.94711	2.33948	0.217983	0	3.97514	3.95545	1.53682	0.546485	2.4722	4.36089
TCONS_00001421	0.285359	0.000135788	0.195056	0.131617	0.279815	1.1806	0.675598	0.109137	6.56189e-05	0.000106663	0.0894777	0.149207	0	0.000105086	0.0638942	0.195021
TCONS_00001422	2.08501	0.0951686	0.0971492	7.11082e-05	2.88998e-05	7.02023e-05	9.62964e-05	0.0430526	2.47405	1.39264	0	0	0.0018585	0.93636	0	0
TCONS_00001423	0.000289015	0.000311652	0.662197	0.310586	0.00021387	0.000285062	0.000173701	2.58862	0.000287176	0.000285019	0.000300498	0.000346555	0.000296192	0.000307164	0.000321167	0.000296957
TCONS_00001424	0.024153	0.00329918	6.51481	5.05992	5.72817	4.77235	5.29217	2.55807	0.0431973	0.0177423	0.00584263	0.00160215	0.0093895	0.00395722	0.00255393	0.00818382
TCONS_00001425	11.8057	5.354	3.44354	2.86556	2.59874	2.8622	3.77422	2.6983	1.4263	1.98318	3.90824	3.93279	4.66011	4.85843	4.7936	5.3103
TCONS_00001426	1.94816	6.50664	3.30975	3.10928	1.91434	0.291772	2.1842	3.52463	0	0	5.95892	6.64128	8.13238	2.48667	4.57987	9.50202
TCONS_00001427	0	0	0	0.10504	0.484556	0.375984	0	0	0	0	0	0	0	0	0	0
TCONS_00001428	0	0	0	0	0	0	0	0	0	0	0	0	0	0	0	0
TCONS_00001429	0	0.00165772	0	0	0	0.00097111	0.00111345	0	0	0	0	0	0	0	0.00131866	0
TCONS_00001430	1.04938	0.737365	0.865859	1.70535	0.653886	0.285676	0.280246	0.343043	0	0	1.91205	1.73213	4.06178	0.752614	0.155246	0.375732
TCONS_00001431	3.2756	0.252519	1.76773	0.811557	1.54616	0.278616	0	0.723512	0	0	5.48418	3.99215	7.68295	0.507984	0	0.100798
TCONS_00001432	1.73289	0.849104	0	0	0	0	1.64614e-05	0	0	0	0.83715	0.663073	0.38177	0	0.111501	0
TCONS_00001433	1.929	0.705883	0.0293413	0.00265442	0.000387174	0.413609	0.417025	0.96648	8.14544e-06	8.21861e-06	1.54108	0.0749912	3.1943	4.09207	0.326011	0.210007
TCONS_00001434	0	2.99227	0.755298	1.18862	0.209185	0.355536	0.430177	0	0	0	0	0.469511	1.13634	0.0693863	0.078891	0
TCONS_00001435	1.9967	0.940301	1.98835	1.38557	1.28581	1.12667	0.449263	0.00235002	0.0785553	0.113771	3.84197	3.25782	3.52152	3.34928	2.45975e-05	0.0594151
TCONS_00001436	0.148101	0.0145554	0.0230393	0.0272117	0.11101	0.0680617	0.0296129	0.0420298	0	0	0.359395	0.271146	0.143145	0.120204	0.0580039	0.0256344
TCONS_00001437	0	0	0	0	0.243426	0.198055	0.15622	0.370179	0.256495	0.395768	0.0703052	0.186128	0	0	0.0429502	0
TCONS_00001438	0	0	0	0	0.0648085	0	0	0.0532403	0	0	0	0	0	0	0.0557179	0
TCONS_00001439	0	0.0106237	1.25481	0.928127	1.70991	1.0064	1.74429	1.97779	3.05456e-05	2.97367e-05	0.172233	0.155191	0	0.0280239	0.306359	0.58611
TCONS_00001440	0	4.97107e-05	0	0	0.000589126	0	0	0	0	0	0	0	0	0	0	0
TCONS_00001441	0.163495	0.0302842	0	0	0	0.0865221	0	0	0.0952554	0.0278163	0	0	0.00967522	0	0	0
TCONS_00001442	0	0	0.0459851	0	0	0	0.273807	0	0	0	0	0	0	0	0	0
TCONS_00001443	0	0	0	0	0	0	0	0	0	0	0.0206787	0	0	0	0.0285078	0
TCONS_00001444	0	0	0	0	0	0	0	0	0	0	0	0	0	0	0	0
TCONS_00001445	0	0	0	0	0	0	0	0	0	0	0	0	0	0	0	0
TCONS_00001446	0	0	0	0	0	0.0465466	0	0.0523167	0	0	0	0	0	0	0	0
TCONS_00001447	0	0.110486	0.184901	0.0361553	0	0	0	0	0	0	0	0	0	0	0	0
TCONS_00001448	0	0	0	0	0.23057	0	0	0	0	0	0	0	0	0	0	0
TCONS_00001449	0	0	0	0.380534	0.0510029	0.250648	0	0.612738	0	0	0	0.123853	0	0	0.043001	0
TCONS_00001450	0	0	0.682557	0	0.000423649	0.441595	0	1.18247	0	0	0.0249489	0.339939	0.0467843	0.047061	0.173184	0.289026
TCONS_00001451	0	0	0	0	0	0	0	0	0	0	0	0	0	0	0	0
TCONS_00001452	0	0	0	0	0	0	0.0803957	0	0	0	0	0	0	0	0	0
TCONS_00001453	0.258877	0.548403	3.29279	2.07578	3.04124	1.76274	1.63541	8.68604	0.168331	0.73955	0.631606	1.28062	0	0.340988	0.921656	1.07719
TCONS_00001454	0.11263	0.0619012	0.358637	0	0.141682	0.118381	0	0.065908	0	0	0	0.514533	0.157852	0	0.791779	1.56713
TCONS_00001455	0	0	0	0	0	0	0	0	0	0	0.379598	0	0	0	0	0
TCONS_00001456	0.205992	0.0726115	0	0.272523	0	0	0.280374	0.166917	0	0	0.275002	0.467073	0.139244	0	1.18409	0.501216
TCONS_00001457	0	0	0	0	0	0	0	0	0	0	0	0	0	0	0	0
TCONS_00001458	0	0.0195127	0	0.0381368	0.281259	0.112969	0.851927	0	0	0	0	0	0	0	0	0
TCONS_00001459	0	0	0	0.301303	0	0.660443	1.00051	0.201461	0	0	0.109541	0	0	0	0.152574	0
TCONS_00001460	0	0	0.487889	0	0.587362	0	0	0.283257	0	0	4.01991e-06	0	0	0	0	0
TCONS_00001461	0	0	0	0.0315854	0.117993	0.123755	0.497814	0	0.0726721	0	0	0	0	0	0	0
TCONS_00001462	0	0.203307	0	0	0.285528	0.786075	0.908478	0.312927	0	0	0	0	0	0	0	0
TCONS_00001463	0	0	0	0	0	0	1.4542	0	0	0	0	0	0	0	0	0
TCONS_00001464	0	0.0352076	0	0.0261003	0	0.0410099	0.468524	0.121967	0	0	0.0603384	0	0	0	0	0
TCONS_00001465	0.0913634	0.0192186	0.0507162	0.10053	0.27996	0.1123	0.801971	0.0776915	0	0	0	0	0	0	0.0306445	0.0112835
TCONS_00001466	0	0	0.165794	0.0833633	0.373934	0.339765	1.05177	0.0258702	0	0	0	0	0	0	0.0178904	0
TCONS_00001467	0.0925958	0	0.071308	0.324657	0.939012	0.274601	1.99845	0.194413	0	0	0	0	0	0.0791026	0.0538656	0.0395813
TCONS_00001468	0	0	0.0458956	0.0540346	0.0402298	0.0676649	0.457487	0.0501852	0	0	0	0	0	0	0	0
TCONS_00001469	0	0	0.0196338	0.0139013	0.0903156	0.206522	0.45433	0.0429687	0	0	0	0	0	0	0	0
TCONS_00001470	0	0	0.527172	0.582654	0.405203	0.241191	0.12746	0.0478574	0	0	0	0	0	0	0	0
TCONS_00001471	0	0	0.763095	1.258	1.01745	0.405963	0.559147	0.609788	0	0	0	0	0	0	0	0
TCONS_00001472	0	0	2.38442	2.6612	2.87002	2.50183	2.33464	1.16604	0	0	0.00432267	8.51195e-08	0	0.00769636	8.34105e-08	9.52264e-08
TCONS_00001473	0.0462542	0	2.88255	1.82805	2.57398	2.23943	2.09504	2.32729	0	0	0.00213478	0.00307081	0	0	0.00906295	0.013353
TCONS_00001474	0	0	0.231353	0.385363	0.0829965	0.0696705	0.0608968	0.252787	0	0	0	0	0	0	0	0
TCONS_00001475	0	0	0.520891	0.482749	0.299657	0.125963	0.172741	0.124579	0	0	0	0	0	0	0	0
TCONS_00001476	0	0	0.490093	0.358238	0.276212	0.270812	0.354645	0.0956688	0	0	0	0	0	0.117091	0	0
TCONS_00001477	7.76474	5.25019	6.50192	6.89141	3.74385	2.38732	2.97451	1.32509	4.48093	6.61978	5.49802	4.91233	9.79207	12.4186	11.41	11.0201
TCONS_00001478	3.60239	4.42662	0.289178	0.160964	0.187616	0.756627	0	1.5667	8.99783	10.0749	0.446804	0.982689	4.02237	6.82443	0.869573	1.14882
TCONS_00001479	23.8859	16.6817	32.0937	27.4559	28.3125	23.8142	21.8455	23.8111	34.6549	24.5154	9.30665	7.41783	119.786	130.29	14.6915	17.7764
TCONS_00001480	0.266189	0	0	0	0.238322	0.60269	0	0	11.3739	54.7104	0	0	0.260529	0.428608	0.733176	0
TCONS_00001481	0.417946	0.162874	5.14292	4.63483	2.52394	2.23084	2.7033	0.974227	0.279805	0.839355	0.359777	0.238727	4.97125	3.87147	0.639661	0.710241
TCONS_00001482	0	0.330031	1.18805	1.51851	1.43291	1.14579	0.433786	2.66965	0	0	2.27488e-05	0	0.00022891	0.742136	9.86115e-06	3.26377e-05
TCONS_00001483	4.48821	2.47642	3.34718	2.17462	2.09048	0.568278	2.59552	2.04935	0	0	2.83166	3.20787	2.15012	0.000182845	0.331416	1.57587
TCONS_00001484	0.66247	0.692863	1.48162	1.73717	2.62868	2.22124	2.67383	1.66595	0	0	0.932923	0.828797	1.55853	0.71101	0.191466	0.256499
TCONS_00001485	0	0.0733498	0	0.161213	0	0	0	0	0	0	0	0	0	0	0	0
TCONS_00001486	1.71106	0.592528	10.6803	5.00155	2.85765	2.84844	6.36104	1.61018	1.73277	0.688212	2.27055	1.22264	2.15174	0.862075	2.60094	3.27535
TCONS_00001487	0	0.0541215	0.0572585	0.020113	0	0	0	0.0312513	0.0926166	0	0	0.0437887	0	0	0.0432509	0.0636012
TCONS_00001488	0.465577	1.35809	0	0	0	0	0	0.640024	0.424891	1.76394	0	1.10859	0	0	0.0216024	0.466329
TCONS_00001489	0.361796	0.33404	3.59837	3.91523	0.846808	0.240873	0.557122	0.65809	0.191176	0.340998	0.799444	0.707134	1.53295	0.466885	1.13192	1.04028
TCONS_00001490	0.00270616	0.000185194	0	0	0.0931008	0.544364	8.43237e-05	0.808671	9.55052e-05	0	9.06179e-05	0.000111544	1.37235	0.6631	3.60656e-05	0.000493203
TCONS_00001491	4.37433	2.42753	8.53713	6.94009	4.22225	4.70541	4.66106	7.77029	1.24921	0.669644	2.32881	1.84465	8.90144	7.62279	2.13134	2.71633
TCONS_00001492	0	0.0850237	0.856262	0.786096	0.178162	0.3463	0.523068	0.196348	0.14509	0	0.145958	0	0.07621	0.0997242	0.3064	0.299958
TCONS_00001493	0	0	0.530225	0.91926	0.164232	0	0.210909	0	0	0.432889	0.0336279	0.0476839	0	0	0.164919	0.138551
TCONS_00001494	0.0608889	0	1.07421	1.07464	0	0.102499	0.0903604	0.254303	0	0	0.100858	0.0474752	0	0.103302	0.282258	0.207214
TCONS_00001495	0.138788	0.0500462	0.424845	0.258513	0.140047	0.407279	0.359812	0.231131	1.02342	0.725003	0.31556	0.0539224	1.16695	1.28977	0	0.0588732
TCONS_00001496	0	0	0	0	0	0	0	0	0	0	0	0	0	0	0	0
TCONS_00001497	0	0	0.00885863	0.0690212	0	0	0.00854052	0	0	0	0.00476561	0.00453194	0	0	0	0
TCONS_00001498	0	0	0	0	0	0	0	0	0	0	0	0	0	0	0	0
TCONS_00001499	0	0	0	0	0	0.0825195	0	0	0	0	0	0	0	0	0	0
TCONS_00001500	3.64682	5.69986	0.534084	0.754854	0.764136	3.37424e-06	1.57256	0	6.58221	3.24361	3.28551	5.70909	7.22608	1.36116	11.4439	7.51321
TCONS_00001501	0.132921	4.96452	8.14252	1.82713	1.72683	0.67736	1.33161	3.27073	0	0	4.47739	2.64227	0.000321523	7.33489	0.0011767	8.18544
TCONS_00001502	1.10554	4.40018	3.68193	4.36784	2.54379	2.54837	3.08625	4.80653	0	0	3.80805	3.59252	4.09547	1.46577	5.81722	5.64512
TCONS_00001503	0	0	0	0	0	0	0	0	0	0	0	0	0	0	0	0
TCONS_00001504	0.079603	4.40035e-06	5.67273	6.71805	2.11516	2.54444	5.75885	2.53829	0	0	3.75831e-06	4.43472e-06	1.63503e-05	1.58473e-05	1.00808e-05	3.2098e-06
TCONS_00001505	0	0	5.90222	7.43706	0.0637578	0.162204	2.56681	3.5361	0	0	0	0	0.226114	0.743531	0.0840565	0.197814
TCONS_00001506	0	0.133427	0	0	0.000617317	0	1.12793	0.000542795	0	0	0.0304262	0.0431789	0	0	0	0.000108247
TCONS_00001507	0.122538	0.101787	39.2913	35.3164	8.167	10.3997	23.9183	6.78943	0.0998994	0.0722828	0.0453936	0.0353286	0.416013	0.617595	0.0579384	0.0597539
TCONS_00001508	0	0	0.430783	0.541464	0	0	0.333269	0.0469337	0	0	0	0	0	0	0	0
TCONS_00001509	0	0	1.11056	0.542427	0.172437	0	0	0	0	0	0	0	0	0	0	0
TCONS_00001510	0	0	1.42832	1.25471	0.0866128	0.188761	0.344154	0.108265	0	0	0	0	0	0	0	0
TCONS_00001511	0	0	0.920482	0.862074	0.1106	0	0.0812172	0	0	0	0	0	0	0.183221	0	0
TCONS_00001512	0	0	0.502006	0.450489	0.098956	0.111206	0.0564618	0.0732567	0	0	0	0	0	0.0187046	0	0
TCONS_00001513	0	0	0.645442	0.380336	0.196347	0.0544416	0.0960829	0.0540465	0	0	0	0	0	0	0	0
TCONS_00001514	0	0	2.23373	0.425625	0	0	0.311388	0	0	0	0	0	0	0	0	0
TCONS_00001515	0.0417032	0	0.937861	0.719359	0.212622	0.0536281	0.374389	0.159114	0	0	0	0	0.0821615	0	0	0
TCONS_00001516	0	0	0.578805	1.16208	0.200269	0.134741	0.352635	0.0999329	0	0	0	0	0	0	0	0.0169371
TCONS_00001517	0	0.199226	0	0.243788	0	0.077043	0	0.153325	0	0.951655	0.15284	0.250213	1.0733	1.39651	0.0533541	0.0781783
TCONS_00001518	0	0	0	0	0	0	0	0	0	0	0	0	0	0	0	0
TCONS_00001519	0	0	0.0290379	0	0	0	0	0	0	0	0	0	0	0	0	0
TCONS_00001520	0	0	0	0.0634219	0	0	0	0.0985893	0	0	0	0	0	0	0.045492	0
TCONS_00001521	0	0	0.00485929	0.010343	0	0.0107738	0.0608807	0.218151	0	0	0	0	0	0.010874	0.0623914	0.108157
TCONS_00001522	0	0	0	0.108251	0	0.141459	0.024767	0	0	0	0	0	0.347383	0.456548	0	0
TCONS_00001523	0	0	0	0	0	0	0	0	0	0	0	0	0	0	0	0
TCONS_00001524	0	0	0	0	0	0	0	0	0	0	0	0	0	0	0	0
TCONS_00001525	0	0	1.74657e-05	0	0.119457	5.58437e-06	0.0615747	0	0.453113	6.91469e-05	0	0.0242755	0.253532	0	0	0.11554
TCONS_00001526	1.5538e-05	0	0.00355668	0.131685	0.115221	6.22866e-06	0.271993	0.000491147	1.77798e-05	0	1.48579	0.806173	0.233794	0.00951659	1.41431	3.33911
TCONS_00001527	0	0	0	0	0	0	0	0	8.41455e-05	0	0	0	0	0	0	0
TCONS_00001528	0	0	7.15533e-06	8.45713e-05	0	0	1.1126e-05	0	0	0	0	4.9324e-05	0	0	0	8.33907e-05
TCONS_00001529	0.474208	0.511518	0.111322	0.086029	0	0.291941	0	0	0	0	0.973116	1.30348	0	0.522259	4.85526	1.75057
TCONS_00001530	0	0	1.2603e-06	1.07785e-05	0	0	0	0	0	0	0	0.17956	0	0	0.265	0.388702
TCONS_00001531	0	0	0	0	0.035922	0	0	5.16897e-06	0	0	0	0.00521342	0.0211461	0	0	0.00514858
TCONS_00001532	0	0.0016848	0	0	0.216961	0	0	0.125107	0	0	0.208003	0.292702	0.0881293	0.00115456	0.488579	0.282548
TCONS_00001533	0	0.048114	0	0	0	0	0	0	0	0	0	0	0	0.458493	0	0
TCONS_00001534	0	1.79354e-05	0	4.71292e-06	0.0530949	0.154122	0.0788289	0.212466	0	0.962671	0.000396909	0	0.00196045	0	0	0
TCONS_00001535	0	0.139937	0.288306	0	0	0.200582	0.130425	1.02229	0	0	0.399413	0.132878	0	0	0.206523	0.110559
TCONS_00001536	12.0678	8.76769	7.03141	6.08032	6.09269	4.81444	4.78716	7.56859	1.14261	0	11.349	13.6439	11.9338	9.08833	10.1954	12.0553
TCONS_00001537	0	0.0503986	0	0	0	0	0.0255519	0	0	0	0.0141021	0.0136859	0	0	0.0402045	0.0294414
TCONS_00001538	0.0336535	0.000332239	0	0	0	0	0.00035019	0	0	0	0.000347479	0	0	0	0.000325602	0.000359414
TCONS_00001539	2.76231	2.52453	0.117099	0.175436	0.250699	0.466425	0.572601	0.175721	9.55275	7.14828	3.48191	3.87474	1.82287	1.19392	2.04069	2.50511
TCONS_00001540	0	0	0.330951	0	0	0.47229	0	0	0	0	0	0	0	0	0	0
TCONS_00001541	5.68976	5.50022	8.82879	7.17181	9.25459	5.2351	7.14362	9.36487	9.46953	6.49054	5.03494	6.2752	51.5091	63.974	7.77215	9.6682
TCONS_00001542	0	0	1.25092	1.69417	0.000835437	1.227	1.86482	0.0181571	0.0231972	0	0.234645	0	0	0	0.308359	0.550484
TCONS_00001543	0	0.212188	1.36232	1.80693	1.17806	0.913176	1.56595	0.0860194	0	0	0	0.100949	0.23068	1.06166	0.392805	0
TCONS_00001544	0.15803	0	0	0	0	0	0	0	0	0	0.328048	0.121417	0	0	0.319086	0
TCONS_00001545	0	0.426096	1.17663	0.573578	0.794987	0.958174	0.364289	0.844304	0	1.41069	0.334294	0.586785	3.61204	2.56885	0.452237	0.51208
TCONS_00001546	0	0.000480642	0.177542	0	1.00908	0.458922	0.000542686	0	2.40062	0.000938882	0	0	1.35052	0.90573	0.0881463	0
TCONS_00001547	0	0	0.0384072	0.208002	0	0	0.0678191	0	0	0	0	0.00456687	0.0708625	0	0	0.0352212
TCONS_00001548	0.587144	0	0	0	0	0	0	0.478838	0	0	0.116767	0.202095	0.352943	0	0.0366489	0.424077
TCONS_00001549	0.062051	0.0511685	0.924336	0.377404	0.256612	0.131307	0	1.25461	0	0	0.201473	0.129307	0.129177	0.164063	0.0743282	0.431901
TCONS_00001550	0.831419	0.466089	1.0944	0.864586	3.26724	3.0284	1.77012	0.167242	1.76992	1.90369	2.33562	1.75376	0.194279	0.351981	5.33867	4.40573
TCONS_00001551	0.831419	0.466089	1.0944	0.864586	3.26724	3.0284	1.77012	0.167242	1.76992	1.90369	2.33562	1.75376	0.194279	0.351981	5.33867	4.40573
TCONS_00001552	0.831419	0.466089	1.0944	0.864586	3.26724	3.0284	1.77012	0.167242	1.76992	1.90369	2.33562	1.75376	0.194279	0.351981	5.33867	4.40573
TCONS_00001553	0	0	0	0	0	0.0959148	0	5.37111e-06	0	0	0	0	5.71251e-06	0	0	0
TCONS_00001554	0	0.282352	0.123238	0.499483	0.314913	0.000446142	0.160128	0.618478	0.167929	0.0880355	0.000994859	0.0880143	0.299863	0.285252	0.024312	0.0747011
TCONS_00001555	0.170207	0.0655059	0.301489	0.140119	0.541437	0.755224	0.463212	0.751701	0	0	0.0244833	0	0	0.334333	1.58755e-06	0.0224265
TCONS_00001556	0.672374	0.0324684	0.0577901	0.305897	0	0.492763	0.426098	0.35832	0.630912	2.08616	0.0989786	0.297419	0	0.403332	0	0.179611
TCONS_00001557	0	0	0	0	0	0	0	0	3.93372e-05	3.94327e-05	0	3.62963e-05	5.84108e-06	0	0	0
TCONS_00001558	0	0	0	0	0.068757	0.129747	0	0	0	0	0.0657387	0	0	0	0	0
TCONS_00001559	0	0	0	0	0	0	0	0	0	0	0	0	0	0	0	1.79953e-06
TCONS_00001560	0.000196554	0.000197152	1.66946e-05	2.72942e-05	3.1021e-05	0.000116815	6.57756e-05	0.000105516	0	0	9.95152e-05	0	0	0.000203544	0	0.000194904
TCONS_00001561	0	0	0.107718	0.573019	0.744042	1.63157	0.447391	0.796185	0	0	0.027499	0	0	0	0	0
TCONS_00001562	0.302784	0.424575	1.81315	1.52888	0.695925	1.0612	1.37133	1.60064	0.117702	0	0.24023	0.0236164	0.29208	0.141184	0.300176	0.0925428
TCONS_00001563	1.84244	1.53633	5.01263	5.4887	6.00039	8.12761	2.32159	5.78521	0	0	0.259568	0.340492	4.856	2.14575	0.159173	0.27578
TCONS_00001564	0	0	0	0	0.102982	0	0	0	0	0.055906	1.21494e-05	0	0	0	0	0
TCONS_00001565	0	0.338578	0.235194	0.168221	0.156513	0.130684	0	0	8.02683e-06	0	0.0640179	0.162997	0.400156	0.528317	0.266347	0
TCONS_00001566	4.12901	1.6924	14.6741	10.3695	24.3064	35.155	10.5084	13.5112	0.402409	1.44753	0.436013	2.92962e-05	2.98592	5.67098	0.433099	0.43835
TCONS_00001567	0	0	0	0	0	0	0	0	5.19705	3.21379	0	0	0.508039	0	0	0
TCONS_00001568	0.118286	0	0.0324716	0	0.00100586	0.0652527	0.0200706	0	0.161344	0	0.488054	0.629169	0.00787355	0	1.23732	2.49647
TCONS_00001569	0.314554	0.230813	3.15611e-05	0.0415671	0.196147	0.19764	0.129788	0.00876267	0	0.0690122	1.17879	0.9572	0.157985	0.00659998	6.99886	8.01928
TCONS_00001570	0	0.242261	0	0.0371822	0.124274	0	0.0141126	0.0866563	0.02252	0.272645	1.07329	1.31665	0	0.13617	4.05077	5.59208
TCONS_00001571	0	0.103831	1.60267e-06	1.92487e-06	0	0	0	0	0	0.000251888	0	0	0	0	0	0
TCONS_00001572	0.394235	0	0.00672096	0	0	0	0	0.233258	2.60936	3.72691	0	0	0.156688	0.262718	0	0
TCONS_00001573	6.95912e-05	0.331904	0	0.000214292	0.112598	0.102877	0.297798	0.0541839	0.32778	0.0791232	0.265191	0.302487	0.0634973	0	2.87343	1.40494
TCONS_00001574	0	0	0	0	0	0.144235	0	3.12185e-06	7.99241e-05	0	0	0	0	0	0.0289368	0
TCONS_00001575	0.133086	0.00510324	0.0298639	0.0355027	0	3.78441e-05	1.57985e-05	5.20811e-05	0	0.162585	1.81562	1.53344	0.100307	0	7.10458	10.2738
TCONS_00001576	0.234529	0	0	0.0160596	0.280068	0.335139	0	0.00601769	0.892687	0.385717	0.254878	0	0	0.144048	0.206069	0
TCONS_00001577	0	0	0	0	0	0	0.0345955	0	0	0	0.019305	0.00915705	0	0	0.379149	0.219235
TCONS_00001578	0	0	0	0	0	0.0132447	0	0	0	0	0.0450827	0.0367171	0	0	0.216952	0.346108
TCONS_00001579	0	0.0210948	0	0	0.0293363	0.024616	0	0.0730863	0.144553	0	0.0840821	0.102437	0	0	0.185286	0.173481
TCONS_00001580	0.418401	0.409757	0.838558	0.548772	9.66525	9.23885	5.92925	2.38219	0.0625334	4.66721e-06	0.568842	0.295788	0.0774873	0.33686	1.20805	1.48847
TCONS_00001581	0.000591676	4.83785e-05	0	2.32859e-05	0.166052	0	0.000317997	0.296555	0	0.26092	0	2.37311e-05	0.132807	1.98548e-05	0.300876	0.298608
TCONS_00001582	0.0505293	0	0.0558313	0.0387828	0	0.168115	0	0	6.29889e-06	0	0	0.043531	6.26071e-06	0	0	0.212762
TCONS_00001583	0.0353191	0	0.14999	0.20991	7.56448	6.0624	4.67379	2.10255	0	0	0	0.0393999	0.0421139	0.0927972	0.316775	0.0800926
TCONS_00001584	0.249985	0.219885	0.096819	0.0819327	0.127339	0.0641702	0.112116	0.0423247	0	0	0.104272	0.0494411	0.852561	0.388407	0.014626	0.107624
TCONS_00001585	0.264666	0	0.10136	0.176394	0.0668131	0.055558	0.0490433	0	0	0	0.383192	0.0772215	0	0	0	0.0561951
TCONS_00001586	2.03187	1.22756	2.34503	2.40971	3.60188	2.87249	3.82289	3.01356	1.25101	0.251527	1.16159	1.15961	4.04564	8.55256	1.51082	1.74511
TCONS_00001587	0	0.0309599	0	0	0	0	0	0.0103232	0	0	0	0.0278085	0.111511	0	0	0.246573
TCONS_00001588	0	0	0.116003	0.0750006	0	0	0.0653236	0.248058	0.274103	0.480539	0.0756855	0	0.0814448	0	0.125983	0.154788
TCONS_00001589	0	0	0	0	0	0	0	0.00352992	0	0	0	0	0	0	0.000179926	0
TCONS_00001590	0	0.128131	0.0750336	0.144624	0	0	0	0	0	0	0.196727	0.0330327	0.0901975	0.179412	0.271448	0
TCONS_00001591	0	0	0	0	0	0	0	0	0	0	0	0	0	0	0	3.07267e-05
TCONS_00001592	0	5.53192e-05	0.198028	0.15871	0.0858619	0.335811	0.11236	0	0	0	0.0344395	0.340285	9.10321e-05	0.465593	0.281004	0.343967
TCONS_00001593	0	0	0.00589718	0.00600753	0.00632926	0.00598888	0.00600622	0	0.00595823	0.00594242	0.00613856	0	0.106369	0	2.8448e-05	0
TCONS_00001594	0	0	0.471389	0.315522	0.367802	0.267553	0.181056	0	0.63318	1.11669	0.118955	0	0	0.753565	0.000134576	0
TCONS_00001595	7.09309	13.7666	4.75956	6.18937	2.81341	3.40023	4.22004	4.62371	0.270389	0	10.5715	10.8016	12.8284	4.60144	4.35254	4.35818
TCONS_00001596	0.506132	0.726102	0.192885	0	0	0.421508	0.124589	0.139712	0.617545	0	0.104305	0.651586	0.325843	0.707598	0.242876	0.0712144
TCONS_00001597	3.61004	6.48491	2.69709	3.51562	1.74235	1.47192	1.74268	1.76145	0	0	3.76122	6.38872	5.14218	1.98163	1.64	2.41745
TCONS_00001598	0	0	0	0	0	0	0	0	0.177028	0.250904	0	0	0	0	0	0
TCONS_00001599	0	0	0	0.315597	0	0	0	0	0	0	0	0	0	0	0	0
TCONS_00001600	0.00872367	0.00871966	0.00918577	0.00842486	0.0080512	0.00815558	0.00824903	0.00828469	0.00673374	0	0.0100012	1.86103	0.00205507	0.00829709	0.00826497	0.00827212
TCONS_00001601	0.00077295	0.000630713	0.000888313	0.000800546	0.000997197	0.000948475	0.000891833	0.00086831	0.00180534	0	0.697342	0.00402389	0.000463975	0.00087157	0.000884365	0.000884994
TCONS_00001602	0	0	0	0	0	0	0	0.208861	0	0	0.102583	0.391167	0	0.42722	0	0
TCONS_00001603	0	0	0	0	0	0	0	0	0	0.37121	0	0	0	0	0	0
TCONS_00001604	14.0573	2.94802	10.9625	6.63471	6.90027	6.81834	8.04798	4.95696	11.3483	12.6703	8.38985	3.7641	10.587	11.7596	4.93762	7.34454
TCONS_00001605	3.02312e-06	0.0678552	0	0.0214737	6.53612e-06	5.00849e-06	0.0850645	0.0196438	0.0670542	0.0384627	0.157003	0.115801	0	0	0	0
TCONS_00001606	0	0.168605	0	0	0	0	0	0	0.505031	6.72654	0	0.102082	0	0.330985	0.0793053	0.274452
TCONS_00001607	0	0.450104	0	0	0	0	0	0	0.619413	0	0	0.0385976	0	0	0	0
TCONS_00001608	0.918421	0.605314	0	0.162485	0	0	0	0	4.71083	8.65507	0.663634	0.288514	0	0	0	0.00580644
TCONS_00001609	0.0959347	0.0265616	0.110244	0.225993	0.0425866	0.0632246	3.94116e-06	0	0.131237	0	0.285989	0.245857	0.0841495	0.0827533	0.100288	0.136425
TCONS_00001610	0.0456175	0.0416654	0.13227	4.08821e-05	0	0	0	0	0	0.102068	0.000156607	4.54559e-05	0.120222	1.4415e-05	1.14128e-05	0
TCONS_00001611	0.0455359	2.63071e-05	0.0185836	0.203583	0.0899494	0	0.0999427	0.0195347	0	0	0.123616	0.104422	0.0381268	0.0496435	0	0
TCONS_00001612	0.0300652	0	0	0	0	0	0	0	0	0	0.0125278	0	0	0.0517751	0.333761	0.284278
TCONS_00001613	0	0	0.240571	0.254405	0	0.0885669	0.0386941	0	0	0	0.0107961	0	0	0	0.0605701	0.0668509
TCONS_00001614	0	0	0.23974	0.267699	0	0	0	0.0138021	0	0	0.00679033	0	0	0	0.152485	0.0561343
TCONS_00001615	0	0.0810009	1.80696	1.64192	5.14872	5.53791	4.26588	5.27421	0.127309	0.341348	0	0.0131773	0.68492	1.92631	0.711189	0.357957
TCONS_00001616	0	1.04124e-05	0.313713	0.54164	0.0994161	0.437282	0.272824	0.393835	2.3195e-05	0	0.179169	0.0950662	0	2.20285e-05	0.443946	0.708913
TCONS_00001617	0	0.0120283	2.3399	2.30778	1.13325	0.355066	0.907932	0.263968	0.246006	0.415593	0.153612	0.52315	0.0641717	0.0253997	0.935023	2.16456
TCONS_00001618	0.0359502	0	3.31309	3.60298	2.11352	1.61939	2.75198	0.586085	0	0.036252	0.698744	0.602628	0.0930239	0	1.57921	2.85686
TCONS_00001619	0.247578	0.0553988	0.636921	0.489443	0.620395	0.671309	1.12683	0.473796	0.687476	0.109375	1.06469	0.906287	0.0590574	0.0471884	0.79293	1.55076
TCONS_00001620	0.0618401	0	0.14405	0.195297	0.457585	0.371962	0.601983	0.183837	0	0	0.264836	0.116613	0	0	0.317333	0.267035
TCONS_00001621	0	0	0	0	0	0	0	0	0	0	0	0	0	0	0	0
TCONS_00001622	0.0967054	0.343485	0.706629	0.460879	0.0989531	0.11138	0.124446	0.121775	0.0350709	0.101705	0.291232	0.315913	0.589723	0.128519	0.306131	0.331362
TCONS_00001623	0	0.085711	0	0.0474519	0	0	0.149662	0	0	0	0	0	0	0	0	0
TCONS_00001624	0	0	0	0	0.109893	0	0	0	0	0	0	0.0871407	0	0.0153895	0.340087	0.23586
TCONS_00001625	0	0	0.000122508	0	0.00135167	0	0	0.000294394	0	0	0.0589189	0	0	0.10353	0.000357776	0.0447177
TCONS_00001626	0.282905	1.73708e-05	2.4079	1.36453	0.479718	0.117411	0.149032	0.4528	0	0	0.171969	0.375381	1.74009	2.3632	0.519747	0.281263
TCONS_00001627	0.134997	0.211787	0	0.143758	0	0	0	0.104979	0	0	7.89032e-05	0	1.14446	0	0	0.28835
TCONS_00001628	0	0	0	0.212806	0	0	0	0	0	3.22248e-05	0.120011	0	0	0	7.81456e-05	0
TCONS_00001629	3.57774e-05	9.47914e-05	0	0.291708	0.69044	0.664726	0.486836	0.486701	0.110923	0.0806474	0.097652	0	0.907878	0	1.88878e-05	0.00020418
TCONS_00001630	0.276189	0.0570135	0.525353	0.182503	0.150732	0	0	0.249961	0.618028	3.8715e-06	0.175435	0.241734	6.23411e-05	0	0.208539	0.725053
TCONS_00001631	0	0	0	0.0273374	0	0.000831711	0	0.000112456	0	0	0.0316758	0.000907525	0	0	0	0
TCONS_00001632	0	0	0.457266	0.168776	0.199688	0.139294	0	0.0273267	0	0	0.0433459	0.0250007	0	0	0.0956706	0
TCONS_00001633	0.122774	2.00904e-05	0.310321	0.00993882	0.620378	0.139093	0.277568	0.0856347	0	0	1.00563	1.00119	0.0917934	0.968563	0.160049	0.198841
TCONS_00001634	0	0	0.0107572	0.0815872	0	0	0.0843912	0	0	0	0.00161012	0	0.182729	0	2.96977e-05	0
TCONS_00001635	0	6.04191e-06	0	0	0	3.31643e-05	0	0	0	0	0.0211202	0	0.432528	0	0	0
TCONS_00001636	0	0	0	0	0	0	0	0	0	0	0	0	0	0	0	0
TCONS_00001637	0	0	0	0.0704683	0	0	0.27734	0	0	0	0	0	0	0	0	0
TCONS_00001638	1.31903e-05	0.130037	0	0.27553	0.0236273	0	0	0.0175022	0	0	0.00538222	0.0425398	0.208559	0.109629	0.150392	0
TCONS_00001639	0	0	0	0	0	0	0	0	0.100359	0.0805734	0	0	0.00044357	0.156461	0	0
TCONS_00001640	0	0	0.0931479	0	0	0	0	0	0	0	0	0	0.100495	0.000133119	0	0
TCONS_00001641	0	0	0.0710163	0.233186	0	0	0	0.0274455	0	0	0	0.473534	0.316903	0	1.28733e-05	0
TCONS_00001642	0	0.000121687	0	0	0	0	0	0	0	0	0	0	0	0	0	0
TCONS_00001643	0.211956	0.0774136	0	0	0.0581047	0	0	0.0357886	0	0	0.057188	0.00348505	0	0	1.95182e-05	0.000468461
TCONS_00001644	0	0.000931048	0	0	0	0.0480706	0	0	0	0	0	0	0	0	0	0.0623356
TCONS_00001645	0	0	0.00499083	0	0	5.9418e-06	0	0	0	0	0	0	0	0.368785	0	0
TCONS_00001646	0	0	0	0	0	0	0	0	0	0	0	0	0	0	0	0
TCONS_00001647	0.0873786	0	0	0.0313575	0	0	0	0	0	0	0.0230417	0	0.0614002	0	0	0
TCONS_00001648	0	0	0	0	0	0	0	0.090128	0	0	0	0.00430934	0	0	0	0
TCONS_00001649	0	0	0.1168	0.0471769	0	9.70227e-06	0.000856108	0.000947775	0	0	0	0	0	0	0	0
TCONS_00001650	0	0.000403991	0	0	0	0.138033	0	4.61332e-05	0	4.40942e-05	0.316197	0	0.573257	0.000749889	0	0.0449612
TCONS_00001651	0.000125799	0	2.60523e-05	0.000240167	8.2752e-05	0.0970727	0	0	0	0	0	0	0	0.334086	0	0
TCONS_00001652	0.395102	0.35783	0.466748	0.220762	0.124995	0.440406	0.401315	0.170449	0.126165	0.0315884	1.11753	0.671975	2.53354	2.18547	0.494894	0.599984
TCONS_00001653	1.19229	1.02332	0	0	0.165113	0	0.277824	0	1.07102	0.179967	0.344623	0.586745	0.395738	0	1.95719	2.46143
TCONS_00001654	0	0	0	0	0.0873879	0	0	0	0	0.386594	0.155775	0.0874012	0	9.15199e-06	0	0
TCONS_00001655	0.305128	0.0634671	0.0335939	0.211953	0.292361	0.11094	0.421963	0.0732906	0.434068	0	0.137587	0.133997	0	0.0745623	0.0761265	0.186499
TCONS_00001656	12.8884	12.8067	0.734486	0.783607	6.70936	6.24162	4.98905	2.16337	36.647	40.3563	9.68823	9.63855	2.09309	4.68634	19.3068	14.9483
TCONS_00001657	1.64758	0.91872	0	0	0.31621	0.446625	0.22755	0.549893	2.40699	0	0.94585	0.772212	0.197843	0	1.29873	0.79332
TCONS_00001658	0	0.000720172	0.0110576	0.47143	0	0.246774	0.413836	0.0997769	1.7208	0	0.275337	0.000505588	5.26869e-05	0.783406	0.00751981	0.279227
TCONS_00001659	0	0.702327	0.61907	4.7366e-05	1.501	0.0139975	0.00613003	0.21833	1.16147	9.08611	0.801477	0.769703	0.803483	7.22902e-05	0.979859	0
TCONS_00001660	0	0.00958541	0	0.0286517	0.0132983	0.0336064	0.0682905	0.0221424	0	0	1.42626	1.28342	0.0171425	0	0	0
TCONS_00001661	0	0.000321423	0	0	0.000165352	1.51021	0.000330889	0	0.00036702	0	9.7096e-05	0	0	0	0	0
TCONS_00001662	0.796786	0	0.332849	0.518571	0.753264	2.33978e-05	0.4677	0.000523875	0	0	0.606564	0.769044	0	0	0.613391	1.05198
TCONS_00001663	0.000237192	0.301666	0.0126446	0.0213852	9.87977e-05	0.313715	0	0.671664	0	0	0.630966	0.301837	0.672595	0.870514	0	0.238196
TCONS_00001664	3.48329	2.69943	2.45576	1.97061	0.598768	0.931998	2.4444	3.74521	0	0	2.77561	4.50416	3.28638	1.76978	4.55692	4.86563
TCONS_00001665	0.409949	1.48817	0	5.41405e-05	1.60509	0.000170146	0.449103	0.000957291	0.24778	0	1.03642	0.000106563	0.000466147	0	0.000210788	0.0109228
TCONS_00001666	0	0	0	0	0	0	0	0	0	0	0	0	0	0	0	0
TCONS_00001667	0	0	0	0	0	0	0	0	0	0	0	0	0	0	0	0
TCONS_00001668	0	0	0	0	0	0	0	0	0	0	0	0	0	0	0	0
TCONS_00001669	0	0	0	0	0	0	0	0	0	0	0	0	0	0	0	0
TCONS_00001670	0	0	0	0	0	0	0	0	0	0	0	0	0	0	0	0
TCONS_00001671	0	0	0	0	0	0	0	0	0	0	0	0	0	0	0	0
TCONS_00001672	0	0	0	0	0	0	0	0	0	0	0	0	0	0	0	0
TCONS_00001673	0	0	0	0	0	0	0	0	0	0	0	0	0	0	0	0
TCONS_00001674	0	0	0	0	0	0	0	0	0	0	0	0	0	0	0	0
TCONS_00001675	0	0	0	0	0	0	0	0	0	0	0	0	0	0	0	0
TCONS_00001676	0	0	0	0	0	0	0	0	0	0	0	0	0	0	0	0
TCONS_00001677	0	0.00482954	0	0	0	0	0.285514	0	0	0	0.0999935	0	0	0	0	0.169299
TCONS_00001678	0	0.146744	0	0	0	0	0	0.109964	0	0	0.0617913	0.0781398	0	0	0	0
TCONS_00001679	3.7587	6.234	1.7551	3.19139	4.87073	3.04851	5.1998	3.56444	0	0	5.79212	8.06871	7.54932	4.87509	5.27664	6.4592
TCONS_00001680	3.85733	0.00146292	3.78626	1.44209	0.00586398	2.02623	2.51531	0.913048	2.6822	1.64369	1.42091	0.0214855	3.79757	3.09395	1.11712	2.13714
TCONS_00001681	0.134955	4.59136e-05	0.498707	0.114768	3.43754e-05	0.364212	0.100929	0.00228571	0	0	1.9086e-05	1.63455e-05	0	0.000561586	0	0.0164462
TCONS_00001682	0.000138946	1.80801	0.258071	0.732916	0.210781	0.00014954	0.00014748	0.444118	0	0	0.211823	0.633226	24.3946	11.8733	0	0.000133407
TCONS_00001683	0	0	0	0	0	0	0	0	0	0	0	0	0	0	0	4.41114e-07
TCONS_00001684	5.63486e-05	0	4.09765e-05	0	0	5.37279e-05	6.26028e-05	0	0	0	0	0	0	0	0	7.08991e-05
TCONS_00001685	3.47969	3.65298	5.29586	6.70559	4.7906	3.20422	1.30199	5.70406	0.371293	0.186377	4.45589	5.06409	2.50626	1.25846	6.39548	3.3569
TCONS_00001686	0.00402917	0.619563	0.000398865	0.0176232	0.000106273	0.105429	0.000710228	0.00277969	0	0	9.79401e-05	0.00379215	7.93182e-05	2.25882e-05	0.000364511	2.4366
TCONS_00001687	0	0.000305408	3.12118	0	0.601112	0	3.40265	3.02128	0.0319496	0	1.48634	1.20754	0.781548	0	1.79059	3.81069
TCONS_00001688	0	0	0.0985023	0	0	0	0.957258	0.106543	0.312356	0	0.213756	0.0496343	0.166124	0	0.297781	0
TCONS_00001689	0.889276	0.461616	0.235425	0.379885	0.287465	0.27881	0.227132	0.477987	0.436722	0.235968	1.23123	0.730234	0.541127	0.300039	1.51147	1.34615
TCONS_00001690	0.264604	0.000131249	6.02941e-05	0.000112904	0.103133	0.000152088	8.2201e-05	0.000119295	0	0	0.000139437	7.84641e-05	0.000129468	5.12727e-05	6.19368e-05	5.4979e-05
TCONS_00001691	0.00211949	0	0	0	7.87497e-05	0.61998	0	0	0	0	0	0	0	0	0.157174	0
TCONS_00001692	8.11261	6.11416	6.7186	5.8993	2.94952	2.46089	3.76503	1.83742	0	0	6.13192	6.49361	23.7103	4.27515	5.22042	7.04112
TCONS_00001693	0.00157439	0.247288	0.367318	0.337935	0	0.0787199	0.172522	0.196025	0	0	0.437402	0.344035	1.56133	0.381505	0.223556	0.439944
TCONS_00001694	0.0793348	0.0578392	0.214222	0.408135	0.483411	0.202278	0.266055	0.166983	0.0989451	0	0.247453	0.140376	0.569715	0.339961	0.346751	0.339879
TCONS_00001695	0	0.0504112	0.0532108	0.113582	0	0	0	0.232318	0	0	0	0.0544739	0	0	0.04015	0
TCONS_00001696	0.133248	0.58703	0.199651	0.340705	0.877016	0.865091	1.20546	0.170362	0	0	0.372808	0.369189	0.295569	0.609142	0.195792	0.14755
TCONS_00001697	0.232849	0.0143746	0	0	0	0.00013163	0.00045107	0.580333	0	0.271281	0	0.0154535	0	0	0.0204215	0
TCONS_00001698	0.214731	0.357964	0.405844	0.251624	0.304379	0.319877	0.129721	0.229153	0	0	0.394685	0.279313	0.513952	1.14837	0.348338	0.192958
TCONS_00001699	0.443234	1.34299	2.06361	1.96194	2.04594	3.01906	2.31587	1.3042	0.585863	0.623675	0.0847664	0.915927	0	0	0.0844382	0.681047
TCONS_00001700	1.08832	0.391914	1.15358	1.40044	2.08116	1.15535	1.82053	0.307801	0.0750245	0	0.795683	0.555585	0.28646	0.246499	0.91407	1.11179
TCONS_00001701	0.82629	1.30229	0	0.0110407	0.14388	0.155551	0.150794	0.153827	0.35534	0.146375	0.395489	0.734851	1.00609	0.836992	0.141681	0.365006
TCONS_00001702	0	0	0.000137036	0.000143937	0.12179	1.05157e-05	0.000142627	0.784843	0.000130195	0	0	0.0689369	0	0.000131618	0.000141957	0.000139934
TCONS_00001703	0.0464823	0.0797791	0.288656	0.136042	0.159083	0.173101	0.231941	0.0460663	0.156341	0	0.278438	0.544155	0.0611553	0.0536114	0.0725629	0.106927
TCONS_00001704	0.240472	0.318127	0	0	0.386261	0	0	0	0	0	0.28573	0.199017	0	0	0	0
TCONS_00001705	0	0	0.169299	0.906287	0.707141	0.653126	0.00014252	1.52643	2.16747e-05	1.41728e-05	1.10905	0.663822	0	9.22874e-06	0	0
TCONS_00001706	0.0247113	0.156857	0	0	0	0	0.198298	0	0	0	0.139471	0	0	0	0	0
TCONS_00001707	0	0	0.291525	0.142657	0.000465665	0.512848	0.715027	0.000197828	0	0	0	0.000779486	0	0	0.02122	0
TCONS_00001708	0	0	0.291527	0.142657	0	0.256424	0.520018	1.10025	0	0	0	0.439504	0	0	0.02122	0
TCONS_00001709	0.929175	1.01905	0.912298	0.733802	1.04201	0.765684	2.61094	0	0.850427	0.395237	0.513312	0.442378	0	0.19495	0	0.197148
TCONS_00001710	0	0	0	2.06666e-05	0	8.58046e-05	0	0	0	0	0	0	0	0	3.07135e-05	0
TCONS_00001711	0	0	0	3.61801e-05	0	0.000221975	0	0	0	0	0	0	0	0	4.66565e-05	0
TCONS_00001712	0	0	0	0	0	0.211492	0	0	0	0	0	0	0	0	0	0
TCONS_00001713	0.123948	0	0	0.0331242	0	0.0521369	0.137925	0	0	0	0.28224	0.120751	0	0	0	0
TCONS_00001714	1.26437	1.58256	0.0321634	0.124872	0.317052	0.124409	0.108549	0.0351637	0	0	1.91234	1.43729	0.5445	0.466165	0.206398	0.482579
TCONS_00001715	0	0	8.00309e-06	0.000102585	0	9.7715e-05	1.51295e-05	3.6071e-06	0	0.000102713	0.0830402	0	0	2.96024e-05	0	0
TCONS_00001716	7.07224	7.12314	0.482386	0.42322	1.6668	0.298849	0.378575	0.164514	0	0.139486	9.4354	6.31599	3.06155	1.47382	0.933738	0.904105
TCONS_00001717	0	0	0	0	0	0	0	0	0	0	0	0	0	0	0	0
TCONS_00001718	0	0	0	0	0	0	0	0	0	0	0	0	0	0	0	0
TCONS_00001719	0.224515	0.0980217	0.069186	0.0484822	0.136649	0.0380711	0.601696	0.113192	0	0	0.186545	0.0352372	0.117064	0	0.470359	0.192033
TCONS_00001720	0	0.0828958	0.000129172	0.146607	0.0511238	0.000117241	6.82704e-05	0.000372014	0	0	0.252725	4.5306e-05	0.0306388	0	0.641137	0.000450849
TCONS_00001721	0.00035785	0.195551	0	0.000403429	0.137332	4.51545e-05	0	0.193898	0.00044093	0.000387691	2.81832e-05	0	0	0.00039048	0.459836	2.02171
TCONS_00001722	0.0460657	0	0.068111	0	0.243768	0	0.201694	0.0681127	0.040073	0.114374	0	0	0	0.0270965	1.91616e-05	0
TCONS_00001723	0	0.0388645	0.226049	0.15443	0.000824794	0.156401	0.327298	0.233989	0	0	0.000895036	0.233343	9.33662e-07	0	0.33893	1.54569
TCONS_00001724	0.0844053	0.000113612	0.0708603	0.0674323	0	0.251241	0.493466	0.000142647	0.0665279	0.121325	0.309794	0.248111	0	0.121513	0.766527	0
TCONS_00001725	0.0796606	0.129271	0.421564	0.364872	0.610925	0.274813	0.818635	0.441155	0	0	0.610169	0.288745	0.105057	0.0138678	1.40937	1.90401
TCONS_00001726	0.000221069	0.421073	0.200179	0.000579108	0.000347223	0.0400712	0	0.000633168	0.000111041	0	0	0.00608383	6.54182e-05	0.000108563	0	0.290173
TCONS_00001727	0	0	0.051737	0.0181932	0.0340396	0.0570601	0.225007	0.141236	0	0	0.0976924	0.013195	0.0875809	0	0.23486	0.632288
TCONS_00001728	4.3655	7.41575	15.1447	14.3511	16.5552	12.5288	30.0332	17.0454	1.23056	0.171959	20.7969	17.2535	3.45603	3.42153	70.084	78.9537
TCONS_00001729	3.23121	0.116361	4.38678	0.361215	2.97892	5.57763	21.1811	1.87234	4.82772	5.20475	0.494064	0.386705	1.43233	1.20228	5.18494	8.38344
TCONS_00001730	0	0	0	0	0	0	0.0277478	0.0627787	0	0	0	0	0	0	0	0
TCONS_00001731	0	0	0.20765	0.0478174	0.274136	0.226619	0.603833	0.90186	0	0	0	0	0	0	0	0
TCONS_00001732	0	0	0	0	0	0	0	0	0	0	0	0	0	0	0	0
TCONS_00001733	0	0	0	0	0	0	0	0	0	0	0	0	0	0	0	0
TCONS_00001734	0	0	0	0	0	0	0	0	0	0	0	0	0	0	0	0
TCONS_00001735	4.98613	4.50161	8.89293	8.75326	5.16532	4.15561	3.74282	8.88869	0	0	2.97583	3.02052	18.5694	8.28279	3.88204	3.67321
TCONS_00001736	0	0	0	0	0	0	0.113705	0	0	0	0.0810093	0.0267404	0	0	0	0
TCONS_00001737	0	0	0	0.197481	0	0	5.75284e-05	0.322256	0	0	0	0	0	0	0	0
TCONS_00001738	1.33565	0	2.55498	0.00166189	0.0743656	0.000963347	1.50627	0.000167483	1.49661	0.661023	0.000171419	0	0.70806	1.21254	0	0.000222029
TCONS_00001739	1.2203	1.39452	0	0	0	0	0	0	0.0118696	0.0446355	0	0	0	0	0	0
TCONS_00001740	0	0	0.498523	0.06804	0.263905	0	0.387616	0.323479	0	0	0.0540975	0	0	0	0.0753554	0.110118
TCONS_00001741	0	0	0	0	0	0	0	0	0	0	0.0527962	0.0980974	0	0	0	0.107515
TCONS_00001742	0	0	0	0	0	0	0	0	0	0	0	3.51639e-06	0	0	0	0
TCONS_00001743	0	0	0	0	0	0.0195804	0	0	0	0	0	6.27184e-06	0	0	0	0.0791062
TCONS_00001744	0	0	0	0	0	6.38087e-07	0	0	0	0	0.202905	0.355481	0	0	0.0979001	0.0391137
TCONS_00001745	2.85372	2.17715	0.0360223	0.32796	0.284621	0.356673	0.139253	0.510671	0.465122	0	1.30167	1.22892	1.58458	1.91788	0.353742	0.919747
TCONS_00001746	0	0	0.0128311	0	0	0	0.0845627	0	0	0	0	0	0	0.099907	0	0
TCONS_00001747	0.138586	0.0297083	0.0167726	0.0166614	0.0102993	0.0173644	0.0160617	0.0600496	0	0	0.109614	0.0939017	0.031467	0	0.0236783	0.0436013
TCONS_00001748	0.0194187	0	2.87654e-06	0	0.0476884	0.013382	2.69001e-06	0	0	0	0	0.0159821	0.0538905	2.83941e-06	0	0
TCONS_00001749	54.1072	43.1621	26.9014	21.4981	23.38	21.211	21.4872	23.4183	113.572	128.645	26.002	26.2883	167.871	168.801	37.1253	45.7411
TCONS_00001750	4.1665	2.51915	10.7275	12.4145	12.0024	11.2733	8.07791	13.9682	15.8357	7.81974	2.07767	1.44456	7.0713	8.88813	2.03737	1.57366
TCONS_00001751	0	0	0	0	0	0	0	0	12.8521	4.91731	0	0	0	0	0	0
TCONS_00001752	0	0	0	0	0.0680069	0	0	0	0.920321	0.360116	0	0	0	0	0	0.02871
TCONS_00001753	0	0	0	0	0	0	0	0	0.179408	0	0	0	0	0	0	0
TCONS_00001754	0	0	0	0	0	0	0	0	2.06453	0	0	0	0	0	0	0
TCONS_00001755	0	0	0	0	0	0	0	0	1.77349	0.976122	0	0	0	0	0	0
TCONS_00001756	0	0.784792	0.159608	0.0196655	0.0385536	0.0688949	0.14142	0.0320678	64.3612	24.8254	0	0	0	0	0	0
TCONS_00001757	0	0	0.0748541	0.0528326	0	0	0	0	1.56795	0.715249	0	0	0	0	0	0
TCONS_00001758	0	0.00173943	0	0	0	0.00193996	0	0	0	9.5161	0.00177612	0.00213795	0.00198199	0.00178	0	0
TCONS_00001759	0	0.251465	0	0	0	0.0214547	0	0	373.126	254.705	0.0591307	0.0122437	0.045831	0.12387	0	0
TCONS_00001760	0	0	0	0	0	0	0	0	0	0	0	0	0	0	0	0
TCONS_00001761	0	0	0	0	0	0	0	0	0	0	0	0	0	0	0	0
TCONS_00001762	4.91235e-05	0	0	0	0	0	0	0	0.00016762	0	0	0	0	0	0	0
TCONS_00001763	0.167265	0	0	0.63869	0.803781	0.780473	1.03045	1.33731	0.0963183	0	0.000221437	0.000337615	0.000205835	0.0628593	0	0
TCONS_00001764	0	0.00123347	0	0	0	0	0	0	0	0.00128611	0.000409527	0	0.000381906	0.000364078	0.00123527	0.0012909
TCONS_00001765	0	0.031453	0.293837	0.0199256	0	0.333766	0	0.512827	0	0	0	0	0	0.0121058	0.0498173	0.111303
TCONS_00001766	0	0	0.423525	1.12689	0	0	0	0	0	0	0	0	0	0	0	0
TCONS_00001767	0	0	48.7732	47.9097	28.3612	34.7196	35.8978	28.1645	0	0	0.0183098	0.0173867	0.12775	0	0	0
TCONS_00001768	0	0	0	0	0	0	0	0	0	0	0	0	0	0	0	0
TCONS_00001769	0	0	10.0448	9.43214	7.09384	8.19915	3.55273	31.6002	0	0	0	0	0	0	0	0
TCONS_00001770	0.000176457	0	0	0	0.000546455	0	0	0	0	0	0	2.52618e-07	0	0	0	0
TCONS_00001771	0	0	0	0	0	0	0.0664478	0	0	0	0	0	0	0	0	0
TCONS_00001772	0	0	0	0	0	0	0	0	2.48729e-06	0	0	0	0	0	0	0
TCONS_00001773	0	0	0	0	0	0	0	0	0	0	0	0	0	0	0	0
TCONS_00001774	0	0.13774	0.158022	0.132161	1.26532	0.0704502	0.885481	0.522639	0	0.0325996	0.0231953	0	0.137621	0.182099	0.0468055	0.0233786
TCONS_00001775	0	0	0	0.321474	0	0.500929	0	0.991275	0	0	2.95283e-05	5.58672e-05	1.09319e-05	0	0	0
TCONS_00001776	0	0	0.00113141	0.567165	0.000914076	0.00109643	0.00112528	0.865966	0	0	0.000401183	0.000573905	0.000489177	0	0	0
TCONS_00001777	0	0	0.34663	0.0663306	0.0829662	0	0	0	0	0	0	0	0	0	0	0
TCONS_00001778	0	0.00502755	0.422301	0.103018	0.257827	0.117578	0.232513	0.0116142	0	0.0250292	0	0	0.00898827	0	0	0
TCONS_00001779	0	0	0.00594444	0.0514167	0	0	0.00780803	0	0	0	0	0	0	0	0	0
TCONS_00001780	0	0	0	0	0.000297063	3.15223	1.25015	2.40083	0.000873659	0	0.000287242	0.000115603	0	0	0.00033285	0.000272892
TCONS_00001781	0.525649	0.122212	0.588586	0.36281	0	0.0683472	0	0.0724445	0	0	0	0	0.246016	0	0	0.0743757
TCONS_00001782	0	0.278032	0	0	0	0.000521383	0.000185488	0	0	0.857884	0	0	0	0.000363923	0	0
TCONS_00001783	81.8933	61.6575	35.957	32.1092	15.1733	12.4845	9.25047	24.245	1.29602	0.000448119	1.13857	0.90731	36.8565	7.24893	2.01768	2.1542
TCONS_00001784	10.374	3.46611	0	1.09824	1.56612	0.000369293	2.63815	2.09881	2.57471	4.53674	1.99913	2.53553	4.06188	2.74247	1.25662	0
TCONS_00001785	28.4046	28.4571	10.6747	7.64671	7.86824	6.70106	6.35214	8.33907	4.82874	0.000392084	9.39122	9.60025	4.82094	9.36707	5.17719	6.04825
TCONS_00001786	0	0	0	0	0	0	0	0	0	0	0	0	0	0	0	0
TCONS_00001787	0	0	0	0	0	0	0	0	0	0	0	0	0	0	0	0
TCONS_00001788	0.845963	0.582793	0.496705	0.37822	0.365849	0.285091	1.07287	0.955332	2.25313	1.66879	0.320977	0.547356	4.06811	4.51488	0.660261	0.816806
TCONS_00001789	0	0	0	0	0	0	0.000843511	0	0.00225071	0	0	0	0.00277592	0.0010631	0	0
TCONS_00001790	0.0117137	0	0	0	0	0	0	0	0	0	0.0177015	0.0200643	0	0	0.409021	0.735143
TCONS_00001791	0	0	0	0	0.0669354	0.0314431	0	0	0	0	0.0694131	0.0462617	0	0	0.968709	0.72527
TCONS_00001792	0	0	0	0	0	0.0455428	0	0	0	0	0.0719327	0.0262998	0	0	0.582571	0.617774
TCONS_00001793	0.252401	0.0922806	0.243949	0.103004	7.12808e-05	0.0625658	0.447481	0.0266427	0	0	0.181283	0.0667118	0	0	0	0.000501988
TCONS_00001794	0	0	0.106537	0.120112	0.0840849	0.23526	0.55526	0.0232807	0	0	0.0344279	0.0326313	0	0	0.386263	0.449952
TCONS_00001795	2.41988	1.71614	2.10772	2.22376	1.36114	1.0444	2.11786	2.61215	1.8648	2.27687	1.53873	2.08141	1.46794	2.5633	2.99708	2.70571
TCONS_00001796	0	9.78036e-05	0.000110139	0.000172428	9.57365e-05	0	0.000295276	7.77478e-05	0	0	0.00036921	0	0	0	0.153374	0.000175975
TCONS_00001797	2.93092	2.11378	4.24132	4.89555	2.81709	1.29762	2.98156	3.69672	0.187534	0.0830773	4.32559	4.27648	12.9155	6.68557	4.95956	5.50717
TCONS_00001798	0.000224445	1.28048	1.46263	1.16916	0.968819	0.913526	0.965485	0.878241	0.303936	0.0953215	0.737327	1.12563	3.3376	1.90741	0.451107	1.38149
TCONS_00001799	5.13918	1.02179	6.00588	5.16506	5.17496	5.58062	5.80248	3.81933	19.7792	6.15407	2.35867	1.17978	2.60411	13.7362	2.83348	3.98911
TCONS_00001800	0.106803	0.20063	1.00865	0.417254	0.741222	0	1.03358	0.178539	0.000400762	17.8112	0.353494	0	2.18454	1.83755	0.000617346	0.333958
TCONS_00001801	0	0	0	0	0	0	0	0.0556199	0	0	0	0	0	0	0	0
TCONS_00001802	0	0	0	0	0	0	0	0	0	0.56337	0	0	0	0	0	0
TCONS_00001803	0.702202	0.000489099	0.0791038	0.0633019	0.00050901	0	0.000101096	0	6.94997	6.62183	0.144252	0	0	0.000789157	0.0701082	0
TCONS_00001804	0.000546007	3.20839	0.000177245	0.000176494	0	0.000178273	9.35112e-05	0.000176815	0	0	0.39922	1.25129	1.11649	0	0.177854	1.14721
TCONS_00001805	12.6431	10.6788	0.626152	1.04243	0.99624	1.59252	1.31071	2.93952	1.93834	0.000868747	21.2188	15.6988	2.13602	3.81714	8.10071	9.85495
TCONS_00001806	0.104848	0.0380419	0	0.0281767	0	0	0	0.0439275	0	0	0.0217461	0.0410146	0	0.0893046	0.304463	0.0447274
TCONS_00001807	0.324893	0.158641	0.0838395	0	0	0.0462883	0.0404582	0.0458038	0.0679593	0	0.237056	0.139104	0.0709811	0.140078	0.316634	0.23296
TCONS_00001808	0.110945	0	0.0839676	0	0	0	0.0814982	0.363989	0	0	0.727854	0	0	0	0.253792	0.464294
TCONS_00001809	0.031904	0	0.0246661	0	0	0.108848	0.047628	0	0.479334	0.114683	0.172758	0.125843	0	0.0548924	0.0745259	0.0548143
TCONS_00001810	0.0196844	0	0.167968	0.0539339	0.0200771	0.0506538	0	0.0166971	0	0	0	0	0	0	0	0
TCONS_00001811	0	0	0.426486	0.261358	0.0811692	0.203486	0.0582399	0.192716	0	0	0	0	0	0	0	0
TCONS_00001812	0.0034609	0.00344593	0.00382002	0.00341037	1.96861	0.00356179	0.00352107	0.00110758	0	0	0.00433732	0.00349479	0.00351089	0.0034397	0.00351273	0.00336527
TCONS_00001813	1.66792	1.27549	28.0069	21.7361	13.8288	9.09948	18.3984	26.6307	0.0937019	0	0.691159	1.0604	0.342781	0.291121	0.798585	0.478209
TCONS_00001814	0.205157	0.304658	4.33458	4.18505	0.946405	5.0938	5.03759	4.43972	0	0	0.0342503	0.144584	0.118187	0.156916	0.0913751	0.256683
TCONS_00001815	0	0	0.0873214	0.143104	0.153242	0.160383	0.337353	0	0	0	0	0	0	0	0	0
TCONS_00001816	0	0	0.539538	0.327484	0	0.0791449	0.0347617	0.0392248	0	0	0	0	0	0	0	0
TCONS_00001817	0	0	0.875415	0.665119	0.646531	0.396193	0.42934	0.0850746	0	0	0.00278568	0.00265168	0	0	0.00391228	0
TCONS_00001818	0	0	0	0	0.131549	0.689299	0.748082	0.136479	0	0	0	0	0	0	0	0
TCONS_00001819	0	0	0	0	0	0.592988	0.0372388	0.0839925	0	0	0	0	0	0	0	0
TCONS_00001820	0	0	0	0.0402725	0	0	0	0	0	0	0	0	0	0	0	0
TCONS_00001821	0	0	0.00324422	0	0	0	0.0240423	0	0	0	0	0	0	0	0	0
TCONS_00001822	0	0	0.0403342	0	0	0.0513078	0.0648583	0	0	0	0	0	0	4.04671e-06	0	0
TCONS_00001823	0.266809	0.381733	1.30222	1.07439	1.04565	0.815116	1.29172	0.842046	0	0	0.559823	0.98221	5.0619e-05	0.0927438	0.0803568	5.11054e-05
TCONS_00001824	0.315261	8.24671e-06	0.121961	0.29715	0.497464	5.55504e-05	0.582098	0.0816444	0	0	0.228803	0	0.124874	0	0.000168158	0.0956526
TCONS_00001825	0.226251	0.0184258	0.175247	0.38447	0.230492	0.387161	0.300648	0.702247	0	0	0.0419422	0.0298297	0	0.043396	0	0
TCONS_00001826	0.0311112	0.0910122	0.14435	0.270927	0.0949603	0.318545	0.11613	0.49926	0	0	0	0	0	0	0	0
TCONS_00001827	0.297083	0.141328	0.0751831	0.207254	0.496509	0.491609	0.802065	0.244711	0	0	0	0	0	0	0	0
TCONS_00001828	0.0529563	0	0.0407077	0.0569077	0.107252	0.44734	0.118073	0.133094	0	0	0	0.020711	0	0	0	0
TCONS_00001829	9.51423	4.12704	10.1707	6.67665	5.38983	3.18242	3.79915	0.571162	9.04861	8.9233	3.83145	3.52294	2.53663	3.88419	10.0299	9.991
TCONS_00001830	16.5632	17.1846	12.7859	11.8051	12.6162	12.0288	14.718	5.87652	39.4314	34.8297	9.04551	10.3628	7.5755	8.03104	19.7507	23.1838
TCONS_00001831	1.74065	1.56018	1.65929	1.68524	1.02017	0.960893	0	0.89345	3.33658	1.77748	0.476936	0.266408	2.18412	8.14787	2.71652	0.748205
TCONS_00001832	1.14216	0.272258	0.984676	0.477272	0.6453	0.742465	0.512021	0.237177	1.18301	3.32252	0.286762	0.46017	153.525	153.122	0.425596	1.27134
TCONS_00001833	4.68803	3.7137	4.47108	1.82919	2.75624	1.85568	1.11526	1.75496	1.75403	1.00581	1.42122	2.26116	0.605379	0.836708	2.90503	4.71108
TCONS_00001834	5.92	2.52866	1.60508	1.0783	1.34163	0.624466	1.19932	0.716772	7.03872	6.69967	0.98736	1.62731	1.41269	1.4264	1.35288	1.85764
TCONS_00001835	19.6599	11.5898	27.9503	16.996	19.3876	18.437	28.7065	11.6118	39.0615	44.2855	14.275	13.5557	1.95136	4.29734	24.3032	29.429
TCONS_00001836	0.0447107	0.0820133	0.000461752	0.137691	0.0111388	0.0739593	0.00501815	0.208384	0	0	0.000261047	0.0541094	0	0.115931	0.0726748	0.317409
TCONS_00001837	0.112124	0	0.124047	0.226449	0.0574087	0.0294296	0.128346	0	0	0	0.126986	0.10739	0	9.59099e-07	0.135727	0.117935
TCONS_00001838	0	0.118983	0.132194	0.0585379	0.000140412	7.87286e-05	0	0	0	0	0	0.215701	0	0	0	0.000145997
TCONS_00001839	0	0.705475	0	0	0	0	0	0	0	0	0	0	0	0	0	0.000939979
TCONS_00001840	0	0.896506	0.374021	0.000179517	5.08113e-05	3.7694e-05	0.0021768	0.236563	0	0	0.000232862	0.300699	0.000114368	0.000790388	0.549675	2.06548
TCONS_00001841	0.601932	1.83082	5.64311	2.68178	1.0701	0.951879	2.17967	2.40147	0	0	3.31329	4.23559	2.43528	0.669183	6.58563	7.26608
TCONS_00001842	0.072318	0	1.01368	0.595155	0.117205	0.0791029	0	0.00154652	0.110794	0.224935	0.70579	0.31072	0.767782	0	0.750365	0.00106361
TCONS_00001843	0.0882284	0.157853	0.669096	0.58322	0.0722878	0.100197	0.722125	0	5.28677e-05	5.20215e-05	0.255116	0.429689	0	0	0.301053	0.518098
TCONS_00001844	2.5435	0	1.91409	2.22968	1.98125	1.2616	2.79301	0	1.18253	1.19162	0.973439	0	2.28507	2.18439	0	0
TCONS_00001845	0.389257	0.0559742	0.891629	0.0824584	0.0784158	0	0.172702	0.0646237	0.762279	0.269228	0.192775	0.0602903	0	0	0	0.131729
TCONS_00001846	0	0	0.181945	0.380775	0	0.0499272	0.0879936	0	0	0	0.0491077	0.0231232	0	0	0.0343617	0.050457
TCONS_00001847	0.194598	0.213374	0.426215	0.264577	0.329888	0.138282	0.193649	0.219037	0	0	0.189111	0.0895315	0	0	0.0189377	0.111427
TCONS_00001848	0.392693	0.314968	0.605987	0.680646	0.4786	0.133523	0.321941	0.330663	0	0	0.0979956	0.0308865	0.153836	0.201969	0.0228872	0
TCONS_00001849	0.0819268	0	0.0624849	0.173143	0.164898	0.40982	0.66584	0.13581	0	0	0.0675672	0.0316718	0	0	0.047207	0.207658
TCONS_00001850	0.173884	0.148288	0.130309	0.0598121	0.585269	0.234223	2.22162	0.306045	0.13009	0	3.40727	4.50488	0.0751853	0.0243534	0.0613436	0.222294
TCONS_00001851	0.0467559	0.155992	0.0642686	1.11003e-05	0.0508613	0.199195	0.953414	0	0	0	1.07731	3.32812	0	0.0297952	0.142159	0.108108
TCONS_00001852	0	0	0	0	0	0	0	0	0	0	0	0	0	0	0	0
TCONS_00001853	0	0	0.0257413	0.0273034	0	0.0142401	0	0.0140781	0	0	0	0	0	0	0	0
TCONS_00001854	0	0	0	0.0230576	0	0	0	0	0	0	0	0	0	0	0	0
TCONS_00001855	4.46684	5.36183	5.67271	1.79069	1.58542	3.30769	4.36635	3.12048	0	1.5441	3.53051	5.68474	11.4909	2.9284	3.63319	4.05162
TCONS_00001856	29.3424	23.6175	16.1265	17.8112	15.0121	5.72319	7.99302	20.1174	0	6.6923e-05	27.5645	28.7137	57.6718	23.7688	19.8736	26.6352
TCONS_00001857	0	0	0	0	0	0.0499272	0	0	0	0.208179	0	0	0.384591	1.10706	0.103085	0
TCONS_00001858	0.142805	0.0523607	0	0.0130105	0.024254	0	0.0177952	0.0403152	0	0	0.0794407	0.00941909	0.593402	0.0411129	0.0417894	0.0410036
TCONS_00001859	0.251182	0.0364835	0	0	0.203605	0.0424891	0	0.0842571	0	0	0.125087	0.0196689	0.653744	0.257005	0.0875786	0.0857841
TCONS_00001860	5.44204	3.4061	0.38448	0.554781	1.98675	3.06428	5.98883	1.31072	0.29647	0.459926	1.80921	1.54219	9.22009	12.0059	0.765704	1.37444
TCONS_00001861	0	0	0.0364542	0.0988283	0.0897976	0	0	0.276264	0	0	0.238173	0.14169	6.41535	3.6479	0.000157729	0.00249396
TCONS_00001862	0.467294	1.24187	0.0241137	0.00256034	0.166604	0.284223	0.53097	0.000371763	0	0	0.768721	0.356399	6.02684	5.16518	0.161813	0.347704
TCONS_00001863	3.57366	3.84755	3.03598	5.3978	4.48378	2.14416	4.58653	5.74393	0.536347	0.190957	3.83829	5.91851	2.39279	1.1059	2.6168	2.58551
TCONS_00001864	0	1.63021	0.987898	0.596249	0.568304	2.86596	0	1.77987	3.62612e-05	3.18839e-05	0.206111	1.72704	0	0	0.70816	0
TCONS_00001865	0.286484	0.0516078	0.0547738	0	0	0.179958	0.159087	0	0.175843	0	0.38471	0.305801	0	0.241776	0.0413797	0
TCONS_00001866	0.0734313	0.175349	0.0997157	0.0402689	0.0561851	0.0315109	0.0137438	0.0311574	0	0	0.230016	0.109212	0.0723927	0.0953856	0.0215188	0.079213
TCONS_00001867	103.3	32.9132	136.924	77.356	77.4592	34.6643	74.9601	130.023	4.64319	0	106.976	83.9926	52.0334	18.1963	58.0699	68.288
TCONS_00001868	0	0.0278751	0.0589879	0	0.0776417	0	0.0284873	0	0	0	0.0794864	0.120279	0	0	0.222787	0.163794
TCONS_00001869	0.00111046	0	0.0835876	0.0441842	0	0	0	0	0	0	0.00135595	0	0.00214541	0	0	0
TCONS_00001870	0	0	0	0	0	0	0	0	0	0	0	0.0676286	0	0	0	0
TCONS_00001871	1.14562	0.424117	0.010695	0.0761594	0	0.0499967	0	0	0	0	1.13091	1.11231	0.127705	0.28693	0.337755	0.965028
TCONS_00001872	0	6.86142	0	0	0	0	0	0	0	0.130605	0.250171	1.43618	0.00272234	0	0	0.137302
TCONS_00001873	0.0725766	0	1.67256	1.15045	0.946705	0	0.118038	0.131837	0	0	0.108507	0	0.100085	0	0	0
TCONS_00001874	25.6617	34.0848	0.367971	1.96586	0.927892	1.77842	0.261621	0.443728	0.116401	0.112853	30.0306	35.8955	2.94298	5.02446	5.76151	15.1598
TCONS_00001875	2.25343	3.78022	0	0	0	1.25018	0	0	0.100855	0.126173	0	0.0695377	1.65395	4.14795	0.350851	0
TCONS_00001876	20.3258	0	1.05263	0.556287	0.500494	0.364388	0.177644	0	2.06988	1.29258	2.61528	0	1.25852	0.915874	6.77266	5.07838
TCONS_00001877	0	0.705715	0	0	0	0.267028	0	0	0	0	0	0	0	0	0	0
TCONS_00001878	0.232724	0.239338	0.226691	0.579478	0.0537246	0	0.101618	0.0363229	0	0	0.335642	0.659716	0	0	0.51599	0.674834
TCONS_00001879	5.88239	5.25379	3.84959	3.84007	3.31489	3.61575	4.34414	6.42912	0.211885	0.307164	5.60188	5.48093	1.15283	1.32794	4.86093	6.36035
TCONS_00001880	0.113173	0.134824	0.174174	0.264312	0.0656717	0.101821	0.142887	0.415522	0	0	0.230801	0.250953	0	0	0.2387	0.373449
TCONS_00001881	0	0	0	0	0	0	6.55514e-05	0	4.01718e-05	4.08879e-05	0.000141302	0.000100535	7.89529e-05	0	0.000139756	0
TCONS_00001882	0.599173	0	1.44469	5.57553e-05	2.4628	1.13829	1.22113	1.50351	2.28818	1.06682	0.365855	0.681406	0.783766	0.000483222	0.808683	0
TCONS_00001883	2.68437	3.70294	2.0653	1.42313	1.79524	1.0755	2.39417	3.8895	2.16141	2.039	0	0	0.981012	0.235679	4.06157	3.21656
TCONS_00001884	5933.7	5757.51	1786.37	1516.95	2001.36	1578.31	1928.02	2080.98	4579.76	3674.27	0	0	1267.19	1955.1	6558.18	6813.78
TCONS_00001885	0.103612	0.0738174	0.0785684	0.108145	0.103801	0.171112	0.152442	0	0	0	0.21272	0.119149	0	0	0.23746	0.782329
TCONS_00001886	0.0964737	0.0505505	0.0479144	0.0302182	0	0	0.0889372	0.0334499	0.450247	0	0.303528	0.407562	0.0402847	0.123494	0.493803	0.44664
TCONS_00001887	0.334539	0.678136	0.164835	0.273485	0.366436	0.753249	0.710136	0.319277	0.367026	2.10234	2.51304	2.63607	0.323486	0.177111	4.43497	4.52589
TCONS_00001888	0	0	0	0	0	0	0	0.0549345	0	0.690389	0.0272571	0.10254	0	0.111515	0.0762557	0.167891
TCONS_00001889	0	0	0	0	0	0	0	0	0	0	0	0.0366883	0.367292	0.159232	0	0
TCONS_00001890	0.133035	0.30083	0.331221	0.288608	0.108806	0.145271	0.0465604	0.0830908	0	0	0.230113	0.293103	0.233863	0.0617312	0.145929	0.145885
TCONS_00001891	1.84823	1.69547	2.23304	2.55487	1.79965	1.83367	1.3253	0.803448	0.0967081	0.102022	1.8705	1.85353	2.13469	1.4493	1.13861	1.46492
TCONS_00001892	0	0	0	0	0	0	0	0	0	0	0	0	0	0	0	0
TCONS_00001893	0	0	0	0	0	0	0	0	0	0	0	0	0	0	0	0
TCONS_00001894	0	0.0134025	0	0	0.0558263	0.0156553	0.0136524	0	0	0	0.00761823	0	0	0	0.0320724	0.0157404
TCONS_00001895	0	0.0792621	0	0.0472915	0.0220255	0.185112	0.0161606	0.0183086	0	0.391683	0.153269	0.222449	0	0.0747024	0	0.0930983
TCONS_00001896	0	0	0.0432327	0	0	0	1.28223	0	0	0	0.0894308	0	0.0426211	0	0	0
TCONS_00001897	0.0399544	0	0	0.45722	1.15575	0	0	1.68895	0	0.060511	0.00975497	0.0630193	0.0359114	0.0607174	0.0233418	2.97111e-06
TCONS_00001898	0	0	0.0455473	0.106954	6.67835	2.57262	6.19619	3.78992	0	0	0.071889	4.09457e-06	0.000186993	0	0	0
TCONS_00001899	0	0	0	0	0	0	0	0	0	0	0.00448725	0.000783285	0	0	0	0
TCONS_00001900	0	0	0	0	0	0	0	0.381817	0	0	0	0	0	0.0479003	0	0
TCONS_00001901	0.10752	0.0447438	0.000108755	0	2.31804	0	1.07348	2.17225	2.42196e-05	0	0	0	0	0	0	0
TCONS_00001902	0.000209967	0.000218055	2.01706	0.701885	30.1005	22.4625	26.4012	16.0185	0	0	0	0.0727129	0	0	0	0
TCONS_00001903	0	0	0	0.00178888	0	1.98414	0.00151079	0	3.4388e-06	0	0	0	0	0	3.34846e-06	1.64059e-05
TCONS_00001904	0	0	1.98894	0.640847	31.3219	22.0331	26.8218	15.7053	0.135837	0	0.00298906	0	0.00867502	0	0.0100333	0.0464284
TCONS_00001905	0	0	0.414452	0.604374	12.0301	8.10535	4.61944	4.04367	0	0	0	0	0	0.0362537	0	0
TCONS_00001906	0	0	0	0	3.32735	2.90022	2.05709	1.3542	0	0	0	0.108431	0.00264362	0	0	0
TCONS_00001907	0	0	0	0	0	1.32165	0.839872	0	0	0	0.0377155	0.000556859	0	6.14888e-05	6.99215e-05	0
TCONS_00001908	0	0	0.127921	0	0	0	0	0	0	0	0	0	0.0139184	0	0	0.0548193
TCONS_00001909	0.0339465	0.0187762	0.134864	0.337102	0.208247	0.168304	0.159131	0.0939782	0	0	0.546975	0.544122	0	0	0.109731	0
TCONS_00001910	0	0	0	0	0	0	0	0	0	0	0	0	0	0	0	0
TCONS_00001911	209.817	170.807	444.828	383.708	413.842	366.661	382.052	578.201	728.345	692.525	131.603	140.101	2135.18	2405.1	191.057	198.146
TCONS_00001912	0.688666	0	1.32834	0.689989	0	0.271005	0	0.132087	0.393453	0	0.194741	0.0628298	0	0	0.912095	0.537704
TCONS_00001913	0.235536	0	0	0	0	0	0	0	0	0	0	0	0	0	0	0
TCONS_00001914	0.00387588	0	0	0	0	0	0	0	0.000108518	0.619414	0	0	0	0	0	0
TCONS_00001915	0	0	0	0	0	0	0	0	0	0	0	0	0	0	0	0
TCONS_00001916	0	0	0	0	0	0	0	0	0	0	0	0	0	0	0	0
TCONS_00001917	0	0	0	0	0	0	0	0	0	0	0	0	1.57226	1.06841	0	0
TCONS_00001918	2.40262	2.31102	0.00962015	1.34225	0	0	0	0.632219	0.917132	1.28307	1.52617	1.89333	7.27932	0	2.29511	3.49433
TCONS_00001919	5.93506	5.54204	5.84089	6.78345	3.90712	3.51455	6.53041	6.35997	1.95515	1.76675	4.65294	4.84818	26.6381	16.644	4.50243	6.55797
TCONS_00001920	1.11461	0.000101564	4.36394	3.09749	2.64524	1.83028	2.0138	0.333532	0	0	0	0	0.00125206	4.3938	0.000112594	0
TCONS_00001921	0.151928	0.11032	0	0.0272477	0	0	0.0376562	0.042463	0	0	0.0420294	0.0594742	0.0658949	0	0.0294258	0.475565
TCONS_00001922	0.0442054	0.160872	0.034062	0.0716228	0	0	0.0329129	0	0	0	0.0367346	0.0693992	0	0.0756041	0.257299	0.0756376
TCONS_00001923	0	0.0130476	4.43047	4.56018	3.8403	0.459431	1.1069	1.40147	0	0.0645373	0	0	0.0232755	0.0614492	0	0.0459055
TCONS_00001924	0	0	1.64418	1.14705	0	1.41884	0.32498	0	0	5.95805e-05	0	0	6.1463e-05	6.13579e-05	0	6.1184e-05
TCONS_00001925	0	0	0	0.012933	0	0.0202548	0	0	0	0	0.029611	0.0187254	0	0	0.138461	0.0815153
TCONS_00001926	0	0	0	0	0	0	0	0	0	0	0.150984	0.137737	0	0	0	0
TCONS_00001927	0	0	0	0	0	0	0	0	0	0	0.0020582	0.233048	0	0	0	0
TCONS_00001928	0	0	0.00739144	0	0	0	0	0	0	0	0.15597	0.00854925	0	0	0	0
TCONS_00001929	0.463097	0.197024	0.357382	0.167291	0.117602	0.131259	0.115064	0.292533	0.577876	0.689651	0.0481586	0.0303617	0.100809	0	0.112481	0.0992335
TCONS_00001930	0.0437621	0.0968116	0.429028	0.391044	0.0268446	0.0377287	0.0918991	0.0521833	0	0	0.095233	0.0662171	0.0461595	0	0.0925814	0.106086
TCONS_00001931	0	0.000157616	2.2193	1.21711	0.83152	2.89675	1.43327	2.84927	0	0	0	0.007554	0	0.106475	0	0
TCONS_00001932	0.000282907	0.00068095	5.02018	5.78241	3.40467	5.00158	5.26831	13.2893	0.000102063	0	0	0.0672408	0	0.761769	0	0
TCONS_00001933	1.15417	2.35181	1.03833	0.963701	0.636314	1.79433	0.735463	0.869182	0.000494722	0.00375479	0.480836	0.536201	0.331644	0.764505	0.431664	0.360809
TCONS_00001934	6.94934	9.61451	2.38706	4.66305	2.6509	3.11992	2.75673	4.20671	7.72991	9.25373	2.99049	4.2976	5.81992	5.36615	1.26838	1.17957
TCONS_00001935	0	0	0	0.000910611	0.000138291	0	0.37928	0.0088069	0	0	0.0126498	0	0.0864616	0	0.0339343	0
TCONS_00001936	0.0800301	0.206595	1.26612	0.968247	0	0.889243	0.710431	1.32505	0	0	0.0217707	0	0	0.000260732	0.00153167	0
TCONS_00001937	0.396159	0.319516	0.00446542	1.79167	0.578476	0.816901	0.00061612	1.00398	0	0	0.182581	0.000243578	0.757244	0.981844	0.0055917	0
TCONS_00001938	0	0	0	0	1.19235	1.27397	0.00415635	0	0	0	0	0	0	0.00935604	0	0
TCONS_00001939	0.296515	0.0203152	0.758232	0.782583	0.0959113	0.227758	0	0.0948819	1.56911	1.95954	0.0995073	0.147081	0.145231	0.250515	0.141274	0.147967
TCONS_00001940	0	0.0129022	0.326999	0.240786	0.304507	0.226078	0.170837	0.0745084	0.132818	0.0638863	0.117328	0.104468	0.0692392	0.0608297	0.123492	0.0757621
TCONS_00001941	30.6097	28.0789	16.9215	13.6698	18.7814	14.1039	25.6467	34.4622	14.819	0.740212	22.7274	23.0331	58.7071	34.3121	15.0852	24.5089
TCONS_00001942	8.86975	8.52065	4.08073	3.90828	3.0544	2.77781	4.59115	6.59844	3.18628	5.51247	5.5716	5.42943	13.1416	9.36984	4.87424	5.74567
TCONS_00001943	33.1681	24.3156	19.1624	14.8499	17.2128	13.2877	27.2105	26.7552	22.3051	7.99624	20.6225	18.2072	60.2682	33.4908	15.9849	20.8975
TCONS_00001944	0	0.0387378	0	0	0	0.0148486	0.0129457	0	0	0	0	0	0	0	0	0
TCONS_00001945	3.75075e-05	0	0.0616442	2.7617e-05	6.01921e-06	0	0	0.201826	0.202206	1.75828	0.683582	0.000155176	0.34696	0.578671	0.00865114	1.04355e-05
TCONS_00001946	0.210062	0.249313	7.24207e-05	0.0285657	0	0	0	1.37513e-05	0.000314235	0	2.55531	2.8433	0.653396	0.334317	0.39602	0.269828
TCONS_00001947	0.231257	0.690576	0.0552685	0.0568931	0.0672082	1.1218e-07	1.16767e-07	0.022459	13.714	20.4856	3.00732	2.88445	1.11674	1.57117	0.110658	0.405182
TCONS_00001948	0.0463665	0	0	0.0500192	0	0	0	0	0	0	0.0770273	0.454552	0	0	0	0.158556
TCONS_00001949	0	0	0	0	0	0	0	0.0439956	0	0.0939192	0.173452	0.462521	0	0.313985	0.015205	0.0447507
TCONS_00001950	0	0	0	0	0	0	0	0	0	0	0	0	0	0	0	0
TCONS_00001951	0	0	0	0	0	0	0	0	0	0	0	0	0	0	0	0
TCONS_00001952	7.91004e-05	0.127654	0.000155384	0.116924	0	0	0	0	0	0	0	3.52121e-05	0	0.000211209	0	0.000129563
TCONS_00001953	0.92385	1.21997	0.531866	0.238741	0.584135	0.778745	0.471612	0.338026	0.999248	2.63981	0.454614	0.383157	0.374837	1.07913	1.54044	0.835962
TCONS_00001954	11.8005	9.13626	11.0805	6.65415	1.426	3.21239	7.20161	2.09644	0	1.94468	17.9517	27.9925	2.6571	0	0.807863	1.62596
TCONS_00001955	0	0	0	0	0	0	0	0	0	0	0	0	0	0	0	0
TCONS_00001956	0.0974409	0	0	0	0	0.259181	0.780783	0.327961	0	0	0	0.0355722	0	0	0.067436	0
TCONS_00001957	0	0	0	0	0.633253	0.335175	0	3.85885e-05	0	0	0	0	0	0	0	0
TCONS_00001958	0.000284339	0	0	0	0.00100085	0	0	0	0	0	0	0.414662	0	0	0.19941	0
TCONS_00001959	0.512316	0	0	0.081479	0	0	0.400488	0.252593	0	0	0	0	0	0	0.503097	1.14331
TCONS_00001960	0	0	0	0	0	0	0	0	0	0	0.349289	0.518628	0.0469776	0	0.821593	0.910076
TCONS_00001961	0	0	0	0	0.560503	0	0	0	0	0	0.400606	0	0	0	0.729709	0.641942
TCONS_00001962	0	0	0	0	0	0	0	0	0	0	0	0.0901158	0	0	0	0
TCONS_00001963	0	0	0	0	0	0	0	0	0	0	0	0.0748442	0	0	0.406085	0
TCONS_00001964	0	0.167897	0.133474	0.102603	0	0.0861725	0.00311174	0	3.58159	2.85289	0.0482143	0	0	0.098472	0	0.000799342
TCONS_00001965	0	0	0.16339	0.024063	0	0.205469	0.140288	0.0788757	0	0	0.0203528	0	0	0	0.0962274	0
TCONS_00001966	0.914803	1.13629	2.62292	2.39742	1.78587	0.894507	1.31478	0.602881	0.754556	0.602352	3.56358	2.32738	2.98004	1.89458	1.67941	1.71661
TCONS_00001967	0	0	0.0589879	0.12427	0.0776417	0.422497	0.142437	0	0	0	0	0	0	0	0.0222787	0
TCONS_00001968	0.000352617	0.378195	8.25283	16.9876	18.1226	25.1537	29.3637	8.6894	0.0162713	0	0.133805	0.113669	0.441912	0.512172	0.518673	0.188922
TCONS_00001969	0.652273	0.00100343	10.0276	1.95691	1.73815	1.49909	6.33515	3.22814	0.00109447	0	0.00100647	0.000999977	0.00100697	0.00100287	0.00100137	0.00101568
TCONS_00001970	0	0	0	0	0	0	0	0	0	0	0	0	0	0	0	0
TCONS_00001971	0	0	0.135606	0.206089	0.161395	0.171242	0.424	0.878088	0	0	0.0635602	0.0753902	0	0	0.298288	0
TCONS_00001972	0.790745	1.57763	0.867175	0.786725	0.362394	1.40951	2.71823	1.56754	0	0	2.03272	2.1721	0.743424	2.02461	1.73	3.18841
TCONS_00001973	4.40691	4.45981	5.31743	5.45368	7.20046	7.17214	10.8509	11.7907	0.632127	3.60943e-05	5.37414	9.25133	7.85707	6.80769	9.28627	13.249
TCONS_00001974	4.25624	2.33468	9.35146	7.3455	10.3012	5.22583	13.7482	13.542	0.0603526	0.176149	8.3275	5.83994	7.04194	8.5238	10.2372	13.3058
TCONS_00001975	0	0	0.000205754	0	0.000396983	0	0	0	0	0	0.000723241	0	0.000361521	0.000218101	0	0.000785388
TCONS_00001976	0.0748161	0.201083	0.212496	0.395075	0.304887	0.192056	0.316906	0.0422245	0	0.270554	0.76978	0.55243	0.0654261	0.215272	0.787929	1.26695
TCONS_00001977	10.8155	8.63617	23.0459	17.2492	28.928	25.691	44.464	31.4203	3.16231	6.08332	18.1897	18.8804	18.1046	29.1325	28.0517	36.1519
TCONS_00001978	0.497682	0.290737	1.82413	1.24432	1.71794	1.48513	3.45394	1.66141	0.0350547	0.0761754	0.526672	0.669334	0.62921	0.686255	1.01602	1.72458
TCONS_00001979	1.56344	1.55399	2.0906	2.58442	1.48018	1.32483	1.42042	1.968	1.04665	2.03515	1.50857	2.20585	1.97946	1.50552	2.02488	3.05186
TCONS_00001980	0.27838	1.01956	0.590776	0.640259	0.171392	0.136555	0.285314	0.728949	0	0	0.80835	1.72845	0.965779	0	1.14296	1.51604
TCONS_00001981	0.00313141	0	0	0.103137	0.397464	0	0	0.0162288	0	0	0	0	0	0	0	0
TCONS_00001982	0.336469	0	0	0.00442984	0.000694579	0	0	0.0865747	0	0	0	0	0	0	0	0
TCONS_00001983	1.68169	1.04191	1.60401	1.19163	0.780241	0.713091	0.0015804	0	0.0107872	0.010889	0.0107635	0.00921637	2.26857	0.0107445	0.00499545	0.00163705
TCONS_00001984	0.588301	0.200201	0.605243	1.12594	0.31867	0.166698	0.0876929	0.462356	0	0	0.636179	0.663241	0	0.13448	0.57147	1.31078
TCONS_00001985	0.552972	1.32034	1.01407	1.59805	0.811871	0.21531	0.990977	0.431146	0	0	0.666329	1.41223	0.681856	1.2932	0.768718	1.32701
TCONS_00001986	1.35962	0	0.974367	0	0	0.496551	0	0.975647	0	0	0.542685	0.712923	0.8176	0	7.07973	0.504294
TCONS_00001987	0.218856	0.210204	0.613539	0.193721	0	0.488542	0.215993	0.121332	0	0.506621	0	0.141517	0	0.24611	0.0421363	0.123639
TCONS_00001988	0.270744	0.158651	0.167684	0.221568	0.358414	0.231441	0.283207	0.11451	0	0.0977278	0.191903	0.235407	0.106472	0.140078	0.253307	0.722175
TCONS_00001989	6.27413	6.97101	4.50706	1.55565	3.67204	1.44679	4.45206	3.85759	0	0	7.30491	6.04807	9.51525	2.45484	5.92781	7.70752
TCONS_00001990	0	0	0	0	0	0	0	0	0	0	0	0	0	0	0	0
TCONS_00001991	0	0	0	0	0	0	0	0	0	0	0	0	0	0	0	0
TCONS_00001992	9.01062	9.69727	4.79212	6.46288	5.19905	2.64997	2.90986	5.46	0	0	8.87858	12.8437	22.3741	11.2411	6.41186	8.70605
TCONS_00001993	0.851326	0.30481	1.33203	0.509285	0.89776	1.06913	1.05019	0.515848	0	0	0.36842	0.402376	0.918789	0	0.206141	0.994808
TCONS_00001994	1.35831	0.511099	1.6568	2.40947	1.32078	1.29591	2.86858	0.987983	1.93422	0.882116	2.50554	2.42033	8.50502	8.98333	2.43294	2.4941
TCONS_00001995	0	0	0.000408007	0	0	0.00161737	0	0	1.62873	3.0509	0	0	0	0	0.180402	0
TCONS_00001996	0	0.00993499	0.0104875	0.00742333	0	0.0232203	0.0707866	0	0	0	0.0169282	0.0214549	0	0	0.0316845	0.0466646
TCONS_00001997	0	0.0451653	0.0478959	0.100137	0.0631294	0.0525413	0	0.0521497	0	0	0.258604	0	0	0	0.180912	0.0531198
TCONS_00001998	0	0.0643346	0.10195	0.0599723	0.0223439	0.0563417	0.0655735	0.148605	0	0	0.0914782	0.060763	0.0575549	0.0378946	0.385023	0.321155
TCONS_00001999	0.125026	0.0305947	0.177752	0.296683	0.233729	0.142914	0.233838	0.0706706	0.104937	0	0.234874	0.140359	0.027369	0.0360467	0.414982	0.269509
TCONS_00002000	0	0	0.415006	0.0929954	0.918414	0.297372	1.07867	0	0.868707	0	0	0	0	0	0.418584	0
TCONS_00002001	0.0716168	0.0516078	0.273869	0.228386	0.65009	0.599861	1.32561	0	0.351686	0	0	0.0278001	0.0925772	0	0	0
[truncated: 133,737 more rows]
