# Supplementary material for: Genome-wide identification of tissue-specific long non-coding RNA in three farm animal species
Source: BMC Genomics. 2018 Sep 18;19:684. doi: 10.1186/s12864-018-5037-7 (PMC6145346; doi:10.1186/s12864-018-5037-7)
Supplement: Supplementary file 14 — Tissue-specific Indices of Chicken LncRNAs. The calculated tissue-specific indices (TSI) for each lncRNA in each tissue. The “TSI A” and “TSI B” columns are the TSI calculated for each biological replicate. The “TSI Both” column is the F1 score of the TSI from both replicates. F1 is calculated as (2 * A * B) / (A + B) where A is TSI A and B is TSI. The “Name” and “Location” columns give the ID and genomic location of the lncRNA, and the following columns are the FPKM values from each library. (XLSX 1551 kb) [file 12864_2018_5037_MOESM14_ESM.xlsx]

## Sheet: Adipose
TSI Both	TSI A	TSI B	Name	Location	Adipose A	Adipose B	Cerebellum A	Cerebellum B	Cortex A	Cortex B	Hypothalamus A	Hypothalamus B	Liver A	Liver B	Lung A	Lung B	Muscle A	Muscle B	Spleen A	Spleen B
1	1	1	TCONS_00105815	NC_006114.4:3760853-3762408	0.244629	0.281083	0	0	0	0	0	0	0	0	0	0	0	0	0	0
1	1	1	TCONS_00105000	NC_006114.4:3764727-3770477	0.335975	0.111504	0	0	0	0	0	0	0	0	0	0	0	0	0	0
1	1	1	TCONS_00104999	NC_006114.4:3764714-3770477	0.377229	0.0605797	0	0	0	0	0	0	0	0	0	0	0	0	0	0
1	1	1	TCONS_00104997	NC_006114.4:3764713-3770477	0.000105178	0.204147	0	0	0	0	0	0	0	0	0	0	0	0	0	0
1	1	1	TCONS_00064444	NC_006095.4:16262358-16268290	0.0424894	0.0290572	0	0	0	0	0	0	0	0	0	0	0	0	0	0
1	1	1	TCONS_00058544	NC_006093.4:25937704-25942449	0.562742	0.197153	0	0	0	0	0	0	0	0	0	0	0	0	0	0
1	1	1	TCONS_00031869	NC_006090.4:65538870-65556240	0.0991433	0.141961	0	0	0	0	0	0	0	0	0	0	0	0	0	0
1	1	1	TCONS_00031326	NC_006090.4:53580657-53582149	0.109479	0.550534	0	0	0	0	0	0	0	0	0	0	0	0	0	0
1	1	1	TCONS_00031324	NC_006090.4:53540483-53579670	0.063404	0.287998	0	0	0	0	0	0	0	0	0	0	0	0	0	0
1	1	1	TCONS_00031319	NC_006090.4:53449585-53579670	0.0109006	1.00895	0	0	0	0	0	0	0	0	0	0	0	0	0	0
1	1	1	TCONS_00028920	NC_006090.4:3706028-3708121	1.66278	0.38517	0	0	0	0	0	0	0	0	0	0	0	0	0	0
1	1	1	TCONS_00021280	NC_006089.4:108680517-108701057	0.251239	0.566719	0	0	0	0	0	0	0	0	0	0	0	0	0	0
1	1	1	TCONS_00019755	NC_006089.4:57660333-57662391	0.107766	0.450827	0	0	0	0	0	0	0	0	0	0	0	0	0	0
1	1	1	TCONS_00019754	NC_006089.4:57656494-57662391	2.37271e-05	0.25059	0	0	0	0	0	0	0	0	0	0	0	0	0	0
1	1	1	TCONS_00019753	NC_006089.4:57656448-57662391	0.324072	0.378684	0	0	0	0	0	0	0	0	0	0	0	0	0	0
1	1	1	TCONS_00019752	NC_006089.4:57656095-57660048	0.283604	0.890798	0	0	0	0	0	0	0	0	0	0	0	0	0	0
1	1	1	TCONS_00015227	NC_006088.4:145468422-145470082	0.0525413	0.259331	0	0	0	0	0	0	0	0	0	0	0	0	0	0
1	1	1	TCONS_00013002	NC_006088.4:90544743-90593958	0.0249269	0.398596	0	0	0	0	0	0	0	0	0	0	0	0	0	0
1	1	1	TCONS_00005873	NC_006088.4:117223171-117329069	0.113205	0.342957	0	0	0	0	0	0	0	0	0	0	0	0	0	0
1	1	1	TCONS_00005872	NC_006088.4:117207987-117324168	0.266956	0.487491	0	0	0	0	0	0	0	0	0	0	0	0	0	0
1	1	1	TCONS_00005870	NC_006088.4:117207987-117258282	0.133429	0.397621	0	0	0	0	0	0	0	0	0	0	0	0	0	0
1	1	1	TCONS_00110268	NC_006127.4:59755982-59794410	0.249012	0.327825	0	0	0	0	5.28413e-07	0	0	0	0	0	0	0	0	0
1	1	1	TCONS_00111590	NC_006127.4:16152550-16153820	0.245757	0.222636	0	0	0	0	0	0	0	0	8.20918e-07	7.42559e-07	0	0	0	0
0.999999	0.999997	1	TCONS_00021281	NC_006089.4:108742380-108752980	0.0147183	0.106512	0	2.61201e-07	0	0	0	0	0	0	0	0	0	0	2.96179e-07	0
0.999999	0.999999	1	TCONS_00108379	NC_006127.4:8039650-8054220	0.570607	0.0515246	0	0	0	0	0	0	0	0	0	0	3.07932e-06	0	0	0
0.999997	0.999997	0.999996	TCONS_00029239	NC_006090.4:9161687-9170930	0.714304	0.250138	3.02996e-06	0	3.5048e-06	3.01635e-06	3.07119e-06	0	0	3.53298e-06	2.95279e-06	0	0	0	0	0
0.999997	0.999999	0.999993	TCONS_00056937	NC_006093.4:33630577-33645396	0.0212279	0.0109126	0	5.09508e-07	1.70285e-07	0	0	0	0	0	0	0	0	0	0	0
0.999996	1	0.999995	TCONS_00060987	NC_006094.4:33887813-33928771	0.0484473	0.250926	0	8.11786e-06	0	0	0	0	0	0	0	0	0	0	0	0
0.999992	0.99999	1	TCONS_00054675	NC_006092.4:59742738-59745737	0.458389	0.132077	0	0	0	0	0	0	0	0	0	0	0	0	3.14807e-05	0
0.999983	0.999989	0.9992	TCONS_00110269	NC_006127.4:59755982-59794410	0.0980299	0.000748183	0	0	0	0	7.44848e-06	0	0	0	0	4.18812e-06	0	0	0	0
0.999979	0.618549	0.999993	TCONS_00041026	NC_006091.4:43957422-43962012	0	0.0125615	0	2.68179e-07	3.28167e-07	3.42864e-07	3.30438e-07	0	0	0	0	0	3.4835e-07	0	2.71545e-07	0
0.999978	0.999993	0.669421	TCONS_00006212	NC_006088.4:124361931-124367510	0.0146656	0	0	3.25333e-07	3.5464e-07	4.7281e-07	3.75551e-07	0	0	0	0	4.28061e-07	0	0	0	3.40714e-07
0.999962	1	1	TCONS_00067795	NC_006096.4:3433918-3436551	0.0495184	0	0	0	0	0	0	0	0	0	0	1.30114e-05	0	0	0	0
0.999899	0.999965	0.730451	TCONS_00025688	NC_006089.4:67205296-67240228	0.00907654	2.21543e-06	0	0	0	0	2.22152e-06	2.00144e-06	0	0	0	0	0	2.17873e-06	0	0
0.999898	0.99995	0.86839	TCONS_00054250	NC_006092.4:54485263-54487395	0.0903339	0	0	1.56341e-05	1.55449e-05	0	0	1.69702e-05	0	0	1.62043e-05	0	0	0	0	0
0.999893	0.99988	0.999903	TCONS_00109810	NC_006127.4:44987425-45000900	0.208408	0.271378	4.40809e-05	1.3467e-05	4.4903e-05	0	0	4.60053e-05	0	0	0	4.2083e-05	4.21688e-05	4.42211e-05	4.36743e-05	3.85103e-05
0.999867	1	0.999985	TCONS_00078792	NC_006099.4:9230058-9249881	0	0.0282991	0	0	0	2.96962e-06	0	0	0	0	0	0	0	0	2.33865e-05	0
0.999862	0.999706	0.999923	TCONS_00109773	NC_006127.4:43851392-43866296	0.456205	1.16207	0.000220859	4.62108e-05	5.0016e-05	8.20993e-05	0.000132986	2.60174e-05	1.29807e-05	0.000232146	6.2032e-05	0	0.000234214	0.000239757	0.00022421	0
0.999549	0.999952	0.999043	TCONS_00110274	NC_006127.4:59777748-59826060	0.700181	0.556525	0	0	0	0	0	0	0	0	0	0	0	0	0.000237596	0.00372644
0.999474	0.771735	0.999928	TCONS_00064919	NC_006095.4:24037048-24058876	0.000784882	0.393636	0.000656633	0	0	0.0001948	0.000282393	0	0	0	0	3.29688e-06	0	0	0.000315104	0
0.999373	1	0.999648	TCONS_00065445	NC_006095.4:1755535-2026963	0	0.00609277	1.17324e-05	7.94769e-06	0	7.06372e-06	0	0	0	0	0	0	0	0	0	0
0.999215	0.999472	0.99848	TCONS_00063942	NC_006095.4:7090138-7093160	3.14295	1.09994	0.0016647	0.0016795	0.00167591	0.0016788	0.00165985	0.00167899	0.0016629	0.00166493	0.00165517	0.0016571	0.00164622	0.00166649	0.00165023	0.00167993
0.99891	0.998934	0.998876	TCONS_00110267	NC_006127.4:59755982-59794410	1.03311	0.709727	0	0	0	0	0.00771045	0	0	0	0	0.00558317	0	0	0	0
0.998833	0.997697	1	TCONS_00054673	NC_006092.4:59742738-59745737	0.426375	0.41538	0	0	0	0	0.00687379	0	0	0	0	0	0	0	0	0
0.998593	0.998765	0.998361	TCONS_00005587	NC_006088.4:109978245-109984340	9.44187	7.01582	0	0	0.00547008	0.00310118	0.0169917	0.00286397	0.0106031	0.0150405	0.0157062	0.00936928	0.0242717	0.034891	0.00855366	0.0152435
0.998407	0.999422	0.987991	TCONS_00032398	NC_006090.4:77133698-77142966	0.357836	0	0.00144773	0.000197153	0	0	0	0	0	0	0	0	0	0	0	0.00234528
0.997857	0.999909	0.996054	TCONS_00056932	NC_006093.4:33602618-33605637	0.467479	0.531944	6.0502e-05	0	0	0	1.58921e-07	6.28299e-05	6.11833e-05	5.54418e-05	5.94865e-05	6.34978e-05	6.03833e-05	0	5.64582e-05	0.0145107
0.997719	0.999994	0.992225	TCONS_00008115	NC_006088.4:178650432-178652541	7.43573	3.07889	0	0.0439918	0	0	0	0.12358	0	0	0	0	0.000301638	0	0	0
0.99685	0.872528	0.997564	TCONS_00062850	NC_006094.4:22942239-22947831	0.00240174	0.418113	0	0	0	0	0	0	0	0	0.00214309	0.00347857	0	0	0	0.00365012
0.996492	0.998365	0.994367	TCONS_00114451	NC_008465.3:1029857-1031650	1.10235	0.971201	0	0	0	0	0.0126193	0	0	0	0	0	0	0.038296	0	0
0.996102	0.998309	0.661069	TCONS_00018722	NC_006089.4:32636196-32639871	0.172512	0	0	0	0.000721779	0.000658769	0.000686506	0.00079014	0	0.000681391	0	0	0.000633665	0.000534462	0	0
0.995357	0.582305	0.996878	TCONS_00054160	NC_006092.4:53314522-53321287	6.45388e-05	0.017526	0	6.65704e-05	6.19377e-05	6.3723e-05	6.29006e-05	6.35976e-05	0	6.36252e-05	6.24128e-05	6.29008e-05	0	0	1.45173e-06	6.25855e-05
0.995181	0.997721	0.993271	TCONS_00017879	NC_006089.4:13572408-13595202	0.18298	0	0	0	0.00290671	7.15542e-07	1.20649e-05	0	0	0	0	0.000145594	0	0	8.76629e-07	0.00310616
0.995123	0.993347	0.996777	TCONS_00008116	NC_006088.4:178650432-178652541	10.3477	11.1084	0.132883	0	0.175281	0	0	3.21702e-05	0	0.250587	0	0	0.173774	0	0	0
0.995001	0.994992	0.995006	TCONS_00005874	NC_006088.4:117340479-117345413	0.510027	0.758208	0.00866958	0	0	0.0181463	0	0.00835863	0	0	0.00920853	0	0	0	0	0
0.994239	0.99507	0.992995	TCONS_00056935	NC_006093.4:33604773-33605637	7.61551	5.07974	0	0	0.0742977	0	0	0.142016	0	0.0826609	0.124591	0	0.0639358	0	0	0.0244161
0.994031	0.995741	0.988462	TCONS_00005177	NC_006088.4:102309396-102330925	2.34034	0.718579	0.00699922	0.0367695	0.00645091	0.00733383	0	0.00676109	0	0	0.0371948	0	0.0191297	0	0	0.00717249
0.993778	0.993492	1	TCONS_00105814	NC_006114.4:3721042-3725814	1.41433	0.0649033	0	0	0	0	0	0	0	0	0.0644311	0	0	0	0	0
0.993196	0.996038	1	TCONS_00110270	NC_006127.4:59755982-59794410	0.218813	0	0	0	0	0	0.00606803	0	0	0	0	0.00435312	0	0	0	0
0.992801	1	0.982564	TCONS_00111592	NC_006127.4:16153383-16160430	0.556307	0.391197	0	0	0	0.023642	0	0	0	0	0	0.0241036	0	0	0	0
0.992486	0.993499	0.991751	TCONS_00073638	NC_006097.4:12796949-12800712	1.39689	1.92471	0.0280083	0.0684278	0.00857746	0	0.0269845	0.00899564	0	0.0238426	0	0.00987568	0	0	0	0
0.992441	0.985904	1	TCONS_00050017	NC_006092.4:45797721-45798967	0.27005	0.233523	0.0135537	0	0	0	0.0130927	0	0	0	0	0	0	0	0	0
0.991998	1	0.991996	TCONS_00110927	NC_006127.4:963349-985656	2.61795e-05	0.135001	0	0	0	0	0	0	0	0	0	0.00707972	0	0	0	0.000484037
0.991079	0.935788	0.995043	TCONS_00067199	NC_006095.4:25819464-25835133	0.0364372	0.508287	0	0.000248514	0	0	0	4.73253e-05	0	0	0.0138827	0.017341	0	0	0.00249532	0
0.99088	0.990553	1	TCONS_00099684	NC_006110.4:394316-395357	1.07416	0.0385567	0	0	0	0	0.0710335	0	0	0	0	0	0	0	0	0
0.990338	0.992118	0.98755	TCONS_00038465	NC_006090.4:105344040-105345976	0.404482	0.25829	0	0	0	0	0.0143788	0.00721274	0	0	0.00793879	0	0	0	0	0.0152972
0.990076	1	0.93325	TCONS_00114759	NC_008465.3:1056512-1058204	1.80383	0.315022	0	0	0	0	0	0.0677759	0	0	0	0.0794174	0	0	0	0
0.989919	0.989191	0.990795	TCONS_00110273	NC_006127.4:59770729-59856813	0.444709	0.369958	0	0	0	0	0	0	0	0	0	0	0	0	0.0336478	0.0238384
0.989848	0.999237	0.966823	TCONS_00036847	NC_006090.4:62434307-62508322	1.36779	0.557704	0	0	0	0	0	0	0	0.12952	9.71638e-06	0	0	0	0.00729893	0
0.989514	0.980192	0.99283	TCONS_00110440	NC_006127.4:65100806-65106237	0.301495	0.847741	0.0140619	0	0.0128364	0	0	0.0134745	0	0	0.0149061	0.0148656	0	0	0	0.0142105
0.989389	0.995264	1	TCONS_00080127	NC_006100.4:12171093-12177314	3.90149	0	0	0	0.129355	0.160432	0	0	0	0	0	0	0	0	0	0
0.989315	0.991742	0.984579	TCONS_00029238	NC_006090.4:9161677-9170930	6.68945	3.42858	0.0242453	0	0.065505	0.125497	0.0707482	0	0	0.124457	0.0256044	0	0	0	0.200609	0.120139
0.989157	0.954861	0.999999	TCONS_00012059	NC_006088.4:73578212-73584967	0.042978	0.135947	0	0	0	9.93036e-07	0	0	0	0	0	0	0	0	0.01358	0
0.988954	0.992662	0.982426	TCONS_00034326	NC_006090.4:13812638-13818444	74.278	42.1872	0.137467	0.133652	3.56102	2.63028	0.0422591	2.19889	0.0495011	0.0255557	0.00970624	0	0	0.121777	0.0153942	0.0796953
0.988815	0.991761	0.986051	TCONS_00008117	NC_006088.4:178650432-178656018	4.78837	5.10371	0.0776746	0.365185	0	0	0.156629	0.0420152	0	0	0.041866	0.0911566	0	0	0	0
0.988318	0.946438	0.994768	TCONS_00056473	NC_006093.4:26345805-26350629	0.0835052	0.542209	4.96533e-07	0	0	0	4.21706e-07	3.41331e-07	0	0	0.0313079	0	0	0.0198587	0	0
0.988018	0.999993	0.97332	TCONS_00056943	NC_006093.4:33755820-33774950	0.22802	0.185769	0	0.00278502	0	0	0	0.000715407	0	8.12789e-06	1.09186e-05	0.0311853	0	0	0	2.03161e-07
0.987313	0.999992	0.976487	TCONS_00060966	NC_006094.4:33829673-33928771	0.176977	0.207247	0	0	0	0	0	0	0	0	0	0	0	0	1.02134e-05	0.0341112
0.987269	0.999677	0.995649	TCONS_00105333	NC_006114.4:28315-36625	0.130115	0.000285428	0	0	0	0	0	0	3.27854e-05	0	2.93072e-06	0.0112692	0	0	0.000258494	5.78121e-05
0.987228	0.98222	0.994563	TCONS_00021282	NC_006089.4:108745981-108752734	0.323055	0.220534	0	0.00839276	0	0	0	0	0	0	0.017	0	0	0	0.0232073	0
0.987041	0.985039	0.988468	TCONS_00042792	NC_006091.4:89346260-89354237	0.111936	0.157077	0	0	0	0.0126802	0.011723	0	0	0	0	0	0	0	0	0
0.986805	1	0.979675	TCONS_00015505	NC_006088.4:160293334-160294624	0.203806	0.377182	0	0	0	0.0280351	0	0.0256279	0	0	0	0	0	0	0	0
0.986622	1	0.97109	TCONS_00109811	NC_006127.4:44987442-45000900	0.142269	0.122531	0	0.0247969	0	0	0	0	0	0	0	0	0	0	0	0
0.985336	1	1	TCONS_00054674	NC_006092.4:59742738-59745737	0	0.12287	0	0	0	0	0	0	0	0	0	0	0	0	0.0126121	0
0.985317	0.990166	0.984664	TCONS_00020269	NC_006089.4:76689412-76708754	0.0623245	0.462644	0	0	0	0	0.00429043	0.0308676	0	0	0	0.0187994	0	0	0	0
0.98499	0.999855	0.974059	TCONS_00048949	NC_006092.4:24546876-24561808	5.9694	8.11722	0	0	0	0	0	0	0	0.00433316	0	0	0	0	0.00606735	1.46967
0.984934	0.955093	0.988477	TCONS_00061281	NC_006094.4:577296-583022	0.0380229	0.320214	0	0.0129045	0	0.0129243	0.0119524	0	0	0	0	0	0	0	0	0
0.984175	0.965564	0.997418	TCONS_00028224	NC_006089.4:139663526-139674294	0.234152	0.329086	0.0196703	0.00594893	0.0124069	0	0.0243655	0	0	0	0	0	0	0	0	0
0.98405	0.928778	0.995003	TCONS_00035012	NC_006090.4:24627884-24706733	0.00640859	0.0323411	0	0	0	0.000146391	0	0.000984941	0	0	0.00319505	0	0	0	0	0
0.982806	0.978453	0.99872	TCONS_00045543	NC_006091.4:54203984-54206826	6.29327	1.72175	0.130819	0.00806518	0.00775466	6.31673e-06	0.00779704	5.69559e-06	0	0.00731934	0.795814	2.69154e-05	0	0	0.00704034	0
0.981905	0.981385	0.982608	TCONS_00013827	NC_006088.4:111336132-111345511	0.735824	0.543481	5.69605e-06	6.43682e-06	7.00297e-05	4.92514e-05	0.0596684	2.83412e-05	1.0335e-05	0.0660071	0.0361155	8.33496e-06	0	2.56251e-05	1.03187e-05	3.86304e-05
0.981849	1	0.990816	TCONS_00022256	NC_006089.4:135907557-135925746	0	0.621658	0.0390181	0	0	0.0399658	0	0	0	0	0	0	0	0	0	0
0.981698	0.992765	0.953285	TCONS_00042911	NC_006091.4:885390-914082	0.975163	0.379815	0	0.0113749	0.0146119	0.031052	0	0.00927927	0.0268377	0.0571975	0.00793879	0	0	0	0	0.0152972
0.981398	1	0.990811	TCONS_00110136	NC_006127.4:55789964-55829427	0	0.571975	0	0	0	0.0367914	0	0	0	0	0.037686	0	0	0	0	0
0.981272	0.999102	0.771354	TCONS_00022984	NC_006089.4:4434639-4443302	1.34962	0.114632	0.00836373	0.0656332	2.42771e-05	0.112439	0	0.00177374	0	0.00362094	0	4.43405e-06	0	0	9.58448e-05	0
0.98126	0.996035	0.978247	TCONS_00059017	NC_006093.4:34343101-34353387	0.388865	0.0017914	0	0.0366629	0	0.000237033	0.00109976	0.00355415	0	0	0.00969324	0	0	0	0	0
0.981149	0.98772	0.864327	TCONS_00100971	NC_006111.4:808440-818566	0.478962	0.0269409	0.00222328	1.05799e-06	0	0	1.30246e-05	6.48526e-06	0	0.0211499	0.0323798	0.00438325	0	4.30604e-05	0.00655547	2.39516e-06
0.980561	0.971259	0.988201	TCONS_00111591	NC_006127.4:16152550-16155908	0.242694	0.295512	0	0	0	0	0	0	0	0	0.0488272	0.0244075	0	0	0	0
0.980342	0.893047	1	TCONS_00005585	NC_006088.4:109832023-109833662	0.0698759	0.608389	0	0	0	0	0	0	0	0	0	0	0	0	0.093333	0
0.980303	0.947771	0.999998	TCONS_00058556	NC_006093.4:26360452-26386032	0.00571787	0.107753	5.95502e-07	0	0	0	5.21099e-07	6.78841e-07	0	0	0.0156426	5.04348e-07	0	0	0	0
0.97903	0.999999	0.963219	TCONS_00044473	NC_006091.4:30168372-30194942	0.116888	0.155016	1.22509e-06	2.93719e-05	0	0.022998	0	3.22303e-05	0	0	0	0	0	0	0	0.0168516
0.979029	0.876881	0.987632	TCONS_00078861	NC_006099.4:10341582-10360584	0.025349	0.300985	0	0	2.72768e-05	0.0260257	0	0	0	0	0.0217103	0	0	0	0.000109071	3.2273e-05
0.978226	0.999403	0.999999	TCONS_00084129	NC_006101.4:9597383-9858255	0.000229508	0.360389	0	0	0	0	0	0	0	4.3488e-07	0.0549632	0	0	0	0	2.30203e-06
0.977728	0.982093	0.959396	TCONS_00098825	NC_006109.4:3508982-3510324	0.81709	0.194567	0	0	0.10242	0	0	0	0	0	0	0	0	0	0	0.0553014
0.977335	0.990206	0.946514	TCONS_00035007	NC_006090.4:24608191-24706733	0.0705981	0.00251799	0.00484029	0.0067506	0	0	0	0	0	0	0	0	0	9.46005e-06	0	0
0.977227	0.974453	0.980044	TCONS_00056941	NC_006093.4:33639313-33645396	7.30367	7.19043	0	0	0.0204073	0	0.246992	0.0482451	0	0.0766282	0.564558	0.662946	0.445207	0.216632	0.028922	0
0.976796	0.980201	1	TCONS_00051703	NC_006092.4:13752113-13769631	0.283594	0	0	0	0	0	0	0	0	0	0.0369416	0.00675918	0	0	0.00236215	0
0.976298	0.98761	0.968412	TCONS_00075194	NC_006098.4:17196769-17203703	0.780733	1.11989	0	0	0	0	0	0	0	0	0.0677134	0.105393	0	0.142233	0	0
0.975866	0.993361	1	TCONS_00060738	NC_006094.4:28518910-28521579	0.59751	0	0	0	0	0	0.0277667	0	0	0.0731736	0	0	0	0	0	0
0.975849	0.966289	0.991861	TCONS_00046176	NC_006091.4:65858038-65862133	0.404512	0.241493	0	0	0	0.0137586	0	0	0	0	0.0699279	0	0	0	0.0255271	0
0.97582	1	1	TCONS_00068187	NC_006096.4:8155234-8175031	0	0.0884716	0	0	0.0149748	0	0	0	0	0	0	0	0	0	0	0
0.975712	1	1	TCONS_00041464	NC_006091.4:53346177-53466254	0.80395	0	0	0	0	0	0	0	0	0	0	0	0	0	0	0.136685
0.975562	0.988889	0.949765	TCONS_00013828	NC_006088.4:111336132-111345545	7.63289	3.94329	2.45298e-05	0.131649	0.094927	0.126413	0.000756589	0.109838	0.209116	0	0.0459305	0.196559	0	0.621047	0.242904	0.201133
0.975142	1	1	TCONS_00114857	NC_008466.3:225113-228433	0.121016	0	0	0	0	0	0	0	0	0	0	0.0210577	0	0	0	0
0.974919	1	0.980734	TCONS_00016125	NC_006088.4:175188325-175241127	0	0.0653934	0	0	0	0	0	0	0	0	0	0	0	0.00881907	0.00266176	0
0.974858	1	0.974905	TCONS_00020799	NC_006089.4:95109957-95176202	0	0.0729784	0	0	0	3.14648e-05	0	0	2.39919e-05	0	0	0	0	0.0127885	0	0
0.974848	0.970803	1	TCONS_00108378	NC_006127.4:8039650-8054220	0.701104	0.112743	0	0	0	0	0	0	0	0	0	0	0.143291	0	0	0
0.973601	0.977426	0.964063	TCONS_00044472	NC_006091.4:30168372-30194942	0.631343	0.253184	9.11024e-06	9.61074e-05	0	0.0115877	0.0388108	0.0386018	0	0	0.0609398	0	2.75706e-06	0	0	0.0134047
0.973341	0.9566	0.989901	TCONS_00036960	NC_006090.4:65781498-65785509	0.58792	0.594335	0.0531587	0	0.0249764	0	0.0191863	0	0	0	0.0812892	0.0420162	0	0	0	0
0.973118	0.999946	0.999756	TCONS_00081290	NC_006100.4:10946744-10957791	0.264708	0	1.4269e-05	1.39149e-05	1.45568e-05	1.41752e-05	1.41391e-05	1.45635e-05	1.42155e-05	1.40252e-05	1.42723e-05	0.0496267	1.4133e-05	1.38978e-05	1.43347e-05	1.41127e-05
0.972726	1	0.961578	TCONS_00013736	NC_006088.4:109788410-109815353	0.0517072	0.126511	0	0	0	0	0	0.00807068	0	0	0	0.00885115	0	0	0	0.0171038
0.972666	0.971812	1	TCONS_00040505	NC_006091.4:32778943-32784841	1.00714	0.0314824	0	0	0	0	0	0	0	0	0	0	0.198728	0	0	0
0.971378	0.940652	0.987298	TCONS_00109520	NC_006127.4:35959101-35966572	0.201466	4.41255	0	0	0	0	0	0	0.518265	0.377222	0	0.0151153	0	0	0.0138391	0
0.971279	0.901008	0.990588	TCONS_00016391	NC_006088.4:181022499-181037827	0	0.220048	0	0	0	0	2.93985e-06	0.014497	0.0175692	0	7.47893e-06	0	0.0119813	0	0.000182726	0
0.971244	0.982499	0.936109	TCONS_00036843	NC_006090.4:62434307-62439855	1.55331	0.497562	0	0.00838632	0.00404867	0.00433018	0	0.00296947	0.135817	0.188317	0.0188868	0.00825049	0	0	0.0315381	0.0102746
0.971098	0.946614	0.982164	TCONS_00012001	NC_006088.4:72252794-72268570	0.166569	0.368533	0	0	0.014187	0.016218	0.0150626	0.0297942	0	0	0.0329979	0	0	0	0	0
0.970441	0.94734	0.975647	TCONS_00098572	NC_006109.4:611302-613632	0.247448	1.09805	0	0	0	0	0.0620059	0.0927776	0	0	0	0	0.0292087	0.0944103	0	0
0.969785	0.973172	0.995251	TCONS_00013003	NC_006088.4:90544743-90595237	0.0232912	0.668082	0.124022	0.0217454	0	0	0	0.000462593	0	0	0	0	0	0	0	0
0.969167	0.978332	0.86046	TCONS_00025506	NC_006089.4:63104779-63125325	9.92378	0.492524	0.102747	0.102857	0	3.87096e-05	0.147771	0	0.145982	0.0150659	0	0	0	0	1.10869	0.624997
0.968947	0.962435	0.975411	TCONS_00008505	NC_006088.4:188903217-188911878	0.415411	0.418522	0.0159212	0	0	0.00424953	0.00132387	2.41491e-06	0.0143669	0	0.0062287	0	0.0713919	0.0677861	2.44433e-06	0
0.96888	0.970579	0.967355	TCONS_00104219	NC_006113.4:3140888-3145191	21.5574	24.0146	0.0310916	0.0655885	0.123242	0.149202	0.0127989	0.142004	3.55857	3.96344	0.0472522	0.0610982	0.194612	0.40647	0.472159	0.699957
0.968709	0.957942	0.98373	TCONS_00073765	NC_006097.4:15425205-15453698	0.503203	0.360692	3.78696e-06	0	3.64284e-06	0.0141253	3.37882e-06	0	0.148132	0	0	0	3.16586e-06	0	0	0.0269537
0.968192	0.943421	0.999928	TCONS_00030121	NC_006090.4:27721641-27775020	0.362249	0.282751	0.0180918	0	2.24569e-06	1.73212e-06	0.0289716	5.25874e-06	0.0579733	3.8609e-05	0.00143643	7.52305e-05	6.22254e-06	6.17172e-06	0.036987	1.62333e-05
0.968132	0.962539	0.980309	TCONS_00039478	NC_006091.4:11089653-11098901	0.473475	0.217469	0.0191921	0.0100428	0.0264391	0	0	0	0	0	0	0.0101489	0.0785265	0	0	0.0097831
0.967814	0.979653	0.936945	TCONS_00006186	NC_006088.4:123113323-123118285	1.22911	0.471406	0	0	0	0.00671676	0	0.19311	0	0	0.17496	0	0	0	9.67694e-05	0.00824485
0.966191	0.986535	0.800317	TCONS_00110275	NC_006127.4:59779813-59794410	0.335201	0.0049384	0	0	0	0	0	0.00847849	0.0315937	0.0224553	0	9.3713e-06	0	0	0	0.0179614
0.96613	0.960733	0.974474	TCONS_00114457	NC_008465.3:1055354-1072747	1.20626	0.780275	0.0161247	0.0167107	0	0.0335712	0	0.0308299	0.0579074	0.0412672	0.0512389	0.0170429	0.175069	0	0.0312232	0
0.965943	0.979779	0.802552	TCONS_00030864	NC_006090.4:43094711-43259044	0.978926	0.0828927	0	0.0782107	0.0344543	0	0	0.0363585	0	0	0	0	0.104113	0	0	0
0.965879	0.975761	0.950229	TCONS_00034334	NC_006090.4:13812638-13826430	9.52686	6.0154	0.0299349	0.0623556	1.58053	1.39284	0.00600542	0.640531	0	0	0	0	0	0	0	0
0.965803	0.970767	0.960301	TCONS_00025699	NC_006089.4:67656171-67659555	1.16752	1.05355	0.0110937	0.0058408	0.0121517	0.0567371	0	0.0189043	0.0398553	0.0503409	0.135436	0.149557	0.0151769	0	0.0251954	0.0113927
0.965314	0.950318	0.977999	TCONS_00076420	NC_006098.4:16033164-16182912	0.347786	0.411148	0.00762502	0	0.00827919	0	0.0110927	0	0	0	0.0362755	0.0236807	0.0490272	0.0396384	0.00865086	0
0.965289	0.873484	1	TCONS_00056933	NC_006093.4:33602618-33605637	0.017193	0.132703	0	0	0	0	0.00798789	0	0	0	0	0	0.0284334	0	0	0
0.965098	0.972432	0.950637	TCONS_00060973	NC_006094.4:33829673-33928771	0.271593	0.137747	0.0400189	0.0302291	0	0.0110835	0.0123912	0	0	0	0	1.1664e-05	0	0	0	0.00627273
0.964781	0.937682	0.982662	TCONS_00056939	NC_006093.4:33630595-33645396	0.569308	0.862805	0	0.00445823	0.00499588	0	0.0148004	0.00562433	0.0399751	0	0.0993325	0.0305691	0.0892422	0.0507821	0	0.0132814
0.96465	0.954048	0.972287	TCONS_00021277	NC_006089.4:108594907-108604519	0.309851	0.430161	0	0.0146956	0	0.0267556	0.00977989	0.0312679	0	0	0.0353248	0.0107297	0	0	0.0545632	0
0.96457	0.974204	0.962473	TCONS_00044466	NC_006091.4:30168372-30194942	0.175688	0.807322	2.74183e-05	0.0492475	0.0316766	0.0168807	1.71035e-05	0	3.72213e-06	0.0999539	0	0.0459493	0	0	0	4.05747e-05
0.964204	1	0.988362	TCONS_00099208	NC_006110.4:2851140-2864301	0	0.0569299	0	0	0	0	0	0	0	0.0046377	0.00962739	0	0	0	0	0
0.963895	0.960124	0.966831	TCONS_00025695	NC_006089.4:67650555-67705278	0.541779	0.695504	0	0	0.0141567	0.0216989	0.0235392	0.0184512	0	0.0143334	0.102807	0.0781793	0	0.028811	0.0107232	8.11786e-06
0.963769	0.961661	0.964442	TCONS_00023276	NC_006089.4:12588489-12596862	0.120932	0.378898	0.000188472	0.0710464	0.00496339	0.0141037	1.09571e-05	0.00780581	0	0	0.0200077	0.000690214	0.0072847	0.000665032	0	0
0.963715	0.962958	0.976993	TCONS_00060968	NC_006094.4:33829673-33928771	0.055067	0.00313881	0	0	0	0	0	0	0	0	3.10189e-05	0	0	0	0.0142475	0.00050551
0.963677	0.982993	1	TCONS_00082258	NC_006101.4:4506657-4509536	0.0428441	0	0	0	0.00510049	0.005793	0	0	0	0	0	0	0	0	5.93554e-08	0
0.963506	0.999854	0.999959	TCONS_00099205	NC_006110.4:2841053-2864301	2.4005e-05	0.0921417	0.023518	0	0	0	0	0	0	0	0	0	0	2.65531e-05	0	0
0.962652	0.635801	0.98763	TCONS_00029237	NC_006090.4:9161677-9170930	0	3.15888e-05	1.32751e-06	0	1.5561e-06	1.24879e-06	1.34489e-06	0	0	1.48652e-06	1.29471e-06	0	0	0	0	0
0.961874	1	0.961896	TCONS_00013001	NC_006088.4:90544743-90593958	0	0.42846	6.57009e-05	0.0266854	0	0	0	0.0875971	0	0	0	0	0	0	0	0
0.961666	0.948185	0.988828	TCONS_00039996	NC_006091.4:20372281-20378728	0.371718	0.184485	0.0428473	0	0.0130338	0	0	0	0.0512949	0	0	0	0	0	0.0276478	0.0144271
0.961313	0.871885	0.990658	TCONS_00064917	NC_006095.4:24032935-24058876	0.161541	0.492279	0.0813938	0	0	0.0321811	0.0434661	0	0	0	0	1.02558e-05	0	0	0.0200107	0
0.960979	0.960982	1	TCONS_00060971	NC_006094.4:33829673-33928771	0.137978	0	0	2.96525e-06	0	0	0	0	0	0	0.037685	0	0	0	0	0
0.960931	0.941118	0.999974	TCONS_00009631	NC_006088.4:22200542-22208881	0.185191	0.0939765	0	0	0.00926582	0	0.0573637	6.89538e-06	4.85496e-06	0	0.00969489	0	1.35947e-06	1.05044e-05	0	0
0.960928	0.993522	0.882251	TCONS_00029984	NC_006090.4:24757875-24768356	0.288073	4.41941e-06	0	5.79312e-06	0.0125009	0	1.86097e-06	0	0	0.0360317	0.000555297	0.0296772	0	0	5.27353e-06	1.14812e-05
0.960706	0.979415	0.831974	TCONS_00019970	NC_006089.4:63123248-63126424	13.1813	1.9157	0.327423	0.0928805	0.0242792	0.0117666	0.112328	0.0406764	0.144097	0.569094	0.0417098	0.0269182	0.144552	0.116782	1.10494	1.39509
0.960281	1	0.943538	TCONS_00062855	NC_006094.4:23299869-23336366	0.0023934	0.00567799	0	0	0	0	0	0	0	0	0	0	0	0	0	0.00224413
0.959906	0.916569	0.999999	TCONS_00058717	NC_006093.4:29265560-29303819	0.0609811	0.423253	0.0116063	0	0	0	0.124293	1.71385e-06	0	0	0	0	0	0	1.72289e-06	0
0.959842	0.866669	0.979797	TCONS_00111593	NC_006127.4:16188090-16189184	0.266288	1.24337	0.101043	0.025826	0	0.0522519	0.147488	0.0478026	0	0	0	0	0	0	0	0.049958
0.959711	0.99989	0.999684	TCONS_00095978	NC_006107.4:9473643-9505514	0	0.029942	0	2.42497e-05	0.00837177	4.19714e-05	3.73299e-06	0	0	0	0	0	0	0	2.70795e-06	0
0.959503	0.999966	0.999754	TCONS_00036848	NC_006090.4:62434307-62540468	0.139661	0	5.65387e-08	0	0	2.15271e-05	2.18751e-05	2.14822e-05	0	5.47764e-06	1.17257e-05	0.0394893	0	0	0	1.96086e-05
0.959472	0.786961	0.999879	TCONS_00110699	NC_006127.4:72878416-72881805	0.0789919	0.337249	0.0627396	0	9.20184e-05	0	0.0548735	9.09013e-05	0	9.89043e-05	0	2.11636e-06	9.33522e-05	0	0	9.45618e-05
0.959421	0.961729	0.956757	TCONS_00037470	NC_006090.4:80382993-80387590	0.31126	0.269655	0	0.0422718	0	0	0.0833855	0.039353	0	0	0	0	0	0	0	0
0.959068	0.962782	0.954407	TCONS_00036958	NC_006090.4:65781498-65785509	1.27102	1.01268	0.0983882	0.0367849	0.0177699	9.62118e-06	0.0747255	0.180652	0	0	0.117543	0.00101605	1.23781e-06	0.0689722	0.0227097	0.0357649
0.958407	0.897637	0.999047	TCONS_00009543	NC_006088.4:19776647-19782239	1.00161	1.49772	0.0124139	0	0	0	0.0482942	0	0	0.00946565	0.656988	0.000524834	0	0	0	0
0.958109	0.958085	0.958176	TCONS_00044467	NC_006091.4:30168372-30194942	0.270211	0.0970192	0	4.3016e-06	0	0	0	1.14836e-06	0	0	0	0	7.94023e-07	0	0.0792814	0.0283989
0.957097	0.999967	0.915554	TCONS_00105824	NC_006114.4:3837488-3843535	0.36717	0.378891	3.74008e-05	3.29035e-05	0	5.00719e-05	4.78677e-05	0	0	0	0	0	0	4.93108e-05	0	0.223838
0.956481	1	0.979113	TCONS_00109335	NC_006127.4:32262017-32264025	0	0.724824	0.114826	0	0	0	0	0.052458	0	0	0	0	0	0	0	0.0535199
0.956359	0.911135	0.999948	TCONS_00023278	NC_006089.4:12588489-12624009	0.19168	0.198876	0.100612	2.0928e-05	1.99708e-05	2.13684e-05	0.0185611	2.14701e-05	0	0	2.14055e-05	4.52825e-06	2.15908e-05	4.59395e-06	0	0
0.956341	0.962831	0.947442	TCONS_00013830	NC_006088.4:111336132-111345545	10.4275	7.60451	0.338783	0.247159	0.307841	0.259458	0.496498	0.337143	8.55015e-06	0.329711	0.159221	0.118868	1.2707	0.942389	0.139994	0.563032
0.956244	1	1	TCONS_00019599	NC_006089.4:52176025-52177126	0	0.108988	0	0	0	0	0.0333821	0	0	0	0	0	0	0	0	0
0.956127	0.969839	0.947524	TCONS_00007700	NC_006088.4:170573998-170580390	0.477495	0.761099	4.50998e-06	0.142803	3.6907e-05	0.000692443	0.0559181	0.0441389	0	0.0265183	9.6612e-06	0.0158571	0	7.98818e-06	0.0448424	0.0495601
0.955559	0.975425	0.926889	TCONS_00034327	NC_006090.4:13812638-13818580	3.52651	2.44354	0.00661501	0.0475935	0.562625	0.831609	0	0.352208	0	0	0.0195676	0	0	0	0.0178494	0.0191343
0.955449	0.897172	0.995781	TCONS_00056931	NC_006093.4:33588467-33600554	0.0521165	0.0753064	0.0253173	1.83934e-06	2.00443e-06	0.00221842	0.00640242	0	0	1.91059e-06	1.95565e-06	1.96555e-06	0.00578777	0	1.95586e-06	0
0.955046	0.958798	0.944224	TCONS_00056940	NC_006093.4:33636500-33645396	0.490187	0.169974	0	0	0	0	0	0	0	0	0.0518856	0	0.0894909	0.0503131	0	0.0160501
0.954837	1	0.950956	TCONS_00102710	NC_006112.3:2446476-2447855	0.0737436	0.858243	0	0.150234	0	0	0	0	0	0	0	0	0	0.144406	0	0
0.954332	0.900209	0.962821	TCONS_00111468	NC_006127.4:12601597-12609218	0.0670111	0.427258	0	0	0	0	0	0	0	0	0.0468099	0.0467868	0	0.0644091	0	0
0.953981	0.973366	0.94987	TCONS_00100974	NC_006111.4:818638-821923	0.927702	0	0	0	0	0	0.141496	0.0931838	0	0	0	0	0	0	0.0314625	0.032699
0.953681	0.998833	0.913453	TCONS_00008782	NC_006088.4:194850463-194854371	0.0319412	0.03585	1.67852e-07	0	0	0	0	0	0	0	2.50342e-05	0.021719	0	0	0.000235751	0
0.953252	0.965028	0.847917	TCONS_00060965	NC_006094.4:33817822-33928771	0.383664	0.0428935	0.0113206	0	0.004487	0	0	0.00543321	0	0	0.0495186	0	0	0	0.0285953	0.0402303
0.953214	0.977012	0.860119	TCONS_00052947	NC_006092.4:29847437-29996193	0.688868	0.176096	0	0.0120429	0.029417	0	0.0493468	0.0310031	0	0	0	0	0	0.129381	0.032088	0
0.953042	0.962187	0.934234	TCONS_00036959	NC_006090.4:65781498-65785509	2.13074	1.03607	0.0338886	4.53232e-07	3.59684e-05	0.0690313	0.052631	3.50644e-05	0	0	0.387367	0.407873	0.0900267	0	3.31926e-05	3.10071e-05
0.952408	0.928793	0.986126	TCONS_00055666	NC_006093.4:16215986-16225608	1.14366	0.800992	0	0	0	0	0	0	0	0	0	0.077788	0.195007	0	0.375049	0
0.951495	1	1	TCONS_00055230	NC_006093.4:10953705-10965896	0.136879	0	0	0.0464751	0	0	0	0	0	0	0	0	0	0	0	0
0.950752	0.991451	0.971222	TCONS_00109519	NC_006127.4:35959043-35966572	0.0111443	1.27276	0	0	0	0	0	0.00386321	0.186219	0.25253	0	0	0	0	9.18845e-08	0
0.950569	0.90293	0.965598	TCONS_00008607	NC_006088.4:192940722-192941458	151.677	480.806	0	0.340107	0.130944	3.41616e-05	0.112614	0.141874	102.424	113.945	2.43716e-05	0.0652184	0.395207	0.365402	0.000423927	0.927661
0.950364	0.94288	0.955502	TCONS_00056938	NC_006093.4:33630590-33645396	0.289306	0.421362	0	0.00155676	0.00151586	0	0.0263205	0.00145821	0.00115922	0	0	0.0293524	0.0866812	0.0975863	0	0.0012937
0.950344	0.900574	0.967801	TCONS_00080449	NC_006100.4:16866626-16869755	0.0574571	0.163814	0	0	0	0	0	0.0180071	0	0	0.0399893	0	0	0	0	0.0189154
0.950133	0.949429	0.950805	TCONS_00063135	NC_006094.4:28273011-28284095	0.359404	0.37614	0	0	0	0	0	0	0	0	0.0232227	0.116307	0.00195219	0	0.102052	0.013223
0.949793	0.962521	0.999993	TCONS_00075213	NC_006098.4:17442861-17445448	0.153292	0	0.0135161	0	5.45004e-05	0	0	0	0.0266344	0	1.15966e-05	6.61778e-07	0	0	0	0.0136574
0.949643	0.998631	0.923206	TCONS_00078791	NC_006099.4:9230058-9249881	0.000298651	0.000553399	0	0	2.86261e-06	0	0	3.52749e-06	0	2.13167e-06	0	0	0	0	0	0.000291824
0.949076	0.967318	0.811583	TCONS_00098924	NC_006110.4:395548-409719	0.77954	0.103431	0.0334575	0.0503879	0.0220931	0.0351128	0.105614	0.0509167	0.0171718	0	0	0	0	0	0	0
0.948743	0.968684	0.91054	TCONS_00056944	NC_006093.4:33762356-33774950	0.52825	0.275746	0	2.60383e-07	0	0	0.0064155	0.0240052	0.039644	0.028114	0.0697375	0.102106	0	0.0108648	0	0.00758806
0.948553	0.946748	0.954063	TCONS_00027905	NC_006089.4:129816948-129817912	1.22691	0.401891	0	0.01893	0	0	0.00013227	0	0	0	0.36847	0.000114911	0	0	0.0887459	0.110187
0.945796	0.908042	1	TCONS_00015466	NC_006088.4:155910440-155918283	0.00729392	0.0050804	0.00469516	0	0	0	0	0	0	0	0	0	0	0	0	0
0.945707	0.754738	0.979004	TCONS_00112900	NC_006127.4:44400278-44403095	0.0497104	0.729519	0	0.025305	0.00740042	0.0252569	0.0851477	0.00775804	0	0	0.00854273	0.0170107	0.087837	0.0236648	0	0.00822289
0.945333	0.904466	0.969929	TCONS_00009876	NC_006088.4:30589159-30598716	0.188269	0.312816	0	3.10626e-05	0.000344376	0.00265024	0.00132488	8.19015e-06	0.0154022	0	0.0236637	0	0.0598118	0.0454887	0.0253554	0.0176683
0.943732	0.932282	0.946005	TCONS_00025694	NC_006089.4:67650555-67686754	0.0671276	0.3381	0	0	0	0	1.8646e-06	0.0114199	0	0	0	0.0246036	0	0.0100468	0.0318185	0.0817185
0.943616	0.879387	0.943619	TCONS_00013740	NC_006088.4:109870335-109888716	0	0.0335411	3.85263e-07	0	4.56316e-07	0.00905748	0	0.00418002	0	0	0	0	0	0	0	0
0.943003	1	0.861722	TCONS_00086072	NC_006102.4:4105652-4107324	0.0177751	0.0124646	0	0.0120651	0	0	0	0	0	0	0	0	0	0	0	0
0.941668	0.941982	1	TCONS_00005374	NC_006088.4:105591495-105604483	0.0493823	0	0	0	0.000608803	0.000108715	0	0	0.0194465	0	0	0	0	0	0	0
0.941354	0.937392	0.952785	TCONS_00008504	NC_006088.4:188903217-188907368	0.210107	0.0728217	0.00226364	0	0.0083403	0.00518942	0	0	0.0666964	0.0188435	0.0147801	3.49549e-05	0	0	0	0
0.941108	0.962455	0.870811	TCONS_00044469	NC_006091.4:30168372-30194942	1.55978	0.473663	0.0703596	0	0.000575377	0.000538103	0.0874115	0.0104944	1.41823e-06	0.000578046	0.0730819	0.103964	0	0	0.178501	0.312769
0.939959	0.844038	0.971435	TCONS_00059311	NC_006094.4:4955720-4958903	0.118084	0.359857	0.00950229	0	0	0	0	0	0.0341388	0	0.045485	0.0201088	0.0260153	0.0420656	0.013775	0.00978125
0.939915	0.955641	0.776665	TCONS_00032394	NC_006090.4:77133698-77142966	1.47053	0.141659	0.441057	0.116016	0	0.000108115	0.000628157	0.00012585	0	0.000280065	0	0.000178989	8.93268e-05	0	0.0148436	0.104753
0.939697	0.971563	0.879961	TCONS_00081087	NC_006100.4:8494046-8501873	1.38963	0.741291	0	0	0	0	0	0.0343241	6.06532e-06	0.137325	0.18005	0.225715	0.0965627	0	0	0.225521
0.939504	0.855309	0.97153	TCONS_00098824	NC_006109.4:3508982-3509595	0.629335	1.65455	0	0.0664534	0	0.0693585	0.276034	0	0	0	0	0	0.36138	0.193929	0	0
0.938861	0.958545	0.905345	TCONS_00038801	NC_006091.4:121003-132578	1.24767	0.732756	0.013341	0.0416508	0.0609512	0.0834927	0.0128855	0.0639708	0	0	0.0990201	0.0846269	0.0725753	0.117265	0.103286	0.0945071
0.937967	0.935724	0.944781	TCONS_00014857	NC_006088.4:137161618-137166334	1.01926	0.335412	0.129181	0.000119054	0.0178589	0.0202642	0.260012	0.00024049	0	0.0886017	0.0328637	0.0204179	3.60028e-05	0	0.0186433	5.03079e-06
0.937932	1	1	TCONS_00058711	NC_006093.4:29265560-29272405	0	0.0135799	0	0	0	0	0.00590017	0	0	0	0	0	0	0	0	0
0.937384	0.934986	0.974561	TCONS_00060486	NC_006094.4:22945082-22948293	0	0.0973058	0	0	0	0	0	0	0	0	0.0174028	0.0173273	0	0	0.00792003	0
0.93682	0.937139	0.979886	TCONS_00078932	NC_006099.4:10898447-10918439	0.0178696	2.97744e-06	0.00786306	0	0	0	0	2.47622e-06	0	0	0	0	0	0	0	3.87344e-05
0.935193	0.999786	0.883153	TCONS_00006189	NC_006088.4:123220729-123256351	0.0388059	0.0481673	0	0	4.9534e-05	0	8.51987e-06	0.0393974	0	0	0	0	0	0	0	0
0.934263	0.967627	0.838246	TCONS_00095974	NC_006107.4:9473643-9504675	0.276735	0.0443769	0	0	0	0	0.00982863	6.12905e-06	0	0.0119429	0.0149772	0.0124026	0	0	0.037905	0.0606993
0.933563	0.964816	1	TCONS_00113794	NC_006127.4:67048554-67054543	0.479568	0	0	0	0	0	0.048031	0	0	0	0.0700818	0.104913	0	0	0	0
0.933174	0.948598	0.924059	TCONS_00021276	NC_006089.4:108594907-108598426	0.199023	0.336772	0	0.0232732	0	0.0645699	0.0245279	0.0605253	0	0.0216756	0.0291467	0.00898071	0	0	0.0179362	0
0.93301	0.883814	0.97925	TCONS_00021275	NC_006089.4:108594907-108596934	0	0.437615	0.0290604	2.64382e-06	0.0089022	0	0	0.030312	0	0	0	0	0.078116	0	0.0255693	0.0332478
0.932605	0.87687	0.972234	TCONS_00009737	NC_006088.4:25120349-25161215	0.00998374	0.452787	0	0	0	0	0.00619718	0	0	0	0.0753517	0.0681717	0.0176193	0	0.0311463	0.0198321
0.932126	0.893299	0.948664	TCONS_00034996	NC_006090.4:24608191-24636852	0.208014	0.48837	0	0	0	0	0.11001	0	0	0	0.0453571	0.0265955	0	0.148902	0	0
0.932116	0.958455	0.865507	TCONS_00056942	NC_006093.4:33755820-33774950	0.391157	0.111118	0	0.00269497	0	0	0.0408807	0.00064028	0	7.28578e-06	0.0728743	0.121579	0	0	0	1.96666e-07
0.931952	0.976535	0.878171	TCONS_00003204	NC_006088.4:64888803-64930956	0.545649	0.24451	2.77852e-05	0	0	0	2.05551e-05	0.286737	0	0	0	0	0	1.29638e-05	0.0895785	6.74869e-06
0.931286	0.943636	0.906803	TCONS_00114334	NC_008465.3:355720-361893	0.410715	0.207187	0.0320169	0.011151	0	0.0111531	0	0	0	0	0.0906184	0.11286	0.0290875	0	0.0103238	0
0.931023	0.999739	0.999678	TCONS_00065638	NC_006095.4:4347918-4371390	0.0331659	0	0	0	0	0	6.05156e-05	0.0159173	0	0	0	0	0	0	0	3.58876e-05
0.930488	0.978347	0.858504	TCONS_00009537	NC_006088.4:19736043-19737544	0.695731	0.462561	0	0	0	0	0	0	0	0	0.105454	0.458154	0	0	0	0
0.930285	0.867371	0.982628	TCONS_00058716	NC_006093.4:29265560-29303819	0	1.07274	0.20382	0.122739	0	0	0.161763	0.0036968	0	0	3.44644e-07	0.00400972	0	0	0.0274641	5.89393e-06
0.929726	0.999396	0.999064	TCONS_00009544	NC_006088.4:19776647-19784289	2.12725	0.00272115	0.00350219	0	0	0	0.00273467	0	0	0.0040589	0.00275728	1.03472	0	0	0	0
0.928823	0.957473	0.910413	TCONS_00066937	NC_006095.4:21841218-21848087	0.128036	0.199246	0	0	0.0381096	0	0	0.0399266	0	0	0	0	5.44406e-06	5.54615e-06	0	0.085017
0.928411	0.977424	0.999999	TCONS_00034303	NC_006090.4:13124557-13182331	0.0690227	0	0	0.0236809	0	9.49833e-08	0	8.45686e-08	0	0	0.0109079	0	0	0	7.90713e-08	0
0.928345	1	0.944921	TCONS_00049862	NC_006092.4:41930105-41954237	0	0.431669	0	0.121484	0	0	0	0.0449475	0	0	0.0500885	0	0	0	0	0
0.927943	0.929184	0.926514	TCONS_00080193	NC_006100.4:13173556-13181251	0.0562954	0.0488736	0.00541155	0	0.011721	0.00948578	0.00518938	0.00350582	0	0.00459501	0.0038418	0.00381839	0	0	0.00174249	0.0037356
0.927459	0.932436	0.922324	TCONS_00065283	NC_006095.4:29195437-29199010	27.5741	26.7224	4.74838	4.69942	1.86465	2.58026	3.39498	2.55419	0.326439	0.433021	0.777624	1.37534	1.02809	1.80832	0.900892	1.07932
0.927182	0.821023	0.996403	TCONS_00031092	NC_006090.4:48936589-48950170	0.285609	0.438016	4.04269e-05	0	0	0	0.0573769	0.000147068	0.00540206	0	0.221288	0.0108813	0.0125336	0	0.0611812	0
0.92459	0.999824	0.858839	TCONS_00078790	NC_006099.4:9230058-9249881	0.00609985	0.00697963	0	0	7.5359e-06	0	0	7.90439e-06	0	6.0668e-06	0	0	0	0	0	0.00688278
0.924414	1	0.939315	TCONS_00013349	NC_006088.4:104077303-104083758	0	0.000109197	1.13903e-05	1.59988e-07	0	2.25746e-05	0	0	0	2.19264e-05	0	0	0	0	0	1.7252e-06
0.923471	0.911768	0.930756	TCONS_00015966	NC_006088.4:171253280-171268989	4.41251	7.08781	0.130974	0.294342	0.0470513	0.135545	0.102257	0.173626	2.44498	2.62317	0	0.0553196	0	0.0759288	0	0.0775785
0.922863	0.920478	0.924826	TCONS_00094946	NC_006107.4:11667298-11685146	0.464822	0.564971	0.057232	0.0417903	0.0258267	0.0311205	0.0723048	0.0612134	0	0	0.0663835	0.126991	0.0260846	0	0.0109119	0.0361838
0.922743	0.917248	0.926114	TCONS_00105001	NC_006114.4:3764747-3778499	0.0544047	0.0886694	0.0056451	0.01783	0.010425	0.00592071	0	0.00546151	0	0	0	0	0.0154446	0.0166476	0	0
0.921559	1	0.861523	TCONS_00035874	NC_006090.4:41698161-41739664	0	0.00907801	0	0	0.00773322	0.00879965	0	0	0	0	0	0	0	0	0	0
0.920191	0.56277	0.951977	TCONS_00016560	NC_006088.4:185829941-185839367	0.00710946	0.149783	0.00590849	0.00415718	0.0109365	0.0124075	0	0.00954525	0.00707529	0.00501946	0.00767105	0.0073142	0	0.00581573	0.00570808	0.00609169
0.919983	0.935762	0.907844	TCONS_00035873	NC_006090.4:41416009-41436089	0.517588	0.672788	0.0474735	0	0	0.0164767	4.28851e-07	0.0151331	0	0	0.0167636	0.117083	5.26773e-07	0.0462683	0.168504	0.239049
0.919196	0.999985	1	TCONS_00114854	NC_008466.3:188680-192342	0.102754	0	6.32107e-06	0	0	0	0	0	4.51496e-06	0.05811	0	0	0	0	0	0
0.918886	0.999678	0.909079	TCONS_00071002	NC_006096.4:23528273-23531119	0.319413	3.44859e-06	4.36907e-06	4.46575e-06	4.20071e-06	0.0695286	3.2697e-06	0.000719007	3.36275e-06	0	1.24447e-05	0.110391	0	0	0.000691288	2.84357e-06
0.917849	0.917863	0.399331	TCONS_00090300	NC_006105.4:9313176-9313954	2.44862	3.45816e-05	1.44199e-05	4.79809e-05	0.844158	3.72414e-05	0.563559	4.06636e-05	4.30511e-05	2.80819e-05	4.36609e-05	5.5636e-05	0	0	3.93802e-05	4.53822e-05
0.91774	0.985621	0.710077	TCONS_00110461	NC_006127.4:65382283-65389815	0.519452	0.169798	4.69531e-06	5.19386e-06	0.0522735	0.0882568	5.40798e-06	0.11599	0	0	0	0.140347	0	0	0	0
0.917698	0.948947	0.902737	TCONS_00061702	NC_006094.4:6747363-6753219	0.059471	0.124215	0.0212533	0.00896946	0	0	0	0	0	0.0325094	0	0.0179913	0	0.0251002	0	0
0.917659	0.858875	1	TCONS_00062341	NC_006094.4:16876902-16881082	0.254841	0.181935	0	0	0	0	0.116269	0	0	0	0	0	0	0	0.135482	0
0.917653	0.877035	1	TCONS_00017220	NC_006089.4:396796-398637	0.291863	0.14396	0	0	0.151585	0	0	0	0	0	0	0	0	0	0.099637	0
0.917011	0.996355	0.862725	TCONS_00088670	NC_006104.4:536427-549816	0.626153	0.915193	0.00284167	0.00307766	0	0.00307727	0.00302155	0.00311647	0.00301301	0	0.00306273	0.539954	0.00301665	0.327159	0.00102093	0.00304606
0.91659	0.870819	0.944765	TCONS_00045542	NC_006091.4:54203984-54206825	0.495551	0.805042	0	0.0694617	0.143431	0	0.110899	8.82953e-06	0	0.0765536	0.000291588	0.165244	0	0	0.193488	0
0.915896	0.842159	0.964119	TCONS_00064442	NC_006095.4:16262315-16268290	0	1.69949	0	0.00966164	0.272551	0.000724978	0.196705	0	0	0	0	0.30649	0.104434	0.109974	0	0
0.91585	0.832438	0.957457	TCONS_00109813	NC_006127.4:44996203-45000900	0.130075	0.260773	0	0	0	0.0128743	0.100362	0.0314174	0	0	0.0522078	0.0333667	0	0	0	0
0.915192	0.868943	0.954016	TCONS_00053830	NC_006092.4:46442431-46470718	0.0257382	0.0306614	0.00235834	0.0049908	0.00437494	0	0	0	0	0	0.0100439	0	0	0	0.00683505	0.00487877
0.914879	0.98448	0.958754	TCONS_00062342	NC_006094.4:16876902-16881082	0.554891	0	0	0	0	0	0	0.0253768	0	0.0351917	0	0	0.0602823	0	0	0.209779
0.914827	0.886331	0.956586	TCONS_00052766	NC_006092.4:27288177-27294876	0.244896	0.167114	0	1.67213e-05	0	0	0	0	0	0	0.0566508	0	0	0	0.138208	0.0507693
0.91469	0.960356	0.758481	TCONS_00078783	NC_006099.4:9196247-9197669	0.223245	0.0652634	0	0.0252554	0	0	0.0116893	0.0348948	0	0	0.0385448	0.0256129	0	0	0.0117189	0.0245734
0.912916	0.853192	0.944065	TCONS_00093603	NC_006106.4:7351376-7371648	0.475258	0.91124	0.0213119	0.0112634	0.00986508	0.0223802	0.0102353	0.0275538	0.0255572	0.0452564	0.359016	0.214194	0.0486735	0.0104965	0.0137431	0.0256486
0.911902	0.81444	0.958193	TCONS_00035872	NC_006090.4:41416009-41435356	0.254743	0.536343	0	0	0	0	0.0297982	0	0.219104	0.156962	0	0	0.0819521	0	3.56579e-05	0
0.911203	0.826001	0.999626	TCONS_00027306	NC_006089.4:115028847-115045298	0	0.20831	0.0495198	0.000544915	0	0	0.0212845	0	0	0	0	0	0	0	0.0581321	0
0.910938	0.951296	0.983212	TCONS_00033192	NC_006090.4:102238782-102271189	6.61804e-05	0.0639983	0	0	0.00818942	0	0	0.00751511	3.8144e-06	0	0	0	0.0242262	4.10422e-06	0	1.42268e-06
0.909734	0.895907	0.916756	TCONS_00048944	NC_006092.4:24476840-24484843	1.22	2.40236	0	0	0	0	0	0	0.832839	1.2234	0	0.0154935	0	0	0.0561146	0.160976
0.909007	0.962217	0.773818	TCONS_00036607	NC_006090.4:57093503-57097111	0.906172	0.35666	0.0443686	0.0227841	0.0200308	0.0229943	0.021546	0.105316	0	0	0.0937814	0.046868	0.0599407	0.322595	0	0.0441343
0.908227	1	0.863063	TCONS_00022400	NC_006089.4:139418019-139419152	0.0825339	0	0	0	0	0	0	0.0259493	0	0	0	0	0	0	0	0.0270712
0.907656	0.951262	0.691883	TCONS_00072313	NC_006097.4:14943174-14950883	0.186203	0.0376306	0.0129796	0.0137813	0.0221501	2.98608e-05	0.00523002	0.0147561	0	1.88162e-06	0.00457742	0.0160783	0.00590981	0	0.0126786	0.036515
0.906451	0.580993	0.948997	TCONS_00053088	NC_006092.4:33828045-33836455	0.0213324	0.328628	0.00159634	0.0194693	0.03386	0.0208722	0.0218248	0.0214812	0.0245905	0.00581229	0.0205581	0.021005	0.0093863	0	2.47153e-05	0.0286879
0.906154	0.89262	0.973532	TCONS_00051707	NC_006092.4:13752113-13769631	0	0.172989	0	0	0	0	0.046579	0	0	0	0	0	0.0350115	0.0320503	0	0
0.905797	0.924036	0.892929	TCONS_00025702	NC_006089.4:67667294-67700597	0.0583805	0.0827499	0.00319437	0.0135023	0	0.00757356	0	0.0234251	0	0	0.00725138	0.0175199	0.0175116	0	0.00308633	0
0.905564	1	1	TCONS_00039598	NC_006091.4:12408416-12409968	0.0154851	0	0	0	0	0	0	0	0	0	0	0	0	0	0	0.0102365
0.905169	0.998901	0.910597	TCONS_00027906	NC_006089.4:129816948-129819888	8.90985e-05	0.4856	0	0	0	0	0.0184554	0	0	0	5.19264e-05	0.303889	0	0	9.36744e-07	1.10852e-05
0.904599	0.816642	0.976579	TCONS_00061588	NC_006094.4:4967466-5029159	0.0943951	0.117681	0.0130013	0.0192936	0	0	0	0	0	0	0.0949097	0	0	0	0.0144207	0
0.904567	0.965429	0.853273	TCONS_00038475	NC_006090.4:105523376-105526419	0.227829	0.270324	0	0	0	7.86875e-07	7.02823e-07	0.021908	0	0.145618	8.5067e-07	0.0520607	0	0	0.0551317	0.0580596
0.90429	0.904294	0.904276	TCONS_00036849	NC_006090.4:62464598-62485246	1.73823	0.559605	0	0	0	0	0	0	1.04908	0.346103	0.115429	0.0230741	0	0	0	0.00579779
0.904237	1	0.904253	TCONS_00051449	NC_006092.4:10428456-10434325	0	0.0884609	0	0	1.01253e-05	1.60667e-05	0	0.0592729	0	0	0	0	0	0	0	0
0.903414	0.91488	0.898178	TCONS_00015649	NC_006088.4:167365781-167389460	0.947153	2.07378	0.0723667	0.0562062	0.155063	0.181246	0.124615	0.126573	0.112001	0.108297	0.00375842	0.972806	0.00697593	0.0329562	0.0895737	1.47498e-05
0.903037	1	1	TCONS_00003803	NC_006088.4:75758205-75760468	0.0138415	0	0	0.00939478	0	0	0	0	0	0	0	0	0	0	0	0
0.902681	0.69729	0.94984	TCONS_00029980	NC_006090.4:24571880-24745951	0.207992	0.905866	0.17357	0.019308	0	0.0583005	0	0.0326315	0	0	0.173737	0.178671	0	0	0.0934211	0.0291576
0.902452	0.955191	0.759999	TCONS_00058053	NC_006093.4:19139016-19152340	0.748119	0.0844663	0.00707468	0.0522416	0.052372	0.0446552	0.129912	0.156092	0	0	0.0452973	0.0808723	0	0	0	0
0.902422	0.738789	0.947917	TCONS_00061586	NC_006094.4:4959067-5035937	0.0330055	0.118714	0	0	0	0	0	0	0	0	0.029441	0.031716	0.0223615	0.00865202	0.00854736	0.00291305
0.901452	0.854321	0.940189	TCONS_00096324	NC_006107.4:11949260-11954610	0.0357372	0.0434819	0.00286747	0.00303176	0	0	0	0	0	0	0.0335756	0.0151731	0	0	0	0
0.901306	0.894472	0.906205	TCONS_00075147	NC_006098.4:16032795-16037025	0.0463043	0.0645857	0	0.00628551	0	0.0187894	0.00574263	0.0173297	0	0	0.0063507	0	0.0163378	0	0.00577362	0
0.900833	0.99974	0.99964	TCONS_00087683	NC_006104.4:2266606-2278144	0.978277	0.000277533	0.000292415	0.67608	0.000294453	0.000292781	0.000294167	0.000301783	0	0.000281175	0.000300649	0.000298011	0.000297808	0.000251169	0.000300596	0
0.899886	0.886534	0.906066	TCONS_00061578	NC_006094.4:4863756-4892860	0.0856204	0.184992	0.0164996	0.0464569	0.00504239	0	0	0.00527507	0.0197722	0.014016	0	0	0	0.0162238	0.0266906	0.0396677
0.899855	0.927917	0.868815	TCONS_00007619	NC_006088.4:169499141-169508757	0.0569244	0.0514651	0.013223	0	0	0	0	0	0	0.00381114	0	0.0434491	0.015471	0	2.87845e-05	0
0.899466	0.997414	0.991273	TCONS_00105335	NC_006114.4:28315-37502	0.0295325	0.00081903	3.10464e-05	0	0	4.05172e-05	1.46842e-05	5.058e-05	0	0	0	0.0203979	3.87378e-06	0	0.000485017	0.000335978
0.899122	0.891919	0.904637	TCONS_00022919	NC_006089.4:3588652-3598001	0.145274	0.189758	0	0	0	0	0	0	0	0	0.10991	0	0	0	0	0.126671
0.898872	0.81675	0.995475	TCONS_00060978	NC_006094.4:33829673-33928771	0.0124164	0.0968691	8.29719e-06	0.00183862	0.00354833	0	0.0173175	0	0	0	0.0379853	0	0	0	0.0154352	0.0012294
0.896364	0.880355	0.907132	TCONS_00080061	NC_006100.4:10673715-10674554	0.323642	0.48113	0	0.0659124	0	0	0	0	0	0.0547762	0.271055	0.0677157	0	0.124366	0	0
0.896317	0.803296	0.95543	TCONS_00056946	NC_006093.4:33886259-33889031	0.0545337	0.0858133	0	0	0.00811952	0.00924176	0	0.00851336	0	0	0.0187603	0	0.0482091	0	0	0.00901749
0.895295	0.947571	0.951668	TCONS_00078103	NC_006099.4:1441097-1717976	0.32906	0.0541707	0.120766	0	0	0	0	0	0	0	0	0	0	0	0	0.160116
0.895294	0.949615	0.817129	TCONS_00095979	NC_006107.4:9505725-9509991	0.471498	0.0743406	0.0138434	0.0147823	0.0261468	0.0481539	0.0202541	0.0219959	0	0	0.0137872	0.0137105	0	0	0.0922624	0.135133
0.894524	0.888089	0.981414	TCONS_00058714	NC_006093.4:29265560-29277888	0.00366065	0.0509835	0.0209562	0.00324108	0	0	0.012756	0	0	0	0	0	0	0	0	0.00339215
0.894078	0.91609	0.878407	TCONS_00037475	NC_006090.4:80465259-80483448	0.114249	0.160474	0.0248405	0.0264648	0	2.99543e-06	1.22609e-06	0.0723055	2.96192e-06	0.0179394	0.0263901	0.0198719	0	0	0.0158713	2.89984e-06
0.893763	0.813035	0.947295	TCONS_00017821	NC_006089.4:12579231-12597293	0.0165101	0.0481754	0.00423426	0.00224099	0	0	0	0	0	0	0.0202882	0.0155326	0.00580792	0	0	0
0.892992	0.863951	0.95626	TCONS_00013878	NC_006088.4:112223451-112228082	0.039174	0.0179822	0	0	0	0.00548628	8.67816e-06	0	0	0	0.0372985	1.9552e-05	0	0	0	0
0.892008	0.855648	0.927514	TCONS_00044476	NC_006091.4:30229531-30236349	0.31203	0.319542	0	0.0235367	0.0206945	0	0.0222984	0.0217647	0.0823883	0	0.14544	0.0484667	0	0	0.0444735	0.0683681
0.891344	0.916495	0.831181	TCONS_00060986	NC_006094.4:33887736-33928771	0.0902738	0.0377385	0.00063836	0.00989044	0.0259764	0.0116123	0	0	0	0	0	0.00591427	0.0129532	0	0.0132002	0.0171798
0.890755	1	0.941809	TCONS_00008747	NC_006088.4:194637213-194648775	0	1.01789	0	0	0	0	0	0	0	0	0.916451	0.414624	0	0	0	0
0.888367	0.881078	0.896408	TCONS_00080062	NC_006100.4:10675100-10680543	0.326262	0.295764	0	0	5.51036e-07	0.00781165	0	0	0	0.0190323	0.248019	0.165668	0	0.0219593	0.0235792	6.20256e-07
0.888328	0.591779	0.935998	TCONS_00090862	NC_006105.4:3106062-3111352	0.113441	0.705701	0.0112503	0.00592255	0.0259713	0.0648989	0.0378494	0.0544236	0.0606267	0.0286941	0.0598165	0.0654665	0.0307807	0.0331782	0.0978679	0.0635825
0.887775	0.892435	0.882604	TCONS_00006188	NC_006088.4:123207233-123209328	0.357359	0.322036	0.0442445	0	0.0101384	0	0.0106683	0.0212706	0	0	0.129121	0.187148	0	0	0.0749038	0.0562209
0.887441	0.999997	0.860695	TCONS_00061580	NC_006094.4:4870426-4893151	0	0.0558607	0	0	2.93721e-07	0	0	3.96935e-07	0	0	0.0164264	0.0544714	0	0	0	0
0.887349	0.896935	0.850314	TCONS_00008499	NC_006088.4:188875365-188901760	0.0901044	0.0233197	0.00339032	5.17027e-07	0.00313836	0	0	0	0.0243617	0	0	0.00568274	0.0341162	0.0187512	0	0
0.887326	1	0.999968	TCONS_00022917	NC_006089.4:3588652-3598001	0.152585	2.6853e-05	0	0	0	0	0	0	0	0	0	0	0	0	0	0.120368
0.887291	0.86479	0.907083	TCONS_00056934	NC_006093.4:33602618-33605637	0.0834342	0.0948474	0.0121581	0	0	0.00640658	4.94383e-07	0.013996	0.0218883	0.0348887	0.00766193	0.00639875	0.0195978	0	0.0176611	2.72657e-07
0.886021	0.889924	0.88241	TCONS_00027809	NC_006089.4:129100616-129102082	0.822003	0.888409	0.0776578	0.080086	0.0351898	0	0.0157862	0.0369811	0.139427	0.397922	0.20664	0.0761691	0	0.0565942	0.158678	0.0835241
0.885139	0.998441	0.978786	TCONS_00012999	NC_006088.4:90541479-90554455	0.0037151	0.515911	0.341172	0	8.32426e-06	0.056265	0	0.0203485	0	0	0	0	0	0	0	0
0.884852	0.63003	0.982616	TCONS_00037473	NC_006090.4:80432815-80434542	0.0940603	0.264817	0.046156	0.0159621	0.0280388	0	0	0	0.0552538	0	0.097806	0.0162626	0	0	0.029788	0
0.884836	0.863354	0.894154	TCONS_00105690	NC_006114.4:2598427-2610608	3.8649	8.91015	0.222657	0.20109	0.686106	0.334449	0.4518	0.566378	0.327526	0.602456	0.965665	2.13602	0.745372	1.90634	0.297748	0.855003
0.884407	0.917766	0.744963	TCONS_00093228	NC_006106.4:4559197-4569103	0.190392	0.0455465	0.0382479	0.0161521	0.00354053	0.0120504	0.0183619	0.0111244	0	0	0.0284894	0.00809475	0.0209578	0.0338905	0	0
0.884331	1	0.896526	TCONS_00109311	NC_006127.4:31556949-31561069	0.0358821	0	0	0.0168491	0	0	0	0	0	0	0	0.0122041	0	0	0	0
0.884168	1	1	TCONS_00071059	NC_006096.4:23719026-23720667	0	0.150768	0	0	0.122246	0	0	0	0	0	0	0	0	0	0	0
0.883777	0.914917	0.832293	TCONS_00044468	NC_006091.4:30168372-30194942	0.102138	0.0617778	0.0108985	0.0101019	0.0196578	0	1.18826e-05	2.40952e-05	0	0	0.00059891	0.0250643	0.0152126	0.0246131	0.0144519	0.0127206
0.88359	1	0.883771	TCONS_00043316	NC_006091.4:3743006-3762613	0	0.00590499	7.49207e-06	0	0	0	0	0.00480028	0	0	0	0	0	0	0	4.03411e-06
0.883468	0.837991	0.991469	TCONS_00073766	NC_006097.4:15425205-15532906	0	0.122289	0.0194958	4.06898e-06	0.0195049	0	0.00939202	0	3.4524e-05	0.00729662	0	0	0.0433217	0	0.000702394	2.21414e-06
0.883227	0.908606	0.801754	TCONS_00067509	NC_006095.4:28850004-28851504	0.153284	0.0477501	0.0553537	0.0231208	0	0	0.0427105	0.0106444	0	0	0	0	0	0.0324987	0	0
0.881934	0.837799	0.898354	TCONS_00078859	NC_006099.4:10341582-10357275	0.101593	0.273073	0.000247078	0	0.0454984	0	0.000246181	0.127911	0	0	0.0316241	0	0	0	0.0377334	0.0663865
0.881172	0.760964	0.906427	TCONS_00112572	NC_006127.4:39111715-39115274	0.0668708	0.39892	0	0.10849	0.0722025	0	0	0	0	0	0	0.0884712	0.0539422	0.033487	0	0.0308485
0.881147	0.90871	0.813784	TCONS_00033858	NC_006090.4:3135326-3153538	24.1498	9.88166	1.41927	1.45419	1.38593	1.06993	1.60792	1.53615	0.794546	0.8599	5.72441	3.08446	1.07437	0.974934	3.42598	3.90127
0.880477	0.838649	0.948329	TCONS_00074615	NC_006098.4:3784972-4046349	0.290444	0.179047	0.117658	0.0152249	0	0	0	0	0	0	0	0.0495354	0	0	0.210386	0
0.879903	0.847422	0.901695	TCONS_00062348	NC_006094.4:16876902-16881555	0.227432	0.338977	0	0	0.0622277	0	0.0212305	0.0584897	0.088289	0.11636	0.0704645	0.0437702	0.000695698	0.0146417	0	0
0.879622	0.993218	0.943446	TCONS_00009311	NC_006088.4:12673889-12676575	0	0.400774	4.37427e-05	4.58416e-05	0.170939	0	0	3.70565e-05	0	0.154507	0	0.00406434	0.00404307	0	0.00402842	2.87288e-06
0.878691	0.91785	0.781883	TCONS_00093570	NC_006106.4:7004079-7006364	25.4051	10.2764	1.4799	2.16467	1.05712	0.838336	1.47149	1.70982	0.585061	0.397508	4.42498	3.97	3.50264	3.8167	2.08793	2.79316
0.878461	0.835809	0.89832	TCONS_00036301	NC_006090.4:50932821-51013482	0.446145	0.95824	0.266494	0.235604	0.0592731	0	0.0977425	0.0624741	0	0	0	0	0.0892607	0.383961	0	0
0.878457	1	1	TCONS_00086902	NC_006102.4:10625899-10634660	0	0.0107167	0	0	0.00911779	0	0	0	0	0	0	0	0	0	0	0
0.878213	0.890266	0.861197	TCONS_00058546	NC_006093.4:25989773-25994856	0.401578	0.284437	0.108878	0.0952299	1.05352e-05	0.0017495	0.0755769	0.0427944	0.0155347	0.0110234	0.00208636	0	0	0.0255318	0.106382	0.100035
0.877459	0.81569	0.963774	TCONS_00005654	NC_006088.4:110723722-110752501	0	0.108778	0.0252613	3.47322e-05	0	0	8.13497e-05	0	0	0	0.0116832	0.0275495	0.0286984	0	0	0
0.877456	0.928559	0.97353	TCONS_00090856	NC_006105.4:2864759-2974159	0.0838064	0	0	0	0.0166502	0	0	0	0	0.0252927	0.0252602	0	0	0	0	0.00468642
0.876768	0.752375	0.949741	TCONS_00065107	NC_006095.4:27565828-27570386	0.0490345	0.388181	0.00788153	0.0207986	0.025531	0.0248294	0.105956	0.0496597	0	0	0.037737	0.025022	0.0215906	0	0.0418868	0.0162586
0.875298	0.854595	0.893586	TCONS_00016390	NC_006088.4:181022499-181037815	1.70724	1.93271	0.0227344	0.019573	0.00815337	0.00194058	8.20241e-07	0	0.00525669	0	0.107085	0.0647225	0	0.00841031	1.59446	1.34503
0.87503	0.918756	0.701344	TCONS_00014858	NC_006088.4:137161618-137167877	0.999604	0.172688	0.0639374	0.203751	2.5337e-06	2.50188e-06	0.394789	0.151649	0	1.96886e-06	2.33179e-06	2.68075e-06	0.10975	0.0753172	2.68471e-06	0.0262984
0.874547	0.76521	0.988244	TCONS_00003638	NC_006088.4:72122999-72191885	0.238719	0.229566	0.212147	0.0185863	0.180109	0	0	0.000139434	0	0.000165931	8.61791e-05	0	0	0	0	0
0.874528	0.928924	1	TCONS_00056416	NC_006093.4:25961918-25978068	0.0291376	0	0	0	0	0	0	0	0	0	0	0	0	0.0110948	0.0144969	0
0.874197	0.740695	0.941806	TCONS_00072331	NC_006097.4:15151089-15195565	0.153106	0.302327	0.0112117	0.0124977	0.0011714	2.57624e-05	0.0215671	0.0241694	1.1213e-05	0.000152797	0.0864677	0	0.0107779	0	0.146701	0.0863089
0.873969	0.970694	0.991077	TCONS_00057722	NC_006093.4:14572570-14712603	0.0193299	0	2.5458e-05	0.000699143	0	0	0.00390208	7.02359e-05	3.78514e-05	0	0	0	0	0	0	0.0123184
0.872273	1	0.932834	TCONS_00016128	NC_006088.4:175188325-175241127	0	0.152722	0.0647426	0.0718046	0	0	0	0	0	0	0	0	0	0	0	0
0.872168	0.877013	0.866507	TCONS_00063938	NC_006095.4:7087890-7093160	196.637	168.25	2.95615	4.05293	5.31591	3.99048	19.9571	11.6085	48.3718	37.7032	49.6222	48.0254	4.07204	4.48264	38.9919	47.3585
0.872031	0.904302	0.811384	TCONS_00043716	NC_006091.4:11086447-11090906	0.194687	0.103593	0.0110405	0.0388622	0.0477028	0.0502492	0.00353321	0.0214112	0.0132223	0	0.00391625	0.00778881	0.0403352	0.010871	0.0106681	0.00759269
0.871904	1	1	TCONS_00005584	NC_006088.4:109780698-109791150	0	0.0142055	0	0	0	0	0.0127377	0	0	0	0	0	0	0	0	0
0.871719	0.873727	0.861731	TCONS_00030865	NC_006090.4:43112740-43119083	0.164421	0.0330646	0.0307356	0.0159479	0.0700144	0.0160547	0.0445832	0	0	0	0	0	0	0	0	0
0.871599	1	0.883484	TCONS_00049741	NC_006092.4:39016251-39025452	0	0.0410617	0	0	0.00341608	0.0273655	0	0.000295085	0	0	0	0.000334354	0	0.0054955	0	0
0.87088	0.976628	0.843526	TCONS_00063366	NC_006094.4:33899474-34166849	0	0.699639	0.655874	0.514992	0	0	0	0.12002	0	0	0.107304	0.131313	0	0	0	0
0.86939	1	1	TCONS_00037507	NC_006090.4:81331326-81339386	0	0.0636338	0	0	0	0	0.0581786	0	0	0	0	0	0	0	0	0
0.868465	1	0.899646	TCONS_00005375	NC_006088.4:105591501-105604483	0	0.0360035	0	0	0	0	0	0	0.0138108	0.0252917	0	0	0	0	0	0
0.866629	0.846105	0.889907	TCONS_00068188	NC_006096.4:8177000-8233208	0.0247672	0.0218379	0.00577098	0.00245437	0.00966467	0.00846431	0.00219449	0.00112364	0	0	0.00570293	0.000944452	0	0.00264201	0.00334775	0.00120062
0.866152	0.868838	0.863165	TCONS_00078863	NC_006099.4:10341582-10361570	0.772573	0.694582	0	0.0492987	0.269618	0.201515	0	0.000579861	0	0	0.0475728	0.172661	0	0	0.392136	0.241249
0.865602	0.911291	0.761043	TCONS_00114356	NC_008465.3:435357-438106	0.135157	0.0393252	0.0072789	0	0.0134123	0	0.0210116	0.014058	0	0	0	0	0	0.0214361	0.0422244	0.0447297
0.864963	0.943019	0.999162	TCONS_00005652	NC_006088.4:110700040-110711450	0.00883004	0	0	0	0	0	0	3.43553e-05	0	0	0	0	0	0	0.00352201	0.00585574
0.86496	0.812906	0.891711	TCONS_00016562	NC_006088.4:185834487-185839479	0.253165	0.492618	0	0	0	0.0433181	0	0.0397018	0.224881	0.160536	0.0662224	0.0882222	0	0	0.0404554	0.0416381
0.864886	1	0.907631	TCONS_00008545	NC_006088.4:190010603-190019833	0	0.0382556	0	0.0247353	0	0	0.0114467	0	0	0	0	0	0	0	0	0
0.863805	0.905322	0.934906	TCONS_00081086	NC_006100.4:8494046-8501858	0.887712	0.207844	0	0	0	0	0.0215002	0	0.159573	0	0.000188784	0	0	0	0.407064	0.45614
0.862444	0.900597	0.764453	TCONS_00078102	NC_006099.4:1441097-1717976	59.2958	23.0865	2.73963	3.29281	2.99093	2.20262	3.07724	3.42696	2.62855	2.18072	21.1979	16.4396	4.55683	3.56263	4.06832	6.9604
0.862305	0.875718	0.823931	TCONS_00060976	NC_006094.4:33829673-33928771	0.13118	0.0458511	0.00775639	0	0	0.000824883	0.0152332	0.0294164	0	0	0.0911333	0.0262694	0	0	0	0
0.861115	0.895722	0.789467	TCONS_00060709	NC_006094.4:28131625-28137213	0.922761	0.445699	0.0773708	0.0311263	0.0518763	0.0234897	0.153824	0.0679015	0	0.0733064	0.231606	0.284869	0.158888	0.176148	0	0
0.860883	0.81572	0.896536	TCONS_00025504	NC_006089.4:63103454-63125325	0.370813	0.469732	0.0413817	4.47773e-05	0.0421592	0.0318512	0	0.0177172	0.0722227	6.34805e-06	0.0565364	0.052207	0.0311922	0.0224174	0.234843	0.21596
0.860736	1	0.93221	TCONS_00058712	NC_006093.4:29265560-29273890	0	0.0407758	0	0.0193493	0	0	0.020401	0	0	0	0	0	0	0	0	0
0.860319	1	1	TCONS_00057913	NC_006093.4:17370945-17388332	0	2.1793e-07	0	0	2.13084e-07	0	0	0	0	0	0	0	0	0	0	0
0.859601	0.857157	0.866394	TCONS_00064862	NC_006095.4:21969753-21980385	0.273192	0.0982849	0	0	0.0554831	0	0	0	0	0.000852793	0.138054	0.0910671	0.0796272	0	0	0
0.85936	0.944345	0.831441	TCONS_00081085	NC_006100.4:8494046-8496449	0.361248	0.200279	0	0	0	0	0	0	0	0.000869338	0.0867015	0.130297	0.000945578	0	0.0530902	0.280907
0.859239	0.950942	0.973213	TCONS_00017167	NC_006088.4:196198393-196202249	0.366747	0	0.0184136	0	0	0	0	0	0.0416929	0.198249	0	0	0	0.0371738	0.0658369	0
0.858234	0.910978	0.735685	TCONS_00084130	NC_006101.4:9597383-9858255	0.484873	0.144137	6.47701e-05	0	6.56083e-05	0	6.22118e-05	6.70343e-05	6.50458e-05	6.63626e-05	0.301892	0.163565	0	0	0	0.158358
0.857832	0.904257	1	TCONS_00050748	NC_006092.4:59823075-59824022	0.145873	0	0	0	0	0	0	0	0	0	0	0	0	0	0.0977645	0.0474048
0.857278	0.976209	0.974253	TCONS_00054862	NC_006093.4:4888153-4895247	0	0.518201	0.363738	0	0.0605752	0.0180726	0	0	0	0	0	0	0	0.0753234	0	0
0.856953	0.985756	0.858008	TCONS_00050241	NC_006092.4:49742479-49760165	0	0.00562246	0	0	0	0.0055884	0	0	0	0	3.77733e-05	0	0	0	3.7664e-06	0
0.856297	0.948923	0.903821	TCONS_00022099	NC_006089.4:129280009-129292078	0.033944	0.00916268	0	0.00708794	0.0121364	0.0241375	0	0	0	0	0	0	0	0	0	0
0.855902	0.915204	0.91719	TCONS_00072330	NC_006097.4:15134785-15191674	0.236709	0.000127304	0	0	0.123653	0.0623657	1.04777e-05	9.75395e-06	0	0	0	0	0.0168408	0.0360143	0	0
0.855397	0.739642	1	TCONS_00017954	NC_006089.4:14516761-14530365	0.0448765	0.035924	0	0	0	0	0.00111402	0	0	0	1.58755e-05	0	0.0436588	0	0.036999	0
0.854741	0.62871	0.914881	TCONS_00054791	NC_006093.4:2626508-2629849	112.349	504.084	108.22	138.226	36.5324	21.7588	121.92	94.9283	6.38861	7.70605	18.8722	13.5956	33.257	20.2813	1.25432	3.85493
0.854436	0.86077	0.913105	TCONS_00041468	NC_006091.4:53472353-53534235	0	0.20723	0	0	0.0420061	0	0	0.0293597	0	0	0.0431005	0.0966905	0	0	0	0
0.853459	0.897612	0.859675	TCONS_00047416	NC_006091.4:91110662-91142533	0.0317969	0.270012	0	0	0	0	0	0	0	0	0.0443645	0	0	0.244309	0	0.0209176
0.853351	0.930275	0.915377	TCONS_00015847	NC_006088.4:169857443-169893989	0.0149685	0	2.0246e-06	3.24082e-06	3.57401e-06	0.00299515	0.00603124	0	0	0	0.000168182	0	0	0	0.00110069	0.00506175
0.85335	0.8518	0.890161	TCONS_00023277	NC_006089.4:12588489-12599495	0.0142671	0.062936	0	0	0	0	0.008712	0	0	0	0	0.0250598	0.0221507	0.0233302	0	0
0.853006	0.863442	0.931332	TCONS_00011067	NC_006088.4:51785442-51791622	0.225416	0.028483	0	0.00442067	0	0	0	0	0	0.0213592	0.0280435	0.0192753	0.0114741	0	0.175959	0.152988
0.85191	1	0.881723	TCONS_00030387	NC_006090.4:33946123-33980661	0	0.125025	0	0	0	0.103513	0.0260919	0	0	0	0	0	0	0	0	0
0.850427	0.847549	0.85312	TCONS_00095980	NC_006107.4:9505725-9533113	0.0903052	0.0964881	0.0165878	0.0171445	0.00712348	0.00446179	0.0201342	0	0	0	2.2286e-06	0	0	0	0.0525222	0.0775989
0.850263	0.977024	0.964291	TCONS_00061078	NC_006094.4:35758559-35765339	0.171801	8.77703e-05	0	0	0	0	0	0	0	0.122102	0.0276247	2.66314e-06	6.5189e-06	0	0	0.0304308
0.850252	0.90634	0.757816	TCONS_00006185	NC_006088.4:123112827-123256351	0.41835	0.253841	0.0969421	0.0621958	0.0536799	0.0330701	0.0150055	0	0	0	0.0267849	0.141227	0	0	0.0818675	0.193841
0.850074	0.844967	0.852808	TCONS_00061587	NC_006094.4:4967466-5029159	0.961913	1.79645	0.0411593	0	0.0821231	0.1204	1.40748e-05	0.0571549	4.59881e-05	0.125872	0.798874	1.32533	0	0.15162	0.12168	0.070583
0.849907	0.961197	0.865826	TCONS_00004599	NC_006088.4:86286427-86425343	0.0140716	0	0	0	0	0	0	0	0	0.0056529	0.00353268	0.00261735	0	0	0.000289465	0.00269194
0.847543	0.772965	0.893846	TCONS_00041205	NC_006091.4:46764434-46769266	1.00798	1.6235	0	0.0805237	0.106452	0.0411921	0.158165	0.0374548	0	0	0.760591	0.46687	0.107301	0	0.46942	0.580351
0.847457	0.796861	0.86827	TCONS_00064443	NC_006095.4:16262326-16268290	3.51233	8.53828	0.827292	1.06779	0.264891	0.46828	0.215548	0.464461	0.841603	1.06034	1.30804	2.9231	0.624539	0.675543	0.912514	1.21369
0.845947	0.930625	1	TCONS_00064835	NC_006095.4:21590921-21596938	0.118288	0	0.0159946	0	1.49807e-05	0	0.00530052	0	0	0.0701147	0	0	0	0	0.0361336	0
0.84552	0.866025	0.817812	TCONS_00105826	NC_006114.4:3837488-3843542	1.44719	1.071	0	0	1.21963e-06	0	0	0.0173995	0.11142	0	0.784456	0.77109	0.411924	0.259959	0.0494147	0.317413
0.843605	0.908347	0.769024	TCONS_00009264	NC_006088.4:10645173-10653399	0.500967	0.161023	0.0513532	0.0336025	0.12586	0.215658	0.0069586	0.0848993	0.058666	0	0.0785676	0.0691236	0	1.87573e-05	0	1.52815e-05
0.841217	0.851741	0.864841	TCONS_00075212	NC_006098.4:17442861-17445448	0.251473	0.0928887	0	0.000286267	0.236168	0.000137488	0	0	0	0	0.0247908	0.0110449	0	0	2.37802e-05	0.110301
0.840912	0.831415	0.941815	TCONS_00061585	NC_006094.4:4959067-5029159	0.0336834	0.381953	0	0	0.0018811	0	0.0647366	0.0400783	0.156403	0	0	0.115461	0	0	0.084269	2.92376e-05
0.839379	0.959358	0.987505	TCONS_00043312	NC_006091.4:3741424-3762613	0.0196112	0	0	0	8.75312e-07	0.0151458	0	0.0013247	1.49445e-05	0	0.00556347	0	0	0	0	0
0.838814	0.776857	0.915662	TCONS_00064861	NC_006095.4:21969753-21980385	0.620108	0.499952	0.000263892	6.60273e-05	0.00026235	0.000248594	0.000272109	0.000228024	0.000273087	0	0.571644	0.293971	0.23685	0.00027076	0.159043	0.000371659
0.836602	0.92503	0.645557	TCONS_00009630	NC_006088.4:22200542-22208881	0.208859	0.0860707	0	0.0296903	0.00668137	0.00877244	0.012053	0.0223258	0	0.0284696	0.0373173	0.0901439	9.55223e-07	5.47492e-06	0.0535541	0.048322
0.836534	0.934455	0.933124	TCONS_00091964	NC_006106.4:3039327-3081825	0	0.0440617	0.0204216	0	0.00936979	0	0	0.00982832	0	0	0	0.0107984	0	0	0	0
0.835857	0.823541	0.895845	TCONS_00029978	NC_006090.4:24553769-24721010	0.0179816	0.0599407	0.0104056	0.0080598	6.68034e-05	0.00250903	7.31352e-06	0	0	0.018015	0.0285488	0.0127085	0	0	0.00680251	0.00240942
0.835165	0.869466	0.801378	TCONS_00014471	NC_006088.4:128651988-128659468	0.191954	0.194878	0	0	0.038138	0.0871033	0.0403597	0.0400325	0	0	0.0590416	0.103038	0.037856	0.0407758	0	0
0.8342	0.880509	0.729401	TCONS_00026833	NC_006089.4:102553221-102561699	0.20462	0.0904188	0.0172113	0.0381921	0.00528192	0.00403151	0.0142779	0.0269671	0.0339503	0.0322306	0.0268196	0.00887303	0.0454393	0.0357641	0.0281719	0.0252124
0.833026	0.901088	0.781086	TCONS_00105823	NC_006114.4:3837488-3843534	3.04314	0.786827	0.0197625	0.0041462	0	0.0165828	0.00755603	0	0.0582392	0.282662	0.950741	0.674909	0.222366	0.144823	0.848361	1.24638
0.832499	0.908775	0.724577	TCONS_00070165	NC_006096.4:12258547-12301171	0.0298915	0.0211264	0	0.0202917	0	0.0204392	0.0190879	0	0	0	0	0	0	0	0	0
0.832484	0.77292	0.866158	TCONS_00065738	NC_006095.4:4919376-4931000	0.0630911	0.111597	0	0	0	0	0	0	0	0	0.0440053	0.0439672	0.0562818	0.0605876	0	0
0.832387	0.855854	0.972008	TCONS_00044478	NC_006091.4:30239137-30257072	0.13773	0	0.00219483	0	0.00319246	0	0	0.00355913	0	0	0.121997	0.000147705	0.0114109	0	0.000177787	0.018918
0.832037	0.771177	0.866427	TCONS_00081291	NC_006100.4:10946744-11041611	1.48611	2.62992	0.0814458	0.0762116	0.423734	0.619589	0.225264	0.695786	0.047633	0.0965034	0.814973	0.589962	0.187109	0.089658	0.60023	0.291292
0.832009	0.734428	0.882682	TCONS_00005115	NC_006088.4:98950048-99055406	1.01216	1.94913	0.131241	0.0417922	0.252153	0.352035	0.244278	0.194547	0.232192	0.371033	0.570707	0.613501	0.224714	9.56005e-05	0.226324	0.0276712
0.831933	0.932956	0.890699	TCONS_00108063	NC_006127.4:247408-248852	0.0737435	0.911883	0	0	0.0441904	0.0516252	0	0	0.364539	0.394596	0.0531468	0.10706	0	0.144405	0	0
0.831157	0.908717	0.742314	TCONS_00073887	NC_006097.4:17683797-17688006	0.0459074	0.0400772	0	0.00778963	0	0.00777097	0.0142779	0.00716281	0	0.0189324	0.00788352	0.00784767	0	0	0.00717267	0.0227879
0.830998	0.898374	0.743265	TCONS_00088679	NC_006104.4:591097-592043	1.95573	1.02861	0.421423	1.13253	0.528752	0.160253	0.106764	0.203578	0	0	0.065713	0.131688	0.268621	0.450199	0	0.0609961
0.830412	0.904622	0.746984	TCONS_00061647	NC_006094.4:6115013-6157125	0.228077	0.202878	0.00019384	0.0696627	0.024174	0.105508	0.127118	0.110105	0.000197832	0.000194987	0.000194822	0.000194589	0.000201622	0.000203302	0.000193956	0.0734515
0.830111	0.808827	0.901271	TCONS_00080832	NC_006100.4:2407003-2410185	0.393032	0.729501	0.00794567	0.0166727	0.0219413	0	0.00764891	0.00766702	0	0	0.523398	0.285761	0.108508	0.0233865	0.161342	0.170672
0.828085	0.816209	0.886267	TCONS_00027873	NC_006089.4:129642819-129654568	0.238556	0.28399	0.00858205	0.0179907	0.0797839	0.0262799	0.0247934	0	0	0	0.00911586	0	0	0.0294334	0.280467	0.152389
0.827533	0.677422	0.886121	TCONS_00074807	NC_006098.4:8524787-8533547	0.0609202	3.52394	0.35927	0.176263	0.404483	0.367632	0.484855	1.6606	0.117236	0.500016	0.0349678	0.0696543	0.0538833	0	0.0640642	0.0349572
0.826206	0.726598	0.897924	TCONS_00011184	NC_006088.4:54030862-54118547	0.271499	0.377081	0	0.000828723	0.0860196	0.0448093	0.197873	0.0341495	0.0254727	0.0271301	0.12092	0.109081	0.0585033	0.0314459	0.0308098	0.0219924
0.825364	0.863841	0.758449	TCONS_00104246	NC_006113.4:3454767-3456396	0.743573	0.42756	0.180923	0.317811	0.0821298	0.0188075	0.0701065	0.0862873	0	0.0926652	0.172348	0.152952	0.09807	0	0.105132	0.0544201
0.823836	0.967858	0.977583	TCONS_00053065	NC_006092.4:33345698-33551640	0.000730117	0.0151539	5.11385e-05	0.000843169	0.0146446	1.53199e-05	0	0	0	0	0.00125856	0.000767319	0	0	0.00125513	0.000752084
0.823235	0.883592	0.899727	TCONS_00078785	NC_006099.4:9230058-9249881	0.0340401	0	0	0	0.00835843	0	0.0149167	0	0.00446267	0.00845039	0	0	0	0	0	0.00593142
0.822764	0.918819	0.864544	TCONS_00057556	NC_006093.4:11144551-11151539	1.62294e-06	0	0	0	0	5.60128e-07	0	0	9.22267e-07	5.31109e-07	0	0	0	0	0	0
0.822688	0.925321	0.823324	TCONS_00031560	NC_006090.4:57302586-57310653	0.0288684	0.200991	4.12752e-05	0.0403986	0.00589676	0.0206821	0.00617416	0.0127081	0	0.0068846	0.126934	0.159902	0.0148972	0.00799677	0.0104769	0
0.821263	0.859087	0.789585	TCONS_00064916	NC_006095.4:24032880-24058876	0.525714	0.62771	0	0.272342	0.317429	0.189773	0.132068	0.308656	0	0	0.0162845	0.0309437	0.0527773	0.122841	0	0
0.820502	0.859867	0.775461	TCONS_00029979	NC_006090.4:24566710-24646944	0.27695	0.242052	0.0401203	0.0138594	0.0149708	0.0592914	0.0332201	0.00650218	0.0206462	0.0227348	0.0437539	0.16483	0	0.0169462	0.118958	0.0962863
0.819634	0.895181	0.835703	TCONS_00017048	NC_006088.4:195206116-195211426	0.31398	0.862057	0	0	0.0135509	0	0.00389777	0.0977081	0.102352	0.0726655	0.654554	0.666209	0.0155943	0.0505243	0.0308918	0.104328
0.81898	0.817769	0.819772	TCONS_00031518	NC_006090.4:56038661-56051455	0.288801	0.441273	0.000121592	0.000112887	2.34389e-05	0.154948	0	0.00011996	0.277072	0.000114128	0.000112511	0.401179	0.0351503	0.000116681	0.0559205	0.000117023
0.818933	0.880649	0.949454	TCONS_00080064	NC_006100.4:10676916-10680543	0.0285524	0.2245	0	0	0.00989242	0	0	0	0	0	0.0767691	0.0684598	0.147024	0	0.00761795	0.0109732
0.818085	0.735131	0.93196	TCONS_00037476	NC_006090.4:80465259-80546584	0.0880793	0.396063	0.128233	0.0777969	0	0.0109072	0.109543	0.0838396	0.00932032	0	0.180777	0	0	0	5.41067e-07	0.0160929
0.818074	0.843309	0.809872	TCONS_00011311	NC_006088.4:56581148-56586594	0.44711	0.184426	0.0329633	0.0270372	0.024788	0	9.05089e-07	0	0.0619468	0.0136876	0.271515	0.213767	0	2.43555e-06	0.0991927	0.0593477
0.817831	0.968241	0.856735	TCONS_00074806	NC_006098.4:8524368-8533547	0	0.707042	0	0.15278	0.108231	0.159157	0.486835	0.397126	0	0	0	0	0	0	0	0
0.817194	0.939414	0.947792	TCONS_00006187	NC_006088.4:123113323-123207133	0.241837	0	0.0196456	0.0388035	0	0	0	0	0	0	0.0829183	0.169962	0	0	0	0.0233101
0.815496	0.726822	0.937821	TCONS_00052086	NC_006092.4:17693880-17695613	0.0500272	0.186966	0	0	0	0	0	0.0104211	0.0778406	0.0276831	0.0229997	0.0114584	0.0295287	0.0318146	0.0943374	0
0.81436	0.964844	0.800802	TCONS_00078803	NC_006099.4:9278136-9325434	0.0106707	0.00493934	0	0.00241009	0	0	0.00262601	0	0	0.00581084	0	0	0	0	0	0.00943802
0.813956	0.806878	0.81967	TCONS_00051708	NC_006092.4:13760009-13769631	1.3108	1.6237	0.292334	0.319035	0.127365	0.0875903	0.137701	0.0892737	0.554094	0.4063	0.287799	0.443032	0.164391	0.338736	0.208326	0.365647
0.813455	0.736102	0.859976	TCONS_00011313	NC_006088.4:56583117-56586671	0.179729	0.298847	0	0.0294322	0	0	0	0	0.0414999	0	0.123075	0.191462	0	0	0.167436	0.0720252
0.810988	0.908737	1	TCONS_00034743	NC_006090.4:19239968-19241388	0.0311515	0	0	0	0	0.0213153	0	0	0	0	0	0	0	0	0.0199008	0
0.809014	0.733487	0.884602	TCONS_00078437	NC_006099.4:4248042-4292262	0.0383044	0.214718	0.0138703	0.010991	0.00962338	0.00726025	0.0704421	0.028797	0	0.0310144	0	0.0597062	0	0.00505658	0.0708838	0.0306206
0.808781	0.733168	0.85414	TCONS_00008113	NC_006088.4:178644910-178652541	0.270862	0.451525	0.138856	0.108871	0.0724853	0.0292792	0.075983	0.0222951	0	0.0397126	0.190104	0.170819	0	0.0292303	0.0284938	0.0608086
0.806986	0.787164	0.815014	TCONS_00096018	NC_006107.4:9841457-9847035	0.208242	0.514153	0.0327671	0.0946275	0.0687264	0.000672616	0.0237713	1.04148e-06	0.0296464	0	0.0563037	0.0523955	0.0987651	0.268081	0.000270236	0.250001
0.805805	0.65943	0.866694	TCONS_00013829	NC_006088.4:111336132-111345545	0.357606	0.859678	0.138454	0.135534	0.0485486	0.0922136	0.191895	0.103932	0.073059	0	0.000190495	0.202699	0.214609	0.172765	0.185772	0.0950609
0.805371	0.824572	0.778627	TCONS_00077983	NC_006099.4:19629314-19637933	1.05321	0.756161	0.085672	0.108595	0.242927	0.246224	0.0762736	0.193326	0.148417	0.105211	0.272092	0.187832	0.0881733	0.0452736	0.379781	0.285294
0.805277	0.873244	0.830977	TCONS_00052765	NC_006092.4:27288177-27294876	0.241295	0.0811257	0.110157	0.140395	0	3.02737e-06	0.0217203	0.0290475	0	0	0	0.0238745	0.08222	0	1.52992e-06	0.0320591
0.804982	0.82808	0.765064	TCONS_00034688	NC_006090.4:18614927-18618070	0.664822	0.384693	0.0189106	0.0198213	0.0174141	0	0.0258507	0.0126593	0	1.36788e-05	0.2205	0.125845	0.350343	0.0960235	0.167054	0.378284
0.804547	0.889204	0.710826	TCONS_00075112	NC_006098.4:15876768-15879207	0.178768	0.139476	0.0129481	0	0.0118376	0.0270189	0.050012	0.111807	0	0	0.0137312	0.0136897	0	0	0.0501191	0.144249
0.804016	0.702966	0.877312	TCONS_00003228	NC_006088.4:65499964-65579501	0.0888951	0.122558	0.0401196	0.0256076	0.0211662	0	0.0468014	0.0012836	0.0205903	0.0182689	0.00296745	0.0424465	0.0156796	0	0.0375097	0.0176485
0.803551	0.834952	0.755863	TCONS_00028223	NC_006089.4:139663526-139673564	0.0215885	0.0142156	0.00744276	0.0079524	0	0.00306508	0.0143945	0.00283067	0	0.00743241	0.00310464	0	0	0	0	0.00301333
0.802158	1	0.869146	TCONS_00046997	NC_006091.4:83687798-83689055	0	0.0676814	0.0317366	0	0	0	0	0	0	0	0	0	0	0	0	0.0619949
0.801865	1	0.863947	TCONS_00019531	NC_006089.4:51082531-51103998	0	0.192424	0.0836217	0	0	0.157531	0	0	0	0.00707291	0	0.0186557	0	0	0	0
0.801008	0.862545	0.794428	TCONS_00003394	NC_006088.4:68240344-68246641	0	0.0188245	0.00857398	0.0091207	6.36422e-08	0	1.09451e-07	0	0	0	0.00824959	0.0179678	0	0	0	7.04971e-08
0.79967	0.888926	0.881247	TCONS_00008471	NC_006088.4:187915750-187919515	0.074289	1.82569e-06	0.0331263	0.0210695	0.00552823	0	0	0	0	0	0.0191048	0.0253484	0	0	1.69221e-06	0
0.799444	0.822104	0.74844	TCONS_00078104	NC_006099.4:1441097-1722354	1.04335	0.463532	0.0714641	0.114646	0.144589	0.0650722	0	0.136455	0.0278558	0.0770127	0.836941	0.261462	0.168994	0.067995	0.0494074	0.0936008
0.798832	0.649871	0.884445	TCONS_00030569	NC_006090.4:38223594-38224152	0.117832	0.792472	0.169671	0.0799755	0	0	0.0853158	0	0	0	0	0.0891418	0.21985	0.471901	0.166012	0
0.79794	1	0.737538	TCONS_00062346	NC_006094.4:16876902-16881082	0	0.0633708	0	0	0	0	0	0	0	0	0	0.0569882	0	0	0.0256554	0.0594388
0.796738	0.836119	0.851889	TCONS_00014467	NC_006088.4:128602686-128612930	65.3883	171.835	3.12107	2.7625	2.18084	2.70813	2.17571	2.29598	5.52627	6.31029	110.632	131.867	34.3742	22.28	14.1471	9.93072
0.796024	0.929536	0.998241	TCONS_00004668	NC_006088.4:88400306-88406190	0.111908	0.000241051	0	0.000257648	0	0.103893	0.000256935	0.000238909	0.000260761	0	1.24363e-05	0.000268673	0.000214079	0.000258303	0.054454	1.4927e-05
0.793929	0.838937	0.853145	TCONS_00076226	NC_006098.4:10406412-10431387	0.147913	0	0.0450434	0.000352937	0	0	0.12172	0.0419182	0	0	0	0.0276063	0	0.015132	0	0
0.793837	0.796239	0.992019	TCONS_00003654	NC_006088.4:72279672-72284237	0.0829626	5.73801e-06	0.0253948	2.67268e-06	0.0491609	0	2.5495e-06	1.37116e-05	0.00136006	0.00133441	0.0424136	0	0	0	0	5.24226e-05
0.793285	0.795702	0.810669	TCONS_00057526	NC_006093.4:10720660-10735846	0.345802	0.0484292	0	0.0474231	0	0	0	0	0	0	0.329484	0.28004	0.121904	0	0.043139	0.275289
0.789831	0.78182	0.799742	TCONS_00007605	NC_006088.4:169421104-169445519	1.48647	1.20152	0.374017	0.468086	0.298261	0	0.204376	0	0	0	0	0.537319	1.39357	0.678896	0	0
0.78923	0.857038	0.8548	TCONS_00101753	NC_006112.3:1116120-1122481	0.0270039	0.00940118	0.00434332	0.00458185	0	0	0	0.00420835	0	0	0.0184831	0	0	0	0.00419725	0.0178979
0.788832	0.815235	0.814692	TCONS_00044477	NC_006091.4:30239137-30257072	0.123732	0.0994164	0	0.00679278	0	0.00185524	0.00845538	0	0.0696991	0.0232036	0	0.117206	0.0560851	0	0.02579	0.0207661
0.788735	0.814121	0.792677	TCONS_00049210	NC_006092.4:28359802-28428499	0.409536	0.826889	0	0	0	0	0	0	0.556029	0.777824	0.0424356	0.211985	0	0	0.271506	0.210222
0.785822	0.884056	0.987015	TCONS_00068084	NC_006096.4:5221406-5236164	0.163344	0	8.36134e-06	0.00130574	0.0102737	0.102963	0	0.000323267	0	0	0	0.00772991	0	0	0.122289	0
0.785684	0.868034	0.845665	TCONS_00032638	NC_006090.4:81775721-81786421	0.0422489	0.0145092	0	0	0	0	0	0	1.70027e-06	0	0	0.0291445	0	0.0169584	0.0390262	1.84247e-05
0.785103	0.651816	0.937953	TCONS_00053408	NC_006092.4:38269568-38270342	0.395492	0.028129	0.0263029	0	0.0708579	0	0.281735	0.0248583	0.0944252	0	0.388579	0.361057	0	0	0.102029	0.10383
0.783278	0.855213	0.838821	TCONS_00074014	NC_006097.4:19435343-19445005	0	0.0779758	0.0411462	0	0.00382238	0	0.0292461	0.0696	0	0	0.00863251	0.0155092	0	0	1.08767e-06	0.0028674
0.782727	0.532434	0.868183	TCONS_00105688	NC_006114.4:2598427-2610608	0.030628	0.112997	0.0116323	0.000475427	0.0233692	0.00776569	0.0122912	0.0615468	0	0	0.0329953	0.0197822	0.0338886	0.0146942	0	0
0.782301	0.789435	0.775631	TCONS_00064924	NC_006095.4:24044340-24058876	0.450748	0.481978	0.170145	0.13112	0.141714	0.184554	0.110693	0.23611	0	0	0.0267867	0	0	0	0.215045	0.205204
0.782161	0.888196	0.849354	TCONS_00074616	NC_006098.4:3784972-4298087	0.5594	0	0.0369366	0.0426958	0	0	0.0333046	0	0	0	0.0153068	0.199	0	0	0.352254	0.2292
0.781863	0.951462	0.953278	TCONS_00009119	NC_006088.4:4118196-4120249	0	0.0786874	0.0121696	0	0	0	0.0704731	0	0	0	0	0.025735	0	0	0.0117749	0
0.781856	0.861921	0.665603	TCONS_00043996	NC_006091.4:16480482-16487632	0.135973	0.041842	0.0321253	0.0544608	0.0346566	0	0.0465398	0	0	0	0	0.0460085	0	0	0.0181037	0.0396301
0.781402	0.929719	0.924917	TCONS_00019255	NC_006089.4:44969239-44975164	0	0.0335218	2.69252e-05	0.00207187	0.0225717	1.65605e-06	0	0	0.0110765	0.0155448	1.13501e-06	0	0	0	0	0
0.781401	0.965825	0.864994	TCONS_00082428	NC_006101.4:5985282-6000260	0	0.263472	0.029632	0.0873553	1.75346e-05	0	0.124408	8.37611e-05	0	0.110997	0	0.050491	0.000112075	0	0	6.57278e-05
0.780629	0.84884	0.808567	TCONS_00057471	NC_006093.4:10376683-10385861	0.720523	0.417858	0.471235	0.0916136	0	0.292251	0.00449695	0.00203216	0.0808372	0	0.0688292	0	5.40425e-05	0	0.136947	0.599802
0.780398	0.800958	0.904028	TCONS_00037355	NC_006090.4:77432246-77472235	0	0.0232999	0.00307344	0	0.0056959	0.00968839	0	0.00596457	0	0	0	0	0.00842521	0	0.00296948	0
0.779459	0.853452	0.829463	TCONS_00050608	NC_006092.4:55783584-55822415	0.0271432	0.0747443	1.44496e-06	0	0.0469973	0.0279423	0	0	0	0.0223146	0	0.0389697	0	0	0.021067	0
0.779281	0.809244	0.747804	TCONS_00051706	NC_006092.4:13752113-13769631	0.119502	0.113757	0.0807138	0	0.03344	0.0266663	0	0.0443071	0	0.0724636	0.0454166	0.0306633	0	0	0	0.0267228
0.778879	0.960607	0.835134	TCONS_00079191	NC_006099.4:15293993-15299848	0.167825	0.0333831	0	0.00879438	0.0121275	1.45358e-06	2.99426e-06	0.000389089	0.0312225	0.0354038	0	0.138596	0	0.0819703	0.00292515	5.897e-06
0.778696	0.80987	0.75713	TCONS_00080275	NC_006100.4:13837362-13843506	0.55301	0.0570551	0.0900558	0.0985591	0.119658	0.0590355	0.526294	0.0514685	0	0	0	0	0	0	0	0
0.777898	0.602323	1	TCONS_00044362	NC_006091.4:27089336-27093411	5.01855e-05	0	0	0	0	0	0	0	4.69086e-05	0	4.54094e-05	4.75205e-05	0	0	4.73853e-05	0
0.777842	0.780657	0.996777	TCONS_00078796	NC_006099.4:9230058-9249916	0.02994	0	0.000548079	0	0	0	0.0165985	0	0.000490731	1.30117e-05	0.0283327	0	0	0.000576804	0	0
0.776653	0.766028	0.847584	TCONS_00048573	NC_006092.4:18425162-18438423	2.78002e-06	0.0123935	0.00654954	0.00277645	0.00304189	1.1782e-06	1.18366e-06	0	0.0103951	0.0102946	0.000225251	6.59802e-05	0.00719133	0	1.31375e-05	8.45881e-05
0.776417	0.853652	0.93206	TCONS_00096019	NC_006107.4:9841457-9848701	0.0658582	0.270646	0.124173	0.0446926	0	0	1.23307e-06	0.0405544	1.14959e-06	0	0.044666	0	0.229101	0	0	0.0434662
0.776186	1	0.819971	TCONS_00016130	NC_006088.4:175188325-175241127	0	0.249345	0	0	0.0764235	0	0	0	0	0	0	0.0986965	0	0.213816	0	0.00171311
0.775648	0.917007	0.858524	TCONS_00067791	NC_006096.4:3431205-3436551	0.516638	0.193368	0	0	0.186447	0.150787	0.0138149	0	0.065801	0.506579	0	0	0	0	0.0340802	0.157528
0.775039	0.861723	0.83585	TCONS_00068471	NC_006096.4:12821319-12830677	0.113243	0.045225	1.80721e-05	1.82478e-05	1.84413e-05	1.78986e-05	0.0260814	1.84858e-05	1.85818e-05	1.80599e-05	0.0308907	1.79744e-05	1.81026e-05	0.0536836	0.0525667	0.0861574
0.774987	0.844728	0.836924	TCONS_00050726	NC_006092.4:58549248-58552046	0	0.243328	0.0716032	0	0.143403	0.175173	0	0.0861932	0	0	0	0.016401	0.0842618	0	0	0
0.774628	0.790856	0.762161	TCONS_00026834	NC_006089.4:102556626-102561699	0.127292	0.165701	0.0366355	0.0134936	0.0113581	0	0.0212121	0.0311055	0	0.0498196	0.0158912	0.00850884	0.0781583	0.15	0.0231014	0.0229438
0.774506	0.767423	0.86283	TCONS_00093990	NC_006107.4:658072-661664	0.503245	0.247618	0.05175	0.0310513	0.0612904	0.0232322	0.021342	0.0214151	0	0	0.251397	0.156408	0.0403998	0	0.393123	0.499616
0.773958	0.734984	0.85303	TCONS_00067031	NC_006095.4:24031465-24033995	0.404374	0.199314	0	0	0.292308	0.069658	0	0.0792017	0	0	0	0.056193	0.353926	0	0.103925	0
0.772101	0.832175	0.999858	TCONS_00050607	NC_006092.4:55783584-55822415	0.114765	1.97141e-05	0	0	2.30833e-05	3.60465e-06	0.0263556	0.0482638	0	3.60201e-06	0.108406	2.09618e-05	0	0	3.83924e-05	0
0.772014	0.847625	0.764933	TCONS_00013756	NC_006088.4:109926927-109938985	0.422298	0.0549334	0.00476829	0	0.00137979	0	0	0	0.20372	0.0466719	0.116192	0.0454082	0.0845569	0.138393	0.0398178	0.080708
0.771907	0.761522	0.97063	TCONS_00078858	NC_006099.4:10341582-10350575	0.213293	0.0366658	0.076115	0	0.0512627	0	0.10496	0	0	0	0	0	0	0	0.123722	0.178345
0.769607	0.795827	0.733783	TCONS_00088680	NC_006104.4:591270-592043	0.536419	0.39261	0.435492	0.235758	9.40928e-06	0.28124	0.1129	0.214618	0	0	0	0	0.218256	2.06854e-05	0	0
0.768899	0.80032	0.94735	TCONS_00063087	NC_006094.4:28071744-28090945	0.56457	0.113239	7.04734e-06	2.85859e-05	0	0	0	0	0	0	0.498354	0	0.290772	0.307334	0	0
0.768688	0.77715	0.764432	TCONS_00011757	NC_006088.4:67606052-67617132	0.0490364	0.0974955	0.00760488	0.0165037	0.0205077	0	0.00524564	0.0289625	0.0254459	0.021992	0.00798637	0.0447055	0.00970397	0	0	0.0486039
0.766862	0.867886	0.816122	TCONS_00049265	NC_006092.4:29846485-29881967	0.010829	0.0231414	0	0.0206985	0	0	0.0189532	0.00363772	0.00292025	0.00207493	0.00377868	8.77627e-06	0	0	0	0.00336641
0.766814	0.772172	0.762698	TCONS_00003765	NC_006088.4:75133234-75140940	0.220267	0.286683	0.0243444	0.124614	0.0657533	0.0755838	0.047352	0	0.0874005	0.124943	0.10283	0.102842	0	0	0.0236005	0.0482306
0.765552	0.86073	0.889655	TCONS_00074614	NC_006098.4:3784972-3897226	0.802472	0.146648	0	0.0285037	0	0.038342	0.1225	0.105937	0	0.0233939	0.145012	0.0651842	0.0999964	0.0269656	0.414816	0.563138
0.765521	0.931923	0.801343	TCONS_00076839	NC_006099.4:1215103-1221766	0.0186267	0	0	0	0	0	0.00887634	0.0161808	0	0.00677615	0	0	0	0.0157248	0	0
0.763473	0.938586	0.865627	TCONS_00094945	NC_006107.4:11573743-11685146	0	0.00742815	0	0.00280544	7.12159e-07	0	0	0	0.00159625	0	0	0.00418128	0.00371476	2.57784e-07	0	0
0.762571	0.815345	0.929731	TCONS_00066935	NC_006095.4:21841218-21846935	1.30712e-05	0.343778	0.175477	0.10801	1.27999e-05	0.0610507	0.0793458	1.29638e-05	0.0862559	1.29408e-05	0.061181	1.17238e-05	0	0	1.05738e-05	0
0.762452	0.799137	0.867711	TCONS_00003229	NC_006088.4:65572318-65579501	0	0.0403902	0	0.0045479	0	0	0.00823357	0.00420466	0	0.0109189	0.00915758	0	0	0	0.0123689	0.0177307
0.762393	0.815445	0.932767	TCONS_00057470	NC_006093.4:10376683-10385861	1.99125	0.335714	0.0557615	0.237909	0.697772	0.000276237	1.16747	1.21955	9.87191e-07	0	0.173386	0	0.169732	0	0.308346	6.00622e-05
0.761952	1	0.797462	TCONS_00049213	NC_006092.4:28360114-28374255	0	0.043868	0	2.18028e-05	0	0	0	0	0	0	0	0.0346984	0	0	0.0196879	0.0274743
0.75984	0.906627	0.806593	TCONS_00013004	NC_006088.4:90544743-90617940	1.5141e-05	0.208217	0.16377	0.120038	0.019066	0.0651855	0.0329135	0.0966714	0	0	0.0550468	0	0	0	0	0
0.759829	0.59424	0.832865	TCONS_00080866	NC_006100.4:3172751-3180126	0	0.0360019	0.0047929	0.0091705	0	0.0046334	0.00461762	0.00427525	0	0	0.00470511	0.00506912	0	0.0140857	0.00429063	0.00488617
0.758846	0.694564	0.867074	TCONS_00031097	NC_006090.4:48939457-48950170	0.103993	0.399592	0.0192536	0.00418977	0	0	0.020328	0.0788183	0.126143	0	0.127002	0.064663	0	0	0.185552	0.224142
0.758189	0.801891	0.70822	TCONS_00089631	NC_006105.4:275353-294111	0.666618	0.583005	0.0774208	0.0989354	0.253112	0.192026	0.130401	0.322565	0	0.0482113	0.144463	0.144142	0	0.0825025	0.319045	0.302381
0.758003	0.751327	0.783588	TCONS_00049418	NC_006092.4:33962720-33968678	0.082077	0.162302	0.0220542	0.0418731	0.00815949	0.0257823	0.0466036	0.00854692	1.27438e-06	0.0449826	0.0912834	0.0554859	1.3664e-06	0.0520863	1.25863e-06	0.0171118
0.757164	0.761936	0.753193	TCONS_00075210	NC_006098.4:17440224-17445448	0.472683	0.568073	0.0680031	0.0759809	0.316357	0.525145	0.148775	0.099913	3.53011e-07	0	0.0151626	0	0	0	0.239404	0.280391
0.756794	0.846734	0.819453	TCONS_00070362	NC_006096.4:15047568-15050254	17.5172	4.20763	0.327145	0.394809	0.426888	0.360208	1.08943	0.603837	0	0.188749	8.66519	5.36158	1.17197	1.38805	7.11295	9.8944
0.756768	0.753569	0.835938	TCONS_00039582	NC_006091.4:12276949-12285721	1.93704	6.23651	0.476549	0.111349	0.0494678	0.101105	0.0537641	0.0907729	3.18946	4.59027	0.730013	0.704597	0.190641	0.189732	2.0644	1.37439
0.756756	0.903178	0.765018	TCONS_00057480	NC_006093.4:10381901-10386809	1.03901	0.286697	0	0	0	0.695607	0.403358	0.232943	0	0.194842	0	0	0	0	0.300838	0.429705
0.756266	0.658134	0.90412	TCONS_00027777	NC_006089.4:127819146-127837845	0.00654127	0.0817998	0.0188724	0.0155378	0.00389141	0.00881975	0.0301682	0.00203703	0.00753438	0	0.0133966	0.013316	0.00575261	0	0.0162056	0.01519
0.755088	0.781589	0.731049	TCONS_00008114	NC_006088.4:178644910-178652541	0.263158	0.290111	1.03195e-05	3.11147e-05	7.26437e-06	0.157178	0.174232	0.120264	0.105515	0.0330191	0.0929484	0.235687	0	0	0.0296228	0
0.754829	0.893427	0.878895	TCONS_00016561	NC_006088.4:185829941-185839479	0.0977378	7.23885e-05	0.0059741	0.00420446	0.0110582	0.0125482	0	0.00965208	0.00715529	0.00507727	0.0429517	0.0514253	0	0.00588165	0.00577421	0.00615908
0.754748	1	0.868362	TCONS_00079030	NC_006099.4:12698901-12718070	0	0.177103	0	0	0	0	0.140849	0	0	0.163195	0	0	0	0	0	0
0.753492	0.849392	0.835807	TCONS_00094206	NC_006107.4:4294943-4410250	0	0.0223197	0.0138183	9.69277e-07	0.0108356	0.0171804	0	2.78986e-06	0	2.78223e-06	0	1.94968e-06	0	0	0.00373243	0.00846424
0.750942	0.863394	1	TCONS_00057914	NC_006093.4:17378109-17388393	0	0.00854491	0	0	0.007282	0	0.00761522	0	0	0	0	0	0	0	0	0
0.750141	0.866388	0.760404	TCONS_00072172	NC_006097.4:12227344-12235026	0.605177	0	0.0650683	0	0	0	0	0	0	0.354377	0.412711	0.51005	0	0	0.0882341	0.501064
0.750113	0.718938	0.79701	TCONS_00066041	NC_006095.4:7680576-7684688	0.212511	0.464419	0.109259	1.20286e-05	0.0755169	0.0794385	0	2.44716e-05	0.03852	0.101464	0.0526269	0.196665	2.50126e-06	2.25871e-06	0.248261	0.282301
0.749074	0.796564	0.81134	TCONS_00060483	NC_006094.4:22890706-22898939	0.205136	0.362519	0.00780462	0	0	0.008173	0.0150244	0	0.0560731	0.0796795	0.140972	0.0743009	0.298451	0.252715	0	0.0638804
0.74811	0.678424	0.847467	TCONS_00036839	NC_006090.4:62274161-62286204	0.108291	0.0759511	0.0234874	0	0.0752779	0.0122633	0.0453257	0.0564141	0	0	0.0996757	0.0124177	0	0	0	0
0.747936	0.840216	0.821449	TCONS_00109814	NC_006127.4:44997769-45000900	0.144524	0.0575136	0.0075765	0	0.0561093	3.03048e-07	0	0.0198774	0	0	1.66488e-05	0.0472331	0.083251	0.112163	0.0146946	0.0155631
0.747149	0.755031	0.738423	TCONS_00094944	NC_006107.4:11573743-11685146	0.0872205	0.078787	0.0336154	0.0396012	0.0125694	0.0098621	0.0254365	0.017698	8.00354e-07	0.0104677	0.0269933	0.0183862	0.0148002	0.0121776	0.0361488	0.0360695
0.747059	0.822666	0.568219	TCONS_00058785	NC_006093.4:29901667-29903623	0.492787	0.208333	0.112939	0.0501258	0.058703	0.100762	0.187378	5.23703e-06	0.0579115	0.165229	0.0854303	0.170577	0	0.0943099	0.109354	0.0486705
0.746387	0.725176	0.862144	TCONS_00049270	NC_006092.4:30010052-30026607	0	0.0461099	0.012779	0.0134826	0.0118218	0.00447026	0	0.00412541	0	0	0.0045301	0.0180304	0	0	0.00823192	0.00438714
0.745641	0.872021	0.699241	TCONS_00039722	NC_006091.4:14356872-14360093	0.406572	0.0428364	0.0265156	0.0413961	0.0121156	0.0553178	0.0512179	0	0	0	0.0562317	0.154183	0	0.0776983	0.218147	0.107355
0.744715	0.623544	0.822527	TCONS_00080865	NC_006100.4:3172751-3180126	0	0.0367338	0.00483582	0.0109713	0	0.00542262	0.00466083	0.00498284	0	0	0.00550408	0.00511425	0	0.0142142	0.00500764	0.00492959
0.744507	0.841828	0.895142	TCONS_00019942	NC_006089.4:62410811-62413998	0.119865	0	0.0193414	0	0	0.0743383	0.00620032	0	0	0	0.0822434	0.0545649	0	0	0.0249296	0
0.743515	0.994161	0.798997	TCONS_00044479	NC_006091.4:30239137-30257072	0.000686866	0.112712	0.000298192	0.00441265	0.000282482	0	0	7.99183e-05	0	0.0530789	0.000261749	0.101017	0.000265075	0	0.0438996	0
0.737759	0.856047	0.570388	TCONS_00038863	NC_006091.4:954638-959690	0.0895402	0.0632825	0.0196539	0	0	0	0	0.018714	0.0705729	0.0503576	0	0.0622984	0	0	0	0.0589383
0.733681	0.755855	0.772363	TCONS_00032670	NC_006090.4:82618074-82656311	0.288334	0.912297	0	0	0.102585	0.116619	3.65432e-05	0.200347	0	0.271425	0.234627	0.469137	0.396042	0.188058	0.0512599	0.208121
0.732886	1	0.839829	TCONS_00060969	NC_006094.4:33829673-33928771	0	0.0439747	0	0.0222056	0	0	0	0	0	0	0.0329196	0	0	0	0	0.0270986
0.731561	0.940707	0.741524	TCONS_00072417	NC_006097.4:17630661-17637114	4.42156e-05	0.0313778	0.000202647	7.40104e-05	3.93878e-05	0.00643696	0.00163648	0.00104053	0	3.87665e-06	1.09082e-05	0.0280754	0.000346332	0	3.57321e-05	0.021142
0.731372	0.880484	0.900097	TCONS_00028225	NC_006089.4:139801517-139843932	0.0310202	0.00503921	0.0182792	0	0.00767139	0.0142572	0	0.0275953	0	0	0	8.51095e-07	8.84813e-07	0	3.80988e-07	6.58197e-07
0.731354	0.733615	0.728122	TCONS_00048770	NC_006092.4:22528049-22532721	0.05326	0.0372408	0.0517362	0.0271121	0.0475776	0.00902455	0	0.00831494	0	0	0	0	0	0	0	0.0264232
0.730841	0.554697	0.810397	TCONS_00032395	NC_006090.4:77133698-77142966	2.12189	5.07183	0.357941	0.281756	0.636046	0.596008	0.584633	0.443652	0.207447	3.7579	2.17245	0.0517036	0.99573	0.458277	1.8681	1.14215
0.730574	0.833178	0.504878	TCONS_00102288	NC_006112.3:1246142-1253267	0.704286	0.320176	0.0898414	0.21448	0.252496	0.210147	0.0500585	0.132199	0.0416509	0.0295403	0.166585	0.199357	0.0874019	0.111365	0.1344	0.212596
0.727214	0.757409	0.826748	TCONS_00034062	NC_006090.4:8041708-8076578	0.0583873	0.103046	0	2.3118e-06	0.0232348	0	0.0402029	0	0	0	0.0895705	0.0317692	0.0134635	0	0.0168146	0.0931989
0.726811	0.859257	0.533664	TCONS_00091026	NC_006105.4:4841963-4857605	0.454261	0.233818	0	0.258446	0.246263	0.133349	0	0.0961168	0.120204	0.2477	0	0.0198047	0.0810725	0.112871	0	0
0.726662	0.783337	0.555015	TCONS_00041744	NC_006091.4:60552485-60555143	0.452346	0.0760735	0.0402964	0.010534	0.01849	0.0315971	0.305331	0.0387861	0.0542764	0.0128637	0.166219	0.0745707	0.0137424	0.0591906	0.0876919	0.0974723
0.726265	0.910478	0.845134	TCONS_00067865	NC_006096.4:3833204-3916129	0.0233766	0	0	0	0	0	0	0.00718648	0	0.014464	0.0129497	0.00849344	2.63648e-07	0	0.00169912	0
0.72221	0.794198	0.900927	TCONS_00056930	NC_006093.4:33588467-33600554	0.041231	0.000151877	0	0.0125327	0.00219534	0	0.029174	0	0	0.00603435	0.0100878	0.00250532	0.00649842	0	0.0114423	0
0.720082	0.781136	0.650621	TCONS_00069779	NC_006096.4:5494747-5498784	0.374979	0.3296	0.0938854	0.0492599	0.0936359	0.131087	0.0075307	0.105706	0.112421	0.0599067	0.207819	0.297933	0.0213699	0.138181	0.0378242	0.024013
0.719755	0.587814	0.892924	TCONS_00088025	NC_006104.4:6088602-6104283	0.198262	0.305872	0.221117	0.111986	0.0808172	0.0457579	0	0.00149287	0.0741544	0.0697954	0.246562	0.000201948	0	0	0.137055	2.64496e-05
0.719016	0.600777	0.859902	TCONS_00026832	NC_006089.4:102553221-102561699	5.89282e-05	0.1756	0.0173054	0.0384323	0.00531505	0.00407851	0.0143564	0.0271139	0.0354146	0.0323762	0.0269424	0.0089134	0.0456842	0.0359902	0.0282745	0.0253043
0.717724	0.858835	1	TCONS_00034304	NC_006090.4:13124557-13185552	8.12642e-05	0	0	8.0271e-05	0	0	0	0	0	0	8.03018e-05	0	0	0	0	0
0.717601	0.614545	0.892307	TCONS_00052767	NC_006092.4:27290545-27294656	0.0447141	0.0894748	0.06558	0.0581156	0.0245772	0.00932161	1.54464e-06	7.13168e-06	0	0	0.0473257	2.03174e-06	0	0	0.0603286	4.25315e-06
0.717176	0.938214	0.7611	TCONS_00020619	NC_006089.4:89645402-89670926	0.0101131	0.414406	0	0.283928	0	0	0	0.0870554	0.0374549	0.227792	0	0.0942367	0	0	0.109983	0
0.714772	0.766552	0.683381	TCONS_00032671	NC_006090.4:82618074-82656311	6.79461	3.95429	0.485289	0.411785	0.0808535	0.191916	0.0924284	0.00409895	0.695598	0.974479	4.43489	4.44984	5.03466	3.51274	0.279608	0.813015
0.714253	0.507914	0.831527	TCONS_00027931	NC_006089.4:130650902-130702519	0.303501	0.703755	0.334855	0.335849	0.033378	0.0206105	0.29919	0.122239	0.127607	0.0278088	0.316456	0.280361	0.00306554	0.0249686	0.070245	0.0181085
0.711896	0.656339	0.877872	TCONS_00044244	NC_006091.4:21344562-21349392	0.288304	0.624583	0.316365	0.100832	0	0.0599003	0.468459	0	0.079917	0.112087	0.0801944	0.261133	0.340909	0	0.0212492	0
0.707353	0.720357	0.691911	TCONS_00003621	NC_006088.4:71875150-71883245	0.119484	0.100624	0.0293173	0.0327809	0.0241959	0.0291244	0.031234	0.050658	0.0117044	0.0165948	0.0329562	0.0172388	0.0446977	0.0385566	0.0597848	0.0320544
0.703271	0.723495	1	TCONS_00000063	NC_006088.4:111164-111928	0.180562	0	0.0408936	0	0	0	0.0803729	0	0	0	0	0	0.108969	0	0.119248	0.0785263
0.702938	0.781134	0.919687	TCONS_00089566	NC_006104.4:10005342-10010785	0.386237	0.0814762	2.71395e-05	0.0698702	0.0637247	0.0534768	0.072202	0	2.70751e-05	2.70509e-05	0.317705	0	0	0	0.138053	0.364378
0.699633	0.888633	0.608201	TCONS_00050612	NC_006092.4:55796436-55822415	0.0585568	0.242667	0	0.0815876	0.0422258	0.0861061	0	3.10848e-05	0	0	0.00183568	0.212476	3.00532e-05	0.0487577	0.131673	0.236578
0.696436	0.828434	0.741814	TCONS_00091025	NC_006105.4:4841963-4857605	0.194805	0.524404	0	0.0912116	0	0	0	0.365972	0	0	0.352269	0.0706297	0	0.015111	0.228257	0.404831
0.693076	0.812389	0.861661	TCONS_00074619	NC_006098.4:4290349-4298087	0	0.368709	0.117582	0.135701	0.0823755	0	0.188093	0.120259	0	0	0	0	0.0470608	0.101088	0	0
0.691322	0.591797	0.780937	TCONS_00009468	NC_006088.4:15349611-15361354	0.0399727	0.0443929	0.0243351	0.0298693	0.0273392	0.0107923	0.0355913	0.00997303	0.0229913	0	0.00272582	0.00948114	0	0	0.00123603	0.00795824
0.689169	0.674034	0.703312	TCONS_00063136	NC_006094.4:28273011-28286796	0.121878	0.130418	0.118581	0.0553387	0.0214407	0.0645251	0	0	0	0.0380574	0.100203	0.0260499	0	0	0.0378717	0.0868827
0.6878	0.77084	0.842617	TCONS_00010593	NC_006088.4:45753710-45758883	0.185461	0.0655828	0	0.0209834	0	0	0.0395351	0.038772	0	0	0.0646471	0.150695	0.0551305	0	0.138189	0.0406794
0.687688	0.756033	0.613674	TCONS_00060967	NC_006094.4:33829673-33928771	0.0955038	0.0881881	0.0612207	0.046418	0.0339068	0.0370935	0.0237209	0.0354972	0	0	0.0367333	0.0551338	0	0	0.00751646	0.064343
0.686842	0.675201	0.701305	TCONS_00014287	NC_006088.4:123297376-123357360	0.342953	0.276047	0.112305	0.0665143	0.0438185	0.0835105	0.170742	0.0613551	0	0	0.169942	0.220445	0.174198	0	0.10873	0.145352
0.686459	0.680934	0.775885	TCONS_00005118	NC_006088.4:98950612-99055406	0.420261	0.855095	0.0075059	0.0667947	0.140873	0	0.300503	0.0804717	0	0	0.339009	0.421845	0.580777	0.461629	0.0889905	0.310734
0.682467	0.809407	0.741564	TCONS_00004784	NC_006088.4:88957493-89014670	0.0370767	0.150711	0.02949	0.0516117	0	0.0376072	0	0.0199316	0.0289715	0.0395143	0.00839404	0.0229725	0	0	0.0779016	0.101007
0.682329	0.826515	0.654041	TCONS_00085128	NC_006102.4:6507152-6514518	0.00390957	0.0570616	0.0225736	0.0291867	0.0418674	0.0474584	0.0168438	0.0535782	0	0	0.00267023	0.00796342	0	0	0.00484625	0
0.682081	0.797116	0.723756	TCONS_00001275	NC_006088.4:30969441-30986846	0.073314	0.0101128	0.00786	0.0312418	0.027342	0	0.00788557	0	0.0140525	0.0199192	0.0273771	0.00939907	0	0	0.0196023	0.0209815
0.681928	0.749456	0.777318	TCONS_00051669	NC_006092.4:13216929-13223603	0.428934	0.196532	0.0429042	0	0.0982793	0.0896168	0.0103349	0.030942	0	0	0.238869	0.192718	0.175252	0	0.186629	0.327057
0.681432	0.952822	0.853131	TCONS_00029378	NC_006090.4:12477355-12492175	0.0790354	0	0	0.0494787	0	0	0	0	0	0.0740334	0	0	0	0	0.0261013	0.0266339
0.680172	0.785082	0.908804	TCONS_00114835	NC_008466.3:41129-47367	0.0705821	0	0.038022	0.0335049	0	0	0.0295846	0.0213886	0.0204343	0	0.0181447	0	0	0	0	0
0.678738	0.46716	0.830043	TCONS_00013397	NC_006088.4:104794215-104806462	0.0264184	0.0369424	0.0256598	0.00896557	0.015733	0.00895218	0.0247098	0.00824758	0	0	0.00908539	0.00904692	0.0233495	0	0	0.00873801
0.67421	0.806522	1	TCONS_00016132	NC_006088.4:175188325-175241127	0.067002	0	0	0	0	0.0620561	0.0551642	0	0	0	0	0	0	0	0.0355799	0
0.673202	0.71432	0.673044	TCONS_00085428	NC_006102.4:9132719-9142706	0.708409	0.472733	0	0.0641275	0.0282983	0.0328118	0.0930073	0.0298554	0.454597	0.40731	0.533444	0.534573	0	0	0.307302	0.216637
0.671636	0.804661	0.660749	TCONS_00088014	NC_006104.4:6002258-6002947	5.96418	1.70288	1.36522	2.03661	0.934833	0.398185	0.302812	0.546102	0.0598366	0.178784	3.64829	3.31008	0.532114	0.581659	1.31215	2.41641
0.670042	0.864897	0.794713	TCONS_00068221	NC_006096.4:9343287-9350283	0	0.0291596	0	0.0140858	0.0123688	0.0141203	0.0130787	0	0	0	0	0	0	0	0	0.0136965
0.669888	0.904909	0.828903	TCONS_00020497	NC_006089.4:84254142-84270652	0	0.00585217	0.00134963	0	0.00125358	0.00283981	0	0.0013122	0	0	0	0.00285702	0	0	0.00391087	0
0.667658	0.69211	0.619503	TCONS_00019936	NC_006089.4:62324522-62330559	0.154094	0.0385917	0.0158301	0.0208929	8.12113e-07	0.0124598	1.47836e-06	0.0422403	0.0996638	0.0403904	0.136201	0.000119114	0	0	0.0804109	5.21023e-05
0.667231	0.742498	0.671167	TCONS_00019256	NC_006089.4:44969239-44975164	0.0354008	0.166953	0.130822	0.144869	0.0130376	0.0181285	0.0352367	0.0215511	6.8864e-07	0	0.051457	0.101357	0.00692074	0.0130614	0.0937551	0.085331
0.667051	0.871463	0.744483	TCONS_00104546	NC_006113.4:5128663-5129912	0.200528	0	0	0	0	0	0	0	0.05229	0.0372429	0.0462927	0.0615644	0.039566	0.0852308	0.0422786	0.102894
0.666049	0.872601	0.819149	TCONS_00071056	NC_006096.4:23699768-23700610	1.09766	0.251162	0.164146	0.288456	0.126824	0.19427	0.182346	0.200092	0.0841919	0	0.148622	0.421038	0	0	0.272752	1.07035
0.662729	0.765304	0.743333	TCONS_00058927	NC_006093.4:32043226-32058645	0.255357	1.10773	0.0401535	0.00899796	0.0650608	0.17758	0.0139875	0.036053	0.0562516	0.586913	0.170003	0.424333	0.321201	0.245895	0.561222	0.510453
0.662145	0.535158	0.72974	TCONS_00071350	NC_006097.4:2261884-2269205	1.80383	3.78026	1.28414	1.80097	1.84738	1.7364	1.28622	1.9655	0	0	1.48936	0.953009	0	0.422305	0.147624	0.273385
0.659516	0.70008	0.605351	TCONS_00063133	NC_006094.4:28273011-28284095	0.461377	0.345526	0.327492	0.251753	0.0707816	0.0200992	0.0415389	0.0673067	0	0.0115469	0.142896	0.33827	0.272558	0.0252724	0.113366	0.240283
0.657916	0.769477	0.769131	TCONS_00026880	NC_006089.4:103529228-103540657	0.820057	1.56467	0.385414	0.368076	0.204129	0.268924	0.307419	0.330715	0.276897	0.349846	0.383284	0.352012	0.0935238	0.0755885	1.53113	0.78348
0.657793	0.713223	0.798319	TCONS_00110407	NC_006127.4:63905608-63907707	0.763279	2.42847	2.08831	1.48629	0.442575	0.637687	0.977547	0.209479	0.277422	0	1.49546	0.870151	0.133998	0.224827	0.101867	0
0.657746	0.869103	0.769635	TCONS_00005117	NC_006088.4:98950072-99055406	0.000211475	0.523095	0	0.449059	0.214174	0.107771	0.000322248	0.0702399	0.000320781	0	0.0620679	0	0.133321	0.216405	0	4.58452e-05
0.654965	0.675016	0.632856	TCONS_00108237	NC_006127.4:2093291-2124801	0.213628	0.193737	0.0510898	0.0540618	0.0947807	0.08301	0.0267317	0.0541283	0.125159	0.082832	0.069237	0.0958525	0.0382179	0.0343386	0.080764	0.0936818
0.654451	0.548213	0.831098	TCONS_00031530	NC_006090.4:56533696-56547528	0.12577	0.163809	0.0827707	3.26709e-06	0	0.0122028	0.151962	0.0782428	0	0.029874	0.148831	0.0733511	0	0	0.123209	0
0.650488	0.680268	0.705907	TCONS_00093027	NC_006106.4:2503570-2517157	0.0683744	0.268104	0.0275426	0.0116015	0.0254368	0.0404463	0.0529565	0.0319813	0.11874	0.084294	0.175736	0.227298	0.0150799	0.0487401	0.0851882	0.107572
0.650421	0.546183	0.895343	TCONS_00094205	NC_006107.4:4294943-4410250	0	0.0132889	0.00413617	0.00973416	2.16439e-07	0	0.0050244	0	0.00470753	0	0.00139005	9.93623e-07	0.00359443	0	0.00593468	2.52289e-07
0.649072	0.750811	0.755036	TCONS_00073760	NC_006097.4:15252991-15266514	0.0610741	0.019577	0.022306	0.0126922	0.0422955	0	2.03038e-05	0.040948	0	0	0	0	0.017282	0	0.0246291	0.0379462
0.64869	0.691747	0.710275	TCONS_00084254	NC_006101.4:12455202-12465439	0.734615	0.208208	0.0348889	0.111062	0.226732	0.376518	0.092078	0.220788	0.34448	0.177685	0.593618	0.617767	0.167164	0.0772649	0.126168	0.0813534
0.647136	0.780906	0.579892	TCONS_00087517	NC_006103.4:530347-538293	2.2277	0.995517	0.402904	0.578401	0.863155	0.867731	0.264575	0.870516	0.481902	0	0.234599	0.566234	0.951667	1.40595	0.217721	0.256155
0.646375	0.866243	0.921642	TCONS_00078933	NC_006099.4:10898447-10918439	0.0485979	0	0	1.59625e-05	2.45872e-05	4.42319e-07	0	0	0	0.0264774	0.000119074	0.048302	0	0	0.0453584	0
0.644776	0.828094	0.849911	TCONS_00045436	NC_006091.4:53448977-53464342	0	0.0322465	0	0	0.0187873	0.00709342	0	0.0196594	0	0	0.0210155	0.00712599	0	0	0.0065015	0
0.644004	0.686597	0.592209	TCONS_00080273	NC_006100.4:13837315-13843506	9.13278	7.51032	8.5481	7.12026	3.67261	5.92867	6.8961	6.86427	3.2646e-05	0.193696	0.118854	0.165839	0.693446	0.992424	0.106553	0.173306
0.640267	0.931735	0.702808	TCONS_00093021	NC_006106.4:2255232-2265689	0	0.0446935	0	0.0217129	0.00632663	0.0361067	0.0132397	0.0132967	0	0	0	0.0218616	0	0	0	0
0.639898	0.698624	0.595127	TCONS_00094415	NC_006107.4:6657385-6661948	36.4977	20.5681	5.80381	4.55527	4.11614	2.21587	3.89305	3.25209	14.9966	11.1542	14.8608	13.3485	8.57649	9.52377	24.7499	22.8
0.639092	0.85469	0.793172	TCONS_00014339	NC_006088.4:124014549-124019409	2.15198	0.0714778	0.000290092	0.0903742	0.866521	0.00151362	0.227535	0.000125336	0.00114401	0	0.894349	0.579823	0.000181111	1.3267	0.198912	1.42977
0.638899	0.661787	0.875087	TCONS_00046471	NC_006091.4:70083879-70093945	0.0132795	0.23213	0.0171988	0.02704	0.0790846	0.0540011	0.0414064	0.0331666	0.0617816	0.0439083	0.127879	0.0272871	0.0234747	0	0.0665267	0.0175687
0.63731	0.626449	0.75393	TCONS_00107548	NC_006115.4:2757839-2762184	0.0243175	0.0856239	0.0318466	0	0	0	0.0616181	0	0	0	0.0674704	0.0673217	0.0432272	0	0.0154161	0.0801649
0.630317	0.552043	0.705678	TCONS_00089224	NC_006104.4:6285457-6289099	1.7761	1.84475	0.0600274	0	0.531844	0.314884	0.676458	0.539635	1.51304	0.108544	1.28324	1.09668	0.6672	1.2265	0.8375	0.514408
0.627467	0.797519	0.899241	TCONS_00028227	NC_006089.4:139815373-139843932	0	0.0414287	0.00863898	0.0142598	0.0283256	0.0113909	0	0	0	0	0	0.00356951	0.00924663	0	0.0326035	0
0.624849	0.682982	0.605525	TCONS_00104247	NC_006113.4:3472710-3477376	15.6278	12.1425	4.03379	4.13417	2.67175	2.93189	4.50663	4.39435	1.88432	2.2071	10.0387	13.3966	7.01633	5.92581	4.52851	5.2565
0.621578	0.707376	0.594668	TCONS_00088295	NC_006104.4:8206747-8210947	6.46248	3.57813	0.549457	0.750097	0.923584	0.758964	0.332668	0.480718	2.49973	1.89857	2.56462	2.96413	0.828196	2.09315	5.53929	4.41393
0.619059	0.66795	0.633693	TCONS_00109261	NC_006127.4:27886893-27893226	1.17779	0.686065	0.131953	0.243115	0.379344	0.138832	0.218875	0.212418	0.5504	0.275401	0.692904	0.818876	0.396077	0.128958	0.368044	0.41493
0.617887	0.882966	0.727442	TCONS_00007616	NC_006088.4:169473230-169499051	0.000123191	0.416512	5.15475e-05	0.0575967	3.23385e-05	0.249353	1.6068e-05	0.000381262	0	0.101628	0.175827	0.116624	0.119195	1.94571e-05	0.0246255	0.269063
0.617581	0.643092	0.591724	TCONS_00082423	NC_006101.4:5948540-5970801	0.483263	0.476798	0.126199	0.254886	0.182308	0.29185	0.136478	0.290795	0.302388	0.0502612	0.173764	0.1479	0.0810525	0.0875194	0.205173	0.239445
0.615037	0.772816	0.865155	TCONS_00022427	NC_006089.4:140230904-140238929	0	0.0753047	0.0175205	0.0543582	0.0159191	0	0.0508999	0.0167229	0	0	0	0	0.0475058	0	0	0
0.614266	0.756044	0.709942	TCONS_00074611	NC_006098.4:3634430-3710466	0.0613871	0.0094781	0.00656054	0.00462908	0.0101444	0.00459866	0.0230732	0.00849666	0.0235722	0.0278566	0.0372547	0.00925789	0	0	0.00422516	0.0316769
0.613889	0.615832	0.835629	TCONS_00011750	NC_006088.4:67408905-67432904	0	0.0117208	0.00811516	0	0.00250786	0	0.0051909	0.00262594	0	0	0.00863884	0.00286278	0.00741743	0.00799718	0	0
0.612601	1	0.678375	TCONS_00073888	NC_006097.4:17724530-17729046	0	0.207418	0	0	0	0	0	0.0452217	0	0.126975	0	0.155074	0	0.139705	0.0954989	0
0.612199	0.755964	0.835058	TCONS_00007699	NC_006088.4:170573658-170580390	0	0.226162	0.130274	0.0380817	0.0952216	0.107283	8.66316e-06	0.0406235	0.0425542	8.41724e-06	0.0210095	0.0225747	0.0433247	0.0525458	0.0204225	8.62233e-06
0.611236	0.381241	0.715848	TCONS_00030197	NC_006090.4:29880854-29971165	0.0973769	0.218751	0.0380712	0.0396583	0.05803	0.119187	0.0980172	0.109613	0.0455797	0	0.0672957	0.05367	0.06907	0.0744051	0.0491195	0.0385771
0.609947	0.69697	0.719384	TCONS_00020268	NC_006089.4:76689412-76699882	0	0.0911063	0.0481581	0.0149744	0.0787651	0.0595349	0.0380127	0.0211332	0.0305319	0.00721763	0.0120634	0	0	0	0.0383114	0.0761008
0.608007	0.785013	0.764798	TCONS_00080480	NC_006100.4:16955368-16967377	4.36206	0.473851	0.389704	0.411733	0.0604968	0.136576	1.05363	0.56927	0.923515	0.165819	1.91783	2.51767	0.35273	0.191261	1.86661	2.71267
0.607147	0.540951	0.705168	TCONS_00073205	NC_006097.4:4912404-4985184	0.0151407	0.0226654	0	0	0.0125996	0	0.0185506	0.0172314	0.0211206	0.021128	0.0110517	0.00841795	0.0105252	0	0	0
0.605476	0.52053	0.669767	TCONS_00108889	NC_006127.4:20692778-20701726	0.374412	0.494709	0.355816	0.235953	0.161089	0.211856	0.209702	0.187391	0.0770155	0.0600681	0.187146	0.210977	0.0588005	0.0443796	0.207066	0.192961
0.603541	0.70342	0.999987	TCONS_00058593	NC_006093.4:27631146-27640516	0.0467349	1.04382e-06	0	0	0	0.0326758	0.0298147	0	9.99996e-07	1.07647e-06	0.0331423	0	0.0189742	0	0.0150923	9.37564e-07
0.600586	0.77466	0.766572	TCONS_00030006	NC_006090.4:25260759-25262584	0	0.384915	0.0179143	0	0	0.0744995	0.173523	0.0683647	0	0.0458765	0.151702	0.208244	0	0.0522873	0.104095	0.179678
0.60054	0.648011	0.722633	TCONS_00006191	NC_006088.4:123285705-123300573	8.78789e-06	0.120325	0.0628888	0.0877311	0.0537209	0.0169774	0.013804	0.0487198	8.61072e-06	8.86171e-07	0.0282088	0.0801767	8.7489e-06	8.57089e-06	0.0591935	4.91187e-06
0.596279	0.63385	0.551788	TCONS_00050604	NC_006092.4:55763402-55781615	0.345798	0.174147	0.197163	0.121044	0.0176009	0.114757	0.115095	6.74922e-06	0.257545	1.38927e-06	0.128415	0.111553	0	0.0527102	0.170478	0.183019
0.596164	0.775716	0.601813	TCONS_00030386	NC_006090.4:33946123-33980661	0.43259	0.0469771	0.0361037	0.0305032	0.0768895	0	0	0.0945304	0.103772	0.128832	0.234368	0.191028	0.0989409	0.0639927	0.129087	0.167618
0.59509	1	0.723271	TCONS_00110174	NC_006127.4:57079947-57082555	0	0.0121259	0	0.0117408	0	0.0117483	0	0	0	0	0	0	0	0	0.0108802	0
0.592578	0.652917	0.576791	TCONS_00102714	NC_006112.3:2503785-2505442	1.16109	0.704863	0.0751034	0.312715	0.253475	0.150166	0.526465	0.808971	0	0	0.155891	0.236889	0.782677	0.210002	1.02735	0.781914
0.588032	0.567086	0.645902	TCONS_00094419	NC_006107.4:6659747-6661948	1.82355	2.77031	1.4463	1.2104	0.495631	0.5646	0.488888	0.413537	0.733187	1.18192	0.79492	1.01327	0.386359	0.704073	2.03565	1.77892
0.585849	0.690694	0.702874	TCONS_00074808	NC_006098.4:8530434-8533547	0	1.0768	0.491368	0.436644	0.70448	0.49284	0.17735	0.236813	0.544996	0.87745	0.115281	0.0349912	0	0.124614	0.196304	0.0362648
0.583831	0.781075	0.702973	TCONS_00068083	NC_006096.4:5221406-5236164	0.31648	0.0526931	0.0922313	0.0825734	0.12605	0.0936691	0.143641	0.162697	0	0.208874	0.0511001	0.0426561	0.0719756	0	0	0
0.57878	0.550996	0.797829	TCONS_00019109	NC_006089.4:42020219-42024779	0.0137746	0.0578065	0.0178489	0.0111784	0.0140619	0	0.0343841	0.0118026	0	0	0.028435	0	0	0.0262456	0.0345223	0.0325808
0.568985	0.583714	0.649779	TCONS_00068086	NC_006096.4:5232444-5236164	0.0731806	0.142135	0.026438	0.0682542	0.0474629	0.0236625	0.102128	0.0654096	0	0	0.039777	0.0579942	0.0222417	0	0.0885007	0.13313
0.561389	0.594365	0.734624	TCONS_00042382	NC_006091.4:77306156-77314810	0.112169	0.338131	0.113242	0.0906269	0.0444956	0.0144195	0.0362343	0.00665689	0.0616511	0.113699	0.15704	0.174312	0.225708	0.111529	0.116054	0.116879
0.551934	0.649913	0.7041	TCONS_00098514	NC_006109.4:13362-15857	5.88187	1.19345	0.266399	2.92083	5.51682	0	1.05743	1.61703	0.981412	0	2.47218	0.292371	1.50635	2.43112	2.61359	0.515953
0.547818	0.627344	0.531555	TCONS_00047580	NC_006092.4:396298-396970	3.50697	1.25834	0.860141	1.19061	2.47879	1.10374	3.08956	1.87675	0.257233	0.369266	0.452232	0.56713	0.0958541	0.206119	1.91444	1.45888
0.546453	0.667413	0.713377	TCONS_00009159	NC_006088.4:6211092-6216649	0.489492	0.093164	0.160885	0.132574	0.0684022	0.0471421	0.060911	0.102826	0.0998067	0.0254354	0.394607	0.330699	0.165091	0.201776	0.189887	0.465328
0.537198	0.588577	0.538598	TCONS_00003541	NC_006088.4:70829990-70852765	0.00600887	0.0209077	0.00386304	0	0.0107272	0.0121705	0.00741865	0.00749012	0.0138791	0.019682	0.00822111	0.0122635	0	0	0.00373239	0.0159219
0.530449	0.552868	0.585985	TCONS_00028936	NC_006090.4:3940355-3962994	0.0323706	0.101513	0.0398401	0.0329531	0.0396662	0.0601171	0.0231676	0.0857891	0	0.0132939	3.0978e-05	0.0659734	0	0	0.0431562	0.0360689
0.518955	0.481191	0.705488	TCONS_00057649	NC_006093.4:12074029-12102588	0	0.14808	0.0237472	0.0436806	0.0299912	0.0312495	0.0310793	0.103074	0.033971	0.0893754	0.0275565	0	0.00526108	0.0318497	0.0417457	0.0060505
0.517782	0.674599	0.453766	TCONS_00057718	NC_006093.4:14566448-14571952	1.84511	0.847279	0.407628	0.638592	0	0.595717	0.301835	0.704335	0.602607	0.492204	0.379885	0.430528	1.48811	0.835583	1.02274	1.18846
0.512055	0.509665	0.515284	TCONS_00085576	NC_006102.4:10005063-10010718	2.21637	1.64083	1.01769	0.400413	1.30663	0.935652	1.34735	0.771543	1.7565	0.603384	0.534209	1.11869	0.435592	0.402093	1.20938	1.33558
0.508061	0.667647	0.653304	TCONS_00003640	NC_006088.4:72153462-72191885	0.0143163	0.812557	0.487837	0.682002	0.725616	0.00160174	0.516512	0.609689	0.0871541	0.216959	0.199949	6.11223e-05	0.111483	0.180254	0.270872	0.281405
0.503557	0.521714	0.597962	TCONS_00113044	NC_006127.4:46316548-46321639	4.62348	2.66305	3.80953	4.62275	2.70025	2.55484	3.39355	2.48465	0.858492	0.382401	1.14015	1.23051	1.81597	2.13373	1.76148	1.56046
0.502533	0.736728	0.540565	TCONS_00017515	NC_006089.4:4072609-4074704	4.28077	1.17957	1.91084	1.92234	0.459448	0.670252	0.369725	1.57416	1.30028	0.3581	0.949183	2.74506	0.370826	1.64087	2.52876	3.1375
0.495495	0.555823	0.697522	TCONS_00109113	NC_006127.4:25112475-25116031	0.129478	0.073019	0.0679351	0.0351568	0.0772129	0.123684	0.0822067	0.0486613	0	0	0.125887	0.0538484	0	0	0.0493367	0.0511962
0.494942	0.851616	0.581434	TCONS_00030120	NC_006090.4:27721641-27775020	9.28666e-05	0.135231	5.61851e-05	0.03996	0.0350244	0.0334222	5.67817e-05	0.0250844	5.83285e-05	0.121417	0.102236	0.0608983	0.0708458	0.0763884	5.71966e-05	0.039051
0.473946	0.374296	0.554674	TCONS_00011697	NC_006088.4:65402717-65412381	1.74202	2.15034	1.40531	0.970043	0.835534	1.17693	1.39099	1.24188	1.10497	1.17028	0.840546	1.02135	0.544085	0.00284589	1.50849	1.11988
0.469249	0.807441	0.655994	TCONS_00061084	NC_006094.4:35758559-35765339	0.00407589	0.413715	0.136594	0.319323	0	0.0427359	0.395915	0.100247	0.239749	0.0817284	1.75816e-05	0.0123969	0	0.380525	0.153223	0.0592861
0.456993	0.424637	0.485125	TCONS_00009629	NC_006088.4:22200542-22208875	0.397974	0.457715	0.241346	0.215295	0.195782	0.258211	0.296991	0.344626	0.30437	0.407456	0.198547	0.174089	0.0745667	0.0756614	0.291253	0.174323
0.442925	0.517291	0.418201	TCONS_00029377	NC_006090.4:12477247-12492175	2.42065	0.639652	0.952134	0.874987	1.42535	1.51706	0.821546	0.804545	2.34358	1.39053	1.21121	1.21962	0.658968	0.630238	0.766493	0.618797
0.438232	0.387647	0.479075	TCONS_00057587	NC_006093.4:11211866-11226498	23.7639	29.4328	8.37031	8.57687	9.3657	10.9817	14.2177	13.4693	11.5424	13.1239	19.9921	23.9019	22.243	22.5388	16.1321	14.7335
0.435918	0.703253	0.765124	TCONS_00018626	NC_006089.4:30964161-30973865	0.981387	0	0.152925	0	0.0623387	0.341682	0.280026	0.121828	0.708832	0	0.277606	0.357619	0.337221	0.55812	0.219614	0.838891
0.41545	0.608541	0.525651	TCONS_00072267	NC_006097.4:14482710-14502486	0.0517776	0.0180078	0.0266077	0.0456829	0.0308088	0.0489184	0.022347	0.0161319	0.0119498	0	0.00353978	0.00351969	0.0273471	0.0491383	0.0192816	0.0309004
0.414269	0.440298	0.386251	TCONS_00077066	NC_006099.4:3593699-3609183	0.983513	0.913694	0.904045	0.616298	0.587277	0.571656	0.342077	0.49906	0.360622	0.451197	0.530203	0.609944	0.203842	0.655689	0.925253	0.52161
0.401658	0.722107	0.582804	TCONS_00016830	NC_006088.4:193741944-193746032	0	0.14766	0.0201405	0.13785	0.0284741	0.142153	0.0889375	0	0	0	0.122597	0.0585691	0.0702513	0.0926501	0.0306786	0
0.39982	0.718179	0.559008	TCONS_00030280	NC_006090.4:31216621-31246707	0.0131743	0.131297	0	0.0879089	0.0862219	0.0858874	0.120623	0.0490134	0.020259	0.0790127	0.0420455	0.0597781	0	0	0.0762582	0.043706
0.390468	0.260304	0.57946	TCONS_00010068	NC_006088.4:35291761-35297607	0.214249	0.60742	0.312725	0.327877	0.312426	0.345691	0.256079	0.274793	0.280902	0.302252	0.218111	0.154067	0.110886	0.0797019	0.226597	0.303727
0.381514	0.354292	0.43276	TCONS_00011786	NC_006088.4:68181580-68192180	16.8422	22.2421	6.6298	6.18028	5.5676	6.53881	13.3092	9.89975	11.0857	14.6666	12.9408	21.7429	13.656	11.9346	17.7062	17.3533
0.375658	0.629687	0.642649	TCONS_00097497	NC_006108.4:1991295-1999394	0.0258425	22.5817	11.7874	9.81979	0.0147489	10.5629	10.538	8.81773	6.69285	10.9647	4.71292	6.1569	2.51834	2.56666	6.0525	7.59848
0.344101	0.502003	0.620055	TCONS_00005749	NC_006088.4:112263096-112268484	0.0641651	0.0208194	0.0279686	0.0273627	0.0203639	0.014418	0.00525767	0.0159813	0.0394509	0.0209784	0.0633953	3.05651e-05	0.0301044	0.0568221	0.0371374	0.0515344
0.233154	0.250718	0.252344	TCONS_00035336	NC_006090.4:31002021-31006715	1.30037	1.50301	1.05631	1.26269	0.977507	1.17005	1.34748	1.27608	1.3583	1.16694	0.732937	1.11679	0.851502	0.764372	0.858138	1.10922

## Sheet: Cerebellum
TSI Both	TSI A	TSI B	Name	Location	Adipose A	Adipose B	Cerebellum A	Cerebellum B	Cortex A	Cortex B	Hypothalamus A	Hypothalamus B	Liver A	Liver B	Lung A	Lung B	Muscle A	Muscle B	Spleen A	Spleen B
1	1	1	TCONS_00112389	NC_006127.4:34461484-34474048	0	0	0.0375262	0.0376854	0	0	0	0	0	0	0	0	0	0	0	0
1	1	1	TCONS_00108842	NC_006127.4:19774405-19790919	0	0	0.258442	0.301656	0	0	0	0	0	0	0	0	0	0	0	0
1	1	1	TCONS_00096251	NC_006107.4:11079256-11088019	0	0	0.0634691	0.0670324	0	0	0	0	0	0	0	0	0	0	0	0
1	1	1	TCONS_00080809	NC_006100.4:2228147-2251379	0	0	4.32195e-06	8.76155e-06	0	0	0	0	0	0	0	0	0	0	0	0
1	1	1	TCONS_00075008	NC_006098.4:12612735-12618398	0	0	0.63759	0.156587	0	0	0	0	0	0	0	0	0	0	0	0
1	1	1	TCONS_00075007	NC_006098.4:12586283-12612527	0	0	0.247184	0.2731	0	0	0	0	0	0	0	0	0	0	0	0
1	1	1	TCONS_00072145	NC_006097.4:12027060-12059669	0	0	0.0332749	0.00939075	0	0	0	0	0	0	0	0	0	0	0	0
1	1	1	TCONS_00068163	NC_006096.4:7139541-7467432	0	0	0.442186	0.179003	0	0	0	0	0	0	0	0	0	0	0	0
1	1	1	TCONS_00066586	NC_006095.4:16081787-16105478	0	0	0.0367484	0.125325	0	0	0	0	0	0	0	0	0	0	0	0
1	1	1	TCONS_00065063	NC_006095.4:26876688-26879519	0	0	0.286903	0.298701	0	0	0	0	0	0	0	0	0	0	0	0
1	1	1	TCONS_00061954	NC_006094.4:10597233-10608703	0	0	0.119704	0.0482116	0	0	0	0	0	0	0	0	0	0	0	0
1	1	1	TCONS_00060057	NC_006094.4:17920942-17921937	0	0	1.036	1.38322	0	0	0	0	0	0	0	0	0	0	0	0
1	1	1	TCONS_00057404	NC_006093.4:9145516-9155213	0	0	0.194843	0.0494335	0	0	0	0	0	0	0	0	0	0	0	0
1	1	1	TCONS_00054182	NC_006092.4:53912056-53913535	0	0	0.126503	0.260271	0	0	0	0	0	0	0	0	0	0	0	0
1	1	1	TCONS_00053613	NC_006092.4:43732695-43755313	0	0	0.0690435	0.0925646	0	0	0	0	0	0	0	0	0	0	0	0
1	1	1	TCONS_00053075	NC_006092.4:33777575-33792092	0	0	0.466207	0.471312	0	0	0	0	0	0	0	0	0	0	0	0
1	1	1	TCONS_00053067	NC_006092.4:33345698-33551828	0	0	0.29509	0.0697768	0	0	0	0	0	0	0	0	0	0	0	0
1	1	1	TCONS_00048591	NC_006092.4:18800454-18821042	0	0	0.0143567	0.00607168	0	0	0	0	0	0	0	0	0	0	0	0
1	1	1	TCONS_00038155	NC_006090.4:99165974-99219066	0	0	0.285377	0.933005	0	0	0	0	0	0	0	0	0	0	0	0
1	1	1	TCONS_00037265	NC_006090.4:75209712-75235241	0	0	0.135177	0.428095	0	0	0	0	0	0	0	0	0	0	0	0
1	1	1	TCONS_00037255	NC_006090.4:73649382-73674096	0	0	0.0950778	0.453373	0	0	0	0	0	0	0	0	0	0	0	0
1	1	1	TCONS_00037126	NC_006090.4:70057072-70059331	0	0	1.39225	0.0921389	0	0	0	0	0	0	0	0	0	0	0	0
1	1	1	TCONS_00036929	NC_006090.4:64350217-64383827	0	0	0.951651	0.84518	0	0	0	0	0	0	0	0	0	0	0	0
1	1	1	TCONS_00036928	NC_006090.4:64350217-64383827	0	0	0.836202	0.182837	0	0	0	0	0	0	0	0	0	0	0	0
1	1	1	TCONS_00036927	NC_006090.4:64350217-64353709	0	0	0.339659	0.14635	0	0	0	0	0	0	0	0	0	0	0	0
1	1	1	TCONS_00033206	NC_006090.4:102976972-102979114	0	0	0.0167471	0.00877956	0	0	0	0	0	0	0	0	0	0	0	0
1	1	1	TCONS_00032940	NC_006090.4:92800962-92803294	0	0	0.315352	0.0583267	0	0	0	0	0	0	0	0	0	0	0	0
1	1	1	TCONS_00027939	NC_006089.4:131212467-131265017	0	0	0.241506	0.0225564	0	0	0	0	0	0	0	0	0	0	0	0
1	1	1	TCONS_00026804	NC_006089.4:102057939-102104587	0	0	0.244126	0.20951	0	0	0	0	0	0	0	0	0	0	0	0
1	1	1	TCONS_00026803	NC_006089.4:101904422-101905587	0	0	0.478597	0.278393	0	0	0	0	0	0	0	0	0	0	0	0
1	1	1	TCONS_00026531	NC_006089.4:96499469-96502442	0	0	0.127227	1.37227	0	0	0	0	0	0	0	0	0	0	0	0
1	1	1	TCONS_00025874	NC_006089.4:75128968-75138622	0	0	0.461367	0.619342	0	0	0	0	0	0	0	0	0	0	0	0
1	1	1	TCONS_00021996	NC_006089.4:127173936-127217587	0	0	0.364452	0.0440847	0	0	0	0	0	0	0	0	0	0	0	0
1	1	1	TCONS_00020452	NC_006089.4:82898851-82919399	0	0	0.40592	0.176885	0	0	0	0	0	0	0	0	0	0	0	0
1	1	1	TCONS_00015307	NC_006088.4:150299033-150322187	0	0	0.844745	0.14624	0	0	0	0	0	0	0	0	0	0	0	0
1	1	1	TCONS_00014740	NC_006088.4:133282773-133288219	0	0	0.0126575	0.0133124	0	0	0	0	0	0	0	0	0	0	0	0
1	1	1	TCONS_00014596	NC_006088.4:131571841-131674534	0	0	0.946056	0.379124	0	0	0	0	0	0	0	0	0	0	0	0
1	1	1	TCONS_00011417	NC_006088.4:58601568-58610326	0	0	0.208607	0.00629234	0	0	0	0	0	0	0	0	0	0	0	0
1	1	1	TCONS_00011101	NC_006088.4:52614913-52618702	0	0	0.269705	0.0447946	0	0	0	0	0	0	0	0	0	0	0	0
1	1	1	TCONS_00009971	NC_006088.4:31930277-32004418	0	0	0.466212	0.148858	0	0	0	0	0	0	0	0	0	0	0	0
1	1	1	TCONS_00009966	NC_006088.4:31907976-31923636	0	0	0.124587	0.125931	0	0	0	0	0	0	0	0	0	0	0	0
1	1	1	TCONS_00009962	NC_006088.4:31895284-32004418	0	0	0.252965	0.323285	0	0	0	0	0	0	0	0	0	0	0	0
1	1	1	TCONS_00009259	NC_006088.4:9664891-9677871	0	0	0.157897	0.31988	0	0	0	0	0	0	0	0	0	0	0	0
1	1	1	TCONS_00005502	NC_006088.4:108409932-108518387	0	0	0.4465	0.440646	0	0	0	0	0	0	0	0	0	0	0	0
1	1	1	TCONS_00001599	NC_006088.4:37851175-37882334	0	0	0.463611	0.353887	0	0	0	0	0	0	0	0	0	0	0	0
1	1	1	TCONS_00049400	NC_006092.4:33557313-33565760	0	0	0.675831	0.575624	1.76634e-06	0	0	0	0	0	0	0	0	0	0	0
1	0.999999	1	TCONS_00039161	NC_006091.4:3141145-3151887	0	0	0.280124	0.164434	1.12032e-06	0	0	0	0	0	0	0	0	0	0	0
0.999999	0.999999	0.999995	TCONS_00005970	NC_006088.4:119422990-119434606	0	0	0.233896	0.0334652	0	1.14427e-06	1.23902e-06	0	0	0	0	0	0	0	0	0
0.999998	1	0.999995	TCONS_00011419	NC_006088.4:58601568-58621134	0	0	0.173013	0.159019	0	5.22395e-06	0	0	0	0	0	0	0	0	0	0
0.999997	0.999997	0.999997	TCONS_00023879	NC_006089.4:24439718-24470935	2.0023e-06	0	0.333416	0.248459	0	0	1.93352e-06	2.03687e-06	1.99791e-06	2.043e-06	0	0	0	1.98076e-06	0	0
0.999996	1	0.999992	TCONS_00011185	NC_006088.4:54030862-54118547	0	0	1.86485	1.58048	0	0	0	8.66329e-05	0	0	0	0	0	0	0	0
0.999996	0.999996	0.999996	TCONS_00005148	NC_006088.4:100009088-100022439	0	0	0.0204805	0.0193653	0	0	0	0	0	0	0	0	0	0	6.28277e-07	6.05971e-07
0.999995	0.999995	1	TCONS_00001600	NC_006088.4:37851186-37882334	0	0	0.430219	3.31228e-05	0	0	1.43941e-05	0	0	0	0	0	0	0	0	0
0.999994	1	0.985987	TCONS_00108841	NC_006127.4:19774382-19790919	0	0	0.205506	8.49544e-05	0	0	0	0	0	0	0	0	0	0	0	8.33352e-06
0.999993	1	1	TCONS_00082842	NC_006101.4:9546172-9642380	0	0	0.131596	0	0	6.54886e-06	0	0	0	0	0	0	0	0	0	0
0.999991	0.999992	0.999989	TCONS_00053077	NC_006092.4:33777575-33799445	0	0	0.542969	0.442774	0	0	2.92047e-05	3.36886e-05	0	0	0	0	0	0	0	0
0.99999	0.999991	0.985211	TCONS_00020724	NC_006089.4:92875228-92884328	0	0	0.314444	2.64035e-05	0	2.73333e-06	1.93317e-05	0	0	0	0	0	0	0	0	0
0.999989	0.999995	1	TCONS_00073209	NC_006097.4:5234030-5244281	0	1.08967e-06	0.0288317	0	1.09211e-06	0	0	0	0	0	0	0	0	0	0	0
0.999988	1	0.999944	TCONS_00035177	NC_006090.4:28442877-28666765	0	1.66194e-05	0.333317	0.0897673	0	0	0	0	0	1.61736e-05	0	2.08951e-06	0	0	0	0
0.999981	0.999982	0.99998	TCONS_00006607	NC_006088.4:134361639-134365878	1.34526e-07	0	0.319164	0.107684	4.1134e-05	1.47185e-05	0	0	0	0	0	0	0	0	0	0
0.99998	0.999976	0.999986	TCONS_00110348	NC_006127.4:61666280-61670968	0	0	0.0302689	0.020158	1.03094e-06	0	1.01185e-06	1.0286e-06	9.18103e-07	0	1.06474e-06	0	0	0	9.5931e-07	9.11291e-07
0.999978	0.999986	0.999969	TCONS_00000821	NC_006088.4:16424654-16474356	0	2.44532e-05	0.240108	0.209515	0	0	8.29012e-06	2.17166e-05	0	0	1.50172e-05	0	0	0	0	0
0.999972	0.491433	0.99999	TCONS_00113651	NC_006127.4:63513805-63519031	0	0	4.53134e-06	0.146398	3.98244e-06	0	5.06457e-06	4.70591e-06	0	0	5.14572e-06	0	0	0	4.74025e-06	5.27751e-06
0.999967	0.999999	0.999901	TCONS_00066376	NC_006095.4:13131763-13315706	0	0	0.314485	0.152505	9.09729e-07	0.000103706	0	0	6.25e-07	0	8.77368e-07	0	7.25466e-07	6.07196e-07	0	9.7774e-07
0.999966	0.999977	0.999894	TCONS_00036949	NC_006090.4:65619282-65629892	3.96446e-05	4.04908e-05	0.750865	0.113316	2.91189e-06	0	0	3.63322e-06	0	0	3.66002e-05	4.0145e-05	0	0	4.05764e-05	0
0.999964	0.999953	0.999977	TCONS_00079725	NC_006100.4:6753263-6988585	0	0	0.162843	0.140819	2.67246e-05	0	0	0	0	0	0	0	2.63712e-05	0	0	2.26564e-05
0.999962	0.999924	1	TCONS_00020707	NC_006089.4:92675443-92784340	5.02292e-06	0	0.122035	0.121439	0	0	0	0	0	0	0	0	5.99177e-05	0	0	0
0.999959	0.999959	1	TCONS_00077839	NC_006099.4:17378141-17389857	0	0	0.0942951	7.3002e-05	0	0	2.70862e-05	0	0	0	0	0	0	0	0	0
0.999958	0.999942	0.999967	TCONS_00019107	NC_006089.4:41991867-42008106	0	3.34377e-06	0.0349181	0.0604844	3.55668e-06	3.44862e-06	3.61376e-06	3.4595e-06	0	3.62766e-06	3.59682e-06	0	0	0	3.37118e-06	0
0.999946	0.999919	0.99996	TCONS_00080133	NC_006100.4:12289340-12290510	7.25695e-05	0	0.247379	0.494909	0	0	0	0	0	0	6.83782e-05	6.90819e-05	0	0	0	6.92849e-05
0.999945	0.999946	0.999943	TCONS_00038297	NC_006090.4:103071341-103075140	3.44314e-05	3.59044e-05	0.274359	0.0899977	0	0	0	0	0	0	3.53608e-05	0	0	0	3.43859e-05	0
0.999945	1	0.999945	TCONS_00088262	NC_006104.4:7839410-7888260	0	0	6.09564e-05	0.148474	0	0	0	2.54466e-06	0	0	0	0	0	0	0	5.49265e-05
0.999916	0.999935	0.999895	TCONS_00103119	NC_006113.4:1371510-1373785	0.000132289	0.000138565	1.33237	1.22925	0	0.000157905	0.000156161	0.000159249	0	0	0	0.000162856	0.000161689	0.000136607	0.000157381	0.000150921
0.999912	0.99836	0.999974	TCONS_00038749	NC_006090.4:110983799-110987822	0	0	0.00104499	0.0265104	4.00119e-06	0	0	0	4.33914e-06	0	0	0	0	0	3.65443e-06	4.8902e-06
0.999912	0.693244	0.999964	TCONS_00007345	NC_006088.4:165380210-165401352	2.00323e-05	2.11829e-05	5.24153e-06	0.174652	0	0	2.19493e-05	0	0	0	0	0	0	0	2.18578e-05	2.23767e-05
0.99991	0.999847	1	TCONS_00046522	NC_006091.4:70929768-70934148	0	0	0.0447505	0.0309679	4.77948e-05	0	0	0	0	0	0	0	0	0	0	0
0.999906	0.999838	1	TCONS_00080806	NC_006100.4:2228147-2247097	0	0	0.0397609	0.0284252	4.25889e-05	0	2.45201e-06	0	0	0	0	0	0	0	0	0
0.999884	0.999908	0.898674	TCONS_00008474	NC_006088.4:187916290-187919515	4.80447e-06	4.07773e-06	0.0239688	5.74909e-06	6.5159e-06	0	0	0	0	0	0	0	0	0	4.05048e-06	0
0.999847	0.99992	0.865723	TCONS_00093019	NC_006106.4:2203228-2242280	0	0	0.0425196	2.05118e-05	0	0	2.07111e-06	0	0	0	0	2.18225e-05	0	0	2.1684e-05	0
0.999822	0.999927	0.686633	TCONS_00030175	NC_006090.4:29308891-29369887	2.16958e-06	2.4569e-05	0.103294	6.98975e-06	0	0	2.55848e-05	0	2.51471e-05	2.50702e-05	0	0	0	0	0	2.58159e-05
0.999808	0.99991	0.748818	TCONS_00054739	NC_006093.4:1144625-1417487	0	0	0.184292	5.53088e-05	4.84078e-05	0	6.70457e-05	6.78598e-05	2.17139e-07	0	8.25579e-07	0	0	0	0	6.40071e-05
0.9998	1	0.999821	TCONS_00111832	NC_006127.4:22497329-22502436	0	0	0	0.906745	0	0	0	0.000863687	0	0	0	0	0.000130488	0.000272525	0	0
0.999797	0.870849	1	TCONS_00013000	NC_006088.4:90544743-90554401	1.99571e-06	0	0	0.172622	0	0	0.000128895	0	0	0	0.000114533	0	0	0	0	0
0.999777	0.999781	0.906583	TCONS_00016420	NC_006088.4:181646526-181668271	0	0	0.336375	1.70946e-05	1.26574e-05	0	0.000502269	1.04248e-05	0	0	0	7.53718e-07	0	0	0	0
0.999722	0.868495	0.999865	TCONS_00029087	NC_006090.4:6120379-6182113	0	0	0	0.213754	0.000110895	0	0	9.6295e-05	0	0	0	0	0	0	0.000102083	0.00010624
0.999699	0.999851	0.466306	TCONS_00081815	NC_006100.4:17694611-17704847	1.79737e-05	1.74166e-05	0.0814683	0	0	0	0	0	1.80019e-05	1.83938e-05	1.73928e-05	1.65314e-05	1.80255e-05	1.67933e-05	1.33262e-05	1.79753e-05
0.999693	0.999716	0.975674	TCONS_00045585	NC_006091.4:55709228-55712279	0	0	0.142704	0.000137203	0.000139609	2.0207e-05	0.000144374	3.1558e-06	0	0	0	0	0	0	0	0
0.999621	0.999863	0.841625	TCONS_00000823	NC_006088.4:16434593-16474356	0	9.40405e-05	0.115508	1.8057e-05	0	0	0	0.000101114	0	0	0.000110948	0	0	0	0	0
0.999595	0.716558	0.999771	TCONS_00058379	NC_006093.4:22978698-22985191	0	0	7.794e-05	0.126742	7.8413e-05	8.03645e-05	7.88032e-05	3.89585e-05	0	8.34299e-05	0	0	0	0	0	0
0.99959	0.999741	0.746364	TCONS_00040985	NC_006091.4:42941170-42964688	0	0	0.289311	0.000120523	0	0.000152849	0.000239008	0.000153973	0	0	0.00014166	0	0	0	0.000142935	0
0.999575	0.859478	0.999788	TCONS_00077936	NC_006099.4:18714506-18747113	0	0	0	0.0403709	0	0	0	2.96005e-05	2.99246e-05	3.01937e-05	0	0	0	0	3.04219e-05	0
0.999497	0.999503	1	TCONS_00034763	NC_006090.4:19531399-19547088	0	0	0.0557048	0	0	0	0.000193903	0	0	0	0	2.0585e-06	0	0	0	0
0.999476	0.99982	0.449668	TCONS_00093022	NC_006106.4:2255232-2268001	0	2.85279e-05	0.0457078	2.83739e-05	2.93293e-05	2.79797e-05	2.83663e-05	2.7952e-05	0	0	0	2.55931e-05	0	0	0	0
0.999467	1	0.997555	TCONS_00043313	NC_006091.4:3743006-3762608	0	1.16504e-05	0.00312279	1.99391e-07	0	0	0	0	0	0	0	0	0	0	0	0
0.999425	0.999999	0.998955	TCONS_00053062	NC_006092.4:33345698-33551640	0	0	0.734276	0.899699	0	0.00657857	0	0	0	0	0	0	0	0	2.8835e-06	0
0.999413	0.999707	0.178038	TCONS_00114193	NC_006127.4:79537276-79543428	4.52863e-05	4.41272e-05	0.129903	4.47339e-05	4.43735e-05	4.42885e-05	2.8354e-06	4.62119e-05	4.48559e-05	4.43696e-05	4.22097e-05	4.30106e-05	4.36969e-05	0	4.31944e-05	4.53613e-05
0.999383	0.999375	1	TCONS_00044475	NC_006091.4:30168372-30194942	0	0	0.000117348	1.44209e-06	0	0	0	0	0	0	0	0	5.13141e-07	0	0	0
0.999101	1	1	TCONS_00072144	NC_006097.4:11969367-12026337	0	0	0.00543706	0	0	3.42169e-05	0	0	0	0	0	0	0	0	0	0
0.998944	0.99887	0.999032	TCONS_00023878	NC_006089.4:24439718-24469787	0.00207328	0	3.44136	2.93055	0	0	0.0203843	0.00129004	0.00477343	0.00676801	0	0	0	0.0117995	0	0
0.998874	0.99895	1	TCONS_00035019	NC_006090.4:24651789-24706733	0	0	0.0131652	0	0	0	0	0	1.43505e-05	0	8.24517e-05	6.99217e-06	0	0	0	0
0.998787	0.996312	1	TCONS_00025841	NC_006089.4:71243367-71266950	0	0	0.186039	0.379667	0	0	0.00480304	0	0	0	0	0	0	0	0	0
0.998725	0.722203	0.999088	TCONS_00033056	NC_006090.4:96973391-96978643	0.000127324	0	1.17108e-05	0.143034	0	0.00065952	0	9.33267e-06	0	0	0.000115214	0.000116489	0	0	0.000120667	0.000128175
0.998721	1	0.998561	TCONS_00049133	NC_006092.4:26659688-26665824	0	0	0.0102527	0.0820134	0	0.000826324	0	0	0	0	0	0	0	0	0	0
0.998676	0.997482	1	TCONS_00069999	NC_006096.4:8952697-8963880	0.00193551	0	0.118058	0.106553	0	0	0.00014384	0	0	0	0	0	0	0	1.84435e-06	0
0.998591	0.997619	1	TCONS_00008330	NC_006088.4:184597976-184710355	0	0	0.351501	0.242611	0	0	0.00585838	0	0	0	0	0	0	0	0	0
0.998589	0.999781	0.99746	TCONS_00001621	NC_006088.4:38308094-38320101	0	0.000845211	0.137535	0.145162	0	0	0	0	0	0	0.000211161	0.00173557	0	0	0	0
0.998319	1	0.998252	TCONS_00006183	NC_006088.4:123111835-123194846	0	0	0.00281747	0.0708796	0	0.000865884	0	1.18408e-06	0	0	0	0	0	0	0	0
0.998191	0.997038	1	TCONS_00037250	NC_006090.4:73555444-73587063	0	0	1.26768	0.808016	0	0	0.0262847	0	0	0	0	0	0	0	0	0
0.99802	0.998918	0.997657	TCONS_00053063	NC_006092.4:33345698-33551640	0.000333134	0.00579961	0.156748	0.387249	0	0	0	0	0	0	0	0.000258734	0	0	0.000853946	0.00029367
0.997942	0.998403	0.877086	TCONS_00080131	NC_006100.4:12287895-12290510	0.000145934	0	0.0834846	0	0.000150825	0	0.000296835	0	0	0	0.000124258	0.000144807	0	0	0.00021542	0.000124592
0.997809	0.991643	1	TCONS_00035978	NC_006090.4:43853063-43899336	0	0	0.061872	0.17411	0.00361951	0	0	0	0	0	0	0	0	0	0	0
0.997792	0.99583	1	TCONS_00027103	NC_006089.4:110361026-110364781	0	0	0.296164	0.263237	0	0	0.00864469	0	0	0	0	0	0	0	0	0
0.997783	0.996046	1	TCONS_00005500	NC_006088.4:108409919-108508933	0	0	0.515547	0.403947	0	0	0	0	0	0	0.0142693	0	0	0	0	0
0.997747	0.997243	1	TCONS_00008327	NC_006088.4:184597956-184721478	0	0	0.371668	0.0830524	0.00717218	0	0	0	0	0	0	0	0	0	0	0
0.997614	0.996578	0.999986	TCONS_00073560	NC_006097.4:11850529-11880079	0	0	0.6247	0.27285	0	0	0.0149498	7.62228e-06	0	7.13124e-06	7.37025e-06	4.59319e-06	0	7.48355e-06	6.59088e-06	0
0.997485	0.998821	0.703703	TCONS_00094417	NC_006107.4:6658373-6661948	0	0.000927483	0.850995	0	0.000244753	0.00258876	0.00194466	0.00234448	0.00241797	0.000525345	0	0.001388	0	0.000183993	0.00241366	0
0.997371	0.969143	0.998826	TCONS_00079730	NC_006100.4:6900519-6988585	0	0	0	0.324479	0	1.50818e-06	0	0	0	0	0.000586954	0	0	0.00266512	0.00271738	0
0.997285	0.996371	1	TCONS_00035122	NC_006090.4:27222290-27239675	0	0	0.15908	0.0535223	0	0	0.00404072	0	0	0	0	0	0	0	0	0
0.997174	1	0.993277	TCONS_00108844	NC_006127.4:19789028-19790919	0	0	0.303243	0.219858	0	0	0	0	0	0	0	0	0	0	0	0.0103473
0.997109	0.995922	1	TCONS_00005503	NC_006088.4:108409932-108518387	0	0	0.265356	0.108861	0.00757403	0	0	0	0	0	0	0	0	0	0	0
0.997078	0.994154	1	TCONS_00049415	NC_006092.4:33748967-33756631	0	0	0.959916	0.960574	0	0	0.039283	0	0	0	0	0	0	0	0	0
0.996955	1	1	TCONS_00072138	NC_006097.4:11969366-12026337	0	0	2.31866e-05	0	0	4.94298e-07	0	0	0	0	0	0	0	0	0	0
0.996903	0.993146	1	TCONS_00008329	NC_006088.4:184597976-184688018	0	0	0.0991422	0.120302	0.00475698	0	0	0	0	0	0	0	0	0	0	0
0.996768	1	0.993407	TCONS_00017370	NC_006089.4:1193085-1202727	0	0	0.508349	0.488638	0	0.0151474	0	0	0	0	0	0	0	0	0	0.00740496
0.99673	0.992333	1	TCONS_00017371	NC_006089.4:1193085-1233380	0	0	0.148615	0.199831	0	0	0.00558875	0	0	0	0	0	0	0	0.00238742	0
0.996677	0.99998	0.843509	TCONS_00013964	NC_006088.4:113826431-113855219	0	0.000150456	0.308743	0.00029091	1.46347e-05	0.00354886	2.42959e-05	0.00344272	0	3.45761e-06	0	0	0	0	3.41499e-06	0
0.996645	0.877814	0.996665	TCONS_00040984	NC_006091.4:42941170-42964688	0	0	0	0.144548	0	1.77905e-06	2.74817e-06	1.54927e-06	0	0	1.08629e-05	0.00337113	0	0	6.5429e-06	0
0.99662	0.996574	0.996706	TCONS_00053064	NC_006092.4:33345698-33551640	0.00368991	0	1.05831	0.56041	1.68487e-05	0.000433009	0	0	0	0	0.0209801	0.00724146	0	0	0.000695342	0.00524637
0.996426	1	0.991536	TCONS_00015016	NC_006088.4:139798699-139800753	0	0	0.444948	0.325186	0	0.0192662	0	0	0	0	0	0	0	0	0	0
0.996253	0.989056	1	TCONS_00026932	NC_006089.4:104659942-104665899	0	0	0.630922	1.2118	0.0483348	0	0	0	0	0	0	0	0	0	0	0
0.996202	0.999985	0.988193	TCONS_00066377	NC_006095.4:13131763-13315706	0	8.98207e-06	0.400724	0.189277	8.16746e-06	0.0155986	8.53088e-06	8.7097e-06	8.55113e-06	0	8.22434e-06	8.41239e-06	8.95973e-06	9.44413e-06	0	8.87062e-06
0.996131	0.993438	1	TCONS_00066371	NC_006095.4:13021857-13054376	0	0	0.235553	0.163945	0	0	0.0108195	0	0	0	0	0	0	0	0	0
0.996065	0.992892	0.998964	TCONS_00011699	NC_006088.4:66242341-66280063	0.0131223	0	1.41307	1.54706	0	0	0.0267627	0	0	0	0.00723084	0.0112164	0.0231949	0	0	0
0.996064	0.994493	0.998285	TCONS_00011700	NC_006088.4:66243813-66279939	0	0	0.400481	0.283352	0.00324786	0	0.00582046	0.00340138	0	0	0.00636892	0	0	0	0	0
0.996008	0.993113	1	TCONS_00033604	NC_006090.4:108786850-108790220	0.0136334	0	0.459249	0.333127	0	0	0.00850621	0	0	0	0	0	0	0	0	0
0.995983	0.997788	0.992395	TCONS_00064185	NC_006095.4:12514827-12556899	0	0.00430514	1.88263	0.946719	0.0118856	0.0213301	0	0	0	0	0.000108963	0	3.12963e-07	0.0176426	0.0171615	0.00712261
0.995767	0.969545	1	TCONS_00049397	NC_006092.4:33555907-33565760	0	0	0.0021288	0.334858	0.0099856	0	0	0	0	0	0	0	0	0	0	0
0.995699	0.991974	1	TCONS_00098224	NC_006109.4:971670-996915	0.00574018	0	1.00364	0.869063	0.032792	0	2.91063e-05	0	0	0	0	0	0	0	0.0178258	0
0.995499	1	0.999987	TCONS_00034168	NC_006090.4:9696212-9709112	0	0	0	0.325394	0	0	0.0102241	2.77453e-05	0	0	0	0	0	9.28164e-07	0	0
0.995389	0.981257	1	TCONS_00032236	NC_006090.4:73970879-73989427	0	0	0.134446	0.41206	0.0176392	0	0	0	0	0	0	0	0	0	0	0
0.994956	0.99676	0.866291	TCONS_00015020	NC_006088.4:139812038-139814207	0	0	0.645088	0.00904514	0.00629343	0.0084659	0.00833582	0	0	0	0	0	0	0	0	0
0.994832	0.984438	1	TCONS_00033757	NC_006090.4:1119681-1150758	0	0	0.32997	0.663565	0	0	0.0359443	0	0	0	0	0	0	0	0	0
0.994787	0.993543	0.996655	TCONS_00043492	NC_006091.4:5380658-5546757	0	1.77467e-05	0.650235	0.433027	0.029	0.010121	0.000389056	0	0	0	0	0	0	0	0	0
0.994776	1	0.991596	TCONS_00048668	NC_006092.4:19708430-19940282	0	0.0403561	0.417702	0.685972	0	0	0	0	0	0	0	0	0	0	0	0
0.994722	0.99232	0.995909	TCONS_00042831	NC_006091.4:90435111-90437077	0	0	0.237651	0.480994	0	0.0137727	0	0	0	0	0	0	0	0	0.0127768	0
0.994709	0.996486	0.991967	TCONS_00044203	NC_006091.4:20670079-20703636	0.00658282	0.0064416	0.279552	0.181169	0	0	0.000293934	0.00374627	0	0	0	0	0	0	0	0
0.994494	0.994537	0.994431	TCONS_00037901	NC_006090.4:93193514-93237487	0.0235825	0.0163846	1.48404	0.994585	0.0040084	0	0.0145036	0.00419662	0.00776156	0	0.00690012	0.0137175	0	0	0	0.00447031
0.994317	0.994314	0.994319	TCONS_00049392	NC_006092.4:33545723-33549380	0.0136125	0.00947849	4.54115	5.04435	0.0202529	0.00919427	0.0336486	0.0127286	0.0157331	0.0334933	0.00931768	0.0139011	0.0119925	0	0.0761737	0.121799
0.994278	0.988478	1	TCONS_00006608	NC_006088.4:134361875-134365878	0	0	0.114711	0.116277	0	0	0.00925168	0	0	0	0	0	0	0	0	0
0.993856	0.995096	0.991796	TCONS_00068815	NC_006096.4:16036111-16039854	0	0	0.156127	0.0939391	0	0	0.0053596	0.00539506	0	0	0	0	0	0	0	0
0.993796	0.989583	1	TCONS_00110454	NC_006127.4:65264995-65276067	0	0	0.197548	0.134115	0	0	0	0	0	0	0.0144044	0	0	0	0	0
0.993656	1	0.989817	TCONS_00079243	NC_006099.4:15638592-15644578	0	0	0.230383	0.380764	0	0	0	0.0271404	0	0	0	0	0	0	0	0
0.993573	0.996677	0.0729182	TCONS_00032554	NC_006090.4:79760166-79771823	0.00644623	0.00354939	1.94906	0.00655628	0.00654725	0.00651093	0.00644568	0.00656808	0.00647625	0.006509	0.00648237	0.00650453	0.00650117	0.00651119	0.00644174	0.00648271
0.993281	0.990107	1	TCONS_00032939	NC_006090.4:92789567-92863131	0	0	0.317082	0.149813	0.0219583	0	0	0	0	0	0	0	0	0	0	0
0.993259	1	1	TCONS_00001602	NC_006088.4:37851224-37882334	0	0	0	0.237153	0	0	0.0111907	0	0	0	0	0	0	0	0	0
0.993042	0.999999	0.980765	TCONS_00039164	NC_006091.4:3142323-3151887	4.68453e-07	4.85356e-07	0.153849	0.087179	0	0	0	0	4.59086e-07	0	0	0.0117377	4.94022e-07	2.77225e-07	0	0
0.993036	1	0.985087	TCONS_00042542	NC_006091.4:81674290-81678073	0	0	0.285117	0.249787	0	0.0260752	0	0	0	0	0	0	0	0	0	0
0.992903	0.989549	0.994749	TCONS_00050100	NC_006092.4:47634550-47749734	0.00997798	0.00695406	0.136388	0.247702	0	0	0	0	0	0	0	0	0	0	0	0.00215035
0.99285	1	1	TCONS_00008328	NC_006088.4:184597956-184721478	0	0.00380475	0.0760142	0	0	0	0	0	0	0	0	0	0	0	0	0
0.992739	0.985931	1	TCONS_00014772	NC_006088.4:134968036-134982012	0	0	0.434366	0.40726	0	0	0.0427784	0	0	0	0	0	0	0	0	0
0.992676	0.992668	0.999764	TCONS_00017372	NC_006089.4:1193085-1233380	0	0	0.252108	0.00029008	4.51268e-07	0	0.0129385	4.8e-07	0	0	0	0	0	0	0	0
0.992474	1	0.967055	TCONS_00040146	NC_006091.4:22560036-22565691	0	0	0.226031	0.0669252	0	0	0	0.0154341	0	0	0	0	0	0	0	0
0.992085	0.462494	0.99495	TCONS_00064189	NC_006095.4:12516241-12556899	0.00665406	0.00641047	0.0048287	1.32636	0.00659774	0.00651405	0.0034398	0.00626944	0.00512304	0.00760637	0.000222901	0.00650273	0	0.00694916	0.00482401	0.00663883
0.991786	0.988372	0.997129	TCONS_00081817	NC_006100.4:17766174-17777354	0	0	0.175835	0.112346	0.0111053	0	0.00320682	0	0	0	0	0	0	0	0	0.00225801
0.991652	0.999862	0.995566	TCONS_00067868	NC_006096.4:3865917-3916129	0	0	0.0506819	9.05751e-05	0	0	4.8819e-05	0.00291829	0	0	0	0	0	0	0	0
0.991575	0.99654	0.984938	TCONS_00027311	NC_006089.4:115030078-115044600	2.35548e-07	0	0.242766	0.181566	2.91346e-05	3.01994e-06	0	0	0	0	0	0	0	0	0.00585047	0.0191407
0.991551	0.974051	1	TCONS_00032651	NC_006090.4:82129406-82200494	7.14885e-07	0	0.177891	0.368441	0.0323123	0	0	0	0	0	0	0	0	0	0	0
0.991383	0.989168	1	TCONS_00070978	NC_006096.4:23439223-23439614	0	0	0.933193	0.239927	0.0707583	0	0	0	0	0	0	0	0	0	0	0
0.991108	0.991206	0.990522	TCONS_00086904	NC_006102.4:10664819-10695157	0	0	0.457667	0.0766136	0.0118568	0.0050832	0.0130717	0	0	0	0	0	0	0	0.00324412	0
0.990853	0.989102	0.993386	TCONS_00020704	NC_006089.4:92569080-92784340	0	0	0.570046	0.394073	0	1.12117e-05	0	0.0182331	0	0	0	0	0.0434861	0	0	0
0.990677	1	0.983985	TCONS_00005501	NC_006088.4:108409919-108508933	0	0	0.0813549	0.113319	0	0	0	0	0	0	0	0.012704	0	0	0	0
0.990663	0.99037	0.991047	TCONS_00050093	NC_006092.4:47477013-47531281	0.00527284	0.00365751	0.323757	0.247063	0.00932582	4.37782e-05	0	0.00821142	0	0	0.00722686	0.0035715	0	0	0	0
0.990624	0.999998	0.971866	TCONS_00030376	NC_006090.4:33858195-33859576	0	0	0.259349	0.129595	0	0	3.95606e-06	0.0255222	0	0	0	0	0	0	0	0
0.990593	1	0.983857	TCONS_00026933	NC_006089.4:104659942-104665899	0	0	0.248827	0.347507	0	0.0392586	0	1.10614e-05	0	0	0	0	0	0	0	0
0.990569	0.991088	1	TCONS_00090857	NC_006105.4:2864759-2974160	0	0	0.00653374	0	0.0004076	2.37272e-05	0	0	0	0	0	0	0	0	0	0
0.990002	0.970941	0.99998	TCONS_00035209	NC_006090.4:29248466-29273348	0	0	0.0193539	0.0369689	4.17077e-08	0	3.38039e-05	5.08778e-06	0	0	0.003903	0	0	0	0	0
0.989833	0.981442	0.993461	TCONS_00017373	NC_006089.4:1193203-1233380	0	0	0.0788447	0.18238	0.00398467	0	0.00625794	0.00834816	0	0	0	0	0	0	0	0
0.989698	0.999975	0.999973	TCONS_00053852	NC_006092.4:47957109-47966003	0	0	0	0.066742	8.44993e-07	0	0.00479939	5.78431e-07	0	0	0	0	0	0	0	1.2089e-05
0.989521	0.992265	0.98346	TCONS_00035614	NC_006090.4:37172362-37203993	0	0	0.498112	0.225535	0	0	0.0269696	0.026113	0	0	0	0	0	0	0	0
0.989508	0.873326	1	TCONS_00012348	NC_006088.4:77208423-77210218	0	0	0.0358392	0.396869	0.0317793	0	0	0	0	0	0	0	0	0	0	0
0.989489	1	0.976576	TCONS_00109618	NC_006127.4:40548555-40553217	0	0	0.76993	0.6267	0	0	0	0.102758	0	0	0	0	0	0	0	0
0.989255	0.986443	1	TCONS_00030327	NC_006090.4:32238800-32258362	0	0	0.194716	0.0509626	0.00902302	0	0.00945491	0	0	0	0	0	0	0	0	0
0.98874	0.987298	1	TCONS_00066939	NC_006095.4:21853539-21854745	0	0	0.21367	0.0273709	0	0	0.0189988	0	0	0	0	0	0	0	0	0
0.988682	0.978733	0.999951	TCONS_00029082	NC_006090.4:5890300-6182113	0	6.60309e-05	0.854686	0.754677	0	6.37519e-05	0.127238	8.83345e-06	0	6.76173e-05	0	5.37311e-05	0	0	0	0
0.988615	0.993482	1	TCONS_00001623	NC_006088.4:38308094-38320101	0	0	0.000818189	0.224214	0.0179336	0	0	0	0	0	0	0	0	0	0	0
0.988559	0.999592	0.997772	TCONS_00043489	NC_006091.4:5380658-5430402	0	0.0342813	0.44933	0.000104826	3.13047e-06	0	0.000348974	0	0	0	0.000534734	0	0	0	0.000397384	0.0004299
0.988131	0.969743	1	TCONS_00082841	NC_006101.4:9537517-9545198	0	0	0.463306	0.717756	0.0632201	0	0.034908	0	0	0	0	0	0	0	0	0
0.988018	0.954656	1	TCONS_00017047	NC_006088.4:195206116-195211426	0	0	0.0903436	0.251551	0	0	0	0	0	0	0.028676	0	0	0	0	0
0.987995	0.978441	0.999975	TCONS_00047226	NC_006091.4:87550105-87570713	0.000154397	0.000161943	1.14785	0.915479	0.00732993	0	0.165581	1.63514e-07	0	0	0.000161042	0	0	0	0	0
0.98783	0.975239	1	TCONS_00087832	NC_006104.4:4371360-4502158	8.80234e-07	0	0.0839639	0.0868726	0.000948878	0	0.0136034	0	0	0	0	0	0	0	0	0
0.987558	0.984192	0.992911	TCONS_00042832	NC_006091.4:90437461-90439116	0	0.0128705	0.812032	0.510593	0.0437293	0.0124683	0.0345716	0	0	0	0	0	0	0	0.011554	0
0.98713	0.978841	0.997313	TCONS_00073561	NC_006097.4:11850529-11880079	0	0	2.25432	1.83529	0	0.00630131	0.32732	0.00581365	0	0.0101692	0.00211907	0.00633721	0	0.00590074	0.00446029	0
0.986972	0.900157	0.999998	TCONS_00108931	NC_006127.4:21393303-21415108	1.56098e-07	1.50442e-07	0.0115811	0.0771868	6.56446e-07	1.05749e-06	0.00809303	0	0	0	0	0	0	0	1.62006e-07	0
0.986885	0.98662	0.987534	TCONS_00030146	NC_006090.4:27936164-28075323	0	2.82704e-05	0.323532	0.132096	7.42691e-06	0	0.0164595	0	0	0	0.0138348	0	0	0	0	0.011499
0.986623	0.991265	0.972317	TCONS_00066373	NC_006095.4:13054621-13055482	0	0	0.337469	0.109499	0	0	0	0	0	0	0	0	0	0	0.0206344	0.0212191
0.986315	0.990882	0.967411	TCONS_00098874	NC_006109.4:3647885-3652666	0	0	1.01385	0.244941	0	0	2.96685e-05	0.0558769	0	0	0	0	0	0	0.0646802	0
0.985969	0.989509	0.982302	TCONS_00044273	NC_006091.4:23492135-23500515	0	0	0.473645	0.457297	0.00750885	0.0212596	0.0272727	0.0353918	0	0	0	0	0	0	0	0
0.985767	0.987164	0.984146	TCONS_00020723	NC_006089.4:92875228-92884328	0	0	0.35308	0.304413	5.97903e-06	0.0337774	0.0317141	4.74419e-06	0	0	5.82683e-06	0	0	0	0	0
0.985361	0.967516	1	TCONS_00081546	NC_006100.4:15120431-15156195	0	0	0.0338562	0.0412684	0.00324939	0	0.00444907	0	0	0	0	0	0	0	0	0
0.985296	0.969745	1	TCONS_00036948	NC_006090.4:65619282-65629811	0.064632	0	1.3877	1.46763	0.037348	0	0.170575	0	0	0	0.021341	0	0	0	0	0
0.985054	0.971546	1	TCONS_00073564	NC_006097.4:11877591-11880079	0.0232412	0	1.63428	1.477	0	0	0.29219	0	0	0	0	0	0	0	0.0100776	0
0.985	0.981723	1	TCONS_00009977	NC_006088.4:31986081-32004418	0	0	0.182432	0.039861	0.00588756	0	0	0	0	0	0	0	0.0174526	0	0	0
0.984787	0.973229	0.999921	TCONS_00039915	NC_006091.4:18672817-18691165	0	1.25161e-05	0.135521	0.103494	1.15704e-05	6.16936e-06	2.15172e-05	8.2295e-06	0	0	0.0253259	0	0	0	3.68515e-05	3.05924e-05
0.984618	0.979076	0.995059	TCONS_00043251	NC_006091.4:3103839-3165679	0	0	1.51843	0.805922	0.0331281	0.010987	0.189268	0	0	0	0	0	0	0.0168852	0	0
0.984597	0.977054	0.990319	TCONS_00082844	NC_006101.4:9564914-9642380	0	0	0.135458	0.17857	0	0	0.021758	0	0	0	0	0.0121013	0	0	0	0
0.984475	0.978472	0.991824	TCONS_00098214	NC_006109.4:921268-939233	0	0	0.116111	0.0948428	0.00536756	0.00542798	0.0121295	0	0	0	0	3.92654e-07	0	0	0	0
0.984196	1	0.894043	TCONS_00034167	NC_006090.4:9696212-9709002	0	0	0.490859	0.0860454	0	0	0	0.06382	0	0	0	0	0	0	0	0
0.984089	0.980151	0.986783	TCONS_00022445	NC_006089.4:141707275-141713833	0	0	0.342128	0.500299	0	0	0.0475363	0.0462879	0	0	0	0	0	0	0	0
0.983932	0.968324	0.999357	TCONS_00006612	NC_006088.4:134841496-134994987	0	0	0.901796	0.912487	0.00580984	0	0.191937	3.23488e-06	0	0	0	0	0	0	0.00221029	0.00410443
0.98243	0.999866	0.999981	TCONS_00040496	NC_006091.4:32676528-32728732	0.0242842	0	7.88252e-06	0.197775	7.4594e-06	1.74234e-05	0	0	0	0	7.394e-06	0	0	9.4662e-06	0	0
0.982143	1	0.95767	TCONS_00037695	NC_006090.4:86874986-86878067	0	0	0.314456	0.22945	0	0	0	0.0679883	0	0	0	0	0	0	0	0
0.981931	0.999785	0.981197	TCONS_00019516	NC_006089.4:50502129-50657282	1.27389e-05	1.22933e-05	0.024381	0.592773	0	1.21209e-05	0	0.0779853	1.20894e-05	0	0	0	0	0	1.1855e-05	1.3005e-05
0.981929	0.978455	0.984883	TCONS_00079113	NC_006099.4:13890470-13992331	0	0.0104365	0.371261	0.436675	0.00293343	0.0223878	0.0224769	0.00601384	0	0	0.0208869	0	0	0	0.00969568	0.00736939
0.981846	0.98558	0.974599	TCONS_00087834	NC_006104.4:4491502-4502158	5.05446e-05	0	0.00127684	0.000657722	0	0.000116949	7.83439e-05	0	0	0	0	0	0	0	0	0
0.981747	0.999806	0.996972	TCONS_00055774	NC_006093.4:17297272-17323726	0	0.00542982	0.0432934	6.39872e-05	0	0	1.23652e-05	0	0	0	0	4.63073e-06	0	0	4.63909e-05	4.64822e-05
0.981662	0.984332	0.999959	TCONS_00039163	NC_006091.4:3141407-3151887	0	0	0.0032814	0.230335	0	3.08034e-05	0.0299221	3.54266e-05	0	0	3.24014e-07	0	0	0	0	0
0.981401	1	0.976022	TCONS_00026931	NC_006089.4:104659942-104665899	0	0	0.102826	0.355535	0	0.0242999	0	0.0353755	0	0	0	0	0	0	0	0
0.981341	0.978464	1	TCONS_00030080	NC_006090.4:26949252-26966403	0	0	0.297877	0.04593	0	0	0	0	0	0	0.0449062	0	0	0	0	0
0.981249	0.967214	1	TCONS_00066940	NC_006095.4:21853539-21861699	0	0	0.384928	0.288108	0	0	0.0573589	0	0	0	0.0309835	0	0	0	0	0
0.981248	0.981244	1	TCONS_00043525	NC_006091.4:6084816-6108569	0	0	0.0906452	2.19743e-05	0	0	0	0	0	0	0.0119013	0	0	0	0	0
0.981171	0.969042	0.994807	TCONS_00006611	NC_006088.4:134810898-134994987	0	0.0013066	1.06119	0.943898	0.00159351	0.00253623	0.221582	0.030471	0	0	0.00513488	0	0	0	0.00165941	0
0.980993	0.947827	0.999983	TCONS_00079656	NC_006100.4:3004118-3159039	0	0	0.0325961	0.0569305	6.47813e-06	0	0.00650543	0	0	6.73784e-06	6.40011e-06	0	0	0	0.00538618	0
0.980725	0.992902	0.995548	TCONS_00058241	NC_006093.4:21450882-21473160	0	0.000117017	0.177503	4.00041e-05	4.61551e-06	0	0	0.0147172	0	0.00011323	8.72145e-05	6.93092e-05	0	0	0.00872744	0.00011912
0.980611	0.972213	0.99317	TCONS_00014773	NC_006088.4:134968036-134988709	0.00862066	0	0.840816	0.562238	0	0	0.149553	0.0268819	0	0	0	0	0	0	0.00537068	0
0.980433	0.998075	0.946393	TCONS_00001607	NC_006088.4:37991833-38028705	0	0	0.391892	0.203116	0	0.0762191	0.00528031	0	0	0	0	0	0	0	0	0
0.980329	0.984482	0.998921	TCONS_00053078	NC_006092.4:33777575-33799788	0	0	0.392469	8.63246e-05	0	0	0.042631	0.0114239	0	0	0	0	0	0	0	0
0.980215	0.974529	0.989335	TCONS_00038153	NC_006090.4:99151761-99161952	0.0216905	0	0.50171	0.312821	0	0	0.0133782	0	0.0375536	0.00888001	0	0.00368697	0	0	0.0168323	0.0107864
0.980047	0.999894	0.987257	TCONS_00030287	NC_006090.4:31776179-31784861	4.07691e-06	0	0.0280754	0	0	1.60078e-06	1.67881e-05	0	0	1.20776e-06	0	0.000316632	0	0	0	0.00358105
0.980038	1	0.976842	TCONS_00027106	NC_006089.4:110449404-110453920	0	0	0.0129481	0.0808962	0	0	0	0	0	0	0	0	0	0	0	0.0131135
0.979751	0.919355	1	TCONS_00025847	NC_006089.4:72129435-72135774	0	0	0.758336	2.26186	0.117884	0	0.310207	0	0	0	0	0	0	0	0	0
0.978973	0.870839	1	TCONS_00110198	NC_006127.4:57506062-57513503	0	0	0.021189	0.10897	0.0191576	0	0	0	0	0	0	0	0	0	0	0
0.978955	0.994343	0.95762	TCONS_00030442	NC_006090.4:34937154-34938977	0	0	0.363512	0.262193	0.0143936	0.0164565	0	0.0151147	0	0	0	0	0	0.0462118	0	0
0.978785	0.972353	0.988243	TCONS_00053059	NC_006092.4:33345698-33490066	0	0.000658023	0.804111	0.546903	0.0444595	0	0.0926291	0.000107929	0	0	0	0.0442426	0.0185326	0	0	0
0.978717	0.964112	1	TCONS_00113878	NC_006127.4:68349562-68386733	0	0	0.144113	0.0988949	0	0	0	0	0	0	0	0	0	0	0.0362037	0
0.978121	0.990738	0.944786	TCONS_00076027	NC_006098.4:5266152-5284215	0	0	0.297714	0.000144703	0.0191871	0.00723144	0.000115008	0.0190846	0	0	0	0	0	0	0	0
0.97791	1	1	TCONS_00034764	NC_006090.4:19531399-19547088	0	0	0	0.0704636	0.0108959	0	0	0	0	0	0	0	0	0	0	0
0.977736	0.961242	0.992295	TCONS_00026929	NC_006089.4:104647224-104665999	0	0	0.336189	0.380899	0.0363236	0	0.0548863	0.020545	0	0	0	0	0	0	0	0
0.977557	0.96415	0.990486	TCONS_00039527	NC_006091.4:11595259-11609826	0.0538082	0.0143858	19.0862	19.7902	0.512216	0.466214	4.13085	0.678144	0	0.00676785	0.0367573	0.0252982	0.00728329	0.0392629	0.0487544	0.0878559
0.977132	0.958734	0.997944	TCONS_00064188	NC_006095.4:12516091-12556899	0.0118417	0	7.22702	6.38898	0.0436272	0.0205259	1.99856	0.048024	0.0185446	0.00662715	0.00956991	0	0.00369134	0.0130314	0.00178181	0.00372426
0.976847	0.976241	0.977588	TCONS_00015268	NC_006088.4:147363079-147371441	0	0	0.573453	0.469027	0.0953718	0.0735828	0	0	0	0	0	0	0	0	0	0
0.976496	0.940367	0.999932	TCONS_00081819	NC_006100.4:17768039-17777354	6.20643e-06	6.06299e-06	0.0500137	0.0770978	6.00434e-06	6.22123e-06	2.12186e-06	6.02367e-06	0.0208446	6.20242e-06	5.97064e-06	6.10851e-06	6.08751e-06	0	6.20258e-06	6.02928e-06
0.976492	0.987073	0.958198	TCONS_00020706	NC_006089.4:92675443-92699450	0	0	0.640725	0.370608	0.00927458	0	0.0487045	0.108444	0	0	0	0	0	0	0	0
0.976398	0.981423	0.951452	TCONS_00015509	NC_006088.4:162050733-162070170	0	0	0.533094	0.107379	0	0.0364915	0.0348086	0	0	0	0	0	0	0	0.0345154	0
0.976355	0.958911	0.992102	TCONS_00015018	NC_006088.4:139804749-139809949	0	0	0.606714	0.672127	0	0	0.174506	0.0371597	0	0	0	0	0	0	0	0
0.976222	0.987334	0.960404	TCONS_00037691	NC_006090.4:86852662-86867564	0	0	0.812651	0.570901	0.0337161	0.0812502	0.0383334	0.0749608	0	0	0	0	0	0	3.35894e-07	0.00202666
0.976107	1	1	TCONS_00042535	NC_006091.4:81633509-81638506	0	0	0.0271202	0	0	0	0	0.00453579	0	0	0	0	0	0	0	0
0.975912	0.975905	1	TCONS_00026934	NC_006089.4:104659942-104665999	0	0	0.371499	0.000106931	0.062659	0	0	0	0	0	0	0	0	0	0	0
0.975739	0.996173	0.883785	TCONS_00019264	NC_006089.4:45119170-45284690	0	0	0.526939	0.117098	0	0.00679724	0.00085501	0.056386	0	0	0.00381414	3.29719e-06	0.00597817	0.0284059	0.00346943	0.00366749
0.9756	0.952148	0.998403	TCONS_00086903	NC_006102.4:10664819-10695157	0	0	0.000258907	0.442867	0	0	0.0531804	0	0	0	0.0175546	0.00494987	0	0	0	0
0.975315	0.949627	0.981806	TCONS_00049263	NC_006092.4:29690942-29881967	1.26335e-06	0	0.0211956	0.0838784	0	0	0	0.0043527	0.00340198	0.0023814	0.00407049	0	0	0	0	0.00394841
0.975205	0.98537	0.931407	TCONS_00028348	NC_006089.4:142747163-142782713	0	0	0.444714	0.10321	0.0455433	0	0	0.0495561	0	0	0	0	0	0	0	0
0.974903	0.946323	0.999997	TCONS_00082845	NC_006101.4:9568850-9642380	0	0	0.0975552	0.111107	0	0	0	0	0	0	0.02479	2.38821e-06	0	0	0.0118656	0
0.974797	0.948136	0.996352	TCONS_00080805	NC_006100.4:1969496-1974497	0	0	0.915288	1.13208	0	0	0.332293	0.0289097	0	0	0	0	0	0	0	0
0.974671	0.96396	0.981912	TCONS_00005772	NC_006088.4:112518769-112523119	0	0.0755119	3.92884	5.81218	0.0498009	0.0356656	0.725616	0.148856	0	0.058195	0	0	0	0.294448	0.215756	0.123246
0.974573	0.961118	1	TCONS_00067349	NC_006095.4:26909258-26925200	0	0	0.000159333	0.0108008	0	0	0.000292117	0	0	0	0.00165867	0	0	0	0	0
0.974443	0.988377	0.94441	TCONS_00095878	NC_006107.4:8726653-8858714	0	0	0.31096	0.14427	0.0165809	1.22239e-05	0.00871799	0.056128	0	0	1.19531e-06	0	0	0	0	0
0.974425	0.984841	0.961635	TCONS_00025843	NC_006089.4:71543191-71544830	0	0.0100692	0.335853	0.27349	0.00857113	0	0	0.0359515	0	0	0	0	0	0.0274268	0.027068	0
0.974348	0.972513	0.976734	TCONS_00039120	NC_006091.4:2841734-2850613	0	0	0.715354	0.550189	0.044442	0.041286	0.0892671	0.0393778	0	0	0.00393248	0.00894293	0	0	0	0
0.974315	0.964622	0.983764	TCONS_00019023	NC_006089.4:40930089-40936516	0	0	1.27394	1.30692	0.054657	0.0624579	0.260833	0.0860779	0	0	0	0	0	0	0	0
0.974085	0.988884	0.900876	TCONS_00040316	NC_006091.4:27706237-27824409	0	0	0.346878	0.070121	0	0.0486549	0.0269918	0	0	0	0	0	0	0	0	0
0.973909	0.881368	0.999997	TCONS_00107860	NC_006115.4:4464774-4541779	1.87457e-06	1.87965e-06	0.014459	0.0809282	1.73348e-06	0	0.017416	0	0	0	0	0	0	0	0	0
0.973672	0.958423	0.992637	TCONS_00044138	NC_006091.4:18188894-18189481	0	0	4.90225	3.94173	0.367265	0	1.05949	0.203172	0	0	0	0	0	0	0	0
0.973439	0.86231	1	TCONS_00020776	NC_006089.4:94783360-94785602	0	0	0.00997126	0.0417182	0	0	0.00961059	0	0	0	0	0	0	0	0	0
0.973359	0.962094	0.990917	TCONS_00072132	NC_006097.4:11969359-12026337	0	0	0.031457	0.020182	0.00168656	0	0	0	0	0	0	0.00128325	0.00491947	0	0.00174074	0
0.973162	1	0.999999	TCONS_00053076	NC_006092.4:33777575-33793579	0	0	0	0.0816112	0	0	0.0153314	0	0	0	0	0	0	0	0	2.92076e-07
0.972809	0.954051	0.988866	TCONS_00049269	NC_006092.4:29858149-29881967	8.48581e-07	0	0.0553043	0.0646084	0.0020879	0.00502104	0.000112741	1.19184e-05	0	0	0.0155468	2.48018e-06	3.98697e-05	0	0	0
0.97279	0.989942	0.956702	TCONS_00111691	NC_006127.4:17894790-17955933	0	0.0040261	0.0489014	0.0521389	0.00344293	0.0039058	0	0	0	0	0	0.00787056	0	0	0	0
0.972357	0.930274	1	TCONS_00086901	NC_006102.4:10504507-10505928	0	0	0.0604634	0.0920499	0	0	0.029511	0	0	0	0	0	0	0	0	0
0.972334	0.984192	0.964078	TCONS_00079665	NC_006100.4:3471150-3502266	0.0094629	0	0.412353	0.59225	0	0.0699984	0	0.078927	0	0	0.0194707	0	0.0166958	0	0	0
0.971941	0.999865	0.959834	TCONS_00032714	NC_006090.4:86034013-86046998	9.76059e-06	0	0.064954	0.149809	0	1.21311e-05	3.87374e-05	0.0421089	0	0	0	0	0	0	1.29191e-05	0
0.971769	0.920111	0.983985	TCONS_00113874	NC_006127.4:68261031-68415615	0	0	0.0491913	0.208032	0	0	0	0	0	0	0	0	0	0	0.027509	0.0233219
0.97156	0.979142	0.960716	TCONS_00042534	NC_006091.4:81630252-81638506	0	0	0.145878	0.101996	0	0	0.00789164	0	0	0	0.0134079	0.0280478	0	0	0	0
0.971425	1	0.987831	TCONS_00056835	NC_006093.4:31716613-31716937	0	0	0	2.17244	0	0	0.249487	0	0	0	0	0	0	0	0	0.18506
0.97116	0.966337	1	TCONS_00095876	NC_006107.4:8725881-8858714	0	0	0.0056807	0.275587	4.5092e-06	0	0.0505508	0	0	0	0.0062268	0	0	0	0	1.20325e-07
0.970479	0.998579	0.999999	TCONS_00019786	NC_006089.4:58471489-58519112	1.80841e-05	7.84855e-08	1.76112e-05	0.0268701	1.78918e-05	0	1.16118e-06	9.41963e-08	0	0	8.4878e-08	9.62027e-08	7.74959e-08	0	0.00551864	0
0.970222	0.955117	0.990074	TCONS_00047225	NC_006091.4:87550105-87570713	0.0123488	0.00273327	0.199047	0.151452	0	0	0.0475034	0.00779032	0	0	0.00268416	0	0	0	0	0
0.97018	0.943086	0.986564	TCONS_00081002	NC_006100.4:7766448-7770409	0	0	0.130343	0.215549	0	0	0.0519287	0	0	0	0	0	0	0.0202725	0	0
0.969984	0.895425	0.998744	TCONS_00003516	NC_006088.4:70056895-70065050	0	0	0.0501166	0.129925	0	0.000419487	0.0366266	0	0	0	5.99669e-05	0	0	0.000714188	0	8.98418e-06
0.96982	0.999961	0.890628	TCONS_00039160	NC_006091.4:3110076-3151887	0	0	0.163679	0.000845704	0	0.0145729	3.02229e-05	0.0201392	0	0	1.47534e-05	0	0	0	0	0
0.969494	0.984231	0.95543	TCONS_00043250	NC_006091.4:3103839-3165605	0	0	0.35857	0.37569	0.0196652	0.0432385	0.0199154	0.0739739	0	0	0	0	0	3.02868e-07	0	0
0.969485	0.904972	0.999993	TCONS_00044354	NC_006091.4:26967234-26976702	0	7.80552e-07	0.0378058	0.0799452	7.22612e-07	8.30053e-07	0.0166617	0	0	7.63846e-07	0.00444686	7.57978e-07	0	0	0.00403893	8.19073e-07
0.969474	0.988362	0.932129	TCONS_00033752	NC_006090.4:666687-745432	0	0	0.390559	0.197528	0	0	0.0318171	0	0	0	0	0	0	0.0938445	0	0
0.969185	0.965265	0.974636	TCONS_00027305	NC_006089.4:115028847-115045298	0	0.0297955	0.233364	0.167814	0	0	0	0	0	0	0	0	0	0	0.0567418	0
0.969079	0.966419	0.972449	TCONS_00037466	NC_006090.4:80311683-80318438	0.0364166	0.0299717	0.984187	0.776955	0	0.012401	0.163818	0.0878048	0	0.0196634	0.0250225	0	0	0	0.00609614	2.31439e-07
0.968972	0.998818	0.999842	TCONS_00094955	NC_006107.4:11800302-11815664	0.000336858	0	0	0.189958	0	0	0.0407114	0.000209646	0	0	0	0	0	0	0	0
0.968479	1	0.897974	TCONS_00088260	NC_006104.4:7839330-7888260	0	0	0.292318	0.13069	0	0	0	0.0933365	0	0	0	0	0	0	0	0
0.968142	0.985852	0.979869	TCONS_00114198	NC_006127.4:80005764-80010034	0.00730308	0.00508927	0.334395	0	4.32836e-06	0	0	3.0877e-05	0	0	1.14728e-06	0	0	0	0.0258095	0.0363338
0.968009	0.98259	0.947116	TCONS_00077958	NC_006099.4:19452311-19454257	0	0	0.228851	0.159719	0	0.0217101	0.0100288	0.0196171	0	0	0	0	0	0	0.017861	0.0177993
0.967923	0.904918	0.983507	TCONS_00038296	NC_006090.4:103071341-103075041	0.0177827	0.0310226	0.000248311	0.268714	0	0	0	0	0	0	0.00607105	0	0	0	0.00551637	0
0.967817	0.988417	0.907911	TCONS_00023302	NC_006089.4:12818092-12832678	0	0.0161446	0.958719	0.329678	0.0183354	0.018546	0.0189828	0.0222961	0.0177521	8.48178e-06	0.0115442	0.143358	0.0111065	0	1.18741e-05	0.0121643
0.96772	0.929287	1	TCONS_00086906	NC_006102.4:10664819-10721231	0	0	0.0341898	0.0407075	0	0	0.00450775	0	0.012416	0	0	0	0	0	0	0
0.96694	0.862624	1	TCONS_00050436	NC_006092.4:52264155-52269586	0	0	0.00630684	0.0199001	0	0	0.00606485	0	0	0	0	0	0	0	0	0
0.96672	0.943956	0.992662	TCONS_00009134	NC_006088.4:5192259-5229086	0	0	0.121741	0.106828	0.0147928	0	0.01026	0	0	0	0.0227071	0	0	0	0	0.00548697
0.966413	0.97819	1	TCONS_00011418	NC_006088.4:58601568-58621134	0	0	0.165292	0	0	0.0136267	0.0252346	0	0	0	0	0	0	0	0	0
0.966122	0.954841	0.988375	TCONS_00095877	NC_006107.4:8725881-8858714	0	0	0.267112	0.135416	0.0326431	0	0.0517946	0	0	0	0	0	0	0	0	0.0110195
0.965859	0.928119	0.996608	TCONS_00054171	NC_006092.4:53696131-53701683	0	0	0.222103	0.272593	0.0227707	0.00647206	0.0889845	0	0	0	0	0	0	0	0	0
0.965776	0.936184	0.985693	TCONS_00005775	NC_006088.4:112519737-112523119	0.0101126	0.0111487	0.540629	0.803259	0	0	0.101076	0.00681208	0	0	0.0213815	0.010313	0	0.0383203	0.108934	0.0138535
0.965335	0.948281	0.984955	TCONS_00019794	NC_006089.4:59754444-59760799	0	0	0.271572	0.236056	0.00369603	0.00419367	0.0536894	0.00387116	0	0	0.0254963	0.0126781	0	0	0.0154367	0.00411718
0.965259	0.934278	0.999985	TCONS_00037171	NC_006090.4:72262506-72375417	0	0	0.434197	0.387373	0	0	0.199753	3.88088e-05	0	2.2352e-06	0	0	0	0	0	0
0.964812	0.960955	0.969159	TCONS_00010270	NC_006088.4:39742528-39750488	0.000472995	0	0.067629	0.0600015	1.14254e-06	1.3816e-05	0	5.69004e-06	0.00102534	0	3.44923e-05	0.01293	0.0159242	0	0.00102586	4.1309e-06
0.964635	0.867987	1	TCONS_00080808	NC_006100.4:2228147-2247101	0	0	0.0202672	0.0683277	0	0	0.0219321	0	0	0	0	0	0	0	0	0
0.964624	1	0.930574	TCONS_00043526	NC_006091.4:6436639-6438088	0	0	0.0288566	0.0299804	0	0	0	0	0	0	0	0	0	0	0	0.01457
0.964545	0.935556	0.974645	TCONS_00057740	NC_006093.4:14942554-14945943	0.0199065	0	0.0760553	0.218303	0.0143988	1.02636e-05	0	0.0124434	0	2.4613e-06	4.04038e-06	0	0	0	0	0.0262897
0.964518	0.964178	0.9652	TCONS_00039162	NC_006091.4:3141407-3151887	0	0	0.437899	0.218219	0.00514494	0.00876299	0.0933652	0.034467	0	0.00992843	0	0	0	0	0.0112948	0
0.964451	0.954909	0.993648	TCONS_00049319	NC_006092.4:30806509-30811077	0	0	0.432182	0.141232	2.60123e-05	0	0	0.00623357	0	0	0.125328	0	0.0110577	4.65054e-05	0	0
0.963855	0.920008	1	TCONS_00042536	NC_006091.4:81633509-81656625	0	0	0.191341	0.232113	0.0454407	0	0.0405851	0	0	0	0.0211148	0	0	0	0	0
0.963821	0.946656	1	TCONS_00037696	NC_006090.4:86928474-86929539	0	0	0.280585	0.133121	0	0	0.104773	0	0	0	0	0	0	0	0	0
0.963798	1	0.929999	TCONS_00087828	NC_006104.4:4262979-4310353	0	0	0.575886	0.616818	0	0.135626	0	0.082085	0	0	0	0	0	0	0	0.0845356
0.963736	0.959382	0.971949	TCONS_00087837	NC_006104.4:4491993-4502158	0.00984534	0	0.524582	0.278051	0.0879899	0.054597	0.0513156	0	0	0	0	0	0	0	0	0
0.963569	0.9814	0.930385	TCONS_00109387	NC_006127.4:33892071-33895548	0	0	0.680754	0.365805	0.0791078	0	8.76021e-05	0.107477	0	0	0	0.0196167	0	0	0.00944024	0.0511646
0.963559	0.982906	0.924572	TCONS_00039914	NC_006091.4:18672817-18691165	0	0.00534899	0.235614	0.116922	0.00914929	0.025997	0.00950154	0.00958892	0	0	0	0.0157319	0	0	0.00954149	0.00506771
0.963216	0.974393	0.941933	TCONS_00006182	NC_006088.4:123111835-123121782	0	0	0.355833	0.18687	0.0468806	0.0560584	0.0169014	0.0198983	0	0	0	0	0	0	0	0
0.963154	0.954215	0.996741	TCONS_00046626	NC_006091.4:76032104-76338553	0	0	1.21144	0.322425	0.000160504	0.00268862	0.3881	0.00447117	0	0	0	0	0	0	0	0.000195028
0.962915	0.977596	1	TCONS_00064377	NC_006095.4:15544303-15792175	0	0	0.176521	0	0.0276429	0	0	0	0	0.018141	0	0	0	0	4.02933e-05	0
0.962659	0.999999	0.873169	TCONS_00043524	NC_006091.4:6084816-6108569	0	0	0.14954	0.0623961	9.63412e-07	0	0	9.92911e-07	0	0	0	0.0553955	0	0	0	0
0.962612	0.946386	0.982504	TCONS_00028722	NC_006090.4:1060958-1146702	0.000189565	0	3.33835	2.72308	0.375067	0.0935011	0.329942	0.239826	0	0.000172345	0.170094	0	0.000179012	0	0.377393	0
0.962326	1	0.845657	TCONS_00005371	NC_006088.4:105591495-105604483	0	0	0.0974093	0.0216663	0	0.0255087	0	0	0	0	0	0	0	0.00589334	0	0
0.962051	0.901998	0.989834	TCONS_00054886	NC_006093.4:5732901-5904215	2.93614e-05	0	2.59893e-05	0.269441	0	0	0.0310991	0.0191469	0	0	0.021279	2.68461e-05	0	0	0	0
0.96193	0.999207	0.971927	TCONS_00030145	NC_006090.4:27936115-28145482	0	0	7.43118e-05	0.190975	0.013384	0.0039843	0	9.20845e-05	0	0	0	2.41765e-05	0	0.0334285	0	0
0.961894	0.995296	0.939437	TCONS_00045120	NC_006091.4:46239300-46248365	0	0	0.462581	0.688044	5.4087e-05	0.123491	0.0151767	0.168201	0	0	0	0	0	0	0	0
0.961714	0.918786	0.982479	TCONS_00104245	NC_006113.4:3447231-3448213	0.0272018	0.0191919	0.142913	0.295445	0.0162238	0	0	0.0170443	0	0	0.0378198	0	0	0	0	0
0.961394	0.996889	1	TCONS_00001622	NC_006088.4:38308094-38320101	0	0	0.0010172	0.171854	0.0467169	0	0	0	0	0	0	0	0	0	0	0
0.96133	0.999511	0.999626	TCONS_00006045	NC_006088.4:120638763-120641152	0.000253473	0.000724523	0	0.277004	0.0740035	0	0	0	0	0	0	0	0	0	0	0
0.961133	0.892444	1	TCONS_00027508	NC_006089.4:119695337-119727712	0.000225652	0	0.301816	0.533394	0	0	0.227009	0	0	0	0	0	0	0	0	0
0.961126	0.976774	0.943292	TCONS_00053853	NC_006092.4:47957109-47968933	0	0	0.214955	0.188602	0.0297826	0.0225494	0.0051647	0.0468059	0	0	0	0	0	0	0	0.00551177
0.961093	0.973427	0.953108	TCONS_00042537	NC_006091.4:81635922-81673907	0	0	0.141219	0.218112	0	0	0.0262681	0.00659588	0	0	0	0.0649984	0	0	0	0
0.960722	0.968726	0.948384	TCONS_00049549	NC_006092.4:36423119-36475771	0	0	0.0624631	0.0405214	0.00444177	0.00504249	0.00923238	0.00465308	0	0	0	0	0	0	0	0.00494538
0.960305	0.945188	0.972495	TCONS_00079661	NC_006100.4:3091340-3138833	0	0	0.134118	0.166317	0	0.0319858	0.0514586	0	0	0	0	3.54693e-05	0	0	0	0
0.959996	0.957625	0.960941	TCONS_00061351	NC_006094.4:2146227-2208884	0	0	0.0291495	0.07312	0	0.000150003	0.0086464	0.019842	0	0	0	0	0	0	0	0
0.959839	1	0.912111	TCONS_00077775	NC_006099.4:15877494-15889941	0	0.0203147	0.0626346	0.0527056	0	0	0	0.0121109	0	0	0	0	0	0	0	0
0.959456	0.937525	1	TCONS_00062856	NC_006094.4:23299869-23336366	0	0	0.0309932	0.0167645	0	0	0	0	0	0	0	0	0	0	0.013554	0
0.959059	0.913794	0.99313	TCONS_00018572	NC_006089.4:29921435-30030326	0	0	0.0459681	0.495129	0.0207307	0.0238097	0.11053	0	0	0	0	0	0	0	0	0
0.958873	0.96419	0.952073	TCONS_00081543	NC_006100.4:15107518-15156195	0	0	0.0783604	0.0612684	0.00779928	0.00423233	0	0	0.00775515	0.0163227	0.00408805	0	0	0	0	0
0.958715	0.9525	0.961361	TCONS_00050099	NC_006092.4:47634550-47749734	0	0	0.0480495	0.112885	0	0	0	0	0	0	0.0159573	0	0	0	1.93227e-05	0.0305325
0.958582	0.966458	0.947433	TCONS_00010668	NC_006088.4:48073885-48080167	0	0.0337076	1.08116	0.763726	0.0142726	0.0326358	0.197034	0.0899221	0	0	0	0.0331255	0.0425448	0.0916389	0	0
0.958571	0.976048	0.854817	TCONS_00037806	NC_006090.4:89470892-89477934	0	0	0.536252	0.0903264	0.0502131	0.0399243	0.0396983	0.0518729	0	0	0	0	0	0	0	0
0.95812	0.965428	0.952419	TCONS_00030447	NC_006090.4:34946389-34948408	0	0.0325951	0.181773	0.232989	0	0	0	0.0289941	0	0	0	0.0160119	0	0	0.0439904	0
0.957752	0.937645	0.994364	TCONS_00030147	NC_006090.4:27936164-28095510	0	0	0.409567	0.224937	0.00775092	0	0.146971	0	0	0	0	1.18521e-05	0	0.00886193	0.0240493	0
0.957561	0.939939	0.984208	TCONS_00064187	NC_006095.4:12515159-12556899	0.0740439	0.150331	14.5157	9.59896	0.0887579	0.129859	5.92458	0.491046	0.00653668	0.0355761	0.000657659	0.12546	0	0.0533024	0.00818072	0.0755371
0.957524	1	0.897102	TCONS_00108839	NC_006127.4:19590168-19634209	0	0	0.382701	0.104299	0	0	0	0.144802	0	0	0	0	0	0	0	0
0.957466	0.97659	0.93489	TCONS_00070772	NC_006096.4:21723844-21775988	0	0	0.386642	0.327516	0.0478202	0.106757	0.0155398	0.0425147	0	0	0	0	0	0	0	0
0.957331	0.980445	0.873731	TCONS_00114201	NC_006127.4:80096105-80100282	0	0	3.08456	0.172046	0	0.383521	0.422239	0.166942	0	0	0	0	0	0	0	0
0.957323	0.973543	0.934727	TCONS_00046871	NC_006091.4:82350648-82426790	0	0	0.0248845	0.0178631	0	0.000938373	0	0.00722346	0	0	0.00460867	0	0	0	0	0
0.957279	0.986416	0.861368	TCONS_00045587	NC_006091.4:56110501-56113592	0	0	1.40073	0	0.133189	0	0	0.14499	0	0	0	0	0	0	0	0.140702
0.956834	0.958813	0.955316	TCONS_00030176	NC_006090.4:29308891-29369887	0.00639487	0.0444289	0.256061	0.333576	0	0	0.0165304	0	0.0116749	0.0274627	0.0392251	0.0302412	0	0	0	0.00220623
0.956726	1	0.912358	TCONS_00008304	NC_006088.4:182766158-182769955	0	0	0.144844	0.141275	0	0	0	0	0	0	0	0.0245444	0	0.062127	0	0
0.956159	0.934239	1	TCONS_00045393	NC_006091.4:51743356-51750565	2.05623e-06	0	0.0979017	0.0489504	0.0118458	0	0.0270099	0	0	0	0	0	2.16261e-06	0	0.0062067	0
0.955987	0.964299	0.893172	TCONS_00080648	NC_006100.4:560046-571683	0	0	5.40713	0.715477	0.516659	0.283564	0.294459	0.251468	0	0	0	0	0	0	0.540156	0
0.955972	0.983389	0.918807	TCONS_00048137	NC_006092.4:11521293-11542027	0	0	0.496419	0.366221	0.0577231	0.208141	0	0	0	0	0	0	0	0	0	0
0.95596	0.999985	0.972191	TCONS_00032650	NC_006090.4:82129406-82136117	0.0422265	0	0	0.371706	4.43817e-06	0	0	0	0	0.0723581	0	0	0	0	0	0
0.955357	0.908073	1	TCONS_00110242	NC_006127.4:58410513-58450463	0	0	0.0442453	0.0468618	0	0	0.00703063	0	0	0	0	0	0	0	0.0214406	0
0.955292	0.862104	1	TCONS_00056372	NC_006093.4:24345391-24361442	0	0	0.0123703	0.0257844	0	0	0.0119407	0	0	0	0	0	0	0	0	0
0.955234	0.959904	0.950088	TCONS_00015898	NC_006088.4:170273337-170292472	0	0.134452	2.05558	1.86527	0.169046	0.171541	0.295922	0.329004	0.0940715	0.0167018	0	0	0.0178984	0	0	0
0.955234	0.941802	0.999996	TCONS_00040318	NC_006091.4:27720963-27803199	0	0	0.262581	0.0787893	0	1.05024e-06	0.106971	1.23991e-06	0	0	0	0	0	0	0	0
0.955108	0.933185	0.977937	TCONS_00016135	NC_006088.4:175188325-175241129	0.0760178	0.109001	2.84807	2.73514	0.74281	0.00555184	0.200889	0.000548985	0	0.0722057	0.122509	0	0.0758127	0.120507	0.114018	0.114609
0.954742	0.999925	0.940343	TCONS_00040320	NC_006091.4:27792896-27803199	0	0	0.0486942	0.152788	5.26113e-06	0.0251608	2.03678e-05	0.0386437	0	0	0	0	0	0	0	0
0.95473	0.922169	0.996325	TCONS_00064184	NC_006095.4:12513384-12556899	0.0106707	0	2.04374	1.59987	0	0	1.1028	0.0300551	0	0	0	0.0111004	0	0	0	0
0.954591	0.927279	1	TCONS_00064186	NC_006095.4:12515143-12556899	0	0	1.57945	0.949967	0	0	0.684025	0	3.01491e-06	0	0.0708982	0	0	0	0.0490854	0
0.954576	0.944241	0.978001	TCONS_00048747	NC_006092.4:22259334-22262029	0	0	0.28803	0.127082	0.0186165	0	0	0.0195693	0.0738726	0	0	0	0	0	0.019933	0
0.954465	0.943528	0.971375	TCONS_00030141	NC_006090.4:27897771-27931884	0	0	0.359783	0.232704	0.0442145	0	0.0297722	0	0	0.0169178	0.00159558	0	0	0.0297095	0.0666422	0
0.9544	0.920692	1	TCONS_00111690	NC_006127.4:17859663-17955933	0	0	0.075934	0.056132	0	0	0.0421554	0	0	0	0	0	0	0	0	0
0.953837	0.948634	0.95911	TCONS_00015256	NC_006088.4:147322073-147327565	0	0	0.311269	0.307145	0.08237	0.0215597	0.0295506	0.0663553	0	0	0	0	0	0	0	0
0.953594	0.994007	0.852065	TCONS_00080813	NC_006100.4:2313183-2361510	0	0	0.00360485	0	9.42851e-05	0.000498725	0	0.000500991	0	0	5.69385e-05	4.69017e-06	0	6.63291e-06	0	8.74965e-06
0.953557	0.936512	0.966592	TCONS_00016124	NC_006088.4:175188325-175241127	0	0.0115468	1.26079	1.64879	0.317328	0.056958	0.00168372	0	0	0	0.089884	0	0.000170788	0.0128173	0.151253	0.304261
0.953505	0.617581	0.976815	TCONS_00112717	NC_006127.4:41395061-41408458	0	9.55109e-05	0	0.00244479	0.000106493	9.72408e-05	0.000108492	9.68793e-05	0	0.000107147	9.42546e-05	0	0	0	8.96781e-05	0
0.953093	0.951595	1	TCONS_00074726	NC_006098.4:7176574-7205043	0	0	0.000481717	1.53872e-05	0	0	0.000157366	0	0	0	0	0	0	0	5.85733e-06	0
0.952995	0.94503	0.966058	TCONS_00029086	NC_006090.4:5939592-6182113	0	0	0.367313	0.223955	0	0	0.141335	0	0	0	0	0.0532066	0	0	3.60432e-06	3.68152e-06
0.952701	0.95067	0.954397	TCONS_00110241	NC_006127.4:58387743-58450463	0.0338636	0.114577	1.00374	1.20232	8.61807e-05	0.00919958	0.0867928	0.171041	0.0879336	0	0.056964	0.00237546	0	0.0172826	0.0809647	0.0693311
0.952609	0.952445	0.952693	TCONS_00036629	NC_006090.4:57534163-57555827	0.0022545	0.0318351	0.0702105	0.136014	0	7.39504e-06	0.00249798	0.000227277	0	0	0.0186196	0.0129697	0	1.46461e-06	0	0
0.952583	0.941112	0.967002	TCONS_00011420	NC_006088.4:58616055-58627573	0.00896842	0.037413	0.485893	0.386554	0.01334	0.0151251	0.165729	0.030731	0	0	0.0122561	0.00304627	0	0	0	0.00297411
0.952564	0.972204	0.933292	TCONS_00106867	NC_006115.4:3620027-3643317	0.051027	0	3.78092	3.85311	0.679704	1.61174	0.00493563	0.000856377	0	0.186635	0	0	0	0	0	1.06344e-06
0.952474	0.984636	0.923167	TCONS_00027312	NC_006089.4:115030078-115044600	0.00836531	0.0740426	0.632798	0.694438	0.0147726	0.000286568	0	0.0678595	0	0	0	0	0	0.0318171	0.0449186	0.199486
0.952325	0.897972	0.973725	TCONS_00113833	NC_006127.4:67507884-67518136	0	0.00363191	1.62337e-06	0.0529397	1.25079e-05	7.86161e-05	3.66677e-06	2.34451e-05	0	0.00428543	0.0017282	0.00171763	0.00462746	0	0.00155893	0
0.952283	0.947473	0.956141	TCONS_00081816	NC_006100.4:17694611-17749474	0.0442107	0.00462862	6.63442	8.27055	1.4633	1.14005	0.905154	1.33393	0.00768543	0.0163686	0.0111497	0.00552113	0.00586329	0.0253512	0.00205751	0.0132935
0.951964	0.952258	0.951759	TCONS_00079309	NC_006099.4:17375962-17400174	0	0	0.129372	0.184835	0.00603025	0	0.0372033	0.0624143	0	0	1.97781e-06	2.04274e-06	0	0	0	0
0.951879	0.986682	0.866594	TCONS_00029083	NC_006090.4:5905071-6182113	0	0.00817141	0.474217	0.000203945	0	0.0598815	0.04421	0.0324273	0	0.00963044	0	0.00548689	0	0	0	0
0.951826	0.942569	0.967273	TCONS_00049268	NC_006092.4:29857266-29881967	0	0	0.464	0.278058	0.0268693	0.0270275	0.124514	0.0278081	0	0	0.015477	0.00886447	0	0	0.0196742	0
0.951669	0.962247	0.942819	TCONS_00049856	NC_006092.4:41223660-41748073	0.0343395	0.0336552	0.239155	0.285829	0.00398616	0.0155855	0.0248767	4.22488e-06	0	0.00442573	0	0.0239337	0	0.0368039	0	0
0.951668	0.927908	0.999978	TCONS_00045390	NC_006091.4:51730384-51823243	0.0120863	0	0.300368	0.147722	1.36419e-05	0	0.118124	4.66448e-06	0	0	0	0	0.0213543	1.77464e-05	0	0
0.951185	1	0.85951	TCONS_00015464	NC_006088.4:155580234-155581033	0	0	0.0641114	0.0324481	0	0.0329949	0	0	0	0	0	0	0	0	0	0
0.951039	0.922526	0.984895	TCONS_00050104	NC_006092.4:47758772-47765565	0	0	0.343264	0.289099	0	0	0.102875	0.00189496	0	0	0.00415361	0.0185781	0	0	0.0791303	0.0100946
0.951001	0.952515	0.948387	TCONS_00052218	NC_006092.4:20456242-20474585	0	0.00292918	0.37462	0.216845	0.0297102	0.00186325	0.0776714	0.0614096	0.00485424	0	0.00487026	0.000590743	0.00741674	0.00799739	0	0.00355462
0.950993	0.999863	0.846103	TCONS_00095493	NC_006107.4:3577301-3624506	0	0	0.0415398	0.0193539	0	0.0146594	3.92819e-05	0	0	0	6.91827e-07	0.00619012	0	0	0	0
0.950537	0.883088	1	TCONS_00113417	NC_006127.4:57108088-57114029	0	0	0.129855	0.328414	0	0	0.158672	0	0	0	0	0	0	0	0	0
0.950373	1	1	TCONS_00079314	NC_006099.4:17400253-17483066	0	0	0	0.0512798	0	0	0.0178142	0	0	0	0	0	0	0	0	0
0.950367	0.932869	0.977862	TCONS_00113550	NC_006127.4:60564091-60570685	0.0431743	0	0.601503	0.382795	0.136598	0.00613872	0.102886	0.053181	0	0	0	0	0	0	0	0
0.949795	0.966303	0.927694	TCONS_00037692	NC_006090.4:86852662-86890320	0	0.00253306	0.602072	0.4497	0.110562	0.165917	0.0280683	0.059161	0	0	0	0	0	0	0.00338473	5.4482e-08
0.949711	0.915991	0.993011	TCONS_00022136	NC_006089.4:129934794-129956407	0.5011	0	7.65483	5.96115	0.122874	0.0890453	3.87756	0.202604	0	0	0	0	0	0	0	0
0.949703	0.940778	0.95691	TCONS_00039121	NC_006091.4:2841734-2850613	0	0	0.32247	0.399284	0.0589541	0.0710553	0.074726	0.04142	0	0.00636309	0	0.00159672	0	0	0	0
0.949196	0.915022	0.975713	TCONS_00040054	NC_006091.4:21291406-21301911	0	1.38609e-06	0.0898091	0.11574	0.00903311	0.00678598	0.0443895	0	0	0	0	0	0	0	0	0.0128897
0.949089	0.93602	0.966301	TCONS_00022307	NC_006089.4:137436318-137442908	0	0	0.288099	0.218766	0	0	0.129028	0.0516018	0	0	0	0	0	0	0	4.11048e-06
0.948844	0.945982	0.952734	TCONS_00038294	NC_006090.4:102962326-102971519	0	0	0.0563458	0.0414532	0.00145334	0	0.0150068	0	0	0.00398668	0.00333375	0	0	0	0.00151186	0.00972857
0.94857	0.878757	0.98502	TCONS_00059333	NC_006094.4:5722537-5727829	0.0365682	0.00637523	0.194471	0.37246	0.0163261	0	0.083089	0.0114046	0	0.0150383	0.00626866	0.00623752	0	0	0.0227952	0
0.948545	0.910802	1	TCONS_00037182	NC_006090.4:72523404-72535208	0	0	0.311665	0.228611	0	0	0.1946	0	0	0	0	0	0	0	0	0
0.948276	0.936149	0.95957	TCONS_00079653	NC_006100.4:2899643-2921332	0.00466187	6.37472e-07	0.080747	0.0866975	7.20328e-07	1.07111e-07	0.0103591	0	0.0178705	0.0244889	0.00318996	4.65238e-05	1.93445e-06	0	6.22146e-06	3.26191e-07
0.948227	0.931343	0.955231	TCONS_00027307	NC_006089.4:115030078-115044598	4.96419e-06	0.209333	0.334432	0.806094	0.0449988	0.0396307	0	5.19585e-06	0	0	0	0	0	5.21281e-06	0.115724	0.00364017
0.948105	0.924518	0.964316	TCONS_00097019	NC_006108.4:4804781-4816665	0.356171	0.047122	1.24413	1.81025	0.0339809	0	0.249074	0.0839911	0	0	0	0.116375	0	0.0546307	0.0181416	0.150057
0.947838	0.991112	0.921054	TCONS_00001802	NC_006088.4:43293801-43320463	0	0.0375039	0.0724912	0.117125	0	0.02719	0.0045103	0	0	0	0	0	0	3.16275e-05	0	0
0.947745	0.907224	0.979749	TCONS_00032039	NC_006090.4:67993482-68001894	0	0.000114896	0.169655	0.214807	0.0719265	7.75574e-05	0.0226539	0.0302583	0	0	0.0034343	0	0.0121026	0	6.15375e-05	0
0.947522	0.94069	0.956203	TCONS_00025062	NC_006089.4:51818634-51820995	0	0	1.08151	0.851183	0.168756	0.0825516	0.267492	0.16446	0	0	0	0.0139442	0	0	0.0127636	0
0.947466	0.925068	0.977816	TCONS_00113137	NC_006127.4:50805263-50812689	0	0	2.23519	1.64956	0	0.0294153	0.618577	0.0382883	0	0	0	0	0.427188	0.1123	0.126653	0.0761572
0.946772	0.932693	0.953345	TCONS_00080734	NC_006100.4:1154246-1164113	0	0	0.00915412	0.0196065	0	0.00180815	0.00431295	0.00459505	0	0	0	0	0	0	0	0
0.946454	0.934564	0.970793	TCONS_00086909	NC_006102.4:10664819-10739218	0	0	0.0642891	0.0314065	0	0.00642105	0.0115458	0	0.0140927	0	1.90549e-05	0	0	0	0.00379034	0
0.94623	0.948293	0.940455	TCONS_00020202	NC_006089.4:69615485-69750886	0	0.0215506	0.409463	0.14624	0.06417	0	0.0385032	0.0288427	0.0358732	0	0	0.010562	0	0	0.00965967	0
0.945765	0.968299	0.869592	TCONS_00037266	NC_006090.4:75209712-75357340	0	0	0.325363	0	0.041369	0.0268305	0.0308316	0	0	0	0	0.00632114	0	0.0181712	0	0
0.945526	0.911627	0.971286	TCONS_00058381	NC_006093.4:22991230-22994294	0.0088305	0	0.0227719	0.0299666	0.00525639	0	0	0	0	0	0	0.0060232	0	0	0	0
0.945255	0.998024	0.872829	TCONS_00067439	NC_006095.4:28154509-28157536	0	0.421406	0.773707	0.369245	0	0	0.0107004	0	0	0	0	0.00588918	0	0	0	0
0.945182	0.999986	0.988404	TCONS_00005969	NC_006088.4:119416997-119434606	0	0	6.7561e-06	0.230708	0	0.0187271	0.0698042	0	0	0	0	0	0	0	0	0
0.944942	0.92304	0.967299	TCONS_00064132	NC_006095.4:11831006-11837522	0.0301198	0.0261655	1.04331	1.02208	0.0559977	0.0609329	0.335937	0.0398699	0	0.0061572	0.079707	0.056231	0.00662641	0.00714163	0.0536634	0.037466
0.944923	1	0.776272	TCONS_00054039	NC_006092.4:50706667-50710466	0	0	0.41698	0.0832668	0	0.0852564	0	0	0	0.107607	0	0	0	0	0	0
0.944909	0.932922	0.953588	TCONS_00098875	NC_006109.4:3647885-3769840	0	0	0.383231	0.529285	0.0474508	0.0810016	0.132493	0.0349178	0	0.0219541	0	0	0	0.0252967	0	0.00878435
0.944301	0.945762	0.966115	TCONS_00040051	NC_006091.4:21291406-21301911	0	0	0.0276961	1.25022e-05	0.000200538	4.51268e-05	0	0.000242958	0	0	0.0103147	0	0	0	0	0
0.944201	0.921679	0.969727	TCONS_00040049	NC_006091.4:21168593-21301911	0	0.00109206	0.170129	0.150116	0.0193701	0	0.0656974	0.0239555	0.00820164	0	5.38678e-07	0	0	0.0067508	3.59795e-06	1.2832e-05
0.944173	0.941905	0.946803	TCONS_00017536	NC_006089.4:4328569-4336057	0	0	0.242222	0.20881	0	0	0.00946795	0	0	0	1.05545e-05	0.00792071	0.089024	0.0698351	0	0
0.944094	0.938964	1	TCONS_00043517	NC_006091.4:6057702-6060966	0	0	0.186677	0.0171294	0	0	0	0	0	0	0.0622884	0	0.0174696	0	0	0
0.943831	0.897308	0.986576	TCONS_00089361	NC_006104.4:7482390-7486116	0.0116358	0.00404849	0.266564	0.290125	0.00692404	7.51102e-08	0.142207	0.00668764	0.0268711	0.00953187	0.00397933	5.67384e-08	0	0	7.34785e-08	0.00699393
0.943736	1	0.936926	TCONS_00084125	NC_006101.4:9597383-9624057	0	0	0.134762	0.0283664	0	0.0642474	0	0	0	0	0	0	0	0	0	0
0.943528	0.954013	0.928421	TCONS_00044346	NC_006091.4:26656981-26731297	0	0	0.0393236	0.0272915	0	0.0136745	0.0126585	0	0	0	0	0	0	0	0	0
0.943155	1	0.929189	TCONS_00056839	NC_006093.4:31718594-31726298	0	0	0.00591583	0.0240796	0	2.28373e-06	0	0	0	0	0	0.0119334	0	0	0	0
0.943122	0.983756	0.999993	TCONS_00079727	NC_006100.4:6884558-6988585	0	0	0.151421	0	0	2.07224e-06	6.7164e-06	0	0	0	0.00246394	0	0	0.0430685	0.0147467	0
0.942983	0.903503	1	TCONS_00030789	NC_006090.4:41441537-41467413	0	0	0.0439298	0.0304182	0	0	0.0141548	0	0	0	0.015519	0	0	0	0	0
0.942793	0.908557	0.967329	TCONS_00030150	NC_006090.4:28070312-28127994	0	0	0.262128	0.365756	0.0195451	0.0194593	0.0866747	0.00843564	0	0.0129182	0	0.00555319	0	0	0.0615681	0.0372799
0.942683	0.942688	0.859081	TCONS_00004483	NC_006088.4:84428703-84503062	0	6.41537e-07	0.0358967	0	0	0	0	0	0	0	0.0144006	0	0	0	4.84141e-07	6.32835e-07
0.942391	0.948828	0.933638	TCONS_00028723	NC_006090.4:1061040-1184535	0.0312823	0.0108593	1.8567	1.36532	0.140888	0.176101	0.14681	0.102957	0.00514221	0.0255158	0.202719	0.149961	0	0.00423554	0.138236	0.16461
0.942357	0.933779	0.947945	TCONS_00097018	NC_006108.4:4804261-4816665	0.0550689	0.109052	0.704714	1.08182	0	0.0634579	0.0503342	0.0222923	0.0367359	0	0.184529	0.199393	0	0	0	0
0.942044	0.931995	0.95333	TCONS_00016719	NC_006088.4:190146041-190159603	0.0484089	0.226069	2.90278	2.58481	0.374895	0.383353	0.83859	0.171404	0	0	0.0222466	0.0221642	0.0571315	0.030778	0.0405471	0.010665
0.941938	0.90364	1	TCONS_00098641	NC_006109.4:1463762-1467541	0.00631708	0	0.0324993	0.0214368	0	0	0.0156044	0	0	0	0	0	0	0	0	0
0.941811	0.956496	0.925388	TCONS_00017538	NC_006089.4:4333936-4342480	0	0.0410508	0.366808	0.328	0	0	0.0504743	0.0209875	0.0194786	0	0.01729	4.72615e-07	0.0244602	0.109271	0	0
0.941783	0.937472	0.946448	TCONS_00008269	NC_006088.4:181415123-181434943	0.0047262	0	0.366661	0.338935	1.1122e-05	0.0532018	0.143897	0.0465442	0.0118524	0.0176682	0	0	0	0.00964143	0	0
0.941734	0.916265	0.969966	TCONS_00039402	NC_006091.4:9106808-9130496	0	0	2.34736	2.11766	0.305655	0.00153352	1.06632	0.443679	0	0	0.0019205	0	0	0	0.00200319	0
0.941358	0.935463	0.94645	TCONS_00050094	NC_006092.4:47509155-47531281	0	0	0.0290811	0.0336739	0.00648282	0.0109277	0.00553872	0.00169501	0	0	0	0	0	0	0.00111621	0
0.941261	0.808428	0.999997	TCONS_00081549	NC_006100.4:15120431-15156195	0	8.02364e-07	0.00901493	0.0433651	0.00351553	0	0	0	0.0130504	0	0.00496912	0	1.07365e-06	0	0	2.5136e-07
0.941151	1	0.921678	TCONS_00057375	NC_006093.4:8260876-8284665	0	0.0131751	0.0127515	0.0385374	0	0	0	0	0	0	0	0.00795313	0	0	0	0
0.941141	0.980393	0.910601	TCONS_00012998	NC_006088.4:90525463-90617940	0	0.0933367	0.130482	0.167708	0	0	0.0179088	0.0116134	0	0	0	0	0	0	0	0
0.940956	0.97072	1	TCONS_00111614	NC_006127.4:16418252-16453419	0	3.58624e-06	1.72128e-05	0	0	0	3.52794e-06	0	0	0	0	0	0	0	0	0
0.94085	0.934602	0.947403	TCONS_00113875	NC_006127.4:68261031-68415631	0	0.0214482	0.786053	0.749379	0	0	0.291916	0.216469	0	0	0	0	0	0	0.0679259	0.037986
0.940607	0.928084	0.946731	TCONS_00030081	NC_006090.4:26963670-26966403	0	0.207703	0.853589	1.74536	0	0	0	0	0	0	0.429707	0.443111	0	0	0	0
0.940405	0.940411	1	TCONS_00023346	NC_006089.4:14554404-14566735	0	0	0.458136	0	0.0612954	0	3.93379e-06	1.91017e-05	0.129708	0	0	0	0	0	9.11342e-05	0
0.94035	0.927636	0.94971	TCONS_00036609	NC_006090.4:57293219-57304768	0.0155046	0.0219443	0.0716515	0.0973304	0	0	0.00650178	0.00241453	0	0.00633575	0.0142887	0.00356851	0	0	0	0
0.939915	1	1	TCONS_00067348	NC_006095.4:26909258-26925190	0	0	0	6.97159e-06	0	0	0	0	0	0	2.9322e-06	0	0	0	0	0
0.939803	0.921762	0.957358	TCONS_00109389	NC_006127.4:33892071-33895548	0	0	0.935264	0.961152	0.295247	0.220539	0.123427	0.00146814	0	8.8001e-06	0.0492764	0.0643844	6.99119e-05	0	0.0441951	0.000496977
0.939503	0.945453	0.929809	TCONS_00114326	NC_008465.3:332869-333673	0	0	0.249152	0.152915	0.0224146	0.0515498	0.0727196	0.0235835	0	0	0	0	0	0	0	0
0.939483	0.940519	1	TCONS_00079660	NC_006100.4:3091340-3138833	0	0	0.369285	0	0.0121702	0	0.125113	0.00267997	0	0	0	0	0.0147181	0	0.00175601	0
0.938734	0.997852	0.828179	TCONS_00079109	NC_006099.4:13890470-13972586	0	0.0155055	0.0378879	0.0129304	2.89582e-06	0	0.000412893	0	0	0	0	0	0.000153905	0	0	0.00571878
0.938509	0.936625	0.941735	TCONS_00064170	NC_006095.4:12399562-12437928	0	0.0691951	1.69529	0.989966	0.209215	0.169327	0.457461	0.0723855	2.4367e-05	0	0.0307746	8.72238e-05	0.00757516	0.0245364	0.0470265	0.0682324
0.938387	0.933162	0.95314	TCONS_00035210	NC_006090.4:29248466-29273348	8.63986e-06	0.00100396	0.00872802	0.00309083	0	8.54711e-06	0.00252194	0	1.3215e-06	1.35234e-06	0.00155128	0	0	0	3.58195e-07	0
0.938247	0.868838	0.979983	TCONS_00043490	NC_006091.4:5380658-5546746	0	4.79229e-07	0.503242	0.836937	1.35122e-05	0	0.214561	0	0	0	0.0111286	0	0	0	0.236342	0.117271
0.938185	0.901273	0.957803	TCONS_00010983	NC_006088.4:51128864-51130090	0.119917	0	0.432531	0.813848	0	0	0	0	0	0	0.178999	0	0	0.240395	0	0
0.93766	0.958763	0.898714	TCONS_00079657	NC_006100.4:3004186-3148462	0.0153312	0.0108928	0.223906	0.121327	0.00169548	0	0.0375213	0.0392981	0	0.00522757	0.00517793	0.0167093	0.00490594	0	0	0.0138933
0.93762	0.919456	0.956672	TCONS_00029907	NC_006090.4:22545723-22565213	5.1007e-06	0.00823125	0.405977	0.387058	0.000811235	0.000392072	0.118993	8.3436e-05	0.0230297	0.0243474	0.0860198	0.0841181	0	0	3.28665e-05	0.000221911
0.937337	0.998842	0.968883	TCONS_00086907	NC_006102.4:10664819-10721231	0	2.78585e-08	0	0.000387512	8.48836e-05	0	6.87978e-07	4.39286e-08	0	0	0	8.43352e-05	0	0	0	0
0.937057	0.989947	0.984978	TCONS_00001816	NC_006088.4:44689904-44695325	0.00494867	0.00251472	0.0713887	0	0	0	0	0	0	0.0239152	3.10471e-07	0	8.7214e-06	0	6.62019e-05	0
0.936803	0.967728	0.974752	TCONS_00070620	NC_006096.4:18244039-18290115	0	0	0.000134414	0.161547	0.00767398	0.00416548	0	0.0241351	0	0.00011644	0.0351639	0	0	0	0.000135382	0.00013464
0.935915	0.999638	0.869133	TCONS_00027313	NC_006089.4:115030078-115044600	0	0.131309	0.150224	0.14334	0	5.10629e-07	0.000381107	0	0	0	0	0	0	0	0	0
0.9357	1	0.823863	TCONS_00044204	NC_006091.4:20670079-20757732	0	0.156599	0.274817	0.15584	0	0	0	0.0372402	0	0	0	0	0	0	0	0
0.935654	0.943799	0.928494	TCONS_00110239	NC_006127.4:58387739-58450463	2.39092e-05	0.0424625	1.14126	1.29805	0.136539	0.348066	0.271452	0.201386	2.33458e-05	2.37006e-05	2.37884e-05	2.43207e-05	0	2.47831e-05	0.0409165	0.0577452
0.935444	0.911775	1	TCONS_00091028	NC_006105.4:4841963-4857641	0	0	0.204048	0.0748111	0.085913	0	0.0401014	0	0	0	0	0	0	0	0	0
0.935411	0.939462	0.926141	TCONS_00027045	NC_006089.4:109556466-109562225	0	0.0120523	0.090147	0.0393902	0.00257828	0.00021764	0.00266879	0.00808141	0.0299839	1.27358e-05	0.00296793	1.1901e-06	0	0	2.41048e-06	0
0.935274	0.801046	0.980751	TCONS_00040488	NC_006091.4:32575366-32615127	0.00416661	0	0.0175109	0.0516839	0	8.62727e-05	9.91994e-05	0	0	0	0.0136544	0.0068777	0	0	0.00646686	0
0.935162	0.967864	0.999997	TCONS_00044272	NC_006091.4:23492135-23500515	0	0	0.153834	0	0.00747126	8.5988e-07	0.0271342	0.0352136	0	0	0	0	0	0	0	0
0.935152	0.912648	0.964047	TCONS_00014776	NC_006088.4:135011228-135041259	0.00248348	0	1.29373	1.00758	0.122568	0.132402	0.666014	0.11755	0	0	0	0.00362338	0	0	0	0
0.934639	0.934896	0.862332	TCONS_00006606	NC_006088.4:134361639-134365878	0.00010678	0	0.112688	0	0.0511385	0	4.93276e-06	9.92294e-05	0	0	0.000105221	0.00010297	0	0	0	0
0.934078	0.850712	0.992414	TCONS_00034199	NC_006090.4:9994945-10012897	0.000345614	0.030587	0.456235	0.651988	0	2.66219e-05	0	0.00379433	0.132035	1.32881e-05	6.12501e-05	0.000170529	1.232e-05	0	0.34432	2.84581e-05
0.934006	0.814682	0.982944	TCONS_00044323	NC_006091.4:24863652-24931515	0.0586789	0.0045254	0.0601587	0.146684	2.30403e-05	1.11798e-05	1.1386e-05	1.21316e-05	0	0	0	9.83814e-06	0	0	0.019326	0.0129541
0.933949	0.866561	0.982043	TCONS_00068197	NC_006096.4:8689968-8696193	0	0	0	0.220347	0.0358269	0	0.0383556	0.0276969	0	0	0	0	0	0	0	0
0.933852	0.923924	0.947786	TCONS_00035208	NC_006090.4:29212590-29218140	0.0163332	0.0228862	0.233423	0.166307	0	0	0.010229	0	0.0762206	0.0271038	0.0112602	0	0	0	0.0102622	0.0107944
0.933682	0.911601	0.954569	TCONS_00006603	NC_006088.4:134354322-134365878	0.00871683	0	0.410401	0.433847	0	0.0716012	0.221142	0.0604542	0	0	0.0240956	0.00591465	0	0	0	0
0.93357	0.957352	0.863834	TCONS_00066374	NC_006095.4:13054621-13056373	0.0598726	0.0846348	0.45645	0.0609663	0	0	0	0	0	0	0	0	0	0	0.0763931	0.0197045
0.933073	0.963545	0.900373	TCONS_00004788	NC_006088.4:89001724-89014670	0.00542149	0	0.0483794	0.045083	0.00690842	0.00471001	7.8786e-06	0.0220879	0	0	7.74556e-06	0	0	0	0	0.00464246
0.933061	0.926775	0.95682	TCONS_00030151	NC_006090.4:28071915-28234519	0	0	0.124626	0.0329704	0	0.00996555	0.0547547	0	0	0	0.00912563	0	0	0	0	0
0.932921	1	1	TCONS_00015867	NC_006088.4:169857443-169893989	0	0	0	0.00836151	0	0	0	0	0	0	0.00392619	0	0	0	0	0
0.932895	0.990528	0.994151	TCONS_00080816	NC_006100.4:2313183-2361510	0	0	0.000173836	0	0	0	1.15261e-05	6.73726e-05	0	0	0	0	0	2.75844e-06	0	0
0.932772	0.915991	0.962178	TCONS_00077940	NC_006099.4:18766625-18775669	0.0167264	0	0.150978	0.0861573	0.0049709	0	0.0362665	5.95242e-07	0.0193619	0	0.0114592	0.0228101	0	0	0	0
0.932698	1	0.868743	TCONS_00024831	NC_006089.4:45332196-45337517	0	2.99407e-06	0.0062266	0.00655257	0	0	0	0.00601748	0	0	0	0	0	0	0	0
0.932645	0.932645	1	TCONS_00076380	NC_006098.4:14947706-15200924	0	0	0.122495	0	0.043111	0	0.0139787	0	0	0	0	0	0	2.31332e-07	0.000664732	0
0.931933	0.944559	0.914078	TCONS_00057360	NC_006093.4:8079243-8082005	0	0.0784438	1.55652	1.10073	0.0270406	0.0230594	0.040854	0.0566931	0	0.0561982	0.134148	0.136612	0.0602021	0	0.341817	0.311031
0.931859	0.985335	0.941797	TCONS_00038078	NC_006090.4:96451839-96511468	0	0.000284881	0.000279486	0.171856	0.000283224	0.0685521	0.00028151	3.60885e-05	0	0.000285473	0.0112167	0.000281738	0.000299621	0.000292875	7.582e-06	0.000285183
0.931765	0.92106	0.941164	TCONS_00038270	NC_006090.4:102163675-102174159	0	0.00542681	0.0115696	0.0131765	0	0	0	0	0	0	0.0053058	0	0	0	0.0010873	0
0.931734	0.968962	0.852714	TCONS_00006676	NC_006088.4:135816700-135857151	0	0	0.35211	0.165888	0.0145708	0.0333213	0.0619306	0.137709	0	0	0	0	0	0	0	0
0.930514	0.838611	0.963261	TCONS_00020725	NC_006089.4:92875592-92884328	0	0	0.300738	0.844002	0.0500266	0.0713955	0.266353	0.145604	0	0	0.0233709	5.65447e-05	0	0	0	0
0.930242	0.857851	0.968844	TCONS_00027120	NC_006089.4:110654771-110658668	0.0145034	0.0101356	1.08367	2.03219	0.417472	0.0960141	0.610272	0.228473	0	0.0239815	0.0199444	0	0	0.0276058	0.0161027	0.0569897
0.930035	0.911355	0.94265	TCONS_00066519	NC_006095.4:15090267-15092340	0	0	0.30978	0.458714	0	0.0584349	0.164728	0.0531197	0	0.0725948	0	0	0	0	0.0274947	0
0.930009	0.931456	0.928177	TCONS_00046316	NC_006091.4:67546207-67576158	0.0167942	0.00874403	18.7082	14.787	2.79584	3.14556	6.1373	4.14611	0.00966101	0.0273923	0.0028637	0.0199212	0.00738034	0.0795812	0.00649269	0.00696657
0.929768	1	0.974051	TCONS_00008473	NC_006088.4:187916290-187919515	0	0.00366631	0	0.0201841	0.00625668	0	0	0	0	0	0	0	0	0	0	0
0.929746	0.928143	0.933097	TCONS_00033450	NC_006090.4:106089745-106098134	0	0.0106308	0.118504	0.0567216	0.0291849	0.0159332	0	0	0	0	0.0157871	0	0	0	0.0146355	0
0.929695	0.881596	0.984423	TCONS_00078683	NC_006099.4:7301991-7323300	0	0.0136299	0.460171	0.404438	0.0116308	0	0.369773	0.0304705	0	0	0	0	0	0	0	0
0.929648	0.922871	0.944848	TCONS_00105501	NC_006114.4:1287383-1297983	0.00985418	0	0.121378	0.0541172	0.00078396	0	0.0420742	0.000161123	0	0	0	0	0	0.0207315	0.0128198	0
0.929261	1	1	TCONS_00043491	NC_006091.4:5380658-5546753	0	0	0.105051	0	0	0.0520183	0	0	0	0	0	0	0	0	0	0
0.929189	0.952889	0.89618	TCONS_00009135	NC_006088.4:5209387-5220353	0	0	0.0515211	0.00970902	0	0	0.00440395	0.0133597	0	0	0	0	0.0125867	0	0	0
0.928877	1	0.86155	TCONS_00102275	NC_006112.3:1127324-1130658	0	0	0.00653539	0.0069039	0	0	0	0	0	0	0	0	0	0	0	0.00669093
0.928472	0.891977	0.953339	TCONS_00037877	NC_006090.4:92179703-92209709	0	0	0.0310763	0.0456086	0.0114406	0.00614207	3.6234e-05	0	0	0	0.0120218	0.00875502	0	0	0	0
0.927992	0.981846	0.900583	TCONS_00048135	NC_006092.4:11506465-11542027	0	0	0.14817	0.291121	5.35501e-05	0	0.0187273	0.202374	0	0.000223277	0	0	0	0	4.84927e-05	0
0.92799	0.9608	0.896589	TCONS_00068168	NC_006096.4:7421660-7426264	0	0	0.205178	0.214386	0	0	0	0.0207725	0	0	0.0458538	0.0685178	0	0	0.0104464	0.0658992
0.927956	0.969929	0.845132	TCONS_00042262	NC_006091.4:74681353-74745385	0	0	0.39859	0.197202	0	0.0180249	0.0839008	0.198535	0	0	0	0	0	0	0	0
0.927885	0.92897	0.926919	TCONS_00085622	NC_006102.4:10453278-10467398	0.00169082	0.00352044	0.789039	0.885865	0.249413	0.238037	0.117233	0.18948	0	0	0.00461161	0.00114565	0.00891471	0.00640856	0.0104542	0.0145907
0.927718	0.904871	1	TCONS_00012761	NC_006088.4:83791481-84047414	0	0	0.260801	0.0824325	0	0	0.173668	0	0	0	0	0	0	0	0	0
0.926561	0.921247	0.934112	TCONS_00053068	NC_006092.4:33361843-33503206	0	0.0307956	0.970884	0.683307	0.0901468	0.208045	0.445073	0.07631	0	0	0	0	0	0	0	0
0.926494	0.920371	0.963093	TCONS_00065791	NC_006095.4:5376819-5394344	0	0	0.0825809	0.412424	0	0	0	0	0.148153	0.106549	0	0	0	0	0	0
0.926463	0.8861	0.958702	TCONS_00034112	NC_006090.4:8686105-8693986	0.12764	0.105361	3.62326	4.53641	0.304004	0.14929	1.58821	0.412805	0.0808447	0.114867	0.183342	0.0634827	0.307423	0.0662631	0.29737	0.39934
0.926044	0.860127	0.982495	TCONS_00036951	NC_006090.4:65619282-65709889	0.0166831	0.00788112	0.442442	0.764054	0.000653291	0.0125646	0.491843	0.0654637	0	0	0.0147417	0.00771534	0	0	0.00704748	0
0.926032	0.903968	0.94425	TCONS_00077842	NC_006099.4:17378735-17389857	0	0	0.411449	0.49827	0.120905	0.106947	0.15568	0.0875013	0	0	0	0	0	0	0	0
0.925855	0.943351	0.903952	TCONS_00110306	NC_006127.4:60461856-60562576	1.08988e-06	0	5.18947	4.14514	1.62874	1.73129	0.429106	1.05563	0	1.06547e-06	0	1.4275e-06	0	0	1.14303e-06	1.20192e-06
0.925765	0.891159	0.957675	TCONS_00081814	NC_006100.4:17694611-17704847	0.00592854	0	0.0853871	0.0926034	0.0247286	0.0119928	0.018204	0.00738924	0	0	0.0161939	0.00805433	0	0	0	0
0.925345	0.959274	1	TCONS_00109305	NC_006127.4:29659484-29675394	0	0	0.153747	0.878267	0	0	0.539313	0	0	0	0	0	0	0	0	0
0.925334	0.979578	0.893047	TCONS_00033058	NC_006090.4:96973544-96978643	0.0198456	0	0.392341	0.0877839	0.00706077	0	0.00388615	0.161632	0	0	0.00672226	0.0135166	0	0	0.0185721	0.019709
0.925293	0.927325	0.922588	TCONS_00062649	NC_006094.4:21560745-21563914	0.0476486	0.0465306	1.03874	0.780152	0.0593185	0.0844578	0.366552	0.0645149	0	0.0941051	0.00446747	0.0195104	0.0504431	0.0543703	1.78244e-06	0.0592612
0.925292	1	0.867519	TCONS_00019998	NC_006089.4:63542253-63552270	0	0	0	8.46761e-06	8.33913e-06	7.85259e-06	0	0	0	0	0	0	0	0	0	0
0.92524	0.754468	0.953708	TCONS_00048742	NC_006092.4:22221877-22249346	0.0598264	0	0.0812664	0.487489	0	0.0415733	0.0798483	0	0	0	0	0	0	0.116393	0	0
0.925055	0.914752	0.936148	TCONS_00065503	NC_006095.4:2754083-3158434	0.0551937	0.173164	4.24343	3.94137	0.543028	0.592631	1.02015	0.12252	0.821666	0.663377	0.0797161	0.112657	0	0.0582249	0.0124415	0.0390827
0.924885	0.994517	0.768975	TCONS_00035461	NC_006090.4:33145352-33148490	0	0	0.523127	0	0	0.0942174	0	0.0596463	0	0	0.0200773	0.0974281	0	0	0	0.00369439
0.924746	0.941629	0.902828	TCONS_00034759	NC_006090.4:19529551-19531241	0	0	0.196683	0.151498	0.00949728	0.0432822	0.059878	0.0597677	0	0	0.0109884	0	0	0	0	0
0.924684	0.867591	0.966617	TCONS_00018571	NC_006089.4:29848895-29855510	0.00510229	0	0.658725	0.896876	0.0485752	0.0275448	0.541038	0.168503	0	0	0	0	0	0	0.0158325	0.0135337
0.924581	0.941216	0.898815	TCONS_00036950	NC_006090.4:65619282-65638754	0.00873444	0	0.0408197	0.0263522	0.00258973	0.00288391	0.00253221	0.00537918	0	0	0.00294056	0	0	0	0	0.010402
0.924463	0.90333	0.951921	TCONS_00101336	NC_006111.4:4979869-5000828	0	0	0.0909526	0.0700014	0.0615469	0.0235591	0	0	0	0	0	0	0	0	0	0
0.924159	0.934743	0.90781	TCONS_00030149	NC_006090.4:28069105-28102933	8.57197e-06	0.0091661	0.246165	0.159374	0.0253438	0.0525546	0.0591766	0	0	0	0	3.31981e-05	0	0	0.0279189	0.0410946
0.923517	0.91157	0.945342	TCONS_00110240	NC_006127.4:58387742-58450463	0.0276448	0.0028219	2.49539	1.36597	0.300159	0.104747	0.859608	0.0637943	0.0834579	0.0784207	0.0566114	0.0186045	0	0.0176243	0.217189	0.236612
0.923458	0.926982	0.919973	TCONS_00069245	NC_006096.4:23349730-23364857	0.00456292	0.00651256	0.714623	0.722586	0.133637	0.117037	0.206184	0.177699	0	0.00653263	0	0.00191392	0	0.0216237	0.0208779	0.0734638
0.923185	0.978489	0.801044	TCONS_00063897	NC_006095.4:6647633-6660007	0.0098922	0.019431	0.250714	0.11352	7.00514e-06	0.0167578	0.00173355	0.0035517	7.43876e-06	0.0442027	0	0.0190379	0	0	0.0261113	0.0551176
0.922925	0.773027	0.980846	TCONS_00020622	NC_006089.4:89712952-89860418	0	0	0.0571496	0.157843	0	0	0	0	0	0	0.0361247	0	0	0	0.0587069	0.0211629
0.922901	0.962524	0.857701	TCONS_00028938	NC_006090.4:3942924-3946289	0	0	0.0456105	0.0277185	0	0.0276102	0	0	0.0104058	0	0	0	0.00155925	0	0	0
0.922825	0.822692	0.974051	TCONS_00008472	NC_006088.4:187916290-187919515	0	0.00366631	0.0103258	0.0201841	0.00625668	0	0	0	0	0	9.98158e-07	0	0	0	0.00655822	0
0.922822	0.900695	0.930958	TCONS_00079662	NC_006100.4:3091340-3147325	0.00489625	0.0758115	0.109773	0.298535	0	0.0220837	0.0385015	0	0	0.0186807	0.0329092	0	0	0.0277042	0	0
0.922501	0.905761	0.945278	TCONS_00076419	NC_006098.4:16033164-16096170	0	0.00704953	0.025041	0.0184035	0	0	0.00795569	0	0	0	0.0085629	0	0	0	2.51037e-07	0
0.922482	1	0.868131	TCONS_00019997	NC_006089.4:63542251-63552270	0	0	0	5.39898e-06	4.96602e-06	4.9837e-06	0	0	0	0	0	0	0	0	0	0
0.922447	0.902458	1	TCONS_00037206	NC_006090.4:73005903-73011032	0.0892731	0	0.156748	0.0404017	0.0177531	0	0	0	0	0	0	0	0	0	0	0
0.922374	0.917553	0.929254	TCONS_00096397	NC_006107.4:13648133-13675951	0.0982273	0	2.85227	1.99819	0.624394	0.596483	0.63177	0.298842	0	0	0	0	0.291733	0.0942194	0	0
0.922365	1	0.951488	TCONS_00004868	NC_006088.4:91391602-91422860	0	0.017287	0	0.0755753	0	0.00837699	0.015407	0	0	0	0	0	0	0	0	0
0.921887	0.919478	0.926993	TCONS_00078684	NC_006099.4:7319203-7322851	0.0130879	0	0.169474	0.0799491	0	0	0.0734361	0.040858	0	0	0.00900112	0	0	0	0	0
0.921855	0.868741	0.962984	TCONS_00110924	NC_006127.4:963349-985656	0	0	0.338363	0.436963	0.310348	0.111277	6.06966e-05	0.000970014	0	0.000496547	0	0	0.000484772	0.000480257	0	0
0.92184	0.946161	0.953962	TCONS_00012023	NC_006088.4:72631174-72634279	0.0160281	0	0.256436	7.39352e-06	0	3.50749e-05	1.05998e-05	8.14983e-06	0.0373911	0	0.0331484	0.0330256	0	0	0.0100661	0.0105925
0.921296	0.999382	0.891759	TCONS_00030957	NC_006090.4:46049807-46063484	1.63985e-05	0	0.120153	0.000104301	3.55898e-05	0.000104815	0.000455609	0.0281347	1.24815e-05	0.037457	0	3.46617e-05	0	2.16873e-06	0	0
0.920689	0.803649	0.956933	TCONS_00072268	NC_006097.4:14508642-14509592	0.0662325	0	0.153158	0.494593	0.0592916	0	0.0849845	0.0623434	0	0	0	0.023113	0	0.0636496	0	0
0.920496	0.971311	0.830575	TCONS_00035178	NC_006090.4:28462751-28561652	0	0	0.0779167	0.0440312	0.0156477	0.0357842	0	0.0164358	0	0	0	0	0	0	0	0
0.920148	0.947713	0.931298	TCONS_00096391	NC_006107.4:13496814-13576790	0	0	0.240145	0.0304761	0	0	0.0878959	0	0	0	0	0.0633708	0	0	0	0
0.919989	0.906321	0.933471	TCONS_00049739	NC_006092.4:39015299-39026752	6.5022e-06	0	0.0352115	0.0356967	0	4.07714e-05	0.0229753	0.0165832	0	0	1.29444e-06	0	0	0	0.000106997	0
0.919915	0.914424	0.929688	TCONS_00014777	NC_006088.4:135011228-135048128	0.0390059	0.0116751	9.11876	5.12409	0.570667	0.67994	4.79659	1.76888	0.00811104	0.00555259	3.27886e-07	0.00382035	0.0393097	0.0447673	0.00876504	0.00734521
0.919792	0.979644	0.999995	TCONS_00079729	NC_006100.4:6898458-6988585	0	0	0.153208	0	0	2.16948e-06	7.29778e-06	0	0	0	0.00302681	0	0	0.0641872	0.0187963	0
0.919571	0.963759	0.875239	TCONS_00015026	NC_006088.4:139989954-140005465	0	0	0.302453	0.301476	3.61373e-05	0.0900324	0.0537058	0.0836077	0	0	0.0229758	0.0285725	0	0	1.00051e-05	0.0610753
0.91934	0.887983	0.962765	TCONS_00044357	NC_006091.4:27041695-27059498	0	0	0.171356	0.123732	0	0.0268335	0.134363	0.00541666	0	0	0	0	0	0	0	0
0.919219	0.902387	0.946386	TCONS_00028815	NC_006090.4:2817775-2845619	0.00673586	0	0.376943	0.233536	0.084263	0.0409117	0.166562	0.0293691	0	0	0	0.00458181	0	0.0127837	0	0
0.918965	0.907602	0.941901	TCONS_00015492	NC_006088.4:157713926-157717546	0	0.0236296	0.912626	0.452116	0.102901	0.0283446	0.483118	0.0563192	0	0.0111318	3.3988e-05	0.0554504	0	0	0.0042186	0.00899579
0.917732	0.909492	0.934481	TCONS_00005358	NC_006088.4:105584956-105604483	0.0331348	0.02586	0.742898	0.365484	0	0.101367	0.403706	0	0.0338287	0	0	0.040397	0	0	0	0
0.917612	0.934574	0.891409	TCONS_00004274	NC_006088.4:80119963-80123413	0	0	0.293966	0.190293	0.00795091	0.0271466	0.091591	0.0500171	0	0.0220736	0.0183673	0.03658	0	0	0.0167221	0.00883119
0.917559	0.898644	0.940364	TCONS_00054178	NC_006092.4:53775829-53917807	0.00315829	0	0.635751	0.527286	0.101458	0.0872921	0.31846	0.112119	0	0	0.0064674	0.00214288	0	0.00598921	0.0215146	0.0125732
0.917549	1	0.878057	TCONS_00001543	NC_006088.4:36163404-36181651	0	0	0	7.46293e-06	0	0	0	0	0	0	0	0	0	0	6.56023e-06	6.37034e-06
0.917241	0.994694	0.883507	TCONS_00046629	NC_006091.4:76032104-76338553	0	0	0	0.601789	0.585614	0.490728	0.0217526	0	0	0	0	0	0	0	0	0
0.916963	0.924485	0.9092	TCONS_00066375	NC_006095.4:13131763-13315706	0	0.0803212	0.250189	0.242418	0.00759433	0	0.0636507	0.00796191	0.0296797	0	0.00877004	0.00873246	0.0225568	0.0486284	0	0.00843745
0.916945	0.932701	0.894884	TCONS_00020151	NC_006089.4:68030998-68035949	1.08824e-05	0	0.171709	0.122635	0.0180404	0.044699	0.0628393	0.045537	0	0	0	0	0	0	0	0
0.91688	0.859094	0.999997	TCONS_00037195	NC_006090.4:72545599-72688934	3.73353e-06	0	0.12876	0.0895171	2.73457e-06	0	0.126989	1.57092e-06	0	0	4.48604e-06	0	0	0	1.25651e-06	0
0.916732	0.90919	0.999996	TCONS_00046627	NC_006091.4:76032104-76338553	0	0	0	0.263007	0.0595738	0	0.0937183	0	0	0	0	0	0	0	0	7.97998e-06
0.916331	0.985246	0.968246	TCONS_00076138	NC_006098.4:8450053-8490234	0.000105766	9.29716e-05	0.234085	0	0	0	0.000116254	0.0923873	6.86188e-05	4.16258e-05	0.000114451	7.78917e-06	0	1.26083e-05	0.0237715	0.0203805
0.915864	0.896994	0.937785	TCONS_00027119	NC_006089.4:110654771-110656728	0	0	1.43407	1.23452	0.419987	0.435202	0.576013	0.0635213	0	0	0	0	0	0	0.0380236	0.0389206
0.915824	0.883667	0.952688	TCONS_00032716	NC_006090.4:86044139-86046998	0	0	0.182881	0.159535	0.0232723	0	0.125654	0.0461533	0	0	0	0.00668218	0	0	0	0
0.915523	0.910435	0.924322	TCONS_00011095	NC_006088.4:52216375-52219637	0.0119512	0.0751433	0.378718	0.219014	0	0	0.200852	0	0	0	0.0246369	0.0408783	0	0	0	0
0.915402	0.912081	0.933603	TCONS_00041111	NC_006091.4:45328139-45562194	0	0	0.417702	0.0762191	0.0335773	0	0.223491	0.0354252	0	0	0	0	0	0	0	0
0.915268	0.861723	0.956961	TCONS_00066905	NC_006095.4:21589911-21598100	0.060435	0.0211311	3.15697	4.05441	0.0919205	0.0208874	2.72433	1.01547	0	0	0.123442	0.124083	0	0	0.055616	0.0399035
0.915023	0.999917	0.970584	TCONS_00057681	NC_006093.4:12628738-13022108	0	0	0	0.0193571	0	0	4.36516e-06	0	0	0	0	0	0	0	0.00752409	0.0039859
0.914938	0.98631	0.907862	TCONS_00032072	NC_006090.4:68340850-68361056	0	0.0030687	0.070811	0.0288479	0.00678603	0	0	0.0494855	0	0	0	0	0	0	0	0
0.914717	0.871999	0.950134	TCONS_00024689	NC_006089.4:43148340-43152985	0	0.0211212	0.332061	0.400511	0.00600678	0.00682674	0.223542	0.00629492	0	0.0166163	0.0553877	0.0689025	0	0	0.0125923	0.0200421
0.914453	0.951663	0.999406	TCONS_00034766	NC_006090.4:19531399-19547088	0	4.60737e-05	0.0448443	2.27207e-06	1.15215e-06	0.0116361	0	0	0	0	4.43258e-05	0	0	0	0.0151279	0
0.913994	0.885291	0.936648	TCONS_00049859	NC_006092.4:41564203-41693146	0	0	0.233369	0.29567	0.0748033	0.0974835	0.112584	0.0336345	0	0	0	0	0	0	0	0
0.91377	0.946571	0.846408	TCONS_00023767	NC_006089.4:21735297-21737926	0.0158543	0.066623	0.751406	0.365878	0.0944447	0.129118	0.138921	0.138682	0	0.0262929	0.0218533	0.0326565	0	0	0.00995652	0
0.913652	0.914286	0.912828	TCONS_00028752	NC_006090.4:1915959-1923296	0.0233929	0.0469144	11.5223	8.8559	0.261342	0.298338	1.80151	0.303407	0.0692906	0.0436716	0.451737	0.242656	0.0441886	0.0380269	4.26188	4.4309
0.913413	0.911105	0.914735	TCONS_00069248	NC_006096.4:23350733-23364857	0	0.0124823	0.244356	0.426251	0.0601657	0.104877	0.0889616	0.128836	0	0	0	0.00821364	0	0	0.00292637	0
0.913391	0.828912	0.988876	TCONS_00004786	NC_006088.4:88997940-89014670	0.0300301	0.00403865	0.0463429	0.0518651	0.012957	0	0.0082127	0	0	0	0.00430126	0	0	0	0	0
0.91298	0.785674	0.973716	TCONS_00083800	NC_006101.4:5657648-5661267	0	0	0.043289	0.0907372	0.00796153	0	0.0333513	0.0166948	0	0	0	0	0.023633	0	0	0
0.912667	0.930925	0.883765	TCONS_00077946	NC_006099.4:19130382-19137504	0	0	0.32988	0.208392	0.11189	0.0572334	0.019869	0.112324	0.0135056	0	0.0039491	0	0.0102922	0	0	0
0.912428	0.844154	0.970552	TCONS_00077752	NC_006099.4:15175607-15180622	0	0	0.128991	0.223624	0.027036	3.97693e-06	0.143023	0.0460925	0	0	0	0	0	0	0	0
0.912414	1	0.94628	TCONS_00046872	NC_006091.4:82350648-82426790	0	0	0	0.0172139	0	0	0	0.00647313	0	0	0.00408079	0	0	0	0	0
0.912328	0.903672	0.91865	TCONS_00054613	NC_006092.4:58704426-58816769	8.56015e-05	3.38987e-05	0.0431497	0.0590876	0.0289983	0	0	0.00818302	0	0.0254265	2.12082e-06	4.00726e-06	0	0	9.65231e-06	0
0.912307	0.913109	0.5163	TCONS_00031561	NC_006090.4:57302586-57310653	6.25336e-05	7.09061e-06	0.0533137	1.73213e-06	6.65265e-05	6.72726e-05	6.6278e-05	6.77547e-05	0	6.70831e-05	0.032099	2.21479e-05	6.60718e-05	6.88387e-05	6.69602e-05	0
0.912284	0.906405	0.918331	TCONS_00082875	NC_006101.4:11691715-11707353	0	0	0.531475	0.516755	0.199354	0.156061	0.141467	0.138214	0	0	0.00116199	0.00114638	0	0	0.00621982	0
0.912182	1	0.972744	TCONS_00098226	NC_006109.4:980985-996915	0	0	0	0.208208	0.0882674	0.0397241	0	0	0	0	0	0	0	0	0	0
0.911684	0.946174	0.841295	TCONS_00068167	NC_006096.4:7416680-7433693	0	0	0.660576	0.250591	0	0	0.100488	0.0467506	0	0	0	0.26765	0	0	0.148407	0
0.911321	0.875411	0.975833	TCONS_00014782	NC_006088.4:135059688-135065170	0	0	0.322826	0.513108	0.0288579	0	0.403251	0.0868012	0	0	0	0	0	0	0	0
0.911157	0.880267	0.939405	TCONS_00088842	NC_006104.4:1473935-1477012	0.0919824	0.0429334	0.875417	0.957307	0.164373	0.0936133	0.278051	0.172388	0.0357332	0.025408	0	0.0210413	0	0	0.163573	0.0506738
0.911041	0.862469	1	TCONS_00089633	NC_006105.4:475795-508225	0	0	0.0243529	0	0	0	0.023445	0.0156629	0	0	0	0	0	0	0	0
0.910564	0.858212	0.952895	TCONS_00028715	NC_006090.4:1002266-1146702	0	0.0153582	0.0376609	0.0465773	0.0161892	0	0.0211899	0	0	0	0	0	0	0	0	0
0.910453	0.903382	0.91631	TCONS_00087833	NC_006104.4:4475136-4479764	0	0	0.0705701	0.0851999	0.0186791	0.0105908	0.0258025	0.0358536	0	0	0	0	0	0	0.00324665	0.00346843
0.91018	0.876004	0.96232	TCONS_00013326	NC_006088.4:103795842-103813527	1.42888e-06	0.00477837	0.311428	0.204135	0.0718144	2.25007e-05	0.167021	0	0	0	0.025542	0.0474818	0	0	0.00593274	0.00155967
0.909329	1	0.942301	TCONS_00027344	NC_006089.4:115421828-115425791	0	0	0.0526338	0.0181437	0	0	0	0	0	0.0449221	0	0	0	0	0	0
0.909112	0.959659	0.750681	TCONS_00076356	NC_006098.4:13371388-13470116	0	0	0.302189	0.0653324	0.0416128	0.0706015	0.0271882	0.0778886	0	0	0.0165323	0	0	0	0	0
0.908945	0.883612	0.933507	TCONS_00110129	NC_006127.4:55739503-55747634	0	0.00890393	0.0624343	0.0643945	0.00152546	0.00691277	0.0346587	0.00479072	0	0.00418507	0.00699891	0.00347797	0.00450888	0	0.00317415	0.00170181
0.908751	0.889809	0.941078	TCONS_00044355	NC_006091.4:26967234-27008385	0	0.0116194	0.848472	0.497164	0.00992277	0.0281739	0.644535	0.140361	0	0.0136982	0	0.0056824	0	0	0	0.00552142
0.908581	0.853036	0.989362	TCONS_00032387	NC_006090.4:76931901-76932994	0	0	0.284475	0.195602	0	0	0.276527	0.0145651	0	0	0.0161259	0	0	0	0	0
0.908462	0.924596	1	TCONS_00020276	NC_006089.4:76795867-76798101	0	0	0.692266	0	0	0	0.365395	0.0781855	0	0	0	0	0	0	0	0
0.908321	0.959964	0.845898	TCONS_00012114	NC_006088.4:75292373-75306931	1.47742e-06	0	0.163439	0.135213	0.0342698	0.0344586	0	0.105682	0	6.93008e-06	0.0115327	0.00570886	0	0	0	0
0.908264	0.913226	0.900739	TCONS_00016139	NC_006088.4:175188325-175241129	0	0.334007	3.20618	2.1143	0	0.464922	1.61473	0.627294	0.0695334	0.0108037	0	0	0.058998	0.0320409	0.204229	0
0.908131	0.880873	0.932796	TCONS_00106863	NC_006115.4:3613664-3643317	0.0426139	0	16.2496	17.9576	5.83107	2.5429	7.6767	5.87214	0	0.0327299	0	0	0	0	0	9.76266e-07
0.907829	0.903406	0.912217	TCONS_00028716	NC_006090.4:1002266-1413043	0.0291597	0.0202062	2.3529	2.37142	0.658583	0.666293	0.693171	0.570217	0	0.00476079	0.129357	0.0890111	0.0102558	0.0331745	0.0704079	0.0735263
0.907645	0.949699	0.714789	TCONS_00014855	NC_006088.4:137157549-137159132	0.00166796	0.0148601	0.288405	0.0126737	0	0.014391	0.0706168	0	0	0.0352968	0.0292653	0.0145904	0	0	0	0.0139541
0.907623	0.911227	0.903636	TCONS_00114197	NC_006127.4:79998760-80005360	0	0	0.242812	0.219557	0.0842281	0.0682787	0.062467	0.0798234	0	0	0	0	0	0	0.00419011	0
0.90753	0.93895	1	TCONS_00049137	NC_006092.4:26659713-26665824	0	0	5.67774e-05	0	2.42639e-05	1.24876e-05	0	0	0	0	0	0	0	0	0	0
0.906359	0.858909	0.998176	TCONS_00114200	NC_006127.4:80005764-80072307	0.00641135	0.00449978	0.0659446	0.352448	0.168892	0	0.0567204	0	0	0	0.0377279	0	0	0	0	0
0.906335	0.710897	0.964346	TCONS_00035090	NC_006090.4:26287621-26291853	0.0313546	0.021956	0.135526	0.47006	0.0777078	0.00357598	1.9295e-05	0	0	0	0.033322	0.0430512	0	0.0487326	0.137336	0
0.906201	0.988494	0.993078	TCONS_00068164	NC_006096.4:7139541-7467432	0	0	0	0.130268	0	0	0.0733157	0	0	0	0	0	0	0	0.00590479	0.00631234
0.906179	0.898238	0.916177	TCONS_00019634	NC_006089.4:54593020-54596817	0.0707786	0.0492529	0.412314	0.32752	2.04651e-05	0.0521225	0.0615089	0.000376683	0	2.19134e-05	0.161392	0.000460984	4.61264e-06	4.50989e-06	1.37352e-06	0.0899373
0.905999	0.901592	0.911647	TCONS_00036623	NC_006090.4:57510155-57523635	0	0.00739969	0.113301	0.0884145	0.0506486	0.0200173	0.0200101	0.0205476	0	0	0.0073891	0.00671714	0	0	0	0
0.905933	0.947699	1	TCONS_00013832	NC_006088.4:111662437-111668775	0	0	0.00780462	0.0245703	0	0	0	0	0	0	0	0	0.0213179	0	0	0
0.905817	0.931215	0.857354	TCONS_00031520	NC_006090.4:56074990-56168020	0	0	0.0171526	0.00898938	0	0.00897611	0.00825889	0	0	0	0	0	0	0	0	0
0.905797	0.941364	0.873078	TCONS_00091346	NC_006105.4:8819229-8851776	0	0	0.0362703	0.0394278	0.00531	0.00587577	0.00655913	0.0291539	0	0	0.00301798	0	0	0	0	0
0.905614	1	0.914646	TCONS_00074631	NC_006098.4:4718277-4735001	0	0	0	0.00758032	0	0	0.0069441	0.00452909	0	0	0	0	0	0	0	0
0.905523	0.849641	0.944298	TCONS_00093354	NC_006106.4:5510555-5515633	0.150435	0.720162	5.59228	8.05967	2.83495	1.31375	2.57308	0.764332	0.0436732	0.0664675	0.0874683	0.0489212	0.0474776	0.104404	0.148856	0.124545
0.905312	1	1	TCONS_00056417	NC_006093.4:25961919-25978068	0	0	0.0217425	0	0	0	0	0	0	0	0	0	0	0	0	0.0144113
0.904658	0.885554	0.925203	TCONS_00008270	NC_006088.4:181416629-181434943	0.000662641	0	0.321821	0.299246	0.0995248	0.0873113	0.157035	0.0687729	0.000595489	0	0	0	0	0.000593783	0	0
0.904337	0.999971	1	TCONS_00052718	NC_006092.4:26667835-26677458	0	0	0.0551809	0	6.24401e-06	0	0	0.0369402	0	0	4.94918e-06	0	0	0	0	0
0.904222	0.808495	0.935633	TCONS_00087835	NC_006104.4:4491502-4502158	0	0	0.352239	1.07346	0.335782	0.30201	0.136377	0.12079	3.01612e-05	0.00963289	0	0.00393174	0	0	0	0.0473051
0.9038	0.86939	0.951106	TCONS_00037169	NC_006090.4:72262506-72375417	0	0	0.610214	0.443874	0	0	0.557902	0.151682	0	0.000235973	0	0	0	0	0	0
0.903558	1	0.915223	TCONS_00053538	NC_006092.4:42154916-42169286	0	0	0	0.309145	0	0.183458	0	0	0	0	0.025243	0	0	0	0	0
0.903387	0.971123	0.999987	TCONS_00016418	NC_006088.4:181646526-181655111	0	0	0.0421835	0.266422	0.208684	1.53213e-05	0	8.48096e-06	0	0	0	0	0	0	0	0
0.902833	0.927624	0.887373	TCONS_00079663	NC_006100.4:3115484-3138833	0	0.223149	0.310874	0.498479	0.0336839	0	0.0408569	7.8126e-05	0	0	0.0589855	0.0335116	0.000845281	0.114515	0.0231276	0.021742
0.902429	0.955164	0.702328	TCONS_00113098	NC_006127.4:49787699-49798714	1.19661e-06	0.000111664	0.387591	0.0611829	0.000111113	0.0383743	0.121195	0.07979	9.73919e-06	0.0663669	0.000107946	0.000110688	0.000115551	0	0.000106442	0.000112096
0.901675	0.904016	0.900205	TCONS_00091347	NC_006105.4:8819229-8904607	0.0253703	0.0325425	0.383185	0.610276	0.0722909	0.148559	0.137798	0.101716	0	0	0	0.125909	0	0	0.0219976	0.0175892
0.901333	0.944597	0.824628	TCONS_00052949	NC_006092.4:29851703-30009060	0	0	0.139104	0.0784588	0	0.00882219	0.0424012	0.0122554	0	0	0	0.0044606	0.0115459	0.0577466	0	0.0130318
0.899901	0.834378	0.947865	TCONS_00049384	NC_006092.4:32999410-33025769	3.19049e-05	0.0203602	1.05137	1.43629	0.453211	0.0554964	0.691916	0.388061	0.0309139	0.0131298	0.000318733	7.70795e-06	0.0425114	0.0203546	9.11313e-06	0.0267585
0.899844	0.910768	0.867911	TCONS_00021871	NC_006089.4:124724708-124733237	0	0	0.067972	0.0232536	0.0204449	0	0.0220119	0.0215008	0	0	0	0	0	0	0	0
0.89961	0.872246	0.986487	TCONS_00004239	NC_006088.4:79822513-79827193	0	0	0.70834	0.0534275	0.0471641	0	0	0	0.586288	0.564844	0	0	0	0	0	0
0.899592	0.954789	0.884908	TCONS_00010715	NC_006088.4:48336610-48346743	0	0	0.308482	0.221388	0.0224191	0	0.023445	0	0	0	0.0517627	0.274796	0	0	0	0
0.899568	0.964057	0.917653	TCONS_00067200	NC_006095.4:25819464-25836904	0.105644	0.548748	0.00035478	1.0397	0	0	0	9.71198e-05	0	0	0.0186714	0.0504702	0	0	0.00755423	0
0.899502	0.872728	0.934718	TCONS_00038302	NC_006090.4:104029998-104036029	0	0	0.217934	0.165688	0.0415276	0.0236137	0.144645	0.0290196	0	0	0.0079856	0	0	0	0	0.0230823
0.899412	0.841622	0.947939	TCONS_00112664	NC_006127.4:40610972-40614549	0	0	0.38275	0.455818	0.0581595	0.0791226	0.342259	0.0810408	0	0	0.0239161	0.00594891	0	0	0	0
0.899263	0.86664	0.983462	TCONS_00072133	NC_006097.4:11969359-12026337	0	0	0	1.79643e-05	5.11201e-06	0	0	0	0	0	0	2.07968e-06	5.47604e-06	0	0	0
0.899119	0.833789	0.9328	TCONS_00101084	NC_006111.4:2485222-2491031	0	0	0.0291076	0.0564594	0.0089987	0.00509992	0.00232695	0.0117772	0	0	0.00258243	0	0.019958	0.00717281	0	0.0025085
0.898913	0.959567	0.961123	TCONS_00070765	NC_006096.4:21295659-21460845	0	0	5.78229e-05	8.27445e-06	0	3.04056e-05	1.63655e-05	0	0	0	0	0	0	0	0	0
0.898638	0.890281	0.977074	TCONS_00023551	NC_006089.4:17378573-17384059	0	0	0.120895	0.188217	0.0137753	0.0157426	0.175345	0.0144633	0	0	0	0	0	0	0	0
0.898479	0.919819	0.791555	TCONS_00049759	NC_006092.4:39127658-39154342	0	0	0.419693	0.0837597	0	0	0.123813	0.0779652	0	0	0	0.0442497	0.111748	0	0	0
0.898169	0.925509	0.853295	TCONS_00022580	NC_006089.4:148296887-148304551	0	0	0.580593	0.353736	0.150196	0.23896	0.152547	0.124304	0	0	0	0	0	0	0	0
0.898161	0.925528	0.952387	TCONS_00004790	NC_006088.4:89152394-89159174	0	0	0.00211608	0.00671965	0	0	0.00405919	0	0	0	0	0.00223959	0	0	0	0
0.897845	0.893853	0.900535	TCONS_00010438	NC_006088.4:44260972-44275114	0	0	0.00693534	0.010289	0.00515315	0.00437776	0	0.00134855	0	0	0	0	0	0	0	0.00143745
0.897756	0.814917	0.953012	TCONS_00103541	NC_006113.4:4421016-4430830	0	0.0869764	1.42392	2.13473	0.0700112	0.0833409	1.09457	0.223755	0	0	0	0	0.434416	0.233166	0.24581	0.0749065
0.897118	0.90547	0.888787	TCONS_00085334	NC_006102.4:8272284-8274756	0.00898559	0.0062655	0.243343	0.243944	0.0962784	0.127598	0.0445583	0.0560449	0	0	0	0	0	0	0.0112006	0
0.896906	0.855016	1	TCONS_00025432	NC_006089.4:61971655-62094557	0	0	0.103772	0.0421652	5.21461e-06	0	0.0341871	0	0	0	0.0711248	0	0	0	0	0
0.896809	0.456978	0.897115	TCONS_00077939	NC_006099.4:18759057-18775669	8.05324e-06	0	0	0.0199935	8.91259e-06	0	8.3642e-06	0.0143901	8.91775e-06	0	8.56769e-06	9.0693e-06	0	0	0	0
0.896692	0.88156	0.995593	TCONS_00030016	NC_006090.4:25411792-25465800	0.000219976	0	0.0359077	0.00549397	0	0.000131759	0.000809794	3.77362e-05	0	0	0	0	0	0	0.0287405	0
0.896146	0.847165	0.948746	TCONS_00018827	NC_006089.4:35336951-35342796	0.295699	0.1343	7.39287	6.8843	0.629538	0.892674	0.774315	0.805034	0.119995	0.200035	0.272125	0.360576	0.0620188	0	5.75555	0.0773193
0.896026	0.901833	0.883982	TCONS_00049858	NC_006092.4:41478232-41675065	0.00605631	0.0266731	0.647216	0.312064	0.125581	0.07443	0.0446666	0.0566195	0	0.058183	0.033145	0.00942473	0.22401	0	0.0112875	0.028104
0.895831	0.999944	0.880788	TCONS_00084157	NC_006101.4:10213155-10396737	0	0	0.0348948	0.241518	5.24412e-06	0	0	0.118647	0	0	0	0	0	0	8.44834e-06	0.0828951
0.895631	0.966279	0.999973	TCONS_00054888	NC_006093.4:5821698-5904215	0.0335296	0	0.142113	3.34374e-06	9.59275e-06	9.72969e-06	6.62484e-06	0	0	0	0	0.0702724	0	0	0	0
0.895511	0.892337	0.899475	TCONS_00005637	NC_006088.4:110572648-110575294	0.142965	0.0375959	2.92965	2.34497	0.387525	0.151297	0.802443	0.211286	0.448284	1.14093	0.122234	0.108967	0.0316626	0	0.272783	1.56782e-05
0.895406	0.846239	0.991242	TCONS_00013965	NC_006088.4:113826431-113859778	0	0	0.163838	0.0840555	0.0261641	0.000301977	0.150179	0	0	0	0	0	0	0	0	0.0048514
0.895333	0.849021	0.925523	TCONS_00016126	NC_006088.4:175188325-175241127	0	0.0330399	0.0817792	0.12545	0.0590221	0.00120923	0.00281967	0	0	0	0.0245869	0	0	0	0	0.0311525
0.895239	0.848766	0.921775	TCONS_00082072	NC_006101.4:1397332-1592733	0.0470945	4.93518e-05	0.215946	0.378197	0.0426593	0.000224204	0.0849278	0.000158742	0	0	0.0538716	0.196584	0	0.0100745	5.52668e-05	0
0.894891	0.896804	0.888838	TCONS_00013285	NC_006088.4:101854015-101855064	0	0	0.524763	0.165816	0.058398	0.0674821	0.320677	0.0615452	0	0	0	0	0	0	0	0
0.894789	0.818683	1	TCONS_00055179	NC_006093.4:10729856-10735298	0	0	0.154783	0.111964	0	0	0	0	0.0305753	0	0.0321374	0	0	0	0.133741	0
0.894787	0.949314	0.991975	TCONS_00014775	NC_006088.4:135011228-135041259	7.79416e-06	0.000561667	0.711536	3.60766	0.253066	0.000180886	2.72359	0.199569	0.000586553	0.000613497	2.38296e-07	0.000620414	0.000541592	0.000536156	0.000589621	0.000572455
0.89452	0.909079	0.812544	TCONS_00049357	NC_006092.4:32182644-32193050	0.0114592	0.016003	0.11562	0.0205346	0	0	0.0397516	0.0109424	0	0	0	0	0	0	0.0223752	0
0.894358	0.85813	0.923328	TCONS_00005934	NC_006088.4:118464789-118482587	0.0197164	0.00685677	0.328002	0.410178	0.0845062	0.0866108	0.173909	0.0771369	0	0.0161357	0.0406758	0.0239504	0	0	0.00692899	0.00945303
0.894173	0.991904	0.889068	TCONS_00081400	NC_006100.4:12715272-12728861	0	0	0.0015442	0.0295611	2.34574e-06	0	5.39481e-05	0	1.14868e-05	0.0229549	0	0	0	0	1.97274e-05	0
0.89395	0.897826	0.888905	TCONS_00042155	NC_006091.4:70361316-70440069	0.452003	0.199788	2.75041	2.11332	0.236259	0.299794	0.815518	0.773216	0	0	0.463361	0.370661	0	0	0	0
0.893379	0.873739	0.92296	TCONS_00051003	NC_006092.4:2694571-2699444	0	0	1.02808	0.68262	0.219363	0.100337	0.435169	0.153667	0	0	0.0174872	0.0509358	0.174418	0.0469585	0.0622101	0.016225
0.893215	0.859858	0.947676	TCONS_00013156	NC_006088.4:93142266-93154477	0	0	0.152345	0	0	0.0390368	0.14945	0.10658	0	0	0	0	0	0	0	0
0.892786	0.863167	0.952168	TCONS_00082252	NC_006101.4:4448902-4450156	0	0.0384849	0.537429	0.268064	0.0162644	0	0.498503	0.0512701	0	0	0	0	0	0	0	0
0.892542	0.846463	0.919283	TCONS_00039117	NC_006091.4:2841728-2850613	0	0.0182739	0.267233	0.460494	0.123525	0.0886836	0.124588	0.144801	0.0390771	0	0	0	0	0	2.15071e-05	0.00843037
0.892472	0.853892	0.930239	TCONS_00064096	NC_006095.4:11432123-11446369	0.0887868	0	1.18042	1.20585	0	0.0626401	0.989026	0.395439	0	0	0.129471	0.130769	0	0	0	0
0.892322	0.998411	0.917631	TCONS_00057468	NC_006093.4:10376683-10385833	0.000200863	0.124173	0	0.709073	0	0	0.12424	0	2.29649e-05	0	0	0.0176505	0	0	0.00115799	0.267016
0.891502	0.849787	0.959724	TCONS_00014239	NC_006088.4:122598466-122600882	0	0	0.205003	0.125352	0	0	0.197412	0.00823664	0	0	0.0181465	0.0271044	0	0	0	0
0.891383	0.901623	0.85371	TCONS_00050098	NC_006092.4:47634550-47749734	1.56608e-05	1.5565e-05	0.213687	0.0580821	0	0	0.147138	0	0	0	0	0.0194058	0	0	0	0.0400564
0.891262	0.974046	0.93116	TCONS_00038742	NC_006090.4:110951029-110987822	0	0	0.0366359	0.622178	0	3.95474e-06	0.201655	0.235228	0	0	0	0.0645812	0	0	0	0
0.891106	0.999962	0.999956	TCONS_00084313	NC_006101.4:12706008-12707549	0	0	0.01791	4.22454e-06	1.04482e-06	0	0	0.0136505	0	0	0	0	0	0	3.69268e-06	0
0.891069	0.903392	0.877318	TCONS_00006871	NC_006088.4:139886423-139957309	0.141929	0.0374806	0.867766	0.777628	0	0	0.284093	0.0743531	0	2.03503e-05	0	0.147736	0.160808	0	0	0.408219
0.890546	1	0.831408	TCONS_00058787	NC_006093.4:29978736-29989763	0	0.0447255	0.633706	0	0	0	0	0	0	0.2181	0	0.222706	0	0	0	0
0.890378	0.867252	0.947282	TCONS_00059250	NC_006094.4:3768418-3785302	7.72271e-06	1.4444e-06	0.058433	4.31446e-06	3.43854e-06	0.0100291	0.0542867	0.0421452	0	0	2.58696e-07	7.81934e-06	0	0.00550481	0	5.15875e-06
0.890217	0.982432	1	TCONS_00046521	NC_006091.4:70929768-70933889	0.00711663	0	0	0.0845863	0.0578846	0	0	0	0	0	1.72515e-06	0	0	0	0	0
0.890075	0.908608	0.863802	TCONS_00052217	NC_006092.4:20456242-20474585	0	0	0.271389	0.191437	0.0830751	0.0875785	0.0813917	0.0949345	0	0	0	0	0	0	0.00915328	0
0.889293	1	1	TCONS_00061321	NC_006094.4:1686597-1721423	0	0	0	0.018427	0	0	0	0	0	0	0	0	0	0	0.01428	0
0.889181	0.82096	0.929272	TCONS_00033203	NC_006090.4:102915011-102955940	0	0.0390058	0.308879	0.525609	0	0	0.0879844	0.103954	0	0	0	0	0	0	0.299128	0.117267
0.889056	0.840878	0.935849	TCONS_00011106	NC_006088.4:52710174-52726701	0.00413671	0.00242534	0.567768	0.584566	0.193994	0.0482586	0.419459	0.202435	0.0148221	3.2946e-05	0	2.86238e-06	0	0	0	0.00934716
0.889027	0.91883	0.860732	TCONS_00113320	NC_006127.4:54409844-54414179	0	0	0.940802	0.990901	0.131437	0.413765	0.403119	0.552242	0	0	0	0	0	0	0	0
0.889008	0.844579	0.907509	TCONS_00038116	NC_006090.4:97056973-97067844	0	0	0.0490753	0.117854	0.0129229	0.00734585	0.0404684	0.0474051	0	0	0	0	0	0	0	0.0215525
0.888789	0.742964	0.96149	TCONS_00043649	NC_006091.4:10553295-10555009	0	0	0.08665	0.250985	0.0945003	0.0180249	0.100681	0.0496339	0	0	0	0	0	0	0	0
0.888641	0.931845	0.925232	TCONS_00024626	NC_006089.4:42337709-42385745	0.0789856	0	0.601935	0.160938	0.0473513	0	0.0542253	0	0	0	0	0	0	0	0.10661	0.307498
0.888465	0.965584	0.999602	TCONS_00022569	NC_006089.4:148136291-148304551	0	0	0.014143	0.0613145	0.0587352	0.000167469	7.16945e-06	3.37081e-06	0	0	0	0	0	0	0	0
0.888342	0.902537	0.869976	TCONS_00007346	NC_006088.4:165392388-165401352	0.0286659	0.141797	0.228379	0.176524	0	0	0.0906148	4.84064e-06	0	0	0	0	0	0	0.0365282	0.0188652
0.888109	0.852808	0.931137	TCONS_00003517	NC_006088.4:70056895-70065050	0	0	0.298198	0.244653	0.0585153	0.033713	0.246317	0.0744144	0	0	0.00241472	0	0	0.00806139	0	0.00174382
0.887656	1	0.918861	TCONS_00025675	NC_006089.4:66990309-67016338	0	0	0.0685852	0	0	0.0343985	0	0.00755741	0	0	0	0.0119799	0	0	0	0
0.887648	0.852796	0.923746	TCONS_00013168	NC_006088.4:94935170-94936338	0.125192	0.354254	6.31589	6.09784	1.23256	1.2422	4.98668	1.53123	0	0	0.0436519	0.0654184	0	0	0.119986	0.0617777
0.887357	0.839566	0.95888	TCONS_00038133	NC_006090.4:97559154-97563240	0	0	0.0816052	0.0545274	0	0	0.0571116	0	0.0266504	0	0.00788352	0.0156953	0	0	0	0
0.887211	0.844444	0.911759	TCONS_00064394	NC_006095.4:15709619-15792175	0	0.00213227	0.0581128	0.188574	0	0	0	0.0167926	0	0	0.0129262	0	0.0652973	0	6.27084e-05	0.0975543
0.887157	0.867338	0.999684	TCONS_00098223	NC_006109.4:971600-996915	0	0	0.0749883	5.99248e-05	0.00797084	3.61793e-05	0.0616658	0.0434806	0	0	0	0	0	0	0	0
0.88698	0.886982	0.891064	TCONS_00051572	NC_006092.4:12192656-12198426	0	0	0.145759	4.68732e-06	6.36585e-06	0	0	0	0	6.14687e-06	5.90481e-06	0	0	0	0.115301	0
0.886815	0.932993	0.893641	TCONS_00009137	NC_006088.4:5209387-5229086	0	0	6.93402e-06	0	0	0	1.89083e-06	1.28484e-06	0	0	0	0	1.36156e-06	0	0	9.56578e-07
0.885749	0.881545	0.889699	TCONS_00042772	NC_006091.4:88758526-88895084	5.35586e-07	0.00906347	0.0901156	0.095903	0.00386617	0.00218032	0.0633938	0.0162673	0	0.00531683	0.00667279	0.00219483	0	0	0.000789441	0.0390246
0.885697	0.943994	0.799493	TCONS_00001625	NC_006088.4:38309255-38320101	0	0	0.225488	0.114294	0.0585396	0.123883	0.0298613	0.0595818	0	0	0	0	0	0	0	0
0.885547	0.851259	0.91246	TCONS_00079495	NC_006100.4:1408565-1412145	0	0	0.349512	0.445302	0.0413423	0.0465056	0.311251	0.172899	0	0.00538575	0	0.0480823	0.0113148	0	0	0
0.885525	0.915102	0.839661	TCONS_00110097	NC_006127.4:55323679-55376712	0	0	0.900413	0.0843507	0.0746474	0	0	0	0	0	0.372293	0.0945857	0	0	0.0881624	0.159427
0.885265	0.899545	0.86293	TCONS_00028490	NC_006089.4:148304460-148309439	0	0	0.360263	0.23034	0.121676	0.13208	0.120588	0.0759019	0	0.00711632	0.00297286	0.00591115	0	0	0.00809447	0
0.885226	0.905004	0.854139	TCONS_00041303	NC_006091.4:49163387-49167007	0.0423172	0.0301524	0.225793	0.143651	0.0252799	0.116519	0.0825494	0	0	0	0	0	0	0	0	0
0.885109	0.852201	0.90801	TCONS_00015872	NC_006088.4:169956877-169978533	0.0243571	0	0.171083	0.245839	0.0628227	0.0493884	0	0	0	0.0266779	0.0611917	0.0553424	0.0286301	0	0	0.026895
0.885095	0.831607	0.966997	TCONS_00070002	NC_006096.4:8952697-8982024	0	0	0.0961426	0.11775	0.0342333	0.00752381	0.110605	2.10726e-06	0	0	0	0	0	0	0	0.0196765
0.884846	0.949695	0.891525	TCONS_00070621	NC_006096.4:18244039-18290115	0	0	0.0644471	0.000229823	0	0.00451855	0	0	0	0.0168646	0	0	0	0	0.022694	0.00805736
0.884754	0.874941	0.935513	TCONS_00037319	NC_006090.4:76585625-76623867	0	0	0.024054	0.0363242	0.00225635	0	0.0300549	0.0023576	0	0.0089558	0	0.00256753	0	0	0	0.00251619
0.884552	0.795081	0.944786	TCONS_00086905	NC_006102.4:10664819-10721230	0	4.21137e-08	0.0141265	0.0209837	0.0132698	0	0.00699375	6.51088e-08	0	0	0	0.00811011	0	0	0	0
0.884384	0.999287	0.762984	TCONS_00041455	NC_006091.4:52669382-52677388	0	0.0317393	0.132919	9.42699e-05	4.30319e-05	0.00120182	0	0.0402691	0	0.0187366	1.37497e-06	3.1023e-06	0	0	0.000618642	0.0150358
0.884085	0.955514	0.997358	TCONS_00034197	NC_006090.4:9994945-10012896	0	0.00278716	0.372751	0.00370994	0.111087	0.362718	0.000205504	0	5.80315e-05	0	0.00472572	0.000210773	0	0	0	0
0.883856	0.81142	0.947204	TCONS_00032949	NC_006090.4:93678931-93821654	0	0	0.256573	0.293383	0.206249	0	0.132442	0.108427	0	0	0	0	0	0	0	0
0.883669	0.866047	0.904659	TCONS_00042157	NC_006091.4:70412593-70440069	0.0095621	0.00368342	0.145024	0.121755	0.0669413	0.0312061	0.0484745	0.030753	0	0	0.0110067	0.00722185	0	0	0	0.00839299
0.883529	0.830424	0.938465	TCONS_00044360	NC_006091.4:27043288-27093411	0	0.0116461	0.643675	0.622224	0.193386	0.0339861	0.570677	0.222388	0	0	0	0	0	0	0	0
0.883494	0.809626	0.966201	TCONS_00004783	NC_006088.4:88957493-88976425	0.0309119	0	0.0666056	0.0594881	0	0	0	0	0.019992	0	0	0	0.037856	0	0	0.0140746
0.883331	0.845107	0.912406	TCONS_00033808	NC_006090.4:2478569-2513432	0	0.00698574	0.453143	0.595734	0.197086	0.123467	0.194891	0.223352	0	0	0.0900684	0	0	0	0.00927543	0.0114764
0.883248	1	1	TCONS_00056414	NC_006093.4:25956486-25978068	0	0	0	0.0777358	0	0	0	0	0	0	0	0	0	0	0.0635306	0
0.883113	0.87651	0.892601	TCONS_00013842	NC_006088.4:111739484-111783003	0.00564751	0.00828647	0.406049	0.28262	0.0452711	0.0334126	0.159971	0.022021	0.00883623	0.0127358	0.101573	0.115368	0.0136072	0.00978138	0.0160956	0.0108669
0.882463	0.901304	0.859069	TCONS_00091096	NC_006105.4:5942083-5978982	1.53132e-05	0.0198729	0.864894	0.696586	0.334266	0.338128	0.190727	0.263502	0	0.00112961	0.0724306	0.000107234	9.72642e-06	7.93327e-05	8.01952e-05	0.0643752
0.882357	0.845436	0.945309	TCONS_00030143	NC_006090.4:27897771-28102933	0.0139621	0	0.234063	0.137276	0	0	0.180643	0.0320834	0	0	0.0106241	0.0204706	0.00688224	0	0.041132	0
0.882142	0.906779	0.998587	TCONS_00004602	NC_006088.4:86413232-86419917	0.0141006	0.0146379	0.0857183	0	0	0	0.0418348	0	0	0	0	0.000125799	0	0	0	1.90042e-05
0.881893	1	0.942994	TCONS_00095694	NC_006107.4:5903632-5927858	0	0	0	0.0389258	0	0.0155329	0	0	0	0	0	0	0	0	0.016649	0
0.881649	0.919627	0.835177	TCONS_00054093	NC_006092.4:52532479-52569012	0.0666367	0	0.539376	0.440776	0.138369	0.384781	0.0332087	0.105895	0.0257793	0	1.4494e-05	2.55004e-05	0	0	0.0394524	0.0178489
0.881616	0.923099	0.846796	TCONS_00025505	NC_006089.4:63103454-63125325	0	0	0.106384	0.126739	0	0	0.0572534	0.0227733	1.02031e-05	0.113142	1.79895e-06	1.63521e-06	1.66723e-06	1.68803e-06	0	0
0.880936	0.882705	0.903637	TCONS_00077945	NC_006099.4:19130189-19137504	0	0	0.105746	0.259659	6.92349e-05	0.145346	0.129123	0.0298041	7.13887e-05	0	7.0765e-05	0	6.12241e-05	0	0	0
0.880663	0.873283	0.893406	TCONS_00027507	NC_006089.4:119695337-119706023	0.0546165	0.201996	0.948209	0.549093	0.0556663	0.065338	0.692275	0.126966	0	0	0.00912872	0.00907354	0.0293898	0.00633781	0	0
0.880615	0.881361	0.879737	TCONS_00016122	NC_006088.4:175188325-175230164	0	0.377263	5.33509	4.53558	1.58727	1.36676	2.53345	1.41115	0.120938	0.152915	0.102389	0.0938565	0.0351505	0	0.0514444	0.416291
0.880015	0.87578	0.886018	TCONS_00018505	NC_006089.4:27429822-27436246	0	0.00891329	1.52504	1.07611	0.366162	0.429538	0.871126	0.364767	0	0.00698915	0.0145992	0.00870839	0	0	0.0741989	0.0396868
0.879315	0.923247	0.841705	TCONS_00045389	NC_006091.4:51730384-51823243	0	0.0273596	0.104203	0.121717	0.00775444	0	0.0482308	0.00813976	0	0	0	0	0	0.0993709	0	0
0.879236	0.709535	0.879308	TCONS_00029321	NC_006090.4:10641265-10647218	5.30802e-06	0	1.10178e-05	0.0260757	0	0	9.32135e-06	0.0219863	0	3.22854e-05	7.7726e-06	0	0	0	0	1.13172e-05
0.878377	0.95498	0.999726	TCONS_00036800	NC_006090.4:61509215-61529286	0	9.01637e-05	0.0968713	2.32211e-05	0.0304652	0.0835808	5.39886e-05	0	0	8.67702e-06	0	0	8.62886e-06	0	0	3.79702e-05
0.877811	0.881853	0.874928	TCONS_00064180	NC_006095.4:12423814-12437928	0.0907102	0.0491221	0.401844	0.563367	0.00139658	0.117114	0.206708	0.148251	0.0329827	0.070207	0.000539909	0.077642	0	0	0	0.0308936
0.877297	1	0.85526	TCONS_00065504	NC_006095.4:2803130-3158434	0	0	0	0.625942	0	0.0215738	0.141252	0.61262	0	0	0	0	0	0	0	0
0.876689	0.937096	0.836798	TCONS_00095005	NC_006107.4:13078492-13200404	0.0010321	0.00268019	0.0295245	0.0169151	0.00460329	1.27048e-05	8.64909e-07	3.51144e-06	0	0.00315143	0.00260954	0.000699559	0	0	0.00475463	0.0205377
0.876683	0.883545	0.845968	TCONS_00065030	NC_006095.4:25716216-25724511	0.00898282	3.52261e-07	0.040337	0.00901206	0.00355662	0	0.00736081	0.00372396	0	3.5394e-05	0	1.36682e-07	0	0	0.0129819	0.00595717
0.876681	0.77632	0.942507	TCONS_00021417	NC_006089.4:112289545-112290627	0.0279643	0	0.165412	0.322712	0	0.0764071	0.178077	0.0350508	0.0659984	0	0.0194513	0	0	0	0	0.0184174
0.876631	0.812313	0.910968	TCONS_00052715	NC_006092.4:26664171-26677458	5.51825e-07	0	0.601241	1.12623	0.193556	0.199617	0.550187	0.462962	0	0	0.0461743	0.0393144	0	0	0	0
0.876558	0.906032	0.841815	TCONS_00017648	NC_006089.4:5924079-5925577	0	0.0389914	0.366633	0.0368647	0.0974248	0	0.143738	0.0685056	0	0	0	0	0	0	0	0
0.876518	0.91331	0.875278	TCONS_00037805	NC_006090.4:89452132-89501807	0	0	1.35299	0.316893	0.121306	0.12091	0.699725	0.501463	0	0	0	0	0	0	0	0
0.876499	0.860458	0.890818	TCONS_00024835	NC_006089.4:46041329-46056755	0.0155333	0.0108047	0.276055	0.309238	0.00924265	0.0174709	0.051079	0.0193583	0	0	0.0106193	0.0140788	0	0.00982766	0.183175	0.164802
0.876215	0.777318	0.927584	TCONS_00027222	NC_006089.4:111935075-111937234	0	0.0158927	0.176507	0.339812	0.101626	0.0924491	0.0636922	0.0639123	0.0792597	0	0.0234465	0	0	0	0.00711054	0
0.875887	0.919722	0.81196	TCONS_00062866	NC_006094.4:23315070-23336364	0	0	0.209488	0.143646	0	0	0.100107	0.051852	0	0.104143	0	0	0	0	0.0176144	0.0330838
0.875588	0.832067	0.964645	TCONS_00110349	NC_006127.4:61666280-61670968	0	0	0.0727081	0.0355316	0.0122088	0	0.0169045	0.00426199	0.047426	0	0.00467996	0	0	0	0.00425115	0.00453151
0.875206	0.975223	0.999978	TCONS_00019265	NC_006089.4:45140589-45284690	0	0	0	0.322834	0.0415966	1.87159e-05	0.240288	0	0	0	2.96152e-05	3.09406e-07	2.22154e-05	0	2.66618e-05	3.15107e-05
0.875194	0.834486	0.918986	TCONS_00014778	NC_006088.4:135011228-135048130	0	0	2.1245	1.97489	0.547908	0.63223	1.90395	0.487723	0	0	0.00958246	0	0	0	0	0
0.874937	0.833217	0.914735	TCONS_00102909	NC_006113.4:327568-331476	0	0.00918044	0.323074	0.338674	0.0469191	0.0622915	0.21286	0.0819857	0	0.0217046	0.117403	0.026978	0	0	0	0
0.874784	0.928278	0.814162	TCONS_00079652	NC_006100.4:2892932-2921332	0	0.0182952	0.218928	0.1474	0	0.0173051	0.0810623	0.00116647	0	0.0044388	0.00385406	0	0.0249971	0.155845	0	0.0141276
0.874548	0.863941	0.882634	TCONS_00010607	NC_006088.4:45907712-45910357	0	0	0.0925788	0.121456	0.0213108	0.0323183	0.0594032	0.0595706	0	0	0	0	0	0	0.00745944	0.00789466
0.874527	0.999906	0.903589	TCONS_00113200	NC_006127.4:52471803-52483455	0	0	3.31745e-07	0.0105385	0	0	0.0021431	0	0	5.56111e-07	5.56901e-07	0	0	0	5.23631e-07	0.00711164
0.87436	0.874272	0.874443	TCONS_00011704	NC_006088.4:66275369-66280118	0	0.00348804	0.587797	0.625631	0	0	0.0185486	0.00937466	0	0	0.498768	0.527485	0	0.0095182	0	0
0.874146	0.873366	0.876041	TCONS_00029307	NC_006090.4:10144203-10402732	0	0	0.357877	0.147268	0.0795436	0	0.188247	0.073009	0.0389534	0	0	0.0229363	0	0.0318414	0.0104909	0
0.874045	0.952359	0.892312	TCONS_00013321	NC_006088.4:103736907-103754419	0	0.0354904	0.299806	0	0	0	0.0325808	0.0937112	0	0	0.0350608	0.0351508	0	0	0.0323401	0
0.873606	0.938652	1	TCONS_00076182	NC_006098.4:9682194-9734698	0	0	0.121328	0	0.0521028	0	0	0.055243	0	0	0	0	0	0	0	0
0.872768	0.910984	0.859171	TCONS_00016414	NC_006088.4:181643203-181644729	0	0	0.0882594	0.248058	0.0549956	0.119749	0	0.124787	0	0	0	0	0	0	0	0
0.87237	1	0.999929	TCONS_00020800	NC_006089.4:95133831-95176202	0	0	0.0163816	0	0	0.0146282	0	0	0	0	0	0	0	7.23558e-06	0	0
0.87205	0.874344	0.917231	TCONS_00113383	NC_006127.4:56296005-56305773	0.00896188	0.0103809	0	0.0532605	0	0	0	1.51134e-05	5.80578e-06	0.00681517	0	0.000904766	0.00787698	0.0127422	0	0
0.872002	0.892564	0.838614	TCONS_00010435	NC_006088.4:44162169-44172632	0	0.00222097	0.101589	0.0625634	0.0370193	0.0113854	0.034719	0.0299288	0	0.0245895	0	0.00255348	0	0	0.00466179	0
0.871922	0.833952	0.908416	TCONS_00109390	NC_006127.4:33892071-33895548	0	0.0552996	0.670616	0.697736	0.216642	0.206084	0.44217	0.113854	0	0.0265182	0.0638648	0	0.0280378	0.0455537	0.0287664	0
0.871735	0.932813	1	TCONS_00083661	NC_006101.4:4348642-4367245	0	0	0.212437	0	0	0.0908253	0.0999117	0	0	0	0	0	0	0	0	0
0.871631	0.988559	1	TCONS_00027308	NC_006089.4:115030078-115044600	0	0	0.0417095	0	0	0	0.00334051	0	0	0	0	0	0	0	0	0.0341388
0.871135	0.832411	0.909758	TCONS_00070537	NC_006096.4:16885631-16897775	2.43309e-06	0	1.4682	1.47199	0.304625	0.208687	1.33516	0.704947	0	5.21535e-06	0.0340679	0	0.0227715	0.0158447	0.0257475	0.000364869
0.869339	0.858784	0.925596	TCONS_00009562	NC_006088.4:20142472-20157920	0	0	0.280795	0.0405564	0.249372	0.205456	0.0278686	0.0661076	0	0	0.000328231	7.80053e-07	0	0	0	0.000342161
0.869267	0.900944	0.894829	TCONS_00027522	NC_006089.4:120599707-120612657	0	0	0.242829	0.0753674	0	0	0.0346523	0.00866788	0	0	0.133723	0.114148	0	0	0	0
0.868717	0.858389	0.870475	TCONS_00046753	NC_006091.4:79790732-79793120	0	0	0.110859	0.651373	0	0.336831	0.109892	0.253752	0	0	0	0	0	0	0	0
0.868643	0.829214	0.905871	TCONS_00041102	NC_006091.4:45276513-45304474	0	0	0.0292977	0.0310304	0.00639969	0.00362529	0.00826279	0.00334976	0.00619231	0.00438995	0.00917641	0.00729622	0	0	0.00499424	0.00178478
0.868616	0.937911	0.926651	TCONS_00048503	NC_006092.4:17391481-17481962	0	0	0.0268162	0.0911695	0	0.0221103	0	0	0	0.0246998	0	0	0	0	0.0616997	0
0.868556	0.916536	0.752863	TCONS_00005362	NC_006088.4:105591495-105597304	0.0282909	0.181291	0.489359	0.202948	0.211262	0	0	0.169677	0	0	0.0462195	0.000123097	0	0	0.000133058	0
0.868259	0.887403	0.849749	TCONS_00086835	NC_006102.4:9769745-9789025	0.139141	0.128274	4.65334	4.81289	1.13982	0.867505	1.97783	3.74388	0.285795	0.140063	0.0293777	0.0734085	0.0243462	0.0280005	0.0713488	0.0808675
0.867969	0.843964	0.879076	TCONS_00021415	NC_006089.4:112266879-112275306	0.0326917	0.0202734	0.0944954	0.204233	0.0292104	0.0146394	0.0166013	0.0206078	0	0.0976948	0.0177959	0.0117575	0.00691341	0	0	0.00790422
0.867853	0.89019	0.842107	TCONS_00065716	NC_006095.4:4836015-4846237	0.0684526	0.0911251	0.151716	0.131627	0	0.00384483	0.0315519	0.00177623	0	0	0.00778598	0.0154771	0	0.016224	0.00882861	0.0170335
0.867739	0.815088	0.899372	TCONS_00016136	NC_006088.4:175188325-175241129	0	0.21438	3.07845	5.12402	1.12297	0.690217	2.3611	2.0287	0.102956	0.0977132	0	0.143936	0	0.434394	0.397677	0
0.867478	0.848232	0.902033	TCONS_00064181	NC_006095.4:12423815-12437928	0.054268	0.0749117	1.00048	0.557243	0.218736	0.111389	0.639698	0.0943612	0.0491804	0.0115299	0.0550591	0	0	0	0.0459439	0.0899466
0.867144	0.906831	0.801541	TCONS_00083314	NC_006101.4:24367-25856	0.0516238	0.0370096	0.173823	0.105155	0.0617401	0.0357152	0	0	0	0	0	0.0733577	0	0	0	0
0.867105	0.956839	0.761278	TCONS_00047321	NC_006091.4:89582714-89624248	0.00258016	1.49521e-06	0.0832996	0.0706328	1.59478e-05	0.0471435	0.00080463	0.0347242	0	3.60557e-05	0.0180234	0.00129816	0.00374315	0	0	0.0348277
0.866925	0.883204	0.840853	TCONS_00049385	NC_006092.4:32999410-33025769	0.104837	0.236855	4.18556	2.6134	1.1098	1.52898	1.81389	0.957049	3.42123e-05	3.38495e-05	0.325267	0.188453	3.33175e-05	3.33426e-05	0.0681414	2.38572e-06
0.866923	0.84838	0.892406	TCONS_00039732	NC_006091.4:14651346-14665890	0	0	0.172872	0.125785	0.0487809	0.0526597	0.106926	0.0420761	0	0	0	0	0	0	0.0277687	0
0.866745	0.866963	0.866593	TCONS_00025679	NC_006089.4:67083473-67126673	0	0	0.309204	0.443811	0.0323253	0.089465	0.182221	0.100141	0	0	0.0734017	0.224846	0	0	0	0
0.866516	0.892002	1	TCONS_00002639	NC_006088.4:55016174-55044371	0	0	0.0218508	0	9.32384e-07	0	0.0165179	0	0	0	0	0.00389831	0	0	0	0
0.866484	0.77693	0.9071	TCONS_00067350	NC_006095.4:26909258-26925200	0	0.00817826	0.0212472	0.0468477	0.00223592	0	0.00944156	0.0100777	0.0130681	0	0	0	0.00498986	0.00538027	0.0034418	0.00682887
0.86646	0.843402	0.895355	TCONS_00097017	NC_006108.4:4804178-4816665	0	0.0501942	0.551591	0.440163	0	0.0652715	0.13315	0.0359235	0	0.0315587	0.471495	0.139477	0	0	0	0
0.866346	0.882671	0.847896	TCONS_00031692	NC_006090.4:59786896-59793457	0	0.0122245	0.137647	0.121789	0.020933	0.0142347	0.0541119	0.0679409	0.00810767	0.0114978	0.0168177	0.0191055	0	0	0.0130794	0.00466877
0.86574	0.860527	0.873599	TCONS_00076342	NC_006098.4:12344417-12364147	0.0124742	0.00867393	0.472282	0.313249	0.0346364	0.0336604	0.112651	0.0362679	0	0.00679886	0.275553	0.180731	0	0	0.0257801	0.0110323
0.865539	1	1	TCONS_00037191	NC_006090.4:72545599-72688934	0	0	0	0.0409714	0	0	0.0385633	0	0	0	0	0	0	0	0	0
0.865458	0.856077	0.880423	TCONS_00050185	NC_006092.4:49018192-49020438	0	0	0.335431	0.21027	0	0.0338072	0.0558312	0	0	0	0.0205713	0.0272971	0.211646	0.0950475	0.0498845	0.0198519
0.865234	0.877667	0.847965	TCONS_00079092	NC_006099.4:13890470-13961884	0	0.0207072	0.087519	0.0630102	0	0	0.0736865	0.0342901	0.00125887	0	0	0	0	0.0120612	0	0
0.865215	0.897015	0.837564	TCONS_00021201	NC_006089.4:107589145-107591820	0	0.00760115	1.1797	1.35674	0.504146	0.650978	0.346294	0.8485	0	0	0	0.0148817	0	0.0207187	0	0
0.865014	1	1	TCONS_00076450	NC_006098.4:16846609-16848172	0	0	0.0264667	0	0	0	0	0.0250085	0	0	0	0	0	0	0	0
0.864866	0.893945	0.819571	TCONS_00110406	NC_006127.4:63904438-63907707	1.54449	2.51004	10.0036	6.42247	1.42737	1.79116	2.80428	0.574347	0.735892	0.658921	0	2.57601	0.219597	0	0.694864	0.00110007
0.864825	0.999959	0.996791	TCONS_00015848	NC_006088.4:169857443-169893989	0	0	0	0.00662441	0.00611762	0	0	8.33913e-06	0	0	1.74683e-06	0	0	0	0	0.000140462
0.864391	1	0.908509	TCONS_00021273	NC_006089.4:108523284-108540106	0	0	0	0.0347699	0	0.0115961	0	0.0106719	0	0	0	0	0	0	0.0107379	0
0.864386	0.899404	0.815156	TCONS_00082874	NC_006101.4:11691715-11707353	0	0	0.201996	0.143682	0.116899	0.102088	0.0219577	0.0760286	0.00338336	0	0	0.00403012	0	0.00278792	0	0.000976681
0.864356	0.824968	0.902111	TCONS_00048344	NC_006092.4:15928856-15935377	0.00644513	0.0044775	0.142555	0.14872	0.0383419	0.041277	0.0990761	0.0361273	0	0.00526329	0.0307982	0.00437324	0	0.00611126	0	0.00427628
0.864207	0.926854	1	TCONS_00098230	NC_006109.4:987021-996915	0	0	0.0754166	0	0.0386147	0.0407254	0	0	0	0	0	0	0	0	0	0
0.864119	0.99735	0.869991	TCONS_00052220	NC_006092.4:20456242-20474609	0	0	0	0.06731	0.00271607	0.0605851	4.98794e-05	5.81978e-05	2.49154e-07	0	0	0.000612867	2.55113e-07	2.5085e-07	0	0
0.863938	0.890041	0.821046	TCONS_00053089	NC_006092.4:33828045-33837611	0.128512	0.000737809	0.755895	0.460014	0.0340301	0.171584	0.125227	0.140744	0.0247143	0.00584139	0.191397	0.158199	0.00943356	0.0473766	0.0685106	0.0517655
0.863597	0.831692	0.952115	TCONS_00063864	NC_006095.4:6208246-6217003	4.09147e-05	4.08145e-05	0.0860928	2.0054e-06	0.0195693	4.06663e-05	0.0126986	0.0282695	4.08525e-05	4.03655e-05	3.72886e-05	3.76389e-05	0	0	0.0690435	0.0848186
0.863055	0.979437	0.90673	TCONS_00030281	NC_006090.4:31239423-31246707	0	0	0.084592	0.0111983	0	0.0148382	0.0121765	0.0549631	0	0	0	0.00984823	0	0	0	0
0.863041	0.643607	0.93592	TCONS_00020149	NC_006089.4:67995228-68035949	0	0.00599759	0.031932	0.0961454	0.0159871	3.82927e-06	0.0291238	0.0125728	0	0	0.0265236	0	3.73511e-06	0.0245528	0.00802413	0
0.862987	0.709983	0.938783	TCONS_00044241	NC_006091.4:21113005-21130218	0	0	0.235162	0.474707	0.0378944	0.0288473	0.213839	0.0530346	0	0	0	0	0.225673	0.12154	0	0
0.86296	1	1	TCONS_00035615	NC_006090.4:37180877-37209649	0	0	0.0130944	0	0	0	0	0.0125612	0	0	0	0	0	0	0	0
0.862737	0.875436	0.850934	TCONS_00079114	NC_006099.4:13976102-13983569	0.0127147	0.00442566	0.0582586	0.0626726	0	0	0.0241802	0.0245899	0	0.0104224	0.0139037	0.0259587	0	0	0	0
0.862542	0.954056	1	TCONS_00109735	NC_006127.4:43351659-43357767	0	0	0.0348459	0	0	0	0.0112067	0.0223222	0	0	0	0	0	0	0	0
0.862489	0.727498	0.939322	TCONS_00043522	NC_006091.4:6084816-6099340	0	0	0.135875	0.251012	0.0221009	0.0251112	0.138148	0.0231584	0	0	0.105543	0.0583459	0	0	0	0
0.862321	0.934684	1	TCONS_00012070	NC_006088.4:73783061-73791871	0	0	0.0255845	0	0.0116975	0	0	0	0	0	0	0	0	0	0	0.0129596
0.86215	0.948707	0.897324	TCONS_00100013	NC_006110.4:2824082-3060755	0	0	0.00112677	0.0248666	0.00105094	0	2.4764e-05	0	0	0	0.00613417	0.0178724	0	0	0	0
0.862112	0.845786	0.880093	TCONS_00112661	NC_006127.4:40596200-40607303	7.08151e-08	0.0118338	0.76883	0.698084	0.168007	0.240968	0.636042	0.269417	0	0.0216772	0.025902	0.0347489	0	0.00359926	0	0.00369213
0.862087	0.83183	0.862112	TCONS_00021164	NC_006089.4:106661286-106679284	0	0.000362881	0.0001578	0.187253	0.00012725	2.49635e-05	2.61536e-05	0.0189224	0	0	0	0	3.2357e-05	0.161429	0	0
0.862081	0.862234	1	TCONS_00109092	NC_006127.4:24317339-24325196	0	1.67621e-07	0.000157013	0	0	0	0	0	0	0	0	0	0.000150741	0	6.76525e-07	0
0.861967	0.886141	0.9475	TCONS_00082847	NC_006101.4:9599215-9642380	0.0138961	0.00965978	0	0.198523	0.0661441	0.0456102	0.0174523	0.0115425	0.0213694	0	0	0	0	0	0	0.00614403
0.8619	0.834276	0.880133	TCONS_00095692	NC_006107.4:5766255-5768001	0	0.0114989	0.213089	0.322848	0	0	0.0513673	0.0204981	0	0	0	0.0112671	0	0	0.19583	0.227628
0.861727	0.866763	0.855583	TCONS_00036672	NC_006090.4:59257341-59269850	0	0	0.209386	0.171606	0.1339	0.0857362	0.0613857	0.0877438	0	0	0	0	0	0	0	0
0.861625	0.917966	0.964541	TCONS_00060015	NC_006094.4:17129042-17132134	0	0	0.156748	0.0202008	0.0710123	0.0813854	0.0189988	0	0	0	0	0	0	0	0	0
0.860952	0.83502	0.889083	TCONS_00031804	NC_006090.4:63445923-63453212	0	1.4894e-07	0.0685461	0.0631901	0.00560461	0	0.0625733	0.026054	0	1.48314e-07	0.0109833	0.0187377	0	0	0	0.00427008
0.860184	0.866933	0.852905	TCONS_00073649	NC_006097.4:12881415-12900423	0	1.00974e-05	1.69461	1.57104	0.863828	0.66832	0.714648	0.925554	0	0.0237533	0	0	0	0	4.55473e-06	3.4544e-06
0.859812	0.980347	0.894727	TCONS_00003167	NC_006088.4:64581803-64587089	0	0	0.0146896	0.124976	0.00140344	0.0324514	0.117224	0.0596397	0	0	2.03571e-05	0	0	0	1.30218e-05	4.99321e-06
0.859745	0.858128	0.861375	TCONS_00110919	NC_006127.4:963349-972355	0	0	0.901844	0.894953	0.303205	0.387141	0.592423	0.481297	0	0	0	0	0	0	0	0
0.859494	0.999969	0.999813	TCONS_00013247	NC_006088.4:98517837-98594032	0	1.31279e-05	0	0.051877	0	0	0.0509443	5.49484e-05	0	0	0	0	0	0	1.09447e-05	0
0.859317	0.890742	0.838289	TCONS_00108284	NC_006127.4:4083593-4146579	0	0	0.213924	0.319677	0.163611	0.282593	0	0.0792746	0	0	0	0	0	0	0	0
0.859257	0.888736	0.818932	TCONS_00110464	NC_006127.4:65420363-65424265	0.0131483	0.0161889	0.354763	0.259342	0.116719	0.118097	0.132927	0.149398	0	0	3.70698e-06	0.0450233	0	0	0.0135076	3.26539e-06
0.859004	0.973578	0.969106	TCONS_00079312	NC_006099.4:17375962-17486012	8.31013e-08	0	0	0.16734	0.108841	0.000510052	0.0201303	0.0356652	0	0	0	0	0	0	0	1.32715e-05
0.858681	0.891639	0.828314	TCONS_00045060	NC_006091.4:45630699-45632551	0	0	0.477919	0.518666	0.362516	0.307182	0	0.307285	0	0	0	0.00886859	0	0	0	0
0.858478	0.862935	0.854785	TCONS_00097016	NC_006108.4:4795251-4800280	0.181763	0.173667	0.622665	0.751451	0.0393759	0.0560934	0.0414073	0.0206515	0	0.0548518	0.284845	0.317867	0.0292575	0.0315226	0.0207694	0.109202
0.858105	0.852574	0.866063	TCONS_00032058	NC_006090.4:68173116-68178052	0.536427	1.14722	18.1317	12.6025	0.299856	0.40789	12.8495	1.39999	0.872237	2.17796	3.40121	2.96675	0.751826	3.65445	0.000567341	0.0612966
0.858043	0.861729	0.856192	TCONS_00034009	NC_006090.4:7529431-7559071	0	0	0.0719326	0.143235	0.000264451	0.000382069	0.0692333	0.0970348	0.000125585	0	0	0	0	0	0	0.0467718
0.857938	0.885522	0.825347	TCONS_00062203	NC_006094.4:14112358-14113839	0.035983	0	0.548408	0.464139	0.171853	0.296287	0.162288	0.271157	0	0	0	0	0	0	0.0693398	0
0.857919	0.75288	0.911443	TCONS_00011494	NC_006088.4:59764301-59765865	0	0.0581965	0.135106	0.449809	0.160451	0.0986347	0.0783044	0.0518174	0	0	0.0143247	0.0428508	0.0367443	0	0.0130753	0.0273362
0.857784	0.818905	0.884753	TCONS_00053069	NC_006092.4:33434209-33551640	0.00789381	0	0.201787	0.348539	0.0214051	0.0126522	0.0113196	0.0281777	0.0194754	0.0345294	0	0	0	0.0160249	0.206585	0.189793
0.857259	1	0.947404	TCONS_00106245	NC_006115.4:444986-453151	0	0	0	0.0982555	0	0.0172504	0.0620004	0.0189247	0	0	0	0	0	0	0	0
0.857148	0.877704	0.879064	TCONS_00049760	NC_006092.4:39129180-39154584	0.0498192	0	0.468814	0.372085	0	0	0.229289	0.43953	0	0	0	0	0.0897179	0	0.0325109	0
0.856711	0.982835	0.902188	TCONS_00070675	NC_006096.4:19813515-19832587	0	0	0.0646575	0.00417	2.17389e-06	0.0388423	0.00773638	0.0224246	0	0	3.03408e-05	0	0	0	0	0
0.85666	0.833907	0.981175	TCONS_00039119	NC_006091.4:2841734-2850613	0.0100964	0.00630468	0.0775726	0.139584	0.128116	0.00250815	0.0239152	0	0	0	0.0175345	0	0	0.00958097	0.0198352	0
0.856485	0.872014	0.91487	TCONS_00061681	NC_006094.4:6420006-6422692	0	0	0.0828228	0.188708	0	0	0.128251	0.0791379	0	0	0	0	0	0	0.0320772	0.0333156
0.855794	0.841611	0.878505	TCONS_00041436	NC_006091.4:51742764-51753487	0	0	0.209465	0.130811	0.145472	0	0.0288545	0.0493338	0	0.000924889	0	0	0	0	0.0579126	0.0609914
0.854958	0.843004	0.871272	TCONS_00072351	NC_006097.4:16352554-16443462	0	0	0.0950308	0.069633	0.0174575	0.00994211	0	0.00915546	0	0.0242683	0	0	0.0777786	0	0.00919993	0.0193802
0.854756	0.834639	0.887657	TCONS_00068892	NC_006096.4:17914067-17934221	0	0	0.274348	0.167741	0.0983944	0.0283308	0.0856834	0.103581	0.0984847	0	0	0	0.0350026	0	0	0
0.854724	0.912681	0.78771	TCONS_00070777	NC_006096.4:21764063-21772082	0	0.0057956	0.326842	0.197527	0.153432	0.213592	0.0463454	0.114082	0	0	0	0	0	0	0	0
0.854678	0.801552	0.902422	TCONS_00114653	NC_008465.3:338653-342156	0	0.00522826	0.0869793	0.0967829	0.0134006	0.0152132	0.0789226	0.023398	0	0.0123213	0.00514272	0	0	0	0.0233603	0.00994645
0.854636	0.77892	0.902327	TCONS_00089117	NC_006104.4:5736811-5743875	0	0	0.29004	0.460476	0.0734073	0.082777	0.262413	0.169467	0	0	0	0.0187752	0.096034	0.0258544	0.016999	0.0179577
0.854443	0.902834	0.84131	TCONS_00044784	NC_006091.4:35595909-35605976	0	4.73273e-07	0.220186	0.109947	0.083339	0.140493	0.056466	0.0145809	4.36632e-07	0	4.77298e-07	4.23688e-07	0	0	0.00995598	0.0315346
0.85437	0.862109	0.839286	TCONS_00107884	NC_006115.4:4890172-4907270	0	0	0.404257	0.207393	0.0761302	0.13142	0.25763	0.101895	0.0402169	0	0	2.09922e-06	0	0	0.0162274	0
0.853919	0.907572	0.733266	TCONS_00022536	NC_006089.4:146596043-146627987	0	0	0.195001	0.0443545	0	0	0.0608459	0.0488632	0	0	0.0653192	0.0568326	0	0	0	0.0128966
0.853827	0.838458	0.872195	TCONS_00066562	NC_006095.4:15803298-15868604	0	0	0.0611949	0.051203	0	0	0.0493101	0.0458033	0	0	0.0198888	4.87457e-06	0	0	0	0
0.853564	0.941387	1	TCONS_00046199	NC_006091.4:66403272-66405026	0	0	0.261861	0	0	0	0.000278099	0.160981	0	0	0.107162	0	0	0	0	0
0.853036	0.869687	1	TCONS_00019380	NC_006089.4:47380618-47388004	0	0	0.0480611	0	0	0.00560207	0	0	0	0	0	0	0.0438408	0	0	0
0.852777	0.864124	0.835105	TCONS_00014780	NC_006088.4:135011228-135048184	0.0320312	0.00242792	5.17696	3.32416	0.607259	1.05794	4.28468	2.65819	0	0	0	0.0202586	0	0.0923795	0	0.00575823
0.852169	0.927794	0.777366	TCONS_00010436	NC_006088.4:44162169-44172632	0	0.00562753	0.0286362	0.0165604	0.0144739	0.0190963	0	0.00757239	0	0	0	3.12871e-08	0	0	3.28426e-08	0
0.851804	0.955042	1	TCONS_00021617	NC_006089.4:117509258-117536087	0	0	0	0.0377412	0.00470778	0	0.0297798	0	0	0	0	0	0	0	0.00466404	0
0.851669	0.80855	0.893174	TCONS_00026482	NC_006089.4:93732778-93777583	0	0	0.188415	0.19574	0.039668	0.0755255	0.182114	0.0555248	0	0	0.0307223	0.0153212	0	0	0	0
0.85164	0.862046	0.927796	TCONS_00014783	NC_006088.4:135059688-135065170	0.00749953	0	0.870111	1.40849	0.362645	0.156756	1.28434	0.554969	0	0	0	0.000164662	0	0	0	0
0.851432	0.934689	0.9337	TCONS_00015873	NC_006088.4:169956877-169978533	0	0.0387353	0	0.136812	0	0	0.0540681	0.0247592	0	0	0	0	0	0	0.0247188	0
0.851004	0.857168	0.879667	TCONS_00044160	NC_006091.4:18680854-18687760	0.0144752	5.97256e-06	0.000113305	0.143124	1.01794e-05	0.0900198	2.57619e-06	1.19298e-05	0.00818908	0.0299485	7.7834e-06	0.00057091	0.0061497	0	0	1.13954e-06
0.850575	0.831974	0.86893	TCONS_00106469	NC_006115.4:1469110-1477846	0.166657	0.0244064	24.7285	25.059	11.536	10.7933	17.2399	12.1563	0.0855555	0.0174251	0	0	0.0570329	0	0	0
0.850498	0.851836	0.856291	TCONS_00032712	NC_006090.4:86033484-86046998	0.0125184	0	0.443857	0.077894	4.48942e-05	0.0169631	0.439957	0.094295	0	0	0	0	0	0	0.00782526	0
0.850357	0.819731	0.879101	TCONS_00113460	NC_006127.4:58364498-58368837	0.175875	0.162368	1.05465	1.12371	0.189102	0.175801	0.230358	0.287399	0.410374	0.251827	0.226578	0.0226851	0	0	0.0985588	0.0509049
0.850259	0.833159	0.902094	TCONS_00017754	NC_006089.4:8793913-8805521	0	0.0094482	0.289905	0.0956427	0	0.000614186	0.224923	0.0292909	0	0	0	0.0191247	0	0	0.113654	0.00707007
0.849909	0.866767	0.824075	TCONS_00022567	NC_006089.4:148136291-148273227	0	0	0.263449	0.171908	0.133109	0.145967	0.112592	0.0601954	0	0.00553806	0	0	0	0	0	0
0.849867	0.85156	0.847819	TCONS_00013837	NC_006088.4:111729926-111783003	0.00862804	0.0227718	0.21727	0.17956	0.0207922	0.0323421	0.0778234	0.0113143	0.0268557	0	0.0523841	0.105988	0	0	0.0392775	0.0188632
0.849635	0.994831	0.962292	TCONS_00114637	NC_008465.3:241508-248478	0.034952	0	0	0.0459254	0	0	0	0	0	0.0121224	0	0	0.00126461	0	0	0
0.849569	0.780538	0.869859	TCONS_00044247	NC_006091.4:21345711-21349338	0	0	0.086272	0.293524	0.0832256	0.101802	0	0.133502	0.0493085	0	0	0	0	0.0320932	0	0
0.849567	0.888044	0.789969	TCONS_00103520	NC_006113.4:4243866-4248941	0.0607291	0.0380478	2.22163	1.43432	0.773373	1.08248	0.408646	0.465585	0.0140326	0.0895805	0.157882	0.103291	0.0962683	0.0922506	0.230145	0.237527
0.84888	0.832434	0.854811	TCONS_00010228	NC_006088.4:39066477-39076390	4.08184e-07	0	0.0375784	0.104203	0.0192247	0.0435668	0.01408	0.0538918	0	0	0.0107729	0.00844535	0	0	0	0
0.848458	0.801202	0.890445	TCONS_00008268	NC_006088.4:181415123-181434943	0	0	0.205099	0.230836	0.118468	0.123255	0.166945	0.0537701	0	0	0	0	0	0	0	0
0.848256	0.816215	0.894352	TCONS_00014779	NC_006088.4:135011228-135048162	0	0	0.287128	0.474572	0.132186	0.134746	0.325936	0.216218	0	0	0	0	0	0	0	0
0.84787	0.895752	0.802525	TCONS_00027296	NC_006089.4:114701653-114725066	0	0	0.565224	0.596847	0.375943	0.371928	0.0365206	0.453107	0	0	0	0	0	0	0	0
0.847758	0.904591	0.932021	TCONS_00056841	NC_006093.4:31718594-31728134	0	0	0.0387809	0.0845206	0	0.00633015	0.0779219	0.0238972	0	0.0055136	0.00939725	0	0	0	0.00386294	0.0044784
0.847215	0.885474	0.815359	TCONS_00029115	NC_006090.4:7290745-7300966	0	0	0.0351339	0.0421967	0.0144616	0.0381888	0.0036332	0.0163499	0	0	0	0	0.0100713	0	0	0
0.84683	0.787242	0.915233	TCONS_00059145	NC_006094.4:1420634-1725235	0	0	0.595704	0.518929	0.157484	0.00204418	0.38658	0.0245972	0.0205656	0	0.120506	0.196543	0.172729	0	0.0293202	0.0847309
0.84679	0.80739	0.916047	TCONS_00097069	NC_006108.4:5016189-5027131	0	0	0.112494	0.198138	0.0765164	0.0821053	0.140187	0.0343346	0	0	0	0	0	0	0	0
0.846521	0.802104	0.891429	TCONS_00079032	NC_006099.4:12698901-12750630	0	0.0874581	0.793409	0.784718	0.314193	0.299074	0.298874	0	0	0	0	0	0	0	0.486019	0.20985
0.846504	0.881804	0.998916	TCONS_00019014	NC_006089.4:40728129-40731455	0.00711117	9.52327e-06	0.0548947	1.51026e-05	2.19639e-06	6.98114e-05	2.40406e-05	6.31187e-06	0.0164199	0	0.021861	1.41873e-06	0	0.0134935	0	2.20507e-07
0.846251	0.884272	0.790161	TCONS_00114831	NC_008466.3:10048-47367	0	0.0292089	0.186825	0.126641	0.0497382	0.0566205	0.0919939	0.0357511	0	0	0	0	0	0	0.00961441	0.0644391
0.84557	0.793726	0.881211	TCONS_00032521	NC_006090.4:78884321-78886436	0	0	0.127581	0.452104	0	0.0656671	0.0623353	0.0599119	0	0.0820513	0.0335875	0.168304	0	0	0.15479	0
0.844849	0.801641	0.881221	TCONS_00063910	NC_006095.4:6728457-6734001	0	0.00872308	0.670351	0.796363	0.10406	0.0338243	0.536488	0.124674	0	0	0.0085805	0	0.242616	0.404073	0.0390476	0.0908464
0.844654	0.984203	0.844694	TCONS_00076381	NC_006098.4:14947706-15200924	2.20731e-05	2.22894e-05	0	0.0886436	0	0.0572941	0	0.0390082	0	0	2.44082e-06	2.22583e-05	0	0	0	2.16358e-05
0.84428	0.795565	0.886254	TCONS_00019791	NC_006089.4:59124044-59166863	0.00772059	0	0.491334	0.570249	0.176348	0.151006	0.489228	0.275778	0.0171679	0	0.00526954	0.0149523	0	0.00735327	0.00738587	0.00495573
0.844189	0.865893	0.821655	TCONS_00039907	NC_006091.4:18189721-18210097	0.0338235	0.0783242	0.284243	0.273766	0.0182018	0	0.0621221	0.0899277	0.00431584	0	0.0418329	0.0191099	0.0238382	0.0199495	0.0826986	0.134462
0.843632	0.85343	0.867236	TCONS_00054048	NC_006092.4:51506834-51515714	6.69169e-06	6.91394e-06	0.0426275	0.049115	0.00667843	0.0227234	6.309e-06	7.00674e-06	0	6.82789e-06	0.0480761	0.0228934	0	0	6.71896e-06	7.28867e-06
0.84299	0.892868	0.807551	TCONS_00033809	NC_006090.4:2478569-2513432	0.0169696	0.0513512	0.756934	0.000901256	0.309615	0.074552	0.130317	0.113404	0	0	0.0852721	0.01876	0	0	0.0254682	0.00720703
0.842915	0.905032	0.769363	TCONS_00065786	NC_006095.4:5328458-5376054	0.0454241	0.0373978	0.196865	0.16626	0.0135395	1.67905e-06	0.0371112	0	0	0	0	0.109867	0	0	0.0347964	0.121153
0.842347	0.928717	0.771003	TCONS_00031707	NC_006090.4:60095279-60108678	0.0159461	0	0.0513579	0.00541132	0.00474554	0.010777	0.00493514	0.00994333	0	0	0	0.0163019	0	0	0	0
0.842313	0.84743	0.83754	TCONS_00033805	NC_006090.4:2478569-2490346	0.155536	0.285903	1.33858	1.43487	0.548076	0.496613	0.51322	0.49102	0.0334185	0.03317	0.0746299	0.140797	0	0.0165099	0.104713	0.167745
0.842302	0.814905	0.915652	TCONS_00012985	NC_006088.4:89701570-89702593	0	0	0.0409489	0.316244	0	0.085013	0.0993199	0.0584317	0	0	0.10826	0.0432761	0	0	0	0
0.841965	0.93474	0.812504	TCONS_00050657	NC_006092.4:57231962-57330780	0	0	0.144024	0.0753642	0.0283607	0.10909	0.0374324	0.0678133	0	0	0	0	0	0	0	0
0.841796	0.860339	0.83056	TCONS_00039729	NC_006091.4:14563082-14670202	0	0.0403427	0.122879	0.202777	0.0454531	0	0.0564815	0.121104	0	0	0	0.01985	0	0	0.0181952	0.0592134
0.841769	0.958997	0.844762	TCONS_00078831	NC_006099.4:9602203-9619851	0	0	0.369323	0.101732	0	0.1036	0	0.0314746	0	0	0.106003	0.247993	0	0	0	0.0326792
0.84175	0.850885	0.828862	TCONS_00039341	NC_006091.4:6504055-6548154	0	0	0.507171	0.359486	0.196501	0.072295	0.0285225	0.155202	0	0.0200086	0.278947	0.135302	0	0	0.0254174	0.0478456
0.841122	0.863279	0.818359	TCONS_00078166	NC_006099.4:2180840-2186013	0.423673	0.735326	37.7926	36.7874	19.5886	23.5854	15.3845	21.695	7.09404e-05	0.150902	0.213154	0.254301	0.135162	0	0.424162	0.353766
0.840985	0.903286	0.921254	TCONS_00079720	NC_006100.4:6719424-6729286	0	0	0	0.303655	0.269063	0.167382	0.182155	0	0	0	0	0	0	0	0	0
0.840956	0.947588	0.98806	TCONS_00040494	NC_006091.4:32676494-32728732	1.16439e-05	0	0.118836	0	0.0435876	0.00684205	0	0.0818594	0	0	0	0	0	0	0	0
0.840367	0.655576	0.938944	TCONS_00021693	NC_006089.4:119648331-119651516	0	0	0.0642189	0.120385	0.0117438	0.0268032	0.0620072	0.0246486	0.0461304	0	0	0	0.0349484	0	0	0
0.840122	0.868983	0.889398	TCONS_00026517	NC_006089.4:95370281-95417272	0	0	0.0306528	0.0432327	0.00236868	0.0161105	0.0416615	0.0173609	0	0	0.0027194	0	0	0	0.0024678	0
0.839702	0.917203	0.919337	TCONS_00022564	NC_006089.4:148136291-148194426	8.97854e-06	0	0.0743353	0.00372082	0	0.011203	0.036655	0.0308208	0	0	8.87714e-06	0.00246986	0.00640107	0	9.03118e-06	8.928e-06
0.839685	0.851474	0.828522	TCONS_00010273	NC_006088.4:39991965-39997077	0	0	0.0145818	0.015399	0	0	0	0	0	0	0.011638	0.00771535	0	0.0107688	0.00352248	0
0.839393	0.831752	0.876602	TCONS_00003518	NC_006088.4:70056895-70065050	0	0	0.111343	0.0228647	0.04741	0	0.0426221	0	0	0.0197502	0.0124804	0	0.0211379	0	0.00748211	0
0.839002	0.93098	0.891093	TCONS_00070775	NC_006096.4:21737945-21775988	0	0	0.134225	0.0264587	0.0648495	0.0352687	0	0.0809703	0	0	0	0	0	0	0	0
0.838922	0.835674	0.841351	TCONS_00113551	NC_006127.4:60564091-60583764	1.00171e-06	0	0.443512	0.592932	0.204218	0.279833	0.305944	0.378642	0	0	0	0	0	0	0	0
0.838041	0.905813	0.910797	TCONS_00037092	NC_006090.4:68254656-68257623	0	0	0.0122543	0.106033	0	0	0.0483026	0.0614995	0	0	0	0.000119801	0	0.00459011	0.019592	0
0.837958	0.800201	0.855696	TCONS_00049358	NC_006092.4:32182662-32185626	0	0	0.14867	0.316463	0.0870917	0.131864	0.0524511	0.0530718	0.0376323	0.0267108	0.0111396	0.0110821	0	0	0.0196141	0.09694
0.837929	0.812734	0.853906	TCONS_00073608	NC_006097.4:12502319-12507945	0	0	0.0568361	0.0896268	0.0327771	0.0223844	0.0341766	0.0617577	0	0	0.00755059	0.00751559	0	0	0	0
0.837176	0.829822	0.840333	TCONS_00025428	NC_006089.4:61971655-62094544	0	0	0.182352	0.424656	0.125668	0.225056	0.048676	0.176752	0	0	0.0428817	0.0728161	0	0	0	0
0.836934	0.834007	0.842276	TCONS_00077810	NC_006099.4:17190771-17192988	0	0	0.17488	0.0958391	0.0349041	0.0397127	0.168298	0.0661005	0	0	0	0	0	0	0	0
0.836846	0.955104	0.916781	TCONS_00089630	NC_006105.4:275353-294111	0.0504117	0	0.160408	0	0	0.0488787	0	0	0	0	0	0.0839076	0	0	0	0
0.836641	0.948259	0.968942	TCONS_00010608	NC_006088.4:46448171-46462347	0	0	0.346515	0.0319126	0	0.032437	0.0923251	0.295989	0	0	0.0331774	0	0	0	0	0
0.836404	0.789879	0.913178	TCONS_00072131	NC_006097.4:11775532-12026337	0	0.00404474	0.0918259	0.0556457	0.00173001	0.0127744	0	0.00362268	0.0671186	0.00952348	0	0	0.0462996	0	0.0199137	0.00385357
0.835956	0.898192	0.855406	TCONS_00013244	NC_006088.4:98517837-98532447	0	1.25271e-07	0.0287276	0.0540962	0.0403356	0	1.79119e-05	0.0382085	0	0	0	0	0	0	0	0.0165451
0.835083	0.957837	0.974963	TCONS_00037965	NC_006090.4:93869041-93890007	0	0	0	0.0460214	0.0347934	0	0	0	0	0	0	0	0.010269	0	0	0.00806566
0.834713	0.923488	0.955448	TCONS_00034762	NC_006090.4:19531399-19547088	0.00753007	0	0.0723078	0	0.0311954	0.0342517	0	0.00466625	0	0	0	0.00601552	0	0	1.61205e-06	0
0.834614	0.888659	0.953633	TCONS_00062862	NC_006094.4:23299869-23363399	0	0	0.0382475	0.0942131	0	0	0.0904911	0	0	0	0	0.0305788	0	0	0.0322801	0
0.834047	0.873237	0.810205	TCONS_00077778	NC_006099.4:15911180-15926074	0	0.013594	0.0143843	0.0128181	0.00513004	0.00198171	0.00180708	2.50273e-08	0	0	0	0	0	0	0.00582662	0.00326069
0.833983	0.777989	0.908917	TCONS_00004333	NC_006088.4:81266273-81469138	0.117483	0.278459	12.4444	15.4734	8.65302	4.9786	13.7125	4.43015	0	0	0	0	0.0701405	0.0754738	0.0252457	0.102823
0.833561	0.822797	0.853542	TCONS_00009985	NC_006088.4:32032813-32041271	0	0.0819682	1.51863	0.818036	0.57749	0.244405	1.25751	0.452802	0.00250857	0.0248335	0	0.0163796	0	0.0182651	0.0462325	0
0.833482	0.904511	0.714331	TCONS_00015023	NC_006088.4:139960173-139961870	0.0179996	0	0.245938	0.14661	0.0321745	0.0244597	0.0677999	0.101269	0	0	0.0124253	0.024767	0	0	0.0339921	0.142678
0.833318	0.937743	0.818133	TCONS_00000895	NC_006088.4:20435938-20441372	0.00397948	0	0.000181383	0.237579	0.0445818	0.072384	0.135386	0.203561	8.78523e-07	0	0.0102327	8.28898e-07	0	0	2.48523e-05	0.0265086
0.832907	0.844256	0.798626	TCONS_00049860	NC_006092.4:41644592-41733614	0.227331	0.0486563	0.383412	0.126933	0.146734	0.0271717	0	0.0197509	0	0	0.0439343	0.0419057	0	0	0	0.0414422
0.832554	0.775906	0.999977	TCONS_00005655	NC_006088.4:110723722-110752501	0	0	0.0246526	0.00834139	0.013313	1.34944e-06	0.00384443	0	0	0	0.0215141	0	0	0	0	0
0.832474	0.734427	0.897273	TCONS_00053003	NC_006092.4:31227389-31230604	0.254331	0.075839	0.459742	0.695637	9.05509e-05	0.0454905	0.398531	0.0715013	5.45219e-06	5.54811e-06	0.159205	0.107821	0.0247167	0.0532682	0.017785	0.146298
0.832395	0.907558	0.772117	TCONS_00104457	NC_006113.4:4669559-4675843	0	0	0.438822	0.318948	5.14257e-05	0.356057	0.137992	0.1985	0	0.0228345	0.0380133	0.0094394	0.0732895	0	0.034613	0.0182534
0.832253	0.786875	0.881978	TCONS_00083340	NC_006101.4:235539-240953	0.0269401	0.0109134	0.0801269	0.0731231	0.0183675	0.0105115	0.0286151	0.0389861	0	0	0.0263787	0	0	0	0.0192378	1.05608e-07
0.832099	0.846718	0.820428	TCONS_00004292	NC_006088.4:80414737-80416077	0	0.0144391	2.31501	2.89985	1.56538	1.96885	0.904343	1.66183	0	0	0.0142158	0	0	0	0	0
0.83092	0.694606	0.905392	TCONS_00049314	NC_006092.4:30601506-30605691	0.049387	0.0921585	0.0896265	0.307163	0.113403	0.0562174	0.0583139	0.0550446	0	0	0.0451008	0	0	0	0	0
0.830796	0.868606	0.961304	TCONS_00040070	NC_006091.4:21558556-21568568	5.68314e-08	0	0.213113	0.0423648	0.121867	0.156439	0.0741445	1.05518e-05	0	0	3.36856e-08	1.05196e-07	0	0	1.2289e-07	0
0.829658	0.862563	0.788679	TCONS_00077777	NC_006099.4:15909426-15926074	0	0.0605392	0.0928621	0.0745682	0.0222804	0	0	0.00460641	0	0	0	0.00503281	0	0.0140375	0.0670581	0.026089
0.828485	0.832413	0.816935	TCONS_00041150	NC_006091.4:46027218-46038172	0	0	2.87309	0.977286	0.518299	0.220073	0.245901	0.381006	2.60624	0.651268	0	0	0	0	0	0
0.827807	0.84395	0.818873	TCONS_00057563	NC_006093.4:11155623-11165223	2.13284e-06	0.0327631	0.175745	0.317563	0.130518	0.198929	0	0.120919	0.0217476	0	0	0.000156024	0.0221413	0.00581794	0.0175655	0.0440498
0.827743	0.774919	0.881275	TCONS_00005650	NC_006088.4:110677981-110762707	0.0336721	0	0.0706258	0.0696916	0.0143098	0.00855383	0.0155907	0.0107713	0.0168133	2.63817e-06	0.0077442	0	0.0231311	1.42788e-07	1.46489e-05	0.038591
0.827327	0.907679	0.884748	TCONS_00020863	NC_006089.4:97538972-97546606	0	0	0.295135	0.0686374	0.034477	0.0731793	0.0933754	0.175785	0	0	0.0628787	0	0	0	0	0
0.827269	0.884309	0.75227	TCONS_00070703	NC_006096.4:20347949-20353485	0.097953	0	1.02392	0.778744	0.553688	0.658956	0.127914	0.675348	0.0227026	0.0161215	0	0	0	0	0.0269515	0
0.827122	0.727622	0.907375	TCONS_00057726	NC_006093.4:14646896-14712603	0.0568656	0.0125483	0.128004	0.158703	0	0.0150693	0.045203	0	0	0	0.0427004	0.0397685	0.099289	9.33446e-05	0	0.0354201
0.827072	0.923696	0.880781	TCONS_00055955	NC_006093.4:19785374-19789487	0	0.0630444	0.866219	0	0.0611161	0.319363	0.109136	0	0	0	0	0	0	0.192457	0.292422	0.0110173
0.826376	0.893636	0.8977	TCONS_00036610	NC_006090.4:57299829-57304768	0	0.0192015	0.0977416	1.4167e-05	0	0	0.0117855	0	0.0344697	0	0.0265184	0.0268339	0	0	0	0
0.826242	0.828887	0.82317	TCONS_00046196	NC_006091.4:66391522-66398660	0	0.00434178	0.256083	0.220402	0.0884097	0.105059	0.0918138	0.0678268	0.0294649	0.0203554	0.0396729	0.0383087	0.00765774	0.0118985	0.0497155	0.0250263
0.826121	0.847425	0.79352	TCONS_00087831	NC_006104.4:4371360-4502158	0	0	0.686518	0.44863	0.186102	0.248126	0.473427	0.393531	0.0132526	0.000302384	0	0	0.0255444	0	0.0348945	0.00647092
0.825654	0.872375	0.774822	TCONS_00057564	NC_006093.4:11155623-11165223	0.0191684	0.0398266	0.640573	0.588767	0.268539	0.544799	0.19851	0.3434	0	1.40799e-05	0.0507218	0	0	0	0.0353334	0
0.825603	0.81156	0.855553	TCONS_00109388	NC_006127.4:33892071-33895548	0	0.0967856	0.455849	0.897738	0.144676	0.0932393	0.517687	0.537976	0	0.0404486	2.74972e-05	0	0.0823133	0	3.12469e-06	0.139277
0.82558	0.808395	0.885511	TCONS_00008433	NC_006088.4:185957479-185975246	0	0	0.135076	0.300918	0	0	0.0545229	0	0	0.145039	0.182057	0.0961228	0	0	0.0545819	0
0.82532	0.837101	0.961791	TCONS_00079728	NC_006100.4:6889746-6988585	0	0	0.231727	0	0.0036168	0	0.141127	0	0	0	0.0788538	0.00403251	0.0406397	0	0	0.0150767
0.82518	0.922838	0.596232	TCONS_00057741	NC_006093.4:14942554-14945982	1.45815e-05	0.0882057	0.322187	0.0823749	0.0247679	0.0610287	0.022558	1.53094e-05	0	0.105434	0.0496068	0.0663579	0.0318363	0	0.0452395	1.39841e-05
0.825112	0.743724	0.858693	TCONS_00076384	NC_006098.4:14950919-15200924	0	0.0134827	0.0450497	0.11757	0.0185315	0.0462411	0.0185008	0.00927222	0	0	0	0.00997037	0	3.8708e-07	0.0457553	0.0373278
0.824964	0.882845	0.770439	TCONS_00070782	NC_006096.4:21881920-22022228	0	0	0.0764905	0.0612379	0.0522919	0.0409513	0.0104366	0.0641605	0	0	0	0	0	0	0	0.000911854
0.824244	0.926117	0.999859	TCONS_00077937	NC_006099.4:18714506-18747113	0	0	0	0.051381	6.89452e-05	5.08098e-05	6.73644e-05	0	0	0	0.0416317	0	0	0	0.0213947	0
0.823803	0.824649	0.865904	TCONS_00019015	NC_006089.4:40728129-40731455	8.22881e-06	0.0371448	0.193982	0.312418	0.0913196	0.094493	0.235832	0.129187	8.54114e-06	0	7.88322e-06	0.0191587	0	8.22972e-06	0.00414777	0.0132662
0.822979	0.78189	0.865764	TCONS_00021198	NC_006089.4:107586434-107591820	0.0342636	1.56444e-07	1.97334	1.89512	1.30554	0.980467	1.66877	0.800287	0	0	0	1.81173e-07	0	2.30476e-07	0.00425971	0
0.822516	0.845824	0.793335	TCONS_00064506	NC_006095.4:16575604-16578336	0.0191713	0.013373	0.333966	0.266744	0.176897	0.136162	0.107044	0.125573	0	0	0.00657508	0.0196287	0.0507401	0.0911495	0	0
0.822372	0.903035	0.781771	TCONS_00025676	NC_006089.4:66990309-67019923	0.0134121	0.00358591	0.195071	0.154373	0.0528832	0.0127223	0.0480781	0.0833895	0.0132676	0.019961	0	0.180592	0.00476377	0	0	0.00184141
0.822154	0.99994	0.89697	TCONS_00110083	NC_006127.4:55157256-55176363	1.68068e-05	0	0.0650744	1.60524e-05	1.05375e-05	0	0	0	0	0	0	0.0470724	0	0	0	0.0339329
0.821881	0.701669	0.916887	TCONS_00071286	NC_006097.4:1661698-1747331	0.0271842	0	0.0462306	0.104014	0.0560323	0.0319838	0.0435986	0.0125735	0	3.90149e-06	0	1.27132e-05	0	0	0	0.0159406
0.82167	0.808698	0.830755	TCONS_00088470	NC_006104.4:9174944-9178731	0	0.0295793	0.594426	0.848673	0.447115	0.422896	0.237981	0.46971	0.0940202	0.0317668	0	0	0	0	0.0168876	0.0514828
0.821351	0.836556	0.804328	TCONS_00043792	NC_006091.4:11923332-11961801	2.37496	1.21349	10.3041	9.2039	4.19305	4.68385	3.49186	4.41101	0.161469	0.462678	1.04067	1.35754	0.24661	0.171732	0.280363	0.306295
0.821192	0.910745	1	TCONS_00021619	NC_006089.4:117509258-117536087	0	0	0	3.99718e-05	3.07923e-05	0	1.35219e-05	0	0	0	0	0	0	0	5.71675e-06	0
0.820985	0.930168	0.874255	TCONS_00025677	NC_006089.4:66990309-67113776	0.00547991	0.00166597	0	0.0940549	0.0235568	0	0	0	0.0041502	0.0109157	0	0.0695394	0.00188502	0	0	0.000667559
0.82066	0.864384	0.791362	TCONS_00072484	NC_006097.4:18597800-18600203	0	0	0.101627	0.50078	0.132571	0.0516252	0	0.0935013	0.18227	0	0.0531468	0.10706	0	0	0.494691	0.479184
0.81919	0.824907	0.82494	TCONS_00067742	NC_006096.4:1731739-1753855	0	0.0653441	0.228646	0.256146	0	0.189801	0.237389	0.0108658	4.96029e-06	0	0	0	0.0412427	0	0.021063	0.0478763
0.818029	0.794461	0.840193	TCONS_00044334	NC_006091.4:25458189-25466583	0.0337245	0.0277356	0.550287	0.585108	0.413562	0.327933	0.344451	0.279254	0	0.0138566	0	0.0057482	0	0	0	1.46399e-06
0.817905	0.828571	0.8095	TCONS_00010218	NC_006088.4:39036905-39107983	0.0479484	0	2.23837	2.84059	1.42401	1.87074	0.952949	1.62215	0	0.0593589	0.0724191	0.116062	0.0211761	0	0.167542	0.119609
0.817878	0.778981	0.855349	TCONS_00063404	NC_006094.4:35575310-35576855	0.0689217	0.0323287	0.360548	0.374267	0.0958713	0.0469534	0.188828	0.129417	0	0	0.17511	0.11116	0	0.0439546	0.0290851	0.0151533
0.817744	0.86886	0.748063	TCONS_00030441	NC_006090.4:34926893-34937075	0.00224072	0.0124454	0.0932849	0.0684315	0.01866	0.0301958	0.00963143	0.0279044	0.00515668	0.00731075	0.0122279	0.00607608	0.0196955	0.00849488	0.0180212	0.0282556
0.817673	0.80258	0.836186	TCONS_00035982	NC_006090.4:43896226-43899274	0.00957185	0	0.197796	0.161253	0.185917	0.103593	0.0653186	0.0459613	0	0.0157535	0.0065655	0.0196002	0	0	0.00596955	0
0.817289	0.811372	0.824385	TCONS_00036755	NC_006090.4:60413013-60427847	0.0621447	0.0481161	11.223	9.35845	4.59012	5.02579	9.77603	6.01464	0.00988306	0.0187722	0.150668	0.233372	0.0380567	0.0575023	0.191865	0.106189
0.81631	0.926949	0.926916	TCONS_00017816	NC_006089.4:12033956-12040981	0.0134195	0.0404305	0.0430702	0.0121434	0	0	0	0.00557367	0	0	0.00305645	0	0	0	0.00554827	0.00296678
0.815878	0.741037	0.892636	TCONS_00086118	NC_006102.4:5194599-5200466	0.0404562	0	0.0444162	0.043307	0.0203824	0	0.0196764	0	0	0	0	0.0325472	0	0	0	0
0.815513	0.940376	0.727056	TCONS_00096280	NC_006107.4:11302375-11367499	0.0383825	0.0357721	0.207027	0.0434192	0.015238	0.0433449	0.00797314	0.0319504	0	0.0211392	0.00879716	0.0963517	0	0	0.0160152	0.00846451
0.815082	0.843841	0.805542	TCONS_00001804	NC_006088.4:43471149-43474496	0	0	0.183785	0.131021	0.103971	0.142985	0.091196	0.0573389	0	0	0	0.00627231	0	0	0.00573063	0
0.814799	0.816877	0.893141	TCONS_00024909	NC_006089.4:47163185-47179676	0	0	0.0733876	0.0263775	0.0139142	0	0	0.0352635	0.0618651	0	0.0182935	0	0	0	0	0
0.813928	0.857241	0.863594	TCONS_00016140	NC_006088.4:175188325-175241129	0.0421538	0.1619	0.300316	0.43095	0.0780373	0.163716	0.420796	0.0858718	0	0	0	0	0	0	0	0
0.81383	0.813575	0.997091	TCONS_00056838	NC_006093.4:31718594-31726298	0	0	0.0638184	8.87478e-05	0.00228889	7.37872e-07	0.0627155	0	0	0	0	8.90835e-07	0	0	0.0182769	1.78394e-07
0.813798	0.980286	0.850913	TCONS_00042675	NC_006091.4:85990294-86013293	0.00498378	0	0.171454	0.000144376	0.000161796	0.0979383	0.00018666	0	0.0101766	0.0100601	0.00815191	0.0245026	0	0.00343133	0	0.0640709
0.813668	0.777193	0.852509	TCONS_00065575	NC_006095.4:3910246-3917409	0.0366533	0.00364233	0.0605465	0.0568596	0.009347	0.0318034	0.0484309	0.0163142	0	0	0	0	0	0	0	0.00694413
0.81355	0.919137	0.767559	TCONS_00050006	NC_006092.4:45515825-45520836	0	0	0.312253	0.238668	0.106284	0.297271	0.070464	0.245017	0	0	0	0	0	0	0	0
0.812411	0.746888	0.837136	TCONS_00082876	NC_006101.4:11691715-11707353	0	0	0.0481804	0.151283	0.0290751	0.0917233	0.0496542	0.0791939	0	0	0.0056117	0.00155304	0.00510919	0	0	0
0.812153	0.955093	0.961955	TCONS_00070769	NC_006096.4:21723844-21736713	0	0	0.292858	0	0.0540998	0.231401	0.03796	0.0616262	0	0	0	0	0	0	0	0
0.812074	0.900484	0.70759	TCONS_00057566	NC_006093.4:11155623-11165223	5.85819e-06	0	0.359008	0.232652	0.249979	0.249725	2.19515e-05	0.185285	0	0.0388584	3.45126e-06	0.0543583	0	0	7.95994e-05	1.70525e-06
0.811821	0.840222	0.783423	TCONS_00070635	NC_006096.4:18798149-18805079	0	0.0440617	0.234848	0.234878	0.121807	0.0426973	0.0885865	0.196545	0	0	0.032518	0	0	0	0.0197532	0.0727803
0.811472	0.826261	0.809037	TCONS_00044333	NC_006091.4:25455291-25458078	0	0	0.187917	0.1499	0.0478122	0.0611299	0.180727	0.162842	0	0	0	0	0	0	0	0.00664719
0.811202	0.949758	0.982277	TCONS_00000822	NC_006088.4:16424788-16474356	0	0.00377927	4.8751e-05	0.0857701	0	0	0.0760714	0.00686127	0	0	0.0267053	0	0	0	0	0
0.8107	0.862522	0.754654	TCONS_00079173	NC_006099.4:14682501-14692920	5.4394e-05	5.39187e-05	0.127275	0.0720875	0.0158129	0.062808	0.0246234	0.0786703	0	0	9.03425e-06	5.37805e-05	0.0819286	5.34273e-05	5.39706e-05	5.32938e-05
0.810456	0.727784	1	TCONS_00029855	NC_006090.4:21851988-21855380	0.014548	0	0.0377311	0	0	0	0.0181771	0	0	0	0.030049	0.029929	0	0	0.00912292	0
0.810078	0.749485	0.884171	TCONS_00014383	NC_006088.4:124972188-124979432	0.351235	0	0.548391	0.448476	0	0.10147	0.539931	0.132633	0	0	0.0704938	0.129524	0	0	0	0
0.809796	0.746177	0.852218	TCONS_00080379	NC_006100.4:15491791-15495422	0.0078386	0.00545413	0.131875	0.197765	0.0562142	0.04293	0.0731063	0.0354067	0	0	0	0.0160654	0.0971511	0.104726	0	0
0.808709	0.793045	0.821798	TCONS_00024580	NC_006089.4:41485525-41496192	0.0421727	0.139714	1.2372	1.48049	0.395658	0.442953	0.480042	0.449955	0.489529	0.328227	0.0313754	0.048068	0.0168468	0.021799	0.336688	0.416066
0.808614	0.872152	0.860455	TCONS_00022298	NC_006089.4:137297103-137392871	0	0	0.284979	0	0	0	0	0	0	0.195405	0.205028	0.190875	0	0	0.0500093	0
0.808601	0.907755	0.822368	TCONS_00049344	NC_006092.4:31569578-31625515	0	0	0.20924	0.0394683	0.0280635	0.105899	0.0129812	0.0365064	0.0579472	0	0.0254061	0	0	0.0557026	0.0107119	0
0.808281	0.91416	0.854223	TCONS_00005150	NC_006088.4:100016813-100022439	0	0	0.166565	0.0441359	0.0449812	0.0538475	0.0391494	0.112262	0	0	0	0	0	0	0.0159545	0.0165735
0.807742	0.829856	0.857941	TCONS_00036324	NC_006090.4:51189437-51259099	8.36507e-06	0	0.0611155	0.151645	0.089754	0.066446	0.0457584	0.000100073	0	0	1.03229e-05	0	5.34817e-06	0.0623497	0	0.021902
0.807387	0.762932	0.835171	TCONS_00001085	NC_006088.4:26755617-26762866	0	0	0.301201	0.481923	0.279956	0.309738	0.211903	0.237874	0	0	0	0	0	0	0.00797647	0.00843217
0.807101	0.941895	0.937414	TCONS_00109628	NC_006127.4:41062022-41078812	0	0	1.94483e-05	0.150857	0.0978549	0	0	4.74075e-05	0	0.0660436	0	0	0.0395318	0	0.000249735	0
0.807077	0.782115	0.835353	TCONS_00096396	NC_006107.4:13648133-13675941	0.838724	0.446832	2.90665	2.56611	1.01597	0.780008	1.11159	1.19511	0	0	0.758185	0.317715	0	0	0.708745	0.217853
0.806586	0.851799	0.735237	TCONS_00114636	NC_008465.3:241508-248478	0	0	0.254828	0.161483	0.0753431	0.0882883	0.122076	0.0396907	0	0.0744395	0.0312153	0.0393903	0.0209365	0.0365953	0.0147897	0.0208786
0.806406	0.838054	1	TCONS_00061235	NC_006094.4:85217-100339	0	0	0.0254311	0	0.0102376	0	0	0	0	0.00563389	0	0	0	0	0.0185916	0
0.805714	0.740434	0.936062	TCONS_00059239	NC_006094.4:2933774-3063731	0	0	0.0463436	0.0579905	0.0576093	0.00679901	0.0525426	0.0191423	0	1.33908e-05	0	0	0	0	0.00578767	0
0.805202	0.808544	0.800487	TCONS_00098229	NC_006109.4:984555-996915	0	0	0.179213	0.127039	0.132666	0.104674	0.107514	0.0727471	0	0	0	0	0	0	0	0
0.804857	0.860066	0.745796	TCONS_00080855	NC_006100.4:2482068-2483345	0	0.066716	0.547314	0.249264	0.116104	0.134351	0.362714	0.288288	0	0	0	0	0	0	0.0572965	0.0626577
0.804431	0.809255	0.857968	TCONS_00077776	NC_006099.4:15909426-15921624	0	0.0177229	0.013735	0.0253107	0	0.00375402	0.0102929	0	0	0	0	0	0	0	0.0179955	0.00368753
0.804105	0.733643	0.938467	TCONS_00020505	NC_006089.4:84766076-84769928	0	0	0.223749	0.0955432	0.181807	0.223082	0.000258291	0.000269617	0.000266158	0	0.121592	4.56635e-06	0	0	0.113257	0.000270998
0.804068	0.838467	0.754303	TCONS_00093282	NC_006106.4:5163774-5166673	0.113623	0.0159467	0.680748	0.470553	0.151302	0.139817	0.227376	0.416909	0.157829	0.113179	0.062992	0.0936932	0	0	0.0566221	0.0297483
0.804043	0.902191	0.637279	TCONS_00027935	NC_006089.4:130885910-130891950	0.0153012	0	0.0970069	0.0536217	0.0351508	0.0547668	0	0.0176637	0	0	0.0159651	0.0139582	0	0	0	0.0538118
0.803045	0.988534	0.896493	TCONS_00033807	NC_006090.4:2478569-2513432	0.0184057	0	8.65941e-05	0.382955	0.000106667	0.243916	0.232084	0.00432783	0	0	2.78435e-05	0.0199112	0	0	0	0.00931335
0.802946	0.75986	0.908752	TCONS_00025681	NC_006089.4:67119674-67122063	0	0	0	0.289668	0.0602965	0	0.0800231	0	0.0742206	0.185022	0	0	0	0	0	0
0.802762	0.737829	0.844872	TCONS_00094808	NC_006107.4:10425893-10432255	0.0196194	0.0137852	0.984065	1.51746	0.677788	0.520072	0.950102	0.895233	0	0	0	0	0.0347816	0.0374608	0.123662	0.181258
0.802541	0.959751	0.846929	TCONS_00036594	NC_006090.4:56937700-56952690	0	0.000653218	0.025682	0	0.00452729	0.00989103	0	0	0.00179423	0	0.000914116	0.0136435	0	0.0015349	0	0.00253978
0.802306	0.895375	0.884978	TCONS_00090766	NC_006105.4:1077508-1078106	0	0	0	0.190013	0.100448	0.116434	0	0	0	0	0	0	0	0	0.0735656	0.0365557
0.802111	0.832545	0.781486	TCONS_00072399	NC_006097.4:17403686-17410046	0	0	0.0246275	0.0363398	0.0136576	0.015506	0.00473245	0.0143077	0	0	0.010478	0.0156348	0	0	0	0.0101367
0.80173	0.80104	0.802382	TCONS_00068894	NC_006096.4:17951669-17964201	0.00273823	0.001883	0.0573338	0.0606839	0.0332067	9.16232e-06	0.00131255	4.45261e-07	0.0128753	0.0410195	0.0228401	0.00563093	1.17652e-05	0.0317496	0.00686545	0.00365312
0.801478	0.745996	0.849867	TCONS_00029301	NC_006090.4:10107934-10127083	0.0557235	0.0370774	0.255908	0.293413	0.0718176	0.0688377	0.179662	0.0737327	0.0106874	0.0113641	0.0427654	0.0220376	0.00816364	0.0352105	0.0861927	0.0600958
0.80133	0.816435	0.846607	TCONS_00076355	NC_006098.4:13366384-13370941	0	0	0.150676	0.200742	0.0667567	0.0688268	0.185493	0.117574	0	0.00834794	0.0209172	0.0207982	0	0	0	0
0.80041	0.801616	0.79876	TCONS_00028725	NC_006090.4:1353628-1373957	0.00821809	0.00285252	0.246027	0.179869	0.175979	0.156414	0.0554957	0.0639609	0.00945465	0	0.0532487	0.0167108	0.02528	0.00389417	0.0139788	0.00954567
0.799729	0.782999	0.824947	TCONS_00070705	NC_006096.4:20347949-20353485	0	0.0613981	0.631447	1.20283	0.686384	0.492394	0.411175	0.781681	0	0	0	0	0	0	0	0.138441
0.799638	0.836136	0.885468	TCONS_00048136	NC_006092.4:11506465-11542027	0	0	0.391584	0.0648495	0.173195	3.61773e-05	0.272248	0.0488977	1.94451e-05	0.142001	0	0	0	0	0.00370273	6.2614e-05
0.799434	0.869901	1	TCONS_00046865	NC_006091.4:82350648-82426781	0	0	0.0151214	0	0	0	0.013771	0	0	0	0	0	0	0	0	0.00745883
0.798904	0.828154	0.796178	TCONS_00023560	NC_006089.4:17424898-17441440	0	0	0.44451	0.274269	0.118247	0.309617	0.41483	0.16048	0	0	0.00163366	0.00699888	0	0	0	0
0.798696	0.752922	0.8597	TCONS_00029234	NC_006090.4:9124334-9153883	0.0107959	0	0.0489945	0.0367624	0	0.0219812	0.0469985	0.0067192	0	0	0	0.00740389	0	0	0.0269439	0
0.798431	0.844057	0.842814	TCONS_00006046	NC_006088.4:120638772-120641152	0.0354225	0.0618666	0.382956	0	0	0.157553	0.357988	0.111489	0	0	0.0246255	0	0	0	0	0
0.798104	0.895045	0.912145	TCONS_00087830	NC_006104.4:4371360-4502158	0	7.0115e-06	0	0.251191	0.000163879	0	0.0758702	8.28236e-05	0	0	7.30792e-06	0.0496625	0.00888526	6.83976e-06	0.115596	0.104719
0.798055	0.938797	0.634467	TCONS_00032130	NC_006090.4:69508509-69519698	0	0	0.339023	0.021794	0.0574727	0.0659343	0.0205664	0.100703	0	0.108636	0.0672051	0.0895389	0	0	0	0
0.7978	0.792884	0.804585	TCONS_00016131	NC_006088.4:175188325-175241127	0.294136	0	2.21081	1.60213	0.803596	1.12778	1.3885	0.875041	0	0	0.163647	0.0746958	0.382024	0	0.173356	0.114048
0.797649	0.781835	0.841637	TCONS_00039728	NC_006091.4:14563082-14667235	0	0	0.0392486	0.133629	0.0538107	0	0.0429288	0.109269	0	0.0232772	0	0	0	0	0	0.0155874
0.796967	0.683283	0.891864	TCONS_00099030	NC_006110.4:1863834-1866016	0.0264731	0.0135659	0.31438	0.388658	0.259358	0.0693303	0.316865	0.176055	0.102285	2.41004e-06	0	0.0352428	0	0	0	0
0.796847	0.977417	0.915613	TCONS_00079308	NC_006099.4:17375962-17400174	4.14268e-06	0	0.0849204	0	0.0134202	0.0791956	0	0.0440713	0	0	0	0	0	0	0	0.00271012
0.796091	0.894912	0.642775	TCONS_00036081	NC_006090.4:46601421-46602875	0	0	0.389661	0.25116	0.221928	0.196072	0.0647123	0.235534	0	0	0	0.136665	0	0	0	0.0597732
0.795701	0.901426	0.745613	TCONS_00057927	NC_006093.4:17628149-17630537	0	0.0229937	0.191502	0.0447061	0.0261448	0.0297249	0.0545909	0.0411037	0	0	0.03769	0.0900367	0	0	0.0137142	0.0218007
0.794208	0.826042	0.846183	TCONS_00043565	NC_006091.4:8684276-8693689	0	0	0	0.0181631	0.00917143	0.00524293	0.0125049	0.0143136	0	0	0.00605583	0	0	0	0	0
0.793863	0.824835	0.734419	TCONS_00012800	NC_006088.4:84565117-84565940	0	0.135557	0.84004	0.437686	0.386588	0.32522	0	0.29304	0	0	0.201977	0	0	0	0.441456	0.059871
0.793838	0.91454	0.914328	TCONS_00061358	NC_006094.4:2146227-2208884	0.0135646	0	0.0132539	0.0465577	0.0448305	0	0	0.0279209	0	0	0	0	0	0	0	0
0.793657	0.760285	0.835731	TCONS_00005935	NC_006088.4:118464789-118489599	0	0	0.17519	0.138959	0.147211	0.042587	0.068184	0.089446	0	0	0.0355921	0.0277538	0.0241211	0	0.0188619	0
0.793426	0.796981	0.892499	TCONS_00037970	NC_006090.4:93909657-93918476	0	1.7205e-05	0.181868	0.0964107	0.0726353	0.137145	0.0797755	0	0.0437637	0.00672752	0	0	0	0	0.0622847	4.70549e-05
0.792682	0.748037	0.875604	TCONS_00061648	NC_006094.4:6115013-6157125	0.000554965	1.93309e-05	0.12068	0.0649728	0.0557928	0	0.015671	6.40544e-05	0.0111563	0.0229369	0.0578842	0.0290743	0.00522269	0.0044761	0.0665662	5.97919e-06
0.792358	0.813002	0.77378	TCONS_00110307	NC_006127.4:60462927-60470266	0.0262475	0	3.71725	4.13038	3.38559	3.25687	1.44855	3.2505	0	0	0	0	0	0.0332658	0.00545155	0
0.792189	0.811817	0.765064	TCONS_00018311	NC_006089.4:22179030-22193928	0.0100174	0.0250347	0.0794926	0.0575229	0.00852445	6.2017e-07	0.0336214	0.00872717	0.00921925	0.00980244	0.0159755	0.0199435	0	0	0.0273563	0.031091
0.791926	0.829941	0.819268	TCONS_00028724	NC_006090.4:1143401-1146702	0.0610425	6.02599e-06	0.931112	0.455762	0.120185	0.268062	0	0.120757	0	0.0109852	0.152937	0.245497	0.0118063	0	0.762439	0.870324
0.79056	0.994172	0.840847	TCONS_00076137	NC_006098.4:8450053-8482698	0	1.71932e-05	0	0.283202	0.000495029	0.0155716	0	0.263298	0.00306132	0.0120453	0	0.000404528	0.0957837	0.0241699	0.000351011	0
0.789447	0.826304	0.751519	TCONS_00020498	NC_006089.4:84574011-84596900	0.0893505	0.0318695	12.751	12.3908	8.56473	9.5479	6.3005	11.0222	0.428252	0.305682	0.120763	0.249548	0	0	0	0.39496
0.788792	0.868201	0.889788	TCONS_00082918	NC_006101.4:12197781-12210293	0	0	0.018698	0.0443587	0.00864409	0	0.0404154	0	0	0	0.00994501	0.0197845	0	0	0	0.0144374
0.788018	1	0.860011	TCONS_00077158	NC_006099.4:5748532-5766001	0	2.55509e-05	0	0.00813889	0	0	0	0	0	0	0.00410158	0	0	0	0	0.00794995
0.787984	0.847644	0.888413	TCONS_00023902	NC_006089.4:24899402-24907947	0	0.0314774	0	0.0560053	0.0162598	3.46096e-05	0	0	0.0190525	4.32982e-05	0	0	0	0.0121908	0.00405955	0
0.78786	0.899114	0.994691	TCONS_00042261	NC_006091.4:74616504-74618988	0	0	0.341029	0	0.216806	0.00269145	0.000118366	0.25607	0.0239099	0	0	0	0	0	0	0.00682448
0.787402	0.848607	0.724958	TCONS_00099206	NC_006110.4:2841054-2864301	0.00354168	0.036234	0.0688139	0.0674491	0.00687989	0.0245451	0.044827	0.050513	0	0	0	0	0	0.00673704	0.017677	0.0118303
0.786801	0.861979	0.707134	TCONS_00005657	NC_006088.4:110725044-110752501	0	0.020801	0.061158	0.057711	0.0168078	0.0259002	0	0.0275348	0.000221146	0.0438562	0.00859028	0	0.000218085	9.55699e-08	0.0332505	0.000219021
0.786509	0.913153	0.970749	TCONS_00102048	NC_006112.3:2433853-2447509	0.0407525	0.174337	0.203053	2.16545e-05	0.0678962	0	0	0	0	0.0356749	0.0147925	0	0	0	0	0
0.786453	0.789717	0.784087	TCONS_00112662	NC_006127.4:40596200-40614561	0.00569126	0.00202121	0.0284879	0.0393178	0.017038	0.0196243	0.0192043	0.037645	0	0	0	0	0	0	0	0.000133924
0.785881	0.851534	0.699836	TCONS_00087959	NC_006104.4:5738140-5741939	0	0.0166186	0.310235	0.236714	0.0641847	0.100238	0.0938081	0.0941919	0	0.0387606	0.10625	0.192621	0	0	0.0581732	0.0549406
0.785834	0.764673	0.805849	TCONS_00049234	NC_006092.4:28968753-28973994	0.0634636	0.0378222	0.686762	0.726062	0.374899	0.425075	0.416076	0.355853	0.0313664	0.0222463	0.0681463	0.0400351	0.143607	0.0516097	0.0337381	0.0541169
0.78557	0.832314	0.724178	TCONS_00058523	NC_006093.4:25639743-25684648	0.00108546	0.000985406	0.0578761	0.0213756	0.030648	1.8249e-05	0.00666393	1.43792e-06	0.0293877	0	1.70312e-05	0.00944	1.32377e-06	0.0247028	0.00013181	0.0158744
0.785325	0.751662	0.858367	TCONS_00034040	NC_006090.4:7852994-7854873	0	0	0.228856	0.10547	0.182545	0.0883455	0.180855	0.0162204	5.65728e-06	0	0.0179839	0	0	0	0.0164456	0
0.785264	0.798171	0.89167	TCONS_00100180	NC_006110.4:4954662-4958687	0.00255687	0	0.013858	0.0321215	0.024293	0.00273409	0.00825698	0.0117186	0.0034263	0.00341295	0.00125332	0.00232823	0.00204845	0	0.00292131	0.00416416
0.784098	0.832531	0.7053	TCONS_00024214	NC_006089.4:32308933-32310912	0	0.0167515	0.420478	0.25844	0.184432	0.178398	0.165688	0.178765	0	0	0.0824947	0.0493829	0	0	0.0603055	0.109839
0.783496	0.921531	0.874999	TCONS_00073658	NC_006097.4:12902048-12909706	0.0731497	0.0812348	0.000896646	5.69546	2.35613	0	0.878931	4.75296	0.27259	0.0595834	0.000349541	0.0267167	0.0682168	0.0629418	4.78859e-05	0.000141969
0.782972	0.763283	0.827193	TCONS_00026670	NC_006089.4:98362364-98438873	0	0.0110257	0.0868808	0.0386826	0.0217323	0.000176603	0.0355718	0	0	0.00851706	0.0770971	0.0270729	0	0	0.00956196	0
0.782589	0.81269	0.750213	TCONS_00048343	NC_006092.4:15886813-15888580	0.0415823	0.135733	2.23627	2.07913	0.685173	0.554435	0.147064	0.562627	0.193567	0.160518	0.171691	0.227975	0.147058	0.105643	1.54599	1.88844
0.78193	0.795683	0.776266	TCONS_00048498	NC_006092.4:17250121-17514334	0	5.48366e-05	0.00556669	0.0135174	0	0.00185767	0.00320463	0.00118329	0	0	0.00474499	0.00863555	0	0.00325796	1.19778e-05	0.00618081
0.781477	1	0.85931	TCONS_00059550	NC_006094.4:8206548-8224176	0	0.0467136	0	0.0828091	0	0	0	0	0	0	0.0451168	0	0	0	0	0.0348395
0.780724	0.826509	0.891982	TCONS_00052270	NC_006092.4:22509256-22558915	0.0645842	0.0225005	0.0688057	0.000109966	0.00487054	0	0	0	0	0	0.0141055	0.0389425	0	0	0	0.00683491
0.780387	0.78434	0.774625	TCONS_00096399	NC_006107.4:13648133-13675957	0	0.0289485	1.54222	1.0579	0.868401	0.939962	1.06159	0.620687	0	0	0.144127	0.0793694	0	0	0.25405	0
0.77995	0.999737	0.873102	TCONS_00082083	NC_006101.4:1589257-1592733	0	0	0	0.256462	0	0.227145	0.000133434	0	0.000174345	0	0.166922	0	0	0	0	0.000666913
0.779539	0.757509	0.830168	TCONS_00094810	NC_006107.4:10428462-10430225	0.013129	0	0.764697	0.98868	0.492327	0.426862	0.850879	0.69642	0	0	0.0180575	0	0	0	0.156103	0.0520846
0.779127	0.914877	0.772346	TCONS_00006084	NC_006088.4:121434683-121437436	0	0	0.242456	0.0608162	7.17619e-07	0.0709303	4.14832e-05	0.0747117	0.0347757	0.148536	0.0411155	0.0204377	0.0685359	0	0	0.00980809
0.778934	0.737256	0.841585	TCONS_00109393	NC_006127.4:33892071-33895548	1.74337e-05	0	0.744596	0.156065	0.278118	0.385121	0.729814	0.581204	0	0	0.0305391	0	0.314681	0	0.0162983	0.103312
0.778698	0.818363	0.851211	TCONS_00074668	NC_006098.4:5957865-6028711	0	0	0.1215	0.0302686	0.0390417	0.00159367	0.0694888	0.0247124	0	0	0	0	0	0	0.0459514	0.0543192
0.777335	0.762902	0.792509	TCONS_00084023	NC_006101.4:8347005-8355464	0.036819	0.0661258	0.717283	0.682256	0.306401	0.363078	0.566643	0.304385	0.0421738	0.0239854	0.0662558	0.102205	0.0838067	0.0556321	0.0883638	0.0755241
0.776965	0.752285	1	TCONS_00067784	NC_006096.4:3431205-3436551	0	0	0	0.175651	0	0	0	0	0	0	0.0896718	0	0.100305	0	0.0842573	0
0.776554	0.816883	0.731198	TCONS_00052223	NC_006092.4:20475280-20500409	0.00404439	0.0028053	0.125366	0.101653	0.0801074	0.102735	0.0552808	0.0822155	0	0.00662465	0.00388565	0	0	0	0.017378	8.86678e-06
0.776431	0.834029	0.809309	TCONS_00010217	NC_006088.4:39036905-39058961	0	0.00398095	0.529575	0.312353	0.406815	0.440409	0.121041	0.250173	0	0	0.0673336	0.0140781	0	0	0.020069	0.00728876
0.776084	0.778199	0.77433	TCONS_00043034	NC_006091.4:1725256-1733483	0	0.0138708	0.0598082	0.0721139	0.0395208	0.0627902	0.0533379	0.0372564	0	0	0	0	0	0	0	0
0.775612	0.80984	0.959617	TCONS_00022045	NC_006089.4:128061789-128075398	0	0.000108114	0.450498	8.87206e-05	0.0755736	3.8764e-05	0.106479	0.0843267	0	0	0.386953	0	0	0.0234938	0.0306626	0.000108303
0.775325	0.765508	0.852552	TCONS_00051571	NC_006092.4:12192656-12197716	0	0	0.504583	0.0983355	0.347073	0	0	0	0	0.128922	0.0521224	0.209971	0	0	0.42905	0.423616
0.774972	0.756278	0.867433	TCONS_00024390	NC_006089.4:36855644-36860064	0	0	0.164836	0.0333264	0.0880303	0	0.161185	0.0309259	0	0	0	0	0	0	0.0320039	0
0.774919	0.922671	0.828872	TCONS_00071296	NC_006097.4:1661698-1747331	0.0101619	0	0.0816039	0.0304568	0	0.0504549	0.0232457	0.0740907	1.67322e-05	0	0.0107481	0.00784123	0	0	0	0
0.773798	0.958885	0.734022	TCONS_00037769	NC_006090.4:88596467-88598726	0	0.0526097	0.309566	0.0454986	0.08906	0.0848807	1.30819e-05	0.181218	1.64832e-05	0	0	0.140187	0	0	5.95431e-06	0.0142245
0.773139	1	0.824482	TCONS_00012762	NC_006088.4:83791481-84061831	0	0	0	0.125122	0.0449687	0	0	0.12006	0	0	0	0	0	0	0	0.0336682
0.773135	0.762454	0.785366	TCONS_00044108	NC_006091.4:18030490-18035138	0	0	0.137597	0.120157	0.0720746	0.0880119	0.132046	0.0754729	0.0214946	0.00762265	0.00318394	0.00633115	0	0	0	0.00308992
0.772422	0.775858	0.830374	TCONS_00072401	NC_006097.4:17414981-17425559	0	0	0.0332483	0.0692596	0.0165514	0.00969344	0.0444962	0.0556375	0	0	0	0	0	0	0.0200147	0.0169069
0.772384	0.860883	0.978379	TCONS_00082073	NC_006101.4:1397332-1592733	0	0.0120299	0.222262	0	0.0811196	0.013642	0.0748525	0.169622	0.0603935	0	7.73455e-05	0	0	0	0	0
0.772037	0.866468	0.654938	TCONS_00058928	NC_006093.4:32043226-32058645	0.000149734	0	0.319513	0.12994	5.19465e-05	0.160593	0.174865	0.0971054	0	0.0873331	0.0541052	0.0735083	0.0355141	1.53182e-05	0.0339706	0
0.771634	0.730929	0.813898	TCONS_00091098	NC_006105.4:5942083-5978987	0.0300257	0	0.156091	0.150337	0	0.0517095	0.132305	0.0983098	0.0331309	0	0	0.0402136	0.0184685	0.00561348	0.0800668	0
0.771288	0.858207	0.801379	TCONS_00067198	NC_006095.4:25819464-25834976	0.423747	0.803882	2.28946	0.880071	0.0745636	0	0.862862	0.457707	0	0	0	0	0.911231	1.54038	0	0
0.77079	0.747956	0.792267	TCONS_00061302	NC_006094.4:1127586-1173107	0	0	0.752672	0.800226	0.556518	0.632895	0.322148	0.443533	0	0	0	0	0	0	0.449278	0.0872043
0.770056	0.832078	0.713232	TCONS_00092785	NC_006106.4:9849149-9858844	0.0105861	2.98485e-05	0.18364	0.200437	0.0192348	0.14496	0.0468336	0.0847446	2.21211e-07	0.0295018	0.00853488	0.0287026	0.0111658	0	0.119505	0.114414
0.769705	0.859956	0.724414	TCONS_00050252	NC_006092.4:49892916-49893850	0	0	0.0958838	0.267618	0	0.0946248	0.193655	0.253262	0	0	0	0	0	0	0.0939576	0.168376
0.769573	0.710753	0.83457	TCONS_00034984	NC_006090.4:24005579-24011176	0.0354981	0.0247038	0.266232	0.240934	0.0774729	0.0159941	0.164337	0.0774486	0.0819842	0.0581647	0.0364298	0.0281717	0	0	0.143325	0.0745218
0.769059	0.908983	0.779778	TCONS_00020705	NC_006089.4:92675443-92683594	0.0281556	0	0	0.0668884	0	0.0384642	0.0179385	0.064648	0	0	0	0	0	0	0	0
0.768556	0.815257	0.776055	TCONS_00077844	NC_006099.4:17378735-17389857	0.00842767	0	0.197973	0.453033	0.255093	0.412128	0.11771	0.298052	0	0	0.0057757	0	0	0	0	0
0.767622	0.837002	0.771417	TCONS_00024318	NC_006089.4:34217438-34325741	0.00192969	0	0.0118721	0.0493651	0.0331582	0.042735	0.0158909	0.0344974	0	0	0.00666166	0	0.00147858	0	0	0.00175585
0.76741	0.891817	0.811771	TCONS_00070004	NC_006096.4:8952697-9063489	3.52231e-06	0	0	0.0570467	2.36845e-05	0.000848516	0.00760663	0.0317279	0	0	0.0100806	0.0425884	0	0	0	0
0.76727	0.749158	0.793381	TCONS_00004596	NC_006088.4:86003049-86425343	0	0	0.18563	0.128757	0.139611	0.127904	0.176687	0.0484444	0	0	6.65257e-07	0	0	0	0.00964754	0.00987714
0.76652	0.798395	0.737149	TCONS_00070702	NC_006096.4:20343576-20353485	0.0936333	0.0281843	0.653458	0.70919	0.351863	0.644651	0.255265	0.475259	0	0	0.182966	0.156784	0	0	0.0384544	0
0.766287	0.770973	0.761308	TCONS_00037318	NC_006090.4:76585625-76623806	0	0.0683853	0.2298	0.216307	0.0969391	0.0132624	0.220116	0.138295	0	0	0.0268989	0.0442737	0	0.0932183	0.0244592	0.00398046
0.766086	0.965081	0.914554	TCONS_00073762	NC_006097.4:15252991-15270644	0	1.85305e-05	2.03487e-05	0.0398969	0.00813453	0	0.0333626	0	0	0	0	0.0238448	0	0	0	0
0.765388	0.7231	0.805071	TCONS_00105685	NC_006114.4:2523524-2526193	0.191381	0.194384	0.483641	0.515391	0.137945	0.189499	0.151311	0.105857	0	0	0.222357	0.0946995	0	0	0.234446	0.118813
0.764857	0.835421	0.888831	TCONS_00101553	NC_006111.4:5908055-6053644	0.0415246	0	0.0830186	0.281919	0.124021	0.0857158	0.215757	0.104452	0	0	0	0.0292164	0	0	0	0
0.764245	0.710605	0.819049	TCONS_00007855	NC_006088.4:174494135-174497395	0	0.137847	0.617168	0.604064	0.185098	0.0767049	0.303389	0.0939053	0.0528779	0.0430335	0.117596	0.0880987	0	0.00987186	0.591278	0.315681
0.763754	0.780894	0.74518	TCONS_00018879	NC_006089.4:37264465-37267637	0	0	0.0360226	0.0332428	0.0166572	0.0283593	0	0.0261726	0	0	0.00958038	0.00476456	0.0246603	0	0.00435151	0
0.763295	0.705492	0.814694	TCONS_00084183	NC_006101.4:11881861-11915301	0	0.012289	0.0393263	0.0442264	0.0317089	0.030768	0.0208673	0.0143085	0.0130372	1.16618e-06	0.0154587	0	0	1.1738e-06	1.161e-06	0
0.763278	0.767005	0.759223	TCONS_00039348	NC_006091.4:7057057-7079415	0	3.99819e-06	0.292668	0.268931	0.214417	0.268059	0.143567	0.181384	0	0	0	0.00382013	0.119348	0	0	0
0.763206	0.663553	0.84739	TCONS_00061350	NC_006094.4:2146227-2186982	0.0411866	0.0865761	0.307907	0.364487	0.0800711	0	0.162039	0.134738	0.268106	0.0826595	0.0239108	0.0183582	0.0432645	0	0.106583	0.0670383
0.763041	0.769369	0.755149	TCONS_00077680	NC_006099.4:11995048-12183034	0.0454044	0.0583159	0.714026	0.572561	0.215342	0.340042	0.563293	0.242051	0	0.215345	0.0452876	0.0662624	0.0411629	0.0148135	0.242246	0.0445168
0.762804	0.815768	0.89944	TCONS_00005867	NC_006088.4:116834950-116836552	0	0	0.0140774	0.0585352	0.038551	0	0.0408092	0.0269782	0	0	0	0	0	0	0	0.0142257
0.761782	0.705768	0.78983	TCONS_00075905	NC_006098.4:2104364-2106379	0.0821333	0.114743	0.622083	1.24234	0.516999	0.635656	0.503777	0.930065	0.0272528	0.038723	0.0241838	0.0240749	0.0829009	0.0223358	0.0440102	0.062121
0.761188	0.780759	0.736	TCONS_00110238	NC_006127.4:58386702-58399067	0.904043	1.23528	2.55427	1.98465	1.04323	0.411852	0.899586	0.679282	0.493295	0.350655	0.0486124	0.00968293	0	0	0.531239	0.980878
0.760663	0.659066	0.833015	TCONS_00067283	NC_006095.4:26312866-26381882	0.0153673	0.0305292	0.182951	0.256903	0.0853852	3.53511e-05	0.169129	0.142431	0.0353561	0.0125583	0	0.00807276	0.025939	0.0283448	0.105443	0.0783216
0.759435	0.798979	0.852202	TCONS_00019534	NC_006089.4:51095933-51103998	0.0355389	0	0.127925	0.0236631	0.118851	0	0	0	0	0	0	0.0266382	0.018039	0.0486198	0.00758043	0
0.757588	0.785223	0.722016	TCONS_00039364	NC_006091.4:8199002-8326159	0	0.0221314	0.229604	0.178372	0.0308036	0.148237	0.0633219	0.0748161	0.0762861	0.0133807	0.0679444	0.0449456	0.0143605	0	0.0924785	0.0435815
0.757286	0.734702	0.777167	TCONS_00059366	NC_006094.4:5950862-5961571	0.0239574	0.033275	0.353068	0.401058	0.193185	0.222456	0.338553	0.20555	0	0.0217235	0.0290622	0.0234685	0.0280833	0.0201873	0.0428375	0.0989219
0.755208	0.776819	0.73031	TCONS_00023295	NC_006089.4:12818092-12829891	0.309048	0.258558	0.781491	0.678293	0.151307	0.318855	0.229241	0.235926	0.0871371	0.108889	0.17494	0.130225	0.101074	0.0697542	0.168151	0.158296
0.755165	0.966566	0.917013	TCONS_00079111	NC_006099.4:13890470-13972586	0	0.0157567	0	0.0458329	0.00984795	0.0103106	0	0	0	0	0.042078	0	0	6.24165e-07	0	0.000556743
0.753958	0.783362	0.71801	TCONS_00073555	NC_006097.4:11430493-11442590	0	0	0.0574147	0.0469628	0.00588464	0.0200621	0.0429463	0.00616674	0	0	0.0135636	0.0337453	0	0	0.0246731	0.0327271
0.753429	0.87907	0.774026	TCONS_00089489	NC_006104.4:9232869-9238230	0	0.0204699	0.171596	0.0196727	0.0864432	0.0792246	0	0.0363328	0	0.0488435	0.0403466	0	0	0	0.0184681	0
0.752329	0.723027	0.774487	TCONS_00070202	NC_006096.4:12660753-12664540	0.109651	0.0109144	0.257262	0.340206	0.0326315	0.0158788	0.024235	0.0341857	0	0	0.230703	0.325575	0.0138073	0	0.0877547	0.150493
0.752151	0.791694	0.852076	TCONS_00031698	NC_006090.4:60053994-60061836	0.000826977	0.00206059	0.437003	1.91467	0.536433	1.42325	1.03104	0.549713	0.00199851	0.00147457	0.00205814	0.00208109	0.00221501	0.00205247	0.522871	0.0019485
0.750641	0.939183	0.83495	TCONS_00099400	NC_006110.4:4403089-4405885	0.0247579	1.98269e-05	0.00425014	0.186322	0.141917	0.0780503	0	0	0	0	0	0.137197	0	0	0.0314086	0
0.750495	0.865319	0.999493	TCONS_00019785	NC_006089.4:58471489-58519112	0.00143714	3.79892e-07	0.0344522	9.77505e-05	0.00604244	0	0.025	3.71572e-07	0	0	3.81517e-07	3.82797e-07	4.05854e-07	0	0	0.0278611
0.749886	0.999882	0.860143	TCONS_00058559	NC_006093.4:26407118-26425263	3.98604e-07	0.0140062	1.72112e-06	0.0143171	1.76517e-06	1.68759e-06	1.76519e-06	1.75669e-06	1.7685e-06	1.7505e-06	1.72646e-06	1.65024e-06	0	1.69451e-06	0.0110455	1.67783e-06
0.749394	0.686037	0.906281	TCONS_00019517	NC_006089.4:50502321-50560971	0.0198885	0.0139621	0.219232	0	0.189769	0.162427	0.187919	0	0.0465861	0.0663311	0	0	0	0	0.0376527	0.0262646
0.748584	0.792194	0.862149	TCONS_00005653	NC_006088.4:110700040-110752501	0.00254098	0.00447098	0.010725	0.0377054	0.02427	0.00670002	0.0120883	0.00373021	0	0	0.00994984	0.0137462	0	0.00603193	0	0.0017047
0.747929	0.767964	0.722457	TCONS_00017953	NC_006089.4:14516748-14530365	0.0295187	0.081418	0.444418	0.34957	0.00164037	0.229088	0.247409	0.0194952	0	0.0250801	0.211683	0.0806879	0	0.032168	0.231596	0.211207
0.747551	0.82083	0.874652	TCONS_00071291	NC_006097.4:1661698-1747331	0.0447796	0	0.113178	0.0204538	0.0333967	0.0570193	0.0637706	0.0884139	0	0	0	0.000104697	0	0	0	0
0.747063	0.793295	0.690762	TCONS_00005251	NC_006088.4:104873135-104878144	0.300021	0.394095	5.00281	4.10814	2.53329	3.38673	1.44386	2.34048	0.824011	0.989678	0.683522	0.656928	0.301768	0.316307	1.15226	0.80854
0.746636	0.714741	0.769318	TCONS_00033053	NC_006090.4:96922528-96928405	0.00471738	0	0.0326831	0.0459576	0.0320188	0.00774697	0.021931	0.043241	0	0	0.00390194	0.0232231	0	0	0.00269284	0
0.7459	0.744807	0.74747	TCONS_00040966	NC_006091.4:40328197-40335201	0.123466	0.0947089	2.16125	1.50536	0.582595	0.505423	1.25838	0.569854	0.0883532	0.116563	0.409414	0.422174	0.472003	0.218098	0.926547	0.734219
0.745525	0.815282	0.632594	TCONS_00009864	NC_006088.4:30103543-30113588	0	0	1.09214	0.674605	0.287224	0.552286	0.234333	0.535853	0.0624459	0.0364151	0.376274	0.440345	0.40615	0.158268	0.0457394	0.0118109
0.744762	0.744617	0.744861	TCONS_00081374	NC_006100.4:12307265-12310097	0.131546	0.0970429	0.174414	0.252087	0.0690833	0.219619	0.0574573	0.106147	0.0537094	0.0127071	0	0	0	0.014704	0	0
0.744643	0.796404	0.69331	TCONS_00033806	NC_006090.4:2478569-2490346	0	0.0392424	0.251478	0.253577	0.104492	0.209233	0.213696	0.244362	0	0	0	0.0258527	0.0162192	0	0.0239916	0.0256965
0.7446	0.888443	0.855412	TCONS_00083208	NC_006101.4:14016802-14022586	0	0	4.59548e-05	0.182751	0.115605	0.106552	0.1481	0.0784111	0	2.08582e-06	0	0	0	0	0	0
0.74456	0.867048	0.912153	TCONS_00001343	NC_006088.4:33218809-33245597	0	0	0.0355435	0.151414	0.143334	0.0249419	0.0790352	0.0681666	0	0	0	0	0	0	0.018817	0
0.744154	0.875391	0.878843	TCONS_00053540	NC_006092.4:42154916-42181072	0.0419141	0.0252299	0.388577	0	0.0981498	0	0	0.193155	0.0193021	0.00456143	0.0394388	0.0360098	0.122839	0.0794707	0.0172976	0.0185421
0.744111	0.724157	0.7657	TCONS_00025680	NC_006089.4:67113854-67124262	0.00912774	0.00568635	0.252408	0.459101	0.101717	0.144066	0.186602	0.112374	0	0.0268121	0.284766	0.448495	0	0.0155391	0	0
0.743551	0.883059	0.947418	TCONS_00040050	NC_006091.4:21246758-21301911	0	0	0.0609891	0	0.0155121	0.0160241	0	0.0435353	0	0	0.0344128	0	0	0	0	0
0.743165	0.784849	0.712243	TCONS_00095009	NC_006107.4:13219379-13223481	0.0269982	0.103581	0.325743	0.315498	6.60528e-05	0.324375	0.310076	0.0960372	0	0	3.2113e-05	0.136269	0.153415	0	0	0.00200384
0.743138	0.814364	0.793042	TCONS_00035617	NC_006090.4:37293947-37301446	0	0	0.457418	0.252698	0.403807	0.239989	0.159788	0.381883	0	0	0.030797	0.0605498	0	0	0	0
0.742613	0.837334	0.70598	TCONS_00039358	NC_006091.4:7597930-7638060	0	0	0.186088	0.0687634	0.17283	0.150703	0	0.166266	0	0	0.0390611	0.0737661	0	0.0489667	0	0
0.740801	0.833946	0.952019	TCONS_00076358	NC_006098.4:13439970-13470116	0	0	0.424216	0	0	0	0.360368	0.0833253	0	0.248088	0.13273	0	0	0	0	0
0.73916	0.880022	0.839622	TCONS_00023725	NC_006089.4:20508432-20521675	0.0490535	0	0.247983	0	0.130444	0.115196	0	0.053495	0	0	0.0287698	0	0	0	0	0.0758292
0.738918	0.684065	0.787845	TCONS_00101017	NC_006111.4:1557256-1559819	0	0	0.949705	1.06476	0.694128	0.679018	0.803129	0.513288	0.0348103	0.0247501	0.0720259	0.0409977	0.449348	0.31332	0.0468746	0.00988855
0.738652	0.830682	0.729729	TCONS_00052995	NC_006092.4:30807737-30831939	0.0478115	0.0415729	0.899902	0.275961	0.444234	0.470466	0.358735	0.458391	0.0596341	0.0740498	0.0465241	0.00333976	0.0113662	0.036759	0.0982826	0
0.737995	0.875636	0.882176	TCONS_00036838	NC_006090.4:62256697-62266894	0.11478	0.108756	0.304941	0	0.0228462	0	0.0741921	0.0240401	0	0	0.0536483	0.16101	0	0	0	0
0.737889	0.810508	0.864153	TCONS_00025433	NC_006089.4:61971655-62094992	0.121172	0	0	0.318946	0	0.159897	0.0392225	0	0	0	0.030267	0.0205981	0.0912386	0.1228	0	0
0.737323	0.780369	0.824981	TCONS_00017045	NC_006088.4:195206116-195209549	0.00659081	0	0.293484	0.140151	0.205221	0.218543	0.177802	0.123809	0	0	0	0	0	0	0.0615935	0.00378357
0.736546	0.902133	0.858651	TCONS_00058553	NC_006093.4:26360452-26385752	0	0	0	0.0180997	0.00529115	0.0120211	0	0	0	0	0.00609399	0	0	0	0.016619	0.0058875
0.736414	0.737893	0.733951	TCONS_00113462	NC_006127.4:58367243-58368560	0.28207	0.238292	1.08588	0.651769	0.413825	0	1.07987	0.199148	0	0.466968	0	0	0	0	0.216556	0.30941
0.735739	0.649359	0.957267	TCONS_00019252	NC_006089.4:44816790-44821534	0.0122747	0	0.0238221	0.0833121	0.00731345	0	0.0152876	0	0.0570506	0	0.0506199	0.016799	0	0	0.0307122	0.00812209
0.735309	0.680432	0.803339	TCONS_00001606	NC_006088.4:37991833-38012639	0.00992909	0.00692758	0.134461	0.0904727	0.0886651	0.0297956	0.133954	0.1115	0.0230216	0	0.0204372	0	0	0	0.0247791	0.0262979
0.734767	0.768746	0.694214	TCONS_00071472	NC_006097.4:3023180-3036465	0.15429	0.127557	0.363594	0.304649	0.0918928	0.0380405	0.0525374	0.157673	0.0653039	0.0232099	0.106187	0.249963	0.0744126	0	0.0439538	0.0556578
0.734618	0.859487	0.999858	TCONS_00070770	NC_006096.4:21723844-21743128	0	0	0.000258392	0.208054	0.195115	0.000205434	0.191655	0	0	1.08287e-06	0	0	0	0	0	0
0.734501	0.905419	0.878976	TCONS_00024908	NC_006089.4:47162764-47179690	0	0.0136016	0	0.0308813	0.0245869	0.00966473	0.0162782	0.00289539	0	0	0	0	0	0	0	0
0.732716	0.751562	0.711033	TCONS_00011413	NC_006088.4:58447334-58454701	0.0747931	0.104438	1.41382	1.2288	1.04486	1.03118	0.784466	0.605238	0.237131	0.472186	0.189127	0.199818	0.0289675	0.0726698	0.0993858	4.88984e-05
0.732582	0.731035	0.734044	TCONS_00110308	NC_006127.4:60462968-60501113	0.0133671	0	2.0323	2.15076	1.95195	2.00309	1.85264	1.95496	0	0.0221022	0	0.0150652	0	0	0.00837089	0.00884142
0.73196	0.748675	0.765662	TCONS_00105112	NC_006114.4:4486848-4488700	0.0298579	0.0417983	2.18847	3.64787	3.01449	2.34945	2.8088	3.43174	0.0347837	0	0.205632	0.112654	0.0264123	0.0284597	0.00936578	0.0197411
0.731512	0.779431	0.648528	TCONS_00060961	NC_006094.4:33799519-33928771	0.0492862	0.0338358	0.112013	0.0646821	0.00546379	0.0509327	0.00629326	0.0181288	0.0505529	0	0.0332504	0.0459629	0	0.00646335	0.0280994	0.00381395
0.731502	0.747611	0.847723	TCONS_00072297	NC_006097.4:14706632-14716315	0	0	0.0053347	0.0197521	0.00741973	0	9.24638e-07	0.0155402	0	0	0.0113602	0	0.00731499	0	0	0.00551432
0.731501	0.738757	0.724392	TCONS_00081818	NC_006100.4:17768039-17777354	0.0382831	0.0465194	0.114889	0.117248	0.0804444	0.0564342	0.0389005	0.0551295	3.40433e-07	0.0234215	0.0146873	0.0113514	0.0126155	0	0.0251665	0.0333458
0.730997	0.638496	0.875014	TCONS_00067748	NC_006096.4:2031432-2100051	0	0.00939876	0.167918	0.0655736	0.0153826	0	0.091534	0.00839252	0.156352	0	0.161653	0.12577	0	0	0	0.0266713
0.730885	0.699867	0.759204	TCONS_00020275	NC_006089.4:76795709-76798101	0	0	0.152355	0.402242	0.0537677	0.107121	0.145575	0.297754	0	0	0	0	0.167401	0.224772	0	0.0483621
0.730222	0.868273	1	TCONS_00031167	NC_006090.4:51274935-51286710	0	0	0.00665927	0	0.00614045	0	0	0.00643521	0	0	0	0	0	0	0	0
0.729984	0.709636	0.749711	TCONS_00104553	NC_006113.4:5245482-5254783	18.2411	16.7328	46.2838	47.7414	10.8309	8.69608	20.953	9.03355	1.75462	1.70544	9.44657	9.04441	27.6604	31.8085	5.18732	6.62324
0.729952	0.771822	0.769759	TCONS_00020489	NC_006089.4:83889612-83945296	0	0.00836517	0.507645	0.688974	0.679646	0.419562	0.563057	0.670223	0	0	0	0	0	0	0.0148607	0.0122603
0.729525	0.565031	0.802802	TCONS_00114138	NC_006127.4:78045224-78046731	0	0	0.0978618	0.219679	0.0296874	0.0339532	0.0631309	0	0.0585737	0	0.0518252	0.172388	0	0.0476693	0.0947506	0.0492307
0.729492	0.882204	0.793408	TCONS_00066560	NC_006095.4:15803298-15868604	0.0200505	0.0599689	0.15702	0.0186938	9.55921e-06	2.95914e-05	0	0.000596589	0.0662619	0.0907319	0.0173569	0.0443181	0.0257956	0	0	0.00760453
0.729445	0.700305	0.779076	TCONS_00039528	NC_006091.4:11665502-11670964	0.00489332	0	0.0282813	0.016605	0.0232923	0.0132069	0.021111	0.00914677	0	0	0.0100338	0.00332545	0	0	0	0
0.729394	0.867651	0.868818	TCONS_00026950	NC_006089.4:104874256-104895652	0	0	0.121903	0	0.0523307	0.0615022	0.0606053	0	0	0	0	0	0	0	0	0.0564757
0.729293	0.834676	0.768909	TCONS_00086148	NC_006102.4:5396916-5400904	0.055232	0	0.344732	0.131226	0.164716	0.169743	0.0527312	0.242278	0	0	0.0384078	0	0	0	0.0878603	0.0909491
0.728732	0.543398	0.845064	TCONS_00077679	NC_006099.4:11895684-11952427	0	0	0.0763738	0.158559	0.0835318	0.127284	0.0590844	0	0	0	0.0485535	0	0.0829737	0.0446816	0	0
0.728286	0.757574	0.780789	TCONS_00045595	NC_006091.4:56128371-56252668	0.00605299	0	0.135056	0.098519	0.0473059	0.0731038	0.0239643	0.000324548	0.0342965	0	0.0690667	0.0179136	0	0	0.0485012	0.12373
0.727733	0.700135	0.753178	TCONS_00083411	NC_006101.4:1068669-1070198	0.0336043	0.0117749	0.283895	0.307924	0.110111	0.102681	0.231667	0.0630025	0.0392201	0.0278972	0.139058	0.219386	0	0.0961726	0.0422515	0.0111028
0.726685	0.822144	0.654322	TCONS_00054450	NC_006092.4:57397317-57476488	0	0	0.016286	0.0214844	0.00376762	0.0213756	0.00390984	0.0118386	0	0.0103791	0.00866405	0	0	0	0.0039344	0.00839344
0.72643	0.889481	0.767818	TCONS_00023768	NC_006089.4:21805530-21814097	0	0.0196568	0	0.135951	0	0.0169295	0.00792573	0.0350845	0	0	0.0756847	0.0314238	0	0	0.0506265	0.117863
0.725731	0.821194	0.753683	TCONS_00070164	NC_006096.4:12189407-12208330	0.0672369	0.0476366	0.022223	0.18258	0.140452	0.138202	0.0863361	0.105495	0	0	0	0.0234748	0	0	0	0
0.725475	0.890351	0.861572	TCONS_00050446	NC_006092.4:52457954-52495037	0	0	4.36915e-06	0.0456076	1.50632e-06	0.0179361	0.0197711	3.06759e-05	0	0	0.0259742	0.0204758	0	0	0.00015927	0.00575111
0.723229	0.721784	0.724742	TCONS_00065759	NC_006095.4:5070148-5073233	1.35562	1.87672	10.9227	10.4281	5.66192	4.91666	6.92155	6.08425	0.617579	0.619983	1.28839	1.81827	4.60527	3.92212	0.821726	0.854917
0.722896	0.931347	0.74109	TCONS_00019267	NC_006089.4:45163669-45284690	0	0.00517932	0	0.0304362	0.012712	0.0297279	0.0264518	0	0	0	0	0.0202545	0	0	0	0
0.72257	0.705072	0.737636	TCONS_00084331	NC_006101.4:12807319-12822266	0.0937738	0.035655	0.373612	0.433942	0.274049	0.282427	0.264066	0.345606	0.0197445	0.0140126	0.0409023	0.0232524	0.0150589	0	0.0637261	0.0960025
0.722259	0.71785	0.84614	TCONS_00064095	NC_006095.4:11432123-11438394	0	0	0.064357	0.100858	0.0196716	0.0224179	0.0930875	0.0412688	0.0770552	0	0.0227685	0.0340286	0	0	0	0.0109108
0.721045	0.787087	0.619092	TCONS_00004101	NC_006088.4:77822306-77824270	0.368426	0.552212	3.731	2.41684	1.76996	1.40871	1.87903	1.65299	0.95554	0.930946	0.184012	0.559933	0.22974	0	0.17393	1.33936
0.720463	0.654533	0.806024	TCONS_00067785	NC_006096.4:3431205-3436551	0.29804	0	0.793768	0.611644	0.333213	0	0.428333	0.594193	0	0	0	0	0.737384	0	0.122576	0.236316
0.720199	0.699622	0.789639	TCONS_00039908	NC_006091.4:18189925-18210097	0	0.0347272	0.0569514	0.0838012	0	0.0358116	0.0674363	0.00378102	0.0421381	0.0399849	0.0370826	4.61064e-05	0	0	0.00562262	0.00904891
0.719832	0.762217	0.720439	TCONS_00025682	NC_006089.4:67119674-67122157	0	0.0116607	0.515436	0.425297	0.159048	0.206455	0.309198	0.291268	0	0	0.389689	0.477627	0	0	0	0
0.719738	0.736395	0.717058	TCONS_00005363	NC_006088.4:105591495-105597304	0	0	0.385512	0.161295	0.0309634	0.175361	0.322421	0.000433589	0.234752	0.120208	0	0.0330476	0.0224453	0	0.100779	0.0323342
0.719285	0.582059	0.811265	TCONS_00105312	NC_006114.4:5545885-5549311	0.0487746	0.0331078	0.0613651	0.100931	0.024144	0.0414785	0.0386285	0.0467894	0	6.00156e-05	0.0629035	1.8592e-05	0.0110191	0.011879	9.84545e-05	1.14201e-05
0.718567	0.76116	0.715939	TCONS_00067351	NC_006095.4:26910810-26925184	0.0368467	0.00956014	0.286628	0.155562	0.141597	0.183201	0.257669	0.136874	0	0.0257462	0.000738811	0	0	0	0.0423565	0.0365397
0.717931	0.815334	0.812313	TCONS_00001626	NC_006088.4:38309255-38320101	0	0	0.302873	0.0864093	0.149087	0.200331	0.109881	0.176787	0	0	0	0	0.120771	0	0.0117738	0
0.717316	0.777685	0.669134	TCONS_00029190	NC_006090.4:8849264-8859562	0.0256781	0.00774177	0.14768	0.183263	0.174689	0.179231	0.0561736	0.113242	0	0.00500769	0.0423199	0	0	0.0505082	0	0.0687181
0.716993	0.721723	0.706968	TCONS_00062858	NC_006094.4:23299869-23336368	0.00882333	0	0.143595	0.0677513	0.0103104	0.0063915	0.122463	0.0493317	0	0.030401	0.0239718	0.0151734	0.0645114	0	0.0496342	0.0376755
0.716385	0.754136	0.616296	TCONS_00030736	NC_006090.4:40678894-40679923	0.236044	0.0574431	0.708351	0.267169	0.141524	0.0552197	0.539831	0.149811	0.195482	0.141212	0	0.0573819	0	0.154426	0.106227	0.102103
0.715219	0.844767	0.72956	TCONS_00018825	NC_006089.4:35336951-35342796	0.41798	0	0.269277	0.658454	0	0	0	0.00108122	0	0.431991	2.88429e-05	0.293533	0.184885	0.0409188	0	0.478983
0.712528	0.831907	0.751528	TCONS_00036806	NC_006090.4:61509215-61529286	0	0.0471405	0.10186	0.0507788	0.0647558	0.0976169	0	7.72347e-06	0	0	0.0550976	0.0464037	0	0	0	0.0254544
0.711607	0.631317	0.927691	TCONS_00060988	NC_006094.4:33887903-33928771	0.0443164	0	0.0575415	0.0128234	0	3.55276e-06	0	0.0161847	0.0142802	0	0.039534	0.0573191	0	1.14717e-06	0.0503714	0
0.711313	0.754105	0.900837	TCONS_00059236	NC_006094.4:2931638-3063731	0.00350132	0	0.0357406	0	0	0.00631932	0	1.11355e-05	0	0	0.0166248	0.00437049	0.0339499	2.24071e-06	0.00744311	2.62769e-06
0.710723	0.752933	0.774501	TCONS_00044161	NC_006091.4:18680854-18687760	0.000357463	0.0791584	0.186093	0.000353197	0.0415288	1.74921e-05	0.0927001	0.0869706	0.000355425	0.000354674	0.145541	0.151602	0.000371881	0.0139407	0.0409869	0.0585081
0.71007	0.65538	0.867241	TCONS_00053636	NC_006092.4:43996932-44024997	0.0151599	0.0104916	0.0427304	0.0725412	0.00681537	0.0204719	0.0264196	0.0157376	0.0116044	0.0123469	1.44706e-05	3.53799e-05	0.0451924	0	0.061325	0.0083301
0.706951	0.76173	0.611469	TCONS_00079347	NC_006099.4:18273873-18314150	3.28721e-06	0.00355543	0.0611634	0.0344135	0.0417656	0.0123235	0.0532954	0.034535	1.2211e-06	0.0169323	0.00566432	1.22931e-07	0	0.0196773	0.00128389	0.00702331
0.706751	0.808236	0.654027	TCONS_00010229	NC_006088.4:39066477-39106542	0.00570262	0.0515884	0.306489	0.17683	0.120409	0.221387	0.122033	0.0565193	0	0.0373704	0.106602	0.1836	0	0	0.0566674	0.0302494
0.7049	0.654918	0.768155	TCONS_00049340	NC_006092.4:31415477-31510102	0.0710563	0.0025455	0.264855	0.209277	0.0120877	0.0218778	0.143972	0.0277606	0.078784	0.059586	0.252752	0.188644	0.00396137	0.0085429	0.0771637	0.0306816
0.704693	0.806208	0.923089	TCONS_00040865	NC_006091.4:39339921-39349272	0	0	1.05162e-05	0.189926	0.0993495	0.00113071	0.188608	0.051563	0.0832812	0.0487004	0.0664715	0.000160057	0.00672421	0	1.76968e-05	0.00069784
0.704008	0.590299	0.84498	TCONS_00046863	NC_006091.4:82350648-82373498	0	0	0.0329997	0	0.0322702	0.0288888	0.0326625	0.00908861	0	0	0	0.00197621	0.0194867	0.0202836	0.0102206	0
0.703664	0.918706	0.77232	TCONS_00048773	NC_006092.4:22684398-22691772	0.00356	0	0	0.0204248	0	0.0129997	0	0	0	0.00581127	0	0.0137413	0.00625595	0	0	0
0.703288	0.641722	0.767758	TCONS_00013173	NC_006088.4:95069132-95091138	0.031245	0.0598007	0.131435	0.125514	0.0650702	0.027802	0.0810891	0.011548	0	0	0.0466233	0.0531004	0.0183365	0	0.0872682	0.051796
0.703017	0.783296	0.573856	TCONS_00108780	NC_006127.4:17145492-17246664	0.0463877	0.0242998	0.314881	0.165294	0.00690516	0	0.0649338	0.0434278	0	0.172199	0.127468	0.134821	0	0	0.231957	0.145828
0.702312	0.849917	0.859485	TCONS_00013325	NC_006088.4:103795842-103813447	0.0515603	0	0	0.124456	4.08377e-05	3.78477e-06	0.00357145	0.0946426	0	0	0.066775	0.0277586	0.0149706	0	9.50406e-06	1.08643e-05
0.701746	0.920821	0.84575	TCONS_00088018	NC_006104.4:6011036-6104283	0	0	0.0968398	0	0	0.000178084	0.0185303	0	0	0.0233495	0	0	0	0.091405	0.0351432	0.0751669
0.70094	0.626042	0.75326	TCONS_00068205	NC_006096.4:8892039-8976331	0.0108689	0.0377631	0.0741021	0.125494	0.0358834	0.0435987	0.0523825	0.0749078	0	0.017799	0.0760676	0.0282689	0.0191379	0	0.0067478	0.0144133
0.70016	0.754554	0.687742	TCONS_00019254	NC_006089.4:44969239-44975164	9.73297e-07	0.0250911	0.114175	0.0570716	0.00840785	0.026041	0.0598728	0.0127113	0.0214181	0.000327239	0.0687538	0.0255419	0	0.00438643	0.037713	0.0691601
0.699708	0.757976	0.610472	TCONS_00110383	NC_006127.4:63061520-63063464	0.174203	0.669566	1.48139	0.768543	0.481628	0.472054	1.4571	0.846684	0.0867643	0.0616512	0	0.00851609	0.0219868	0.0236944	0.288039	0.304625
0.698118	0.772271	0.708948	TCONS_00112976	NC_006127.4:45581033-45585786	0	0	0.279746	0.0794718	0.046515	0.0796149	0.0491071	0.0976255	0.228353	0.195039	0.0404576	0.0403327	0.0692065	0.0745519	0.0123044	0.0257681
0.697585	0.89928	0.653537	TCONS_00019036	NC_006089.4:41197994-41205270	0	0	0.263899	0.0429455	0	0.244271	0	0.144612	0.0126372	0.12861	0.173423	0.239373	0	0.0368758	0	0
0.696326	0.79455	0.796584	TCONS_00091144	NC_006105.4:6652944-6660846	0	0.376373	0.183688	0.637953	0.265765	0.0756578	0.419119	0.019998	4.85937e-06	0	2.48225e-05	2.14363e-06	0.0599327	0	0.0933412	0.436358
0.696214	0.728683	0.9273	TCONS_00051340	NC_006092.4:8505274-8606788	0.0191378	0	0.0717906	0.0175071	0.0121583	0.00279918	0.057387	0.00359933	0	0	0.0319536	0.0470893	0	5.82357e-05	0.0157093	0
0.696068	0.743495	0.722242	TCONS_00037879	NC_006090.4:92179703-92209709	0	0	0.106767	0.0222529	0.0901218	0.0906728	0	0.0797934	0	0	0.0450109	0.0742495	0.056559	0	1.2498e-05	0
0.695866	0.878158	0.857337	TCONS_00064395	NC_006095.4:15709619-15792175	0.161991	0.0829317	0.202215	0	0	0	0.000110645	0.0881845	0.00169085	0	0.0086752	0.024583	0	0.195966	0	0
0.694424	0.787614	0.809465	TCONS_00109979	NC_006127.4:53179672-53186940	0	0.0160592	0.0502826	0.0230969	0	0	0	2.01032e-05	0	0.0210048	0	0.0451219	0.0291797	0	0.0455756	0
0.694124	0.875325	0.492413	TCONS_00079031	NC_006099.4:12698901-12726783	0.142054	0	0.304892	0.18253	0	0	0	0.177699	0	0.126099	0.0819969	0.081806	0.0420358	0.181082	0	0.210862
0.69226	0.735517	0.70178	TCONS_00026382	NC_006089.4:89989803-90001779	0.0268507	0.0636229	0.904203	0.665732	0.597635	0.768778	0.612832	0.504147	0.0597789	0.0566461	0.1827	0.237207	0.109481	0.0204087	0.0847462	0.0570922
0.69172	0.999023	0.74513	TCONS_00088019	NC_006104.4:6030380-6104283	0.0127534	0.0133948	0	0.0343456	8.72564e-05	0.00962494	0	0.0158055	0	0	0	0	0	0.0224505	0	0
0.691225	0.560006	0.88147	TCONS_00036599	NC_006090.4:56937700-56952690	0.00315291	0	0.0212742	0.0375563	0.0137069	0.0176148	0.0279872	0.0092869	0	0	0.0287432	0.00425901	0.00595744	0	0.0164492	0
0.690992	0.696505	0.682891	TCONS_00034191	NC_006090.4:9927620-9933296	0.0446642	0.0517722	1.36091	0.926226	0.891759	0.719961	1.29086	0.779235	0	0.0243671	0.220493	0.161895	0	0.00941855	0.443432	0.309352
0.690304	0.835769	0.94109	TCONS_00011425	NC_006088.4:58628272-58666242	2.32105e-07	0.0230283	0.0319412	0	0.0171052	0	0.0196144	2.01394e-07	0	0	2.23767e-07	2.59863e-07	0	0	0	0.00949566
0.689023	0.660012	0.745201	TCONS_00064990	NC_006095.4:24727036-24728763	0.0370521	0	0.221225	0.0754855	0.0885217	0.0254611	0.215196	0.162946	0.0882875	0.0631146	0.0259531	0.0778946	0	0	0.0714867	0.0486735
0.687387	0.720958	0.642149	TCONS_00113458	NC_006127.4:58364498-58368560	0.125858	0.170698	0.631567	0.46869	0.380685	0.12315	0.286185	0.219864	0.228871	0.193004	0.0441123	0.0621474	0.0285657	0	0.139358	0.405184
0.687078	0.735807	0.739936	TCONS_00051661	NC_006092.4:12810394-12815084	0	0.00830604	0.0498719	0.0162005	0.0213067	0.0161154	0.0405179	0.00371926	0	0	0.00816428	0.0243573	0	0	0.0222419	0
0.685273	0.49223	0.764051	TCONS_00052111	NC_006092.4:18278394-18285523	0	0	0.0437483	0.107205	0.0335876	0.0152767	0.0420956	0.0211229	0	0.0558205	0.0387432	0.0848446	0.0199238	0	0.0211484	0
0.684679	0.640802	0.755307	TCONS_00077955	NC_006099.4:19369562-19374703	0.0132122	0.00918204	0.0535902	0.0984175	0.0627517	0.0533567	0.0622483	0.0711796	0.0202708	0	0.00300243	0.0119399	0	0.00833781	0.00545818	0.0145786
0.682958	0.732365	0.999659	TCONS_00000139	NC_006088.4:698965-700544	0	0.000125526	0.558711	0	0.247108	0	0.483643	0	0.294921	0	0	0.192767	0.000120214	0	0.020924	0.000334547
0.682875	0.659023	0.714689	TCONS_00106721	NC_006115.4:3098630-3101059	0.0363682	0.0824221	0.416283	0.35791	0.0649468	0.0184453	0.377654	0.0680525	0.0210636	0.0897307	0.0374049	0.0186094	0.0481155	0.0864369	0.408048	0.361313
0.682774	0.698503	0.76293	TCONS_00086926	NC_006102.4:10821889-10824662	0.0391661	3.04497e-06	0.216083	0.983287	0.29113	0.140348	0.502149	0.794812	0	0.166828	0.0908975	3.53737e-05	4.98045e-05	0.151001	0.42245	0.378726
0.682626	0.657468	0.711739	TCONS_00012799	NC_006088.4:84526520-84531793	0.0336514	0.0390279	0.158587	0.137043	0.0634104	0.0416435	0.117649	0.0594186	0.025899	0.0091866	0.0537058	0.0724676	0.019753	0.0212948	0.0661789	0.03349
0.681276	0.784045	0.723721	TCONS_00038038	NC_006090.4:96204144-96205820	0	0.0210903	0.214996	0.051124	0.0987029	0.163511	0.150687	0.178794	0	0.0499211	0	0.0103354	0	0	0.0756164	0.0497978
0.681144	0.695953	0.655608	TCONS_00061361	NC_006094.4:2146227-2208884	0.0595557	0	0.181096	0.105022	0.104878	0.0663453	0.0577696	0.0317923	0.0690461	0.0965551	0	0.0166545	0	0.0413947	0.094182	0.000439184
0.680385	0.798431	0.834234	TCONS_00040863	NC_006091.4:39339837-39351525	0	0.0154756	0.18661	0.00852896	0.0638513	0.168014	0.132073	0.119026	0	2.76239e-05	0.00850676	0.0310034	2.6272e-05	0	0.0588461	0.0208954
0.680379	0.648385	0.711057	TCONS_00072400	NC_006097.4:17414981-17424127	0	0.0325206	0.116993	0.122006	0.0926908	0.0734755	0.094877	0.0295381	0	0	0.00639555	0.0445479	0.0329055	0	0.0610863	0.066687
0.679453	0.7452	0.583071	TCONS_00040562	NC_006091.4:34229222-34231593	0.0409283	0	0.408882	0.111148	0.146679	0.0844579	0.29215	0.128671	0	0.140034	0.143771	0.0575607	0	0	0.105753	0.0268518
0.677891	0.820951	0.787236	TCONS_00063865	NC_006095.4:6208246-6217003	0.0254211	0.0176588	0.0094722	0.0345601	0	0.017133	7.02139e-07	0	0.0195288	0.0138378	0.0028597	0.00284238	0	0	0	0
0.676347	0.822682	0.935644	TCONS_00034131	NC_006090.4:8886358-8887049	0	0.0935273	0.132437	0	0.0774459	0	0.0869386	0	0	0	0	0	0	0	0	0.0421335
0.676143	0.808472	0.644908	TCONS_00036624	NC_006090.4:57510155-57555827	0.0193545	0.00529767	0.0321087	0.0451108	0	0.042834	0.0406015	0.0345824	4.51636e-06	4.50999e-06	0.00295766	0.0294062	4.36981e-06	0	4.49748e-06	4.55747e-06
0.675457	0.809108	0.8221	TCONS_00113877	NC_006127.4:68349562-68357654	0	0.00679371	0.0609521	0.000277737	0.0103576	0.0146787	0.0580795	0.00879	0.0100363	0	0.00297351	0.0118248	0	0	0	0.0340199
0.675151	0.782083	0.560695	TCONS_00028719	NC_006090.4:1012784-1033848	0	0.0491973	0.487671	0.364658	0.213477	0.296984	0.0383159	0.294178	0	0.0538672	0.374205	0.382541	0	0	0.117904	0.11748
0.671828	0.701952	0.838818	TCONS_00025430	NC_006089.4:61971655-62094555	0.0805943	1.14474e-05	0.629583	0.160041	0.135469	0	0.371976	0.197474	0.126676	0.0822623	0	1.37759e-05	0.451003	0.390151	0.147804	0.000395545
0.670828	0.875808	0.767783	TCONS_00001792	NC_006088.4:42922233-42942199	0	0.0234151	0.0655269	0.224443	0.19731	0.0226453	0.084837	0.0829857	0	0	0	0	0	0.127085	0.0211665	0.108706
0.670575	0.851297	0.802523	TCONS_00080819	NC_006100.4:2313183-2361510	0	0	0.0647978	0	0.0585211	0	0	0.0136797	0	0.0135707	0.00892832	0	0	0.0203139	0	0.0344085
0.670545	0.726317	0.616008	TCONS_00044507	NC_006091.4:30854958-30858342	0.0981753	0.203668	1.5975	1.63366	1.24968	1.60606	0.93469	1.32067	0.126073	0.160988	0.421155	0.761288	0.0546449	0.099443	0.176037	0.239072
0.666682	0.424663	0.888555	TCONS_00015521	NC_006088.4:163336088-163351044	0.0474214	0.0166909	0.0465492	0.0804746	0.0282727	0	0.0450212	0.0296874	0.0557242	0	0	0.016401	0.0421355	0	0.0150212	0
0.665093	0.674317	0.765318	TCONS_00058821	NC_006093.4:30325491-30341002	0.060297	0.00820435	0	0.20247	0.135041	0	0.140904	0.180454	0.0388704	0	0	0.0109548	0	0	0.164539	0.132999
0.660913	0.797433	0.857175	TCONS_00108412	NC_006127.4:8631392-8639973	0	0.0508588	0.268386	0	0.10043	0	0.0645398	0	0	0.128255	0	0.0674547	0.027585	0.00991292	0.188008	0
0.659133	0.60976	0.703597	TCONS_00097701	NC_006108.4:3525934-3535773	0.0542464	0.0472199	0.248674	0.276126	0.0728755	0.109919	0.079834	0.0511464	0	0.0333742	0.0464276	0.0600529	0.215087	0.0643976	0.210828	0.206802
0.656581	0.671714	0.641176	TCONS_00077697	NC_006099.4:13172821-13179575	0.16936	0.243701	0.764862	0.751368	0.425654	0.526741	0.472455	0.484305	0.0867404	0.0369052	0.223447	0.183279	0.0339753	0.0578203	0.346025	0.354512
0.656049	0.779857	0.80103	TCONS_00036695	NC_006090.4:59786809-59841656	0	0.0179469	0.0166947	0.121007	0	0.0347439	0	0.0478487	0.0599532	0	0.0707187	0.0176444	0	0	0.0323298	0.0503532
0.65563	0.596074	0.706303	TCONS_00077715	NC_006099.4:13656202-13659025	2.52928	2.39512	3.03898	3.5717	1.69165	1.50196	2.0823	1.48896	1.05827	0.991144	0.568821	0.406491	0.0847047	0.0912859	0.577631	0.46802
0.655384	0.612634	0.665782	TCONS_00073922	NC_006097.4:18037775-18045453	0	0	0.00261303	0.0193467	0.00242285	0.00274659	0.00250701	0.00507375	0	0.013316	0.00278175	0.00829625	0	0.00772573	0	0.00810384
0.654036	0.720235	0.787071	TCONS_00108411	NC_006127.4:8630669-8639973	0.0933213	0	0	0.302602	0.134757	0.136455	0.281167	0.187374	0.287186	0	0.0531659	0	0	0	0	0.1272
0.64898	0.610561	0.689349	TCONS_00021922	NC_006089.4:125703167-125707186	0.297935	0.389325	0.75448	0.718035	0.235187	0.172419	0.386624	0.144006	0.112361	0.0597895	0.632263	0.455035	0.267738	0.207817	0.124657	0.133015
0.646938	0.816814	0.772515	TCONS_00058243	NC_006093.4:21450882-21473161	0	0.00171067	8.87058e-05	0.0693104	0.0269218	0.0247247	0.038448	0.0385893	0	0.00420462	0.0222915	0.0395157	0	0	0	0.00162463
0.646795	0.684719	0.601847	TCONS_00094959	NC_006107.4:11838230-11847565	0.0329267	0.0563876	0.296646	0.250281	0.0404775	0.0325414	0.0660436	0.0218701	0.0656758	0.0537117	0.176689	0.22024	0.100403	0.0957237	0.172473	0.217077
0.64567	0.656756	0.645148	TCONS_00037964	NC_006090.4:93869041-93874405	0	0.0180709	0.118295	0.100987	0.025687	0.103516	0.0351576	0.0239797	0.113333	0.056952	0.0446173	0.03338	0.000627944	0	0.0648052	0.0237606
0.645138	0.753561	0.589012	TCONS_00051445	NC_006092.4:10417113-10434325	0.0231909	0.0208833	0.590784	0.459042	0.338907	0.40572	0.0200356	0.366418	0.392524	0	0.0137052	0.528177	0.0190306	0.0176384	0.211752	0.249821
0.643638	0.848401	0.841207	TCONS_00059551	NC_006094.4:8206548-8224176	0	0.0561686	0.0827456	0	0	0	0.0281101	0.0336592	0	0	0.0135602	0.0287751	0.0461388	0	0	0
0.64354	0.786302	0.817055	TCONS_00039158	NC_006091.4:3110069-3151887	0.00894973	0.0248909	0	0.0893247	0.0339274	0.0244446	0.0500615	0.0439707	0.0103206	0	0.0110379	0.0125935	0.00787534	0.00849108	0.00277544	0
0.642699	0.640646	0.644531	TCONS_00026383	NC_006089.4:89993740-89995847	0.0946681	0.193274	1.0787	1.2094	0.864834	0.737441	0.682635	0.838214	0.176328	0.174522	0.569805	0.832134	0.20173	0.105223	0.123445	0.128523
0.642178	0.691656	0.709921	TCONS_00024907	NC_006089.4:47155769-47179690	0.0491327	3.91642e-07	0.0501505	0.0238675	0.00855805	0.00484107	0.00423445	0.008731	0.0141453	0.020058	0.0188641	0.0333336	0	0	0.0133106	0.0101877
0.641511	0.572577	0.697415	TCONS_00072418	NC_006097.4:17630661-17637114	0.0878047	0.0739768	0.185989	0.229335	0.1027	0.0710272	0.0844359	0.128847	3.9368e-06	1.30931e-06	0.0483965	0.116977	0.0578622	3.65052e-06	0.175268	0.0949199
0.640896	0.643903	0.80288	TCONS_00021169	NC_006089.4:106671445-106679284	0	0.00720647	0.082808	0.000143115	0.0552762	0.0341893	0.0673261	0.0464385	0	0	0	0	0.0591346	0	0.0246767	0.0225387
0.639357	0.676453	0.753829	TCONS_00075386	NC_006098.4:19038235-19041561	0.0503183	0.017717	0.197747	0.0512063	0.0599752	0.0514502	0.0478428	0.0787364	0	0	0.139621	0.191584	0.13415	0.0481554	0.0159555	0.0828722
0.639069	0.633191	0.644808	TCONS_00106472	NC_006115.4:1470883-1477846	0	0	1.50498	1.54162	1.04144	1.22658	1.2469	1.41506	0	0.0429834	0.11761	0.105361	1.38765	0.987946	0.0706845	0.0550629
0.638524	0.651139	0.624166	TCONS_00049320	NC_006092.4:30806546-30812706	0.798318	0.57018	5.19719	4.56609	2.18227	1.85297	3.76599	3.02152	2.72308	3.66945	0.30439	0.551561	2.24346	1.93732	0.674175	0.409652
0.638149	0.612065	0.654931	TCONS_00035463	NC_006090.4:33160215-33188758	0.0247397	0	0.0324133	0.0503807	0.0147514	0.0337399	0.0313628	0.0464756	0	0.0414781	0.0171659	0	0	0	0	0
0.637321	0.600351	0.664249	TCONS_00076586	NC_006098.4:18709674-18711900	0.556959	0.827765	1.21865	1.67308	0.927208	0.970126	0.819862	0.9138	0.119615	0.0679636	0.516735	0.591772	0.0182054	0.137358	0.45064	0.423383
0.637058	0.75352	0.645591	TCONS_00112571	NC_006127.4:39111715-39115221	0.154201	0.176459	0.250965	0.115697	0	0.0476605	0.110047	0.0328926	0	0.0291498	0.036319	0.0217052	0	0.0811369	0.132438	0.109529
0.636729	0.66662	0.603324	TCONS_00107864	NC_006115.4:4750704-4763112	0.157722	0.209732	0.941803	0.842691	0.409599	0.460976	0.435102	0.416317	0.296485	0.485556	0.283348	0.338805	0.222577	0.096842	0.393016	0.331702
0.636138	0.566849	0.697182	TCONS_00113590	NC_006127.4:61401522-61411017	0.00285301	0	0.00731369	0.0193625	0.0084859	0.0134608	0.00701354	0.0124372	0	0	0	0	0.00501701	0	0.00353246	0.0151452
0.634225	0.694992	0.894621	TCONS_00033051	NC_006090.4:96920396-96928405	0	0.0260062	0.103484	0.000328713	0.0652149	0.0044758	0.0908264	0	0.0433371	0	0.0215654	0.014379	0	0	0	0
0.630459	0.70186	0.740404	TCONS_00066554	NC_006095.4:15803298-15867265	0	0.0113465	0.0285063	0.146225	0.0996336	0.100966	0.0538217	0.0472028	0.0567166	0.0583081	0.0688886	0.015937	0	0	0	0.0319552
0.63037	0.701071	0.743328	TCONS_00050400	NC_006092.4:51795028-51805694	0	0.015996	0.118922	0.308689	0.21688	0.123907	0.114971	0.11385	0	0.0380282	0.0472588	0.17285	0	0	0.172671	0.0899915
0.630312	0.825042	0.774049	TCONS_00014031	NC_006088.4:118145625-118157908	2.69694e-06	0	0.0198035	0	0	0.0127084	0.0174042	0.00653798	0	0	0	0.0113955	0	0	0.00684661	0.0193733
0.629626	0.730522	0.79387	TCONS_00064660	NC_006095.4:19862761-19869336	0	0	0.00918269	0	0.00850913	0.00321631	0.00881257	0.00297016	0	0	0	0.00647852	0	0	0	0.00316143
0.627574	0.704653	0.866974	TCONS_00091351	NC_006105.4:8934249-8973378	3.07326e-05	6.41306e-05	0.374375	0	0.180822	0	0.355458	0	0.00102579	0.00782552	0.00295329	0.0894953	0.132796	0.104597	0.100908	1.41106e-05
0.627072	0.836799	0.633661	TCONS_00061354	NC_006094.4:2146227-2208884	0.00579909	0	0.0436641	0.009733	0	0	0.0111209	0.017302	0.0252977	0.0278433	0	0.019973	0	0	0.00766437	0.0243927
0.625088	0.592995	0.664099	TCONS_00109661	NC_006127.4:41749151-41754762	0.0855413	0.0595365	0.836769	0.688379	0.58176	0.507422	0.822336	0.548385	0.0282286	0.140198	0.192284	0.0997697	0.0322864	0	0.641546	0.263281
0.623696	0.785526	0.655917	TCONS_00077683	NC_006099.4:11995048-12183489	0.0990335	0.0479499	0.061786	0.102754	0.0479989	0.0572775	0.038896	0.0107463	0	0.0750293	0	0	0	0	0	0.0564882
0.623	0.660857	0.566711	TCONS_00079485	NC_006100.4:1061455-1090126	0.0062686	0.0101569	0.034683	0.0233256	0.0226705	0.0154116	0.0315331	0.023141	0	0	0	0	0.0201026	0.0107636	0.00176274	0.011274
0.619601	0.637966	0.714701	TCONS_00057742	NC_006093.4:14943806-14946891	0.0210414	0.110147	0.0515184	0.21495	0.0342852	0.0711994	0.0588188	0.0196935	0	0.0601633	0.0938797	0.112351	0	0	0.07225	0.0557211
0.618874	0.92675	0.710798	TCONS_00018313	NC_006089.4:22181020-22193928	0	0	0.000617209	0.0199737	5.60943e-07	0.0176073	0.00450205	0.00880073	0	1.95654e-07	0.00999262	0.00989274	0	0	3.8745e-06	0.00413403
0.617348	0.700232	0.580322	TCONS_00022411	NC_006089.4:139893162-139940219	0	0.0112653	0.0115885	0	9.06844e-05	0.0111083	0.0107598	0.0112806	0.00230461	4.58524e-05	2.03141e-05	0.0114714	0	0	0.0111416	0
0.616324	0.782362	0.748682	TCONS_00017549	NC_006089.4:4404587-4417123	0.0540941	0.0212699	0.0808221	0.270208	0.117536	0.105349	0.217256	0.0612668	0	0	0.0290917	0.0197491	0.0494377	0.231343	0	0.0363786
0.611559	0.677507	0.820747	TCONS_00035212	NC_006090.4:29248466-29273348	0	0.00481733	0.0363745	0.00017817	0.00166216	0	0.0182976	7.14084e-06	0.0173597	0	0.0174156	0.0146239	0	0	0.0273785	0.013347
0.611441	0.709564	0.485454	TCONS_00068403	NC_006096.4:11495432-11508266	0.159791	0.0829738	0.29503	0.204379	0.12365	0.142976	0.0540282	0.195081	0	0.0346413	0.176338	0.209247	0.0106599	0.00106833	0.0753447	0.0925503
0.610042	0.68509	1	TCONS_00009660	NC_006088.4:23126920-23144104	0.00497755	0	0.0127869	0	0.00296169	0.00671741	0	0	0.0114855	0	0	0	0.00876234	0	0	0
0.608918	0.63557	0.580554	TCONS_00086843	NC_006102.4:9804604-9833185	0.0160168	0.02556	0.138495	0.130139	0.108527	0.116059	0.0269323	0.0536354	0.11113	0.0715697	0.0439864	0.063175	0.0316952	0.0170717	0.0150141	0.0350332
0.608739	0.809222	0.6064	TCONS_00044834	NC_006091.4:38494305-38532716	0.00979313	0.103079	0.10761	0.0631386	0.0252412	0.0252861	0.0290404	0.0182906	0.00375399	0	0.0322731	0.102844	0.0143421	0.00618623	0.0292637	0.0682575
0.608306	0.939958	0.727268	TCONS_00036322	NC_006090.4:51189437-51259095	0	0.0167276	0.135504	0	0	0.0787233	0.0398538	0.057972	0	0	0	0.0530221	0.0170981	0	0	0.108136
0.605937	0.731354	0.649952	TCONS_00042843	NC_006091.4:90703735-90710134	0	0.0196313	0.0453152	0.127734	0.0727888	0.0698388	0.0608827	0.085016	0	0	0	0.00639413	0.0248454	0.107147	0.00583761	0.0249639
0.603427	0.852922	0.868812	TCONS_00020344	NC_006089.4:78761823-78836372	0	0	0	0.00815879	0.00357681	0	0	0.00749237	0	0	0.00411179	0	0	0	0.00746794	0
0.602869	0.650669	0.56779	TCONS_00021543	NC_006089.4:115686127-115688032	0.0828389	0.0352617	0.663328	0.704672	0.677526	0.440705	0.000315765	0.57078	0.431746	0.554288	0.0955128	0.271206	0.0253741	0	0.357649	0.259724
0.60271	0.863566	0.876768	TCONS_00016059	NC_006088.4:174352034-174359900	0	0	0	6.22853e-06	0	0	0	0	0	0	0	5.37286e-06	6.11183e-06	0	5.83703e-06	0
0.599806	0.632809	0.56221	TCONS_00000784	NC_006088.4:15702931-15705725	0.153814	0.315178	1.83596	1.6116	1.05301	1.20951	1.77732	1.09745	0.378805	0.61708	0.461592	0.577464	0.576725	0.676489	0.317772	0.445631
0.598874	0.83295	0.823209	TCONS_00058242	NC_006093.4:21450882-21473161	0	0.00149162	6.17249e-05	0.0473537	0.0242274	0.023613	0.0351326	5.69469e-06	0	0.00349573	0.0167933	0.0285743	0	0	0	0.00142164
0.598162	0.615813	0.752794	TCONS_00060562	NC_006094.4:25343527-25365834	0.192934	0.113801	0.106121	0.283779	0.115131	0.154099	0.103005	0.161387	0	0	0.0224387	0	0.172164	0.0617764	0	0
0.596219	0.676947	0.47408	TCONS_00086839	NC_006102.4:9804604-9817090	0.100269	0.0679667	0.532336	0.351846	0.259814	0.236689	0.165201	0.280672	0.20456	0.225243	0.142401	0.17122	0.259996	0.126778	0.0715685	0.186731
0.595905	0.818759	0.739166	TCONS_00092031	NC_006106.4:3461847-3481333	4.35231e-05	0.111409	0.00101511	0.37535	0.000238845	0.315073	3.7589e-05	0.215838	0.000304522	0.0414013	0.14491	0.00114638	0.0661202	0	0.16763	0.000459742
0.595205	0.639205	0.570442	TCONS_00050095	NC_006092.4:47509155-47531281	3.99346e-05	3.78182e-05	2.27839e-05	4.00012e-05	3.93658e-05	3.66486e-06	0	3.89685e-05	0	0	3.87077e-05	3.98284e-05	0	0	0	0
0.594781	0.68433	0.545572	TCONS_00012497	NC_006088.4:78445493-78454203	0.480002	2.90364	1.82692	3.32452	1.09463	1.15554	1.41785	2.08022	0.242624	0.528305	0.492673	1.42359	0.177069	0.190048	0.132085	2.29394
0.593592	0.739597	0.577515	TCONS_00002922	NC_006088.4:60484836-60500107	6.65023e-07	8.54019e-07	0	1.00148e-06	0	0	0	0	0	0	0	7.50972e-07	6.09574e-07	6.11525e-07	6.02646e-07	7.45255e-07
0.592992	0.498425	0.654817	TCONS_00113464	NC_006127.4:58370199-58373918	0.122514	0.115456	0.463677	0.858973	0.421509	0.319691	0.253716	0.65591	0.22568	0.0801282	0.174143	0.0863978	0.0171788	0	0.478042	0.817938
0.592989	0.690624	0.544229	TCONS_00023769	NC_006089.4:21805530-21816091	0.0266329	0.0265154	0.160262	0.112963	0.116259	0.110898	0.105782	0.108334	0	0	0.0260789	0.0557221	0	0	0.0723161	0.1299
0.589489	0.595657	0.860455	TCONS_00030119	NC_006090.4:27721641-27775020	0	0	2.93974e-05	0	4.19526e-07	0	2.82149e-05	6.27101e-07	2.68954e-05	0	0	0	0	0	2.76767e-05	6.41987e-07
0.588981	0.619166	0.616313	TCONS_00060586	NC_006094.4:25469174-25474783	0.104661	0.129219	0.930461	0.780078	0.801024	0.873911	0.418057	0.613341	0.479552	0.421722	0.174951	0.0681545	0.118293	0.0118246	0.383921	0.322816
0.588308	0.619078	0.569063	TCONS_00002206	NC_006088.4:49686097-49693199	8.64996	8.88187	32.5052	30.7206	27.6809	27.9814	22.9836	31.4334	4.71352	4.97131	8.97262	9.49822	6.46234	6.51948	7.2106	6.24778
0.586973	0.665222	0.680658	TCONS_00080825	NC_006100.4:2325059-2327261	0	0	0.278161	0.102379	0.197951	0.144394	0.13488	0.170222	0.14269	0.0509111	0.084063	0.0629774	0.0537766	0	0.0384951	0.0198523
0.582286	0.641959	0.486804	TCONS_00080617	NC_006100.4:18387754-18390372	0.134581	0.133837	0.397682	0.164758	0.322953	0.160362	0.24666	0.176951	0	0	0	0.00112746	0	0.034868	0.292512	0.140721
0.581102	0.609582	0.543862	TCONS_00059149	NC_006094.4:2239097-2251179	0.446548	0.144464	0.972996	0.744139	0.436441	0.697962	0.552932	0.561497	0.776197	0.277673	0.342154	0.428054	0	0	0.104852	0.266359
0.578792	0.652575	0.638594	TCONS_00014859	NC_006088.4:137161618-137167877	0	1.31962e-05	2.09145e-05	0	1.62923e-05	1.65625e-05	0	0	0	1.86981e-05	1.73499e-05	1.75446e-05	0	0	1.72214e-05	0
0.576628	0.592282	0.553658	TCONS_00022787	NC_006089.4:993235-1002923	0.090707	0.0925896	0.30714	0.20931	0.215911	0.187814	0.28744	0.173373	0.027936	0.0495508	0.0992838	0.0905078	0.0426037	0	0.112703	0.0601323
0.575261	0.906719	0.639661	TCONS_00113459	NC_006127.4:58364498-58368569	4.5709e-05	0.354162	4.07998e-05	0.405062	0.110567	0.200745	0	0.147763	0	1.31664e-05	0.0717621	0.151181	0	0	0.000347823	0.167853
0.571383	0.587581	0.752183	TCONS_00035286	NC_006090.4:30514270-30518187	0.0145905	0.0102105	0.0378431	0.0891292	0.0173808	0.0395823	0.054694	0.0273396	0.0679679	0	0.0200919	0.0400237	0.0516183	0.0278103	0	0.00964776
0.569428	0.878724	0.649406	TCONS_00031098	NC_006090.4:48939457-48950170	0	0.0661643	0.00462157	0.113288	0	0.0522507	0.0443366	0.0408952	0.0327423	0.0475132	0.000274813	0.0282313	0	0.0279632	0	0.0150086
0.569145	0.847978	0.85479	TCONS_00048131	NC_006092.4:10888304-11006744	0	3.41082e-05	0	3.49402e-05	0	0	2.79948e-06	0	0	0	3.38269e-05	1.40735e-06	3.44182e-05	0	0	0
0.563749	0.925032	0.7669	TCONS_00110408	NC_006127.4:63905609-63907707	0.942044	0.000638785	0	1.97008	0	0.00513578	0.000408489	1.68818	0	0.943634	1.83737	0.00113041	0	0	0.0217494	0.575854
0.562737	0.518993	0.610935	TCONS_00055056	NC_006093.4:9258234-9261673	0.36196	0.258563	0.430656	0.390871	0.000578665	4.43443e-05	0.347329	0.34764	0.343438	0.194831	0.249433	0.000595212	0.0543841	0.110117	0.0929174	0.15273
0.561897	0.570951	0.552038	TCONS_00083974	NC_006101.4:7439685-7446890	4.35443	5.73864	15.9281	14.6273	5.85778	7.43076	4.73321	6.04357	7.51896	7.8227	5.92751	6.51933	11.6331	6.5277	7.81251	5.78466
0.561284	0.627501	0.765916	TCONS_00083310	NC_006101.4:15537836-15547857	0.431053	0.0002221	0.848053	0.00022005	0.232975	0.443849	0.516544	0.000243716	0.270885	0.292632	0.15434	0.000201177	0.605496	0.433676	0	9.06993e-05
0.560716	0.646128	0.600084	TCONS_00112415	NC_006127.4:34953105-34954345	0	0.171422	0.484552	0.726875	0.676557	0.578455	0.436317	0.300545	0.434632	0.104215	0.0848602	0.298036	0	0	0.235541	0.582152
0.552971	0.594522	0.507107	TCONS_00080403	NC_006100.4:15755973-15756715	5.42328	5.24315	10.8971	9.8723	4.89728	5.63829	7.13161	5.69962	4.40942	3.52396	1.84848	4.68519	4.8776	5.09364	2.34205	4.17808
0.551497	0.578838	0.522256	TCONS_00107528	NC_006115.4:2681465-2686939	5.85847	8.45892	30.686	28.6929	21.3386	22.7657	24.864	26.0453	6.31501	8.8067	6.30695	9.95263	17.8322	12.7198	7.95121	7.20598
0.548153	0.598382	0.636205	TCONS_00110921	NC_006127.4:963349-980331	0.0856385	0.423759	0.490975	0.780248	0.152822	0.241752	0.50124	0.407879	0.301805	0.449578	0.28155	0.23426	0.048328	0	0.662449	0.229725
0.544548	0.621126	0.613704	TCONS_00080647	NC_006100.4:560046-568756	0.610924	0.565581	0.96262	0.42633	0.07368	0.401958	0.74641	0.621357	0.72526	0	0.0889804	0.286325	0	0	0.307728	0
0.543905	0.728407	0.890739	TCONS_00087701	NC_006104.4:2370616-2375392	0.0489933	0	0	0.0665143	0	0	0	0	0.0576161	0	0.0169942	0.0508718	0.0435496	0	0	0
0.529947	0.809018	0.621425	TCONS_00044243	NC_006091.4:21344562-21349357	0	0.0747043	0	0.169651	0.0464875	0.120089	0	0.108435	0	0.0777322	0	0.00983612	0.028743	0	0.0334049	0.0587822
0.528519	0.599489	0.664815	TCONS_00058558	NC_006093.4:26407118-26425205	0.0216368	0.00241836	0.0327454	0.0190379	0.00584817	0.00397369	0.0313903	0.00367221	0.0181005	0.0160372	0.0147548	0.0293272	0	0.0223672	7.3603e-05	0.00130376
0.526964	0.580291	0.46228	TCONS_00052147	NC_006092.4:18488397-18493071	0.719536	1.16092	3.70641	3.0556	2.14301	2.67707	2.56994	2.56538	1.50284	2.09474	1.47794	1.74912	0.820259	0.317803	1.65577	0.936372
0.523856	0.645367	0.476594	TCONS_00113253	NC_006127.4:53482295-53483749	2.2493	3.7799	15.7527	9.55605	6.87017	10.4915	12.9742	9.54651	6.53718	11.7511	2.19391	3.33643	5.20108	4.18276	3.0792	2.16103
0.518245	0.626914	0.699634	TCONS_00063283	NC_006094.4:30752719-30784841	0.0274903	0.0770969	0.0538187	0.259578	0.0325815	0.130557	0	0.0855736	0.0644209	0.0459392	0.132924	0.170622	0.0972534	0	0.156413	0.0359903
0.517938	0.51028	0.534335	TCONS_00042213	NC_006091.4:73965062-73971737	0.0764285	0.11504	0.64921	0.488438	0.54939	0.513079	0.642229	0.569221	0.139372	0.0988235	0.11956	0.0993942	0.308049	0.217412	0.390489	0.323276
0.516756	0.510982	0.588434	TCONS_00007725	NC_006088.4:171182782-171223886	1.69071	0.804137	2.3331	2.69262	2.61723	2.0012	2.0603	1.7003	0	0.170206	1.28754	1.02955	1.28309	1.71319	0.304359	0.338747
0.51238	0.81079	0.775701	TCONS_00060861	NC_006094.4:30983212-31073298	0	0	0	0.162579	0.128921	0	0.015711	0.136004	0	0	0.0981299	0.0167014	0	0	0.0569107	0.102559
0.495341	0.685413	0.28186	TCONS_00054416	NC_006092.4:56403620-56406732	0.00178911	14.8782	20.3323	17.5345	9.12856	17.6754	11.6632	14.3053	9.34071	11.0515	1.31804	12.8843	1.72838	6.04024	11.5932	12.1598
0.488003	0.651623	0.6807	TCONS_00092030	NC_006106.4:3461837-3481333	0.117721	0.00145057	0.425269	0.0274463	0.326952	0.00448491	0.331428	0.0850563	0.182107	0.123062	5.82174e-05	0.18945	0.000214202	0	0.0785979	0.181939
0.470232	0.545578	0.378999	TCONS_00034195	NC_006090.4:9989796-10012896	0.0394397	0.0618134	0.19803	0.163547	0.15113	0.159258	0.102274	0.146848	0.0260372	0.0413114	0.142404	0.105119	0	0.0472257	0.16864	0.149364
0.466485	0.421867	0.507965	TCONS_00107832	NC_006115.4:4324389-4326823	5.48972	2.569	5.73524	6.16894	3.89477	3.03076	3.88414	3.87353	4.07472	3.74784	0.901812	0.863861	0.576886	1.11351	4.38807	6.04882
0.460552	0.411661	0.504665	TCONS_00007028	NC_006088.4:145318486-145323312	0.0445092	0.0653499	0.130217	0.144325	0.07945	0.0667401	0.115833	0.0986067	0.0798778	0.129504	0.0405646	0.060499	0.0870573	0.046929	0.0889907	0.0327958
0.452721	0.657005	0.736146	TCONS_00064597	NC_006095.4:19309070-19329950	0	0.048015	0.173032	0.0120131	0.087583	0	0.160878	0	0.126982	0.0238068	0.0400003	0.0485322	0	0.107296	0	0.0658061
0.442087	0.442626	0.441401	TCONS_00067064	NC_006095.4:24348006-24366118	0.970367	1.02141	3.31833	2.60655	2.94791	2.18409	2.97977	2.32143	2.20959	1.3172	1.10623	0.22126	0.854339	1.54352	1.87864	1.58321
0.439628	0.46109	0.446223	TCONS_00058054	NC_006093.4:19139016-19152343	3.00203e-05	2.96607e-05	3.20218e-05	2.8949e-05	3.13793e-05	2.9421e-05	2.97368e-05	3.02096e-05	0	0	2.96617e-05	2.9075e-05	0	0	0	0
0.434422	0.455394	0.430039	TCONS_00113045	NC_006127.4:46316548-46321951	1.50302	1.30553	2.07366	2.18157	1.21724	0.975496	2.12301	1.20427	0.714499	0.99436	0.698101	0.428121	0.973379	1.75871	0.913531	2.03738
0.43311	0.577186	0.36159	TCONS_00008656	NC_006088.4:193860541-193865806	0.04993	0.105358	0.023753	0.189592	0.104751	0.187433	0.0972436	0.156059	0	0.114334	0.0858533	0.139684	0	0	0.0532515	0.144394
0.415551	0.437389	0.423463	TCONS_00016534	NC_006088.4:185682962-185688068	9.57272e-05	9.43997e-05	6.59887e-06	0.000100613	8.84261e-05	9.49851e-05	9.76103e-05	3.22968e-05	0	0	9.71884e-05	9.70096e-05	0	0	9.64758e-05	8.73586e-05
0.405418	0.354481	0.487575	TCONS_00113043	NC_006127.4:46316548-46321606	4.15151	3.33455	4.12602	6.02765	4.48758	4.16381	3.80563	4.2374	2.3137	1.89208	1.82684	2.35417	1.77123	3.42504	2.28279	2.214
0.393775	0.49387	0.366551	TCONS_00014563	NC_006088.4:130417022-130423335	0.48276	0.523692	2.39584	1.80937	1.35017	1.75471	1.47217	1.71116	1.31619	1.80034	1.83851	2.05483	0.446383	0.275001	1.58207	1.23714
0.385578	0.471842	0.344878	TCONS_00018350	NC_006089.4:22865146-22868342	0.0916228	0.268254	0.437088	0.329458	0.343477	0.346854	0.300963	0.359905	0.297076	0.271191	0.131885	0.13748	0.096941	0	0.353997	0.297234
0.384931	0.495212	0.528826	TCONS_00086947	NC_006102.4:10908574-10909932	2.03551	1.31985	1.77725	3.24615	2.80112	0.980214	1.20945	2.20609	0.797367	0.653109	0.902401	0.837343	2.12851	2.10611	1.04731	2.60379
0.370609	0.446222	0.488159	TCONS_00104447	NC_006113.4:4415270-4421656	1.55957	0.984668	2.10948	3.23725	2.71884	1.76449	1.77502	2.23031	0.699549	0.932523	0.842091	0.918265	2.8847	2.23664	1.47783	2.5318
0.353655	0.452889	0.416337	TCONS_00011637	NC_006088.4:63138892-63141017	1.6574	2.0824	9.52969	5.77331	4.08048	5.76739	6.91971	5.75007	6.04534	7.57305	3.54609	5.01319	9.32783	3.85966	4.91973	2.69476
0.268033	0.287681	0.278796	TCONS_00051663	NC_006092.4:13104497-13108799	2.57869	3.0986	4.43428	3.62545	2.66789	2.94758	3.70497	3.77144	2.08098	2.74331	3.60375	3.27382	4.31788	2.42455	3.1562	0.926537
0.258347	0.328201	0.242062	TCONS_00098513	NC_006109.4:13362-15813	9.58149	8.42465	10.9187	8.96702	9.20107	9.65162	7.2969	7.1908	6.19518	5.89821	4.38812	5.93176	7.57556	6.84077	7.10785	7.95412
0.23401	0.639135	0.354669	TCONS_00056548	NC_006093.4:27276873-27310230	0.00229063	0.00636151	0	0.00777285	0.00136255	0.00771727	0.00421998	0.00285262	0	0.00747402	0.00156259	0.00310585	0.00402693	0	0.0014172	0.00760117

## Sheet: Cortex
TSI Both	TSI A	TSI B	Name	Location	Adipose A	Adipose B	Cerebellum A	Cerebellum B	Cortex A	Cortex B	Hypothalamus A	Hypothalamus B	Liver A	Liver B	Lung A	Lung B	Muscle A	Muscle B	Spleen A	Spleen B
1	1	1	TCONS_00034920	NC_006090.4:22390953-22397425	0	0	0	0	0.0154426	0.0176691	0	0	0	0	0	0	0	0	0	0
1	1	1	TCONS_00004670	NC_006088.4:88403153-88406190	0	0	0	0	9.24201e-06	8.29248e-06	0	0	0	0	0	0	0	0	0	0
1	1	1	TCONS_00059026	NC_006093.4:34582094-34594764	0	0	0	0	0.149636	9.20161e-06	0	0	0	0	1.88988e-07	0	0	0	0	0
0.999999	1	0.999998	TCONS_00042208	NC_006091.4:72988434-73141978	0	0	0	0	0.378329	0.26904	0	4.27348e-06	0	0	0	0	0	0	0	0
0.999993	0.999997	1	TCONS_00109291	NC_006127.4:28521564-28544971	0	0	5.21876e-06	5.51731e-06	0.218384	0	0	0	0	0	0	0	0	0	0	0
0.999992	0.999997	0.860333	TCONS_00034775	NC_006090.4:19967959-19975922	0	0	3.28167e-06	0	0.176857	0	0	3.03449e-06	0	0	0	0	0	0	0	3.1038e-06
0.999991	1	0.999989	TCONS_00000844	NC_006088.4:17986768-18011636	0	0	0	0	0.0567212	0.261245	0	8.55033e-06	0	0	0	0	0	1.09128e-05	0	0
0.999985	0.99998	0.999989	TCONS_00008176	NC_006088.4:179584152-179595734	0	0	1.81239e-05	1.92301e-05	0.254056	0.257269	1.80295e-05	0	0	0	0	0	0	0	0	0
0.999984	1	0.999983	TCONS_00009140	NC_006088.4:5317415-5343953	0	0	0	1.90697e-06	0.0610972	0.676293	0	8.0779e-05	0	0	0	0	0	0	0	0
0.999979	0.871558	0.999987	TCONS_00008215	NC_006088.4:180437546-180446115	0	0	0	0	0	0.0116852	0	1.02383e-06	0	0	3.18121e-07	0	0	0	3.53823e-07	0
0.999967	1	0.999991	TCONS_00049134	NC_006092.4:26659688-26665824	0	0	0	0	0	0.0211024	0	0	3.66938e-06	0	0	0	0	0	0	1.2748e-06
0.999947	1	0.999977	TCONS_00106474	NC_006115.4:1470883-1477846	0	0	0	0	0	0.216688	0	0	0	3.49571e-05	0	0	0	0	4.55521e-05	0
0.999924	1	1	TCONS_00018533	NC_006089.4:28781190-28808376	0	0	0	0	0	0.00198151	0	0	1.05116e-06	0	0	0	0	0	0	0
0.999912	1	0.999811	TCONS_00039367	NC_006091.4:8243057-8332339	0	0	0	0	0.0897768	0.0782647	0	6.44009e-05	0	0	0	0	0	0	0	3.90185e-05
0.999882	0.999674	1	TCONS_00036807	NC_006090.4:61509215-61529286	0	0	0	0	0.0242199	0.0427558	0	0	0	0	0	0	0	0	5.5311e-05	0
0.999856	0.998183	1	TCONS_00056836	NC_006093.4:31718594-31726298	0	0	2.63213e-05	0	3.34717e-07	0.0261162	0	0	0	0	0	0	0	0	0	0
0.999831	1	0.99987	TCONS_00079105	NC_006099.4:13890470-13972582	0	3.15919e-06	0	0	0	0.0275136	0	3.19993e-06	0	0	0	1.85924e-05	0	0	7.55502e-06	0
0.999776	0.999968	0.724067	TCONS_00030290	NC_006090.4:31776179-31793916	3.95412e-06	7.80199e-06	0	7.93821e-06	0.0177757	0	0	8.14907e-06	0	0	0	0	0	0	0	0
0.999712	0.89384	1	TCONS_00045593	NC_006091.4:56128371-56252668	0	0	0	0	0	0.0359601	4.15887e-05	0	0	0	0	0	0	0	3.09055e-05	0
0.999601	0.226542	0.9998	TCONS_00101637	NC_006112.3:70938-74230	0.000154938	0.000165991	3.75165e-05	0.000188645	0.000190589	0.737436	0.000173873	0	0.000173919	0.000168997	0.000156989	0.000161343	0.000162629	0.000168862	0.000172024	0.000177039
0.998741	0.999927	0.997966	TCONS_00100011	NC_006110.4:2824082-2956117	0	0.00754463	0	2.19602e-05	0.616104	0.941664	0	0.00125535	0	0	0	0.00458849	0	0	0.00031386	0
0.998441	0.999615	1	TCONS_00058737	NC_006093.4:29662253-29679790	0	0	0	0	0.030748	0	0	0.000252683	0	0	0	0	8.27702e-05	0	0	0
0.998398	0.998043	0.998546	TCONS_00039366	NC_006091.4:8243057-8326159	0	0.000299697	0	0.000301867	0.0586889	0.141509	0	0.000217831	0.000291879	0.000211559	6.24305e-05	0.000162328	0.000219429	0	0.000230278	0.000247481
0.998381	0.99378	0.999993	TCONS_00046526	NC_006091.4:70929768-70943020	7.64098e-06	1.32863e-05	0.00397556	0	0.0914884	0.261224	0	0	0	0	2.83643e-07	0	0	0	0	0
0.998294	0.571878	0.999146	TCONS_00066202	NC_006095.4:11355915-11363112	0	0	0.00012243	0.000128625	9.39975e-06	0.0824105	0.000125335	0.000122556	0.000120495	0.00012297	0.000123286	0.000118701	0	0	0	0
0.99827	0.99934	0.99799	TCONS_00077841	NC_006099.4:17378735-17389857	0	0.00084606	0.00016397	0	0.0354941	0.135522	0	0.000228999	0	0.000831592	0	0	0	0	0	0
0.998013	0.999819	0.983802	TCONS_00065337	NC_006095.4:12750-19069	0	0	0	0	0.121148	0.0153957	0.000153815	2.45683e-05	0	0	0	0.00172113	0	0	0	0
0.997589	0.998768	0.994277	TCONS_00046876	NC_006091.4:82365637-82426790	0	0.000329731	0	0	0.0231112	0.00823083	0	0	0	0	0.000199269	0	0	0	0	0
0.996805	0.602366	0.998198	TCONS_00096297	NC_006107.4:11491459-11512458	0.000741521	0.000756215	2.82612e-05	4.98775e-05	1.94423e-05	0.318992	0.000745661	8.5801e-05	0.000827174	0.000737473	5.55725e-06	0.000821033	0	0.000801416	0.000761945	0.000772221
0.996343	0.938969	0.999325	TCONS_00053066	NC_006092.4:33345698-33551640	3.24518e-06	2.00148e-05	0	0	3.43265e-05	0.00432586	0	0	0	0	0	4.22922e-07	0	0	8.79459e-05	0
0.996075	0.989295	0.999993	TCONS_00033209	NC_006090.4:103717955-103754882	0	0	0.0321365	0	0.428936	0.742306	5.1046e-06	3.653e-05	0	0	0	0	0	0	0	0
0.994939	0.995008	0.979776	TCONS_00100009	NC_006110.4:2824082-2874919	0	0	0	0	0.572895	0	0.0173769	3.43699e-05	0	0	0	0.000242783	0	0	0.002642	0
0.994607	0.991486	0.999985	TCONS_00112079	NC_006127.4:27474040-27481164	9.22106e-07	0	0.00799167	0	0.134175	0.0778477	0	0	0	0	3.93003e-06	4.41002e-06	0	0	0	3.84858e-06
0.994371	0.991648	1	TCONS_00026507	NC_006089.4:95180738-95217060	0	0	0	0	0.351421	0.170015	0.0205461	0	0	0	0	0	0	0	0	0
0.993205	1	0.994238	TCONS_00001086	NC_006088.4:26755829-26762866	0	0	0	0.000112463	0.0609793	0	0	0	0	0	0	0.00278819	0	0	0	0
0.992217	1	0.999695	TCONS_00025838	NC_006089.4:70976917-71188664	0	0	0	0.0181011	0.332967	0	0	3.86836e-05	0	0	0	0	0	0	0	0
0.992112	0.999769	0.98677	TCONS_00084158	NC_006101.4:10216491-10427902	0	0	0.000263112	4.61869e-06	0.164195	0.235349	0	0.000259886	0	0	0	0.0212895	0	0	2.13518e-06	0.000242432
0.990785	0.997079	1	TCONS_00057476	NC_006093.4:10376683-10386809	0	0	0	0	0.43874	0	0	0	0	0	0.00896953	0.0193311	0	0	0	0
0.990717	1	0.979855	TCONS_00093703	NC_006106.4:8252872-8256634	0	0	0	8.57101e-07	0.50854	0.434578	0	0.0612811	0	0	0	0	0	0	0	0
0.990602	1	0.983123	TCONS_00111670	NC_006127.4:17295803-17340590	0	0	0	0	0.379837	0.477305	0	0.0563505	0	0	0	0	0	0	0	3.93121e-05
0.988665	0.830833	0.992994	TCONS_00032125	NC_006090.4:69352568-69393930	0	0	0.00111869	0.00113553	0.000172031	0.0752275	4.58396e-05	0.00109668	0	0	0.00112869	0.00145698	0	0	0	0
0.988038	0.968996	1	TCONS_00067560	NC_006095.4:29516384-29519733	0	0	0.00692321	0	0.0319001	0.050782	0	0	0	0	0	0	0	0	0	0
0.987975	0.988009	0.748821	TCONS_00080867	NC_006100.4:3175316-3180126	0	0	0.00884396	1.19801e-05	0.105698	1.36253e-05	0	1.4563e-05	0	0	1.40587e-05	0	0	0	1.39636e-05	0
0.987759	1	1	TCONS_00062863	NC_006094.4:23299869-23363399	0	0	0	0	0.00349202	0	0	0	0	0	0	0	0	0.000299211	0	0
0.987554	0.967792	0.999954	TCONS_00044313	NC_006091.4:24624473-24629848	1.72211e-05	1.64814e-05	0.0223752	1.82605e-05	0.099548	0.158663	1.66736e-05	1.67707e-05	0	0	1.71564e-05	0	0	0	1.73972e-05	0
0.987299	0.999662	0.875789	TCONS_00015853	NC_006088.4:169857443-169893989	4.91366e-06	0	1.53349e-05	0.00081672	0.00857022	0.000950193	0	3.4409e-06	0	0	0	0	0	6.01055e-06	0	0
0.98706	0.991068	0.955214	TCONS_00068406	NC_006096.4:11888416-11890055	0	0	0	0.0177213	0.449146	0.0565268	2.08573e-06	0	0	0	0	0	0.0280803	0	0	0
0.986743	0.911637	0.986951	TCONS_00011414	NC_006088.4:58456261-58462286	0	0	0	0	0	3.15071	0.00282108	0	0	0.00480493	0.00174495	0	0	0	0	0.283001
0.986601	0.996109	1	TCONS_00046866	NC_006091.4:82350648-82426785	0	0	0	0	0.00185783	0	0	0.000123644	0	0	5.06027e-05	0	0	0	0	0
0.98548	0.141755	0.99274	TCONS_00044695	NC_006091.4:34488533-34513357	0.122932	0.121511	0.0324928	0.00190612	0.109528	14.6016	0.120516	0.123724	0.123108	0.122267	0.112873	0.12741	0.121255	0.120993	0.120001	0.124292
0.984831	0.986981	1	TCONS_00042971	NC_006091.4:1497319-1504694	0	0	0	0	0.119308	0	0	0.0017963	0	0	0.0108725	0	0	0	0	0
0.9847	0.984695	0.984961	TCONS_00060989	NC_006094.4:33887907-33928771	0	0	0	0	0.0229861	0.000438765	4.67722e-06	9.69312e-06	0.00131246	3.64961e-05	0.00114553	0	0	0	0	0
0.984224	0.976911	1	TCONS_00005135	NC_006088.4:99431281-99444618	0	0	0.0187405	0	0.115951	0.0537543	0	0	0	0	0	0	0	0	0	0
0.983376	1	0.954469	TCONS_00040332	NC_006091.4:28986991-29036383	0	0	0	0	0.136029	0.0782257	0	0	0	0	0	0	0	0	0	0.024932
0.981555	1	0.957683	TCONS_00110581	NC_006127.4:67563118-67601042	0	0	0	0	0.294614	0.227629	0	0.0674287	0	0	0	0	0	0	0	0
0.98128	0.963472	1	TCONS_00095977	NC_006107.4:9473643-9504675	0	0	0.036831	0	0.255873	0.243399	0.0280102	0	0	0	0	0	0	0	0.000584626	0
0.980516	1	0.978508	TCONS_00032340	NC_006090.4:76318450-76362399	0	0	0	0	0.000124268	0.0012056	0	0.000181379	0	0	0	0	0	0	0	0
0.980473	1	0.953345	TCONS_00000843	NC_006088.4:17986633-18011636	0	0	0	0	0.433958	0.312374	0	0.10051	0	0	0	0	0	0.00150587	0	0
0.979609	1	0.932281	TCONS_00113947	NC_006127.4:70366694-70381957	0	1.33044e-06	0	0	0.425	0.183112	0	0.0867998	0	0	0	0	0	0	0	0
0.979014	0.98319	0.963443	TCONS_00015116	NC_006088.4:144274566-144278877	0	0	0	0.0232596	0.338922	0.0908932	0.03988	0	0	0	0	0	2.05219e-06	0	0	0
0.978654	0.997411	0.963025	TCONS_00074725	NC_006098.4:7176574-7205043	0	0	0.00211552	0.00396303	0.518738	0.622549	0.00324983	0.157169	0	0	0	0	0	0	0.00403531	0
0.978371	1	1	TCONS_00095495	NC_006107.4:3577301-3624506	0	0	0	0	0.0287645	0	0	0	0	0	0	0.00435504	0	0	0	0
0.9782	0.995628	0.944062	TCONS_00039334	NC_006091.4:6166327-6569760	0.000618666	0	0	3.82213e-05	0.634601	0.323984	0.0188025	0.0769979	0	0.000518429	0	0.0487507	0	0.000555159	0	0
0.977873	0.982052	0.949102	TCONS_00042460	NC_006091.4:79421405-79426322	2.11202e-05	0	0	4.9715e-06	0.164841	0.0239466	0.00356361	0	0	0	0.017125	0.00852685	0	0	0	0
0.976578	1	0.961362	TCONS_00071833	NC_006097.4:8033285-8097437	0	0	0	0	0.270877	0.416954	0	0.112772	0	0	0	0	0	0	0	0
0.975448	0.965712	1	TCONS_00009781	NC_006088.4:26622657-26651199	0	0	0	0	0.319759	0.12679	0.0767464	0	0	0	0	0	0	0	0	0
0.975413	0.991932	0.95795	TCONS_00044309	NC_006091.4:24539942-24541700	0	0	0	0	1.09552	1.03636	0.0412718	0.262681	0	0	0	0	0	0	0.0205999	0.0423703
0.974858	1	0.941123	TCONS_00074731	NC_006098.4:7224320-7270898	0	0	0	0.0382171	0.471415	0.351331	0	0.10658	0	0	0	0	0	0	0	0
0.973439	0.980901	0.968124	TCONS_00067871	NC_006096.4:3893350-3916129	0	0	0.125133	0.0587376	1.90421	2.6736	0.129449	0.537834	0	0	0	0	0	0	0	0
0.9729	0.993661	0.991375	TCONS_00052522	NC_006092.4:24432161-24438430	0	0.0095263	0	0.000575174	0.0695092	0	0.000178634	0	0	0	0	0	0	0	0.00290568	0
0.972743	0.999947	1	TCONS_00054619	NC_006092.4:58704426-58836617	0	0	0	0	0	0.0283582	0.00540873	0	2.01682e-06	0	0	0	0	0	0	0
0.972151	1	0.878181	TCONS_00109285	NC_006127.4:28427027-28503501	0	0	0	0	1.64813	0.328599	0	0.385347	0	0	0	0	0	0	0	0
0.972052	0.9936	0.959742	TCONS_00109166	NC_006127.4:26051452-26078505	0	0	0	0.00547732	2.31197	4.04693	0.00745221	1.10857	0.00930277	0	0	0	0.0568021	0.00765529	0.0300166	0.0187371
0.971899	0.988143	0.994022	TCONS_00061219	NC_006094.4:41629-50411	0	0.000253357	0	0.00605456	0.0554736	0	0	0	0	0	0.00460419	0	0	0	0	0
0.97185	1	0.956623	TCONS_00016415	NC_006088.4:181643203-181666572	0	0	0	0.0381299	0.0982895	0.181706	0	0.0170431	0	0	0	0	0	0	0	0
0.971744	0.960793	0.97813	TCONS_00084181	NC_006101.4:11670839-11675128	0	0	0.0156305	0	0.0569525	0.0976616	0	0.0149509	0	0	0	0	0	0	0	0
0.971332	0.984757	0.999993	TCONS_00013963	NC_006088.4:113826431-113852688	0	0	0	0	0.021332	0	0	0	0	0.00200451	0	0	0	0	0.00227616	1.01524e-07
0.970593	0.980905	0.909806	TCONS_00039361	NC_006091.4:7624064-7638060	0	0	0.000153643	0.00173557	0.0386724	3.29385e-05	9.85399e-06	5.00582e-05	0.00234564	0	0.00171184	0	0	0	0.000948165	0.00101277
0.967847	0.888471	0.968861	TCONS_00059547	NC_006094.4:8181134-8224176	0	0.00729895	0	7.15194e-05	8.40923e-05	0.0338134	0	0	6.6244e-05	0	0	0	0	0	0.000192565	0
0.967691	0.999999	0.910098	TCONS_00043430	NC_006091.4:4552857-4572539	0	0	4.94891e-06	0	0.674338	0.378291	0	0.238063	0	0	0	0	0	0	0	0
0.967427	1	0.883132	TCONS_00021457	NC_006089.4:113403923-113411474	0	0	0	0	0.274088	0.0628484	0	0.0768244	0	0	0	0	0	0	0	0
0.967264	0.99972	0.999972	TCONS_00039118	NC_006091.4:2841728-2850613	0	0	0	0	1.7985e-05	0.0775848	1.68358e-05	0	0	0	0	1.52494e-05	0	0	0.0177509	0
0.966267	0.880053	0.976709	TCONS_00070176	NC_006096.4:12463609-12469731	0	0	0.0792034	0	0.0665016	0.868717	0	0.14163	0	0	0	0	0	0	0	0
0.966198	0.996624	0.935796	TCONS_00008321	NC_006088.4:184497357-184515570	7.19086e-06	0	0	0	0.886007	0.886677	0.015194	0.398491	0	0	0	0	0	7.25391e-06	0.0057391	0
0.966137	0.973689	0.961671	TCONS_00055150	NC_006093.4:10360111-10364524	0	0	0	0.0208616	0.214959	0.363485	0.0190182	0.0766613	0	0	0.0157901	0	0	0	0.00478248	0
0.966029	0.987083	0.944956	TCONS_00100014	NC_006110.4:2824082-3060755	0.00217009	0	0.0505669	0.013684	1.5836	1.58212	0.0659133	0.595914	0	0	0.0228004	3.87636e-06	0.00173752	0	0	0
0.965995	0.977907	0.9786	TCONS_00042458	NC_006091.4:79403820-79426322	0.0010262	0.0169401	0.0233021	0.00263399	0.00257754	0.268769	0	0.0206869	0	0	0	0	0	0	0	0
0.965285	1	0.869851	TCONS_00025530	NC_006089.4:63594696-63599281	0	0	0	0	1.10049	0.400319	0	0.364709	0	0	0	0	0	0	0	0
0.965081	0.966327	1	TCONS_00044359	NC_006091.4:27043288-27059499	0	0	0	0	0	0.042558	0.00198428	0	0	0	0	0	0	0	0.00841816	0
0.964778	0.992204	0.881147	TCONS_00040983	NC_006091.4:42930808-42964688	0	0	0	0	0.168976	0.0339532	0	0.0408107	0	0	0.00319386	0	0	0	0.00602799	0
0.964182	0.97711	0.942664	TCONS_00018492	NC_006089.4:26771601-26793251	0	0	0.0741841	0.10656	0.463157	0.278266	1.26785e-05	0.00512172	0	0	1.34682e-05	0	0	0	0	0
0.963012	0.995597	0.940641	TCONS_00013363	NC_006088.4:104363373-104366469	0	0	0	0	0.280668	0.408814	0.00865081	0.16037	0	0	0	0.00949894	0	0	0	0
0.962945	0.959799	0.998824	TCONS_00064383	NC_006095.4:15544303-15792175	0	0	0	6.61018e-05	0.0915866	0.00802942	0.0257729	0	0	0	0	0	0	0	0	0
0.962669	1	0.914252	TCONS_00081653	NC_006100.4:16282535-16297510	0	0	0	0	0.340917	0.262852	0	0.157773	0	0	0	0	0	0	0	0
0.962613	0.999823	0.998919	TCONS_00079350	NC_006099.4:18299487-18314150	0	0	0	0	0.00939061	5.23896e-06	0	0.00243419	1.15241e-05	0	4.94007e-08	0	0	0	6.62289e-08	1.3177e-05
0.96255	0.999972	0.860176	TCONS_00034006	NC_006090.4:7525437-7559071	0	0	0	0	0.223912	0.0772255	4.37328e-05	0.0789005	0	0	0	0	0	0	0	0
0.96237	0.95307	0.966423	TCONS_00067002	NC_006095.4:22761105-22769379	0	0	0.0429489	0.0220783	0.194083	0.445394	0	0.0612164	0	0	0	0	0	0	0.0208088	0.0213903
0.962229	0.984804	0.998658	TCONS_00043494	NC_006091.4:5380658-5546793	0	0	0.00195238	0	0.0196944	0	0	0.00308335	0	0	0.000124117	0	0	0	1.83814e-05	2.89625e-05
0.961758	1	0.895557	TCONS_00088897	NC_006104.4:1736004-1769371	0	0	0	0	0.561692	0.136681	0	0.186952	0	0	0	0	0	0	0	0
0.960662	1	0.857703	TCONS_00019999	NC_006089.4:63542265-63552270	0	0	0	0.00553623	0.0145904	0.00551453	0	0	0	0	0	0	0	0	0	0
0.960419	0.999505	0.907395	TCONS_00076086	NC_006098.4:7123752-7161103	0.00744524	0.00499705	0	1.32115e-06	2.45839	1.81217	3.16839e-06	1.15832	7.81129e-07	0.000893225	0	1.29376e-06	0	0.00352019	0.00107566	0.00697692
0.960126	0.954948	0.97906	TCONS_00017631	NC_006089.4:5858684-5868991	5.13802e-05	4.6533e-05	0.0309439	0.00356343	0.151533	0.0414455	0.00357612	0.00231789	0.013065	5.09771e-05	5.08299e-05	4.57125e-05	5.04082e-05	0	5.04047e-05	5.05513e-05
0.9599	0.938516	0.968793	TCONS_00056972	NC_006093.4:34566544-34568119	0	0	0.0183263	0	0.166332	0.399999	0.0355119	0.0873803	0	0	0	0	0	0	0.0177494	0
0.959429	1	0.974145	TCONS_00041541	NC_006091.4:54729343-54735925	0	0	0	0	0	0.534685	0	0.0967713	0	0	0.0550795	0	0	0	0	0
0.958924	0.999993	0.930488	TCONS_00100010	NC_006110.4:2824082-2942002	0	0	0	0	0.762366	1.10104	3.72373e-05	0.535746	0	0	0	0	0	0	9.25813e-07	0
0.958498	0.966939	0.948548	TCONS_00032339	NC_006090.4:76314603-76362399	0	0	0.11081	0.0831514	0.51428	0.436258	0.00736236	0.073972	0	0	0	0	0	0	0.000845933	0
0.957921	0.990559	0.990805	TCONS_00108289	NC_006127.4:4138458-4146579	0	0.0110295	0.0369978	0	0	0.171353	0	0	0	0	0	0	0	0	0.002445	0
0.957896	1	0.925227	TCONS_00004598	NC_006088.4:86240295-86419917	0	0	0	0	0.0583361	0.0106408	0	0	0	0	0	0	0	0	0	0.0203296
0.957851	0.999979	0.910931	TCONS_00039338	NC_006091.4:6494619-6548154	0	0	0	0	0.309145	0.277575	0	0.0257914	0	0	4.53441e-05	0.147272	0	0	0	0
0.956684	0.933772	0.978341	TCONS_00076135	NC_006098.4:8450053-8474912	0.0195348	0.0522451	0.00670993	0.00781204	0.975764	1.03233	0.292049	0.000900824	0.00186634	0.00575569	0.123992	0.0331176	0.00820895	0.00902734	0	0.0476561
0.956483	0.984257	0.867844	TCONS_00044312	NC_006091.4:24624473-24627202	0	0.0159477	0.0148412	0	0.134677	0.0422008	0	0	0	0	0	0	0	0	0	0.023092
0.956289	0.984872	0.917309	TCONS_00042977	NC_006091.4:1506267-1513096	0	0	0	0	0.788287	0.578046	0.0776264	0.328774	0	0	0.00584782	0.00581866	0	0	0	0
0.956224	0.949839	0.964941	TCONS_00065499	NC_006095.4:2737970-3158434	0	0	0.0269517	0	0.152232	0.111519	0.0160773	0.0217419	0	0	0	0	0	0	0.0104241	0.00562662
0.95519	1	0.964236	TCONS_00042206	NC_006091.4:72894129-73072936	0	0	0	0	1.02018	0.0869399	0	0.347272	0	0	0	0	0	0	0	0
0.955133	0.999942	0.917195	TCONS_00113953	NC_006127.4:70373285-70381954	0	0	0	0.000111707	0.522185	0.115384	0.000112513	0.199673	0	0	0	0.000119749	0.000100516	0	0	0.000122414
0.954895	0.996337	0.92426	TCONS_00014012	NC_006088.4:117748069-117759418	0	0	0.0040098	0.0106127	0.30115	0.407396	0.000961404	0.202827	0	0.00255372	0	0	0.00275033	0	0	0
0.954754	0.992271	0.927676	TCONS_00074718	NC_006098.4:7164916-7195397	0	3.20284e-05	0.0108339	0.0185027	1.05092	1.45613	0.0317965	0.708664	0.00659447	0	0	0	0	0	0.00763344	0.00998902
0.954286	0.999993	0.92296	TCONS_00040971	NC_006091.4:41764247-41767135	0	0	1.20946e-05	0.0591605	0.277039	0.404223	1.17708e-06	0.158829	0	0	0	0	0	0	0	0
0.953597	0.971282	0.935135	TCONS_00070153	NC_006096.4:12010945-12045464	0	0	0.130631	0	0.649819	0.622456	0	0.282631	0	0	0	0	0	0	0	0
0.952748	0.984157	0.920155	TCONS_00104091	NC_006113.4:2111896-2139247	0	0	0.0297302	0	1.46125	1.40821	0	0.787067	0	0	0.132325	0	0	0	0	0
0.952651	0.965679	0.998293	TCONS_00009780	NC_006088.4:26622657-26651199	0	0	0.15875	0	0.664229	0.000726779	0.000828917	0.0608153	0	0	0	0	0	0	0	0
0.952549	1	0.879982	TCONS_00081869	NC_006100.4:18301925-18308862	0	0	0	0	0.999362	0.386818	0	0.460428	0	0	0	0	0	0	0	0
0.95206	0.999389	1	TCONS_00061357	NC_006094.4:2146227-2208884	0	0	0	0	6.59362e-05	0.0458786	0.0154182	0	0	0	0	0	0	0	0	0
0.952057	0.995246	0.912785	TCONS_00057671	NC_006093.4:12621133-12628331	0	0	0.0129196	0.00806453	0.389185	0.428006	0	0.2351	0	1.06565e-05	1.03347e-05	0.0181258	1.04696e-05	0	1.05857e-05	0
0.951948	0.999968	0.87933	TCONS_00061217	NC_006094.4:39560-49925	0	0.00216323	0	0.00984915	0.0788103	0.000304092	0	0	0	0	0	0.0145811	0	0	1.75905e-05	0
0.951861	0.924371	1	TCONS_00052877	NC_006092.4:28796214-28803211	0	0	0	0	0.025897	0.014789	0.01371	0	0	0	0	0	0	0	0	0
0.951749	0.990009	0.93159	TCONS_00111665	NC_006127.4:17231242-17234504	0	0	0	0	0.131415	0.249411	0.00919113	0.119436	0	0	0	0	0	0	0	0
0.951555	0.948879	0.954592	TCONS_00018490	NC_006089.4:26771601-26788438	0	0	0.114649	0.000106387	0.320387	0.282304	0	0.0896261	0	0	0	0	0	0	0	0
0.951549	0.86686	0.996991	TCONS_00007321	NC_006088.4:163530118-163594458	0	0	0.0318632	0.00144309	0.0296958	0.0685064	0	0	0	0	0	0	0	0	0	0
0.951147	0.938215	0.973763	TCONS_00065801	NC_006095.4:5518221-5519641	0	0	0.0324959	0	0.147882	0.0845623	0	0.0155306	0	0	0	0	0	0	0.0314625	0
0.950839	0.991044	0.928025	TCONS_00055151	NC_006093.4:10387122-10388017	0	0	0.0210838	0.0433785	1.3155	2.3183	0.0613891	1.10237	0	0	0	0.0222739	0	0	0	0
0.950734	0.979199	0.910893	TCONS_00104094	NC_006113.4:2111896-2139515	1.9796e-06	0.277109	0.12669	0.268957	7.22053	5.15885	0.708144	2.67175	0	0	0.216508	0	1.99585e-06	1.72803e-06	7.16702e-06	4.34345e-06
0.950724	0.993335	0.868707	TCONS_00104092	NC_006113.4:2111896-2139256	0	0	0.381714	0.27021	22.4162	11.6462	0.122107	10.2315	0	0	0.541982	0.20177	0	0	0	0
0.950708	0.92556	0.97284	TCONS_00045201	NC_006091.4:47499061-47546674	0	0	0	0	0.0572011	0.0649961	0.0298063	0.00599408	0	0	0	0	0	0	0	0.00636318
0.950541	0.987588	0.891879	TCONS_00084353	NC_006101.4:12983696-12988392	0	0	0.0480778	0.0242248	0.553367	0.349477	0	0.240259	0	0	0	9.1871e-06	0	6.70653e-06	0	0
0.950429	0.936311	0.959778	TCONS_00009981	NC_006088.4:32032813-32038594	0.0697547	0	0	0	0.157963	0.238554	0.000669038	0.0671654	0	0	0	0	0	0	0	0
0.950281	0.984755	0.926663	TCONS_00035553	NC_006090.4:34961386-34967632	0	0	0.0384883	0.0404746	0.36066	0.526435	0	0.229774	0	0	0	0	0	0	0	0
0.950201	0.977571	0.964828	TCONS_00063863	NC_006095.4:6208246-6217003	0	3.14581e-07	0	3.44906e-07	6.46153e-05	3.2021e-07	0	0	2.90597e-07	3.75104e-07	1.15139e-06	1.17629e-06	0	0	8.70271e-06	1.02805e-05
0.950074	0.981345	0.743024	TCONS_00017695	NC_006089.4:7878305-7885098	0	0	0	0	0.0186753	0.00198661	5.72668e-06	0	0	0	0.00243293	0.00241848	0	0	0	0.00236383
0.950074	0.958434	0.944284	TCONS_00032627	NC_006090.4:81337884-81348218	0	2.94037e-05	0.232412	0.182685	0.798879	1.15351	2.98713e-05	0.257012	0	0.00722723	0	0	0	0	5.3694e-07	0.00293069
0.949961	0.982765	0.918722	TCONS_00022992	NC_006089.4:4448660-4455864	0	0	0	0	0.117058	0	0	0.00973177	0.00737125	1.56624e-05	0	0.0171325	0	0	0.0067512	0
0.949929	1	0.906289	TCONS_00025839	NC_006089.4:70976917-71188676	0	0	0	0.0166379	0.492801	0.565423	0	0.354265	0	0	0	0	0	0	0	0
0.949796	1	0.939737	TCONS_00026223	NC_006089.4:85350858-85352414	0	0	0	0	0.074103	0.369861	0	0.156022	0	0	0	0	0	0	0	0
0.949736	0.980226	0.911595	TCONS_00090973	NC_006105.4:4378056-4382198	0.011077	0.030827	0.167272	0.109009	2.56732	2.05235	0.0717482	1.0458	0	0	0.00378743	0.0188309	0.0292578	0.0105141	0.0722161	0.055083
0.949689	0.995563	0.892982	TCONS_00039287	NC_006091.4:4632496-4768377	0	0	0.014715	0.00789711	0.475546	0.384703	5.50837e-05	0.264592	0	0	0	0.015702	0	0	0	0
0.9496	0.999998	0.894209	TCONS_00093706	NC_006106.4:8252872-8261866	7.66588e-06	0	0	0	1.36304	1.24014	7.69691e-06	0.918373	0	0	7.80648e-06	0	0	0	0	0
0.949286	0.881155	1	TCONS_00055282	NC_006093.4:11084897-11085954	0	0	0.0870772	0	0.072441	0.172847	0	0	0	0	0	0	0	0	0	0
0.948863	1	0.902116	TCONS_00076079	NC_006098.4:7023253-7026223	0	0	0	0	0.158574	0.173466	0	0.118857	0	0	0	0	0	0	0	0
0.948782	0.990732	0.900615	TCONS_00018751	NC_006089.4:33292225-33298589	0	0.0190246	0.008779	0.00232288	0.362681	0.315865	0.0126309	0.196127	0	0	0	0	0	0	0.00212022	0.00227078
0.948297	0.994128	0.924652	TCONS_00014011	NC_006088.4:117748069-117759418	0	0	0.00397986	0.0105339	0.186456	0.361405	0.000954239	0.177549	0	0.00253469	0	0	0.00272967	0	0	0
0.948068	0.980846	0.921405	TCONS_00071838	NC_006097.4:8134512-8139383	0.114586	0.058763	0.01551	0.0245601	4.16653	5.12212	0.130297	2.60854	0.0278596	0	0.251661	0.0861575	0	0	0.0187323	0.0399793
0.947886	0.97837	0.922772	TCONS_00074711	NC_006098.4:7151287-7157004	0	0.0167879	0.00954646	0.0218606	2.11319	2.56499	0.0595541	1.29731	0	0	0.0165014	0	0.0495234	0	0.18483	0.0506705
0.947865	0.837035	0.958212	TCONS_00000841	NC_006088.4:17986597-18011636	0	0	0	0	0.0279686	0.299583	0.0142028	0.075069	0.0177025	0.0125645	0	0	0	0	0	0
0.947795	0.985109	0.922975	TCONS_00111669	NC_006127.4:17292458-17340559	0	0	0	0	0.343322	0.516149	0.0357872	0.278296	0	0	0	0	0	0	0	0
0.947442	0.987598	0.898106	TCONS_00108640	NC_006127.4:13262952-13265932	0	0	0	0.0602924	0.745672	0.0626401	0	0	0	0	0.0647357	0	0	0	0	0.172354
0.947335	0.967129	0.939487	TCONS_00026515	NC_006089.4:95225319-95228377	0	0	0.021055	0.0208221	0.0915039	0.230806	0	0.076945	0	0	0	0	0	0	0	0
0.947098	0.998651	0.898398	TCONS_00076084	NC_006098.4:7120322-7147671	0	0	0.00323161	0.0051851	5.65807	5.98947	0.0317954	4.25055	0.00307061	0.00314188	0.000878342	0.000913397	0.014467	0	0	0
0.946481	0.945994	0.946956	TCONS_00095975	NC_006107.4:9473643-9504675	0.00652426	0.000393321	8.83057e-05	0.00623082	0.0175789	0.0180271	2.70318e-06	0	0	2.25015e-05	2.33632e-05	2.3395e-05	0	0	6.93667e-06	2.35955e-05
0.946376	0.946376	1	TCONS_00070780	NC_006096.4:21881920-21911986	0.00101155	0	0.00907163	0	0.0433692	0	0.00441869	0	0	0	0	0	0.00177744	0	0	7.19598e-08
0.946188	0.928918	0.957999	TCONS_00005136	NC_006088.4:99507516-99526524	2.59262e-05	2.59061e-05	0.0495545	0.0185338	0.099798	0.145929	2.57102e-05	0.0242667	0	2.54984e-05	2.54916e-05	2.5454e-05	0	0	2.5389e-05	2.64413e-05
0.946165	0.974836	0.917908	TCONS_00009257	NC_006088.4:8437086-8528522	0	0	0	0	0.218766	0.221957	0.0385358	0.127547	0	0	0	0	0	0	0	0
0.946066	0.998614	0.927256	TCONS_00008320	NC_006088.4:184497357-184515570	0.00326838	0	0	0	0.336969	0.941353	0	0.473139	0	0	0	0	0	0.00620506	0	0
0.945949	0.999998	0.856153	TCONS_00108282	NC_006127.4:4080698-4146579	0	3.07788e-06	0	0.0523364	0.327639	0.197211	0	0.146238	0	0	0	0	0	0	3.82979e-06	0
0.945833	0.980228	0.888311	TCONS_00113195	NC_006127.4:52369466-52377687	0.00359731	0.00749909	0.00230713	0.00976561	0.271795	0.162515	0.0243442	0.109793	0	0	0.00736915	0	0	0	0	0
0.945737	0.994778	0.8993	TCONS_00076087	NC_006098.4:7150736-7161103	0.0322447	0	0	0.0109445	3.53356	3.73174	0.0108028	2.55746	0	0	0.0134513	0	0.0221536	0.0620955	0.0505172	0
0.94573	0.979238	1	TCONS_00002788	NC_006088.4:57804739-57807899	0	0	0.0711111	0	0.490257	0	0.00014129	0.114993	0	0	0	0	0	0	0	0
0.945503	0.884115	0.999697	TCONS_00096300	NC_006107.4:11548656-11558942	0	0	0.00427787	0	0.00529721	0.00600042	6.36098e-06	6.58266e-06	6.45704e-06	6.15936e-06	0	0	6.37797e-06	0	0	0
0.945454	0.997652	0.915512	TCONS_00076085	NC_006098.4:7123752-7147678	0	0	0	0.00500929	2.05874	3.58903	0.0196138	2.11002	0.00847084	0.0050892	0.00251976	0.00249212	0.00323447	0	0	0
0.945246	0.936868	0.946193	TCONS_00013269	NC_006088.4:98904742-98940862	0	0	0	0	0.0320589	0.283664	0.0141676	0.106842	0	0	0	0	0	0	0	0
0.945177	0.960883	0.933132	TCONS_00039360	NC_006091.4:7624064-7638060	0	0	0.000632145	0.0433923	0.205445	0.267901	2.00814e-05	0.0805811	0.00614145	0	0.048132	0	0	0	0.0013288	0.0014253
0.944938	0.972557	1	TCONS_00055967	NC_006093.4:19846619-19888172	0	0	0	0	0.0106213	0	0	0	0.00204034	0.0020535	0	0	0	0	0	0
0.944646	1	0.892911	TCONS_00033996	NC_006090.4:5941196-6064715	0	0	0	0	0.257102	0.275087	0	0.169731	0	0	0	0.0364806	0	0	0	0
0.94464	0.963522	0.914098	TCONS_00015114	NC_006088.4:144269806-144279729	0	0	0.0909628	0.00117405	0.55733	0.344563	0.0513477	0.206016	0	0	0	0	0	0	0	0
0.944234	0.997428	0.880505	TCONS_00042970	NC_006091.4:1497319-1504694	0	0	0.00640247	0	0.414287	0.345803	0	0.289252	0	0	0.00105643	0	0	0	0	0
0.943345	0.980833	0.915721	TCONS_00020380	NC_006089.4:80123236-80131863	0.0159556	0.0391549	0	0.00379708	0.92988	1.26193	0.0155735	0.562707	0	0	0.0382883	0.106626	0.0264722	0	0.0284687	0.0321949
0.943142	0.991345	0.878188	TCONS_00029911	NC_006090.4:22555393-22565213	0.0138198	5.78717e-06	0	0	1.33609	0.991537	0	0.785874	0.0143256	0.0111012	7.07698e-05	0	0.00948766	0	0.04324	0.0484847
0.942991	0.956258	0.928869	TCONS_00001005	NC_006088.4:23785496-23828283	2.57643e-05	0	0.0450013	0	0.403737	0.379326	0.0612738	0.176425	0	0	0	0	0	0	0.0173202	0.0124468
0.941844	0.999973	0.868573	TCONS_00035549	NC_006090.4:34948789-34967632	0	0	2.7375e-05	0	0.28227	0.223937	0	0.206019	2.67093e-05	0	0	0	0	0	0	0
0.941808	1	0.97092	TCONS_00111781	NC_006127.4:21598654-21600431	0	0	0	0	0	0.104259	0	0	0	0	0.0212458	0.0212233	0	0	0	0
0.94126	0.985181	0.91819	TCONS_00046598	NC_006091.4:74785169-74841665	0	0	0.0190662	0	0.183802	0.0423289	0	0.0739148	0	0	0	0	0	0	0	0
0.941062	0.944527	0.937336	TCONS_00013268	NC_006088.4:98904742-98940862	0	0	0	0	0.682539	0.634764	0.265038	0.278439	0	0	0	0	0	0	0	0
0.940743	0.991235	0.905156	TCONS_00042457	NC_006091.4:79403820-79426322	0	0	0	0.0042083	0.0889138	0.126155	0	0.0795468	0	0	0.00286018	0	0	0	0.00259496	0
0.940603	0.933618	0.944366	TCONS_00065336	NC_006095.4:12750-19039	0	0	0.0184818	0.00824763	0.142411	0.264284	0.047693	0.0946739	0	0	0	0	0	0	0	0
0.940461	0.99059	0.773081	TCONS_00022378	NC_006089.4:138761014-138763154	0	0	0	0.0370538	0.173479	0.0247299	0.0114268	0.0341275	0	0	0	0	0	0	0	0
0.940115	0.961396	0.905372	TCONS_00074859	NC_006098.4:9208157-9233062	0	0	8.24553e-07	0.0150401	0.12033	0.073706	0.0325158	0.0337827	0	0	0	0	0	0	0	0
0.939694	0.986637	0.896326	TCONS_00074717	NC_006098.4:7164915-7205043	0	0	0.0372838	0.0489818	3.14085	3.39977	0.0777503	2.41423	0	0.000118718	0	0.00382764	0.0197969	0.000117384	0.158977	0
0.939061	0.973596	0.916911	TCONS_00071835	NC_006097.4:8038604-8097437	0	0	0	0	0.271767	0.423729	0.0502299	0.246451	0	0	0	0	0	0	0	0
0.938976	1	0.879549	TCONS_00105499	NC_006114.4:1287383-1290770	1.86034e-06	0	0	0	3.56461	3.66034	0	3.08625	0	0	0	0	0	0	0	0
0.938686	0.989746	0.903331	TCONS_00108280	NC_006127.4:4080698-4146579	0	1.56185e-05	0.0136607	0	0.190517	0.275148	0	0.186172	0	0	0	0	0	0	1.37804e-05	0
0.938417	0.968948	0.921196	TCONS_00113954	NC_006127.4:70373285-70381957	0	0	0	0.018672	0.513973	0.911213	0.0955466	0.47182	0	0	0	0.00617289	0.0161738	0	0	0.00598523
0.938089	0.965945	0.852946	TCONS_00066063	NC_006095.4:8040327-8057346	0	0.0154618	0	4.8791e-05	0.171337	2.87345e-06	0	7.31283e-06	0	0	1.1132e-05	0.00142802	0.019573	0	0.0212595	0.0164651
0.937985	0.973988	0.682318	TCONS_00010169	NC_006088.4:37982741-37999616	0	0	0.00816939	0.00736981	0.0858112	0.0118985	0	0.0120016	0	0	0.0074552	0.0074205	0	0	0	0
0.937136	1	1	TCONS_00039159	NC_006091.4:3110069-3151887	0	0	0	0.0239732	0.0544785	0	0	0	0	0	0	0	0	0	0	0
0.936749	0.981816	0.898917	TCONS_00076089	NC_006098.4:7157378-7161103	0.038832	0.0546812	0.0497274	0.0266072	7.91873	9.43275	0.185266	6.30415	0	0	0.0828987	0.0806813	0.0664978	1.55845e-06	0.584759	0.208337
0.935483	0.958302	0.923879	TCONS_00005656	NC_006088.4:110723722-110752501	0	1.01006e-05	0	2.57129e-05	0.000644984	0	1.48222e-06	0	0	0	0.00018678	6.72114e-05	0	0	0	0
0.935308	0.932632	0.936594	TCONS_00104093	NC_006113.4:2111896-2139456	0	0	0	0.0361066	0.472351	0.983373	0.169284	0.328458	0	0	0.0534659	0.0718989	0	0	0	0
0.934881	0.978422	0.893064	TCONS_00109550	NC_006127.4:37372355-37381463	0	0	0	0	0.187404	0.195125	0.00541905	0.0927233	0	0	0.0119897	0.0417525	0	0	0.0108983	0.0115857
0.934484	0.956969	0.919074	TCONS_00005198	NC_006088.4:103040871-103050461	2.23838e-05	0.0466714	0.0559055	0.0783391	0.495762	0.723343	2.73481e-06	0.252648	0	2.2445e-05	0.0795023	0.0320801	2.36939e-05	0	0.013876	0
0.934449	0.885613	0.95807	TCONS_00026497	NC_006089.4:95132398-95137847	0	0	0.0505377	0.0223753	0.127278	0.263141	0.0513745	0.0548585	0	0	0	0	0	0	0	0
0.9344	0.99609	0.946199	TCONS_00003515	NC_006088.4:70056895-70065050	0	0	3.56379e-05	0	0	0.0161955	0	0	0	0	0.00130206	0	0	0.00537634	0	0.000722945
0.933808	1	1	TCONS_00082149	NC_006101.4:2451058-2453590	0	0	0	0	0	0.024983	0	0	0	0	0	0	0	0	0.0115757	0
0.933755	0.862586	0.975918	TCONS_00006840	NC_006088.4:139292929-139295168	0	0	0.105108	0.0172527	0.317388	0.535737	0.104851	0	0	2.4029e-05	0.0112612	0	0.0154414	2.15941e-05	0.0686337	0.0730118
0.933609	0.93369	0.933556	TCONS_00012906	NC_006088.4:87210747-87214340	0.00743249	0	0.0143551	0.0100888	0.145977	0.220957	0.0459708	0.0926795	0	0	0	0	0	0	0	0
0.933497	0.982611	0.968039	TCONS_00022566	NC_006089.4:148136291-148228355	0	0	0.000385807	6.95235e-06	0.00423014	0.15029	0.0379228	0.0336173	0	0	0	0	0	0	0	0
0.93308	0.984265	0.882798	TCONS_00068416	NC_006096.4:11945296-12137107	0.0135535	0	0.0212861	0.00496967	0.646961	0.658585	0.0364195	0.530744	0	0	0	0.00459898	0	0	0	0
0.932519	0.858109	0.978042	TCONS_00067852	NC_006096.4:3833075-3916129	0	0.0116949	0.0117496	0.00161895	0.0892765	0.14593	0.0630567	0.00258228	0.011255	0.00653464	0	0	0.00261124	0	0	0
0.932421	0.946111	0.91186	TCONS_00023299	NC_006089.4:12818092-12829898	0.0181003	0	0.0286802	0.0239499	0.372881	0.248263	0.011599	0.0524314	6.48578e-06	0.0401934	0.0822727	0.0205059	0	0	0	0.0160934
0.932292	0.994193	0.998076	TCONS_00076351	NC_006098.4:12972824-12984350	0.000138621	0.000139185	0.000482433	0.000612736	0.000449399	0.0658643	0.0297817	0	0	0	0	0	0	0	0.000140169	0.000134964
0.931867	0.944948	0.926211	TCONS_00095972	NC_006107.4:9473643-9487735	0	0	0	0.0249688	0.0842105	0.194733	0.0155978	0.0756159	0	0	0	0	0	0	0.0168539	0
0.931643	0.98947	0.868758	TCONS_00068417	NC_006096.4:11945713-12121209	0	0	0.342861	0.058305	7.14879	6.57383	0.184094	5.8719	0	0.0510706	0	0	0	0.0580733	0	0
0.931625	0.849349	0.965935	TCONS_00009747	NC_006088.4:25537516-25559124	0	0	0.0249513	0.0284673	0.0923617	0.221481	0.048597	0.0061097	0	0.00535973	0.00670469	0.006671	0.0171477	0.0062052	0	0
0.931504	0.924257	0.935199	TCONS_00022481	NC_006089.4:142270520-142282906	0.0205082	0.0258293	0.0800942	0	0.390467	0.765981	0.0440879	0.321627	0	0	0.00830123	0	0	0	0.0540348	0
0.931175	0.949384	0.913592	TCONS_00069772	NC_006096.4:5395544-5404018	0.0556426	0.0175981	0.900003	1.04369	6.4078	6.63555	0.966835	2.61924	0.0233455	0.0082798	0.183267	0.130648	0	0.00960111	0.141266	0.184499
0.931087	0.991275	0.868341	TCONS_00015506	NC_006088.4:160947771-160998600	0	0	0.0166947	0	0.273342	0.191091	0	0.207344	0	0	0	0	0	0	0	0
0.931056	0.934112	0.967516	TCONS_00001007	NC_006088.4:23785615-23828283	0	0	0.278311	0.0214439	0.110377	0.952224	0.000407308	0.170812	0.0160557	0	0	0	0	0	0.00152224	0.0242683
0.930989	0.967975	0.860781	TCONS_00065335	NC_006095.4:12750-16592	0	8.01802e-07	0.0465447	1.70768e-05	0.475478	0.250485	0.0600464	0.241513	0	0	0	0.00257453	0	0	0	7.01734e-07
0.929786	0.918627	0.942236	TCONS_00047413	NC_006091.4:90713999-90718168	0.00890538	0	0	0	0.276876	0.248165	0.0790352	0.0453479	0.0412546	0.000325301	0.0285167	0.0546724	0	0	0	0
0.929708	0.883291	0.943292	TCONS_00041998	NC_006091.4:67252999-67266059	0	0	0.0296592	0.0206862	0.0363041	0.124049	0	0.0285556	0	0	0	0	0	0	0	0
0.929642	0.977934	0.884021	TCONS_00029120	NC_006090.4:7294868-7315522	0	0	0.0257477	0.114768	0.166699	0.176461	0	0.0284922	0	0	3.90181e-07	0	0	0	0	2.17897e-07
0.929469	0.967721	0.890172	TCONS_00054041	NC_006092.4:51277370-51280225	0	0	0.00535807	0	0.069292	0.06745	0.0102989	0.0518552	0	0	0	0	0	0	0	0
0.929011	0.963162	0.899459	TCONS_00113834	NC_006127.4:67507884-67526621	0	0.000103226	0.0285797	8.66295e-06	0.549076	0.634523	0.112697	0.446246	0	0.000104156	0.000105937	0.000105289	0.000101511	0	0.000104626	0
0.928975	0.842621	0.96116	TCONS_00020490	NC_006089.4:83916699-83945296	0	0	0.0779131	0.0744009	0.171756	0.460837	0.111303	0.0508926	0	0	0	0	0	0	0	0
0.928864	0.937775	0.921223	TCONS_00026509	NC_006089.4:95184461-95217057	0	0	0.0327616	0.06274	0.19497	0.227371	0.0521623	0.0626412	0	0	0	0	0	0	0	0
0.928643	0.93252	0.926076	TCONS_00076244	NC_006098.4:10604891-10628950	0.00167933	0.000582436	0.0590753	0.0393191	0.161302	0.243663	0.0154379	0.0825779	0	0.00136748	0	0.000568481	0	0	0	0.00167252
0.927564	0.983663	0.860796	TCONS_00054440	NC_006092.4:56860403-56885622	0	2.38764e-05	0.0164445	0.0433433	1.07743	0.905281	0.106745	0.838763	0	0	0	0	2.29124e-05	0	0	0
0.927174	0.983155	0.878896	TCONS_00104090	NC_006113.4:2111896-2130293	0.0989736	0.0802519	0.771265	1.33834	34.7536	40.2987	2.35588	31.6128	0.236953	0.132177	0.518037	0.841688	0.0967266	0.118257	0.0202111	0.0387274
0.927095	1	0.872539	TCONS_00003869	NC_006088.4:76326611-76386405	0	0	0	0	0.512858	0.428743	0	0.48053	0	0	0	0	0	0	0	0
0.92692	0.970257	0.889794	TCONS_00006970	NC_006088.4:144302395-144361995	0	0	0.632349	0.587289	3.84856	4.49238	0.168934	2.87831	0	0	0	0	0	0	0	0
0.926258	1	1	TCONS_00049857	NC_006092.4:41478232-41568642	0	0	0.00607038	0	0	0.0117599	0	0	0	0	0	0	0	0	0	0
0.92625	0.999789	0.979685	TCONS_00049740	NC_006092.4:39016251-39025452	0	2.47242e-06	0	0	0	0.0493339	0.0184258	0.00696542	2.7273e-05	2.66484e-05	0	2.10228e-05	0	1.05469e-07	0	0
0.92617	0.906976	0.942343	TCONS_00041252	NC_006091.4:47525794-47534880	0	0.0052343	0.0144938	0.00511567	0.0314076	0.037273	0.00154091	0.00469327	0	0	0	0	0.00441699	0	0	0
0.926061	0.866486	0.95214	TCONS_00079310	NC_006099.4:17375962-17408544	0	0	0.0262562	0.0863899	0.122939	0.280836	0.0847737	0	0	0	0.00386824	0.00769541	0	0	0	0
0.92521	0.974155	0.862105	TCONS_00111667	NC_006127.4:17277608-17340602	0.194015	0.0467636	0	0	1.72115	0.964934	0	1.0481	0	0	0	0	0.117361	0	0	0
0.924879	1	0.859469	TCONS_00072148	NC_006097.4:12039824-12059669	0	0	0	0	0	0.00279507	0	0	0	0	0	1.00517e-06	0	0	0.00256874	0.00274855
0.924471	0.93977	0.912349	TCONS_00069071	NC_006096.4:21156915-21200298	0	0.00324409	0.186686	0.156564	1.19901	1.51328	0.191263	0.7664	0.104362	0	0	0	0.00523359	0	0.0179659	0.00227255
0.924366	0.968871	0.892647	TCONS_00074716	NC_006098.4:7164907-7205043	0	0	0.0603195	0.049357	0.674351	0.946173	0.04257	0.547384	0	0.0129461	0	2.6628e-07	0	0.0150438	0.0440547	0.0862916
0.923808	0.963851	0.8877	TCONS_00037046	NC_006090.4:67376483-67405199	0.00400076	0.00276146	0.340368	0.573935	1.39564	1.54776	0.00274732	0.630393	0	0.00318474	0.00301986	0.00284	0.000142638	0.000464312	0.00287697	0.00311575
0.922896	0.985883	0.928993	TCONS_00041250	NC_006091.4:47494937-47516612	0	0	0	0	0.180936	0.0188339	0	0.0172815	0	0	0	0	0	0	0.0178801	0.0726593
0.922815	0.987474	0.957436	TCONS_00081686	NC_006100.4:16736568-16748293	0	0.0165669	0	0	0.480776	0.0188609	0.0212551	0.190036	0	0	0	0.000206416	0.0209011	0.0207385	0	0.000247693
0.922616	0.986032	0.902206	TCONS_00008053	NC_006088.4:177141364-177182871	0	0.000806857	0	0.0416165	0.0336607	0.104591	0.00129119	0	0.000464511	0.000686422	0.000745128	0.026908	0.000790294	0.00079198	0	0.000788483
0.922427	0.978345	0.842711	TCONS_00005201	NC_006088.4:103050526-103063664	0	0.117381	0.180031	0.116463	1.49462	1.04844	0	0.858547	0	0	0	0.0619635	0	0	0.046532	0
0.922375	0.958799	0.88975	TCONS_00069076	NC_006096.4:21163764-21205153	0	0.000120596	0.0658534	0.0425582	0.300182	0.335126	0.0207214	0.212982	0	0	0	0.0029731	0	0	0	0
0.922363	0.97182	0.886201	TCONS_00029908	NC_006090.4:22545747-22565213	0	0	0.00353167	0.241357	3.75928	5.14154	0.688445	3.82223	0	0	0.049573	0.0321177	0	0	0	0
0.922346	0.959023	0.822746	TCONS_00076595	NC_006098.4:18797661-18802973	0	6.04621e-07	0.288159	0.305505	2.60934	0.960891	0.460296	0.886748	6.36938e-07	0	0	0	5.3534e-07	0	0	0
0.922239	0.998969	0.887868	TCONS_00105500	NC_006114.4:1287383-1290836	0.00186296	0	0	0.0016165	0.750494	0.542426	0.00171915	0.695145	0	0	0	0	0	0.00159206	0.00183563	0
0.921815	0.957052	0.893426	TCONS_00070760	NC_006096.4:21172987-21207158	0.0240452	0.00973668	0.845966	0.790118	6.27397	7.78761	0.662908	4.7254	0.220525	0.192973	0.0170614	0.00271617	0.0105664	0.00950494	0.105096	0.0792267
0.921649	0.999961	0.863868	TCONS_00042456	NC_006091.4:79403820-79419237	0	0	8.11422e-05	0	0.300667	0.407504	0	0.388319	0	0	0	0	0	0	0	0
0.921206	0.933481	0.912848	TCONS_00034001	NC_006090.4:6052882-6056340	0	0	0.0045592	0.00961598	0.0880659	0.129346	0.0218975	0.0288531	0	0.0116242	0.0145495	0.0241208	0	0	0	0.00469483
0.920659	0.952225	0.884868	TCONS_00061218	NC_006094.4:39560-50398	0.0194914	0.00971294	0.799411	0.955978	5.15005	4.54202	0.784665	2.52269	0.00629007	0.0222965	0.0311101	0.0124847	0.00480377	0.0110453	0.0765264	0.126316
0.920603	0.94166	0.851016	TCONS_00022572	NC_006089.4:148218997-148228355	0	0	0	0.0318299	0.425371	0.128718	0.173714	0.102409	0	0	0	0	0	0	0	0
0.920553	0.785528	0.966644	TCONS_00049985	NC_006092.4:45216170-45218695	0	0	0.0797217	0.0410757	0.162451	0.475898	0.0386591	0.0189713	0.0715649	0.0510706	0	0	0.0539422	0	0	0
0.919785	0.943674	0.983352	TCONS_00009779	NC_006088.4:26622657-26651199	0	0	0.00333911	0.100114	0.668448	0	0.241141	5.95837e-05	0	0	0.0155886	0.0116076	0	0	0.00348766	0
0.919618	0.992949	0.869189	TCONS_00111666	NC_006127.4:17277608-17340589	0	0	0.0299491	0	0.606749	0.356597	0	0.453467	0	0	0	0	0	0	0	0.0586326
0.919354	0.983166	0.869484	TCONS_00032128	NC_006090.4:69352664-69393930	0	0	0	0.0527551	0.107119	0.137068	0.0126229	0.0648317	0	0	0	0	0	0	0	0.00763977
0.918747	0.992462	0.881482	TCONS_00066555	NC_006095.4:15803298-15867265	0.00067286	6.80918e-06	0.000661508	8.07732e-06	0.0497742	0.0984586	0	0.0803106	0.000650933	0.00065315	2.65862e-06	0	0.000638503	0	0	0.000704972
0.918429	0.944152	0.894711	TCONS_00035972	NC_006090.4:42956366-42965239	0.0269339	0.0210517	0.867801	0.765429	5.53988	6.00813	0.960731	3.39906	0.100832	0.0659951	0.0321788	0.0342705	0	0.0127699	0.177258	0.129552
0.918416	0.939821	0.900466	TCONS_00034005	NC_006090.4:7525437-7559071	0	0	0.0421428	0.105477	0.37187	0.443454	0.0729697	0.203492	0	0	0	3.48398e-06	0	0	0.0415387	0
0.918415	0.968884	0.856493	TCONS_00020379	NC_006089.4:80117191-80131863	0.0284134	0.0130701	0	0.0063557	0.314133	0.256024	0	0.18231	0.0398971	0	5.84029e-05	0	0	0.0218679	5.3893e-05	0.0335856
0.918266	0.890271	0.935657	TCONS_00074860	NC_006098.4:9215101-9233062	0	0	0.0534555	0.0207015	0.116487	0.187519	0.0360187	0.0637573	0	0	0	0	0	0	0	0
0.917638	0.931889	0.910074	TCONS_00032359	NC_006090.4:76405292-76408317	0	0	0	0	0.250496	0.471925	0.0132489	0.157756	0	0	0	0.0144984	0	0	0.106181	0.124815
0.917255	1	0.860162	TCONS_00039285	NC_006091.4:4632257-4768377	0	0	0	0	0.114581	0.166064	0	0.162554	0	0	0	0	0	0	0	0
0.916367	0.978075	0.853651	TCONS_00048303	NC_006092.4:14653062-14657245	0	1.21319e-06	0.0352996	0.0150941	0.230005	0.177936	0	0.188425	0	0	0	0	0	0	0	0
0.91602	0.955081	0.886294	TCONS_00107887	NC_006115.4:4894243-4907270	0.021497	0.0148749	0.520287	0.394074	2.8252	3.71243	0.321507	2.49819	0	0.010171	0.0134836	0.0211104	0	0	0.0115667	0.0164534
0.91589	0.911729	0.92554	TCONS_00034872	NC_006090.4:22171539-22218822	0.0513251	0	0	0	0.160294	0.0691236	0.0477199	0.0242563	0	0	0	0	0	0	0	0.0117723
0.915547	0.955502	0.893627	TCONS_00029319	NC_006090.4:10639122-10647218	0	0	0	1.20599e-06	0.126754	0.231043	0.0394772	0.0744847	0	0	0	0.0397948	0	0	4.98548e-06	0.0577559
0.914576	0.939288	0.893282	TCONS_00070758	NC_006096.4:21172987-21175838	0	0	0.319321	0.183124	1.04569	1.21356	0.125081	0.686299	0	0.0371359	0	0	0	0	0	0
0.914482	0.999473	0.828489	TCONS_00071072	NC_006096.4:23788588-23811298	9.41326e-06	0	0	0	0.0240114	0.0237312	5.82069e-05	0.0173122	0	0.0111615	0	8.31587e-06	1.16754e-05	9.18369e-06	9.36599e-06	0
0.914375	0.980031	0.849152	TCONS_00113946	NC_006127.4:70361714-70381957	0.00831065	0.0463826	0.021434	0.00564597	0.723107	0.664554	0.0713327	0.678621	0	0	0	0	0	0	0	0
0.913756	0.91371	0.913793	TCONS_00067873	NC_006096.4:3895122-3916129	0	0	0.504788	0.239224	0.851631	1.08395	0	0.4124	0	0	0	0	0.00694724	0	0.00267696	0.00248814
0.913751	0.963058	0.851481	TCONS_00018932	NC_006089.4:38726154-38729658	0	0	0.0327884	0.0169831	0.193939	0.153566	0	0.125342	0	0	0.0173634	0.0173273	0	0	0	0
0.913661	1	0.941424	TCONS_00022418	NC_006089.4:139893243-139947153	0	0	0	0	0	0.0719862	0	0	0	0	0	0	0.0139898	0.0132826	0	0.0162341
0.913147	0.927174	0.895767	TCONS_00039337	NC_006091.4:6492457-6498738	0	0	0.0259933	0.0164309	0.560732	0.45252	0	0.152375	0	0	0.259858	0.140685	0	0.0153366	0	0.00534652
0.912933	0.949295	0.881443	TCONS_00001348	NC_006088.4:33230882-33239634	0.00282633	0.00196299	0.0410162	0.0690532	0.321443	0.371181	0.0438264	0.218256	0	0	0.00542659	0.0057512	0	0	0.020996	0.0130198
0.912572	0.990277	0.843465	TCONS_00070781	NC_006096.4:21881920-21911986	2.6891e-07	0	0.0037332	0.0189357	0.176215	0.198138	0.00713834	0.195834	0	0	0.000588397	0.00233843	2.43642e-07	0	0.00053339	0
0.912443	0.908668	0.915212	TCONS_00023301	NC_006089.4:12818092-12832227	0.0474458	0	0.0253364	0	0.175829	0.239701	0.0395533	0.137676	4.26713e-05	0	0	0	3.40158e-05	0	0	0.00459001
0.912276	0.97652	0.874639	TCONS_00006969	NC_006088.4:144302395-144361995	0	0	0.0280528	0.144266	0.211703	0.361365	0	0.15908	0	0	0	0	0	0.0137605	0.00674262	0
0.912227	0.943894	0.881372	TCONS_00029906	NC_006090.4:22545723-22565213	0	0	0.302967	0.00339346	2.4837	2.54904	0.549641	2.06237	0	0	0.0652542	0.0207424	0	0	0.0575942	0.0301984
0.911672	0.999985	0.998557	TCONS_00009778	NC_006088.4:26622657-26651199	0	0	4.73259e-06	0.000764345	0	0.0756856	0.0460271	0	0	0	0	0	0	0	0	0
0.911542	0.965791	0.825496	TCONS_00076594	NC_006098.4:18797661-18802323	0	0.00750934	0.943667	1.09811	8.30541	4.98503	1.00124	5.05314	0.0249646	0	0	0	0.0189938	0.0818882	0	0
0.910993	0.980375	0.969069	TCONS_00001796	NC_006088.4:42939246-42940973	0.0203493	0	0.00253174	0	0	0.0569322	0	0.0123269	0	0	0	0	0	0	0.000263677	0
0.910973	1	0.915616	TCONS_00009980	NC_006088.4:32032813-32038594	0	0	0	0.200534	0	0.60449	0	0.156531	0.0196478	0	0	0	0	0	0	0
0.910673	0.911023	0.910423	TCONS_00040206	NC_006091.4:24837825-24845282	0	0	0.0400358	0.0173444	0.310814	0.43446	0.137864	0.249343	0.00653872	0	0.00387578	0.00385217	0	0	0.00527372	0.00188427
0.910645	0.896469	0.929199	TCONS_00052302	NC_006092.4:22710709-22712823	0	0	0.0200244	0.0206319	0.0544859	0.0416293	0	0	0	0	0	0	0	0	0.0194626	0
0.910508	0.97638	0.883263	TCONS_00069577	NC_006096.4:3921863-3944636	0	0	0.0528448	0.0182098	1.77047	1.29895	0.239888	1.61188	0	0	0	0	0	0	0	0
0.910417	0.922174	0.899455	TCONS_00108281	NC_006127.4:4080698-4146579	0	0	0.285584	0.190745	0.547744	0.587458	0.0128157	0.222715	0	0	0	0	0	0	0	0
0.910164	0.782798	0.950703	TCONS_00016424	NC_006088.4:181778176-181795326	0	0	0.0554661	0.0565014	0.0334762	0.327418	0	0.0564827	0	0	0.0584987	0	0	0	0	0
0.909631	0.86052	0.943934	TCONS_00074322	NC_006098.4:811480-818525	0	0	0.142061	0	0.234284	0.335424	0.0866844	0	0	0.131641	0	0	0	0	0	0
0.909557	0.947303	0.864889	TCONS_00091453	NC_006105.4:9558071-9564314	0.00675612	0.00469402	0.275087	0.178822	1.15353	0.974765	0.12881	0.721671	0	0.00551829	0.00230629	0	0	0	0.0125549	0.011206
0.909223	0.890518	0.943622	TCONS_00005063	NC_006088.4:96673155-96675202	0	0.0149098	0.0830886	0.0288007	0.265543	0.144392	0.120416	0.0132728	0	0	0	0	0	0	0	0
0.909193	0.909217	0.832384	TCONS_00033055	NC_006090.4:96964833-96978643	1.12162e-05	0	0	0	0.154244	0	0.0979813	2.53967e-06	0	0	1.62906e-05	1.18482e-05	0	0	1.07097e-05	1.1362e-05
0.908954	0.944507	0.849144	TCONS_00082224	NC_006101.4:4148863-4153964	0.0275242	0	0.0792726	0.094655	0.766811	0.455825	0.14897	0.367051	0	2.19348e-06	0.0166898	0.0196373	0.0254115	2.26006e-06	0	0
0.908945	0.999944	0.83849	TCONS_00016417	NC_006088.4:181646526-181652127	0	0	1.88825e-05	0.142723	0.188167	0.243033	5.48833e-05	0.132043	0	0	0	5.61168e-07	0	0	0	0
0.908863	0.94726	0.878737	TCONS_00020931	NC_006089.4:99988970-100008126	0	2.75197e-05	0.0243404	0	0.417769	0.532461	0.129891	0.451947	0	0	0	0	0	0	0	0
0.908711	0.974787	0.903392	TCONS_00056237	NC_006093.4:22816625-22817607	0	0	0	0.0313961	1.32649	0.637995	0.0302418	0.989845	0.111146	0	0.0326199	0	0	0	0.0601027	0
0.908598	0.915021	0.904558	TCONS_00065069	NC_006095.4:27111754-27122438	0.00197853	0.00137342	0.0308492	0.063418	0.148895	0.23677	0.048078	0.0769776	0	0.00645328	0.00203671	0	0	0	0.00562836	0.00996176
0.908446	0.95757	0.867981	TCONS_00090243	NC_006105.4:8825424-8832843	0	0.0209398	0.0531516	0.15337	0.820119	0.995614	0.136743	0.727302	0.0434031	0.0184666	0.0102887	0	0	0	0	0
0.908335	0.891299	0.914283	TCONS_00036082	NC_006090.4:46605603-46609859	0.0288123	0	0.0758113	0.0195589	0.137499	0.3938	0	0.216728	0	0	0	0	0	0	0	0
0.908183	0.948926	0.858207	TCONS_00029664	NC_006090.4:17105726-17122172	0	0.025053	0.0368746	0.0274757	0.818066	0.666919	0.014745	0.480499	0.0729456	0	0.0777832	0	0	0.114209	0.0901271	0.0147123
0.907737	0.907871	0.90749	TCONS_00043641	NC_006091.4:9930245-9934069	0	0	0.0816721	0.0186351	0.370452	0.200485	0.132603	0.0927661	0	0	0	0	0	0	0.0246314	0.0184274
0.907673	0.852178	0.986934	TCONS_00075205	NC_006098.4:17332701-17350900	0.038856	0	0.129117	0	0.0696108	0.266973	0.0251379	0.0244184	0	0	0	0	0	0	0	0
0.907426	0.817727	0.935201	TCONS_00075329	NC_006098.4:18782495-18787955	0.0578003	0	0	0.0570486	0.0751904	0.242826	0	0	0.0111501	0.00790864	0	0.0131367	0	0	0.0269856	0.0320502
0.907228	0.940901	0.867528	TCONS_00058378	NC_006093.4:22978698-22984047	0	0	0.171525	2.3554e-06	0.771939	0.654739	0.14782	0.584165	0	0.0229748	0	0	0	0	0	0
0.906668	0.932657	0.865792	TCONS_00039363	NC_006091.4:8199002-8326159	0.0507965	0.0131446	0	0	0.258001	0.0481599	0.0708261	0.0652555	0	0	0	0	0	0	0	0
0.90625	0.905935	0.906989	TCONS_00016628	NC_006088.4:188524196-188537476	0	0.00782057	0.00723759	0	0.0533475	0.0227469	0.0208918	0.00698944	0	0	0	0	0	0	0.0069974	0
0.906057	0.786624	0.963476	TCONS_00035075	NC_006090.4:25999790-26040848	0.0060453	0	0.0155463	0	0.0215845	0.0448965	0	0	0	0	0	0	0.0106477	0.0114787	0	0
0.905537	0.941212	0.866899	TCONS_00023177	NC_006089.4:7750114-7753150	0	0	0.119679	0.0559158	2.77731	2.56439	1.02322	2.3195	0	0	0	0.00703387	0	0	0	0.0068182
0.905307	0.956886	0.830263	TCONS_00052252	NC_006092.4:21512291-21514524	0	0.00727989	0.185816	0.086499	0.796211	0.383553	0.054478	0.422853	0	0.0250835	0	0	0	0	0	0
0.905206	0.898488	0.913621	TCONS_00039357	NC_006091.4:7506259-7586634	0	0	0.0597642	0	0.218848	0.174718	0.046139	0.0803672	0	0	0.0380412	0.0252771	0	0	0.0115648	0
0.904723	0.892962	0.91257	TCONS_00018940	NC_006089.4:39031987-39048727	0	0	0	0	1.73857	2.6059	1.22424	1.48768	0	0	0.0784161	0	0	0.107151	0	0
0.904431	0.971989	0.837844	TCONS_00006972	NC_006088.4:144333598-144361995	0.0257167	0.00599084	2.2217	2.49243	14.9479	15.1658	0.634865	14.6848	0.019879	0.0140198	0.00584108	0	0.0229718	0	0	0.0173263
0.903828	0.935195	0.83485	TCONS_00107729	NC_006115.4:3881327-3884093	0	0.149168	0	0	0.78662	0.357715	0.356838	0.0643154	0	0	0	0	0	0.200053	0	0
0.903674	0.948848	0.983595	TCONS_00020801	NC_006089.4:95133831-95180407	0	0	0.0372431	0.00579917	0.0133354	0.0504986	0	0	0	0	0	0	0	0	0	0
0.903657	0.955333	0.862133	TCONS_00048302	NC_006092.4:14653034-14661298	0	0	0.0918478	0.0240679	0.36196	0.450452	0.0155797	0.404931	0	0	0.00574653	0.00571729	0	0	0	0
0.903124	1	0.920815	TCONS_00081964	NC_006101.4:777561-787875	0	0	0	0	0	0.0824818	0	0	0	0	0	0.0285988	0.0102142	0.0128855	0	0.00423494
0.903052	0.877821	0.978803	TCONS_00058520	NC_006093.4:25638877-25684648	0	5.89659e-06	0	0	0	0.0778707	0.0173161	7.40491e-06	0.0222565	0	0	0.0115409	0.00171882	0	0	0
0.901515	0.936352	0.872162	TCONS_00046595	NC_006091.4:74247176-74249843	0	0.0223911	0.119784	0.279276	1.11846	1.32741	0.278896	0.664803	0	0.160536	0.0794075	2.23959e-05	0	0.0607819	0.0202271	4.08783e-05
0.900196	0.909621	0.877558	TCONS_00018939	NC_006089.4:38998070-39048727	0.0230066	0	0.0297438	0	0.85852	0.357414	0.490396	0.274873	0	0	0	0.0314639	0	0	0	0
0.900184	0.871756	0.919521	TCONS_00108291	NC_006127.4:4140451-4146579	0	0	0.227566	0.177197	0.365234	0.536969	0.100307	0.125307	0	0	0	0	0	0	0	0
0.899884	0.627771	0.9615	TCONS_00075215	NC_006098.4:17470940-17479552	0.0445535	0.0103946	0.0770584	0	0.0707331	0.365254	0.0464097	0.0371064	0	0	0.0204549	0.0509358	0	0	0.0186324	3.46913e-07
0.899438	0.924935	0.877944	TCONS_00006789	NC_006088.4:138020140-138027027	0.0170579	0.00594505	0.1649	0.127344	0.456883	0.54197	0.0581141	0.329766	0	0	0	0	0	0	0	0
0.89943	0.949874	1	TCONS_00036598	NC_006090.4:56937700-56952690	3.86168e-06	0	0	0	0.0232612	0	0.00815414	0	0	0	0	0	3.89559e-06	0	0	0.00821381
0.899363	0.935529	0.794609	TCONS_00050538	NC_006092.4:54682112-54711666	0.039393	0	0	0.075309	0.235256	0.0812224	0.066777	0.0414672	0	0	0	0	0	0	0	0
0.899211	0.869284	0.918741	TCONS_00104933	NC_006114.4:3395798-3419155	0	0	0.0103549	0.0327787	0.19105	0.292758	0.160032	0.101608	0	0	0	0.0104166	0	0.00948951	0.00442575	0.0122316
0.899047	0.903761	0.89644	TCONS_00001716	NC_006088.4:40206180-40212851	0	0.00680327	2.41332	2.23051	3.9296	7.10625	0.0975169	2.78721	0.127709	0.121629	0	0	0	0	0.00871077	0.00529032
0.898769	0.960829	0.839689	TCONS_00042846	NC_006091.4:90715276-90717071	0.0251745	0	4.07174e-06	0.0198381	0.34974	0.367373	0.0259477	0.342635	0	0	0	0	0.0447715	0	0	0.0497856
0.898765	0.974456	0.687616	TCONS_00080674	NC_006100.4:630352-657734	0	0.0978312	0	0.0458466	0.525661	0.188435	0.0455713	0.170942	0	0	0.0484224	0.0974281	0	0	0	0
0.897631	0.949199	0.869296	TCONS_00016133	NC_006088.4:175188325-175241127	0.103157	0.12701	0	0.275741	0.581525	1.05834	0.00242921	0.449027	0	0	0.0710052	0	0.0235634	0.0974421	0.00664145	0.0190835
0.897334	0.929718	0.856304	TCONS_00032343	NC_006090.4:76318450-76396437	5.17205e-05	5.30018e-05	1.31747e-05	0.181447	0.349827	0.276106	5.16543e-05	0.0961739	0	0	6.78578e-05	0	5.32653e-05	0	0.171869	5.25607e-05
0.897255	0.957654	0.834212	TCONS_00099207	NC_006110.4:2841054-2864301	0	0.188365	0.0864085	0.0817177	0.451279	0.432349	0.0472928	0.231665	0	6.30544e-07	6.63947e-05	0	0	0	0	0
0.897027	0.999998	0.999998	TCONS_00008866	NC_006088.4:196052721-196060824	0	0	0	0	0	0.0398465	0	0	4.33753e-07	6.16743e-07	0.0287208	0	0	0	0	0
0.896841	0.910255	0.959441	TCONS_00064925	NC_006095.4:24044340-24058876	0	0	1.42663e-05	0	0.0728442	0.0024428	0.000302715	0	0	0	0.0195448	0	0.0258562	0.00860398	4.36292e-05	0
0.89673	0.914899	0.881262	TCONS_00043644	NC_006091.4:9934546-9939506	0	0	0.0776559	0.0489398	0.22666	0.266246	0.0319748	0.172354	0	0	0	0	0	0	0.0253917	0
0.896645	0.981389	0.89922	TCONS_00015115	NC_006088.4:144274566-144278877	0	0	0.0240568	0.0997632	0.688458	0.240939	0.0538438	0.482951	0	0	0	0	0.0117884	0	0	0
0.896618	0.898978	0.895242	TCONS_00002787	NC_006088.4:57803443-57805645	0	0	0.0788984	0.135185	0.174347	0.299049	0.0443923	0.0841084	0	0	0	0	0	0	0	0
0.896222	0.916284	0.952623	TCONS_00074904	NC_006098.4:10258649-10388881	0.159469	0.0127766	0	0	0.365318	0	0	0	0	0	0	0.0385253	0	0	0.0546125	0
0.89567	0.937131	0.869412	TCONS_00044306	NC_006091.4:24218248-24221538	0.0269219	0.018745	0.0346404	0.0182718	0.276376	0.436392	0.0332704	0.281102	0	0.0220783	0.0184267	0.0274908	0	0	0.00836883	0.0312264
0.895558	0.987916	0.952983	TCONS_00035981	NC_006090.4:43891422-43899274	0	0	0.0341474	0.0646239	0.403676	0	0	0.196354	0	0	0	0	0	0	0	0
0.895541	0.855414	0.945229	TCONS_00067440	NC_006095.4:28174022-28175141	0	0	0.0339659	0	0.262258	0.211794	0.197076	0.0812014	0	0	0.0179601	0	0	0	0.0164292	0
0.89544	0.901104	0.890466	TCONS_00023179	NC_006089.4:7868740-7872124	0	0.0098822	0	0	0.445896	0.507631	0.308681	0.379339	0	0	0	0	0	0	0	0
0.89509	0.74897	0.94661	TCONS_00020484	NC_006089.4:83848032-83945296	0.0108528	0	0.109722	0	0.132083	0.374612	0.111523	0.140003	0	0	0	0	0	0	0	0
0.89484	0.924285	0.866606	TCONS_00073659	NC_006097.4:12902048-12931909	0.00301193	0	0.965006	1.1632	3.28669	3.42768	0.766386	2.00695	0	0.00492716	0	0	0	0.0113246	0.00756825	0.0142306
0.894588	0.933854	0.852458	TCONS_00061220	NC_006094.4:41629-50411	0	0.00934774	0.572498	0.760597	2.72222	2.53711	0.55891	1.80775	0	0	0.0105499	0	0	0	0.118493	0.0426126
0.894521	0.945396	0.837394	TCONS_00061215	NC_006094.4:39560-41387	0	0.0844246	1.20069	1.40241	8.10206	7.21545	1.43323	6.29354	0	0	0.056526	0.0292232	0	0.0757871	0.406407	0.327524
0.894185	0.876448	0.917001	TCONS_00068327	NC_006096.4:10335670-10369956	0.0414751	0	0.246277	0.0816957	0.92088	0.71586	0.319114	0.334214	0	0	0	0	0.189567	0	0	0
0.894049	1	0.954496	TCONS_00093702	NC_006106.4:8252872-8256634	0	0	0	5.82284e-06	0.389979	0.120615	0	0.378679	0	0	0	0	0	0	0	0
0.893684	0.904523	0.880617	TCONS_00020501	NC_006089.4:84589278-84596900	0	0	0.0351506	0.0176666	0.159349	0.132183	0.0531986	0.0773804	0	0	0.00392775	0.00195956	0	0	0.0142221	0.0134566
0.893362	0.995646	0.847647	TCONS_00099648	NC_006110.4:154948-157562	0	0.0623879	0	0.048998	0.101931	0.228062	0	0.0641579	0	0	0.00259712	0.033352	0	0.000214348	0.00050949	0.034111
0.892951	0.918881	0.858533	TCONS_00073660	NC_006097.4:12902048-12931918	0	0	0.0492418	0.0386306	0.230099	0.173354	0.0814161	0.133037	0	0	0	0	0	0	0	0
0.890907	0.999925	0.998774	TCONS_00081691	NC_006100.4:16736568-16748824	1.41832e-05	0	0	0.000554941	0	0.0646602	0.0487975	0	0	0	0	0	0	0	1.12773e-05	0
0.890539	0.815821	0.957942	TCONS_00057565	NC_006093.4:11155623-11165223	0.0480158	0.000199539	0.0318665	1.49866e-05	0.0295237	0.12245	0	1.44623e-05	0.000196434	0	0	4.5872e-06	0.000199171	0.000202354	0.000118661	0.0356143
0.890356	0.878436	0.900449	TCONS_00110602	NC_006127.4:68211688-68222519	0	0.0376068	0	0	0.132319	0.156284	0.112597	0	0	0	0	0.0713008	0	0	0	0
0.89018	0.869022	0.904565	TCONS_00032356	NC_006090.4:76384372-76396437	0	0.00659304	0.0581119	0.0343931	0.294076	0.432563	0.00909307	0.11862	0	0	0.00216816	0	0	0	0.20025	0.129366
0.889428	0.914447	0.846548	TCONS_00011250	NC_006088.4:55112280-55114208	0	0	0.141707	0.0985404	0.464949	0.27128	0.136738	0.192859	0	0	0	0	0	0	0	0
0.889286	0.811895	0.943617	TCONS_00091866	NC_006106.4:506494-508860	0	0	0	0.0110962	0.0389557	0.0554889	0.020478	0	0	0	0	0	0	0	0.0308162	0.0108041
0.888665	0.911739	0.869666	TCONS_00005786	NC_006088.4:112767424-112769932	1.31397	0.542828	2.31884	2.46795	8.9016	10.8112	1.37861	6.21119	0.0841378	0.299298	0.0994037	0.0990695	0.191365	0.171807	0.113307	0.071339
0.887844	0.925266	0.840494	TCONS_00061216	NC_006094.4:39560-49925	0.0496753	0.0267193	0.266688	0.336257	1.57281	1.24305	0.426543	0.949311	0	0	0	2.69403e-06	0	0	0.079889	0.0756246
0.887495	1	0.933101	TCONS_00016413	NC_006088.4:181573008-181666580	0	0	0	0.0419563	0.286159	0	0	0.153485	0	0	0	0.0299194	0	0	0	0
0.887472	0.902896	0.999128	TCONS_00045598	NC_006091.4:56128371-56252668	0	0	0	0	0.0976011	6.46249e-05	0	0.0105886	0	0	0	0	0	0	0.0663423	0
0.887234	0.939769	0.828691	TCONS_00064259	NC_006095.4:14075637-14090412	0	0	0.188783	0.15165	1.03512	0.928887	0	0.845395	0	0	0	0.0797271	0.100828	0	0.146816	0.0371141
0.886494	0.991497	0.859843	TCONS_00109583	NC_006127.4:38659207-38661621	0	0	0	0	0.340982	0.0217292	0	0.0995729	0	0	0	0.0221279	0	0	0.0202944	0.146193
0.886267	0.839305	0.986517	TCONS_00038077	NC_006090.4:96451839-96460913	0	0	0.0295239	0	0.0275408	0.143904	0.0708049	0.0135819	0	0	0.00943718	0	0	0	0.0131441	0
0.886173	0.769873	0.951408	TCONS_00043643	NC_006091.4:9934546-9939468	0	0	0.0973411	0	0.118582	0.211406	0.0936815	0.0470811	0	0	0	0	0	0	0	0.0248267
0.886109	1	0.885778	TCONS_00017638	NC_006089.4:5859051-5876895	0	0	0	8.32478e-05	0.018321	0.00133863	0	0.00613666	0	0	0	0	0	0.00945347	0	0
0.885513	0.936774	0.829443	TCONS_00095499	NC_006107.4:3584943-3622604	0	5.79943e-06	0.526335	0.624594	2.48066	2.26789	0.161125	1.76671	0	0.0130261	0.0289699	0.0274705	0	0.0138445	0.381463	0.261983
0.885495	0.938747	0.843214	TCONS_00044960	NC_006091.4:42137578-42286569	0	0	0.0698119	0.116345	0.358453	0.45147	0.0838824	0.354523	0	0	0	0.0246202	0	0	0	0
0.885104	0.893649	0.872338	TCONS_00008217	NC_006088.4:180438287-180446115	0	0	0.0445852	0.0199788	0.138502	0.0927135	0.0279535	0.0449964	0	0	0.0109567	0.00544493	0.0047057	0	0.0149078	0.0124315
0.884844	0.900556	0.875985	TCONS_00035176	NC_006090.4:28442877-28561652	0	0.0254741	0.000683657	0.115081	0.150295	0.266569	0.0928042	0.0786775	0	0.00664522	0.0111337	0.00553205	0	0	0	0
0.88447	0.992495	0.960473	TCONS_00042455	NC_006091.4:79403802-79426322	0.0111165	0	0	3.8655e-06	0.211734	0.057063	0	0.206251	0	0	1.84121e-06	0	0	0	5.33414e-06	0
0.884374	0.916467	0.842688	TCONS_00029320	NC_006090.4:10639122-10647218	0.0134437	0	0.0231332	2.29499e-07	0.403955	0.310995	0.0802718	0.285991	0.024942	0.0217828	0.0184013	0	0	0	0.0760143	0.0346879
0.884289	0.999991	0.973657	TCONS_00048509	NC_006092.4:17588273-17619169	0	0	0	7.10856e-07	0	0.0391491	0.0244892	0.00721694	8.38498e-07	1.36584e-06	7.08164e-07	0	0	0	0	0
0.884026	0.945232	0.831106	TCONS_00053998	NC_006092.4:50314503-50326378	0.00677624	0	0.309535	0.303532	0.981543	1.13524	0.0557725	1.01378	0	0.0111147	0	0.00922637	0	0	0.00421305	0.00449115
0.883937	0.965745	0.850295	TCONS_00049742	NC_006092.4:39016251-39026752	0	0	1.02518e-06	8.35008e-07	0.0983655	0.0228043	2.40494e-05	0.0271686	0	0	0.00839111	0	0	0	0.0151703	0.0476877
0.88391	0.861721	0.901625	TCONS_00060856	NC_006094.4:30935971-31028047	0	0	0.0821311	0	0.29343	0.367533	0.0901101	0.241622	0	0	0	0.0114711	0.111785	0	0	0
0.883556	0.989811	0.987126	TCONS_00111833	NC_006127.4:22497329-22502532	0.0288679	0.0278467	0.0272299	0.00271416	2.31906	0.000615271	0.0264139	1.58332	0.0263669	0.0264178	0	0.0311369	0.0293917	0.022494	0.0271302	0.0314581
0.883175	0.875843	0.891026	TCONS_00055399	NC_006093.4:12009472-12019820	0.302915	0.196372	0	0	0.389379	0.36362	0	0.0322812	0	0	0	0.0252718	0	0.0234499	0.035494	0
0.883121	0.938612	0.883618	TCONS_00021455	NC_006089.4:113395618-113402678	0.0431095	0	0.0465781	0.0292603	0.522085	0.282598	0.12565	0.394894	0	0	0	0.00985255	0	0	0.00900945	0
0.883082	0.910499	0.86713	TCONS_00040716	NC_006091.4:35621529-35639740	0	0.0411835	0.0191809	0	0.208666	0.358627	0.0929695	0.292373	0	0	0	0	0	0	0.0185796	0
0.882296	0.99331	0.788229	TCONS_00041465	NC_006091.4:53428686-53466254	0	0.916069	0	0	0.837893	0.988843	0.0217527	0.165213	0	0	0	0	0.017485	0.310024	0	0.0745495
0.881819	0.992388	0.863887	TCONS_00042188	NC_006091.4:72309221-72331184	0	0	0.0124455	0.029279	0.233578	0	0	0.0589289	0	0	0	0.0925785	0	0	0	0
0.881547	0.935764	0.735411	TCONS_00028579	NC_006089.4:149060437-149132049	0	0.0405928	0.114601	0.191626	0.844207	0.313204	0.224862	0.249399	0	0.0984748	0.0401342	0	0	0	0	0
0.880968	0.936383	0.940773	TCONS_00079249	NC_006099.4:15864515-15869927	0	0.152544	0.0203114	0	0.257401	0.063243	0	0	0	0	0	0	0.0549575	0	0.0393563	0
0.880223	0.91709	0.849188	TCONS_00009620	NC_006088.4:20906590-20907930	0	0	0.0706573	0.0982722	0.258799	0.307426	0.0795414	0.226273	0	0	0	0	0	0	0	0
0.880082	0.906508	0.860147	TCONS_00085737	NC_006102.4:11610792-11614110	0.00954894	0.0133214	0.0123211	0.0324049	0.0682138	0.0904256	0.00592367	0.0238268	0	0	0	0	0.0168483	0	0	0.0189709
0.879778	0.752236	0.937197	TCONS_00069611	NC_006096.4:4238586-4318509	0.0505916	0.060451	0.0612185	0	0.104	0.231007	6.5555e-05	0.0051023	0.016725	0.011869	0.00378398	0	0.0254928	0.0137407	0.0224951	0.0103919
[truncated: 634 more rows]

## Sheet: Hypothalamus
TSI Both	TSI A	TSI B	Name	Location	Adipose A	Adipose B	Cerebellum A	Cerebellum B	Cortex A	Cortex B	Hypothalamus A	Hypothalamus B	Liver A	Liver B	Lung A	Lung B	Muscle A	Muscle B	Spleen A	Spleen B
[truncated: 1,190 more rows]

[truncated: 4 more sheets: Liver, Lung, Muscle, Spleen]
