# Supplementary material for: Genome-wide identification of tissue-specific long non-coding RNA in three farm animal species
Source: BMC Genomics. 2018 Sep 18;19:684. doi: 10.1186/s12864-018-5037-7 (PMC6145346; doi:10.1186/s12864-018-5037-7)
Supplement: Supplementary file 15 — Tissue-specific Indices of Cattle LncRNAs. The calculated tissue-specific indices (TSI) for each lncRNA in each tissue. The “TSI A” and “TSI B” columns are the TSI calculated for each biological replicate. The “TSI Both” column is the F1 score of the TSI from both replicates. F1 is calculated as (2 * A * B) / (A + B) where A is TSI A and B is TSI. The “Name” and “Location” columns give the ID and genomic location of the lncRNA, and the following columns are the FPKM values from each library. (XLSX 1122 kb) [file 12864_2018_5037_MOESM15_ESM.xlsx]

## Sheet: Adipose
TSI Both	TSI A	TSI B	Name	Location	Adipose A	Adipose B	Cerebellum A	Cerebellum B	Cortex A	Cortex B	Hypothalamus A	Hypothalamus B	Liver A	Liver B	Lung A	Lung B	Muscle A	Muscle B	Spleen A	Spleen B
1	1	1	TCONS_00142049	AC_000187.1:123765827-123794952	1.58755	1.47915	0	0	0	0	0	0	0	0	0	0	0	0	0	0
1	1	1	TCONS_00135616	AC_000185.1:26180234-26194147	1.08412	0.110557	0	0	0	0	0	0	0	0	0	0	0	0	0	0
1	1	1	TCONS_00133317	AC_000184.1:14475383-14539661	2.1843	1.48173	0	0	0	0	0	0	0	0	0	0	0	0	0	0
1	1	1	TCONS_00111558	AC_000178.1:61212485-61213708	0.74058	0.293766	0	0	0	0	0	0	0	0	0	0	0	0	0	0
1	1	1	TCONS_00111066	AC_000178.1:38038313-38072834	1.21575	0.141704	0	0	0	0	0	0	0	0	0	0	0	0	0	0
1	1	1	TCONS_00110251	AC_000178.1:13441313-13525323	2.72916	1.39808	0	0	0	0	0	0	0	0	0	0	0	0	0	0
1	1	1	TCONS_00105970	AC_000176.1:37355728-37421654	0.0594739	0.222535	0	0	0	0	0	0	0	0	0	0	0	0	0	0
1	1	1	TCONS_00103486	AC_000176.1:55468621-55503224	0.552989	0.0544575	0	0	0	0	0	0	0	0	0	0	0	0	0	0
1	1	1	TCONS_00100576	AC_000176.1:7651594-7654418	0.629737	0.132212	0	0	0	0	0	0	0	0	0	0	0	0	0	0
1	1	1	TCONS_00093310	AC_000175.1:9147489-9171665	4.03008	2.16086	0	0	0	0	0	0	0	0	0	0	0	0	0	0
1	1	1	TCONS_00081913	AC_000172.1:4756806-4806325	2.41045	2.89758	0	0	0	0	0	0	0	0	0	0	0	0	0	0
1	1	1	TCONS_00079471	AC_000172.1:15032123-15171156	0.900722	0.179714	0	0	0	0	0	0	0	0	0	0	0	0	0	0
1	1	1	TCONS_00079152	AC_000171.1:77654986-77745939	0.799293	1.32558e-05	0	0	0	0	0	0	0	0	0	0	0	0	0	0
1	1	1	TCONS_00079151	AC_000171.1:77654986-77745939	1.11733	0.0502501	0	0	0	0	0	0	0	0	0	0	0	0	0	0
1	1	1	TCONS_00078628	AC_000171.1:43599783-43602799	0.75838	0.000255274	0	0	0	0	0	0	0	0	0	0	0	0	0	0
1	1	1	TCONS_00078625	AC_000171.1:43589843-43602799	1.2792	0.62	0	0	0	0	0	0	0	0	0	0	0	0	0	0
1	1	1	TCONS_00076789	AC_000171.1:42727894-42816885	0.65272	1.91694	0	0	0	0	0	0	0	0	0	0	0	0	0	0
1	1	1	TCONS_00076788	AC_000171.1:42727894-42803670	4.16776	2.36665	0	0	0	0	0	0	0	0	0	0	0	0	0	0
1	1	1	TCONS_00076226	AC_000171.1:14305704-14312571	0.356404	0.0485354	0	0	0	0	0	0	0	0	0	0	0	0	0	0
1	1	1	TCONS_00076225	AC_000171.1:14286082-14312571	0.876486	0.182457	0	0	0	0	0	0	0	0	0	0	0	0	0	0
1	1	1	TCONS_00075661	AC_000170.1:83706747-83708121	0.632341	0.52562	0	0	0	0	0	0	0	0	0	0	0	0	0	0
1	1	1	TCONS_00075134	AC_000170.1:68505808-68507945	0.775628	1.21321	0	0	0	0	0	0	0	0	0	0	0	0	0	0
1	1	1	TCONS_00073928	AC_000170.1:42384467-42385256	1.04614	0.360179	0	0	0	0	0	0	0	0	0	0	0	0	0	0
1	1	1	TCONS_00072517	AC_000170.1:68880925-68886691	0.545308	1.21361e-05	0	0	0	0	0	0	0	0	0	0	0	0	0	0
1	1	1	TCONS_00072516	AC_000170.1:68870785-68886691	0.260006	0.376178	0	0	0	0	0	0	0	0	0	0	0	0	0	0
1	1	1	TCONS_00061258	AC_000168.1:31493399-31816614	3.10699	0.892483	0	0	0	0	0	0	0	0	0	0	0	0	0	0
1	1	1	TCONS_00055166	AC_000167.1:34385492-34395798	0.0675865	0.26745	0	0	0	0	0	0	0	0	0	0	0	0	0	0
1	1	1	TCONS_00051958	AC_000166.1:100654763-100656383	0.280512	0.824081	0	0	0	0	0	0	0	0	0	0	0	0	0	0
1	1	1	TCONS_00050228	AC_000166.1:3124457-3163701	0.958173	0.203188	0	0	0	0	0	0	0	0	0	0	0	0	0	0
1	1	1	TCONS_00036087	AC_000163.1:55160603-55186544	0.795157	0.982813	0	0	0	0	0	0	0	0	0	0	0	0	0	0
1	1	1	TCONS_00033198	AC_000162.1:120528183-120545449	0.852547	0.78699	0	0	0	0	0	0	0	0	0	0	0	0	0	0
1	1	1	TCONS_00033197	AC_000162.1:120524808-120529960	0.225931	0.394667	0	0	0	0	0	0	0	0	0	0	0	0	0	0
1	1	1	TCONS_00033196	AC_000162.1:120524808-120529960	0.320427	0.151694	0	0	0	0	0	0	0	0	0	0	0	0	0	0
1	1	1	TCONS_00033195	AC_000162.1:120524808-120529960	0.199519	0.280954	0	0	0	0	0	0	0	0	0	0	0	0	0	0
1	1	1	TCONS_00033082	AC_000162.1:119430458-119435677	1.16844	1.15403	0	0	0	0	0	0	0	0	0	0	0	0	0	0
1	1	1	TCONS_00032484	AC_000162.1:106457648-106466755	0.042865	0.462211	0	0	0	0	0	0	0	0	0	0	0	0	0	0
1	1	1	TCONS_00029993	AC_000162.1:26050121-26070349	0.0383207	0.228571	0	0	0	0	0	0	0	0	0	0	0	0	0	0
1	1	1	TCONS_00029989	AC_000162.1:26039634-26048800	0.132795	0.476448	0	0	0	0	0	0	0	0	0	0	0	0	0	0
1	1	1	TCONS_00020492	AC_000160.1:118704827-118708979	0.987004	0.321761	0	0	0	0	0	0	0	0	0	0	0	0	0	0
1	1	1	TCONS_00016312	AC_000160.1:116783190-116792127	0.000213071	1.4308	0	0	0	0	0	0	0	0	0	0	0	0	0	0
1	1	1	TCONS_00014903	AC_000160.1:69918262-69923089	1.29152	2.55878	0	0	0	0	0	0	0	0	0	0	0	0	0	0
1	1	1	TCONS_00008250	AC_000159.1:119301590-119302928	0.318002	0.422902	0	0	0	0	0	0	0	0	0	0	0	0	0	0
1	1	1	TCONS_00006872	AC_000159.1:41697462-41850394	0.437364	0.396411	0	0	0	0	0	0	0	0	0	0	0	0	0	0
1	1	1	TCONS_00003326	AC_000158.1:43078126-43097602	0.037146	0.0541345	0	0	0	0	0	0	0	0	0	0	0	0	0	0
1	1	1	TCONS_00002499	AC_000158.1:145184701-145199103	0.16081	0.489086	0	0	0	0	0	0	0	0	0	0	0	0	0	0
1	1	1	TCONS_00001235	AC_000158.1:80114109-80147449	0.613906	0.938744	0	0	0	0	0	0	0	0	0	0	0	0	0	0
0.999996	0.999997	0.999993	TCONS_00072924	AC_000170.1:78971060-79012881	0.646909	0.359	0	0	0	0	4.31778e-06	4.39779e-06	4.4063e-06	0	0	4.69087e-06	0	4.21368e-06	4.76202e-06	4.17768e-06
0.999977	0.999992	0.991615	TCONS_00076367	AC_000171.1:20132972-20149124	1.07323	6.73939e-06	2.73199e-05	0.000114825	3.38233e-05	0	0	0	0	0	0	0	0	0	0	0
0.999974	1	1	TCONS_00051762	AC_000166.1:94785040-94789107	0.00996885	0	0	0	0	0	0	1.84639e-06	0	0	0	0	0	0	0	0
0.999963	1	0.999763	TCONS_00097198	AC_000175.1:4818620-4825096	0.389502	0.0729235	0	0	0	0	0	0	0	0	0	0.000121018	0	0	0	0
0.999955	0.999976	1	TCONS_00035359	AC_000163.1:9902386-10053256	0.173593	0	0	2.48692e-05	0	0	2.9257e-05	0	0	0	0	0	0	0	0	0
0.999948	0.999886	1	TCONS_00021828	AC_000161.1:75704504-75748217	0.0180634	0.0213376	7.31739e-06	0	0	0	0	0	7.12802e-06	0	0	0	0	0	0	0
0.999899	0.999937	0.933685	TCONS_00051969	AC_000166.1:101033848-101057698	0.418904	0	2.34242e-05	2.22664e-05	7.79906e-05	7.66038e-05	6.1953e-06	0	0	0	0	0	7.76122e-05	0	0	1.32935e-05
0.999812	0.999863	0.824873	TCONS_00108379	AC_000177.1:32200407-32203804	1.21166	0.000352522	0	0	0.000319038	0.000151962	0.00025619	0	0.000288468	0	0	0.000280191	0.000299609	0	0	0
0.999778	0.999659	1	TCONS_00132137	AC_000183.1:49056888-49065845	1.02257	0.548363	0	0	0	0	0	0	0	0	0	0	0.00244067	0	0	0
0.999742	1	1	TCONS_00018235	AC_000160.1:31707618-31720023	0	0.0161989	0	0	0	0	0	0	0	0	0	0	0	0	2.93084e-05	0
0.99973	1	1	TCONS_00088810	AC_000173.1:77395194-77411290	0	0.0859309	0	0	0	0	0	0	0	0	0	0	0.000162212	0	0	0
0.999661	0.999379	0.999767	TCONS_00020539	AC_000160.1:120326823-120330959	0.310109	0.826446	0.000192369	0.000195763	0.000194113	0.000192428	0.00019162	0.000194034	0.000191774	0.000191997	0.000192358	0.000193117	0.000194441	0.000191037	0.000191939	0.000191235
0.999563	0.999586	0.999521	TCONS_00029991	AC_000162.1:26046418-26070349	0.278934	0.156607	0.000279881	0	0.000262981	0.000262329	0	0	0.000264818	0	0	0	0	0	0	0.000262976
0.999408	0.999993	0.925678	TCONS_00021821	AC_000161.1:75584973-75623140	0.29303	0.000619647	6.52775e-06	7.96602e-07	0	0	3.74768e-06	1.21175e-06	0	0	3.74209e-06	2.183e-06	0	0	0	0.0011991
0.999357	0.999308	0.999459	TCONS_00029369	AC_000162.1:119751103-119755461	4.68986	2.28113	0.00357844	0.0043769	0.00351248	0	0.00382369	0.00410067	0.00424035	0	0.0040272	0	0	0	0.00354464	0.000161129
0.999305	0.998758	0.999486	TCONS_00143724	AC_000187.1:63704006-63743226	2.36056	7.13321	0	0	0	0.00201187	0.00791481	0	0	0.0101331	0.0053112	0.0072543	0.0073039	0.00625506	0	0
0.999215	0.998327	1	TCONS_00123653	AC_000181.1:60313838-60335092	15.3484	17.3678	0	0	0	0	0	0	0	0	0	0	0.179779	0	0	0
0.9991	1	0.998291	TCONS_00035300	AC_000163.1:3514833-3552457	2.91789	3.24274	0	0	0	0.0387928	0	0	0	0	0	0	0	0	0	0
0.99903	1	0.99705	TCONS_00123651	AC_000181.1:60313811-60335092	5.43333	2.66059	0	0	0	0.0549427	0	0	0	0	0	0	2.70356e-06	0	0	0
0.998683	0.789015	0.999427	TCONS_00086791	AC_000173.1:3571606-3574370	0.000194123	0.131721	0	0	0	0.000337694	0	0	0	0	0.00035584	0	0	0.000191083	0.000331416	0
0.998655	0.868349	1	TCONS_00033507	AC_000163.1:14596231-14686478	0.001229	0.119092	0	0	0	0	0	0	0.00113259	0	0	0	0	0	0	0
0.998385	0.999461	0.45412	TCONS_00033080	AC_000162.1:119178034-119188869	0.292488	0.000528709	0	0	0	0.00056292	0.000505907	0	0	0.000567799	0	0.000513519	0.000598063	0.000564502	0	0
0.998091	0.968626	0.998103	TCONS_00077427	AC_000171.1:79340383-79346070	0	2.40827	1.75661e-05	0.031851	1.82881e-05	1.90466e-05	0.000163257	0	0	0	0	6.08788e-05	0	0	0	4.61355e-05
0.997961	1	0.998659	TCONS_00024822	AC_000161.1:93240951-93249706	0	3.73667	0	0	0	0	0	0	0	0	0	0	0.0182428	0.0350841	0	0
0.997755	0.998664	0.608651	TCONS_00021823	AC_000161.1:75585185-75623140	0.301331	0	0.000405218	0.000484459	0.000521288	0.000512692	0.000426491	0.000461242	0	0	0.000452389	0.000458788	0.000499788	0	0.000512277	0
0.997727	0.997624	0.99786	TCONS_00004798	AC_000158.1:100182691-100223295	14.475	11.2643	0.0246842	0.0204948	0	0	0	0	0	0	0.0416159	0.117536	0.174444	0	0	0.0307364
0.997514	1	0.96046	TCONS_00016470	AC_000160.1:119523848-119532559	4.05854	0.272329	0	0.0753746	0	0	0	0	0	0	0	0	0	0	0	0
0.997338	0.995023	1	TCONS_00072922	AC_000170.1:78966110-78970942	6.52258	5.67261	0	0	0.103014	0	0.0585397	0	0	0	0.0656922	0	0	0	0	0
0.997177	0.998428	0.992775	TCONS_00029157	AC_000162.1:113596729-113606987	0.28768	0.0817409	0.00154836	0.00296581	0	1.31869e-05	0.00160434	0	0	0	1.3423e-05	0.00115487	0	0	0	0
0.997069	0.987547	1	TCONS_00108800	AC_000177.1:65045120-65046753	0.691319	2.24623	0	0	0	0	0.038834	0	0	0	0.0214292	0	0	0	0	0
0.996914	0.998455	0.99422	TCONS_00071895	AC_000170.1:59279904-59283681	1.38929	0.795011	0	0	0	0	0	0	0	0	0.0150264	0.0321656	0	0	0	0
0.996563	0.992191	0.998139	TCONS_00123652	AC_000181.1:60313811-60336352	1.037	2.87693	0	0	0.0566866	0	0	0.0374682	0	0	0	0	0	0	0	0
0.996112	1	0.986869	TCONS_00130678	AC_000183.1:48800331-48816892	0.646152	0.271788	0	0.0249823	0	0	0	0	0	0	0	0	0	0	0	0
0.995897	1	0.980274	TCONS_00048964	AC_000165.1:67685034-67691454	0.827793	0.217377	0	0.0300157	0	0	0	0	0	0	0	0	0	0	0	0
0.995475	0.99516	0.995592	TCONS_00029995	AC_000162.1:26050121-26070349	0.179175	0.480548	0	0.00967561	0	0	0	0.00514164	0	5.2608e-06	0.0060647	5.1947e-06	5.71399e-06	0	0	0
0.994736	0.999991	0.992038	TCONS_00026132	AC_000162.1:26113106-26125004	0.283958	0.553001	0	0	0	0	7.09296e-07	0	8.97433e-07	0	1.19415e-05	0.0268649	3.84832e-06	0	0	0.00395642
0.994663	0.99513	0.993961	TCONS_00001781	AC_000158.1:107218195-107271334	0.461079	0.30714	0.015718	0.0129841	0	0	0	0	0	0	0	0	0	0	0	0
0.994005	1	0.985752	TCONS_00120802	AC_000180.1:11708782-11712562	0.234311	0.17023	0	0	0	0	0	0.0169779	0	0	0	0	0	0	0	0
0.993783	0.983809	1	TCONS_00033193	AC_000162.1:120521285-120545598	0.728495	1.16871	0	0	0	0	0	0	0.0825665	0	0	0	0	0	0	0
0.993768	0.953086	1	TCONS_00070213	AC_000170.1:4617752-4620240	0.120042	0.783662	0	0	0	0	0.0394212	0	0	0	0	0	0	0	0	0
0.993301	0.986773	1	TCONS_00124730	AC_000181.1:53734227-53940080	0.189205	0.184395	0.017518	0	0	0	0	0	0	0	0	0	0	0	0	0
0.993286	0.998245	0.977869	TCONS_00029996	AC_000162.1:26099490-26113587	3.53896	1.13828	0	0	0	0	0	0	0	0	0.0434835	0	0	0.17634	0	0
0.993039	0.997641	0.976262	TCONS_00045697	AC_000165.1:26860078-26863405	3.45928	0.948845	0	0	0	0	0.027104	0.0938	0	0	0.0300087	0.0638681	0	0	0	0
0.992833	0.991913	1	TCONS_00050708	AC_000166.1:38941873-39000774	1.12482	0.144376	0	0	0	0	0	0	0	0	0.0322806	0	0	0	0.0313953	0
0.992692	0.990448	1	TCONS_00137810	AC_000186.1:49061097-49066013	0.794026	0.243822	0	0	0	0	0	0	0.0530941	0	0	0	0	0	0	0
0.992635	0.990698	0.995801	TCONS_00122480	AC_000180.1:50872446-50878155	0.657117	0.402229	0	0	0.0262018	0	0	0	0	0	0.0165861	0.0118234	0	0	0	0
0.991777	0.987579	0.999987	TCONS_00110240	AC_000178.1:11371883-11392082	0.518222	0.264981	1.13301e-05	0	1.15901e-05	9.22846e-06	0.0450225	1.06416e-05	0	0	0	4.64787e-06	1.09942e-05	0	0	0
0.991741	1	0.969128	TCONS_00029997	AC_000162.1:26099490-26134449	0.0731675	0.0267239	0	0	0	0	0	0	0	0	0	0.00577519	0	0	0	0
0.991377	0.988911	0.994833	TCONS_00126553	AC_000182.1:33925383-33945543	2.06693	1.47444	0.00502447	0	0	0.0151583	0.0152892	0	0.0394607	0	0.100666	0.0356261	0	0.00254578	0	0
0.991005	1	0.892741	TCONS_00135617	AC_000185.1:26192633-26194117	1.50556	0.137825	0	0	0	0	0	0.103481	0	0	0	0	0	0	0	0
0.990307	0.99509	0.985694	TCONS_00126554	AC_000182.1:33925743-33945543	2.71595	2.8161	2.55863e-07	0	0	0.0150711	2.98163e-07	0	0	0	0.0336927	0.0966511	0.0596561	0.170291	0	0
0.990264	1	0.981984	TCONS_00122512	AC_000180.1:52033868-52035034	0.625157	0.735064	0	0	0	0	0	0	0	0	0	0	0	0.0926981	0	0
0.990149	0.99616	0.968504	TCONS_00118238	AC_000179.1:61251512-61253743	8.9676	2.49023	0	2.2657e-06	0	0.464831	0.241049	0	0	0	0	0	0	0.0841832	0	1.57808e-05
0.989561	1	0.975531	TCONS_00016316	AC_000160.1:116788845-116792127	1.02895	0.765571	0	0	0	0.0167711	0	0	0	0	0	0	0	0.114359	0	0
0.989444	1	0.966742	TCONS_00033083	AC_000162.1:119430458-119435677	0.315354	0.146633	0	0	0	0.0341373	0	0	0	0	0	0	0	0	0	0
0.988752	0.989221	0.98856	TCONS_00107893	AC_000177.1:3236900-3293572	0.384158	0.934451	0.010835	0	0	0	0	0	0	0	0.0181509	0.0258704	0	0.0489616	0	0
0.988486	1	1	TCONS_00061234	AC_000168.1:30438611-30450668	0.198388	0	0	0	0	0	0	0	0	0	0	0	0	0	0	0.015989
0.987379	1	0.952207	TCONS_00015462	AC_000160.1:99149266-99150404	0.669865	0.240379	0	0.0332232	0	0	0	0	0	0	0	0.047196	0	0	0	0
0.987046	0.992435	0.94572	TCONS_00051970	AC_000166.1:101033848-101089925	0.41467	0.0540715	5.48589e-05	4.24269e-05	0.0218283	0	7.65575e-05	0	0	0	0	0.0204485	0	0	0	5.42505e-05
0.986151	1	1	TCONS_00114083	AC_000179.1:849582-851284	1.1648	0	0	0	0	0	0	0	0	0	0	0	0	0.112922	0	0
0.986149	0.983037	1	TCONS_00107745	AC_000176.1:62332763-62334402	2.28007	0.512247	0	0	0	0	0	0	0	0	0	0	0	0	0.270739	0
0.984391	0.972851	0.991032	TCONS_00122321	AC_000180.1:47585657-47627299	0.319091	0.554563	0.0230222	0	0	0.0348133	0	0	0	0	0	0	0	0	0.0376198	0
0.984249	0.987145	0.97358	TCONS_00105939	AC_000176.1:37041998-37042708	0.923233	0.250616	0	0.0463494	0	0	0.0830742	0	0	0	0	0	0	0	0	0
0.983152	0.980413	0.986881	TCONS_00021736	AC_000161.1:71059984-71087399	0.324427	0.238316	0	0.0218857	0	0	0	0	0	0	0.0444816	0	0	0	0	0
0.982977	0.999978	0.999732	TCONS_00120326	AC_000180.1:51631047-51651387	0.413	2.96121e-05	0	3.15485e-05	3.09691e-05	3.01985e-05	3.34879e-05	0	0	0	0	0.0490905	0	0	0	7.22907e-07
0.982436	0.95649	0.994264	TCONS_00072942	AC_000170.1:79003897-79012881	0.957329	2.09988	0	0	0	0	0.0168486	0.0193851	0.0435353	0	0.0557401	0.0132332	0.157285	0.0378803	0.0181638	0.0138086
0.982044	1	0.902675	TCONS_00110250	AC_000178.1:13441313-13488221	0.633134	0.0592951	0	0	0	0	0	0	0	0.0870352	0	0	0	0	0	0
0.981857	0.982831	0.981523	TCONS_00111747	AC_000178.1:67372856-67409400	0.925097	2.69322	0.0124629	0.0242036	0.0874645	0.268033	0.00879427	0.0497967	0	0.00397495	0	0.000957012	0.00187246	0.00137386	0.000585777	0
0.981849	1	0.911583	TCONS_00099309	AC_000175.1:55101503-55113038	0.885984	0.228871	0	0	0	0	0	0	0	0	0	0	0	0.103859	0	0.0377937
0.981573	1	0.981573	TCONS_00021820	AC_000161.1:75584655-75623140	0	0.4453	7.42018e-08	0	0	0	0	0	0	0	0	0	0	0	0	0.0574373
0.981393	0.98136	0.981406	TCONS_00036112	AC_000163.1:58417095-58486424	0.280506	0.718431	0.0365996	0.091585	0	0.0019266	0	0	0	0	0	0	0	0	0	0
0.981166	0.995098	0.83902	TCONS_00065004	AC_000168.1:63228680-63235591	11.5502	1.13204	0	0	0.396325	0	0	0.262541	0	0	0	0	0	1.01311	0	0
0.980802	1	0.96103	TCONS_00047932	AC_000165.1:10598493-10672949	0.0281157	0.027299	0	0.00744696	0	0	0	0	0	0	0	0	0	0	0	0
0.980279	1	0.847986	TCONS_00120354	AC_000180.1:52085657-52086480	1.59457	0.237697	0	0	0	0	0	0	0	0.187861	0	0	0	0	0	0.0650716
0.979888	0.979543	0.980161	TCONS_00029990	AC_000162.1:26046418-26070349	0.555209	0.704544	0.0132878	0	0.0176638	0.0201261	0	0	0.0285094	0	0.0200462	0	0	0.0695322	0	0.00818599
0.979021	1	0.954156	TCONS_00021901	AC_000161.1:77906165-77909872	0.758687	0.640145	0	0.0294593	0	0	0	0	0	0	0	0	0	0	0	0.175968
0.978789	0.990291	0.808467	TCONS_00035358	AC_000163.1:9902386-10010740	0.511208	0.0345228	0	0.0189782	0	0	0.0347422	0	0	0	0	0.0273075	0	0	0	0
0.978345	0.98799	0.954549	TCONS_00139674	AC_000186.1:50864520-50870397	30.2783	12.2725	0.0401703	0.0248225	0	0.0151081	0	0	0.630867	1.60943	1.09312	1.4869	0.320553	0.343045	0.460805	0.425317
0.977816	1	0.975435	TCONS_00004297	AC_000158.1:80941099-80943184	0.0876736	0.816757	0	0	0	0	0	0	0	0	0	0.0339222	0	0	0	0.106525
0.977561	0.990741	0.794607	TCONS_00122485	AC_000180.1:50892647-50895615	1.16599	0.0840013	5.8786e-07	0	0	0	0	5.82096e-07	0	0	0.0755697	0.0453135	5.71512e-07	0.0754591	0	0
0.974788	1	0.891351	TCONS_00133403	AC_000184.1:15890362-16327165	0.673836	0.012239	0	0.0188231	0	0	0	0	0	0	0	0.0265313	0	0	0	0.0757264
0.974694	0.92038	0.989921	TCONS_00047734	AC_000165.1:113141955-113155376	0.132102	0.471195	0.0142534	0.0117664	0.0377232	0.0214786	0.021649	0	0	0	0	0	0	0	0	0
0.974199	0.95253	1	TCONS_00082037	AC_000172.1:15445280-15450777	0.395254	0.331936	0.131338	0	0	0	0	0	0	0	0	0	0	0	0	0
0.9737	0.978315	0.953776	TCONS_00105974	AC_000176.1:37381113-37421668	0.48094	0.111405	1.26778e-06	0	1.29752e-06	1.09238e-06	9.80389e-07	0.0360424	0	0	0.0729961	1.20682e-06	1.27192e-06	9.56503e-07	1.75582e-06	1.38649e-06
0.973658	0.999905	0.966815	TCONS_00021824	AC_000161.1:75585222-75623140	0.172129	0.660234	3.78752e-05	1.22116e-05	5.86159e-06	5.06308e-06	2.81243e-05	1.52122e-05	0	0	2.88264e-05	2.12824e-05	6.57844e-06	0	7.39864e-06	0.153314
0.973629	0.979336	0.966146	TCONS_00118237	AC_000179.1:61251512-61253458	1.97403	1.50518	0	3.98618e-05	6.55592e-06	0.000251659	6.96769e-05	0.00170764	0.285463	0.352995	4.76442e-06	0	0	0	0	0.00170382
0.97332	1	0.920436	TCONS_00059946	AC_000167.1:89126188-89131967	0.242063	0.122117	0	0.0680132	0	0	0	0	0	0	0	0	0	0	0	0
0.973149	0.915079	0.984081	TCONS_00061257	AC_000168.1:31037651-31252085	0.0514199	0.273126	0	0	0	0.0304343	0.0305664	0	0	0	0	0	0	0	0	0
0.972502	0.964681	0.999995	TCONS_00026136	AC_000162.1:26183365-26186382	0.937942	0.266802	0	0	0	0	0	0	0	0	0	0	0.231891	8.59468e-06	0	0
0.971118	0.985612	0.952231	TCONS_00119388	AC_000180.1:27999623-28003063	0.67853	0.520725	0	0.0420274	0	0.0306953	0	0.0178332	0	0	0.0683365	0.0487206	0	0.0348468	0	0
0.970748	0.84288	0.993141	TCONS_00043130	AC_000164.1:24678259-24820751	0.352111	2.01057	0	0	0	0	0.116512	0	0	0	0	0	0.270754	0	0	0.0965305
0.970609	0.96125	0.97411	TCONS_00076250	AC_000171.1:15600030-15602563	0.0797057	0.213063	0	0	0	0	0	0.0225528	0	0	0.0216204	0	0	0	0	0.0160599
0.970546	0.97352	0.999993	TCONS_00125704	AC_000182.1:9959156-9965936	0.0185062	0.475194	0.000300231	0	0	0	1.34664e-06	0	0	0	0	2.19486e-06	0.101465	1.99746e-05	0	0
0.97014	0.967906	0.976467	TCONS_00097719	AC_000175.1:21617010-21635400	2.57755	0.910044	0.0910395	0	0	0.0280337	0	0	0	0	0.361293	0	0.126728	0.0839554	0	0.0379207
0.97002	0.975207	0.96523	TCONS_00069056	AC_000169.1:24750777-24753712	0.264556	0.286458	0	0	0	2.24593e-05	0.0341805	0.0696709	0.0117343	0	0	2.81888e-05	0	0	0	0
0.969879	0.965805	0.980162	TCONS_00076366	AC_000171.1:20103095-20149124	1.14244	0.452666	0.074277	0.0628589	0.199182	0	0	0	0	0	0	0	0	0	0	0
0.969456	0.951975	0.981788	TCONS_00108505	AC_000177.1:37847468-37852598	0.47474	0.672939	0	0.0105589	0	0	0.116673	0	0	0.04468	0.0429222	0.0305481	0	0	0	0
0.969318	1	0.906525	TCONS_00109638	AC_000177.1:39691213-39717930	0.413539	0.202063	0	0	0	0	0	0	0	0	0	0	0	0.076496	0	0.0557188
0.969229	1	0.970681	TCONS_00077851	AC_000171.1:2790581-2804003	0	0.641795	0	0	0	0.131717	0	0	0	0	0.00652387	0	0	0	0	0
0.96891	0.961289	0.990273	TCONS_00086315	AC_000173.1:73151887-73153231	0.972155	0.346763	0	0	0	0	0	0.0236113	0	0	0.0136173	0	0	0	0.249811	0
0.968527	0.9238	1	TCONS_00021827	AC_000161.1:75667898-75748217	0.153558	0.218228	0.00989161	0	0	2.92993e-07	0	0	0.0388615	0	0.033155	0	0	0	0	0
0.968515	0.930792	0.975981	TCONS_00131694	AC_000183.1:34008527-34092815	0.130898	0.66141	0	0.00385649	0	0	0	0	0	0	0.0313535	0.0112179	0.0166641	0.0961296	0.0153971	0
0.967599	0.947013	0.998485	TCONS_00104866	AC_000176.1:23379957-23385676	1.47367	0.982239	0.00501226	0.002062	0	8.84561e-05	0.537363	0	0.00249908	0.00128372	0	0	0	0.0069831	0.00172529	0
0.96736	0.999941	0.961968	TCONS_00132128	AC_000183.1:49019221-49027520	0.183803	1.11042	0	0	0	0	0	0	0	0	7.61917e-05	0	0	0.295624	0	0
0.966917	0.880895	1	TCONS_00056875	AC_000167.1:89334041-89338991	0.297426	0.773364	0	0	0	0	0.247974	0	0	0	0	0	0	0	0	0
0.966437	0.966131	0.966584	TCONS_00098859	AC_000175.1:51199892-51220458	1.14462	2.39755	0.124522	0.0968233	0	0.16905	0.0955044	0.0994325	0	0	0	0.119882	0	0	0.0513442	0.075636
0.966194	0.959586	0.973139	TCONS_00135984	AC_000185.1:35295014-35297834	0.799241	0.760572	0.0452072	0	1.83432e-05	0.0753846	0	0.0439879	0.0295779	0	0.0978298	0.0236357	0.053472	2.38475e-06	0	0
0.964801	1	0.920444	TCONS_00026137	AC_000162.1:26183366-26186382	0.904201	0.717515	0	0	0	0	0	0	0	0	0	0	0	0.39958	0	0
0.964604	1	1	TCONS_00141163	AC_000187.1:81945624-82029264	0	0.140151	0.0347251	0	0	0	0	0	0	0	0	0	0	0	0	0
0.964021	0.98069	0.936999	TCONS_00061218	AC_000168.1:29886711-29890106	0.906742	0.052488	0	0	0	0	0	0	0	0	0	0	0.122567	0.119019	0	0
0.963548	0.942246	0.976386	TCONS_00107892	AC_000177.1:3236900-3284883	1.27143	2.10959	0	0	0	0	0	0	0	0.174804	0	0	0.514012	0.113192	0	0.0607087
0.963505	0.841645	0.968806	TCONS_00132556	AC_000184.1:18775062-18780965	0.0648977	2.03167	0	0.0777984	0	0.0789736	0	0.0916924	0	0	0.0175694	0.0876662	0.0743964	0.107498	0	0
0.961578	0.973418	0.924584	TCONS_00026127	AC_000162.1:26070562-26075073	2.69983	0.864118	0.0132142	0	0	0.0398133	0	0	0.466985	0.309589	0.0221644	0	0	0.0903144	0	0.0164594
0.960974	0.967288	0.950151	TCONS_00076368	AC_000171.1:20149380-20165739	0.822485	0.479807	0.0266143	0.0439216	0	0.100226	0.161722	0.0232775	0	0	0	0	0	0	0	0
0.960105	0.974247	0.954122	TCONS_00056876	AC_000167.1:89334244-89339531	0.170984	0.404153	0	0.025064	0	0	0	0.0611624	0	0	0.0308236	0.0435646	0	0	0	0
0.960068	0.953923	0.970321	TCONS_00135983	AC_000185.1:35293797-35317115	0.62248	0.373011	0	0	0	0.0634128	1.24268e-06	4.36069e-06	0.0498439	0.000111093	0.128396	3.63737e-06	0.0225319	0	0	0.0139613
0.959619	1	0.886829	TCONS_00115860	AC_000179.1:54680557-54687754	0.115791	0.0642368	0	0	0	0.0321888	0	0.0186992	0	0	0	0	0	0	0	0
0.959372	0.967931	0.951295	TCONS_00056864	AC_000167.1:89248397-89338991	1.73305	1.8367	0.0397045	0.0744406	0.0749158	0.0425918	0	0.167571	0	0	0.0544213	0.0175571	0.201389	0.309899	0.0186083	0.0141321
0.958723	0.890654	0.977078	TCONS_00026130	AC_000162.1:26112381-26125004	0.0661447	0.245288	0	0	0	0	1.00392e-07	0	0	0	0.0262299	0.0273485	0.0243987	0.0119998	0	8.92248e-06
0.958448	0.960476	0.955327	TCONS_00044696	AC_000164.1:73354358-73386385	0.494505	0.321371	0	0	0.0031293	0	0	0	0.00347321	0	0.127402	0.00284487	0.0028097	0.0976518	0	0
0.95843	1	0.91755	TCONS_00143722	AC_000187.1:63704006-63723090	13.9881	14.2238	0	2.19366	0	6.01564	0	0	0	0	0	0	0	0	0	0
0.956828	0.952031	0.9619	TCONS_00143726	AC_000187.1:63750088-63773755	15.5035	14.6633	0.804278	0.534249	1.84994	1.82705	1.54384	0.846431	0	0.0945375	0.497675	0.191398	0.378722	0.183397	0.131315	0.233666
0.9566	0.934942	0.996028	TCONS_00143305	AC_000187.1:40349749-40352226	0.64071	0.351949	0	0.00972284	0	0	0	0	0.00839945	0	0.281407	6.20554e-05	0	0	0.00197513	0
0.956327	0.895272	1	TCONS_00132136	AC_000183.1:49056888-49065827	0.688371	0.962364	0	0	0	0	0	0	0	0	0	0	0.504643	0	0	0
0.955698	0.915204	0.979553	TCONS_00120476	AC_000180.1:6733760-6738492	0.0570351	0.0968204	0.0184295	0	0	0.0138581	0	0	0	0	0.0154251	0	0	0	0	0
0.955012	0.970942	0.925128	TCONS_00072878	AC_000170.1:78593045-78596964	3.23082	1.72222	0	0.0434011	0	0	0	0	0.405451	0.556654	0	0.0611693	0	0.177092	0.251726	0.0643014
0.9539	0.959482	0.946466	TCONS_00034754	AC_000163.1:97970826-97974981	0.441142	0.331231	0	0	0	0.0296051	0.0385199	0.0705205	0	0	0.0117568	3.26973e-07	0.074843	0.024	0	0
0.953299	0.921745	0.979327	TCONS_00083698	AC_000172.1:76445806-76462333	1.4061	1.70468	2.07434e-05	0.0572689	0.322178	0.000292212	0.263475	0.00176393	0	0	1.72052e-05	0.165735	0.184546	0	0	0.0216301
0.952195	0.939912	0.97386	TCONS_00132129	AC_000183.1:49019221-49065435	1.59233	0.902875	0	0	0	0	0	0.0116502	0.126969	0	0.0110731	0	0.531721	0.153561	0	0
0.951678	0.991217	0.858876	TCONS_00020491	AC_000160.1:118690064-118697863	1.659	0.3995	0	0	0	0	0.10197	0.499933	2.5831e-05	0.0943678	0	0	0	0	0	0
0.951522	0.949935	0.953333	TCONS_00051967	AC_000166.1:101033848-101054949	0.43788	0.383556	0	1.37088e-05	0	0	0	0.0464168	0	0	0.153456	0.0788529	0	0	0	1.33489e-05
0.951105	0.973593	0.883473	TCONS_00112944	AC_000178.1:31908411-31929654	1.54872	0.514937	0.0427695	0.0354236	0	0.0646323	0	0	0.167887	0.0751568	0	0.0254754	0.0756264	0.21934	0	0
0.950967	0.93302	0.969518	TCONS_00138856	AC_000186.1:41475085-41479014	0.640372	0.619504	0	0	0	4.82894e-05	0	0	0.0682826	4.56355e-05	0.231916	0.131997	4.70096e-05	4.89963e-05	0	4.5928e-05
0.950864	0.954468	0.94577	TCONS_00018312	AC_000160.1:33439167-33469440	1.02607	0.725712	0.0182629	0.0225137	0.180866	0.164492	0.0347343	0.00797254	0	0.0475333	0.0457594	0.0272892	0.0324305	0	0.0149823	0.00568796
0.950538	0.93699	0.963837	TCONS_00006487	AC_000159.1:22487063-22493369	0.871453	0.887705	0	0	0.0625432	0.0713372	0.321826	0.124012	0	0	0	0	0	0	0	0.0293655
0.950271	0.931179	0.978364	TCONS_00046977	AC_000165.1:81308634-81314297	0.495035	0.336416	0	0	0	0	0	0	0.0418893	0	0.196591	0.0509513	0	0	0	0
0.95024	0.900822	0.988945	TCONS_00124729	AC_000181.1:53474421-53507363	0.480376	0.613339	0.0312826	0	0.249314	0.0474615	0	0	0	0	0.0529011	0	0	0	0	0
0.950004	0.961404	0.926204	TCONS_00134877	AC_000185.1:41920216-41926100	1.8003	0.862299	0.0299775	0.0171602	0.0576216	0.0199042	0.0194163	0.12708	0	0	0.363863	0.206857	0	0.0357758	0.0155125	0.0386624
0.949577	0.948028	0.951281	TCONS_00013877	AC_000160.1:25722183-25735203	0.733878	0.667403	0	0.0921753	0	0	0	0	0.144537	0	0.0624468	0.0437343	0	0	0.0600027	0.0916978
0.949283	0.985417	0.941875	TCONS_00111741	AC_000178.1:67372822-67409400	0.00118795	0.00579392	0	0	0	0.00132913	0	0.00102828	0	0	0	0	0	0	0.000121267	0
0.94916	1	0.886488	TCONS_00097050	AC_000175.1:1854038-1857157	0.332912	0.131255	0	0	0	0	0	0	0	0	0	0	0	0	0	0.165187
0.949051	0.963161	0.924695	TCONS_00044670	AC_000164.1:72820957-72829696	1.23347	0.714534	0.030401	0.0767238	0.0197953	0.0509066	0.0286787	0.013086	0	0.0261074	0.0755261	0.0751449	0.0276004	0	0.136079	0.134689
0.948977	0.942192	0.952846	TCONS_00135986	AC_000185.1:35295014-35317115	0.249593	0.437662	0	0	0	0.0196413	0.044356	0.0310446	0	0	0.0566426	0.0605908	0	0.0331851	0	0
0.948494	0.919583	0.97061	TCONS_00134875	AC_000185.1:41915271-41926100	0.58809	0.768793	0	0.0402045	0	0	0.184904	0	9.69392e-06	0.0236735	0.146133	0.0942881	0	0	0	0
0.948069	0.964433	0.919124	TCONS_00079559	AC_000172.1:20323609-20325292	0.47429	0.268136	0	0	0.118083	0	0	0	0	0	0	0	0	0.151801	0	0
0.947921	0.99998	0.999903	TCONS_00061256	AC_000168.1:31037651-31217638	0.262591	3.30845e-05	0	0	0	3.19379e-05	3.64022e-05	0.0956729	0	0	0	0	0	0	0	0
0.947225	0.932178	0.957333	TCONS_00098860	AC_000175.1:51201285-51220458	2.86909	4.2709	0.259278	0.271764	0	0	0.288827	0.0889984	8.94866e-06	0.104117	0.280547	0.186497	0.151877	0.238213	0.381576	0.385988
0.946165	0.969544	1	TCONS_00126450	AC_000182.1:28068923-28071373	0.922191	0	0	0	0	0	0	0	0	0	0	0	0	0	0.196602	0.150924
0.94601	0.999186	0.999969	TCONS_00136377	AC_000186.1:8681311-8690725	3.51464e-05	0.0609351	0	0	8.15816e-07	0	4.67185e-07	0	3.28137e-05	0	6.14298e-05	0	0	0	0.0229338	1.31472e-05
0.945095	1	0.860188	TCONS_00078607	AC_000171.1:41939527-41984543	0.879025	0.529997	0	0	0	0	0	0	0	0	0	0	0	0.541541	0	0
0.944916	0.982591	0.859683	TCONS_00026843	AC_000162.1:46333450-46400069	0.475312	0.210101	0	0	0	0	0	0	0	0.0611734	0.0293475	0	0	0	0.0285745	0.145192
0.944786	0.964363	1	TCONS_00012938	AC_000160.1:12409221-12441672	0.151834	0	0.0378764	0	0	0	0	0	0	0	0	0	0	0.0208076	0	0
0.944713	0.765813	0.970308	TCONS_00033915	AC_000163.1:45609157-45612117	0.0599116	0.543552	0.0129226	0.0319836	0.0683817	0.0583887	0.0392647	0.022603	0	0	0	0	0	0	0	0
0.944048	0.970682	0.868119	TCONS_00087680	AC_000173.1:45170436-45173725	0.714784	0.250736	0.000122689	0	0.0877879	0.0383676	0	0.0564138	0.0587797	0.0985451	0	0	0	6.39292e-05	0	0.0380813
0.943836	0.944331	0.942977	TCONS_00133410	AC_000184.1:16079728-16100362	0.166112	0.0955617	0.0245798	0.0208095	0	0	0	0	0	0	0	0.00412065	0	0	0.0401512	0.0132145
0.943813	0.975739	0.862089	TCONS_00122619	AC_000181.1:4473378-4474953	0.491877	0.192155	0	0	0	0	0	0	0.0835339	0	0	0	0	0	0	0.185502
0.943761	0.918276	0.976528	TCONS_00041313	AC_000164.1:111662534-111666245	0.305211	0.237388	0	0	0.130724	0.000117825	3.63561e-05	0	0	0.0001767	0.0401619	0	0	0.0386861	0.00367844	2.36622e-05
0.943675	0.999262	0.99751	TCONS_00142301	AC_000187.1:137494651-137505763	0.0803815	0.000151442	0.000159137	0.000144939	0	0	0	0	0	0	0	0.0309484	0.000129137	0.000119579	0.000127239	0.000123422
0.942302	0.963176	0.936546	TCONS_00113727	AC_000178.1:65727715-65757208	0.796191	0.0629707	0	0	0	0	0	0	0	0	0	0	0	0	0.205232	0.141769
0.941516	0.463391	0.941673	TCONS_00105977	AC_000176.1:37400621-37421564	0	0.0509926	1.13246e-05	0.0207744	1.08519e-05	1.16155e-05	1.17757e-05	0	0	0	0	1.09449e-05	1.13869e-05	1.14453e-05	1.06692e-05	1.12828e-05
0.941349	1	0.922942	TCONS_00083394	AC_000172.1:57003639-57006439	0.17366	0.55337	0	0	0	0	0	0.0991028	0	0.199387	0	0	0	0	0	0
0.941347	0.968663	1	TCONS_00118688	AC_000180.1:14293888-14295434	0.61413	0	0	0	0	0.117429	0.134715	0	0	0	0	0	0	0	0	0
0.941137	0.969582	0.863574	TCONS_00059662	AC_000167.1:81952671-81956013	0.589362	0.216133	0.0115279	0.0426566	0.0152262	0.0432832	0.0438404	0.0604036	0.0452644	0.0600593	0.00963334	0	0	0	0	0
0.941038	0.99974	0.882042	TCONS_00083702	AC_000172.1:76453116-76461562	1.03828	1.03312	0	0.1142	0.00188649	0.73867	0	0	0	0	0	0	0	0.000180079	0	0
0.940856	0.943901	0.93777	TCONS_00018306	AC_000160.1:33419302-33423316	1.03992	1.02633	0	0.133513	0.106348	0.243303	0.302019	0.0702661	0	0	0	0	0	0	0	0
0.940458	0.919197	0.95591	TCONS_00012608	AC_000160.1:7579047-7602012	0.681612	0.937884	0.219145	0.139421	0.0170548	0.0150325	1.07577e-06	0	0.0423744	0.051599	0.106955	0.00945684	3.66913e-06	0.0739511	0	0
0.940375	0.986421	0.861969	TCONS_00045100	AC_000164.1:102923284-102929034	1.37865	0.809641	0	0	0	0	0	0	0	0	0.131046	0	0	0.782288	0	0
0.939994	0.9539	0.882532	TCONS_00051760	AC_000166.1:94783583-94789107	0.0672872	0.016283	0.0217137	0.0133891	0	0	0	0	0	0	0	0	0	0	0	0
0.939336	0.866842	0.967899	TCONS_00111150	AC_000178.1:45071247-45091518	0.0427023	0.108383	0.00344265	0.00848451	0.0363605	0	0	0	0	0	0	0.0041163	0	0.0117537	0	0
0.939328	0.951653	0.921271	TCONS_00015503	AC_000160.1:99961411-99963179	0.284197	0.193979	0	0	0	0	0	0	0	0	0.0309736	0.0439232	0.0652077	0.0629792	0	0
0.938824	0.971891	0.906757	TCONS_00023182	AC_000161.1:7837571-7843489	0.229773	0.23693	0	0.0177993	3.78534e-06	0	0	0	0	0.0890303	0	0.000294122	0.045197	4.76802e-05	1.02561e-05	0.0474737
0.937156	0.999943	0.878862	TCONS_00082719	AC_000172.1:42810667-42835201	0.271844	0.292803	0	0	0	0	0	0	0	0	0	0.000100181	0	0	0.000108307	0.248186
0.937026	1	0.953154	TCONS_00096077	AC_000175.1:57722283-57734367	0	0.904791	0	0	0	0	0	0	0	0	0.102151	0	0	0	0	0.2967
0.936766	0.97727	0.823243	TCONS_00052015	AC_000166.1:103293077-103294493	1.99532	0.71192	0.00579044	0.0289763	0	0.0899261	0.00905198	0.0300095	0	0.582401	0.0717587	0.0358846	0.146303	0.112809	0.0845704	0.000849801
0.935848	0.976658	0.807999	TCONS_00083699	AC_000172.1:76445806-76462333	3.03412	0.968513	0.194331	0.000191375	0	0.809714	0.00032109	0.33856	0	0	0.301085	1.17436e-05	1.15928e-05	0.153203	0	1.11623e-05
0.935483	0.98999	0.890354	TCONS_00044701	AC_000164.1:73490002-73602438	0.522799	0.631452	0	0	0	0	0	0	0	0.0632915	0.0366338	0.0317361	0	0.389624	0	0
0.93478	0.96693	0.872072	TCONS_00029994	AC_000162.1:26050121-26070349	0.155358	0.079649	0	0	0	0	0	0	0.0244492	0.0674537	0	0.00387191	0.0115148	0	0	0
0.933869	0.956849	0.903403	TCONS_00143723	AC_000187.1:63704006-63739243	22.8012	17.1979	1.14651	0.631021	1.24546	0.295426	1.32163	0	0	0.883685	0.820966	4.23385	2.35275	5.58493	0	0
0.933365	0.814785	0.976214	TCONS_00140922	AC_000187.1:63875061-63879467	0.396382	1.09694	0.0428747	0	0.340961	0.0323963	0.130075	0.150243	0	0	0	0	0	0	0	0
0.933361	0.959119	0.884523	TCONS_00140810	AC_000187.1:57993019-57996416	52.141	27.5004	4.77082	5.45822	4.04829	5.74693	0	0	0.583669	2.18546	2.35231	1.80731	1.47004	2.55347	1.69583	4.47834
0.932168	0.945701	0.901572	TCONS_00134872	AC_000185.1:41915268-41926100	6.76158	2.99064	0.146941	0.101477	0.306492	0.251255	0.213882	0.188434	0.14579	0.0874325	1.38959	0.896611	0.299164	0.294274	0.0681529	0.24106
0.930763	0.938228	0.920104	TCONS_00083703	AC_000172.1:76463146-76487250	12.3583	8.65628	0.667915	0.459716	3.25059	2.93766	1.1896	0	0	0.504031	0.23568	0.311974	0	0.461595	0	0.166213
0.930188	1	0.865369	TCONS_00132358	AC_000184.1:7645669-7672906	0.00954042	0.00814492	0	0.00864259	0	0	0	0	0	0	0	0	0	0	0	0
0.929933	0.6682	0.960524	TCONS_00129057	AC_000182.1:38189076-38202389	0.0366995	0.479708	0.04738	0.00974073	0.0312912	0.053372	0	0.0620672	0	0	0	0	0.042054	0	0	0.00737799
0.929925	0.930285	0.929463	TCONS_00071195	AC_000170.1:43518537-43523176	0.733359	0.569955	0	0.0195582	0.18822	0.0535616	0.0720813	0.0829546	0	0	0.019876	0	0	0.0810316	0.0777062	0.0443147
0.929876	0.870556	0.929889	TCONS_00010354	AC_000159.1:51439693-51726205	6.33319e-05	0.272526	0	5.45748e-05	0	0	0	0	0	0	0	5.40738e-05	0	0	5.73856e-05	0.13364
0.929374	0.946995	0.856007	TCONS_00087682	AC_000173.1:45170436-45174213	1.35258	0.324846	0.0344897	0	0	0.0435688	0.0685012	0	0	0.141104	0.00121916	0	0	0	0.397649	0.142755
0.92906	0.949108	0.855072	TCONS_00046975	AC_000165.1:81286644-81287805	1.73867	0.471108	0	0	0	0	0	0	0	0	0.61939	0.122698	0	0.35524	0	0
0.928903	1	0.916859	TCONS_00108928	AC_000177.1:1332166-1365652	0.0529207	0.312417	0	0	0	0	0	0.181822	0	0	0	0	0	0	0	0
0.928604	0.920352	0.969259	TCONS_00040821	AC_000164.1:74057948-74060786	0	0.47837	0	0	0	0	0.0874062	0	0	0	0.0487322	0.102938	0	0	0	0
0.928359	0.927083	0.929394	TCONS_00143720	AC_000187.1:63680465-63681873	10.6733	13.1676	1.23395	1.21245	2.04339	2.21251	1.37512	2.12732	0.0756863	0	0.194548	0.229773	0.272884	0.197724	0.252253	0.528241
0.927121	0.980588	0.916053	TCONS_00134314	AC_000185.1:17922538-17923367	1.15779	0.363645	0	0	0	0	0	0	0	0	0.0509531	0	0.106376	0.618833	0	0
0.926911	0.965541	0.940104	TCONS_00138476	AC_000186.1:28583611-28593663	0.00927429	3.88546	0	0.000730249	0	0	0.000116095	0	0.000304029	0.0500678	0.062694	0.956409	0.300388	0.515675	6.99412e-05	0.106182
0.925487	0.989606	0.997495	TCONS_00143306	AC_000187.1:40349749-40352226	0.000325923	0.32075	0.151172	0	0.00508756	4.44939e-05	0.00432277	0.00160206	0	0	6.25078e-05	0	0	0.00111019	0.0012002	0.00286817
0.925353	0.953793	0.906848	TCONS_00012932	AC_000160.1:12409221-12436727	0.109476	0	0	0	0	0	0	0	0	0	0.0354098	0.00860227	0	0.0131923	0	0
0.925314	1	0.868316	TCONS_00120869	AC_000180.1:14185498-14199985	0	6.69186e-05	0	0	6.63149e-05	6.16847e-05	0	0	0	0	0	0	0	0	0	0
0.924901	0.987051	0.878195	TCONS_00139559	AC_000186.1:50079982-50097686	0.266598	0.354748	0	0	0	0	0	0	0	0.283377	0.0241661	0	0	0	0	0.0190939
0.924682	0.997962	1	TCONS_00136944	AC_000186.1:37409774-37505368	0.151674	0	0	0	0	0	0	0	0	0	0	0.0778034	0.00216352	0	0	0
0.924534	1	0.820748	TCONS_00029371	AC_000162.1:119751103-119755461	0.51704	0.298789	0	0	0	0	0	0	0	0.10732	0	0	0	0	0	0.323654
0.922909	1	0.92232	TCONS_00045987	AC_000165.1:42264568-42272679	0.00294213	0.384972	0	0	0	0	0	0.0194361	0	0	0	0.150824	0	0	0	0.0390718
0.922903	1	0.929726	TCONS_00113823	AC_000178.1:68146632-68148605	0.777094	0.280853	0	6.33538e-06	0	0	0	0	0	0	0	0	0	0.570949	0	0
0.922638	0.945412	0.886394	TCONS_00140804	AC_000187.1:57840294-57996416	194.798	122.398	23.5745	40.2681	16.4581	19.6566	0	0	6.65712	5.71333	9.66114	6.72385	9.85283	10.9841	8.23236	13.9901
0.922142	0.939759	0.982513	TCONS_00070918	AC_000170.1:34257932-34455761	0	1.99899	0	0.244699	0.250563	0	0.594193	0	0	0	0	0	0	0	0	0
0.921854	0.945413	1	TCONS_00062246	AC_000168.1:79145424-79155116	0.842709	0	0.143239	0	0	0.138973	0.0723943	0	0	0	0.106376	0	0	0	0	0
0.921818	0.948261	0.897074	TCONS_00082718	AC_000172.1:42810667-42835201	0.218644	0.233665	0	0	0	0	0	0	0.0791871	0	0	0.168351	0	0	0	0
0.920825	0.926875	0.910436	TCONS_00044325	AC_000164.1:58388825-58392468	2.13761	1.24485	0.966006	0.0629903	0	0	0	0	0	0.542314	0.128178	0.175154	0	0	0	0
0.920672	0.936485	0.91358	TCONS_00011029	AC_000159.1:95947860-95952209	0.418527	0.933292	0	0.0160428	0	0.263475	0.0882598	0.0339554	0	0	0.0978195	0.184836	0	0.066275	0	0
0.920534	0.999899	0.802182	TCONS_00117935	AC_000179.1:56761717-56769914	0.146635	0.0880335	2.69783e-05	0	6.39428e-06	0.0916112	0	1.14654e-05	2.71132e-05	2.68247e-05	2.69704e-05	0.0100063	0	0.0287784	1.5784e-05	0
0.920323	1	0.921429	TCONS_00100971	AC_000176.1:18642182-18661391	0	0.0314981	0	0.0173239	0	0	0.00024371	0	0	0	0	0	0	0	0	0
0.920007	0.865223	0.978523	TCONS_00052014	AC_000166.1:103293077-103294493	0.59671	1.18441	0	0	0	0	0	0	0	0	0	0.178066	0.0906776	0	0.728598	0
0.919871	0.955984	0.813976	TCONS_00132517	AC_000184.1:16886668-17097048	0.992448	0.292589	0.0323255	0.107638	0	0	0	0	0	0	0.27346	0.307354	0	0	0	0
0.919305	0.88633	0.945114	TCONS_00012613	AC_000160.1:7596513-7602012	0.485163	0.619893	0.219956	0.207316	0.029264	0.00665958	0.0206738	0	0	0	0.0559747	0.0157289	0.0601724	0	0	0.0084611
0.918417	0.951621	0.85773	TCONS_00096032	AC_000175.1:57324604-57338450	0.876065	0.479318	0	0	0.0100602	0	0	0	0	0.474749	0.235585	0	0	0	0.0510376	0.00259961
0.918414	0.892421	0.950557	TCONS_00137872	AC_000186.1:50096947-50112099	0.96614	0.78127	8.6699e-07	0.0289145	8.65414e-07	8.30744e-07	3.28965e-07	9.77682e-07	0.0683682	0	0.320578	0.157217	0.338603	0	0	0.0842651
0.918217	0.9019	0.926361	TCONS_00129330	AC_000182.1:42626310-42627810	0.225981	0.452807	0.0576989	0	9.17738e-06	0.233388	0	0	0	0	0.0974618	0	0	1.14844e-05	1.13616e-05	1.1252e-05
0.917769	0.868281	1	TCONS_00064016	AC_000168.1:15988391-15991676	0.523448	0.315018	0	0	0	0	0	0	0	0	0	0	0.482638	0	0	0
0.917674	0.924187	0.909164	TCONS_00080213	AC_000172.1:38734962-38740046	0.663626	0.507831	0.000208644	1.18008e-06	0	4.20748e-07	0.226102	5.46285e-07	0.125871	0.000188621	0	0	0	0.322498	0	0.000216694
0.917653	0.955603	0.883362	TCONS_00004797	AC_000158.1:100030905-100125105	4.58377	1.87809	0	2.30027	0	0	1.0422	0	0	0	0	0	0	0	0.382326	0
0.917558	0.955711	0.808227	TCONS_00120162	AC_000180.1:48374658-48380368	0.476997	0.166455	0	0.0183244	0	0	0	0	0	0	0.111731	0.0263422	0	0.151243	0.0361479	0.0275416
0.917458	0.952354	0.892506	TCONS_00062166	AC_000168.1:76060822-76125115	0.284255	0.397536	0	0	0	0.22534	0.0947082	0	0	0	4.5285e-06	4.04251e-05	4.39725e-05	0	4.91212e-05	0.0737474
0.917031	0.962334	0.872204	TCONS_00023780	AC_000161.1:42479587-42498781	0.307376	0.310633	0.00139123	0.195875	0.0713781	0	0.00827432	0.0820085	0	0	0	0	0	0	0	0
0.916018	0.897922	0.928289	TCONS_00072018	AC_000170.1:61742182-61744888	2.91624	4.3005	0.171224	0.183789	0.275423	0.212574	0.283029	0.325175	0.292302	0.155328	0.722202	0.684826	0.132101	0.355946	0.207515	0.241117
0.916011	0.999926	0.930578	TCONS_00133542	AC_000184.1:24184507-24192991	0.405097	0.000361092	0	0.160522	0	0	0	0.074153	0.000210459	0	0	0.00300798	0	0	0	0.000484758
0.915854	0.953851	1	TCONS_00026144	AC_000162.1:26225400-26229317	0.0263394	0	0.00850884	0.00700557	0	0	0	0	0	0	0	0	0	0	0	0
0.914876	0.891228	0.933502	TCONS_00026129	AC_000162.1:26112381-26125004	0.0649173	0.0824162	0	0	0	0	9.9423e-08	0	0	0	0.0255076	0.0265356	0.0239207	0.0118191	0	8.65675e-06
0.914767	0.984842	0.774103	TCONS_00111439	AC_000178.1:56835391-56868707	0.919849	0.458243	0.0976036	0.107662	0	0.307684	0	0	0	0	0	0.19703	0	0	0	0.112235
0.914117	0.945112	0.850721	TCONS_00051968	AC_000166.1:101033848-101057698	0.654151	0.319812	0.0575536	0.0237438	0.0663182	0.0433041	0.0218563	0.14498	0	0	0.0546955	0.104246	0.0509138	0	0	0.0179144
0.913469	0.869231	1	TCONS_00096041	AC_000175.1:57452279-57453231	0.320185	0.163692	0.106654	0	0	0	0	0	0	0	0.186438	0	0	0	0	0
0.913034	0.948357	0.880551	TCONS_00071804	AC_000170.1:56155761-56160389	0.361726	0.393347	0.0765915	0.134144	0	0	0.0360161	0.111854	0	0	0	0	0	0.082897	0.0181576	0
0.91254	0.909956	0.91425	TCONS_00128499	AC_000182.1:28579854-28581998	0.174499	0.263741	0	0	0	0.0188862	0	0.0219349	0	0.0875557	0.0210341	0.0299344	0.0889543	0	0	0
0.912226	0.881049	0.932941	TCONS_00010355	AC_000159.1:51439693-51731840	0.293731	0.442091	0	0.0425121	0	0	0	5.30986e-07	0	1.30764e-06	3.80349e-05	0.165008	0	0	0.24454	0
0.911552	0.933392	0.888329	TCONS_00097721	AC_000175.1:21617677-21635400	1.29029	1.21346	0.00758715	0.0280597	0.0725162	0.0283834	0.0512952	0.0658772	0.107472	0.0346208	0.0798444	0.328636	0.282891	0.425306	0	0.0376739
0.910887	0.954325	0.821195	TCONS_00113724	AC_000178.1:65597736-65613759	0.101673	0.0492396	0	0	0	0.0295866	0	0	0	0	0.0109755	0.015688	0	0	0.021532	0.0163555
0.909932	0.999706	0.879293	TCONS_00016489	AC_000160.1:120248417-120254944	0.0595509	0.174486	6.04641e-05	0	0	6.54117e-05	0	0	0	0	0	0	6.02254e-05	0	1.95933e-06	0.147366
0.90973	0.921027	0.895998	TCONS_00044700	AC_000164.1:73452783-73582463	0.243226	0.200091	0	0	0	0	0	0	0	0	0.0436961	0.0141542	0.090762	0.117683	0	0.0138312
0.909064	1	1	TCONS_00082726	AC_000172.1:43448778-43498739	0	0.433205	0.275758	0	0	0	0	0	0	0	0	0	0	0	0	0
0.908836	0.974356	0.868979	TCONS_00138855	AC_000186.1:41475085-41478442	0.190953	0.145949	0	0	0	0	0	0	0	0.170391	0.0342779	0.0103242	0	0	0	0
0.908594	0.953774	0.883423	TCONS_00026133	AC_000162.1:26113106-26125004	0.901816	0.487031	0	0	0	0	6.34463e-08	0	0	0	0.111734	0	0.180078	0.596826	0	2.13454e-06
0.908424	0.944529	0.653395	TCONS_00132519	AC_000184.1:17107457-17170497	0.787258	0.111455	0.0636264	0.0961327	0.028043	0	0.0322345	0	0	0	0.106576	0.0886237	0.0752086	0.0724506	0	0.013209
0.907929	0.891746	1	TCONS_00028784	AC_000162.1:108654276-108671156	1.45847	0.256355	0	0	0	0	0	0	1.1052	0	0	0	0	0	0	0
0.906896	0.973984	0.966317	TCONS_00103872	AC_000176.1:59829754-59860562	0.199899	0	0	0.0179113	0	0	0	0	0	0.0759648	0.0364041	0	0	0	0	0
0.904146	0.858749	0.914995	TCONS_00129329	AC_000182.1:42626310-42627786	0.214104	0.89586	0	0	0.0951215	0.199135	0	0	0	0	3.15666e-06	0	0	0.244879	0.116572	0.089052
0.90413	0.9992	0.936929	TCONS_00078014	AC_000171.1:13493231-13667450	0	0.12106	0	0	0	0.00080519	0.0001548	0	0	0	0.0276394	0.0220557	0	7.08594e-05	0	0.0305161
0.903947	0.755789	0.95124	TCONS_00104967	AC_000176.1:24962641-24966762	0.190308	0.596192	0.0410497	0	0	0.0206271	0	0.0478918	0.0537378	0	0.11484	0.0326928	0.0484837	0	0.0672154	0.102282
0.903295	0.866122	0.906695	TCONS_00136072	AC_000185.1:42450711-42459025	0.0448902	0.490719	0	0.0330241	0	0	0	0	0	0	0.0420688	0.0685654	0	0.0214873	0	0.197428
0.902656	0.916706	0.844909	TCONS_00052553	AC_000166.1:34820008-34833452	0.188723	0.0459193	0	0.0126124	0.0404362	0	0.0695997	0	0	0	0	0.0182171	0	0	0	0.0190223
0.9023	0.925971	0.845682	TCONS_00004654	AC_000158.1:93149066-93470384	1.19374	0.499093	0	0.152266	0	0	0.257209	0	0	0	0	0.118257	0	0	0.361389	0.268611
0.899545	0.9454	0.867034	TCONS_00053858	AC_000166.1:104814401-104816140	0.290898	0.410299	0	0	0.111181	0.285202	0	0	0	0	0	0.0249858	0	0.0717041	0	0
0.897737	0.780476	0.914179	TCONS_00111041	AC_000178.1:35115398-35119842	0.0635198	0.452997	0	0	0	0	0.0208174	0.0479491	0.0538033	0.191485	0.0229883	0.0327024	0	0	0	0
0.897168	0.987411	0.688384	TCONS_00049310	AC_000165.1:77636907-77671950	1.00451	0.398191	0.0439493	0.0785966	0	0.414725	0.0445723	0.393951	0	0	0	0	0	0.0249481	0	0.00895875
0.896989	1	0.844872	TCONS_00013402	AC_000160.1:17440366-17444003	0.0648347	0.128149	0	0	0	0.0645841	0	0.074572	0	0	0	0	0	0	0	0
0.896937	0.983657	0.940145	TCONS_00104503	AC_000176.1:18803169-18809982	0.0139825	1.05572	0.000374655	0	0	0.0266538	0	0	0.00585553	0.150566	0.308127	0.0822434	0	0.149442	0.0150368	0.0334247
0.896858	0.843992	0.948903	TCONS_00062891	AC_000168.1:99811267-99815107	0.256861	0.260915	0.0958466	0.00786001	0	0	0.0428742	0.0196804	0	0	0.0847998	0.0269401	0.0200031	0.0384939	0.0369828	0.000349023
0.896847	0.935812	0.812656	TCONS_00095585	AC_000175.1:53758930-53760004	3.0525	1.41275	0.248156	0.0229021	0.146378	0.208846	0.041778	0.0967393	0.324658	1.0701	0.32583	0.196814	0.194713	0.188628	0.0900196	0.0686604
0.895184	0.880878	0.897667	TCONS_00104506	AC_000176.1:18803169-18811372	0.163054	0.939149	6.58458e-06	0	0.000349137	4.09081e-06	0	1.63036e-06	0.000563397	0.0175327	0.000690588	0.178266	0.134353	0.47692	0	1.52709e-05
0.895092	0.900139	0.866314	TCONS_00020418	AC_000160.1:117323630-117329545	1.26423	0.221692	0	0	0	0	0	0	0	0	0.731291	0.125366	0.152441	0.0820942	0	0
0.893661	0.971874	0.855525	TCONS_00064308	AC_000168.1:27410389-27412531	0.327521	0.671717	0	0	0	0	0.0644836	0	0	0	0	0.0253193	0	0.654003	0	0
0.892825	0.899267	0.888644	TCONS_00032916	AC_000162.1:113825113-113829932	0.942545	1.45226	0.19228	0.35315	0	0.234042	0.407085	0.405669	0	0	0.0652498	0.0912947	0	0	0	0.0478688
0.892242	0.813149	0.945865	TCONS_00108459	AC_000177.1:35711278-35791802	0.374509	2.31578	0	0.107622	0	0	0	0	0.490446	0	0.661301	0.14645	0	0	0	0.623484
0.892033	0.892293	0.891307	TCONS_00017945	AC_000160.1:22850291-22852136	0.943871	0.337835	0.00032968	0.063583	0.191414	0.00172665	0.217788	0.00082239	0	0	0.290492	0	0.0116076	0	0	0.190909
0.891582	0.983088	0.689147	TCONS_00076984	AC_000171.1:60100570-60147099	0.77458	0.085731	0	0	0	0.0866271	0	0	0	0.2037	0	0.200551	0	0	0.0916965	0.0703357
0.891544	0.901192	0.870504	TCONS_00035072	AC_000163.1:109279353-109281336	0.233556	0.0458545	0	0.0505855	0.16154	0	0	0	0	0	0	0	0	0	0	0
0.891328	0.980156	0.907496	TCONS_00033049	AC_000162.1:117051579-117054013	1.55964	0	0	0	0	0	0	0	0	0	0.216649	0.588621	0	0.38115	0	0
0.891049	0.90659	0.870152	TCONS_00143753	AC_000187.1:64254665-64517389	2.84396	2.11512	0.510751	0.354733	0.378962	0.558622	0.550642	0.640156	0	0	0	0.206821	0.383749	0	0.0354771	0.162171
0.890435	0.963961	0.87967	TCONS_00048929	AC_000165.1:64847901-65319374	0.0638584	0	0.000252354	0.00388492	0.000533078	4.98501e-05	2.23544e-05	1.21056e-05	0	0.0178402	0	0.0110801	4.34692e-05	0	0.0152583	0
0.889703	1	1	TCONS_00121898	AC_000180.1:31331524-31335183	0.0186241	0	0	0	0	0	0	0	0	0	0	0.0143793	0	0	0	0
0.88958	1	1	TCONS_00097265	AC_000175.1:10201987-10215862	0.0620508	0	0	0	0	0	0	0	0	0	0	0.0479615	0	0	0	0
0.889103	0.942367	0.865737	TCONS_00056768	AC_000167.1:86762672-86765506	0.268043	0.611005	0	0	0	0.0416361	0.000110099	0.144649	0.107879	0.387868	0.000148615	9.49682e-05	0	0	0	0
0.888609	0.895985	0.8834	TCONS_00011738	AC_000159.1:122533882-122552155	0.386397	0.54713	0	0	0	0.0846205	0	0.293957	0	0	0.235756	0.0332201	0	0	0.0455828	0.0347697
0.888527	0.922552	0.872553	TCONS_00001232	AC_000158.1:80004351-80010584	24.3045	13.5817	0	0.119063	0	0	0	0	12.3289	15.8385	0.120994	0.0848016	0.377399	0.122195	0.349047	0.222209
0.88842	0.794417	0.968116	TCONS_00014101	AC_000160.1:31831266-31844991	0.686546	0.809805	0.0293046	3.22458e-05	0.00273251	0.043388	0	5.41292e-06	0.426702	0.133232	1.84742e-05	6.97899e-06	0.0341832	0.000132772	0.495055	0.00394204
0.888252	0.882549	0.905968	TCONS_00068293	AC_000169.1:79983818-79985877	1.12489	0.362138	0.184185	0.000106249	0	0	0.143812	1.31439e-05	0.15751	0	0.0899023	1.5284e-05	0.216039	0.238045	0.133386	0.000187764
0.888041	0.880377	0.894689	TCONS_00127026	AC_000182.1:39997106-40001531	1.07936	1.24409	0.0531738	0.0655684	0.252462	0.0877757	0.258119	0.278601	0	0.0553899	0.189086	0.0650468	0.15097	0.199732	0	0.164997
0.887916	0.999981	0.895845	TCONS_00122481	AC_000180.1:50872446-50879566	0.260936	0.0940261	0	0	1.73805e-05	0.0630207	0	0	0	0	1.7962e-05	1.63775e-05	0	0.215425	0	4.36194e-07
0.886741	0.908611	0.858446	TCONS_00089999	AC_000174.1:62053209-62059265	0.826855	0.639074	0.0486274	0.0902332	0	0.0549122	0	0.0212604	0.0477284	0	0.346419	0.217639	0.086185	0.249201	0	0
0.885656	1	0.864715	TCONS_00019603	AC_000160.1:99590013-99593635	0.231736	0	0	0	0	0	0	0	0	0	0	0.0902168	0	0	0	0.0952667
0.885532	0.937696	1	TCONS_00064235	AC_000168.1:23853479-24034568	0.204805	0	0.0893212	0.0747836	0	0	0	0	0	0	0	0	0	0	0	0
0.884187	0.777769	0.936701	TCONS_00102250	AC_000176.1:37398168-37400850	0.0343463	0.0887537	0	0.00608461	0	0.011112	0.0112445	0.0129187	0	0	0.037101	0	0	0	0.0121241	0.00921084
0.884048	0.999981	0.998538	TCONS_00109927	AC_000177.1:71099287-71109094	1.29453e-05	0.122351	0	0	0	0	0	0	0	0.000165982	0	0.000120375	0	0	0.0980667	0.000965448
0.883719	0.902205	0.865206	TCONS_00124940	AC_000181.1:61562096-61568709	0.858929	0.857715	0	0.119921	0	0.214222	0	0	0.586476	0.475159	0.0015141	0	0	0	0	0
0.883206	0.869902	0.918499	TCONS_00095377	AC_000175.1:52209610-52242034	1.01545	0.382797	0.0443916	0.0480602	0.128541	0.102368	0.295612	0	0.0763374	0.0677357	0.345145	0	0.0344878	0	0.000241331	0.00022551
0.882449	0.908593	0.819669	TCONS_00076983	AC_000171.1:60099715-60151822	2.54289	1.05896	0	0.036626	0.116587	0.200184	0.0661189	0.308106	0.858599	0.156246	0.372199	0.363236	0	0	0.213563	0.272345
0.882351	0.881308	0.883417	TCONS_00081718	AC_000172.1:82581616-82586973	1.21413	1.18811	0	0	0	0.0343286	0.0578892	0	0.657662	0.661975	0.203767	0.0909544	0.0270189	0.0780068	0.0624173	0.104327
0.882133	0.734165	0.952796	TCONS_00123020	AC_000181.1:33684360-33686184	0.0869695	0.213182	0.0848636	0	0	0	0	0	0	0	0	0	0	0	0.0923414	0.0704412
0.882111	0.791374	0.919489	TCONS_00062164	AC_000168.1:75997038-76029477	0.102636	0.249159	0	0.0182365	0.0585111	0.0166481	0.0336222	0	0	0	0.0185328	0.0264107	0.0392218	0.0377892	0	0.0413358
0.881713	0.840378	0.907863	TCONS_00134602	AC_000185.1:29638671-29647307	2.85209	4.50823	0.193228	0	0	0	0	0	0	0	0.6918	0.224222	1.99315	2.68341	0.308614	0
0.881614	1	1	TCONS_00010296	AC_000159.1:46482721-46493800	0.159162	0	0	0	0	0	0	0	0	0	0	0	0	0	0	0.131898
0.88147	0.905902	0.862187	TCONS_00059949	AC_000167.1:89228239-89240845	0.158997	0.201452	0.017681	0.014524	0.0186734	0.00530621	0.00538141	0.00617353	0.027771	0.110364	0.0236162	0.0338245	0	0.0241463	0.0116066	0
0.879709	0.840501	0.903461	TCONS_00100972	AC_000176.1:18809800-18813208	2.20974	3.64773	0.0798143	0.220885	0.282423	0	0.282233	0.0466653	0.835392	0.187634	0.538725	0.379892	0.187927	1.36496	0.260642	0.265011
0.878167	0.903708	0.819103	TCONS_00105935	AC_000176.1:37020240-37028170	0.611006	0.264214	9.06113e-07	6.26777e-07	9.04226e-07	0.132755	0	0.0220461	0	0	0.277816	0.0987485	0.134028	0.0810186	0	0
0.877845	0.861056	0.886949	TCONS_00119475	AC_000180.1:28754024-28765401	0.648205	1.19537	0.0563256	0.0973819	0.0626103	0.048921	0.0857258	0.181121	0.0582039	0.061656	0.306793	0.411214	0.0315984	0.0607253	0.0291943	0.0849463
0.877001	0.921355	0.799874	TCONS_00113312	AC_000178.1:46072816-46076983	0.64261	0.0893339	0	0	0	0	0.0225689	0	0.175023	0	0.103535	0.124085	0.052641	0.152346	0	0
0.876597	1	0.954604	TCONS_00070781	AC_000170.1:28368946-28403843	0	4.53425e-05	0	0	0	0	0	0	0	0	0	1.44086e-05	2.47592e-05	0	0	0
0.876218	0.872242	0.888015	TCONS_00029049	AC_000162.1:112513940-112519146	0.681202	0.229614	8.60953e-06	0	0.17978	0.179967	8.87035e-06	7.65623e-06	0	8.6373e-06	0.113983	3.06079e-06	0.315421	7.70206e-06	0	0
0.875568	0.74314	0.943907	TCONS_00039702	AC_000164.1:41624947-41639296	0.0885195	0.171534	0	0	0.0566455	0.0429502	0.0652029	0	0	0	0.0119501	0	0.0253612	0.0244032	0	0
0.8753	0.938245	0.8233	TCONS_00033412	AC_000163.1:7226219-7600774	0.161672	0	0.00541822	0.00128442	0.0219807	0.0318451	0.000202214	0.0285903	0.00868635	0	0.0196597	0	0.0139417	0.00951455	0	0
0.875127	0.851615	0.893518	TCONS_00056868	AC_000167.1:89259448-89263058	0.445362	0.569371	0.0813502	0.0936362	0.0429763	0.0325761	0.0660043	0.0663036	0.063885	0.0188371	0.0453135	0.110192	0.038514	0.0555569	0.124553	0.0472938
0.875007	0.900541	0.849853	TCONS_00137876	AC_000186.1:50108214-50112099	2.23358	2.26744	0.0360135	0.110573	0.108712	0.0540747	0.0147636	0.0359388	0.29532	0.964542	0.332597	0.343802	0.65791	0.650013	0.109725	0.224194
0.87324	0.874003	0.86863	TCONS_00134871	AC_000185.1:41915248-41926100	0.771928	0.127829	0	0.0298841	0.136064	0.0537846	0.0262041	0.00107828	0.045007	0	0.473549	0	0	0	0	0.0328034
0.87309	0.862427	0.885287	TCONS_00095884	AC_000175.1:56440015-56443873	6.30329	5.5101	0.131938	0.445608	0	0.405587	0.099183	0.116541	2.58537	0.717393	2.1521	1.32274	0.461158	0.678539	0.640379	0.738137
0.872886	0.845624	0.904852	TCONS_00052477	AC_000166.1:29776124-29868096	0.564438	0.744784	0	0	0	0	0	0	0	0	0	0.0346411	0.592766	0	0.0761244	0.461411
0.87142	0.791605	0.957426	TCONS_00054517	AC_000167.1:20643030-20646219	0.172765	2.16932	0.602085	0.414612	0.19218	0	0	0	0.664672	0	0.00257064	0	0	0.17369	0	0.0582017
0.871282	0.976124	0.977544	TCONS_00018189	AC_000160.1:30469726-30577458	0.0311683	0.212954	0	0.033475	0	0	0	0	0	0	0	0	0.186486	0	0	0
0.870768	0.89953	0.834297	TCONS_00097718	AC_000175.1:21617010-21623614	8.63778	6.81193	0	0.558041	0.413998	0.428507	0.6045	0.604422	0.676224	1.14881	3.64071	3.21637	0.507635	1.74585	0.231783	0.199322
0.870121	0.848707	0.889361	TCONS_00040577	AC_000164.1:62790568-62812466	1.01311	2.13025	0.0317838	0.00135712	0.0448956	0.0920671	0	0.000266075	0.0135012	0	1.07869	1.23089	0.0390941	0.325245	0	0
0.870105	0.878866	0.856844	TCONS_00099543	AC_000175.1:56865436-56869463	1.37271	0.906903	0.220564	0.165856	7.88513e-05	0.00290334	0.189479	3.17781e-05	0.263529	0.267162	0.0481382	0.00234925	0.442186	0.458584	0	0.0119126
0.87006	0.917884	0.936945	TCONS_00004131	AC_000158.1:73271293-73273837	0.250925	0.0619474	0	0	0	0	0	0	0	0	0	0	0.144235	0.140347	0	0
0.869722	0.913772	0.753857	TCONS_00002500	AC_000158.1:145189287-145195838	0.365131	0.138815	0	0.0541167	0	0	6.57825e-05	0	0	0	0.0973089	0.0580747	0.0999325	0.0480736	0.0230853	0.0789129
0.869532	0.921282	0.91345	TCONS_00047630	AC_000165.1:106734104-106735672	0.0988823	0.0485834	0	0	0	0	0	0	0	0	0.0544869	0	0	0	0	0.0801905
0.868966	0.924079	0.813026	TCONS_00047678	AC_000165.1:112229171-112230002	0.112904	0.111234	0	0	0	0.0560025	0	0	0	0	0	0.0437338	0	0	0.0600025	0.0458486
0.868614	0.64509	0.959609	TCONS_00107084	AC_000176.1:50609714-50612702	1.24479	3.22746	0.183509	0	0.246865	0.142433	0.412203	0.326182	0	0	1.27581	0.215624	0.638641	0	0.443578	0.228293
0.867147	0.883366	0.910909	TCONS_00045907	AC_000165.1:39363959-39508754	0.0643451	0	0	0	0	0.0315361	0	0	0	0	0.0525336	0.0505678	0	0	0	0
0.867094	0.923755	1	TCONS_00018878	AC_000160.1:55071343-55093241	0.281028	0	0	0	0	0	0	0	0	0	0	0	0	0	0.149988	0.111464
0.866183	0.999533	0.999522	TCONS_00130334	AC_000183.1:34849547-34862722	0.00182645	4.83157e-06	0	0	0	0	0	0	0	8.80869e-07	8.93163e-07	0	0	0	5.07719e-06	0.00170854
0.865599	0.781713	0.900691	TCONS_00106974	AC_000176.1:49148598-49156321	0.526319	1.25817	0.0151084	0.0124337	0	0.0340601	0.0344631	0.11879	0.0593213	0.0788142	0.214808	0.189517	0.455746	0.412791	0.0247726	0.0282309
0.865071	1	0.865027	TCONS_00131825	AC_000183.1:38090096-38111150	6.40309e-05	0.197894	0	0	0	0.176519	0	0.000734932	0	0	0	0	0	0.00971801	0	0
0.865016	1	0.865027	TCONS_00020194	AC_000160.1:109967307-109982240	0	0.0271976	0	5.74873e-07	0	6.69522e-07	2.15855e-06	0.0256914	0	1.97989e-06	0	0	0	0	0	1.98855e-06
0.864588	0.824452	0.915059	TCONS_00113313	AC_000178.1:46073452-46076983	0.248149	0.19734	0.0400431	0.0141113	0	0	0	0.0299737	0.0898458	0	0.075038	0.0341828	0.0812415	0.0390679	0.0187668	0
0.863684	0.999654	0.88156	TCONS_00107644	AC_000176.1:58286617-58290725	3.40234e-06	0.275395	0.0343851	0	2.09509e-05	1.95213e-05	1.84338e-05	1.89769e-05	0	1.96026e-05	1.80034e-05	5.63493e-06	0	0	2.2394e-05	0.22826
0.86352	0.89627	0.807466	TCONS_00087684	AC_000173.1:45170436-45175031	8.75798	5.11696	0.13705	0.696081	0.0345478	0.546241	0.163749	0.295841	0.141849	0.545644	2.96699	2.45314	1.24645	1.80377	1.6686	0.55562
0.86292	0.900836	0.758635	TCONS_00120208	AC_000180.1:49849268-49859582	0.205907	0.0748633	0.0914553	0.0273786	0.0219753	0.049997	0	0	0	0	0	0	0.0294998	0.0283965	0	0.0207135
0.862154	1	0.953782	TCONS_00132624	AC_000184.1:24255132-24256321	0	0.541168	0	0	0	0	0	0	0.347104	0	0	0	0	0	0	0.175082
0.86186	0.837463	0.878748	TCONS_00025936	AC_000162.1:19337077-19339879	0.680116	0.982491	0.102251	0.109529	0.162226	0.138454	0.233128	0.178752	0.120437	0.320654	0.102746	0.0610433	0.0362628	0	0.0167558	0.0254733
0.86155	1	0.939273	TCONS_00117017	AC_000179.1:36776066-36782781	0	0.131138	0	0	0	0	0	0	0	0	0.0713474	0.0557454	0	0	0	0
0.861383	0.722503	0.927568	TCONS_00001016	AC_000158.1:69038959-69173301	1.9328	4.05572	0.112465	0.092835	0.892939	0.953258	1.13176	0.245948	0.275954	0.196475	0.91982	0.318664	0.398463	0.144109	0.0230173	0.105067
0.860826	0.999992	0.916866	TCONS_00006668	AC_000159.1:32928749-33033799	2.11091e-06	0.144554	0	0	0	0	0.0567065	0.0841212	0	0	1.26038e-06	0	0	0	0	0
0.860388	1	1	TCONS_00076418	AC_000171.1:23188048-23208597	0	0.14735	0	0	0	0	0.144003	0	0	0	0	0	0	0	0	0
0.8602	0.87339	0.903087	TCONS_00086445	AC_000173.1:77472915-77478978	0.131836	4.56416e-05	0	0	0	0	0.116792	0.0586065	0	0	0	0.0397126	5.06098e-05	0	0	0
0.859641	0.779005	1	TCONS_00133551	AC_000184.1:24184507-24192994	0.42418	0.24369	0	0	0.244701	0	0.00451344	0	0	0	0.405119	0	0	0	0.00185772	0
0.858828	0.962916	1	TCONS_00007166	AC_000159.1:70269345-70270584	2.48708	0	0	0	0	0	0	0	0.645613	1.81213	0	0	0	0	0	0
0.858785	0.961418	0.91606	TCONS_00029348	AC_000162.1:118073450-118080728	0	1.089	0.0928152	9.36656e-05	0	0.342964	0.343764	1.09316e-05	1.36337e-05	9.89673e-06	0	0.296798	0	0	1.21765e-05	0
0.858582	0.873467	0.827519	TCONS_00017946	AC_000160.1:22850291-22852136	0.534588	0.256166	0.0346661	0	0	0.156807	0	0.0605735	0.0683579	0	0.206456	0.0324978	0.117628	0	0.0463944	0.0594085
0.858361	0.972947	0.965644	TCONS_00023781	AC_000161.1:42479587-42498781	0	0.406874	0.0484068	0.0017501	0	0.095973	0.000124656	0	0.256904	0	0.000118674	0	0	0.000126793	0	0
0.858265	0.869016	0.924403	TCONS_00035377	AC_000163.1:13267860-13274332	0	1.06601	0	0.377392	0	0	0.236063	0	0	0	0	0.186721	0	0	0.257461	0
0.858061	0.910769	0.813446	TCONS_00104507	AC_000176.1:18803169-18814226	0.869333	1.02703	0.00793532	0.00669886	0	0.024658	0.0199093	0.0195663	0.169196	0.791543	0.174183	0.118757	0.171778	0.319495	0	0.0604556
0.857998	0.941347	0.599506	TCONS_00023198	AC_000161.1:8749726-8784575	1.05504	0.317566	0.208753	0.117766	0	0	0.104637	0.246252	0	0	0.119776	0.328329	0	0.238873	0	0
0.857828	0.893448	0.779513	TCONS_00045367	AC_000165.1:7807537-7836740	1.66387	0.582008	0	0.301756	0	0.072648	0.336559	0.619674	0.904462	0	0	0	0	0	0	0
0.857458	0.849812	0.890912	TCONS_00012580	AC_000160.1:6072141-6078215	2.04577	0.467578	0.822421	0	0.000113251	0.189176	0.000956983	0.136015	0	0	0.00954027	0	0.586626	0.0316609	0.731089	0.00019898
0.856617	0.947266	0.918838	TCONS_00066148	AC_000168.1:100124774-100131919	0.665375	0.119366	0.0395013	0	0	0.120252	0	0	0	0.421763	0.067056	0	0.13906	0	0	0
0.856152	0.795918	0.906826	TCONS_00044703	AC_000164.1:73588075-73602438	0.799617	0.950485	0	0	0	0.0673129	0	0	0.0913866	0	0.40713	0.169309	0.643797	0.364761	0	0.0185404
0.855445	0.909557	0.952378	TCONS_00132081	AC_000183.1:47700545-47706826	0.00108395	0.160891	3.76874e-07	0.00648794	0.0210128	0	2.94022e-07	0	0.000137722	0.000147637	0.068183	0.000398243	2.26389e-05	0.0466	0.020909	0
0.854881	0.901439	0.774392	TCONS_00092757	AC_000174.1:72027251-72041298	0.76292	0.441298	0.0259443	0.021362	0.0457193	0.104024	0.065743	0.030227	0.101865	0.0601985	0.173674	0.206582	0	0.0590758	0.113412	0.215454
0.8548	0.845264	0.859792	TCONS_00082336	AC_000172.1:28918831-28922285	0.332421	0.635157	0.0564636	0.148566	0.0745761	0.076317	0.0773047	0.088755	0.0221706	0	0	0.0134963	0.120286	0.289212	0.00926201	0.00703404
0.854176	0.87384	0.837265	TCONS_00054556	AC_000167.1:20720276-20726128	0.559421	0.65046	0.0216766	0.0237819	0	0.010858	0.0329657	0.126238	0.198593	0.251225	0.0966738	0.043163	0.0256444	0.0246764	0.118483	0.261028
0.852097	0.70442	0.915337	TCONS_00143442	AC_000187.1:54471333-54472499	0.243041	1.07922	0.158724	0	0.316846	0.181212	0.0599945	0.139565	0	0	0	0.0470895	0	0.271724	0.193813	0
0.851296	0.86611	0.839416	TCONS_00105629	AC_000176.1:33813049-33815208	5.69536	7.10223	0	0	0	0.704549	1.48431	0.0564249	0	4.25726	1.735	0	2.11855	1.63825	0	1.32706
0.849362	0.881169	0.864281	TCONS_00076400	AC_000171.1:21393543-21409698	3.79476	0.777366	0.368771	0.201049	0.505655	0.00913434	0	1.25227	0.497574	3.86591e-05	0.348587	0.202114	1.43592	0	4.09688e-05	0
0.84843	0.820228	0.870591	TCONS_00133852	AC_000184.1:39811654-39854194	0.600982	0.764781	0.0185274	0	0.342863	0.250777	0	0.0809565	0.0363717	0.032256	0.325655	0.265511	0.0328611	0.063284	0	0
0.847593	0.921459	0.772093	TCONS_00001100	AC_000158.1:72608231-72610392	7.75516	2.40575	0.466917	0.36435	2.17017	1.78801	1.37921	0.963245	0.094902	0	0	0	0.0822018	3.4609	0.070277	0
0.847542	0.86877	0.818497	TCONS_00028050	AC_000162.1:91111252-91139663	0.727601	0.531801	0.0462309	0.0443862	0.14254	0.104228	0.128876	0.0942485	0	0	0.0773273	0.0644264	0.273405	0.368377	0	0
0.847192	0.850101	0.876303	TCONS_00062245	AC_000168.1:79145424-79151136	0.0896484	0.021418	0	0	0.0377232	0.0247356	0	0	0	0	0.0563444	0	0	0	0	0
0.845494	0.663666	0.96006	TCONS_00077850	AC_000171.1:2790581-2804003	0.432694	0.686738	0.27082	0.0643724	0.380194	0.127628	0.367695	0	0	0	0	0	0	0	0	0
0.844662	0.64121	1	TCONS_00072810	AC_000170.1:76113245-76117643	0.145402	0.190438	0.0315648	0	0	0	0	0	0.123881	0	0.106772	0	0	0	0.102964	0
0.844608	1	0.875944	TCONS_00065030	AC_000168.1:66359178-66363888	0.197783	0	0	0	0	0.0999918	0	0.115146	0	0	0	0	0	0	0	0
0.844094	0.718754	0.892747	TCONS_00105971	AC_000176.1:37363109-37421654	0.0917416	0.278781	0.0317386	5.13448e-07	0.0239454	0.061269	0.0966104	4.38113e-06	0	0	0.00313812	0.0325212	0.0322062	0.0929145	0.00742908	0.0225902
0.843962	0.910384	0.718125	TCONS_00036134	AC_000163.1:59353424-59355991	0.230449	0.116174	3.27508e-05	0.117794	0	0	0.0827143	0	0	0	0	0	0	0.116248	0.0618165	0
0.843828	0.913048	0.770167	TCONS_00116949	AC_000179.1:31707802-31714996	0.155689	0.1463	8.52963e-06	0.0412786	8.92333e-06	8.06584e-06	0.0688576	0.0849014	8.42399e-06	8.29933e-06	7.88713e-06	0.109168	0	0	0.0258713	7.97754e-06
0.843789	0.933252	0.92903	TCONS_00044699	AC_000164.1:73452212-73602438	1.5141	0.354041	0	0	0	0	0	0	0.0760573	0	0.0868518	0.206663	0.544537	1.12866	0	0
0.843724	0.913627	0.966024	TCONS_00071833	AC_000170.1:58036109-58092564	0.251244	0	0	0	0	0	0	0	0	0	0.0485082	0	0.103396	0.0993184	0	0.0236212
0.8437	0.891877	0.958577	TCONS_00020490	AC_000160.1:118690064-118697836	0	0.629814	0.288275	0.130576	0.0721164	0.0157901	0.0519974	0	0.0940703	0	0	0.0151312	0	0	0	0.0211227
0.843339	0.914515	0.938775	TCONS_00032051	AC_000162.1:99416239-99428850	0	2.51301	0	0	0	0	0	0	0	0	0.124363	0	0.504139	0	1.05031	1.07702
0.842532	0.850662	0.832646	TCONS_00060793	AC_000168.1:12370526-12371103	9.57567	7.87462	5.04747	3.53627	0.53334	0.510851	0.299782	0.234878	0	0.241026	2.96802	2.19492	1.16146	2.507	0	0
0.842436	0.824516	0.858689	TCONS_00017123	AC_000160.1:13059592-13065590	1.4562	1.6055	0.00920684	0.0226832	0.00810195	0.0322288	0.00467062	0.00535992	0.662823	0.191492	0.609598	0.671544	0.0763225	0.125727	0.418059	0.539085
0.841884	0.911095	0.78448	TCONS_00034756	AC_000163.1:97972604-97987608	0.542453	0.220712	0	0	0.183787	0.201851	0.153757	0.290119	0	0	0	0.0151139	4.51933e-05	8.5276e-06	0	0
0.838499	0.808418	0.864332	TCONS_00007155	AC_000159.1:70029606-70048631	1.64893	1.92003	0.421629	0.355453	0.966226	0.462199	0.725854	0.638232	0	0.217633	0	0	0	0	0.097633	0.149883
0.838453	0.917527	0.910928	TCONS_00133546	AC_000184.1:24184507-24192994	0	0.733384	0	0	0	0	0.134164	0	0.00129138	0	0.235884	0	0	0.13358	0.000723428	0.323687
0.838036	0.924404	0.642303	TCONS_00104501	AC_000176.1:18803169-18807704	1.35065	0.595982	0.0202281	0.0367283	0	0	0.0563891	0	0.378293	0.527172	0	0.240838	0	0.567502	0.259818	0.120027
0.836359	0.927666	0.853692	TCONS_00020488	AC_000160.1:118690064-118697724	1.2942	0.303008	0.252029	0.235449	0.18135	0.163655	0.205782	0.729827	0	0	0.0161433	2.49105e-06	0	1.55068e-06	0	0.0453396
0.835642	0.876478	1	TCONS_00026131	AC_000162.1:26113101-26125004	0.028553	0	0	0	0	0	0.0028243	0	0.0218642	0	0	0.00816189	0	0	0	0
0.83536	0.870762	0.924042	TCONS_00083701	AC_000172.1:76453116-76454948	1.01627	0.345832	0.0344998	0	0.365449	0.650417	0.208752	0	0.135393	0	0.175289	0	0	0	0	0
0.834416	0.74641	0.943045	TCONS_00020411	AC_000160.1:116771511-116781543	0.1218	0.098676	0	0	0.0695183	0	0	0.0229786	0.103149	0	0.02203	0	0	0	0.0215132	0.0163623
0.833669	0.866335	0.782529	TCONS_00052291	AC_000166.1:19000360-19035933	1.07826	0.688762	0.115011	0.167967	0	0	0	0	0	0	0.258023	0.128378	0	0.275033	0.635846	0.47712
0.832903	0.897256	0.910079	TCONS_00104504	AC_000176.1:18803169-18811372	1.44206	0.583571	0.0208528	0	6.93114e-05	1.77523e-06	0	0	0.698023	1.17571	0.109422	0.0013119	0.10558	0.033965	0.103199	0.121199
0.832638	0.85095	0.818078	TCONS_00098818	AC_000175.1:50830879-50840596	1.06908	1.34449	0	0.0217857	0	0	0	0	0	0	0.929888	1.06186	0.18554	0.6285	0	0
0.830936	0.897417	0.759748	TCONS_00132644	AC_000184.1:24846934-24849856	0.128652	0.120147	0	1.58549e-07	0	0.0437594	0.0160753	0.0472007	0	0.0494742	0.0608767	0.0434869	0	0	0.0154306	0.0181372
0.830219	0.922182	0.958629	TCONS_00021650	AC_000161.1:67062789-67116758	0.195948	0	0	0	0	0	0	0.0183312	0.0735244	0.0978142	0	0.00999519	0.0332132	0	0	0
0.83011	0.920944	0.775694	TCONS_00131725	AC_000183.1:34745376-34794202	0.830936	1.38702	0.208903	0.506784	0.0681366	0.573031	0.126695	0.000169977	0	0.173554	0.0560257	0.425729	0	0.0336461	7.56565e-05	0.464908
0.828542	0.890861	0.889566	TCONS_00031884	AC_000162.1:90775672-90862181	0.0308964	0.00997578	0	0.0054702	0	0.0199808	0	0	0	0	0	0	0.0236041	0	0	0
0.828366	0.844176	0.822958	TCONS_00104800	AC_000176.1:23033575-23041290	0.138632	0.363167	0.0089618	0.0265825	0	0	3.1955e-06	0.0302417	0.0680191	0.0120122	0.2354	0.357578	8.31019e-07	0.0236556	0.0411501	0
0.826882	0.852212	0.874508	TCONS_00082456	AC_000172.1:30439441-30447117	0.0618711	0.794019	0	0	0	0	0	0	0	0.143942	0	0	0.142315	0.553558	0.197374	0
0.826131	0.880916	0.840193	TCONS_00132643	AC_000184.1:24846788-24859252	0.475297	3.33e-06	0	0.012345	0.0791452	0.0450688	0.125961	0.0860368	0	0.00237543	0.100367	0.0178324	0	0	0.0907288	0.0186198
0.826053	0.874687	0.782401	TCONS_00076397	AC_000171.1:21391781-21409698	6.36765	7.09444	0.484258	0.718667	1.71758	2.11192	2.41702	2.72301	0.118435	0.201363	0.0670674	0.756052	0.502019	3.65603	0.279252	0.639145
0.824872	0.88217	0.826568	TCONS_00097750	AC_000175.1:23253752-23302378	4.71508e-05	0.456629	0.370073	0.38751	1.62166e-05	0	0	0	0	0	0.305176	4.99296e-05	0	0.147312	0	0.0194859
0.824348	0.856598	0.75985	TCONS_00098287	AC_000175.1:44487184-44489373	1.235	0.617536	0.160372	0	0.413318	0.403941	0.178349	0.14201	0	0	1.06879e-05	0.490002	0.484032	0	0.00362648	0.00215632
0.823107	0.91537	0.824177	TCONS_00089210	AC_000174.1:15085406-15177736	2.38616e-05	0.227427	0.00110288	0.110006	7.0135e-05	2.65896e-05	0	0	0.000107214	0	0.000452148	0	0	0.140585	0	0.0292905
0.822411	0.802721	0.83833	TCONS_00143773	AC_000187.1:64469349-64471998	2.59134	3.20533	0.939243	0.941026	1.29179	1.22667	1.01439	1.1069	0	0.0632916	0.121436	0.064593	0.0639308	0	0.147737	0.22495
0.822329	0.999989	0.925169	TCONS_00082717	AC_000172.1:42810667-42835199	9.12517e-06	0.159965	0	0	0	0	0	0	0	0	0	0.0837896	0	0	0.115167	2.90656e-06
0.820652	0.729293	0.858759	TCONS_00077312	AC_000171.1:73920415-73921398	0.398402	0.955149	0.0288018	0.263307	0.229421	0.13096	0.305419	0.202157	0	0.101711	0.0973012	0.102769	0	0	0.0940083	0.14344
0.819273	0.746855	0.869366	TCONS_00116119	AC_000179.1:59853128-59863643	0.177041	0.3117	0.184094	0.114341	0	0	0.0350236	0	0	0	0.0388678	0.0273791	0	0	0.0752854	0.14331
0.817184	0.942537	0.923455	TCONS_00083690	AC_000172.1:76319829-76328888	0.254763	1.63435e-05	0.102427	0.166334	1.65134e-05	1.55965e-05	1.59961e-05	1.59618e-05	0	0	0	1.79086e-05	0	1.65602e-05	1.65195e-05	0.0890415
0.816072	0.816088	0.770021	TCONS_00030252	AC_000162.1:28844703-28846953	0.26845	6.2586e-06	1.75319e-06	3.77209e-06	0.15155	0	3.64312e-06	1.70334e-05	0	0	0.1608	7.65411e-06	0.0332436	0	0	9.73642e-06
0.815728	0.732193	0.880672	TCONS_00124308	AC_000181.1:35626655-35629985	1.07899	1.38787	0.0238884	0.102335	0.138675	0.0730492	0.419887	0.346478	0.160042	0	0.947655	0.534122	0.222943	0.103302	0.109638	0
0.814938	0.842715	0.974465	TCONS_00032828	AC_000162.1:112789361-112802531	0	0.926371	0.492369	0.0111466	0.424284	0.146247	0.112377	0.00252998	0	0	0.00337882	0.00307897	0	0	0.00205605	0.002582
0.814473	0.947623	0.805596	TCONS_00060302	AC_000168.1:816143-878724	1.04054	0.574553	0	0	0	0.159569	0	0.970234	0	0	0	0.586197	0.381503	0	0	0
0.813848	0.789625	0.842017	TCONS_00065355	AC_000168.1:72815737-72824824	0.341611	0.118717	0.0678442	0.139462	0.0298692	0.0169814	0.0430027	0.0296234	0.0221993	0.0196353	0.340149	0.310816	0	0.0193058	0	0
0.81353	0.887818	0.849136	TCONS_00111743	AC_000178.1:67372843-67409400	1.62344	10.9028	3.61844	6.93881	0.0135245	0.69391	0	2.91789	0.00194279	0.0531526	0.0148031	0.00706733	0.00323334	0.902809	1.18452	0.000241517
0.813	0.779312	0.864425	TCONS_00076396	AC_000171.1:21391781-21409698	0.858648	0.5625	0.0503492	0	0.218365	0.0813604	0.625017	0.287435	0.102751	0	0.13866	0.0719215	0.191311	0.0931107	0	0
0.8129	0.783285	0.846892	TCONS_00137849	AC_000186.1:49863112-49865392	1.40288	1.22226	0.459161	0.424559	0.00211394	0.40257	0.272475	0.000167741	0.00262128	0	1.38981	4.30674e-05	0.000231745	0.482525	0.00176189	0.000100544
0.812839	1	0.880491	TCONS_00065031	AC_000168.1:66359178-66363947	0.000821745	0	0	0	0	0.000586198	0	0.000490392	0	0	0	0	0	0	0	0
0.812539	0.928387	0.795239	TCONS_00100037	AC_000175.1:61989183-61990344	0.739758	0.399132	0	0	0	0.0670704	0	0	0	0.157059	0.299292	0.625803	0	0	0.0715434	0.273717
0.812039	0.869676	0.751036	TCONS_00114249	AC_000179.1:8012075-8036790	0.374319	0.235418	0.0454339	0	0	0.253828	0.0952629	0	0.0910164	0	0.0869528	0.159425	0	0.047515	0.0228132	0
0.810881	0.842951	0.927489	TCONS_00096915	AC_000175.1:65892824-65896382	1.89417	0.163468	0.103349	0.164957	1.32049	1.1123	0	0	0	0	0	0	0.658505	0.236153	0	0
0.810758	0.897214	0.680812	TCONS_00045154	AC_000164.1:110133102-110151357	0.316892	0.0712005	0	0.0521734	0	0	0	0.0276329	0.12397	0.110471	0.0265104	0.0564906	0	0	0.0775251	0.0393294
0.8086	0.774262	0.844041	TCONS_00130132	AC_000183.1:25882424-25882922	6.5217	6.31853	3.17609	0.130461	1.22866	0.715501	2.68237	1.08531	0	0.575094	3.21823	1.23341	0	0.523676	0	2.63457
0.808523	0.896329	0.904916	TCONS_00113890	AC_000178.1:69552294-69569064	0.154056	0.0422296	0	0.00410087	0.0790598	0.119789	0	0	0	0	3.37811e-07	0.0119264	0	0	0.0327379	0.0214732
0.807465	0.976941	0.574975	TCONS_00064254	AC_000168.1:25437623-25450352	0.040216	0.0292134	0.00649128	0	0	0.0292554	0	0.0113393	0	0.0225577	0	0.00775654	0	0	0	0.0161729
0.807424	0.829437	0.777342	TCONS_00070104	AC_000169.1:90590303-90592578	0.575201	0.418496	0.046491	0.0676988	0	0.0279542	0.0706526	0.0487851	0.036488	0	0.435604	0.418694	0.0365926	0.031756	0.0609289	0.0578877
0.806778	0.853478	0.737159	TCONS_00040806	AC_000164.1:72397412-72423408	0.856006	0.574193	0.244781	0.406763	0.0635919	0.0528164	0.159285	0.188476	0.20408	0.0901259	0.00164799	0.0465884	0.145061	0.189309	0.0595215	0.0823719
0.806627	0.751361	0.878797	TCONS_00125703	AC_000182.1:9959156-9964667	0.0896173	0.451155	0	0	0.160134	0	0.0456547	0	0	0	0.0509531	0.0358419	0.00767638	0.309401	0.0848077	0.0375255
0.806117	0.901385	0.766234	TCONS_00048199	AC_000165.1:29737307-29741435	0.232397	0.555127	0.11644	0.239438	0	0.177578	0.0439483	0.0776142	0	0	1.65578e-05	1.92124e-05	1.9153e-05	0.41372	0	1.8498e-05
0.80513	0.826865	0.785686	TCONS_00074848	AC_000170.1:62613715-62620512	0.329004	0.367758	0.0468187	0.000948199	0.0591655	9.66283e-05	0	0.362292	0.0245257	0	0.10443	0.0543363	0.133061	0.0639997	0.0307347	0.0700373
0.802516	0.88595	0.755904	TCONS_00033414	AC_000163.1:7226228-7454139	1.44601	0.306823	0.104235	0.315296	0.285325	0.371728	0.301252	0.581648	0.463612	0	0	0	0	0	0	0
0.800411	0.829833	0.776895	TCONS_00003554	AC_000158.1:56820216-56842685	0.16011	0.200316	0.0148102	0.0122292	0	0	0.0224925	0.0518293	0	0.103549	0	0.0530029	0.104926	0	0.0484896	0.0922298
0.799832	0.91897	0.787421	TCONS_00001101	AC_000158.1:72608923-72610392	16.3538	6.99534	0.91985	1.39569	4.93974	5.05651	2.67317	3.98358	0.0385127	0	0.119748	0.18695	0.167747	12.2327	0.417223	0.584836
0.79855	0.781018	0.816298	TCONS_00111745	AC_000178.1:67372850-67409400	8.9361	8.82709	3.18248	1.13004	0.250123	0.410005	1.04841	0.631599	2.44829	1.92024	3.19354	3.33994	2.44199	1.50647	1.13311	2.41258
0.797715	0.701714	0.863425	TCONS_00142850	AC_000187.1:18670949-18676442	0.456448	0.666856	0.115001	0.0950303	0.130504	0.12389	0.324262	0.258804	0.12899	0.0574997	0.137962	0	0.116345	0	0	0.102305
0.796574	0.832559	0.754596	TCONS_00005766	AC_000158.1:146937802-146946480	0.297917	0.255384	0.0148006	0.0426285	0	0.0444893	0.0112567	0.0129324	0.0871698	0.102934	0.173289	0.14146	0.0262635	0.0758208	0.0364057	0.0184402
0.796353	0.946547	0.851338	TCONS_00111438	AC_000178.1:56835268-56868707	0.915229	0.232207	0	0.382251	0.34245	0	0	0	0	0.747543	0	0	0	0	0	0.16346
0.796084	0.846113	0.760218	TCONS_00115123	AC_000179.1:43617009-43629212	0.642083	0.566418	0.0352554	0.168824	0.159606	0.597276	0.337581	0.190278	0	0	0	0	0.159216	0.0769908	0	0
0.794432	0.863471	0.772503	TCONS_00051309	AC_000166.1:70875545-71119004	0.101524	0.259152	0	0.0041848	0	0.084116	0	0.122569	0	0.066206	0.106271	0.134406	0	0	3.95947e-05	0.00121153
0.793389	0.908405	0.999834	TCONS_00129325	AC_000182.1:42559315-42563621	4.91136e-05	0.212238	0.119676	4.90984e-05	4.83036e-05	4.95624e-05	0.186958	0	0	0	4.84104e-05	4.83593e-05	0	4.85937e-05	4.88226e-05	5.0796e-05
0.793291	0.841678	0.927853	TCONS_00138478	AC_000186.1:28583611-28594166	0.619006	0	3.09289e-05	0.0703536	0	0	0.183189	0.139307	0.0859736	0	0.416824	0	0	0	0	0
0.792933	0.795913	0.790423	TCONS_00032406	AC_000162.1:104632330-104634444	0.170117	0.201981	0.02445	0	0.0970301	0.0368145	0	0.12828	0	0	0.0614776	0.0437713	0	0.0417667	0.0600725	0.0456812
0.792895	0.67593	0.850213	TCONS_00001038	AC_000158.1:69907210-69909711	0.380332	0.77611	0.123026	0.172496	0.195277	0.148197	0.373852	0.236676	0.0483007	0.042931	0.0618701	0.0146828	0	0.168129	0.0604528	0.0306474
0.789774	0.879251	0.607323	TCONS_00077994	AC_000171.1:13323375-13666720	0.426821	0.209321	0.131741	4.50387e-05	0.0687281	0.112209	0.00739734	0.0694177	0.000292999	7.81395e-05	0.000558597	0.106286	0	0.142902	0.152049	0.144431
0.789656	0.71241	0.903726	TCONS_00113825	AC_000178.1:68146632-68148804	1.25939	0.852838	0.206447	0	0.330108	0.000631048	0.124894	0.121574	0	0	1.16677	0.452528	0.707101	1.23492e-05	0	0
0.788775	0.751057	0.823597	TCONS_00077992	AC_000171.1:13323375-13328388	0.314418	0.340561	0.103076	0.0545182	0.150458	0.0649384	0.115938	0.0302525	0.0307722	0.0271834	0.0432399	0.0677466	0	0	0.104422	0.175892
0.787486	0.545981	0.892599	TCONS_00138480	AC_000186.1:28583611-28595157	0.473038	1.15441	0.282204	0.258738	0.190514	0.0914987	0.410267	0.0841936	0.185168	0	0.484936	0.312689	0	0.0695839	0	0.0511912
0.78672	0.78245	0.794167	TCONS_00075623	AC_000170.1:81289077-81293352	0.367983	0.210992	0.0360437	0	0.0434954	0	0.349897	0.147662	0	0	0.0357036	0.1051	0	0	0.0952429	0.0512413
0.786518	0.7745	0.826696	TCONS_00043776	AC_000164.1:45148380-45152446	0.780251	0.410113	0.0257932	0	0	0.0232371	0.0392449	0.0268411	0.202561	0.0876981	0.179718	0.0858104	0.0366417	0	0.747669	0.522369
0.786493	0.811508	0.890457	TCONS_00128626	AC_000182.1:34043800-34045078	0.391087	0.825466	0.10934	0	0.193874	0	0	0.0640527	0.143028	0	0.67961	0.432803	0	0	0.0593805	0.13611
0.786124	0.605678	0.852473	TCONS_00080211	AC_000172.1:38702684-38740046	0.123325	1.11132	2.91559e-05	0.108533	0	0.0406618	0.219162	0.0470936	0.167277	0	0.124661	0.0638943	0.189651	0.0499033	0	0.837563
0.786087	0.900074	0.593489	TCONS_00126087	AC_000182.1:23104729-23167211	0.569181	0.261659	0.0869247	0.288024	0	0.131377	0.197773	0.266545	0	0	0.0365874	0.0517694	0.0768448	0	0	0.108245
0.785679	0.850758	0.941095	TCONS_00027735	AC_000162.1:75268015-75273099	0	0.367486	0.0874589	0	0.000122942	0	0.195527	0	0	0	0.114997	0.0228339	0	0.128693	0.00168713	0
0.782855	0.962707	0.849395	TCONS_00033417	AC_000163.1:7575397-7592976	0.00640687	0.0326848	0	0.0155842	0	0	0.0248754	0	8.69264e-05	0.0188733	0	0	0	0	0	0
0.782722	0.812877	0.732366	TCONS_00015666	AC_000160.1:101977334-102004868	3.81457	2.28431	0	0	0.363986	0	0.399378	0.240909	1.57968	0.507983	0.712765	0.62848	0	1.39516	1.94075	1.50698
0.782009	0.893509	0.946111	TCONS_00122123	AC_000180.1:40180340-40194838	0.828087	0	0	0.114167	0.230897	0.750533	0.172873	0	0	0	0.084934	0	0	0	0.128585	0.168953
0.780521	0.769605	0.926789	TCONS_00132352	AC_000184.1:7085851-7397194	2.25792e-05	0.269847	0.0314457	5.54235e-07	0	0.118742	0	0	0.0618015	0	0.105768	0	0	0	0.0773095	0.0195479
0.78041	0.744973	0.864618	TCONS_00052976	AC_000166.1:63489427-63496941	0.0514392	0.175376	0.0166646	0.0964033	0	0	0	0.0291696	0	0	0.0839742	0.0198714	0	0	0.0818061	0.0207547
0.779746	0.752958	0.84655	TCONS_00113826	AC_000178.1:68147502-68148593	1.36476	0.547277	0	0.0393366	0.795574	0.0247378	0.644005	0.0826518	0	0	0.00924299	0.298007	0.911252	0.143125	0	0
0.778568	0.937308	0.837988	TCONS_00131718	AC_000183.1:34734920-34745312	0.00286271	0.681114	0.109082	6.31889e-05	0.507735	0.348769	0.0731532	0	9.90905e-05	0	0.0375178	0.000389085	0.000101467	0	0	0.423221
0.778351	0.867505	0.622074	TCONS_00044671	AC_000164.1:72820957-72831499	0.393141	0.224284	0.283083	0.192786	0.000212745	4.31149e-06	1.88189e-06	0.000145985	0.0570957	7.55942e-05	2.52851e-06	0.141812	0.0242214	0.0744923	6.33074e-06	0.184023
0.777244	0.90874	0.889969	TCONS_00029295	AC_000162.1:117107419-117113548	0	0.104756	0	0.0100226	0	0	0	0	0.0263204	0.0327461	0.0504387	0.0235212	0.00590095	0	0	0.0143949
0.77652	0.817562	0.749971	TCONS_00040263	AC_000164.1:53038256-53040383	2.2471	3.47376	0.25095	0.860985	0	1.17834	0	0.671879	0	0.471003	1.98402	0.14645	0.433779	2.59525	0.200949	0.155871
0.775966	0.725569	0.811497	TCONS_00056862	AC_000167.1:89248083-89252222	2.79741	3.96776	1.09588	1.44066	0.112398	0.4592	0.74047	0.706662	1.3669	0	1.48869	1.09949	0.00899427	0.959332	0.560538	0.570196
0.775192	0.826612	0.787454	TCONS_00135985	AC_000185.1:35295014-35317115	0.162495	0.0342892	0	0	0.0864448	0	6.7209e-06	0	5.14373e-06	0.0226303	0.0892934	0.0308354	5.61025e-06	0	0.0214667	0.0589822
0.774928	0.710686	0.945627	TCONS_00104505	AC_000176.1:18803169-18811372	0	0.539871	0	0.00632915	0.0182168	0.0488337	0.0136047	0.0696602	0.213239	0	0.16154	0.036766	0.15856	0	0.0799293	0.0438917
0.773738	0.746798	0.857645	TCONS_00064454	AC_000168.1:36951522-36954185	0.0837642	0.0272204	0.0180998	0	0.0479489	0.0273164	0.0824162	0	0	0	0	0	0	0	0	0
0.773059	0.731639	0.860972	TCONS_00049128	AC_000165.1:74391323-74408249	0.222412	0.104789	0	0.0299264	0	0.0221812	0	0	0.173391	9.06435e-06	0.0721032	9.20754e-05	0.0814858	0	0.0908273	0.0497712
0.772404	0.800127	0.77541	TCONS_00091331	AC_000174.1:29553123-29665020	0.0515055	0.0251012	0.0166961	0	0	0	0	0.0291926	0	0	0.028045	0	0	0	0.0273207	0.0207934
0.770364	0.789917	0.787915	TCONS_00048934	AC_000165.1:65019371-65319374	0.0824308	0.166118	0.0130518	0.0464276	0.0952579	0.0192149	0.0232827	0.0846031	0	0	0	0	0.0213193	0.0790213	0	0.0173514
0.770339	0.945034	0.815849	TCONS_00131717	AC_000183.1:34734920-34740819	0.270368	0.106948	0.103772	0.236288	0.0002557	0	0	0	0	0	0	0.266269	0	0	0	0
0.770173	0.885172	0.699414	TCONS_00047174	AC_000165.1:88159173-88162407	0.508672	0	0.0898333	0.0685331	0	0.131915	0	0.0938772	0	0	0	0	0.319014	0	2.09793e-05	0.115152
0.767772	0.853245	0.85985	TCONS_00080214	AC_000172.1:38734962-38745470	0.281171	0	0.0536714	0.0465378	0	1.13662e-06	1.16172e-05	1.49475e-06	0	0.125726	0	1.64599e-06	0	0	0.235159	0.0768016
0.766552	0.82678	0.825568	TCONS_00021822	AC_000161.1:75585003-75623140	0.194455	0.0482458	0.00584445	0.0305917	0.0827034	0.0941314	0.00911914	0.0215292	0	0	0.0100416	0.0145701	0.0665943	0	0.0614816	0
0.766063	0.840449	0.813565	TCONS_00131959	AC_000183.1:42573998-42580356	0.098549	0.244878	0.0277355	0	0	0	0.161255	0.15275	0	0	0	0.115092	0.0538141	0.051735	0	0
0.764873	0.930459	0.731989	TCONS_00066039	AC_000168.1:98830798-98839214	0.0962105	0.48876	0.221867	0.434087	0	0.459573	0	0	0	0.0115062	0	0.0117841	0.0117921	0	0	0
0.764037	0.718849	0.829291	TCONS_00063311	AC_000168.1:106270782-106271999	0.0871094	0.427061	0.0566677	0.0235429	0	0.0429359	0	0	0	0.200048	0.143549	0.0674061	0	0	0.138736	0.176389
0.763785	0.769691	0.84593	TCONS_00117004	AC_000179.1:36561079-36563741	1.28984	0.167369	0.132051	0.0835308	0	0	0.563988	0.00721411	0.184038	0	0.185205	0	0.998031	0.239329	0.0161201	0
0.763255	0.749954	0.773927	TCONS_00111740	AC_000178.1:67372822-67409400	44.5731	55.5516	1.49465	0	0.885047	0.18497	2.66036	1.27329	21.0035	11.9788	25.3245	33.4241	15.6184	10.9742	11.0309	30.0755
0.762658	0.783541	0.732844	TCONS_00094076	AC_000175.1:34910609-34913102	3.27061	2.29086	0.134541	0.0811889	0.526877	0.452051	0.890612	1.70417	0.19466	0.168567	2.37356	1.53047	0.589753	0.165215	0.245673	0.182463
0.762648	0.94288	0.890755	TCONS_00123499	AC_000181.1:50988405-50992921	2.10934e-05	0.414416	0.381907	0.0937474	2.27729e-05	0.000166098	2.40126e-05	2.06746e-05	0.000162034	0.0648383	0.140439	0.000167588	0.000165905	0.0985043	0.0118673	0.0594667
0.761544	0.809915	0.68687	TCONS_00096905	AC_000175.1:65887525-65896382	1.76754	1.14494	0.382269	0.0571282	0.55543	0.476159	0.788448	0.368727	0.413193	0.60417	0.0585582	0.418197	0.0686184	0.0515822	0.0853644	0.53364
0.760915	0.800001	0.799681	TCONS_00058337	AC_000167.1:26668365-26680653	13.2232	20.5214	0.219184	0.761789	0	1.74941	0	0.396118	17.051	5.96815	4.73302	11.6666	1.50644	3.0526	4.18938	5.18115
0.760461	0.830795	0.870427	TCONS_00129327	AC_000182.1:42559315-42568307	0.120668	0	0	0.0637758	0	0	0.0782531	0.0703145	0	0	0.06467	0	0	0	0	0
0.760368	0.79652	0.722992	TCONS_00091420	AC_000174.1:34732329-34736841	0.0381589	0.036909	0.00410275	0.0134843	0	0.00615773	0	0.00716345	0.01611	0	0.027407	0.0294294	0	0	0.00673224	0.0153338
0.759931	0.742379	0.776434	TCONS_00088379	AC_000173.1:63515828-63528066	0.3543	0.376793	0.0218191	0.134881	0.0865558	0.147765	0.0663207	0.0762973	0	0	0.25587	0.0781442	0.154734	0.111809	0.0536251	0.0407692
0.759856	0.883109	0.824222	TCONS_00010358	AC_000159.1:51858042-52164119	0	0.506177	0	0.0253813	0	0.0462819	0.0462129	0	0	0	0.361121	0.290252	0	0	0.497819	0.260908
0.759721	0.923671	0.899001	TCONS_00002502	AC_000158.1:145189289-145195838	0	0.123089	0	0.0443311	0	0	0.0445216	0	0	0	0.0833262	0.0426865	0	2.88704e-06	0	2.98399e-06
0.759068	0.854568	0.764585	TCONS_00111432	AC_000178.1:56614327-56627535	0.137698	0.0265559	0.0537132	0	0	0.0534625	0	0.0617069	0	0	0.0568485	0.0216688	0	0	0.0296177	0
0.757615	0.859713	0.86644	TCONS_00085521	AC_000173.1:51232371-51241698	0.216238	1.14577	0.0838376	0	0.90322	0.582734	0.00290738	0.326181	0.203947	0.162286	0.373303	0	0.00673955	0	0	0
0.757287	0.845379	0.802812	TCONS_00138983	AC_000186.1:41852241-41855742	0.666268	1.53224	0	1.47429	1.09806	0.374096	0.0247956	0.0142187	0	0	0.493861	0.25204	0.00355968	0	0	0.00032932
0.757144	0.803147	0.741589	TCONS_00044698	AC_000164.1:73446772-73449965	0.203107	0.0369203	0	0	0	0	0	0	0.0643978	0.0285331	0.0274426	0.0587743	0.17459	0	0.0134445	0.0408622
0.756133	0.734616	0.767583	TCONS_00052478	AC_000166.1:29776124-29868096	0.35495	0.667036	0	0	0	0	0	0	0.289031	0	0	1.1387e-05	0.193974	0.587577	0.176381	0.497623
0.753925	0.895903	0.881707	TCONS_00040804	AC_000164.1:72397236-72423408	0	0.0485861	0	0	0	0	0.0436673	0.0166826	0	0	0	0	0	0	0.0318193	0.023549
0.753821	0.999904	0.763119	TCONS_00125541	AC_000182.1:3044680-3046977	0	0.329179	0	1.78769e-05	0	9.08577e-05	0	0.290316	0.0214102	0.118849	1.43803e-05	0.105258	0	0.031301	0	1.96484e-06
0.748996	0.792615	0.693162	TCONS_00086229	AC_000173.1:71156844-71157928	0.486572	0.380115	0	0.0697241	0.223172	0.159024	0.0319316	0.110633	0.165253	0.221751	0.17714	0.150455	0.074446	0	0.0344107	0.10485
0.747575	0.768096	0.87262	TCONS_00041301	AC_000164.1:111613254-111650914	0.0940351	0	0	0	0	0	0	0	0	0	0.000175264	0.0718781	0.0888277	1.5389e-05	0.063647	0.0806288
0.747374	0.769254	0.726081	TCONS_00145215	AC_000187.1:140185542-140217235	146.587	150.619	12.316	15.311	11.2893	21.7594	16.8365	18.5168	28.8505	33.3656	82.3212	71.0522	73.4971	99.1757	11.6604	29.6216
0.747339	0.70575	0.798902	TCONS_00083369	AC_000172.1:56426112-56433393	0.101197	0.267531	0	0.00807336	0	0	0.0148968	0.0171304	0.117252	0.0850499	0	0.023404	0.123128	0.16738	0.0202668	0.0755623
0.747135	0.84941	0.556953	TCONS_00066740	AC_000168.1:106405344-106410121	0.306025	0.164573	0.0438919	0.0315763	0.0434771	0.131825	0.075118	0.124568	0	0	0.0641792	0.0262291	0.0779233	0.0936733	0.0180001	0.102523
0.746347	0.717227	0.766759	TCONS_00075622	AC_000170.1:81289077-81293352	0.292249	0.416897	0	0.016259	0	0	0.136209	0.0468577	0.104872	0.127612	0.185169	0.0950116	0.100718	0.256625	0.0515122	0.138296
0.743915	0.755625	0.880625	TCONS_00046897	AC_000165.1:77725260-77843543	0.0628771	0.635519	0.0410839	0	0.109382	0.187721	0.124198	0	0	0	0.0902078	0	0.289143	0.279731	0.0668666	0.0636057
0.743565	0.669789	0.801622	TCONS_00028605	AC_000162.1:106275376-106304743	0.51344	0.652441	0.348729	0.398423	0.452758	0.384649	0.062041	0	0	0.0215005	0	0.101436	0	0	0.323276	0
0.740578	0.904519	0.797395	TCONS_00129058	AC_000182.1:38231959-38237822	0.10502	0.774874	0.136916	0.285194	0	0.259956	0	0	0	0	0	0	0.36198	0.46858	0	0.0852231
0.737595	0.707702	1	TCONS_00033657	AC_000163.1:23342590-23345240	0.0570898	0.153041	0	0	0.121933	0	0	0	0	0	0.145454	0	0	0	0.118589	0
0.734936	0.721431	0.750991	TCONS_00002985	AC_000158.1:1518506-1529173	0.221873	0.186625	0.0249034	0.0365684	0.0469559	0.0400658	0.0540061	0.0310443	0.069743	0	0.103623	0.0848593	0.0315085	0	0.101909	0.132761
0.734686	0.797279	0.82055	TCONS_00045156	AC_000164.1:110395962-110400197	0.127793	0.428764	0.257472	0.0615797	0.0671749	0.166507	0.035245	1.49839e-05	2.52614e-06	0	0.0411688	0.0271253	0.0939807	0.283364	0	0
0.73445	0.870945	0.858254	TCONS_00081524	AC_000172.1:78871585-78888911	0.16272	0	0.0439734	0.0180926	0	0	0.0662533	0	0	0	0.0367725	0.07804	0	0	0	0.0593402
0.734205	0.76764	0.69994	TCONS_00095586	AC_000175.1:53762040-53763896	3.55218	3.46603	0.554853	0.585433	0.410884	0.434235	0.421612	0.504472	2.17842	3.01785	1.13411	1.08628	0.786925	1.25101	0.290897	0.40085
0.733392	0.775458	0.887437	TCONS_00078606	AC_000171.1:41939527-41966757	3.61837	0	0	0	1.54909	0	0	0.397133	1.9333	0.595917	0	0.0724136	2.20494	0	0	0
0.73208	0.827373	0.828617	TCONS_00133547	AC_000184.1:24184507-24192994	1.46394	0.0379316	0.129268	0.156115	0.315943	0.262122	0.0109972	2.8692e-06	0	0.493521	0.922814	0.135694	0	0	0.389991	0.000203085
0.730553	0.699632	0.810657	TCONS_00055960	AC_000167.1:60641107-60646718	0.520235	0.745705	0	0.0186702	0	0.0340535	0	0.0394607	0.618712	0	0.265468	0.482703	0	0.0769997	0.515185	0.336472
0.729491	0.826986	0.948684	TCONS_00045979	AC_000165.1:41988007-42244214	0.13735	0	0.0203737	0.068964	0	0	0.0313858	0	0	0	0	0.0247728	0	0	0.114585	0
0.728677	0.823513	0.817551	TCONS_00116535	AC_000179.1:15025237-15026358	0.186523	0.73239	0.0910682	0.202245	0	0.0920756	0	0.159854	0.119139	0	0.153939	0.216561	0	0	0.445738	0.264633
0.728533	0.783722	1	TCONS_00071395	AC_000170.1:49640553-49643897	0.0535241	0	0	0	0	0	0.0526562	0	0	0	0	0.0206775	0	0	0.0283764	0
0.72716	0.698969	0.741675	TCONS_00013604	AC_000160.1:20225148-20227900	0.845134	1.64141	0.111538	0.174694	0.176996	0.318956	0.0339012	0.117014	0.832033	1.28337	0.242939	0.439392	0.237282	0.342933	0.146191	0.291756
0.725956	0.717352	0.810665	TCONS_00002434	AC_000158.1:144062421-144064577	0.0379266	0.05528	0.0368041	0.0303544	0	0	0	0.0429106	0.0481648	0	0.020565	0	0	0	0	0
0.723672	0.891469	0.860874	TCONS_00078613	AC_000171.1:41949849-41989612	0	1.07658	0	0	0	0	0.132214	0.569644	0.314175	0.478817	0	0	0.587573	0	0	0
0.723066	0.787768	0.752761	TCONS_00041131	AC_000164.1:98079873-98378720	0.433268	0.247169	0	0	0.0425286	0.0213583	0.0451143	0.0140589	0	0	0.214301	0.323207	0	0	0.341728	0.350034
0.720827	0.733461	0.861359	TCONS_00141175	AC_000187.1:81946763-82029264	3.48879	6.57975	0	0.110557	0	0	0	0	3.03109	0.963577	5.85506	3.37209	1.66546	0	2.73886	1.93936
0.718663	0.822495	0.883071	TCONS_00088525	AC_000173.1:68852354-68877651	0.586137	0	0.259047	0.0149396	0	0.234268	0.452165	0	0	0	0	0	0.0170829	0	0	0.17681
0.7184	0.830391	0.813571	TCONS_00070936	AC_000170.1:34373412-34455761	0.718357	0	0.360234	0.227852	0	0	0.138009	0.244313	0	0	0.354638	0.0909775	0	0	0	0
0.715862	0.804573	0.638166	TCONS_00061077	AC_000168.1:25313943-25343384	0.207739	0.237191	0.0385512	0.0488624	0.0129211	0.0569215	0.0161789	0.092073	0.015912	0.180046	0.0742678	0.109206	0.0930433	0.0277067	0.0333097	0.08595
0.713863	0.637609	0.813539	TCONS_00142318	AC_000187.1:138423176-138435792	0.174064	0.8022	0.176618	0.236198	0	0.173196	0.264583	0.198576	0.117655	0	0	0.0345035	0.306054	0.190554	0.0434589	0.214023
0.712633	0.792318	0.805947	TCONS_00020486	AC_000160.1:118690064-118697724	4.5215	0.976701	2.56418	1.65065	1.28884	0.486913	2.56591	2.31664	0	0	0.154296	0.0325916	0	0	0	0
0.709763	0.844962	0.936613	TCONS_00138141	AC_000186.1:7342452-7351365	0.154105	0	0	0.0575569	0	0.000311228	0	0	0.0769906	4.26347e-07	0.037641	0.130505	0	0	0.0526128	3.81284e-05
0.708731	0.736119	0.680465	TCONS_00030213	AC_000162.1:28144560-28147805	0.200893	0.194653	0.0504533	0.0296534	0.0761839	0.0974792	0.0876908	0.113332	0.0849003	0.1253	0.0482167	0.0516674	0	0	0.0236379	0.0179573
0.707706	0.917262	0.841028	TCONS_00085520	AC_000173.1:51232371-51241698	0.458786	0	0.0193563	0.0324632	0.246312	0.22647	0	0.338707	0	0	4.34458e-05	0.0876118	0	0.0284283	0	0.00194189
0.707527	0.670857	0.744681	TCONS_00115687	AC_000179.1:52271839-52280867	0.367864	0.363075	0.280319	0.334563	0	0.121935	0.363249	0	0	0	0.203992	0.142555	0	0	0	0.0498455
0.705839	0.713819	0.794685	TCONS_00141173	AC_000187.1:81945624-82029264	2.91023	1.3711	2.20451	1.18959	0	1.78768	0.70372	0.00402505	0	0	0.975854	0	1.85396	0.00454684	0.0919289	0
0.70567	0.793206	0.812532	TCONS_00048200	AC_000165.1:29737307-29742581	0.749932	0	0.225175	0.131514	0.150277	0.229885	0.511645	0.360558	0	0	0.0476156	0.0169137	0.150857	0.0241386	0	0.0707012
0.703075	0.646189	0.792022	TCONS_00024941	AC_000161.1:95412715-95613738	0.0753387	0.309849	1.77703e-05	0.02945	0.000107913	0.147059	0	0.0704153	0.000269511	0.000169305	0.109918	0.0666463	0.116998	7.14449e-05	0.1222	0.137281
0.702176	0.80178	0.551093	TCONS_00003093	AC_000158.1:6465512-6475391	2.76924	1.82567	0.864212	0.835245	0.453929	0.767811	1.20582	0.909862	0.665688	1.78014	0.371834	0.144011	0	1.07936	0.280945	0.220465
0.701551	0.562585	0.908829	TCONS_00062007	AC_000168.1:72409969-72412947	1.33585	0.00182613	0.468661	0	0	0.821387	1.15065	1.2899	0	0	0.961566	0	1.1851	0	0.324265	0
0.701167	0.999376	0.755676	TCONS_00047859	AC_000165.1:8384782-8400996	0	0.0825157	0.0313484	0	0	0	0	0.0213186	0	0.0532492	0.000136974	0.0375474	0	0	0	0.0290086
0.700829	0.994439	0.746177	TCONS_00036551	AC_000163.1:72868449-72900573	0	1.98536	0.606611	0.722568	0	0.744095	0	0.527471	0	0	0.0236124	1.3127	0	0.194825	0	0.0258571
0.699625	0.777806	0.786056	TCONS_00099307	AC_000175.1:55066974-55074368	1.00365	0.202408	0.208263	0.21218	0.875032	0.276693	0.390894	0.471352	0	0	0	0.0146211	0.0868489	0	0	0
0.697855	0.849585	0.824715	TCONS_00086811	AC_000173.1:4245620-4248921	3.12978	0	1.06945	0.000284112	0.00462048	1.25675	0.659641	0	0	1.49267	1.44633	0	0.110668	0	0.00465164	0.574468
0.697652	0.760577	0.681907	TCONS_00129073	AC_000182.1:38443630-38444752	0.256129	0.093778	0.12464	0.0172004	0.0550585	0.125539	0.0945444	0.072785	0.0815445	0	0	0.0247487	0.0734756	0.0710197	0	0
0.695297	0.568499	0.762317	TCONS_00023183	AC_000161.1:7837571-7843489	0.183772	0.523091	0.134721	0.119308	0.0842201	0.159598	0.0615612	0.139216	0.0417328	0	0.204239	0.276393	0	0.0300865	0.110898	0.145707
0.694886	0.730315	0.904866	TCONS_00130632	AC_000183.1:45630425-45632423	0.210894	0	0.156318	0.0808487	0	0.0295064	0.177899	0	0	0	0	0	0	0	0.0639075	0.0243337
0.694749	0.761496	0.780145	TCONS_00013616	AC_000160.1:20523438-20603814	1.01966	2.95882	1.05721	0.952072	0	0.558048	0.156576	0.398952	0.20313	0	0.500209	1.00416	0.169655	0.407644	1.86067	1.23271
0.691793	0.737271	0.573671	TCONS_00033224	AC_000162.1:120949475-120954459	0.753991	0.290292	0.405771	0.0821501	0.221547	0.131276	0.279511	0.0872342	0.165191	0.133081	0.052178	0.0447452	0.201038	0.286734	0.0614325	0.101098
0.69162	0.723609	0.665972	TCONS_00006123	AC_000159.1:4508702-4524260	0.501699	0.62573	0.0555821	0.0228891	0.0979609	0.0417961	0.014083	0.0971478	0.254602	0.548352	0.217104	0.331889	0.164306	0.063284	0.167019	0.35772
0.691581	0.751727	0.645942	TCONS_00059636	AC_000167.1:81384479-81386343	0.91556	1.20658	0.500327	0.717	0.627086	0.753623	0.240024	0.783047	0	0.275844	0.0441605	0.047133	0.093319	0.13496	0.0862471	0.278789
0.691044	0.767833	0.708264	TCONS_00125401	AC_000182.1:2524716-2527764	0.447231	0.290341	0.0321903	0.0664902	0	0.072815	0.0733147	0.140851	0.189558	0.0563186	0.405421	0.0959697	0	0.0550057	0.0263408	0.380868
0.690202	0.783765	0.636299	TCONS_00140080	AC_000187.1:18698403-18702042	1.07014	1.85748	0.172888	0.629478	0.721646	1.81997	0.498008	0.906501	0.0357265	0	0.0152311	0.0760694	0.161397	1.27429	0.0149147	0.0226694
0.689647	0.751297	0.628871	TCONS_00068290	AC_000169.1:79525691-79526777	0.999147	1.01352	0.336528	0.338868	0.0637566	0.181818	0.32801	0.632084	0.188705	0.507564	0.162056	0.143092	0.424758	0.739806	0.235622	0.0897957
0.688687	0.675281	0.70431	TCONS_00094479	AC_000175.1:40806094-40816937	0.350128	0.300416	0.284726	0	0.151188	0.129446	0.215676	0.0499582	0	0	0.144262	0.203203	0	0.0974005	0	0.141802
0.687653	0.762095	0.873688	TCONS_00055720	AC_000167.1:52655836-52689258	0.501895	0.0813796	0	0	0.147555	0	0.158657	0	0.109092	0.276429	0	0.0333077	0.375125	0.0950913	0.0453947	0.0346353
0.686905	0.732063	0.635621	TCONS_00025930	AC_000162.1:19280309-19324385	1.65848	1.46034	0.24553	0.10782	0.544459	0.756974	0.855209	0.399619	0.897078	1.19616	0.0656906	0.313017	0.186396	0.526086	0.31622	0.425144
0.685787	0.803917	0.810723	TCONS_00066188	AC_000168.1:101334919-101337976	0.335756	1.65037	1.06112	0.567357	0.286574	0.2794	0.494681	0.974414	0.0304115	0.0538804	0.116611	0.0277582	0.192438	0.26453	0	0.019297
0.685694	0.790266	0.648678	TCONS_00132083	AC_000183.1:47700545-47706826	1.25639	0.672816	0.0222317	0.00988409	0.00399553	0.0584286	0.0338208	0.0873664	0.623479	0.564612	0.708828	0.888279	0.452195	0.729077	7.10232e-06	0.0623178
0.685419	1	0.646933	TCONS_00133125	AC_000184.1:96463-98746	0	0.28696	0	0	0	0.0997031	0	0.279951	0	0	0	0.0816866	0.185386	0.183613	0	0.0642596
0.684653	0.5372	0.84296	TCONS_00030104	AC_000162.1:26924585-26935469	0.358257	0.986613	1.21336e-05	0.0839704	0	0.0443703	0.514761	0	0.307633	0.736662	0.528917	9.54437e-05	0.276846	0.0893493	0.25597	0.130115
0.682192	0.675909	0.861102	TCONS_00078465	AC_000171.1:33115626-33120263	0	0.682176	0.0706209	0.118086	0	0	0.261373	0	0.199369	0	0.120902	0.072533	0.202069	0.472652	0	0
0.681606	0.607463	0.806017	TCONS_00126549	AC_000182.1:33770869-33775403	0.214982	0.128118	0	0	0	0	0.117576	0.0874461	0.175833	0.0558942	0.112489	0.0306285	0.184821	0	0	0
0.678382	0.745979	0.635101	TCONS_00076873	AC_000171.1:48258653-48313098	0.000118165	0.000124738	0.000103549	0.000102588	0	0	0.000124688	0.000105178	0	0	0	0.000110851	0	0	0	0
0.677031	1	0.548544	TCONS_00023998	AC_000161.1:50157443-50267150	0	0.510649	0	0	0	0.296046	0	0.199732	0	0.493923	0	0	0	0.144379	0.247834	0.47967
0.675209	0.8007	0.678788	TCONS_00040805	AC_000164.1:72397412-72423408	0.144882	0.0229571	0.0559627	0.0689919	0.0246358	0.0140292	0.000446133	0.000185413	0	0	0.121064	0.0534034	0	0.0640749	1.62705e-05	0.000476939
0.67434	0.752639	0.690624	TCONS_00108457	AC_000177.1:35587427-35592930	0.834179	0.221033	0	0.0416296	0	0.187322	0	0.0648064	0.430384	0.37342	0.16432	0.167061	0.738497	0	0.111204	0.126838
0.674082	0.882977	0.788765	TCONS_00117009	AC_000179.1:36564433-36588687	0.0674478	0.0161289	0	0	0	0.0611433	0	0.0184222	0	0.030045	0.0552506	0.025813	0	0	0	0
0.670994	0.70669	0.680205	TCONS_00096033	AC_000175.1:57324604-57338450	0.856463	1.04333	0.140343	0	0	0.0204248	0.26648	0.30571	0.453678	0.404068	7.85986e-05	0.366341	0.948589	0.882816	0.230575	0.356201
0.669545	0.930967	0.703669	TCONS_00013621	AC_000160.1:20600841-20603814	0	2.00976	0	1.28852	0	1.88088	0	0	0	0	0.156403	0.331832	0.323661	0	0	0.667645
0.669316	0.668611	0.669825	TCONS_00091128	AC_000174.1:12851910-12878480	0.080618	0.111606	0.037191	0.104058	0	0.0335356	0.0226231	0.0259918	0	0	0.0622055	0.00888627	0.0527954	0.0762091	0.0121964	0.00926583
0.669174	0.75488	0.674063	TCONS_00123555	AC_000181.1:56452895-56462486	0.141334	0.0342573	0.00699945	0.109076	0.0603911	0.000605976	1.86123e-05	0.139849	0.134646	0.119521	0	0.0272126	0.0404509	0	0	0.0284008
0.668197	0.647808	0.689537	TCONS_00035334	AC_000163.1:7753202-7761665	2.38775	2.28126	0.186473	0.253757	0.284282	0.538892	0.338127	0.438557	2.05575	1.57099	0.899586	0.916862	0.381828	0.318426	1.74058	0.920238
0.666851	0.637882	0.717624	TCONS_00134564	AC_000185.1:28530047-28538650	0.0968782	0.256159	0.0125734	0.0636308	0.0818764	0.0701813	0.117076	0.136195	0.0615608	0.0860548	0	0.0545269	0.0438782	0.0957436	0	0
0.666613	0.712965	0.877873	TCONS_00008737	AC_000159.1:126934994-126935978	0.0515109	0.151968	0.0671401	0.0279618	0.0892288	0.101954	0	0	0.131746	0	0.0568304	0	0	0	0	0
0.665942	0.732142	0.599817	TCONS_00018192	AC_000160.1:30529240-30533601	3.73624	3.25754	1.17682	1.65718	1.74155	0.992343	2.17974	3.31635	0.365462	0.884058	0.32087	0.499175	0.528886	1.19251	0.69214	0.807229
0.660257	0.902035	0.841856	TCONS_00118173	AC_000179.1:60024432-60032530	0.0113401	0	0	0	0	0	0.00370955	0.00425439	0	0	0.00406696	0.00582921	0	0	0	0.0091089
0.657453	0.704453	0.61463	TCONS_00075620	AC_000170.1:81274285-81290474	0.425743	0.324472	0	0.0425293	0.0578152	0.032898	0.315614	0.114662	0.128739	0.0762095	0.128177	0.104388	0.232536	0.336049	0.0179082	0.211363
0.657376	0.65208	0.661683	TCONS_00111853	AC_000178.1:67604671-67610414	0.484782	0.596022	0.284166	0.000282658	0.236142	0.145267	0.378781	0.141647	1.29937e-05	0.102177	0.275238	0.190506	0.00586558	0.558607	0.000450843	0.273026
0.656709	0.65025	0.663747	TCONS_00135903	AC_000185.1:32012640-32014048	4.2064	3.86018	0	0.205024	0.967549	0.186973	0.355731	1.06689	3.27489	2.68661	3.56654	2.85955	2.44293e-05	0	2.13359	2.08092
0.65465	0.684843	0.682508	TCONS_00078026	AC_000171.1:13509308-13717862	1.66712	1.09147	0	1.26686	1.10687	0.592764	1.21831	0.400198	0	0	0	0.0168384	0.0297591	0.23766	1.32289	0.476597
0.652803	0.864429	0.595238	TCONS_00077928	AC_000171.1:8003784-8040409	0.0346679	0	0	0.0133542	0	0.0172742	0	0.0124354	0	0.0174033	0	0	9.09841e-07	0	0.0328989	0.00624552
0.652647	0.622962	0.680298	TCONS_00100315	AC_000175.1:64738329-64739873	0.309545	0.332321	0.200797	0.21607	0.0532118	0.0606566	0.213264	0.211034	0.0788225	0	0.101343	0	0.0710345	0.205933	0.0984986	0.0500116
0.650503	0.657196	0.69824	TCONS_00112888	AC_000178.1:30826867-30833425	0.325468	0.220831	3.00943e-05	0.0508516	0.0422223	0.0299966	0	0.00697901	0.263534	0.114596	0.159562	0.194081	0.0252707	0.0506394	0.290384	0.316228
0.649634	0.772089	0.7435	TCONS_00104862	AC_000176.1:23379957-23384566	0	4.08242	0	1.04111	0	1.4203	1.99432	0.627598	1.67626	3.12841	0.754758	1.11257	0.0270642	0	0.723615	0
0.648933	0.654031	0.645586	TCONS_00015698	AC_000160.1:102676166-102676693	0.280767	0.427781	0	0.317952	0.250722	0.289511	0.279071	0	0	0.34432	0	0.109497	0	0	0.150164	0
0.648131	0.713879	0.574062	TCONS_00049444	AC_000165.1:81532985-81541068	0.113922	0.101123	0.0674148	0.0453628	0.0323814	0.0184111	0.00932213	0.0535244	0	0.0638756	0.010263	0.0366184	0.108787	0.0837127	0	0
0.645659	0.624803	0.663333	TCONS_00035119	AC_000163.1:109736909-109741250	2.0755	2.44927	0.646265	0.491071	0.853353	0.624578	0.693724	0.757463	1.06026	1.82785	0.805897	0.560908	0.53452	0.462473	0.857033	1.04777
0.641408	0.757445	0.590763	TCONS_00034695	AC_000163.1:93671346-93696404	1.68708	1.4174	0.439839	0.480051	0.262769	0.299225	0.517047	0.943189	0	0.442656	1.24687	1.64196	0.25139	0.28327	0.146554	0.83787
0.640449	0.678568	1	TCONS_00062416	AC_000168.1:88787819-88792371	0.0772603	0	0.0307587	0.0206154	0	0	0	0	0.0568871	0	0.0419008	0	0.044291	0	0	0
0.633165	0.684902	0.76721	TCONS_00115740	AC_000179.1:52844331-52849264	0.38791	1.18902	0.779762	0.557386	0.171565	0.39646	0.430805	0	0.000218578	0.000571252	0.400428	0.677114	0	0	0.328983	0.306015
0.632735	0.637905	0.731254	TCONS_00076434	AC_000171.1:23669229-23675325	0.522733	0.165922	0.44574	0.343855	0.435277	0.425402	0.154847	0.119851	0	3.6812e-05	0.192553	0.0583574	0	0.0534517	0.0965355	0.0588007
0.632545	0.813323	0.665213	TCONS_00088253	AC_000173.1:56691012-56694825	0	1.36449	0.581257	0.784912	0.000373966	0	0.749599	0	1.31689	0.810633	0.00653376	0.852529	0.383068	0	0	0.749621
0.630229	0.684079	0.57197	TCONS_00011031	AC_000159.1:96250903-96264983	0.327935	0.30311	0.121139	0.257842	0.133463	0.0911225	0.0306886	0.141176	0.118904	0	0.185958	0.144642	0.0358021	0.0344834	0.0992572	0.238915
0.629896	0.723157	0.672767	TCONS_00015925	AC_000160.1:107071416-107083157	1.26283	0.63842	0.0264836	0.0219866	0.210846	0	0.240817	0.0928991	0.519742	0.560201	0.938422	1.13451	0.467689	0.724657	0.0432429	0.560584
0.629668	0.721398	0.567785	TCONS_00023772	AC_000161.1:42479587-42498781	0.475228	0.704427	0.237396	0.449287	0	0.115123	0.380051	0.45876	0	0.469346	0	0	0.30935	0.518638	0	0.120093
0.62906	0.624645	0.716606	TCONS_00103085	AC_000176.1:50414160-50421097	0.201137	0.316845	0.20302	0.133694	0.0429254	0.0366219	0.0617384	0.15609	0.0318841	0.0282532	0.0951065	0.0970008	0.0288144	0.0554931	0.252951	0.12139
0.625241	0.605874	0.91424	TCONS_00049627	AC_000165.1:87751177-87754035	0.423414	0.105124	0.319662	0.064626	0.137022	0	0.32839	0	0.271372	0.300692	0	0	0.0975402	0	0.0141625	0.010762
0.622052	0.608801	0.63468	TCONS_00008965	AC_000159.1:130153827-130158250	0.945982	0.992717	0.152964	0.000657451	0.351703	0.181033	0.375479	0.576612	0.93441	0.702596	0.659031	0.423631	0.100713	0.137493	0.0161679	0.516596
0.614897	0.597728	0.633434	TCONS_00086817	AC_000173.1:4245620-4274837	19.0998	17.6909	3.51734	3.00352	5.20329	7.72043	9.78003	8.84949	13.1825	9.12007	4.86025	4.29293	8.69435	5.21451	8.5455	7.1932
0.61376	0.613429	0.614105	TCONS_00087840	AC_000173.1:49564396-49571111	7.01113	6.73142	1.20769	1.02501	5.85209	6.15831	6.45095	5.20412	0.534928	0.699376	2.48281	1.15256	1.35143	1.98475	1.09219	1.95921
0.613153	0.654802	0.566769	TCONS_00028157	AC_000162.1:97582447-97585742	0.432745	0.388567	0.209807	0.147359	0	0.126252	0.318913	0.279435	0.0784519	0.173599	0.127428	0.124079	0	0.0682519	0.31108	0.259398
0.612993	0.658805	0.716693	TCONS_00045695	AC_000165.1:25323111-25351111	0.0486989	0.0117955	0.0319445	0	0.0415492	0.0245321	0.0119531	0	0.0308638	0	0	0	0	0.0268472	0	0.0169144
0.610472	0.571349	0.735726	TCONS_00119045	AC_000180.1:24456629-24502162	0.466842	0.860129	0.414397	0.333142	0	0	0.623393	0.481759	0	0.00883152	0.279282	0.000618982	0.453641	0.766749	0.256364	6.56201e-05
0.605516	0.72261	0.81796	TCONS_00094500	AC_000175.1:42078126-42079208	0.0820905	0.321667	0.320234	0.0443138	0.283292	0.161651	0.121326	0.140421	0	0	0.135099	0.063508	0	0	0	0
0.604791	0.666904	0.672209	TCONS_00122677	AC_000181.1:7692423-7698639	0.645843	2.55614	0	0.629477	0	0	0.847189	2.27105	0	1.0936	1.05362	0.816138	0	0	1.0922	1.05489
0.601929	0.867883	0.498105	TCONS_00026273	AC_000162.1:28133465-28137260	0.36936	0.051585	0.0794524	0.129263	0	0.0823619	0.098747	0.168726	0.0583408	0.195636	0.10505	0.0866328	0	0.0507818	0	0.117971
0.597056	0.729929	0.67129	TCONS_00124483	AC_000181.1:42331344-42332465	2.21759	0.899661	0.345338	0.287354	0.834055	0.333422	0.903194	0.936994	0.246425	1.66613	0.159281	0.223919	1.55044	1.0742	0.153618	0.0781709
0.592369	0.64825	0.524579	TCONS_00093197	AC_000175.1:2792539-2792906	7.29653	6.01479	5.04422	4.47129	6.24056	4.99273	4.90789	3.87514	0	1.09257	1.27538	0.840326	0.497846	3.48952	0	1.25531
0.592188	0.944317	0.737247	TCONS_00012940	AC_000160.1:12409221-12441672	0	0.129688	0.094754	0	0	0.125598	5.18059e-05	0.112933	0.0254499	0	0.000801123	0	0	0	0.0106302	0
0.589547	0.650331	0.517037	TCONS_00129653	AC_000183.1:16643500-16707095	0.291157	0.244068	0.24851	0.167075	0.0601577	0.0369191	0.0547447	0.0306461	0.0300571	0.226975	0.0320818	0.171801	0.228664	0.128679	0.0584456	0.0630362
0.585183	0.615859	0.553263	TCONS_00129652	AC_000183.1:16643500-16695473	1.73099	1.6635	0.949979	1.00925	0.340941	0.541772	0.284601	0.363509	0.929018	0.870707	0.552654	0.942081	1.17598	0.904997	0.421438	0.56971
0.583343	0.771914	0.760503	TCONS_00003291	AC_000158.1:35814922-35823764	0	0.359082	0.171495	0.169134	0	0.203229	0.103055	0.0593506	0	0	0	0	0.170754	0	0	0.17028
0.583185	0.639051	0.84534	TCONS_00065126	AC_000168.1:68324762-68383049	0.481749	0	0.12913	0.0777364	0.101277	0.429546	4.0306e-05	0	0.333623	0.328381	0.206903	0	0.0243376	0.0577437	0.421896	0.00117257
0.582137	0.717934	0.719102	TCONS_00134698	AC_000185.1:32676004-32689629	0.152611	0.485356	0.0495789	0	0	0.0750239	0.0375802	0.0869267	0.194604	0.0872871	0.417954	0.265578	0.350367	0.254329	0.0404918	0.185204
0.579865	0.589217	0.787357	TCONS_00138477	AC_000186.1:28583611-28593663	0.276229	0.00663397	0.245828	0.093413	0.108567	0.25366	0.258348	0.173466	0	2.01492e-05	0.0795419	0.103833	0.00134163	8.52294e-05	0.100665	0.000122268
0.579448	0.570759	0.686732	TCONS_00106845	AC_000176.1:47922910-47928915	0	0.000953543	0.000783994	0.000784063	0.000248913	3.54784e-05	0.000593123	6.28308e-06	0.000774109	0	0.000739513	0.000815393	0	0.000449786	0	0
0.578344	0.610738	0.589202	TCONS_00085359	AC_000173.1:47458167-47459033	1.48534	1.25907	0.7343	0.111195	0.443563	0.810885	0.808335	0.879331	0.39297	0.473047	0.282495	0.158643	1.05914	1.37067	0.326499	0.249313
0.576952	0.64915	0.670991	TCONS_00048331	AC_000165.1:41923819-41938093	0.104187	0.229529	0	0.0837787	0.163143	0.00117182	0.0986788	0.15352	0.0989747	0.174238	0.0475386	0.106729	0	0	0.0512914	0.00918198
0.574789	0.561361	0.657074	TCONS_00141184	AC_000187.1:81946880-82029264	8.22842	10.523	3.58694	5.73196	2.91612	1.4907	4.06134	4.77826	4.5728	3.40076	9.52748	4.824	2.2424	0.0983458	3.64584	4.93625
0.574724	0.573131	0.635797	TCONS_00069298	AC_000169.1:34852572-34875580	0.333474	0.612553	0.352312	0.292573	0.0719303	0.0820949	0.0821345	0.0950765	0.212792	0.573566	0.137225	0.0967357	0	0.185405	0.398204	0.236206
0.569682	0.636835	0.483131	TCONS_00048765	AC_000165.1:60811124-60849336	1.49613	1.16082	0.0985728	0.312242	0.348012	0.446004	0.14966	0.575121	0.128991	0.230168	1.24166	0.842387	0.465379	0.729914	1.37112	1.06411
0.562155	0.546374	0.57568	TCONS_00112666	AC_000178.1:23247542-23251564	0.521186	0.608136	0.256359	0.400834	0.249923	0.203258	0.348463	0.590081	0.37082	0.0942723	0.24894	0.257609	0.047895	0.0922031	0.132565	0.168052
0.561572	0.387444	0.711751	TCONS_00095216	AC_000175.1:50841190-50844026	0.404139	1.01002	0.474006	0.388494	0.45378	0.381796	0.511778	0.296568	1.72457e-05	0.0477587	0.447966	0.623807	0.414525	1.69904e-05	1.64226e-05	0.299518
0.560224	0.37578	0.664658	TCONS_00072536	AC_000170.1:70526154-70528685	0.737516	1.30254	0.476517	0.273217	0.269913	0.243082	0.401067	0.594789	0.267268	0.355341	0.669226	0.823211	0.483028	0.174372	0.655586	0.59356
0.555573	0.611541	0.490366	TCONS_00056865	AC_000167.1:89249619-89252222	4.84301	3.94944	1.31849	1.43042	1.52247	1.20518	1.05134	1.39141	2.81915	3.97016	1.43784	2.81541	4.24416	2.5814	0.775727	0.790052
0.554823	0.681898	0.856007	TCONS_00089211	AC_000174.1:15085469-15177736	0.354758	0	0.160552	0.00679806	0.110849	0.33163	0.091856	0	0.0291709	0.00120725	0.351089	2.6927e-05	0	0.336984	0.0464286	0
0.552384	0.685962	0.771187	TCONS_00026866	AC_000162.1:47857760-47870109	0.0296743	0.287283	0.028364	0.0288704	5.03861e-06	0.11814	0.175927	0.0705876	0.00254804	0.000184966	8.03306e-05	0.0097226	0.172216	0.0910915	0.153847	0.141542
0.547518	0.492227	0.596947	TCONS_00063262	AC_000168.1:105793809-105797632	0.257123	0.43677	0.051948	0.0342458	0.192315	0.265749	0.268454	0.417756	0.244749	0.289645	0.174012	0.186069	0	0	0.0340494	0.0388245
0.546598	0.565581	0.574322	TCONS_00026846	AC_000162.1:46754077-46767090	6.62175	5.58763	2.7392	2.95785	2.99002	1.59158	2.94764	2.50706	5.11061	2.43272	1.53735	0.553655	2.53098	6.08121	2.28049	2.48995
0.543373	0.605943	0.463643	TCONS_00033226	AC_000162.1:120954593-120969457	0.738947	0.579897	0.628928	0.409276	0.345298	0.19927	0.338699	0.347258	0.0830037	0.23081	0.166371	0.197579	0.349468	0.531899	0.126544	0.261131
0.54173	0.653869	0.458051	TCONS_00089353	AC_000174.1:30202913-30271306	2.53362	1.84968	1.94074	1.35288	1.03665	2.03855	1.33789	1.66352	0.43506	0.399325	0.758636	0.655901	0	0.570289	0.629783	1.24193
0.538425	0.564891	0.668439	TCONS_00125542	AC_000182.1:3044680-3046977	0.944194	0.468004	0.528639	0.202988	0.509469	0.648932	0.831136	0.311836	0.177557	1.76482e-06	0.171271	0.0533072	0.566501	0.439363	0.0912169	0.0306244
0.537467	0.525429	0.547667	TCONS_00112912	AC_000178.1:31167339-31178133	3.23544	3.81842	2.11932	1.75973	2.21996	1.82888	1.96903	3.22425	0.445314	0.376402	0.901798	1.06182	2.784	2.96955	0.30869	0.869752
0.534291	0.613844	0.668705	TCONS_00104861	AC_000176.1:23379957-23384355	6.43447	10.3694	1.59793	1.77813	2.70667	2.62734	1.67693	1.34685	10.0368	3.64873	3.83369	4.27461	5.66211	6.78198	5.2186	3.58967
0.52174	0.799168	0.724641	TCONS_00133933	AC_000185.1:525329-526744	1.08893	0.218782	0.359348	0.243476	0	0.553951	0.324084	0.508921	0	1.04728	0.247673	0	0.251072	0.493519	0.348664	0
0.521464	0.543767	0.491575	TCONS_00108458	AC_000177.1:35587427-35676411	0.497633	0.371322	0.2295	0.0979396	0.0867828	0.147309	0.127806	0.102218	0.357415	0.134719	0.252786	0.281359	0.431624	0.331181	0.103343	0.226801
0.520545	0.514272	0.524806	TCONS_00001164	AC_000158.1:73977907-73982089	0.431903	0.635949	0.145202	0.100297	0.260831	0.226801	0.229715	0.162312	0.228055	0.302606	0.165025	0.277647	0.144348	0.495834	0.295336	0.549897
0.519853	0.717007	0.630726	TCONS_00120207	AC_000180.1:49843941-49845983	0.130288	0.287551	0.178824	0.225597	0.265472	0.142209	0.038588	0.121834	0	0	0.0500173	0.083221	0.12817	0.0340105	0	0.136425
0.515928	0.690806	0.720231	TCONS_00114246	AC_000179.1:7982138-8000548	0.0999345	0.552664	0.0647905	0.0357907	0.114708	0.0983283	0	0.0759462	0.339099	0.227609	0.14545	0.308717	0.0765908	0.147678	0.38837	0.188257
0.515812	0.546035	0.481041	TCONS_00120801	AC_000180.1:11708782-11712562	0.931564	0.809733	0.541963	0.44146	0.661833	0.544977	0.247174	0.425801	0.350392	0.514602	0.303158	0.193111	0.422883	0.417107	0.43288	0.404468
0.511488	0.548385	0.477177	TCONS_00076121	AC_000171.1:8084721-8093158	1.15308	1.24	0.633847	0.452354	0.0152974	0.0539299	0.576082	0.590367	0.605199	1.07073	1.0607	0.835733	0.296537	0.451417	0.457574	1.08357
0.508501	0.687341	0.467488	TCONS_00143630	AC_000187.1:58827597-58835604	0.119336	0.467393	0.155132	0.150211	0.0686053	0.352273	0.156754	0.453419	0	0	0	0.400019	0	0	0	0.386325
0.504417	0.599182	0.486077	TCONS_00012496	AC_000160.1:1051484-1075100	0.440804	0.11778	0.130243	0.0648637	0	0.15777	0.315839	0.137047	0	0.0918038	0.131831	0.185995	0.276033	0.178181	0.382828	0.259472
0.50307	0.492152	0.513309	TCONS_00107438	AC_000176.1:55822702-55827196	24.3461	25.9633	6.78161	6.88962	6.86769	7.45115	12.4205	17.4953	11.3238	9.59257	16.8254	16.9029	14.7842	15.5962	17.5457	14.525
0.485012	0.438169	0.564385	TCONS_00086348	AC_000173.1:74009427-74030043	3.23064	5.23865	2.69895	3.7656	3.17171	2.89932	3.6936	4.86959	2.12916	1.06828	0.885913	0.694224	1.8801	2.02417	0.529783	0.653054
0.463391	0.462435	0.464348	TCONS_00069240	AC_000169.1:32523507-32556421	25.6004	25.5964	9.02558	9.35938	8.38378	11.7412	9.99318	8.57894	14.3523	17.0785	19.1579	14.7602	12.6566	14.893	22.7639	19.5642
0.460012	0.384477	0.500844	TCONS_00129099	AC_000182.1:38619185-38620316	0.782265	1.84618	0.80375	1.31373	0.0560649	0.958813	0.609633	1.00055	0.66422	1.41134	0.106805	0.377955	0.448832	0.650825	0.795269	0.737509
0.456798	0.600529	0.622232	TCONS_00063336	AC_000168.1:106470075-106476557	0.682001	0.298597	0.554926	0.26145	0.619628	0.263432	0.169439	0.368668	0.277253	0.202348	0.000808337	0.58176	0	0	0.285025	0.143899
0.44613	0.524449	0.51653	TCONS_00124942	AC_000181.1:61562096-61568711	0.548873	0.776817	0.416236	0.388933	0.274979	0.529679	0.368824	0.198883	0.351485	0.490053	0.70682	0.311245	0.0027455	0.152067	0.389759	0.558112
0.437887	0.553641	0.79241	TCONS_00027235	AC_000162.1:57843306-57854080	0.261721	0	0.161357	0.178094	0.233744	0.0519925	7.40279e-05	0.000942147	0.0914919	0.242811	0.202184	0.0223464	0.0620437	0.0994614	0.0668566	0
0.426545	0.40755	0.524359	TCONS_00057529	AC_000167.1:13983571-13986215	0.269767	0.504451	0.282052	0.31033	0.142151	0.263054	0.142811	0.117466	0.210931	0.14071	0.225264	0.400633	0.0951812	0.0458883	0.329903	0.401482
0.424602	0.472114	0.623434	TCONS_00103039	AC_000176.1:49113741-49114940	0.189704	0.466344	0.236101	0.200636	0.341382	0.259492	0.29859	0.279265	0	0.0753951	0	0.127838	0.303679	0.146769	0.233401	0.139871
0.421006	0.486806	0.448744	TCONS_00086985	AC_000173.1:22488470-22498059	0.183803	0.33799	0.239936	0.337106	0.152631	0.160457	0.19799	0.211937	0.0681081	0.0901809	0.115802	0.255811	0.277319	0.187514	0.0379586	0.0612269
0.418862	0.551756	0.542426	TCONS_00107531	AC_000176.1:56948898-56955098	0.285449	0.647216	0.492455	0.517856	0.162846	0.0556134	0.0935289	0.193782	0.580022	0.386655	0.412762	0.543648	0.130915	0.0841351	0.241983	0.291356
0.416352	0.464364	0.36182	TCONS_00137174	AC_000186.1:42726748-42729460	10.5671	9.30358	6.56108	6.46225	7.73857	7.36479	4.24219	3.18619	2.86222	2.32273	7.79699	7.01288	6.20463	8.46703	4.21512	6.74565
0.415551	0.27497	0.544598	TCONS_00090510	AC_000174.1:71963267-71972622	10.2328	11.1473	2.80415	2.00346	8.56378	8.80795	7.4526	2.87126	9.82696	5.61872	8.49439	5.32169	5.79259	4.89475	8.99913	6.01765
0.409286	0.546821	0.589374	TCONS_00116578	AC_000179.1:15923774-15932708	0.891491	1.79562	1.71827	1.03265	0.612813	0.597787	0.677018	0.559045	0.595101	0.572259	1.22687	1.15146	0.569307	0.751611	0.878183	0.496485
0.389184	0.39262	0.41636	TCONS_00032399	AC_000162.1:104399774-104402868	1.55006	1.27297	0.764842	0.827052	0.779502	0.541031	1.48183	1.28405	0.958387	0.281974	1.13271	0.672854	0.14986	0.545257	1.3232	1.32792
0.333406	0.41613	0.420345	TCONS_00063736	AC_000168.1:9239120-9240894	9.13404	5.77252	4.77922	3.60351	6.23818	5.7746	7.29931	8.39119	7.44974	5.36033	2.64727	2.51537	4.80308	6.66013	4.11483	4.3615
0.328254	0.606015	0.541839	TCONS_00084872	AC_000173.1:29666665-29669856	0.448593	0.0820031	0.199928	0.105218	0.337012	0.192018	0.303448	0.190945	0.142698	0.318463	0.0611007	0.281647	0.192985	0.124249	0	0.0452704
0.245347	0.409916	0.321293	TCONS_00086897	AC_000173.1:7772086-7774106	8.66553	4.88536	4.56402	5.6018	6.873	6.2337	4.23781	5.19146	2.86281	7.07277	7.61296	5.57758	5.08285	1.57022	4.5603	4.54226
0.207002	0.173405	0.287629	TCONS_00096914	AC_000175.1:65892397-65896382	3.75694	3.08113	2.66223	1.38792	3.58747	3.5326	2.80498	2.9155	2.95394	2.77515	3.51284	1.47064	2.58089	3.46314	3.63593	2.52217

## Sheet: Cerebellum
TSI Both	TSI A	TSI B	Name	Location	Adipose A	Adipose B	Cerebellum A	Cerebellum B	Cortex A	Cortex B	Hypothalamus A	Hypothalamus B	Liver A	Liver B	Lung A	Lung B	Muscle A	Muscle B	Spleen A	Spleen B
1	1	1	TCONS_00145252	AC_000187.1:141929102-141992596	0	0	0.732095	0.790804	0	0	0	0	0	0	0	0	0	0	0	0
1	1	1	TCONS_00143555	AC_000187.1:56643193-56647432	0	0	0.407159	0.0757738	0	0	0	0	0	0	0	0	0	0	0	0
1	1	1	TCONS_00142099	AC_000187.1:126983903-127054146	0	0	0.0166961	0.0137984	0	0	0	0	0	0	0	0	0	0	0	0
1	1	1	TCONS_00135959	AC_000185.1:34735298-34739708	0	0	1.39724	0.120332	0	0	0	0	0	0	0	0	0	0	0	0
1	1	1	TCONS_00132522	AC_000184.1:17783834-17788095	0	0	0.0905896	0.345899	0	0	0	0	0	0	0	0	0	0	0	0
1	1	1	TCONS_00132513	AC_000184.1:16084699-16089579	0	0	0.0504902	0.149415	0	0	0	0	0	0	0	0	0	0	0	0
1	1	1	TCONS_00132508	AC_000184.1:16011117-16013737	0	0	0.202764	0.106592	0	0	0	0	0	0	0	0	0	0	0	0
1	1	1	TCONS_00131390	AC_000183.1:21409473-21416232	0	0	0.0222562	0.0231132	0	0	0	0	0	0	0	0	0	0	0	0
1	1	1	TCONS_00128523	AC_000182.1:32154571-32202992	0	0	0.0802754	0.368882	0	0	0	0	0	0	0	0	0	0	0	0
1	1	1	TCONS_00122117	AC_000180.1:40081989-40083374	0	0	0.44755	0.0496179	0	0	0	0	0	0	0	0	0	0	0	0
1	1	1	TCONS_00115062	AC_000179.1:38393108-38459201	0	0	0.0321014	0.212177	0	0	0	0	0	0	0	0	0	0	0	0
1	1	1	TCONS_00093241	AC_000175.1:5235960-5238729	0	0	0.117704	0.360431	0	0	0	0	0	0	0	0	0	0	0	0
1	1	1	TCONS_00092418	AC_000174.1:65138135-65143126	0	0	0.0346045	0.0694951	0	0	0	0	0	0	0	0	0	0	0	0
1	1	1	TCONS_00090705	AC_000174.1:73870342-73875265	0	0	0.747841	0.258006	0	0	0	0	0	0	0	0	0	0	0	0
1	1	1	TCONS_00090011	AC_000174.1:62395787-62401818	0	0	0.236545	0.141839	0	0	0	0	0	0	0	0	0	0	0	0
1	1	1	TCONS_00088438	AC_000173.1:65252614-65276664	0	0	4.30227e-06	0.0827836	0	0	0	0	0	0	0	0	0	0	0	0
1	1	1	TCONS_00087261	AC_000173.1:33757261-33765027	0	0	0.177874	0.195834	0	0	0	0	0	0	0	0	0	0	0	0
1	1	1	TCONS_00084701	AC_000173.1:18723831-18733619	0	0	0.104223	0.278417	0	0	0	0	0	0	0	0	0	0	0	0
1	1	1	TCONS_00078435	AC_000171.1:31525541-31534170	0	0	0.789919	0.701345	0	0	0	0	0	0	0	0	0	0	0	0
1	1	1	TCONS_00078085	AC_000171.1:16377895-16386866	0	0	1.19904	0.707731	0	0	0	0	0	0	0	0	0	0	0	0
1	1	1	TCONS_00073063	AC_000170.1:3224551-3292928	0	0	2.36779	1.45327	0	0	0	0	0	0	0	0	0	0	0	0
1	1	1	TCONS_00068429	AC_000169.1:87808546-87809986	0	0	1.33924	2.0076	0	0	0	0	0	0	0	0	0	0	0	0
1	1	1	TCONS_00068425	AC_000169.1:87765825-87783627	0	0	0.0532095	0.265062	0	0	0	0	0	0	0	0	0	0	0	0
1	1	1	TCONS_00061014	AC_000168.1:22046887-22066991	0	0	0.193495	0.053101	0	0	0	0	0	0	0	0	0	0	0	0
1	1	1	TCONS_00059059	AC_000167.1:56522380-56580702	0	0	0.103729	0.215234	0	0	0	0	0	0	0	0	0	0	0	0
1	1	1	TCONS_00055172	AC_000167.1:34997660-35021973	0	0	0.00441431	0.00362759	0	0	0	0	0	0	0	0	0	0	0	0
1	1	1	TCONS_00049955	AC_000165.1:104017481-104018908	0	0	0.462214	0.47428	0	0	0	0	0	0	0	0	0	0	0	0
1	1	1	TCONS_00049646	AC_000165.1:89309496-89311269	0	0	0.584202	0.38995	0	0	0	0	0	0	0	0	0	0	0	0
1	1	1	TCONS_00048877	AC_000165.1:63506969-63508907	0	0	0.000140288	0.000199589	0	0	0	0	0	0	0	0	0	0	0	0
1	1	1	TCONS_00048876	AC_000165.1:63506969-63508907	0	0	0.0365485	0.0453159	0	0	0	0	0	0	0	0	0	0	0	0
1	1	1	TCONS_00047656	AC_000165.1:111018381-111026210	0	0	0.181825	0.407116	0	0	0	0	0	0	0	0	0	0	0	0
1	1	1	TCONS_00047655	AC_000165.1:111018368-111025101	0	0	0.289654	0.230703	0	0	0	0	0	0	0	0	0	0	0	0
1	1	1	TCONS_00047506	AC_000165.1:104049807-104051076	0	0	0.868155	0.643219	0	0	0	0	0	0	0	0	0	0	0	0
1	1	1	TCONS_00047505	AC_000165.1:104040817-104041638	0	0	0.90982	1.12503	0	0	0	0	0	0	0	0	0	0	0	0
1	1	1	TCONS_00044862	AC_000164.1:90431509-90441965	0	0	0.0451503	1.08506	0	0	0	0	0	0	0	0	0	0	0	0
1	1	1	TCONS_00044522	AC_000164.1:64791149-64802444	0	0	1.866	1.48435	0	0	0	0	0	0	0	0	0	0	0	0
1	1	1	TCONS_00026027	AC_000162.1:23892640-23894287	0	0	0.0190905	0.110563	0	0	0	0	0	0	0	0	0	0	0	0
1	1	1	TCONS_00025615	AC_000161.1:117952429-117953525	0	0	0.457869	0.268378	0	0	0	0	0	0	0	0	0	0	0	0
1	1	1	TCONS_00022988	AC_000161.1:118084344-118095868	0	0	0.508502	0.172431	0	0	0	0	0	0	0	0	0	0	0	0
1	1	1	TCONS_00022986	AC_000161.1:118080144-118083216	0	0	0.585113	0.378872	0	0	0	0	0	0	0	0	0	0	0	0
1	1	1	TCONS_00022979	AC_000161.1:117961408-117963588	0	0	0.159128	0.0816605	0	0	0	0	0	0	0	0	0	0	0	0
1	1	1	TCONS_00019343	AC_000160.1:84125938-84127773	0	0	15.3419	16.3487	0	0	0	0	0	0	0	0	0	0	0	0
1	1	1	TCONS_00018009	AC_000160.1:23996635-24010913	0	0	0.00821619	0.00676371	0	0	0	0	0	0	0	0	0	0	0	0
1	1	1	TCONS_00015108	AC_000160.1:85246143-85248441	0	0	0.0189043	0.328425	0	0	0	0	0	0	0	0	0	0	0	0
1	1	1	TCONS_00010040	AC_000159.1:32970343-33002507	0	0	0.143284	5.53452e-06	0	0	0	0	0	0	0	0	0	0	0	0
1	1	1	TCONS_00008071	AC_000159.1:111234002-111234673	0	0	0.520596	0.15869	0	0	0	0	0	0	0	0	0	0	0	0
1	1	1	TCONS_00001531	AC_000158.1:91053579-91274017	0	0	0.333918	1.52565	0	0	0	0	0	0	0	0	0	0	0	0
1	1	1	TCONS_00076087	AC_000171.1:4864113-4869090	0	0	0.122225	0.553041	0	5.73691e-07	0	0	0	0	0	0	0	0	0	0
1	1	1	TCONS_00050671	AC_000166.1:37030776-37114413	0	0	0	0.559647	0	0	0	0	0	0	8.32298e-07	0	0	0	0	0
0.999999	1	0.999999	TCONS_00132523	AC_000184.1:17783834-17788095	0	0	0.352807	0.478476	0	4.88764e-06	0	0	0	0	0	0	0	0	0	0
0.999999	1	0.999998	TCONS_00009566	AC_000159.1:14929790-14946796	0	0	0.367832	0.312616	0	4.93822e-06	0	0	0	0	0	0	0	0	0	0
0.999997	0.999999	1	TCONS_00142676	AC_000187.1:13270902-13346334	0	0	0.0295954	0	0	0	0	3.06893e-07	0	0	2.56454e-07	0	0	0	0	0
0.999997	0.871606	0.999998	TCONS_00142647	AC_000187.1:10498264-10504659	0	1.68206e-06	0	0.289626	0	8.20659e-07	0	0	0	0	9.55817e-07	1.60095e-06	8.5905e-07	0	0	0
0.999995	1	1	TCONS_00032357	AC_000162.1:104039250-104042682	0	0	0	86.8455	0	0	0	0	0	0	0	0	0.0027365	0	0	0
0.999993	1	1	TCONS_00077463	AC_000171.1:81820785-81823573	0	1.45842e-05	0.289912	0	0	0	0	0	0	0	0	0	0	0	0	0
0.999993	0.680681	0.999997	TCONS_00027560	AC_000162.1:69367065-69397006	0	1.01693e-05	1.11861e-05	0.911992	0	0	5.43096e-06	0	0	0	1.1658e-05	0	0	0	9.44131e-06	1.02332e-05
0.999988	0.999993	0.999981	TCONS_00009232	AC_000159.1:135381664-135388534	3.97039e-05	0	0.842251	0.693045	0	0	0	0	0	0	0	3.63665e-06	0	4.33332e-05	0	4.29919e-05
0.999988	0.999963	0.999994	TCONS_00087268	AC_000173.1:33901615-33912183	0.000208473	0.000399957	2.42721	9.58008	0	0	0	0	0.000359565	1.42755e-05	6.4417e-05	0	0	0	0	0
0.99998	0.999964	0.999988	TCONS_00103575	AC_000176.1:56179381-56187330	0	0	0.0218771	0.0483363	0	0	5.44589e-06	0	0	0	0	4.18545e-06	0	0	0	0
0.999934	1	0.999947	TCONS_00074869	AC_000170.1:63270410-63283464	0	0	0	0.0482612	4.37859e-06	0	0	0	0	0	0	1.29822e-05	0	0	0	4.94947e-06
0.999872	0.779201	0.99991	TCONS_00124199	AC_000181.1:30540526-30579670	0	0	5.20546e-05	0.31569	5.38618e-05	0	3.11938e-05	0.000110093	0	0	0	0	0	0	0	8.84814e-05
0.999694	1	1	TCONS_00117221	AC_000179.1:45093347-45094091	0	0	0.126149	0	0	0.000269874	0	0	0	0	0	0	0	0	0	0
0.999665	1	0.99989	TCONS_00069896	AC_000169.1:80725537-80727542	0	0	0	0.274884	0	0.000212364	0.000431816	0	0	0	0	0	0	0	0	0
0.999636	0.999833	0.35963	TCONS_00128483	AC_000182.1:28027756-28029928	0.00249579	0.00237723	14.4192	0.00173539	0.00246547	0.00306154	0.00279191	0.00290955	0.00189235	0.00394759	0.00246356	0.00243713	0.00230564	0.00276546	0.00243684	0.00240914
0.999612	0.999749	0.985464	TCONS_00123891	AC_000181.1:5324325-5355832	0	0	0.0492923	0.000477008	0	0	8.61694e-05	4.4781e-05	2.39019e-07	0	1.81299e-07	3.75706e-06	0	0	0	0
0.999476	1	0.999149	TCONS_00047956	AC_000165.1:13927653-13946097	0	0.0099265	1.86596	2.99372	0	0	0	0	0	0	0	0.00790643	0	0	0	0
0.999404	0.998815	1	TCONS_00009221	AC_000159.1:135060225-135064928	0.00663087	0	3.15279	3.11802	0	0	0.0195277	0	0	0	0	0	0	0	0	0
0.999334	0.999951	0.999049	TCONS_00062169	AC_000168.1:76105535-76125115	2.67207e-06	0	0.0078368	0.0169794	0	0	0	3.65275e-07	0	0	0	0	0	0	0	0.00011268
0.999331	1	0.99895	TCONS_00009567	AC_000159.1:14929790-14949125	0	0	0.765282	1.34221	0	0.0098677	0	0	0	0	0	0	0	0	0	0
0.999329	0.695929	0.999711	TCONS_00075236	AC_000170.1:73778261-73783050	0	0	0.000178545	0.146924	0	0	0.000177518	0.00015083	3.35899e-05	0.000146282	0	0	0.000183065	0	0	0
0.998941	0.965974	0.998961	TCONS_00050670	AC_000166.1:37029638-37114413	0	0	0	0.49645	4.37414e-06	4.84025e-06	4.39812e-06	0.00146096	0	0	4.12469e-06	0	0	4.35074e-06	5.41473e-05	0.00214128
0.996776	1	0.996768	TCONS_00135293	AC_000185.1:9322057-9332611	0	0	1.96453e-05	0.00801653	0	0.000160688	0	0	0	0	0	2.06931e-05	0	0	0	0
0.996489	1	0.994403	TCONS_00087269	AC_000173.1:33901615-33912183	0	0	1.46675	2.46914	0	0.0475396	0	0.0332086	0	0	0	0	0	0	0	0.0159921
0.995946	0.0629232	0.998111	TCONS_00133208	AC_000184.1:6811002-6819754	0.00108311	0.000962248	0.00105831	0.471996	0.000994028	0.000985619	0.000983064	0.000958234	0.00109057	0	0.000999243	0.00105324	0.00102489	0.00124784	0.00101099	0.0010324
0.995712	0.996303	0.995209	TCONS_00093673	AC_000175.1:17880071-17894525	0	0.00814402	9.30627	10.9567	0.0143433	0.0879428	0.160847	0.264614	0	0	0.018148	0	0.0385619	0	0.00890769	0.00676467
0.995681	0.996991	0.992335	TCONS_00071334	AC_000170.1:48004936-48031466	0	0	1.69565	0.663857	0	0.03562	0.0357104	0	0	0	0	0	0	0	0	0
0.99523	1	0.990483	TCONS_00064437	AC_000168.1:36126242-36166011	0	0	0.531401	0.534103	0	0	0	0	0	0	0	0.0282248	0	0	0	0.00735551
0.995121	1	0.990685	TCONS_00116846	AC_000179.1:23094641-23138549	0	0	0.256546	0.28211	0	0.018395	0	0	0	0	0	0	0	0	0	0
0.994601	0.999972	0.991011	TCONS_00061795	AC_000168.1:64968997-65017226	0	0	0.167864	0.251077	0	1.58687e-05	1.64969e-05	0.0157755	0	0	5.49645e-07	2.85917e-06	0	0	1.64094e-05	4.89721e-06
0.994537	1	0.994539	TCONS_00059355	AC_000167.1:69736205-69783836	0	0	0	0.97012	0	0.037086	0	0	0	0	0	0	9.25894e-06	0	0	0
0.994139	0.736054	0.998654	TCONS_00051208	AC_000166.1:65204156-65366638	0	0	0	0.00210665	2.24258e-05	1.98435e-05	2.33834e-05	0	0	0	2.07779e-05	0	0	0	0	0
0.993186	0.998476	0.999966	TCONS_00096700	AC_000175.1:64290942-64483610	0.00698767	0	7.45341e-05	0.147157	0	3.51033e-05	0	0	0	0	0	0	0	0	0	0
0.99291	0.999554	0.978927	TCONS_00090015	AC_000174.1:62395808-62490122	0	0	0.483247	0.229585	0	0.0338613	0.00150998	0	0	0	0	4.57589e-06	0	0	0	0
0.992896	0.982887	0.999996	TCONS_00081055	AC_000172.1:63585932-63606213	0	0	0.314328	0.443051	0	0	0.0101758	1.26227e-07	0	0	0.0274406	1.01048e-05	0	0	3.69626e-05	1.86169e-06
0.992702	0.991308	0.994328	TCONS_00067886	AC_000169.1:52263958-52266428	0	0.009217	0.495569	0.424654	0	0	0	0	0	0	0	0	0	0	0.0301517	0.00764262
0.992578	1	0.988784	TCONS_00010042	AC_000159.1:32998079-33002363	0	0	0.153589	0.300385	0	0	0	0.0235842	0	0	0	0	0	0	0	0
0.992409	1	1	TCONS_00012935	AC_000160.1:12409221-12436727	0	0	0.15601	0	0	0	0	0	0	0	0	0	0	0	0	0.00828997
0.992322	1	0.976303	TCONS_00052171	AC_000166.1:10694938-10704004	0	0	0.38686	0.185414	0	0.0307566	0	0	0	0	0	0	0	0	0	0
0.99218	0.992836	0.991424	TCONS_00029135	AC_000162.1:113424498-113427819	0	0	0.52022	0.451265	0	0	0.0260889	0.0199693	0	0	0	0	0	0	0	0.00712165
0.992073	0.99582	0.987011	TCONS_00132118	AC_000183.1:48403047-48405040	0	0	0.544273	0.402902	0	0	0.015924	0.0366328	0	0	0	0	0	0	0	0
0.991894	0.995257	0.987765	TCONS_00093675	AC_000175.1:17883140-17899645	0.00545972	0.00263696	11.0146	8.97178	0.149646	0.0970807	0.201419	0.633302	0	0.0121884	0.00293548	0.00841869	0.00625376	0.00600679	0	0.0087691
0.991526	1	0.975619	TCONS_00132106	AC_000183.1:48377164-48405056	0	0.0411491	0.452588	0.24111	0	0	0	0	0	0	0	0	0	0	0	0
0.99119	0.998293	0.650641	TCONS_00135292	AC_000185.1:9322057-9332611	0	0.000325481	0.0285096	0	0	0	0	0.000411399	0	0	0.000340712	0	0	0.000292456	0	0.000388145
0.991161	0.991306	0.990978	TCONS_00131022	AC_000183.1:14472913-14480600	0	0	0.119953	0.0946486	0	0	0.00730016	0	0	0	0	0	0	0	0	0.00597745
0.990958	0.984463	0.994786	TCONS_00076086	AC_000171.1:4864113-4869090	0	0	0.381882	0.64791	0.0415318	0.0236488	0	0	0	0	0	0	0	0	0	0
0.990768	0.989323	0.991675	TCONS_00012341	AC_000159.1:135145719-135156008	5.45885e-06	5.2911e-06	5.17574	8.24085	0.0645249	0.480209	0.322285	5.52604e-06	0	0	0	5.49925e-06	0	0	5.32384e-06	5.30286e-06
0.99072	0.99031	0.99156	TCONS_00060789	AC_000168.1:12363999-12368293	1.54633e-05	0.0380476	3.50314	1.70964	0.223468	0.0381155	4.58123e-06	0.0147566	0	0	0.0141273	0.0100818	0	0	0	0
0.990572	1	0.985524	TCONS_00053745	AC_000166.1:102311820-102313321	0	0	0.212514	0.396979	0	0.040226	0	0	0	0	0	0	0	0	0	0
0.99016	1	0.974848	TCONS_00130676	AC_000183.1:48404623-48406376	0	0	0.812354	0.52206	0	0	0	0.0919167	0	0	0	0	0	0	0	0
0.989507	0.991429	0.986502	TCONS_00069897	AC_000169.1:80725537-80728738	0	0	0.794876	0.508278	0	0.0480268	0.0476915	0	0	0	0	0	0	0	0	0
0.989077	0.992519	0.985808	TCONS_00143250	AC_000187.1:39970027-39974278	0	0	1.5484	1.63076	0.0119917	0.0136326	0.0690891	0.14272	0	0	0	0	0	0	0	0.00565686
0.988064	0.987047	0.988896	TCONS_00086722	AC_000173.1:3018513-3030422	0	0.0106286	3.55084	4.33784	0.225281	0.0976626	0.0629165	0.210637	0.027838	0	0.00591768	0.0042376	0	0.00631827	5.23302e-07	0.00769298
0.987415	0.999803	1	TCONS_00103576	AC_000176.1:56179381-56187330	0	0	0	0.199337	0	0	0.017537	0	0	0	2.41736e-05	0	0	0	0	0
0.98736	0.976382	1	TCONS_00131391	AC_000183.1:21409473-21423494	0.0142738	0	0.0863376	0.0749893	0	0	0	0	0	0	0	0	0	0	0	0
0.987046	0.996437	0.973684	TCONS_00012340	AC_000159.1:135145719-135155959	0.00303969	0.00293657	2.2343	1.57016	0.044367	0.261951	0.00187927	0.0171261	0	0	0	0.00234222	0	0	0.00644038	0.00488624
0.986637	0.971568	0.990521	TCONS_00133074	AC_000184.1:43829570-43835612	0	0	0.0446642	0.173256	0.0088892	0	0	0	0	0	0	0	0	0.0114959	0	0
0.986515	1	0.97819	TCONS_00090012	AC_000174.1:62395787-62455057	0	0	0.441575	0.715337	0	0.109208	0	0	0	0	0	0	0	0	0	0
0.986027	0.988023	0.9832	TCONS_00106701	AC_000176.1:45106639-45110798	0.0209876	0.0203049	1.2503	0.882849	0.0357609	0.0677564	0.0480747	0.0157633	0	0	0	0	0	0	0	0
0.985322	0.981008	0.988991	TCONS_00107065	AC_000176.1:50273905-50275260	0	0	1.02231	1.20173	0	0	0	0	0	0	0.135907	0.092608	0	0	0	0
0.985166	0.985164	1	TCONS_00132512	AC_000184.1:16079002-16089579	0	0	0.276814	3.24934e-05	0	0	0	0	0	0	0.0287476	0	0	0	0	0
0.984695	0.992792	0.97362	TCONS_00093674	AC_000175.1:17882252-17899645	0	0	1.95844	1.43203	0.08089	0.0108948	0.0179206	0.253542	0	0	0	0	0	0	0	0
0.984509	0.999985	0.969145	TCONS_00086723	AC_000173.1:3018513-3039343	1.36046e-05	0	0.644195	0.648942	1.31526e-05	0.140134	1.35315e-05	1.36108e-05	0	0	7.18831e-08	7.33141e-08	1.32003e-05	0	1.3073e-05	1.35551e-05
0.984503	0.985537	0.983988	TCONS_00135170	AC_000185.1:6355546-6439607	0	0	0.455924	0.916234	0	0.0229098	0.0461579	0.0797827	0	0	0	0	0	0	0	0
0.984069	1	0.980401	TCONS_00089158	AC_000174.1:12811099-12815899	0	0	0.0762786	0.331323	0	0	0	0	0	0	0	0.0454541	0	0	0	0
0.983957	0.985604	0.995818	TCONS_00118449	AC_000180.1:8258223-8268930	0.00840535	3.36412e-05	0.320054	0	0	0	0	0	3.21199e-05	0	0.00819129	7.12858e-05	0.0156248	0.00358395	0	0
0.983886	0.984122	0.983196	TCONS_00063367	AC_000168.1:106881509-106883893	0	0.0333032	1.65458	0.566604	0.116976	0.0333472	0.0669211	0	0	0	0	0	0	0	0	0
0.983364	0.987378	0.981744	TCONS_00054261	AC_000167.1:13629604-13631911	0	0	0.292835	0.725609	0	0	0	0	0	0	0.0258733	0.0735294	0	0	0	0.0191956
0.981946	0.955095	0.993637	TCONS_00077916	AC_000171.1:7794447-7847396	0	0	0.154766	0.355452	0.048648	0.0158315	0	0	0	0	0	0	0	0	0	0
0.981768	1	0.932815	TCONS_00002013	AC_000158.1:121133087-121167485	0	0	0.396571	0.147698	0	0	0	0.0694614	0	0	0	0	0	0	0	0
0.981414	1	0.960027	TCONS_00000921	AC_000158.1:66163088-66209585	0	0	0.524049	0.455398	0	0.0725727	0	0	0	0	0	0	0	0.0548536	0	0
0.981105	0.999998	0.999834	TCONS_00090013	AC_000174.1:62395787-62491364	3.53507e-06	0	0.629514	6.27982e-05	3.42726e-06	3.04431e-05	0	0.0832281	0	0	3.54765e-06	0	0	3.60323e-06	0	0
0.981078	0.974577	1	TCONS_00073123	AC_000170.1:8606245-8669074	0	0	0.638269	0.219316	0	0	0.113589	0	0	0	0	0	0	0	0	0
0.980933	1	0.937271	TCONS_00021275	AC_000161.1:45476908-45503224	0	0	0.222373	0.0971089	0	0.0197429	0	0.0228976	0	0	0	0	0	0	0	0
0.980858	0.976331	0.982613	TCONS_00078688	AC_000171.1:46406179-46409496	0	0	0.515719	1.32992	0	0	0.0411309	0	0	0.0957378	0	0.0323272	0	0	0.0443134	0.0337962
0.980649	0.974426	0.999998	TCONS_00123993	AC_000181.1:19811034-19817606	0	0	0.102777	0.0330527	0	0	0.0183989	0	0	0	0	0	0	0	0	4.63745e-07
0.979049	0.981683	0.974223	TCONS_00096017	AC_000175.1:57232720-57239496	0	0.00724508	3.56554	1.94582	0.280744	0.116054	0.17642	0.227809	0	0	0	0	0	0	0	0
0.979005	1	0.982502	TCONS_00059361	AC_000167.1:69758153-69783836	0	0	0	4.37483	0	0	0	0.106566	0	0.429282	0	0	0.107099	0	0	0
0.978922	0.982181	0.976224	TCONS_00122917	AC_000181.1:30338313-30342491	0	0	0.538677	0.650721	0.0360592	0.0205149	0.0311323	0.0714722	0	0	0	0.0163115	0	0	0	0
0.978917	0.999297	0.960007	TCONS_00090014	AC_000174.1:62395787-62491364	1.73012e-07	0	0.861606	0.928574	1.77165e-07	0.214683	0.00423781	2.66577e-05	0	0	1.68554e-07	0.0452469	0	1.70805e-07	0	0
0.978598	0.970496	0.984443	TCONS_00012897	AC_000160.1:10665669-10750229	0.0422913	0	0.40851	0.566292	0	0.035701	0	0.0175328	0.0420774	0	0	0	0	0	0	0.0084344
0.977957	0.977504	0.978265	TCONS_00129588	AC_000183.1:15117486-15122622	0	0	0.270251	0.398066	0	0.0605639	0.042557	0	0	0	0	0	0	0	0	0
0.977947	0.971857	0.984224	TCONS_00086511	AC_000173.1:80079136-80350064	9.61832e-06	9.13637e-06	0.5064	0.49129	1.01886e-05	0	0	0	0	0	9.8311e-06	9.7126e-06	0.0997313	0.0542241	0	9.74948e-06
0.977883	0.954767	1	TCONS_00087262	AC_000173.1:33895524-33901472	0	0	0.285127	0.298009	0.0902793	0	0	0	0	0	0	0	0	0	0	0
0.977744	1	0.951819	TCONS_00076085	AC_000171.1:4864113-4867425	0	0	0.138675	0.119052	0	0.0401519	0	0	0	0	0	0	0	0	0	0
0.97754	0.986397	0.947959	TCONS_00065019	AC_000168.1:64183039-64213316	0	0	1.33238	0.398938	0.126872	0.145329	0	0	0	0	0	0	0	0	0	0
0.977538	0.96317	1	TCONS_00132845	AC_000184.1:36499713-36505354	0	0	0.447106	0.285991	0.0444148	0	0.0708526	0	0	0	0	0	0	0	0	0
0.977433	0.980169	0.974505	TCONS_00070014	AC_000169.1:87737136-87739049	0	0	0.33961	0.317302	0.029941	0.0170389	0.0172031	0.0395883	0	0	0	0	0	0	0	0
0.977275	0.999991	0.944777	TCONS_00090930	AC_000174.1:3588521-3828525	2.75435e-05	0.314195	1.16294	0.812917	0	0	1.69684e-05	0	0	0	2.74026e-05	1.92591e-05	0	3.01078e-05	0	0
0.977155	0.971271	0.982874	TCONS_00081032	AC_000172.1:63386846-63390109	0	0	1.214	1.24909	0.154928	0.149742	0.0892126	0	0	0	0	0	0	0	0	0
0.976662	0.998497	0.988793	TCONS_00076120	AC_000171.1:8084721-8093158	0.000498894	0.000133884	0.221909	0.000332361	0	0.0318089	0.000878339	6.58887e-05	0	0	0.000816524	0.00146915	0	0	0.000140641	0.000494118
0.976272	1	0.97631	TCONS_00076181	AC_000171.1:10291312-10323679	0	0	0	0.147536	0	0.024466	0	0	0	0	3.9523e-05	0	0	0	0	0
0.974383	0.976221	0.972375	TCONS_00077914	AC_000171.1:7775908-7847336	0	0.00628469	0.31977	0.292767	0.0532261	0.0503294	0	0	0	0	0	0	0	0	0	0
0.974249	0.902577	0.994334	TCONS_00134715	AC_000185.1:34262914-34473703	0	0	0.084756	0.302458	8.73457e-06	0	0	0	0	0.0119968	0.0577908	0	6.23486e-07	0	0	0
0.973322	0.940807	0.987477	TCONS_00005167	AC_000158.1:121385354-121413230	0.0332242	0.0132359	0.130463	0.299692	0.0208334	0.0130348	0	0	0	0	0	0	0	0	0	0
0.973304	0.97437	0.97244	TCONS_00076082	AC_000171.1:4629879-4637436	0	0	1.03554	1.27928	0.146182	0.190134	0.0271309	0.0300858	0	0	0	0	0	0	0.0124718	0.0265779
0.972471	0.961806	0.983649	TCONS_00024820	AC_000161.1:93175425-93186155	0	0	0.83876	0.80019	0.161441	0.0915875	0.0510197	0	0	0	0	0	0.00806218	0	0.00372431	0
0.972446	1	0.952732	TCONS_00048795	AC_000165.1:61289345-61291178	0	0.0920084	0.198954	0.278078	0	0	0	0	0	0	0	0	0	0	0	0
0.971087	0.956184	0.980492	TCONS_00089159	AC_000174.1:12817374-12818439	0	0	0.285254	0.451991	0	0	0	0	0	0	0.0874905	0.0617234	0	0	0	0
0.970776	0.984039	0.949634	TCONS_00022098	AC_000161.1:93220611-93231265	3.03259e-07	0	0.581144	0.364551	0	0.117251	0.0573165	0.0112757	1.45208e-07	0	0	1.76213e-07	0	0	0.00761446	0
0.970764	0.997705	0.989198	TCONS_00084440	AC_000173.1:2734400-2737067	3.54334e-06	0.100225	0.561563	0.0015768	0.00151325	9.45728e-06	0.00147403	0.00154627	0.00157417	0.00146858	0.00145841	3.91134e-05	0.00144113	0.00143181	0.00155594	0.00150624
0.970303	0.965174	1	TCONS_00141183	AC_000187.1:81946847-82029264	0	0	2.36416	0.408376	0	0	0.393172	0	0	0	0	0	0	0	0.183174	0
0.970288	0.754522	0.991881	TCONS_00090023	AC_000174.1:62485859-62490122	0.0139731	0	0	0.270829	0.0119038	0	0	0	0	0	0.0150592	0	0	0.0153916	0	0
0.970132	1	0.901913	TCONS_00126684	AC_000182.1:35959593-35965251	0	0	0.33592	0.0563056	0	0	0	0	0	0	0	0.0820052	0	0	0	0
0.969873	0.933602	0.976427	TCONS_00073062	AC_000170.1:3224551-3292903	0.0365557	0	0.0786501	0.435292	0	0.0718275	0	0	0	0	0	0	0	0	0	0
0.969467	0.969731	0.969228	TCONS_00081064	AC_000172.1:63600372-63606213	0.0192351	0	0.389158	0.430707	0	0	0	0	0.0164888	0	0.0109611	0.0498302	0.0150971	0.0226444	0.0206744	0.0203006
0.968318	0.961393	0.99998	TCONS_00129909	AC_000183.1:21897254-21967865	0	3.1858e-06	0.502501	0.109912	0	0	3.84776e-06	4.8768e-06	0	0	0	3.07421e-06	0.135798	0	0	4.09194e-06
0.967725	1	0.948178	TCONS_00124708	AC_000181.1:50747568-50749024	0	0	0.0735641	0.121461	0	0	0	0.0257392	0	0	0	0	0	0	0	0.0183215
0.966707	0.981169	0.94716	TCONS_00086724	AC_000173.1:3018513-3040948	0.0126285	0	4.69373	3.47277	0.293597	0.30669	0.175089	0.374528	5.50653e-07	0	5.31435e-07	5.0952e-07	0.106194	0.588882	0.031208	0.0144009
0.966607	0.978129	0.945872	TCONS_00045563	AC_000165.1:22605409-22632164	0.088105	0.0142465	1.19581	0.664478	0	0.171294	0.0577091	0.0331772	0.0372623	0.0330514	0	0	0	0	0	0
0.965621	0.999983	0.919571	TCONS_00050747	AC_000166.1:39627626-39635761	2.07733e-06	0.0234155	0.0950435	0.0709209	0	0	9.14e-06	0	0	2.52041e-06	0	0	0	0	0	0.0165107
0.964326	1	1	TCONS_00004125	AC_000158.1:73108093-73132861	0	0	0	4.25416e-06	0	0	0	0	0	0	0	0	0	0	1.06233e-06	0
0.964152	0.937038	0.978102	TCONS_00059999	AC_000167.1:91578265-91596129	0	0	1.26882	2.46603	0.131126	0.000116262	0.428083	0.321443	0	0.0420611	0	0.0143878	0	1.54962e-06	0	0
0.964132	0.983963	1	TCONS_00029543	AC_000162.1:4078105-4134837	0	0	2.64256	0	0	0	0.296651	0.366824	0	0	0	0	0	0	0	0
0.963796	0.905725	0.999997	TCONS_00056013	AC_000167.1:62674013-62694380	0	0	0.0264434	0.131717	3.46728e-06	0	0.0400756	2.82652e-06	0	0	0	0	0	0	0	0
0.962603	0.948886	0.973387	TCONS_00112800	AC_000178.1:27126641-27140625	0	0	0.225452	0.286771	0.0806659	0	0	0.0534234	0	0	0	0	0	0	0	0
0.961733	1	0.974683	TCONS_00086191	AC_000173.1:70876969-70884156	0	9.40253e-05	0.0285839	7.68177e-05	0	0.000968191	0	0.0065868	0	0	0	0	0	0	0	2.82525e-05
0.961617	0.953565	0.96706	TCONS_00126526	AC_000182.1:32885504-32915965	0	0	0.301234	0.445551	0	0.0650344	0.0979142	0.0377003	0	0	0	0	0	0	0	0
0.961336	0.933772	1	TCONS_00078910	AC_000171.1:65630758-65632998	0	0	0.764564	0.545073	0	0	0.354451	0	0	0	0	0	0	0	0	0
0.961268	0.984465	0.941774	TCONS_00016511	AC_000160.1:120616591-120622933	0	0	0.399414	0.475308	0	0.0411174	0.0434335	0.044486	0	0.108123	0	0	0	0	0	0
0.961257	0.914655	0.985964	TCONS_00074090	AC_000170.1:45581038-45588399	0.013465	0.0266607	0.204647	0.385999	0.0388149	0.000198333	0.000124771	1.99638e-05	0.0260934	0	0.032017	0	0	0	0.0117445	0.0110462
0.961197	0.958584	0.963768	TCONS_00073061	AC_000170.1:3220387-3224434	0	0.00014845	0.470875	0.478677	0.117386	0.099289	0.00534626	0	0	0	0	0	0	0.0219539	0.0137799	1.31778e-05
0.961134	0.969028	0.949496	TCONS_00096006	AC_000175.1:57145742-57155297	0	0.00754337	0.542596	0.368014	7.86973e-06	1.28268e-05	0.11763	0.082174	0	0	0	0.00601195	0	0.034362	0	0
0.960996	0.961872	0.960158	TCONS_00060000	AC_000167.1:91578265-91596256	0	0	1.59249	1.66499	4.40513e-05	0.343154	0.424982	0.121195	0	0	0	0	0	2.16623e-06	0	0
0.96092	0.953178	0.999998	TCONS_00060001	AC_000167.1:91578265-91597069	0	0	1.07088	0.212163	0.246963	0	0.0896468	0	0	1.27444e-06	0.0143763	9.68927e-07	0	0	0	0
0.960877	0.933846	0.986605	TCONS_00135973	AC_000185.1:34896097-34900842	0.0404805	0	0.216563	0.227529	0	0.0213347	0.0597584	0	0	0	2.25631e-05	0	2.44168e-05	0	0	0
0.960851	0.972359	0.985231	TCONS_00000920	AC_000158.1:66163088-66164053	0	0	0.0535218	1.53492	0.276616	0.158682	0	0	0	0	0	0	0	0	0	0
0.960659	0.886035	0.98154	TCONS_00027618	AC_000162.1:72029140-72032799	0	0	0.0137071	0.265006	0	0.0102975	0.0312706	0.0239459	0	0	0	0	0	0	0.0112392	0
0.95995	0.964352	0.956143	TCONS_00073281	AC_000170.1:17701229-17711440	0.100052	0	1.25235	1.44812	0	0.202761	0.099183	0	0	0	0.113268	0.0778064	0	0	0	0.164007
0.959735	0.974174	0.881425	TCONS_00067887	AC_000169.1:52263958-52266428	0	0.00919022	0.166321	6.26202e-06	0	0	0	0	0	0	0	0	0	0	0.0300681	0.00762188
0.957718	0.986796	0.812287	TCONS_00053766	AC_000166.1:102541728-102545852	0	0	0.336732	0.067327	0.0123627	0.0145601	0.0187609	0.0393233	0	0	0	0.00896217	0	0.0256214	0	0
0.957377	0.967048	0.944065	TCONS_00088724	AC_000173.1:74088358-74107136	0.0132407	0.0128393	2.32689	1.69045	0.497475	0.514489	0.0260138	0.13456	0	0	0	0	0	0	0	0
0.954729	0.969006	0.938645	TCONS_00000137	AC_000158.1:3259226-3260598	0	0.0501073	0.449934	0.399384	0.0442825	0.100668	0.0253429	0	0	0	0.027991	0	0	0	0	0.0207541
0.95398	0.944434	1	TCONS_00047023	AC_000165.1:83831640-83850656	0.0386982	0	0.100588	0.020864	0.000235332	0	0	0	0	0	0.000191185	0	0	0	0	0
0.953408	0.995963	0.942429	TCONS_00126540	AC_000182.1:33656824-33665885	0	0	0.0353067	0.136846	0.000997766	3.43422e-06	0	0.0542479	0	0	0	0	0	0	0	0.000897584
0.952363	0.983183	0.924534	TCONS_00024813	AC_000161.1:93168954-93186155	0	0	0.285134	0.31578	0.0128657	0.149305	0.0206994	0.0175086	0	0	0	0	0	0	0	0
0.951823	0.95764	0.948782	TCONS_00085994	AC_000173.1:63896737-64016100	0	0	3.73151	7.13941	1.10646	1.18913	0	1.37051	0	0	0	0	0	0	0	0
0.951677	0.987513	0.820545	TCONS_00016512	AC_000160.1:120620203-120622933	0	0	0.317809	0.0795124	0	0	0.0277795	0.024121	0	0.0824984	0	0	0	0	0	0
0.950733	1	0.873857	TCONS_00028604	AC_000162.1:106275376-106304743	0	0.147469	0.297393	0.130215	0	0	0	0	0	0	0	0	0	0	0	0
0.950688	0.944566	0.954698	TCONS_00073060	AC_000170.1:3220387-3224434	0	0.0492917	0.695378	1.06168	0.137828	0.209972	0.103491	0.0246541	0	0	0	0	0	6.86933e-07	0.028516	0.0527567
0.950572	1	0.957896	TCONS_00140878	AC_000187.1:61857159-61860100	0	0	0	0.280048	0	0	0.0143571	0.0825379	0	0	0	0	0	0	0	0
0.950251	0.9873	0.760184	TCONS_00074733	AC_000170.1:60859754-60870228	6.13726e-06	0.0234283	0.325503	0.0634486	0	0	0.0289298	0.055959	0	0.0201805	0	0.00694349	0	0	9.93856e-07	4.99789e-07
0.950196	0.954456	0.946375	TCONS_00067606	AC_000169.1:34120252-34130389	0	0	1.13894	1.26998	0.319183	0.279681	0.0439163	0.180265	0	0	0	0	0	0	0	0.0167686
0.950086	0.860466	0.97681	TCONS_00082556	AC_000172.1:35163170-35195623	0.0955661	0	0.0933431	0.336527	0	0	0	0.054629	0	0	0	0	0	0	0	0
0.949761	0.999105	0.993447	TCONS_00093873	AC_000175.1:24988051-24994176	0.000369426	0.000367741	0.000793866	1.56715	0.000361725	0.000363743	0.000360958	0.0700643	0.000376741	0.000369783	0.000362105	0.000365135	0.000365093	0	0.477319	0.000361148
0.948951	0.892811	0.967316	TCONS_00022100	AC_000161.1:93225914-93231265	0	0.0268667	0.295225	0.902449	0.195458	0.178964	1.34869e-05	1.39038e-06	0.0140736	0	0.0119685	0.000637361	0	0	6.41681e-07	0
0.948611	1	0.999407	TCONS_00132521	AC_000184.1:17783318-17788095	0	0	0.404291	0.000604201	0	0.145651	0	0	0	0	0	0	0	0	0	0
0.947639	0.959161	0.933034	TCONS_00051991	AC_000166.1:102451586-102460343	0.00665042	0.0257331	0.107263	0.0846155	0	0.00644	0	0.00749155	0.0168472	0	0.00716593	0	0	0	0	0
0.947577	0.952538	0.940249	TCONS_00045991	AC_000165.1:42275819-42395048	0	0.0288713	1.30333	0.882425	0.148844	0.127706	0.19429	0.139859	0	0	0.0731417	0	0.0167366	0	0	0.0726427
0.944789	0.959014	0.930212	TCONS_00115021	AC_000179.1:34342799-34736789	0	0	0.162361	0.158437	0	0.0222478	0.0224176	0	0	0	0	0	0	0	0.0241637	0.0551511
0.944689	1	0.965484	TCONS_00129907	AC_000183.1:21891114-21893950	0	0	0.116505	0.0120236	0	0	0	0	0	0	0	0	0	0.0497635	0	0
0.944529	0.998912	0.962856	TCONS_00015775	AC_000160.1:104264147-104265579	8.79192e-06	0	1.69284e-05	1.18202	0	0	0.000389911	0.000394763	0	0	0.150518	0.306171	0.000375955	0.000370715	0.000355017	0.000399497
0.944527	0.934036	0.951059	TCONS_00096010	AC_000175.1:57148032-57155297	0	2.626e-06	0.595658	0.956729	0.146925	0.173442	0.128119	0.154313	0	0	0	2.41306e-06	0	2.57088e-06	0	0
0.944107	0.874086	0.983171	TCONS_00088201	AC_000173.1:55581925-55613169	0	0	0.579096	1.03801	0.510416	0.122278	0	0	0	0	0	0	0	0	0	0
0.943875	0.967062	0.926233	TCONS_00011612	AC_000159.1:121227788-121235915	0	0	0.305696	0.401787	0.0356584	0.161479	0.0194922	0.045991	0	0	0.0153318	0	0	0	0	0
0.942737	0.914949	0.981987	TCONS_00005168	AC_000158.1:121385354-121600379	0.15979	0.063782	0.738031	0.522503	0	0.000774356	0.278807	0.0007783	0	0	0	0	0.000793301	0	0	0.000549118
0.942416	0.929986	0.951258	TCONS_00045993	AC_000165.1:42279396-42299952	0	0.0137899	2.82686	3.97418	0.317618	0.313919	0.582091	0.476503	0	0.0217838	0.0511411	0.0531709	0.434598	0.476733	0	6.39367e-05
0.941855	0.957517	0.932166	TCONS_00019101	AC_000160.1:69398968-69404086	0	0	0.209881	0.339272	0.0396172	0.0563264	0.0227979	0.104773	0	0	0	0	0	0	0	0
0.941182	0.908235	0.96116	TCONS_00003119	AC_000158.1:8704300-8710639	0	0.0409993	1.47266e-05	0.376473	0	0.0186754	0	0	0.0320706	0.0426795	0.00637692	0	0.0142091	0	0	0
0.93905	0.999935	0.999804	TCONS_00123999	AC_000181.1:19811034-19817606	0	0	0.0909946	0	4.14423e-05	5.0631e-05	0	0.0387285	0	0	0	0	0	0	0	2.44983e-06
0.938921	1	0.913956	TCONS_00102056	AC_000176.1:35360751-35363475	0	0	0.0477529	0.116833	0	0	0	0.0703692	0	0	0	1.90899e-07	0	0	0	0
0.938833	1	0.771061	TCONS_00052601	AC_000166.1:39351430-39407633	0	0.0469654	0.142719	0.0520325	0	0.0364205	0	0	0	0	0	0	0	0	0	0
0.938701	0.943294	0.93502	TCONS_00053733	AC_000166.1:100763601-100771793	0.000224639	0	4.70511	5.87105	0.921759	1.95513	0.944788	0.714903	0.000220738	0.000227812	0.000224652	0	0.000229219	0	0.000215073	0.00022734
0.938662	0.894944	0.963987	TCONS_00123998	AC_000181.1:19811034-19817606	0	0	0.135283	0.233529	0.0994863	0	0	0.0402158	0	0	0	0	0	0	0	0.0186542
0.938318	0.928276	0.941891	TCONS_00142947	AC_000187.1:21126059-21136649	0	0	0.181953	0.511407	0	0	0.0913522	0	0	0	0	0	0	0.208023	0	0
0.937605	0.729913	0.937613	TCONS_00125487	AC_000182.1:2740782-2744014	0	2.42984e-06	0	0.585085	1.05371e-05	0.107183	0	1.00551e-05	0	1.053e-05	1.09168e-05	0	0	0.148304	1.13476e-05	0
0.937346	0.952116	0.924158	TCONS_00053331	AC_000166.1:81848743-81857789	0.0161469	0	0.407135	0.455941	0	0.0628298	0.0793344	0.127753	0.0409868	0	0	0.0124639	0	0	0	0.0390104
0.936977	0.932477	0.941194	TCONS_00087266	AC_000173.1:33901615-33912183	0.1542	0.14954	3.1089	3.31827	0.308778	0.415213	0.14493	0.143471	0.151113	0.149742	0.154107	0.139081	0.420411	0.234397	0.135925	0.134491
0.935894	0.937041	0.934664	TCONS_00099104	AC_000175.1:53426458-53431627	0.073754	0.0658343	1.56621	1.46099	0.241555	0.313005	0.155925	0.108608	0.100584	0.0380728	0.0794307	0.10063	0.038998	0.0374815	0	0.00455894
0.935867	0.827226	0.981664	TCONS_00024376	AC_000161.1:69996391-69997734	0.330662	0.110778	0.363826	0.863071	0	0	0.109356	0	0	0	0	0	0	0	0	0
0.935789	0.97357	0.903152	TCONS_00138529	AC_000186.1:29245667-29261009	0	0	0.533245	0.617305	0	0	0.0617652	0.368411	0	0	0.0368886	0.0500838	0	0	0	0
0.935685	0.974831	0.902576	TCONS_00100286	AC_000175.1:64216859-64222948	0	0	4.19957	4.96536	0.297859	1.85073	0.442023	1.53548	0	0	0	0	0	0	0	0
0.934866	0.912928	0.955078	TCONS_00045384	AC_000165.1:9151065-9156918	0.0300217	0.0929107	126.531	137.331	46.7071	34.2941	29.8815	8.37837	0.167293	0.09404	0.0194028	0.0879813	0.220126	0.145462	0.0953365	0.091679
0.933901	0.926181	0.946655	TCONS_00114665	AC_000179.1:15733511-15748356	1.75292e-05	0.0108233	0.188711	0.114229	0.0292673	4.90281e-05	0.00987315	3.52761e-05	0	0.0187866	6.16353e-06	0	0	0.0129604	0.0583492	0
0.933219	0.955349	0.908439	TCONS_00100817	AC_000176.1:13311130-13312849	0.41064	0.270917	13.2995	11.8771	1.54945	1.08293	1.67692	4.83887	0	0.319943	0.228587	0.583867	0	0.460096	0.29126	0.0557205
0.933214	0.918254	0.947235	TCONS_00086439	AC_000173.1:77459473-77468272	0	0	0.705893	0.753151	7.70813e-05	0.105499	0.232266	0.146143	7.74365e-05	0	0	2.47711e-05	0.171505	0.000350105	0	0.0261632
0.93274	0.946813	0.923814	TCONS_00076993	AC_000171.1:61617439-61684436	0.0295365	0	0.310013	0.488743	0	0.0718535	0.0589073	0.13389	0	0	0.0269779	0	0	0.0549042	0	0
0.932117	0.900552	0.958247	TCONS_00022102	AC_000161.1:93241377-93247131	0	0	0.42209	0.509893	0.19667	0.149028	0.0971608	0	0	0	0	0	0	0	0	0
0.931959	0.91326	0.939498	TCONS_00050079	AC_000165.1:110357873-110361238	0	0	0.0878547	0.217909	0	0	0.0533437	0.092287	0	0	0	0	0	0	0	0
0.931848	0.954456	0.895049	TCONS_00132843	AC_000184.1:36496988-36504357	0	0	0.847942	0.520953	0.104544	0.0888542	0.0853648	0.146968	0.0662952	0.1469	0.0141238	0	0	0	0	0
0.931836	0.94478	0.910033	TCONS_00053757	AC_000166.1:102493724-102543969	0	0	3.4036	2.02053	1.178	1.20446	0.0988762	0.036832	0.0207027	0.0183064	0.0180518	0.0063018	0	0	0	0.00656826
0.931538	0.934719	0.926603	TCONS_00054283	AC_000167.1:13751985-13772351	0.202198	0.117265	0.442481	0.285209	0	8.5945e-07	0	0	0	0	2.35399e-06	2.42005e-06	0	0	0	0.0292654
0.931489	0.971112	0.862607	TCONS_00101885	AC_000176.1:32428445-32432731	0	0	0.410994	0.236417	0	0	0	0	0.06389	0.199994	0.0192189	0.0273811	0	0	0	0
0.931279	0.916042	0.943189	TCONS_00005169	AC_000158.1:121385354-121642352	0.215177	0.161343	1.07256	1.37221	0.153372	0.127825	0.224975	0.0498961	0	0	0	0	0.0249372	0.19815	0.0118925	0.0084846
0.931217	0.919169	0.9506	TCONS_00022092	AC_000161.1:93188410-93231265	0.00512948	0	3.17425	1.9729	1.47188	0.651985	0.319024	0.0265844	0	0	0	0.00366062	0	0	7.35983e-08	0
0.930499	0.932253	0.929204	TCONS_00002352	AC_000158.1:139983904-139997851	0	0	0.101562	0.137512	0	0.0681472	0	0	0	0	0	0	0.0481635	0	0	0
0.929692	0.939667	0.920179	TCONS_00061786	AC_000168.1:64925793-64938103	0	0	0.321589	0.337177	0	0.0439766	0	0.0170344	0.0382616	0	0.0815847	0.0698204	0	0.0332877	0.0159709	0.0242779
0.929605	0.896226	0.954206	TCONS_00136849	AC_000186.1:30975180-30978488	0	0	0.314219	0.426337	2.53883e-06	0.0785327	0.228248	0.058129	0	0	2.99633e-06	2.81036e-06	0	0	0	0
0.928027	0.938978	0.916103	TCONS_00011611	AC_000159.1:121227788-121231857	0	0	0.591788	0.543515	0.0486393	0.0413512	0.0540793	0.094645	0.0705427	0.020879	0.0581865	0.15083	0.0213378	0	0	0.0114891
0.927998	0.927551	0.928393	TCONS_00072185	AC_000170.1:64151572-64157177	0.0674991	0.0391785	0.574832	0.651301	0.0575008	0.0784399	0.0596356	0.0912467	0.0170996	0	0.0290941	0.0416475	0.0464009	0	0.0142908	0.075953
0.927723	0.85374	0.950637	TCONS_00086942	AC_000173.1:15769745-15776036	0	0	1.94626	6.28393	1.20977	1.30167	0.705799	0.797648	0	0.0468864	0.0326671	2.37039e-05	0	0	0.0443827	0.025136
0.927371	0.94964	0.921525	TCONS_00083506	AC_000172.1:63560730-63566287	0.0215955	0.0840186	0.181729	0.692312	0	0	0.0424671	0.0489128	0	0.0488403	0	0.0333559	0	0.0955328	0	0.069645
0.926865	0.957305	0.883052	TCONS_00004335	AC_000158.1:81445639-81464835	0	0.0507544	0.64524	0.448299	0	0	0.192839	0.23631	0	0	0	0.079929	0	0	0	0
0.926061	0.947253	0.907906	TCONS_00129587	AC_000183.1:15117430-15122622	0	0	2.14038	2.4984	0.293103	0.90009	0.464418	0.710527	0	0	0	0	0.0327743	0	0	0
0.925535	0.896643	0.954957	TCONS_00019456	AC_000160.1:93410973-93417447	0	0	0.262428	0.257693	0	0.0376363	0.189867	0	0	0.0436139	0	0	0	0	0	0
0.924688	0.911224	0.930935	TCONS_00005160	AC_000158.1:121278993-121280495	0	0	0.73556	1.58529	0.0995442	0.350869	0.357558	0.415546	0	0	0	0	0	0	0	0
0.924604	0.920353	0.926757	TCONS_00052253	AC_000166.1:18321730-18324171	0.0243177	0	0.136388	0.269255	0.0517224	0.0838474	0	0.0541994	0	0	0	0	0	0	0	0
0.923748	0.851878	0.963207	TCONS_00051209	AC_000166.1:65253656-65366638	0	0	0	1.04094	0.141159	0.268097	0.0269438	0	0	0	0.119417	0	0	0	0	0
0.92369	0.798838	0.983808	TCONS_00045560	AC_000165.1:22597090-22600834	0.180011	0.0441496	0.175713	0.389511	0.0777663	0	0	0	0	0	0	0	0	0	0	0
0.92355	0.912671	0.934644	TCONS_00034741	AC_000163.1:96660660-96669457	0.0293129	0.00946266	0.328022	0.321681	0.0499973	0.0284279	0	0.0220379	0	0	0.0316364	0.0226139	0.0895743	0.0646251	0	0
0.922003	0.940941	0.882389	TCONS_00021267	AC_000161.1:44737823-44743018	0	0	0.0545851	0.0260961	0	0.020813	0	0.000671323	0.0185024	0	0.00406374	0	0	0	0	0
0.921165	1	0.860221	TCONS_00070874	AC_000170.1:32774909-32792502	0	0	0.288057	0.372621	0	0	0	0.364591	0	0	0	0	0	0	0	0
0.920981	0.865796	0.934752	TCONS_00132410	AC_000184.1:13716900-13740005	0.0135629	0	0.0853932	0.342215	0	0	0.0174542	0.085699	0	0	0.0492039	0.0706033	0	0	0	0
0.92051	0.923818	0.918599	TCONS_00134292	AC_000185.1:15720119-15848393	0.0269757	0	2.23783	3.87363	0.231517	0.316606	0.212309	0.275468	0.205912	0.551131	0.0881314	0.0208428	0.37133	0.956075	0.0572062	0.0871095
0.919756	0.928778	0.912542	TCONS_00090045	AC_000174.1:63165790-63172338	0	0	0.47938	0.599509	0.11774	0.169274	0.121257	0.197749	0	0	0	0	0	0	0	0
0.919407	0.95383	0.96797	TCONS_00004651	AC_000158.1:92983147-93280805	0.0385343	0	0.475281	0	0.000329979	0	0.0679271	0.0935492	0.0325819	0.000300721	0	0	0	0	0.0142332	0.0206741
0.918979	0.866291	0.939247	TCONS_00073037	AC_000170.1:2108142-2119464	0	0.0144861	0.0183263	0.0476396	0	0	0	0	0	0	0	0.0057736	0.0171528	0	0	0
0.91866	0.94317	0.898863	TCONS_00090942	AC_000174.1:3637152-3720554	0.0163744	0.0159219	0.154362	0.191114	0.028761	0.100245	0	0.0191338	0	0	0.0162713	0	0	0	0	0
0.918398	0.888608	0.943859	TCONS_00111157	AC_000178.1:45407457-45412640	0	0	0.625102	0.731363	0.258737	0.226379	0.137436	0.0263178	0	0	0.0377924	0.00899739	0.0534554	0.0257214	0	0
0.917801	0.881664	0.972399	TCONS_00112151	AC_000178.1:1543145-1545306	0	0	0.326129	0.53914	0.393707	0.0670416	0	0.037124	0	0	0	0	0	0	0	0
0.917759	0.959835	0.885565	TCONS_00076994	AC_000171.1:61617503-61714323	0.143722	0	1.50754	0.018192	0	0.192042	0.28013	0.262449	0	0	0	0	0	0	0	0
0.917568	0.954804	0.855305	TCONS_00124456	AC_000181.1:41688030-41738159	0.0806419	0.394792	6.65614	3.98071	0.695385	0.674511	0.238296	0.827251	0.308584	0.646562	0.176868	0.779614	0.0925605	0.448159	0.513488	0.261031
0.917497	0.939487	0.853082	TCONS_00031214	AC_000162.1:64331767-64332784	0	0	0.400904	0.136863	0.0625432	0.0713372	0.107275	0.0413374	0	0	0	0.0280791	0	0	0	0
0.91709	0.945543	0.863295	TCONS_00051391	AC_000166.1:73478170-73495395	0	0	0.274721	0.145302	0.071574	4.9353e-05	0	0.109593	0	0	0	0	0	8.83213e-07	0.0331501	0.0294012
0.916475	0.903753	0.923657	TCONS_00079088	AC_000171.1:74637552-74642792	0	0	0.120572	0.21357	0	0	0.0522933	0.0301526	0	0	0.0289397	0.0410702	0	0	0	0.0429091
0.916048	0.926535	0.897024	TCONS_00069306	AC_000169.1:35418422-35419654	0.027552	0	0.0535765	0.0295345	0	0	0	0	0	0	0	0.0212894	0	0	0	0
0.915957	0.903211	0.923376	TCONS_00046174	AC_000165.1:52974227-52991006	0.438318	0.330424	4.49832	7.72875	0.249408	0.661961	0.40662	0.549657	0.40141	0.68389	0.776219	0.751556	0.027909	0.0805764	0.74784	1.08741
0.915946	0.928049	0.897321	TCONS_00126113	AC_000182.1:26029737-26057219	0	0	1.52937	0.993875	0.276564	0.108899	0.0367186	0.0281307	0	0	0	0	0.456995	0.577321	0	0
0.91586	0.942794	0.873094	TCONS_00127143	AC_000182.1:42147302-42152224	0	0	0.156485	0.0985553	0.0486696	0.0553738	0.0139939	0.0321771	0	0	0	0	0	0	0	0
0.915796	0.879977	0.938179	TCONS_00051917	AC_000166.1:98078773-98093363	0	0	1.20605	1.92998	0.236359	0.349477	0.395995	0.353258	0.366159	0.0976953	0	0	0.00872216	0.00418812	0.00604358	0.0305721
0.914765	0.915303	0.914179	TCONS_00121592	AC_000180.1:28670634-28676119	0	0.48799	7.20914	6.62199	1.71435	0.991845	2.37452	1.5115	0	0	0.185282	0.124284	0	0.730636	0	0.131898
0.914626	0.966641	0.851831	TCONS_00001078	AC_000158.1:71728098-71737477	0	0.0324635	0.150989	0.125066	0	0.0325984	0	0.037794	0	0	0	0	0	0	0.035258	0.0268606
0.914378	0.858667	0.942994	TCONS_00135269	AC_000185.1:8613740-8616451	0.0570469	0	0.446696	0.869644	0.0990233	0.169827	0.225222	0.130861	0	0	0	0	0	0	0.0606377	0.0463375
0.913609	0.968546	0.827787	TCONS_00001854	AC_000158.1:111682256-111726646	0	0.000234745	0.155698	0.0231882	0	0	0	0	0	0	0.0340028	0.00023827	5.43843e-05	0.04402	0.000223803	0.0294046
0.913581	0.897207	0.933428	TCONS_00143891	AC_000187.1:75448790-75903044	0.0159693	0	0.562431	0.464	0	0.0612244	0.201506	0.131761	0	0	0	0.0232237	0.17032	1.57504e-05	0.016903	0
0.913368	0.898068	0.926189	TCONS_00035663	AC_000163.1:26147491-26151301	0.00932431	0	0.230031	0.274486	0.034081	0.0595772	0.0575669	0.0822429	0.0468186	0	0.016342	0	0	0	0	0
0.912801	0.916131	0.910878	TCONS_00100289	AC_000175.1:64225198-64237674	0	0	0.901871	1.56161	0	0	0.529472	0.974213	0	0	0	0	0	0	0	0
0.912676	0.927873	0.939736	TCONS_00112902	AC_000178.1:31026543-31029999	0.234172	2.88513e-05	0.482349	0.0280051	0	0.0678231	0	0	0	0	0	0	0	0	0.00936032	0.000577184
0.912618	0.959688	0.872859	TCONS_00012898	AC_000160.1:10665669-10750229	0	0	0.292873	0.346734	0.0826435	0.152288	0	0.12342	0	0	0	0	0	0	0	0.0328803
0.912191	0.944636	0.878844	TCONS_00070771	AC_000170.1:28312451-28321149	0	0	0.309949	0.301573	0	0.0825533	0	0	0	0.127795	0.030647	0	0	0	0.0894727	0.0454123
0.912055	0.97254	0.886887	TCONS_00024819	AC_000161.1:93174283-93186155	0	0	0.292259	0.702394	1.97278e-05	0.527825	0.0402769	0.0232954	0.015881	0	0	0	0	0	0	0.00502691
0.911113	0.912801	0.794124	TCONS_00105114	AC_000176.1:26871952-26944488	0	0	0.519821	0	0.270339	0.000229154	0.000454736	0.00251622	0	0.00175489	0.046501	0	0	0	0	0.00164216
0.910919	0.968676	0.849172	TCONS_00024479	AC_000161.1:76725395-76731974	0	0	0.310683	0.0675581	0.0432967	0.0246611	0.0248266	0.0286208	0	0.114454	0	0	0	0	0	0
0.910824	0.893466	0.91843	TCONS_00113698	AC_000178.1:61983540-61985910	0	0.429453	2.36398	5.3951	0	0.732648	0.351524	0.252548	0.935301	0	0.136563	1.17365	0.0370333	0	0.302496	0.492243
0.910425	0.910835	0.909846	TCONS_00025478	AC_000161.1:114602530-114604570	0	0	0.746127	0.527451	0.287186	0.143009	0.0824279	0.189852	0	0	0	0	0.0960867	0	0	0
0.909909	0.990019	0.8683	TCONS_00013614	AC_000160.1:20523438-20603814	0.00194995	0.00638671	0.350806	0.6754	0	0	0.00170564	0	0.00180806	0.476351	0.0190458	0.0175169	0	0	0	0.122399
0.909794	0.902657	0.919624	TCONS_00101972	AC_000176.1:34671085-34680558	0	0	0.597475	0.433823	0.170955	0.0523293	0.219677	0.173899	0	0	0.00831917	0.0178542	0	0	0.00816842	0
0.909106	0.903233	1	TCONS_00141188	AC_000187.1:81968763-82029264	0.14019	0	0.206962	0.0133731	0	0	0	0	0	0	0	0	0	0	0	0
0.907935	1	0.925104	TCONS_00056134	AC_000167.1:69469474-69702022	0	0	0	0.822469	0	0	0.0988469	0.431195	0	0	0	0	0	0	0	0
0.907865	0.999968	0.877385	TCONS_00090553	AC_000174.1:72248890-72252526	2.31698e-05	0	0.104114	0.3146	0	0	0	0.15362	0	0.0666479	0	0.04974	0	2.93796e-06	0	1.26718e-05
0.907384	0.875361	0.962826	TCONS_00051047	AC_000166.1:54670805-54693552	0	0.0121432	0.93248	0.538599	0	0.11788	0.813565	0.00052993	0	0	0	0.00959832	0	0	0	0
0.907383	0.931238	0.871649	TCONS_00053732	AC_000166.1:100763601-100771793	0.00924787	0	2.45366	1.63794	0.378683	0.883863	0.761043	0.570018	0.0117735	0.0103604	0.00487204	0	0.0106227	0	0.00479638	0.00738222
0.907341	0.898345	0.910467	TCONS_00013674	AC_000160.1:20982170-20990424	0	3.71461e-05	0.0284665	0.987083	0	0.397228	2.37659e-05	1.38127e-05	0	0	0	0	0	0	0.0400377	0.221358
0.906233	0.908623	0.901301	TCONS_00068500	AC_000169.1:90039111-90070732	0	0	0.404071	0.195809	0	0.134945	0.258459	0.0003386	0	0	0	0	0	0	0	0
0.90588	0.905883	0.905879	TCONS_00133242	AC_000184.1:13315075-13317563	0	0.0234138	0.425466	0.716107	0.164766	0.0231787	0.115538	0.15714	0	0	0	0	0	0.24986	0	0.018214
0.905206	0.898145	0.913161	TCONS_00032872	AC_000162.1:113478108-113487226	0	0.0162108	2.03615	1.80692	0.681734	0.626973	0.760979	0.455188	0	0	0.00902642	0	0	0	0	0
0.904305	0.840516	0.950572	TCONS_00028613	AC_000162.1:106301699-106304743	0.537104	0	0.681288	0.939314	0	0.00155528	0.0320059	0	0.12451	0	0	0.168775	0	0.115875	0.0669619	0.038795
0.904107	0.900603	0.908161	TCONS_00117044	AC_000179.1:37758314-37850891	0.0666329	0.0325444	0.497338	0.429871	0.0573223	0	0	0.0378881	0	0.0759648	0.145617	0.103028	0.0764658	0	0	0.0269272
0.904106	0.877364	0.916355	TCONS_00045981	AC_000165.1:42141942-42272679	0.181554	0	1.68683	3.68237	0.125561	0.406966	0.70781	0.378398	0	0	0	0	0.279277	1.37071	0.153858	0
0.903618	0.924622	0.892518	TCONS_00012899	AC_000160.1:10665669-10750229	0	0	0.0700722	0.132599	0	0.0450904	0	0.0295545	0	0	0	0	0	0	0.0369735	0.0251188
0.903569	0.906435	0.901525	TCONS_00076850	AC_000171.1:45946892-45952015	0.0475648	0	0.207377	0.290778	0	0.0230879	0.0116797	0.0402603	0	0.0267135	0.051392	0.0458772	0	0.0262315	0.0251865	0.0382711
0.902959	0.808054	0.967802	TCONS_00131720	AC_000183.1:34740018-34745312	0.151448	0	0.132316	0.292448	0	0	0	0	0	1.60755e-05	0	0	0	1.60303e-05	0.0711732	0.065882
0.902661	0.880329	0.945504	TCONS_00073495	AC_000170.1:26589132-26599696	0.00995361	0	0.988208	0.515107	3.74013e-06	0.0386393	0.784296	0.134813	0	0	0.0107447	0.0230471	0.0228223	0	0	0
0.902167	0.991139	0.856726	TCONS_00001856	AC_000158.1:111717916-111726646	0.00703868	0	0.123803	0.2424	0	0.108059	0.000618019	0.0528052	0	0	0	0	2.23158e-05	0	0	0.0822427
0.902117	0.84994	0.999839	TCONS_00086442	AC_000173.1:77463179-77478978	0	0	0.933628	0.498498	0.519116	0	0.25248	0.000562548	0.0649261	0	0.0276751	0	0.116507	0	0	0
0.900811	0.763291	0.965399	TCONS_00062740	AC_000168.1:98883101-98884575	1.60238	0.405958	2.12478	4.524	1.19247	0	0.133039	0.157264	0	0	0.307308	0.312241	0	0	0.285484	0.220275
0.900283	0.877121	0.923334	TCONS_00014174	AC_000160.1:33224853-33235813	0	0	0.28364	0.285013	0.110913	0.0422977	0.133061	0.110658	0	0	0	0	0	0	0	0
0.900185	0.834222	0.999766	TCONS_00088677	AC_000173.1:72879681-72887068	0.00812978	0	0.131155	0.0868786	0	0	0.0438878	0	0	0	0.0651025	8.32237e-05	0.000135066	5.90946e-05	0.0349433	0
0.899995	0.905566	0.894419	TCONS_00041018	AC_000164.1:90287378-90329037	0	0	6.7952	6.78907	2.98466	3.35816	1.50722	1.65942	0	0	0	0	0	0	0	0
0.899718	0.939912	0.861611	TCONS_00100818	AC_000176.1:13311162-13312849	3.52652e-06	0	0.848334	0.894788	0.251755	0.722647	0.105058	0.144149	0	3.96756e-06	0	0	0	0	4.43103e-06	4.09045e-06
0.89915	0.965314	0.863324	TCONS_00141711	AC_000187.1:97059187-97065194	0	0	0.0375702	0.0693845	0.00205587	0.0663822	0	0	0.00706636	0	0	0	0	0	0	0
0.898667	0.961861	0.949555	TCONS_00094367	AC_000175.1:38844300-38867240	0.00261033	0	0.38568	3.96332	0	0.371437	1.63465	1.01226	0.00664645	0	0	0	0.030327	0.011597	0.0111461	0.00420784
0.897703	0.828873	0.955553	TCONS_00062381	AC_000168.1:88286428-88288817	0	0	0.193242	0.229919	0.158682	0.0296326	0.0257038	5.12906e-05	0.0470973	0.0418504	0	0	0	0	0	0
0.897552	0.718797	0.942506	TCONS_00133423	AC_000184.1:17878913-18277478	0.0574611	0.0504603	0.0668826	0.473499	0.088884	0	0.0506173	0.0587353	0	0	0	0.0397362	0	0	0	0.0416318
0.897109	0.886496	0.907316	TCONS_00055681	AC_000167.1:50709626-50712178	0	0.0502036	1.03516	1.07628	0.0884241	0.151105	0.329526	0.146128	0.0655445	0	0.0841351	0.0597252	0.11823	0	0.136604	0.291115
0.896406	1	0.966286	TCONS_00002909	AC_000158.1:156758670-156767987	0	0	0.0610025	0.0125954	0	0	0	0.0533701	0	0	0	0	0	0	0	0
0.896117	0.865255	0.939721	TCONS_00115061	AC_000179.1:38221372-38255726	0	0	0.311544	0.220502	0.235612	0.0670825	0	0.0259589	0.0582419	0	0	0	0	0	0	0
0.896004	0.999857	0.811957	TCONS_00012314	AC_000159.1:134196305-134200237	6.21602e-06	0	0.0196213	0.0242452	6.89105e-06	0.0147582	6.56488e-06	0.0171497	0	0	0	0	0	6.00494e-06	0	0
0.895846	0.873839	0.907589	TCONS_00044866	AC_000164.1:90552268-90563364	0.0330015	0.0401087	15.9463	29.8855	7.93937	9.95349	5.97667	9.2718	0.0420766	0.0180645	0.00806545	0.0186195	0.0574519	0.0176508	0.0260169	0.0125848
0.895285	0.821868	0.942533	TCONS_00050088	AC_000165.1:111673158-111675768	0.024574	0	0.639458	0.993601	0.24893	0.11535	0.437082	0.165483	0	0.0385667	0.0475455	0.0264107	0.0392218	0.0538811	0	0
0.895278	0.886026	0.900844	TCONS_00044779	AC_000164.1:82881064-82895115	0.0491738	0.0636499	1.26116	2.09616	0.280259	0.478413	0.209397	0.352039	0.166437	0.184686	0	0.0759171	0.0751631	0.0362033	0.225749	0.264019
0.895068	0.86676	0.912113	TCONS_00079964	AC_000172.1:30813890-30819341	0	0	0.269752	0.447997	0	0.0817098	0.16351	0.0946329	0	0	0	0.0320959	0	0	0.0880816	0.0671744
0.894615	1	1	TCONS_00078813	AC_000171.1:60909007-60912544	1.95315	0	0	2.64765	0	0	0	0	0	0	0	0	0	0	0	0
0.89454	0.920985	0.859716	TCONS_00008072	AC_000159.1:111243063-111253122	0.072839	0	2.48773	1.88914	0.472471	1.21508	0.615814	0.640031	0	0	0.21485	0	0	0	0	0
0.894072	0.961965	0.860753	TCONS_00069600	AC_000169.1:55426680-55442329	0	0	0.410833	0.1717	0.109382	0.250294	0	0.0722691	0	0	0	0	0	0	0	0
0.893598	0.936735	0.844431	TCONS_00044907	AC_000164.1:93137741-93142979	0	0.00689842	0.390963	0.343009	0.0807596	0.154668	0.0764736	0.156507	0	0	0	0.0353855	0	0	0.0159071	0.0200715
0.893178	0.980665	0.93857	TCONS_00008074	AC_000159.1:111252166-111255942	0	0	0.159991	0.0165422	0	0.0887343	0.0216543	0.0216147	0	0	0	0	0	0	0	0
0.892282	0.914231	0.834114	TCONS_00045283	AC_000165.1:1937363-1945832	0	0.0375212	0.200016	0.0754716	0.0440557	0.0501168	0.0760305	0	0	0	0	0	0	0	0	0
0.892251	1	1	TCONS_00074741	AC_000170.1:60958982-60959982	0	0.0484034	0.0641751	0	0	0	0	0	0	0	0	0	0	0	0	0
0.892068	0.894937	0.885681	TCONS_00009770	AC_000159.1:22313769-22358866	0	0.0298175	0.0829253	0.0372611	0	0	0	0	0	0	0	0	0	0	0.0609866	0
0.892	0.953339	1	TCONS_00033372	AC_000163.1:5668936-5691917	0	0	0.12851	0	0	0	0	0	0	0	0	0	0	0	0.0419748	0.128012
0.891718	0.862082	0.929551	TCONS_00045994	AC_000165.1:42279396-42299952	0.0208207	0	0.212363	0.166352	0	0	0	0	0.0314364	0	0	0	0	0	0.152764	0.082035
0.891322	1	0.999979	TCONS_00101298	AC_000176.1:24202076-24205763	0	0	0.329083	0	0	3.70973e-05	0	0.250312	0	0	0	0	0	0	0	0
0.891069	0.78244	0.914148	TCONS_00055274	AC_000167.1:36876112-36896892	0.105297	2.2974	23.2324	109.35	17.5812	37.206	2.61101	17.3455	0.00139794	0.366541	6.39865	6.18278	0.0093515	0.00554185	8.67425	2.3117
0.89078	0.834373	0.918733	TCONS_00123554	AC_000181.1:56452773-56462486	6.68013e-05	7.34619e-05	0.0585213	0.200778	7.71098e-05	0.113847	0.0660144	7.14554e-05	0	7.52824e-05	0	7.51175e-05	7.44586e-05	0	0.0177969	7.35678e-05
0.889987	0.861087	0.920498	TCONS_00045583	AC_000165.1:22773549-22780899	0	0	1.88173	1.78241	0.547233	0.636787	0.986904	0.197341	0	0.0327641	0.126009	0.0898856	0	0	0.169627	0.0351596
0.889121	0.918702	0.861385	TCONS_00141168	AC_000187.1:81945624-82029264	0.00598643	1.0998	8.95688	9.55286	3.75368	4.63173	1.28063	2.22543	0	0	0.0569302	0.823402	0	0	0	0.488799
0.889054	0.936335	0.895365	TCONS_00059714	AC_000167.1:83804023-83804767	0	0	0.366452	0.20603	0.16331	0.281291	0	0	0	0	0	0	0	0	0	0
0.88898	0.77397	0.972648	TCONS_00024382	AC_000161.1:70030342-70038771	0.0145656	0	0.0196527	0.138712	0	0.0141585	0	0	0.0369606	0	0.044987	0.0123996	0	0	0	0
0.888258	0.874188	0.895744	TCONS_00051697	AC_000166.1:89604139-89612976	0.255161	0.000175519	1.89727	3.56573	0.407952	0.0015989	0.727551	0.602357	0.000112418	0.839399	0.000107723	0.173112	0.0867246	0.0031361	0.193284	0.982456
0.887863	0.862771	0.929457	TCONS_00132413	AC_000184.1:13716900-13759374	0.0535116	0	0.137384	0.0828798	0	0.000100436	0.0784595	0.0408258	0	0	0	0	0	0	0	0
0.887498	0.975736	0.851573	TCONS_00082793	AC_000172.1:45624273-45627260	0.00595245	0.0564502	0.06305	0.0426053	0.00455299	0.0159181	0	0.000118258	0.00018853	0	8.42786e-06	0	6.32043e-06	9.52509e-06	0	0
0.887299	0.89638	0.877679	TCONS_00025821	AC_000162.1:7692381-7826651	0	0	0.823654	0.777487	0.215449	0.429995	0.38198	0.235728	0	0	0	0	0	0	0	0
0.887164	0.86549	0.913158	TCONS_00082258	AC_000172.1:26662618-26671245	0	0	0.143772	0.215073	0.152694	0.130741	0	0	0	0	0	0	0	0	0	0
0.886791	0.924215	0.945109	TCONS_00013672	AC_000160.1:20982163-20990424	0.0614159	0	0	0.742892	0.19815	0.285448	0.0346404	0	6.72147e-05	0	0	0	0	0	0.00899352	0
0.886596	0.756175	0.940008	TCONS_00006024	AC_000158.1:155609361-155616723	0	1.19693e-07	0.0961728	0.297649	0.104849	0.0649902	0.0402991	0.0138606	0.0103923	4.95971e-06	0.0132525	0.0189947	0.0188125	0.0271148	2.46648e-05	3.11426e-05
0.88657	0.999966	0.830168	TCONS_00111642	AC_000178.1:66254645-66266269	0	0	0.152487	0.306572	0	0	0	0.0665252	0	0.0731715	2.76769e-05	0.224589	0	0	9.08527e-06	0.000174317
0.885607	0.893513	1	TCONS_00012939	AC_000160.1:12409221-12441672	0.00294259	0	0.0705282	0	0	0	0	0	0	0	0.0496296	0.0421231	0	0	0	0
0.884694	0.946508	0.94798	TCONS_00073435	AC_000170.1:24150644-24449012	0	0	0.165825	0.697524	0.442854	0.253994	0	0	0	0	0	0	0	0	0	0
0.884569	0.871124	0.897287	TCONS_00021711	AC_000161.1:70019873-70033396	0.157065	0.243903	0.538144	0.568897	0.187938	0.0763794	0.123468	0.0887506	0	0	0.0170042	0	0	0	0	0
0.88455	0.871632	0.899125	TCONS_00111738	AC_000178.1:67372815-67409400	7.2968	2.86334	261.394	231.692	102.592	90.2854	115.446	61.299	2.04674	1.55923	1.6679	1.68558	5.83277	3.22516	0.000947872	2.68515
0.883969	0.999957	0.972784	TCONS_00110246	AC_000178.1:12040270-12052475	0	1.46602e-05	0	0.247042	1.59054e-05	0	0	0.0470043	1.56833e-05	0	0.153542	1.59009e-05	0	1.45442e-05	1.43452e-05	1.44874e-05
0.882553	0.950382	0.751559	TCONS_00138287	AC_000186.1:22445639-22448987	0.033943	0.0331642	1.0576	0.547627	0	0.0333047	0.0668371	0.0386094	0.086492	0.154855	0	0	0	0.226005	0.180058	0.466434
0.881065	0.896442	0.85747	TCONS_00101297	AC_000176.1:24201630-24205763	0	0	0.474872	0.309473	0.23603	0.215153	0.108209	0.0936122	0	0	0	0	0	0	0	0
0.880959	0.931129	0.968239	TCONS_00137367	AC_000186.1:44278281-44284123	1.46865	1.25674	24.2919	187.53	2.28678	6.22149	3.13021	14.3238	10.1086	0.303201	9.85156	11.1098	0.616519	0.937026	107.353	7.5413
0.88067	0.922308	0.803633	TCONS_00127800	AC_000182.1:9640169-9642861	0.0430484	0.0278399	0.296753	0.160395	0.0490327	0.0278941	0	0.0324171	0.0364104	0.0322906	0	0.0221499	0.032896	0.0316757	0	0.0462065
0.880007	0.909643	0.742368	TCONS_00045383	AC_000165.1:9137450-9153153	0	0	0.0826864	0.0151256	0.024333	0.0138123	0.0279661	0.0160461	0	0	0	0	0	0	0	0
0.879535	0.944706	0.977197	TCONS_00078288	AC_000171.1:23713351-23717291	0	0	0.21744	0.0121031	0	0.022096	0.0841617	0.214253	0	0	0	0	0	0	0	0
0.879476	0.855469	0.897467	TCONS_00003045	AC_000158.1:3021415-3049303	0	0.0274436	0.539311	0.719612	0.452863	0.346349	0.0927654	0.142695	0	0	0	0	0	0	0	0
0.878949	0.872976	0.88924	TCONS_00125488	AC_000182.1:2741058-2744014	0.000255674	0	0.561737	0.326072	0.100371	0.113611	0.114734	0	0.0253554	0	0	0.0446109	0.258763	0	0	0.0945882
0.878651	0.999955	0.879071	TCONS_00092545	AC_000174.1:68117124-68126055	0	0	0.414734	0.0103471	2.52194e-05	0.201082	0.000105136	0.15987	0	0	0	0	0	0	0	0
0.87839	0.848587	0.945085	TCONS_00144726	AC_000187.1:108511061-108624686	0	0	0.136932	0.242821	0.051833	0.0590795	0.178098	0.0342613	0	0	0	0	0	0	0	0
0.87835	0.889846	0.8551	TCONS_00046791	AC_000165.1:73184499-73191415	0	0.00569393	0.561062	0.277401	0.196213	2.86277e-05	0.217604	0.275645	0	0	0.00634168	0	0	0	0.012465	6.20785e-07
0.878265	0.784377	0.904983	TCONS_00078793	AC_000171.1:59576841-59578074	0.0668798	0	0.0434083	0.46745	0.0575373	0.196818	0	0.114091	0	0	0	0	0	0	0	0
0.878132	0.884832	0.875091	TCONS_00135961	AC_000185.1:34747843-34749484	0.100349	0.246573	0.129051	0.284276	0.00181178	0.00198812	0	0	0	0	0	0	0.00187682	0	0	0
0.877541	0.887279	0.865937	TCONS_00091963	AC_000174.1:54849681-54853286	0.0273019	0.106442	1.18561	0.994935	0.421825	0.373836	0.456632	0.247853	0	0.123981	0.0297405	0.0210956	0	0.0604833	0	0
0.877257	0.88145	0.766527	TCONS_00089207	AC_000174.1:15085403-15177736	0.00243039	1.79939e-05	0.00569447	0	0	5.42554e-05	0.00202539	6.34414e-05	0.000171323	0	0	0	9.84696e-05	0	0	3.14336e-05
0.877237	0.86083	0.892805	TCONS_00028619	AC_000162.1:106332103-106342248	0.013378	0	0.43219	0.455497	0.27418	0.220942	0.105137	0.120848	0	0	0	0	0	0	0.0283389	0
0.876685	0.813894	0.930309	TCONS_00005161	AC_000158.1:121278993-121308010	0.215903	0	6.2384	7.34685	1.68164	1.84174	6.24526	1.7423	0	0	0	0	0	0	0	0
0.876382	0.858815	0.894805	TCONS_00103788	AC_000176.1:57711327-57725023	0	0.0597312	3.39454	3.23667	1.78852	1.70888	1.56628	0.591096	0	0	0	0.0236545	0	0	0	0
0.875684	0.847747	0.91269	TCONS_00066038	AC_000168.1:98830798-98839214	0.520368	0.247651	1.23506	0.93242	0.512383	0.0831004	0.119869	0.0589119	0	0	0.126742	0.0438228	0	0.0768152	0.0369306	0.0595665
0.875136	0.796437	0.958251	TCONS_00027561	AC_000162.1:69381683-69397006	0	0.0398889	0.0264699	0.249283	0	0	0.0802658	0	0	0	0.0446725	0	0	0	0.0432314	0.0329631
0.874333	0.999808	0.9444	TCONS_00077922	AC_000171.1:8000241-8040401	1.83502e-05	0	0	0.0537463	0.0263258	0	1.70044e-05	0	0	0	0	0	0	0	0	0.0209179
0.873944	0.998435	1	TCONS_00081175	AC_000172.1:66741200-66749464	0	0	0.00036267	0.0379735	7.92347e-06	0	0.0338197	0	0	0	0	0	0	0	0	0
0.873933	1	1	TCONS_00073152	AC_000170.1:11709767-11714247	0	0	0.114538	0	0	0	0	0.101076	0	0	0	0	0	0	0	0
0.873476	0.999971	0.941933	TCONS_00005453	AC_000158.1:135174611-135178276	0	0.0160222	9.96219e-06	0.101821	0	0.0160442	0.048801	0.00932092	0	0	0	0	0	0	0	0
0.873163	0.844926	0.892256	TCONS_00040049	AC_000164.1:46887020-46895201	0	0	0.473817	0.700716	0.233475	0.350086	0.280862	0.168395	0	0	0	0	0	0	0	0.0100039
0.873114	0.878102	0.871141	TCONS_00133252	AC_000184.1:13328009-13338804	0.042585	0.00535254	0.664544	1.68065	0.298548	0.0938129	0.225881	0.720204	3.39131e-05	0.103867	0	0.142458	0	0	0	0.450271
0.871986	0.879065	0.866375	TCONS_00099722	AC_000175.1:57978743-57984623	0.0300274	0.0585924	1.9669	2.48172	0.722406	0.735169	0.620569	1.05734	0	0.0683086	0.196521	0.0928292	0	0.0665715	0.0955415	0.242522
0.871505	0.972474	0.818347	TCONS_00048165	AC_000165.1:28189343-28356284	0	0.0191283	0.216475	0.147064	0	0.0383545	0	0.0222721	0	0	0	0.0151961	0	0	0.0417105	0.190328
0.871407	1	0.913862	TCONS_00056133	AC_000167.1:69469474-69651734	0	0	0	0.343495	0	0	0.17448	0.207116	0	0	0	0	0	0	0	0
0.871222	0.919604	0.772008	TCONS_00050410	AC_000166.1:19555797-19557784	0	0.0625406	1.48953	0.72637	0.550836	0.189079	0.125075	0.0727879	0.162356	0.294922	0	0.539917	0	0	0	0
0.871136	0.943011	0.918095	TCONS_00108197	AC_000177.1:20432786-20462890	0	0	0.0210137	0.102583	0	0.0104082	0.0526759	0.0484063	0	0	0	0	0	0	0	0
0.869466	0.789155	0.92867	TCONS_00099020	AC_000175.1:52326125-52329694	0	0	0.413283	0.560625	0.351617	0.244713	0.134499	0	0	0	0.123855	0.0352135	0	0	0	0
0.869104	0.948628	0.791581	TCONS_00143404	AC_000187.1:47749982-47751350	0	0.281076	0.479604	0.491988	0.172467	0	0	0	0	0	0	0	0	0.220298	0	0.216402
0.869	0.987146	0.677151	TCONS_00046009	AC_000165.1:42861802-42865484	0	0.162566	0.340158	0.129701	0	0.0609395	0.0306067	0.10598	0	0.0707691	8.95897e-07	0	0	0	0	0
0.868993	0.869002	1	TCONS_00014695	AC_000160.1:57457744-57497639	0	0	0.626348	0	0	0	0	0	0	3.8489e-05	0	0	0	0	0.574354	0
0.86695	0.779032	0.949878	TCONS_00081056	AC_000172.1:63585943-63606213	0.103546	0.023669	0.372741	0.395172	0	0	0	0.0275575	0.04536	0	0.279376	0.0268967	0.0400726	0	0.108192	0.0605253
0.866838	1	1	TCONS_00021659	AC_000161.1:68235350-68238524	0.0290604	0	0	0.0311763	0	0	0	0	0	0	0	0	0	0	0	0
0.864956	0.888135	0.835532	TCONS_00126121	AC_000182.1:26057567-26066229	0.0127646	0.0205787	1.55291	1.2233	0.617015	0.604925	0.346264	0.326311	0.0603954	0.118802	0.0343668	0.0479773	0.113693	0.131803	0.0315137	0.15796
0.863804	0.865167	0.863218	TCONS_00122057	AC_000180.1:36453414-36456667	0	0	0.142363	0.331237	0	0.0431486	0.0862791	0.0999165	0	0	0.0480872	0.0677343	0	0	0	0.106351
0.863346	0.842671	0.876235	TCONS_00070365	AC_000170.1:12128472-12133870	0.0506462	0.0300779	0.527227	0.845731	0.246112	0.13262	0.01312	0.054814	0.172851	0.418391	0.0258013	0.01885	0	0	0.0721063	0.0779533
0.863175	0.806504	0.942134	TCONS_00128296	AC_000182.1:26487895-26496220	0	0.0269403	0.743708	1.07929	0.168526	0	0.0952277	5.82256e-05	0.0283817	0	0.144939	0	0	0	0.871767	0.410183
0.863173	0.935267	0.938105	TCONS_00140583	AC_000187.1:40798094-40803968	0	0	0.451228	0	0	0.0688371	0.204465	0.15888	0	0	0	0	0	0	0	0
0.861979	0.94107	0.743164	TCONS_00096712	AC_000175.1:64368600-64483610	0.0339961	0.0465464	0.526331	0.175401	0.13306	0.227411	0.0500607	0.162228	0	0	0	0.0246759	0	0	0	0
0.86196	0.899001	0.807991	TCONS_00103994	AC_000176.1:1473475-1474782	0.224083	0	16.7227	11.4773	5.35594	10.6164	6.00363	4.71779	0	0	0	0	0	0	0.239218	0.0920513
0.861923	0.857819	0.934072	TCONS_00051382	AC_000166.1:73422240-73425121	0	0	0.188795	0.67257	0	0.144127	0.356319	0.16626	0	0	0	0	0.165838	0	0	0
0.861704	0.84244	0.881562	TCONS_00093872	AC_000175.1:24988051-24994176	0	0	0.797485	0.773626	0.48527	0	0	0.412233	0	0	0	0	0	0	0.394291	0.229153
0.861436	0.902471	1	TCONS_00090331	AC_000174.1:68550697-68563366	0	0	0.000815938	0	0	0	0	0	0	0	0	0	0	0	0.000557043	0.000234374
0.861044	1	1	TCONS_00078868	AC_000171.1:63304406-63306662	0	0	0	9.78474e-05	0	0	9.51755e-05	0	0	0	0	0	0	0	0	0
0.860616	0.814459	0.890232	TCONS_00130332	AC_000183.1:34808100-34862722	0.135234	0.0941432	0.592524	0.923449	0.413767	0.379314	0.0396985	0.0683918	0	0	0.0350131	0.12265	0	0	0.14585	0.0450569
0.860522	0.820924	0.880652	TCONS_00045582	AC_000165.1:22768422-22770584	0	0	0.339251	0.667385	0.12832	0.21926	0.269814	0.141375	0	0	0.0271289	0.0963241	0	0	0	0.1006
0.860463	0.87013	0.853242	TCONS_00096228	AC_000175.1:59876568-59877401	0.195621	0.0480473	0.732622	0.980888	0.0846329	0.193346	0.0964544	0.167784	0.125012	0.225472	0	0.0757231	0.112351	0.217987	0.051949	0.0793123
0.860239	0.858603	0.861774	TCONS_00008520	AC_000159.1:122861905-122867340	0.0216804	0.0140194	0.424259	0.45214	0.147755	0.0839974	0.042561	0.0244234	0	0	0.00778797	0.0334381	0.0165575	0.0318377	0.183581	0.249766
0.859941	0.89467	0.945174	TCONS_00005216	AC_000158.1:125942614-125997655	0	0	0	0.0689087	0	0	0	0	0	0	0.0236647	0	0	0	0.0174482	0.0264461
0.859495	0.879499	0.83909	TCONS_00129776	AC_000183.1:19039469-19050435	0.0203652	0.0394511	0.479937	0.470508	0.260557	0.404962	0.0699973	0.0459393	0	0	0	0.0314233	0	0	0.0539112	0.00819007
0.859195	1	1	TCONS_00059052	AC_000167.1:55093764-55112536	0	0	0	0.0396311	0	0	0	0	0	0	0	0	0	0	0.0390618	0
0.859106	0.864779	0.856349	TCONS_00114871	AC_000179.1:26322675-26325726	0	0.0475967	0.934096	1.92263	0.251496	1.26524	0.55292	0.581877	0	0	0.0797494	0.0188813	0	0	0	0.0197182
0.859101	0.916528	0.815236	TCONS_00086912	AC_000173.1:13001424-13007346	0	0	0.676138	0.331958	0	0	0	0	0	0.406031	0	0	0.395068	0.19318	0	0
0.8588	0.908885	0.783442	TCONS_00111647	AC_000178.1:66254645-66266269	0.0623789	0	0.896614	0.595926	0	0.280738	0.203557	0.436599	0	0	0.305928	0.186029	0	0	0	0
0.85841	0.852721	0.862309	TCONS_00086940	AC_000173.1:15769745-15773160	0.0139143	0.0269913	5.7475	8.3866	3.00275	4.40427	2.81801	3.45833	0	0	0	0	0.0318976	0.0614228	0.0588499	0.132289
0.857979	0.851388	0.89887	TCONS_00133906	AC_000184.1:43312162-43315172	0.120089	0.136192	0.0906595	0.224387	0.0342672	0	0	0.0226535	0	0	0	0	0	0	0	0
0.85784	0.882384	0.855722	TCONS_00132408	AC_000184.1:13715222-13759374	0.0758225	0	0.272427	0.10259	0	0.0076655	0.126762	0.125121	0	0	0	0	0.021707	0.0161098	0	0
0.857422	0.808434	0.88317	TCONS_00111205	AC_000178.1:46534983-46539933	0	0.0233298	0.225148	0.42836	0.123886	0.1803	0.149727	0.110515	0	0	0.0283025	0.0361718	0	0	0	0
0.857087	0.867321	0.841032	TCONS_00093874	AC_000175.1:24988104-24994176	0.0389193	0.0376139	4.81141	3.06704	1.10329	1.29701	2.34248	0.844748	0.0493701	0.0325694	0.137111	0.132194	0.0108839	0	0.786543	1.0688
0.857014	0.939019	0.814005	TCONS_00130244	AC_000183.1:31876697-31887816	0	0	0.0941647	0.0551578	0	0	0	0	0	0.0378356	0	0	0	0	0.0401958	0.0714255
0.856611	0.882763	0.876724	TCONS_00044934	AC_000164.1:94751283-94763873	0	0	0.279565	0.426564	0	0.180605	0.340659	0.187492	0	0	0	0	0	0	0	0
0.855856	0.868404	0.851025	TCONS_00141170	AC_000187.1:81945624-82029264	0.536587	0.28097	2.89932	7.53242	1.10536	1.9863	1.02606	3.37132	0	0	0.00275615	1.63393	0	0.372406	0	0.21005
0.855396	0.849981	0.859373	TCONS_00141158	AC_000187.1:81945624-82029264	1.09226	0.173872	9.31617	12.6854	2.40424	4.96404	6.27552	3.72118	0	0.000616821	0.00529318	1.82848	0.00590944	1.70845	0	0.0906867
0.854746	0.909895	0.79329	TCONS_00052602	AC_000166.1:39351430-39407633	0	0	0.268348	0.240813	0.0800922	0.142699	0	0.154897	0	0	0	0.0508524	0	0	0.0891639	0
0.854656	1	0.838984	TCONS_00073097	AC_000170.1:5632299-5643999	0	0	0.0604412	0.560552	0	0.556604	0	0	0	0	0	0	0	0	0	0.0752009
0.854654	0.887899	0.799933	TCONS_00092240	AC_000174.1:63222382-63246914	0	0.10168	0.453242	0.226809	0.0487053	0	0.306956	0.234557	0	0	0	0	0	0	0	0
0.854096	0.816222	0.898156	TCONS_00136847	AC_000186.1:30926625-30931054	0	0	0.575422	0.872583	0.196524	0.275564	0.626405	0.346506	0	0	0	0	0.0176157	0	0.0162765	0
0.853743	0.866191	0.836988	TCONS_00092242	AC_000174.1:63245934-63254026	0.174909	0.435802	0.97678	0.725737	0.307041	0.0880851	0.432963	0.304238	0	0	0	0	0	0	0	0
0.852386	0.944136	0.994386	TCONS_00037073	AC_000163.1:99755354-99775446	0	0.000382066	0.541883	0.00290216	0.129104	0.340545	0.00764659	0.00975273	0	0	0	0	0	0.000345571	0.0751498	0
0.852261	0.881847	0.814283	TCONS_00045282	AC_000165.1:1898077-1909847	0	0	0.464189	0.198364	0.211897	0.217234	0.145824	0.0840438	0	0	0	0	0	0	0.0261962	0
0.851557	0.903487	0.753365	TCONS_00091082	AC_000174.1:10561499-10570195	0	0	0.385599	0.203931	0.0932008	0.159781	0.0530371	0.0615828	0	0	0	0	1.36316e-05	0	0.114255	0.130712
0.851378	0.94038	0.733616	TCONS_00075693	AC_000171.1:238880-517444	0.0304322	0	0.49714	0.375727	0.104609	0.361684	0.0299505	0.103718	0	0	0.0424844	0.235212	0	0	0	0
0.850134	0.894847	0.800812	TCONS_00110382	AC_000178.1:21287610-21288537	0	0	4.60902	4.17823	1.81626	2.34445	1.57632	3.4443	0	0	0	0	0	0	0	0.0370209
0.848815	0.892643	0.801334	TCONS_00142603	AC_000187.1:5129713-5160070	0.0122297	0.0355623	0.252794	0.233345	0.062635	0.0757518	0.1006	0.193252	0	0	0.0145106	0.0100969	0	0	0	0.00984078
0.848668	0.878356	0.820726	TCONS_00073828	AC_000170.1:39634930-39661472	0	0.00803917	0.0494945	0.0198872	0	0.000589894	0.0421451	0	0	0	0	0.0227236	0	0	0	0
0.848123	0.895072	0.831935	TCONS_00076840	AC_000171.1:45918314-45927376	0.0346379	0.236962	0.179903	0.521774	0.0596252	0.135992	0	0	0	0.158102	0.0378745	0.0267817	0	0	0	0.056006
0.84789	0.876313	0.91217	TCONS_00044867	AC_000164.1:90552268-90572673	0	0	2.13665	0.864925	1.5627	1.68898	0.287227	0.173467	0	7.67831e-07	7.76961e-06	8.81866e-07	0	1.1077e-06	3.14809e-07	2.52032e-06
0.846474	0.926674	0.798271	TCONS_00092113	AC_000174.1:57353717-57355943	0.07869	0.386912	0.63673	1.05938	0	0.463858	0.222542	0.146387	0	0	0	0.157742	0	0.274381	0.0255913	0.066671
0.84647	0.788138	0.875559	TCONS_00029285	AC_000162.1:117059754-117066510	0.408462	0.191683	3.70308	7.42574	0.902195	1.24638	0.489228	0.872835	0.339532	0.501938	1.89175	2.04788	1.03581	0.769663	0.424826	0.838061
0.846401	0.864408	0.964462	TCONS_00053954	AC_000167.1:1764530-1874167	0.0266895	0.0321776	0.0298358	1.76155	0	0	0	0.0353447	0.0341832	0	0.778649	0.306888	0.648343	0.0257718	0	0.0380347
0.845097	0.716546	0.956672	TCONS_00047022	AC_000165.1:83831640-83839383	0	0	0.0376893	0.0434236	0.0284177	0	0.0114629	0.0131703	0	0	0.0349017	0	0	0	0	0
0.844925	0.726203	0.898364	TCONS_00130644	AC_000183.1:46236871-46260903	0.106534	0.0518992	0.276127	0.613457	0.182822	0.156224	0.183388	0.12085	0	0	0	0	0	0	0.0564759	0.107472
0.844509	0.748979	0.921259	TCONS_00033502	AC_000163.1:14255253-14256961	0	0	0.17681	0.401518	0.212166	0.187619	0.164582	0.0336922	0	0	0	0	0	0	0.0314151	0
0.844083	0.87577	0.844061	TCONS_00124050	AC_000181.1:21995449-21998387	0	0	0.000229694	0.323208	0.000199744	0.123173	0	0.195029	0	0	0	0	0	0	0	0.0346036
0.843859	0.865841	0.816496	TCONS_00122161	AC_000180.1:42368338-42436786	0.0594787	0.0144273	5.43014	4.36222	2.26149	2.39972	2.24992	2.48629	0	0	0.418369	0.355778	0	0	0.110259	0.34718
0.843745	0.772072	0.888224	TCONS_00092109	AC_000174.1:57346350-57355979	0	0	0.0312985	0.162256	0	0	0.0400151	0	0	0.126954	2.49764e-05	0	0	0	0.0447124	0
0.843691	0.867682	0.812188	TCONS_00094576	AC_000175.1:44488940-44489382	0.166894	0.170976	1.22437	0.286065	0	0.347643	0	0	0	0	0.194908	0	0.772239	0	0	0
0.84361	1	0.886007	TCONS_00024365	AC_000161.1:69771448-69987370	0.105632	0.232092	0	0.355926	0	0.0519191	0	0	0	0	0	0	0	0	0	0
0.843302	0.959367	0.967886	TCONS_00134714	AC_000185.1:34262914-34465071	0.0307704	0	0.088899	1.01249	0	1.5406e-06	1.49234e-06	0	0.117141	0	0.832578	0.178127	0	0.0494807	0	0
0.843131	0.849666	0.836871	TCONS_00061732	AC_000168.1:62575336-62635557	0.0354093	0.00749269	0.269212	0.281086	0.108477	0.237275	0.065537	0.0196661	0	0	0.0249266	0.035558	0	0.0085312	0.0489524	0.0124495
0.841352	0.905822	0.679585	TCONS_00122164	AC_000180.1:42382838-42397322	0	0	0.897511	0.308962	0.164426	0.234736	0.374923	0.325979	0	0	0.052329	0.11038	0	0	0	0.0770619
0.840722	0.763774	0.856543	TCONS_00041501	AC_000164.1:2828582-2830207	0	0.0749538	0.12343	0.600326	0	0.0594943	0.0675317	0.419982	0.0864634	1.4276e-05	0	8.03221e-05	0.0501042	0.0483239	2.42103e-06	0
0.840685	0.859465	0.886541	TCONS_00018930	AC_000160.1:58618477-58648139	0.000819019	0	0.1082	6.99162e-05	0	0	0	0	0	0	0	0	0	0.0754557	0.105622	0.0598581
0.840419	0.819436	0.872094	TCONS_00090931	AC_000174.1:3614633-3720554	0.429612	0	3.01742	1.99897	0	0.91912	1.35492	0.609512	0	0	0	0.155346	2.02934	0	0	0.10579
0.840184	0.804429	0.932279	TCONS_00092544	AC_000174.1:68117124-68126011	0	0	0.328223	0.54035	0.274941	0.256109	0.440589	4.28227e-05	0	0	0	0	0	0	0	0
0.840075	0.887434	0.719666	TCONS_00019330	AC_000160.1:84084215-84093344	0.0207264	0.0111068	0.255216	0	0.0270519	0.0245923	0	0.0203481	0.136837	0	0.00638949	0.0285614	0	0	0.0100954	0
0.839602	0.816082	0.857036	TCONS_00126686	AC_000182.1:35959990-35965251	0	0	2.36627	3.19246	1.53861	1.85623	0.933889	0.777669	0.20122	0	0.372681	0.284272	0	0	0	0.276685
0.839533	0.802927	0.864895	TCONS_00119021	AC_000180.1:22042481-22045592	0.126374	0.10944	1.42377	2.05494	0.0680278	0.0304074	0.0264523	0.0566346	0.0967389	0.115984	0.891177	0.637321	0.077825	0.214593	0.677509	0.779054
0.839405	0.756866	0.920888	TCONS_00113143	AC_000178.1:37090908-37093001	0.0365641	0.00223508	1.28439e-05	0.213526	1.2147e-06	0.116006	0.0181452	6.75562e-06	0	0	0.0450852	0	0	0	0.0220089	0
0.839222	0.911892	0.720753	TCONS_00109571	AC_000177.1:36659114-36692061	0.198162	0.190957	1.44815	0.888309	0.520795	0.426722	0.0928418	0.71	0	0	0.081355	0.199033	0	0	0	0.209691
0.839205	0.892397	0.750698	TCONS_00090932	AC_000174.1:3620538-3720554	0.226294	0.145419	0.40265	0.241994	0	0.0898484	0.0769892	0	0	0	0	0	0	0.18704	0	0
0.838652	0.80408	0.871937	TCONS_00059569	AC_000167.1:79685051-79690386	0.0213933	0.04137	5.67435	5.89355	2.73226	1.85814	3.52766	1.22849	0.0677246	0.0478446	0.380095	0.701154	0.0735257	0.0353309	0.979364	1.37088
0.838159	0.814899	0.875929	TCONS_00111646	AC_000178.1:66254645-66266269	0	0	0.706297	0.434962	0.678126	0	0.0955893	0.0990446	0	0.187943	0	0	0	0.0907747	0.141437	0
0.837701	0.678603	0.916819	TCONS_00103265	AC_000176.1:51965480-51967198	0.300788	0.161253	1.02171	2.3224	0.493109	0.667445	1.06736	0.208064	0.0790029	0.000241509	0.435514	0.0660309	0.071196	0.249151	4.41217e-06	6.63926e-05
0.837372	0.819366	0.851971	TCONS_00086013	AC_000173.1:64960904-64964296	0.0611172	0.0338093	0.439563	0.542141	0.0595451	0.0507794	0.0428652	0.108268	0	0.117429	0.0659259	0.0606159	0.280126	0.134704	0.0462204	0.0561632
0.83705	0.791942	0.886064	TCONS_00052257	AC_000166.1:18336561-18347002	0.0971214	0.0562467	0.463849	0.426872	0.0956609	0.0670214	0.333438	0.125677	0.0122961	0	0.0522398	0.0186387	0.0745527	0.0534062	0.0102434	0.0194614
0.836752	0.850691	0.855354	TCONS_00115016	AC_000179.1:33588953-33644723	0.0283028	0	1.71968	2.18864	1.97105	1.96589	0.271272	0.212388	0.0408158	0	0	0.024824	0	0	0	0.0129492
0.836214	0.911646	0.717605	TCONS_00122150	AC_000180.1:42154279-42158118	0.0696004	1.36967e-06	0.394445	0.250855	0.0351243	1.03489e-05	0.0740655	0.115242	0.0146091	0	0.00582455	5.74693e-06	0.0446117	0.172016	0.000118713	0.208606
0.836205	0.818762	0.844265	TCONS_00090945	AC_000174.1:3837853-3840621	0.135929	0.27683	0.307409	0.665372	0.0232173	0.198102	0.0400607	0.0306997	0	0	0.176396	0.167841	0	0.0299994	0.0143974	0.0218817
0.836077	0.907137	0.869715	TCONS_00088325	AC_000173.1:60730357-60742436	0.0401921	0	0.0261265	0.0433731	0	0.0395562	0	0	0	0	0	0	0	0	0	0
0.835565	0.922041	0.926666	TCONS_00011360	AC_000159.1:108025894-108026790	0.177645	0	0.317148	1.12792	0	0	0	0.0735939	0	0.367512	0	0	0	0	0.906696	0.137896
0.835096	0.956652	0.745782	TCONS_00132406	AC_000184.1:13715222-13740005	0.000923774	0.134264	0.281774	0.383496	0	0	0.0749263	0.309129	0	0.131835	0	0.0814715	0.00965003	0.0180691	0	0.00767134
0.834838	0.891535	0.854169	TCONS_00070933	AC_000170.1:34373412-34433314	0.348739	0.589386	0.647958	0.433127	0.000642733	0	0.142584	0.000620368	0	0	0	0.167906	0	0	0	0
0.834612	0.866202	1	TCONS_00044555	AC_000164.1:67406296-67407966	0	0	0	0.203375	0	0	0	0	0.12158	0	0	0	0	0	0.11387	0
0.832971	0.840888	0.822174	TCONS_00126358	AC_000182.1:27398496-27409496	0	0	0.309426	0.226882	0.0888655	0.121276	0.255769	0.152763	0	0	0	0	0	0	0	0.00837959
0.832423	0.843208	0.816619	TCONS_00096007	AC_000175.1:57145742-57160845	0	0	6.59397	4.50001	3.29463	1.75614	3.94252	4.02038	0	0	0	0	0	0	0	0
0.832186	0.850998	0.816975	TCONS_00142399	AC_000187.1:142061388-142074375	0.0361779	0	0.257402	0.318357	0.123792	0.176132	0.0888952	0.0818389	0	0.0408107	0.0196079	0	0	0.0799433	0	0.0291468
0.832081	0.879993	0.858503	TCONS_00046984	AC_000165.1:81550823-81584265	0	0.274226	0.814765	0.197529	0.0094817	0.000109155	0.648625	0.476719	0	0	0	0	0.00756765	0.000315639	0.0187704	0
0.831854	0.873887	0.776601	TCONS_00088684	AC_000173.1:72879681-72887068	0.053513	0	0.16778	0.127635	0	0.0258971	0.0261789	0	0	0	0	0.0484642	0.0457119	0.0510921	0.0227108	0.0741413
0.831741	0.850738	0.792329	TCONS_00101917	AC_000176.1:33890947-33897241	0	0.0244956	0.586462	0.282683	0.388215	0.270252	0.197873	0.0570333	0	0	0	0.0388584	0	0	0.0266663	0.0202966
0.831471	0.846298	0.99668	TCONS_00052258	AC_000166.1:18336561-18540929	0	8.56003e-05	0.170988	8.28132e-05	0.135924	0.0175207	0.000190537	5.98088e-05	8.64507e-07	0	3.58303e-05	8.29313e-05	0.0477818	5.10028e-05	3.51153e-05	4.50295e-05
0.83113	0.812799	0.888972	TCONS_00135607	AC_000185.1:25947775-25951645	0.0433927	1.28678e-06	0.152355	0.283552	0.193585	0	0.0334221	0.160345	1.19607e-06	0	0.0245046	0.0350084	0	0.0250186	0	1.34762e-06
0.830457	0.78908	0.929074	TCONS_00071810	AC_000170.1:57034421-57041318	0.0733213	0	0.0166446	0.210305	0	0.0104178	0	0	0	0.0654648	0.0465032	0.0204714	0	0	0.0451065	0.00805925
0.829977	0.844041	0.801049	TCONS_00111742	AC_000178.1:67372822-67409400	0	0	72.9287	35.4562	42.9151	29.5249	36.702	19.8535	0	0	0	0	0	0	0	0
0.829081	0.951908	0.643688	TCONS_00045696	AC_000165.1:25333233-25351111	0	0	0.0723034	0.0479024	0	0.0210364	0	0	0	0.0253017	0.0243405	0.0434688	0	0	0	0.0296706
0.82882	0.749887	0.890332	TCONS_00116733	AC_000179.1:17124412-17129375	0	0	0.300312	0.606069	0.334859	0.280508	0.0781242	0.124413	0	0	0	0	0	0	0.207832	0.0603448
0.82849	0.915246	0.981953	TCONS_00075129	AC_000170.1:68187105-68196385	0	0.00964788	0.239559	0.00885435	0.0824678	0.146464	0.0596576	0	0	0	0	0	0	0	0	0
0.828059	0.870203	0.999859	TCONS_00078227	AC_000171.1:21913885-21927942	0	0	0.000137098	0.0858493	0.049102	2.00121e-05	5.30182e-05	6.48438e-05	0.054252	0	0	0	0	0	0	0
0.827855	0.848698	0.799933	TCONS_00086941	AC_000173.1:15769745-15773901	0	0	11.2256	8.37935	7.45894	6.15491	4.32271	5.39819	0	0	0.0189853	0.0258048	0	0	0.0885599	0.156095
0.826709	0.817683	0.863316	TCONS_00123578	AC_000181.1:57372426-57373257	0	0	0.644183	0.242454	0.383589	0	0.322776	0.253405	0	0	0	0	0	0	0.115753	0
0.826226	0.745526	0.919503	TCONS_00071271	AC_000170.1:45551761-45559493	0.224239	0.0486966	1.66469	1.44024	0.658233	0.337029	1.02715	0.0713909	0.115495	0	0.442144	0.143247	0	0	0.498077	0.211182
0.82486	0.89074	0.743845	TCONS_00068502	AC_000169.1:90039389-90070732	0.0299991	6.92357e-07	2.05223	1.56009	0.0684489	1.25755	1.45215	1.58217	0	0	0	0	0	0	0.0189849	0.019325
0.823195	0.810199	0.832245	TCONS_00139042	AC_000186.1:42778344-42780579	0.316051	0.161548	1.40441	2.0168	0.759642	0.62692	0.091035	0.627892	0.373719	0.239874	0	0.1975	0.0688116	0.260953	0.256652	0.253606
0.822991	0.865474	0.741934	TCONS_00074091	AC_000170.1:45583012-45588393	0.0519831	0.033741	0.527597	0.276524	0.0913211	0.189957	0.25791	0.188385	0.0598325	0.034292	0.019574	0.0177125	0	0	0.0162074	0.0354427
0.822641	0.899188	0.976675	TCONS_00076180	AC_000171.1:10291312-10323679	0.0789502	0	0.000284429	0.273614	0	0	0	0.0446741	0	0	0.173337	0	0	0	0.0430866	0
0.822526	0.790719	0.852026	TCONS_00141172	AC_000187.1:81945624-82029264	0.292833	0	1.13905	1.22812	0.583064	0.483199	0	0.311245	0	0	0.734589	0.412374	0	0	0.0581861	0.0652908
0.821092	1	0.859677	TCONS_00025822	AC_000162.1:7692464-7824556	0	0	0	0.530535	0	0.317664	0.143293	0.0950519	0	0	0	0	0	0.108408	0	0
0.81936	0.828738	0.930835	TCONS_00070693	AC_000170.1:24459400-24461099	0	0	0.0719906	0.600315	0.28718	0.164138	0.27229	0.126507	0	0	0	0	0	0	0	0
0.819348	0.882477	0.744846	TCONS_00059954	AC_000167.1:89369148-89371220	0.0323606	0.0315996	0.902936	0.7651	0.111316	0.412459	0.25484	0.404674	0	0.0737362	0.0353419	0	0	0.287162	0.308954	0.156896
0.818877	0.952947	0.869684	TCONS_00056209	AC_000167.1:71256202-71399925	0	0	0.0206332	0.102583	0	0.0935773	0.0626441	0	0	0	0	0	0	0	0	0
0.81805	0.82353	0.81033	TCONS_00038004	AC_000164.1:5325377-5330806	0	0	2.56961	1.82402	1.62256	1.1221	1.31021	1.10304	0	0	0.0819414	0.0289358	0	0	0.159502	0.167651
0.817943	0.91665	0.843657	TCONS_00040426	AC_000164.1:55233482-55345176	0	0.0113522	0.00776144	0.0189523	0	0	0	0	0	0	0.0133026	0.00938916	0	0	0	0
0.817409	0.804287	0.829222	TCONS_00126826	AC_000182.1:36721326-36741208	0	0.117041	0.473405	0.525861	0.34109	0.307559	0.30747	0.204039	0	0	0	0	0	0	0	0
0.816723	0.769133	0.855583	TCONS_00109572	AC_000177.1:36659114-36693751	0.027363	0.000393332	1.49103	1.82605	0	0	0.863128	0.764723	0.188667	0.146053	0.688748	0.303456	0.277199	0.205099	0.364503	0.426268
0.816436	0.821788	0.813213	TCONS_00010211	AC_000159.1:41326193-41327282	0	0	0.635605	1.05536	0.35141	0.681743	0.441498	0.418046	0	0.280101	0	0	0	0	0	0
0.815975	0.831113	0.897042	TCONS_00020519	AC_000160.1:120107607-120115521	0.054469	1.11917e-05	0	0.351391	1.55242e-05	0.0598661	0	0.192565	0.0913769	0	0	0.000421652	0.0535421	0.000386381	0	0
0.815448	0.93153	0.940258	TCONS_00141160	AC_000187.1:81945624-82029264	0	0	0.584469	0.151238	0	0	0	0	0	0	0.171481	0.0910152	0	0	0.108651	0.579287
0.81493	0.852216	0.744974	TCONS_00109569	AC_000177.1:36647634-36656095	0.0576172	0.0245139	1.89193	1.00839	0.477725	0.396429	0.403947	0.436766	0.253607	0.16022	0.479011	0.43139	0.0102372	0	0.275031	0.350838
0.813941	0.755294	0.847177	TCONS_00031717	AC_000162.1:79261516-79275883	0.0140498	0.0339823	0.154105	0.271918	0.0119699	0.0612348	0.0275854	0.0395723	0.0533919	0.0786438	0.0454256	0.0379272	0	0	0.11155	0.039526
0.813331	0.890241	0.785303	TCONS_00114093	AC_000179.1:1503238-1524022	0	0	0.0248358	0.0681528	0	0.0313396	0	0	0	0	0.0190817	0.0607731	0	0	0	0.0103125
0.812854	0.819678	0.801697	TCONS_00086435	AC_000173.1:77456899-77468272	0.096835	0.0835107	1.36094	0.832368	0.389854	0.127016	0.562654	0.150327	0	0	0.281912	0.0495695	0.256274	0.608262	0.130319	0.136742
0.811701	0.952339	0.639341	TCONS_00130333	AC_000183.1:34808220-34862722	0	0.0588056	0.114554	0.0934704	0	0.0181511	0	0	0	0.0725147	0.0124991	0	0	0	0.0257193	0.0865055
0.811571	0.815928	0.828672	TCONS_00051394	AC_000166.1:73480898-73494449	0	0	0.0740224	0.122794	0	0	0.0309026	0.0788104	0.0814317	0	0	0	0	0	0	0.0684562
0.811362	0.813305	0.903815	TCONS_00025907	AC_000162.1:13003397-13242316	0.0427815	0.0208039	0.013846	0.102851	0	0	0.0420635	0.0484454	0	0	0	0	0	0	0	0
0.811315	0.785537	0.82802	TCONS_00048234	AC_000165.1:36216858-36224778	0	0	0.3643	0.562168	0.195186	0.143316	0.351716	0.521722	0	0	1.98615e-07	0.0084337	0	0	0	0.00329808
0.811043	0.843875	0.906671	TCONS_00033886	AC_000163.1:43022455-43027622	0	0	0.215639	0.379813	0.17867	0.232372	0.360799	0.0157613	0	0	0	0	0	0	0	0
0.810911	0.803476	0.815107	TCONS_00117231	AC_000179.1:46104877-46174898	0.407926	0.714002	0.8317	1.47368	0	0.367258	0.169112	0.603809	0	0	0.567105	0	0	0.222239	0	0
0.810909	0.811303	0.828635	TCONS_00006337	AC_000159.1:15130285-15132429	0.0591365	0.0288434	4.23756	5.10849	0.101605	0.202655	0.0290983	0.0671612	0.602163	0.336213	0.935157	1.4397	0	0.0655452	4.51571	3.98781
0.810054	0.998753	0.906389	TCONS_00084376	AC_000173.1:1941349-1944839	0	0.000435305	0.00182133	0.305786	0	0	0	0.160279	0.208626	0	0	0.0396607	0	0	0	0
0.809399	0.79297	0.822483	TCONS_00114203	AC_000179.1:6991699-7001932	0.156274	0.113448	0.821894	1.03208	0.159816	0.0984188	0.184112	0.184917	0.0395985	0.0525551	0.109518	0.313401	0.053717	0.0172173	0.488061	0.502528
0.809263	0.794704	0.814459	TCONS_00101747	AC_000176.1:28435333-28437166	0.172185	0.00171932	0.266688	0.747181	0	6.90903e-05	0	0.672702	0.00217198	0	0.0539106	0.295449	1.90955e-05	0	0.154963	0.000489319
0.809129	0.791364	0.82752	TCONS_00104751	AC_000176.1:21787788-21799155	0.285585	0.160324	1.19357	1.15292	0	0.439608	0.361773	0.363037	0	0	0.4028	0	6.11029e-05	0	0.692931	0.429024
0.807897	0.717257	0.845128	TCONS_00045990	AC_000165.1:42275819-42321269	0.12023	0.188628	0.883256	2.15033	0.52249	0.450109	0.396145	0.814423	0	0	0.0206556	0.168187	0.520582	0.638846	0.16804	0.0709938
0.807399	0.715648	0.842181	TCONS_00035630	AC_000163.1:23336873-23342531	0.015288	0.147569	0.784601	2.06975	0.155994	0.657982	0.267058	0.275028	0.077468	0.204752	0.377513	0.273366	0.0699501	0.201766	0.598451	0.526061
0.807167	0.755214	0.840889	TCONS_00040656	AC_000164.1:63758016-63762085	0.0622003	0.0860262	1.04386	1.60822	0.833305	0.844156	0.488593	0.581017	0.0450411	0.0796823	0.0383428	0.0753999	0.264729	0.0391707	0.0564482	0.0857408
0.80676	0.797043	0.825298	TCONS_00124200	AC_000181.1:30540526-30579670	0	0	0.280184	0.00594637	0.279587	0.157702	0.118471	0.129646	0	0	0	0.0137378	0	0	0	0.043526
0.806046	0.838555	0.754323	TCONS_00114206	AC_000179.1:7024180-7025695	0.287589	0.634623	1.70305	1.07039	0.901927	0.248112	0.0175004	0.0322698	0.256997	0.925789	0	0	0.460632	0	0	0
0.805554	0.832118	0.779939	TCONS_00029296	AC_000162.1:117107453-117119503	0.172668	0.228663	0.728904	0.755861	0.268352	0.237354	0.0968042	0.285896	0	0	0.268072	0.298986	0.0506952	0.107954	0	0.00549689
0.804837	0.840627	0.893167	TCONS_00086530	AC_000173.1:80335216-80350064	0	0.018424	0.0265663	0.0921898	0.0366392	0.0236708	0	0	0	0	0	0	0.0566554	0.0268479	0	0
0.804825	0.807196	0.801862	TCONS_00031410	AC_000162.1:70906833-70922773	0	0	0.311711	0.249341	0	0.156599	0.234149	0	0.0525218	0	0.11219	0	0	0.189229	0.0218326	0
0.80389	0.876666	0.804408	TCONS_00050407	AC_000166.1:19323922-19331959	0	0	0.281469	0.116673	0.124424	0.177375	0	0.0411139	0	0	0.118578	0.0558576	0	0	0	0.0292076
0.803589	0.743171	0.843051	TCONS_00027562	AC_000162.1:69894196-69897071	0.165663	0.0702058	0.240674	0.368476	0.105984	0.170751	0.101681	0.0934305	0.0262498	0.046471	0.0111781	0.0239645	0	0	0.0219277	0
0.803036	0.923336	0.88698	TCONS_00071270	AC_000170.1:45551149-45559493	0	0	0.395744	1.37316	0.214806	0.527022	1.13771	0.559337	0	0	0	0	0	0	0	0
0.802774	0.878046	0.855817	TCONS_00044861	AC_000164.1:90362996-90572656	0	0	0.0595888	0.547679	0.186229	0.383592	0.0993908	0.16917	0	0	0	0	0	0	0	0
0.80256	0.738853	0.838022	TCONS_00013673	AC_000160.1:20982170-20990424	0	0.234704	0.045195	1.41977	0.162689	0.472099	0.135286	0.48096	0	0	0	0	0.116647	0.421775	0.000272439	0.000263802
0.802202	0.859411	0.754225	TCONS_00040553	AC_000164.1:62263853-62265402	0	0.0642539	0.256561	0.305925	0	0	0	0	0	0.199233	0	0.0680165	0.252487	0.194818	0	0
0.801327	0.84359	0.865278	TCONS_00126632	AC_000182.1:34849120-34851147	0.0348589	0.0681838	10.2521	2.47448	7.21557	4.60554	3.67737	1.44136	0.0443857	0.0792578	0.171921	0.0278273	0.0805771	0.038569	0	0.21358
0.800971	0.823189	0.773906	TCONS_00028612	AC_000162.1:106301487-106304743	0.178114	0.409112	1.31021	1.07553	0.544771	0.557213	0.241939	0.354053	0.00162523	0	0.40124	0.150881	0.120859	0	0.13307	0.230939
0.800885	0.754349	0.8386	TCONS_00091231	AC_000174.1:17774702-17778731	0.0508747	0.029566	0.0788343	0.097273	0	0	0.0299763	0.0803331	0	0	0.0439352	0	0	0	0.0107741	0
0.800647	0.878762	0.71681	TCONS_00098715	AC_000175.1:49694301-49696278	0.0367937	0.14097	0.365171	0.34025	0.142996	0.164447	0.027727	0.178724	0	0.160071	0	0	0.102391	0	0	0.0302757
0.800176	0.87326	1	TCONS_00111297	AC_000178.1:49767141-49814177	0	0	0.119619	0	0	0	0	0	0	0	0	0.0611955	0	0	0.106124	0
0.8001	0.835502	0.759184	TCONS_00086557	AC_000173.1:81214286-81224846	0.148851	0.161203	1.88975	1.6351	0.75211	0.736092	1.10255	1.54128	0.0876059	0.125301	0.0479666	0.0786419	0.00877335	0.058945	0.0281597	0.0548409
0.79959	0.885423	0.970099	TCONS_00056208	AC_000167.1:71256201-71399925	0	0	1.46509e-05	2.60836e-06	0	1.24619e-05	1.17506e-05	0	0	0	0	0	0	0	0	0
0.799441	0.834635	0.773592	TCONS_00097002	AC_000175.1:1514935-1518197	0.125398	0.0875414	1.44772	0.680755	1.11858	0.403076	0.431841	0.771079	0	0	0	0	0	0	0	0.0506781
0.798727	0.722944	0.896907	TCONS_00076530	AC_000171.1:28225901-28229756	0.100601	0.0813969	0.0650505	0.303821	0.0573443	0.0163155	0	0	0	0	0.0181622	0	0	0	0.124347	0.121541
0.798424	0.737313	0.842874	TCONS_00097184	AC_000175.1:2987156-3016256	1.12284e-05	0	0.819695	1.12692	0.490531	0.582307	0.423382	0.376739	0	0.119409	0	0.0336751	0.429499	0.00181944	0.163839	0.125526
0.798411	1	0.668379	TCONS_00049906	AC_000165.1:102881300-102885156	0	0	0.0637336	0.0394902	0	0.0240262	0	0.0278862	0	0.0557461	0	0.0380033	0	0	0	0
0.797835	0.828607	0.853986	TCONS_00024468	AC_000161.1:74991330-74995833	0.0110154	0	0	0.122913	0.0751878	0.0962032	0	0.0124278	0.0558614	0	0	0.016998	0	0	0.0233298	0
0.797362	0.820266	0.781883	TCONS_00142608	AC_000187.1:7509742-7571936	0	0.0311104	0.124049	0.154063	0	0	0.125464	0.0362192	0	0.0725828	0	0.0246319	0	0.0706823	0.0338016	0
0.797321	0.871323	0.868679	TCONS_00121269	AC_000180.1:24789944-24794656	0.0075917	1.0645e-05	4.04457e-05	0.920949	2.53316e-05	0.219116	0.000841865	0.00049629	0.242074	0.252473	2.07993e-05	0.00299446	0.209525	9.01356e-05	0	0.371396
0.794608	0.829122	0.743308	TCONS_00070694	AC_000170.1:24474520-24480018	0	0	0.227067	0.152772	0.0884555	0.150895	0.183149	0.123612	0	0	0	0	0	0	0	0
0.793198	0.84446	0.907247	TCONS_00018530	AC_000160.1:42351216-42353724	0.238712	0.29803	0	0.624566	0	0	0	0	0.0567509	0	0.203154	0.107482	0	0	0	0
0.792292	0.816234	0.809613	TCONS_00042287	AC_000164.1:15520254-15523780	0.000350828	0.238314	0.340639	1.22678	0.0136908	0.00676401	0.0691339	0.213875	0.958674	0.00218391	0.013093	0.0272905	4.16922e-05	0.0544432	1.08494	1.09207
0.791873	0.859187	0.760506	TCONS_00022922	AC_000161.1:115659653-115665620	0.040555	0.0235545	0.268578	0.171121	0.0829566	0.204367	0.0875986	0.0914183	0	0	0.0349925	0.0125275	0.0186322	0.0178939	0	0.0260971
0.790903	0.745407	0.824934	TCONS_00003877	AC_000158.1:67808055-67814221	0.111348	0.149244	1.99569	2.6681	1.18282	1.46943	0.437314	0.482755	0.130241	0.0959891	0.332582	0.376605	0.981442	0.509686	0.380875	0.185946
0.790841	0.819668	0.743832	TCONS_00126631	AC_000182.1:34848241-34851147	0.000482173	0.000475455	3.91739	1.00674	1.47822	1.09144	3.4649	1.17114	0.000485929	0.000465677	0.000469311	0.000457648	0.000471582	0.000474701	0	6.59341e-06
0.790387	0.813279	0.727363	TCONS_00135952	AC_000185.1:34586337-34731208	0.0821057	0.0216383	0.522138	0.189649	0.406495	0.155185	0.117199	0.0419976	0.00944844	0.00833728	0.00401528	0.00287762	0	0	0.0631966	0.131901
0.790254	0.799637	0.970113	TCONS_00076184	AC_000171.1:10322045-10323679	0	0	0.220372	6.01962e-05	0.0898925	0	0	0	0.0666267	0	0.11129	0.202352	0	0	0.0412709	0.0422736
0.790176	0.82208	0.755379	TCONS_00106510	AC_000176.1:43629218-43631611	0.108601	0.248482	1.66426	1.5259	0.659116	0.484301	0.964421	1.24438	0	0	0.119995	0.0186781	0	0	0.220603	0.617032
0.789047	0.744998	0.822425	TCONS_00104206	AC_000176.1:10321403-10354321	0	0	4.51391	5.95701	3.45915	2.69184	2.00544	1.43979	1.26841	1.23998	0	0	1.14955	0	0.174852	2.0331
0.788318	0.740732	0.831617	TCONS_00141164	AC_000187.1:81945624-82029264	0.901125	0	9.44475	10.3799	5.86813	1.45188	7.99217	4.38048	0.577257	3.81469	1.80236	1.71285	0	0	0	0.874688
0.787793	0.86062	0.859562	TCONS_00114666	AC_000179.1:15733511-15748356	0.0574039	0.0107075	0.00520288	0.26863	0.000667704	0.0796214	0.00975501	0.142211	0	0.0186638	0.0748542	1.99033e-06	0	0.0128753	2.57344e-06	0
0.787079	0.780174	0.792077	TCONS_00090332	AC_000174.1:68550697-68563366	0	0	1.60471	2.21698	0.436046	2.08154	0.63755	0.315177	0.000183913	1.76189e-05	0.534542	0.148079	0.0453846	0	0.815592	0.681918
0.784554	0.880957	0.927292	TCONS_00052486	AC_000166.1:32675030-32688904	0	0	0	0.181056	0.0556854	0	0.119981	0.0766469	0	0	0	0	0.0442951	0	0	0.0155022
0.783839	0.739425	0.810344	TCONS_00119044	AC_000180.1:24456629-24501423	0.265115	0.29756	1.80902	3.03137	0.833351	1.59848	0.594049	0.581226	0.3665	0.19832	0.350136	0.723903	0.428873	0	0.461672	0.624942
0.783544	0.84489	0.79749	TCONS_00041019	AC_000164.1:90287391-90329037	0	0	4.66089	2.3153	3.14431	3.23668	1.91636	2.27293	0	0	0	0	0	0	0	0
0.782754	0.807968	0.759796	TCONS_00068501	AC_000169.1:90039214-90070732	0	1.2032e-05	0.753583	0.827604	0.465979	0.59216	0.491675	0.768559	0	0.0180304	0	0	0.0553282	0	0	0.0127971
0.781817	0.808499	0.773166	TCONS_00030568	AC_000162.1:41940518-41958302	0	0.0215212	0.415979	0.513415	0.435892	0.463429	0.130888	0.288195	0	0.0249356	0.0119945	0.0171376	0.0254549	0	0	0
0.780977	0.872682	0.681498	TCONS_00063339	AC_000168.1:106470124-106478712	0	0.181589	0.673903	0.621236	0.333071	0.319823	0.223605	0.299267	0	0.0820694	0	0.343486	0.00298939	0.0695517	0.0409345	0.0892661
0.780811	0.695785	0.835544	TCONS_00033062	AC_000162.1:117675907-117678347	0.428682	0.0982371	1.22523	1.90334	0.735352	0.763772	0.496069	0.37172	0.384796	0.457382	0.109745	0.194808	0	0	0.454489	0.30519
0.780793	0.900283	0.948676	TCONS_00100080	AC_000175.1:62358454-62361946	0	0.000474104	1.24694	0.0112245	0	0	0.439157	0.854598	0	0	0.000721997	0.295142	0	0	0.430507	0.000191689
0.779089	0.818075	0.871185	TCONS_00086556	AC_000173.1:81214040-81223575	0	0.278493	0.336044	0	0.0715021	0	0.221683	0.309459	0.0411308	0	0.0936288	0.000548617	0	0	0	0
0.778754	0.928937	0.850296	TCONS_00053558	AC_000166.1:91347532-91349301	0	0	0.0186815	0.200894	0.0989823	0.0564016	0	0.130856	0	0	0	0	0	0	0.0305561	0.0232654
0.77842	0.776203	0.838197	TCONS_00023593	AC_000161.1:31333991-31390730	0	0.0532367	0.0761708	0.265172	0	0.114729	0.110161	0	0	0	0.118942	0	0	0	0	0.132374
0.77826	0.758436	0.782829	TCONS_00082134	AC_000172.1:21987754-22029255	0.0256952	0	0.0665933	0.288931	0	0.075334	0	0	0	0	0.0279641	0.0794053	0.0589466	0.284493	0	0
0.777987	0.75482	0.801473	TCONS_00104804	AC_000176.1:23062113-23069544	12.0139	12.8742	31.3784	30.9522	5.27803	6.32234	6.51052	6.44089	4.50577	4.72981	22.5826	10.084	2.38818	1.97738	0.574485	0.585352
0.777871	0.817507	0.726338	TCONS_00069150	AC_000169.1:29188092-29193388	0.0922431	0.151688	0.312006	0.239983	0	0.0323649	0.0106281	0	0.0238708	0.0422405	0.0971777	0.0977766	0.0369776	0.0830412	0.137674	0.0526076
0.77729	0.626611	0.982225	TCONS_00021520	AC_000161.1:61745930-61756333	0.12328	0.0128473	0.0939322	0.26576	0.172015	2.81771e-05	0.0431364	0	0.0578056	0	0	0.0201777	0	0	0.131445	1.32626e-05
0.776577	0.803303	0.743255	TCONS_00126313	AC_000182.1:27294840-27323230	0.6498	0.288116	3.75407	3.01098	1.16717	1.7062	1.45329	1.30821	0.225563	0.201503	0.676391	0.798935	0.338868	0.392839	0.657819	0.715584
0.776541	0.741015	0.833559	TCONS_00126677	AC_000182.1:35140852-35145011	0.0325542	0.139543	0.588448	1.08649	0.289125	0.205455	0.122235	0.238959	0.0644664	0.152041	0.0191099	0.143824	0.136024	0	0.690588	0.386035
0.776185	0.760346	0.783836	TCONS_00028602	AC_000162.1:106275376-106304743	0.157814	0.294202	1.31425	2.72098	1.28949	2.37084	0.461613	0.757925	0.082979	0.118122	0.132462	0.173862	0.0803973	0.145846	0	0.256449
0.774963	0.803103	0.755634	TCONS_00133923	AC_000185.1:337060-348645	0.000168359	0.0009766	0.116007	0.0415107	0.0378439	0.0360256	8.34687e-05	0.000101329	0.0981025	0.0478692	0	0.00297093	0.0236917	0.000297955	0	0
0.773442	0.74345	0.8136	TCONS_00044963	AC_000164.1:95209113-95450454	0	0	1.46128	1.09135	1.2455	0.934474	1.0027	0.00016415	0.000739728	0	0.262044	0.488796	0.113259	0	0	0.000556843
0.772706	0.729677	0.810744	TCONS_00037929	AC_000164.1:4447778-4455089	0.623953	0.25566	2.53921	2.87242	2.04316	0.922325	1.65019	1.86677	0.098124	0.292324	0.0419008	0.0298274	0.238143	0.0495979	0.109376	0.38885
0.772662	0.908807	1	TCONS_00138146	AC_000186.1:7345688-7348773	0	0	0.099644	0	0	0	0	0	0	0	0	0.0949625	0.0635478	0	5.97327e-05	0
0.772404	0.729542	0.802111	TCONS_00047019	AC_000165.1:83582612-83588383	0.0541166	0.0380485	0.234779	0.33875	0.0670103	0.123762	0.115885	0.105232	0.0498329	0.0109993	0.0847404	0.128987	0	0.0108318	0.0729005	0.0513847
0.772257	0.921038	0.776691	TCONS_00044848	AC_000164.1:89975083-89982561	0	0	0	0.286525	0	0.190366	0.0637098	0.25752	0	0	0.0352146	0	0	0	0	0
0.771079	1	0.837571	TCONS_00132359	AC_000184.1:7645669-7672906	0.0122334	0.0130439	0	0.0262832	0	0	0	0	0	0	0	0.0168402	0	0	0	0
0.769417	0.773331	0.877216	TCONS_00070939	AC_000170.1:34448959-34455761	0	0	0.282498	1.08431	0	0.395337	0.449378	0	0	0.536615	0.601807	0	0	0	0.223002	0
0.768805	0.867518	0.614121	TCONS_00040067	AC_000164.1:47451084-47467962	0.000503916	0	0.675529	0.431093	0.0522052	0.206755	0.143916	0.13395	0.228907	0	0.107557	0.298172	0	0.385568	0.0933795	0.140003
0.767794	0.979775	0.863685	TCONS_00022923	AC_000161.1:115663140-115665620	0	0	0.360977	0.0631989	0	0.359004	0.0511058	0.237246	0	0	0	0	0	0	0	0.042118
0.767626	0.754457	0.778159	TCONS_00138528	AC_000186.1:29245667-29260165	0.060796	0.1085	0.754023	0.942777	0.230891	0.375526	0.751388	0.849957	0.0947386	0	0.0889499	0.000777526	0.0643005	0.102966	0.0049498	0.0263003
0.766946	0.846533	0.734822	TCONS_00101228	AC_000176.1:22872742-22877985	0.0920925	0.150294	0.179704	0.445202	8.58423e-05	0.0981726	0	0.203529	0.100872	0.00752805	0	0.216961	0	0	0	0.149921
0.765718	0.793625	0.741391	TCONS_00134098	AC_000185.1:7453166-7460094	0.0608739	0.0588308	1.24553	1.42878	0.317742	0.400348	0.390306	0.753612	0.452097	0.462467	0.131008	0.297276	0.12087	0.160795	0.326428	0.453137
0.764855	0.806838	0.698127	TCONS_00053613	AC_000166.1:95428178-95437875	0.128843	0	0.854341	0.537519	0.438003	0.411336	0.34205	0.373247	0.131089	0.0708343	0.0560901	0.119449	0.0591111	0	0	0.160971
0.764651	0.672717	0.822983	TCONS_00045986	AC_000165.1:42264353-42275586	0	0.159006	1.54714	2.4384	0.449521	0.477053	0.85006	1.56937	0	0	0.337266	0.183784	1.08127	0.632259	0.826355	0
0.76382	0.801376	0.664484	TCONS_00110060	AC_000178.1:2075242-2128157	2.54743	1.84637	14.0362	5.30675	3.91392	0.214542	4.39077	3.11612	1.8101	2.60857	1.30628	0.871408	3.78812	2.69208	1.75883	1.11442
0.763246	0.744322	0.780861	TCONS_00012266	AC_000159.1:133210674-133222556	0.0604588	0.0878365	0.318784	0.342495	0.171888	0.244342	0.316649	0.1932	0	0	0.0108769	0	0	0	0.0106698	0
0.762072	0.77554	0.747665	TCONS_00024368	AC_000161.1:69983598-70020312	0.638828	0.392844	0.91007	0.850753	0.469049	0.640028	0.228102	0.356317	0	0	0.00989233	0.0032006	0.0840476	0.0808419	0	0.0294919
0.760879	0.766453	0.823194	TCONS_00026026	AC_000162.1:23824670-23962049	0.0136477	0	0.220035	0.323893	0.0466228	0.0530415	0.05363	0.0348895	0.276915	0.208157	0.033528	0.0120869	0.0707895	0.0301208	0.0144555	0.0625675
0.760384	0.776232	0.737978	TCONS_00029346	AC_000162.1:118054299-118080728	0.201395	0.00209622	1.86332	1.31793	0.766671	0.369358	0.129717	0.482081	0.277703	0.664227	0.00293468	0.000181055	1.18063	0.000118828	0.359612	0.899224
0.759836	0.799045	0.688562	TCONS_00088882	AC_000173.1:79658406-79772250	0.0566403	0.0674092	2.2199	1.22121	0.804171	0.574858	1.16653	0.953636	0.0394435	0.0069589	0.117031	0.132339	0.717918	0.627901	0.220963	0.299217
0.759183	0.868605	0.677805	TCONS_00074849	AC_000170.1:62614941-62620512	0	0.10897	0.272056	0.133814	0.0895031	0.17441	0.160715	0.0903974	2.9021e-06	0.0366796	1.22577e-06	0.0234938	2.84678e-06	0	2.95589e-06	3.01599e-06
0.758996	0.99968	0.85121	TCONS_00106511	AC_000176.1:43629218-43632567	4.02949e-05	0.0522647	6.50645e-05	0.0727973	0	0	0	0	0	0	0	0.0233767	0	0	0.0470603	0.000179053
0.757269	0.827774	0.704058	TCONS_00073083	AC_000170.1:5091065-5100689	0.0619216	0.0173528	0.171287	0.226958	0.00102834	0.0989162	0.0987444	0.163568	0	0.0932975	0.0448057	0.0637548	0	0	0	0.0332748
0.756243	0.863858	0.944293	TCONS_00071840	AC_000170.1:58036836-58092564	0	0	0.26894	0	0	0.145757	0.211182	0	0	0.0176608	0	0.0391766	0	0	0.0451155	0
0.755872	0.804645	0.697326	TCONS_00085719	AC_000173.1:52800352-52804141	0.0153526	0.00742844	0.366558	0.305376	0.183161	0.17849	0.180872	0.103804	0.0194503	0.257923	0.0496546	0.0177627	0.0527722	0.0507418	0	0.0308549
0.755466	0.873054	0.752871	TCONS_00004652	AC_000158.1:92983147-93470384	0	0	0.268166	1.31624	0.245979	0.319451	0.242388	0.832224	0	0.0586557	0	0	0.851353	1.06664	0	0
0.755304	0.743065	0.840023	TCONS_00094364	AC_000175.1:38844300-38867240	4.49714e-06	0.00227256	3.40406	1.24712	3.02583	0.876827	3.0965	1.89869	4.53107e-06	0	0	0	3.69129e-06	4.10859e-06	4.2151e-06	4.33338e-06
0.755087	0.901432	0.913934	TCONS_00029290	AC_000162.1:117081532-117119503	0.176657	0.509443	0.796903	0	5.50893e-05	0	0.156823	0	0	0.0612374	0.142464	0.0969252	0.0738443	0.0995088	0	0.0492477
0.754102	0.818937	0.95029	TCONS_00049148	AC_000165.1:75566935-75631748	0.240989	0	0	0.406178	0.213918	0	0.358917	0.141339	0	0	0	0	0	0	0	0
0.753235	0.88509	1	TCONS_00097787	AC_000175.1:25082530-25085254	0	0	0.000255096	0	0.000205191	0	0	0.00023545	0	0	0	0	0	0	0	0
0.752718	0.732514	0.777659	TCONS_00044908	AC_000164.1:93137741-93167664	0.0273301	0.0154024	0.185482	0.23284	0.0439507	0.217658	0.190502	0.0803289	0.034624	0	0.0393151	0	0	0.0200814	0.0259939	0.0289184
0.751439	0.626813	0.829023	TCONS_00045483	AC_000165.1:16724619-16729473	0.035577	0.0137685	0.101001	0.162242	0.0484979	0.0758098	0.0628671	0.0480999	0.0180269	0	0.0536816	0.016464	0	0	0.0451952	0.0400358
0.751037	0.820573	0.694816	TCONS_00010297	AC_000159.1:46672700-46682442	0.108825	0.140951	0.234631	0.290199	0	0.0529824	0.0356535	0	0.0921183	0.204607	0.0196609	0.112024	0	0.0801586	0.038436	0.0292252
0.750565	0.818577	0.753243	TCONS_00086443	AC_000173.1:77468360-77478978	0.27431	0.352541	4.28044	1.84571	1.5061	0.859475	1.41375	0.545686	0.201303	0.0572299	0.694814	0.443973	0.813808	2.6056	0.53192	0.396043
0.750354	0.747168	0.75383	TCONS_00029901	AC_000162.1:24211293-24213430	0.208825	0.256795	1.70145	1.55926	0.361857	0.310229	0.66951	1.25536	0.13357	0	0.80677	0.525597	0.719772	0	0.11096	0.338917
0.749294	0.802664	0.906367	TCONS_00120675	AC_000180.1:9129980-9131345	0	0	0.119157	0.396211	0.320788	0	0.0893229	0.259688	0	0	0	0	0.203382	0	0.0312598	0
0.748716	0.784323	0.774356	TCONS_00110379	AC_000178.1:21243816-21294526	0	0.0146981	5.49848	4.41481	4.56891	5.25328	3.5714	3.82537	0	0	0.00818749	0	0	0	0.15276	0.0427357
0.748402	0.765715	0.828715	TCONS_00065915	AC_000168.1:98158642-98161375	3.29094e-05	0.147485	2.28009	4.29752	2.84951	2.43234	3.29991	2.27918	0.0236579	0.170584	0.108066	0.106451	0.00925989	2.5685e-05	0.141229	0.0166511
0.748228	0.84251	0.76638	TCONS_00097003	AC_000175.1:1521197-1528523	0.0320467	0.295497	0.921927	0.316145	0.520445	0.562268	0.336676	0.307857	0	0	0	0	0.11021	0	0.0169813	0
0.748149	0.73757	0.764162	TCONS_00114554	AC_000179.1:13824057-13837112	0.0230481	0	0.0746216	0.0492961	0.0395047	0.0449912	0	0	0	0	0.0500968	0.017802	0	0	0.0244309	0.018588
0.747974	0.833486	0.844406	TCONS_00145079	AC_000187.1:134804326-134936483	0.101243	0.0493043	0.0164364	0.2575	0	0.0742124	0.0747376	0.0574317	0	0	0	0.0586611	0	0	0.0268344	0.0408488
0.747425	0.849626	0.612378	TCONS_00084667	AC_000173.1:13045350-13116991	0.25245	0.300211	0.587064	0.251009	0.276612	0.143652	0	0.288136	0	0.00181652	0.0888934	0.129965	0	0	0	0
0.747403	0.911161	0.892398	TCONS_00135974	AC_000185.1:34896097-34901100	0	4.08308e-05	8.92939e-05	0.100109	0.0905507	0.0259066	1.88833e-05	7.95237e-06	0	0	0.0388349	0.0494348	0.0173675	0	7.28066e-07	1.34449e-05
0.747104	0.759259	0.72855	TCONS_00055275	AC_000167.1:36877921-36896892	4.3816	2.7521	107.293	70.284	69.2805	50.0273	51.2121	10.9652	7.01896	11.3308	3.49203	8.57138	32.5086	32.8869	12.9151	17.0164
0.746837	0.856276	0.904679	TCONS_00105985	AC_000176.1:37485484-37488804	0.174333	0	0.038988	0.218703	0	0.0694012	0.0489666	0.056445	0.0874359	0	0	0	0	0	0	0.0200827
0.74453	0.731086	0.752317	TCONS_00069323	AC_000169.1:35748446-35769358	0	0	0.600683	1.03715	0	0.365809	0.484333	0.493002	0.314816	0	0.135997	0.427666	0	0.412024	0.19558	0.099691
0.743776	1	0.749179	TCONS_00005924	AC_000158.1:153128572-153165347	0	0	0	5.20557e-05	0	4.48915e-05	0	4.40991e-05	0	0	1.96848e-06	0	0	0	0	2.40618e-06
0.743254	0.76039	0.730356	TCONS_00133243	AC_000184.1:13316623-13317569	0.718126	1.01316	1.6313	2.16722	0.464007	1.17574	0.424411	0.812172	0.508927	0.182773	0.437453	0.462925	0.183207	0.0886924	0	0.355184
0.742678	0.901789	0.499441	TCONS_00005943	AC_000158.1:154130503-154132523	0.0592116	0.0356056	0.178781	0.0663961	0.0427806	0.0602484	0	0	0	0.0445809	0	0.060962	0	0.0855065	0.0209162	0.0318142
0.741603	0.765075	0.727496	TCONS_00028606	AC_000162.1:106276473-106304743	0.754055	1.02766	0.908468	1.51165	0.264445	1.2222	0	0.353052	0	0.0493779	0.209996	0	0	0	0.265456	0.231225
0.73805	0.856757	0.818111	TCONS_00075235	AC_000170.1:73778261-73782481	0.225504	0.0625275	0	0.346829	0	0	0	0	0	0	0.153171	0.28444	0	0	0.0729414	0.0946226
0.736041	0.699878	0.773141	TCONS_00111851	AC_000178.1:67604646-67609166	0.105691	0.335875	0.778132	0.758466	0.246237	0.316201	0.343803	0.256731	0.19654	0	0.115566	0.0202475	0.285346	0	0.341557	0.275399
0.735999	0.750595	0.751878	TCONS_00048930	AC_000165.1:64847901-65319374	0.0136087	0.000810108	0.169533	0.274265	0.186944	0.056848	0.0633269	0.262172	0.0436819	0	0	0.00741298	0.0256875	0.116989	0.0105349	0.0321266
0.73589	0.806305	0.776327	TCONS_00051398	AC_000166.1:73482186-73491829	0	0	0.237204	0.602959	0.375293	0.478114	0.111754	0.161367	0.0668358	0.0539794	0.0927956	0.111116	0	0	0.000256619	0.139484
0.735886	0.763585	0.830581	TCONS_00086251	AC_000173.1:71657893-71674820	0	0	0.123275	0.261643	0.197604	0.0421557	0.077992	0.203067	0.125749	0.0650688	0	0	0	0	0	0
0.735578	0.69241	0.767157	TCONS_00051171	AC_000166.1:63502499-63506929	0.212538	0.178674	0.888198	1.21413	0.387308	0.647214	0.445458	0.320078	0.287613	0.159405	0.321878	0.251514	0.0324824	0	0.225127	0.422025
0.73508	0.704574	0.751703	TCONS_00091927	AC_000174.1:54342358-54357243	0.256256	0.167341	0.36876	0.676755	0	0.267656	0.276452	0.392321	0.0867503	2.8299e-05	0.0526361	0.0949379	0	0.226448	0.0904936	0.027522
0.73315	0.65782	0.869125	TCONS_00040048	AC_000164.1:46455128-46469853	0	0.0240614	0.112046	0.409952	0.0423794	0.0724114	0.0729121	0	0	0	0.161269	0	0.113368	0	0.20957	0.279094
0.73214	0.83537	0.806379	TCONS_00055276	AC_000167.1:36877921-36896892	0.597117	0.00143925	2.0909	4.11111	3.78543	1.72344	0.332604	0.393342	0	1.41528	0	0.83598	0.958866	0.639079	0.382885	0.563434
0.731608	0.780764	0.680431	TCONS_00023771	AC_000161.1:42479587-42481880	1.34399	1.39512	3.42954	3.29409	1.30165	0.321073	1.55504	2.34364	0.327602	2.31901	0.570297	0.563043	0.164567	0.132994	0	0.293952
0.730912	0.723721	0.735638	TCONS_00034243	AC_000163.1:64978204-64992198	0.286617	0.161012	1.08231	1.64667	0.128901	0.586684	0.666984	0.681759	0.076566	0.475485	0.228565	0.39587	0.242088	0.199838	0.463415	0.546569
0.730853	0.86673	0.80297	TCONS_00032578	AC_000162.1:108247046-108285286	0	0	0.00323486	0.274922	0.0766295	0.0872769	0.043968	0.101317	0	0.1012	0.0242841	0.0172606	0	0	0	0.0721202
0.73081	0.716466	0.743155	TCONS_00066946	AC_000169.1:13268795-13273143	0.0394115	0.0472085	0.598128	0.694966	0.387502	0.348323	0.187357	0.322459	2.78441e-06	0.117713	0.299298	0.172595	0.102998	0.142914	0.170557	0.0982782
0.730268	0.917354	0.428166	TCONS_00039564	AC_000164.1:39346977-39351305	0.022815	0.0666019	0.236362	0.146375	0	0.0890623	0.0897419	0.129243	0	0.103283	0	0.10573	0	0	0.0241834	0.0919955
0.73004	0.830723	0.892816	TCONS_00004374	AC_000158.1:83093368-83140758	0.621976	0.158618	0.215122	0.647109	0.237042	0.03403	0.0995305	0.0980871	0.110168	0	0.0419616	0.0989391	0.0331774	0.0958428	0	0
0.729111	0.776534	0.68345	TCONS_00005653	AC_000158.1:143988350-143990200	0	0.195849	0.634219	0.658688	0.360722	0.513624	0.588754	0.478028	0	0.0652073	0.0312735	0.0172638	0	0.127169	0.0113338	0.0624119
0.728724	0.838869	0.641614	TCONS_00086272	AC_000173.1:72542556-72546023	0	0.0683428	0.287201	0.0377947	0.138025	0.094337	0.112324	0	0	0	0.0735903	0.0316341	0	0.0908803	0	0.00801167
0.726443	0.638845	0.770961	TCONS_00109435	AC_000177.1:24483818-24508039	0.0726163	0.12276	0.259537	0.510685	0.205256	0.186334	0.172409	0.311564	0	0.0708459	0.0547615	0.0344586	0.0218177	0.0279005	0.129271	0.0649031
0.726374	0.731271	0.729574	TCONS_00010401	AC_000159.1:54634151-54651244	0	0.0675023	1.14393	0.669108	1.01101	0.687843	0.926979	0.412077	0.176089	0	0.0377761	0	0	0.153386	0	7.77285e-07
0.724139	1	0.820921	TCONS_00007030	AC_000159.1:52997562-53004975	0	0	0	0.312056	0	0.189536	0	0	0	0	0.21141	0.0983982	0	0	0	0.103244
0.723889	0.697701	0.757769	TCONS_00071841	AC_000170.1:58053188-58092564	0	0.17467	1.07807	0.833344	0.568499	0.33177	0.247221	0.186789	0.210454	0.369207	0.358885	0.28877	0.0141225	0.0618252	0.882118	0
0.722537	0.745029	0.776685	TCONS_00003290	AC_000158.1:35814167-35823764	0.119808	0.195864	0.215425	0.666308	0.318294	0.107579	0.0149132	0.196258	0.0337691	0.149673	0.0431808	0.246554	0	0.0587535	0.140995	0.0868948
0.722026	0.755897	0.710476	TCONS_00122151	AC_000180.1:42154279-42158121	0.0276011	0.0546398	0.15959	0.444303	0.232955	0.242267	0.0405972	0.061493	0.0348322	0.0722824	0.0149929	0.0373237	0	0	0.298801	0.432448
0.718306	0.697882	0.735419	TCONS_00130036	AC_000183.1:23557368-23569719	0.400262	0.80387	2.23193	2.66369	1.10688	0.965753	1.09732	1.00418	0.382703	0.558205	1.09094	0.832983	0.242284	0.349435	0.399758	0.418899
0.718208	0.714566	0.733321	TCONS_00143064	AC_000187.1:33280398-33282273	0.0348085	0.0340215	0.248641	0.280982	0.152788	0.10696	0.256441	0.00502601	0	0	0.0761391	0.0269124	0	0.154574	1.412e-06	0.197031
0.717449	0.718821	0.716306	TCONS_00143595	AC_000187.1:57661545-57664180	0.121422	0.287834	0.932747	1.11975	0.506946	1.00932	0.622919	0.487506	0.205368	0.121366	0.145898	0.124941	0.0618543	0.0298076	0.171476	0.162886
0.717095	0.508379	0.84531	TCONS_00052252	AC_000166.1:18195416-18325714	0.164782	0	0.209316	0.34515	0.208984	0.0419695	0.210208	0.189769	0	0	0.140316	0.0329578	0	0.0400562	0	0.0689858
0.716618	0.738878	0.786353	TCONS_00061548	AC_000168.1:48511839-48526354	1.40872	1.02866	17.5573	31.8801	25.6706	25.3237	21.0932	14.361	0.232009	0	0.278279	0.459334	6.24714	6.25164	0.105435	0.253266
0.714731	0.480899	0.795338	TCONS_00051786	AC_000166.1:95350784-95353799	0.113937	0.0501662	0.127071	0.368618	0.106024	0.140673	0.0712039	0.0467332	0	0.0232444	0.0335472	0.071921	0.0712189	0.137037	0.0658082	0.0583198
0.713693	0.734868	0.693267	TCONS_00006958	AC_000159.1:46690558-46695981	0.0689442	0.0638462	0.265531	0.275262	0.170085	0.123843	0.175382	0.175022	0.0157796	0.0250487	0.0243904	0.0983337	0	0.0240523	0.0382238	0.0808783
0.712757	0.512054	0.851702	TCONS_00110677	AC_000178.1:27983950-27991239	0.0965327	0	0.159889	0.230957	0.0809413	0.0460724	0.0951287	0.137451	0.147169	0	0.0382844	0	0.0268973	0	0.0611672	0.0562298
0.712677	0.985702	0.845634	TCONS_00088683	AC_000173.1:72879681-72887068	0	0	0.0795422	0	0.0079612	0.0541268	0	5.33773e-05	0	0	0	0.0730662	0	0	0	0.0247726
0.710243	0.60854	0.768157	TCONS_00079637	AC_000172.1:22745746-22749843	0.0322805	0.062165	0.135323	0.237645	0	0.0832063	0.0635117	0.036236	0	0	0.0696103	0.0744235	0.0739881	0	0.131424	0.129644
0.708787	0.708189	0.709426	TCONS_00074739	AC_000170.1:60886109-60891015	0.0473044	0.0460447	0.229764	0.215068	0.162197	0.184736	0.139565	0.134026	0.120268	0.0535679	0	0	0	0	0	0.0190776
0.70804	0.804666	0.638086	TCONS_00065025	AC_000168.1:65012857-65016286	0	0	0.136511	0.188559	0	0.137603	0.034504	0.119624	0	0	0.114972	0.135473	0	0	0.0371803	0.084995
0.708034	0.664966	0.729303	TCONS_00114849	AC_000179.1:21611963-21619949	0.0886427	0.0606719	0.175138	0.35466	0.0867485	0.183773	0.111708	0.0995718	0.0319937	0	0.0271997	0.15623	0.0510839	0.112009	0.0133644	0.0597831
0.70773	0.698957	0.717925	TCONS_00084665	AC_000173.1:13045350-13103970	0.00891641	0.0517109	0.251496	0.216408	0.0572554	0.115945	0.134875	0.0922235	0	0	0.0673877	0.165543	0.114617	0.000394932	0.146926	0.00148538
0.706491	0.599041	0.792901	TCONS_00032825	AC_000162.1:112785726-112802520	0.346735	0.168226	0.370914	1.29213	0	0	0.502939	0.878595	0	0	0.352661	0.475832	0	0	0.341297	0.350541
0.706207	0.731718	0.884832	TCONS_00044967	AC_000164.1:95209113-95450454	0.432164	0.000571329	0.967461	2.45142	1.59387	0.00229366	2.14405	1.32333	0.471314	0.000280692	0.422375	0.222351	0	0.28242	0.139286	0.145035
0.70508	0.711166	0.699573	TCONS_00099430	AC_000175.1:56069616-56081042	0.269037	0.323033	1.44456	1.59657	0.862517	0.594625	0.648127	1.07232	0.340358	0.202777	0.393036	0.279997	0.0618641	0.0884218	0.345728	0.796391
0.704465	0.699765	0.71062	TCONS_00111852	AC_000178.1:67604646-67610414	0.331564	0.53628	1.23296	0.941272	0.539878	0.404084	0.630536	0.400998	0.362144	0	0.198153	0.249078	0.319622	0.110158	0.209345	0.206099
0.702133	0.605919	0.823319	TCONS_00067543	AC_000169.1:31504072-31524688	0.112167	0	0.130162	0.203591	0.156366	0.191178	0.164108	0.0606165	0	0	0	0	0.0540077	0	0	0
0.699691	0.740787	0.917741	TCONS_00011756	AC_000159.1:122712862-122722722	0.0234714	0	0	0.126436	0	0.0187414	0	0	0	0	0.107186	0	0.109607	0.0540619	0.0682238	0
0.699368	0.643039	0.731632	TCONS_00080925	AC_000172.1:56572177-56583036	4.97887e-05	6.7411e-05	0.834395	1.45674	0.774339	0.705585	0.349922	1.03549	4.3069e-05	3.12034e-05	0.788376	0.422305	0.00029387	0.329587	0.171899	0.243528
0.69909	0.710423	0.766013	TCONS_00087267	AC_000173.1:33901615-33912183	0.513754	0.439998	6.71861	11.905	6.43846	8.67739	1.02494	1.08136	0.454197	0.808786	0.63587	1.43848	8.73711	4.87764	1.92466	2.17563
0.699046	0.668758	0.793219	TCONS_00120641	AC_000180.1:8567949-8577146	0.0489222	0.0605895	0.164894	0.19625	0.0147592	0	0.0156066	0.0161198	0.193342	0.0883649	0.000116339	0	0.0594195	0.050795	0.144583	0.0681957
0.698348	0.69975	0.697057	TCONS_00126312	AC_000182.1:27268322-27304024	0.7742	0.980235	2.63309	2.85751	1.53482	1.42552	1.14597	1.3945	0.141549	0.128053	0.978129	0.728227	0.254177	0.370388	0.705256	1.03272
0.697284	0.619808	0.750265	TCONS_00055278	AC_000167.1:36878197-36896892	0.0424685	1.69384	14.0308	20.9909	9.62757	12.2834	6.40602	2.90253	2.29868	1.64812	0.988208	3.90787	14.0787	11.4325	4.07451	2.82692
0.696788	0.736886	0.636195	TCONS_00020518	AC_000160.1:120107607-120115122	0.0869578	0.15687	0.513046	0.339517	0.326527	0.277975	0.38996	5.91867e-05	3.40762e-06	0.0661751	0.0636249	0.192523	0	0.0645113	0.0778547	0.106512
0.692082	0.695548	0.692556	TCONS_00057812	AC_000167.1:21258087-21266925	0.0705012	0.0896399	1.1343	1.04241	0.801915	0.70345	0.995772	1.05224	0.028182	0.0580236	0.000970231	0.0972757	0.331539	0.130672	0.188498	0.143063
0.691552	0.675814	0.727454	TCONS_00062006	AC_000168.1:72409537-72412947	0.161611	0.195819	0.548072	0.240269	0.466634	0.114688	0.269671	0.147884	0	0	0	0	0.217181	0	0.128645	0
0.690535	0.636201	0.739587	TCONS_00111203	AC_000178.1:46533812-46537276	0.151502	0.0563478	0.487695	0.540204	0.233562	0.322812	0.255392	0.198379	0.127501	0	0.0967054	0.291293	0.327416	0.00480788	0.0498811	0.111094
0.686909	0.679326	0.691223	TCONS_00019041	AC_000160.1:66955827-66959511	0.0660925	0.106727	0.419699	0.73748	0.112782	0.28861	0.173095	0.360407	0.139654	0.296774	0.0832741	0.178479	0.227228	0.0971745	0.139979	0.265844
0.685584	0.716666	0.660122	TCONS_00097754	AC_000175.1:23295478-23302192	2.47382	2.62078	3.54568	4.32835	0.706501	0.843973	2.12646	2.70915	0.139913	0.0930368	1.47617	2.41525	0.0948147	1.5823	0.0146029	0.033292
0.683591	0.684611	0.682628	TCONS_00141668	AC_000187.1:95791373-95858492	0.213992	0.0462895	0.708342	0.750396	0.163059	0.441086	0.18707	0.0538952	0.544075	0.269274	0.0775509	0.146929	0	0	0.378074	0.70961
0.683452	0.6429	0.727552	TCONS_00070720	AC_000170.1:26046000-26048531	0.265134	0.0858366	0.594454	0.546631	0.120944	0.240901	0.434299	0.439763	0.179528	0.0398667	0.249023	0.136458	0.162117	0	0.074912	0.0996753
0.683382	0.96113	0.810748	TCONS_00143321	AC_000187.1:40396378-40402416	0.00885412	0	0.0208487	0.242267	0.22251	0.0321136	0.000134573	0.0889231	0.0301827	8.21989e-06	0	0.00011307	0	0	0.000522235	0.199789
0.683277	0.76014	0.861402	TCONS_00137766	AC_000186.1:48043669-48047697	0.265057	0.16785	0.614491	2.28282e-05	0.308547	7.94084e-05	0.276042	0.0306134	0.0402401	0	0.0401479	0.0270802	0	0.105032	0.101709	1.80761e-05
0.681934	0.64828	0.722488	TCONS_00122576	AC_000181.1:2666567-2674045	0.182804	0.215434	1.28601	1.0672	1.08606	0.537081	0.704113	0.449483	0.537306	0.476492	0.189389	0.142673	0.237364	0.084923	0.229171	0.167042
0.681637	0.786431	0.71716	TCONS_00012479	AC_000160.1:349955-355264	0.037363	0.0365515	0.412622	0.181168	0.321906	0.146885	0.257594	0.297861	0	0	0	0.0288957	0	0.166006	0	0.0302233
0.680543	0.710345	0.645553	TCONS_00025700	AC_000161.1:120659655-120673661	0.105796	0.141678	0.589373	0.501984	0.58612	0.435468	0.0799261	0.258763	0.104418	0.112054	0.134271	0.0292628	0.0774995	0.111026	0.106973	0.157235
0.679346	0.690498	0.669674	TCONS_00096223	AC_000175.1:59833707-59872230	0.72321	1.04388	1.77089	2.04164	0.54478	0.971263	1.28376	0.630146	0.30128	0.271283	0.0970969	0.168028	0.76078	1.31667	0.125757	0.319575
0.679096	0.486779	0.721467	TCONS_00113575	AC_000178.1:58416947-58424483	0	0.000275707	2.4001	11.0594	2.06017	5.87129	1.52407	3.20634	0.795614	2.85392	0.262916	3.08663	2.4108	3.59819	1.61804	2.94624
0.677314	0.615182	0.718288	TCONS_00027624	AC_000162.1:72100457-72155303	0.368378	0.325403	1.56022	2.36589	1.3126	2.20771	0.872539	0.513371	0.439541	0.31619	0.3978	0.367813	0.720158	0.621239	0.0917865	0.313766
0.676681	0.754345	0.649964	TCONS_00128297	AC_000182.1:26487895-26501308	0.0776239	0.0349332	0.270495	0.146044	0.0261007	0.133722	0.0516835	0.02004	0.130775	0	0.0211374	0.108142	0	0	0.157819	0.180749
0.67544	0.694347	0.652175	TCONS_00113761	AC_000178.1:66778663-66817329	0.176019	0.185001	0.711018	0.577855	0.401023	0.327955	0.590877	0.364551	0.0744436	0.165076	0.0952291	0.0226421	0.168137	0.259058	0.0155434	0.0826633
0.674071	0.699908	0.788426	TCONS_00067600	AC_000169.1:33593950-33626812	0	0	0.16046	0.024215	0	0.0219971	0.132928	0.0766095	0.0572678	0	0.146873	0.0174012	0	0.0498465	0	0
0.67359	0.800959	0.733311	TCONS_00048350	AC_000165.1:42330608-42337848	0.206539	0.489257	0.822694	1.67462	0.202763	0.462186	0.464562	0.703645	0	0	0.0965203	0.228015	1.42169	0.981018	0.187745	0.262093
0.673298	0.760816	0.61833	TCONS_00141649	AC_000187.1:94925755-95147232	0.226478	0.0487904	0.950989	0.107055	0.279275	0.0244374	0.29662	0.0568131	0.0957413	0.254511	0.176792	0.106801	0.144206	0.194326	0.373117	0.141751
0.671591	0.879784	0.722696	TCONS_00013671	AC_000160.1:20982163-20990424	0.00211272	0.179099	0.0233982	0.85282	0	0.660547	0.146922	0.685129	0.207584	0.00210171	0	6.10119e-06	0.00225198	0.12855	0	0
0.670805	0.767865	0.6115	TCONS_00053447	AC_000166.1:88097075-88106015	0	0.0302867	0.280274	0.458701	0.0836873	0.17734	0.123376	0.168623	0.120432	0.333397	0.0178372	0.197164	0	0	0.110098	0.340627
0.670673	0.613562	0.748045	TCONS_00064384	AC_000168.1:29808958-29848090	0.251805	0.0495041	0.524993	0.218566	0.523196	0.398487	0.298023	0.230491	0	0	0	0	0.347116	0	0	0.204245
0.669721	0.580455	0.733409	TCONS_00055126	AC_000167.1:30669483-30673617	0.0652792	0.0552846	0.321234	0.450246	0.306012	0.237223	0.128185	0.202331	0.144744	0.12799	0.149589	0.0881188	0.149596	0.0899095	0	0.0393625
0.668122	0.666076	0.669634	TCONS_00114501	AC_000179.1:12742819-12755337	0.107457	0.123678	0.636719	0.861637	0.200363	0.133664	0.21729	0.495182	0.0627026	0.110317	0.313963	0.219665	0.0937757	0.11265	0.492757	0.797432
0.666776	0.726757	0.562639	TCONS_00109913	AC_000177.1:70982258-70985991	3.98834	4.17541	9.05976	5.21825	4.01775	2.52528	2.6842	3.01544	1.6118	1.26599	2.16446	1.008	1.26932	0.789992	1.59273	3.1957
0.664068	0.495171	0.741862	TCONS_00025255	AC_000161.1:107839215-107844346	16.1136	20.7395	50.1568	108.894	49.551	71.0801	44.9812	42.219	24.6225	14.7789	27.2484	25.9244	9.01106	10.6488	5.7165	11.3767
0.662687	0.672795	0.653614	TCONS_00030893	AC_000162.1:56222230-56223931	0.196948	0.333557	1.84421	2.05482	0.762512	0.769016	0.338052	0.49592	6.06814e-05	0.845817	0.455814	0.482974	0.851264	0.607162	1.61939	1.44788
0.66167	0.784044	0.655448	TCONS_00029284	AC_000162.1:117059754-117066510	1.63912	1.52267	4.49767	1.70508	0.867432	0.614653	1.17613	0.854764	1.11729	2.81255	0.740291	1.07892	0.922342	0.69995	0.336477	0.307452
0.661572	0.68169	0.642102	TCONS_00141181	AC_000187.1:81946817-82029264	5.42341	4.31141	15.9377	16.4694	7.91448	5.99014	9.64767	12.6437	3.02106	5.1266	3.1869	6.13593	2.72799	1.93579	3.59036	5.11696
0.661151	0.847289	0.666301	TCONS_00037593	AC_000163.1:116180390-116183635	0.0278191	0.0897239	0.282062	0.0714653	0	0.0300928	0	0.0281923	0.0633668	0.106774	0.0904917	0.182408	0.0378332	0	0.0820064	0.0998376
0.660154	0.775614	0.641663	TCONS_00080540	AC_000172.1:47405363-47409063	0	0.0296958	0.0592164	0.179696	0.156913	0.149047	0	0.0345728	0.154969	0	0	0.0470424	0	0.0674772	0.0322778	0.122907
0.657656	0.907518	0.830574	TCONS_00019912	AC_000160.1:104036071-104055135	0.0756421	0	0.144653	0	0	0	0.00225906	0.0148027	4.25207e-05	0.108523	0.0157009	0.0139384	0	0.115739	0	0
0.65738	0.676655	0.637121	TCONS_00048332	AC_000165.1:41923819-41938093	0.0637299	0	0.29574	0.281383	0.072151	0.198904	0.164748	0.222302	0.10851	0.0476672	0.0224755	0.0642196	0.0547294	0	0.183038	0.181664
0.656615	0.603913	0.690503	TCONS_00075345	AC_000170.1:75550479-75561989	0.0168532	0.0570971	0.184911	0.326413	0.043097	0.163339	0.132378	0.151974	0.0854191	0.0944264	0.0181764	0.084501	0.0386219	0	0.187353	0.15583
0.656532	0.698285	0.573154	TCONS_00022085	AC_000161.1:93108833-93111262	0.0764422	0.0557123	0.346183	0.173357	0	0.0558512	0.0375704	0.0216231	0.0970807	0.129438	0.310895	0.147555	0.0876469	0	0.121504	0.107798
0.654653	0.726069	0.728296	TCONS_00005654	AC_000158.1:143988350-143994964	0.00536529	0	0.0550394	0.0346539	0.0336224	0.0244469	0.0323628	0.0502913	0.0135879	0	0	0.00505338	0	0	0.0206007	0.0314963
0.654582	0.665	0.643755	TCONS_00039225	AC_000164.1:21583396-21590090	0.427991	0.2748	0.96019	0.923867	0.753181	0.177549	0.193432	0.567569	0	0.218809	0.532914	0.387478	0	0	0.344128	0.677657
0.654413	0.652239	0.655329	TCONS_00120245	AC_000180.1:50345615-50348234	0.0329581	0.0189247	0.0423703	0.100495	6.24456e-06	0.0647684	2.25847e-05	5.53844e-05	0.0385189	0	0.0316374	5.0604e-06	0	0.0670244	0	0.0916857
0.651991	0.689003	0.665522	TCONS_00029287	AC_000162.1:117059755-117066510	0.017694	0.0232835	0.0486586	0.0432249	0.0475437	0	0	0	0	0.0326343	0.0195673	0.0482231	0	0	0.0211238	0.0137643
0.651586	0.683659	0.696538	TCONS_00056728	AC_000167.1:85857015-85952854	0.353471	0.132181	0.626199	0.397724	0.30589	0	0.135945	0.379965	0	0	0.323932	0.11567	0.267411	0.482781	0	0
0.650947	0.721104	0.563155	TCONS_00141179	AC_000187.1:81946779-82029264	1.09152	1.31631	7.17315	5.73235	1.30879	0.473297	2.11957	5.04645	2.47207	3.47125	2.45417	2.81372	2.25802	0.380774	2.29979	4.02722
0.650823	0.604465	0.691922	TCONS_00045992	AC_000165.1:42279396-42292337	0.134691	0.170707	1.02386	1.1549	0.728222	0.538971	0.972264	0.675903	0	0.0839518	0.13706	0.279053	0.682991	0.594437	0.179578	0.147574
0.64955	0.533439	0.725796	TCONS_00144305	AC_000187.1:91886176-91891968	0.575783	0.382682	1.56376	2.38138	1.36148	1.25882	1.20627	2.012	0.511421	0.00561144	0.446848	0.212057	0.00637023	0.165393	0.998959	0.534322
0.648247	0.789863	0.817746	TCONS_00001966	AC_000158.1:118991680-119075267	0.020141	0.00971465	0.0129723	0.0697288	0.0516588	0.0293382	0.0197802	0.0341337	0	0	0	0.00771908	0.0230943	0	0	0.00805286
0.647332	0.728546	0.546643	TCONS_00116016	AC_000179.1:58026026-58037582	0.327933	0.406711	1.51324	0.703483	1.05744	0.790806	0.739921	0.606891	0.0680784	0	0.297252	0.339959	0.270992	0.284109	0.113806	0.168467
0.647042	0.833026	0.633462	TCONS_00142445	AC_000187.1:146130466-146136459	0.127385	0.16647	0.828478	0.435836	0.219917	0.376525	0.209223	0.7267	0.216782	0.292317	0	0.361394	0.195035	0.0944635	0	0.137538
0.646338	0.600795	0.704647	TCONS_00087537	AC_000173.1:43174214-43175423	0.340712	0.233037	1.32702	1.15444	1.23138	1.17014	1.20762	0.775139	0.173634	0	0.484168	0.105369	0.234605	0.151243	0.0361479	0
0.644228	0.666394	0.747584	TCONS_00065044	AC_000168.1:66646755-66674441	0.193959	0.230449	1.58198	2.14773	1.54831	1.35885	0.960884	0.49695	0.0670326	0.0988209	0.247271	0.238032	2.12147	1.08819	0.354709	0.283565
0.643928	0.671847	0.608125	TCONS_00086267	AC_000173.1:72531253-72546023	0.155442	0.411723	0.544505	0.424598	0.426228	0.191301	0.201764	0.193221	0	0	0.0396831	0	0.42765	0.308927	0	0.0595523
0.643119	0.602201	0.676565	TCONS_00110512	AC_000178.1:23495360-23499898	1.69362	1.14388	5.91773	7.23965	4.27843	3.43836	4.11895	3.66506	0.274395	1.01648	2.1192	2.52358	1.69622	0.918128	2.29764	3.68539
0.642768	0.696478	0.616844	TCONS_00111746	AC_000178.1:67372850-67409400	8.01414	9.51816	9.84463	8.95425	1.65441	2.72338	3.51319	1.97221	1.94575	0.767989	3.82361	4.8085	1.23135	2.77553	0.734009	3.52674
0.640928	0.829788	0.572046	TCONS_00026922	AC_000162.1:54217609-54239266	0.0575646	0.0561372	0.074646	0.0463101	0	0.0281704	0	0.0653577	0	0.0654194	0.0313747	0	0	0	0	0
0.640318	0.642847	0.637801	TCONS_00088080	AC_000173.1:52867393-52872575	0.0815904	0.259801	0.986182	0.991248	0.437673	0.248916	0.767021	0.84186	0.0295794	0.287982	0.415536	0.431738	0.400804	0.0771308	0.333318	0.365773
0.637385	0.876673	0.672559	TCONS_00120779	AC_000180.1:10925942-10986802	0	0.167923	0.000292604	0.549324	0	0.531308	0	0.395633	0	0	0.0628515	0	0	0.164235	0.0731437	0
0.63082	0.746157	0.633806	TCONS_00052274	AC_000166.1:18666412-18690286	0.0382124	4.81241e-06	0.357003	0.608009	0.465375	0	0.00077271	0.220426	0.137945	0.096085	0.100227	0.272316	0.0825778	0.548017	0.110189	0.421696
0.630364	0.66898	0.582262	TCONS_00040371	AC_000164.1:54095878-54099601	0.404067	0.341485	1.63893	1.31575	0.865602	1.06942	0.884739	0.553989	0.191812	0.183559	0.901078	0.907003	0.394222	0.469373	0.156114	0.32264
0.628202	0.674325	0.587567	TCONS_00070421	AC_000170.1:12851771-12853731	0.0338158	0.0330383	0.1756	0.0727384	0	0.0663556	0.0998783	0.038463	0.0861614	0	0.0369596	0.0261441	0	0	0.143505	0.082001
0.627415	0.631398	0.622072	TCONS_00111641	AC_000178.1:66254645-66258885	0.845927	0.417476	1.29726	0.967405	0.510604	0.524091	0.499779	0.509713	0.723092	0.427066	0.38784	0.441258	0.164551	0	0.215411	0.239659
0.624643	0.74233	0.597165	TCONS_00130195	AC_000183.1:31163838-31166379	0.0630823	0.0918387	0.193709	0.327621	0.0808754	0.260757	0.263441	0.285165	0	0.0355233	0.0512223	0.146077	0.036157	0.104479	0.0501207	0
0.624615	0.606094	0.638321	TCONS_00021050	AC_000161.1:31996064-32006005	0.0347352	0.105392	0.271972	0.367547	0.184244	0.176884	0.256444	0.310868	0.160668	0.125085	0.030862	0.10938	1.13847e-07	0.0191403	0.0829672	0.0837894
0.623444	0.715353	0.445864	TCONS_00080267	AC_000172.1:42026986-42035582	0.233564	0.240535	0.478087	0.24744	0.233427	0.167046	0.119604	0.0685978	0.0385747	0.0567665	0.245997	0.215351	0.0814346	0.178875	0	0.0326366
0.62317	0.545497	0.686872	TCONS_00096222	AC_000175.1:59833707-59844015	1.81684	1.39458	2.72214	3.31918	1.52994	1.77234	2.36739	1.21459	0.448633	0.847642	0.349239	0.199236	1.41962	1.56466	0.728878	0.282257
0.622965	0.636931	0.611064	TCONS_00119710	AC_000180.1:31319731-31329456	0.332928	0.38469	1.01467	1.19077	0.406521	0.601384	0.342723	0.627104	0.201201	0.607114	0.240308	0.354882	0.181739	0.105032	0.873344	0.56173
0.622846	0.761773	0.913528	TCONS_00070787	AC_000170.1:28369023-28403843	0	0	0	0.201482	0	0.121949	0	8.5048e-06	0.116769	0	0.139516	0	0	0	0.153686	0
0.622402	0.698234	0.558227	TCONS_00015850	AC_000160.1:106111729-106123647	0.251817	0.403092	1.32921	1.57067	0.261559	0.478082	0.602153	1.12405	0.360892	1.20443	0.307417	0.701137	0.200755	0.144875	0.823179	0.801491
0.621954	0.643325	0.599806	TCONS_00097536	AC_000175.1:14724683-14728273	0.440237	0.670705	1.4837	1.43169	0.416911	0.402914	0.704378	0.569689	0.661088	0.566296	0.501107	0.528235	0.411016	0.610831	0.569659	0.662002
0.620795	0.649759	0.648214	TCONS_00071273	AC_000170.1:45553625-45559493	0.850012	1.05453	3.51654	2.91172	2.88786	3.27903	2.96435	0.781069	0	0.735605	0.807047	0.849174	0.451276	0.851287	0.660912	0.891224
0.619951	1	0.619654	TCONS_00047858	AC_000165.1:8384782-8400996	0	0.04748	3.71996e-05	0.0477164	0	0.022132	0	0.030511	0	5.91887e-05	0	0.0268589	0	0	0	0
0.619065	0.601587	0.631636	TCONS_00097182	AC_000175.1:2987156-2996304	0.0338992	0.0421389	0.629665	0.875389	0.471523	0.554161	0.313239	0.42924	0.217307	0.189296	0.30755	0.228019	0.389987	0.592177	0.0225601	0.222201
0.619013	0.889265	0.696891	TCONS_00085265	AC_000173.1:43530947-43542578	0	0	0.0457611	0.163945	1.25762e-06	0.11353	0.144876	0.0577843	0	0	0	0.0514012	0.0665372	0	0	0.125137
0.618054	0.795464	0.879022	TCONS_00086434	AC_000173.1:77456835-77468272	0.158511	0.192049	1.64105	0.000665799	0.918542	0.534878	0.375443	0.21216	0	0.0600794	0.308775	0.0669366	0.337348	1.50611	0.250954	0.208671
0.615122	0.748688	0.494487	TCONS_00145372	AC_000187.1:144136533-144141372	0.0499211	0.47446	0.88666	0.981701	0.000242824	0.349003	0.203552	0.676135	0.243401	0.931135	0.0811323	0.365834	0.31451	0.130692	0.667038	0.546576
0.614172	0.592828	0.635382	TCONS_00100722	AC_000176.1:11035400-11038730	0.262957	0.265197	0.61616	0.620062	0.0753332	0.202023	0.152505	0.16935	0.299252	0.158475	0.234696	0.213219	0.299619	0.175288	0.431821	0.39905
0.612135	0.706306	0.752029	TCONS_00144299	AC_000187.1:91818721-91892427	0.0297621	0	0.122821	0.452908	0.294451	0.220505	0.207342	0.325623	0.0258376	0	0.0107815	0.0156692	0.134168	0.15882	0.074637	0.0655401
0.611092	0.87592	0.769012	TCONS_00072381	AC_000170.1:66899155-66927438	3.28595	0.000387526	0	5.55436	0	1.18205	0	0.0131095	2.50046	0.967304	0.353581	1.11658	0	3.29317	0	2.40834
0.609846	0.642072	0.607834	TCONS_00138978	AC_000186.1:41852241-41855742	6.18841	6.36065	5.66682	6.70948	1.27486	1.72295	2.02363	2.13293	0	3.30241	2.67392	1.80062	1.38088	1.71012	2.48494	1.38892
0.606302	0.603127	0.609123	TCONS_00102290	AC_000176.1:37951831-37956175	0.162298	0.0832049	0.234202	0.263581	0.0325648	0.111093	0.0562487	0.183013	0.145199	0.149889	0.0927228	0.132571	0.13128	0	0.030326	0.0614225
0.6033	0.761572	0.847422	TCONS_00117085	AC_000179.1:42677538-42888662	0	0	0.545603	0.0650746	0.20741	0.237218	0.176776	0.41114	0	0	0.462974	0.136824	0	0	0.0634493	0
0.602647	0.598624	0.604944	TCONS_00003457	AC_000158.1:46355375-46357261	1.0575	0.972498	3.35952	5.88401	0.710986	1.39796	1.1694	1.26053	2.11035	4.04963	1.00343	2.56612	0.866063	1.79471	2.52128	4.23016
0.600002	0.568915	0.62693	TCONS_00110511	AC_000178.1:23495360-23497724	0	0.4064	1.28973	1.48895	0.306689	0.987797	0.882175	0.730165	1.02582	0.46483	0.570726	0.451283	0	0.000104094	1.10647	0.847798
0.599478	0.584579	0.626199	TCONS_00084670	AC_000173.1:13045350-13465019	0	0.152193	0.156526	0.391934	0.208709	0.390267	0.0308928	0.0887956	0.220276	0.132832	0.0257007	0.147496	0.0739741	0	0.144748	0.113954
0.597905	0.557196	0.637619	TCONS_00098097	AC_000175.1:35467972-35472513	1.31728	0.953963	1.77494	1.81943	1.68863	1.12171	0.989525	1.22869	0.196595	0.291441	0.586767	0.447744	0.607364	0.324204	0.115491	0.247542
0.597672	0.681627	0.518964	TCONS_00020955	AC_000161.1:24422391-24438181	0.384923	0.617651	0.746359	0.796109	0.354175	0.388596	0.320008	0.752651	0.0375689	0.0333262	0.352444	0.457058	0.135814	0.228792	0.0784133	0.202626
0.595716	0.560595	0.633962	TCONS_00124534	AC_000181.1:43524013-43526046	0.154239	0.556137	1.30673	1.20001	0.44528	0.152633	0.304325	0.294244	1.05194	0.237462	0.907516	0.676814	0.11813	0.114668	1.03786	1.04279
0.592696	0.600944	0.58348	TCONS_00120011	AC_000180.1:43024350-43025514	0.938613	1.0319	4.94856	4.42941	3.23869	2.70604	3.30418	2.90355	1.51381	1.06153	2.2225	1.5345	1.01141	2.23534	1.59405	1.44169
0.592555	0.594119	0.59141	TCONS_00120804	AC_000180.1:11708782-11713352	0.866188	1.84955	1.60349	2.19154	0.835269	1.13641	0.686908	0.826676	0.697413	1.03031	0.0624352	0.335422	0.798302	0.471727	0.609269	0.617996
0.591897	0.620438	0.59685	TCONS_00084831	AC_000173.1:28294945-28361339	0.548594	0.960503	1.87635	2.31431	2.0008	1.82971	1.31841	1.54567	0.577995	0.213632	0.296493	0.375679	0.625848	1.10075	0.072306	0.505149
0.590104	0.735577	0.684041	TCONS_00126548	AC_000182.1:33770865-33775403	0.223503	0.130325	0.488944	0.000578517	0	0.000141407	0.258062	0.000251646	0	0.0875412	0.149592	0.0237563	0	0.101818	0.27386	0.155722
0.589455	0.565883	0.625307	TCONS_00061179	AC_000168.1:28919134-28929001	0.55326	0.368218	1.90076	1.78511	1.40513	0.61499	1.56881	1.8222	1.28391	0.997001	0.496315	0.451456	0.217449	0.244357	0.25119	0.31823
0.588027	0.671839	0.648554	TCONS_00098718	AC_000175.1:49694301-49791667	0.277012	0.382663	0.0052973	1.25531	0	0	0.400078	1.20492	0.573222	0.100308	0.276114	0.522139	0	0.249548	0.358263	0.628636
0.588003	0.602002	0.580698	TCONS_00141187	AC_000187.1:81968754-82029264	1.29342	3.2647	6.46129	12.3813	0.00202156	1.63692	0.779083	6.28414	3.24807	7.08783	4.10266	8.32754	3.67422	3.80106	4.90161	5.93831
0.587518	0.590078	0.585852	TCONS_00007022	AC_000159.1:52930451-52968588	0.196227	0.000103171	0.237774	0.365188	7.39675e-05	0.320265	0.0873227	0.000779776	0.0615195	0.208044	0.127676	0.295379	0.0307158	2.07954e-05	0.178747	0.234101
0.584279	0.646273	0.704542	TCONS_00060427	AC_000168.1:2943608-3001458	0.117705	0.100776	0.486414	0.184643	0.318594	0.438119	0.404126	0.372094	0.209226	0	0.117776	0.0326527	9.67659e-06	0.215955	0.0369666	0
0.583937	0.44349	0.697238	TCONS_00047519	AC_000165.1:104252578-104266478	0.27386	0.182219	0.240103	0.506001	0	0.276344	0.180841	0.106002	0.235465	0	0.102872	0.283768	0.21026	0	0.0973	0.224053
0.581058	0.689833	0.485924	TCONS_00065779	AC_000168.1:93209727-93225862	0.0969044	0.108838	0.110905	0.126809	0	0.0430176	0.0631585	0.0721875	0.020323	0.107423	0.0518748	0.0620268	0	0.0177059	0.00853248	0.0451274
0.577893	0.595048	0.697863	TCONS_00099890	AC_000175.1:60332705-60336529	2.04109	0.438035	2.23547	0.731475	0	0	0.800091	1.01486	2.16364	0	0	0	0	0.976878	1.33198	0
0.576403	0.752526	0.673219	TCONS_00073741	AC_000170.1:37265021-37272050	0.0190971	0.0556727	0.0988395	0.0407609	0.0326849	0	0.0375438	0.0432154	0	0.0862303	0.0414231	0	0	0.042211	0.0404727	0.0153888
0.576397	0.620757	0.527819	TCONS_00110699	AC_000178.1:28252903-28263282	0.0496251	0.102884	0.164668	0.150367	0.0241598	0.0823973	0.0417576	0.0239616	0.053882	0.0158736	0.145171	0.103889	0.03249	0.0312361	0.0900588	0.136762
0.575332	0.616752	0.975131	TCONS_00112317	AC_000178.1:14194960-14245043	0.209606	0	0.239991	2.03384e-05	0.187439	3.413e-06	0.130407	4.0224e-06	0	0	0.116381	0.0103013	0	0.0593336	0	0
0.575332	0.671249	0.40844	TCONS_00066949	AC_000169.1:14063009-14072111	0.0367389	0.0214108	0.0883038	0.0502405	0.0422964	0.0361676	0.0720978	0.0414179	0	0	0.0135573	0.00949406	0.0262778	0.0503564	0.0122418	0.0497909
0.573944	0.622073	0.614597	TCONS_00136745	AC_000186.1:28610658-28626626	0.348903	0.247703	0.329245	0.715533	0.0545364	0.248688	0.218529	0.324428	0.080775	0.505648	0.415528	0.245161	0	0	0.0672855	0.358752
0.571619	0.883882	0.748284	TCONS_00047166	AC_000165.1:88137144-88162407	0.315213	5.84274e-05	0.86848	0.00055542	5.73062e-05	0.288099	0.123198	0.646171	0.147385	0.688116	5.83292e-05	0.173923	0	0	0.120009	0.10366
0.569225	0.677692	0.587189	TCONS_00087591	AC_000173.1:44062071-44064427	0.294473	0.390306	0.453508	0.292329	0.324281	0.361619	0.251331	0.385986	0	0	0.0899495	0.0212677	0.063149	0	0	0.0666556
0.567239	0.544098	0.58595	TCONS_00125945	AC_000182.1:18846601-18867189	0.51084	0.376702	1.56177	1.93157	0.912248	1.10791	1.26582	1.28858	0.842445	0.799417	0.524625	0.856877	0.464545	0.393108	0.46357	0.775771
0.565785	0.396051	0.682482	TCONS_00142300	AC_000187.1:137316345-137509553	0.871235	0.963951	0.785818	1.91489	0.262776	0.526999	0.712483	0.257783	0	0.000898032	0.906442	0.300189	0.711065	1.75994	0.488734	0.446323
0.565696	0.584383	0.550763	TCONS_00142211	AC_000187.1:134001381-134023222	0.397664	0.615745	0.963777	1.20605	0.690245	1.01464	0.50466	0.977251	0.145465	0.263403	0.251448	0.264064	0.391751	0.380652	0.422705	0.276859
0.562731	0.595128	0.512683	TCONS_00105511	AC_000176.1:29272153-29276346	0.0573398	0.0802674	0.637312	0.412548	0.344339	0.134596	0.446629	0.3539	0.28234	0.0618734	0.331102	0.377765	0.119093	0.0190901	0.225366	0.3798
0.562232	0.680444	0.690857	TCONS_00003092	AC_000158.1:6465512-6475391	0.331436	0.665326	0.439162	1.24305	0.3864	0.434529	1.01376	0.769622	0	0.505562	0	1.16593e-05	1.02423	0.314911	0.120336	0
0.56126	0.720007	0.720367	TCONS_00109436	AC_000177.1:24498912-24508039	0.108367	0.0595327	0.209172	0	0	0.0724265	0.159406	0.099848	0.0546668	4.2839e-05	0.0662356	0.0569012	0	4.25252e-05	0.0212914	0.147537
0.560217	0.559565	0.638687	TCONS_00009595	AC_000159.1:15656541-15662191	0.468686	0.34623	1.74234	2.22066	1.27336	1.66134	0.475528	0.581069	0.146702	0.24731	1.02632	1.12896	2.03914	0.521807	1.15382	1.12976
0.559855	0.530557	0.577707	TCONS_00012578	AC_000160.1:6072141-6078215	1.26938	3.12926	6.76318	11.0989	5.85193	5.94484	4.99849	9.01769	1.79624	3.09716	3.99832	5.64633	0.51933	0.789034	3.79082	5.18457
0.556413	0.667161	0.448967	TCONS_00123222	AC_000181.1:42013075-42015431	0.13602	0.168264	0.296272	0.161274	0.191936	0.132255	0.160218	0.183552	0	0	0.0581186	0.0627966	0	0	0.143983	0.183588
0.553475	0.593819	0.73992	TCONS_00061076	AC_000168.1:25294238-25308101	0.0942858	0.000126657	0.251796	0.0903861	0	0	0.172902	0	0	0.174357	0.225887	3.48152e-05	0.17615	0.184643	0.0466976	0.0712497
0.547714	0.643093	0.570827	TCONS_00079241	AC_000171.1:83093327-83141284	0.0610373	0.0593401	0.289663	0.467153	0.104514	0.138825	0.0400041	0.207277	0.310148	0.367792	0.110403	0.204243	0	0.179946	0.36655	0.246002
0.547079	0.600984	0.483335	TCONS_00068684	AC_000169.1:11685022-11691215	0.0420676	0.146592	0.190054	0.16072	0.12909	0.0489252	0.033043	0.0948356	0.0426431	0.0188558	0.108888	0.0778796	0.0771256	0.0927104	0.0979846	0.10147
0.544283	0.591436	0.618748	TCONS_00120999	AC_000180.1:16561388-16562813	0.216463	0.140487	0.327129	0.540428	0.288678	0.258349	0.212891	0.490707	0.428082	0.381411	0.0261526	0.0743148	0	0	0.15298	0.0970064
0.544087	0.541378	0.546132	TCONS_00144574	AC_000187.1:97411456-97413032	0.665773	0.708672	1.66835	2.20907	1.35223	1.15597	0.863704	2.02827	0.770488	0.61969	0.495208	0.795239	0.277774	0.268387	0.930813	1.44215
0.542424	0.57129	0.522488	TCONS_00088526	AC_000173.1:68852354-68882730	0	0.595826	1.14888	1.6635	0.653385	0.341419	0.293715	1.48866	0.631399	1.1542	0.804168	0.682724	0.312726	0.532222	0.752363	0.76534
0.542185	0.619083	0.447462	TCONS_00114667	AC_000179.1:15733511-15751035	0.0722157	0.0464022	0.192771	0.120742	0.0861982	0.125612	0.113058	0.056508	0.125249	0.0159513	0.011387	0.0381365	0.062951	0.106545	0.0429497	0.101553
0.538994	0.622018	0.392134	TCONS_00073251	AC_000170.1:17185843-17252295	0.0758804	0.306514	0.67811	0.383356	0.151155	0.245638	0.409951	0.356915	0.192469	0.113702	0.164036	0.273254	0.666758	0.223231	0.133942	0.11195
0.537813	0.715332	0.594937	TCONS_00116443	AC_000179.1:10376620-10379771	0.147495	0.861264	0.173011	1.50114	0.193624	0.439417	0	0.104999	0.445425	1.13723	0.104795	0.22996	0.18531	1.27024	0.0833542	0.213284
0.536512	0.510175	0.558141	TCONS_00068451	AC_000169.1:88670708-88677693	0.785782	0.731731	1.31678	1.60341	1.20512	1.58727	1.17682	1.51079	0.683892	0.429813	0.259836	0.302949	0.0656351	0.0450439	0.337856	0.351773
0.531682	0.516691	0.546406	TCONS_00072152	AC_000170.1:63403857-63407553	1.30116	1.25285	1.81192	1.8447	0.420595	0.303373	0.741635	0.793694	0.826086	0.94839	0.789159	0.928769	0.796524	0.520524	1.25486	1.10962
0.526895	0.534657	0.522799	TCONS_00008371	AC_000159.1:121018465-121027675	0.349971	1.95674	1.05801	2.00452	0.410264	0.435092	0.674515	0.698742	0.50502	1.4067	0.510787	0.643786	0.132857	0.641063	0.86295	0.913791
0.523907	0.637191	0.847795	TCONS_00142649	AC_000187.1:10498264-10509853	0.11107	0.047643	0.439521	0.066622	0.21103	0.0838095	0.352328	4.66465e-05	0.0938807	0.0831504	0.0799198	0.0474144	0.0847831	0	0.183224	0.308499
0.523392	0.70609	0.497612	TCONS_00115714	AC_000179.1:52494192-52496500	1.38135e-06	0.000291503	0.262521	0.0748853	0.147207	0.14165	0.13987	0.0987492	0.0718953	0.129853	0.000230514	0.146225	0.0655517	0	0.115347	0.0688029
0.520138	0.657674	0.636099	TCONS_00084438	AC_000173.1:2734253-2737067	7.17764e-06	9.91166e-06	0.00420095	0.534101	0.213171	2.97344e-05	0.211936	0.360157	0.433989	0.358502	0.1342	0.256432	0.103081	0.073806	0.459288	0.311582
0.515157	0.573206	0.57548	TCONS_00121390	AC_000180.1:27323700-27325648	2.58439	3.48245	7.0664	12.0976	2.50275	2.79441	3.72307	3.10871	6.56123	5.14261	5.12362	7.91338	3.11027	3.52262	10.2665	9.98556
0.513095	0.541327	0.47722	TCONS_00103746	AC_000176.1:57167551-57169446	0.832919	0.516225	2.4037	1.89163	1.12571	1.15907	1.19168	1.31656	0.706193	0.74395	1.53788	1.15044	0.289504	0.223535	2.0337	1.81256
0.511293	0.602407	0.457133	TCONS_00133248	AC_000184.1:13328009-13331516	0.39	0.471077	1.83662	1.24063	1.13994	1.10051	0.928357	1.15926	1.40019	1.38668	0.00694265	0.755917	0.0078427	0.000800239	1.23832	0.541284
0.510408	0.586205	0.462649	TCONS_00016490	AC_000160.1:120248417-120254944	0.000470227	0	0	0.000503104	0	0	0	0	0.000477657	0.000466204	0.000488672	0.000482529	0	0.000464744	0.000467586	0.000478926
0.510072	0.463787	0.539558	TCONS_00086344	AC_000173.1:74006497-74017628	0.949513	1.13005	2.321	3.64331	1.82773	3.21732	1.66295	1.63478	2.256	3.11398	0.62622	1.08572	1.1232	0.599672	0.266232	0.96121
0.509499	0.569527	0.396971	TCONS_00060758	AC_000168.1:10871624-10873473	0.716471	0.313155	0.791282	0.422109	0.000157311	0.315592	0.619404	0.157423	0.0430227	0.247863	0.183654	0.000675137	0.632969	0.380447	0.188699	0.366654
0.507646	0.700883	0.569564	TCONS_00092972	AC_000174.1:74392829-74396340	0.543218	0.528811	2.50495	0.613389	1.06042	0.884437	1.12373	1.01414	0.490828	0.716332	0.726245	0.390461	0.71615	0.44423	0.584316	1.52397
0.504507	0.603724	0.392948	TCONS_00126942	AC_000182.1:38368728-38376375	0.0592214	0.0274001	0.0906006	0.0805774	0.0195491	0.0679997	0.0565232	0.0372489	0.0774574	0.0578417	0	0.0731993	0.0184544	0.0366953	0.0201146	0.0420175
0.501738	0.624651	0.585596	TCONS_00137847	AC_000186.1:49862080-49865392	0.367	0.242687	0.48266	0	0.231273	0.177556	0.233942	0.157992	0.128285	0.0842405	0.257955	0.0702768	0	0	0.0497054	0.252601
0.499287	0.480962	0.541544	TCONS_00086370	AC_000173.1:75006117-75007581	0.839148	0.423303	1.05067	1.30372	0.844985	0.991307	1.11047	1.18279	0.147303	0.0657761	1.19871	1.25225	0.331973	0.128266	0.030687	0.140193
0.499067	0.564883	0.491197	TCONS_00122575	AC_000181.1:2666567-2667579	17.74	15.0035	35.8727	28.1913	15.4604	16.0386	17.8733	20.1101	22.426	31.4739	14.3875	13.5886	11.2865	5.71306	10.0881	13.453
0.49628	0.616664	0.421631	TCONS_00083208	AC_000172.1:53132409-53136881	0.11223	0.345002	0.228884	0.369116	0.158589	0.219271	0.1133	0.255389	0	0.194705	0.0556328	0.266899	0.174425	6.07272e-05	0	0.21307
0.495138	0.562383	0.541705	TCONS_00142447	AC_000187.1:146145031-146147134	0.375512	0.128931	1.21551	0.259715	0.984029	0.495638	1.04255	0.650508	0.449128	0.549705	0.263935	0.221776	0.303983	0.342051	0.304362	0.0890544
0.492949	0.510644	0.527473	TCONS_00070225	AC_000170.1:5643131-5738790	0.160954	0.214091	0.177395	0.277325	0.102833	0.123394	0.197504	0.196425	0.0339786	0.0150124	0.086718	0.0982753	0.107571	0.221595	0.00709937	0.048512
0.491061	0.499061	0.775595	TCONS_00015774	AC_000160.1:104263371-104265579	0.567346	0	1.03618	0	0.7603	0	0.281566	0.502118	0.738532	0.348191	0	1.14172e-05	0.982601	0.323786	0.303096	0.116756
0.490373	0.630567	0.560997	TCONS_00012895	AC_000160.1:10665669-10741628	0.0708096	0.0557686	0.214901	0.400629	0.203949	0.301649	0.256344	0.254404	0.328942	0.19773	0	0.125213	0.0438544	0.126815	0.0607952	0.169563
0.489222	0.542887	0.636761	TCONS_00021955	AC_000161.1:81696671-81737998	0.111321	0	0.265223	0.45975	0.127868	0.145865	0.402004	0.21128	0.28384	0.0848319	0.203136	0.344442	0.255562	0.0824284	0.0393784	0.300146
0.484527	0.5672	0.500963	TCONS_00000787	AC_000158.1:58837817-58847122	0.300373	0.197408	0.71702	1.27387	0.441176	0.647742	0.545313	0.568986	0.559445	0.715681	0.228442	0.503333	0.59887	0.715288	1.11917	1.10152
0.481118	0.524054	0.513656	TCONS_00069443	AC_000169.1:48820176-48825723	0.621568	1.17973	3.55287	4.62951	2.35294	2.52658	3.37625	2.5656	2.33191	3.5812	0.887857	0.884174	0.628953	0.889422	4.12782	4.13405
0.480854	0.500562	0.6287	TCONS_00021266	AC_000161.1:44730463-44743018	0.0738735	0.0917495	0.0683943	0.140132	0.0179532	0.023572	0.046599	0.076854	0.0248694	0.0471171	0.0577271	0.0508535	0.102749	0.023221	0.0698009	0.0508496
0.471833	0.779644	0.827777	TCONS_00071578	AC_000170.1:53510193-53547061	0.00074167	0.0885698	0.155071	2.29503e-05	0.117008	0.00167916	0.00185112	0.154748	0.0579121	6.30339e-06	0.0616827	3.45365e-06	0	0.0503609	0	0.0459155
0.469482	0.493355	0.445481	TCONS_00137215	AC_000186.1:43032947-43042950	1.20847	1.11715	2.56992	2.55633	1.94598	1.68564	1.5792	2.0393	0.595021	0.779244	1.18991	1.26658	0.330113	0.889172	2.26557	2.14564
0.468931	0.486055	0.456523	TCONS_00136485	AC_000186.1:12548465-12555257	0.701625	0.605608	1.13328	1.56399	0.651805	0.898048	0.785452	0.933786	0.528716	1.51773	0.418433	0.773623	0.199293	0.242629	0.791781	0.978524
0.448924	0.518895	0.550739	TCONS_00094545	AC_000175.1:43715020-43717430	0.200444	0.218013	0.241575	0.0795044	0.133587	0.0570294	0.0923607	0	0.0495591	0.17624	0.148147	0.210902	0.0447404	0	0.144722	0.235844
0.446175	0.525093	0.397755	TCONS_00090508	AC_000174.1:71963267-71972622	4.72344	5.297	9.29385	13.8144	5.78752	4.87614	6.85573	8.25529	7.22532	10.9921	6.01916	10.0761	4.42983	5.47719	13.3364	13.2638
0.445907	0.486312	0.641557	TCONS_00128481	AC_000182.1:28027756-28028225	17.0591	14.8816	1.28291	22.0646	14.9153	9.62981	16.8038	11.1776	6.94281	5.77302	7.60538	5.98679	8.40268	4.41797	5.38856	3.49558
0.444688	0.455031	0.433234	TCONS_00106836	AC_000176.1:47554323-47555855	0.736284	1.07476	1.59417	1.43943	0.670428	0.561423	1.19921	1.0428	0.584906	0.729228	0.725154	0.462078	0.897183	0.560072	1.26825	1.28038
0.443181	0.35336	0.521017	TCONS_00089278	AC_000174.1:18573855-18578513	3.59296	2.9036	6.59095	7.60571	6.02614	5.69073	4.43322	3.50823	4.62272	4.0066	2.47522	2.52123	5.23049	4.11288	3.45305	2.75776
0.439794	0.458048	0.462055	TCONS_00006179	AC_000159.1:5211455-5215442	0.107868	0.0957322	0.440974	0.295817	0.19926	0.165573	0.150048	0.212821	0.387307	0.302303	0.20365	0.187225	0.206005	0.0198135	0.418768	0.339728
0.436408	0.572516	0.401495	TCONS_00074566	AC_000170.1:55590323-55592007	1.3384	1.63056	2.05523	1.68884	0.972003	0.674056	0.338536	1.2232	1.42039	1.98497	0.671509	0.477824	1.00733	1.98663	0.401877	0.643609
0.435481	0.518166	0.620736	TCONS_00071844	AC_000170.1:58057032-58072342	0.263103	0.293806	0.385057	0.0441456	0.150241	0	0	0.251678	0.231502	0.260279	0.0245	0.00356777	0.308532	0.215088	0.320857	0.00525212
0.433277	0.451126	0.414533	TCONS_00122578	AC_000181.1:2666575-2673014	10.1687	9.63334	27.0344	25.7422	23.0961	22.7139	23.2786	23.3266	17.48	19.6157	7.57231	7.58993	14.6723	14.1598	7.6013	8.45928
0.429574	0.605599	0.345865	TCONS_00142313	AC_000187.1:138395191-138397255	0.0611399	0.387809	0.297428	0.410273	0	0.14973	0.330952	0.138923	0.077837	0.0695691	0.266838	0.330789	0.210452	0.406707	0	0.395091
0.426072	0.391222	0.449306	TCONS_00067738	AC_000169.1:36595043-36606132	2.1542	2.29549	3.07496	4.61228	1.44243	1.6638	1.74181	4.41911	2.29395	1.73792	1.7103	2.35098	1.22762	2.36291	2.53347	2.94947
0.42136	0.43576	0.407505	TCONS_00032790	AC_000162.1:111430104-111444605	1.10659	1.09378	1.41143	1.46707	0.788465	1.36116	1.06761	1.24904	0.713455	0.617228	0.717092	0.608346	0.711641	0.429898	0.469839	0.725168
0.412969	0.44504	0.446196	TCONS_00045394	AC_000165.1:9493860-9504309	0.358501	0.431055	0.554006	0.822679	0.238461	0.361665	0.258545	0.528691	0.0854888	0.201085	0.395846	0.614248	0.512393	0.428778	0.618639	0.6237
0.397798	0.329604	0.537032	TCONS_00134760	AC_000185.1:35433983-35435710	1.05664	0.736384	0.97452	2.03595	0.864773	1.05117	0.982099	1.78552	0.956004	1.30169	1.24137	0.674475	0	0.139085	0.991427	0.909741
0.392811	0.364578	0.555258	TCONS_00072151	AC_000170.1:63403851-63408838	0.650966	0.749899	0.589891	1.01656	0.336569	0.165147	0.255672	0.336354	0.780675	0.174186	0.350303	0.776115	0.599888	0.424426	0.689115	0.538618
0.389298	0.484205	0.312055	TCONS_00144043	AC_000187.1:84383856-84384701	0.509428	0.272733	1.47716	1.30363	0.400335	1.00573	0.776165	1.05825	0.591581	1.17218	0.713343	1.07536	1.06376	0.618833	1.27877	1.35117
0.382786	0.460055	0.428113	TCONS_00064993	AC_000168.1:62951295-62969823	0.071764	0.148954	0.218488	0.288612	0.262372	0.188971	0.130902	0.127197	0.181936	0.230052	0.077472	0.174008	0.093987	0.113026	0.217116	0.173166
0.382532	0.457229	0.32133	TCONS_00001965	AC_000158.1:118991676-119075267	7.67364e-05	7.49997e-05	8.00295e-05	7.27598e-05	7.85101e-05	7.87992e-05	7.41506e-05	7.25946e-05	0	0	0	7.79536e-05	7.46668e-05	0	0	7.60431e-05
0.382254	0.50324	0.322377	TCONS_00055124	AC_000167.1:30529109-30669472	0.405607	0.327187	0.467961	0.358508	0.24856	0.306445	0.315874	0.401349	0.187444	0.23684	0.236866	0.170729	0.0816385	0.233215	0.151262	0.27082
0.379139	0.290126	0.449992	TCONS_00090511	AC_000174.1:71963306-71972622	11.3244	9.51534	18.8756	23.7135	11.5369	12.6393	14.6027	17.8783	17.0641	14.918	13.8844	13.5576	11.0775	8.13925	14.3051	14.6505
0.377078	0.551586	0.63793	TCONS_00001853	AC_000158.1:111682256-111726646	0.0290857	0.0421253	0	0.157431	0.0840101	0.097913	0.101175	0.0771631	0.0693744	0.0673082	0	0.0338444	0.0815612	0.0459431	0.0535464	0.0347098
0.375153	0.39789	0.391011	TCONS_00081512	AC_000172.1:78774462-78780127	2.24719	1.61712	2.13823	2.68519	1.4243	0.88325	2.08604	2.03882	1.57309	2.0687	1.51597	1.37306	0.313245	0.915475	2.68059	2.55033
0.374504	0.345392	0.427251	TCONS_00128927	AC_000182.1:36987270-37008688	0.957881	1.18435	1.3173	1.57264	0.96127	0.954915	1.21942	1.2642	1.37323	0.485142	0.770619	0.944699	0.100846	0.521244	0.965156	0.950547
0.373886	0.38451	0.528273	TCONS_00044147	AC_000164.1:52935031-52978220	0.260162	0.532313	0.539595	0.417986	0.491053	0.30515	0.409738	0.3246	0.264712	0.236075	0.283251	0.201002	0.119383	0	0.496509	0.272933
0.369355	0.523683	0.388022	TCONS_00141167	AC_000187.1:81945624-82029264	11.381	10.4862	18.5677	9.55392	11.3883	7.83741	10.964	13.5864	5.61646	7.41962	11.0894	11.9067	4.76792	2.53473	6.70168	8.46344
0.361849	0.404397	0.433347	TCONS_00090509	AC_000174.1:71963267-71972622	5.50282	8.24097	7.12207	11.2851	4.99741	5.01675	9.33115	9.74364	2.44813	4.76009	5.19286	5.91029	8.45587	7.38698	5.18445	3.70444
0.342281	0.433127	0.296855	TCONS_00130117	AC_000183.1:25821793-25825624	2.13319	2.1341	2.94552	1.92095	1.81516	1.50776	1.86083	1.72587	1.38228	1.66685	2.13673	0.989948	0.733768	0.579518	1.6262	2.11317
0.334525	0.540967	0.384438	TCONS_00057341	AC_000167.1:10325869-10335206	0.0386258	0.0676159	0.0749161	0.215196	0.101852	0.180501	0.0383042	0.0763277	0.0632545	0.111701	0.172112	0.157952	0.114464	0.153996	0.121619	0.179172

## Sheet: Cortex
TSI Both	TSI A	TSI B	Name	Location	Adipose A	Adipose B	Cerebellum A	Cerebellum B	Cortex A	Cortex B	Hypothalamus A	Hypothalamus B	Liver A	Liver B	Lung A	Lung B	Muscle A	Muscle B	Spleen A	Spleen B
1	1	1	TCONS_00127122	AC_000182.1:41877718-41884634	0	0	0	0	0.637936	0.753414	0	0	0	0	0	0	0	0	0	0
1	1	1	TCONS_00126944	AC_000182.1:38431294-38447779	0	0	0	0	0.113234	0.613248	0	0	0	0	0	0	0	0	0	0
1	1	1	TCONS_00113158	AC_000178.1:37724105-37727052	0	0	0	0	0.240056	0.718632	0	0	0	0	0	0	0	0	0	0
1	1	1	TCONS_00091832	AC_000174.1:51039485-51070515	0	0	0	0	0.280731	0.565562	0	0	0	0	0	0	0	0	0	0
1	1	1	TCONS_00091827	AC_000174.1:50983389-50989802	0	0	0	0	0.421478	0.488249	0	0	0	0	0	0	0	0	0	0
1	1	1	TCONS_00091593	AC_000174.1:43435871-43539061	0	0	0	0	0.230901	2.13042	0	0	0	0	0	0	0	0	0	0
1	1	1	TCONS_00089436	AC_000174.1:42210001-42257504	0	0	0	0	0.468573	1.00972	0	0	0	0	0	0	0	0	0	0
1	1	1	TCONS_00089311	AC_000174.1:21742732-21824510	0	0	0	0	0.0691206	0.0394368	0	0	0	0	0	0	0	0	0	0
1	1	1	TCONS_00084031	AC_000172.1:82043486-82046135	0	0	0	0	0.299177	0.47803	0	0	0	0	0	0	0	0	0	0
1	1	1	TCONS_00083686	AC_000172.1:76050123-76056804	0	0	0	0	0.309187	0.83027	0	0	0	0	0	0	0	0	0	0
1	1	1	TCONS_00081174	AC_000172.1:66741200-66743348	0	0	0	0	0.0952492	0.200648	0	0	0	0	0	0	0	0	0	0
1	1	1	TCONS_00070079	AC_000169.1:89936168-89938933	0	0	0	0	0.395399	0.411347	0	0	0	0	0	0	0	0	0	0
1	1	1	TCONS_00068510	AC_000169.1:90053872-90070732	0	0	0	0	0.0650395	8.0763e-05	0	0	0	0	0	0	0	0	0	0
1	1	1	TCONS_00063135	AC_000168.1:103683213-103684459	0	0	0	0	1.34427	2.92468	0	0	0	0	0	0	0	0	0	0
1	1	1	TCONS_00060430	AC_000168.1:2959871-3001458	0	0	0	0	0.0884382	0.32982	0	0	0	0	0	0	0	0	0	0
1	1	1	TCONS_00052012	AC_000166.1:103262815-103264263	0	0	0	0	0.85284	0.906825	0	0	0	0	0	0	0	0	0	0
1	1	1	TCONS_00048980	AC_000165.1:68395100-68437375	0	0	0	0	0.0920155	0.417411	0	0	0	0	0	0	0	0	0	0
1	1	1	TCONS_00048979	AC_000165.1:68387297-68437375	0	0	0	0	0.00121732	0.608935	0	0	0	0	0	0	0	0	0	0
1	1	1	TCONS_00037631	AC_000163.1:117574582-117579339	0	0	0	0	0.317902	0.362626	0	0	0	0	0	0	0	0	0	0
1	1	1	TCONS_00023346	AC_000161.1:14229484-14274881	0	0	0	0	1.12487	0.987985	0	0	0	0	0	0	0	0	0	0
1	1	1	TCONS_00010589	AC_000159.1:69807716-69899569	0	0	0	0	0.686003	0.217539	0	0	0	0	0	0	0	0	0	0
1	1	1	TCONS_00001916	AC_000158.1:117516789-117526689	0	0	0	0	0.564629	0.163302	0	0	0	0	0	0	0	0	0	0
1	1	1	TCONS_00000313	AC_000158.1:28165963-28189015	0	0	0	0	0.568691	0.693986	0	0	0	0	0	0	0	0	0	0
1	1	1	TCONS_00000283	AC_000158.1:22673847-22719898	0	0	0	0	1.82326	7.70972	0	0	0	0	0	0	0	0	0	0
1	1	0.999999	TCONS_00108001	AC_000177.1:7246815-7253555	0	4.6887e-06	0	0	1.11728	1.26977	0	0	0	0	0	0	0	0	0	0
1	1	1	TCONS_00065480	AC_000168.1:77069298-77160869	0	0	6.38832e-07	0	0	0.391507	0	0	0	0	0	5.53726e-07	0	0	0	0
0.999999	0.645847	1	TCONS_00048793	AC_000165.1:61142362-61144016	0	0	5.04484e-06	0	4.40817e-06	1.62065	0	0	0	0	4.16221e-06	0	0	0	5.49207e-06	0
0.999998	0.999998	1	TCONS_00109034	AC_000177.1:7229687-7234496	0	0	0	0	0.855364	0.440872	0	0	1.38748e-05	0	0	0	0	0	0	0
0.999997	0.999998	0.999997	TCONS_00077904	AC_000171.1:7142446-7260340	0	0	0	9.39664e-06	0.656612	0.80446	9.95972e-06	6.91246e-06	0	0	0	0	0	0	0	0
0.999997	1	0.999994	TCONS_00062327	AC_000168.1:86679203-86716264	0	0	0	0	0.481003	0.488723	0	2.21952e-05	0	0	0	0	0	0	0	0
0.999995	0.999995	0.999995	TCONS_00023341	AC_000161.1:14101279-14283073	0	0	4.28935e-05	4.34362e-05	2.47954	2.47595	4.44562e-05	4.41366e-05	0	0	0	0	0	0	0	0
0.999994	1	1	TCONS_00130260	AC_000183.1:32005752-32279093	0	0	0	1.59866e-05	0.366124	0	0	0	0	0	0	0	0	0	0	0
0.999992	0.999996	0.995103	TCONS_00091829	AC_000174.1:50983389-51075022	0	0	0	0	0.832042	0.000719809	2.15835e-05	2.46737e-05	0	0	0	0	0	0	0	0
0.999989	0.999996	0.860464	TCONS_00090916	AC_000174.1:3480915-3720554	0	0	0	0	3.15774	0	0	4.6171e-05	0	0	0	2.99363e-05	7.91747e-05	0	0	7.79187e-05
0.999987	0.999989	1	TCONS_00066377	AC_000168.1:103777504-103827823	1.42895e-06	0	0	0	0.145177	0	0	1.37049e-06	0	0	8.92367e-06	0	1.1249e-06	0	0	0
0.999963	0.999984	0.73053	TCONS_00102057	AC_000176.1:35361228-35363475	7.32929e-06	6.65031e-06	0	0	0.130467	0	7.18108e-06	0	0	0	0	6.39993e-06	0	0	0	6.14446e-06
0.999962	0.997905	0.999966	TCONS_00049308	AC_000165.1:77636907-77671950	0	0	2.32337e-06	1.22085e-06	0.000303767	0.161154	2.13039e-06	2.77219e-05	0	0	0	0	0	2.62841e-06	0	6.3985e-06
0.999962	0.999967	0.999957	TCONS_00076015	AC_000171.1:3367753-3378890	0	0	0	0	1.65662	1.22024	0.000387218	0.000370967	0	0	0	0	0	0	0	0
0.99996	0.999978	0.941868	TCONS_00062325	AC_000168.1:86625994-86716264	0	0	0	0	1.52544	7.54677e-05	0.000238705	0.000185458	0	0	0	0	0	0	0	0
0.999949	0.999926	1	TCONS_00091807	AC_000174.1:50069477-50078914	0	0	0.000273586	0	0.531291	0.237935	0	0	0	0	0	0	0	0	0	0
0.999923	1	0.999949	TCONS_00071731	AC_000170.1:54831513-54837373	0	0	0	0.00031932	0	1.3296	0.000243521	0.000153851	0	0	0	0	0	0	0	0
0.999871	0.999659	0.999984	TCONS_00082265	AC_000172.1:27062416-27096650	0.00101877	0	0	8.79782e-05	0.427284	0.801934	0	0	0	0	0	0	0	0	0	0
0.999859	0.999929	0.50987	TCONS_00045803	AC_000165.1:34838748-36163378	0.000418427	0	0.000439641	0.000450163	3.49139	0.000289841	0.000475417	0.000421583	0	0	0.000405381	0.000399821	0	0	0	0.000433224
0.999856	0.999812	0.999911	TCONS_00090042	AC_000174.1:63164404-63172338	0	0	0.00040139	0.000301003	0.606395	0.482164	0.000397487	0	0	0	0	2.13248e-07	0	0	0	0
0.999849	1	1	TCONS_00070871	AC_000170.1:32753291-32792502	0	0	5.67402e-05	0	0	0.0537007	0	0	0	0	0	0	0	0	0	0
0.999284	1	0.998792	TCONS_00113163	AC_000178.1:39486518-39654475	0	0	0	0.0150153	1.21858	1.77567	0	0	0	0	0	0	0	0	0	0
0.999196	1	0.997925	TCONS_00044754	AC_000164.1:76439082-76442643	0	0	0	0	1.768	1.11754	0	0.0162345	0	0	0	0	0	0	0	0
0.998958	0.999783	0.998131	TCONS_00066752	AC_000168.1:106628923-106640427	0	0	0	0	1.07942	1.07801	0	0	0	0	0	0	0	0	0.0016366	0.0141056
0.998911	0.313761	0.999524	TCONS_00053215	AC_000166.1:74827273-74832315	1.65106e-05	0	0	1.56381e-05	1.61841e-05	0.0185437	0	1.56727e-05	1.65105e-05	0	1.44987e-05	1.53667e-05	1.62423e-05	0	1.58759e-05	1.51351e-05
0.998909	0.946137	0.998912	TCONS_00111054	AC_000178.1:36299227-36312559	0	0	0	0	4.83543e-05	0.912128	1.82316e-05	0.00694571	0	0	0	0	0	0	0	0
0.998807	0.114278	0.999396	TCONS_00044868	AC_000164.1:90552268-90579031	0.0010234	0.00106324	0.000941253	0.00101111	0.000731066	1.73011	0.00100659	0.00101103	0.00103966	0.000995329	0.00109296	0.00105965	0.00103569	0.00108972	0.000998755	0.00108475
0.99879	1	0.997441	TCONS_00108002	AC_000177.1:7246815-7258570	5.98317e-06	0.0301424	0	0	1.87725	1.6837	0	6.04346e-06	0	6.27707e-06	0	0	0	0	0	6.48038e-06
0.998011	1	1	TCONS_00102381	AC_000176.1:39272368-39317295	0	0.00884565	0	0	0.635191	0	0	0	0	0	0	0	0	0	0	0
0.997863	1	0.996919	TCONS_00065479	AC_000168.1:77069298-77160869	0	0	8.0692e-07	0.0278119	0.570195	1.28942	0	0	0	0	0	6.9362e-07	0	0	0	0
0.99782	0.892608	0.997847	TCONS_00097704	AC_000175.1:20212846-20310560	0	0	0	0	7.62879e-06	0.0288612	5.73492e-06	4.12678e-06	0	0.00043076	0	0	0	0	0	0
0.997675	0.996413	1	TCONS_00044939	AC_000164.1:94827644-94851965	0	0	0.120607	0	4.80313	2.60733	0	0	0	0	0	0	0	0	0	0
0.997438	0.912898	0.998221	TCONS_00062326	AC_000168.1:86625994-86716264	0	0	0	0	0.00543323	1.6097	0.00891112	0.0200491	0	0	0	0	0	0	0	0
0.997157	0.998601	0.992444	TCONS_00024814	AC_000161.1:93168954-93186155	0	0	0.00361546	4.85036e-05	0.531218	0.162686	0.00157362	0.00854079	1.48228e-05	0	0	0	0	0	0	1.56617e-05
0.997067	1	0.994811	TCONS_00057610	AC_000167.1:18241570-18250574	0	0	0	0	0.636592	0.827664	0	0.0300627	0	0	0	0	0	0	0	0
0.996738	1	0.995701	TCONS_00116067	AC_000179.1:59253284-59259070	0	0.0551473	0	0	0.582849	1.83237	0	0	0	0	0	0	0	0	0	0
0.996625	0.996626	0.996625	TCONS_00108621	AC_000177.1:41252913-41265811	0	0	0.0133786	0	0.566417	0.705369	0	0	0	0	0	0	0	0	0	0.0166635
0.996571	0.989742	1	TCONS_00069591	AC_000169.1:55025115-55028380	0	0	0	0	0.249599	0.49719	0.017923	0	0	0	0	0	0	0	0	0
0.996567	0.996567	1	TCONS_00066750	AC_000168.1:106628923-106632436	0	0	0	0	1.48997	6.00195e-05	0	0	0	0	0	0	0	0	0.0358099	0
0.996343	0.996343	1	TCONS_00035138	AC_000163.1:111233531-111237798	0	0	0	0	1.85697	7.5429e-06	0	0	0	0	0	0	0	0	0.0475347	0
0.996325	1	0.995294	TCONS_00130398	AC_000183.1:37831311-37836163	0	0	0	0	0.240684	0.857761	0	0	0	0	0	0	0	0	0	0.028258
0.995678	0.999207	0.987124	TCONS_00111739	AC_000178.1:67372822-67409400	0	0	0.0193626	0.0451441	8.68235	3.58189	0.0288252	0.277709	0	0	0	0	0	0	0	0
0.9956	1	0.992815	TCONS_00110055	AC_000178.1:2075242-2087453	0	0	0	0	1.7738	2.80213	0	0	0	0	0	0.140937	0	0	0	0
0.995531	0.984593	1	TCONS_00091808	AC_000174.1:50069477-50116352	0	0	0.00956902	0	0.366375	0.896752	0.0299446	0	0	0	0	0	0	0	0	0
0.995329	0.99381	0.996036	TCONS_00054044	AC_000167.1:5436246-5550809	0	0	0	0	0.40603	0.872643	0.00527664	0.0242129	0	0	0	0	0.0123176	0	0	0
0.995256	0.99044	1	TCONS_00062324	AC_000168.1:86625994-86711803	0	0	0	0	0.792993	0.80513	0	0	0.0286553	0	0.024412	0	0	0	0	0
0.995023	0.992337	0.998537	TCONS_00127124	AC_000182.1:41877718-41884634	0.00178362	0.00172752	0.00173125	0.00169487	0.681308	0.52063	0	0	0	0	0.0330319	0	0	0.00190902	0	0
0.994432	1	0.994083	TCONS_00005811	AC_000158.1:148130281-148131888	0	0	0	0	0.0525433	0.838487	0	0.0347307	0	0	0	0	0	0	0	0
0.994309	0.996639	0.930658	TCONS_00102855	AC_000176.1:45334058-45339519	0	0	0.00485793	0.0160091	3.06337	0.000481879	0.0590897	0.0339742	0	0	0.00813315	0	0	0	0	0
0.994158	0.946918	1	TCONS_00044246	AC_000164.1:54543280-54591801	0	0	0.0962489	0	0.259029	2.09478	0	0	0	0	0	0	0	0	0	0
0.994112	0.735341	0.996981	TCONS_00108884	AC_000177.1:71536820-71549672	0.00275358	0.00292933	0.000163314	0	0	0.461146	0	0	0	0.0011579	7.30874e-05	0.00257543	0.0030243	0.000296246	0.00324638	0.00278544
0.993336	1	0.992168	TCONS_00136908	AC_000186.1:36331512-36361421	0	0	0	0.0218522	0.0698552	0.398579	0	0	0	0	0	0	0	0	0	0
0.993303	0.97034	0.997083	TCONS_00065478	AC_000168.1:77069298-77160101	0	0	0.0151459	0	0.0729489	0.443119	0	0	0	0	0	0.0090465	0	0	0	0
0.993174	0.989053	1	TCONS_00109035	AC_000177.1:7229687-7234602	0	0	0	0	0.866735	0.523309	0	0	0.0664188	0	0	0	0	0	0	0
0.993019	1	0.992793	TCONS_00065483	AC_000168.1:77123572-77274853	0	0	0	0.0875826	0.0560649	1.73617	0	0	0	0	0	0	0	0	0	0
0.992906	0.981531	0.999926	TCONS_00081911	AC_000172.1:4492192-4505613	0	0	0.00782094	0	0.0604955	0.09801	0	0	0	0	0	0	0	5.05295e-05	0	0
0.992818	1	0.987963	TCONS_00068395	AC_000169.1:83569382-83625202	0	0	0	0.0515849	0.413834	0.612222	0	0	0	0	0	0	0	0	0	0
0.992666	0.997426	0.981177	TCONS_00077918	AC_000171.1:7938023-8040409	0	0	0	0.00985494	0.64842	0.268643	0	0	0	0	0	0.0255425	0	0	0.0116813	0
0.992556	0.515445	0.996108	TCONS_00083632	AC_000172.1:67227034-67244230	0.000223027	0.000173306	0.000229834	0	0.000260427	0.0349832	0	0.000286043	0.000251355	0	0	0.000296587	0.000179122	0	0	0.000197241
0.992282	1	0.989692	TCONS_00068394	AC_000169.1:83462944-83539943	0	0	0	0.570676	2.65369	7.90873	0	0	0	0	0	0	0	0	0	0
0.991979	0.994126	0.991042	TCONS_00138593	AC_000186.1:30900470-30905347	0	0	0	0	0.382056	0.875313	0.0157104	0.054888	0	0	0	0	0	0	0	0
0.991706	0.987683	0.994882	TCONS_00005919	AC_000158.1:153049847-153066714	0	0	4.01105e-06	0.0076548	1.03087	1.30547	0.0142105	0.0391129	0.0489561	0	0.0103826	0	0	0	0.0153256	0
0.991457	0.953524	1	TCONS_00048794	AC_000165.1:61142362-61144016	0	0	0.0316154	0	0.420068	1.86523	0	0	0	0	0.0534788	0	0	0	0.0515675	0
0.9913	1	0.96085	TCONS_00086064	AC_000173.1:66804285-66826915	0	0	0	0.0293129	0.374339	0.106962	0	0	0	0	0	0	0	0	0	0
0.99123	0.993748	0.91787	TCONS_00143708	AC_000187.1:63281053-63323204	0	0	0.0772315	0.0322486	1.76473	0.01854	0	0	0	0	0	0	0	0	0	0
0.991005	0.999952	0.999007	TCONS_00123997	AC_000181.1:19811034-19817606	0	0	0	0.00246896	6.67944e-06	0.357078	0	1.2941e-05	0	0	0	0	0.020002	0	0	0
0.99089	1	0.995123	TCONS_00111052	AC_000178.1:36299222-36373126	0	0	0	0	0	0.785127	0.0232609	0.0268051	0	0	0	0	0	0	0	0
0.990696	0.9772	1	TCONS_00082264	AC_000172.1:27062416-27096552	0	0	0.0548799	0	0.343854	0.498775	0	0	0	0	0	0	0	0	0	0
0.990316	1	0.986182	TCONS_00120868	AC_000180.1:14160565-14200176	0	0	0	0	0.360363	0.84399	0	0.0816382	0	0	0	0	0	0	0	0
0.990219	0.964794	1	TCONS_00052489	AC_000166.1:32675030-32758748	0	0	0	0	0.467028	1.21402	0.115094	0	0	0	0	0	0	0	0	0
0.990211	0.957831	0.995981	TCONS_00102856	AC_000176.1:45334058-45339519	0	0	0.00490362	0.0161572	0.00448321	1.79293	0.0596183	0.0342786	0	0	0.0082114	0	0	0	0	0
0.989605	0.975065	0.993096	TCONS_00091828	AC_000174.1:50983389-51074937	0	0	0	0	0.149956	0.624599	0.0261743	0.030185	0	0	0	0	0	0	0	0
0.989539	1	0.986498	TCONS_00043207	AC_000164.1:28805100-28873640	0	0	0	0.0454672	0.433137	1.4902	0	0.095376	0	0	0	0	0	0	0	0
0.989511	1	0.9882	TCONS_00094490	AC_000175.1:41860216-41884252	0	0	0	0	0.092271	0.738157	0	0.0609718	0	0	0	0	0	0	0	0
0.989509	1	0.984022	TCONS_00078961	AC_000171.1:68116386-68117543	0	0	0	0	0.91521	1.74992	0	0	0	0	0	0	0	0.195719	0	0
0.989218	0.97072	1	TCONS_00103873	AC_000176.1:59881594-60193376	0	0	0.23488	0	1.14599	1.96606	0	0	0	0	0	0	0	0	0	0
0.989104	0.957298	0.995283	TCONS_00065484	AC_000168.1:77124414-77160869	0	0	0	0.0460158	0.270747	1.39371	0.0809302	0	0	0	0	0	0	0	0	0
0.988839	0.988027	0.989396	TCONS_00113942	AC_000178.1:70527858-70533876	0	0	0.0449756	0.0186348	0.536627	0.781953	0	0.0394096	0	0	0	0	0	0	0	0
0.988603	0.885499	0.999998	TCONS_00068636	AC_000169.1:2380383-2423619	0	0	0	0	0.397379	3.59566	0.318502	6.14442e-05	0	0	0	0	0	0	0	0
0.988418	0.992919	0.983576	TCONS_00023342	AC_000161.1:14101279-14283073	0	0	0.145988	0.0667384	3.93978	3.6628	0.0492978	0.354373	0	0	0	0	0	0	0	0
0.987951	0.912268	1	TCONS_00129215	AC_000182.1:40751564-40759308	0	0	0	0	0.0816297	0.512734	0	0	0	0	0	0	0	0	0.0501305	0
0.98788	0.983362	1	TCONS_00078005	AC_000171.1:13493231-13525327	0	0	0	0	0.0329951	0.0122983	0	0	0	0	0.00384284	0	0	0	0	0
0.987813	1	1	TCONS_00018231	AC_000160.1:31707618-31720023	0	0	0	0.0126382	0.148144	0	0	0	0	0	0	0	0	0	0	0
0.987811	0.995912	0.969558	TCONS_00068393	AC_000169.1:83311300-83321277	0	0.135989	0.0889793	0	3.10941	1.37998	0	0.158072	0	0	0	0	0	0	0	0
0.987512	0.980063	0.999985	TCONS_00070081	AC_000169.1:89936168-89938968	0	0	0	0	0.704373	0.420668	0.0983039	0	0	0	0	0	0	4.29657e-05	0	0
0.987496	0.988414	0.986092	TCONS_00011609	AC_000159.1:120978522-120979460	0	0	0	0	0.767495	0.50179	0.0622444	0	0	0	0	0.0488536	0	0	0	0
0.986719	0.999999	0.973839	TCONS_00091819	AC_000174.1:50430977-50460245	0	0	0	1.18123e-05	1.62431	1.67473	7.63764e-06	0.306682	0	0	0	0	0	0	0	0
0.986717	1	1	TCONS_00113184	AC_000178.1:41896419-41945230	0	0	0.189179	0	0	2.03458	0	0	0	0	0	0	0	0	0	0
0.986674	0.990465	0.977737	TCONS_00137141	AC_000186.1:41910111-41915355	0	0	0.0634706	0.0215321	2.31118	0.980486	0.0282314	0.117603	1.13458e-05	0	0.0625469	0.0136664	0	0	0	0
0.98665	0.973029	0.989639	TCONS_00073098	AC_000170.1:6512419-6566646	0	0	0.017173	0	0.090959	0.414529	0	0.0300632	0	0	0	0	0	0	0	0
0.985969	0.937632	0.998699	TCONS_00048233	AC_000165.1:36216858-36224684	6.88108e-05	6.5872e-05	0	0	0.00284542	0.0755163	1.29588e-05	0.000490147	6.75039e-05	0	0.00685954	6.7467e-05	0	6.44043e-05	0	0
0.98499	1	0.928898	TCONS_00120870	AC_000180.1:14185498-14200176	0	0.0154543	0	0	0.116031	0.0310506	0	0	0	0	0	0	0	0	0	0
0.98488	0.98797	0.97864	TCONS_00094491	AC_000175.1:42061235-42132156	0	0	0.0328575	0.0135758	2.00106	0.99112	0.0498865	0.115024	0	0	0.0275925	0.0195904	0.0581724	0	0	0
0.983914	0.988012	0.980338	TCONS_00010543	AC_000159.1:64296282-64492716	0	0	0	0	1.90766	2.18662	0.0771277	0.180035	0	0	0	0.120924	0	0	0.0829494	0
0.983565	0.993217	0.97934	TCONS_00111564	AC_000178.1:61680565-61710557	0	0	0	0	1.03076	2.35502	0.0489382	0.340584	0	0	0	0	0	0	0	0
0.982897	0.99995	0.993731	TCONS_00091820	AC_000174.1:50430977-50460758	0	0	0	0.110742	6.76595e-05	2.52395	0.191426	1.20688e-05	0	0	0	0	0	0	0	0
0.982786	0.985397	0.980069	TCONS_00109854	AC_000177.1:66498219-66506809	0.0713834	0.0502171	0.0460512	0.0653599	1.56985	1.50806	0.0127405	0.0146195	0.0164387	0	0.00699185	0.0450441	0	0.0142941	0.00686949	0.0208622
0.982535	0.973772	0.998722	TCONS_00097183	AC_000175.1:2987156-3016248	0	9.38693e-06	3.63973e-05	0.000376119	1.4279	0.772997	0.00315951	0	0.00574918	0.000355268	0.000180987	0	0	0.00602626	0.25303	0.000145909
0.982455	0.988972	0.988533	TCONS_00124196	AC_000181.1:30540526-30550096	2.59487e-06	0	0	0	1.07087	6.55136e-05	0.0307499	0.045287	0	2.75347e-06	0	0.00356439	0	2.6204e-06	0.0519154	0
0.981552	0.986838	0.975875	TCONS_00124198	AC_000181.1:30540526-30576944	0.0493677	0.0007933	0.017858	0.06516	1.38632	1.29069	0.0604946	0.0432921	1.38805e-06	0.0138063	4.9343e-06	0	0	0.0271815	2.439e-06	0.0677284
0.981414	1	1	TCONS_00018664	AC_000160.1:47784719-48123450	0	0	0.12891	0	0	0.990821	0	0	0	0	0	0	0	0	0	0
0.980974	1	0.980971	TCONS_00123996	AC_000181.1:19811034-19817606	0	0	0	0	2.91117e-05	0.218969	0	0.0291651	0	0	0	0	0	0	0	2.1657e-06
0.980937	1	1	TCONS_00070080	AC_000169.1:89936168-89938935	0	0	0	0	0.495768	0	0	0	0	0	0	0	0	0.0661543	0	0
0.980882	0.983722	0.980289	TCONS_00111049	AC_000178.1:35808864-35864062	0	0	0	0	0.430288	2.06078	0.0490286	0.284344	0	0	0	0	0	0	0	0
0.979554	0.97044	0.985535	TCONS_00113136	AC_000178.1:36168982-36555726	0.159699	0	0.0694116	0	1.10725	1.68722	0	0	0	0	0	0.0412279	0	0	0	0.129614
0.979495	0.999999	0.942308	TCONS_00068497	AC_000169.1:89909786-90070732	0	0.0583764	0	0	0.262187	0.144556	0	0	0	1.98668e-06	0	0	2.16212e-06	0	0	0
0.979308	0.979993	0.978658	TCONS_00070078	AC_000169.1:89936168-89938933	0	0	0	0	0.899683	0.949418	0.126002	0.141835	0	0	0	0	0	0	0	0
0.979177	0.984075	0.970118	TCONS_00138475	AC_000186.1:28583611-28593663	0.0945392	0.0834222	0.0295299	0.0580289	2.34671	1.26871	0	0	0	0	0.137532	0.0521524	0	0	0	0.0717794
0.978052	0.988051	0.960082	TCONS_00044964	AC_000164.1:95209113-95450454	0	0	0	0.420382	2.70434	1.50479	0.226204	9.11586e-05	0	0	0	0	0	0	0	0
0.977733	0.978765	0.975839	TCONS_00135296	AC_000185.1:9322057-9372494	0	2.05824e-06	0.117993	0.065847	0.793797	0.432205	0	0	0	0	1.88817e-06	0.00724721	0	0	0	3.00354e-07
0.977002	0.945594	0.986189	TCONS_00009229	AC_000159.1:135266799-135274742	0	0	0.0183861	0	0.194821	0.666037	0.0558102	0.0643894	0	0	0	0	0	0	0	0
0.976925	0.978608	0.976768	TCONS_00005920	AC_000158.1:153049847-153068356	0	0	0.020922	2.82752e-05	0.140485	1.5024	2.79951e-05	0.244303	2.89599e-05	0	2.85047e-05	0	0	0	2.93868e-05	0
0.976726	0.969674	0.981988	TCONS_00108003	AC_000177.1:7253640-7258570	0.035573	0	0	0	0.450955	0.604288	0	0.0133778	0.0601551	0.0532782	0	0	0	0	0	0.00953515
0.976625	0.993074	0.960273	TCONS_00083666	AC_000172.1:74517626-74520582	0	0	2.88433e-05	0.0154059	0.634441	0.638177	3.16126e-06	0.162063	0	0	0	0	0	0	0.030727	0
0.976344	0.993612	0.713036	TCONS_00015182	AC_000160.1:88731107-89007835	0	0	0.0729686	0.0786705	3.06722	0.00137532	0.0641825	0.0693155	0	0	0	0.12376	0	0	0	0.0992409
0.976061	1	0.901345	TCONS_00065833	AC_000168.1:94464521-94485170	0	0	0	0	1.68933	0.541261	0	0.373787	0	0	0	0	0	0	0	0
0.975793	0.998823	0.978764	TCONS_00079736	AC_000172.1:26657681-26658698	0	0	0.042671	0.306229	6.88707e-05	2.06452	0.000282768	0.000663021	0	0	0	0	0	0	0	0
0.97558	0.981445	0.972561	TCONS_00072965	AC_000170.1:79781867-79945833	0	0	0	0.607004	3.75694	7.29655	0.487974	0	0	0	0	0.794474	0	0	0	0
0.975323	0.972526	0.978149	TCONS_00062323	AC_000168.1:86625994-86702878	0	0	0	0	0.111508	0.110407	0	0.00162492	0	0	0.021445	0.0152628	0	0	0	0
0.975218	0.95071	0.983424	TCONS_00044195	AC_000164.1:53841243-53851758	0	0	0.0168941	0.0208644	0.0893442	0.266824	8.60315e-05	8.74256e-06	0	0	0	0.0100868	0	0	0.0138465	0
0.974753	0.956164	0.987234	TCONS_00083667	AC_000172.1:74517626-74521688	0	0	0.0807704	7.30454e-05	0.841699	1.25353	0.17743	0.111944	0	0	0	0	0	0	7.74469e-05	0
0.974575	0.975516	0.973037	TCONS_00123887	AC_000181.1:5324325-5355832	0	0	0.197575	0.114741	2.59368	1.5862	0.246947	0.18464	2.3252e-07	0	1.76898e-07	0	0	0	0	0
0.974295	0.969365	1	TCONS_00126023	AC_000182.1:21032929-21042901	0	0	0	0	0.595104	0.114155	0	0	0	0	0.127619	0	0	0	0	0
0.973497	1	0.902402	TCONS_00075176	AC_000170.1:71057340-71065668	0	0	0	0	1.09839	0.159419	0	0.233347	0	0	0	0	0	0	0	0
0.973294	0.98698	0.945582	TCONS_00008115	AC_000159.1:114847708-114855368	0	0	0.0606409	0.0175252	0.665363	0	0	5.81388e-05	0	0	0	0	0	0.0461595	0	0
0.97321	0.972142	0.974026	TCONS_00136945	AC_000186.1:37473961-37505368	0	0.0400732	0	0.0119502	1.01938	1.33278	0.19878	0.190298	0	0	3.68727e-06	0	0	3.52748e-06	0	0
0.972947	0.890255	0.983883	TCONS_00111053	AC_000178.1:36299227-36312559	0	0	0	0	0.148558	1.12335	0.114124	0.126735	0	0	0	0	0	0	0	0
0.972819	0.997458	1	TCONS_00132844	AC_000184.1:36499713-36505354	0	0	7.15559e-05	0.000693438	0.0040206	0	0	0	0	0	0	0	0	0	0	0
0.97274	0.999949	0.985762	TCONS_00035137	AC_000163.1:111233501-111237798	0	0	0	0.0396458	0	0.397778	0.0362466	0	0	0	0	0	0	0	1.29111e-05	0
0.972711	0.940156	0.993865	TCONS_00076017	AC_000171.1:3541126-3544412	0	0	0.0413008	0	0.54731	0.842327	0.187973	0.0361761	0	0	0	0	0	0	0	0
0.972479	0.97527	0.967799	TCONS_00010043	AC_000159.1:33509741-33598351	0	0	0.0229314	0.0190063	1.33776	0.797517	0.208651	0.160762	0	0	0	0	0	0	0	0
0.972155	0.972172	0.991682	TCONS_00071735	AC_000170.1:54838534-54842725	0	0	0.0521502	1.72395e-06	0.267719	0	0	2.96072e-05	0	0	0	0	0	0	0	0
0.97206	1	1	TCONS_00086611	AC_000173.1:1767395-1772950	0	0	0	0	0	0.512848	0.100304	0	0	0	0	0	0	0	0	0
0.971997	0.963987	0.999991	TCONS_00054282	AC_000167.1:13751227-13772351	0	0	0.0579011	0	0.229683	0.0657186	0	0	0	0	0	4.30798e-06	0	0	0	0
0.971875	0.973709	0.969763	TCONS_00084030	AC_000172.1:82043486-82046130	0	0	0.073857	0.155383	1.82107	1.58074	0.261286	0.1792	0	0	0	0	0	0	0	0
0.9717	0.98786	0.971707	TCONS_00015109	AC_000160.1:85360052-85526076	5.10588e-07	5.70028e-07	0	0	0	0.252077	1.19246e-05	0.0499233	0	0	0	0	0	0	5.02782e-07	5.03842e-07
0.971663	0.959021	0.979818	TCONS_00108669	AC_000177.1:50444948-50694832	0	0	0.54078	0.590003	2.69405	4.1764	0.232013	0	0	0	0	0	0	0	0	0
0.971125	0.90509	0.994403	TCONS_00052947	AC_000166.1:62883085-63037520	0	0	0.130756	0.0272168	0.0868701	0.694703	0	0	0	0	0	0	0	0	0	0
0.970998	0.99978	0.999989	TCONS_00091860	AC_000174.1:52194934-52206541	2.42342e-05	0	2.47964e-05	2.48314e-05	5.54474e-05	0.334091	0	0	0	0	0.0677621	0	0	0	0	0
0.970913	0.971668	0.960906	TCONS_00073497	AC_000170.1:26593518-26598325	0.0196554	0	0	0.00260456	0.126375	0.00953127	0	0	0	0	0.00540807	0	0	0	0	3.74605e-06
0.970131	0.999725	1	TCONS_00033587	AC_000163.1:18904237-19375902	0	0	0	0	0.000429181	1.06765	0	0	0	0	0.223319	0	0	0	0	0
0.97004	0.945071	0.974547	TCONS_00068637	AC_000169.1:2380383-2459683	0.0243763	0	0	0	0.627849	3.47756	0	0.580259	0.0619848	0	0	0	0	0	0.15505	0.0393294
0.969825	0.985817	0.952691	TCONS_00085868	AC_000173.1:60002429-60048284	0	0	0.0177618	0	0.686813	0.641023	0.050425	0.212284	0	0	0	0	0	0	0	0
0.969611	0.946349	1	TCONS_00064601	AC_000168.1:44372764-44389719	0	0	0	0	0.486485	0.372389	0.182704	0	0	0	0	0	0	0	0	0
0.969554	0.980602	0.941353	TCONS_00067418	AC_000169.1:27345756-27355104	0.0237118	0	0.0320574	0.0263621	0.928131	0.363592	0.0702608	0.0343594	0	0.0266309	0	0	0	0.0524607	0	0.00945259
0.969506	0.968288	0.969706	TCONS_00122157	AC_000180.1:42273591-42275001	0	0	0.0724643	0.293603	0.326437	1.98956	0	0.128299	0	0	0	0	0	0	0	0
0.969006	0.972447	0.964485	TCONS_00072414	AC_000170.1:67524710-67527887	0.04538	0.0445259	0	0	0.235287	0.179101	0	0	0	0	0	0	0	0	0	0
0.968509	0.941291	0.974943	TCONS_00082262	AC_000172.1:27062416-27068816	0.00868475	0	0.0494081	0.104881	0.141359	0.597956	0	0	0	0	0	0	0	0	0	0
0.967704	0.967942	1	TCONS_00077917	AC_000171.1:7796333-8040409	0.0218002	0	0	0	0.159195	0	0.0139239	0	0	0	0	0	0	0.000265116	0	0
0.966733	0.991792	0.955442	TCONS_00077971	AC_000171.1:10317521-10327337	0	0	0	0.00945616	0.303358	0.673299	0.017429	0.200551	0	0	0	0	0	0	0	0
0.966672	0.945661	0.975248	TCONS_00051316	AC_000166.1:70875545-71152285	0	0	0.0803374	0	0.211205	0.517423	0	0.0896496	0	0	0	0	0	0	0	0
0.966558	0.91898	1	TCONS_00118659	AC_000180.1:11677840-11684838	0	0	0.0337855	0	0.0595718	0.0847525	0	0	0	0	0	0	0	0	0	0
0.966489	0.997167	0.999193	TCONS_00110705	AC_000178.1:28286934-28310751	0.000311004	0.0277929	5.52304	0.0273117	0.0270057	24.4587	0.0276268	0.0273449	0	7.71705e-05	0.0272044	0.0276906	0.000209287	0.000478321	0.0271578	0.0275415
0.966397	0.940095	0.992548	TCONS_00076014	AC_000171.1:3367665-3378890	0	0	0	0	0.298454	0.300181	0.125153	0.0156591	0	0	0	0	0	0	0	0
0.966324	0.960276	0.970331	TCONS_00035220	AC_000163.1:117542567-117543402	0.243646	0.191485	0	0.0528251	2.36103	3.56373	0.288316	0.278615	0.124557	0	0	0	0	0.217192	0	0
0.966102	0.977073	0.959013	TCONS_00005921	AC_000158.1:153069814-153165347	0	0	0	0	0.222985	0.345129	0.0357872	0.09902	0	0	0	0	0	0	0	0
0.966064	0.824175	0.966195	TCONS_00066124	AC_000168.1:99830571-99840883	4.35175e-06	4.21499e-06	2.50675e-05	0	7.49925e-05	0.0808843	5.87813e-05	0	0	0.00918772	4.09847e-06	4.27196e-06	0	4.16742e-06	0	0.00993947
0.965775	0.962406	0.970958	TCONS_00063724	AC_000168.1:8991794-8994058	0	0	0.162732	0	2.17252	1.41191	0.408979	0.287036	0	0	0	0	0	0	0	0
0.96576	0.966553	0.964115	TCONS_00068508	AC_000169.1:90053478-90070732	0.000173145	0	0.348335	0.180284	1.4895	0.718425	4.97902e-05	0	0	0	0	0	0	0	0.000176723	0.000179363
0.965044	0.958612	0.973722	TCONS_00047198	AC_000165.1:90443600-90444639	0	0.078129	0.0692119	0	0.573027	0.424737	0.0968034	0	0	0	0	0	0	0	0	0
0.964926	1	1	TCONS_00123989	AC_000181.1:19501596-19743370	0	0	0	0	0	1.09004	0.267622	0	0	0	0	0	0	0	0	0
0.964705	0.892478	0.991509	TCONS_00025820	AC_000162.1:7692356-7825104	0	0	0.0646929	0.0363915	0.227203	0.612244	0.106313	0	0	0	0	0	0	0	0	0
0.964514	1	0.927338	TCONS_00076044	AC_000171.1:3849281-3853009	0	0.0716291	0	0	0.37853	0.361315	0	0	0	0	0	0.112148	0	0	0	0
0.964377	0.966702	0.962638	TCONS_00037553	AC_000163.1:115430349-115438018	0.0332969	0.162719	0.0432267	0.0420999	1.0891	1.45591	0.0655718	0.00238433	0	0	0	0.0257299	0.0764417	0.147837	0.0353189	0
0.964261	0.950246	0.966401	TCONS_00085867	AC_000173.1:60002429-60005920	0	0	0.0152488	0.00856659	0.0891521	0.583857	0.0158008	0.115802	0	0	0	0	0	0	0	0.0129492
0.963969	0.999996	0.948492	TCONS_00135295	AC_000185.1:9322057-9342168	0	1.67954e-05	0	0.0411026	0.549441	1.27898	0	1.57036e-06	0	0	1.62773e-05	0	0	0.42002	0	5.85585e-06
0.963463	1	1	TCONS_00097264	AC_000175.1:9590283-9662124	0	0	0	0	0	0.814441	0	0	0.208303	0	0	0	0	0	0	0
0.963049	0.983448	0.925407	TCONS_00084029	AC_000172.1:82043486-82046129	0	0.0830079	0.470434	0.436296	5.26974	2.85584	0.14014	0.971878	0	0	0	0	0	0	0	0
0.962449	0.974537	0.87056	TCONS_00081706	AC_000172.1:82408710-82456195	0	0	0.0209732	0	1.44536	0.190135	0.0954506	0	0	0.147292	0.141196	0.0249858	0	0	0	0
0.962076	0.872994	0.981501	TCONS_00014883	AC_000160.1:68190485-68191962	0	0	0	0.0548481	0.347532	2.19641	0.390907	0.229573	0	0	0	0	0	0	0	0
0.961807	0.874067	1	TCONS_00044549	AC_000164.1:65888528-66094970	0	0	0	0	0.347123	1.12575	0.393772	0	0	0	0	0	0	0	0	0
0.961781	0.877972	0.98623	TCONS_00070076	AC_000169.1:89807917-89811413	0	0	0	0	0.178112	0.610532	0.152142	0.0588489	0	0	0	0	0	0	0	0
0.961454	0.97398	0.945312	TCONS_00043404	AC_000164.1:39599658-39603803	0	0	0.033961	0.0373297	0.658701	0.511168	0.0860157	0.158353	0	0	0	0	0	0	0	0
0.96141	0.864916	0.969049	TCONS_00107678	AC_000176.1:59275735-59278533	0	0	0.0608592	0.0334244	0.129928	1.64113	0.0619995	0.322134	0	0	0	0	0	0	0	0
0.961231	0.979302	0.834288	TCONS_00085031	AC_000173.1:36803212-36847104	0	0.0222195	0.0443554	0.158708	1.25232	0.178277	0.112272	0.0258706	0	0	0.0248132	0	0	0	0	0
0.960476	0.965416	0.955458	TCONS_00133600	AC_000184.1:26713942-26714946	0	0	0.0640573	0.0266587	2.46797	2.43032	0.533405	0.731095	0	0	0	0	0	0	0	0
0.959989	0.983658	0.856181	TCONS_00117220	AC_000179.1:45086254-45094091	0	0	0	0.018757	0.600141	0.136836	0.0686512	0.119	0	0	0	0	0	0	0	0
0.95962	0.919698	0.978161	TCONS_00125617	AC_000182.1:4224177-4818663	0	0	0.183226	0	0.65324	1.40646	0.183968	0.215007	0	0	0	0	0	0	0	0
0.959038	0.94387	0.961207	TCONS_00123888	AC_000181.1:5324325-5355832	0	0	1.7645e-05	0.110567	0.103687	0.724986	0.040722	0.0863013	0	0	0	0	0	0	0	1.3102e-07
0.958915	0.893231	0.979038	TCONS_00071733	AC_000170.1:54834219-54836530	0	0	0.062469	0	0.127957	0.417679	0.0331642	0.0364798	0	0	0	0.0248076	0	0	0	0
0.958054	0.961667	0.953959	TCONS_00073039	AC_000170.1:2439095-2442775	2.35068e-06	0	0.151565	0.16063	0.564855	0.498418	0	2.22115e-06	0	0	0	0	0	0	0	0
0.957565	1	0.9389	TCONS_00036330	AC_000163.1:62726362-62757168	0	0	0	0.0032434	0.010424	0.0236983	0	0.00689242	0	0	0	0	0	0	0	0
0.95726	0.999439	0.960488	TCONS_00037552	AC_000163.1:115430349-115438015	1.72696e-05	2.33639e-06	1.77895e-05	0.105027	2.2923e-05	1.42527	2.37058e-05	0.26536	0	0	0.0321024	2.38001e-05	2.12803e-05	2.10349e-05	2.30609e-05	0.0237745
0.956945	0.973304	0.869982	TCONS_00042827	AC_000164.1:20584913-20585554	0	0	0.128437	0.108456	0.687301	0.098709	0	0	0	0	0	0	0	0	0	0
0.956287	0.973623	0.936166	TCONS_00078228	AC_000171.1:21913885-21931652	0	0	0.0709284	0.0189876	0.649642	0.559695	0.0490231	0.231105	0	0	0	0	0	0	0	0
0.956256	0.932607	0.994418	TCONS_00138592	AC_000186.1:30900470-30905250	0	0	0	0	0.590376	0.36584	0.27851	0.0142943	0	0	0	0	0	0	0	0
0.95514	0.918784	0.986938	TCONS_00124322	AC_000181.1:36114084-36115478	0	0	0	0.0311942	0.298386	0.341156	0.169636	0	0	0	0	0	0	0	0	0
0.955139	0.945053	0.963763	TCONS_00123895	AC_000181.1:5343344-5355832	0	0	0.476308	0.467974	4.98905	5.83499	1.41601	0.95351	0.0224755	0	0.00413716	0.0319257	0	0.0195468	0	0.00713035
0.955004	0.964983	0.933532	TCONS_00065834	AC_000168.1:94464521-94486410	0	0	0	0.0119233	0.468352	0.217649	0.0438702	0.0353798	0	0	0	0	0	0	0.0709331	0.0539635
0.9549	1	1	TCONS_00132570	AC_000184.1:19715908-19833144	0	0	0	0.0579082	0.183427	0	0	0	0	0	0	0	0	0	0	0
0.954207	0.946217	1	TCONS_00070077	AC_000169.1:89936168-89938420	0	0	0	0	0.50233	0.0876551	0.189119	0	0	0	0	0	0	0	0	0
0.953761	1	1	TCONS_00123080	AC_000181.1:36460873-36469775	0	0	0.0775959	0	0	0.239736	0	0	0	0	0	0	0	0	0	0
0.953232	0.912047	0.994402	TCONS_00072662	AC_000170.1:73948932-73989817	0	0	0.0369095	0.0307912	0.785424	0.785718	0.446655	0	0	0	0	0	0	0	0	0
0.953095	0.886681	1	TCONS_00098717	AC_000175.1:49694301-49705187	0.193859	0	0	0	0.244392	0.346041	0	0	0	0	0	0	0	0	0	0
0.95282	0.999998	0.999857	TCONS_00076558	AC_000171.1:30141329-30166107	0	0	0	0	0.988106	0.000326027	1.63653e-05	0.326422	0	0	0	0	0	0	0	0
0.952799	0.973664	0.874218	TCONS_00052836	AC_000166.1:51599124-51601287	0	0	2.49165e-05	0.234056	1.66556	0.442232	0.251003	0.155317	0.0560214	0	0	0	0	0	0	0
0.952767	0.964949	0.930179	TCONS_00051998	AC_000166.1:102603690-102610111	0	0	0.148188	0.333509	1.35462	0.730593	0.18418	0.023566	0	0	0	0	0	0	0	0
0.952245	0.988565	0.917025	TCONS_00001258	AC_000158.1:80980531-80998235	0	0.072194	0	0	0.454066	0.468257	0.0363458	0	0	0	0	0.19978	0	0	0	0
0.951723	1	1	TCONS_00036113	AC_000163.1:58417095-58486424	0	0	0	0	0	0.108892	0.0367991	0	0	0	0	0	0	0	0	0
0.951576	1	0.888409	TCONS_00083174	AC_000172.1:52861983-52868035	0	0.209173	0	0	0.552472	0.423519	0	0.121654	0	0	0	0	0	0	0	0
0.951058	0.999548	0.999848	TCONS_00111583	AC_000178.1:62393830-62404573	0.000291038	0.000280133	0.000301746	0.000283706	0	1.595	0.543032	0.000258522	0.000293874	0	0.000280032	0.000287273	0.000270893	0.000297324	0.000280871	0.000284626
0.950769	0.998761	0.975466	TCONS_00044242	AC_000164.1:54536642-54585463	0	0	0	0	0	0.566713	0.000842075	0	0	0.0972818	0	4.53529e-05	0.09713	0	0	0
0.950382	0.918391	0.985515	TCONS_00109334	AC_000177.1:18746822-18748513	0	0	0	0	23.3744	21.2844	11.5446	0.399285	0	0	1.54415	1.25241	0	0	0.264172	0.50641
0.949318	1	0.970121	TCONS_00077905	AC_000171.1:7142446-7356242	0	0	0	0.0289112	0	0.721221	0.105026	0.121935	0	0	0	0	0	0	0	0
0.948925	1	0.902146	TCONS_00035660	AC_000163.1:26042585-26106364	0	0	0	0	0.292946	0.319846	0	0.200153	0	0	0	0.0189341	0	0	0	0
0.948869	0.898888	1	TCONS_00044321	AC_000164.1:57247926-57250644	0	0	0	0	0.420099	0.410647	0.137302	0	0	0	0	0	0.160036	0	0	0
0.948597	0.952306	0.943524	TCONS_00084241	AC_000172.1:85112861-85124166	0	0	0.058564	0.0393929	0.393755	0.287803	0.0728956	0.0743844	0	0	0	0	0	0	0	0
0.948202	0.918697	1	TCONS_00023725	AC_000161.1:34163929-34733839	0.442681	0	0	0	0	1.91573	0	0	0	0	0.25194	0	0	0	0	0
0.948148	0.922741	0.963405	TCONS_00123886	AC_000181.1:5324325-5355125	0	0	0.171092	0.225401	1.78141	2.96636	0.786852	0.518627	0	0	0.00547096	0.0158431	0	0	0	0
0.947989	0.959019	0.928559	TCONS_00124197	AC_000181.1:30540526-30550137	0	0.0172638	0.215177	0.371039	1.92501	1.09282	0.0476913	0	0.0584712	0	0.119303	0.0484896	0	0	0.111582	0.109714
0.947377	0.914284	0.966223	TCONS_00137140	AC_000186.1:41909958-41915355	0	0	0.0703315	0.03168	0.256919	0.451128	0	0.0446025	0.0838234	0	0	0.0303805	0	0	0	0
0.94737	1	0.969133	TCONS_00090153	AC_000174.1:64937740-64940595	0	0	0	0	0	0.509801	0.0776641	0.0746756	0	0.0354749	2.32368e-07	0	0	0	0	0
0.947264	0.97657	0.91681	TCONS_00079747	AC_000172.1:26691575-26704892	0	0	3.26997e-05	0	0.580737	0.558872	0.0952127	0.289892	0	0	0	0	0	0.0355545	0	0
0.947136	0.978534	0.897234	TCONS_00065556	AC_000168.1:83555826-83569344	0	0	0.161667	0.202634	1.07591	0.676962	0	0.284348	0	0	0	0	0	0	0	0
0.94679	0.999844	0.859272	TCONS_00049307	AC_000165.1:77636907-77657777	0	1.71514e-05	0.000275328	0.000261416	0.495501	0.300376	0.000264793	0.295185	0	0	0	0	0	0.000221729	0	0.000213569
0.946679	0.961597	0.994593	TCONS_00004817	AC_000158.1:102777065-102793727	0	0	0.0488068	0.0257725	2.51348e-05	0.687086	0.18165	0.000234264	0	0	0	0	0	0	0	0
0.946518	0.906488	0.96501	TCONS_00030706	AC_000162.1:45942803-46141622	0.000138764	0	9.86862e-05	0	0.220205	0.476658	0.000137384	0.116455	0	0.000143328	0.000137544	0	0.000130215	0.000148473	0.1435	0
0.945968	0.984688	0.965591	TCONS_00047243	AC_000165.1:91796562-91801546	2.47242e-05	0.215008	0.105293	8.7548e-05	0.983763	0.0001118	0	0	7.73945e-05	0.000111002	1.29628e-05	4.42393e-05	0	0.0514284	3.28098e-05	3.81771e-06
0.945646	0.939827	0.950306	TCONS_00042288	AC_000164.1:15547735-15549771	0.0785012	0.0509875	0.0508677	0.0420443	1.16746	1.45797	0.334635	0.356182	0	0	0	0	0	0.0579512	0.0277441	0
0.945337	0.960316	1	TCONS_00113185	AC_000178.1:41896419-41945300	0	0	0	0.112554	1.07339	0	0.19852	0	0	0	0.0996524	0	0	0	0	0
0.944309	0.869241	0.960082	TCONS_00073499	AC_000170.1:26638215-26660939	0	0	0.200365	0	0.183397	1.16718	0	0.326144	0	0	0	0	0	0	0	0
0.94404	0.74339	1	TCONS_00062552	AC_000168.1:95240428-95265885	0	0	0	0	0.18717	0.855694	0.213026	0	0.138123	0	0	0	0	0	0.0573589	0
0.942829	0.954573	0.935945	TCONS_00132698	AC_000184.1:27527713-27531049	0	0	0.0071691	0.00589889	0.0568321	0.0969568	0.0109028	0.0375751	0	0	0	0	0	0	0	0
0.942651	0.950028	0.93471	TCONS_00109333	AC_000177.1:18746822-18748468	0	0	0	0	4.40252	4.08941	1.49651	0	0	0	0	0.508433	0	0	0.0434965	1.36056
0.942107	0.926939	0.953439	TCONS_00131631	AC_000183.1:29032879-29046275	0.106821	0.0843621	6.71977e-05	0.447484	1.61392	2.16004	0.285361	0.171842	0.00012464	0.000125378	2.20629e-05	4.54588e-05	0.432879	2.65274e-05	0.00012498	0.000124278
0.941648	0.906165	0.961118	TCONS_00094366	AC_000175.1:38844300-38867240	0.0024549	0	0.0712217	0.1793	0	0.865823	0	0.0416725	0.00619523	0	0	0	0.0278012	0.0107415	0.0103303	0.00393774
0.941586	0.86806	0.941588	TCONS_00073031	AC_000170.1:717231-721245	0	0	0	0	2.22051e-05	1.00558	0	0.321031	0	0	0	0	2.40424e-05	0	0	0.0901358
0.941151	0.959159	0.915557	TCONS_00092637	AC_000174.1:70810436-70820898	9.28155e-05	0	0.229057	0.32887	1.92864	1.35698	0.321952	0.473077	8.8232e-05	7.8347e-05	9.32469e-05	0	5.76272e-07	0	9.01081e-05	9.06292e-05
0.940881	0.926044	0.952049	TCONS_00063704	AC_000168.1:8930048-8980388	0	0	0.187156	0.0773661	1.35019	1.79353	0.485232	0.524641	0	0	0	0	0.0265902	0	0	0
0.940094	0.958315	0.925689	TCONS_00116161	AC_000179.1:60689948-60701324	0	0	0.0621268	0.0614918	1.18338	1.49683	0.28318	0.717129	0	0	0	0	0	0	0	0
0.939049	0.873772	0.949947	TCONS_00044874	AC_000164.1:90588025-90593250	0.0384782	0.037658	0	0.0207429	0.132661	0.794595	0.0379021	0.0438392	0	0	0	0.0595224	0	0.0855071	0.0408382	0.0311328
0.938983	0.896423	1	TCONS_00045804	AC_000165.1:34911804-35973189	0	0	0	0	0.203323	0.14182	0.147417	0	0	0	0	0	0	0	0	0
0.938743	0.932402	0.947699	TCONS_00090330	AC_000174.1:68550697-68563366	0.0470357	0.000565148	3.92117	0.716456	37.2962	26.4035	13.4964	7.66842	0.166349	0.152661	0.00560138	0.300759	0.000141876	0.017557	0.0112379	0.810104
0.938522	0.989808	0.839938	TCONS_00076234	AC_000171.1:14646202-14660718	0	3.97571e-05	0.0514957	9.36894e-05	0.721816	0.375507	0	0	0	0	0	0.243942	0	0.176566	0	8.95888e-05
0.938459	0.923585	0.95801	TCONS_00111020	AC_000178.1:34953975-34957047	0	0	0.0262444	0.108929	0.626794	0.476845	0	0	0.309031	0	0	0.0312313	0	0	0	0
0.938348	1	0.983776	TCONS_00110535	AC_000178.1:25099937-25127748	0	0	0.0780255	0.0278661	0	0.245367	0	0	0	0	0	0	0	0	0	0
0.938308	0.876717	0.959935	TCONS_00072982	AC_000170.1:82063518-82146838	0	0	0.0164442	0.108709	0.304799	0.868053	0.0749	0.115133	0	0	0.0552374	0.0196089	0.116454	0	0	0
0.938264	0.912487	0.960813	TCONS_00109074	AC_000177.1:8634317-8642923	0	0	0	0.0303341	0.0967331	0.110583	0	0	0	0	0	0	0	0	0.0592577	0
0.938178	1	0.938185	TCONS_00051205	AC_000166.1:64930088-64941957	0	0	0	0	0	0.0496666	0	0	0	3.41794e-06	0	0.0214874	0	0	2.72414e-06	0
0.937937	0.879953	1	TCONS_00041008	AC_000164.1:90065281-90070287	0	0	0.45914	0	0.385828	0.671018	0	0	0	0	0	0	0	0	0	0
0.937533	0.946506	0.92888	TCONS_00136948	AC_000186.1:37509012-37517415	0.13214	0.284505	0.00302414	0.00248359	1.417	1.46927	0.190699	0.210531	0.0118749	0.0419326	0.134187	0.0796444	0.0537225	0.103245	0.00496353	0.00912139
0.937162	0.943493	0.930067	TCONS_00063700	AC_000168.1:8901397-8908490	0	0	0.108383	0.130801	1.10742	0.988083	0.329657	0.32822	0	0	0	0	0	0.0246766	0	0
0.93631	1	0.865986	TCONS_00023948	AC_000161.1:47695279-47972461	0	0	0	0	0.738815	0	0	0	0	0	0	0.159434	0	0	0	0.169954
0.935644	0.978402	0.908818	TCONS_00083175	AC_000172.1:52870411-52886157	0	0.134193	0.0255236	0	0.168821	0.269074	0	0.0223211	0	0	0	0.0152294	0	0	0	0
0.934144	0.995611	0.926423	TCONS_00138145	AC_000186.1:7342452-7372967	0	0	0	0.0579103	0.203909	0	0.00626415	0	0	0.0298261	0	0	0	0	0	0
0.933791	0.997259	0.960064	TCONS_00090507	AC_000174.1:71963255-71972622	0.000997358	0.00102746	0.38114	0.581027	0.00114211	2.10307	0.0010751	0.000979562	0.00108283	0.00105465	0.000942805	0.00111049	0.000951448	0.00173472	0.00112137	0.000980493
0.933119	0.957313	0.777439	TCONS_00128761	AC_000182.1:35945714-36161640	0.393347	0.203077	0.263296	0	3.55881	0	0.195743	0.23562	0	0	0	0	0	0	0.211024	0.164001
0.932984	0.937583	0.928615	TCONS_00073081	AC_000170.1:4732490-4856284	2.1236e-06	0	0.0883561	0.126973	0.585627	0.616606	0.167514	0.154831	0	0	0	0.026309	0	0	0	0
0.931518	0.735664	0.931525	TCONS_00019553	AC_000160.1:96445800-96450779	0	0	0	0	0	0.242483	3.60881e-06	0.116221	0	0	3.81344e-06	3.75222e-06	0	0	3.4474e-06	3.72962e-06
0.931439	0.91201	0.949302	TCONS_00108700	AC_000177.1:56023288-56127970	0	0.0181262	2.52144	2.22862	19.3721	21.0704	8.92735	4.85259	0	0.0420922	0.101112	0.129593	0.0855343	0.0412303	0.296445	0.165297
0.930268	0.955916	0.903247	TCONS_00016322	AC_000160.1:117207088-117209203	0.0240729	0.140613	0	0	0.247661	0.235074	0	0	0	0	0.0523524	0.0185953	0	0	0	0
0.929808	0.927949	0.93144	TCONS_00123894	AC_000181.1:5324325-5355832	0	0	0.0358096	0.0465452	0.717349	0.816599	0.325988	0.345358	0	0	0	0	0	0	0	0
0.929478	0.862743	0.964658	TCONS_00111728	AC_000178.1:67201126-67206819	0.233208	0.000462862	0	0.000478614	0.553539	1.05005	0.297719	0.000453997	0	0	0.000465041	0.000423749	0	0.000455347	0.000447447	0.257502
0.929265	0.909235	0.948424	TCONS_00001260	AC_000158.1:81008442-81027627	0	0	0	0.0583367	0.746459	0.780448	0	0	0	0	0.474268	0.223431	0	0	0	0
0.928529	1	1	TCONS_00089137	AC_000174.1:11305719-11375576	0.0715146	0	0	0	0	0.142945	0	0	0	0	0	0	0	0	0	0
0.928415	0.952262	0.931865	TCONS_00071732	AC_000170.1:54832456-54837373	0	0	0	0.113698	2.10921	0	0.704832	0.238387	0	0	0	0	0	0	0	0
0.92739	0.955255	0.8799	TCONS_00027736	AC_000162.1:75465759-75477727	0	0	0.328613	0.51149	1.50177	0.430011	0.141767	0	0	0	0	0	0	0	0	0
0.927355	0.981286	0.86226	TCONS_00041025	AC_000164.1:90767811-90940766	0	0	0.268036	0.0729974	2.20691	1.8284	0	0.609639	0	0	0	0	0.0210646	1.08027	0	0
0.92726	0.931257	0.908563	TCONS_00044604	AC_000164.1:70653966-70658019	0	0	0.0429803	0.0355997	0.455739	0.0974304	0.065196	0	0	0	0	0	0.0759972	0	0.0351282	0.0267613
0.926881	0.946705	0.895521	TCONS_00041007	AC_000164.1:90065281-90069955	0	0	0.0873924	0.168516	0.660572	0.417592	0.159044	0.13689	0	0	0	0	0	0	0	0
0.926649	0.999998	0.929055	TCONS_00068063	AC_000169.1:69745279-69746655	0	0	0	0	0.643546	0.219664	0	0.442919	0	0	0	0	0	0	6.86733e-06	0.000296592
0.926466	0.950845	0.999842	TCONS_00123992	AC_000181.1:19811034-19817606	0	0	0	0.0276303	0.161818	3.05838e-05	0.0556794	0	0	0	0	0	0	0	0	0
0.925983	0.968594	0.831122	TCONS_00020158	AC_000160.1:108440310-108447250	0	0	0	0.0318433	0.330843	0.0176002	0.0325882	0.0574668	0	0	0	0.0184868	0.0274593	0	0.0126858	3.73288e-06
0.925848	0.971786	0.977839	TCONS_00111021	AC_000178.1:34957377-34959710	0	0	0.0270589	0.0224702	0	0.450814	0	0.0474641	0	0	0.137009	0	0	0	0	0
0.925163	0.925197	0.77973	TCONS_00123902	AC_000181.1:6820545-6915915	2.1869e-05	0	0.0212804	3.33674e-05	0.225624	2.05313e-05	0.0968395	3.09176e-05	0	0	0	0	0	0	0	0
0.923776	1	0.899518	TCONS_00008864	AC_000159.1:128691357-128693446	0	0	0	0	0.164193	0	0	0.0361761	0	0	0	0	0	0	0	0.0514322
0.923461	0.944126	0.889075	TCONS_00062285	AC_000168.1:83510623-83512227	0.0629161	0.0614163	0.213805	0.165068	0.945015	0.56794	0.0928908	0.214506	0	0	0	0	0	0	0	0
0.923257	0.97628	0.746535	TCONS_00133927	AC_000185.1:341201-348645	0	0	0	0.000180473	0.339892	0.10198	0	0.088233	0	0.0925254	0	0	0.0564359	0	0	0
0.922704	0.969516	0.885124	TCONS_00120423	AC_000180.1:4669937-4672689	0	0.0671727	0.0893929	0.135331	0.630991	0.785992	0.0452533	0.156421	0	0	0	0	0	0.254562	0	0.0185562
0.922658	0.962225	0.828807	TCONS_00019554	AC_000160.1:96445800-96450799	0	0	0	0	1.14942	0.484592	0.114504	0.444817	0	0	0.15858	0.112406	0	0	0.0308479	0.023487
0.92227	0.899043	0.937038	TCONS_00010546	AC_000159.1:65202395-65216712	0	0	0	0.0433003	0.177758	0.279573	0.125621	0.0799166	0	0	0	0	0	0	0	0
0.922142	0.950566	0.787589	TCONS_00091854	AC_000174.1:52183180-52206541	0	0	0	0.0695653	0.869498	0	0.0818995	0.00540664	0	0.0654475	0.136918	0.00048612	0.066667	0.0320946	0.0153958	0
0.921468	0.863659	0.999996	TCONS_00070875	AC_000170.1:32775091-32792502	0	0	0.156415	0.141724	0.16389	0	0	3.71542e-06	0	0	0	0	0	0	0	0
0.921023	0.92775	0.908822	TCONS_00140018	AC_000187.1:14823165-14832518	0.0871825	0.0169336	9.82043e-06	3.36257e-05	0.492742	0.271651	0	0	0.0442725	0.11789	0.0377799	0	0.079961	0.0385229	0	0
0.920179	0.898639	0.938803	TCONS_00091859	AC_000174.1:52194934-52203092	0.0254459	0	0.0904794	0.0542524	0.608988	0.704338	0.316113	0.11029	0	8.3623e-06	3.90041e-05	0.137166	8.17698e-06	7.15452e-06	7.15719e-06	0
0.920169	0.919896	0.920457	TCONS_00063721	AC_000168.1:8968426-8980326	0	0	1.1851	0.907347	4.75807	4.50893	1.48287	1.47246	0	0	0	0	0	0.130785	0	0
0.919236	0.922757	0.914705	TCONS_00082506	AC_000172.1:33288146-33356794	0	0	0.121202	0.312733	2.10472	1.63575	1.01682	0.663919	0	0	0	0	0	0	0	0
0.91903	0.972281	0.823279	TCONS_00017592	AC_000160.1:18944434-19030702	0	0.0199614	0.108344	0.365505	1.06517	0.592384	0.0623626	0.301944	0	0	0.0359699	0	0	0.0453983	0	0
0.918748	0.972922	0.891672	TCONS_00136942	AC_000186.1:37376907-37391978	0	0.0559744	0	0.0309244	0.591593	1.18366	0.112135	0.58635	0	0	0	0.132032	0	0	0	0.0922813
0.918212	0.842958	0.954189	TCONS_00004151	AC_000158.1:74207081-74238355	0	0	0.0253664	0.105241	0.201902	0.422332	0.153803	0	0	0	0.0427796	0.0301919	0	0	0	0
0.918203	0.764984	0.96706	TCONS_00055143	AC_000167.1:32869652-32877459	0.143944	0.113477	0.0152131	0.0189492	0.262758	0.824016	0.0827374	0	0.0902311	0	0.0624886	0	0	0	0.0376528	0.0575729
0.917649	0.85527	0.971971	TCONS_00008116	AC_000159.1:114850742-114853665	0	0	0.0628	0.0411404	0.410196	0.771105	0.466875	0.110153	0	0	0	0	0	0	0	0
0.916998	0.865099	0.999313	TCONS_00004818	AC_000158.1:102777065-102981158	0	0	0.00195664	0.00208138	0.554388	3.36858e-05	0.521554	0.439624	0	0	0	0	0	0	0	0
0.916915	0.998084	0.892551	TCONS_00086198	AC_000173.1:70876969-70884156	0	0.0294455	0.0004363	0.0295261	0.0325238	0.108352	0	0	0	0	0	0	0	0	0	0.0225246
0.916695	0.998652	0.879073	TCONS_00084439	AC_000173.1:2734377-2737067	0.317997	0.296129	1.07636e-05	0.000434717	0.000506521	0.352694	0.000491195	0.000463109	0.000454194	0.000435384	0.000536406	2.86351e-05	0.000560399	0.000598613	0.000442219	0.000463135
0.916504	0.921741	0.88376	TCONS_00077847	AC_000171.1:2780950-2787583	0	0	0.19814	0.175989	2.05846	0.329274	0.929506	0.0919336	0	0	0	0	0	0	0	0
0.916192	0.945758	0.842112	TCONS_00109726	AC_000177.1:56990813-57015372	0	0	0.0886931	0.220458	0.587872	0.234628	0.13452	0.038856	0	0	0	0	0	0	0	0
0.916147	0.925309	0.899577	TCONS_00048214	AC_000165.1:31702552-31706436	0.0551601	0	0	0.0147825	1.60996	0.890273	0.217081	0	0	0	0	0	0.569501	0.611042	0	0
0.91608	0.861748	0.966429	TCONS_00118093	AC_000179.1:58757736-58759339	0.0506689	0	0.0656531	0.122066	1.30381	2.47545	1.49519	0.459662	0	0	0	0	0	0	0.0268595	0
0.915766	0.906476	0.920665	TCONS_00086823	AC_000173.1:4511227-4518087	0	0.0141614	0	0.00777066	0.374125	0.709462	0.229465	0.313304	0	0	0	0	0	0	0.0154622	0.0587578
0.915727	1	0.885259	TCONS_00122158	AC_000180.1:42273591-42276190	0	0	0	1.32548	0.596637	1.65028	0	0	0	0	0	0	0	0	0	0
0.915583	0.926795	0.893598	TCONS_00132176	AC_000183.1:51005827-51008017	0	0.0205583	0.246295	0.0564627	1.73803	0.886422	0.644329	0.550547	0	0	0	0.0326512	0	0	0	0
0.915382	0.966836	0.72881	TCONS_00046939	AC_000165.1:79752371-79756073	0	0.0180075	0	0.0395491	0.158643	0.0361024	0.0368285	0.0209673	0	0	0	0	0	0	0	0
0.914692	0.943844	0.889195	TCONS_00073099	AC_000170.1:6618077-6623840	0	0	0	0	0.141338	0.0114831	0	0	0.0299985	0.0265723	0.0255604	0.00912727	0	0	0	0
0.914362	1	0.913248	TCONS_00004638	AC_000158.1:89695675-89711423	0	0	0	0.111592	0.118387	0.0677661	0	0	0	0	0	0	0	0	0	0
0.913682	0.947298	0.854375	TCONS_00136950	AC_000186.1:37514867-37517415	0.0910081	0.328984	0.0108823	0.00896954	1.03359	0.585845	0.18065	0.135458	0	0	0.0987639	0.0516515	0	0.0371755	0	0.0349586
0.913607	0.88078	0.928025	TCONS_00081243	AC_000172.1:74530565-74533274	0	0	0.0987695	0.0407318	0.163308	0.371811	0.0375173	0.0863695	0	0	0	0.0294694	0	0	0	0.0307559
0.913358	1	0.961124	TCONS_00086898	AC_000173.1:7782434-7785892	0.0664256	0	0	0	0	0.198662	0	0	0	0	0	0	0	0	0	0.0540624
0.913193	1	0.925691	TCONS_00144869	AC_000187.1:122305920-122312280	0	0	0	0	0	1.6459	0.144003	0.856132	0	0	0	0	0	0	0	0
0.913154	0.918375	0.986317	TCONS_00109345	AC_000177.1:21464280-21632868	0	0	0	0	0	1.23567	0.402731	0.11835	0	0	0.23011	0	0	0	0	0
0.913037	0.864431	0.92761	TCONS_00020164	AC_000160.1:108458598-108507977	0	0	0.0296457	0.0244793	0.274646	0.916011	0.157581	0.311241	0	0	0.0248769	0.0176813	0	0	0.0485307	0.11077
0.912897	0.900601	0.922577	TCONS_00122566	AC_000181.1:1314748-1317491	0	0	0.0425858	0.063112	0.675387	0.857969	0.427344	0.401875	0	0	0	0	0	0	0	0
0.912685	0.905058	0.955093	TCONS_00034753	AC_000163.1:97776576-97972029	0	0	0.132326	0	0	1.11648	0.199108	0.350966	0	0	0	0	0	0	0	0
0.912618	0.907125	0.920265	TCONS_00090333	AC_000174.1:68550697-68568304	0.0548177	0.0901962	7.67501	4.0438	41.0455	29.4845	15.4789	8.46314	0.137808	0.198185	0.427381	0.208382	0.0342577	0.00533508	2.87654	3.4476
0.910585	0.999757	0.949207	TCONS_00005926	AC_000158.1:153128572-153165347	0	0	0	0.0195532	0	0.313927	0.00014412	0.0364675	0	0.0554658	0	0.00013164	0	0	0.0847265	0
0.909921	0.972858	1	TCONS_00045523	AC_000165.1:20287696-20289622	0	0	0	0	0.248863	0	0.0472826	0.109639	0	0	0	0	0	0	0	0
0.909918	0.935299	0.979005	TCONS_00041024	AC_000164.1:90767811-90940766	0	0	0.173867	0	0	1.15332	0	0	0	0	0	0	0.38389	0.169499	0	0
0.90989	0.882249	0.934175	TCONS_00120871	AC_000180.1:14222852-14248720	0.0694329	0.0168571	0	0	0.148449	0.168957	0.034119	0.0196281	0	0	0.0188086	0.0134004	0	0	0	0.0279651
0.909324	0.689753	0.973277	TCONS_00004334	AC_000158.1:81445639-81462120	0.0698538	0	0.220225	0	0.243818	0.837108	0.0837445	0	0	0	0.155684	0	0	0.156593	0	0
0.90922	0.805676	0.939553	TCONS_00125658	AC_000182.1:7627464-7628171	0	0	1.33273e-05	0.871295	1.91634	6.54162	1.19712	1.59153	0	0	0	0	1.4096	0.305135	0	0
0.909136	0.90218	0.917421	TCONS_00076404	AC_000171.1:21464850-21475776	0	0	0.138964	0.155225	1.85203	1.55508	1.1292	0.743694	0	0	0	0	0	0	0	0
0.908335	0.922071	0.874072	TCONS_00051015	AC_000166.1:51269950-51280433	0	0	0.187468	0	1.52596	0.297738	0	0.337764	0	0	0	0	0.644949	0	0	0
0.907572	0.927746	0.882473	TCONS_00065716	AC_000168.1:90656465-90743557	0	0	0.103855	0.109197	1.87909	1.51036	0.846549	1.12459	0	0	0	0.0087704	0	0	0	0
0.906983	0.917852	0.902207	TCONS_00026428	AC_000162.1:30109209-30129222	0	0	0	0.0383326	0.0246081	0.0559968	0.0141505	0	0	0	0	0	0	0	0	0
0.90659	1	1	TCONS_00123551	AC_000181.1:55649960-55759023	0	0	0.0513687	0	0	0.0785608	0	0	0	0	0	0	0	0	0	0
0.906015	1	1	TCONS_00064434	AC_000168.1:35963914-35999183	0	0	0.0359953	0	0	0.0547126	0	0	0	0	0	0	0	0	0	0
0.905632	0.916686	0.882236	TCONS_00077963	AC_000171.1:9747764-9792567	0	0	0.397716	0.199339	2.43474	1.15033	1.02222	0.699431	0	0	0	0	0	0	0	0.0495048
0.905595	0.848311	0.974709	TCONS_00088807	AC_000173.1:77395194-77411290	0.0650815	0	0	0.0687886	0.468793	0.388551	0.268744	0	0.163951	0	0	0	0	0	0	0
0.905572	1	1	TCONS_00089719	AC_000174.1:54860523-54878936	0	0	0	0	0.0508589	0	0	0.0336177	0	0	0	0	0	0	0	0
0.905381	0.949002	0.870006	TCONS_00108885	AC_000177.1:71537621-71549672	0	0	0	0	0.177405	0.21875	0	0.0989188	0	0	0.0633315	0.100135	0	0	0	0
0.905058	0.903688	0.907007	TCONS_00109740	AC_000177.1:58254163-58259994	0	0	0.044393	0.0977498	0.665862	0.468375	0.404522	0.207141	0	0	0	0	0	0	0	0
0.904824	0.886487	0.949632	TCONS_00138621	AC_000186.1:33305370-33323522	0	0	0	0.0806658	0.634791	1.19878	0.798906	5.82445e-05	0	0	0	0.341938	1.33501e-05	0	0	0
0.904786	0.929316	0.86641	TCONS_00123893	AC_000181.1:5324325-5355832	0	0	0.175999	0	0.889251	0.568389	0.263994	0.531519	0	0	0	0	0	0	0	3.19701e-07
0.904724	0.889844	0.918994	TCONS_00069191	AC_000169.1:30610957-30625142	0	0.0235379	0.227446	0.335679	0.994934	1.03741	0.500901	0.219268	0	0	0.0131206	0	0	0	0.0257179	0.00976998
0.904666	0.92986	0.874563	TCONS_00013675	AC_000160.1:20982170-20990424	0.134719	0	0	0.246187	0.416362	0.348473	0	0	0	0.0597772	0	1.50155e-05	0.0697064	0	0	0
0.904535	0.954526	0.919631	TCONS_00090154	AC_000174.1:64937740-64940595	0	0	0	0.157628	0.281101	0.0886792	0.0547719	0	0	0	0.0347084	0	0	0	0	0
0.904098	1	0.992931	TCONS_00063910	AC_000168.1:12816621-12819991	0	0	0	0.0157041	0.496133	0	0	0	0	0	0	0	0	0.317357	0	0
0.903736	0.928808	0.869843	TCONS_00075477	AC_000170.1:78127194-78135261	0	0.00808519	0.723843	1.11131	1.93225	1.42937	0.217877	0.147536	0.0212002	0.00934864	0	0	0	0.00920894	0	0.0168134
0.903542	0.959001	0.974934	TCONS_00041027	AC_000164.1:90767832-90940766	0	0	0	0	0.634539	0	0.133906	0	0	0	0	0	0	0.209566	0.0482005	0.0367711
0.903125	0.903456	0.953427	TCONS_00082263	AC_000172.1:27062416-27069893	0	0	0.165011	0.0827637	0.111516	0.253866	0	0	0	0	0	0	0	0	0	0
0.902541	0.959759	0.915953	TCONS_00132404	AC_000184.1:13706104-13759374	0	0	0	0.186245	0.738568	0	0	0	0.0938936	0.059293	0.109095	0	0	0.0502797	0.00505492	0
0.902423	0.955813	0.83991	TCONS_00113943	AC_000178.1:70585172-70592752	0	0	0	0.011776	0.0755082	0.0644889	0	0.024958	0	0	0	0	0	0	0.0233552	0.0355344
0.900847	0.878596	0.914082	TCONS_00073040	AC_000170.1:2439095-2442775	0.0139688	0	1.48051	1.60844	1.7586	2.95654	3.06592e-05	0.169707	0	0	0	0	0	0	0	0
0.900184	0.896336	0.903194	TCONS_00136943	AC_000186.1:37409753-37479483	0	0.392979	0.0105085	0.0346398	0.802454	1.02566	0.287495	0.165345	0	0	0.193615	0.0171812	0.0734611	0.0717952	0.0172192	0.0130896
0.900112	0.920449	0.869469	TCONS_00051305	AC_000166.1:70875545-71061216	0.144243	0	0	0	0.611793	0.40604	0.000816604	0.227445	0.110134	0.0990028	0.0854882	0	0	0.0445588	0	0
0.899888	0.880031	0.911384	TCONS_00069248	AC_000169.1:32833235-32837351	0	0	0	0.0652608	0.412626	0.712728	0.346516	0	0	0.281169	0	0	0	0	0	0.0956843
0.899423	0.919428	0.879127	TCONS_00065714	AC_000168.1:90650996-90663662	0	0	0.0835656	0.108174	1.62996	1.60658	0.835742	1.2487	0	0	0	0.00246549	0	0	0	0
0.899022	0.894705	0.963724	TCONS_00045802	AC_000165.1:34838748-36062919	0.091465	0	0.18086	0.560076	9.38822	15.4249	13.2467	2.77492	0	0	0.103176	0.356694	0	0	0	0.225145
0.898085	0.999851	0.938859	TCONS_00008117	AC_000159.1:114850744-114855368	0	0	0.0006623	0.000677253	3.90728e-05	0.686873	0.672926	0.292678	0	0	0	0	0	0.000618458	0	0
0.897401	0.777034	0.983713	TCONS_00090043	AC_000174.1:63164428-63172338	0	0	1.22762	0.19678	1.28586	1.7932	0.779299	0.00765489	0	0	0	7.43027e-07	0	3.9928e-07	0	0
0.896811	0.844871	0.937341	TCONS_00107681	AC_000176.1:59805665-59807906	0.179338	0.0581082	0.191116	0.0123655	0.341148	0.437178	0	0.0451047	0	0	0	0	0	0.0440537	0	0.0321191
0.896138	1	0.851913	TCONS_00076220	AC_000171.1:12376033-12500523	0	0	0	0.124897	0	0.892674	0.599158	0.800459	1.11534e-06	0	0	0	0	0	0	0
0.895622	0.836133	1	TCONS_00037393	AC_000163.1:109156632-109179242	0.0353465	0	0	0	0.122012	0.0695392	0.10461	0	0	0	0	0	0	0	0	0
0.89547	0.889854	0.902541	TCONS_00047197	AC_000165.1:90443155-90444639	0	1.90342e-06	0.465947	0.33652	1.25012	0.992823	0.49792	0.340798	0	0	0	0	0	0	0	0
0.894297	0.993337	0.70276	TCONS_00077921	AC_000171.1:7965390-8040409	0	0	0.0062404	0.0475649	0.133926	0.0692503	0	0.0172184	0	0	0	5.62381e-06	0	0.0637506	6.43916e-06	0.015548
0.893828	0.892257	0.896718	TCONS_00048626	AC_000165.1:59059254-59117745	0	0	0.139699	0.192318	0.904034	0.491446	0.542123	0.162985	0	0	0	0	0	0	0	0
0.893772	0.88185	0.903367	TCONS_00036126	AC_000163.1:59233930-59467830	0	0.0166665	0.106775	0.168149	1.00856	1.25318	0.691714	0.597407	0	0	0.0151526	0.0296774	0	0	0.0204905	0.0357884
0.893741	0.894403	0.892463	TCONS_00065720	AC_000168.1:90663778-90743604	0	0	0.779896	0.00412091	4.94087	2.56021	2.87228	1.78165	0	0	4.06716e-06	1.22403e-06	1.16668e-05	0.14145	0	0
0.893655	0.867651	0.911029	TCONS_00029051	AC_000162.1:112513940-112519146	0.227741	0	0.0766636	0	0.606917	0.908376	0.115708	0.0401282	0.0898938	0.161046	0.0522681	0.0975983	0	0.266961	0	0
0.893355	0.999823	0.852593	TCONS_00122501	AC_000180.1:51768270-51770875	0	0.00521329	0	0	0.012566	0.0328216	0	0.0280481	0	0	1.55276e-05	0.000605581	0	0	0	0
0.893148	0.796998	0.965955	TCONS_00062167	AC_000168.1:76060822-76125115	0	0	0	0.0254276	0.272716	0.360153	0.0356111	0.0450715	0	0	0.17283	0.015332	0.136942	0	0.0421496	0
0.893075	0.973106	0.82299	TCONS_00059998	AC_000167.1:91540943-91544998	0	0.0454556	0.0301461	0.0250699	0.160134	0.182861	0	0.0529125	0	0	0	0	0	0.103139	0	0
0.893029	0.865592	0.911534	TCONS_00037651	AC_000163.1:118434972-118436780	0	0	0.0696181	0.0384727	0.307697	0.456219	0.144043	0.244045	0	0	0	0	0	0	0.0758373	0
0.892502	0.868186	0.95045	TCONS_00092237	AC_000174.1:63124070-63129491	0	0	0.0904367	0	3.13761	0.955627	2.80464	2.75519	0	0	0	1.05097e-05	0	0	0	0
0.892415	0.921567	0.850662	TCONS_00142411	AC_000187.1:143812615-143947292	0	0	0.16139	0.129642	0.546347	0.381453	0	0	0	0	0	0	0	0	0.138571	0.269117
0.892318	0.946232	0.845117	TCONS_00078424	AC_000171.1:30044731-30052851	0	0	0.158686	0.132063	0.421613	0.481585	0	0.390061	0	0	0	0	0	0	0	0
0.891588	0.893578	0.886759	TCONS_00142139	AC_000187.1:130351601-130383595	0	0	0.907468	0.296034	2.71702	1.1197	1.11659	0.59154	0	0	0	0	0	0	0	0
0.891538	0.897703	0.887563	TCONS_00006444	AC_000159.1:20275148-20284830	0.0263522	0	0.008513	0.014018	0.247521	0.383977	0.142379	0.208278	0	0	0	0.0508402	0	0.0290762	0	0
0.890707	0.905773	0.878391	TCONS_00044961	AC_000164.1:95209113-95450454	0.000162	0.492435	0.0020509	0.000626378	1.77443	2.17059	0.914092	0.85102	0	0	0.147109	0.187033	0	0.295341	0.106985	0.0212936
0.890404	0.864154	0.915395	TCONS_00096701	AC_000175.1:64290942-64524220	0.0374891	0	0.08163	0.040246	0.326642	0.343109	0.191493	0.162954	0	0	0	0	0	0	0	0
0.889154	0.871012	0.909475	TCONS_00090334	AC_000174.1:68556515-68568304	4.14284e-05	0	5.9959	4.068	25.9902	23.2038	13.8945	7.5246	0.192294	0	0.214361	0.292043	0.00483729	0.0675249	3.16495	2.75153
0.888991	1	0.889006	TCONS_00116734	AC_000179.1:17124412-17129375	0	0.0188677	0	0.261184	0	0.360445	0	0	3.58506e-05	0	0	0	0	0	0	0
0.888941	0.854006	0.944596	TCONS_00010208	AC_000159.1:41310434-41492726	0	0	0.806759	0.111649	1.42745	0.896007	0.652034	0.235849	0	0	0	0	0	0	0	0
0.888911	0.845476	0.920619	TCONS_00086734	AC_000173.1:3112680-3116739	8.24888e-06	7.9027e-06	1.0349	0.857812	1.2021	1.64671	0.226871	0	0	0	0.0384883	0	0	0	5.70841e-06	0.057207
0.888388	0.917736	0.725176	TCONS_00069686	AC_000169.1:62485299-62498256	6.16483e-07	0	0.22277	0.00624906	0.893475	0	0	0.000116151	0	0	0	0.0627797	0.248654	0.0598449	0.0430813	0.0545634
0.888237	0.999776	0.83681	TCONS_00122499	AC_000180.1:51768270-51770875	0	0.00431318	0	0	0.00823567	0.0178622	0	0.0157723	0	0	1.29007e-05	0.000319095	0	0	0	0
0.887329	0.910324	0.904136	TCONS_00044966	AC_000164.1:95209113-95450454	0	0.194301	0	0	0.26859	1.8363	0	1.03795	0.427876	0	0	0	0	0	0	0
0.886493	0.881339	0.892081	TCONS_00041009	AC_000164.1:90065281-90072534	0	0	0.353015	0.525884	1.24055	1.14411	0.677423	0.338411	0	0	0	0	0	0	0	0
0.885795	0.905529	0.868487	TCONS_00038110	AC_000164.1:6645878-6655684	0.0330319	0.129052	0.150061	0.142045	0.8524	0.971888	0.130073	0.262925	0	0.150602	0.180439	0.0766087	0	0	0.0700845	0.133478
0.884481	0.899258	0.866704	TCONS_00044951	AC_000164.1:95209113-95448777	0.497277	0.315424	2.31613	4.40877	8.0092	6.65716	2.63232	1.39087	0.000159853	0	0.201886	0	0.00029413	0	0	0.0965546
0.884036	0.822814	0.93647	TCONS_00115015	AC_000179.1:33588387-33633606	0.0090994	0	0.901643	0.419447	1.00038	1.16804	0.330031	0.0999913	0	0	0	0	0	0	0	0
0.88352	0.874223	0.897746	TCONS_00008073	AC_000159.1:111250781-111255942	0.0233257	0	0.324619	0.24472	0.52322	0.341895	0.112717	0	0	0	0	0	0	0	0	0
0.882929	1	0.816988	TCONS_00070935	AC_000170.1:34373412-34433314	0	0	0	0	0.280873	0.498667	0	0.430758	0	0	0	0.129196	0	0	0	0.0788788
0.881896	0.777778	0.945601	TCONS_00030461	AC_000162.1:33141775-33147431	0.203335	0	0.0662474	0.110337	0.0880337	0.804643	0	0	0	0.117341	0	0.0787228	0	0	0.162018	0
0.881882	0.875826	0.891496	TCONS_00077846	AC_000171.1:2780950-2784535	0.201478	0.308755	2.16169	1.43855	7.65952	4.82456	4.29462	1.84737	0	0	0	0	0	0	0	0.0697214
0.881193	0.945704	0.890136	TCONS_00114285	AC_000179.1:9787297-9787896	0	0.197178	1.13642	2.70212	3.62405	1.71629	0.240992	0	0	0	0	0	0	0.164594	0	0
0.880732	0.878417	0.914154	TCONS_00090155	AC_000174.1:64937991-64940595	0	0	0.655329	0.037989	0.912642	0.0632181	0.121405	0	0	0	0	0	0	0	0	0
0.880654	1	0.912499	TCONS_00073082	AC_000170.1:4841708-4856284	0.0513124	0	0	0.14099	0	0.230185	0	0	0	0	0	0	0	0	0	0
0.880376	0.945667	0.890084	TCONS_00110534	AC_000178.1:25085301-25127748	0	0	3.26639e-06	0.0443735	0.694031	0.465369	0.263956	0.662512	0	0	0	0	0	0	0	0
0.879546	0.924507	1	TCONS_00141193	AC_000187.1:82273851-82294470	0	0	0	0	0.0115109	0	0.00608292	0	0	0	0	0	0	0	0	0.00362278
0.87944	0.930177	0.775022	TCONS_00070126	AC_000169.1:90810872-90813424	0	0	0	0.0293816	0.568331	0.276156	0.0534801	0.261658	0	0	0.112317	1.06236e-06	0.111979	0	1.02738e-06	0.143862
0.879285	0.958396	0.917447	TCONS_00065712	AC_000168.1:90097046-90105146	0	0	0	0.0175379	0.0561333	0.543993	0.192749	0.296821	0	0	0	0	0	0	0	0
0.879221	0.824617	0.933322	TCONS_00057340	AC_000167.1:10325869-10333363	0.0363399	2.66405e-06	0.23167	0.0388161	0.247083	0.249383	0.0353185	0.026859	2.94633e-06	2.74042e-06	2.95614e-06	2.86663e-06	2.65081e-06	2.68969e-06	2.90035e-06	0.0507122
0.8777	1	0.919658	TCONS_00123994	AC_000181.1:19811034-19817606	0	0	0.0538365	0.103086	0	0.183299	0	0	0	0	0	0	0	0	0	0
0.877164	0.785147	0.905225	TCONS_00081177	AC_000172.1:66741200-66751042	0	0	0.105843	0.148632	0.0916704	0.481259	0.0675142	0.170647	0	0	0	0	0	0	0	0
0.876688	0.950429	0.96126	TCONS_00080047	AC_000172.1:34501768-34507368	0	0	0	0	0.00931592	0.0317663	0.0268472	0	0	0	0	0.00421866	0	0	0	0.00439568
0.875826	0.852702	0.999569	TCONS_00132652	AC_000184.1:25087080-25090021	0.24703	0.0584429	0.00709164	9.3818e-07	0.252267	0.000165796	9.37804e-06	0	0	0	0.00593344	0	0	0	4.43644e-05	9.45484e-06
0.875692	0.916219	1	TCONS_00120297	AC_000180.1:50815009-50829317	8.44929e-07	0.0032516	0	0	0.011462	0	0.00660864	0	0	0	0	0	0.000112638	0	0	0
0.875281	0.861328	0.886863	TCONS_00106846	AC_000176.1:47922910-47945741	0	0.0086603	0.0276506	0.0230096	0.113492	0.136721	0.032846	4.82116e-05	0.0219259	0	0.0277445	0.00687899	0	0.0696801	0	0
0.87524	0.91418	0.796916	TCONS_00088808	AC_000173.1:77395194-77411290	0.0275828	0.028675	0.383941	0.276973	2.35916	1.17289	0.847239	0.857377	0	0.0604935	0	0	0.0712546	0.421898	0.0872264	0.0219519
0.874576	0.874183	0.875078	TCONS_00144003	AC_000187.1:83491848-83495386	0	0.04513	0.0773359	0.285173	0.635897	0.497903	0.364824	0.105091	0.117887	0	0	0	0	0	0	0
0.87456	0.941009	0.907451	TCONS_00111744	AC_000178.1:67372845-67409400	0.0875407	0.166445	0	0.00533479	0.216705	0.0923699	0.00194553	0.00988603	0	0	0	0	0	0.000240085	0	0
0.874194	0.903772	0.930949	TCONS_00004373	AC_000158.1:83093368-83103313	0.173531	0.103358	0	0	0.0842138	0.332371	0	0	0	0	0.0326765	0.057297	0	0	0	0
0.874045	0.902213	0.842859	TCONS_00065719	AC_000168.1:90663778-90670921	0	0	0.327395	0.311458	3.4167	2.88382	1.95366	2.90483	0	0	0.0577163	0	0	0	0	5.57465e-07
0.873886	0.933657	0.915556	TCONS_00123889	AC_000181.1:5324325-5355832	0	0	0	0.0569765	0.0651164	0.0336793	0.0302401	0	0	0	0	0	0	0	0	0
0.873639	0.850011	0.932051	TCONS_00140870	AC_000187.1:60862119-60864883	0.0293047	0.007442	0.0207578	0.0312013	0.171403	0.282666	0.213955	0.0403913	0	0	0	0	0	0	0.00317021	0.0554135
0.873352	0.853433	0.914027	TCONS_00010547	AC_000159.1:65208932-65216711	0	0	0.0201173	0.0599029	0.424206	0.53471	0.470158	0.137749	0	0.10255	0	0	0.0380427	0	0	0.0215929
0.873336	0.945609	0.953299	TCONS_00132307	AC_000184.1:4992456-4994178	0	0	0.705713	1.27316e-05	0	1.74082	7.68781e-05	9.77643e-05	0.118652	0	0.0518199	0.0715005	0	0.422194	0.0981443	0.0752834
0.873324	0.848031	0.898634	TCONS_00100036	AC_000175.1:61954938-61964195	0.761839	0.748117	0.124015	0.0257933	1.31777	1.31689	0.0938965	0.054427	0	0	0.262117	0	0.109378	0.10608	0.0505731	0
0.873124	0.787824	0.939631	TCONS_00036107	AC_000163.1:58010945-58106543	0.0221416	0	0.312152	0.157795	0.678192	0.869819	0.672977	0.209777	0	0	0	0	0	0	0	0
0.872973	0.854983	0.902964	TCONS_00092636	AC_000174.1:70810436-70820898	0.00877818	0	3.47105	1.69498	10.3219	6.19139	6.93444	2.48366	0.0448907	0.0198133	0.00947668	0	4.90716e-06	0	0.00930257	0.00704202
0.871979	0.820305	0.963401	TCONS_00117938	AC_000179.1:56761717-56770378	0.201565	0	0	9.26604e-05	0.26301	0.14866	0.0650063	5.22577e-05	0	0	0.0641275	0	9.27835e-05	0	3.86297e-05	0.0379403
0.871394	0.869275	0.873752	TCONS_00011737	AC_000159.1:122490999-122492693	0.0204534	0	0.105892	0.0655303	0.665451	0.598143	0.482593	0.46307	0	0	0	0	0	0	0	0
0.871235	1	0.829161	TCONS_00078077	AC_000171.1:15445976-15447708	0	0.210853	0	0	0.738815	0.214708	0	0.489177	0	0	0	0.159434	0	0	0	0
0.87102	0.942335	0.763126	TCONS_00062886	AC_000168.1:99784831-99804929	3.48327e-05	0.0360577	0.0203252	0.0264987	0.121252	0.0801429	9.92041e-06	0.000375018	7.22691e-07	0.0553709	0.0281877	4.04415e-05	0.000372993	0.000374758	1.29754e-05	0.0141691
0.870864	0.8811	0.822505	TCONS_00098176	AC_000175.1:38094191-38097787	0	2.52626e-06	0.0263455	0.0844574	0.493908	0.10455	0.211713	8.09946e-05	0.173015	2.32576e-06	2.36317e-06	0.000154945	0	2.28189e-06	2.24804e-06	0.0451991
0.870605	0.825776	0.905591	TCONS_00050177	AC_000165.1:112865430-112867026	0	0	0.182847	0.113258	0.322687	0.413463	0.185114	0.159985	0	0	0.0255774	0	0	0	0	0
0.870377	0.843529	0.913883	TCONS_00134909	AC_000185.1:42577323-42628131	0	0	0.153649	0.0705578	0.542536	0.334815	0.440589	0.0896586	0	0	0	0.0203549	0	0	0	0.0212619
0.87018	0.999669	0.968581	TCONS_00018901	AC_000160.1:56885602-56986668	0.684562	0.168646	0.000400735	0.000501105	0.000371619	0.772508	0	0.000369805	0	0	0	0	0.000426245	0	0.000385805	0.000382757
0.869816	0.858934	0.927733	TCONS_00143706	AC_000187.1:63278118-63309586	0	0	0.123348	0.307854	0	0.612359	0.124914	0.00192015	0	0	0	0	0	0	0	0
0.869381	0.865861	0.882125	TCONS_00037384	AC_000163.1:109071957-109122418	0	0	0.564294	0.157892	2.8275	0.781186	2.09066	0.486685	0	0	0	0	0	0	0	0
0.869381	1	0.876367	TCONS_00129915	AC_000183.1:21941214-21967865	0	0.0157236	0	0.362018	0	0.66118	0.0323308	0.0260537	0	0	0	0.0509922	0	0.0940147	0	0.0234057
0.869294	0.912015	0.78685	TCONS_00019118	AC_000160.1:70463068-70464787	0	0	0.301372	0.222726	0.601348	0.19594	0.0689945	0.136378	0	0	0	0	0	0	0	0
0.869091	0.884603	0.855226	TCONS_00091766	AC_000174.1:46629381-46675312	0	0	0.128524	0.225647	1.19101	1.33247	0.707406	1.06849	0.126139	0.0562137	0	0	0	0	0	0
0.868736	0.848007	0.886094	TCONS_00051223	AC_000166.1:66510098-66621507	0	0	2.86003	3.10987	4.81655	5.75226	2.26455	1.47665	0	0	0	0	0	0	0	0
0.868692	0.870836	0.86611	TCONS_00018887	AC_000160.1:55618146-55619044	0.0871094	0	0.255005	0.188343	0.827457	0.686975	0.21463	0.248567	0	0	0.191399	0.101109	0	0	0	0.105833
0.868486	0.844559	0.892803	TCONS_00073084	AC_000170.1:5091065-5100689	0	0.0835775	0.255728	0.234765	0.431161	0.424245	0.181217	0	0	1.11141e-06	9.99122e-07	8.67405e-07	0.0321957	0	0	7.33177e-07
0.867755	0.959365	0.785853	TCONS_00044905	AC_000164.1:93133897-93140700	0	0	0.0401976	0.116958	0.141321	0.158073	0	0.0876493	0	0	0	0.0143294	0	0	0	0.0180198
0.867648	1	0.917274	TCONS_00121480	AC_000180.1:27895425-27898500	0	0	0	0	0	0.0815823	0.0408148	0.047243	0	0	0	0	0	0	0	0
0.867432	0.757028	0.999998	TCONS_00124051	AC_000181.1:21995449-21999318	0	0	0.436839	8.58016e-06	0.464034	0.577504	0.529675	0	0	0	0	0	0	0	0	0
0.866985	0.85295	0.885119	TCONS_00089318	AC_000174.1:25497321-25507253	0	1.47093e-06	0.275095	0.263058	1.5156	1.17304	1.28499	0.503672	0	0	1.59841e-06	0.176592	0	0	0	0
0.866903	0.959625	1	TCONS_00002873	AC_000158.1:154658094-154669402	0	0	0	0	0.492032	0	0.139059	0	0	0.319356	0	0	0	0	0	0
0.866776	0.941746	0.896843	TCONS_00060636	AC_000168.1:8718160-8729450	0	0.0012556	0.0972111	0.227588	2.06223	1.12075	0.731014	1.88617	0	0.0124039	0	0	0.0127063	0	0	0
0.866169	0.943005	0.869332	TCONS_00135291	AC_000185.1:9322057-9332611	0	0.00436253	0	0	0.00194826	0.138154	0	0.0544679	0	0	0.0048833	0	0	0.0522673	0	0.0152689
0.86586	0.887701	0.935519	TCONS_00053404	AC_000166.1:85303827-85397974	0	0	0	0.221929	0.17575	1.11089	0.494075	0.116098	0	0	0	0	0	0	0.212638	0.163391
0.865611	0.869693	0.862162	TCONS_00002353	AC_000158.1:139995584-139997851	0	0	0.0243766	0.0244091	0.316399	0.374501	0.102003	0.241203	0	0	0	0.0956624	0.162217	6.82721e-05	6.83321e-06	0
0.865303	0.91245	0.890396	TCONS_00041069	AC_000164.1:93389872-93636538	0.119864	0	0.0519416	0	0.344568	0.117954	0.0393628	0	0	0	0	0.0309074	0	0	0	0.194025
0.865156	0.776286	0.891441	TCONS_00069687	AC_000169.1:62485299-62662546	0.0220752	0	0.966372	1.56088	1.21337	4.10237	0.899764	1.55656	0	0	0.0119207	2.45544e-06	2.35907e-06	2.48171e-06	2.11043e-06	2.90645e-06
0.864882	0.899348	0.821076	TCONS_00131632	AC_000183.1:29032879-29046275	0.893328	0.837382	1.06113	1.56092	6.43867	5.06584	1.58069	2.05862	0.259352	0.324786	0.483691	0.437121	0.0108709	0.558178	0.247411	0.567801
0.864866	0.864074	0.866412	TCONS_00040764	AC_000164.1:68164542-68358520	0.0218002	0	0.0563111	0.0521225	0.185994	0.0951908	0.0642304	0.0368917	0	0	0	0	0	0	0.034628	0
0.863913	0.852595	0.874815	TCONS_00123156	AC_000181.1:40509497-40522237	6.47035e-07	0	2.28808	1.4832	7.49214	7.7771	5.44253	5.28751	1.03983e-05	0	0	0	1.00128e-05	0	0	0.0443043
0.863519	0.834459	0.881718	TCONS_00139250	AC_000186.1:44584812-44621261	0	0.249352	0.510392	0.175176	0.600875	0.959507	0.185894	0.36992	0	0	0	0	0	0	0	0
0.863325	0.881151	0.877552	TCONS_00012407	AC_000159.1:135985752-136018354	0.000331246	0.000343797	0.341869	0.275159	0.412351	0.234857	0.000334242	0.000343065	0	0	0.000206497	0.000304188	0	0	0.000311115	0
0.862987	0.919744	0.899182	TCONS_00020159	AC_000160.1:108440310-108448256	0	0	0	0	0.0927419	0.300521	0.165087	0.16599	0	0	0	0	1.1067e-06	0	1.0695e-06	0.0460965
0.862722	0.841021	0.928476	TCONS_00124485	AC_000181.1:42614899-42615921	0.264277	1.6973e-05	0.448478	2.06235e-05	1.83432	0.605386	0.46976	0.303032	0.135393	0	0.124593	1.59923e-05	0.486365	0	0.112463	1.20862e-05
0.861074	0.847158	0.87153	TCONS_00044903	AC_000164.1:93125991-93167521	0.0846379	0.0863257	0.294694	0.499982	1.0523	1.40046	0.638612	0.597809	0.0342957	0	0.00457525	0.0156737	0.0248159	0.0596268	0.0442216	0
0.860567	1	0.935063	TCONS_00028603	AC_000162.1:106275376-106304743	0.124647	0	0	0	0	0.23903	0	0.108654	0	0	0	0	0	0	0	0
0.860299	1	0.884118	TCONS_00085873	AC_000173.1:60587889-60596012	0	0	0	0	0	0.451051	0	0	0	0	0	0	0	0	0.0953578	0.365882
0.860092	0.911203	0.730754	TCONS_00085518	AC_000173.1:51232121-51241698	0.314541	0.154685	0.00393292	0.232242	1.50104	0.593176	0.346666	0.000239888	0	0	0.26787	0.284849	0	0.353649	7.4415e-06	0.0923074
0.859899	1	1	TCONS_00062288	AC_000168.1:83700889-83761890	0	0	0	0	0	9.25198e-06	9.07351e-06	0	0	0	0	0	0	0	0	0
0.859806	1	1	TCONS_00091590	AC_000174.1:43143612-43172201	0	0	0.0115006	0	0	0.0117191	0	0	0	0	0	0	0	0	0	0
0.85896	0.830565	0.874441	TCONS_00113736	AC_000178.1:65947006-65955325	0	0	0	0.0436613	0.693623	1.27226	0.235244	0.0916425	0	0.373398	0.382738	0.0920347	0	0	0.204685	0.517472
0.858646	0.776553	0.903987	TCONS_00020190	AC_000160.1:109839355-109851553	0	0.0337642	0.02243	0	0	0.305188	0	0.117923	0	0	0.0377761	0.0534263	0	0	0.0366568	0
0.85855	1	1	TCONS_00045060	AC_000164.1:98913884-98917151	0	0	0	0	0	0.0686379	0.0679616	0	0	0	0	0	0	0	0	0
0.858489	0.909564	0.808195	TCONS_00067758	AC_000169.1:40893200-40896805	0	0.237596	0	0.22128	0.680973	0.691549	0.135818	0.29146	0	0	0	0.178155	0.0793784	0	0.215897	5.36646e-06
0.858199	0.859515	0.857109	TCONS_00066975	AC_000169.1:14923279-14928237	0	0.0854455	0.080738	0.28952	0.611682	0.738206	0.490175	0.254464	0.0215904	0	0	0.072289	0	0	0.00901991	0.036665
0.858066	0.883623	0.829183	TCONS_00027780	AC_000162.1:76019371-76033447	0	0	0.824303	1.05832	1.26524	1.11955	0.148231	0.170396	0	0	0	0.0105859	0	0	0.0581806	0.0993684
0.857976	0.946914	1	TCONS_00006556	AC_000159.1:25682370-25689684	0	0	0.0957285	0.163391	0.257608	0	0	0	0	0	0	0	0	0	0	0
0.857889	0.952271	0.795466	TCONS_00007679	AC_000159.1:96850573-96892216	0	0	0	0	0.293952	0.44445	0.0722508	0.408888	0	0.0554897	0	0	0	0	0.0259588	0.171959
0.85745	0.76713	0.938333	TCONS_00069190	AC_000169.1:30603855-30608703	0.00909778	0	0.105707	0.057951	0.201678	0.31753	0.0446663	0.0718014	0	0	0	0	0	0	0.221552	0.00731588
0.857085	0.856244	0.857578	TCONS_00139916	AC_000187.1:7472150-7480771	0.30389	0.186298	1.42696	1.74673	3.28122	5.58526	1.39878	3.32616	0	0.0360328	0	0	0.0366717	0.247257	0.135554	0.0257602
0.857035	0.923262	0.970167	TCONS_00044935	AC_000164.1:94751283-94888738	0	0	0.246504	0.0607102	0.758049	0	0.160696	0.290711	0	0	0	0	0	0	0	0
0.856583	1	0.870923	TCONS_00044766	AC_000164.1:79755143-79802617	0	0	0.113792	0.622671	0	1.13366	0	0.401638	0	0	0	0	0	0	0	0
0.856568	0.903579	0.749995	TCONS_00140019	AC_000187.1:14823237-14832518	0	0	0	0.157776	0.388726	0.152677	0.262369	0	0	0	0	0.028906	0	0	0	0.0945307
0.855544	0.877842	0.836942	TCONS_00131823	AC_000183.1:38052181-38162811	0.851987	0.662036	0	0	1.25048	1.49891	0.0583712	0.502772	0	0	0	0	0.158936	0.546052	0	0
0.855515	0.84661	0.963194	TCONS_00069308	AC_000169.1:35518201-35585654	0	0.0125491	0.0167239	0.00688418	0	0.0754284	0.0127142	0	0	0	0	0	0	0	0.0274166	0
0.853947	0.927292	0.791948	TCONS_00051313	AC_000166.1:70875545-71152285	0.180771	0.582222	0.177756	0.500127	0.832228	0.984532	0	0.351491	0.000924661	0	0.063162	0	0.000954158	0	0	0
0.853411	1	0.854014	TCONS_00111645	AC_000178.1:66254645-66266269	0.00318646	0	0	0.120885	0	0.755718	0	0	0	0	0	0.310672	0	0.238411	0	0.102304
0.853131	0.878457	0.807363	TCONS_00138846	AC_000186.1:41269404-41282599	0	0.146022	0.54831	0.149604	0.798137	0.441642	0.130744	0.179402	0	0	3.27974e-06	0	0	0	0	0.120508
0.852783	0.825167	0.879413	TCONS_00055466	AC_000167.1:43989169-43990177	0	0	0.389979	0.323443	0.711178	0.737534	0.480385	0.299116	0	0	0	0	0	0	0	0
0.851563	0.846303	0.856797	TCONS_00049389	AC_000165.1:79747355-79755543	1.6726	2.57788	7.89478	11.346	21.8007	21.9083	13.5611	7.39685	0.0569304	0.025208	0.109122	0.277161	0.0771894	0.148551	0.0832132	0.189649
0.850977	0.867639	0.829324	TCONS_00079735	AC_000172.1:26655194-26658698	0	0	1.33487	0.525512	2.02994	1.56211	0.545921	1.34079	0	0	0	0	0	0	0	0
0.85097	0.855197	0.845671	TCONS_00090336	AC_000174.1:68556577-68568304	0	0	0.493859	0.156076	1.01921	0.813163	0.369876	0.368239	0	0	3.24849e-05	0.000153346	0	0	0.169324	0.353996
0.849885	0.835167	0.866104	TCONS_00089190	AC_000174.1:13585023-13597192	0.0676599	0.0324978	0.0916373	0.13116	0.236241	0.214389	1.40726e-05	2.52105e-05	0	0	0.113271	1.20361e-06	0	0.00124377	3.85123e-07	0.0360129
0.849769	0.849333	0.850234	TCONS_00097770	AC_000175.1:24134088-24135068	0	0	8.93903	3.68443	35.2657	33.1139	25.1176	28.0773	0	0	0	0.140329	0.000252253	0.000206955	3.13686	2.81318
0.849159	0.839902	0.853478	TCONS_00118457	AC_000180.1:8457514-8459154	0.0212231	0	0.233528	0.113373	0.617985	1.32455	0	0	0	0.0479855	0.437816	1.18006	0	0	0	0.0171096
0.848885	0.760457	0.91799	TCONS_00021125	AC_000161.1:33900036-34348918	0	0	0.0215638	0.0536637	0.108143	0.522693	0.168081	0.238309	0	0	0	0.00809014	0.177593	0	0	0
0.848527	0.853909	0.978379	TCONS_00086197	AC_000173.1:70876969-70884156	0.0695911	3.73078e-05	0.0631522	0.000101335	2.24203e-05	0.154805	0.00799198	0	0	3.99174e-06	0	0.0232869	0	0	0	0
0.847935	0.795963	0.874081	TCONS_00142138	AC_000187.1:130326078-130383595	0	0	2.35846	2.79457	2.81543	5.59662	1.6627	2.13849	0	0	0	0	0	0	0	0
0.847618	0.998496	0.865458	TCONS_00123995	AC_000181.1:19811034-19817606	0	0	0	0.0878326	0	0.0932615	0.000121364	0	0	0	0	3.80582e-07	0	0	0.0115254	0
0.846723	0.880744	0.889466	TCONS_00002132	AC_000158.1:128598966-128619254	1.11601	0	2.36382	2.56474	0.672214	3.31473	0.185078	0	0	0	0	0	0	0	0	0
0.846699	0.77702	0.896567	TCONS_00059374	AC_000167.1:69979021-70012155	0.209379	0	0.0690353	0.175218	0.369788	0.850466	0.415286	0.122141	0	0	0	0.0814429	0	0.236963	0	0
0.84618	0.779484	0.873888	TCONS_00107767	AC_000176.1:62594289-62603032	0	0.0252006	0.134102	0.138562	0.310708	1.01126	0.330787	0.469414	0.0657964	0.176023	0	0	0	0	0	0.0835263
0.845673	0.989846	0.931585	TCONS_00130335	AC_000183.1:34849547-34862722	0.0043639	0	0.0614058	0	0	0.109365	7.42255e-07	5.95691e-07	0	0	0	0.0523746	0	0	0	0
0.845262	0.892963	0.999979	TCONS_00081522	AC_000172.1:78870330-78873035	0.103581	5.43396e-06	3.76333e-06	0	0.278957	3.17579e-06	4.9277e-06	0.0931384	0	0	0.105417	0	0	0	4.41133e-06	5.34486e-06
0.845146	0.840972	0.850717	TCONS_00005325	AC_000158.1:128673660-128683691	0.0913727	0.089663	0.208144	0.222509	1.26348	0.946768	0.765634	0.260932	0	0	0.0502485	0	0	0.305186	0.291102	0.111063
0.844308	0.841812	0.845186	TCONS_00069187	AC_000169.1:30457113-30459390	0.034287	0.0335038	0	0.0990306	0.24632	0.700249	0.238423	0.223817	0	0	0	0.291605	0	3.34754e-05	4.47385e-05	0.110869
0.844215	0.881328	0.815177	TCONS_00041028	AC_000164.1:90780937-90800028	0.143988	0	0.128818	0.348707	1.25489	1.60381	0.3554	0.414517	0.184687	0	0	0.315842	0	0	0.229553	0.995878
0.844162	0.883754	0.89835	TCONS_00125657	AC_000182.1:7627376-7628171	0	0	0.768582	0.355268	3.29564	5.71571	4.99459	3.71173	0	0	0	0	0	1.95298e-05	0	0
0.844061	0.815582	0.871554	TCONS_00092638	AC_000174.1:70814629-70820759	0	0.00978887	1.23777	0.740506	2.12215	2.19823	1.47861	1.19538	0	0.0226764	0	0	0.0231569	0	0	0.00812879
0.843765	0.786486	0.967782	TCONS_00134751	AC_000185.1:35296474-35298564	0	0.0533664	0.0717637	0.0298242	0	0.368872	0.0614461	0	0	0	0	0	0.128367	0	0.0586476	0
0.843289	0.86429	0.885111	TCONS_00118178	AC_000179.1:60175267-60179541	0	0	0.585273	0.173739	0.616096	0	0	0	0	0.00021755	0	0	0	0	0	0.216304
0.842894	0.948633	0.91957	TCONS_00091883	AC_000174.1:53732038-53747876	0	0	0.019806	0.22949	0.3149	0.0598234	0.060105	0.0693821	0	0	0.0333165	0	0	0	0	0
0.842871	0.766657	0.884754	TCONS_00120676	AC_000180.1:9129980-9172787	0.131087	0	0.163883	0.305731	0.80487	1.46463	0.771736	0.610542	0	0	0.0480177	0	0.199953	0.194489	0	0.0707854
0.842613	0.786991	0.931209	TCONS_00096979	AC_000175.1:1311270-1341273	1.21541e-05	0	0.27134	0.0523163	0.229533	0.312034	0.160844	0.0979394	0	0	0	0	0	0	0.0141965	0
0.841286	0.819852	0.882125	TCONS_00078018	AC_000171.1:13493231-13717899	0.117575	0.0604481	0.32623	0.0956518	0.744127	0.390549	0.406658	0.0540407	0	0	0	0	0	0.11211	0.0879066	0
0.841068	0.822766	0.894914	TCONS_00104195	AC_000176.1:9940550-9946447	0.0434908	1.66098e-05	0.236827	0.31425	0.355018	1.05454	0.512116	0.459245	0	0	0	0	0	0	1.6183e-05	0.00220757
0.840701	0.835192	0.844858	TCONS_00102053	AC_000176.1:35356880-35363475	0.0741307	0.0540147	0.647584	0.634616	0.830874	1.10112	0.236827	0.477948	0	0	0	0.0143026	0	0	0	0.0149267
0.840687	0.88755	0.939778	TCONS_00102382	AC_000176.1:39272386-39317295	0	0	0	0	0.368597	0.713083	0.71302	0.300605	0	0	0.0131354	0	0	0	0.179523	0
0.840099	0.941672	0.950942	TCONS_00132414	AC_000184.1:13716900-13759374	0	0	0.0997258	0	0	0.282092	0.244248	0.0968712	0	0	0	0	0	0	0	0
0.839936	0.838152	0.841237	TCONS_00078367	AC_000171.1:28509945-28523690	0	0	0.890959	1.73135	1.31549	1.8035	0.599409	0.231867	0	0	0	0	0	0	0	0.0410862
0.839844	0.779185	0.901269	TCONS_00085519	AC_000173.1:51232371-51241698	1.31206	0.0462344	0.000286894	0	2.07149	2.04568	0.83638	0.578997	0	0	0.432938	0.643684	0.62025	0	0	0.144886
0.83882	0.902479	0.810394	TCONS_00104575	AC_000176.1:20176482-20177393	0	0	0	0.0251581	0.24104	0.183503	0.0458196	0	0.118726	0.213967	0	0	0	0	0	0.0753253
0.838544	0.906466	0.743089	TCONS_00131630	AC_000183.1:29030324-29046275	0.367043	0.286371	0.0738356	0.172438	1.26372	0.899204	0.18855	0.309386	0	0.0696143	0.0210651	0.0629084	0.159315	0.630965	0.0175983	0.0854226
0.837009	1	0.845286	TCONS_00076382	AC_000171.1:21290086-21302396	0	0	0	0.0167685	0.27752	0.0413938	0	0	0	0	0	0.194553	0	0.152538	0	0
0.836068	0.813437	0.914684	TCONS_00131826	AC_000183.1:38090096-38111855	0.311734	0.119994	0	0	0.318954	0.0120173	1.30971e-06	0.0596448	0	0	0	0	0.1048	0	0	0
0.83577	0.855861	0.810614	TCONS_00085523	AC_000173.1:51238729-51241698	3.48317	2.90439	0.800946	1.83681	14.606	11.6651	4.56344	4.78476	1.37296	0.714614	2.79879	3.20341	1.27033	1.31703	0.447395	0.70345
0.835623	0.840652	0.830033	TCONS_00123158	AC_000181.1:40512657-40522237	0	0	0.185822	0.163029	0.50591	0.455234	0.378487	0.378593	0	0	0	0	0	0	0	0
0.835016	0.829718	0.841016	TCONS_00116732	AC_000179.1:17124412-17129375	0	0	1.4304	1.0507	2.14726	1.89629	0.842452	1.04871	0.107546	0	0.0305744	0.0109068	0	0	0.148509	4.34793e-05
0.834781	0.800162	0.85776	TCONS_00085522	AC_000173.1:51233247-51241698	0.4802	0.661791	0.146402	0.205562	1.72901	2.60488	0.814957	0.785946	0.0994713	0.0449217	0.723313	0.516625	0.123988	0.26733	0.0303218	0.111443
0.834047	0.826145	0.839763	TCONS_00092235	AC_000174.1:63124070-63128978	0	0	0.458376	0.615427	1.24791	1.72476	1.06031	1.31916	0	0	0	0	0	0	0	0
0.831679	0.91003	0.925068	TCONS_00018900	AC_000160.1:56885602-56926590	0	0	0.0384661	0.0319451	1.4483	0.31679	0	0.204727	0	0	0	0	0.684107	1.33125	0.189554	0.144806
0.830367	0.728602	0.964393	TCONS_00021141	AC_000161.1:36886953-36888932	0.0941154	0.0229013	0.0609492	0	0.121008	0.0918807	0	0	0	0	0	0	0	0	0.0748246	0
0.830055	0.920719	1	TCONS_00020713	AC_000161.1:7747826-7753721	0	0	0	0.172963	0.272534	0	0.151247	0	0	0	0	0	0	0	0	0
0.829269	0.799507	0.911238	TCONS_00105479	AC_000176.1:28611172-28637383	0.333779	0.419013	0	0.225268	1.44214	2.30119	0.843621	0.609306	0	0	0	0.176224	1.8665	0	0	0
0.828613	0.738627	0.903475	TCONS_00073285	AC_000170.1:17795046-17808963	0	0	0.664802	0.408151	1.18083	1.41941	0.669523	0.0780153	0	0	0.754054	0.472898	0	0	0.0720836	0
0.828589	0.96204	0.910124	TCONS_00012579	AC_000160.1:6072141-6078215	0	0.128366	0	0.308381	0.536903	0.000381737	0	0	0.00026115	0	0	0.0652644	0	0	0.142404	0
0.828448	0.942921	1	TCONS_00124943	AC_000181.1:61562096-61568711	0	0	0.127153	0	0.318237	0	0	0	0	0	0	0.255006	0	0	0	0
0.828257	0.890429	0.903897	TCONS_00012355	AC_000159.1:135324087-135347475	0.225255	0	0	0	0	0.751724	0	0	0	0	0	0	0.17277	0.5057	0	0
0.828057	0.929266	0.738282	TCONS_00136850	AC_000186.1:30976475-30978488	0	0	0.369324	0.384493	0.157205	0.391564	0.000745344	0.315155	0	0	0.0249157	0.0177078	0	0	0	0
0.827204	0.87479	0.676572	TCONS_00037932	AC_000164.1:4447895-4455089	0	1.97616	4.20844	2.0301	9.53824	3.01321	1.27119	0.000494918	0	1.03602	0	0	1.5628	1.17795	1.31753	0.60117
0.82673	0.818013	0.84468	TCONS_00037416	AC_000163.1:109306513-109308011	0.219457	0.0426959	1.20759	0.363561	2.55679	1.24168	1.14367	0.37284	0.11155	0.148933	0.0715096	0.0508466	0.503335	0.194182	0	0.176948
0.826707	0.824459	0.953831	TCONS_00009685	AC_000159.1:18806004-18807432	0.072621	0	0	0.0391038	0	0.463692	0.071517	0.0826747	0.185134	0	0	0.0280791	0.0833528	0	0	0
0.825775	0.800011	0.852258	TCONS_00071034	AC_000170.1:38454558-38469027	0.0258786	0.000398745	0.242615	0.175896	0.760301	0.739627	0.617912	0.416832	0.0503448	0	0.0826454	0.0625226	0.0449676	0	0	0.109266
0.825361	0.833323	0.816213	TCONS_00102453	AC_000176.1:40133508-40135019	0.426012	0.312356	20.8857	23.0631	46.3369	40.3327	29.1552	24.4849	0	0.243209	0.815555	0.24706	0.407453	0.236478	2.37316	3.30119
0.825078	1	0.956889	TCONS_00084685	AC_000173.1:13486131-13491834	0	0.0538957	0	0.178595	0.189873	0	0	0	0	0	0	0	0	0	0	0
0.824821	0.906036	0.916982	TCONS_00135482	AC_000185.1:17617118-17660590	0	0	0.00888606	0	0	0.0267242	0.0135098	0.0155301	0	0	0	0	0	0	0	0
0.824536	0.876931	0.990003	TCONS_00088729	AC_000173.1:74537171-74541059	0	0.019373	0	0.276852	0.807675	0	0	0	0.603477	0	0.00382056	0	0.0679007	0	0.0206003	0
0.8243	0.777147	0.844903	TCONS_00039524	AC_000164.1:33200676-33281017	0.0645257	0	0.126529	0.141085	0.336956	0.771197	0.191215	0.593666	0	0	0.143373	0.0500248	0	0	0	0.052495
0.823428	0.808756	0.904319	TCONS_00136025	AC_000185.1:38345222-38354596	0	0	0.0525012	0.0868108	0.04635	0.475299	0.159391	0.122554	0	0	0	0	0	0	0.114527	0.108975
0.822658	0.755515	0.914228	TCONS_00018230	AC_000160.1:31707618-31720023	0.0730219	0	0.0228251	0.0520015	0.0822438	0.218127	0	0.05176	0.0265135	0.0021812	0.119554	0	0	0.025021	0	0
0.822632	0.867732	0.790639	TCONS_00066334	AC_000168.1:103356069-103360158	0.0131505	0	0	0	0.0449159	0.0383226	0	0	0	0	0.0284359	0.0405931	0	0	0	0.0211676
0.82247	0.865548	0.818796	TCONS_00069188	AC_000169.1:30458187-30460693	0	3.43438e-07	0.120643	0.0759155	0.441244	0.330384	0.0538459	0.385293	0	0	0.161773	0	0	0.0824162	0.0790223	0
0.822447	0.801196	0.843394	TCONS_00043977	AC_000164.1:48661075-48663657	11.4639	1.93984	2.56176	7.75564	26.6129	27	18.8872	12.4197	0.233336	3.82132e-05	2.54239	2.66378	0.838383	4.44092	0.50826	0.378694
0.82228	0.848188	0.746539	TCONS_00077995	AC_000171.1:13323375-13717899	0	0.218625	0.242821	0.138323	0.704099	0.240848	0.505414	0.00879577	0	0	0	0	0	0.0218874	0	0.0396884
0.822258	0.831841	0.874092	TCONS_00123157	AC_000181.1:40509497-40522237	0.00861634	0	3.33691	3.16365	6.72074	10.3351	8.65026	5.92626	0.0218269	0	0	0	0.0394843	0.0189916	0.05474	0
0.820823	0.815895	0.826308	TCONS_00063197	AC_000168.1:104853797-104856258	1.16187	1.25858	1.61382	1.16064	7.66992	6.89143	4.34271	3.18119	0.409599	0.472634	1.18359	1.1713	0.813943	0.53457	0.358989	0.599981
0.820793	0.764444	0.845612	TCONS_00051048	AC_000166.1:54672194-54693552	0	0	0.500965	1.10461	0.710962	1.61417	0.671337	0.639847	0	0	0	0	0	0	0	0
0.820332	0.868659	0.81101	TCONS_00051229	AC_000166.1:66520463-66621507	0	0	1.77361	2.28442	3.2435	1.86445	1.20843	1.15767	0	0	0	0	0	0	0	0
0.819473	0.866199	0.773295	TCONS_00126724	AC_000182.1:36193188-36194193	0	0.156921	0.40943	0.350015	1.10288	1.11599	0.458859	0.911492	0	0	0	0	0	0.352572	0.164679	0
0.818022	0.813327	0.82597	TCONS_00132650	AC_000184.1:25065967-25090021	0.164086	0.0495738	1.79174e-06	0.0143736	0.290084	0.171361	0.168413	0	0	0	1.69972e-06	0	0	0	0.0465536	0.144806
0.817956	0.888229	0.934051	TCONS_00076858	AC_000171.1:47035077-47041756	0.0182598	0	0.0708661	0.146087	0.187453	0.0533429	0.0179473	0	0	0	0.0395896	0.0140976	0	0	0	0
0.817261	0.843699	0.905541	TCONS_00001855	AC_000158.1:111688082-111726646	0	0	0	0	0.175665	6.36533e-05	0.153203	0.0302366	0	0	0.0168305	0.0103885	0	0	0.0221631	0.00954076
0.816099	0.853806	0.827242	TCONS_00004330	AC_000158.1:81261437-81284377	0	0	0.585763	2.10358	0.426452	2.68948	0	0.751237	0	0	0	0	0	0	0.172992	0.397592
0.815892	0.848218	0.858552	TCONS_00000835	AC_000158.1:61013445-61025397	0.0244339	6.04684e-06	0.109377	0.539969	0.3698	0.638973	0.50289	0.0640764	0	0	0.0306956	9.78347e-07	0	0	0	0.0286157
0.815369	0.788625	0.845531	TCONS_00029459	AC_000162.1:121071415-121077148	0.0522159	0.0378813	8.96044	2.81295	16.2232	14.3845	14.7493	12.359	0.016534	0	0.0140649	0.00503387	0.149559	0.244408	0.0621835	0.0944238
0.815036	0.644209	0.863682	TCONS_00009768	AC_000159.1:22266590-22358866	0.121407	0	0.0999047	0.388191	0.145382	0.529525	0.147235	0.117096	0	0	0	0	0	0	0	0
0.81422	0.854729	0.648875	TCONS_00061319	AC_000168.1:38557040-38624018	0.0954015	0.083312	0.0370664	0.0618488	0.690192	0.169095	0.44862	0	0	0	0	0.132032	0	0	0.120764	0.138422
0.813928	0.839789	0.771126	TCONS_00063334	AC_000168.1:106469285-106478712	0.710294	0.210191	0.503321	0.392025	2.65312	1.603	1.36951	1.40295	0.000717006	0.0127181	0	0.0853023	0.391566	0.465008	0	0
0.813875	0.900605	0.813458	TCONS_00063568	AC_000168.1:3738637-3745338	0	0.000102779	0.000762187	0.0205261	0.00114721	0.238784	3.60007e-05	0.000105548	0	0.0282632	0	0	0	0.0920907	0	0.170714
0.813068	0.851078	0.910227	TCONS_00098235	AC_000175.1:42943262-42945172	0.0943614	0	0.22916	0.0757055	0.121327	0.276371	0.0231999	0.0267345	0	0	0	0	0	0.0522074	0	0.0190275
0.812263	0.958732	0.893156	TCONS_00136892	AC_000186.1:33768789-33810996	0	0	0.316719	0.254312	0.0408302	0.522479	0	0.10798	0	0	0	0.00922819	0	0	0.0506625	0.0192457
0.812164	0.93163	0.999971	TCONS_00122092	AC_000180.1:39257175-39286416	3.16127e-07	0	0	0.0712983	0.0852356	1.46327e-05	0.000183681	0	0	0	0	0	0.0406089	0	0	0
0.810493	1	0.87412	TCONS_00036135	AC_000163.1:59353424-59355991	0	0.0421188	0	0	0	0.101286	0.0451114	0.0471305	0	0	0	0	0	0	0	0
0.810006	0.821164	0.797519	TCONS_00142086	AC_000187.1:126429495-126443056	0	0.0105095	0.455322	0.466834	0.777403	0.694691	0.106535	0.0122379	0.0825133	0.0974069	0.175712	0.292931	0.0497258	0	0.103384	0.104715
0.809945	0.612949	0.903517	TCONS_00051250	AC_000166.1:68916183-68930008	0.288893	0.12991	0.033289	0.0986302	0.428587	0.910852	0.430096	4.1969e-05	0.0261357	0.0925988	0.0333965	0	0.0709242	0.113738	0.284059	0.180256
0.809393	0.798363	0.822146	TCONS_00004730	AC_000158.1:96768077-96788960	0	0.0111415	0.356454	0.189429	0.941891	0.814651	0.722707	0.570844	0.029156	0	0.0993587	0.0532272	0	0.050787	0.121767	0.138796
0.809305	0.748445	0.854436	TCONS_00097245	AC_000175.1:7963192-7965080	0	0.0199129	0.124229	0.185939	0.149913	0.202161	0.117522	0.00012796	0	0	0.0222289	0	0	0	0	1.19613e-05
0.808491	0.880257	0.892692	TCONS_00076569	AC_000171.1:31154086-31171562	0.0915257	0.0146732	0.090959	0	0.71193	0.240965	0.180454	0.104279	0.233803	0.526301	0	0.0354177	0	0	0	0
0.808263	0.789537	0.866173	TCONS_00093131	AC_000175.1:1350421-1368176	0	0.0782487	3.25069	3.13911	4.2956	6.78956	5.18077	2.81202	0	0.0915252	0.0438112	0.0618156	0	0.177651	0.0424105	0
0.806921	0.852604	0.712065	TCONS_00040985	AC_000164.1:85881795-85888874	0.222247	0	0.0733748	0.0621781	0.393384	0.113173	0.110261	0.12997	0	0	0	0.086609	0	0	0	0
0.80648	0.77653	0.83133	TCONS_00011613	AC_000159.1:121227788-121236033	0.0271375	0	0.180205	0.329959	0.380047	0.458026	0.357638	0.200624	0.000746709	0	0	6.76524e-06	0	0	0.0287755	0.0101973
0.806337	0.8159	0.775579	TCONS_00070919	AC_000170.1:34258077-34455761	0.561283	0	1.76013	0.529641	1.97812	0.615006	0.227797	0.436502	0	0	0	0	0	0	0	0
0.806252	0.789146	0.822123	TCONS_00124587	AC_000181.1:46368325-46371854	0.165948	0.241451	0.455818	0.213428	1.34649	1.45127	1.11405	0.374837	0	0.155557	0.014963	0.0640627	0.221913	0.702016	0.0146997	0.055677
0.805118	0.811831	0.789598	TCONS_00105478	AC_000176.1:28610317-28637675	0.0870393	0.243879	0.855641	0.228752	1.28056	0.553859	0.553083	0.186876	0	0.0791566	0	0	0.190972	0.0770684	0	0
0.80475	0.844834	0.715797	TCONS_00095398	AC_000175.1:52422088-52423769	0.451278	0.44079	2.23897	0.682056	3.28001	1.38638	0.231638	1.40548	0	0	0.64073	0.286859	0	0	0	2.81201e-06
0.804172	0.894086	0.609431	TCONS_00103483	AC_000176.1:55419143-55428819	0.000160905	1.41591	0.310677	0.454208	3.73996	1.72677	2.10491	1.46879	0.0404634	0	0.00198451	0.467633	0.00112084	0.914424	0.31348	0
0.803582	0.882054	0.734668	TCONS_00051103	AC_000166.1:61625036-61626768	0	0	0.0278024	0.0458949	0.147152	0.167559	0.0211154	0.0972781	0	0	0.0233202	0.116096	0.049254	0	0	0.0519424
0.802717	0.844047	0.725736	TCONS_00091928	AC_000174.1:54342358-54358179	9.98565e-06	0.0525984	0.70479	0.452957	1.17673	0.631773	0.37513	0.582189	0	0.0419151	0.204664	0.0832502	0	0	1.03345e-05	0
0.80186	1	0.895159	TCONS_00071843	AC_000170.1:58057032-58072342	0	0	0	0	0	0.262023	0.171126	0	0	0	0	0.192295	0	0	0	0
0.801164	0.86838	0.905419	TCONS_00063337	AC_000168.1:106470124-106476557	0.0613338	0	0	0.0270402	0.144273	0	0.0715905	0.040842	0	0	0	0	0	0	0	0
0.800681	0.756648	0.837873	TCONS_00120775	AC_000180.1:10919298-10928026	0.0450649	0.0436309	0.218072	0.331952	0.782126	0.925963	0.447359	0.434702	0.0228436	0	0.0291707	0	0.0413109	0.105437	0.528502	0.135142
0.800087	0.869715	0.79242	TCONS_00105112	AC_000176.1:26871952-26943084	0.00010065	0	0	0.170355	0.670823	0.312029	0.546044	0.513486	0.0427227	0	0	0	0	0.263466	0.022922	0.000276432
0.799914	0.826231	0.822041	TCONS_00110566	AC_000178.1:25815626-25875037	0	0	0.26374	0.296609	0.0838256	0.3387	0.222953	0.125315	0	0	0	0	0	0	0.0140307	0
0.799037	0.789807	0.808849	TCONS_00066452	AC_000168.1:104164221-104172095	0.173604	0.141574	2.69908	1.57105	4.25809	4.00538	3.10188	3.40667	0.0931237	0.0743296	0.197454	0.0496843	0	0.0364248	0	0.0796896
0.798099	0.807655	0.783888	TCONS_00107954	AC_000177.1:5238991-5308134	0.0946581	0.0197203	0.14773	0.145384	0.690168	0.464076	0.274365	0.22603	0.206143	0.0512154	0.0440267	0.0469915	0.117725	0.196355	0.0446033	0.01635
0.797865	0.824201	0.789224	TCONS_00107399	AC_000176.1:54905011-54917032	0.0548983	0.0106379	0.0070904	0	0.187357	0.0745806	0.107833	0.0867115	0	0	0.0355724	0.0338855	0.0251656	0	0	0.00883266
0.797589	0.859094	0.747253	TCONS_00145127	AC_000187.1:136744677-136757836	0.209985	0.136896	0.0681679	0.376622	0.421752	0.515335	0.13784	0.398228	0	0	0	0	0	0	0	0
0.795433	0.792589	0.799244	TCONS_00035149	AC_000163.1:111432801-111436916	0.10162	0.153172	0.350016	0.228014	1.79205	1.3369	1.30856	0.331243	0.372208	0.988839	0.158545	0.0435595	0	0.0249035	0.310884	0.109005
0.794577	0.968514	0.922348	TCONS_00015183	AC_000160.1:88733934-89007835	0	0	0.942798	1.2308	0.000176992	5.77611	4.27841	1.52036	0	0	0	0.172329	0	0	0	0.216186
0.793873	0.804721	0.809769	TCONS_00129213	AC_000182.1:40745046-40749044	0.0139718	0	0.00902868	0.00743535	0.0477354	0.0135773	0.0274526	0.0157798	0	0	0	0	0	0	0.0147991	0
0.793228	0.738447	0.850177	TCONS_00005831	AC_000158.1:149644571-149965604	0	0	0.177153	0.101576	0.16435	0.249014	0.159976	0.159527	5.21811e-06	0	6.69972e-06	6.52087e-06	0	0	6.8481e-06	4.71282e-05
0.792388	0.78995	0.794916	TCONS_00066451	AC_000168.1:104164221-104172095	0.133863	0.0629848	2.13246	1.83449	4.11374	3.96729	3.5518	3.68001	0.135282	0	0.0634871	0.117896	0	0	0.031741	0
0.792086	0.834609	0.852693	TCONS_00098175	AC_000175.1:38094191-38096566	0	0.0272132	0.0399768	0.000184118	0	0.774232	0.152227	0.595678	3.28497e-06	0.0631251	0.121401	0.080514	0	0.0309642	0.0148576	0.000669495
0.790802	0.809257	0.774472	TCONS_00133244	AC_000184.1:13317707-13331607	0.19112	0.197177	1.53519	2.19919	2.07424	2.34416	0.190124	0.228803	0	0	0	0.59801	0.442787	0	0.410301	0.47754
0.790298	0.728953	0.832038	TCONS_00023185	AC_000161.1:8487694-8774437	0.391904	0.80451	0.581513	0.777689	1.02008	2.49707	1.12071	0.768967	0	0	0.132857	0.188472	0	0	0	0.396256
0.788795	0.810045	0.88788	TCONS_00012238	AC_000159.1:131930311-131935156	0.92579	0.290726	0.122107	0.38467	0.585968	1.01575	0.388412	0	0	0	0	0	0.134522	0	0	0.121807
0.788693	0.872457	0.862699	TCONS_00085517	AC_000173.1:51232121-51241698	0.431888	0.784897	0	0.150857	2.10881	0.122128	0.870024	0.290669	0.341041	0.123002	0	0.0662918	0.239795	0	0	0.00142471
0.786365	0.776355	0.823433	TCONS_00098503	AC_000175.1:47277924-47280791	0	0	0.338908	0.445038	0.372138	0.911812	0.454194	0.573288	0	0	0	0	0	0	0	0.108647
0.785711	0.751318	0.80992	TCONS_00103307	AC_000176.1:52263699-52273496	0.0989874	0.0813417	0.220238	0.204479	0.370784	0.526776	0.10687	0.156016	0.0752009	0.0553294	0.0586114	0.0725161	0.0226798	0	0.0628633	0.131226
0.785472	0.761532	0.858679	TCONS_00090152	AC_000174.1:64937682-64940595	0	0	2.234	1.66591	1.63665	4.08826	2.31876	2.37839	0	5.62469e-06	0	0	0	0	0	0
0.785149	0.842636	0.827058	TCONS_00107416	AC_000176.1:55376620-55383618	0	0	0.0602689	0.0396516	0.063687	0.00905249	0	0.0526354	0	0	0	0	0	0	0.00988537	0.015016
0.784926	0.688381	0.84629	TCONS_00086119	AC_000173.1:67786047-67789448	0.24068	0.137802	0.14836	0.209259	0.560026	0.881087	0.214886	0.172795	0.083223	0.171929	0.0945281	0.07597	0.300905	0.0482565	0.139022	0.132011
0.78489	0.846184	0.724562	TCONS_00064559	AC_000168.1:43197768-43207293	0.0303393	0.0294399	0	0	0.0777764	0.0294998	0.0149051	0	0.0384982	0	0	0.0117086	0	0	0	0.036642
0.784388	0.799181	0.754408	TCONS_00120776	AC_000180.1:10919298-10941913	0.00953691	0.0277056	0.246668	0.176457	0.554774	0.273741	0.0971875	0.129736	0.265916	0.0641696	0	0.029429	0.0655704	0.0250534	0.0949868	0.0180498
0.78321	0.87547	0.999991	TCONS_00012313	AC_000159.1:134196305-134200237	0.0355295	0	5.84868e-07	2.59473e-06	0.0607838	0	0.0174557	0	0	0	0	0	0	0.0392527	0	0
0.780724	0.86799	0.857763	TCONS_00052309	AC_000166.1:19697905-19707584	0	0	0.182272	0.25519	0.0481853	0.315227	0.249394	0.0477855	0	0	0	0.0108841	0	0	0	0
0.780037	0.675498	0.820907	TCONS_00123552	AC_000181.1:55684352-55696459	0.00715111	0	0.0230702	0.056881	0.024371	0.0623386	0.00702032	0	0.0181175	0	0	0.00551556	0	0.0157544	0	0
0.778465	0.785548	0.771936	TCONS_00068305	AC_000169.1:80316634-80320170	0.26031	0.51935	0.912941	0.528307	0.914634	0.992384	7.44725e-06	0.0013855	0	0.205437	2.92429e-05	0.134541	0.199634	0.195265	9.35613e-05	2.12911e-06
0.778056	0.780122	0.80721	TCONS_00137795	AC_000186.1:48208961-48212953	0.0219817	0	0.278945	0.501276	0.174818	0.546533	0.15107	0.08256	0.0185644	0.0164108	0.0473892	0.0960879	0	0	0.0155144	0.0412296
0.775746	0.839994	0.609869	TCONS_00035136	AC_000163.1:110351487-110375899	0.0528289	0	0.14851	0.128331	0.470945	0.14361	0.259723	0.155685	0.0291556	0.0516431	0.0372595	0.0354846	0	0.0253598	0	0.040734
0.775061	0.826158	0.959912	TCONS_00143461	AC_000187.1:54632498-54633672	0.57983	0.000107914	0.208416	0.0714014	0.000133978	1.1099	1.68347e-05	0.239929	0.00012963	0	0.647983	0	0	0	0	1.36917e-05
0.774605	0.928536	0.967998	TCONS_00082580	AC_000172.1:36366682-36368398	0	0	0.0448541	0	0	0.25783	0.07153	0	0	0	0	0.0577577	0.232653	0	0	0
0.770145	0.638712	0.839283	TCONS_00093126	AC_000175.1:1026176-1047868	0.0733259	0.0358688	0.0476308	0.0394972	0.189445	0.36014	0.180509	0.166952	0.0934748	0	0	0	0.0841683	0.162847	0	0
0.769606	0.780312	0.757909	TCONS_00088805	AC_000173.1:77395194-77397202	1.55153	6.47122e-05	6.52946	5.40733	23.1355	21.1736	11.9183	10.3152	0.826299	0.861843	2.46989	1.786	7.91852	15.3453	4.3642	2.1659
0.767855	0.882	0.747257	TCONS_00012236	AC_000159.1:131930311-131934796	1.0244	1.12556	0	0.0789992	0.00153103	1.36253	0.842949	0.000740592	0.000233167	0.837911	0.000531502	0.365839	0.000408753	0.00154274	0.000504182	0
0.767509	0.831189	0.938215	TCONS_00104194	AC_000176.1:9940550-9946434	0	0.0260441	0.0705388	0	0	0.128787	0.0691392	0	0	0	0	0	0	0.0296556	0.0142151	0
0.76619	0.707896	0.798557	TCONS_00113591	AC_000178.1:59099162-59118637	0	0	0.647002	0.699385	0.656061	1.1816	0.348927	0.966789	0	0	0	0	0.345539	0	0	0
0.764287	0.65679	0.817752	TCONS_00014686	AC_000160.1:56824193-56833262	0.270961	0.291778	0.082358	0.139339	0.342574	0.68878	0.08737	0.039205	0.0686121	0.0172961	0.0708025	0.134309	0.177373	0.144841	0.0655468	0.111935
0.763192	0.7526	0.782288	TCONS_00104196	AC_000176.1:9940550-9946455	0.0078155	0	0.567526	0.78408	0.71317	1.02627	0.744029	0.760283	0	0.0119992	0	0	0	0	0	0.00765857
0.762392	0.749383	0.777433	TCONS_00015110	AC_000160.1:85360052-85526076	2.11961e-06	2.11768e-06	0.310652	0.584143	0.172589	0.597127	0.300506	0.346158	0	0	0	0	0.071884	0	1.92176e-06	2.14869e-06
0.762205	0.755267	0.767356	TCONS_00085524	AC_000173.1:51238729-51241698	2.05637	3.08266	0	0.85046	3.94401	5.31174	2.31983	3.48104	0.0613863	0.06347	2.20608	0.724864	0.0477519	0	0.0651796	0.447733
0.761406	0.956317	0.879454	TCONS_00021709	AC_000161.1:69766724-69777159	0	0.0619852	0.0287164	0.0637905	2.77696e-05	0.149158	0.0944483	0	0	0	0.000136324	8.73066e-05	0	0	0	0
0.76004	0.669567	0.790143	TCONS_00144304	AC_000187.1:91886176-91891903	0	0.117334	0.58165	1.95036	1.05667	3.17574	0.79083	1.13824	0.670676	0.499818	0	0.17545	0	0.556992	0.400954	0.226957
0.75878	0.74166	0.787731	TCONS_00110701	AC_000178.1:28286142-28310751	0	0.455179	5.72896	5.86125	5.27439	9.41837	3.77183	6.07916	0	0	0.941648	0.394943	0.372281	1.20404	0	0
0.758586	0.777471	0.756539	TCONS_00019387	AC_000160.1:87803073-87839771	0.057434	0.111584	0.00159771	0	0.283099	0.0982658	0.0554582	0	0.146363	0	0	0	0	0	0.180131	0.0918985
0.758561	0.700188	0.887868	TCONS_00103960	AC_000176.1:62668084-62671908	0.0819662	0	0.159873	0.0663679	0.282857	0.403502	0.363423	0.18694	0.104583	0	0.0899264	0.0634115	0	0	0.0435056	0
0.758007	0.760876	0.770871	TCONS_00039646	AC_000164.1:40300676-40309822	0.00019713	0.123575	2.52802	1.9553	2.61286	1.68578	0.965498	0.987727	0.129492	0.0120848	5.29165e-05	0.0616559	0.107407	0	0.642917	0.265286
0.757898	1	0.79784	TCONS_00023999	AC_000161.1:50157443-50267153	0	0.217798	0	0	0	0.488217	0	0.436829	0	0.00461228	0	0	0	0.00332789	0.136503	0.0283185
0.757051	0.874371	0.802687	TCONS_00063292	AC_000168.1:106139440-106142092	0	0	0.43858	0.612268	0.856965	0.27925	0.315039	0.566409	0	0	0	0	0	0	0	0
0.756752	0.777554	0.729986	TCONS_00004913	AC_000158.1:111192647-111287517	0.369766	0.240578	0.139917	0.21507	0.582638	0.452822	0.363931	0.140042	0	0.210406	0.0336249	0	0	0	0	0.0497824
0.756745	0.840684	0.657268	TCONS_00098861	AC_000175.1:51201285-51229928	0	0.214478	0.102629	0.200229	0.865473	0.730293	0.127635	0.509764	0.0442923	0	0.0979879	0.271506	0.30811	0	0.284532	0.556085
0.756651	0.824161	0.64895	TCONS_00067542	AC_000169.1:31504072-31524688	0	0.0418476	0.315307	0.426323	0.709945	0.445015	0.388074	0.334265	0	0.0440931	0.0983154	0.0703452	0.0465952	0.137716	0.0255619	0.0389668
0.756618	0.873177	0.666539	TCONS_00007020	AC_000159.1:52925269-52968588	3.82388e-05	0.246955	0.30052	0.274622	0.338678	0.0940033	9.48196e-06	0.239299	3.86454e-05	0	1.47587e-05	0.0487593	6.29469e-06	0	3.87872e-05	0.012014
0.756474	0.935833	0.858224	TCONS_00138974	AC_000186.1:41852241-41855742	0.128218	0.204717	0.114001	0.231598	0	0.727178	0.539257	0.285361	0	0	0	0	0	0	0	0
0.756264	0.777908	0.708715	TCONS_00127224	AC_000182.1:42757432-42757954	0.68843	1.76595	1.60828	0.492441	4.33956	1.97536	2.91059	1.23021	0	0	0.40284	0	0.398301	0.396217	0.738021	0.142928
0.755502	1	0.862296	TCONS_00053842	AC_000166.1:104427560-104429430	0	1.13162e-06	0	0	0	1.17397e-06	8.77612e-07	0	0	0	0	0	0	0	0	0
0.753986	1	0.848367	TCONS_00130265	AC_000183.1:32287196-32369599	0	0.0848955	0	0.0287531	0	0.15475	0	0	0	0	0.102239	0.0506076	0	0	0	0
0.753299	0.708036	0.797184	TCONS_00051317	AC_000166.1:70875545-71221218	0.478021	0.467067	0.10255	0.316371	1.00232	1.03379	0.757471	0.517735	0	0	0.0673435	0	0.514452	0.166509	0.128652	0
0.753128	0.908714	0.571447	TCONS_00103880	AC_000176.1:61207351-61217985	0.0303983	0.0889864	0	0.0163173	0.156735	0.0893261	0	0.103601	0	0.0691703	0	0.0469895	0.0697559	0	0	0
0.752206	0.480821	0.834271	TCONS_00053216	AC_000166.1:74827273-74847124	0.0180261	0	0	0.0143496	0.0153666	0.111176	0	0.0508411	0.0228486	0	0.019451	0.0347819	0.0206586	0	0.00953524	0.0290029
0.750399	0.902761	0.855725	TCONS_00040529	AC_000164.1:61592264-61595881	0	0	0	0	0	0.0529341	0	0	0	0	0.029459	0.0315337	0	0	0.0432792	0.0219259
0.750243	0.738426	0.760445	TCONS_00110702	AC_000178.1:28286142-28310751	2.6656	1.31169	14.5701	15.2265	23.3482	27.0441	19.5637	20.9564	0	0.463342	3.40596	1.80256	1.9132	4.71935	0.632392	0.869967
0.747671	0.742244	0.846068	TCONS_00088680	AC_000173.1:72879681-72887068	4.92056e-06	0.00513772	0.0010951	0.0523067	0.00185348	0.125739	0.0313263	0.0004132	0.0327121	0	0	0	0.0247389	0.0776289	3.4707e-06	0
0.746301	0.860112	0.85769	TCONS_00012234	AC_000159.1:131930311-131934788	5.4918e-05	0.000102176	0	0	2.00857	0	0.0247607	0.796318	1.8096	0.000430147	0.0240828	0.000927508	0	0.801626	0.10832	0.000777843
0.746155	0.690474	0.790318	TCONS_00111433	AC_000178.1:56625871-56627535	0.0736465	0.109968	0.143174	0.125001	0.32277	0.406964	0.255646	0.258252	0	0	0.0465008	0.104111	0.161187	0	0.0191867	0
0.745168	0.965499	0.898417	TCONS_00089319	AC_000174.1:25506302-25507253	0	0.0508508	0.236227	1.6559e-05	0	0.273391	0	0.143536	0	0	0.057051	0	0	0	0	0
0.74495	0.76724	0.786839	TCONS_00073096	AC_000170.1:5577503-5581940	0.18907	0.0622426	0.782426	0.722874	1.75427	1.00358	1.30713	1.2315	0	0	0	0.0488536	0.579638	0	0	0
0.744142	0.681502	0.828955	TCONS_00118916	AC_000180.1:17244137-17255277	0.0438946	0.0768698	0.169478	0	0.369244	0.286087	0.0320743	0	0	0	0.362729	0.303338	0	0	0.215049	0.000233346
0.743887	0.78745	0.787685	TCONS_00015111	AC_000160.1:85427823-85526076	0.0232182	0.0112486	0.697312	0.454557	0.921155	0.486812	0.53818	0.659829	0	0	0	0	0.0995359	0	0.0122929	0.0280214
0.743296	0.743555	0.743027	TCONS_00001366	AC_000158.1:83581124-83582174	0.530336	0.95375	4.6582	5.80696	7.32929	7.06002	3.96394	3.2796	1.12857	1.21847	1.16566	0.376202	1.5225	0.491831	0.187709	0.572815
0.741421	0.872893	0.934755	TCONS_00101287	AC_000176.1:24031989-24045879	0.324174	0.0640745	0.423844	0.283572	1.1287	0.129168	0.256245	1.04401	0	0	0	0	0	0	0	0
0.740001	0.785035	0.990683	TCONS_00052487	AC_000166.1:32675030-32744614	0.00326015	0.0036093	0.238733	0.203129	0.411087	0.00641895	0.366555	0	0.00490328	0	0.00303798	0.00321932	0	0	0.00209464	0
0.73887	0.857795	1	TCONS_00050569	AC_000166.1:32310239-32318432	0	0	0	0	0	5.99287e-06	0	0	5.48974e-06	0	5.46469e-06	0	0	0	0	0
0.736456	0.779361	0.787979	TCONS_00012896	AC_000160.1:10665669-10750229	0.0149715	0.0189475	0.00946249	0.00166373	0.261517	0.553825	0.286873	0.521157	0	0	0.370887	0.234432	0	0	0	0.0457574
0.736342	0.778959	0.711409	TCONS_00018890	AC_000160.1:56729869-56746171	0	0	0	0.0173725	0.0557462	0.0475799	0.01602	0	0	0.0367348	0.0529644	0.0503367	0	0	0.0172711	0
0.7358	0.754028	0.815	TCONS_00068509	AC_000169.1:90053847-90070732	0	0	0.147371	0.103671	0.154512	0.0888459	0.118668	0.148662	0	0	0	0	0	0	0	0
0.734083	0.76045	0.787033	TCONS_00096986	AC_000175.1:1359161-1375124	0	0.0984842	0.0895228	0.195081	0.0567453	0.315451	0	0.0879341	0.0284876	0.000139995	0.000139251	0	0.104337	0	6.22534e-05	0.0886262
0.733605	1	0.734706	TCONS_00005923	AC_000158.1:153128572-153165347	0	0	0	7.64223e-05	0	7.96337e-05	6.13511e-07	6.81123e-05	0	0	0	0	0	0	0	3.35e-06
0.732897	0.787441	0.721109	TCONS_00095397	AC_000175.1:52422069-52423769	0.265708	0.555199	3.66647	2.32699	5.64094	3.29116	3.49179	3.9287	0	0	0.355741	0.368347	0.613505	0.908898	0	0.219171
0.731776	0.888953	0.877379	TCONS_00133930	AC_000185.1:341201-348645	0	0.000209179	0	0.00791293	0.0484474	0.00100527	0	0	0.0376596	0.00442088	0	0.0123567	0	5.13788e-05	0	0.03024
0.727932	0.844773	0.776141	TCONS_00020191	AC_000160.1:109847495-109851553	0.00753318	0.0364478	0.00972196	0.00399547	0.0641918	0.00729792	0.0443743	0.0339545	0	0	0.00812086	0.00581045	0	0	0	0.00605575
0.727612	0.985274	0.750952	TCONS_00025459	AC_000161.1:114458904-114463576	0	0.420238	0	0	0.639186	0	0	0	0	0.18747	0	0.224175	0	0.320971	0.0658907	0
0.726278	0.731084	0.738742	TCONS_00115533	AC_000179.1:51176718-51180263	0	0	0.230895	0.222228	0.135755	0.231828	0.0974413	0.112182	0.201444	0.089559	0	0	0	0	0	0
0.726018	0.513133	0.912795	TCONS_00117937	AC_000179.1:56761717-56769914	0.00028467	9.45086e-05	0.0580485	0	0.0898349	0.102595	0.089895	0.0169135	0.0664872	0.0335113	0.0596803	3.13133e-05	0	1.27806e-05	0.0320329	0.0120639
0.725116	0.527079	0.807473	TCONS_00070125	AC_000169.1:90810872-90813416	0	0.0327889	0.0217848	0.0610293	0.185122	0.445148	0.112709	0	0.171031	0	0.112809	0.0518964	0.0520704	0.223457	0.142433	0.230749
0.725007	0.829814	0.889447	TCONS_00133754	AC_000184.1:35966615-35967174	0.286408	0	0	0.106056	1.6807	0.289583	0.378403	0.222047	0.492931	0	0.539111	0.0742143	0	0.215547	0.305373	1.17261
0.724123	0.77028	0.808161	TCONS_00110619	AC_000178.1:26791567-26793097	0	0	0.0264434	0.0878126	0.0703705	0.440615	0	0.0927575	0.103816	0.186476	0.178473	0.125867	0	0	0.0863621	0.0987769
0.723021	0.839573	0.835922	TCONS_00105115	AC_000176.1:26871952-26944551	0.086143	0.208069	0.291757	0.79595	5.1442e-05	1.3558	0.504787	0.39027	0.0342132	0.0401342	0.154704	0.0720728	0	0	0	0.0506995
0.722902	0.605105	0.770724	TCONS_00044952	AC_000164.1:95209113-95449668	0.244541	0.637027	0.939212	2.14189	1.26168	3.10774	1.2535	1.105	0	0	0.811572	0.745507	0	0	0.238789	0.358277
0.722197	0.620225	0.777983	TCONS_00087786	AC_000173.1:47826037-47827975	0.100722	0.148512	0.426557	0.491774	0.435997	0.796974	0.298023	0.288114	0	0.116211	0.111055	0	0.115705	0.112283	0.107003	0.0816981
0.718344	0.714878	0.745855	TCONS_00035516	AC_000163.1:18113826-18119673	0.0209116	0	0.0406031	0.245719	0.358144	0.55051	0.390631	0.355141	0	0	0.22701	0.209933	0	0	0.132974	0.168574
0.717289	0.890255	0.85285	TCONS_00099076	AC_000175.1:52892488-52894159	0	1.55546e-05	0.224419	0.231135	1.57276e-05	0.484126	0.389844	0.171465	1.4756e-05	0	0.0750014	0.0960284	1.66103e-05	1.41969e-05	1.59065e-05	1.57556e-05
0.709972	0.791355	0.827152	TCONS_00097753	AC_000175.1:23253752-23302378	0.345939	0.25328	0.283747	0	0	0.654359	0.431143	0.396172	0	0	0	0.088769	6.26589e-06	0.0535103	0	0
0.709296	0.634953	0.791868	TCONS_00051315	AC_000166.1:70875545-71152285	0.59704	0	0.343794	0	1.0348	1.51017	0.689096	1.34175	0.219854	0	0	0	1.12885	0.85845	0	0
0.708933	0.690306	0.731018	TCONS_00118689	AC_000180.1:14293888-14295434	2.62734	0.942428	0.312921	0.439147	8.81062	7.43095	7.68739	4.26194	0.66138	0.169426	2.35308	1.86274	0.93575	0.740829	4.5223	5.57501
0.70885	0.852223	0.628908	TCONS_00104752	AC_000176.1:21787788-21799155	0	0.477853	0	0	0.536207	0.00239312	0	0.263049	0.452905	0.509413	0	0.274501	0.101767	0.197385	0	0.108094
0.708776	0.82518	0.502082	TCONS_00089932	AC_000174.1:59338079-59352853	0	0.225393	0.198462	0.29144	0.794063	0.303306	0.599039	0.349719	0	0	0	0.0587583	0.174226	0.340022	0	0
0.707919	0.891697	0.733113	TCONS_00084304	AC_000173.1:865039-871362	0	0.0308897	0.225817	0.237944	0.108844	0.372146	0.0623532	0.215774	0	0	0	0	0	0.210639	0	0
0.70607	0.820606	0.788097	TCONS_00097749	AC_000175.1:23253752-23302362	0	0.398175	0.167868	0.301188	0.715805	0.135698	0.652677	0.000986629	0	0	0.078335	0.15266	0	8.77402e-05	0	0
0.702867	0.66391	0.785162	TCONS_00023193	AC_000161.1:8645255-8774437	0.464494	0	0.298797	0.427612	1.55128	0.750785	1.51683	0.918537	0	0	0.155716	0	0.829768	0.202957	0.383982	0
0.702486	0.708746	0.693056	TCONS_00018523	AC_000160.1:42325643-42353724	0.131841	0.00509511	1.43174	1.27574	2.76173	1.83353	1.02278	1.10237	0.113905	0.148918	0	0.705384	1.91062	0.286095	1.01966	0.41594
0.702026	0.801684	0.853775	TCONS_00117229	AC_000179.1:46104877-46112226	0.130832	0	0.207315	0.104906	0	0.557111	0.407208	0.273278	0	0	0.227145	0.192059	0	0	0	0
0.701921	0.763835	0.622979	TCONS_00029632	AC_000162.1:6306679-6312936	0.344971	0.547016	0.105654	0.0360682	0.746956	0.540065	0.458268	0.229005	0.145495	0.356794	0.135653	0.174552	0.0447907	0.0619952	0	0.0451763
0.701869	0.947094	0.711834	TCONS_00012937	AC_000160.1:12409221-12441672	0	0.123248	0.0335266	0.120299	0.166657	0.0491496	0.0281932	0.145103	0	0	0	0	0	0	0	0
0.701539	0.805467	0.616707	TCONS_00123873	AC_000181.1:4288765-4306717	0.347515	0.469825	0.0328121	0.138969	0.822436	0.485981	0.350423	0.322642	0	0.570078	0.111055	0.11213	0.231411	0	0.0467199	0
0.701347	0.697787	0.705793	TCONS_00065111	AC_000168.1:68324762-68382237	0.101977	0.112195	0.748862	0.691794	1.11103	0.88952	0.394369	0.38971	0.989361	0.638223	0	0	0.115806	0	0	0
0.699003	0.798094	0.704381	TCONS_00091591	AC_000174.1:43143612-43205702	0.0110675	0.0536044	0.0101545	0.0411564	0.113291	0.0348898	0.0869399	0.0873875	0.0280566	0.0248434	0.0239002	0.00853724	0	0	0	0.0178028
0.697815	0.703623	0.68679	TCONS_00110704	AC_000178.1:28286594-28310751	1.36032	1.36289	10.8477	5.94146	14.2267	7.4946	7.58133	3.94382	0.866051	0	3.01367	0	5.84621	5.18349	0	0
0.697775	0.697693	0.697833	TCONS_00075031	AC_000170.1:65837743-65842513	2.99774	21.4952	49.7941	90.3283	107.421	151.835	83.1711	66.4737	14.4293	26.7307	24.9781	44.997	26.5418	42.73	25.407	28.4022
0.695307	0.515044	0.847309	TCONS_00066948	AC_000169.1:14062270-14072111	0.167746	0.10628	0.0409395	1.33373e-05	0.237507	0.764301	0.250511	0.00551288	0	0	0.342856	0.0850744	0.35436	0.506012	0.163384	0.114018
0.69317	0.78894	0.694535	TCONS_00074845	AC_000170.1:62601954-62605314	0.187337	0.377447	1.31316	1.11224	1.57576	1.09252	0.693745	1.43246	0.0365659	0	0.0311812	0.0556096	0.0660724	0.413545	0	0.011601
0.693014	0.774871	0.881366	TCONS_00045369	AC_000165.1:7807537-7836740	0	0	0.05987	0.196971	0.659784	0	0.440411	0.23719	0.539474	0	0	0	0	0	0	0
0.692778	0.633368	0.788525	TCONS_00032492	AC_000162.1:106920419-106959789	0.0633686	0.0337697	4.33879e-07	0.0168712	0.0582753	0.172646	7.4058e-05	4.7141e-06	0.0402065	0	0.0171453	0.0489109	0.0363169	0.0349802	0.0839249	0.121035
0.690084	0.691335	0.688792	TCONS_00082502	AC_000172.1:33288146-33304145	0.182713	0.106708	0.197126	0.18675	0.484935	0.469852	0.421068	0.428543	0.0782672	0.017123	0.168218	0.151475	0.00018803	0.101863	0.000195892	0.0310904
0.689546	0.774062	0.728923	TCONS_00027744	AC_000162.1:75533916-75563451	0.34317	0.253678	0.443849	0.356742	0.232522	0.481302	0.0908068	0.206218	0	0	0.0236325	0.0583318	0	0	0.011844	0.0383204
0.687914	0.666767	0.724259	TCONS_00067466	AC_000169.1:29196019-29205852	0.685945	0.000113716	0.39462	2.76922e-05	0.62553	1.15533	0.157779	0.165959	0.217678	0.46396	5.01458e-05	0.589185	0.196579	0.340941	0.00782082	0.669817
0.687789	0.759003	0.616366	TCONS_00081910	AC_000172.1:4492192-4505613	0.0854846	0.0885815	0	0.00969049	0.126276	0.125905	0.0239074	0.0618916	0	0.0136536	0.0131529	0.0282221	0	0.013397	0.0904802	0.122674
0.686692	0.886986	0.76364	TCONS_00040372	AC_000164.1:54095878-54099601	0.0688179	0.128484	0	0.0275727	0.000294378	0.227093	0	0	0.0541295	9.30749e-06	0	0.219536	1.80585e-05	0	0	0.000128605
0.686524	0.825425	0.6539	TCONS_00117228	AC_000179.1:46104877-46112226	0.515121	0.629933	0.405911	0.402833	0.995018	0.372101	0.204873	0.213426	0.0900319	0	0	0.313544	0	0	0	0.224236
0.684424	0.601319	0.801426	TCONS_00100078	AC_000175.1:62353970-62361939	1.53293	1.07211	0.573144	0	0.954139	3.35662	0.200494	0.859494	0	0.607284	1.42123	0.000581232	0.829681	1.02319	0.299359	1.1031
0.680928	0.627652	0.723694	TCONS_00098504	AC_000175.1:47277924-47280830	0.392445	0.0950936	1.41049	1.56594	1.67377	2.08506	1.18784	1.31768	0.216601	0	0.325307	0.302447	0.242158	0.263854	0.587729	0.487787
0.680401	0.708708	0.739296	TCONS_00026848	AC_000162.1:46754077-46807189	0.0286301	0	0.334119	0.429908	0.245869	0.532368	0.309887	0.45506	0	0	0.0312066	0	0.0656913	0.0634491	0	0.0231168
0.67615	0.705378	0.737651	TCONS_00132043	AC_000183.1:45580431-45587433	0.345161	0.316886	0.980348	1.68245	1.09989	2.18961	1.48119	0.975906	0.273921	0.613645	0.191579	0.102808	0.163378	0.293685	0.000458588	0.0357146
0.675738	0.632668	0.711408	TCONS_00124462	AC_000181.1:42013496-42039533	0.293354	0.0578358	0.919622	0.466258	1.00267	1.21071	0.733391	1.20819	0.00781694	0.235957	0.182692	0.15674	0.0207635	0.297299	0.420553	0.0235321
0.672604	0.908938	0.735037	TCONS_00023958	AC_000161.1:49032142-49037635	0	0	0.141642	0.305802	0.67343	0.104426	0	0.000374801	0.174778	0.510669	0	0	0	0.0995824	0.112846	0.436972
0.671682	0.632232	0.713116	TCONS_00090342	AC_000174.1:69588592-69623612	2.68608	1.77764	3.06433	2.69967	9.09106	8.65588	7.57683	7.02811	1.11909	1.171	1.10009	0.850114	5.15056	1.03375	2.70682	2.82234
0.669213	0.765709	0.678569	TCONS_00005911	AC_000158.1:152824870-152829192	0.136921	0.0884532	0.0221071	0.0363838	0.292098	0.15504	0.145685	0.218873	0.0868014	0.0256241	0.0493002	0.0176076	0.0261528	0.151	0.0120832	0.0183594
0.667952	0.704847	0.616974	TCONS_00046764	AC_000165.1:71599070-71619557	0	0.0207026	0.248387	0.227058	0.401079	0.290275	0.188884	0.26518	0	0.0239838	0.161524	0.0741941	0.195918	0.141376	0.033944	0.0257852
0.667072	0.887679	0.799387	TCONS_00066060	AC_000168.1:98971635-98974984	0	0.171563	0.00323584	0.648241	1.14186	0.187523	0.000180898	0.993165	0	0	0.265994	0.161295	0	0.226073	0.628371	0
0.663956	0.535691	0.864492	TCONS_00082505	AC_000172.1:33288146-33356287	1.12913	0	1.00936	1.32998	2.08216	2.59509	1.54926	0	2.35358	0	2.49941	0.00137516	0	1.13023	0	0
0.661731	0.712802	0.577029	TCONS_00142448	AC_000187.1:146151728-146154003	0.175887	0.170651	0.37972	0.224938	0.725011	0.437143	0.14495	0.335328	0.3527	0.327316	0.225727	0.236005	0.127589	4.07852e-05	0.0509809	1.15401e-05
0.658769	0.798012	0.716289	TCONS_00141180	AC_000187.1:81946784-82029264	0.581656	0	2.70275	1.95961	4.01948	1.32259	2.39879	2.813	0	0.00687818	0	0.27297	0	1.37025	0	0.654257
0.658488	1	0.664862	TCONS_00012589	AC_000160.1:6491543-6525456	0.0196373	0.0954318	0	0.0524074	0	0.440107	0	0.288903	0	0	0	0.212282	0	0.130235	0	0.253216
0.658325	0.771346	0.529868	TCONS_00052423	AC_000166.1:26248027-26284920	0.321537	0.196801	0.182885	0.108433	0.970605	0.237337	0.831549	0.366559	0	0.276252	0.132231	0.0621832	0	0	0.0853263	0.325312
0.656857	0.804903	0.575563	TCONS_00060304	AC_000168.1:816143-1020444	0	0.270624	0	0	0.431738	0.78625	0.314334	0.176043	0	0.366758	0.178142	0.754997	0.0965192	0	0.000620373	0.767573
0.65578	0.82694	0.723611	TCONS_00024605	AC_000161.1:80856382-80857625	0.403395	0.320821	0.158781	0.0889584	0.706392	0.242983	0	0	0.207641	0.570684	0	0.187914	0	0	0.085922	0.263441
0.654635	0.635647	0.706711	TCONS_00123388	AC_000181.1:46290936-46296955	0.0410452	0	1.17419	1.50667	0.495761	1.57609	0.485302	0.421262	0.31423	0.18819	0.135099	0.571572	1.22523	0.182553	0.47929	0.365504
0.654315	0.720898	0.820985	TCONS_00132175	AC_000183.1:50932668-50937013	0.0423583	0.0478116	0.00910997	0	0.240587	0.0752147	0.187125	0.0159076	0.143085	0.189685	0	0.00544503	0.0808859	0.0933164	0.00747357	0
0.654083	0.766857	0.700886	TCONS_00120993	AC_000180.1:16527216-16542130	0.0760914	0.0372292	0.271912	0.697171	0.78689	0.448856	0.524639	0.520075	0	0	0.250054	0.176553	0	0	0.161511	0.27702
0.652177	0.707146	0.629767	TCONS_00032235	AC_000162.1:101984548-101998531	0.220973	0	0.431315	0.406249	1.06885	0.305063	0.566277	0.403643	0.451426	0.10154	0.145708	0.171001	0	0	0.375417	0.0716019
0.65185	0.641029	0.789352	TCONS_00075498	AC_000170.1:78441455-78447551	0.155787	0.386778	0.204272	0.0857625	0.545045	0.156183	0.154103	0	0	0	0.261476	0.120921	0.179263	0	0.414685	0.508394
0.648428	0.963169	0.807929	TCONS_00005832	AC_000158.1:149900880-149965604	0.0257441	0	0	0.103368	0	0.112491	0.0998531	0	0	0	0	0	0	0	0	0.0478755
0.647864	0.588712	0.706099	TCONS_00045589	AC_000165.1:22843282-22875923	0.784847	1.34138	5.44531	4.33595	5.23214	7.3431	5.10621	1.53542	1.55934	0.79864	0.462537	1.74196	1.41194	3.03125	1.12013	2.32243
0.6465	0.905289	0.780079	TCONS_00051586	AC_000166.1:83952953-83960814	0	0.0799598	0.052767	0.0443415	0	0.0807441	0.0795908	0	0	0	0	0	0	0	0	0
0.646102	0.617806	0.672999	TCONS_00050888	AC_000166.1:42890165-42905479	3.70804	1.88982	3.47526	4.09946	4.13649	4.35153	2.17534	2.41867	0.142312	0.0279388	0.275723	0.233795	1.01331	1.05869	0.276603	0.232319
0.644371	0.80465	0.665891	TCONS_00135510	AC_000185.1:18563116-19004237	0	0.0906103	0.27039	0.574593	0.718112	0.31889	0.455003	0.369129	0	0.10619	0.10155	0.178613	0.106023	0.205596	0.0490152	0.0748067
0.642846	0.764709	0.744903	TCONS_00021646	AC_000161.1:66937321-67116758	0.231464	0.121134	0.127017	0.27898	0.109799	0.319693	0	0.0799195	0	0	0.144413	0	0	0.0908349	0	0
0.640221	0.736348	0.914234	TCONS_00103482	AC_000176.1:55419080-55428819	2.59793	0.432894	1.44539	0.909979	0.00379721	4.06812	2.74687	1.09675	0.0013357	0	0.152479	0.00135484	0.868498	0.00136099	9.43611e-05	0
0.640077	0.805987	0.705823	TCONS_00073116	AC_000170.1:7690025-7697110	0.107464	0.162216	0	0.00298136	0.321795	0.0741521	0.0807695	0.000122912	0.023123	7.27187e-05	0.0722108	0.101039	0	0.207469	0.153459	0.0866447
0.639317	0.652221	0.680016	TCONS_00067541	AC_000169.1:31504072-31514675	1.53618	0.803632	3.20614	4.48923	4.77715	6.41935	5.43528	5.46633	1.67331	1.06091	0.660816	0.434002	0.61099	0.915986	0.767361	1.20853
0.637553	0.770583	0.813405	TCONS_00084379	AC_000173.1:1972862-1995208	0	0.135716	0.455514	0.357482	0	0.732231	0.0565974	0	0.0635407	0	0.271798	0.34743	0.286607	0.0553124	0.0529739	0.0604718
0.634558	0.619423	0.67401	TCONS_00103095	AC_000176.1:50721120-50725560	0.778809	0.66688	4.60991	4.43377	4.8108	3.94355	2.64131	2.38	0.687108	0.484097	0.962473	0.781441	1.43655	0.724592	1.69999	1.137
0.63214	0.613418	0.648196	TCONS_00044297	AC_000164.1:56167752-56181905	1.39054	1.0433	5.23954	5.92737	6.1587	7.18177	3.51868	3.27609	1.93919	1.64612	1.38671	1.33635	0.33367	0.8285	2.85756	3.62832
0.62578	0.616466	0.66954	TCONS_00120204	AC_000180.1:49838335-49845983	0.226918	0.151613	0.137129	0.0748318	0.243996	0.143177	0.101761	0	0.0815519	0	0	0	0.107705	0.132705	0	0
0.623607	0.737593	0.559627	TCONS_00031272	AC_000162.1:66131228-66164165	0.113138	0.202201	0.18537	0.21246	0.326442	0.269948	0.170904	0.304134	0	0.11705	0.065713	0.0537071	0	0.0191814	0.0645003	0.0629801
0.622838	0.522647	0.690706	TCONS_00125590	AC_000182.1:3841337-3855419	0.618295	0.369304	0.789184	0.937415	1.00275	1.48033	0.794498	0.98545	0.160966	0.214276	0.514945	0.293697	0.254435	0.175054	0.218336	0.229802
0.619235	0.921855	0.763619	TCONS_00046038	AC_000165.1:44907045-45080897	0.0707224	0.0345673	0	0.0190308	0	0.104162	0	0.0402424	0	0	0.0386809	0	5.50136e-06	0.0785129	0	0
0.617828	0.829818	0.702225	TCONS_00096611	AC_000175.1:63440753-63443631	0.000128761	0	0.148199	0.288513	0.000124779	0.322795	0.191131	0.198823	0.000123486	0	0.000127824	0.0296689	0	0.000113202	0.28527	0.155724
0.613865	0.702653	0.499901	TCONS_00040066	AC_000164.1:47451084-47461194	0.223068	0.546784	0.246055	0.457364	0.906424	0.706182	0.613243	0.665717	0	0.390874	0.107321	1.29727e-05	0.696848	0.411095	0.000122361	0.000280797
0.613832	0.628133	0.628257	TCONS_00013618	AC_000160.1:20600830-20603814	1.05215	0.508159	3.10318	1.18574	3.22263	0.966597	2.0369	0.544682	0.380366	0.00291256	0.637577	0.310169	0.431733	0.0709035	0.74682	0.68211
0.610261	1	0.717348	TCONS_00129237	AC_000182.1:41314037-41318830	0	0	0	4.37949e-06	4.7875e-06	0	0	4.38505e-06	0	0	0	0	0	4.2966e-06	0	0
0.608254	0.700243	0.804571	TCONS_00085316	AC_000173.1:45197390-45201119	0.205954	0.000309065	0.207452	0.322763	0.44825	0.127108	1.89769e-05	5.95372e-05	0	0	0.360771	0.0693959	0.0447697	0.0968104	0.121597	0.147858
0.602321	0.621027	0.564621	TCONS_00100243	AC_000175.1:63938051-63941279	0	0.63284	1.13244	0.30206	1.94902	0.967123	0.710924	0.470569	0.451285	0	0.781569	0.246611	1.11536	0.719061	0.978798	0.576314
0.601366	0.594268	0.608402	TCONS_00025641	AC_000161.1:118873630-118947079	0.185585	0.376774	0.545479	0.323716	0.634743	0.640302	0.414504	0.381487	0.214163	0	0.237593	0.286529	0.11605	0.223612	0.0893737	0.163068
0.599143	0.884249	0.766673	TCONS_00045651	AC_000165.1:23392280-23404132	0	0	0.151179	0.0641059	0	0.233369	0	0.133921	0	0	0	0.0890975	0	0	0.122494	0.0940352
0.590041	0.712994	0.507161	TCONS_00125489	AC_000182.1:2741083-2744014	0.256131	0.241692	0.00519596	0.000178419	0.282792	0.189979	0.105044	0.196995	0	0.196102	0.175141	0.1855	0.000235456	0	0.0263929	0.0650524
0.581652	0.707196	0.600714	TCONS_00119983	AC_000180.1:42233514-42259251	0.0171384	0.0499271	0.0443316	0.155308	0.146557	0.2502	0.0336861	0.0775123	0.130539	0.0386413	0.0371366	0.198457	0	0	0.199738	0.179463
0.57793	0.523663	0.83048	TCONS_00061812	AC_000168.1:66643596-66652212	0.198999	0.173321	0.201962	0.0034813	0.0610156	0.273003	0.103732	0.122112	0.0216563	0	0.140559	0.025011	0.0675028	0	0.0799493	3.1379e-05
0.577902	0.598198	0.645849	TCONS_00072861	AC_000170.1:78102779-78105544	339.885	315.196	406.738	385.464	577.814	702.067	686.93	481.734	107.134	88.6332	198.759	147.293	110.856	188.11	190.882	134.036
0.574514	0.609344	0.621521	TCONS_00012411	AC_000159.1:136159999-136164037	0.684729	0.253978	0.767508	0.575289	1.70281	1.04371	1.01781	1.25158	0.0776545	0.344481	0.334713	0.414359	1.37649	0.493766	0.397585	0.190291
0.569213	0.650866	0.66822	TCONS_00134468	AC_000185.1:26538639-26540599	0.040208	0.0195433	0.130093	0.118065	0.0344211	0.254725	0.0988192	0.0910207	0.204298	0.181681	0.0218151	0.015524	0.0461044	0.133347	0.127831	0.0324073
0.568498	0.764918	0.704089	TCONS_00129916	AC_000183.1:21962492-21967865	0.0145443	0.0254733	0.0705021	0.0411096	0.0123923	0.0853748	0.00873538	0.0201525	0	0	0	0.0473422	0.0187557	0	0.0615885	0.0427657
0.564896	0.744539	0.58479	TCONS_00020456	AC_000160.1:118172784-118180145	7.49097e-05	0.8468	1.81534	4.05769	0.622572	4.30821	0.450398	2.46889	1.55549	1.27133	0.000264445	2.45246	0.000927359	0.278665	2.48574	1.14585
0.561202	0.564222	0.592067	TCONS_00087841	AC_000173.1:49564396-49571111	8.81474	8.7001	2.69954	2.12422	11.5817	8.29622	10.9522	10.7298	1.38689	1.10263	4.24068	3.07595	3.63565	3.42959	3.59969	3.91058
0.556903	0.612832	0.490354	TCONS_00079025	AC_000171.1:71753602-71788379	1.51039	1.01647	0.631779	0.685783	2.19465	1.58049	1.09046	1.25972	0.598611	1.60741	0.586876	0.622778	0.924429	0.297943	0.605347	0.271289
0.552627	0.938636	0.611485	TCONS_00069862	AC_000169.1:78503557-78507166	0	0.0747771	0	0.226529	0	0.338093	0	0.0870511	0.0974405	0.174827	0.0418556	0.147752	0	0.0848973	0	0.123645
0.549057	1	0.62052	TCONS_00052552	AC_000166.1:34820008-34832317	0	3.2449e-06	0	4.20381e-06	4.86936e-06	0	0	0	0	0	0	3.75418e-06	0	0	0	4.16774e-06
0.547686	0.894565	0.712102	TCONS_00085309	AC_000173.1:44937726-44952115	0	4.49988e-06	0.000177909	0.49842	3.2768e-05	0.509655	0.337564	0.00239196	0.166377	0	0.0356774	0.0896259	0.000615002	0.436603	0.0462577	5.66019e-05
0.538682	0.885494	0.577715	TCONS_00118181	AC_000179.1:60175267-60179541	0.00172742	0.264346	0.111024	0.000509531	1.6679	0.00188419	0.00310065	1.08492	0.000141013	1.04713	0.159994	1.05279	0.437802	0.546408	0.623105	1.3525
0.538165	0.579839	0.567965	TCONS_00100961	AC_000176.1:18523224-18544675	0.64528	1.08399	1.18096	1.05818	1.01089	1.79947	0.446171	1.18735	0.165538	0	0.645262	0.550314	0.148397	0.722171	0.411818	0.840034
0.528795	0.765666	0.358265	TCONS_00123429	AC_000181.1:48054224-48057353	0.0971071	0.20953	0	0.199803	0.164723	0.228806	0.114803	0.179968	0	0.182903	0	0.0290082	0.0582467	0.0652105	4.45978e-05	0.161407
0.525912	0.480008	0.668508	TCONS_00023200	AC_000161.1:8935448-8981908	2.58215	0.591343	1.23791	1.25122	2.08164	2.9967	1.28163	1.7879	1.21719	1.41893	0.888055	0.548382	0.812262	1.0663	1.8802	0.289591
0.523919	0.743385	0.664534	TCONS_00052276	AC_000166.1:18666412-18690336	0.612727	0.213175	0.863562	0.519668	0	1.06866	0.337429	0.925838	0	0	0.000469883	0	0.436131	0.459779	0.164465	0.391032
0.516145	0.536371	0.532145	TCONS_00050194	AC_000165.1:113068531-113086732	0.0424678	0.0205306	0.0718981	0.0815559	0.117516	0.0873326	0.0937865	0.0418393	0.0134439	0.0118717	0.0400118	0.0204684	0.0973036	0.0935125	0.0224754	0.0426538
0.514833	0.627192	0.492929	TCONS_00046525	AC_000165.1:64796190-64799120	0.055046	0.11561	0.227267	0.32899	0.381783	0.159282	0.234144	0.30281	0	0.167645	0.0644716	0.0826773	0.068292	0.0328831	0.347102	0.306841
0.508738	0.619242	0.400423	TCONS_00121827	AC_000180.1:30797110-30800538	0.334868	0.938507	1.53292	1.43449	2.01517	2.05589	1.34079	1.98876	0.682094	0.942466	0.599621	0.797903	3.2176e-05	0.635851	0.880716	1.89067
0.506322	0.674529	0.342945	TCONS_00073833	AC_000170.1:39845529-39847698	1.12262	1.20401	1.29354	1.38441	1.74646	1.35172	0.677586	1.44289	0.0923175	0.910157	0.59448	0.952129	0.0831296	0.482542	0.115282	0.351437
0.497259	0.685374	0.322779	TCONS_00003357	AC_000158.1:44719120-44720895	0.247159	0.80586	0.264436	0.286712	1.19178	0.696763	0.000259523	0.821899	0.705967	0.60106	0.442216	0.430092	0.608254	0.549075	0.356465	0.526687
0.49677	0.612606	0.577872	TCONS_00134752	AC_000185.1:35296805-35298564	0	0.0821267	0.107501	0.270789	0.72312	0.130504	0.0683823	0.424778	0.712358	0.10694	0.460191	0.431626	0.0804829	0	0.532012	0.489616
0.489687	0.860421	0.661486	TCONS_00113241	AC_000178.1:44792501-44798808	3.77075e-07	0.0217654	0.0135005	0.00795186	0	0.0363172	2.77866e-07	0.0337931	0	0	0.00808247	0	2.81559e-07	0.0165196	0.0220909	0.0060272
0.485942	0.53035	0.449291	TCONS_00100437	AC_000175.1:65516902-65519880	0.443337	0.533941	0.5964	1.06851	0.94041	1.13943	0.749446	0.641763	0.585382	0.919974	0.288284	0.410717	0.203321	0.117547	0.225472	0.700011
0.482388	0.697425	0.854095	TCONS_00096613	AC_000175.1:63440753-63443631	0.0756109	0.0770742	0.154446	6.61944e-05	0.232689	4.8214e-05	8.80521e-05	7.46628e-06	0.201428	0	0.0609754	0.0649384	0.000269534	0.0349552	2.36404e-05	0.17339
0.476138	0.725743	0.716552	TCONS_00083380	AC_000172.1:56619475-56632974	0	8.16813e-05	0	0.637393	0	0.640008	0	0.00216852	0	0	0.368884	0.224053	0.345243	0.284301	0.36294	0.121865
0.473936	0.468826	0.480173	TCONS_00008620	AC_000159.1:125434927-125438151	2.92861	2.57867	1.70008	0.745651	4.05776	3.32397	3.51484	2.88094	1.87122	1.61107	1.17039	0.778017	2.68063	2.36966	1.22187	1.13121
0.43183	0.500596	0.457724	TCONS_00117823	AC_000179.1:54096024-54100738	14.0271	16.5048	12.0196	4.42449	27.2849	16.3884	14.6002	7.79903	14.9036	20.3227	12.7392	7.53953	26.4789	17.7498	0.614756	6.73751
0.430712	0.479913	0.423982	TCONS_00121001	AC_000180.1:16575130-16579414	0.843863	1.17974	1.12611	0.529745	0.751299	1.23277	1.21439	1.16052	0.592348	0.392363	0.209178	0.231329	0.497742	0.74582	0.400582	0.731165
0.425122	1	0.488216	TCONS_00012591	AC_000160.1:6514947-6520950	0.032939	0.0212759	0	0.0408374	0	0.0745806	0	0.0619368	0	0.0246503	0	0.0677711	0	0.0242146	0	0.026498
0.382256	0.434973	0.467078	TCONS_00096245	AC_000175.1:60138921-60141738	0.818423	0.521104	1.01098	0.993981	1.12969	0.161152	0.564466	1.07326	0.52212	1.03183	0.134681	0.633153	0.939631	0	0.477836	0.662527
0.367877	0.426946	0.298669	TCONS_00095648	AC_000175.1:54361804-54363740	0.0828781	0.0804631	0.0964366	0.0706487	0.113352	0.0967453	0.0814265	0.0562284	0.084139	0.0747185	0.0718046	0.0895474	0.0380132	0.0366125	0	0.0667349
0.357353	0.576145	0.376775	TCONS_00050533	AC_000166.1:28831286-28859833	0.164537	0.342401	0.438537	0.538601	0.349335	0.624642	0.215006	0.21429	0.609242	0.439501	0.0950482	0.164992	0.148324	0.562023	0.396826	0.463238
0.341023	0.33527	0.348032	TCONS_00035054	AC_000163.1:109076580-109086815	2.10652	1.34534	1.00377	0.68144	2.59757	2.13168	1.6262	1.47656	2.30887	2.06328	1.38492	1.30834	2.56641	1.60839	1.09008	1.24516
0.338257	0.632972	0.577368	TCONS_00133128	AC_000184.1:96463-99337	0.966453	0.261216	0.927223	0.747486	1.81032	0.265674	0.464646	1.66869	0	0.318725	0.375467	0.840006	0.941239	1.15962	0.976043	1.34397
0.25829	0.469429	0.0759229	TCONS_00036359	AC_000163.1:65581965-65694790	0.000136648	0.000132096	0.000115048	0.000110955	0	0.000140048	0.000130717	0.000130197	0	0.000130599	0.000129706	0.00013336	0	0.000132691	0.000137889	0.000136008

## Sheet: Hypothalamus
TSI Both	TSI A	TSI B	Name	Location	Adipose A	Adipose B	Cerebellum A	Cerebellum B	Cortex A	Cortex B	Hypothalamus A	Hypothalamus B	Liver A	Liver B	Lung A	Lung B	Muscle A	Muscle B	Spleen A	Spleen B
1	1	1	TCONS_00124187	AC_000181.1:29339689-29343436	0	0	0	0	0	0	0.491861	0.0484707	0	0	0	0	0	0	0	0
1	1	1	TCONS_00119871	AC_000180.1:38001615-38005899	0	0	0	0	0	0	0.15382	0.183374	0	0	0	0	0	0	0	0
1	1	1	TCONS_00088869	AC_000173.1:79251917-79257232	0	0	0	0	0	0	0.285348	0.302594	0	0	0	0	0	0	0	0
1	1	1	TCONS_00086946	AC_000173.1:18621862-18625566	0	0	0	0	0	0	0.0217198	0.0250195	0	0	0	0	0	0	0	0
1	1	1	TCONS_00082185	AC_000172.1:23619229-23625027	0	0	0	0	0	0	0.0447717	0.0205632	0	0	0	0	0	0	0	0
1	1	1	TCONS_00073010	AC_000170.1:82956983-82982657	0	0	0	0	0	0	0.0181283	0.0216977	0	0	0	0	0	0	0	0
1	1	1	TCONS_00073009	AC_000170.1:82956983-82982657	0	0	0	0	0	0	0.00245241	0.00201175	0	0	0	0	0	0	0	0
1	1	1	TCONS_00059474	AC_000167.1:75122971-75218536	0	0	0	0	0	0	0.24253	0.429966	0	0	0	0	0	0	0	0
1	1	1	TCONS_00058951	AC_000167.1:50333739-50339277	0	0	0	0	0	0	2.33506	2.42119	0	0	0	0	0	0	0	0
1	1	1	TCONS_00025974	AC_000162.1:22227319-22229383	0	0	0	0	0	0	0.118055	0.278819	0	0	0	0	0	0	0	0
1	1	1	TCONS_00018478	AC_000160.1:39096918-39201032	0	0	0	0	0	0	4.07642	0.701543	0	0	0	0	0	0	0	0
1	1	1	TCONS_00005413	AC_000158.1:132431380-132435301	0	0	0	0	0	0	0.441202	0.0659957	0	0	0	0	0	0	0	0
1	1	1	TCONS_00005411	AC_000158.1:132416315-132432092	0	0	0	0	0	0	0.560359	0.141692	0	0	0	0	0	0	0	0
1	0.999999	1	TCONS_00008356	AC_000159.1:120949147-120954744	0	0	0	0	1.7909e-06	0	0.911809	0.127836	0	0	0	0	1.66747e-06	0	0	0
0.999999	1	0.999998	TCONS_00055664	AC_000167.1:50382219-50389549	0	1.12681e-05	0	1.16986e-05	0	0	1.10923	1.37712	0	0	0	0	0	0	0	0
0.999997	0.999998	1	TCONS_00101345	AC_000176.1:25204107-25209522	2.12275e-06	0	1.71402e-06	1.70481e-06	0	0	0.285675	0	0	0	0	0	0	0	0	0
0.999996	1	0.999996	TCONS_00045061	AC_000164.1:98913884-98917151	0	0	0	0	0	1.48962e-05	1.54683e-05	0.515679	0	0	0	0	0	0	0	0
0.999995	0.999998	1	TCONS_00113407	AC_000178.1:54367596-54663510	0	0	0	0	0	0	0.414672	0	0	0	0	0	0	0	6.44417e-06	6.65979e-06
0.999995	0.999994	0.999996	TCONS_00073885	AC_000170.1:40804592-40837223	0	0	1.90578e-05	0	0	1.99061e-05	0.475512	0.687821	0	0	0	0	0	0	0	0
0.999992	0.999997	0.836323	TCONS_00024466	AC_000161.1:74464362-74548122	0	0	7.61852e-07	6.04635e-07	0	1.10267e-06	0.0433464	6.58739e-07	0	0	0	0	0	0	0	0
0.999985	0.999964	0.999992	TCONS_00044196	AC_000164.1:53841243-53851807	0	0	6.72281e-06	7.57172e-06	6.9527e-06	0	0.0791724	0.234218	0	0	0	6.09688e-06	0	0	6.27915e-06	0
0.999984	0.787439	0.999992	TCONS_00076399	AC_000171.1:21393465-21409698	0	0	2.51771e-05	2.59494e-05	0	0	0	1.10726	1.58368e-05	0	2.16249e-05	3.34229e-05	0	0	0	0
0.999984	1	0.999991	TCONS_00041263	AC_000164.1:105321394-105655236	1.08599e-05	1.12829e-06	0	2.64842e-06	0	1.14152e-05	0	0.235209	0	0	0	0	0	0	0	0
0.999964	1	0.872897	TCONS_00100970	AC_000176.1:18642181-18652653	0	2.23362e-05	0	1.9873e-05	0	0	0.168277	0	0	0	0	0	0	0	0	0
0.999931	1	0.999898	TCONS_00008357	AC_000159.1:120949147-120954744	0	0	0	0	0	0.000645323	1.34439	0	0	0	0	4.5903e-07	0	0	0	0
0.9999	1	0.999953	TCONS_00108799	AC_000177.1:64469516-64480218	0	1.37606e-05	0	0	0	0	0	0.0420807	0	0	1.57368e-05	0	0	0	0	0
0.999822	0.999918	0.870275	TCONS_00073829	AC_000170.1:39640747-39661472	0	0	0	0	1.73019e-05	0	0.0547468	0	1.40609e-05	1.92637e-05	0	0	0	0	0	1.74929e-05
0.999754	0.46369	0.999876	TCONS_00141191	AC_000187.1:82260969-82294470	0	0	0	2.31607e-06	0	2.35188e-06	2.41832e-06	0.0106012	2.2202e-06	2.25129e-06	2.28785e-06	2.27799e-06	2.31896e-06	0	2.25177e-06	0
0.999501	0.999534	0.904417	TCONS_00014175	AC_000160.1:33225239-33235813	0	0	0	4.63915e-05	0.000810818	1.10202e-05	0.248464	2.00195e-05	0	0	0	0	0	0	0	0
0.999035	0.99955	0.188809	TCONS_00096904	AC_000175.1:65887482-65896382	0.000919804	0.000924148	0.000633812	0.000906315	0.000942364	0.000839116	1.5128	0.000961355	0.000857655	0.000919937	0.000956033	0.000941826	0	0	0.000453155	0.000927555
0.998826	1	1	TCONS_00104502	AC_000176.1:18803169-18807715	0	0	0.000717114	0	0	0	0	0.0872947	0	0	0	0	0	0	0	0
0.998454	0.973599	1	TCONS_00113186	AC_000178.1:41896419-41949053	0	0	0	0	0	0	0.00282432	1.40927	0	0	0.0152823	0	0	0	0	0
0.997038	0.995883	0.99704	TCONS_00092604	AC_000174.1:70605570-70610016	0	0	0	0	1.33889e-05	0	0.000464542	0.272524	0	0.00151077	0	0	0	0.00169946	0	0.00243671
0.996969	0.0435409	0.998741	TCONS_00142648	AC_000187.1:10498264-10504834	0.000349134	0.000353847	0.00034283	9.38382e-06	0.000336125	0.00033651	0.000336701	0.191727	0.000317677	0.000310623	0.000353615	0.000344648	0.000346531	0	0.00033853	0.000335221
0.996766	0.997505	0.992457	TCONS_00003362	AC_000158.1:44719120-44720895	0.000886828	0.0010896	0	0	0	0	0.215746	2.97678e-05	0.00215285	0	0.000727889	2.77638e-05	0	0	0	0
0.99612	0.994263	0.998394	TCONS_00055665	AC_000167.1:50382219-50426938	0.0116557	0	0.077113	0	0	0.011314	2.2106	1.80589	0	0	0	0.00899333	0	0	0	0
0.995237	0.99836	0.999958	TCONS_00044969	AC_000164.1:95209113-95450454	0	5.32653e-05	0	0	0.00598658	0	0	0.183227	4.17593e-05	0	0	0	0	0	2.69693e-05	0
0.994425	0.99701	0.649594	TCONS_00037420	AC_000163.1:109332510-109335838	0	0	0	0.000137953	0.000717143	0.000602761	0.0961851	0.000704331	0	0.000311168	0.00072239	0	0	0.000715992	0.000573631	0
0.992651	1	1	TCONS_00140690	AC_000187.1:54147976-54149152	0	0	0	0.135393	0	0	2.63205	0	0	0	0	0	0	0	0	0
0.992628	0.990251	0.995674	TCONS_00055663	AC_000167.1:50382219-50389549	0	0.00627859	0.0661075	0.0137772	0	0	1.06956	0.834817	0	0	0	1.06473e-07	0	0	0.00688435	0.00522684
0.992306	0.983042	0.996943	TCONS_00073883	AC_000170.1:40804592-40813329	0	0	0.17097	0.000153193	0	0.0614184	1.44024	2.87742	0	0	0	0	0	0	0	0
0.99188	0.999919	0.99011	TCONS_00086951	AC_000173.1:19195330-19351780	0	0	0.000334468	0.184111	0	0.000428554	0.587093	2.66551	0	0	0	0	0	0	0	0
0.991729	0.996028	0.861453	TCONS_00044194	AC_000164.1:53841243-53848471	0	0	4.53745e-07	4.94656e-07	0	0	3.2375e-05	0	0	0	0	4.79732e-07	0	0	4.46384e-07	0
0.990858	1	0.775254	TCONS_00048139	AC_000165.1:26168267-26489201	0	0	0	0	0	0.143199	3.86695	0.163958	0	0	0	0	0	0	0	0.114743
0.990527	1	0.937956	TCONS_00016036	AC_000160.1:109773427-109775703	0	0	0	0	0	0.0883826	1.12938	0.203503	0	0	0	0	0	0	0	0
0.989824	1	0.979877	TCONS_00050503	AC_000166.1:25352640-25401528	0	0	0	0.0369455	0	0	0.256388	0.262278	0	0	0	0	0	0	0	0
0.989451	0.989452	1	TCONS_00088439	AC_000173.1:65252614-65276664	0	0	0.0661571	4.7665e-06	0	0	0.895984	0	0	0	0	0	0	0	0	0
0.987703	0.927885	0.993703	TCONS_00050089	AC_000165.1:111673158-111705988	4.11901e-05	4.23764e-05	0.072942	0.063547	0	0	0.144781	1.44348	4.11791e-05	0	1.76364e-05	0	0	3.95225e-05	4.46391e-05	0
0.987349	1	0.955279	TCONS_00016268	AC_000160.1:114929683-114934925	0	0	0	0.0485844	0	0.155198	2.30113	0	0	0	0	0	0	0	0	0
0.986937	0.984726	0.987515	TCONS_00100841	AC_000176.1:14388924-14399877	0	0	0.0923955	0.0774106	2.22641e-05	0.21151	0.864676	3.30601	2.92282e-05	0	0	0	0	0	0	0
0.986833	0.986688	0.987793	TCONS_00101347	AC_000176.1:25205180-25209522	0	0	0.0489741	0	0.0215734	0	0.757081	0.114106	0	0	0	0.00974994	0	0	0	0
0.983023	0.972041	0.989557	TCONS_00004200	AC_000158.1:77092754-77097886	0	0	0	0.0686801	0.109382	0	0.55889	0.939499	0	0	0	0	0	0	0	0
[truncated: 721 more rows]

## Sheet: Liver
TSI Both	TSI A	TSI B	Name	Location	Adipose A	Adipose B	Cerebellum A	Cerebellum B	Cortex A	Cortex B	Hypothalamus A	Hypothalamus B	Liver A	Liver B	Lung A	Lung B	Muscle A	Muscle B	Spleen A	Spleen B
[truncated: 929 more rows]

[truncated: 3 more sheets: Lung, Muscle, Spleen]
