# Supplementary material for: Genome-wide identification of tissue-specific long non-coding RNA in three farm animal species
Source: BMC Genomics. 2018 Sep 18;19:684. doi: 10.1186/s12864-018-5037-7 (PMC6145346; doi:10.1186/s12864-018-5037-7)
Supplement: Supplementary file 16 — Tissue-specific Indices of Pig LncRNAs. The calculated tissue-specific indices (TSI) for each lncRNA in each tissue. The “TSI A” and “TSI B” columns are the TSI calculated for each biological replicate. The “TSI Both” column is the F1 score of the TSI from both replicates. F1 is calculated as (2 * A * B) / (A + B) where A is TSI A and B is TSI. The “Name” and “Location” columns give the ID and genomic location of the lncRNA, and the following columns are the FPKM values from each library. (XLSX 1754 kb) [file 12864_2018_5037_MOESM16_ESM.xlsx]

## Sheet: Adipose
TSI Both	TSI A	TSI B	Name	Location	Adipose A	Adipose B	Cerebellum A	Cerebellum B	Cortex A	Cortex B	Hypothalamus A	Hypothalamus B	Liver A	Liver B	Lung A	Lung B	Muscle A	Muscle B	Spleen A	Spleen B
1	1	1	TCONS_00142049	AC_000187.1:123765827-123794952	1.58755	1.47915	0	0	0	0	0	0	0	0	0	0	0	0	0	0
1	1	1	TCONS_00135616	AC_000185.1:26180234-26194147	1.08412	0.110557	0	0	0	0	0	0	0	0	0	0	0	0	0	0
1	1	1	TCONS_00133317	AC_000184.1:14475383-14539661	2.1843	1.48173	0	0	0	0	0	0	0	0	0	0	0	0	0	0
1	1	1	TCONS_00111558	AC_000178.1:61212485-61213708	0.74058	0.293766	0	0	0	0	0	0	0	0	0	0	0	0	0	0
1	1	1	TCONS_00111066	AC_000178.1:38038313-38072834	1.21575	0.141704	0	0	0	0	0	0	0	0	0	0	0	0	0	0
1	1	1	TCONS_00110251	AC_000178.1:13441313-13525323	2.72916	1.39808	0	0	0	0	0	0	0	0	0	0	0	0	0	0
1	1	1	TCONS_00105970	AC_000176.1:37355728-37421654	0.0594739	0.222535	0	0	0	0	0	0	0	0	0	0	0	0	0	0
1	1	1	TCONS_00103486	AC_000176.1:55468621-55503224	0.552989	0.0544575	0	0	0	0	0	0	0	0	0	0	0	0	0	0
1	1	1	TCONS_00100576	AC_000176.1:7651594-7654418	0.629737	0.132212	0	0	0	0	0	0	0	0	0	0	0	0	0	0
1	1	1	TCONS_00093310	AC_000175.1:9147489-9171665	4.03008	2.16086	0	0	0	0	0	0	0	0	0	0	0	0	0	0
1	1	1	TCONS_00081913	AC_000172.1:4756806-4806325	2.41045	2.89758	0	0	0	0	0	0	0	0	0	0	0	0	0	0
1	1	1	TCONS_00079471	AC_000172.1:15032123-15171156	0.900722	0.179714	0	0	0	0	0	0	0	0	0	0	0	0	0	0
1	1	1	TCONS_00079152	AC_000171.1:77654986-77745939	0.799293	1.32558e-05	0	0	0	0	0	0	0	0	0	0	0	0	0	0
1	1	1	TCONS_00079151	AC_000171.1:77654986-77745939	1.11733	0.0502501	0	0	0	0	0	0	0	0	0	0	0	0	0	0
1	1	1	TCONS_00078628	AC_000171.1:43599783-43602799	0.75838	0.000255274	0	0	0	0	0	0	0	0	0	0	0	0	0	0
1	1	1	TCONS_00078625	AC_000171.1:43589843-43602799	1.2792	0.62	0	0	0	0	0	0	0	0	0	0	0	0	0	0
1	1	1	TCONS_00076789	AC_000171.1:42727894-42816885	0.65272	1.91694	0	0	0	0	0	0	0	0	0	0	0	0	0	0
1	1	1	TCONS_00076788	AC_000171.1:42727894-42803670	4.16776	2.36665	0	0	0	0	0	0	0	0	0	0	0	0	0	0
1	1	1	TCONS_00076226	AC_000171.1:14305704-14312571	0.356404	0.0485354	0	0	0	0	0	0	0	0	0	0	0	0	0	0
1	1	1	TCONS_00076225	AC_000171.1:14286082-14312571	0.876486	0.182457	0	0	0	0	0	0	0	0	0	0	0	0	0	0
1	1	1	TCONS_00075661	AC_000170.1:83706747-83708121	0.632341	0.52562	0	0	0	0	0	0	0	0	0	0	0	0	0	0
1	1	1	TCONS_00075134	AC_000170.1:68505808-68507945	0.775628	1.21321	0	0	0	0	0	0	0	0	0	0	0	0	0	0
1	1	1	TCONS_00073928	AC_000170.1:42384467-42385256	1.04614	0.360179	0	0	0	0	0	0	0	0	0	0	0	0	0	0
1	1	1	TCONS_00072517	AC_000170.1:68880925-68886691	0.545308	1.21361e-05	0	0	0	0	0	0	0	0	0	0	0	0	0	0
1	1	1	TCONS_00072516	AC_000170.1:68870785-68886691	0.260006	0.376178	0	0	0	0	0	0	0	0	0	0	0	0	0	0
1	1	1	TCONS_00061258	AC_000168.1:31493399-31816614	3.10699	0.892483	0	0	0	0	0	0	0	0	0	0	0	0	0	0
1	1	1	TCONS_00055166	AC_000167.1:34385492-34395798	0.0675865	0.26745	0	0	0	0	0	0	0	0	0	0	0	0	0	0
1	1	1	TCONS_00051958	AC_000166.1:100654763-100656383	0.280512	0.824081	0	0	0	0	0	0	0	0	0	0	0	0	0	0
1	1	1	TCONS_00050228	AC_000166.1:3124457-3163701	0.958173	0.203188	0	0	0	0	0	0	0	0	0	0	0	0	0	0
1	1	1	TCONS_00036087	AC_000163.1:55160603-55186544	0.795157	0.982813	0	0	0	0	0	0	0	0	0	0	0	0	0	0
1	1	1	TCONS_00033198	AC_000162.1:120528183-120545449	0.852547	0.78699	0	0	0	0	0	0	0	0	0	0	0	0	0	0
1	1	1	TCONS_00033197	AC_000162.1:120524808-120529960	0.225931	0.394667	0	0	0	0	0	0	0	0	0	0	0	0	0	0
1	1	1	TCONS_00033196	AC_000162.1:120524808-120529960	0.320427	0.151694	0	0	0	0	0	0	0	0	0	0	0	0	0	0
1	1	1	TCONS_00033195	AC_000162.1:120524808-120529960	0.199519	0.280954	0	0	0	0	0	0	0	0	0	0	0	0	0	0
1	1	1	TCONS_00033082	AC_000162.1:119430458-119435677	1.16844	1.15403	0	0	0	0	0	0	0	0	0	0	0	0	0	0
1	1	1	TCONS_00032484	AC_000162.1:106457648-106466755	0.042865	0.462211	0	0	0	0	0	0	0	0	0	0	0	0	0	0
1	1	1	TCONS_00029993	AC_000162.1:26050121-26070349	0.0383207	0.228571	0	0	0	0	0	0	0	0	0	0	0	0	0	0
1	1	1	TCONS_00029989	AC_000162.1:26039634-26048800	0.132795	0.476448	0	0	0	0	0	0	0	0	0	0	0	0	0	0
1	1	1	TCONS_00020492	AC_000160.1:118704827-118708979	0.987004	0.321761	0	0	0	0	0	0	0	0	0	0	0	0	0	0
1	1	1	TCONS_00016312	AC_000160.1:116783190-116792127	0.000213071	1.4308	0	0	0	0	0	0	0	0	0	0	0	0	0	0
1	1	1	TCONS_00014903	AC_000160.1:69918262-69923089	1.29152	2.55878	0	0	0	0	0	0	0	0	0	0	0	0	0	0
1	1	1	TCONS_00008250	AC_000159.1:119301590-119302928	0.318002	0.422902	0	0	0	0	0	0	0	0	0	0	0	0	0	0
1	1	1	TCONS_00006872	AC_000159.1:41697462-41850394	0.437364	0.396411	0	0	0	0	0	0	0	0	0	0	0	0	0	0
1	1	1	TCONS_00003326	AC_000158.1:43078126-43097602	0.037146	0.0541345	0	0	0	0	0	0	0	0	0	0	0	0	0	0
1	1	1	TCONS_00002499	AC_000158.1:145184701-145199103	0.16081	0.489086	0	0	0	0	0	0	0	0	0	0	0	0	0	0
1	1	1	TCONS_00001235	AC_000158.1:80114109-80147449	0.613906	0.938744	0	0	0	0	0	0	0	0	0	0	0	0	0	0
0.999996	0.999997	0.999993	TCONS_00072924	AC_000170.1:78971060-79012881	0.646909	0.359	0	0	0	0	4.31778e-06	4.39779e-06	4.4063e-06	0	0	4.69087e-06	0	4.21368e-06	4.76202e-06	4.17768e-06
0.999977	0.999992	0.991615	TCONS_00076367	AC_000171.1:20132972-20149124	1.07323	6.73939e-06	2.73199e-05	0.000114825	3.38233e-05	0	0	0	0	0	0	0	0	0	0	0
0.999974	1	1	TCONS_00051762	AC_000166.1:94785040-94789107	0.00996885	0	0	0	0	0	0	1.84639e-06	0	0	0	0	0	0	0	0
0.999963	1	0.999763	TCONS_00097198	AC_000175.1:4818620-4825096	0.389502	0.0729235	0	0	0	0	0	0	0	0	0	0.000121018	0	0	0	0
0.999955	0.999976	1	TCONS_00035359	AC_000163.1:9902386-10053256	0.173593	0	0	2.48692e-05	0	0	2.9257e-05	0	0	0	0	0	0	0	0	0
0.999948	0.999886	1	TCONS_00021828	AC_000161.1:75704504-75748217	0.0180634	0.0213376	7.31739e-06	0	0	0	0	0	7.12802e-06	0	0	0	0	0	0	0
0.999899	0.999937	0.933685	TCONS_00051969	AC_000166.1:101033848-101057698	0.418904	0	2.34242e-05	2.22664e-05	7.79906e-05	7.66038e-05	6.1953e-06	0	0	0	0	0	7.76122e-05	0	0	1.32935e-05
0.999812	0.999863	0.824873	TCONS_00108379	AC_000177.1:32200407-32203804	1.21166	0.000352522	0	0	0.000319038	0.000151962	0.00025619	0	0.000288468	0	0	0.000280191	0.000299609	0	0	0
0.999778	0.999659	1	TCONS_00132137	AC_000183.1:49056888-49065845	1.02257	0.548363	0	0	0	0	0	0	0	0	0	0	0.00244067	0	0	0
0.999742	1	1	TCONS_00018235	AC_000160.1:31707618-31720023	0	0.0161989	0	0	0	0	0	0	0	0	0	0	0	0	2.93084e-05	0
0.99973	1	1	TCONS_00088810	AC_000173.1:77395194-77411290	0	0.0859309	0	0	0	0	0	0	0	0	0	0	0.000162212	0	0	0
0.999661	0.999379	0.999767	TCONS_00020539	AC_000160.1:120326823-120330959	0.310109	0.826446	0.000192369	0.000195763	0.000194113	0.000192428	0.00019162	0.000194034	0.000191774	0.000191997	0.000192358	0.000193117	0.000194441	0.000191037	0.000191939	0.000191235
0.999563	0.999586	0.999521	TCONS_00029991	AC_000162.1:26046418-26070349	0.278934	0.156607	0.000279881	0	0.000262981	0.000262329	0	0	0.000264818	0	0	0	0	0	0	0.000262976
0.999408	0.999993	0.925678	TCONS_00021821	AC_000161.1:75584973-75623140	0.29303	0.000619647	6.52775e-06	7.96602e-07	0	0	3.74768e-06	1.21175e-06	0	0	3.74209e-06	2.183e-06	0	0	0	0.0011991
0.999357	0.999308	0.999459	TCONS_00029369	AC_000162.1:119751103-119755461	4.68986	2.28113	0.00357844	0.0043769	0.00351248	0	0.00382369	0.00410067	0.00424035	0	0.0040272	0	0	0	0.00354464	0.000161129
0.999305	0.998758	0.999486	TCONS_00143724	AC_000187.1:63704006-63743226	2.36056	7.13321	0	0	0	0.00201187	0.00791481	0	0	0.0101331	0.0053112	0.0072543	0.0073039	0.00625506	0	0
0.999215	0.998327	1	TCONS_00123653	AC_000181.1:60313838-60335092	15.3484	17.3678	0	0	0	0	0	0	0	0	0	0	0.179779	0	0	0
0.9991	1	0.998291	TCONS_00035300	AC_000163.1:3514833-3552457	2.91789	3.24274	0	0	0	0.0387928	0	0	0	0	0	0	0	0	0	0
0.99903	1	0.99705	TCONS_00123651	AC_000181.1:60313811-60335092	5.43333	2.66059	0	0	0	0.0549427	0	0	0	0	0	0	2.70356e-06	0	0	0
0.998683	0.789015	0.999427	TCONS_00086791	AC_000173.1:3571606-3574370	0.000194123	0.131721	0	0	0	0.000337694	0	0	0	0	0.00035584	0	0	0.000191083	0.000331416	0
0.998655	0.868349	1	TCONS_00033507	AC_000163.1:14596231-14686478	0.001229	0.119092	0	0	0	0	0	0	0.00113259	0	0	0	0	0	0	0
0.998385	0.999461	0.45412	TCONS_00033080	AC_000162.1:119178034-119188869	0.292488	0.000528709	0	0	0	0.00056292	0.000505907	0	0	0.000567799	0	0.000513519	0.000598063	0.000564502	0	0
0.998091	0.968626	0.998103	TCONS_00077427	AC_000171.1:79340383-79346070	0	2.40827	1.75661e-05	0.031851	1.82881e-05	1.90466e-05	0.000163257	0	0	0	0	6.08788e-05	0	0	0	4.61355e-05
0.997961	1	0.998659	TCONS_00024822	AC_000161.1:93240951-93249706	0	3.73667	0	0	0	0	0	0	0	0	0	0	0.0182428	0.0350841	0	0
0.997755	0.998664	0.608651	TCONS_00021823	AC_000161.1:75585185-75623140	0.301331	0	0.000405218	0.000484459	0.000521288	0.000512692	0.000426491	0.000461242	0	0	0.000452389	0.000458788	0.000499788	0	0.000512277	0
0.997727	0.997624	0.99786	TCONS_00004798	AC_000158.1:100182691-100223295	14.475	11.2643	0.0246842	0.0204948	0	0	0	0	0	0	0.0416159	0.117536	0.174444	0	0	0.0307364
0.997514	1	0.96046	TCONS_00016470	AC_000160.1:119523848-119532559	4.05854	0.272329	0	0.0753746	0	0	0	0	0	0	0	0	0	0	0	0
0.997338	0.995023	1	TCONS_00072922	AC_000170.1:78966110-78970942	6.52258	5.67261	0	0	0.103014	0	0.0585397	0	0	0	0.0656922	0	0	0	0	0
0.997177	0.998428	0.992775	TCONS_00029157	AC_000162.1:113596729-113606987	0.28768	0.0817409	0.00154836	0.00296581	0	1.31869e-05	0.00160434	0	0	0	1.3423e-05	0.00115487	0	0	0	0
0.997069	0.987547	1	TCONS_00108800	AC_000177.1:65045120-65046753	0.691319	2.24623	0	0	0	0	0.038834	0	0	0	0.0214292	0	0	0	0	0
0.996914	0.998455	0.99422	TCONS_00071895	AC_000170.1:59279904-59283681	1.38929	0.795011	0	0	0	0	0	0	0	0	0.0150264	0.0321656	0	0	0	0
0.996563	0.992191	0.998139	TCONS_00123652	AC_000181.1:60313811-60336352	1.037	2.87693	0	0	0.0566866	0	0	0.0374682	0	0	0	0	0	0	0	0
0.996112	1	0.986869	TCONS_00130678	AC_000183.1:48800331-48816892	0.646152	0.271788	0	0.0249823	0	0	0	0	0	0	0	0	0	0	0	0
0.995897	1	0.980274	TCONS_00048964	AC_000165.1:67685034-67691454	0.827793	0.217377	0	0.0300157	0	0	0	0	0	0	0	0	0	0	0	0
0.995475	0.99516	0.995592	TCONS_00029995	AC_000162.1:26050121-26070349	0.179175	0.480548	0	0.00967561	0	0	0	0.00514164	0	5.2608e-06	0.0060647	5.1947e-06	5.71399e-06	0	0	0
0.994736	0.999991	0.992038	TCONS_00026132	AC_000162.1:26113106-26125004	0.283958	0.553001	0	0	0	0	7.09296e-07	0	8.97433e-07	0	1.19415e-05	0.0268649	3.84832e-06	0	0	0.00395642
0.994663	0.99513	0.993961	TCONS_00001781	AC_000158.1:107218195-107271334	0.461079	0.30714	0.015718	0.0129841	0	0	0	0	0	0	0	0	0	0	0	0
0.994005	1	0.985752	TCONS_00120802	AC_000180.1:11708782-11712562	0.234311	0.17023	0	0	0	0	0	0.0169779	0	0	0	0	0	0	0	0
0.993783	0.983809	1	TCONS_00033193	AC_000162.1:120521285-120545598	0.728495	1.16871	0	0	0	0	0	0	0.0825665	0	0	0	0	0	0	0
0.993768	0.953086	1	TCONS_00070213	AC_000170.1:4617752-4620240	0.120042	0.783662	0	0	0	0	0.0394212	0	0	0	0	0	0	0	0	0
0.993301	0.986773	1	TCONS_00124730	AC_000181.1:53734227-53940080	0.189205	0.184395	0.017518	0	0	0	0	0	0	0	0	0	0	0	0	0
0.993286	0.998245	0.977869	TCONS_00029996	AC_000162.1:26099490-26113587	3.53896	1.13828	0	0	0	0	0	0	0	0	0.0434835	0	0	0.17634	0	0
0.993039	0.997641	0.976262	TCONS_00045697	AC_000165.1:26860078-26863405	3.45928	0.948845	0	0	0	0	0.027104	0.0938	0	0	0.0300087	0.0638681	0	0	0	0
0.992833	0.991913	1	TCONS_00050708	AC_000166.1:38941873-39000774	1.12482	0.144376	0	0	0	0	0	0	0	0	0.0322806	0	0	0	0.0313953	0
0.992692	0.990448	1	TCONS_00137810	AC_000186.1:49061097-49066013	0.794026	0.243822	0	0	0	0	0	0	0.0530941	0	0	0	0	0	0	0
0.992635	0.990698	0.995801	TCONS_00122480	AC_000180.1:50872446-50878155	0.657117	0.402229	0	0	0.0262018	0	0	0	0	0	0.0165861	0.0118234	0	0	0	0
0.991777	0.987579	0.999987	TCONS_00110240	AC_000178.1:11371883-11392082	0.518222	0.264981	1.13301e-05	0	1.15901e-05	9.22846e-06	0.0450225	1.06416e-05	0	0	0	4.64787e-06	1.09942e-05	0	0	0
0.991741	1	0.969128	TCONS_00029997	AC_000162.1:26099490-26134449	0.0731675	0.0267239	0	0	0	0	0	0	0	0	0	0.00577519	0	0	0	0
0.991377	0.988911	0.994833	TCONS_00126553	AC_000182.1:33925383-33945543	2.06693	1.47444	0.00502447	0	0	0.0151583	0.0152892	0	0.0394607	0	0.100666	0.0356261	0	0.00254578	0	0
0.991005	1	0.892741	TCONS_00135617	AC_000185.1:26192633-26194117	1.50556	0.137825	0	0	0	0	0	0.103481	0	0	0	0	0	0	0	0
0.990307	0.99509	0.985694	TCONS_00126554	AC_000182.1:33925743-33945543	2.71595	2.8161	2.55863e-07	0	0	0.0150711	2.98163e-07	0	0	0	0.0336927	0.0966511	0.0596561	0.170291	0	0
0.990264	1	0.981984	TCONS_00122512	AC_000180.1:52033868-52035034	0.625157	0.735064	0	0	0	0	0	0	0	0	0	0	0	0.0926981	0	0
0.990149	0.99616	0.968504	TCONS_00118238	AC_000179.1:61251512-61253743	8.9676	2.49023	0	2.2657e-06	0	0.464831	0.241049	0	0	0	0	0	0	0.0841832	0	1.57808e-05
0.989561	1	0.975531	TCONS_00016316	AC_000160.1:116788845-116792127	1.02895	0.765571	0	0	0	0.0167711	0	0	0	0	0	0	0	0.114359	0	0
0.989444	1	0.966742	TCONS_00033083	AC_000162.1:119430458-119435677	0.315354	0.146633	0	0	0	0.0341373	0	0	0	0	0	0	0	0	0	0
0.988752	0.989221	0.98856	TCONS_00107893	AC_000177.1:3236900-3293572	0.384158	0.934451	0.010835	0	0	0	0	0	0	0	0.0181509	0.0258704	0	0.0489616	0	0
0.988486	1	1	TCONS_00061234	AC_000168.1:30438611-30450668	0.198388	0	0	0	0	0	0	0	0	0	0	0	0	0	0	0.015989
0.987379	1	0.952207	TCONS_00015462	AC_000160.1:99149266-99150404	0.669865	0.240379	0	0.0332232	0	0	0	0	0	0	0	0.047196	0	0	0	0
0.987046	0.992435	0.94572	TCONS_00051970	AC_000166.1:101033848-101089925	0.41467	0.0540715	5.48589e-05	4.24269e-05	0.0218283	0	7.65575e-05	0	0	0	0	0.0204485	0	0	0	5.42505e-05
0.986151	1	1	TCONS_00114083	AC_000179.1:849582-851284	1.1648	0	0	0	0	0	0	0	0	0	0	0	0	0.112922	0	0
0.986149	0.983037	1	TCONS_00107745	AC_000176.1:62332763-62334402	2.28007	0.512247	0	0	0	0	0	0	0	0	0	0	0	0	0.270739	0
0.984391	0.972851	0.991032	TCONS_00122321	AC_000180.1:47585657-47627299	0.319091	0.554563	0.0230222	0	0	0.0348133	0	0	0	0	0	0	0	0	0.0376198	0
0.984249	0.987145	0.97358	TCONS_00105939	AC_000176.1:37041998-37042708	0.923233	0.250616	0	0.0463494	0	0	0.0830742	0	0	0	0	0	0	0	0	0
0.983152	0.980413	0.986881	TCONS_00021736	AC_000161.1:71059984-71087399	0.324427	0.238316	0	0.0218857	0	0	0	0	0	0	0.0444816	0	0	0	0	0
0.982977	0.999978	0.999732	TCONS_00120326	AC_000180.1:51631047-51651387	0.413	2.96121e-05	0	3.15485e-05	3.09691e-05	3.01985e-05	3.34879e-05	0	0	0	0	0.0490905	0	0	0	7.22907e-07
0.982436	0.95649	0.994264	TCONS_00072942	AC_000170.1:79003897-79012881	0.957329	2.09988	0	0	0	0	0.0168486	0.0193851	0.0435353	0	0.0557401	0.0132332	0.157285	0.0378803	0.0181638	0.0138086
0.982044	1	0.902675	TCONS_00110250	AC_000178.1:13441313-13488221	0.633134	0.0592951	0	0	0	0	0	0	0	0.0870352	0	0	0	0	0	0
0.981857	0.982831	0.981523	TCONS_00111747	AC_000178.1:67372856-67409400	0.925097	2.69322	0.0124629	0.0242036	0.0874645	0.268033	0.00879427	0.0497967	0	0.00397495	0	0.000957012	0.00187246	0.00137386	0.000585777	0
0.981849	1	0.911583	TCONS_00099309	AC_000175.1:55101503-55113038	0.885984	0.228871	0	0	0	0	0	0	0	0	0	0	0	0.103859	0	0.0377937
0.981573	1	0.981573	TCONS_00021820	AC_000161.1:75584655-75623140	0	0.4453	7.42018e-08	0	0	0	0	0	0	0	0	0	0	0	0	0.0574373
0.981393	0.98136	0.981406	TCONS_00036112	AC_000163.1:58417095-58486424	0.280506	0.718431	0.0365996	0.091585	0	0.0019266	0	0	0	0	0	0	0	0	0	0
0.981166	0.995098	0.83902	TCONS_00065004	AC_000168.1:63228680-63235591	11.5502	1.13204	0	0	0.396325	0	0	0.262541	0	0	0	0	0	1.01311	0	0
0.980802	1	0.96103	TCONS_00047932	AC_000165.1:10598493-10672949	0.0281157	0.027299	0	0.00744696	0	0	0	0	0	0	0	0	0	0	0	0
0.980279	1	0.847986	TCONS_00120354	AC_000180.1:52085657-52086480	1.59457	0.237697	0	0	0	0	0	0	0	0.187861	0	0	0	0	0	0.0650716
0.979888	0.979543	0.980161	TCONS_00029990	AC_000162.1:26046418-26070349	0.555209	0.704544	0.0132878	0	0.0176638	0.0201261	0	0	0.0285094	0	0.0200462	0	0	0.0695322	0	0.00818599
0.979021	1	0.954156	TCONS_00021901	AC_000161.1:77906165-77909872	0.758687	0.640145	0	0.0294593	0	0	0	0	0	0	0	0	0	0	0	0.175968
0.978789	0.990291	0.808467	TCONS_00035358	AC_000163.1:9902386-10010740	0.511208	0.0345228	0	0.0189782	0	0	0.0347422	0	0	0	0	0.0273075	0	0	0	0
0.978345	0.98799	0.954549	TCONS_00139674	AC_000186.1:50864520-50870397	30.2783	12.2725	0.0401703	0.0248225	0	0.0151081	0	0	0.630867	1.60943	1.09312	1.4869	0.320553	0.343045	0.460805	0.425317
0.977816	1	0.975435	TCONS_00004297	AC_000158.1:80941099-80943184	0.0876736	0.816757	0	0	0	0	0	0	0	0	0	0.0339222	0	0	0	0.106525
0.977561	0.990741	0.794607	TCONS_00122485	AC_000180.1:50892647-50895615	1.16599	0.0840013	5.8786e-07	0	0	0	0	5.82096e-07	0	0	0.0755697	0.0453135	5.71512e-07	0.0754591	0	0
0.974788	1	0.891351	TCONS_00133403	AC_000184.1:15890362-16327165	0.673836	0.012239	0	0.0188231	0	0	0	0	0	0	0	0.0265313	0	0	0	0.0757264
0.974694	0.92038	0.989921	TCONS_00047734	AC_000165.1:113141955-113155376	0.132102	0.471195	0.0142534	0.0117664	0.0377232	0.0214786	0.021649	0	0	0	0	0	0	0	0	0
0.974199	0.95253	1	TCONS_00082037	AC_000172.1:15445280-15450777	0.395254	0.331936	0.131338	0	0	0	0	0	0	0	0	0	0	0	0	0
0.9737	0.978315	0.953776	TCONS_00105974	AC_000176.1:37381113-37421668	0.48094	0.111405	1.26778e-06	0	1.29752e-06	1.09238e-06	9.80389e-07	0.0360424	0	0	0.0729961	1.20682e-06	1.27192e-06	9.56503e-07	1.75582e-06	1.38649e-06
0.973658	0.999905	0.966815	TCONS_00021824	AC_000161.1:75585222-75623140	0.172129	0.660234	3.78752e-05	1.22116e-05	5.86159e-06	5.06308e-06	2.81243e-05	1.52122e-05	0	0	2.88264e-05	2.12824e-05	6.57844e-06	0	7.39864e-06	0.153314
0.973629	0.979336	0.966146	TCONS_00118237	AC_000179.1:61251512-61253458	1.97403	1.50518	0	3.98618e-05	6.55592e-06	0.000251659	6.96769e-05	0.00170764	0.285463	0.352995	4.76442e-06	0	0	0	0	0.00170382
0.97332	1	0.920436	TCONS_00059946	AC_000167.1:89126188-89131967	0.242063	0.122117	0	0.0680132	0	0	0	0	0	0	0	0	0	0	0	0
0.973149	0.915079	0.984081	TCONS_00061257	AC_000168.1:31037651-31252085	0.0514199	0.273126	0	0	0	0.0304343	0.0305664	0	0	0	0	0	0	0	0	0
0.972502	0.964681	0.999995	TCONS_00026136	AC_000162.1:26183365-26186382	0.937942	0.266802	0	0	0	0	0	0	0	0	0	0	0.231891	8.59468e-06	0	0
0.971118	0.985612	0.952231	TCONS_00119388	AC_000180.1:27999623-28003063	0.67853	0.520725	0	0.0420274	0	0.0306953	0	0.0178332	0	0	0.0683365	0.0487206	0	0.0348468	0	0
0.970748	0.84288	0.993141	TCONS_00043130	AC_000164.1:24678259-24820751	0.352111	2.01057	0	0	0	0	0.116512	0	0	0	0	0	0.270754	0	0	0.0965305
0.970609	0.96125	0.97411	TCONS_00076250	AC_000171.1:15600030-15602563	0.0797057	0.213063	0	0	0	0	0	0.0225528	0	0	0.0216204	0	0	0	0	0.0160599
0.970546	0.97352	0.999993	TCONS_00125704	AC_000182.1:9959156-9965936	0.0185062	0.475194	0.000300231	0	0	0	1.34664e-06	0	0	0	0	2.19486e-06	0.101465	1.99746e-05	0	0
0.97014	0.967906	0.976467	TCONS_00097719	AC_000175.1:21617010-21635400	2.57755	0.910044	0.0910395	0	0	0.0280337	0	0	0	0	0.361293	0	0.126728	0.0839554	0	0.0379207
0.97002	0.975207	0.96523	TCONS_00069056	AC_000169.1:24750777-24753712	0.264556	0.286458	0	0	0	2.24593e-05	0.0341805	0.0696709	0.0117343	0	0	2.81888e-05	0	0	0	0
0.969879	0.965805	0.980162	TCONS_00076366	AC_000171.1:20103095-20149124	1.14244	0.452666	0.074277	0.0628589	0.199182	0	0	0	0	0	0	0	0	0	0	0
0.969456	0.951975	0.981788	TCONS_00108505	AC_000177.1:37847468-37852598	0.47474	0.672939	0	0.0105589	0	0	0.116673	0	0	0.04468	0.0429222	0.0305481	0	0	0	0
0.969318	1	0.906525	TCONS_00109638	AC_000177.1:39691213-39717930	0.413539	0.202063	0	0	0	0	0	0	0	0	0	0	0	0.076496	0	0.0557188
0.969229	1	0.970681	TCONS_00077851	AC_000171.1:2790581-2804003	0	0.641795	0	0	0	0.131717	0	0	0	0	0.00652387	0	0	0	0	0
0.96891	0.961289	0.990273	TCONS_00086315	AC_000173.1:73151887-73153231	0.972155	0.346763	0	0	0	0	0	0.0236113	0	0	0.0136173	0	0	0	0.249811	0
0.968527	0.9238	1	TCONS_00021827	AC_000161.1:75667898-75748217	0.153558	0.218228	0.00989161	0	0	2.92993e-07	0	0	0.0388615	0	0.033155	0	0	0	0	0
0.968515	0.930792	0.975981	TCONS_00131694	AC_000183.1:34008527-34092815	0.130898	0.66141	0	0.00385649	0	0	0	0	0	0	0.0313535	0.0112179	0.0166641	0.0961296	0.0153971	0
0.967599	0.947013	0.998485	TCONS_00104866	AC_000176.1:23379957-23385676	1.47367	0.982239	0.00501226	0.002062	0	8.84561e-05	0.537363	0	0.00249908	0.00128372	0	0	0	0.0069831	0.00172529	0
0.96736	0.999941	0.961968	TCONS_00132128	AC_000183.1:49019221-49027520	0.183803	1.11042	0	0	0	0	0	0	0	0	7.61917e-05	0	0	0.295624	0	0
0.966917	0.880895	1	TCONS_00056875	AC_000167.1:89334041-89338991	0.297426	0.773364	0	0	0	0	0.247974	0	0	0	0	0	0	0	0	0
0.966437	0.966131	0.966584	TCONS_00098859	AC_000175.1:51199892-51220458	1.14462	2.39755	0.124522	0.0968233	0	0.16905	0.0955044	0.0994325	0	0	0	0.119882	0	0	0.0513442	0.075636
0.966194	0.959586	0.973139	TCONS_00135984	AC_000185.1:35295014-35297834	0.799241	0.760572	0.0452072	0	1.83432e-05	0.0753846	0	0.0439879	0.0295779	0	0.0978298	0.0236357	0.053472	2.38475e-06	0	0
0.964801	1	0.920444	TCONS_00026137	AC_000162.1:26183366-26186382	0.904201	0.717515	0	0	0	0	0	0	0	0	0	0	0	0.39958	0	0
0.964604	1	1	TCONS_00141163	AC_000187.1:81945624-82029264	0	0.140151	0.0347251	0	0	0	0	0	0	0	0	0	0	0	0	0
0.964021	0.98069	0.936999	TCONS_00061218	AC_000168.1:29886711-29890106	0.906742	0.052488	0	0	0	0	0	0	0	0	0	0	0.122567	0.119019	0	0
0.963548	0.942246	0.976386	TCONS_00107892	AC_000177.1:3236900-3284883	1.27143	2.10959	0	0	0	0	0	0	0	0.174804	0	0	0.514012	0.113192	0	0.0607087
0.963505	0.841645	0.968806	TCONS_00132556	AC_000184.1:18775062-18780965	0.0648977	2.03167	0	0.0777984	0	0.0789736	0	0.0916924	0	0	0.0175694	0.0876662	0.0743964	0.107498	0	0
0.961578	0.973418	0.924584	TCONS_00026127	AC_000162.1:26070562-26075073	2.69983	0.864118	0.0132142	0	0	0.0398133	0	0	0.466985	0.309589	0.0221644	0	0	0.0903144	0	0.0164594
0.960974	0.967288	0.950151	TCONS_00076368	AC_000171.1:20149380-20165739	0.822485	0.479807	0.0266143	0.0439216	0	0.100226	0.161722	0.0232775	0	0	0	0	0	0	0	0
0.960105	0.974247	0.954122	TCONS_00056876	AC_000167.1:89334244-89339531	0.170984	0.404153	0	0.025064	0	0	0	0.0611624	0	0	0.0308236	0.0435646	0	0	0	0
0.960068	0.953923	0.970321	TCONS_00135983	AC_000185.1:35293797-35317115	0.62248	0.373011	0	0	0	0.0634128	1.24268e-06	4.36069e-06	0.0498439	0.000111093	0.128396	3.63737e-06	0.0225319	0	0	0.0139613
0.959619	1	0.886829	TCONS_00115860	AC_000179.1:54680557-54687754	0.115791	0.0642368	0	0	0	0.0321888	0	0.0186992	0	0	0	0	0	0	0	0
0.959372	0.967931	0.951295	TCONS_00056864	AC_000167.1:89248397-89338991	1.73305	1.8367	0.0397045	0.0744406	0.0749158	0.0425918	0	0.167571	0	0	0.0544213	0.0175571	0.201389	0.309899	0.0186083	0.0141321
0.958723	0.890654	0.977078	TCONS_00026130	AC_000162.1:26112381-26125004	0.0661447	0.245288	0	0	0	0	1.00392e-07	0	0	0	0.0262299	0.0273485	0.0243987	0.0119998	0	8.92248e-06
0.958448	0.960476	0.955327	TCONS_00044696	AC_000164.1:73354358-73386385	0.494505	0.321371	0	0	0.0031293	0	0	0	0.00347321	0	0.127402	0.00284487	0.0028097	0.0976518	0	0
0.95843	1	0.91755	TCONS_00143722	AC_000187.1:63704006-63723090	13.9881	14.2238	0	2.19366	0	6.01564	0	0	0	0	0	0	0	0	0	0
0.956828	0.952031	0.9619	TCONS_00143726	AC_000187.1:63750088-63773755	15.5035	14.6633	0.804278	0.534249	1.84994	1.82705	1.54384	0.846431	0	0.0945375	0.497675	0.191398	0.378722	0.183397	0.131315	0.233666
0.9566	0.934942	0.996028	TCONS_00143305	AC_000187.1:40349749-40352226	0.64071	0.351949	0	0.00972284	0	0	0	0	0.00839945	0	0.281407	6.20554e-05	0	0	0.00197513	0
0.956327	0.895272	1	TCONS_00132136	AC_000183.1:49056888-49065827	0.688371	0.962364	0	0	0	0	0	0	0	0	0	0	0.504643	0	0	0
0.955698	0.915204	0.979553	TCONS_00120476	AC_000180.1:6733760-6738492	0.0570351	0.0968204	0.0184295	0	0	0.0138581	0	0	0	0	0.0154251	0	0	0	0	0
0.955012	0.970942	0.925128	TCONS_00072878	AC_000170.1:78593045-78596964	3.23082	1.72222	0	0.0434011	0	0	0	0	0.405451	0.556654	0	0.0611693	0	0.177092	0.251726	0.0643014
0.9539	0.959482	0.946466	TCONS_00034754	AC_000163.1:97970826-97974981	0.441142	0.331231	0	0	0	0.0296051	0.0385199	0.0705205	0	0	0.0117568	3.26973e-07	0.074843	0.024	0	0
0.953299	0.921745	0.979327	TCONS_00083698	AC_000172.1:76445806-76462333	1.4061	1.70468	2.07434e-05	0.0572689	0.322178	0.000292212	0.263475	0.00176393	0	0	1.72052e-05	0.165735	0.184546	0	0	0.0216301
0.952195	0.939912	0.97386	TCONS_00132129	AC_000183.1:49019221-49065435	1.59233	0.902875	0	0	0	0	0	0.0116502	0.126969	0	0.0110731	0	0.531721	0.153561	0	0
0.951678	0.991217	0.858876	TCONS_00020491	AC_000160.1:118690064-118697863	1.659	0.3995	0	0	0	0	0.10197	0.499933	2.5831e-05	0.0943678	0	0	0	0	0	0
0.951522	0.949935	0.953333	TCONS_00051967	AC_000166.1:101033848-101054949	0.43788	0.383556	0	1.37088e-05	0	0	0	0.0464168	0	0	0.153456	0.0788529	0	0	0	1.33489e-05
0.951105	0.973593	0.883473	TCONS_00112944	AC_000178.1:31908411-31929654	1.54872	0.514937	0.0427695	0.0354236	0	0.0646323	0	0	0.167887	0.0751568	0	0.0254754	0.0756264	0.21934	0	0
0.950967	0.93302	0.969518	TCONS_00138856	AC_000186.1:41475085-41479014	0.640372	0.619504	0	0	0	4.82894e-05	0	0	0.0682826	4.56355e-05	0.231916	0.131997	4.70096e-05	4.89963e-05	0	4.5928e-05
0.950864	0.954468	0.94577	TCONS_00018312	AC_000160.1:33439167-33469440	1.02607	0.725712	0.0182629	0.0225137	0.180866	0.164492	0.0347343	0.00797254	0	0.0475333	0.0457594	0.0272892	0.0324305	0	0.0149823	0.00568796
0.950538	0.93699	0.963837	TCONS_00006487	AC_000159.1:22487063-22493369	0.871453	0.887705	0	0	0.0625432	0.0713372	0.321826	0.124012	0	0	0	0	0	0	0	0.0293655
0.950271	0.931179	0.978364	TCONS_00046977	AC_000165.1:81308634-81314297	0.495035	0.336416	0	0	0	0	0	0	0.0418893	0	0.196591	0.0509513	0	0	0	0
0.95024	0.900822	0.988945	TCONS_00124729	AC_000181.1:53474421-53507363	0.480376	0.613339	0.0312826	0	0.249314	0.0474615	0	0	0	0	0.0529011	0	0	0	0	0
0.950004	0.961404	0.926204	TCONS_00134877	AC_000185.1:41920216-41926100	1.8003	0.862299	0.0299775	0.0171602	0.0576216	0.0199042	0.0194163	0.12708	0	0	0.363863	0.206857	0	0.0357758	0.0155125	0.0386624
0.949577	0.948028	0.951281	TCONS_00013877	AC_000160.1:25722183-25735203	0.733878	0.667403	0	0.0921753	0	0	0	0	0.144537	0	0.0624468	0.0437343	0	0	0.0600027	0.0916978
0.949283	0.985417	0.941875	TCONS_00111741	AC_000178.1:67372822-67409400	0.00118795	0.00579392	0	0	0	0.00132913	0	0.00102828	0	0	0	0	0	0	0.000121267	0
0.94916	1	0.886488	TCONS_00097050	AC_000175.1:1854038-1857157	0.332912	0.131255	0	0	0	0	0	0	0	0	0	0	0	0	0	0.165187
0.949051	0.963161	0.924695	TCONS_00044670	AC_000164.1:72820957-72829696	1.23347	0.714534	0.030401	0.0767238	0.0197953	0.0509066	0.0286787	0.013086	0	0.0261074	0.0755261	0.0751449	0.0276004	0	0.136079	0.134689
0.948977	0.942192	0.952846	TCONS_00135986	AC_000185.1:35295014-35317115	0.249593	0.437662	0	0	0	0.0196413	0.044356	0.0310446	0	0	0.0566426	0.0605908	0	0.0331851	0	0
0.948494	0.919583	0.97061	TCONS_00134875	AC_000185.1:41915271-41926100	0.58809	0.768793	0	0.0402045	0	0	0.184904	0	9.69392e-06	0.0236735	0.146133	0.0942881	0	0	0	0
0.948069	0.964433	0.919124	TCONS_00079559	AC_000172.1:20323609-20325292	0.47429	0.268136	0	0	0.118083	0	0	0	0	0	0	0	0	0.151801	0	0
0.947921	0.99998	0.999903	TCONS_00061256	AC_000168.1:31037651-31217638	0.262591	3.30845e-05	0	0	0	3.19379e-05	3.64022e-05	0.0956729	0	0	0	0	0	0	0	0
0.947225	0.932178	0.957333	TCONS_00098860	AC_000175.1:51201285-51220458	2.86909	4.2709	0.259278	0.271764	0	0	0.288827	0.0889984	8.94866e-06	0.104117	0.280547	0.186497	0.151877	0.238213	0.381576	0.385988
0.946165	0.969544	1	TCONS_00126450	AC_000182.1:28068923-28071373	0.922191	0	0	0	0	0	0	0	0	0	0	0	0	0	0.196602	0.150924
0.94601	0.999186	0.999969	TCONS_00136377	AC_000186.1:8681311-8690725	3.51464e-05	0.0609351	0	0	8.15816e-07	0	4.67185e-07	0	3.28137e-05	0	6.14298e-05	0	0	0	0.0229338	1.31472e-05
0.945095	1	0.860188	TCONS_00078607	AC_000171.1:41939527-41984543	0.879025	0.529997	0	0	0	0	0	0	0	0	0	0	0	0.541541	0	0
0.944916	0.982591	0.859683	TCONS_00026843	AC_000162.1:46333450-46400069	0.475312	0.210101	0	0	0	0	0	0	0	0.0611734	0.0293475	0	0	0	0.0285745	0.145192
0.944786	0.964363	1	TCONS_00012938	AC_000160.1:12409221-12441672	0.151834	0	0.0378764	0	0	0	0	0	0	0	0	0	0	0.0208076	0	0
0.944713	0.765813	0.970308	TCONS_00033915	AC_000163.1:45609157-45612117	0.0599116	0.543552	0.0129226	0.0319836	0.0683817	0.0583887	0.0392647	0.022603	0	0	0	0	0	0	0	0
0.944048	0.970682	0.868119	TCONS_00087680	AC_000173.1:45170436-45173725	0.714784	0.250736	0.000122689	0	0.0877879	0.0383676	0	0.0564138	0.0587797	0.0985451	0	0	0	6.39292e-05	0	0.0380813
0.943836	0.944331	0.942977	TCONS_00133410	AC_000184.1:16079728-16100362	0.166112	0.0955617	0.0245798	0.0208095	0	0	0	0	0	0	0	0.00412065	0	0	0.0401512	0.0132145
0.943813	0.975739	0.862089	TCONS_00122619	AC_000181.1:4473378-4474953	0.491877	0.192155	0	0	0	0	0	0	0.0835339	0	0	0	0	0	0	0.185502
0.943761	0.918276	0.976528	TCONS_00041313	AC_000164.1:111662534-111666245	0.305211	0.237388	0	0	0.130724	0.000117825	3.63561e-05	0	0	0.0001767	0.0401619	0	0	0.0386861	0.00367844	2.36622e-05
0.943675	0.999262	0.99751	TCONS_00142301	AC_000187.1:137494651-137505763	0.0803815	0.000151442	0.000159137	0.000144939	0	0	0	0	0	0	0	0.0309484	0.000129137	0.000119579	0.000127239	0.000123422
0.942302	0.963176	0.936546	TCONS_00113727	AC_000178.1:65727715-65757208	0.796191	0.0629707	0	0	0	0	0	0	0	0	0	0	0	0	0.205232	0.141769
0.941516	0.463391	0.941673	TCONS_00105977	AC_000176.1:37400621-37421564	0	0.0509926	1.13246e-05	0.0207744	1.08519e-05	1.16155e-05	1.17757e-05	0	0	0	0	1.09449e-05	1.13869e-05	1.14453e-05	1.06692e-05	1.12828e-05
0.941349	1	0.922942	TCONS_00083394	AC_000172.1:57003639-57006439	0.17366	0.55337	0	0	0	0	0	0.0991028	0	0.199387	0	0	0	0	0	0
0.941347	0.968663	1	TCONS_00118688	AC_000180.1:14293888-14295434	0.61413	0	0	0	0	0.117429	0.134715	0	0	0	0	0	0	0	0	0
0.941137	0.969582	0.863574	TCONS_00059662	AC_000167.1:81952671-81956013	0.589362	0.216133	0.0115279	0.0426566	0.0152262	0.0432832	0.0438404	0.0604036	0.0452644	0.0600593	0.00963334	0	0	0	0	0
0.941038	0.99974	0.882042	TCONS_00083702	AC_000172.1:76453116-76461562	1.03828	1.03312	0	0.1142	0.00188649	0.73867	0	0	0	0	0	0	0	0.000180079	0	0
0.940856	0.943901	0.93777	TCONS_00018306	AC_000160.1:33419302-33423316	1.03992	1.02633	0	0.133513	0.106348	0.243303	0.302019	0.0702661	0	0	0	0	0	0	0	0
0.940458	0.919197	0.95591	TCONS_00012608	AC_000160.1:7579047-7602012	0.681612	0.937884	0.219145	0.139421	0.0170548	0.0150325	1.07577e-06	0	0.0423744	0.051599	0.106955	0.00945684	3.66913e-06	0.0739511	0	0
0.940375	0.986421	0.861969	TCONS_00045100	AC_000164.1:102923284-102929034	1.37865	0.809641	0	0	0	0	0	0	0	0	0.131046	0	0	0.782288	0	0
0.939994	0.9539	0.882532	TCONS_00051760	AC_000166.1:94783583-94789107	0.0672872	0.016283	0.0217137	0.0133891	0	0	0	0	0	0	0	0	0	0	0	0
0.939336	0.866842	0.967899	TCONS_00111150	AC_000178.1:45071247-45091518	0.0427023	0.108383	0.00344265	0.00848451	0.0363605	0	0	0	0	0	0	0.0041163	0	0.0117537	0	0
0.939328	0.951653	0.921271	TCONS_00015503	AC_000160.1:99961411-99963179	0.284197	0.193979	0	0	0	0	0	0	0	0	0.0309736	0.0439232	0.0652077	0.0629792	0	0
0.938824	0.971891	0.906757	TCONS_00023182	AC_000161.1:7837571-7843489	0.229773	0.23693	0	0.0177993	3.78534e-06	0	0	0	0	0.0890303	0	0.000294122	0.045197	4.76802e-05	1.02561e-05	0.0474737
0.937156	0.999943	0.878862	TCONS_00082719	AC_000172.1:42810667-42835201	0.271844	0.292803	0	0	0	0	0	0	0	0	0	0.000100181	0	0	0.000108307	0.248186
0.937026	1	0.953154	TCONS_00096077	AC_000175.1:57722283-57734367	0	0.904791	0	0	0	0	0	0	0	0	0.102151	0	0	0	0	0.2967
0.936766	0.97727	0.823243	TCONS_00052015	AC_000166.1:103293077-103294493	1.99532	0.71192	0.00579044	0.0289763	0	0.0899261	0.00905198	0.0300095	0	0.582401	0.0717587	0.0358846	0.146303	0.112809	0.0845704	0.000849801
0.935848	0.976658	0.807999	TCONS_00083699	AC_000172.1:76445806-76462333	3.03412	0.968513	0.194331	0.000191375	0	0.809714	0.00032109	0.33856	0	0	0.301085	1.17436e-05	1.15928e-05	0.153203	0	1.11623e-05
0.935483	0.98999	0.890354	TCONS_00044701	AC_000164.1:73490002-73602438	0.522799	0.631452	0	0	0	0	0	0	0	0.0632915	0.0366338	0.0317361	0	0.389624	0	0
0.93478	0.96693	0.872072	TCONS_00029994	AC_000162.1:26050121-26070349	0.155358	0.079649	0	0	0	0	0	0	0.0244492	0.0674537	0	0.00387191	0.0115148	0	0	0
0.933869	0.956849	0.903403	TCONS_00143723	AC_000187.1:63704006-63739243	22.8012	17.1979	1.14651	0.631021	1.24546	0.295426	1.32163	0	0	0.883685	0.820966	4.23385	2.35275	5.58493	0	0
0.933365	0.814785	0.976214	TCONS_00140922	AC_000187.1:63875061-63879467	0.396382	1.09694	0.0428747	0	0.340961	0.0323963	0.130075	0.150243	0	0	0	0	0	0	0	0
0.933361	0.959119	0.884523	TCONS_00140810	AC_000187.1:57993019-57996416	52.141	27.5004	4.77082	5.45822	4.04829	5.74693	0	0	0.583669	2.18546	2.35231	1.80731	1.47004	2.55347	1.69583	4.47834
0.932168	0.945701	0.901572	TCONS_00134872	AC_000185.1:41915268-41926100	6.76158	2.99064	0.146941	0.101477	0.306492	0.251255	0.213882	0.188434	0.14579	0.0874325	1.38959	0.896611	0.299164	0.294274	0.0681529	0.24106
0.930763	0.938228	0.920104	TCONS_00083703	AC_000172.1:76463146-76487250	12.3583	8.65628	0.667915	0.459716	3.25059	2.93766	1.1896	0	0	0.504031	0.23568	0.311974	0	0.461595	0	0.166213
0.930188	1	0.865369	TCONS_00132358	AC_000184.1:7645669-7672906	0.00954042	0.00814492	0	0.00864259	0	0	0	0	0	0	0	0	0	0	0	0
0.929933	0.6682	0.960524	TCONS_00129057	AC_000182.1:38189076-38202389	0.0366995	0.479708	0.04738	0.00974073	0.0312912	0.053372	0	0.0620672	0	0	0	0	0.042054	0	0	0.00737799
0.929925	0.930285	0.929463	TCONS_00071195	AC_000170.1:43518537-43523176	0.733359	0.569955	0	0.0195582	0.18822	0.0535616	0.0720813	0.0829546	0	0	0.019876	0	0	0.0810316	0.0777062	0.0443147
0.929876	0.870556	0.929889	TCONS_00010354	AC_000159.1:51439693-51726205	6.33319e-05	0.272526	0	5.45748e-05	0	0	0	0	0	0	0	5.40738e-05	0	0	5.73856e-05	0.13364
0.929374	0.946995	0.856007	TCONS_00087682	AC_000173.1:45170436-45174213	1.35258	0.324846	0.0344897	0	0	0.0435688	0.0685012	0	0	0.141104	0.00121916	0	0	0	0.397649	0.142755
0.92906	0.949108	0.855072	TCONS_00046975	AC_000165.1:81286644-81287805	1.73867	0.471108	0	0	0	0	0	0	0	0	0.61939	0.122698	0	0.35524	0	0
0.928903	1	0.916859	TCONS_00108928	AC_000177.1:1332166-1365652	0.0529207	0.312417	0	0	0	0	0	0.181822	0	0	0	0	0	0	0	0
0.928604	0.920352	0.969259	TCONS_00040821	AC_000164.1:74057948-74060786	0	0.47837	0	0	0	0	0.0874062	0	0	0	0.0487322	0.102938	0	0	0	0
0.928359	0.927083	0.929394	TCONS_00143720	AC_000187.1:63680465-63681873	10.6733	13.1676	1.23395	1.21245	2.04339	2.21251	1.37512	2.12732	0.0756863	0	0.194548	0.229773	0.272884	0.197724	0.252253	0.528241
0.927121	0.980588	0.916053	TCONS_00134314	AC_000185.1:17922538-17923367	1.15779	0.363645	0	0	0	0	0	0	0	0	0.0509531	0	0.106376	0.618833	0	0
0.926911	0.965541	0.940104	TCONS_00138476	AC_000186.1:28583611-28593663	0.00927429	3.88546	0	0.000730249	0	0	0.000116095	0	0.000304029	0.0500678	0.062694	0.956409	0.300388	0.515675	6.99412e-05	0.106182
0.925487	0.989606	0.997495	TCONS_00143306	AC_000187.1:40349749-40352226	0.000325923	0.32075	0.151172	0	0.00508756	4.44939e-05	0.00432277	0.00160206	0	0	6.25078e-05	0	0	0.00111019	0.0012002	0.00286817
0.925353	0.953793	0.906848	TCONS_00012932	AC_000160.1:12409221-12436727	0.109476	0	0	0	0	0	0	0	0	0	0.0354098	0.00860227	0	0.0131923	0	0
0.925314	1	0.868316	TCONS_00120869	AC_000180.1:14185498-14199985	0	6.69186e-05	0	0	6.63149e-05	6.16847e-05	0	0	0	0	0	0	0	0	0	0
0.924901	0.987051	0.878195	TCONS_00139559	AC_000186.1:50079982-50097686	0.266598	0.354748	0	0	0	0	0	0	0	0.283377	0.0241661	0	0	0	0	0.0190939
0.924682	0.997962	1	TCONS_00136944	AC_000186.1:37409774-37505368	0.151674	0	0	0	0	0	0	0	0	0	0	0.0778034	0.00216352	0	0	0
0.924534	1	0.820748	TCONS_00029371	AC_000162.1:119751103-119755461	0.51704	0.298789	0	0	0	0	0	0	0	0.10732	0	0	0	0	0	0.323654
0.922909	1	0.92232	TCONS_00045987	AC_000165.1:42264568-42272679	0.00294213	0.384972	0	0	0	0	0	0.0194361	0	0	0	0.150824	0	0	0	0.0390718
0.922903	1	0.929726	TCONS_00113823	AC_000178.1:68146632-68148605	0.777094	0.280853	0	6.33538e-06	0	0	0	0	0	0	0	0	0	0.570949	0	0
0.922638	0.945412	0.886394	TCONS_00140804	AC_000187.1:57840294-57996416	194.798	122.398	23.5745	40.2681	16.4581	19.6566	0	0	6.65712	5.71333	9.66114	6.72385	9.85283	10.9841	8.23236	13.9901
0.922142	0.939759	0.982513	TCONS_00070918	AC_000170.1:34257932-34455761	0	1.99899	0	0.244699	0.250563	0	0.594193	0	0	0	0	0	0	0	0	0
0.921854	0.945413	1	TCONS_00062246	AC_000168.1:79145424-79155116	0.842709	0	0.143239	0	0	0.138973	0.0723943	0	0	0	0.106376	0	0	0	0	0
0.921818	0.948261	0.897074	TCONS_00082718	AC_000172.1:42810667-42835201	0.218644	0.233665	0	0	0	0	0	0	0.0791871	0	0	0.168351	0	0	0	0
0.920825	0.926875	0.910436	TCONS_00044325	AC_000164.1:58388825-58392468	2.13761	1.24485	0.966006	0.0629903	0	0	0	0	0	0.542314	0.128178	0.175154	0	0	0	0
0.920672	0.936485	0.91358	TCONS_00011029	AC_000159.1:95947860-95952209	0.418527	0.933292	0	0.0160428	0	0.263475	0.0882598	0.0339554	0	0	0.0978195	0.184836	0	0.066275	0	0
0.920534	0.999899	0.802182	TCONS_00117935	AC_000179.1:56761717-56769914	0.146635	0.0880335	2.69783e-05	0	6.39428e-06	0.0916112	0	1.14654e-05	2.71132e-05	2.68247e-05	2.69704e-05	0.0100063	0	0.0287784	1.5784e-05	0
0.920323	1	0.921429	TCONS_00100971	AC_000176.1:18642182-18661391	0	0.0314981	0	0.0173239	0	0	0.00024371	0	0	0	0	0	0	0	0	0
0.920007	0.865223	0.978523	TCONS_00052014	AC_000166.1:103293077-103294493	0.59671	1.18441	0	0	0	0	0	0	0	0	0	0.178066	0.0906776	0	0.728598	0
0.919871	0.955984	0.813976	TCONS_00132517	AC_000184.1:16886668-17097048	0.992448	0.292589	0.0323255	0.107638	0	0	0	0	0	0	0.27346	0.307354	0	0	0	0
0.919305	0.88633	0.945114	TCONS_00012613	AC_000160.1:7596513-7602012	0.485163	0.619893	0.219956	0.207316	0.029264	0.00665958	0.0206738	0	0	0	0.0559747	0.0157289	0.0601724	0	0	0.0084611
0.918417	0.951621	0.85773	TCONS_00096032	AC_000175.1:57324604-57338450	0.876065	0.479318	0	0	0.0100602	0	0	0	0	0.474749	0.235585	0	0	0	0.0510376	0.00259961
0.918414	0.892421	0.950557	TCONS_00137872	AC_000186.1:50096947-50112099	0.96614	0.78127	8.6699e-07	0.0289145	8.65414e-07	8.30744e-07	3.28965e-07	9.77682e-07	0.0683682	0	0.320578	0.157217	0.338603	0	0	0.0842651
0.918217	0.9019	0.926361	TCONS_00129330	AC_000182.1:42626310-42627810	0.225981	0.452807	0.0576989	0	9.17738e-06	0.233388	0	0	0	0	0.0974618	0	0	1.14844e-05	1.13616e-05	1.1252e-05
0.917769	0.868281	1	TCONS_00064016	AC_000168.1:15988391-15991676	0.523448	0.315018	0	0	0	0	0	0	0	0	0	0	0.482638	0	0	0
0.917674	0.924187	0.909164	TCONS_00080213	AC_000172.1:38734962-38740046	0.663626	0.507831	0.000208644	1.18008e-06	0	4.20748e-07	0.226102	5.46285e-07	0.125871	0.000188621	0	0	0	0.322498	0	0.000216694
0.917653	0.955603	0.883362	TCONS_00004797	AC_000158.1:100030905-100125105	4.58377	1.87809	0	2.30027	0	0	1.0422	0	0	0	0	0	0	0	0.382326	0
0.917558	0.955711	0.808227	TCONS_00120162	AC_000180.1:48374658-48380368	0.476997	0.166455	0	0.0183244	0	0	0	0	0	0	0.111731	0.0263422	0	0.151243	0.0361479	0.0275416
0.917458	0.952354	0.892506	TCONS_00062166	AC_000168.1:76060822-76125115	0.284255	0.397536	0	0	0	0.22534	0.0947082	0	0	0	4.5285e-06	4.04251e-05	4.39725e-05	0	4.91212e-05	0.0737474
0.917031	0.962334	0.872204	TCONS_00023780	AC_000161.1:42479587-42498781	0.307376	0.310633	0.00139123	0.195875	0.0713781	0	0.00827432	0.0820085	0	0	0	0	0	0	0	0
0.916018	0.897922	0.928289	TCONS_00072018	AC_000170.1:61742182-61744888	2.91624	4.3005	0.171224	0.183789	0.275423	0.212574	0.283029	0.325175	0.292302	0.155328	0.722202	0.684826	0.132101	0.355946	0.207515	0.241117
0.916011	0.999926	0.930578	TCONS_00133542	AC_000184.1:24184507-24192991	0.405097	0.000361092	0	0.160522	0	0	0	0.074153	0.000210459	0	0	0.00300798	0	0	0	0.000484758
0.915854	0.953851	1	TCONS_00026144	AC_000162.1:26225400-26229317	0.0263394	0	0.00850884	0.00700557	0	0	0	0	0	0	0	0	0	0	0	0
0.914876	0.891228	0.933502	TCONS_00026129	AC_000162.1:26112381-26125004	0.0649173	0.0824162	0	0	0	0	9.9423e-08	0	0	0	0.0255076	0.0265356	0.0239207	0.0118191	0	8.65675e-06
0.914767	0.984842	0.774103	TCONS_00111439	AC_000178.1:56835391-56868707	0.919849	0.458243	0.0976036	0.107662	0	0.307684	0	0	0	0	0	0.19703	0	0	0	0.112235
0.914117	0.945112	0.850721	TCONS_00051968	AC_000166.1:101033848-101057698	0.654151	0.319812	0.0575536	0.0237438	0.0663182	0.0433041	0.0218563	0.14498	0	0	0.0546955	0.104246	0.0509138	0	0	0.0179144
0.913469	0.869231	1	TCONS_00096041	AC_000175.1:57452279-57453231	0.320185	0.163692	0.106654	0	0	0	0	0	0	0	0.186438	0	0	0	0	0
0.913034	0.948357	0.880551	TCONS_00071804	AC_000170.1:56155761-56160389	0.361726	0.393347	0.0765915	0.134144	0	0	0.0360161	0.111854	0	0	0	0	0	0.082897	0.0181576	0
0.91254	0.909956	0.91425	TCONS_00128499	AC_000182.1:28579854-28581998	0.174499	0.263741	0	0	0	0.0188862	0	0.0219349	0	0.0875557	0.0210341	0.0299344	0.0889543	0	0	0
0.912226	0.881049	0.932941	TCONS_00010355	AC_000159.1:51439693-51731840	0.293731	0.442091	0	0.0425121	0	0	0	5.30986e-07	0	1.30764e-06	3.80349e-05	0.165008	0	0	0.24454	0
0.911552	0.933392	0.888329	TCONS_00097721	AC_000175.1:21617677-21635400	1.29029	1.21346	0.00758715	0.0280597	0.0725162	0.0283834	0.0512952	0.0658772	0.107472	0.0346208	0.0798444	0.328636	0.282891	0.425306	0	0.0376739
0.910887	0.954325	0.821195	TCONS_00113724	AC_000178.1:65597736-65613759	0.101673	0.0492396	0	0	0	0.0295866	0	0	0	0	0.0109755	0.015688	0	0	0.021532	0.0163555
0.909932	0.999706	0.879293	TCONS_00016489	AC_000160.1:120248417-120254944	0.0595509	0.174486	6.04641e-05	0	0	6.54117e-05	0	0	0	0	0	0	6.02254e-05	0	1.95933e-06	0.147366
0.90973	0.921027	0.895998	TCONS_00044700	AC_000164.1:73452783-73582463	0.243226	0.200091	0	0	0	0	0	0	0	0	0.0436961	0.0141542	0.090762	0.117683	0	0.0138312
0.909064	1	1	TCONS_00082726	AC_000172.1:43448778-43498739	0	0.433205	0.275758	0	0	0	0	0	0	0	0	0	0	0	0	0
0.908836	0.974356	0.868979	TCONS_00138855	AC_000186.1:41475085-41478442	0.190953	0.145949	0	0	0	0	0	0	0	0.170391	0.0342779	0.0103242	0	0	0	0
0.908594	0.953774	0.883423	TCONS_00026133	AC_000162.1:26113106-26125004	0.901816	0.487031	0	0	0	0	6.34463e-08	0	0	0	0.111734	0	0.180078	0.596826	0	2.13454e-06
0.908424	0.944529	0.653395	TCONS_00132519	AC_000184.1:17107457-17170497	0.787258	0.111455	0.0636264	0.0961327	0.028043	0	0.0322345	0	0	0	0.106576	0.0886237	0.0752086	0.0724506	0	0.013209
0.907929	0.891746	1	TCONS_00028784	AC_000162.1:108654276-108671156	1.45847	0.256355	0	0	0	0	0	0	1.1052	0	0	0	0	0	0	0
0.906896	0.973984	0.966317	TCONS_00103872	AC_000176.1:59829754-59860562	0.199899	0	0	0.0179113	0	0	0	0	0	0.0759648	0.0364041	0	0	0	0	0
0.904146	0.858749	0.914995	TCONS_00129329	AC_000182.1:42626310-42627786	0.214104	0.89586	0	0	0.0951215	0.199135	0	0	0	0	3.15666e-06	0	0	0.244879	0.116572	0.089052
0.90413	0.9992	0.936929	TCONS_00078014	AC_000171.1:13493231-13667450	0	0.12106	0	0	0	0.00080519	0.0001548	0	0	0	0.0276394	0.0220557	0	7.08594e-05	0	0.0305161
0.903947	0.755789	0.95124	TCONS_00104967	AC_000176.1:24962641-24966762	0.190308	0.596192	0.0410497	0	0	0.0206271	0	0.0478918	0.0537378	0	0.11484	0.0326928	0.0484837	0	0.0672154	0.102282
0.903295	0.866122	0.906695	TCONS_00136072	AC_000185.1:42450711-42459025	0.0448902	0.490719	0	0.0330241	0	0	0	0	0	0	0.0420688	0.0685654	0	0.0214873	0	0.197428
0.902656	0.916706	0.844909	TCONS_00052553	AC_000166.1:34820008-34833452	0.188723	0.0459193	0	0.0126124	0.0404362	0	0.0695997	0	0	0	0	0.0182171	0	0	0	0.0190223
0.9023	0.925971	0.845682	TCONS_00004654	AC_000158.1:93149066-93470384	1.19374	0.499093	0	0.152266	0	0	0.257209	0	0	0	0	0.118257	0	0	0.361389	0.268611
0.899545	0.9454	0.867034	TCONS_00053858	AC_000166.1:104814401-104816140	0.290898	0.410299	0	0	0.111181	0.285202	0	0	0	0	0	0.0249858	0	0.0717041	0	0
0.897737	0.780476	0.914179	TCONS_00111041	AC_000178.1:35115398-35119842	0.0635198	0.452997	0	0	0	0	0.0208174	0.0479491	0.0538033	0.191485	0.0229883	0.0327024	0	0	0	0
0.897168	0.987411	0.688384	TCONS_00049310	AC_000165.1:77636907-77671950	1.00451	0.398191	0.0439493	0.0785966	0	0.414725	0.0445723	0.393951	0	0	0	0	0	0.0249481	0	0.00895875
0.896989	1	0.844872	TCONS_00013402	AC_000160.1:17440366-17444003	0.0648347	0.128149	0	0	0	0.0645841	0	0.074572	0	0	0	0	0	0	0	0
0.896937	0.983657	0.940145	TCONS_00104503	AC_000176.1:18803169-18809982	0.0139825	1.05572	0.000374655	0	0	0.0266538	0	0	0.00585553	0.150566	0.308127	0.0822434	0	0.149442	0.0150368	0.0334247
0.896858	0.843992	0.948903	TCONS_00062891	AC_000168.1:99811267-99815107	0.256861	0.260915	0.0958466	0.00786001	0	0	0.0428742	0.0196804	0	0	0.0847998	0.0269401	0.0200031	0.0384939	0.0369828	0.000349023
0.896847	0.935812	0.812656	TCONS_00095585	AC_000175.1:53758930-53760004	3.0525	1.41275	0.248156	0.0229021	0.146378	0.208846	0.041778	0.0967393	0.324658	1.0701	0.32583	0.196814	0.194713	0.188628	0.0900196	0.0686604
0.895184	0.880878	0.897667	TCONS_00104506	AC_000176.1:18803169-18811372	0.163054	0.939149	6.58458e-06	0	0.000349137	4.09081e-06	0	1.63036e-06	0.000563397	0.0175327	0.000690588	0.178266	0.134353	0.47692	0	1.52709e-05
0.895092	0.900139	0.866314	TCONS_00020418	AC_000160.1:117323630-117329545	1.26423	0.221692	0	0	0	0	0	0	0	0	0.731291	0.125366	0.152441	0.0820942	0	0
0.893661	0.971874	0.855525	TCONS_00064308	AC_000168.1:27410389-27412531	0.327521	0.671717	0	0	0	0	0.0644836	0	0	0	0	0.0253193	0	0.654003	0	0
0.892825	0.899267	0.888644	TCONS_00032916	AC_000162.1:113825113-113829932	0.942545	1.45226	0.19228	0.35315	0	0.234042	0.407085	0.405669	0	0	0.0652498	0.0912947	0	0	0	0.0478688
0.892242	0.813149	0.945865	TCONS_00108459	AC_000177.1:35711278-35791802	0.374509	2.31578	0	0.107622	0	0	0	0	0.490446	0	0.661301	0.14645	0	0	0	0.623484
0.892033	0.892293	0.891307	TCONS_00017945	AC_000160.1:22850291-22852136	0.943871	0.337835	0.00032968	0.063583	0.191414	0.00172665	0.217788	0.00082239	0	0	0.290492	0	0.0116076	0	0	0.190909
0.891582	0.983088	0.689147	TCONS_00076984	AC_000171.1:60100570-60147099	0.77458	0.085731	0	0	0	0.0866271	0	0	0	0.2037	0	0.200551	0	0	0.0916965	0.0703357
0.891544	0.901192	0.870504	TCONS_00035072	AC_000163.1:109279353-109281336	0.233556	0.0458545	0	0.0505855	0.16154	0	0	0	0	0	0	0	0	0	0	0
0.891328	0.980156	0.907496	TCONS_00033049	AC_000162.1:117051579-117054013	1.55964	0	0	0	0	0	0	0	0	0	0.216649	0.588621	0	0.38115	0	0
0.891049	0.90659	0.870152	TCONS_00143753	AC_000187.1:64254665-64517389	2.84396	2.11512	0.510751	0.354733	0.378962	0.558622	0.550642	0.640156	0	0	0	0.206821	0.383749	0	0.0354771	0.162171
0.890435	0.963961	0.87967	TCONS_00048929	AC_000165.1:64847901-65319374	0.0638584	0	0.000252354	0.00388492	0.000533078	4.98501e-05	2.23544e-05	1.21056e-05	0	0.0178402	0	0.0110801	4.34692e-05	0	0.0152583	0
0.889703	1	1	TCONS_00121898	AC_000180.1:31331524-31335183	0.0186241	0	0	0	0	0	0	0	0	0	0	0.0143793	0	0	0	0
0.88958	1	1	TCONS_00097265	AC_000175.1:10201987-10215862	0.0620508	0	0	0	0	0	0	0	0	0	0	0.0479615	0	0	0	0
0.889103	0.942367	0.865737	TCONS_00056768	AC_000167.1:86762672-86765506	0.268043	0.611005	0	0	0	0.0416361	0.000110099	0.144649	0.107879	0.387868	0.000148615	9.49682e-05	0	0	0	0
0.888609	0.895985	0.8834	TCONS_00011738	AC_000159.1:122533882-122552155	0.386397	0.54713	0	0	0	0.0846205	0	0.293957	0	0	0.235756	0.0332201	0	0	0.0455828	0.0347697
0.888527	0.922552	0.872553	TCONS_00001232	AC_000158.1:80004351-80010584	24.3045	13.5817	0	0.119063	0	0	0	0	12.3289	15.8385	0.120994	0.0848016	0.377399	0.122195	0.349047	0.222209
0.88842	0.794417	0.968116	TCONS_00014101	AC_000160.1:31831266-31844991	0.686546	0.809805	0.0293046	3.22458e-05	0.00273251	0.043388	0	5.41292e-06	0.426702	0.133232	1.84742e-05	6.97899e-06	0.0341832	0.000132772	0.495055	0.00394204
0.888252	0.882549	0.905968	TCONS_00068293	AC_000169.1:79983818-79985877	1.12489	0.362138	0.184185	0.000106249	0	0	0.143812	1.31439e-05	0.15751	0	0.0899023	1.5284e-05	0.216039	0.238045	0.133386	0.000187764
0.888041	0.880377	0.894689	TCONS_00127026	AC_000182.1:39997106-40001531	1.07936	1.24409	0.0531738	0.0655684	0.252462	0.0877757	0.258119	0.278601	0	0.0553899	0.189086	0.0650468	0.15097	0.199732	0	0.164997
0.887916	0.999981	0.895845	TCONS_00122481	AC_000180.1:50872446-50879566	0.260936	0.0940261	0	0	1.73805e-05	0.0630207	0	0	0	0	1.7962e-05	1.63775e-05	0	0.215425	0	4.36194e-07
0.886741	0.908611	0.858446	TCONS_00089999	AC_000174.1:62053209-62059265	0.826855	0.639074	0.0486274	0.0902332	0	0.0549122	0	0.0212604	0.0477284	0	0.346419	0.217639	0.086185	0.249201	0	0
0.885656	1	0.864715	TCONS_00019603	AC_000160.1:99590013-99593635	0.231736	0	0	0	0	0	0	0	0	0	0	0.0902168	0	0	0	0.0952667
0.885532	0.937696	1	TCONS_00064235	AC_000168.1:23853479-24034568	0.204805	0	0.0893212	0.0747836	0	0	0	0	0	0	0	0	0	0	0	0
0.884187	0.777769	0.936701	TCONS_00102250	AC_000176.1:37398168-37400850	0.0343463	0.0887537	0	0.00608461	0	0.011112	0.0112445	0.0129187	0	0	0.037101	0	0	0	0.0121241	0.00921084
0.884048	0.999981	0.998538	TCONS_00109927	AC_000177.1:71099287-71109094	1.29453e-05	0.122351	0	0	0	0	0	0	0	0.000165982	0	0.000120375	0	0	0.0980667	0.000965448
0.883719	0.902205	0.865206	TCONS_00124940	AC_000181.1:61562096-61568709	0.858929	0.857715	0	0.119921	0	0.214222	0	0	0.586476	0.475159	0.0015141	0	0	0	0	0
0.883206	0.869902	0.918499	TCONS_00095377	AC_000175.1:52209610-52242034	1.01545	0.382797	0.0443916	0.0480602	0.128541	0.102368	0.295612	0	0.0763374	0.0677357	0.345145	0	0.0344878	0	0.000241331	0.00022551
0.882449	0.908593	0.819669	TCONS_00076983	AC_000171.1:60099715-60151822	2.54289	1.05896	0	0.036626	0.116587	0.200184	0.0661189	0.308106	0.858599	0.156246	0.372199	0.363236	0	0	0.213563	0.272345
0.882351	0.881308	0.883417	TCONS_00081718	AC_000172.1:82581616-82586973	1.21413	1.18811	0	0	0	0.0343286	0.0578892	0	0.657662	0.661975	0.203767	0.0909544	0.0270189	0.0780068	0.0624173	0.104327
0.882133	0.734165	0.952796	TCONS_00123020	AC_000181.1:33684360-33686184	0.0869695	0.213182	0.0848636	0	0	0	0	0	0	0	0	0	0	0	0.0923414	0.0704412
0.882111	0.791374	0.919489	TCONS_00062164	AC_000168.1:75997038-76029477	0.102636	0.249159	0	0.0182365	0.0585111	0.0166481	0.0336222	0	0	0	0.0185328	0.0264107	0.0392218	0.0377892	0	0.0413358
0.881713	0.840378	0.907863	TCONS_00134602	AC_000185.1:29638671-29647307	2.85209	4.50823	0.193228	0	0	0	0	0	0	0	0.6918	0.224222	1.99315	2.68341	0.308614	0
0.881614	1	1	TCONS_00010296	AC_000159.1:46482721-46493800	0.159162	0	0	0	0	0	0	0	0	0	0	0	0	0	0	0.131898
0.88147	0.905902	0.862187	TCONS_00059949	AC_000167.1:89228239-89240845	0.158997	0.201452	0.017681	0.014524	0.0186734	0.00530621	0.00538141	0.00617353	0.027771	0.110364	0.0236162	0.0338245	0	0.0241463	0.0116066	0
0.879709	0.840501	0.903461	TCONS_00100972	AC_000176.1:18809800-18813208	2.20974	3.64773	0.0798143	0.220885	0.282423	0	0.282233	0.0466653	0.835392	0.187634	0.538725	0.379892	0.187927	1.36496	0.260642	0.265011
0.878167	0.903708	0.819103	TCONS_00105935	AC_000176.1:37020240-37028170	0.611006	0.264214	9.06113e-07	6.26777e-07	9.04226e-07	0.132755	0	0.0220461	0	0	0.277816	0.0987485	0.134028	0.0810186	0	0
0.877845	0.861056	0.886949	TCONS_00119475	AC_000180.1:28754024-28765401	0.648205	1.19537	0.0563256	0.0973819	0.0626103	0.048921	0.0857258	0.181121	0.0582039	0.061656	0.306793	0.411214	0.0315984	0.0607253	0.0291943	0.0849463
0.877001	0.921355	0.799874	TCONS_00113312	AC_000178.1:46072816-46076983	0.64261	0.0893339	0	0	0	0	0.0225689	0	0.175023	0	0.103535	0.124085	0.052641	0.152346	0	0
0.876597	1	0.954604	TCONS_00070781	AC_000170.1:28368946-28403843	0	4.53425e-05	0	0	0	0	0	0	0	0	0	1.44086e-05	2.47592e-05	0	0	0
0.876218	0.872242	0.888015	TCONS_00029049	AC_000162.1:112513940-112519146	0.681202	0.229614	8.60953e-06	0	0.17978	0.179967	8.87035e-06	7.65623e-06	0	8.6373e-06	0.113983	3.06079e-06	0.315421	7.70206e-06	0	0
0.875568	0.74314	0.943907	TCONS_00039702	AC_000164.1:41624947-41639296	0.0885195	0.171534	0	0	0.0566455	0.0429502	0.0652029	0	0	0	0.0119501	0	0.0253612	0.0244032	0	0
0.8753	0.938245	0.8233	TCONS_00033412	AC_000163.1:7226219-7600774	0.161672	0	0.00541822	0.00128442	0.0219807	0.0318451	0.000202214	0.0285903	0.00868635	0	0.0196597	0	0.0139417	0.00951455	0	0
0.875127	0.851615	0.893518	TCONS_00056868	AC_000167.1:89259448-89263058	0.445362	0.569371	0.0813502	0.0936362	0.0429763	0.0325761	0.0660043	0.0663036	0.063885	0.0188371	0.0453135	0.110192	0.038514	0.0555569	0.124553	0.0472938
0.875007	0.900541	0.849853	TCONS_00137876	AC_000186.1:50108214-50112099	2.23358	2.26744	0.0360135	0.110573	0.108712	0.0540747	0.0147636	0.0359388	0.29532	0.964542	0.332597	0.343802	0.65791	0.650013	0.109725	0.224194
0.87324	0.874003	0.86863	TCONS_00134871	AC_000185.1:41915248-41926100	0.771928	0.127829	0	0.0298841	0.136064	0.0537846	0.0262041	0.00107828	0.045007	0	0.473549	0	0	0	0	0.0328034
0.87309	0.862427	0.885287	TCONS_00095884	AC_000175.1:56440015-56443873	6.30329	5.5101	0.131938	0.445608	0	0.405587	0.099183	0.116541	2.58537	0.717393	2.1521	1.32274	0.461158	0.678539	0.640379	0.738137
0.872886	0.845624	0.904852	TCONS_00052477	AC_000166.1:29776124-29868096	0.564438	0.744784	0	0	0	0	0	0	0	0	0	0.0346411	0.592766	0	0.0761244	0.461411
0.87142	0.791605	0.957426	TCONS_00054517	AC_000167.1:20643030-20646219	0.172765	2.16932	0.602085	0.414612	0.19218	0	0	0	0.664672	0	0.00257064	0	0	0.17369	0	0.0582017
0.871282	0.976124	0.977544	TCONS_00018189	AC_000160.1:30469726-30577458	0.0311683	0.212954	0	0.033475	0	0	0	0	0	0	0	0	0.186486	0	0	0
0.870768	0.89953	0.834297	TCONS_00097718	AC_000175.1:21617010-21623614	8.63778	6.81193	0	0.558041	0.413998	0.428507	0.6045	0.604422	0.676224	1.14881	3.64071	3.21637	0.507635	1.74585	0.231783	0.199322
0.870121	0.848707	0.889361	TCONS_00040577	AC_000164.1:62790568-62812466	1.01311	2.13025	0.0317838	0.00135712	0.0448956	0.0920671	0	0.000266075	0.0135012	0	1.07869	1.23089	0.0390941	0.325245	0	0
0.870105	0.878866	0.856844	TCONS_00099543	AC_000175.1:56865436-56869463	1.37271	0.906903	0.220564	0.165856	7.88513e-05	0.00290334	0.189479	3.17781e-05	0.263529	0.267162	0.0481382	0.00234925	0.442186	0.458584	0	0.0119126
0.87006	0.917884	0.936945	TCONS_00004131	AC_000158.1:73271293-73273837	0.250925	0.0619474	0	0	0	0	0	0	0	0	0	0	0.144235	0.140347	0	0
0.869722	0.913772	0.753857	TCONS_00002500	AC_000158.1:145189287-145195838	0.365131	0.138815	0	0.0541167	0	0	6.57825e-05	0	0	0	0.0973089	0.0580747	0.0999325	0.0480736	0.0230853	0.0789129
0.869532	0.921282	0.91345	TCONS_00047630	AC_000165.1:106734104-106735672	0.0988823	0.0485834	0	0	0	0	0	0	0	0	0.0544869	0	0	0	0	0.0801905
0.868966	0.924079	0.813026	TCONS_00047678	AC_000165.1:112229171-112230002	0.112904	0.111234	0	0	0	0.0560025	0	0	0	0	0	0.0437338	0	0	0.0600025	0.0458486
0.868614	0.64509	0.959609	TCONS_00107084	AC_000176.1:50609714-50612702	1.24479	3.22746	0.183509	0	0.246865	0.142433	0.412203	0.326182	0	0	1.27581	0.215624	0.638641	0	0.443578	0.228293
0.867147	0.883366	0.910909	TCONS_00045907	AC_000165.1:39363959-39508754	0.0643451	0	0	0	0	0.0315361	0	0	0	0	0.0525336	0.0505678	0	0	0	0
0.867094	0.923755	1	TCONS_00018878	AC_000160.1:55071343-55093241	0.281028	0	0	0	0	0	0	0	0	0	0	0	0	0	0.149988	0.111464
0.866183	0.999533	0.999522	TCONS_00130334	AC_000183.1:34849547-34862722	0.00182645	4.83157e-06	0	0	0	0	0	0	0	8.80869e-07	8.93163e-07	0	0	0	5.07719e-06	0.00170854
0.865599	0.781713	0.900691	TCONS_00106974	AC_000176.1:49148598-49156321	0.526319	1.25817	0.0151084	0.0124337	0	0.0340601	0.0344631	0.11879	0.0593213	0.0788142	0.214808	0.189517	0.455746	0.412791	0.0247726	0.0282309
0.865071	1	0.865027	TCONS_00131825	AC_000183.1:38090096-38111150	6.40309e-05	0.197894	0	0	0	0.176519	0	0.000734932	0	0	0	0	0	0.00971801	0	0
0.865016	1	0.865027	TCONS_00020194	AC_000160.1:109967307-109982240	0	0.0271976	0	5.74873e-07	0	6.69522e-07	2.15855e-06	0.0256914	0	1.97989e-06	0	0	0	0	0	1.98855e-06
0.864588	0.824452	0.915059	TCONS_00113313	AC_000178.1:46073452-46076983	0.248149	0.19734	0.0400431	0.0141113	0	0	0	0.0299737	0.0898458	0	0.075038	0.0341828	0.0812415	0.0390679	0.0187668	0
0.863684	0.999654	0.88156	TCONS_00107644	AC_000176.1:58286617-58290725	3.40234e-06	0.275395	0.0343851	0	2.09509e-05	1.95213e-05	1.84338e-05	1.89769e-05	0	1.96026e-05	1.80034e-05	5.63493e-06	0	0	2.2394e-05	0.22826
0.86352	0.89627	0.807466	TCONS_00087684	AC_000173.1:45170436-45175031	8.75798	5.11696	0.13705	0.696081	0.0345478	0.546241	0.163749	0.295841	0.141849	0.545644	2.96699	2.45314	1.24645	1.80377	1.6686	0.55562
0.86292	0.900836	0.758635	TCONS_00120208	AC_000180.1:49849268-49859582	0.205907	0.0748633	0.0914553	0.0273786	0.0219753	0.049997	0	0	0	0	0	0	0.0294998	0.0283965	0	0.0207135
0.862154	1	0.953782	TCONS_00132624	AC_000184.1:24255132-24256321	0	0.541168	0	0	0	0	0	0	0.347104	0	0	0	0	0	0	0.175082
0.86186	0.837463	0.878748	TCONS_00025936	AC_000162.1:19337077-19339879	0.680116	0.982491	0.102251	0.109529	0.162226	0.138454	0.233128	0.178752	0.120437	0.320654	0.102746	0.0610433	0.0362628	0	0.0167558	0.0254733
0.86155	1	0.939273	TCONS_00117017	AC_000179.1:36776066-36782781	0	0.131138	0	0	0	0	0	0	0	0	0.0713474	0.0557454	0	0	0	0
0.861383	0.722503	0.927568	TCONS_00001016	AC_000158.1:69038959-69173301	1.9328	4.05572	0.112465	0.092835	0.892939	0.953258	1.13176	0.245948	0.275954	0.196475	0.91982	0.318664	0.398463	0.144109	0.0230173	0.105067
0.860826	0.999992	0.916866	TCONS_00006668	AC_000159.1:32928749-33033799	2.11091e-06	0.144554	0	0	0	0	0.0567065	0.0841212	0	0	1.26038e-06	0	0	0	0	0
0.860388	1	1	TCONS_00076418	AC_000171.1:23188048-23208597	0	0.14735	0	0	0	0	0.144003	0	0	0	0	0	0	0	0	0
0.8602	0.87339	0.903087	TCONS_00086445	AC_000173.1:77472915-77478978	0.131836	4.56416e-05	0	0	0	0	0.116792	0.0586065	0	0	0	0.0397126	5.06098e-05	0	0	0
0.859641	0.779005	1	TCONS_00133551	AC_000184.1:24184507-24192994	0.42418	0.24369	0	0	0.244701	0	0.00451344	0	0	0	0.405119	0	0	0	0.00185772	0
0.858828	0.962916	1	TCONS_00007166	AC_000159.1:70269345-70270584	2.48708	0	0	0	0	0	0	0	0.645613	1.81213	0	0	0	0	0	0
0.858785	0.961418	0.91606	TCONS_00029348	AC_000162.1:118073450-118080728	0	1.089	0.0928152	9.36656e-05	0	0.342964	0.343764	1.09316e-05	1.36337e-05	9.89673e-06	0	0.296798	0	0	1.21765e-05	0
0.858582	0.873467	0.827519	TCONS_00017946	AC_000160.1:22850291-22852136	0.534588	0.256166	0.0346661	0	0	0.156807	0	0.0605735	0.0683579	0	0.206456	0.0324978	0.117628	0	0.0463944	0.0594085
0.858361	0.972947	0.965644	TCONS_00023781	AC_000161.1:42479587-42498781	0	0.406874	0.0484068	0.0017501	0	0.095973	0.000124656	0	0.256904	0	0.000118674	0	0	0.000126793	0	0
0.858265	0.869016	0.924403	TCONS_00035377	AC_000163.1:13267860-13274332	0	1.06601	0	0.377392	0	0	0.236063	0	0	0	0	0.186721	0	0	0.257461	0
0.858061	0.910769	0.813446	TCONS_00104507	AC_000176.1:18803169-18814226	0.869333	1.02703	0.00793532	0.00669886	0	0.024658	0.0199093	0.0195663	0.169196	0.791543	0.174183	0.118757	0.171778	0.319495	0	0.0604556
0.857998	0.941347	0.599506	TCONS_00023198	AC_000161.1:8749726-8784575	1.05504	0.317566	0.208753	0.117766	0	0	0.104637	0.246252	0	0	0.119776	0.328329	0	0.238873	0	0
0.857828	0.893448	0.779513	TCONS_00045367	AC_000165.1:7807537-7836740	1.66387	0.582008	0	0.301756	0	0.072648	0.336559	0.619674	0.904462	0	0	0	0	0	0	0
0.857458	0.849812	0.890912	TCONS_00012580	AC_000160.1:6072141-6078215	2.04577	0.467578	0.822421	0	0.000113251	0.189176	0.000956983	0.136015	0	0	0.00954027	0	0.586626	0.0316609	0.731089	0.00019898
0.856617	0.947266	0.918838	TCONS_00066148	AC_000168.1:100124774-100131919	0.665375	0.119366	0.0395013	0	0	0.120252	0	0	0	0.421763	0.067056	0	0.13906	0	0	0
0.856152	0.795918	0.906826	TCONS_00044703	AC_000164.1:73588075-73602438	0.799617	0.950485	0	0	0	0.0673129	0	0	0.0913866	0	0.40713	0.169309	0.643797	0.364761	0	0.0185404
0.855445	0.909557	0.952378	TCONS_00132081	AC_000183.1:47700545-47706826	0.00108395	0.160891	3.76874e-07	0.00648794	0.0210128	0	2.94022e-07	0	0.000137722	0.000147637	0.068183	0.000398243	2.26389e-05	0.0466	0.020909	0
0.854881	0.901439	0.774392	TCONS_00092757	AC_000174.1:72027251-72041298	0.76292	0.441298	0.0259443	0.021362	0.0457193	0.104024	0.065743	0.030227	0.101865	0.0601985	0.173674	0.206582	0	0.0590758	0.113412	0.215454
0.8548	0.845264	0.859792	TCONS_00082336	AC_000172.1:28918831-28922285	0.332421	0.635157	0.0564636	0.148566	0.0745761	0.076317	0.0773047	0.088755	0.0221706	0	0	0.0134963	0.120286	0.289212	0.00926201	0.00703404
0.854176	0.87384	0.837265	TCONS_00054556	AC_000167.1:20720276-20726128	0.559421	0.65046	0.0216766	0.0237819	0	0.010858	0.0329657	0.126238	0.198593	0.251225	0.0966738	0.043163	0.0256444	0.0246764	0.118483	0.261028
0.852097	0.70442	0.915337	TCONS_00143442	AC_000187.1:54471333-54472499	0.243041	1.07922	0.158724	0	0.316846	0.181212	0.0599945	0.139565	0	0	0	0.0470895	0	0.271724	0.193813	0
0.851296	0.86611	0.839416	TCONS_00105629	AC_000176.1:33813049-33815208	5.69536	7.10223	0	0	0	0.704549	1.48431	0.0564249	0	4.25726	1.735	0	2.11855	1.63825	0	1.32706
0.849362	0.881169	0.864281	TCONS_00076400	AC_000171.1:21393543-21409698	3.79476	0.777366	0.368771	0.201049	0.505655	0.00913434	0	1.25227	0.497574	3.86591e-05	0.348587	0.202114	1.43592	0	4.09688e-05	0
0.84843	0.820228	0.870591	TCONS_00133852	AC_000184.1:39811654-39854194	0.600982	0.764781	0.0185274	0	0.342863	0.250777	0	0.0809565	0.0363717	0.032256	0.325655	0.265511	0.0328611	0.063284	0	0
0.847593	0.921459	0.772093	TCONS_00001100	AC_000158.1:72608231-72610392	7.75516	2.40575	0.466917	0.36435	2.17017	1.78801	1.37921	0.963245	0.094902	0	0	0	0.0822018	3.4609	0.070277	0
0.847542	0.86877	0.818497	TCONS_00028050	AC_000162.1:91111252-91139663	0.727601	0.531801	0.0462309	0.0443862	0.14254	0.104228	0.128876	0.0942485	0	0	0.0773273	0.0644264	0.273405	0.368377	0	0
0.847192	0.850101	0.876303	TCONS_00062245	AC_000168.1:79145424-79151136	0.0896484	0.021418	0	0	0.0377232	0.0247356	0	0	0	0	0.0563444	0	0	0	0	0
0.845494	0.663666	0.96006	TCONS_00077850	AC_000171.1:2790581-2804003	0.432694	0.686738	0.27082	0.0643724	0.380194	0.127628	0.367695	0	0	0	0	0	0	0	0	0
0.844662	0.64121	1	TCONS_00072810	AC_000170.1:76113245-76117643	0.145402	0.190438	0.0315648	0	0	0	0	0	0.123881	0	0.106772	0	0	0	0.102964	0
0.844608	1	0.875944	TCONS_00065030	AC_000168.1:66359178-66363888	0.197783	0	0	0	0	0.0999918	0	0.115146	0	0	0	0	0	0	0	0
0.844094	0.718754	0.892747	TCONS_00105971	AC_000176.1:37363109-37421654	0.0917416	0.278781	0.0317386	5.13448e-07	0.0239454	0.061269	0.0966104	4.38113e-06	0	0	0.00313812	0.0325212	0.0322062	0.0929145	0.00742908	0.0225902
0.843962	0.910384	0.718125	TCONS_00036134	AC_000163.1:59353424-59355991	0.230449	0.116174	3.27508e-05	0.117794	0	0	0.0827143	0	0	0	0	0	0	0.116248	0.0618165	0
0.843828	0.913048	0.770167	TCONS_00116949	AC_000179.1:31707802-31714996	0.155689	0.1463	8.52963e-06	0.0412786	8.92333e-06	8.06584e-06	0.0688576	0.0849014	8.42399e-06	8.29933e-06	7.88713e-06	0.109168	0	0	0.0258713	7.97754e-06
0.843789	0.933252	0.92903	TCONS_00044699	AC_000164.1:73452212-73602438	1.5141	0.354041	0	0	0	0	0	0	0.0760573	0	0.0868518	0.206663	0.544537	1.12866	0	0
0.843724	0.913627	0.966024	TCONS_00071833	AC_000170.1:58036109-58092564	0.251244	0	0	0	0	0	0	0	0	0	0.0485082	0	0.103396	0.0993184	0	0.0236212
0.8437	0.891877	0.958577	TCONS_00020490	AC_000160.1:118690064-118697836	0	0.629814	0.288275	0.130576	0.0721164	0.0157901	0.0519974	0	0.0940703	0	0	0.0151312	0	0	0	0.0211227
0.843339	0.914515	0.938775	TCONS_00032051	AC_000162.1:99416239-99428850	0	2.51301	0	0	0	0	0	0	0	0	0.124363	0	0.504139	0	1.05031	1.07702
0.842532	0.850662	0.832646	TCONS_00060793	AC_000168.1:12370526-12371103	9.57567	7.87462	5.04747	3.53627	0.53334	0.510851	0.299782	0.234878	0	0.241026	2.96802	2.19492	1.16146	2.507	0	0
0.842436	0.824516	0.858689	TCONS_00017123	AC_000160.1:13059592-13065590	1.4562	1.6055	0.00920684	0.0226832	0.00810195	0.0322288	0.00467062	0.00535992	0.662823	0.191492	0.609598	0.671544	0.0763225	0.125727	0.418059	0.539085
0.841884	0.911095	0.78448	TCONS_00034756	AC_000163.1:97972604-97987608	0.542453	0.220712	0	0	0.183787	0.201851	0.153757	0.290119	0	0	0	0.0151139	4.51933e-05	8.5276e-06	0	0
0.838499	0.808418	0.864332	TCONS_00007155	AC_000159.1:70029606-70048631	1.64893	1.92003	0.421629	0.355453	0.966226	0.462199	0.725854	0.638232	0	0.217633	0	0	0	0	0.097633	0.149883
0.838453	0.917527	0.910928	TCONS_00133546	AC_000184.1:24184507-24192994	0	0.733384	0	0	0	0	0.134164	0	0.00129138	0	0.235884	0	0	0.13358	0.000723428	0.323687
0.838036	0.924404	0.642303	TCONS_00104501	AC_000176.1:18803169-18807704	1.35065	0.595982	0.0202281	0.0367283	0	0	0.0563891	0	0.378293	0.527172	0	0.240838	0	0.567502	0.259818	0.120027
0.836359	0.927666	0.853692	TCONS_00020488	AC_000160.1:118690064-118697724	1.2942	0.303008	0.252029	0.235449	0.18135	0.163655	0.205782	0.729827	0	0	0.0161433	2.49105e-06	0	1.55068e-06	0	0.0453396
0.835642	0.876478	1	TCONS_00026131	AC_000162.1:26113101-26125004	0.028553	0	0	0	0	0	0.0028243	0	0.0218642	0	0	0.00816189	0	0	0	0
0.83536	0.870762	0.924042	TCONS_00083701	AC_000172.1:76453116-76454948	1.01627	0.345832	0.0344998	0	0.365449	0.650417	0.208752	0	0.135393	0	0.175289	0	0	0	0	0
0.834416	0.74641	0.943045	TCONS_00020411	AC_000160.1:116771511-116781543	0.1218	0.098676	0	0	0.0695183	0	0	0.0229786	0.103149	0	0.02203	0	0	0	0.0215132	0.0163623
0.833669	0.866335	0.782529	TCONS_00052291	AC_000166.1:19000360-19035933	1.07826	0.688762	0.115011	0.167967	0	0	0	0	0	0	0.258023	0.128378	0	0.275033	0.635846	0.47712
0.832903	0.897256	0.910079	TCONS_00104504	AC_000176.1:18803169-18811372	1.44206	0.583571	0.0208528	0	6.93114e-05	1.77523e-06	0	0	0.698023	1.17571	0.109422	0.0013119	0.10558	0.033965	0.103199	0.121199
0.832638	0.85095	0.818078	TCONS_00098818	AC_000175.1:50830879-50840596	1.06908	1.34449	0	0.0217857	0	0	0	0	0	0	0.929888	1.06186	0.18554	0.6285	0	0
0.830936	0.897417	0.759748	TCONS_00132644	AC_000184.1:24846934-24849856	0.128652	0.120147	0	1.58549e-07	0	0.0437594	0.0160753	0.0472007	0	0.0494742	0.0608767	0.0434869	0	0	0.0154306	0.0181372
0.830219	0.922182	0.958629	TCONS_00021650	AC_000161.1:67062789-67116758	0.195948	0	0	0	0	0	0	0.0183312	0.0735244	0.0978142	0	0.00999519	0.0332132	0	0	0
0.83011	0.920944	0.775694	TCONS_00131725	AC_000183.1:34745376-34794202	0.830936	1.38702	0.208903	0.506784	0.0681366	0.573031	0.126695	0.000169977	0	0.173554	0.0560257	0.425729	0	0.0336461	7.56565e-05	0.464908
0.828542	0.890861	0.889566	TCONS_00031884	AC_000162.1:90775672-90862181	0.0308964	0.00997578	0	0.0054702	0	0.0199808	0	0	0	0	0	0	0.0236041	0	0	0
0.828366	0.844176	0.822958	TCONS_00104800	AC_000176.1:23033575-23041290	0.138632	0.363167	0.0089618	0.0265825	0	0	3.1955e-06	0.0302417	0.0680191	0.0120122	0.2354	0.357578	8.31019e-07	0.0236556	0.0411501	0
0.826882	0.852212	0.874508	TCONS_00082456	AC_000172.1:30439441-30447117	0.0618711	0.794019	0	0	0	0	0	0	0	0.143942	0	0	0.142315	0.553558	0.197374	0
0.826131	0.880916	0.840193	TCONS_00132643	AC_000184.1:24846788-24859252	0.475297	3.33e-06	0	0.012345	0.0791452	0.0450688	0.125961	0.0860368	0	0.00237543	0.100367	0.0178324	0	0	0.0907288	0.0186198
0.826053	0.874687	0.782401	TCONS_00076397	AC_000171.1:21391781-21409698	6.36765	7.09444	0.484258	0.718667	1.71758	2.11192	2.41702	2.72301	0.118435	0.201363	0.0670674	0.756052	0.502019	3.65603	0.279252	0.639145
0.824872	0.88217	0.826568	TCONS_00097750	AC_000175.1:23253752-23302378	4.71508e-05	0.456629	0.370073	0.38751	1.62166e-05	0	0	0	0	0	0.305176	4.99296e-05	0	0.147312	0	0.0194859
0.824348	0.856598	0.75985	TCONS_00098287	AC_000175.1:44487184-44489373	1.235	0.617536	0.160372	0	0.413318	0.403941	0.178349	0.14201	0	0	1.06879e-05	0.490002	0.484032	0	0.00362648	0.00215632
0.823107	0.91537	0.824177	TCONS_00089210	AC_000174.1:15085406-15177736	2.38616e-05	0.227427	0.00110288	0.110006	7.0135e-05	2.65896e-05	0	0	0.000107214	0	0.000452148	0	0	0.140585	0	0.0292905
0.822411	0.802721	0.83833	TCONS_00143773	AC_000187.1:64469349-64471998	2.59134	3.20533	0.939243	0.941026	1.29179	1.22667	1.01439	1.1069	0	0.0632916	0.121436	0.064593	0.0639308	0	0.147737	0.22495
0.822329	0.999989	0.925169	TCONS_00082717	AC_000172.1:42810667-42835199	9.12517e-06	0.159965	0	0	0	0	0	0	0	0	0	0.0837896	0	0	0.115167	2.90656e-06
0.820652	0.729293	0.858759	TCONS_00077312	AC_000171.1:73920415-73921398	0.398402	0.955149	0.0288018	0.263307	0.229421	0.13096	0.305419	0.202157	0	0.101711	0.0973012	0.102769	0	0	0.0940083	0.14344
0.819273	0.746855	0.869366	TCONS_00116119	AC_000179.1:59853128-59863643	0.177041	0.3117	0.184094	0.114341	0	0	0.0350236	0	0	0	0.0388678	0.0273791	0	0	0.0752854	0.14331
0.817184	0.942537	0.923455	TCONS_00083690	AC_000172.1:76319829-76328888	0.254763	1.63435e-05	0.102427	0.166334	1.65134e-05	1.55965e-05	1.59961e-05	1.59618e-05	0	0	0	1.79086e-05	0	1.65602e-05	1.65195e-05	0.0890415
0.816072	0.816088	0.770021	TCONS_00030252	AC_000162.1:28844703-28846953	0.26845	6.2586e-06	1.75319e-06	3.77209e-06	0.15155	0	3.64312e-06	1.70334e-05	0	0	0.1608	7.65411e-06	0.0332436	0	0	9.73642e-06
0.815728	0.732193	0.880672	TCONS_00124308	AC_000181.1:35626655-35629985	1.07899	1.38787	0.0238884	0.102335	0.138675	0.0730492	0.419887	0.346478	0.160042	0	0.947655	0.534122	0.222943	0.103302	0.109638	0
0.814938	0.842715	0.974465	TCONS_00032828	AC_000162.1:112789361-112802531	0	0.926371	0.492369	0.0111466	0.424284	0.146247	0.112377	0.00252998	0	0	0.00337882	0.00307897	0	0	0.00205605	0.002582
0.814473	0.947623	0.805596	TCONS_00060302	AC_000168.1:816143-878724	1.04054	0.574553	0	0	0	0.159569	0	0.970234	0	0	0	0.586197	0.381503	0	0	0
0.813848	0.789625	0.842017	TCONS_00065355	AC_000168.1:72815737-72824824	0.341611	0.118717	0.0678442	0.139462	0.0298692	0.0169814	0.0430027	0.0296234	0.0221993	0.0196353	0.340149	0.310816	0	0.0193058	0	0
0.81353	0.887818	0.849136	TCONS_00111743	AC_000178.1:67372843-67409400	1.62344	10.9028	3.61844	6.93881	0.0135245	0.69391	0	2.91789	0.00194279	0.0531526	0.0148031	0.00706733	0.00323334	0.902809	1.18452	0.000241517
0.813	0.779312	0.864425	TCONS_00076396	AC_000171.1:21391781-21409698	0.858648	0.5625	0.0503492	0	0.218365	0.0813604	0.625017	0.287435	0.102751	0	0.13866	0.0719215	0.191311	0.0931107	0	0
0.8129	0.783285	0.846892	TCONS_00137849	AC_000186.1:49863112-49865392	1.40288	1.22226	0.459161	0.424559	0.00211394	0.40257	0.272475	0.000167741	0.00262128	0	1.38981	4.30674e-05	0.000231745	0.482525	0.00176189	0.000100544
0.812839	1	0.880491	TCONS_00065031	AC_000168.1:66359178-66363947	0.000821745	0	0	0	0	0.000586198	0	0.000490392	0	0	0	0	0	0	0	0
0.812539	0.928387	0.795239	TCONS_00100037	AC_000175.1:61989183-61990344	0.739758	0.399132	0	0	0	0.0670704	0	0	0	0.157059	0.299292	0.625803	0	0	0.0715434	0.273717
0.812039	0.869676	0.751036	TCONS_00114249	AC_000179.1:8012075-8036790	0.374319	0.235418	0.0454339	0	0	0.253828	0.0952629	0	0.0910164	0	0.0869528	0.159425	0	0.047515	0.0228132	0
0.810881	0.842951	0.927489	TCONS_00096915	AC_000175.1:65892824-65896382	1.89417	0.163468	0.103349	0.164957	1.32049	1.1123	0	0	0	0	0	0	0.658505	0.236153	0	0
0.810758	0.897214	0.680812	TCONS_00045154	AC_000164.1:110133102-110151357	0.316892	0.0712005	0	0.0521734	0	0	0	0.0276329	0.12397	0.110471	0.0265104	0.0564906	0	0	0.0775251	0.0393294
0.8086	0.774262	0.844041	TCONS_00130132	AC_000183.1:25882424-25882922	6.5217	6.31853	3.17609	0.130461	1.22866	0.715501	2.68237	1.08531	0	0.575094	3.21823	1.23341	0	0.523676	0	2.63457
0.808523	0.896329	0.904916	TCONS_00113890	AC_000178.1:69552294-69569064	0.154056	0.0422296	0	0.00410087	0.0790598	0.119789	0	0	0	0	3.37811e-07	0.0119264	0	0	0.0327379	0.0214732
0.807465	0.976941	0.574975	TCONS_00064254	AC_000168.1:25437623-25450352	0.040216	0.0292134	0.00649128	0	0	0.0292554	0	0.0113393	0	0.0225577	0	0.00775654	0	0	0	0.0161729
0.807424	0.829437	0.777342	TCONS_00070104	AC_000169.1:90590303-90592578	0.575201	0.418496	0.046491	0.0676988	0	0.0279542	0.0706526	0.0487851	0.036488	0	0.435604	0.418694	0.0365926	0.031756	0.0609289	0.0578877
0.806778	0.853478	0.737159	TCONS_00040806	AC_000164.1:72397412-72423408	0.856006	0.574193	0.244781	0.406763	0.0635919	0.0528164	0.159285	0.188476	0.20408	0.0901259	0.00164799	0.0465884	0.145061	0.189309	0.0595215	0.0823719
0.806627	0.751361	0.878797	TCONS_00125703	AC_000182.1:9959156-9964667	0.0896173	0.451155	0	0	0.160134	0	0.0456547	0	0	0	0.0509531	0.0358419	0.00767638	0.309401	0.0848077	0.0375255
0.806117	0.901385	0.766234	TCONS_00048199	AC_000165.1:29737307-29741435	0.232397	0.555127	0.11644	0.239438	0	0.177578	0.0439483	0.0776142	0	0	1.65578e-05	1.92124e-05	1.9153e-05	0.41372	0	1.8498e-05
0.80513	0.826865	0.785686	TCONS_00074848	AC_000170.1:62613715-62620512	0.329004	0.367758	0.0468187	0.000948199	0.0591655	9.66283e-05	0	0.362292	0.0245257	0	0.10443	0.0543363	0.133061	0.0639997	0.0307347	0.0700373
0.802516	0.88595	0.755904	TCONS_00033414	AC_000163.1:7226228-7454139	1.44601	0.306823	0.104235	0.315296	0.285325	0.371728	0.301252	0.581648	0.463612	0	0	0	0	0	0	0
0.800411	0.829833	0.776895	TCONS_00003554	AC_000158.1:56820216-56842685	0.16011	0.200316	0.0148102	0.0122292	0	0	0.0224925	0.0518293	0	0.103549	0	0.0530029	0.104926	0	0.0484896	0.0922298
0.799832	0.91897	0.787421	TCONS_00001101	AC_000158.1:72608923-72610392	16.3538	6.99534	0.91985	1.39569	4.93974	5.05651	2.67317	3.98358	0.0385127	0	0.119748	0.18695	0.167747	12.2327	0.417223	0.584836
0.79855	0.781018	0.816298	TCONS_00111745	AC_000178.1:67372850-67409400	8.9361	8.82709	3.18248	1.13004	0.250123	0.410005	1.04841	0.631599	2.44829	1.92024	3.19354	3.33994	2.44199	1.50647	1.13311	2.41258
0.797715	0.701714	0.863425	TCONS_00142850	AC_000187.1:18670949-18676442	0.456448	0.666856	0.115001	0.0950303	0.130504	0.12389	0.324262	0.258804	0.12899	0.0574997	0.137962	0	0.116345	0	0	0.102305
0.796574	0.832559	0.754596	TCONS_00005766	AC_000158.1:146937802-146946480	0.297917	0.255384	0.0148006	0.0426285	0	0.0444893	0.0112567	0.0129324	0.0871698	0.102934	0.173289	0.14146	0.0262635	0.0758208	0.0364057	0.0184402
0.796353	0.946547	0.851338	TCONS_00111438	AC_000178.1:56835268-56868707	0.915229	0.232207	0	0.382251	0.34245	0	0	0	0	0.747543	0	0	0	0	0	0.16346
0.796084	0.846113	0.760218	TCONS_00115123	AC_000179.1:43617009-43629212	0.642083	0.566418	0.0352554	0.168824	0.159606	0.597276	0.337581	0.190278	0	0	0	0	0.159216	0.0769908	0	0
0.794432	0.863471	0.772503	TCONS_00051309	AC_000166.1:70875545-71119004	0.101524	0.259152	0	0.0041848	0	0.084116	0	0.122569	0	0.066206	0.106271	0.134406	0	0	3.95947e-05	0.00121153
0.793389	0.908405	0.999834	TCONS_00129325	AC_000182.1:42559315-42563621	4.91136e-05	0.212238	0.119676	4.90984e-05	4.83036e-05	4.95624e-05	0.186958	0	0	0	4.84104e-05	4.83593e-05	0	4.85937e-05	4.88226e-05	5.0796e-05
0.793291	0.841678	0.927853	TCONS_00138478	AC_000186.1:28583611-28594166	0.619006	0	3.09289e-05	0.0703536	0	0	0.183189	0.139307	0.0859736	0	0.416824	0	0	0	0	0
0.792933	0.795913	0.790423	TCONS_00032406	AC_000162.1:104632330-104634444	0.170117	0.201981	0.02445	0	0.0970301	0.0368145	0	0.12828	0	0	0.0614776	0.0437713	0	0.0417667	0.0600725	0.0456812
0.792895	0.67593	0.850213	TCONS_00001038	AC_000158.1:69907210-69909711	0.380332	0.77611	0.123026	0.172496	0.195277	0.148197	0.373852	0.236676	0.0483007	0.042931	0.0618701	0.0146828	0	0.168129	0.0604528	0.0306474
0.789774	0.879251	0.607323	TCONS_00077994	AC_000171.1:13323375-13666720	0.426821	0.209321	0.131741	4.50387e-05	0.0687281	0.112209	0.00739734	0.0694177	0.000292999	7.81395e-05	0.000558597	0.106286	0	0.142902	0.152049	0.144431
0.789656	0.71241	0.903726	TCONS_00113825	AC_000178.1:68146632-68148804	1.25939	0.852838	0.206447	0	0.330108	0.000631048	0.124894	0.121574	0	0	1.16677	0.452528	0.707101	1.23492e-05	0	0
0.788775	0.751057	0.823597	TCONS_00077992	AC_000171.1:13323375-13328388	0.314418	0.340561	0.103076	0.0545182	0.150458	0.0649384	0.115938	0.0302525	0.0307722	0.0271834	0.0432399	0.0677466	0	0	0.104422	0.175892
0.787486	0.545981	0.892599	TCONS_00138480	AC_000186.1:28583611-28595157	0.473038	1.15441	0.282204	0.258738	0.190514	0.0914987	0.410267	0.0841936	0.185168	0	0.484936	0.312689	0	0.0695839	0	0.0511912
0.78672	0.78245	0.794167	TCONS_00075623	AC_000170.1:81289077-81293352	0.367983	0.210992	0.0360437	0	0.0434954	0	0.349897	0.147662	0	0	0.0357036	0.1051	0	0	0.0952429	0.0512413
0.786518	0.7745	0.826696	TCONS_00043776	AC_000164.1:45148380-45152446	0.780251	0.410113	0.0257932	0	0	0.0232371	0.0392449	0.0268411	0.202561	0.0876981	0.179718	0.0858104	0.0366417	0	0.747669	0.522369
0.786493	0.811508	0.890457	TCONS_00128626	AC_000182.1:34043800-34045078	0.391087	0.825466	0.10934	0	0.193874	0	0	0.0640527	0.143028	0	0.67961	0.432803	0	0	0.0593805	0.13611
0.786124	0.605678	0.852473	TCONS_00080211	AC_000172.1:38702684-38740046	0.123325	1.11132	2.91559e-05	0.108533	0	0.0406618	0.219162	0.0470936	0.167277	0	0.124661	0.0638943	0.189651	0.0499033	0	0.837563
0.786087	0.900074	0.593489	TCONS_00126087	AC_000182.1:23104729-23167211	0.569181	0.261659	0.0869247	0.288024	0	0.131377	0.197773	0.266545	0	0	0.0365874	0.0517694	0.0768448	0	0	0.108245
0.785679	0.850758	0.941095	TCONS_00027735	AC_000162.1:75268015-75273099	0	0.367486	0.0874589	0	0.000122942	0	0.195527	0	0	0	0.114997	0.0228339	0	0.128693	0.00168713	0
0.782855	0.962707	0.849395	TCONS_00033417	AC_000163.1:7575397-7592976	0.00640687	0.0326848	0	0.0155842	0	0	0.0248754	0	8.69264e-05	0.0188733	0	0	0	0	0	0
0.782722	0.812877	0.732366	TCONS_00015666	AC_000160.1:101977334-102004868	3.81457	2.28431	0	0	0.363986	0	0.399378	0.240909	1.57968	0.507983	0.712765	0.62848	0	1.39516	1.94075	1.50698
0.782009	0.893509	0.946111	TCONS_00122123	AC_000180.1:40180340-40194838	0.828087	0	0	0.114167	0.230897	0.750533	0.172873	0	0	0	0.084934	0	0	0	0.128585	0.168953
0.780521	0.769605	0.926789	TCONS_00132352	AC_000184.1:7085851-7397194	2.25792e-05	0.269847	0.0314457	5.54235e-07	0	0.118742	0	0	0.0618015	0	0.105768	0	0	0	0.0773095	0.0195479
0.78041	0.744973	0.864618	TCONS_00052976	AC_000166.1:63489427-63496941	0.0514392	0.175376	0.0166646	0.0964033	0	0	0	0.0291696	0	0	0.0839742	0.0198714	0	0	0.0818061	0.0207547
0.779746	0.752958	0.84655	TCONS_00113826	AC_000178.1:68147502-68148593	1.36476	0.547277	0	0.0393366	0.795574	0.0247378	0.644005	0.0826518	0	0	0.00924299	0.298007	0.911252	0.143125	0	0
0.778568	0.937308	0.837988	TCONS_00131718	AC_000183.1:34734920-34745312	0.00286271	0.681114	0.109082	6.31889e-05	0.507735	0.348769	0.0731532	0	9.90905e-05	0	0.0375178	0.000389085	0.000101467	0	0	0.423221
0.778351	0.867505	0.622074	TCONS_00044671	AC_000164.1:72820957-72831499	0.393141	0.224284	0.283083	0.192786	0.000212745	4.31149e-06	1.88189e-06	0.000145985	0.0570957	7.55942e-05	2.52851e-06	0.141812	0.0242214	0.0744923	6.33074e-06	0.184023
0.777244	0.90874	0.889969	TCONS_00029295	AC_000162.1:117107419-117113548	0	0.104756	0	0.0100226	0	0	0	0	0.0263204	0.0327461	0.0504387	0.0235212	0.00590095	0	0	0.0143949
0.77652	0.817562	0.749971	TCONS_00040263	AC_000164.1:53038256-53040383	2.2471	3.47376	0.25095	0.860985	0	1.17834	0	0.671879	0	0.471003	1.98402	0.14645	0.433779	2.59525	0.200949	0.155871
0.775966	0.725569	0.811497	TCONS_00056862	AC_000167.1:89248083-89252222	2.79741	3.96776	1.09588	1.44066	0.112398	0.4592	0.74047	0.706662	1.3669	0	1.48869	1.09949	0.00899427	0.959332	0.560538	0.570196
0.775192	0.826612	0.787454	TCONS_00135985	AC_000185.1:35295014-35317115	0.162495	0.0342892	0	0	0.0864448	0	6.7209e-06	0	5.14373e-06	0.0226303	0.0892934	0.0308354	5.61025e-06	0	0.0214667	0.0589822
0.774928	0.710686	0.945627	TCONS_00104505	AC_000176.1:18803169-18811372	0	0.539871	0	0.00632915	0.0182168	0.0488337	0.0136047	0.0696602	0.213239	0	0.16154	0.036766	0.15856	0	0.0799293	0.0438917
0.773738	0.746798	0.857645	TCONS_00064454	AC_000168.1:36951522-36954185	0.0837642	0.0272204	0.0180998	0	0.0479489	0.0273164	0.0824162	0	0	0	0	0	0	0	0	0
0.773059	0.731639	0.860972	TCONS_00049128	AC_000165.1:74391323-74408249	0.222412	0.104789	0	0.0299264	0	0.0221812	0	0	0.173391	9.06435e-06	0.0721032	9.20754e-05	0.0814858	0	0.0908273	0.0497712
0.772404	0.800127	0.77541	TCONS_00091331	AC_000174.1:29553123-29665020	0.0515055	0.0251012	0.0166961	0	0	0	0	0.0291926	0	0	0.028045	0	0	0	0.0273207	0.0207934
0.770364	0.789917	0.787915	TCONS_00048934	AC_000165.1:65019371-65319374	0.0824308	0.166118	0.0130518	0.0464276	0.0952579	0.0192149	0.0232827	0.0846031	0	0	0	0	0.0213193	0.0790213	0	0.0173514
0.770339	0.945034	0.815849	TCONS_00131717	AC_000183.1:34734920-34740819	0.270368	0.106948	0.103772	0.236288	0.0002557	0	0	0	0	0	0	0.266269	0	0	0	0
0.770173	0.885172	0.699414	TCONS_00047174	AC_000165.1:88159173-88162407	0.508672	0	0.0898333	0.0685331	0	0.131915	0	0.0938772	0	0	0	0	0.319014	0	2.09793e-05	0.115152
0.767772	0.853245	0.85985	TCONS_00080214	AC_000172.1:38734962-38745470	0.281171	0	0.0536714	0.0465378	0	1.13662e-06	1.16172e-05	1.49475e-06	0	0.125726	0	1.64599e-06	0	0	0.235159	0.0768016
0.766552	0.82678	0.825568	TCONS_00021822	AC_000161.1:75585003-75623140	0.194455	0.0482458	0.00584445	0.0305917	0.0827034	0.0941314	0.00911914	0.0215292	0	0	0.0100416	0.0145701	0.0665943	0	0.0614816	0
0.766063	0.840449	0.813565	TCONS_00131959	AC_000183.1:42573998-42580356	0.098549	0.244878	0.0277355	0	0	0	0.161255	0.15275	0	0	0	0.115092	0.0538141	0.051735	0	0
0.764873	0.930459	0.731989	TCONS_00066039	AC_000168.1:98830798-98839214	0.0962105	0.48876	0.221867	0.434087	0	0.459573	0	0	0	0.0115062	0	0.0117841	0.0117921	0	0	0
0.764037	0.718849	0.829291	TCONS_00063311	AC_000168.1:106270782-106271999	0.0871094	0.427061	0.0566677	0.0235429	0	0.0429359	0	0	0	0.200048	0.143549	0.0674061	0	0	0.138736	0.176389
0.763785	0.769691	0.84593	TCONS_00117004	AC_000179.1:36561079-36563741	1.28984	0.167369	0.132051	0.0835308	0	0	0.563988	0.00721411	0.184038	0	0.185205	0	0.998031	0.239329	0.0161201	0
0.763255	0.749954	0.773927	TCONS_00111740	AC_000178.1:67372822-67409400	44.5731	55.5516	1.49465	0	0.885047	0.18497	2.66036	1.27329	21.0035	11.9788	25.3245	33.4241	15.6184	10.9742	11.0309	30.0755
0.762658	0.783541	0.732844	TCONS_00094076	AC_000175.1:34910609-34913102	3.27061	2.29086	0.134541	0.0811889	0.526877	0.452051	0.890612	1.70417	0.19466	0.168567	2.37356	1.53047	0.589753	0.165215	0.245673	0.182463
0.762648	0.94288	0.890755	TCONS_00123499	AC_000181.1:50988405-50992921	2.10934e-05	0.414416	0.381907	0.0937474	2.27729e-05	0.000166098	2.40126e-05	2.06746e-05	0.000162034	0.0648383	0.140439	0.000167588	0.000165905	0.0985043	0.0118673	0.0594667
0.761544	0.809915	0.68687	TCONS_00096905	AC_000175.1:65887525-65896382	1.76754	1.14494	0.382269	0.0571282	0.55543	0.476159	0.788448	0.368727	0.413193	0.60417	0.0585582	0.418197	0.0686184	0.0515822	0.0853644	0.53364
0.760915	0.800001	0.799681	TCONS_00058337	AC_000167.1:26668365-26680653	13.2232	20.5214	0.219184	0.761789	0	1.74941	0	0.396118	17.051	5.96815	4.73302	11.6666	1.50644	3.0526	4.18938	5.18115
0.760461	0.830795	0.870427	TCONS_00129327	AC_000182.1:42559315-42568307	0.120668	0	0	0.0637758	0	0	0.0782531	0.0703145	0	0	0.06467	0	0	0	0	0
0.760368	0.79652	0.722992	TCONS_00091420	AC_000174.1:34732329-34736841	0.0381589	0.036909	0.00410275	0.0134843	0	0.00615773	0	0.00716345	0.01611	0	0.027407	0.0294294	0	0	0.00673224	0.0153338
0.759931	0.742379	0.776434	TCONS_00088379	AC_000173.1:63515828-63528066	0.3543	0.376793	0.0218191	0.134881	0.0865558	0.147765	0.0663207	0.0762973	0	0	0.25587	0.0781442	0.154734	0.111809	0.0536251	0.0407692
0.759856	0.883109	0.824222	TCONS_00010358	AC_000159.1:51858042-52164119	0	0.506177	0	0.0253813	0	0.0462819	0.0462129	0	0	0	0.361121	0.290252	0	0	0.497819	0.260908
0.759721	0.923671	0.899001	TCONS_00002502	AC_000158.1:145189289-145195838	0	0.123089	0	0.0443311	0	0	0.0445216	0	0	0	0.0833262	0.0426865	0	2.88704e-06	0	2.98399e-06
0.759068	0.854568	0.764585	TCONS_00111432	AC_000178.1:56614327-56627535	0.137698	0.0265559	0.0537132	0	0	0.0534625	0	0.0617069	0	0	0.0568485	0.0216688	0	0	0.0296177	0
0.757615	0.859713	0.86644	TCONS_00085521	AC_000173.1:51232371-51241698	0.216238	1.14577	0.0838376	0	0.90322	0.582734	0.00290738	0.326181	0.203947	0.162286	0.373303	0	0.00673955	0	0	0
0.757287	0.845379	0.802812	TCONS_00138983	AC_000186.1:41852241-41855742	0.666268	1.53224	0	1.47429	1.09806	0.374096	0.0247956	0.0142187	0	0	0.493861	0.25204	0.00355968	0	0	0.00032932
0.757144	0.803147	0.741589	TCONS_00044698	AC_000164.1:73446772-73449965	0.203107	0.0369203	0	0	0	0	0	0	0.0643978	0.0285331	0.0274426	0.0587743	0.17459	0	0.0134445	0.0408622
0.756133	0.734616	0.767583	TCONS_00052478	AC_000166.1:29776124-29868096	0.35495	0.667036	0	0	0	0	0	0	0.289031	0	0	1.1387e-05	0.193974	0.587577	0.176381	0.497623
0.753925	0.895903	0.881707	TCONS_00040804	AC_000164.1:72397236-72423408	0	0.0485861	0	0	0	0	0.0436673	0.0166826	0	0	0	0	0	0	0.0318193	0.023549
0.753821	0.999904	0.763119	TCONS_00125541	AC_000182.1:3044680-3046977	0	0.329179	0	1.78769e-05	0	9.08577e-05	0	0.290316	0.0214102	0.118849	1.43803e-05	0.105258	0	0.031301	0	1.96484e-06
0.748996	0.792615	0.693162	TCONS_00086229	AC_000173.1:71156844-71157928	0.486572	0.380115	0	0.0697241	0.223172	0.159024	0.0319316	0.110633	0.165253	0.221751	0.17714	0.150455	0.074446	0	0.0344107	0.10485
0.747575	0.768096	0.87262	TCONS_00041301	AC_000164.1:111613254-111650914	0.0940351	0	0	0	0	0	0	0	0	0	0.000175264	0.0718781	0.0888277	1.5389e-05	0.063647	0.0806288
0.747374	0.769254	0.726081	TCONS_00145215	AC_000187.1:140185542-140217235	146.587	150.619	12.316	15.311	11.2893	21.7594	16.8365	18.5168	28.8505	33.3656	82.3212	71.0522	73.4971	99.1757	11.6604	29.6216
0.747339	0.70575	0.798902	TCONS_00083369	AC_000172.1:56426112-56433393	0.101197	0.267531	0	0.00807336	0	0	0.0148968	0.0171304	0.117252	0.0850499	0	0.023404	0.123128	0.16738	0.0202668	0.0755623
0.747135	0.84941	0.556953	TCONS_00066740	AC_000168.1:106405344-106410121	0.306025	0.164573	0.0438919	0.0315763	0.0434771	0.131825	0.075118	0.124568	0	0	0.0641792	0.0262291	0.0779233	0.0936733	0.0180001	0.102523
0.746347	0.717227	0.766759	TCONS_00075622	AC_000170.1:81289077-81293352	0.292249	0.416897	0	0.016259	0	0	0.136209	0.0468577	0.104872	0.127612	0.185169	0.0950116	0.100718	0.256625	0.0515122	0.138296
0.743915	0.755625	0.880625	TCONS_00046897	AC_000165.1:77725260-77843543	0.0628771	0.635519	0.0410839	0	0.109382	0.187721	0.124198	0	0	0	0.0902078	0	0.289143	0.279731	0.0668666	0.0636057
0.743565	0.669789	0.801622	TCONS_00028605	AC_000162.1:106275376-106304743	0.51344	0.652441	0.348729	0.398423	0.452758	0.384649	0.062041	0	0	0.0215005	0	0.101436	0	0	0.323276	0
0.740578	0.904519	0.797395	TCONS_00129058	AC_000182.1:38231959-38237822	0.10502	0.774874	0.136916	0.285194	0	0.259956	0	0	0	0	0	0	0.36198	0.46858	0	0.0852231
0.737595	0.707702	1	TCONS_00033657	AC_000163.1:23342590-23345240	0.0570898	0.153041	0	0	0.121933	0	0	0	0	0	0.145454	0	0	0	0.118589	0
0.734936	0.721431	0.750991	TCONS_00002985	AC_000158.1:1518506-1529173	0.221873	0.186625	0.0249034	0.0365684	0.0469559	0.0400658	0.0540061	0.0310443	0.069743	0	0.103623	0.0848593	0.0315085	0	0.101909	0.132761
0.734686	0.797279	0.82055	TCONS_00045156	AC_000164.1:110395962-110400197	0.127793	0.428764	0.257472	0.0615797	0.0671749	0.166507	0.035245	1.49839e-05	2.52614e-06	0	0.0411688	0.0271253	0.0939807	0.283364	0	0
0.73445	0.870945	0.858254	TCONS_00081524	AC_000172.1:78871585-78888911	0.16272	0	0.0439734	0.0180926	0	0	0.0662533	0	0	0	0.0367725	0.07804	0	0	0	0.0593402
0.734205	0.76764	0.69994	TCONS_00095586	AC_000175.1:53762040-53763896	3.55218	3.46603	0.554853	0.585433	0.410884	0.434235	0.421612	0.504472	2.17842	3.01785	1.13411	1.08628	0.786925	1.25101	0.290897	0.40085
0.733392	0.775458	0.887437	TCONS_00078606	AC_000171.1:41939527-41966757	3.61837	0	0	0	1.54909	0	0	0.397133	1.9333	0.595917	0	0.0724136	2.20494	0	0	0
0.73208	0.827373	0.828617	TCONS_00133547	AC_000184.1:24184507-24192994	1.46394	0.0379316	0.129268	0.156115	0.315943	0.262122	0.0109972	2.8692e-06	0	0.493521	0.922814	0.135694	0	0	0.389991	0.000203085
0.730553	0.699632	0.810657	TCONS_00055960	AC_000167.1:60641107-60646718	0.520235	0.745705	0	0.0186702	0	0.0340535	0	0.0394607	0.618712	0	0.265468	0.482703	0	0.0769997	0.515185	0.336472
0.729491	0.826986	0.948684	TCONS_00045979	AC_000165.1:41988007-42244214	0.13735	0	0.0203737	0.068964	0	0	0.0313858	0	0	0	0	0.0247728	0	0	0.114585	0
0.728677	0.823513	0.817551	TCONS_00116535	AC_000179.1:15025237-15026358	0.186523	0.73239	0.0910682	0.202245	0	0.0920756	0	0.159854	0.119139	0	0.153939	0.216561	0	0	0.445738	0.264633
0.728533	0.783722	1	TCONS_00071395	AC_000170.1:49640553-49643897	0.0535241	0	0	0	0	0	0.0526562	0	0	0	0	0.0206775	0	0	0.0283764	0
0.72716	0.698969	0.741675	TCONS_00013604	AC_000160.1:20225148-20227900	0.845134	1.64141	0.111538	0.174694	0.176996	0.318956	0.0339012	0.117014	0.832033	1.28337	0.242939	0.439392	0.237282	0.342933	0.146191	0.291756
0.725956	0.717352	0.810665	TCONS_00002434	AC_000158.1:144062421-144064577	0.0379266	0.05528	0.0368041	0.0303544	0	0	0	0.0429106	0.0481648	0	0.020565	0	0	0	0	0
0.723672	0.891469	0.860874	TCONS_00078613	AC_000171.1:41949849-41989612	0	1.07658	0	0	0	0	0.132214	0.569644	0.314175	0.478817	0	0	0.587573	0	0	0
0.723066	0.787768	0.752761	TCONS_00041131	AC_000164.1:98079873-98378720	0.433268	0.247169	0	0	0.0425286	0.0213583	0.0451143	0.0140589	0	0	0.214301	0.323207	0	0	0.341728	0.350034
0.720827	0.733461	0.861359	TCONS_00141175	AC_000187.1:81946763-82029264	3.48879	6.57975	0	0.110557	0	0	0	0	3.03109	0.963577	5.85506	3.37209	1.66546	0	2.73886	1.93936
0.718663	0.822495	0.883071	TCONS_00088525	AC_000173.1:68852354-68877651	0.586137	0	0.259047	0.0149396	0	0.234268	0.452165	0	0	0	0	0	0.0170829	0	0	0.17681
0.7184	0.830391	0.813571	TCONS_00070936	AC_000170.1:34373412-34455761	0.718357	0	0.360234	0.227852	0	0	0.138009	0.244313	0	0	0.354638	0.0909775	0	0	0	0
0.715862	0.804573	0.638166	TCONS_00061077	AC_000168.1:25313943-25343384	0.207739	0.237191	0.0385512	0.0488624	0.0129211	0.0569215	0.0161789	0.092073	0.015912	0.180046	0.0742678	0.109206	0.0930433	0.0277067	0.0333097	0.08595
0.713863	0.637609	0.813539	TCONS_00142318	AC_000187.1:138423176-138435792	0.174064	0.8022	0.176618	0.236198	0	0.173196	0.264583	0.198576	0.117655	0	0	0.0345035	0.306054	0.190554	0.0434589	0.214023
0.712633	0.792318	0.805947	TCONS_00020486	AC_000160.1:118690064-118697724	4.5215	0.976701	2.56418	1.65065	1.28884	0.486913	2.56591	2.31664	0	0	0.154296	0.0325916	0	0	0	0
0.709763	0.844962	0.936613	TCONS_00138141	AC_000186.1:7342452-7351365	0.154105	0	0	0.0575569	0	0.000311228	0	0	0.0769906	4.26347e-07	0.037641	0.130505	0	0	0.0526128	3.81284e-05
0.708731	0.736119	0.680465	TCONS_00030213	AC_000162.1:28144560-28147805	0.200893	0.194653	0.0504533	0.0296534	0.0761839	0.0974792	0.0876908	0.113332	0.0849003	0.1253	0.0482167	0.0516674	0	0	0.0236379	0.0179573
0.707706	0.917262	0.841028	TCONS_00085520	AC_000173.1:51232371-51241698	0.458786	0	0.0193563	0.0324632	0.246312	0.22647	0	0.338707	0	0	4.34458e-05	0.0876118	0	0.0284283	0	0.00194189
0.707527	0.670857	0.744681	TCONS_00115687	AC_000179.1:52271839-52280867	0.367864	0.363075	0.280319	0.334563	0	0.121935	0.363249	0	0	0	0.203992	0.142555	0	0	0	0.0498455
0.705839	0.713819	0.794685	TCONS_00141173	AC_000187.1:81945624-82029264	2.91023	1.3711	2.20451	1.18959	0	1.78768	0.70372	0.00402505	0	0	0.975854	0	1.85396	0.00454684	0.0919289	0
0.70567	0.793206	0.812532	TCONS_00048200	AC_000165.1:29737307-29742581	0.749932	0	0.225175	0.131514	0.150277	0.229885	0.511645	0.360558	0	0	0.0476156	0.0169137	0.150857	0.0241386	0	0.0707012
0.703075	0.646189	0.792022	TCONS_00024941	AC_000161.1:95412715-95613738	0.0753387	0.309849	1.77703e-05	0.02945	0.000107913	0.147059	0	0.0704153	0.000269511	0.000169305	0.109918	0.0666463	0.116998	7.14449e-05	0.1222	0.137281
0.702176	0.80178	0.551093	TCONS_00003093	AC_000158.1:6465512-6475391	2.76924	1.82567	0.864212	0.835245	0.453929	0.767811	1.20582	0.909862	0.665688	1.78014	0.371834	0.144011	0	1.07936	0.280945	0.220465
0.701551	0.562585	0.908829	TCONS_00062007	AC_000168.1:72409969-72412947	1.33585	0.00182613	0.468661	0	0	0.821387	1.15065	1.2899	0	0	0.961566	0	1.1851	0	0.324265	0
0.701167	0.999376	0.755676	TCONS_00047859	AC_000165.1:8384782-8400996	0	0.0825157	0.0313484	0	0	0	0	0.0213186	0	0.0532492	0.000136974	0.0375474	0	0	0	0.0290086
0.700829	0.994439	0.746177	TCONS_00036551	AC_000163.1:72868449-72900573	0	1.98536	0.606611	0.722568	0	0.744095	0	0.527471	0	0	0.0236124	1.3127	0	0.194825	0	0.0258571
0.699625	0.777806	0.786056	TCONS_00099307	AC_000175.1:55066974-55074368	1.00365	0.202408	0.208263	0.21218	0.875032	0.276693	0.390894	0.471352	0	0	0	0.0146211	0.0868489	0	0	0
0.697855	0.849585	0.824715	TCONS_00086811	AC_000173.1:4245620-4248921	3.12978	0	1.06945	0.000284112	0.00462048	1.25675	0.659641	0	0	1.49267	1.44633	0	0.110668	0	0.00465164	0.574468
0.697652	0.760577	0.681907	TCONS_00129073	AC_000182.1:38443630-38444752	0.256129	0.093778	0.12464	0.0172004	0.0550585	0.125539	0.0945444	0.072785	0.0815445	0	0	0.0247487	0.0734756	0.0710197	0	0
0.695297	0.568499	0.762317	TCONS_00023183	AC_000161.1:7837571-7843489	0.183772	0.523091	0.134721	0.119308	0.0842201	0.159598	0.0615612	0.139216	0.0417328	0	0.204239	0.276393	0	0.0300865	0.110898	0.145707
0.694886	0.730315	0.904866	TCONS_00130632	AC_000183.1:45630425-45632423	0.210894	0	0.156318	0.0808487	0	0.0295064	0.177899	0	0	0	0	0	0	0	0.0639075	0.0243337
0.694749	0.761496	0.780145	TCONS_00013616	AC_000160.1:20523438-20603814	1.01966	2.95882	1.05721	0.952072	0	0.558048	0.156576	0.398952	0.20313	0	0.500209	1.00416	0.169655	0.407644	1.86067	1.23271
0.691793	0.737271	0.573671	TCONS_00033224	AC_000162.1:120949475-120954459	0.753991	0.290292	0.405771	0.0821501	0.221547	0.131276	0.279511	0.0872342	0.165191	0.133081	0.052178	0.0447452	0.201038	0.286734	0.0614325	0.101098
0.69162	0.723609	0.665972	TCONS_00006123	AC_000159.1:4508702-4524260	0.501699	0.62573	0.0555821	0.0228891	0.0979609	0.0417961	0.014083	0.0971478	0.254602	0.548352	0.217104	0.331889	0.164306	0.063284	0.167019	0.35772
0.691581	0.751727	0.645942	TCONS_00059636	AC_000167.1:81384479-81386343	0.91556	1.20658	0.500327	0.717	0.627086	0.753623	0.240024	0.783047	0	0.275844	0.0441605	0.047133	0.093319	0.13496	0.0862471	0.278789
0.691044	0.767833	0.708264	TCONS_00125401	AC_000182.1:2524716-2527764	0.447231	0.290341	0.0321903	0.0664902	0	0.072815	0.0733147	0.140851	0.189558	0.0563186	0.405421	0.0959697	0	0.0550057	0.0263408	0.380868
0.690202	0.783765	0.636299	TCONS_00140080	AC_000187.1:18698403-18702042	1.07014	1.85748	0.172888	0.629478	0.721646	1.81997	0.498008	0.906501	0.0357265	0	0.0152311	0.0760694	0.161397	1.27429	0.0149147	0.0226694
0.689647	0.751297	0.628871	TCONS_00068290	AC_000169.1:79525691-79526777	0.999147	1.01352	0.336528	0.338868	0.0637566	0.181818	0.32801	0.632084	0.188705	0.507564	0.162056	0.143092	0.424758	0.739806	0.235622	0.0897957
0.688687	0.675281	0.70431	TCONS_00094479	AC_000175.1:40806094-40816937	0.350128	0.300416	0.284726	0	0.151188	0.129446	0.215676	0.0499582	0	0	0.144262	0.203203	0	0.0974005	0	0.141802
0.687653	0.762095	0.873688	TCONS_00055720	AC_000167.1:52655836-52689258	0.501895	0.0813796	0	0	0.147555	0	0.158657	0	0.109092	0.276429	0	0.0333077	0.375125	0.0950913	0.0453947	0.0346353
0.686905	0.732063	0.635621	TCONS_00025930	AC_000162.1:19280309-19324385	1.65848	1.46034	0.24553	0.10782	0.544459	0.756974	0.855209	0.399619	0.897078	1.19616	0.0656906	0.313017	0.186396	0.526086	0.31622	0.425144
0.685787	0.803917	0.810723	TCONS_00066188	AC_000168.1:101334919-101337976	0.335756	1.65037	1.06112	0.567357	0.286574	0.2794	0.494681	0.974414	0.0304115	0.0538804	0.116611	0.0277582	0.192438	0.26453	0	0.019297
0.685694	0.790266	0.648678	TCONS_00132083	AC_000183.1:47700545-47706826	1.25639	0.672816	0.0222317	0.00988409	0.00399553	0.0584286	0.0338208	0.0873664	0.623479	0.564612	0.708828	0.888279	0.452195	0.729077	7.10232e-06	0.0623178
0.685419	1	0.646933	TCONS_00133125	AC_000184.1:96463-98746	0	0.28696	0	0	0	0.0997031	0	0.279951	0	0	0	0.0816866	0.185386	0.183613	0	0.0642596
0.684653	0.5372	0.84296	TCONS_00030104	AC_000162.1:26924585-26935469	0.358257	0.986613	1.21336e-05	0.0839704	0	0.0443703	0.514761	0	0.307633	0.736662	0.528917	9.54437e-05	0.276846	0.0893493	0.25597	0.130115
0.682192	0.675909	0.861102	TCONS_00078465	AC_000171.1:33115626-33120263	0	0.682176	0.0706209	0.118086	0	0	0.261373	0	0.199369	0	0.120902	0.072533	0.202069	0.472652	0	0
0.681606	0.607463	0.806017	TCONS_00126549	AC_000182.1:33770869-33775403	0.214982	0.128118	0	0	0	0	0.117576	0.0874461	0.175833	0.0558942	0.112489	0.0306285	0.184821	0	0	0
0.678382	0.745979	0.635101	TCONS_00076873	AC_000171.1:48258653-48313098	0.000118165	0.000124738	0.000103549	0.000102588	0	0	0.000124688	0.000105178	0	0	0	0.000110851	0	0	0	0
0.677031	1	0.548544	TCONS_00023998	AC_000161.1:50157443-50267150	0	0.510649	0	0	0	0.296046	0	0.199732	0	0.493923	0	0	0	0.144379	0.247834	0.47967
0.675209	0.8007	0.678788	TCONS_00040805	AC_000164.1:72397412-72423408	0.144882	0.0229571	0.0559627	0.0689919	0.0246358	0.0140292	0.000446133	0.000185413	0	0	0.121064	0.0534034	0	0.0640749	1.62705e-05	0.000476939
0.67434	0.752639	0.690624	TCONS_00108457	AC_000177.1:35587427-35592930	0.834179	0.221033	0	0.0416296	0	0.187322	0	0.0648064	0.430384	0.37342	0.16432	0.167061	0.738497	0	0.111204	0.126838
0.674082	0.882977	0.788765	TCONS_00117009	AC_000179.1:36564433-36588687	0.0674478	0.0161289	0	0	0	0.0611433	0	0.0184222	0	0.030045	0.0552506	0.025813	0	0	0	0
0.670994	0.70669	0.680205	TCONS_00096033	AC_000175.1:57324604-57338450	0.856463	1.04333	0.140343	0	0	0.0204248	0.26648	0.30571	0.453678	0.404068	7.85986e-05	0.366341	0.948589	0.882816	0.230575	0.356201
0.669545	0.930967	0.703669	TCONS_00013621	AC_000160.1:20600841-20603814	0	2.00976	0	1.28852	0	1.88088	0	0	0	0	0.156403	0.331832	0.323661	0	0	0.667645
0.669316	0.668611	0.669825	TCONS_00091128	AC_000174.1:12851910-12878480	0.080618	0.111606	0.037191	0.104058	0	0.0335356	0.0226231	0.0259918	0	0	0.0622055	0.00888627	0.0527954	0.0762091	0.0121964	0.00926583
0.669174	0.75488	0.674063	TCONS_00123555	AC_000181.1:56452895-56462486	0.141334	0.0342573	0.00699945	0.109076	0.0603911	0.000605976	1.86123e-05	0.139849	0.134646	0.119521	0	0.0272126	0.0404509	0	0	0.0284008
0.668197	0.647808	0.689537	TCONS_00035334	AC_000163.1:7753202-7761665	2.38775	2.28126	0.186473	0.253757	0.284282	0.538892	0.338127	0.438557	2.05575	1.57099	0.899586	0.916862	0.381828	0.318426	1.74058	0.920238
0.666851	0.637882	0.717624	TCONS_00134564	AC_000185.1:28530047-28538650	0.0968782	0.256159	0.0125734	0.0636308	0.0818764	0.0701813	0.117076	0.136195	0.0615608	0.0860548	0	0.0545269	0.0438782	0.0957436	0	0
0.666613	0.712965	0.877873	TCONS_00008737	AC_000159.1:126934994-126935978	0.0515109	0.151968	0.0671401	0.0279618	0.0892288	0.101954	0	0	0.131746	0	0.0568304	0	0	0	0	0
0.665942	0.732142	0.599817	TCONS_00018192	AC_000160.1:30529240-30533601	3.73624	3.25754	1.17682	1.65718	1.74155	0.992343	2.17974	3.31635	0.365462	0.884058	0.32087	0.499175	0.528886	1.19251	0.69214	0.807229
0.660257	0.902035	0.841856	TCONS_00118173	AC_000179.1:60024432-60032530	0.0113401	0	0	0	0	0	0.00370955	0.00425439	0	0	0.00406696	0.00582921	0	0	0	0.0091089
0.657453	0.704453	0.61463	TCONS_00075620	AC_000170.1:81274285-81290474	0.425743	0.324472	0	0.0425293	0.0578152	0.032898	0.315614	0.114662	0.128739	0.0762095	0.128177	0.104388	0.232536	0.336049	0.0179082	0.211363
0.657376	0.65208	0.661683	TCONS_00111853	AC_000178.1:67604671-67610414	0.484782	0.596022	0.284166	0.000282658	0.236142	0.145267	0.378781	0.141647	1.29937e-05	0.102177	0.275238	0.190506	0.00586558	0.558607	0.000450843	0.273026
0.656709	0.65025	0.663747	TCONS_00135903	AC_000185.1:32012640-32014048	4.2064	3.86018	0	0.205024	0.967549	0.186973	0.355731	1.06689	3.27489	2.68661	3.56654	2.85955	2.44293e-05	0	2.13359	2.08092
0.65465	0.684843	0.682508	TCONS_00078026	AC_000171.1:13509308-13717862	1.66712	1.09147	0	1.26686	1.10687	0.592764	1.21831	0.400198	0	0	0	0.0168384	0.0297591	0.23766	1.32289	0.476597
0.652803	0.864429	0.595238	TCONS_00077928	AC_000171.1:8003784-8040409	0.0346679	0	0	0.0133542	0	0.0172742	0	0.0124354	0	0.0174033	0	0	9.09841e-07	0	0.0328989	0.00624552
0.652647	0.622962	0.680298	TCONS_00100315	AC_000175.1:64738329-64739873	0.309545	0.332321	0.200797	0.21607	0.0532118	0.0606566	0.213264	0.211034	0.0788225	0	0.101343	0	0.0710345	0.205933	0.0984986	0.0500116
0.650503	0.657196	0.69824	TCONS_00112888	AC_000178.1:30826867-30833425	0.325468	0.220831	3.00943e-05	0.0508516	0.0422223	0.0299966	0	0.00697901	0.263534	0.114596	0.159562	0.194081	0.0252707	0.0506394	0.290384	0.316228
0.649634	0.772089	0.7435	TCONS_00104862	AC_000176.1:23379957-23384566	0	4.08242	0	1.04111	0	1.4203	1.99432	0.627598	1.67626	3.12841	0.754758	1.11257	0.0270642	0	0.723615	0
0.648933	0.654031	0.645586	TCONS_00015698	AC_000160.1:102676166-102676693	0.280767	0.427781	0	0.317952	0.250722	0.289511	0.279071	0	0	0.34432	0	0.109497	0	0	0.150164	0
0.648131	0.713879	0.574062	TCONS_00049444	AC_000165.1:81532985-81541068	0.113922	0.101123	0.0674148	0.0453628	0.0323814	0.0184111	0.00932213	0.0535244	0	0.0638756	0.010263	0.0366184	0.108787	0.0837127	0	0
0.645659	0.624803	0.663333	TCONS_00035119	AC_000163.1:109736909-109741250	2.0755	2.44927	0.646265	0.491071	0.853353	0.624578	0.693724	0.757463	1.06026	1.82785	0.805897	0.560908	0.53452	0.462473	0.857033	1.04777
0.641408	0.757445	0.590763	TCONS_00034695	AC_000163.1:93671346-93696404	1.68708	1.4174	0.439839	0.480051	0.262769	0.299225	0.517047	0.943189	0	0.442656	1.24687	1.64196	0.25139	0.28327	0.146554	0.83787
0.640449	0.678568	1	TCONS_00062416	AC_000168.1:88787819-88792371	0.0772603	0	0.0307587	0.0206154	0	0	0	0	0.0568871	0	0.0419008	0	0.044291	0	0	0
0.633165	0.684902	0.76721	TCONS_00115740	AC_000179.1:52844331-52849264	0.38791	1.18902	0.779762	0.557386	0.171565	0.39646	0.430805	0	0.000218578	0.000571252	0.400428	0.677114	0	0	0.328983	0.306015
0.632735	0.637905	0.731254	TCONS_00076434	AC_000171.1:23669229-23675325	0.522733	0.165922	0.44574	0.343855	0.435277	0.425402	0.154847	0.119851	0	3.6812e-05	0.192553	0.0583574	0	0.0534517	0.0965355	0.0588007
0.632545	0.813323	0.665213	TCONS_00088253	AC_000173.1:56691012-56694825	0	1.36449	0.581257	0.784912	0.000373966	0	0.749599	0	1.31689	0.810633	0.00653376	0.852529	0.383068	0	0	0.749621
0.630229	0.684079	0.57197	TCONS_00011031	AC_000159.1:96250903-96264983	0.327935	0.30311	0.121139	0.257842	0.133463	0.0911225	0.0306886	0.141176	0.118904	0	0.185958	0.144642	0.0358021	0.0344834	0.0992572	0.238915
0.629896	0.723157	0.672767	TCONS_00015925	AC_000160.1:107071416-107083157	1.26283	0.63842	0.0264836	0.0219866	0.210846	0	0.240817	0.0928991	0.519742	0.560201	0.938422	1.13451	0.467689	0.724657	0.0432429	0.560584
0.629668	0.721398	0.567785	TCONS_00023772	AC_000161.1:42479587-42498781	0.475228	0.704427	0.237396	0.449287	0	0.115123	0.380051	0.45876	0	0.469346	0	0	0.30935	0.518638	0	0.120093
0.62906	0.624645	0.716606	TCONS_00103085	AC_000176.1:50414160-50421097	0.201137	0.316845	0.20302	0.133694	0.0429254	0.0366219	0.0617384	0.15609	0.0318841	0.0282532	0.0951065	0.0970008	0.0288144	0.0554931	0.252951	0.12139
0.625241	0.605874	0.91424	TCONS_00049627	AC_000165.1:87751177-87754035	0.423414	0.105124	0.319662	0.064626	0.137022	0	0.32839	0	0.271372	0.300692	0	0	0.0975402	0	0.0141625	0.010762
0.622052	0.608801	0.63468	TCONS_00008965	AC_000159.1:130153827-130158250	0.945982	0.992717	0.152964	0.000657451	0.351703	0.181033	0.375479	0.576612	0.93441	0.702596	0.659031	0.423631	0.100713	0.137493	0.0161679	0.516596
0.614897	0.597728	0.633434	TCONS_00086817	AC_000173.1:4245620-4274837	19.0998	17.6909	3.51734	3.00352	5.20329	7.72043	9.78003	8.84949	13.1825	9.12007	4.86025	4.29293	8.69435	5.21451	8.5455	7.1932
0.61376	0.613429	0.614105	TCONS_00087840	AC_000173.1:49564396-49571111	7.01113	6.73142	1.20769	1.02501	5.85209	6.15831	6.45095	5.20412	0.534928	0.699376	2.48281	1.15256	1.35143	1.98475	1.09219	1.95921
0.613153	0.654802	0.566769	TCONS_00028157	AC_000162.1:97582447-97585742	0.432745	0.388567	0.209807	0.147359	0	0.126252	0.318913	0.279435	0.0784519	0.173599	0.127428	0.124079	0	0.0682519	0.31108	0.259398
0.612993	0.658805	0.716693	TCONS_00045695	AC_000165.1:25323111-25351111	0.0486989	0.0117955	0.0319445	0	0.0415492	0.0245321	0.0119531	0	0.0308638	0	0	0	0	0.0268472	0	0.0169144
0.610472	0.571349	0.735726	TCONS_00119045	AC_000180.1:24456629-24502162	0.466842	0.860129	0.414397	0.333142	0	0	0.623393	0.481759	0	0.00883152	0.279282	0.000618982	0.453641	0.766749	0.256364	6.56201e-05
0.605516	0.72261	0.81796	TCONS_00094500	AC_000175.1:42078126-42079208	0.0820905	0.321667	0.320234	0.0443138	0.283292	0.161651	0.121326	0.140421	0	0	0.135099	0.063508	0	0	0	0
0.604791	0.666904	0.672209	TCONS_00122677	AC_000181.1:7692423-7698639	0.645843	2.55614	0	0.629477	0	0	0.847189	2.27105	0	1.0936	1.05362	0.816138	0	0	1.0922	1.05489
0.601929	0.867883	0.498105	TCONS_00026273	AC_000162.1:28133465-28137260	0.36936	0.051585	0.0794524	0.129263	0	0.0823619	0.098747	0.168726	0.0583408	0.195636	0.10505	0.0866328	0	0.0507818	0	0.117971
0.597056	0.729929	0.67129	TCONS_00124483	AC_000181.1:42331344-42332465	2.21759	0.899661	0.345338	0.287354	0.834055	0.333422	0.903194	0.936994	0.246425	1.66613	0.159281	0.223919	1.55044	1.0742	0.153618	0.0781709
0.592369	0.64825	0.524579	TCONS_00093197	AC_000175.1:2792539-2792906	7.29653	6.01479	5.04422	4.47129	6.24056	4.99273	4.90789	3.87514	0	1.09257	1.27538	0.840326	0.497846	3.48952	0	1.25531
0.592188	0.944317	0.737247	TCONS_00012940	AC_000160.1:12409221-12441672	0	0.129688	0.094754	0	0	0.125598	5.18059e-05	0.112933	0.0254499	0	0.000801123	0	0	0	0.0106302	0
0.589547	0.650331	0.517037	TCONS_00129653	AC_000183.1:16643500-16707095	0.291157	0.244068	0.24851	0.167075	0.0601577	0.0369191	0.0547447	0.0306461	0.0300571	0.226975	0.0320818	0.171801	0.228664	0.128679	0.0584456	0.0630362
0.585183	0.615859	0.553263	TCONS_00129652	AC_000183.1:16643500-16695473	1.73099	1.6635	0.949979	1.00925	0.340941	0.541772	0.284601	0.363509	0.929018	0.870707	0.552654	0.942081	1.17598	0.904997	0.421438	0.56971
0.583343	0.771914	0.760503	TCONS_00003291	AC_000158.1:35814922-35823764	0	0.359082	0.171495	0.169134	0	0.203229	0.103055	0.0593506	0	0	0	0	0.170754	0	0	0.17028
0.583185	0.639051	0.84534	TCONS_00065126	AC_000168.1:68324762-68383049	0.481749	0	0.12913	0.0777364	0.101277	0.429546	4.0306e-05	0	0.333623	0.328381	0.206903	0	0.0243376	0.0577437	0.421896	0.00117257
0.582137	0.717934	0.719102	TCONS_00134698	AC_000185.1:32676004-32689629	0.152611	0.485356	0.0495789	0	0	0.0750239	0.0375802	0.0869267	0.194604	0.0872871	0.417954	0.265578	0.350367	0.254329	0.0404918	0.185204
0.579865	0.589217	0.787357	TCONS_00138477	AC_000186.1:28583611-28593663	0.276229	0.00663397	0.245828	0.093413	0.108567	0.25366	0.258348	0.173466	0	2.01492e-05	0.0795419	0.103833	0.00134163	8.52294e-05	0.100665	0.000122268
0.579448	0.570759	0.686732	TCONS_00106845	AC_000176.1:47922910-47928915	0	0.000953543	0.000783994	0.000784063	0.000248913	3.54784e-05	0.000593123	6.28308e-06	0.000774109	0	0.000739513	0.000815393	0	0.000449786	0	0
0.578344	0.610738	0.589202	TCONS_00085359	AC_000173.1:47458167-47459033	1.48534	1.25907	0.7343	0.111195	0.443563	0.810885	0.808335	0.879331	0.39297	0.473047	0.282495	0.158643	1.05914	1.37067	0.326499	0.249313
0.576952	0.64915	0.670991	TCONS_00048331	AC_000165.1:41923819-41938093	0.104187	0.229529	0	0.0837787	0.163143	0.00117182	0.0986788	0.15352	0.0989747	0.174238	0.0475386	0.106729	0	0	0.0512914	0.00918198
0.574789	0.561361	0.657074	TCONS_00141184	AC_000187.1:81946880-82029264	8.22842	10.523	3.58694	5.73196	2.91612	1.4907	4.06134	4.77826	4.5728	3.40076	9.52748	4.824	2.2424	0.0983458	3.64584	4.93625
0.574724	0.573131	0.635797	TCONS_00069298	AC_000169.1:34852572-34875580	0.333474	0.612553	0.352312	0.292573	0.0719303	0.0820949	0.0821345	0.0950765	0.212792	0.573566	0.137225	0.0967357	0	0.185405	0.398204	0.236206
0.569682	0.636835	0.483131	TCONS_00048765	AC_000165.1:60811124-60849336	1.49613	1.16082	0.0985728	0.312242	0.348012	0.446004	0.14966	0.575121	0.128991	0.230168	1.24166	0.842387	0.465379	0.729914	1.37112	1.06411
0.562155	0.546374	0.57568	TCONS_00112666	AC_000178.1:23247542-23251564	0.521186	0.608136	0.256359	0.400834	0.249923	0.203258	0.348463	0.590081	0.37082	0.0942723	0.24894	0.257609	0.047895	0.0922031	0.132565	0.168052
0.561572	0.387444	0.711751	TCONS_00095216	AC_000175.1:50841190-50844026	0.404139	1.01002	0.474006	0.388494	0.45378	0.381796	0.511778	0.296568	1.72457e-05	0.0477587	0.447966	0.623807	0.414525	1.69904e-05	1.64226e-05	0.299518
0.560224	0.37578	0.664658	TCONS_00072536	AC_000170.1:70526154-70528685	0.737516	1.30254	0.476517	0.273217	0.269913	0.243082	0.401067	0.594789	0.267268	0.355341	0.669226	0.823211	0.483028	0.174372	0.655586	0.59356
0.555573	0.611541	0.490366	TCONS_00056865	AC_000167.1:89249619-89252222	4.84301	3.94944	1.31849	1.43042	1.52247	1.20518	1.05134	1.39141	2.81915	3.97016	1.43784	2.81541	4.24416	2.5814	0.775727	0.790052
0.554823	0.681898	0.856007	TCONS_00089211	AC_000174.1:15085469-15177736	0.354758	0	0.160552	0.00679806	0.110849	0.33163	0.091856	0	0.0291709	0.00120725	0.351089	2.6927e-05	0	0.336984	0.0464286	0
0.552384	0.685962	0.771187	TCONS_00026866	AC_000162.1:47857760-47870109	0.0296743	0.287283	0.028364	0.0288704	5.03861e-06	0.11814	0.175927	0.0705876	0.00254804	0.000184966	8.03306e-05	0.0097226	0.172216	0.0910915	0.153847	0.141542
0.547518	0.492227	0.596947	TCONS_00063262	AC_000168.1:105793809-105797632	0.257123	0.43677	0.051948	0.0342458	0.192315	0.265749	0.268454	0.417756	0.244749	0.289645	0.174012	0.186069	0	0	0.0340494	0.0388245
0.546598	0.565581	0.574322	TCONS_00026846	AC_000162.1:46754077-46767090	6.62175	5.58763	2.7392	2.95785	2.99002	1.59158	2.94764	2.50706	5.11061	2.43272	1.53735	0.553655	2.53098	6.08121	2.28049	2.48995
0.543373	0.605943	0.463643	TCONS_00033226	AC_000162.1:120954593-120969457	0.738947	0.579897	0.628928	0.409276	0.345298	0.19927	0.338699	0.347258	0.0830037	0.23081	0.166371	0.197579	0.349468	0.531899	0.126544	0.261131
0.54173	0.653869	0.458051	TCONS_00089353	AC_000174.1:30202913-30271306	2.53362	1.84968	1.94074	1.35288	1.03665	2.03855	1.33789	1.66352	0.43506	0.399325	0.758636	0.655901	0	0.570289	0.629783	1.24193
0.538425	0.564891	0.668439	TCONS_00125542	AC_000182.1:3044680-3046977	0.944194	0.468004	0.528639	0.202988	0.509469	0.648932	0.831136	0.311836	0.177557	1.76482e-06	0.171271	0.0533072	0.566501	0.439363	0.0912169	0.0306244
0.537467	0.525429	0.547667	TCONS_00112912	AC_000178.1:31167339-31178133	3.23544	3.81842	2.11932	1.75973	2.21996	1.82888	1.96903	3.22425	0.445314	0.376402	0.901798	1.06182	2.784	2.96955	0.30869	0.869752
0.534291	0.613844	0.668705	TCONS_00104861	AC_000176.1:23379957-23384355	6.43447	10.3694	1.59793	1.77813	2.70667	2.62734	1.67693	1.34685	10.0368	3.64873	3.83369	4.27461	5.66211	6.78198	5.2186	3.58967
0.52174	0.799168	0.724641	TCONS_00133933	AC_000185.1:525329-526744	1.08893	0.218782	0.359348	0.243476	0	0.553951	0.324084	0.508921	0	1.04728	0.247673	0	0.251072	0.493519	0.348664	0
0.521464	0.543767	0.491575	TCONS_00108458	AC_000177.1:35587427-35676411	0.497633	0.371322	0.2295	0.0979396	0.0867828	0.147309	0.127806	0.102218	0.357415	0.134719	0.252786	0.281359	0.431624	0.331181	0.103343	0.226801
0.520545	0.514272	0.524806	TCONS_00001164	AC_000158.1:73977907-73982089	0.431903	0.635949	0.145202	0.100297	0.260831	0.226801	0.229715	0.162312	0.228055	0.302606	0.165025	0.277647	0.144348	0.495834	0.295336	0.549897
0.519853	0.717007	0.630726	TCONS_00120207	AC_000180.1:49843941-49845983	0.130288	0.287551	0.178824	0.225597	0.265472	0.142209	0.038588	0.121834	0	0	0.0500173	0.083221	0.12817	0.0340105	0	0.136425
0.515928	0.690806	0.720231	TCONS_00114246	AC_000179.1:7982138-8000548	0.0999345	0.552664	0.0647905	0.0357907	0.114708	0.0983283	0	0.0759462	0.339099	0.227609	0.14545	0.308717	0.0765908	0.147678	0.38837	0.188257
0.515812	0.546035	0.481041	TCONS_00120801	AC_000180.1:11708782-11712562	0.931564	0.809733	0.541963	0.44146	0.661833	0.544977	0.247174	0.425801	0.350392	0.514602	0.303158	0.193111	0.422883	0.417107	0.43288	0.404468
0.511488	0.548385	0.477177	TCONS_00076121	AC_000171.1:8084721-8093158	1.15308	1.24	0.633847	0.452354	0.0152974	0.0539299	0.576082	0.590367	0.605199	1.07073	1.0607	0.835733	0.296537	0.451417	0.457574	1.08357
0.508501	0.687341	0.467488	TCONS_00143630	AC_000187.1:58827597-58835604	0.119336	0.467393	0.155132	0.150211	0.0686053	0.352273	0.156754	0.453419	0	0	0	0.400019	0	0	0	0.386325
0.504417	0.599182	0.486077	TCONS_00012496	AC_000160.1:1051484-1075100	0.440804	0.11778	0.130243	0.0648637	0	0.15777	0.315839	0.137047	0	0.0918038	0.131831	0.185995	0.276033	0.178181	0.382828	0.259472
0.50307	0.492152	0.513309	TCONS_00107438	AC_000176.1:55822702-55827196	24.3461	25.9633	6.78161	6.88962	6.86769	7.45115	12.4205	17.4953	11.3238	9.59257	16.8254	16.9029	14.7842	15.5962	17.5457	14.525
0.485012	0.438169	0.564385	TCONS_00086348	AC_000173.1:74009427-74030043	3.23064	5.23865	2.69895	3.7656	3.17171	2.89932	3.6936	4.86959	2.12916	1.06828	0.885913	0.694224	1.8801	2.02417	0.529783	0.653054
0.463391	0.462435	0.464348	TCONS_00069240	AC_000169.1:32523507-32556421	25.6004	25.5964	9.02558	9.35938	8.38378	11.7412	9.99318	8.57894	14.3523	17.0785	19.1579	14.7602	12.6566	14.893	22.7639	19.5642
0.460012	0.384477	0.500844	TCONS_00129099	AC_000182.1:38619185-38620316	0.782265	1.84618	0.80375	1.31373	0.0560649	0.958813	0.609633	1.00055	0.66422	1.41134	0.106805	0.377955	0.448832	0.650825	0.795269	0.737509
0.456798	0.600529	0.622232	TCONS_00063336	AC_000168.1:106470075-106476557	0.682001	0.298597	0.554926	0.26145	0.619628	0.263432	0.169439	0.368668	0.277253	0.202348	0.000808337	0.58176	0	0	0.285025	0.143899
0.44613	0.524449	0.51653	TCONS_00124942	AC_000181.1:61562096-61568711	0.548873	0.776817	0.416236	0.388933	0.274979	0.529679	0.368824	0.198883	0.351485	0.490053	0.70682	0.311245	0.0027455	0.152067	0.389759	0.558112
0.437887	0.553641	0.79241	TCONS_00027235	AC_000162.1:57843306-57854080	0.261721	0	0.161357	0.178094	0.233744	0.0519925	7.40279e-05	0.000942147	0.0914919	0.242811	0.202184	0.0223464	0.0620437	0.0994614	0.0668566	0
0.426545	0.40755	0.524359	TCONS_00057529	AC_000167.1:13983571-13986215	0.269767	0.504451	0.282052	0.31033	0.142151	0.263054	0.142811	0.117466	0.210931	0.14071	0.225264	0.400633	0.0951812	0.0458883	0.329903	0.401482
0.424602	0.472114	0.623434	TCONS_00103039	AC_000176.1:49113741-49114940	0.189704	0.466344	0.236101	0.200636	0.341382	0.259492	0.29859	0.279265	0	0.0753951	0	0.127838	0.303679	0.146769	0.233401	0.139871
0.421006	0.486806	0.448744	TCONS_00086985	AC_000173.1:22488470-22498059	0.183803	0.33799	0.239936	0.337106	0.152631	0.160457	0.19799	0.211937	0.0681081	0.0901809	0.115802	0.255811	0.277319	0.187514	0.0379586	0.0612269
0.418862	0.551756	0.542426	TCONS_00107531	AC_000176.1:56948898-56955098	0.285449	0.647216	0.492455	0.517856	0.162846	0.0556134	0.0935289	0.193782	0.580022	0.386655	0.412762	0.543648	0.130915	0.0841351	0.241983	0.291356
0.416352	0.464364	0.36182	TCONS_00137174	AC_000186.1:42726748-42729460	10.5671	9.30358	6.56108	6.46225	7.73857	7.36479	4.24219	3.18619	2.86222	2.32273	7.79699	7.01288	6.20463	8.46703	4.21512	6.74565
0.415551	0.27497	0.544598	TCONS_00090510	AC_000174.1:71963267-71972622	10.2328	11.1473	2.80415	2.00346	8.56378	8.80795	7.4526	2.87126	9.82696	5.61872	8.49439	5.32169	5.79259	4.89475	8.99913	6.01765
0.409286	0.546821	0.589374	TCONS_00116578	AC_000179.1:15923774-15932708	0.891491	1.79562	1.71827	1.03265	0.612813	0.597787	0.677018	0.559045	0.595101	0.572259	1.22687	1.15146	0.569307	0.751611	0.878183	0.496485
0.389184	0.39262	0.41636	TCONS_00032399	AC_000162.1:104399774-104402868	1.55006	1.27297	0.764842	0.827052	0.779502	0.541031	1.48183	1.28405	0.958387	0.281974	1.13271	0.672854	0.14986	0.545257	1.3232	1.32792
0.333406	0.41613	0.420345	TCONS_00063736	AC_000168.1:9239120-9240894	9.13404	5.77252	4.77922	3.60351	6.23818	5.7746	7.29931	8.39119	7.44974	5.36033	2.64727	2.51537	4.80308	6.66013	4.11483	4.3615
0.328254	0.606015	0.541839	TCONS_00084872	AC_000173.1:29666665-29669856	0.448593	0.0820031	0.199928	0.105218	0.337012	0.192018	0.303448	0.190945	0.142698	0.318463	0.0611007	0.281647	0.192985	0.124249	0	0.0452704
0.245347	0.409916	0.321293	TCONS_00086897	AC_000173.1:7772086-7774106	8.66553	4.88536	4.56402	5.6018	6.873	6.2337	4.23781	5.19146	2.86281	7.07277	7.61296	5.57758	5.08285	1.57022	4.5603	4.54226
0.207002	0.173405	0.287629	TCONS_00096914	AC_000175.1:65892397-65896382	3.75694	3.08113	2.66223	1.38792	3.58747	3.5326	2.80498	2.9155	2.95394	2.77515	3.51284	1.47064	2.58089	3.46314	3.63593	2.52217

## Sheet: Cerebellum
TSI Both	TSI A	TSI B	Name	Location	Adipose A	Adipose B	Cerebellum A	Cerebellum B	Cortex A	Cortex B	Hypothalamus A	Hypothalamus B	Liver A	Liver B	Lung A	Lung B	Muscle A	Muscle B	Spleen A	Spleen B
1	1	1	TCONS_00131262	NC_010461.4:22084068-22107543	0	0	0.323598	0.107693	0	0	0	0	0	0	0	0	0	0	0	0
1	1	1	TCONS_00130191	NC_010460.3:35736036-35738340	0	0	0.375915	0.310881	0	0	0	0	0	0	0	0	0	0	0	0
1	1	1	TCONS_00127517	NC_010460.3:3093122-3118560	0	0	3.16711	6.30497	0	0	0	0	0	0	0	0	0	0	0	0
1	1	1	TCONS_00121786	NC_010458.3:69004620-69025655	0	0	0.138943	0.0897633	0	0	0	0	0	0	0	0	0	0	0	0
1	1	1	TCONS_00117212	NC_010457.4:145984394-145987899	0	0	0.369098	3.24908e-05	0	0	0	0	0	0	0	0	0	0	0	0
1	1	1	TCONS_00114994	NC_010457.4:28993061-28998071	0	0	0.034593	0.0242411	0	0	0	0	0	0	0	0	0	0	0	0
1	1	1	TCONS_00098503	NC_010455.4:95468734-95495522	0	0	1.50927	1.96677	0	0	0	0	0	0	0	0	0	0	0	0
1	1	1	TCONS_00096248	NC_010455.4:3953996-3964664	0	0	0.814836	0.174383	0	0	0	0	0	0	0	0	0	0	0	0
1	1	1	TCONS_00089006	NC_010453.4:39931205-39936502	0	0	4.05231	2.483	0	0	0	0	0	0	0	0	0	0	0	0
1	1	1	TCONS_00089004	NC_010453.4:39931205-39935367	0	0	5.79626	4.64079	0	0	0	0	0	0	0	0	0	0	0	0
1	1	1	TCONS_00089002	NC_010453.4:39931205-39935332	0	0	0.528133	2.67775	0	0	0	0	0	0	0	0	0	0	0	0
1	1	1	TCONS_00088975	NC_010453.4:28931116-28941710	0	0	0.468982	1.21269	0	0	0	0	0	0	0	0	0	0	0	0
1	1	1	TCONS_00086485	NC_010452.3:74654175-74655685	0	0	0.560975	0.674411	0	0	0	0	0	0	0	0	0	0	0	0
1	1	1	TCONS_00084667	NC_010452.3:5605524-5641433	0	0	0.129463	0.210935	0	0	0	0	0	0	0	0	0	0	0	0
1	1	1	TCONS_00084666	NC_010452.3:5589796-5593283	0	0	0.420441	0.0802315	0	0	0	0	0	0	0	0	0	0	0	0
1	1	1	TCONS_00084665	NC_010452.3:5587432-5589339	0	0	1.14074	0.519931	0	0	0	0	0	0	0	0	0	0	0	0
1	1	1	TCONS_00083289	NC_010452.3:23644201-23646285	0	0	0.159317	0.480095	0	0	0	0	0	0	0	0	0	0	0	0
1	1	1	TCONS_00082601	NC_010451.3:147758550-147786479	0	0	0.291345	0.297963	0	0	0	0	0	0	0	0	0	0	0	0
1	1	1	TCONS_00077519	NC_010451.3:114732754-114736506	0	0	0.135319	1.18394	0	0	0	0	0	0	0	0	0	0	0	0
1	1	1	TCONS_00077395	NC_010451.3:103393523-103465760	0	0	3.21183	0.186262	0	0	0	0	0	0	0	0	0	0	0	0
1	1	1	TCONS_00074471	NC_010451.3:926288-927246	0	0	0.199666	1.44379	0	0	0	0	0	0	0	0	0	0	0	0
1	1	1	TCONS_00073585	NC_010450.3:104151812-104283026	0	0	0.0152889	0.054001	0	0	0	0	0	0	0	0	0	0	0	0
1	1	1	TCONS_00072277	NC_010450.3:35681170-35683167	0	0	0.349743	0.522317	0	0	0	0	0	0	0	0	0	0	0	0
1	1	1	TCONS_00071176	NC_010450.3:132383070-132896091	0	0	0.309886	1.61706	0	0	0	0	0	0	0	0	0	0	0	0
1	1	1	TCONS_00071173	NC_010450.3:132383070-132826101	0	0	0.0245108	1.19852	0	0	0	0	0	0	0	0	0	0	0	0
1	1	1	TCONS_00068656	NC_010449.4:130515188-130516251	0	0	0.0657391	0.484048	0	0	0	0	0	0	0	0	0	0	0	0
1	1	1	TCONS_00068494	NC_010449.4:124077297-124079203	0	0	0.104136	0.274625	0	0	0	0	0	0	0	0	0	0	0	0
1	1	1	TCONS_00068453	NC_010449.4:123454322-123458294	0	0	0.251903	0.922597	0	0	0	0	0	0	0	0	0	0	0	0
1	1	1	TCONS_00062777	NC_010449.4:80609310-80612102	0	0	0.0700103	0.0967002	0	0	0	0	0	0	0	0	0	0	0	0
1	1	1	TCONS_00062700	NC_010449.4:80169716-80171087	0	0	0.152769	0.158943	0	0	0	0	0	0	0	0	0	0	0	0
1	1	1	TCONS_00059206	NC_010448.3:139525169-139552350	0	0	0.935949	0.965522	0	0	0	0	0	0	0	0	0	0	0	0
1	1	1	TCONS_00059205	NC_010448.3:139509695-139552350	0	0	2.76255	0.280269	0	0	0	0	0	0	0	0	0	0	0	0
1	1	1	TCONS_00059204	NC_010448.3:139499067-139500378	0	0	0.71633	0.766559	0	0	0	0	0	0	0	0	0	0	0	0
1	1	1	TCONS_00058552	NC_010448.3:102355590-102358452	0	0	0.0544735	0.0385512	0	0	0	0	0	0	0	0	0	0	0	0
1	1	1	TCONS_00057518	NC_010448.3:71090622-71096286	0	0	2.49015e-07	0.0356383	0	0	0	0	0	0	0	0	0	0	0	0
1	1	1	TCONS_00050903	NC_010448.3:56560524-56562854	0	0	0.13495	0.156935	0	0	0	0	0	0	0	0	0	0	0	0
1	1	1	TCONS_00039817	NC_010446.4:106896686-106902500	0	0	0.0394575	0.496697	0	0	0	0	0	0	0	0	0	0	0	0
1	1	1	TCONS_00037837	NC_010446.4:22721539-22723887	0	0	0.340046	0.0867825	0	0	0	0	0	0	0	0	0	0	0	0
1	1	1	TCONS_00030605	NC_010445.3:41966654-41971839	0	0	0.0401649	0.0908635	0	0	0	0	0	0	0	0	0	0	0	0
1	1	1	TCONS_00028689	NC_010445.3:137034801-137039029	0	0	0.318999	0.413262	0	0	0	0	0	0	0	0	0	0	0	0
1	1	1	TCONS_00023540	NC_010444.3:123612399-123685313	0	0	0.198131	0.260628	0	0	0	0	0	0	0	0	0	0	0	0
1	1	1	TCONS_00019455	NC_010444.3:4384433-4386722	0	0	1.70126	0.310584	0	0	0	0	0	0	0	0	0	0	0	0
1	1	1	TCONS_00017980	NC_010444.3:124788357-124790081	0	0	0.313854	0.0727767	0	0	0	0	0	0	0	0	0	0	0	0
1	1	1	TCONS_00007325	NC_010443.4:18648116-18652928	0	0	0.0653012	0.0446284	0	0	0	0	0	0	0	0	0	0	0	0
1	1	1	TCONS_00003114	NC_010443.4:149324071-149388242	0	0	0.120778	0.0817416	0	0	0	0	0	0	0	0	0	0	0	0
1	1	1	TCONS_00000807	NC_010443.4:33439436-33553536	0	0	0.110575	0.075072	0	0	0	0	0	0	0	0	0	0	0	0
1	1	1	TCONS_00000253	NC_010443.4:5018257-5025034	0	0	0.207063	0.619918	0	0	0	0	0	0	0	0	0	0	0	0
0.999999	1	1	TCONS_00071175	NC_010450.3:132383070-132896091	0	0	0.255237	0	0	0	0	0	0	0	0	0	0	0	0	1.07943e-06
0.999999	1	0.999999	TCONS_00012350	NC_010443.4:292020765-292035087	0	0	0.287916	0.327606	0	0	0	0	0	2.79397e-06	0	0	0	0	0	0
0.999999	1	0.999997	TCONS_00116246	NC_010457.4:96665407-96670895	0	0	0.155282	0.0769596	0	0	0	0	0	1.42916e-06	0	0	0	0	0	0
0.999998	1	0.999998	TCONS_00100616	NC_010455.4:208381744-208393125	0	0	0.151517	0.392283	0	0	0	0	0	0	0	6.66582e-06	0	0	0	0
0.999998	1	0.999993	TCONS_00008123	NC_010443.4:63447209-63463459	0	0	0.761639	0.261479	0	0	0	0	0	1.30819e-05	0	0	0	0	0	0
0.999997	1	1	TCONS_00085104	NC_010452.3:19505602-19513033	0	0	0	0.233275	0	0	0	0	0	0	4.94087e-06	0	0	0	0	0
0.999993	0.512859	0.999997	TCONS_00040916	NC_010446.4:134992302-134999268	8.16413e-07	9.40618e-07	0	0.183352	1.08981e-06	9.68453e-07	0	1.07584e-06	8.44791e-07	0	1.06588e-06	9.51014e-07	9.89156e-07	0	0	0
0.999992	1	0.999979	TCONS_00073410	NC_010450.3:93075715-93091517	0	0	0.266611	0.169101	0	1.01297e-05	0	1.44517e-05	0	0	0	0	0	0	0	0
0.999987	0.999987	0.999988	TCONS_00080111	NC_010451.3:48642188-48846311	0	0	0.168817	0.167881	0	0	1.53598e-05	0	0	0	0	0	0	0	0	1.46224e-05
0.999985	0.872148	0.999991	TCONS_00129229	NC_010460.3:3185059-3207353	0	0	0	1.01754	0	2.20404e-05	1.93573e-05	2.10226e-05	0	0	0	0	0	0	2.16292e-05	2.09837e-05
0.999981	0.999988	1	TCONS_00004907	NC_010443.4:260256686-260463453	0	0	1.27862	0	5.45692e-05	0	0	0	0	0	0	0	0	0	5.38339e-05	5.98279e-05
0.999969	0.999927	0.999981	TCONS_00123353	NC_010458.3:77664336-77676004	0	0	0.360958	1.21218	7.38664e-05	7.2557e-05	5.75147e-05	8.6425e-05	0	0	0	0	0	0	5.339e-05	0
0.999967	0.999983	0.876537	TCONS_00133509	NC_010461.4:13223197-13228861	0	0	0.39032	3.8617e-05	0	0	0	0	4.64647e-05	0	0	0	0	0	0	4.4683e-05
0.999964	0.997718	0.99998	TCONS_00037004	NC_010446.4:137583666-137662761	0	0.00010152	0	1.44746	0	0	0.000159679	0	0	9.88383e-05	2.55085e-06	0	0	0	0	0
0.999952	0.971902	0.999964	TCONS_00103335	NC_010455.4:96146908-96162370	3.12416e-05	0	0	0.451286	0	2.50083e-05	7.52779e-07	3.15492e-05	0	0	0	0	5.39206e-06	2.83191e-05	0	2.95025e-05
0.999952	0.999985	0.999843	TCONS_00031327	NC_010445.3:59202320-59205003	0	0.000501685	4.2208	1.30302	0	0	0.000430857	0.000443335	0	0	0	0.000488653	0	0	0	0
0.999952	0.999952	1	TCONS_00085102	NC_010452.3:19505602-19512981	0	0	0.339392	2.26496e-05	0	0	0	0	0	0	0.000114896	0	0	0	0	0
0.999952	0.99997	1	TCONS_00068600	NC_010449.4:129031581-129035641	3.17128e-06	3.67266e-06	0.0278137	0	0	0	0	0	0	0	0	0	0	0	2.59058e-06	0
0.999937	0.9999	0.999942	TCONS_00034115	NC_010446.4:34739519-34860085	0	0	0.090107	0.645876	0	0.000118382	6.28584e-05	0	0	0	0	0	0	0	0	0.000145283
0.999933	0.999855	0.999973	TCONS_00001043	NC_010443.4:46156795-46347896	0	0	0.0697922	0.138136	2.26764e-05	0	2.41302e-05	2.43646e-05	0	0	0	1.81312e-06	0	0	2.41503e-05	0
0.999898	1	1	TCONS_00109800	NC_010456.4:138903781-138964942	0	0	0	0.0249807	0	0	1.78747e-05	0	0	0	0	0	0	0	0	0
0.999889	1	0.99994	TCONS_00120664	NC_010457.4:153353934-153357573	0	0	0	0.0583424	0	0	2.08685e-05	2.44678e-05	0	0	0	0	0	0	0	0
0.999856	1	1	TCONS_00055725	NC_010448.3:46821230-46834476	0	0	0.114317	0	0	0.000115436	0	0	0	0	0	0	0	0	0	0
0.99984	0.999736	0.999903	TCONS_00082612	NC_010451.3:148480982-148528808	0	0	0.0541805	0.0892013	0	6.04173e-05	0.000100058	0	0	0	0	0	0	0	0	0
0.999834	0.873942	0.999973	TCONS_00011433	NC_010443.4:245224762-245231932	1.48238e-05	0	0	0.144495	0	1.57066e-05	0	0	0	0	4.55199e-05	1.15572e-05	7.48318e-05	0	5.68824e-06	0
0.99981	0.999877	0.926032	TCONS_00060241	NC_010449.4:15590794-15952836	0	0	0.070706	1.72537e-05	0	3.33228e-05	6.08394e-05	0	0	0	0	0	0	0	0	0
0.999809	1	1	TCONS_00072276	NC_010450.3:35681170-35682730	0.000561688	0	0	0.420087	0	0	0	0	0	0	0	0	0	0	0	0
0.999764	1	0.999541	TCONS_00089005	NC_010453.4:39931205-39936457	0	0.0241044	7.09044	7.50083	0	5.17742e-07	0	7.81418e-07	0	0	0	0	0	0	0	0
0.99975	0.694325	0.999939	TCONS_00012348	NC_010443.4:292020765-292035063	0	0	9.42655e-06	0.126662	0	0	5.61612e-05	0	0	0	5.55016e-05	0	5.52415e-05	0	0	5.43423e-05
0.999724	0.999813	1	TCONS_00000590	NC_010443.4:23510864-23591385	0.000246364	0	0.373163	0	0	0	0	0	0	0	0.000242744	0	0	0	0	0.00023259
0.999676	0.684012	0.999848	TCONS_00023228	NC_010444.3:98742232-98757686	5.80902e-05	4.23802e-05	0	0.154804	0	0	0	0	2.22195e-05	0	0	6.54483e-05	5.19786e-05	5.66029e-05	5.42925e-05	0
0.999608	1	0.99912	TCONS_00089001	NC_010453.4:39931205-39935060	0	0	2.08432	1.67452	0	0	0	0.0103042	0	1.44037e-05	0	0	0	0	0	0
0.999603	0.424632	0.999816	TCONS_00032681	NC_010445.3:116922188-116923088	0.000821997	0.000772742	0.000827233	3.63612	0.000799322	0.000805787	0.000904281	0.000771995	0.00124745	0	0.000789324	0.000751191	0.000675614	0.000878491	0.000206429	0.000691944
0.999575	0.781192	0.999823	TCONS_00045564	NC_010447.4:18690276-18700655	0	0	0	0.0459198	3.15759e-05	3.38815e-05	2.76621e-05	0	0	0	0	2.28775e-05	2.07013e-05	0	0	0
0.999568	1	1	TCONS_00110812	NC_010456.4:25397280-25411736	0	0	0.0133152	0	0	4.02571e-05	0	0	0	0	0	0	0	0	0	0
0.999555	0.999554	1	TCONS_00045279	NC_010447.4:13023593-13069266	0.000186061	0	0.112062	0.000148032	0	0	0	0	0	0	0.00016376	0	0	0	0	0
0.999515	0.99946	0.999583	TCONS_00133903	NC_010461.4:43567813-43568664	0	0	28.7878	23.5224	0	0	0.0611606	0.0686017	0	0	0	0	0	0	0.0476955	0
0.99949	0.998666	1	TCONS_00002981	NC_010443.4:144860334-144879538	0	0	2.83225	4.56868	0	0	0.0169732	0	0	0	0.00947136	0	0	0	0	0
0.999444	0.999444	0.999332	TCONS_00032143	NC_010445.3:86999635-87038985	0	0	0.207105	0.000218464	0.00080416	0	0	0	1.06289e-06	0	0	0	0	1.02168e-06	6.4001e-07	0
0.999213	0.998578	1	TCONS_00007871	NC_010443.4:46596281-47388296	0	0	4.36988	3.53053	4.8442e-07	0	0	0	0	0	0	0	0	0	0.0435088	0
0.999195	0.939712	0.999699	TCONS_00112303	NC_010456.4:64959064-65025786	0	0	0	0.0817871	0	0	0	0	0.000202837	0.000172342	4.00769e-05	0	3.00951e-05	0	1.54291e-05	0
0.999118	0.999472	0.826827	TCONS_00058558	NC_010448.3:102758901-102811869	0	0	0.511366	0.000142089	0.000628909	0.000636743	0.000620206	0.000629778	0	0	0.000642318	0	0	0	0	0
0.999033	0.946565	0.999983	TCONS_00088398	NC_010453.4:6535554-6586759	0	3.01868e-06	0	0.0386693	0	1.59677e-06	1.50386e-06	0	0	0	6.85002e-05	0	0.000187153	0	0	0
0.998844	1	0.997504	TCONS_00123383	NC_010458.3:79968970-79972500	0	0	5.06982	4.37589	0	0	0	0.0764435	0	0	0	0	0	0	0	0
0.998732	0.578784	0.999235	TCONS_00110565	NC_010456.4:14439726-14443496	2.11058e-06	0.000440691	0	0.45644	0	0	0	0.000432503	0.000397197	0.000385042	0.000400678	0.000401999	0.000400049	0.000389893	0.000406997	0.00039412
0.998526	0.891715	1	TCONS_00075917	NC_010451.3:49191762-49202962	0	0	0	0.00114785	0	0	0	0	5.10729e-06	0	0	0	0	0	6.73791e-06	0
0.998421	0.997255	0.998941	TCONS_00055726	NC_010448.3:46821230-46834476	5.52914e-05	0.00029204	0.0306163	0.068555	0	0.000197376	0	2.56019e-06	0	0	0.000196144	1.60047e-05	0.000297244	0	3.95334e-05	0
0.998281	0.998332	0.99826	TCONS_00085087	NC_010452.3:19255717-19276492	0	0	0.693049	1.63965	0	3.8374e-05	0	0.0115633	0	0	0.00809173	0	0	0	0	0.00837478
0.998239	0.999076	0.99751	TCONS_00094735	NC_010454.3:40058216-40065705	0.00434705	0.0032108	15.5639	17.8652	0.0222428	0.0300435	0.0228425	0.263319	0.0220742	0	0.00364167	0.00346816	0.0229581	0.00758116	0.00255763	0.00376914
0.997868	1	0.994687	TCONS_00105275	NC_010455.4:205080537-205142614	0	0.0109602	0.439706	0.294721	0	0	0	0	0	0	0	0	0	0	0	0
0.997859	0.996927	0.998583	TCONS_00062365	NC_010449.4:63744107-63765961	0.0841166	0.0825438	27.775	35.738	0.00019107	0	0.105035	0.0834196	0.212577	0.0511739	0.175843	0.0779837	0.0184379	0.0243189	0.00119015	0.0350676
0.997609	0.998923	0.996614	TCONS_00028691	NC_010445.3:137209000-137220686	0	2.70567e-07	1.40227	1.85208	0.0105717	0.0414943	2.6623e-07	0	2.43246e-07	2.45561e-07	2.73877e-07	0.0024034	2.64908e-07	0	2.60421e-07	2.62073e-07
0.997587	1	0.999829	TCONS_00076926	NC_010451.3:77046323-77078405	0	0	0	0.00669241	0	0	0	0	0.000105036	0	0	0	0	0	0	7.98753e-06
0.99744	0.999961	0.995273	TCONS_00044433	NC_010447.4:95388657-95435903	0.000124068	0.018742	0.487992	0.567596	0	0	0	0	0	0	0	3.96973e-05	9.86321e-06	0	0	0
0.99708	0.996449	0.997952	TCONS_00105635	NC_010455.4:216446611-216451051	0.0392703	0	6.87748	4.97639	0.120162	0	0	0	0	0.0713321	0	0	0	0	0.0115048	0
0.997037	0.996287	0.997925	TCONS_00121709	NC_010458.3:60093465-60096799	0	0	1.68654	1.42432	0	0	0	0	0.043834	0	0	0.0206864	0	0	0	0
0.996917	0.991256	1	TCONS_00105634	NC_010455.4:216369550-216371100	0	0	1.0166	1.86683	0	0	0	0	0.0622249	0	0	0	0	0	0	0
0.996765	0.994364	1	TCONS_00113965	NC_010456.4:131652749-131658948	0.00631404	0	0.892133	0.662406	0.00770505	0	0.00473785	0	0	0	0	0	0	0	0.0164408	0
0.996463	0.994127	0.999999	TCONS_00113967	NC_010456.4:131652749-131786147	0	2.21312e-06	1.20379	0.795582	0.03216	2.01377e-06	0	0	0	0	0.0173322	1.92503e-06	0	0	0	0
0.996392	0.996142	1	TCONS_00013940	NC_010444.3:6480807-6483213	0	0	1.05981	0.0737039	0	0	0	0	0	0	0.0286247	0	0	0	0	0
0.996274	1	1	TCONS_00085103	NC_010452.3:19505602-19513033	0	0	0	0.401426	0	0	0	0	0	0	0.0104704	0	0	0	0	0
0.996201	0.999252	0.928653	TCONS_00012894	NC_010443.4:303461791-303468388	0	0	7.61443e-05	0	3.98645e-07	0	0	5.41759e-07	0	0	0	1.08475e-06	0	0	0	0
0.99595	1	0.991277	TCONS_00089000	NC_010453.4:39931205-39934954	0	2.01702e-06	1.12953	0.978784	0	0.011391	0	0	0	0.0483711	0	0	0	0	0	0
0.995755	0.936228	1	TCONS_00011431	NC_010443.4:245224762-245231932	0	0	0	0.000907099	0	0	0	0	0	0	8.31906e-06	0	1.86356e-05	0	0	0
0.995421	0.997023	0.993166	TCONS_00076560	NC_010451.3:67175866-67196451	0	0	3.88963	2.76221	0.069787	0.0689202	0	0.0632249	0	0	0	0	0	0	0.0112606	0
0.995184	0.997502	0.992192	TCONS_00032480	NC_010445.3:107590598-107604027	0	0	11.3999	8.83448	0.199364	0.160845	0	0.322001	0	0	0	0	0	0	0	0
0.995162	1	0.99058	TCONS_00107033	NC_010456.4:40920644-40939815	0	0	0.437727	0.462168	0	0	0	0.0304757	0	0	0	0	0	0	0	0
0.995069	0.999979	0.990974	TCONS_00123354	NC_010458.3:77664336-77676049	0	0.0535482	0.707826	0.848935	3.95384e-05	3.75556e-05	3.21665e-05	4.96198e-05	0	0	0	0	0	0	3.03361e-05	0
0.9948	0.608761	0.997838	TCONS_00112642	NC_010456.4:78463443-78479853	0.00136175	0.00151415	0.00136408	0.194686	0.00148534	0	3.90679e-06	0.00143249	0	0	0	0	0.00133812	0	0	0
0.994769	1	0.988597	TCONS_00003044	NC_010443.4:146037254-146043116	0	0	1.49772	1.26928	0	0	0	0.101316	0	0	0	0	0	0	0	0
0.994473	1	0.963002	TCONS_00110676	NC_010456.4:18804484-18806583	0	0	0.691158	0.121374	0	0	0	0.0314341	0	0	0	0	0	0	0	0
0.994433	0.998911	0.990357	TCONS_00098504	NC_010455.4:95469258-95495522	0	0.179686	12.2128	13.4159	0	0.103912	0.0930837	0.621984	0	0	0	0	0	0	0	0
0.993992	1	0.98704	TCONS_00108269	NC_010456.4:78139328-78146638	0	0.0634951	0.809934	0.699907	0	0	0	0	0	0	0	0	0	0	0	0
0.993868	0.995446	0.991807	TCONS_00067137	NC_010449.4:80140378-80147429	0.016755	0	9.32662	7.13733	0.119701	0.158305	0.0627269	0.0711395	0	0.0610217	0.0490031	0.0465488	0	0	0.0491242	0.0723342
0.993852	0.9832	0.999996	TCONS_00044440	NC_010447.4:95401739-95435903	0	0	1.10376	1.91401	0	0	0.0101444	0	0	7.46033e-06	0	1.95123e-05	0	2.48497e-06	0.119661	2.92943e-05
0.993685	1	0.986837	TCONS_00061721	NC_010449.4:45152814-45156765	0	0	0.251729	0.232144	0	0.0213901	0	0	0	0	0	0	0	0	0	0
0.993527	1	0.990297	TCONS_00094723	NC_010454.3:39620307-39635479	0	0	0.376529	0.754655	0	0	0	0.0512567	0	0	0	0	0	0	0	0
0.993476	0.994082	0.992823	TCONS_00026873	NC_010445.3:59170258-59174170	0	0	10.0418	9.30966	0.119216	0.0496527	0.0437512	0.344875	0.145621	0	0.0732504	0.0229957	0	0	0.0341706	0.0501776
0.993407	0.998077	0.987388	TCONS_00115424	NC_010457.4:55163706-55177845	0	0	0.7764	0.602261	0	0	0	0	0	0	0.0104521	0.00991172	0	0.0432587	0	0
0.99334	0.993367	0.99332	TCONS_00129192	NC_010460.3:2840074-2843981	0	0.0217078	1.12009	1.54769	0	0.0506589	0	0	0	0	0	0	0	0	0.0520054	0
0.993087	0.673679	0.99683	TCONS_00025203	NC_010445.3:10856934-10880599	0.000373629	0	5.30414e-06	0.122493	0	0.000930598	0.000955053	0.000865775	1.97645e-06	0	7.1137e-05	0.000921692	0.000978902	0	0.000828951	0
0.992943	0.999988	0.987881	TCONS_00082606	NC_010451.3:148347659-148392366	1.54772e-06	1.98401e-06	0.260818	0.36298	0	0.0307904	0	0	0	0	1.7193e-06	0	1.83896e-05	0	0	0
0.992754	1	0.989276	TCONS_00105554	NC_010455.4:214381671-214382834	0	0	0.395852	0.824673	0	0.0619049	0	0	0	0	0	0	0	0	0	0
0.992597	0.989939	0.994694	TCONS_00028692	NC_010445.3:137211795-137220686	0	0.00297525	1.63937	2.07819	0.076555	0.0558887	0.00907172	0	0.0204578	0.0148344	0.001687	1.52895e-07	0.00531867	0	0.00236987	0.00349267
0.99252	1	0.962087	TCONS_00027429	NC_010445.3:82556161-82572511	0	0	0.844039	0.207456	0	0	0	0	0	0	0	0	0	0	0	0.0550567
0.992331	1	0.981511	TCONS_00003045	NC_010443.4:146037549-146043116	0	0	0.691067	0.489791	0	0.0424118	0	0.0209798	0	0	0	0	0	0	0	0
0.991822	1	0.985105	TCONS_00070775	NC_010450.3:114900906-114941712	0	0	0.208343	0.253655	0	0	0	0	0	0	0	0.0264481	0	0	0	0
0.991822	1	0.958534	TCONS_00071174	NC_010450.3:132383070-132868463	0	0	0.704678	0.17313	0	0	0	0	0	0	0	0	0	0	0	0.0502526
0.991462	1	0.989435	TCONS_00127516	NC_010460.3:3092932-3110259	0	0	0.169351	0.713516	0	0	0	0.052767	0	0	0	0	0	0	0	0
0.991236	0.959194	0.995326	TCONS_00015074	NC_010444.3:42812438-42825411	0.00752555	0.00683843	0.00214961	0.258248	0	0	0	0	0	0	0	0	0	0	0	0.00161161
0.991218	1	0.984337	TCONS_00098521	NC_010455.4:95961045-95964928	0	0	0.152054	0.194073	0	0	0	0	0	0	0	0	0	0	0	0.0212788
0.990821	0.987062	0.993516	TCONS_00113979	NC_010456.4:131735320-131790814	0	0.0105363	0.989226	1.37943	0.00456142	0.00616222	0	0	0	0.0131351	0.0283779	0.0142264	0	0	0.0566478	0.0185522
0.990501	0.985467	0.995017	TCONS_00048814	NC_010448.3:25140804-25144641	3.61268e-05	6.095e-05	3.15183	3.51221	0.212643	0.0625814	0	0.000112736	0	0	0	0.0597424	0.107954	0	0	0
0.990263	0.995915	0.974948	TCONS_00058559	NC_010448.3:102762054-102780940	0	0.0565674	0.874106	0.322567	0	0	8.75322e-05	0	0	0	0.0249081	0	0	0	0	0
0.990238	1	0.985665	TCONS_00089475	NC_010453.4:78037463-78095826	0	0	1.58545	3.38476	0	0.169723	0	0.169926	0	0	0	0	0	0	0	0
0.99015	1	0.990219	TCONS_00089743	NC_010453.4:86637808-86650673	0	0	0	0.282374	0	0	0	0	0	0	0	0.0192004	0.000135681	0.00013282	0	0
0.989991	1	0.972926	TCONS_00040713	NC_010446.4:128108645-128115044	0	0	1.22843	0.720539	0	0.0274306	0	0.109125	0	0	0	0	0	0	0	0
0.989409	0.979255	0.994989	TCONS_00048140	NC_010448.3:1358401-1361976	0	0	0.399127	0.726183	0	0	0	0	0	0	0	0	0.057958	0.0254721	0	0
0.98837	0.988229	0.99936	TCONS_00085086	NC_010452.3:19255717-19276410	0	0	3.30476	0.0423737	0.236414	0	0.0357984	9.44345e-05	0	0	9.67665e-05	0	0	0	0	9.52567e-05
0.988114	0.983026	0.994277	TCONS_00080096	NC_010451.3:48174917-48182767	0	0.00579062	0.175082	0.144553	0	0	0.0208028	0	0	0	0	0	0	0	0	0
0.988049	0.981795	0.990699	TCONS_00031328	NC_010445.3:59202320-59205003	0	0.158204	2.76114	6.51831	0	0	0.165832	0.181705	0	0	0.186033	0.0844853	0	0	0	0
0.987727	1	0.983931	TCONS_00038722	NC_010446.4:78786380-78789175	0	0	0.188342	0.609015	0	0	0	0.0685038	0	0	0	0	0	0	0	0
0.987177	0.980606	0.991357	TCONS_00128119	NC_010460.3:21180660-21182684	0	0	2.17983	3.42691	0.275703	0.115721	0.0202291	0.0916076	0	0	0	0	0	0	0	0
0.98684	0.976364	1	TCONS_00120144	NC_010457.4:133936615-133947818	0	0	0.201665	0.160541	0.0333665	0	0	0	0	0	0	0	0	0	0	0
0.986238	1	0.999998	TCONS_00029711	NC_010445.3:18492924-18498160	0	0	0	0.202225	0	0	0	3.44007e-06	0	0	0.0194779	0	0	0	0	0
0.986068	0.991	0.980929	TCONS_00053251	NC_010448.3:139257256-139281063	0.0384223	0.1107	3.03847	2.91632	0.0393238	0.0929629	0.0865366	0.154096	0	0	0	0.00153302	0	0.00670243	0.0271311	0.023324
0.985754	0.969662	0.999982	TCONS_00080093	NC_010451.3:48174917-48181130	0	0	1.46419	1.65615	2.46965e-05	0.000207531	0.310924	0	0	0	0	0	0	0	0	0
0.985655	0.992218	0.365039	TCONS_00101534	NC_010455.4:31968136-31974725	0.0121617	0.0114889	1.54332	0.00151547	0.0118077	0.0133291	0.0116655	0.0117328	0.0139224	0	0.0114049	0.0109867	0.0116084	0.0121365	0.0114994	0.0113838
0.985644	0.952969	1	TCONS_00024112	NC_010444.3:147746112-147765397	0	0	0.144089	0.32796	0.0474369	0	0	0	0	0	0	0	0	0	0	0
0.985163	0.956709	1	TCONS_00095355	NC_010454.3:50537532-50566615	0	0	0.249028	0.477598	0	0	0.0754649	0	0	0	3.08402e-07	2.35714e-07	0	0	0	2.09562e-07
0.985146	0.980367	0.993822	TCONS_00080097	NC_010451.3:48174917-48182767	0	0.00568865	0.238834	0.131542	0	0	0.0328232	0	0	0	0	0	0	0	0	0
0.984967	0.935898	1	TCONS_00022634	NC_010444.3:78132604-78134973	0	0	0.061332	0.200189	0	0	0.0275205	0	0	0	0	0	0	0	0	0
0.984835	0.996817	0.974641	TCONS_00098512	NC_010455.4:95718118-95999063	0	0.0935663	0.662653	0.778763	0	0	0	0.000578922	0	0	0	0	0	0	0.0147667	0.0440972
0.98453	0.986813	0.981117	TCONS_00112210	NC_010456.4:61414170-61418183	0	0	0.724876	0.484932	0.0507954	0.0623	0.0101627	0	0	0	0	0.00179842	0.00595515	0	0	0
0.98431	0.998867	0.974081	TCONS_00012977	NC_010443.4:306137193-306139452	0.010941	0	2.99824	4.26682	0.00323833	0.768941	0.00333071	0.00181073	0	0	0.00342258	0.00339591	0	0	0.00285518	0
0.984068	1	0.956325	TCONS_00121710	NC_010458.3:60093469-60099402	0	0	1.09783	0.63047	0	0	0	0.0499963	0	0.142752	0	0	0	0	0	0
0.983667	0.981953	0.985319	TCONS_00062366	NC_010449.4:63757215-63765961	1.7485e-05	1.66019e-05	2.41836	2.51076	0.13193	0.0890263	1.73844e-05	1.79483e-05	0	1.6691e-05	1.73644e-05	1.71715e-05	1.82321e-05	1.83334e-05	0.173511	0.16891
0.98353	0.983872	0.982971	TCONS_00127987	NC_010460.3:17023754-17048380	0	0	0.287492	0.175723	0	0	0	0.0209469	0	0	0	0	0.0324565	0	0	0
0.983496	0.98023	1	TCONS_00074093	NC_010450.3:136269135-136291363	0	0	0.87929	0.174011	0	0	0.121688	0	0	0	0	0	0	0	0	0
0.983349	1	0.97301	TCONS_00040629	NC_010446.4:121859793-121862886	0	0.458855	1.50803	2.42869	0	0	0	0	0	0	0	0	0	0	0	0
0.982963	0.97468	0.98306	TCONS_00088519	NC_010453.4:11035782-11141058	0	0	0	0.256396	0	4.18163e-05	1.42639e-05	0	0	0	0.000149272	0.00148298	0	0	1.2193e-05	0.0288778
0.982752	0.930415	1	TCONS_00011532	NC_010443.4:251190102-251191185	0	0	0.260672	0.790976	0	0	0.126972	0	0	0	0	0	0	0	0	0
0.982731	0.987402	0.96849	TCONS_00017645	NC_010444.3:97962798-97969564	0	0	1.40951	0.462251	0.1243	0.10196	0	0	0	0	0	0	0	0	0	0
0.982542	0.984093	0.98135	TCONS_00035937	NC_010446.4:106436919-106438496	0	0	0.517835	0.674023	0	0.0879916	0.0576616	0	0	0	0	0	0	0	0	0
0.982373	0.984465	0.980984	TCONS_00129228	NC_010460.3:3185059-3207352	0	0	1.64794	2.48283	0.0985604	0.192783	0.0240853	0.0545126	0	0	0	0	0	0	0.0565564	0.0832052
0.982359	0.977543	0.989707	TCONS_00080380	NC_010451.3:51826330-51836076	0	0	2.05098	1.3444	0.235824	0.0968646	0.0865903	0	0	0	0	0	0	0	0	0
0.98156	0.9802	1	TCONS_00125477	NC_010459.4:67287565-67295955	0	0	0.651725	0.0480793	0.0903295	0	0	0	0	0	0	0	0	0	0	0
0.981314	0.986366	0.975604	TCONS_00018592	NC_010444.3:148092303-148092883	0	0	3.13226	2.77153	0.298942	0.473306	0	0	0	0	0	0	0	0	0	0
0.981286	0.975251	0.991365	TCONS_00089416	NC_010453.4:76099743-76101522	0	0	2.06479	1.23644	0.0908608	0	0.266848	0.0747362	0	0	0	0	0	0	0	0
0.981165	0.951525	0.999816	TCONS_00052629	NC_010448.3:98535892-98541575	0	0	0.105062	0.166971	0	0	0	0.000215534	0.0356499	0	0	0	0	0	0	0
0.980895	0.980266	0.981207	TCONS_00107032	NC_010456.4:40920644-40937878	0	0	0.29735	0.601192	0	0	0.0410763	0.0790884	0	0	0	0	0	0	0	0
0.980224	0.948496	1	TCONS_00037005	NC_010446.4:137583666-137662761	0	0	0	0.00286483	0	0	0.000291492	0	0	0	0.000105092	0	0	0	0	0
0.980147	0.999999	0.999995	TCONS_00117794	NC_010457.4:5905946-5910687	7.15046e-07	6.66155e-07	0.150837	0	0	0	0	0	0	0	0	0	0	0	0	0.0209603
0.979928	0.974308	0.985242	TCONS_00030635	NC_010445.3:42084394-42088022	0	0.0438102	3.44947	3.64797	0.170154	0.10241	0.0891614	0.0404812	0.120355	0.0435093	0.069653	0.0331154	0.0313381	0.0826774	0.139697	0.0308649
0.979249	0.237173	0.990378	TCONS_00067617	NC_010449.4:89420487-89471213	0.0120128	0.0127073	0.0123676	1.06502	0.0119827	0.0125242	0.0126636	0.0131823	0.0124015	0.0115017	0.0153208	0.00206634	0.0125797	0.0125708	0.00780191	0.00718292
0.979077	1	0.963015	TCONS_00064520	NC_010449.4:6548312-6571099	0	0	0.234435	0.305385	0	0.019927	0	0.0591357	0	0	0	0	0	0	0	0
0.979002	0.986442	0.976467	TCONS_00085088	NC_010452.3:19255717-19276492	0	0	0.829956	2.43543	0.0732095	0.401173	0	1.11288e-05	0	0	1.34989e-05	0	0	0	0.00554399	1.30008e-05
0.978538	0.976775	0.980977	TCONS_00013840	NC_010444.3:5924011-5934217	0	0	3.75802	2.71643	0.228217	0	0.38274	0.361719	0	0	0	0	0	0	0	0
0.978533	0.965503	1	TCONS_00020505	NC_010444.3:20218525-20328330	0	0	0.821212	0.498436	0.176762	0	0.0215431	0	0	0	0	0	0	0	0	0
0.978207	0.996164	0.96682	TCONS_00103341	NC_010455.4:96177007-96388184	0	0	0.704322	1.11074	0.0186852	0	6.27207e-05	0.0454347	6.38144e-05	0	5.4732e-05	6.59244e-05	4.68761e-05	0.212481	0	0
0.977275	0.991031	0.947387	TCONS_00094844	NC_010454.3:43166704-43170407	0	0	0.818895	0.37689	0	0	0.0514136	0.0271511	0	0	0	0.111654	0	0	1.40922e-07	0
0.976892	0.98205	0.973451	TCONS_00126862	NC_010459.4:52149098-52160083	0	0	2.01138	3.01489	0.151754	0.255147	0.0636228	0.0721001	0	0.15427	0	0.042116	0	0	0.0373583	0.0366616
0.976876	0.967139	0.988959	TCONS_00010556	NC_010443.4:187146925-187163709	0	0	3.77125	3.03926	0	0	0.867486	0.234901	0	0	0	0	0	0	0	0
0.976809	1	1	TCONS_00046867	NC_010447.4:66371522-66377792	0	0	3.83351	0	0	0	0	0	0	0	0	0.622332	0	0	0	0
0.976807	0.964027	0.981395	TCONS_00043967	NC_010447.4:78256199-78257707	0	0	0.147152	0.410011	0	0	0	0.0533991	0	0	0	0	0	0	0.037055	0
0.976692	0.976782	0.976568	TCONS_00098540	NC_010455.4:96135700-96145598	0	0	0.791136	0.575733	0.112427	0.0944331	0	0	0	0	0	0	0	0	0.0161507	0
0.976328	0.932789	0.995807	TCONS_00037877	NC_010446.4:29580665-29630902	0	0	0.000121747	0.471497	0	0.000248303	9.66666e-05	7.49784e-05	0.0203958	0	0	0	0.0438156	0.0135171	0	0
0.976324	1	0.931737	TCONS_00008124	NC_010443.4:63447209-63463505	0	0	0.332548	0.176585	0	0	0	0	0	0.08438	0	0	0	0	0	0
0.976127	0.978898	0.975168	TCONS_00033718	NC_010446.4:9315388-9364205	0	0	0.127618	0.368439	0	4.9799e-07	0.0188508	0.0640443	0	0	0	0	0	0	0	0
0.975805	1	0.968831	TCONS_00084079	NC_010452.3:55687385-55688835	0	0	0.178346	0.618739	0	0	0	0	0	0	0	0.134997	0	0	0	0
0.974861	0.934947	1	TCONS_00088380	NC_010453.4:6148570-6160166	0	0	0.175689	0.278958	0.0543244	0	0	0	0	0	0.00561944	0	0.0200604	0	0	0
0.974802	0.988561	0.912652	TCONS_00073750	NC_010450.3:117241059-117323904	0	0	0.978878	0.216703	0	0.1325	0	0	0	0	0	0	0	0	0.078385	0
0.974419	0.967629	0.979142	TCONS_00135601	NC_010461.4:142198876-142204148	0.0219014	0	0.654801	0.941306	0	0.0222753	1.11826e-07	0	0	0	0.0504936	0.0310643	0	0.0224785	0.0759795	0.0616211
0.973087	1	0.943873	TCONS_00037018	NC_010446.4:137721552-137860159	0	0	0.206479	0.190221	0	0	0	0.0747351	0	0	0	0	0	0	0	0
0.973032	0.992124	0.942703	TCONS_00077602	NC_010451.3:118965616-119008679	0	0	5.16188	3.24934	0.201817	0	0	1.30325	0	0	0.0827706	0	0	0	0	0
0.973015	1	0.999797	TCONS_00026718	NC_010445.3:52226922-52229998	0	0	0.504882	0	0	0.000135033	0	0.0952355	0	0	0	0	0	0	0	0
0.972848	0.978958	1	TCONS_00008000	NC_010443.4:57698821-57766680	0	8.57803e-05	0.0020057	0	0	0	0	0	0	0	0	0	0.000295433	0	0	0
0.972789	0.951359	0.987039	TCONS_00126743	NC_010459.4:46330759-46335393	0	0	0.402818	0.605764	0	0.0549592	0.137153	0	0	0	0	0	0	0	0	0
0.972674	0.955239	0.999985	TCONS_00119171	NC_010457.4:88858980-88894521	0.0278104	0	0.437689	0.279405	0.109309	2.85499e-05	2.00418e-05	0	0	0	0	0	0	0	0	0
0.972394	0.999945	0.999883	TCONS_00074130	NC_010450.3:139930575-139940829	5.0322e-05	0	0.244713	0	0	0	0	0	0	0	4.41658e-05	3.84865e-05	0	0	0	0.0471559
0.971746	0.994223	1	TCONS_00031956	NC_010445.3:78952486-78953720	0	0	0.00288702	0.358081	0	0	0	0	0	0	0.0713906	0	0	0	0	0
0.971117	0.975809	0.968379	TCONS_00064634	NC_010449.4:12318092-12320163	0	0.0178436	0.263974	0.452188	0	0	0	0	0	0	0.0304587	0.0192588	0	0.042029	0.0142419	0.0209603
0.97111	0.977908	0.952951	TCONS_00019716	NC_010444.3:6453026-6460547	0	0	2.51011	0.939694	0	0	0	0	0	0	0.388166	0.309482	0	0	0	0
0.970212	0.952853	0.98358	TCONS_00128121	NC_010460.3:21183097-21190099	0	0.0519947	5.41758	7.03532	1.62861	0.515403	0.159343	0.180136	0	0	0	0	0	0	0	0.061099
0.969658	0.834206	0.999999	TCONS_00061951	NC_010449.4:55131784-55135287	0	0	0.331692	1.48078	0.0624868	6.59796e-06	0.322461	0	0	0	0	3.59888e-07	0	0	2.87076e-07	0
0.969611	0.966765	0.972505	TCONS_00052557	NC_010448.3:92346003-92357621	0.449495	0.278537	14.6372	14.3977	1.11229	0.683849	0.429402	0.298902	0.036534	2.20299e-05	0.797502	0.574555	0.247221	0.184039	0.332868	0.751102
0.969611	0.966765	0.972505	TCONS_00052552	NC_010448.3:92336417-92357621	0.449495	0.278537	14.6372	14.3977	1.11229	0.683849	0.429402	0.298902	0.036534	2.20299e-05	0.797502	0.574555	0.247221	0.184039	0.332868	0.751102
0.969287	0.951158	1	TCONS_00039044	NC_010446.4:93276464-93282098	0.0542971	0	0	0.338905	0	0	0.018564	0	0	0	0	0	0	0	0	0
0.968114	0.972853	0.964772	TCONS_00017643	NC_010444.3:97762630-97967161	0	0	0.713518	1.01147	0.0721124	0.249427	0.063479	0	0	0	0	0	0	0	0	0
0.967974	0.999906	0.962343	TCONS_00096456	NC_010455.4:22053536-22214268	0	0	0.0930164	0.527546	6.08832e-05	0.139059	0	0	0	0	0	0	0	0	0	0
0.967831	0.891699	1	TCONS_00041010	NC_010446.4:137985084-137991396	0	0	0.0581672	0.282563	0.0767268	0	0	0	0	0	0	0	0	0	0	0
0.966962	0.959399	0.990271	TCONS_00093389	NC_010454.3:7505416-7544872	0	0	1.91511	0.621307	0.100751	0.0423125	0.44353	0	0	0	0	0	0	0	0	0
0.966345	0.991774	0.914377	TCONS_00098519	NC_010455.4:95923344-95999063	0.0872545	0.000255932	1.51858	0.743085	0	0	0	0.444699	0	0	0	0	0	0.000423476	0.000185235	0
0.966006	1	0.966018	TCONS_00048003	NC_010448.3:4629-30466	0	0	0	0.0151491	0	0.00314885	1.36323e-06	0.000403922	0	0	0	5.07567e-05	0	0	0	0
0.965908	0.88427	0.986951	TCONS_00035403	NC_010446.4:98655101-98816485	0	0	0.112783	0.437548	0.0247243	0.0207677	0.0362775	0	0	0	0.0303648	0.0191996	0	0	0	0
0.96585	1	1	TCONS_00029906	NC_010445.3:25094133-25103439	0	0	0	1.47933	0.353635	0	0	0	0	0	0	0	0	0	0	0
0.96574	0.930606	1	TCONS_00052847	NC_010448.3:111444281-111468222	0	0	0.190123	0.194974	0	0	0.0923536	0	0	0	0	0	0	0	0	0
0.965596	0.953589	1	TCONS_00084670	NC_010452.3:5706826-5743310	0.053667	0	0.165192	0.0576527	0	0	0	0	0	0	0	0	0	0	0	0
0.965533	0.97112	0.999443	TCONS_00093109	NC_010454.3:3814784-3819782	0	1.77402e-06	1.31767e-05	0.1715	3.95119e-05	0	0.0338775	0	0	0	0.000795789	0.000666326	0	0	0.00600013	0
0.965531	1	0.965532	TCONS_00072150	NC_010450.3:30595617-30598805	0	0	0	0.548973	4.35901e-06	0	0	0.132443	0	0	0	4.46848e-06	0	0	0	5.76204e-06
0.965175	0.997862	0.960541	TCONS_00053188	NC_010448.3:135726336-135741831	0	0	0.153779	1.08476	0	0	0	1.47664e-05	0	0	0	0	0.00230185	0	0	0.299608
0.965081	1	0.927347	TCONS_00121671	NC_010458.3:57024274-57032724	0	0.0591182	0.125613	0.116243	0	0	0	0	0	0	0	0	0	0	0	0
0.964925	0.944659	0.978591	TCONS_00128129	NC_010460.3:21217543-21231275	0	0	6.19424	9.18566	2.32377	0.81885	0.0757979	0.427344	0	0	0	0	0	0.086893	0	0.0435101
0.964229	1	1	TCONS_00069949	NC_010450.3:57349042-57367380	0	0	0	0.0492863	0	0	0	0	0	0	0	0	0	0	0.0123413	0
0.964222	0.972376	0.925552	TCONS_00021706	NC_010444.3:66079694-66084408	0	0	0.408439	0.0861235	0	0.0448822	0.07898	0	0	0	0	0	0	0	0	0
0.963525	0.987914	0.72896	TCONS_00034116	NC_010446.4:34739536-34816056	0	0	0.418781	0.0367849	0	0.0402732	0.0354297	0	0	0	0	0	0	0	0	0.040615
0.963433	0.957642	1	TCONS_00007945	NC_010443.4:50484757-50496679	0	0	0.119628	0.018948	0.0354707	0	0	0	0	0	0	0	0	0	0	0
0.963004	0.939955	0.982187	TCONS_00020512	NC_010444.3:20388721-20403081	0	0	0.807017	0.969709	0.090884	0.0916546	0.248319	0	0	0	0	0.0292608	0	0	0	0
0.962895	0.965307	0.954604	TCONS_00112640	NC_010456.4:78345169-78355115	0	0	0.516939	0.150407	0	0	0	0	0	0	0.0929949	0	0	0	0.0325432	0.047795
0.962454	0.985735	0.926328	TCONS_00072450	NC_010450.3:43141985-43145122	0	0	0.360813	0.232521	0.0360287	0	0	0.119912	0	0	0	0	0	0	0	0
0.96216	0.962465	0.870299	TCONS_00061843	NC_010449.4:52554845-52572918	0	0	0.744778	0	0.195689	0	0	0	0	0.000755979	0	0	0	0.00083266	0	0
0.96206	0.951625	0.972701	TCONS_00033120	NC_010445.3:134474985-134490458	0	0	0.825785	0.809795	0.184906	0.0808347	0.0577547	0.0265463	0	0	0.0327861	0.0226953	0	0	0.00418586	0.02467
0.961867	0.981023	0.857204	TCONS_00029905	NC_010445.3:25094133-25102619	0	0	0.965209	0.176651	0.0788548	0	0.0493652	0.176575	0	0	0	0	0	0	0	0
0.96166	0.921626	0.99999	TCONS_00026501	NC_010445.3:46461019-46478086	0.0325659	9.79229e-07	0.0678263	0.07084	0	0	0	6.089e-07	0	0	0.000105001	1.09777e-06	0	1.19182e-06	0.0045396	1.0428e-06
0.961482	1	0.921631	TCONS_00109592	NC_010456.4:131627403-131651028	0	0	0.000741167	0.000716377	0	0	0	0	0	0	0	0	0	0	0	0.000392992
0.961064	0.972775	0.956288	TCONS_00022225	NC_010444.3:73099532-73103289	0	0	0.234675	0.575549	0.0447237	0.112164	0	0.0466411	0	0	0	0.0173018	0	0	0	0
0.960699	1	0.901855	TCONS_00098480	NC_010455.4:92540685-92571876	0	0	0.120515	0.0280855	0	0	0	0	0	0	0	0.0408806	0	0	0	0
0.960529	0.999989	0.868037	TCONS_00061953	NC_010449.4:55131784-55135287	0	0	0.666906	0.284526	5.09896e-05	0.262828	0	0	0	0	0	0	0	0	0	9.1062e-07
0.959865	0.978735	0.916493	TCONS_00000461	NC_010443.4:17164396-17179547	0.0294886	0.0509745	0.775993	0.337617	0	0.103358	0	0	0	0	0.08602	0.0430205	0	0	0	0
0.959805	0.984656	0.947297	TCONS_00097562	NC_010455.4:48981700-49034444	0	0	0.350026	0.695387	0	0.256544	0.037596	0	0	0	0	0	0	0	0	0
0.959078	0.942874	0.973949	TCONS_00102549	NC_010455.4:56452904-56606647	0	0	0.218906	0.238524	0	0	0.0768193	0.0434957	0	0	0.0107168	0	0	0	0	0
0.958774	0.916768	1	TCONS_00096457	NC_010455.4:22056726-22161329	0	0	0.109885	0.543673	0.188603	1.68604e-06	0	0	0	0	0	0	0	0	0	0
0.958718	0.948305	0.989535	TCONS_00103340	NC_010455.4:96177007-96388159	0	0	0.254627	0.0860379	7.95373e-06	0	0.0239734	0	0.0404449	0	0.00664967	0.00630295	0.0210641	0	0	0
0.958365	0.96258	0.95343	TCONS_00108056	NC_010456.4:64748242-64750653	0	0	0.750806	0.641384	0	0.0834786	0.196665	0.125606	0	0	0	0	0	0	0	0
0.958357	0.934129	0.986761	TCONS_00025888	NC_010445.3:37227143-37239898	0	0	5.46471	4.66123	1.69878	0.431961	0.820992	0	0	0	0	0	0	0	0	0
0.957712	0.957056	0.960943	TCONS_00061952	NC_010449.4:55131784-55135287	0	0	1.49298	0.303444	0.342334	0	0.0677018	0	0	0	0	0.0260616	0	0	0.0387687	0.0568995
0.957675	0.886992	1	TCONS_00105287	NC_010455.4:205366580-205373738	0	0	0.258225	0.431235	0.204271	0	0	0	0	0	0	0	0	0	0	0
0.95756	0.973988	0.947162	TCONS_00103336	NC_010455.4:96146908-96388184	0.0603879	0	1.02548	1.62022	0.0306842	0.0211743	0.0170709	0.342483	0	0	0	0	0.0785794	0.182261	0	0.0533513
0.95744	0.946654	0.965064	TCONS_00066844	NC_010449.4:63764198-63771963	0.198594	0.165696	8.23088	11.6458	0.365111	0.21642	0.277771	0.258925	0.334645	0.0483666	0.614454	0.841949	0.366058	0.114943	0.916965	1.20173
0.95667	1	0.975003	TCONS_00033596	NC_010446.4:4516679-4540049	0	0.00547592	0	0.177653	0.0227978	4.68859e-05	0	0.0126503	0	0	0	0	0	0.0129128	0	0
0.955533	0.981155	0.911338	TCONS_00103333	NC_010455.4:95992789-96050897	0	0.0490913	2.18761	1.26828	0.137347	0.171242	0.15123	0.566807	0	0	0	0	0	0	0	0
0.955507	0.861959	1	TCONS_00075537	NC_010451.3:38661350-38737680	0	0	0.0343013	0.0721189	0	0	0.0331449	0	0	0	0	0	0	0	0	0
0.955269	1	0.864403	TCONS_00129760	NC_010460.3:17005304-17023644	0	0	0.0954872	0.0403804	0	0	0	0	0	0	0	0	0	0.0425423	0	0
0.954845	0.952004	0.958509	TCONS_00100438	NC_010455.4:199971745-199984176	0.0155404	0.0114309	1.37586	1.06713	0.142782	0.200335	0.232779	0.0528105	0	0	0.0324729	0.0185125	0.0204457	0	0.0182313	0.0268472
0.9546	0.945593	0.96359	TCONS_00090012	NC_010454.3:2778591-3233218	0	0	5.92898	5.94052	1.47603	0.992682	0.782001	0.244417	0	0.276964	0	0	0	0	0	0
0.954152	1	1	TCONS_00128267	NC_010460.3:28292516-28308350	0	0	0	1.68646	0.541248	0	0	0	0	0	0	0	0	0	0	0
0.954055	0.976591	0.919464	TCONS_00072087	NC_010450.3:19998456-20005117	0	0.0125981	0.69242	0.451122	0.0753675	0.241723	3.67411e-05	0	0	0	0.0288539	1.60088e-07	0	0	0.00920151	0
0.953623	0.941004	0.961293	TCONS_00072286	NC_010450.3:36646245-36667052	0	0	0.361552	0.594836	0	0	0.149311	1.13783e-06	0	0	0	0.161171	0	0	0	0
0.953479	1	0.95348	TCONS_00087823	NC_010453.4:76109512-76111639	0	0	0	0.755923	9.19696e-06	0.114296	0	0.131861	0	0	0	0	0	0	0	0
0.953417	0.960171	0.942192	TCONS_00072760	NC_010450.3:63842222-63910476	0	0	1.03818	0.624657	0	0	0	0	0	0	0.289446	0.252773	0	0	0	0
0.953331	0.957828	0.887707	TCONS_00133813	NC_010461.4:39276038-39306999	0	0	0.826419	0.0566282	0.243962	0.0445126	0	0	0	0	0	0	0	0	0	0
0.952967	0.91713	0.970056	TCONS_00037019	NC_010446.4:138215665-138291272	0	0	0.20219	0.424027	0	0.0888809	0.117288	0	0	0	0	0	0	0	0	0
0.952186	0.988011	0.901606	TCONS_00110032	NC_010456.4:146623550-146626609	0	0	0.0799307	0.0566152	0	0.00983575	0	0.0291583	0	0	0	0	0	0	0.00670783	0
0.951946	0.942516	0.959721	TCONS_00080755	NC_010451.3:67002840-67012191	0.000896838	0.000993137	10.3393	12.541	1.86139	2.17401	1.70273	1.35767	0.000983461	0.000938412	0.319025	0.000928507	0.000917741	0.000608069	0.274475	0.00079997
0.951785	0.922156	0.968543	TCONS_00052556	NC_010448.3:92342469-92367813	0.16183	0.0236637	0.52129	0.921653	0	0	0	0	0	0	0.0496272	0.0294014	0	0	0.0725973	0.149879
0.951509	0.878181	1	TCONS_00130122	NC_010460.3:31018824-31231365	0.0729752	0	0.34347	0.519392	0	0	0.000426066	0	0	0	0.125222	0	0.0942643	0	0	0
0.951409	1	1	TCONS_00087899	NC_010453.4:81996822-82015544	0	0	0	0.0225124	0	0	0	0	0	0	0.00765736	0	0	0	0	0
0.951056	0.886412	0.999414	TCONS_00023227	NC_010444.3:98742232-98753299	0.0114958	0.0217559	12.5289	16.7483	3.4943	0.0171021	6.39655	0.0131611	0.0306707	0	0	0.00672517	0.0153262	0.00996248	0.0135997	0
0.950698	0.942369	0.955607	TCONS_00037636	NC_010446.4:9767515-9771474	0	0	0.191397	0.324753	0.0577628	0.0187569	0.00965168	0.0498752	0	0	0.00979834	0.0322849	0	0	0	0
0.950631	0.932448	0.964086	TCONS_00135724	NC_010461.4:143943875-144020663	0.0315742	0	0.115585	0.156206	0	0	0.0159444	0	0	0	0.00713741	0.0182367	0	0	0	0.0210328
0.950081	0.944452	0.959153	TCONS_00004858	NC_010443.4:256238256-256330539	0.273723	0	3.89582	2.41761	0	0	0.0732011	0.166983	0.0989468	0	0.353266	0.213075	0.117609	0	0.598094	0.311211
0.950028	0.947502	0.952516	TCONS_00099475	NC_010455.4:139108149-139113496	0.804087	0.188095	2.18809	2.22002	0	0	0	0	0	0	0	0	0	0.458615	0	0.0911908
0.949567	0.980282	0.901668	TCONS_00041948	NC_010447.4:14093060-14096143	0	0	0.224946	0.144246	0	0	0	0	0.0293893	0	0.00165953	0.0992877	0	0	0	0
0.9493	0.953618	0.943608	TCONS_00103111	NC_010455.4:83396913-83432648	0	0	0.621434	0.471344	0.0474766	0.146551	0.154288	0.03951	0	0	0	0	0	0	0	0
0.948689	1	1	TCONS_00072168	NC_010450.3:31061133-31062450	0	0	0	0.070747	0	0	0	0	0	0	0	0	0	0	0.0254107	0
0.948372	0.893785	1	TCONS_00034985	NC_010446.4:86940305-87027512	0	0	0.0833519	0.0881299	2.36439e-05	0	2.47374e-05	0	0.0619242	0	0	0	0	0	0	0
0.948289	0.923179	0.968675	TCONS_00106216	NC_010456.4:15079526-15085860	0.129226	0.058495	1.01928	1.25547	0.22414	0.0704145	0.165759	0.0882537	0	0	0.0122308	0.0143439	0	0	0.0167584	0.0437873
0.94808	0.999998	0.976584	TCONS_00084301	NC_010452.3:65827750-65834350	0	0	0.604857	0.0364886	0	0.23161	0	0	0	0	2.86167e-06	0	4.12435e-06	0.00147167	0	3.62934e-06
0.948043	0.977503	1	TCONS_00072987	NC_010450.3:75603664-75621201	0	0	0.365054	0	0	0	9.59923e-05	0	0	0	0	0	0.0573921	0.0752827	0	0
0.947973	1	0.910525	TCONS_00106204	NC_010456.4:14501231-14509614	0	0	0.278875	0.387441	0	0	0	0.242665	0	0	0	0	0	0	0	0
0.947751	0.867024	0.999103	TCONS_00067245	NC_010449.4:80901557-80903250	0	0	0.163127	0.328803	0.176598	0	1.9206e-05	0.000662018	0	0	0.000595453	0.000697665	0	0	0.000640797	0.00070526
0.947061	0.950705	0.942226	TCONS_00016381	NC_010444.3:70475961-70483485	0	0	12.933	9.74794	2.26979	1.68699	2.18222	2.21104	0	0	0.0106819	0	0	0.0442025	0	0
0.946685	0.981379	0.855177	TCONS_00129243	NC_010460.3:4631586-4718920	0	0	0.631987	0.239604	0.0755631	0.067102	0.0068135	0.133222	0	0	1.94304e-06	0	0	0	0	0.0425774
0.946288	1	1	TCONS_00003813	NC_010443.4:189046818-189137769	0	0	2.88694	0	0	1.08544	0	0	0	0	0	0	0	0	0	0
0.94582	0.910388	0.967563	TCONS_00020508	NC_010444.3:20381563-20403414	0	0	1.20761	1.96793	0.439628	0.116546	0.197739	0.330285	0	0	0.0819409	0	0	0	0.0382062	0
0.945696	0.957597	0.932133	TCONS_00069180	NC_010450.3:5837802-5840410	0.146139	0	6.26479	5.49697	0.471527	0.792184	0.782967	1.60866	0.367322	0.0881237	0.0203215	0.0385472	0	0	0.0712643	0.0839061
0.945529	0.907358	1	TCONS_00011960	NC_010443.4:270571136-270574990	0.0437842	0	0.0675168	0.0473128	0	0	0	0	0	0	0	0	0	0	0	0
0.94547	0.875341	0.98576	TCONS_00067623	NC_010449.4:89446311-89471213	0.143099	0	0.342365	0.595936	0	0	0.0448333	0	0	0.0449664	0	0.0144373	0.110821	0	0	0
0.945426	0.891951	0.951095	TCONS_00091325	NC_010454.3:25730075-25734428	0	0	0.132427	1.24915	0	0	0	0.427632	0	0	0	0	0	0	0.10016	0
0.945262	0.974318	0.924518	TCONS_00085651	NC_010452.3:37704711-37710632	0	0	0.107749	0.150922	0	0	0	0	0	0	0.0193705	0	0	0	0	0.0797433
0.944845	0.927107	0.96496	TCONS_00109029	NC_010456.4:112561479-112564313	0.026935	0.0198274	1.23487	1.0889	0.261339	0.162194	0.0605441	0	0.0680731	0	0.0788289	0.0267613	0	0.0233816	0.13437	0.0349235
0.944333	0.88223	0.988597	TCONS_00024251	NC_010444.3:151011072-151021399	1.07608e-05	0.0200538	1.01872	1.42929	0.195168	0.0468081	1.01761e-05	0	0	0	1.28976e-05	0	0.644612	0.0472167	1.22154e-05	1.15863e-05
0.942725	0.869457	0.97357	TCONS_00023221	NC_010444.3:98494602-98738435	0	0	0.209837	0.498424	0.110586	0.0922119	0.0811631	0	0	0	0	0	0	0	0	0
0.942279	1	0.907646	TCONS_00093091	NC_010454.3:2997795-3009954	0	0	0.0257007	0.00908683	0	0	0	0.0140559	0	0	0	0	0	0	0	0
0.942086	0.920193	0.976588	TCONS_00037013	NC_010446.4:137677474-137688588	0	0.00998696	4.43394	2.81349	1.55368	0.163384	0.886864	0.160926	0	0	0.000319978	0.0229831	0	0.0141402	0.0361437	0.0896704
0.941891	1	1	TCONS_00118284	NC_010457.4:51503039-51531163	0	0	0.256767	0	0	0	0	0.104443	0	0	0	0	0	0	0	0
0.941829	1	1	TCONS_00020693	NC_010444.3:29372666-29416717	0	0	0.216703	0	0	0	0	0.0882401	0	0	0	0	0	0	0	0
0.941731	0.999985	0.999981	TCONS_00130257	NC_010460.3:41031810-41048087	0	0	0.154934	2.80506e-06	3.54789e-06	0	3.46707e-06	0	0	0	2.99465e-06	0.0631746	2.85391e-06	3.20706e-06	3.02999e-06	2.50342e-06
0.941712	0.946112	0.940021	TCONS_00090375	NC_010454.3:8670250-8672353	0	0	0.234344	0.609747	0	0.192305	0.0567341	0.0637003	0	0	0.031664	0	0	0	0	0
0.94161	0.956105	0.914386	TCONS_00009244	NC_010443.4:123432502-123451491	0	0	1.06081	0.564791	0.0953047	0.0457061	0.230646	0.292773	0	0	0	0	0	0	0	0
0.941354	0.983904	0.880765	TCONS_00000728	NC_010443.4:31044056-31128237	0	0	0.867518	0.609231	0	0	0.0977438	0.508493	0	0	0	0	0	0	0	0
0.941135	0.912875	0.95218	TCONS_00039429	NC_010446.4:102529120-102543013	0	0	0.493317	1.26225	0.236963	0.220799	0.0638989	0.135022	0	0.0261577	0	0	0	0	0	0.0405495
0.941077	0.971832	1	TCONS_00011013	NC_010443.4:212650027-212657137	0	0	0.200447	0	0	0.0431525	0.0395236	0	0	0	0	0	0	0	0	0
0.940969	0.895992	0.975457	TCONS_00027866	NC_010445.3:105269307-105288048	4.90225e-05	0	0.600851	0.783606	0.437275	8.80614e-06	1.89905e-05	0.134492	0	0	5.24828e-05	5.8344e-05	0	0	5.79012e-05	6.57106e-05
0.940904	0.879263	1	TCONS_00086603	NC_010452.3:78719796-78721444	0	0	0.106443	0.111027	0	0	0	0	0	0	0	0	0.0899609	0	0	0
0.939997	0.989859	0.874993	TCONS_00094843	NC_010454.3:43166704-43170171	0	0	4.69262	3.59957	0.0468819	0.117516	0.25935	2.927	0	0	0	0.105281	0	0	0.0268931	0
0.939495	0.952927	0.931784	TCONS_00127521	NC_010460.3:3185728-3188894	0	0	0.193876	0.337687	0.0638848	0	0	0	0	0	0	0	0	0	0	0.16125
0.93908	0.894773	0.968813	TCONS_00130387	NC_010460.3:45579603-45590696	0.11337	0.112722	7.88731	11.7536	0.807654	1.09241	4.37955	0.740292	0.0332126	0.0481606	0.30501	0.299174	0.132413	0.167296	0.038482	0.105859
0.939076	0.95827	0.808189	TCONS_00007952	NC_010443.4:54712343-54906108	0	0	3.0857	0.286067	0.90137	0	0	0.351161	0	0	0	0	0	0	0	0.185429
0.938709	0.911615	0.942274	TCONS_00103339	NC_010455.4:96154834-96388184	0.0370927	0.224311	0.349258	2.65421	0.0510594	0.252646	0.0772215	0.155228	0	0	0	0	0.050711	0.415138	0	0.0251981
0.938504	0.904506	0.978359	TCONS_00124143	NC_010459.4:34745759-34748527	0	0	0.587359	0.501051	0.281022	0.0759031	0.111603	0	0	0	0	0	0	0	0	0
0.938494	0.910074	0.978265	TCONS_00103110	NC_010455.4:83395798-83402768	0	0	0.780394	0.557665	0.210389	0.0848462	0.280856	0	0	0	0	0	8.50613e-07	0	0	0
0.938419	0.919439	0.949377	TCONS_00059377	NC_010448.3:146599988-146605926	0	0.0385415	0.712828	1.2346	0.0803613	0.0674728	0.216218	0.0445464	0	0	0.0438706	0.0831873	0	0	0.061531	0.203749
0.938117	0.927429	0.946991	TCONS_00037007	NC_010446.4:137585654-137587616	0.073211	0.0267173	0.197852	0.238303	0	0	0.0272969	0.0617078	0	0	0	0	0	0	0	0
0.937919	0.96582	0.88942	TCONS_00128208	NC_010460.3:25966581-25969294	0	0	0.578922	0.333064	0.138511	0	0	0	0	0.244389	0	0.0134215	0	0	0	0
0.937702	0.897718	0.962979	TCONS_00046042	NC_010447.4:24839359-24846458	0	0	0.297618	0.470772	0	2.14703e-05	0	0	0	0.0528658	0	0.0691113	0.213086	0	0	0
0.937494	0.908101	1	TCONS_00089465	NC_010453.4:77738222-77740709	0	0	0.0562617	0.0264574	0	0	0.0361929	0	0	0	0	0	0	0	0	0
0.937468	0.882776	0.975494	TCONS_00085271	NC_010452.3:26415536-26421154	0	0	0.370787	0.533298	0.208326	0.0790365	0.0646231	0	0	0	0.0112297	0.0124467	0	0	0.0200759	0
0.937339	0.933125	0.999988	TCONS_00051384	NC_010448.3:65714990-65729263	0	0	0.857022	0.0576482	0.200886	0	0.151488	0	0	0	0.0488221	4.7722e-06	0	0	0	0
0.93722	0.994893	0.807163	TCONS_00039293	NC_010446.4:99282567-99284411	0	0.0425774	0.607656	0.269457	0	0.14905	0.0217241	0.172102	0	0	0	0	0	0	0	0
0.937199	0.953011	0.919008	TCONS_00012839	NC_010443.4:302926672-302933276	0	0	1.07488	0.934304	0.2586	0.529696	0.0949559	0	0	0	0	0	0	0	0	0
0.93693	0.974019	0.889665	TCONS_00047259	NC_010447.4:75509469-75516471	0.0136674	0	0.488511	0.383345	0	0.0117562	0.0614404	0.220771	0	0	0.005714	0.0162938	0	0	0.00802106	0.0472529
0.936846	1	0.958641	TCONS_00057516	NC_010448.3:71060401-71064029	0	0	0	0.0614589	0	0	0	0	0	0	0.00937661	0.017793	0	0	0	0
0.936482	1	0.952056	TCONS_00126998	NC_010459.4:54136107-54140119	0	0	0.238535	0.0418371	0	0	0	0.124661	0	0	0	0	0	0	0	0
0.936417	0.961981	0.859839	TCONS_00052555	NC_010448.3:92342469-92357621	0	0	0.235057	0.0732608	0.0625564	0	0	0	0	0.07467	0	0	0	0	0	0
0.936103	0.891298	0.999999	TCONS_00124097	NC_010459.4:33153779-33208962	0	0	0.098875	0.0693338	0.043392	0	0.0318433	0	0	0	0	0	0	0	0	5.28012e-07
0.936015	1	0.936026	TCONS_00086446	NC_010452.3:72988052-72992011	0	0.0180883	0	0.0404506	0	0	0	0	0	0	0	2.62044e-05	0	0	3.23836e-06	0
0.93572	0.980104	0.860488	TCONS_00054659	NC_010448.3:25160558-25190307	0	0	0.979288	0	0	0.150325	0.136387	0	0	0	0	0	0	0	0	0.153929
0.935165	0.960593	0.861392	TCONS_00126742	NC_010459.4:46330759-46335393	0	0	0.168686	0.052055	0	0.0536508	0.0465315	0	0	0	0	0	0	0	0	0
0.934755	0.926752	0.975004	TCONS_00134456	NC_010461.4:67418176-67446619	0	0	1.72243	0.342495	0.000487986	0	0.239539	0.0117476	0	0	0.0050199	0.000661356	0.526596	0	0.111508	0.0475174
0.934648	0.987124	0.843665	TCONS_00015489	NC_010444.3:55259277-55279900	0	0	0.387813	0.223681	0	0	0	0.140445	0	0	0.0349535	0.0327499	0	0	0	0.0715896
0.934532	1	0.888021	TCONS_00061835	NC_010449.4:51217866-51219151	0	0	0.0241775	0.0340319	0	0.0266761	0	0	0	0	0	0	0	0	0	0
0.934423	0.975955	0.970303	TCONS_00036572	NC_010446.4:121101911-121102508	0	0	1.54634	0.103315	0	0.496991	0	0	0	0	0	0	0.26027	0	0	0
0.934347	0.776157	0.968092	TCONS_00044431	NC_010447.4:95388657-95416675	0	0.0708289	0.00103493	1.54784	0.143026	0.0279588	0.0172026	0	0	0.0678537	0.0948609	0.115019	0.110893	0.0640643	0.000115998	0
0.93369	1	0.999971	TCONS_00040387	NC_010446.4:117623954-117642718	0	0	0	0.0466788	0	0	0.0216573	0	0	0	0	0	0	9.63253e-06	0	0
0.933082	0.795675	1	TCONS_00133672	NC_010461.4:19815805-19877816	0	0	0.368789	0.757262	0	0	0.179101	0	0	0	0	0	0	0	0.348369	0
0.933069	1	0.883564	TCONS_00075396	NC_010451.3:31448838-31454987	0	0	0.123808	0.167388	0	0	0	0	0	0	0	0	0	0	0	0.13643
0.932897	0.946484	0.913085	TCONS_00111703	NC_010456.4:50842806-50863098	0	0	7.7037	5.28341	2.06723	2.89404	0.301298	0.32041	0	0	0	0	0.517367	0	0	0
0.932438	0.936703	0.926416	TCONS_00014846	NC_010444.3:29473094-29478880	0	0	0.0557834	0.0395046	0	0	0.00896372	0.0203484	0	0	0	0	0.0157526	0	0	0
0.932247	0.865832	0.948832	TCONS_00125686	NC_010459.4:8991004-9000014	0	0	0.0430114	0.172242	0.0188495	0	0.0138291	0.0470374	0	0	0.00771679	0.0146554	0	0	0	0
0.932233	0.905317	0.945597	TCONS_00090071	NC_010454.3:4256919-4266225	0	0.0403665	0.111057	0.223687	0.0735935	0	5.98396e-06	0.0203881	0	0	0	0.0244241	0	0	6.7694e-06	6.20601e-06
0.932194	0.86205	0.965454	TCONS_00032944	NC_010445.3:125662663-125664423	0	0	0.0269539	0.0568439	0	0	0.026028	0	0	0	0	0.013746	0	0	0	0
0.931952	0.870803	1	TCONS_00084669	NC_010452.3:5706826-5743305	0.000101001	0	0.00011168	0.000100357	0	0	0	0	0	0	0	0	0	0	0	0
0.931621	0.997407	0.903407	TCONS_00051265	NC_010448.3:62996629-63012307	0	0	0.173485	0.404511	0	0.128003	3.83729e-05	0.145508	0	0	0.00311058	0	0	0	0	0
0.931043	0.966183	0.821605	TCONS_00001810	NC_010443.4:96298039-96301274	0.0196844	0	0.167968	0.0539339	0.0200771	0.0506538	0	0.0166971	0	0	0	0	0	0	0	0
0.931018	1	0.864667	TCONS_00129761	NC_010460.3:17005304-17023644	0	0	4.05981e-05	4.22085e-05	0	0	0	0	0	0	0	0	0	3.99854e-05	0	0
0.930771	1	0.912375	TCONS_00085092	NC_010452.3:19342717-19350637	0	0	0.153702	0.0650103	0	0	0	0	0	0	0	0	0	0	0	0.105988
0.930465	0.92242	0.934408	TCONS_00019107	NC_010444.3:102367-103035	0	0.102089	0.109007	0.222347	0	0	0	0	0	0	0.059197	0	0	0	0	0
0.929867	0.944864	0.918459	TCONS_00100800	NC_010455.4:216371006-216374944	0.0181546	0.0401574	0.388417	0.510607	0.0371189	0	0	0.0154611	0.0459842	0.199691	0.0379853	0.0361401	0	0	0.0106678	0
0.929177	1	1	TCONS_00019213	NC_010444.3:722830-725782	0.0282906	0	0	0.0570647	0	0	0	0	0	0	0	0	0	0	0	0
0.928753	0.965507	0.896563	TCONS_00121627	NC_010458.3:55103455-55111267	0	0	0.225594	0.257575	0	0.186499	0.0544706	0	0	0	0	0	0	0	0	0
0.928427	1	0.902391	TCONS_00074025	NC_010450.3:131179719-131181312	0	0.154015	0.0819958	0.225412	0	0	0	0	0	0	0	0	0	0	0	0
0.927868	0.945721	0.999898	TCONS_00110813	NC_010456.4:25398394-25411736	0	0	0.0133152	0.0561694	0.0350442	4.02571e-05	0	0	0	0	0	0	0	0	0	0
0.927762	1	1	TCONS_00037079	NC_010446.4:139934987-139940472	0	0	0.0724564	0	0	0	0	0	0	0	0	0.0366386	0	0	0	0
0.927743	0.986005	0.877233	TCONS_00084931	NC_010452.3:14245217-14247153	0	0	4.38288	5.05546	0.314048	0.511387	0.115312	3.83313	0	0	0	0	0	0	0	0
0.927524	0.874602	0.975759	TCONS_00033717	NC_010446.4:9315388-9322747	0	0	0.113804	0.212985	0.129649	0.0361405	0	0	0	0	0	0	0	0	0	0
0.927246	0.927382	1	TCONS_00005096	NC_010443.4:266674971-266688778	0	0	0.204257	0	8.99664e-06	0	0	0	0	0	0.00233386	0	0.101452	0	3.38816e-05	0.000194273
0.92704	1	1	TCONS_00121823	NC_010458.3:71086124-71102225	0	0	0.0186678	0	0	0	0	0	0	0	0	0.00953396	0	0	0	0
0.927037	0.927833	0.925967	TCONS_00069225	NC_010450.3:9500603-9586919	0	0	0.620639	0.461934	0	0.232991	1.26393e-05	1.37769e-05	0.136811	0	0.176702	0.00638511	0	0	0	0
0.926824	0.950589	0.902853	TCONS_00037006	NC_010446.4:137583679-137662761	0.00334645	0	5.01113	4.96819	1.1315	1.46059	0.469785	1.90796	0.00330938	0	0.0949997	0.00333793	0.00371317	0.00326762	0.0265776	0.00335865
0.926748	1	1	TCONS_00036418	NC_010446.4:117104558-117136619	0	0	0.017668	0	0	0	0	0	0	0	0	0.00905953	0	0	0	0
0.926378	0.938654	0.912873	TCONS_00134517	NC_010461.4:69685628-69687667	0	0	1.22902	1.11715	0	0	0.527769	0.681335	0	0	0	0	0	0	0	0
0.925908	0.95929	0.849455	TCONS_00130506	NC_010460.3:48128161-48131190	0.481516	0.802337	5.08968	2.22234	0.292856	0.404735	0.24062	0.468235	0	0.0419473	0.326075	0.346562	0.0151029	0.0996202	0.0942526	0.1785
0.925906	0.965512	0.850782	TCONS_00106545	NC_010456.4:30179898-30207320	0	0	0.108534	0.0572188	0	0	0.026202	0.0296237	0	0	0	0	0	0	0	0.0301429
0.925813	1	0.847089	TCONS_00098511	NC_010455.4:95551055-95799301	0	0	0.283214	0.26689	0	0.0659506	0	0	0	0	0	0	0	0.219722	0	0
0.925771	0.947609	0.96686	TCONS_00017199	NC_010444.3:80658817-80663786	0	0.307247	0	2.0839	0.438544	0.176182	0.160831	0	0	0	0	0	0	0	0	0
0.925728	0.891677	0.925729	TCONS_00048023	NC_010448.3:198162-199502	0	0	0	0.198526	0	0	1.2147e-06	0	0	0	9.21056e-07	0.103213	0	0	0	0
0.925725	0.978083	0.885866	TCONS_00017881	NC_010444.3:119401299-119485498	0	5.23162e-05	1.73862	0.870444	5.09612e-05	0	0.266613	1.08966	0	0	0	0	0	0	7.33862e-05	7.21712e-05
0.92535	0.977907	0.949052	TCONS_00106524	NC_010456.4:28290533-28300134	0	0	1.1852	3.6874e-05	3.626e-05	0.114565	0.183182	0.321448	3.72546e-05	0	3.61703e-05	3.70516e-05	0	0	0	0
0.925214	0.926322	0.924392	TCONS_00098518	NC_010455.4:95923336-95999063	0	1.70115e-05	0.779591	1.05136	0.402045	0.556311	0	0.000113313	0	0	0	0	0	0	2.489e-05	0
0.925121	1	1	TCONS_00020753	NC_010444.3:30976815-30988264	0	0	0.0584338	0	0	0	0	0	0	0	0	0.0306281	0	0	0	0
0.924667	1	0.895067	TCONS_00031581	NC_010445.3:70250615-70283099	0	0	0.191134	0.120839	0	0	0	0.164512	0	0	0	0	0	0	0	0
0.924324	0.915713	0.933596	TCONS_00071867	NC_010450.3:9455080-9477068	0.0237467	0.0348284	0.404802	0.375911	0.0750493	0.0406615	0.079156	0.0804485	0	0	0.0297231	0.0187961	0.0311611	0	0	0
0.924179	0.952438	0.957465	TCONS_00064175	NC_010449.4:130050494-130056334	0	0	0.0824556	0.875085	0	0.130677	0.247662	0.129875	0	0	0	0	0	0	0	0
0.923856	0.998579	0.824491	TCONS_00085491	NC_010452.3:32670819-32706063	0.000414592	0.0894917	0.167944	0.126294	0.000394937	0.000417732	0.000408157	7.79384e-06	0	0	3.8579e-05	0.0644159	0	0.000417732	0.000413918	0.000409388
0.923655	0.897633	0.940755	TCONS_00040712	NC_010446.4:128108645-128115025	0	0	0.971043	1.47761	0.575431	0.194005	0.120385	0.418779	0	0	0	1.27574e-07	0	0	0	0
0.923379	0.934643	0.912728	TCONS_00001613	NC_010443.4:84202246-84215628	0	0	0.240571	0.254405	0	0.0885669	0.0386941	0	0	0	0.0107961	0	0	0	0.0605701	0.0668509
0.921962	1	1	TCONS_00093947	NC_010454.3:19787824-19789252	0	0	0.128576	0	0	0.0702363	0	0	0	0	0	0	0	0	0	0
0.921933	0.999994	1	TCONS_00071846	NC_010450.3:9110665-9115671	0	0	0.0306374	0	1.37279e-06	0	0	0.016741	0	0	0	0	0	0	0	0
0.921716	1	0.808849	TCONS_00090648	NC_010454.3:17234320-17361692	0	0	0.820275	0.568936	0	0.559275	0	0.201994	0	0	0	0	0	0	0	0
0.921318	0.821193	0.98949	TCONS_00071283	NC_010450.3:140645314-140651834	0.065505	0.00803996	0.074409	0.109285	0	0	0	0	0.0276289	0	0	0	0	0	0	0
0.921247	0.998936	0.99927	TCONS_00025724	NC_010445.3:27748353-27755573	3.95669e-05	4.01535e-05	4.13192e-05	0.0397006	4.05145e-05	4.0395e-05	0.021586	4.05172e-05	0	0	0	4.14078e-05	0	4.05309e-05	3.93825e-05	0
0.921137	0.966901	0.865001	TCONS_00102399	NC_010455.4:48981202-48981579	0	0	7.91028	6.44878	1.05921	4.98694	0.773542	1.10711	0	0	0	0	0	0	0	0
0.920722	0.910054	0.977061	TCONS_00082220	NC_010451.3:135895274-135900483	0	0	0	0.109109	0	1.33455e-05	0	1.51226e-05	0.016625	0.0174915	0	0	0.0264048	0	0	0
0.920427	1	0.96895	TCONS_00073389	NC_010450.3:92109408-92113434	0	0	0	0.793108	0	0	0.269389	0	0	0	0	0	0	0	0	0.172382
0.920344	1	1	TCONS_00082496	NC_010451.3:144991077-145014658	0	0	0.0872906	0	0	0	0	0	0	0	0	0	0	0	0	0.0486728
0.920189	0.871684	0.952562	TCONS_00072086	NC_010450.3:19998456-20003811	0.0488124	0.0374811	1.10193	1.65106	0.372971	0.410015	0.514092	0.0598001	0	0	0	0.0155426	0	0.0169792	0.0538875	0.00844819
0.919929	0.853773	0.944233	TCONS_00041876	NC_010447.4:10349968-10385524	0.0228287	0.0334934	0.123855	0.337131	0.0698047	0.0586594	0.0341435	0	0	0	0	0	0	0.0394524	0	0
0.919774	0.947527	0.98935	TCONS_00095964	NC_010454.3:59893334-59913764	0	0	0.0479989	0.213015	0	0	0	0	0	0	0	0.01588	0.130695	0	6.35467e-06	0
0.919239	0.896392	0.962856	TCONS_00090653	NC_010454.3:17420704-17421635	0	0	0.341015	0.17863	0	0	0.247323	0.0464447	0	0	0	0	0	0	0	0
0.919211	0.913938	0.923233	TCONS_00052554	NC_010448.3:92342469-92357621	0	0.0797229	0.286994	0.376245	0	0	0.110532	0	0	0	0	0.0539459	0	0	0.0623632	0.0685142
0.918774	0.926292	0.910729	TCONS_00037512	NC_010446.4:3037042-3046418	0	0.00543316	3.05406	2.85426	1.36989	1.32506	0.157355	0.448715	0.00933907	0	0.0261866	0.00440161	0	0	0.0129828	0
0.918691	0.929503	0.96881	TCONS_00071855	NC_010450.3:9296257-9297838	0	0	0.0792824	0.329313	0.160659	0.071899	0	0	0	0	0	0	0	0	0	0
0.918488	0.384564	0.920361	TCONS_00106601	NC_010456.4:30759802-30770976	0.000846186	0.000720789	0.000819393	0.290062	0	0	0.000833717	0.159395	0.000811528	0	0.000820334	0.000751601	0	0	0.000958939	0.000833865
0.918458	0.875198	0.981081	TCONS_00083582	NC_010452.3:35427797-35457171	0.056595	0	0.0434617	0.333787	0.114532	0	0	0	0	0	0	0.0442035	0	0	0	0
0.918175	0.911245	0.926873	TCONS_00034500	NC_010446.4:62380450-62419483	0	0	0.175767	0.140024	0.0306085	6.52441e-06	0.0785925	0.0716702	0	0	0	0	0	0	0	0
0.918151	0.948899	0.874532	TCONS_00076944	NC_010451.3:78589348-78601583	0	0	0.77468	0.546096	0.0410541	0.120828	0.210841	0.238981	0	0	0.0252113	0.0239319	0	0.0958837	0	0
0.918105	0.851072	0.98341	TCONS_00111936	NC_010456.4:53684057-53696767	0.01908	0.0751329	1.6338	1.67699	0.755246	0.00182664	0.837044	0.115574	0	0	0.00242229	0	0	0	0.089435	0.00220995
0.917737	0.919574	0.914575	TCONS_00008538	NC_010443.4:86174598-86215634	0.706203	0.435684	1.25439	0.728598	0	0	0	0	0	0	0	0	0	0	0	0
0.917594	0.935129	0.89125	TCONS_00007598	NC_010443.4:32863249-32869040	0	0.000302659	0.951174	0.633089	0	0.000312954	0.000314662	0.418076	0	0	0.000130363	0.0629528	0.431481	0.000293561	0	0
0.917588	0.934813	0.890685	TCONS_00072288	NC_010450.3:36649028-36667049	0.0630984	0.182441	1.43366	0.917901	0.382543	0.294063	0.156312	0	0	0	0.0522354	0.225881	0	0	1.69557e-06	0
0.917542	0.898771	0.935325	TCONS_00118853	NC_010457.4:72624736-72627659	0	0	0.636815	0.672189	0.193357	0.108088	0.165525	0.133749	0	0	0.0923686	0.0624815	0	0	0	0
0.917393	0.93119	0.884497	TCONS_00073865	NC_010450.3:121795884-121799563	0	0	0.295295	0.12386	0.0855954	0.0355066	9.2322e-06	0.0646286	0	0	0.0566256	7.88188e-06	0	0	3.84746e-06	0
0.917356	0.948956	0.970095	TCONS_00009940	NC_010443.4:152035620-152061236	0	0	1.99229e-05	0.33998	1.83722e-05	5.71461e-06	1.71027e-05	2.07672e-05	0	0	5.55079e-06	0.0223362	0.0924947	0.0487865	0.0329881	1.98818e-05
0.917353	1	0.887699	TCONS_00037545	NC_010446.4:5741905-5742779	0	0	0	0.057189	0.0538963	0.0449566	0	0	0	0	0	0	0	0	0	0
0.916518	0.916083	0.917084	TCONS_00077334	NC_010451.3:102215803-102221108	0.200397	0.0669357	2.17723	1.66865	0.390331	0.766226	0.463644	0.0618464	0.137797	0.0662658	0.0760939	0.00722667	0	0	0.0106784	0
0.91617	0.888044	0.949296	TCONS_00027611	NC_010445.3:91087333-91093973	0	0	0.450321	0.382353	0.0296194	0.0872255	0.314793	0.0369649	0	0	0	0.0115176	0	0	0.00850191	0
0.916125	0.920451	0.911059	TCONS_00004166	NC_010443.4:209730668-209735647	0	0.0317265	5.99131	5.11558	1.22207	1.47978	1.52409	1.22183	0.108808	0	0.481246	0.414171	0	0.0373767	0	0
0.915781	0.927398	0.902603	TCONS_00000460	NC_010443.4:17164396-17169245	0.0238133	0.00751783	0.416007	0.366737	0.0448418	0.0532548	0.079419	0.128462	0	0	0.0442666	0.0393941	0.0190795	0.0214036	0	0
0.91573	0.897169	0.939219	TCONS_00054880	NC_010448.3:32702093-32710098	0	0	1.12303	0.887409	0.208435	0.102328	0.254861	0.0433657	0.042936	0	0.0284418	0.0405238	0.223807	0.0884893	0.0498968	0.102856
0.915492	0.946805	0.850381	TCONS_00072453	NC_010450.3:43156150-43163549	0	0	0.725075	0.348697	0	0.183203	0.269992	0.181998	0	0	0	0	0	0	0	0
0.915174	0.906759	0.929236	TCONS_00131200	NC_010461.4:19257414-19268006	0	0.10837	0.773897	0.463106	0.188623	0	0.193778	0.062574	0	0	0.0308962	0.0584532	0.0485135	0	0.0433017	0
0.91514	0.968186	0.896177	TCONS_00120263	NC_010457.4:137290566-137324709	0	0	0.179444	0.0852114	0	0.117248	0.0399618	0	0	0	0	0	0	0	0	0
0.915005	0.878279	0.955445	TCONS_00019732	NC_010444.3:6816908-6829978	5.6878e-05	0.0275566	1.81146	1.64509	1.33675	0.266167	0.129645	0.00460703	0	0.057877	0.0159039	0.0148219	0	0	0.0610958	0.142045
0.914958	0.895891	0.952714	TCONS_00024250	NC_010444.3:151011072-151021399	0.0316335	0	0.48788	0.246375	7.01303e-06	0	0.0236109	0	0	0	0.0131674	0	0.250181	0	0.03695	0.0815501
0.914634	0.904986	0.945881	TCONS_00008281	NC_010443.4:74381625-74383639	0	0	0.0688422	0.28515	0.103507	0	0	0.108025	0	0	0	0	0	0	0	0
0.914289	0.890502	0.922269	TCONS_00054552	NC_010448.3:17861969-17864331	0	0	0.196839	0.586701	0.127081	0.142389	0.0237933	0.0281235	0	0.148721	0	0	0	0	0	0
0.914016	1	1	TCONS_00006125	NC_010443.4:303597967-303602677	0	0	0	0.175354	0	0	0	0	0	0	0.105544	0	0	0	0	0
0.913273	0.948494	0.772679	TCONS_00090559	NC_010454.3:14863855-14871386	0.00239357	0	0.104709	0.0110286	0.0353585	0.0115694	0	0.00411075	0	0	0	0.0168027	0	2.85088e-05	0	0
0.912873	0.840259	0.98513	TCONS_00071340	NC_010450.3:142167698-142237855	0	0	0.530314	0.532946	0.0996936	0.0278554	0.438874	0.0276208	0	0	0.054424	0	0	0	0	0
0.912733	1	1	TCONS_00072599	NC_010450.3:55453371-55470501	0	0	0	0.48794	0.298068	0	0	0	0	0	0	0	0	0	0	0
0.91273	0.880631	0.932933	TCONS_00012334	NC_010443.4:288069269-288081135	0	0	0.127595	0.20273	0	0.0352635	0	0	0	0	0.0343408	0.0244465	0	0	0.0722752	0.0354656
0.911424	0.924095	0.883696	TCONS_00012349	NC_010443.4:292020765-292035087	0	0	0.249764	0.114134	0	0	0.0154271	0	0	0.0751277	0.00858299	0	0.108698	0	0	0.0177917
0.911024	0.972286	0.865151	TCONS_00129237	NC_010460.3:4038268-4246720	0	0	7.09373	6.23095	0.473071	0.156308	0.903112	6.76659	0	0	0	0	0	0	0	0
0.910465	0.94442	0.96775	TCONS_00017800	NC_010444.3:107557323-107570907	0	0	0.0710286	0.686462	0.281352	0.154967	0	0	0	0	0.0384338	0	0	0	0	0
0.910421	0.903072	0.92831	TCONS_00124142	NC_010459.4:34744418-34748527	0	0	0.452815	0.186022	0.192096	0.0268081	0.115136	0.0665432	0	0	0	0	0	0	0	0
0.910366	0.963083	0.843112	TCONS_00060605	NC_010449.4:24504993-24506691	0	0.0624674	0.995899	0.780637	0	0.29003	0.257358	0.504811	0	0	0	0	0	0	0	0
0.910289	0.846086	0.949511	TCONS_00027612	NC_010445.3:91305651-91306910	0	0.211348	1.19924	1.96305	0.494976	0	0.290759	0.406613	0.239224	0	0.040572	0.0758225	0	0	0.226524	0
0.910227	0.945938	1	TCONS_00075292	NC_010451.3:29252476-29253008	0	0	0.311189	0	0	0	0	0	0	0	0	0.0777895	0	0	0.117765	0
0.910139	0.806951	0.999986	TCONS_00090050	NC_010454.3:3678711-3701687	0	0	0	0.0977723	0	0	0.0167016	0	0	0	0.0186384	9.80322e-06	0	0	0.0261517	0
0.910018	0.896438	0.927754	TCONS_00051012	NC_010448.3:57657305-57658968	0.0808047	0	1.68905	1.29326	0.603434	0.368418	0.362254	0.0911394	0.135226	0.19447	0.0112304	0	0	0	0.0315011	0
0.909938	0.964914	0.854108	TCONS_00129995	NC_010460.3:25115291-25115841	0.868166	0	3.5348	3.4807	0	0.96792	0	2.58672	0	0	0	0	0	0	0	0
0.909795	0.951208	1	TCONS_00038896	NC_010446.4:86903729-86927099	0	0.0690906	0.238335	0	0	0	0	0	0.0814024	0	0	0	0	0	0	0
0.908846	0.936507	0.878851	TCONS_00014363	NC_010444.3:11093645-11101487	0	0.187402	0.796719	0.734717	0.175265	0.29003	0.128679	0.0721159	0	0	0	0	0	0	0.050161	0.0735261
0.908266	0.892517	0.922206	TCONS_00020400	NC_010444.3:17593098-17613303	0.118051	0.167809	11.1453	12.5925	3.6933	3.20705	3.30063	2.06758	0	0	0.597338	0.375323	0.105374	0	0.570852	1.03961
0.908245	0.896763	0.916182	TCONS_00083193	NC_010452.3:19673053-19677775	0.0158675	0.0234088	2.7723	4.01053	0.0649014	0.130009	0.00595124	0	1.89007	2.18386	0.00332076	0.015801	0	0	0.0233168	0
0.907788	0.908792	0.90504	TCONS_00029907	NC_010445.3:25094133-25103481	0	0	4.55428	1.66254	0.00701967	0	2.9007	1.10512	0	0	0	0	0	0	0	0
0.907656	0.852345	0.943869	TCONS_00065922	NC_010449.4:37211568-37241322	0	0.0241422	0.264411	0.403866	0.0287393	0.0621958	0.161718	0.0723479	0	0	0.0828341	0	0	0	0	0
0.907468	0.924259	0.874938	TCONS_00124255	NC_010459.4:37468968-37472946	0	0	0.942821	0.486651	0	0	0.457327	0.42603	0	0	0.042544	0	0	0	0	0
0.907436	0.98597	0.999958	TCONS_00127532	NC_010460.3:4251202-4282908	0	0	0.241914	0	2.2377e-05	3.9089e-05	0.0237353	0.132951	0	0	0	0	0	0	0	0
0.907235	0.902843	0.916368	TCONS_00077606	NC_010451.3:119035864-119055704	0	0.0150857	1.18918	0.571816	0.281869	0.114525	0.221776	0.0261105	0	0	0.122182	0.0898053	0.134854	0.071494	0.048077	0.0177342
0.907084	0.955433	0.981716	TCONS_00040699	NC_010446.4:127172261-127197825	0	0.0070608	0.186175	0	0	0	0	0	0	0	0	8.86086e-05	0	0	0.0580804	0.0558605
0.906452	0.921198	0.88902	TCONS_00013780	NC_010444.3:5491454-5498044	0.0260383	0	0.201635	0.170576	0.0265212	0.0222739	0	0	0	0	0.0434347	0.0205903	0	0	0.0152301	0.0896491
0.905879	0.874391	0.918245	TCONS_00000266	NC_010443.4:5823666-5826116	0	0	0.169259	0.430996	0.148823	0.185291	0	0.061362	0	0	0	0	0	0	0	0
0.90542	0.984388	0.904461	TCONS_00075379	NC_010451.3:30739251-30762222	0	0.0377304	0.000690266	0.056797	0	0	7.54348e-05	0	0	0	0	0.000254081	0	0	0	0
0.905368	0.961365	0.951239	TCONS_00098735	NC_010455.4:105208398-105226844	0	0	0.267025	0.0461641	0	0	0	0	0	0	0.0722151	0.135249	0	0	0	0
0.90525	0.853594	0.9484	TCONS_00003778	NC_010443.4:187114835-187117618	0.0128115	0	1.64292	1.96679	0.745934	0.551218	0.892843	0.0762674	0	0	0.0321425	0.00509291	0	0.0667497	0	0.0110766
0.904574	0.920273	0.957226	TCONS_00093330	NC_010454.3:6272145-6275907	0	0	0	0.761058	0	0.204225	0.180029	0	0	0	0.100472	0.0236479	0	0	0	0
0.904226	0.804384	0.990154	TCONS_00015494	NC_010444.3:55303656-55310410	0	0.0155542	0.194325	0.225792	0.0811333	0	0.158432	1.59778e-06	0	0	0.0265231	2.13654e-06	1.69656e-06	1.97656e-06	2.11395e-06	1.47837e-06
0.903704	0.951478	0.850207	TCONS_00087838	NC_010453.4:76547693-76548392	0	0	0.722901	0.0498783	0.190918	0	0	0	0	0	0	0.036581	0	0.15877	0.0546184	0.0800191
0.903634	0.998106	0.908028	TCONS_00055722	NC_010448.3:46821230-46834476	0.00214908	0	0	0.0707938	0	0	2.84928e-05	0	0	0	0	0	0	0	0	0.0455774
0.903177	0.99998	0.858287	TCONS_00024353	NC_010444.3:156865518-156877626	0	0	0.0274295	0.0591497	0	0.0078769	0	0.050791	1.87941e-06	0	1.96941e-06	5.95689e-06	0	2.01278e-06	0	0
0.902971	0.963772	0.990954	TCONS_00061844	NC_010449.4:52554845-52621540	0	0.121209	0.302509	8.01456e-05	0	0	0	0	0	0	0.076716	0.00759515	0	0	0	0
0.902929	0.996515	0.903666	TCONS_00064414	NC_010449.4:2355890-2440593	0	0	0	0.550838	6.77051e-05	0.369889	0	0.00145155	0	0	0.00277542	0.000109228	0	0	0	0
0.902207	0.758189	0.949188	TCONS_00086083	NC_010452.3:59974818-59976890	0.0634823	0	0.243298	0.745814	0.12828	0.0533692	0.141239	0.211904	0	0	0.0788241	0	0	0	0	0
0.902057	0.907499	0.896594	TCONS_00090009	NC_010454.3:2736593-3233218	0	0	66.0959	65.8365	30.3388	35.2241	11.7606	12.1356	0	0	0.58297	0.128288	0.000176594	0	0.115022	0.16711
0.901935	1	0.902068	TCONS_00054248	NC_010448.3:10648083-10722328	0	0.000232219	0	0.473479	0	0.00150568	0	0	0	0	0.000442348	0	0	0.322807	0	3.62005e-05
0.901586	0.921864	0.863955	TCONS_00000559	NC_010443.4:21175548-21191013	0	0	1.47394	0.794298	0.443862	0.370093	0.285046	0.275327	0	0	0.0454506	0.0642613	0	0	0.0318136	0.0467388
0.901341	0.886716	0.916674	TCONS_00010048	NC_010443.4:157977357-157988307	0.455558	0.31362	10.8269	10.3268	5.47541	2.20808	2.52597	3.38826	0	0	0.0199605	0.00398804	0.0905587	0	0.0181491	0.109463
0.901128	0.992289	0.807806	TCONS_00041006	NC_010446.4:137642750-137658590	0	0	0.449834	0.439418	0	0.296287	0	0.244986	0	0	0.0242812	0	0	0	0	0.0499012
0.901089	0.90728	0.898524	TCONS_00091326	NC_010454.3:25735151-25739892	0.0180915	0.066474	0.744135	1.79612	0.350717	0.543539	0.0677118	0.506718	0	0.0658127	0.0226704	0.0932924	0.0237828	0	0	0
0.900554	0.847296	0.937636	TCONS_00027154	NC_010445.3:72698928-72714078	0	0	2.03516	2.92297	1.02069	0.782583	1.15475	0.493428	0	0	0	0	0	0	0	0
0.900512	1	1	TCONS_00008893	NC_010443.4:107654578-107666439	0	0	0	0.1436	0	0	0.100005	0	0	0	0	0	0	0	0	0
0.900479	0.91629	0.877592	TCONS_00080094	NC_010451.3:48174917-48181130	0	0	2.28255	1.57685	0.746161	3.55829e-05	0.591348	1.3511	0	0	0	0	0	0	0	0
0.900332	0.938917	0.864963	TCONS_00023230	NC_010444.3:98742232-98768722	0.00821633	0.0146366	13.5223	0.0184484	5.71565	1.89365	0.0184038	1.74472	0.0193705	0	0	0.00501098	0.0106802	0.00717299	0.00957569	0
0.900209	0.980554	0.91718	TCONS_00043094	NC_010447.4:51439330-51447157	0	0.0474982	0.133415	0	0.0139588	0	2.72528e-06	1.05505e-05	0	0	0.00417926	0	0	0	2.00974e-05	0.0275259
0.899467	0.888678	0.912396	TCONS_00018777	NC_010444.3:150950334-150955355	0.0017284	0.419064	12.3683	10.3214	1.23988	5.12047	6.19372	0.0177057	1.3863	4.68255e-05	0.0271643	0.314086	0.787079	0.000496758	0.00220868	0.457479
0.899364	0.889854	0.912125	TCONS_00010049	NC_010443.4:157977357-157993852	0.122389	0.0709288	5.19487	3.87135	2.10308	1.1917	1.73351	1.04263	0	0	0.0154711	0.0172576	0.0163865	0.048076	0.0145254	0.0107725
0.898989	0.928592	0.759453	TCONS_00044437	NC_010447.4:95388657-95435903	0	0.0539076	0.698176	0	0.163217	0	0.0415163	0	0	1.25482e-05	0	0.0503716	0.000380018	0.0402818	0.143872	0.000105345
0.898622	0.908276	0.884116	TCONS_00128308	NC_010460.3:30760690-30812230	0.0240159	0.00443334	0.336603	0.224028	0.0552677	0.0777429	0.0510342	0.0407242	0	0	0.0593647	0.058828	0.0158463	0	0.0105927	0
0.898441	0.999954	0.97222	TCONS_00103233	NC_010455.4:90306299-90378298	0	0.0001498	0	0.677349	0	0	0	0.131362	0	0	0	0	0.349706	7.92359e-05	0.000112832	0.000127783
0.897371	0.963025	0.99998	TCONS_00134761	NC_010461.4:97684765-97687338	1.55793e-05	0	2.78986	0	0.00122329	0	0	0	0	0	0	0.000183343	0.719951	1.28198	0.000899255	0
0.897265	0.834287	0.924429	TCONS_00005146	NC_010443.4:267985680-267998359	0	0	0.0274256	0.0635857	0	0	0	0.0336368	0	0	0.0216747	0	0	0	0.0101388	0
0.896927	0.86904	0.909421	TCONS_00087217	NC_010453.4:19525195-19539740	0	0.156618	0.333653	0.744667	0	0.0907089	0.242851	0	0	0	0	0.0421227	0	0.182707	0.0630147	0
0.896749	0.904886	0.871938	TCONS_00037866	NC_010446.4:26369011-26371690	0	0	0.421008	0.138062	0.0363358	0.123763	0.243971	0	0	0	0	0	0	0	0	0
0.896577	1	0.896596	TCONS_00087784	NC_010453.4:74982536-74987444	0	0	0	0.0124953	0	0	0	0	0	0	0	0.00904448	0	0	1.59985e-06	0
0.896406	0.903195	0.891094	TCONS_00071851	NC_010450.3:9290010-9293187	0	0	0.345006	0.440932	0.156999	0.205518	0.076788	0.130622	0	0	0	0	0	0	0	0
0.896365	1	1	TCONS_00029281	NC_010445.3:8030689-8032651	0	0	0	0.375947	0	0	0.27273	0	0	0	0	0	0	0	0	0
0.896005	0.907109	0.888061	TCONS_00100885	NC_010455.4:218207056-218208072	0	0	0.20629	0.28832	0.0543532	0.135998	0.0797838	0.0899226	0	0	0	0	0	0	0	0
0.895587	0.900616	0.88666	TCONS_00060239	NC_010449.4:15590791-15891443	0	0	2.26857	1.27789	0.465895	0.266504	0.868747	0.747346	0	0	0	0	0.243573	0	0	0
0.895302	0.872505	0.913386	TCONS_00058557	NC_010448.3:102758901-102780923	0	0	0.553364	0.697542	0.328133	0.35215	0.146152	0.0707532	0	0	0.0195714	1.50993e-05	0	0	0	0
0.895159	0.885033	0.905253	TCONS_00120273	NC_010457.4:137851627-137857846	0	0	1.16166	1.1652	0.682927	0.436268	0.238623	0.323914	0	0	0.0133161	0.0126097	0	0	0	0
0.895102	0.97665	0.999826	TCONS_00078526	NC_010451.3:900768-902326	0.00299908	2.60064e-06	0.335386	0	0	0.000218439	0	0	0	0	0.00282322	2.80362e-06	0.0489719	0.191217	2.42296e-05	9.23438e-06
0.89502	0.884803	0.908881	TCONS_00075893	NC_010451.3:48172356-48179523	0	0	0.519037	0.382604	0.227642	0.109067	0.1909	0.134971	0	0	0	0	0	0	0	0
0.894882	1	0.943815	TCONS_00134461	NC_010461.4:67418176-67534760	0	0	0	1.5958	0	0	0	0	0	0	0.546607	0	0	0.627624	0	0
0.894683	0.825987	0.91726	TCONS_00098525	NC_010455.4:95980574-95999063	0.0404266	0	0.357229	1.08692	0	0.265222	0.222574	0	0	0	0	0	0.172136	0.3643	0	0
0.894229	0.855655	0.92913	TCONS_00001470	NC_010443.4:74376236-74377878	0	0	0.527172	0.582654	0.405203	0.241191	0.12746	0.0478574	0	0	0	0	0	0	0	0
0.894131	0.872383	0.943839	TCONS_00093587	NC_010454.3:13756353-13760409	0.0406728	0.00699343	0.312722	0.136815	0	0.00989495	0.147384	0	0	0	0	0	0.0280176	0.0368977	0.0632853	0
0.893878	0.934035	0.8456	TCONS_00077515	NC_010451.3:114689722-114691439	0	0.0455957	0.265165	0.220558	0.031716	0	0.0465439	0.0263286	0	0	0.0259731	0.0860978	0	0	0.0182083	0.0803577
0.893717	0.87443	0.908335	TCONS_00055931	NC_010448.3:49324305-49326660	0.0939179	0	1.401	1.84857	0.358922	0.341776	0.632021	0.556858	0	0.085015	0.0195933	0	0.0308131	0.081131	0.0962012	0.121363
0.893214	0.890937	0.895195	TCONS_00128790	NC_010460.3:51440634-51459987	0	0	0.220792	0.253766	0.0971951	0	0.0713668	0	0	0	0	0.186171	0	0	0	0
0.893149	0.87256	0.909339	TCONS_00049132	NC_010448.3:38565884-38569652	0.627487	0.628582	4.23412	5.38435	0.737085	0.734185	1.16692	0.919586	0	0	0.444696	0.54286	0.399826	0.362149	0.401151	0.229677
0.892679	0.921276	0.878403	TCONS_00039419	NC_010446.4:102529120-102538055	0	0	0.236725	0.111869	0	0	0.130452	0.131428	0	0	0	0	0	0	0	0
0.892404	0.952436	0.9669	TCONS_00091881	NC_010454.3:41874327-42034025	0.00631611	0	0	0.0626171	0	0	0.00184016	0	0	0	0.0244969	0.0145082	0	0	0	0
0.892152	0.914635	0.942268	TCONS_00089841	NC_010454.3:272996-274250	0	0	0.199741	1.00158	0.439358	0.180802	0	0	0	0	0	0.0419592	0	0.182003	0.0628003	0
0.891974	0.911148	0.880462	TCONS_00001474	NC_010443.4:74396450-74398827	0	0	0.231353	0.385363	0.0829965	0.0696705	0.0608968	0.252787	0	0	0	0	0	0	0	0
0.891385	0.823712	0.919178	TCONS_00102331	NC_010455.4:44443426-44461252	0	0	0.208789	0.508371	0	0.0572	0.0505183	0.0568011	0.167698	0	0	0	0	0	0.0394326	0.173611
0.891355	0.918461	0.968022	TCONS_00098850	NC_010455.4:113331747-113361278	0	0	0.0507834	0	0	0	0	0	0.0230352	0	0	0.00176247	0.00595053	0.00787347	0	0
0.891342	0.854095	0.955501	TCONS_00099470	NC_010455.4:139108106-139113496	0.000540786	0.00271766	2.15653	1.25194	0	0	0	0.361508	0.126803	0	0	0	1.82402	0	0.251174	0.0257442
0.891038	0.925444	0.848172	TCONS_00059232	NC_010448.3:140172964-140188068	0	0	0.21342	0.171305	0	0	0.0883518	0	0	0	0	0.0466181	0	0	0.0230301	0.135444
0.890755	0.950768	0.953267	TCONS_00007796	NC_010443.4:42894132-42898307	0	0	0.0453174	0.22131	0	0	0.131498	0.0493588	0	0	0	0.0230381	0	0	0	0
0.890021	1	1	TCONS_00092019	NC_010454.3:46615384-46617226	0	0	0	0.0247952	0	0	0	0	0	0	0.0190887	0	0	0	0	0
0.889886	1	1	TCONS_00027381	NC_010445.3:81161648-81191493	0	0	0	0.0264584	0	0	0	0	0	0	0.0203941	0	0	0	0	0
0.888514	0.839731	0.93591	TCONS_00001923	NC_010443.4:106130701-106134162	0	0.0130476	4.43047	4.56018	3.8403	0.459431	1.1069	1.40147	0	0.0645373	0	0	0.0232755	0.0614492	0	0.0459055
0.887146	0.837914	0.927139	TCONS_00056825	NC_010448.3:57190675-57194916	0.257646	0	1.77281	2.18234	0.88795	0.724036	0.510092	0.0796516	0	0	0.200686	0	0.155062	0.117704	0	0.191655
0.887021	0.88835	0.885029	TCONS_00099917	NC_010455.4:154341669-154766309	0.554471	0.508858	7.36788	4.91794	0.695256	0.372587	1.30595	1.0108	0.111836	0	1.39541	0.838133	0.945067	0.32442	0.750372	0.90315
0.886744	0.835114	0.91757	TCONS_00049136	NC_010448.3:38635027-38640545	0.270113	0.148222	0.462739	0.775046	0.158571	0.282491	0.063418	0.000416069	0	0.000209481	0.00108148	0.00394522	0	0.0119267	0.0409097	0
0.886561	0.83166	0.904925	TCONS_00102236	NC_010455.4:40648302-40703840	0.0224291	0	0.044822	0.133997	0	0.0799871	6.10903e-05	1.40094e-05	0	0	2.76114e-07	0.00917681	0.0303269	0	0	0
0.886289	0.914256	0.848417	TCONS_00037634	NC_010446.4:9675401-9771474	0	0	0.507962	0.375119	0.111304	0.225502	0	0.0784862	0	0	0.193579	0.0940432	0	0	0	0
0.886082	0.906136	0.877192	TCONS_00054181	NC_010448.3:6389530-6818660	0.0755951	0	0.693052	1.56337	0.0761799	6.85407e-06	0.0559245	1.25606	0.185251	0	0.0624177	0.0878935	0	3.96983e-06	0	0
0.886009	0.938334	1	TCONS_00091998	NC_010454.3:45987602-45999419	0	0	0.12315	0	0	0.0451063	0	0	0	0	0.0221499	0	0	0	0.0310097	0
0.885753	0.870259	0.90292	TCONS_00110563	NC_010456.4:14439726-14443474	6.89684e-06	0.00439599	87.9867	79.4088	55.0416	42.3557	24.4181	11.3353	0.142779	0.103045	0.0314357	0.0410762	0.243884	0.0624708	0.0306371	0.0608203
0.88553	0.896767	0.869877	TCONS_00090011	NC_010454.3:2778551-3233218	0	0	40.1957	28.855	18.2124	17.8402	10.8342	7.54092	0	0	5.76896e-06	0.901818	0	0	0	0
0.884449	0.802149	0.922389	TCONS_00085398	NC_010452.3:28698819-28700943	0	0	0.221825	0.481177	0.145837	0.140142	0.152852	0.12127	0	0	0.0085294	0	0	0	0	0
0.883719	0.872405	0.894649	TCONS_00035622	NC_010446.4:102536655-102539732	0.106476	0.0195243	10.5503	10.922	5.23113	3.1175	3.99728	4.79601	0	0	0.0222132	0.0526102	0.0349481	0.0459552	0.0311373	0.0229139
0.883008	0.927481	0.836498	TCONS_00073208	NC_010450.3:81536012-81543062	0	0	3.52407	3.36977	1.03952	2.4032	0.052816	0.208986	0	0	0.696608	1.15906	0	0	0	0.0854947
0.882816	0.892278	0.871015	TCONS_00105465	NC_010455.4:210754338-210755568	0.0409118	0.0298132	0.883471	0.708429	0.207684	0.139003	0.213369	0.20657	0	0.145935	0.0850506	0.0482356	0	0	0.11917	0.0700791
0.882699	0.895708	0.86613	TCONS_00126314	NC_010459.4:37713280-37733263	0.000367439	0.0393434	0.503747	0.395509	0.000294324	0.231697	0.105198	0.000148367	0.000145757	0.000136317	0.151213	0.00014821	0.110534	0.0331863	5.55218e-06	0.0659673
0.882289	0.892623	0.87511	TCONS_00023826	NC_010444.3:140573748-140607760	0.000100293	9.7921e-05	0.241095	0.347015	0.180912	9.75961e-05	0	0.303082	0	0	9.88899e-05	9.43554e-05	0	0	0.000104614	0
0.882175	0.961486	1	TCONS_00043011	NC_010447.4:47404781-47412616	0	0	0.0668188	0	0	0	0	0	0	0	0.0180143	0	0	0	0	0.0370961
0.882073	1	0.907806	TCONS_00082884	NC_010452.3:9700586-9717711	0	0	0	0.171861	0	0.0900627	0	0	0	0	0	0.0208493	0	0	0.0309575	0
0.882032	0.919048	0.774686	TCONS_00064612	NC_010449.4:11097781-11102192	0	0	0.293505	0.10121	0	0.0799999	0	0.0796286	0	0	0	0	0	0	0.166318	0
0.8817	0.866377	0.888012	TCONS_00013839	NC_010444.3:5924011-5934217	0	0.0273273	0.579961	1.40778	0.508543	0.685736	3.4464e-05	0.39052	0	0	0	0	0.0338937	0	0	0
0.880868	0.960427	0.85623	TCONS_00087344	NC_010453.4:23161700-23171150	0	0	0.339843	0.0584731	0.0438039	0.073257	6.72267e-05	4.43916e-05	0	0	5.36033e-06	0.0169468	0	0	0.0502635	0.147777
0.880667	0.814224	0.908207	TCONS_00135602	NC_010461.4:142198876-142204148	0.00884343	0.0420364	0.0424014	0.26335	0	0	0.0214465	0	0	0	0.0558977	0.0903006	0	0	0	0.0368789
0.880491	0.723602	0.958519	TCONS_00133340	NC_010461.4:3431049-3456073	0.063037	0.0460949	0.170594	0.343009	0.0961949	0.0268879	0.0470561	0.0266168	0	0	0	0	0.123775	0	0	0
0.880295	0.919791	0.927453	TCONS_00095960	NC_010454.3:59891287-59913454	0.0900435	0	0.284944	0	0	0.0522465	0.0673743	0	0	7.79991e-07	0.00256728	2.87524e-05	0	0	0	0.0265027
0.880123	0.900815	0.860299	TCONS_00014227	NC_010444.3:9001334-9009738	0	0	0.826327	0.862531	0.0680902	0.0566143	0.449836	0.78686	0	0	0.0557894	0	0	0	0	0
0.879318	0.924437	0.859682	TCONS_00039452	NC_010446.4:102671304-102691655	0	0.268679	0.220789	0.507336	0.11678	0	0	0	0	0	3.83627e-06	0.22964	0	0	0	0
0.879235	0.808005	0.924863	TCONS_00039451	NC_010446.4:102669001-102672548	0.0257707	0.042708	0.215515	0.336443	0.0606162	0	0.0869008	0	0	0	0.0484903	0.111967	0.0678671	0	0	0.0222803
0.878339	0.873131	0.881855	TCONS_00004167	NC_010443.4:209730668-209739489	0	0	0.79839	1.18288	0.33287	0.303826	0.312566	0.452589	0	0	0.0636011	0.206667	0	0	0	0.0151778
0.878249	0.995108	0.953853	TCONS_00099181	NC_010455.4:130911314-130930595	0.0201132	0	0.588858	0.0623165	0	3.10238e-05	5.05151e-05	0.451327	0	0	0	0	0	0.0834444	0	0
0.877956	1	1	TCONS_00047308	NC_010447.4:79206922-79565599	0	0	0	0.277351	0	0	0.236943	0	0	0	0	0	0	0	0	0
0.877862	0.94319	0.999895	TCONS_00035382	NC_010446.4:98352155-98357086	0	0	0.57699	0	0.229452	0.263661	0	0	0	0	0	0	0	0.000193137	0	0
0.877514	0.931092	0.908747	TCONS_00077679	NC_010451.3:122723392-122751980	0	0	0.06417	0.0339869	0	0.0532069	0.0309527	0	0	0	0	0	0	0	0	0
0.877437	0.940743	0.830246	TCONS_00074355	NC_010450.3:147093147-147273084	0	0	0.73548	0.986623	0	0.345388	0.305076	0.800321	0	0	0	0.0266741	0	0	0	0
0.87741	0.949149	0.807152	TCONS_00011090	NC_010443.4:221909612-221916826	0	0.0585205	9.94666	5.68537	1.31243	3.19415	2.22817	6.62108	0	0	0	0	0	0	0	0
0.877272	0.884466	0.965093	TCONS_00039425	NC_010446.4:102529120-102538055	0	0	0.22413	0.567134	0.423126	0.13858	0.118068	0	0	0	0	0	0	0	0	0
0.876796	0.81686	0.903431	TCONS_00041875	NC_010447.4:10344904-10347461	0.255484	0.138467	0.244762	0.682009	0	0.161059	0	0.0532927	0	0	0	0	0.082764	0.108207	0	0
0.876452	0.867247	0.884068	TCONS_00041570	NC_010447.4:6146987-6150043	0.0139166	0.0844428	1.18521	1.43255	0.451605	0.235135	0.246437	0.672693	0	0	0.0925866	0.0758782	0.154621	0	0.142215	0.0943977
0.876228	0.836134	0.918797	TCONS_00020809	NC_010444.3:35609121-35619195	0.0537751	0.0390031	0.950542	0.895279	0.217782	0.181637	0.439557	0.225185	0	0	0.0446009	0.0630731	0.209737	0	0.124879	0
0.875967	0.895393	0.866239	TCONS_00090010	NC_010454.3:2778359-2785449	0	0	0.685972	1.36987	0	0.732504	0.502302	0.55014	0	0	0	0	0	0	0	0
0.875912	0.811216	0.926767	TCONS_00068759	NC_010449.4:132157753-132164538	0.000142586	0.000144313	0.00491509	5.88408	0.00584276	1.97786	0.474953	0.00441777	0	0	0.000142503	0.000142998	0.711601	1.03365	0.906251	0.000144906
0.875398	1	1	TCONS_00079297	NC_010451.3:19749828-19755249	0	0	0	0.000557002	0	0	0.000485825	0	0	0	0	0	0	0	0	0
0.874803	1	1	TCONS_00087785	NC_010453.4:74982536-74990684	0	0	0	0.000164402	0	0	0	0	0	0	0.000144078	0	0	0	0	0
0.873715	1	0.888165	TCONS_00069224	NC_010450.3:9371069-9383072	0	0	0	0.154288	0	0	0.0537515	0.120784	0	0	0	0	0	0	0	0
0.87298	0.975214	0.759138	TCONS_00000729	NC_010443.4:31044056-31128237	0	0	0.768474	0.690108	0	0.366679	0.133334	0.647003	0	0	0	0	0	0	0	0.149864
0.872409	0.869645	0.874863	TCONS_00064609	NC_010449.4:10612370-10634211	0	0	0.243226	0.273873	0.128004	0.0805119	0.0939354	0.15939	0	0	0	0	0	0	0	0
0.872304	0.888862	0.945912	TCONS_00009959	NC_010443.4:152674413-152698298	0	0	0.0730389	0.137068	0	0	0.117523	0	0	0	0	0.0248437	0	0	0.0183899	0.0270525
0.872214	0.88143	0.866361	TCONS_00006022	NC_010443.4:302816189-302827934	0	0	0.170522	0.268494	0.0181297	0.0536828	0.123402	0.197486	0	0	0	0	0	0	0	0
0.871958	0.910733	0.820434	TCONS_00047257	NC_010447.4:75313223-75329347	0	0.0219411	6.2428	3.44986	2.17708	1.1024	1.70886	3.64935	0	0	0.00623409	0	0	0	0.00874798	0.0128873
0.870859	0.919635	0.967047	TCONS_00075288	NC_010451.3:29096162-29096820	0	0	0.250184	0	0	0	0	0	0	0	0	0.0421227	0.140743	0.18261	0	0
0.870842	1	0.912821	TCONS_00018135	NC_010444.3:132570143-132583392	0	0	0	0.649597	0	0	0	0	0	0	0	0.124487	0	0	0.190886	0.271933
0.870837	0.889461	0.936503	TCONS_00075854	NC_010451.3:47002543-47016931	0	0	0.450664	0.0314438	0	0.0494714	0.348712	0.294522	0	0	0	0	0	0	0	0.049993
0.870767	0.938633	0.894992	TCONS_00076526	NC_010451.3:63830052-64105791	0.0184074	0	0.316254	0.000536654	0.117386	0.0871795	4.73576e-05	0.0308623	0	0	6.35124e-06	0	6.27848e-06	0.0139704	0	0.0187126
0.870701	0.797941	0.885921	TCONS_00070645	NC_010450.3:103876586-103917972	0	0	0.0312149	0.149229	0	0	0	0.0384479	0	0	0.0182991	0	0	0.0807192	0.0258517	0
0.870558	0.867268	0.872431	TCONS_00098975	NC_010455.4:120187572-120293146	0	0	0.140777	0.247279	0.130799	0.166109	0	0.0547056	0	0	0	0	0	0	0	9.67872e-07
0.870415	0.954116	0.949838	TCONS_00036302	NC_010446.4:114404257-114407667	1.47527e-05	0.0172171	0.0204117	0.387022	0.192326	0	0	0.0798637	0	0	0	0.0185783	0	0	0.041346	0.0202366
0.870397	0.820001	0.914234	TCONS_00040926	NC_010446.4:135056228-135082965	0.0397816	0.00203794	0.216355	0.248726	0.202068	0.00830785	2.3334e-05	0.138966	0	0	0.0307326	0	0	0	0	1.44705e-05
0.870348	0.862056	0.880426	TCONS_00009527	NC_010443.4:137700353-137716375	0	0	0.206512	0.1699	0.0781714	0.0581279	0.0886317	0.0218163	0	0	0.00945598	0.0132862	0.00420945	0.0242136	0.0189405	0.0247655
0.870099	0.946439	0.921779	TCONS_00069197	NC_010450.3:8162074-8172147	0	0.00586217	0.0947886	5.71677e-06	9.13938e-07	1.99852e-06	0.00757045	0	0	0	0.011616	0.0120559	0	0	0.0163516	0.0327384
0.870067	0.802974	0.921956	TCONS_00119380	NC_010457.4:96063999-96069946	0.0253386	0.0129213	1.26027	1.62955	0.33332	0.401333	0.321828	0.158226	0.0643671	0	0.166272	0.0405239	0.563861	0.0736015	0.263156	0.203625
0.869811	0.760947	0.924854	TCONS_00040922	NC_010446.4:135056228-135076654	0.528264	0.22541	2.92221	5.77956	2.21127	1.58549	1.75058	0.957628	0	0	0.24898	0.271628	0	0	0.150851	0
0.869733	1	1	TCONS_00023571	NC_010444.3:124782700-124787781	2.01043e-06	0	0	2.20474e-06	0	0	0	0	0	0	0	0	0	0	0	0
0.869723	0.90431	0.83498	TCONS_00046170	NC_010447.4:37092030-37094628	0.0493928	0.0968496	1.31666	1.31073	0.0840216	0.0707173	0.22191	0.279649	0	0.479834	0.171983	0.117633	0.0649793	0.0570948	0.289652	0.412296
0.86952	0.898871	0.82831	TCONS_00089357	NC_010453.4:73575478-73589119	0.106609	0.063088	1.03056	0.733994	0.0941855	0.216492	0.168752	0.0948639	0.119112	0.229328	0.0875735	0.142985	0.062073	0	0.0912322	0.13538
0.86938	0.999976	0.925102	TCONS_00000144	NC_010443.4:3263826-3268036	0	1.31178e-05	1.3001e-05	0.19547	0	0	0	0	0	0	0	0	0	0	0.0762563	0.102469
0.868897	0.87817	0.843499	TCONS_00047834	NC_010447.4:103105227-103110799	0	0.0568454	0.751884	0.274494	0.118764	0.0994074	0.406706	0.0984684	0	0	0.0648461	0.0459891	0.0509004	0	0	0
0.868737	0.895676	0.845771	TCONS_00064261	NC_010449.4:132026770-132068306	0	0	0.939516	1.10204	0.325915	0.759132	0.23923	0.430631	0	0	0	0	0.0836	0	0.0373554	0
0.868174	0.820406	0.929002	TCONS_00083240	NC_010452.3:21581010-21582696	0	0.0415209	0.352082	0.276483	0.115982	0	0.25538	0.0958864	0	0	0.0712613	0	0	0	0	0
0.867456	0.927414	0.877192	TCONS_00112643	NC_010456.4:78463443-78479853	0.0169906	0.0254616	0.131288	9.34782e-05	0.0269182	0	8.68214e-06	0.0297272	0	0	0	0	0.0227906	0	0	0
0.8671	0.924837	0.838798	TCONS_00123867	NC_010459.4:20845777-20849557	0	0	0.10277	0.0289761	0.0540712	0.0226982	0	0	0	0	0	0	0	0.0457937	0	0
0.867031	0.871975	0.860696	TCONS_00090008	NC_010454.3:2736426-2933067	0	0	1.01948	0.359342	0.482317	0.36914	0.189978	0	0	0	0	0	0.240797	0	0.000539599	0.000615925
0.866795	0.834966	0.877404	TCONS_00047833	NC_010447.4:103068034-103069522	0.0481497	0.034995	0.25943	0.778328	0	0.12229	0.0716415	0.20205	0	0	0.179912	0.226413	0	0.0821931	0	0
0.866577	0.897098	0.90235	TCONS_00044163	NC_010447.4:86208420-86234225	0.11901	0.00249298	0.543168	0.207202	5.59662e-05	0.000120788	0	0.306951	0.000791449	0	0	0	0.271396	0	0	0
0.866451	0.888036	0.804898	TCONS_00092933	NC_010454.3:742026-743685	0	0	0.259465	0.0909911	0.0426985	0.0357224	0.0313342	0	0.10482	0	0	0.0165246	0	0.0720208	0.0245019	0
0.866117	0.999991	0.999995	TCONS_00122166	NC_010458.3:1416368-1420564	0	0	2.8485e-05	0.470298	0.440764	1.26691e-05	0	0	0	0	0	0	0	4.93404e-06	0	0
0.865904	0.716362	0.865933	TCONS_00015413	NC_010444.3:53286047-53292428	0	0	3.46151e-05	0.179327	0	0	3.43994e-05	0.168261	0	0	3.47598e-05	3.18019e-05	0	0	0	0
0.865805	0.867823	0.861583	TCONS_00000773	NC_010443.4:32245467-32246671	0	0	0.798753	0.381793	0.166158	0.323279	0.406505	0	0	0	0	0	0.0711031	0	0.0952722	0.0466466
0.865477	0.900591	0.821223	TCONS_00130932	NC_010461.4:6188942-6194913	0.0477093	0.0693606	0.550907	0.437132	0	0.121195	0.248474	0.200236	0	0	0.0594275	0.0747941	0	0.0814584	0.0277452	0
0.865341	0.838074	0.944002	TCONS_00007807	NC_010443.4:43204255-43218467	0	0	0.484983	0.168112	0.0799808	0	0.469738	0.0658974	0	0	0	0	0	0	0	0
0.865189	0.859714	0.872682	TCONS_00130121	NC_010460.3:31018824-31025042	0	0.052773	0.52586	0.384278	0.110191	0	0.107598	0	0	0	0.193199	0.227697	0	0	0.105408	0.062009
0.865174	0.893025	0.907248	TCONS_00003811	NC_010443.4:188716756-189137769	0.224303	1.92639e-05	1.28593	0.00136666	0.209103	0	0.407001	0.0979536	0	0	0.122529	0.000398733	0	0	0	0.153618
0.865148	0.831279	0.895745	TCONS_00002653	NC_010443.4:137706773-137714461	0	0.0114655	0.247945	0.274465	0.079458	0.0402124	0.134064	0.0794484	0	0	0.0325244	0.0557151	0.0102489	0	0.0365398	0.013459
0.865029	0.945494	0.564076	TCONS_00090652	NC_010454.3:17359878-17361692	0	0.151208	0.634317	0.169597	0.0731077	0.0691317	0.134396	0.14073	0	0	0.0345129	0	0	0.120906	0	0.0355436
0.864438	0.750562	0.897175	TCONS_00074475	NC_010451.3:971695-972438	1.11505	0	1.79132	6.23122	0.69611	2.3699	1.3166	1.00363	0	0	0	0	0	1.00401	0	0.107535
0.864029	0.928305	0.872905	TCONS_00043065	NC_010447.4:50034465-50053129	0	0	0.868206	0.147746	0	0	0	0.117285	0	0	0.353597	0.0546494	0	0	0.0821239	0.359328
0.863674	1	0.920825	TCONS_00081953	NC_010451.3:127779848-127783770	0	0	0	0.43121	0	0	0	0.238986	0	0	0	0	0	0	0.17251	0
0.863512	0.863287	0.864408	TCONS_00128431	NC_010460.3:41048129-41050362	0	0	0.402224	0.100909	0.0378135	0	0	0	0	0	0.108392	0	0	0.0638645	0.23872	0.0319126
0.863439	0.876604	0.873042	TCONS_00003809	NC_010443.4:188716754-189078724	8.28798e-06	0	0.357679	1.07469	0.414127	0.796664	1.53441e-05	0.0903618	0	0	9.60783e-06	0.0680521	0	0	0	6.96891e-06
0.863062	0.814794	0.87943	TCONS_00101367	NC_010455.4:26649038-26655671	0	0	0.149825	0.441801	0.0394417	0.231102	0.0578878	0.0654048	0	0	0.0969099	0.0763677	0	0	0	0
0.862383	0.917247	0.938583	TCONS_00076718	NC_010451.3:72251132-72253798	0	0	0.107476	0.03029	0	0	0.0622575	0.0704552	0	0	0	0	0	0	0	0
0.862337	0.886457	0.829185	TCONS_00062178	NC_010449.4:59927971-59982645	1.18391e-07	0.00170091	1.00893	0.734065	0.558114	0.65944	0.116518	0.122737	0	0.00702609	0.0211611	0.029404	0	0	0.106106	0.0574149
0.862103	0.835771	0.909942	TCONS_00114224	NC_010456.4:139948531-140011563	0	0	4.57377	2.51752	2.60633	1.30673	2.65168	0.280177	0	0	0	7.76446e-05	0	0	0	7.82057e-05
0.862041	0.877018	0.85023	TCONS_00109590	NC_010456.4:131627394-131651028	0	0	0.128225	0.162589	0.0339672	0.0284701	0	0	0	0	0.0179546	0.0395133	0	0	0.0584637	0.102473
0.862025	0.884236	0.84038	TCONS_00004906	NC_010443.4:260133899-260463453	0	0.340058	0.470742	0.48302	0.243229	0	0	0	0	0	0	0	0	0	0.138237	0.19964
0.861718	0.857929	0.863151	TCONS_00110867	NC_010456.4:28936173-29149148	0	0	0.129828	0.343149	0.129114	0.0855495	0	0.243167	0	0	0	0	0	0	0	0
0.861276	0.866998	0.849344	TCONS_00037558	NC_010446.4:6502427-6516806	0	0	0.601996	0.288673	0.560467	0.272261	0	0.0321715	0	0	0	0	0	0	0	0
0.860758	0.83905	0.895796	TCONS_00110568	NC_010456.4:14443730-14445503	0	0	0.762156	0.472192	0.648978	0.295112	0.209707	0.0493169	0	0	0	0	0	0	0	0
0.859908	0.804944	0.906346	TCONS_00109520	NC_010456.4:124133837-124137453	0.186368	0.136555	0.55093	0.652067	0.188928	0.0534564	0.13777	0.107101	0	0	0.0571405	0.023631	0.167166	0.0520813	0.0148618	0.0546568
0.858533	0.82631	0.913898	TCONS_00047306	NC_010447.4:79206922-79357321	0.65634	0	0.91915	0.534943	0	0	0.297287	0.322417	0	0	0.105049	0	0	0	0.0588517	0
0.857973	0.7821	0.903985	TCONS_00053906	NC_010448.3:156364451-156367283	0	0	1.73567	2.86217	1.05737	0.874774	0.905715	1.0151	0.427139	0	0.144438	0.0338123	0.112758	0	0	0
0.85794	0.838227	0.88264	TCONS_00017668	NC_010444.3:98473319-98478692	0	0	0.887967	0.708666	0.373744	0.309152	0.629117	0.273031	0	0	0.00268317	0	0	0	0	0
0.857907	1	0.910184	TCONS_00033764	NC_010446.4:11385553-11460776	0	0	0	0.137316	0.0517226	0.0863321	0	0	0	0	0	0	0	0	0	0
0.857881	0.896738	0.783856	TCONS_00017342	NC_010444.3:83321189-83322657	0	0	0.828321	0.227628	0.437917	0.270347	0.160823	0.0897773	0	0	0	0	0	0	0	0.0916319
0.857681	1	1	TCONS_00081927	NC_010451.3:126510357-126512681	0	0	0.12866	0	0	0	0	0	0	0	0	0.128175	0	0	0	0
0.857533	1	1	TCONS_00022110	NC_010444.3:71450553-71502464	0	0	0.000352581	0	0	0.000351617	0	0	0	0	0	0	0	0	0	0
0.857037	0.898587	0.787777	TCONS_00023537	NC_010444.3:123584423-123602430	0	0	0.198718	0.0468318	0.0174159	0	0.0127771	0.0289799	0	0	0.0784275	0.0609502	0.0224414	0	0.0100061	0.0147337
0.856994	0.884558	0.847281	TCONS_00003259	NC_010443.4:158006615-158009357	0	0.761155	2.07279	5.88239	1.67501	4.26308	0	1.26422	0	0	0	0	0	0	0	0
0.856286	0.868974	0.864429	TCONS_00012048	NC_010443.4:278859845-278901517	0	0	0.107104	0.0922825	0	0.00124862	0.00120829	0	0	0	0	0	0	0.099862	0.0970258	0.00123786
0.856006	0.810654	0.952043	TCONS_00032069	NC_010445.3:83827801-83868144	0.275392	0.0303653	0.198858	0.64374	0	0	0	0.185737	0	0	0	0	0	0	0.35781	0
0.855624	0.799452	0.856879	TCONS_00015415	NC_010444.3:53286047-53292428	0	0	3.24771e-06	0.000340082	0	0	2.31025e-06	0.000337125	0	0	3.95912e-06	3.58506e-06	0	0	0	0
0.855445	0.828465	0.883855	TCONS_00099910	NC_010455.4:154340426-154343303	0.366047	0.547673	6.22785	5.91424	1.31965	0.480739	1.62293	1.09602	0.434069	0	1.89762	0.834034	0.511591	0.447441	1.32615	1.40247
0.85515	0.826206	0.880991	TCONS_00005147	NC_010443.4:267985680-267998359	0	0	0.0230878	0.0258596	0	0	0	0.0215427	0	0	0.0191488	0	0	0	0.00893886	0
0.854376	0.858674	0.85111	TCONS_00117698	NC_010457.4:156804025-156807466	0	0	0.689557	0.907645	0.329699	0.467837	0.1663	0.411256	0	0	0	0.032032	0.0796318	0	0.106534	0.0348519
0.854326	0.875024	0.904095	TCONS_00106525	NC_010456.4:28293759-28300134	0	0	0.243886	0.901891	0.430323	0.554307	5.35731e-05	1.95376e-05	0.0591545	0	0.0733656	0.0511476	0	0	0	0
0.853986	0.862973	0.866316	TCONS_00016851	NC_010444.3:76247395-76266003	0	0	0.166717	0.291215	0.0112993	0	0.201511	0.272516	0.0152714	0	0	0	0	0	0	0
0.853686	0.774605	0.902385	TCONS_00047832	NC_010447.4:103060079-103296615	0.0907979	0.0223008	0.256277	0.41616	0	0.0532454	0.0680831	0	0.0699899	0.100618	0.138918	0.1082	0.0365565	0	0	0
0.853575	0.94381	0.966243	TCONS_00084600	NC_010452.3:78713516-78719832	0.0239936	0.0697733	0.000627924	2.9347	0.00124247	0.00138627	1.66206	0.214393	0.0596134	0	0.540302	0.0658532	4.75578e-05	0.260046	0.0279086	0.082009
0.853394	0.939554	0.804334	TCONS_00101707	NC_010455.4:34114943-34126014	0	0	0.388263	0.136215	0	0.215294	0	0	0	0	0	0.0501154	0.164282	0	0	0.108549
0.853289	0.892947	0.885101	TCONS_00064091	NC_010449.4:127601736-127605830	0.119023	0	0.0891922	0.123159	0	0	0	0	0	0	0	0	0	0	0	0.0990561
0.85322	0.867559	0.854524	TCONS_00103536	NC_010455.4:104743681-104751087	0	0.0639933	0.0338737	0.189949	0	0.0745705	0	0	0	0	0.0365377	0.0172541	0	0	0	0.0376131
0.853162	0.931522	0.928898	TCONS_00095992	NC_010454.3:60838935-60849653	0.376876	0.0415017	0.907356	0.000398471	0.000263874	0.332848	0.000387306	0.000666245	2.87397e-05	8.61099e-05	0.00035963	0.0803438	0.0333773	0.0407177	0.0236452	0.00194878
0.852804	0.843995	0.862754	TCONS_00010818	NC_010443.4:204058829-204289889	1.11257	0.031229	3.48569	3.08591	0.966936	0.535474	0.343173	0	0	0	0.581864	0.51344	0	0	0.801949	1.88456
0.852715	0.916621	0.85942	TCONS_00099589	NC_010455.4:143143974-143149315	0	0	0.291509	0.181744	0	0	0	0	0	0	0.0174629	0.0660112	0.0548106	0	0.0978662	0.251769
0.852653	1	0.858209	TCONS_00105763	NC_010455.4:218162909-218163931	0	0	0.726791	0	0	0.37622	0	0.373413	0	0	0	0	0	0	0	0
0.852571	0.957554	0.797407	TCONS_00106504	NC_010456.4:26044951-26049072	0	0	2.18989	0.358027	0	0.966368	0.301053	0.608906	0.289666	0.403525	0	0	0	0	0.0599465	0
0.852529	0.830848	0.868865	TCONS_00071197	NC_010450.3:138276485-138278714	0	0.0252418	0.479787	0.636781	0.28033	0.206413	0.230387	0.273352	0	0	0.0573811	0	0	0	0	0.0795241
0.85252	0.888551	0.810573	TCONS_00007883	NC_010443.4:48505777-48622771	0	0	0.472364	0.40575	0.12692	0.183665	0.217312	0.305218	0	0	0	0.0491358	0	0	0.0242809	0
0.851201	0.927259	0.943666	TCONS_00123352	NC_010458.3:77664336-77675994	0	0	0.210055	0	0.0571731	0.0802057	0.0279286	0.0316284	0	0	0	0	0	0	0.0218555	0
0.850653	0.852628	0.847881	TCONS_00009528	NC_010443.4:137700353-137716375	0	0	0.28887	0.205944	0.141319	0.101484	0.111234	0.034944	0	0	0.0153279	0.0161977	0.00555361	0.0273331	0.0245646	0.0393365
0.850289	0.928336	0.898725	TCONS_00100428	NC_010455.4:199568758-199618451	0.0447111	0	0.413793	0.193802	0.0474781	0.364538	0	0.0458286	0	0	0.0371916	0.0187996	0	0	0.0781978	0
0.849891	0.876107	0.842673	TCONS_00023475	NC_010444.3:119622659-119629301	0	0	0.3732	1.35552	0	0	0.182282	0.397949	0	0	0	0.278892	0	0	0.141375	0.815974
0.849616	0.924406	0.94766	TCONS_00041096	NC_010446.4:139249849-139255704	0	0	0.128389	0.0130463	0	0	0	0	0.0679382	0.0828655	0	0.0173142	0	0	0	0
0.849545	0.999972	0.902312	TCONS_00117795	NC_010457.4:5905946-5912350	0.0402271	0.0586438	7.97818e-06	0.108886	0	0	0	0	0	0	0	0.0158143	0	0	0	0
0.849342	0.917202	0.843339	TCONS_00087824	NC_010453.4:76109681-76111639	0	0	0.71507	0.192763	0.229343	0.350908	0.185101	0.192051	0	0	0	0	0	0	0	0
0.848298	0.95465	0.925774	TCONS_00112209	NC_010456.4:61414170-61418183	0	0	7.68493e-06	0.123794	0.0509725	0.0625163	0.0101978	0	0	0	0	0.00180465	0.00597566	0	0	0
0.847463	0.836474	0.876756	TCONS_00112641	NC_010456.4:78462856-78480344	0.0175439	0	0.268156	0.100595	0.0265561	0.0301268	0.0919255	0.0148934	0.132744	0	0.00732888	0.0417636	0	0	0.0308557	0
0.84745	0.745546	0.973486	TCONS_00119414	NC_010457.4:98178420-98179205	0.0800414	0	0.488623	0.719704	0.0805839	0.133576	0.591604	0	0	0	0.198111	0	0.206394	0	0	0
0.847282	0.799717	0.880963	TCONS_00014545	NC_010444.3:16181826-16192317	0.783599	0.276887	2.00875	2.83677	0.582396	0.410292	0.627331	0.487847	0.282614	0.293554	0.22874	0.26664	0.117545	0.32744	0.194006	0.301097
0.846778	0.81523	0.871711	TCONS_00037338	NC_010446.4:685889-693877	0.110797	0.279373	4.15219	5.25358	2.36164	1.82377	1.85822	0.967657	0	0.0362611	0.0451096	0.063079	0.60743	1.26469	0.3872	0.282988
0.846558	0.806595	0.999859	TCONS_00110686	NC_010456.4:20678566-20681574	0.115472	6.42856e-05	0.716964	0.000109273	0.71245	0.19563	0	0	0.142731	0	0	1.97685e-05	0	0	0	0
0.846037	0.846038	1	TCONS_00124140	NC_010459.4:34744379-34748527	0	0	0.175401	0	0.101071	9.49092e-07	0.087965	0	0	0	0	0	0	0	0	0
0.845915	0.893264	0.859636	TCONS_00080589	NC_010451.3:58687022-58691374	0.164061	0	0.122578	0.331609	0	0	0	0.264275	0	0	0	0.0615473	0	0	0	0
0.845536	0.829304	0.897492	TCONS_00084078	NC_010452.3:55667628-55694203	0	0	0.114065	0.686904	0.151141	0.492879	0.221979	0	0	0	0	0	1.51365e-05	0	1.4814e-05	1.49719e-05
0.845484	0.82854	0.865375	TCONS_00007959	NC_010443.4:54952515-54975429	0.023494	0	0.969919	0.826205	0.557747	0.458629	0.556088	0.225488	0	0.0345888	0	0	0	0	0.026787	0.0598877
0.84515	0.889149	0.826498	TCONS_00034852	NC_010446.4:81368667-81509717	1.4059e-05	1.47871e-05	0.0435225	0.102668	1.49415e-05	0.0500249	0.0336985	0.0746201	0	0	1.4553e-05	1.6349e-05	1.44227e-05	0	1.5044e-05	1.53936e-05
0.845027	0.8359	0.853663	TCONS_00048632	NC_010448.3:16888087-16898458	0	0	1.29765	1.37135	0.595294	0.617638	0.546255	0.245448	0	0	0.0304869	0.229018	0.190701	0	0.12787	0.312652
0.844728	0.83633	0.857404	TCONS_00067670	NC_010449.4:92009347-92018941	0	0.280387	1.89643	1.25621	0.418275	0	0.411182	0.249015	0	0	0.142262	0	0.295593	0.724508	0.905405	0
0.844592	0.926859	0.91429	TCONS_00078398	NC_010451.3:148542868-148550788	0	8.2476e-05	0.276407	0.0546689	0	0.0476616	0.0438239	0	0	0	0.0976233	7.69149e-05	6.96255e-05	0.170825	0	0
0.844003	0.762241	0.999108	TCONS_00013838	NC_010444.3:5919864-5934217	0	0	0.203706	1.58519	0.805925	0.00317501	0.648923	0.000176485	0.48865	0	0	0.00650615	0	0	3.2158e-05	4.30318e-05
0.843958	0.858451	0.82351	TCONS_00028189	NC_010445.3:119366920-119370556	0.0671027	0.0353334	0.380303	0.26953	0	0.0413064	0.00718824	0.0571359	0	0.0351316	0.268738	0.164078	0	0	0.0337923	0
0.843899	1	0.858192	TCONS_00107975	NC_010456.4:61115069-61121739	0	0	0.0977089	0	0	0.0535803	0	0.0531867	0	0	0	0	0	0	0	0
0.843761	0.868126	0.808638	TCONS_00115658	NC_010457.4:67130389-67218873	1.00706	0.724163	2.36615	1.64137	0.468205	0.0647142	0.114574	0.450191	0	0	0.415644	0.240005	0	0.260776	0.178759	0.458827
0.843203	1	0.858929	TCONS_00039893	NC_010446.4:107696337-107698339	0	0	0	0.216965	0	0	0	0	0	0	0	0.0398429	0	0	0.0595671	0.174409
0.843137	0.816802	0.881934	TCONS_00092873	NC_010454.3:115956-121472	0.0318559	0.0585712	0.379528	0.257616	0.0677477	0.0187914	0.283318	0.0774965	0	0.0580513	0	0	0.0209545	0	0.0828243	0
0.842372	0.923485	0.655972	TCONS_00047840	NC_010447.4:103210268-103268830	0.0264454	2.1327	5.15576	2.06394	1.58546	0.310269	0.664709	1.11547	0	0	0.484849	0.0445816	0	1.6017	0	0
0.841805	0.953842	0.807052	TCONS_00065555	NC_010449.4:30039349-30067999	0	0	0.20765	0.669443	0	0.453239	0.0670926	0.450933	0	0	0	0	0	0	0	0
0.841804	0.97673	0.793706	TCONS_00121784	NC_010458.3:69004572-69025655	0	0	0.19028	0.533774	0	0	0.0309949	0.494024	0	0.160738	0	0	0	0	0	0.11604
0.841781	0.976867	0.86242	TCONS_00100250	NC_010455.4:179512157-179563440	0.517984	0.958751	3.82472	0	0	0.302378	0.0994606	1.84237	0	0	0.000940232	0.512055	0	0	0.000945161	0.00112589
0.841688	0.840896	0.86848	TCONS_00043096	NC_010447.4:51439330-51452169	0	0	0.0225638	0.138554	0.034798	0.112725	0	0	0	0	1.82942e-05	0.0148337	0	0	0.0161734	0
0.841444	0.827305	0.85825	TCONS_00051832	NC_010448.3:76638852-76652479	0	0.0539851	0.598644	0.503653	0.0562179	0.0472939	0.0549928	0.0155878	0.555674	0.267204	0.04603	0.0364251	0	0	0.0107657	0.0792527
0.84123	0.819287	0.861083	TCONS_00074297	NC_010450.3:144545803-144549871	0.0137396	0.0202258	0.779315	0.861365	0.154348	0.10636	0.0514693	0.0350412	0.0347191	0.0501706	0.224017	0.0545972	0.144692	0.286209	0.362842	0.285004
0.841096	0.809706	0.882469	TCONS_00080581	NC_010451.3:58622600-58623888	0.036435	0.00552256	2.1208	1.60906	1.21531	0.403154	1.19788	0.674296	0.0910287	0	0.0454874	0.100416	0.0476202	0	0.191264	0.140415
0.841083	0.758875	1	TCONS_00033921	NC_010446.4:17307832-17327238	0.0840081	0	0.150478	0.0778426	0.0470887	0	0.122511	0	0	0	0	0	0.000380602	0	0	0
0.840674	0.895075	0.914291	TCONS_00126999	NC_010459.4:54138220-54140126	0	0	0.0464949	0.308682	0.150497	0	0.268207	0.185198	0	0	0	0	0	0	0	0
0.84057	0.742295	0.908836	TCONS_00051579	NC_010448.3:71476665-71482262	0.14508	0.0427788	0.240754	0.34659	0.0593293	0.0166736	0.0652728	0.0247054	0	0	0.0566565	0.0615973	0	0.0168235	0.107966	0.058598
0.840223	0.802264	0.880737	TCONS_00066534	NC_010449.4:57190695-57209182	0.0328406	0.0161252	0.263971	0.24733	0.0895145	0.0943048	0.172389	2.1126e-05	0	0	0.0320541	0.0391987	0	0	0.038578	0.0568321
0.840148	0.828993	0.937666	TCONS_00128274	NC_010460.3:29767895-30024164	0	0	0.875731	2.79394	1.17416	0.305366	1.71269	0.91374	0	0	0	0	0.000281335	0	0	0
0.839245	0.752371	0.872252	TCONS_00030719	NC_010445.3:42630794-42633512	0.0731964	0.051803	0.187271	0.492887	0.0834789	0.0905616	0.133236	0.155475	0	0	0.0347044	0.0708636	4.46222e-07	0.0720544	0	0
0.839231	0.872488	1	TCONS_00078115	NC_010451.3:139146940-139174016	0	0	1.63034	0	0	0	0	0	0	0	0.360421	0	1.09479	0.67417	0	0
0.83908	0.862345	0.930559	TCONS_00125969	NC_010459.4:27778923-27868044	7.17994e-05	1.04025e-05	0.456492	0.0792752	0.15279	0.163459	0.286969	0	0	0	1.51848e-05	1.96593e-05	0	0	2.25426e-05	0.000150525
0.839032	0.876224	0.808546	TCONS_00003277	NC_010443.4:159163215-159203873	0	0.000390738	7.30408	8.91046	3.0104	4.08179	3.31742	7.85896	0	0	0.000299646	0.000485519	0	0	0.000353224	0
0.838016	0.766734	0.889728	TCONS_00119770	NC_010457.4:117110218-117162606	0	0.0235156	0.125345	0.172781	0.0327241	0.0274327	0.048017	0.0271619	0	0	0.0535962	0	0.0703338	0	0	0.0552606
0.837872	0.728065	0.929338	TCONS_00112971	NC_010456.4:88057428-88064819	0.0989174	0.029187	0.156025	0.18731	0.0875703	0	0.0176214	0	0.0200112	0	0.0728805	1.03885e-05	0	0	0	0.0634521
0.837841	0.713324	0.887873	TCONS_00050028	NC_010448.3:48428802-48434772	0	0	0.333814	0.830791	0.304096	0.509783	0.322311	0.0280399	0	0	0	0	0.0434685	0.114256	0	0
0.83779	0.848662	0.828838	TCONS_00119268	NC_010457.4:92004231-92007620	0	0.109306	0.464231	0.563815	0.306175	0.127002	0.0561918	0.252397	0	0	0.0313613	0.0588715	0.0980617	0.127948	0	0
0.837059	0.786977	0.871201	TCONS_00088280	NC_010453.4:3847714-3850046	0	0	0.0795922	0.38328	0.105162	0.0866499	0.0772215	0.258914	0	0	0	0	0	0	0	0
0.836783	0.902774	0.57655	TCONS_00030718	NC_010445.3:42630794-42632936	0.241674	0.0978957	0.692298	0.175557	0.117129	0.0848642	0.0531143	0.167918	0	0	4.62078e-06	0.0724716	0.0592434	0	0	0.0972282
0.836434	0.871061	0.834795	TCONS_00003810	NC_010443.4:188716756-189077266	0	0.279668	0.241138	0.709388	0.000372964	0	0	0.101357	0	0	0.267581	0	0	0.439334	0	0
0.83634	0.995304	0.925599	TCONS_00102636	NC_010455.4:64752104-64756192	0.0128121	0	0.000344413	0.677852	0.410767	0.000820477	0.0003466	0.35221	0	0	0	0	0	0	0	0
0.835926	0.81909	0.853863	TCONS_00039428	NC_010446.4:102529120-102543013	0	0	15.9814	15.0008	11.0767	7.83315	9.07164	7.41784	0.0195326	0.0456854	0.0161703	0.00936605	0	0.0391573	0.0543406	0
0.835688	0.976499	0.999953	TCONS_00071868	NC_010450.3:9455080-9495240	1.94712e-05	1.95523e-05	4.35974e-05	0.19406	0.0314727	7.15815e-06	0.1917	1.69251e-05	0	0	0	0	0	1.96337e-05	0	0
0.835632	0.90554	0.723776	TCONS_00095963	NC_010454.3:59893334-59913519	0.0690311	0.172695	0.614699	0.384182	0.179874	0.145649	0	0.048213	2.78246e-07	0	0.146023	0.13681	0.011521	0.115044	0	0.124431
0.834647	0.856978	0.693647	TCONS_00030031	NC_010445.3:29650889-29660054	0.481402	0.0643854	1.6862	0.267058	0.269536	0.207314	0.656357	0.20646	0	0	0	0.0945383	0	0	0.280846	0
0.834622	0.611864	0.929846	TCONS_00134455	NC_010461.4:67418176-67446616	2.38785	0.497061	2.32843	5.77827	0.853016	0.248158	0.901841	0.110154	0	0	1.32935	0.657648	0.000132138	0.29341	1.0749	1.03116
0.834617	0.829611	0.846899	TCONS_00128448	NC_010460.3:41937824-41939002	0	0	1.10977	0.452377	0.735049	0.239928	0.323875	0	0	0	0.180833	0	0	0	0.0838922	0.244887
0.832814	0.74204	0.899441	TCONS_00127027	NC_010459.4:54396047-54419437	0	0.0185872	1.68725	2.29874	0.987438	0.477609	1.14472	0.895031	0	0	0.126942	0.205022	0.69857	2.88505e-05	0.0890268	0.0218355
0.832768	0.757851	0.877783	TCONS_00024248	NC_010444.3:150916589-150918456	0.654094	0.369385	1.57604	2.6229	0.260736	0.427115	0.19151	0.213185	0.937068	0	0.106878	0.148903	0	0.214848	0.521167	0.870499
0.832559	0.898738	0.771365	TCONS_00072452	NC_010450.3:43148742-43163319	0	0	2.56129	2.76987	0.567007	2.59792	1.24853	1.83511	0	0	0	0	0	0	0	0
0.832559	0.847027	0.847478	TCONS_00008743	NC_010443.4:97319337-97470908	0.0405998	0	0.438336	0.373495	0.247299	0.41383	0.181476	0.0683328	0	0	0	0	0	0	0	0
0.832342	0.885274	0.791562	TCONS_00100424	NC_010455.4:199568758-199581803	0.183566	0.0671663	0	0.311242	0	0	0.0421977	0	0	0	0.286241	0.303323	0.00411131	0	0	0.0836324
0.832276	0.611397	0.938346	TCONS_00117717	NC_010457.4:157445405-157448154	0.150826	0	0.172854	0.359947	0.151999	0.126115	0.167376	0	0	0	0	0.0292294	0	0	0	0
0.831817	1	0.804353	TCONS_00126091	NC_010459.4:34171200-34178081	0	0	0.0437828	0.268124	0	0	0	0	0	0	0	0.253599	0	0	0	0.113604
0.831647	0.778031	0.87049	TCONS_00044088	NC_010447.4:82876971-82883911	0.0949147	0.0522033	0.422892	0.583723	0.169266	0.0609465	0.106449	0.180873	0	0.0858988	0.0891011	0.046954	0.155688	0.0409897	0.0416635	0.0613204
0.83134	0.898142	0.857213	TCONS_00089513	NC_010453.4:78753546-78759927	0	0	2.28354	0	0	0.534045	1.48866	0.533782	0	0	0.13951	0	0	0	0	0
0.830436	0.846586	0.819664	TCONS_00125303	NC_010459.4:61546617-61591449	0.0498364	0	0.268394	0.402398	0.151501	0.126476	0	0.0835987	0	0	0	0	0	0	0.0868907	0.297894
0.830115	0.814739	0.846231	TCONS_00039427	NC_010446.4:102529120-102538462	0.041767	0.00770466	17.6608	16.8494	12.5769	8.42258	10.1409	9.65397	0.0264438	0	0.014874	0.0303983	0.0137794	0	0.0882934	0.0217289
0.829674	0.660799	0.93363	TCONS_00126989	NC_010459.4:53915787-53931817	0	0.0301957	0.0478445	0.135153	0	0	0.0153852	0	0	0	0.0257556	0.0325953	0.0540235	0	0.0602293	0
0.828934	0.870756	0.784474	TCONS_00070421	NC_010450.3:87665029-87672623	0.189686	0.295597	0.496066	0.46663	0	0	0	0.0602457	0	0.085835	0.0791413	0.037535	0.124457	0.040959	0.0555096	0.183823
0.828915	0.857578	0.814104	TCONS_00027351	NC_010445.3:79377568-79385212	0	0.0460949	0.0974825	0.188655	0	0.0537758	0	0	0	0	0.078777	0.0373026	0	0	0.0184083	0.108318
0.828873	0.992121	0.893603	TCONS_00010224	NC_010443.4:168965467-168973192	0	0.00472078	0.00229398	0.0867924	0	0	0	0.0571108	0	0	0.0420491	0.00280969	2.32077e-05	0	1.95337e-06	0
0.828855	0.773779	0.921087	TCONS_00053422	NC_010448.3:146475727-146497862	0	0	0.348009	0.207811	0.158357	0.038612	0.325086	0.0594952	0	0	0.0183615	0.0166851	0	0	0.0492843	0
0.828711	0.868664	0.943795	TCONS_00121857	NC_010458.3:74131836-74133795	0	0	0.12699	0.857402	0.505363	0	0.123684	0.273609	0	0	0	0.0637238	0.213932	0	0	0
0.82849	0.817039	0.839157	TCONS_00028491	NC_010445.3:126848178-127051660	0.013774	0.0772074	0.234251	0.251467	0.0291839	0.167147	0.125352	0.0387726	0	0	0.0164014	0	0.0173385	0	0.0979611	0
0.828351	0.882797	0.865897	TCONS_00072671	NC_010450.3:57598999-57629211	0.530242	0.000385972	2.74844	0.474586	0	0.000505627	0.000557819	0.309824	0.161721	0.0985245	1.46964	1.07922	0.0911697	0.0755189	0.00154749	0.0537436
0.82778	0.869634	0.741682	TCONS_00119428	NC_010457.4:101780600-101801996	0.047784	0.0703894	1.09582	0.532706	0.158662	0.16454	0.393953	0.304878	0	0	0.0699448	0.061757	0	0.0207556	0.329661	0.340933
0.827293	0.874717	0.945325	TCONS_00043092	NC_010447.4:51439330-51447157	0.0974094	0.0100055	7.55621e-06	0.221271	0.00640074	9.62518e-06	0.0208406	0.0345145	0	0	0.00965189	0	0	5.53714e-05	0.0485255	0.0401006
0.827249	0.772919	0.885509	TCONS_00116637	NC_010457.4:117750035-117753415	0	0	1.62656	1.51686	0.86561	0.347955	1.11117	0.348398	0	0	0.0887589	0.162495	0.273726	0	0.246259	0.356822
0.827049	0.844713	0.908837	TCONS_00024178	NC_010444.3:148798970-148800372	0	0	0.234344	0.0812996	0	0	0.0567341	0.127401	0	0	0	0	0.198	0	0	0
0.826746	0.861946	0.791715	TCONS_00033654	NC_010446.4:7251524-7263344	0	0	0.703414	0.111738	0.308075	0.171105	0.150372	0.041726	0	0	0.126485	0.0960063	0.0653095	0	0.0295201	0
0.825859	0.881857	1	TCONS_00038051	NC_010446.4:38901612-38914081	0	0	0.16819	0	0	0.0659277	0	0	0	0	0.0941478	0	0	0	0.0449455	0
0.825638	0.920258	0.878135	TCONS_00115207	NC_010457.4:44333778-44341051	0	0	0	0.710819	0	0.469241	0.167636	0.0935392	0	0	0.0935733	0.0435894	0	0	0	0
0.824804	0.937152	0.949143	TCONS_00125699	NC_010459.4:9703916-9710482	0.320617	0	1.58128	0	0.00303803	0	0	0.324081	0	0	0	0	0.372007	0.00240235	0	0.917088
0.824059	0.787052	0.866782	TCONS_00072085	NC_010450.3:19998456-20003764	0	0.0105087	0.153635	0.162873	0.0698763	0.123955	0.157212	0.0174187	0	0	0.0108177	0	0	7.00803e-07	1.69545e-05	7.34181e-07
0.824044	0.883155	0.884705	TCONS_00127338	NC_010459.4:66582679-66603818	3.2532e-07	4.00966e-07	0	4.96821e-07	0	0	3.97742e-07	0	0	0	0	0	0	0	0	0
0.822815	0.884435	0.811011	TCONS_00073749	NC_010450.3:117241059-117317228	0.0872153	0.125007	1.17069	0.472247	0	0	0.257359	0.0722202	0	0	0.431067	0.672833	0	0	0.171398	0.220632
0.821621	0.790948	0.875894	TCONS_00031962	NC_010445.3:78986503-79095943	0	0.0433685	0.766865	0.195064	0	0.000238979	0.000240155	0.0250449	0.000207403	0	0.395559	0.321907	0	0	0.726195	0.674106
0.821476	0.834416	0.925165	TCONS_00134377	NC_010461.4:63655197-63656442	0	0	0.371177	0.987358	0	0.163298	0.0358754	0.0404712	0.718669	0.170952	0.160166	0.0188963	0.12559	0	0.140193	0.123604
0.821378	0.826554	0.817259	TCONS_00000727	NC_010443.4:31044056-31128237	0	0	2.69402	3.38541	1.01906	0.741164	1.74213	3.19679	0	0	0.071873	0.0170598	0	0	0.437797	0.375567
0.821314	0.908623	0.909521	TCONS_00023827	NC_010444.3:140585421-140607760	0	0	1.29008	0.166264	0.789335	0.143048	0	0.711834	0	0	0.0358526	0.0443617	0	0	0	0.0971672
0.821238	0.744696	0.905055	TCONS_00030823	NC_010445.3:44163679-44165899	0.0144839	0.013374	6.17951	5.64311	3.82594	2.79112	5.7518	0	0	0.0662216	0.000251572	0.0361047	1.2848	0.796524	0.166297	0.0471337
0.821189	0.927232	0.851152	TCONS_00074161	NC_010450.3:140478115-140483443	0.000162283	1.27619e-06	0.0416985	0.0930449	3.39184e-06	0.0393935	2.29361e-05	0.00019386	0	0.000191255	0.0825403	0.0571671	0	0	0.000156783	0
0.821001	0.829309	0.805594	TCONS_00112700	NC_010456.4:80091382-80093047	0.231829	0.0419724	0.978813	0.527851	0.293136	0	0.129092	0.339251	0	0	0.0720438	0.0905057	0.3762	0.0984676	0.0672199	0.148124
0.820812	0.836723	0.794725	TCONS_00003994	NC_010443.4:203877538-203916675	0.251765	0.172469	2.4082	1.46873	1.23447	0.591905	0.361905	0	0	0	0.202574	0.738422	0	0	0.701715	0.607662
0.82081	0.780719	0.870305	TCONS_00061846	NC_010449.4:52554848-52605246	0.376367	0.0821607	0.331413	0.597355	0.0248095	0	0	0.0469038	0	0	0.0415457	0.106666	0	0	0.179943	0.306587
0.820369	1	0.875391	TCONS_00060240	NC_010449.4:15590791-15952836	0	0	0	0.0981067	0	0.0855749	0.0377861	0	0	0	0	0	0	0	0	0
0.820331	0.80655	0.833775	TCONS_00037885	NC_010446.4:30199141-30204500	0.082769	0.0522559	0.349304	0.358051	0.0362418	0.101794	0.0974958	0.0301864	0	0	0.0692332	0.0376191	0.0623005	0.102726	0.12497	0.0920371
0.81986	0.778583	0.866601	TCONS_00007513	NC_010443.4:28866967-28872203	0	0	1.81031	2.22357	1.1198	2.07636	1.89049	0	0	0	0	0	0	0	0	0
0.819718	0.892069	1	TCONS_00012323	NC_010443.4:286600814-286603545	0	0	0.0673084	0	0	0	0	0	0	0	0	0.0340887	0	0	0.0508527	0
0.819452	0.895604	0.750839	TCONS_00052597	NC_010448.3:95413798-95676328	0	0	9.13677	10.1407	3.38	6.72005	3.01591	10.0357	0	0	0.280967	0	0	0.367269	0	0.563654
0.819076	0.871891	1	TCONS_00036979	NC_010446.4:137207844-137211967	0	0	0.142569	0	0	0	0.0919503	0	0	0	0	0	0	0	0.0359006	0.0527077
0.819034	0.708038	0.909648	TCONS_00077177	NC_010451.3:94130405-94133768	0.0191779	0.0563499	0.679436	0.832266	0.466681	0.108085	0.466251	0.153464	0	0	0.0722505	0.0655378	0.251846	0.0618853	0.112382	0.0810542
0.818838	0.766934	0.88627	TCONS_00069198	NC_010450.3:8162074-8172147	0	0.0314585	0.0250444	0.11287	0.041833	0.0211676	1.63901e-06	0	0	0	0.0179832	1.62182e-06	0	0	0.0252197	0.0372289
0.818801	0.936207	0.699725	TCONS_00087886	NC_010453.4:81644232-82015544	0.0599523	0.0204456	0.327484	0.212132	0.0860895	0.241895	0	0.221598	0	0	0	0	0	0	0.000196342	0.0542694
0.818385	0.806827	0.829687	TCONS_00007247	NC_010443.4:15691825-15696481	0.115068	0.164745	1.82534	1.8668	0.44412	0.479325	1.41175	0.721686	2.67221e-05	0	0.343745	0.44218	0.133942	0.213016	0.0195986	0.204625
0.818353	1	0.882323	TCONS_00034103	NC_010446.4:32901062-32918255	0	0.0795507	0	0.096573	0	0	0	0	0	0	0.0432445	0	0	0	0	0
0.818295	0.920143	0.871278	TCONS_00025137	NC_010445.3:9718682-9724825	0	0.405349	0.436273	1.85236	0	0.461917	0	0.693469	0	0	1.07645	0.108345	0	0	0.165462	0
0.817645	0.789605	0.838185	TCONS_00084175	NC_010452.3:59888232-59960316	0.233996	0.254138	1.03272	1.40986	0.0591681	0.0985828	0.347424	0.39126	0.289127	0	0.218128	0.20545	0	0	0.37311	0.647526
0.817516	0.792096	0.841851	TCONS_00073388	NC_010450.3:92109408-92112797	0	0	3.09992	3.23828	1.24443	2.28995	2.96076	1.25386	0	0	0.0325222	0.041113	0	0	0.273694	0
0.816528	0.842072	0.791329	TCONS_00043676	NC_010447.4:68289970-68302921	0	0.0367636	0.799443	0.810395	0.564395	0.299774	0.160369	0.552019	0	0	0	0.0792873	0.0658851	0.172676	0.0931315	0.0432219
0.816366	0.831117	0.785124	TCONS_00059270	NC_010448.3:142190135-142194472	0	0	0.0275248	0.0129957	0.0120579	0.0101603	0	0	0	0	0.00493592	0.00938699	0.0155454	0	0	0
0.81628	0.841243	0.864752	TCONS_00100448	NC_010455.4:200026163-200030251	0.141896	7.56783e-06	0.520933	0.736496	0.682411	0.240703	0.0813344	0.199898	0	0	0.0141678	0.148579	2.46843e-05	0	4.83741e-06	0.108079
0.815696	0.846332	0.778266	TCONS_00100436	NC_010455.4:199845118-199854005	0.395721	0.785603	3.84962	3.15087	1.88618	1.75944	1.31272	0.872612	0	0	0.378856	1.09911	0.167465	0.216527	0	0.157295
0.815677	0.944793	0.942692	TCONS_00036311	NC_010446.4:114844472-114859553	0.0176238	0.0285277	0	0.0711142	0	0	0	0	0	0	0	0	0	0	0.0456046	0
0.815529	0.786609	0.851123	TCONS_00069702	NC_010450.3:36897541-36913700	0.4087	0.0130622	1.6863	1.37009	0.656157	0.158799	0.363609	0.201788	0.166622	0.288991	0.336118	0.249385	0.278314	0.232307	0.309364	0.283495
0.815203	0.980475	0.844896	TCONS_00078392	NC_010451.3:148536640-148538480	0	2.434e-05	0	0.246464	6.96792e-06	0	0.0324048	0	0	0	0.238444	0.103856	0.000178349	0	0	0.163713
0.814824	0.999792	0.942183	TCONS_00076923	NC_010451.3:77046323-77078405	2.33943e-06	0	0.000171902	0.232237	0	3.73152e-05	0	6.23619e-05	0.207135	5.66945e-06	0	0.000133774	0	0	0.00012772	0.0937521
0.814492	0.838253	0.7911	TCONS_00074221	NC_010450.3:141703190-141729059	0.0456867	0.033234	24.8228	25.2132	13.6448	15.3629	14.3577	21.3836	0	0	0.0569318	0.0896048	0	0	0	0
0.814168	0.867938	0.900038	TCONS_00118062	NC_010457.4:34654606-34655249	0	0	0.563717	0.227026	0.11173	0.08242	0.0684648	0	0	0	0	0.0402873	0	0	0.340924	0.49981
0.813989	0.950017	1	TCONS_00085093	NC_010452.3:19343008-19350637	0	0	0	0.110241	0.0372051	0	0.106337	0	0	0	0	0	0	0	0	0
0.813426	0.782161	0.840962	TCONS_00080946	NC_010451.3:72122582-72134919	0.0128325	0.0377941	0.528587	0.600178	0.235943	0.309185	0.471192	0.185523	0	0	0.0107317	0.0357085	0	0.0222862	0.0753276	0.0776627
0.813285	0.953322	0.963366	TCONS_00090419	NC_010454.3:11119029-11170098	0	0	0.157464	0.015145	0.0282755	0	0	0.02349	0	0	0.0231748	0	0	0.15066	0	0
0.81327	0.73903	0.926328	TCONS_00114456	NC_010456.4:146714814-146728259	0.0781001	0.0426146	0.324634	0.213175	0.159515	0	0.171002	0	0	0	0	0	0	0	0.184422	0.0673213
0.813108	0.845856	0.758732	TCONS_00024131	NC_010444.3:148065093-148067752	0	0	0.371004	0.223434	0.21377	0.0298502	0.0784311	0.147791	0.0876236	0.125645	4.2158e-05	0.0138067	0	0.0602095	0.0204503	4.97131e-05
0.812836	1	0.950462	TCONS_00076942	NC_010451.3:78589348-78591411	0	0	0	0.102723	0	0	0	0	0	0	0	0	0	0.0356011	0.0989615	1.99151e-05
0.812835	0.766099	0.852809	TCONS_00063279	NC_010449.4:97223215-97233350	0	0.120966	0.288069	0.336802	0	0.070496	0.0618443	0	0	0	0.138049	0.0489274	0.0541649	0	0.2176	0.106631
0.812127	0.933517	0.884665	TCONS_00060443	NC_010449.4:22691715-22692711	0	0.134359	0.285777	0	0.0943359	0	0	0	0	0	0.0386602	0.108474	0	0	0	0
0.812111	0.804839	0.885285	TCONS_00062186	NC_010449.4:59948860-59954136	0	0	1.5284	2.03169	1.93534	1.08925	0.9875	0.38135	0	0	0.0246228	0.0297707	0	0	0.103399	0.131088
0.8121	0.790281	0.841937	TCONS_00134778	NC_010461.4:98195774-98233375	4.00966e-05	3.20679e-05	0.891025	0.651607	0.355176	0.287091	0.505653	0	0.0863619	0.125345	0.227841	8.54395e-05	0.132979	0	2.43091e-06	0.308413
0.812015	0.941395	0.928873	TCONS_00060290	NC_010449.4:17908372-18480453	0	0	0.335471	0	0.0933423	0	0	0.00914063	0	0	0	0	0	0.0918484	0.0442787	0.202835
0.811358	0.895644	0.980968	TCONS_00011798	NC_010443.4:264659884-264663502	0.177669	0	0.587144	0.0560048	0	0	0	0	0	0	0	0	0.251234	0	0	0.42037
0.810845	0.803127	0.819512	TCONS_00040511	NC_010446.4:120556350-120561241	0.476514	0.286127	2.25026	2.00353	0.507899	0.389805	0.567051	0.514053	0.163547	0	0.696132	0.780708	0.398229	0.149837	0.291732	0.41076
0.810485	0.999324	0.83842	TCONS_00040923	NC_010446.4:135056228-135076660	2.58587e-05	0	0	0.202738	0.000475824	0	0	0.107862	8.04862e-06	0	0.113138	0.121419	2.58664e-05	2.82437e-05	0	0
0.809966	0.916066	0.661746	TCONS_00112970	NC_010456.4:88057428-88064819	0.000303785	7.39841e-06	0.279726	0.191644	0.00528806	0.104639	0.00848689	2.66242e-05	0.0536105	0.194291	0.000199536	0.0604479	0.0418277	0.10127	0.0546334	0.00200315
0.809548	0.961267	0.910432	TCONS_00053176	NC_010448.3:134952764-134971467	2.12888e-05	0.0795451	0.195851	0.00231441	0	0	0.0405032	0	0	0	4.28602e-06	0.131164	2.94254e-05	0	0.0125425	0.000376743
0.809019	0.784636	0.835096	TCONS_00013866	NC_010444.3:6155874-6158222	0.202295	0.126916	1.29697	1.21273	0.382422	0.345567	0.280598	0.122144	0	0.104151	0.554061	0.2625	0.113583	0.11553	0.422289	0.323084
0.808938	0.707898	0.87307	TCONS_00115583	NC_010457.4:63714734-63721327	0.176199	0.0649249	1.26816	1.99801	0.769368	0.537016	1.07887	0.614826	0	0	0.086632	0.0410666	0	0	0.481953	0.517422
0.808628	0.752467	0.853093	TCONS_00093426	NC_010454.3:8799003-8820566	0.506548	0.277638	6.86613	8.67232	6.29114	2.32978	2.80359	5.55856	0	0	0.268159	0.193401	0.235648	0	1.79206	0.558817
0.807417	0.860059	0.773523	TCONS_00085532	NC_010452.3:34425869-34463026	0	0.0316398	0.0835623	0.129786	0	0.0369465	0	0.0913555	0	0	0	0.00853821	0.0566101	0.0372749	0.0252464	0
0.805583	0.902675	0.944337	TCONS_00027050	NC_010445.3:66351252-66366279	0	0	0	0.110027	0.0518061	0	0.076043	0.0428713	0	0	0	0	0	0	0	0
0.804783	0.826308	0.774866	TCONS_00106232	NC_010456.4:15792172-15796527	1.28027	0.821154	3.56597	2.56565	0.568204	0.816539	1.52454	0.93214	0.0018248	0.00180916	0.775968	1.46961	0.00180816	0.00180074	0.183054	0.000255619
0.804736	0.866844	0.94066	TCONS_00075376	NC_010451.3:30739251-30757383	0	0.0498689	0.398885	3.48969e-05	0.000159485	0.122581	0.18889	0.00015318	0	0	0.0242048	0.000813965	0.158544	4.68294e-05	0	0
0.804495	0.884346	0.721502	TCONS_00044159	NC_010447.4:86208150-86321342	0.0498645	0.0623539	0.34415	0.331124	0.0994722	0.0670435	0.0878298	0.181556	0	0	0.0168157	0.078646	0	0.171514	0.0246338	0.0844073
0.804456	0.78529	0.827358	TCONS_00076274	NC_010451.3:57463283-57465511	0.257058	0.185733	2.51168	3.43027	2.59676	2.64637	0.857737	1.17949	0	0	0.0265942	0.0250197	0.249791	0.108853	0	0
0.804293	0.840942	0.811289	TCONS_00068758	NC_010449.4:132157753-132161986	0	0	1.10616	2.93145	1.83043	2.67274	0.800314	1.08948	0.131544	0	0	0	0	0	0	0.110162
0.803535	0.84032	0.797357	TCONS_00017650	NC_010444.3:98350556-98559205	0	0.150341	0.672908	0.123912	0.405464	0	0.233124	0.19334	2.03871e-05	0	0.0409366	0	8.32129e-05	0	0.0725213	0
0.80325	0.829078	0.769918	TCONS_00114009	NC_010456.4:132254246-132271090	0.966657	0.43982	3.3012	2.55794	0.209062	0.873816	2.11265	0.00803678	0.194477	0.20552	0.010307	0.052935	0.242538	0.409653	0.214047	2.12997
0.803245	0.799217	0.806513	TCONS_00054206	NC_010448.3:7613347-7615466	0	0.0131665	0.542269	0.668294	0.219369	0.0307693	0.0268221	0.0608303	0	0	0.119737	0.135033	0.0706579	0.124148	0.325562	0.541197
0.803058	0.828411	0.785675	TCONS_00000731	NC_010443.4:31044440-31128237	0	0	5.36427	7.82376	2.56287	3.57432	3.12793	7.03339	0	0	0	0.198762	0	0	0.752345	0.931299
0.802944	0.806415	0.80039	TCONS_00123587	NC_010459.4:708087-711266	0.0827999	0.0608811	0.167143	0.22729	0	0.0142251	0.0619993	0.0843799	0	0	0.0622731	0.0723024	0	0	0.019422	0.0857963
0.802692	0.819681	0.784028	TCONS_00057655	NC_010448.3:74879371-74885782	0.0202756	0.0349124	1.18909	1.08239	0.877914	0.898152	0.192695	0.265002	0	0	0.166942	0.0269337	0.115916	0.282544	0.127163	0.128815
0.802484	0.841461	0.748816	TCONS_00073950	NC_010450.3:126087498-126102950	0.0326705	0.0329723	0.123484	0.0896848	0.0389311	0.0351343	0.0366978	0.0547609	0	0	0	0.00648435	0	0.0283206	0.0287396	1.90226e-05
0.801905	0.948876	0.854105	TCONS_00036543	NC_010446.4:119916338-119917364	0	0	0	0.132839	0	0	0	0	0	0	0.034585	0.0648209	0	0	0.0966411	0.0708432
0.801107	0.718858	0.87809	TCONS_00050492	NC_010448.3:51881245-51887226	0.296021	0.117426	1.46947	1.74936	0.698008	0.588223	1.50204	0.300321	0	0.0416603	0.357162	0.317006	0.0149989	0.0395744	0.120347	0.0886353
0.800969	1	0.896886	TCONS_00033065	NC_010445.3:133386790-133453343	0	2.94742e-07	0	4.08343e-07	0	0	0	0	0	0	2.74168e-07	0	0	0	0	0
0.800897	0.806952	0.794036	TCONS_00134777	NC_010461.4:98173761-98233375	0.106287	0.0903338	0.399097	0.352249	0.141215	0.0914284	0.215302	0.198545	0	0	0.0238148	0.0520784	0.027968	0.0499199	0.0247274	0.0255482
0.800783	0.869161	0.962275	TCONS_00123085	NC_010458.3:57952082-58007468	0	0	0	0.0439448	0	0	0.0259293	0	0	0	0	0.0116046	0	0	0.0237479	0
0.800404	0.999785	0.850851	TCONS_00026154	NC_010445.3:41087182-41089761	9.01253e-06	0.0202875	8.35279e-06	0.0652934	8.99489e-06	3.70445e-07	8.25174e-06	8.98251e-06	0	8.05171e-06	0.0230425	8.68253e-06	0	0.0478472	0	8.30206e-06
0.800154	0.838953	0.765404	TCONS_00095959	NC_010454.3:59891287-59913454	0.0348847	0.0454669	0.209527	0.233939	0.0293975	0.0378706	0.0184328	0.0734409	0	0.0225539	0.0978579	0.109965	0.0556325	0.0311758	0	0.0636946
0.798543	1	0.865364	TCONS_00088196	NC_010453.4:1062865-1108751	0	0.0652853	0	0.143848	0	0	0.0672844	0	0	0	0	0.0702844	0	0	0	0
0.798386	0.882078	0.999701	TCONS_00090385	NC_010454.3:8932485-8970752	0	0	0.772035	0.000623399	0.502092	0.000229323	0.086844	0.452845	0.0483406	0	0	0	3.75436e-06	0	0	9.47794e-05
0.79769	0.739736	0.867814	TCONS_00023570	NC_010444.3:124774178-124787781	0.165008	0.159505	0.169032	0.14759	0	0	0	0	0	0	0	0	0.142943	0	0	0
0.797238	0.725484	0.869286	TCONS_00030681	NC_010445.3:42334202-42344028	0.0629277	0.000988801	0.944364	0.940506	0.666959	0.440706	0.725862	0.148681	0.0122724	0	0.0877822	0.0183331	0.102254	2.36231e-06	0.156647	0.25185
0.796624	0.741968	0.873605	TCONS_00035117	NC_010446.4:90221170-90231072	0	0	0.337841	0.239864	0.254449	0.158773	0.329787	0	0	0	0.0259801	0	0	0	0	0.053451
0.796404	0.789722	0.804075	TCONS_00121157	NC_010458.3:29566000-29578187	0.00132848	0.125101	1.57015	1.36755	4.33099e-05	0.276666	0.564351	0.261724	0	0.0923004	0.36124	0.426597	0.514005	0	0.870207	0.69317
0.79606	0.612474	0.938636	TCONS_00074477	NC_010451.3:971895-977435	0.470075	0.000742661	0.49158	1.71605	0.434545	0.170943	0.725731	0.2875	0	0	8.52227e-05	0	0.782727	0	0.00127576	0.27794
0.79491	0.776405	0.810954	TCONS_00014546	NC_010444.3:16186618-16192317	0.685137	0.195735	2.11656	2.44126	0.790343	0.652919	0.470678	0.405417	0.605299	1.44606	0.229057	0.168785	0.295611	0.26411	0.236645	0.0975544
0.794708	0.606358	0.923886	TCONS_00110689	NC_010456.4:20696941-20808550	0.227523	0.161532	0.688288	1.00357	0.568675	0.0935245	0.250563	0.279641	0	0	0.559448	0	0.290365	0	0	0
0.794339	0.90008	0.884956	TCONS_00102637	NC_010455.4:64752104-64756192	6.78399e-06	0	0.604994	0.148522	0.277397	0.553991	0.145752	0.297611	0	0	0	0	0	0	0	0
0.794225	0.855108	0.865242	TCONS_00085499	NC_010452.3:32930628-33038179	0	0	0.0200552	0.0981487	0	0.0120708	0.0125867	0.0216616	0	0	0.0165709	0	0	0	0.0485216	0.0588521
0.794041	0.863386	0.98752	TCONS_00129991	NC_010460.3:24810238-25128082	7.48445e-05	0	1.5558	0.104809	0.910921	0.000663184	0.576809	1.20737	0	0	0	0	0	0	0	0
0.793762	0.872583	0.756266	TCONS_00003276	NC_010443.4:159163214-159203873	0	0.173219	1.07333	2.2563	4.23562e-05	1.51766	0.717738	2.01916	0	0	0.100042	0.139516	0	0	0.139502	0
0.793738	0.861318	0.999204	TCONS_00040838	NC_010446.4:133171722-133198456	0	0.0621302	0.132068	0	0.000230115	0.00034635	0.127978	0	0	0	0	0	0	0	0	0
0.793183	0.713121	0.954954	TCONS_00028488	NC_010445.3:126848178-127038160	0.0545783	0	0.251004	0.600176	0.315916	0	0.430173	0.156468	0	0	0.233392	0.00396565	0	0	0.00896362	0.0288155
0.793018	0.677756	0.901755	TCONS_00130790	NC_010460.3:58668031-58671867	0	0.0136394	0.0288096	0.0305382	0.0189386	0	0.0138944	0	0	0	0.00775327	0.0073622	0.0243998	0	0	0
0.792947	0.804323	0.780875	TCONS_00108914	NC_010456.4:107663548-107672608	0	0.0928667	0.837228	0.788961	0.129838	0.108015	0.0953041	0.214453	0.475083	0	0.159565	0.250197	0.249791	0.43541	0.0372046	0.109228
0.792861	0.925113	0.704093	TCONS_00122165	NC_010458.3:1416368-1420564	0	0	0.708281	0.558134	0.000658503	0.619819	0.370627	0.658707	0	0	0	0.00979918	0	0.176661	0	0
0.792831	0.87508	0.860932	TCONS_00048742	NC_010448.3:18527950-19004873	0	0.000110838	0.323626	1.31738	1.1429	0.792513	0.500358	0.448932	0	0	0.175286	0.0408843	0.000130413	0	0	0
0.792786	0.797878	0.784621	TCONS_00032465	NC_010445.3:106783726-106955175	0.264922	0	1.699	1.05956	1.43823	0.433455	0.658687	0.613404	0	0	0.0419997	0.0392227	0	0.170123	0	0.341246
0.792693	0.640644	0.884823	TCONS_00057915	NC_010448.3:82064837-82071630	0	0	0.0175298	0.0418254	0.0190165	0.0185807	0.0198953	0	0	0	0.0135002	0.0151406	0	0	0	0
0.792603	0.818881	0.827887	TCONS_00075899	NC_010451.3:48195410-48254013	0	0	0.561976	0.290313	0.428142	0.369719	0.212276	0.058508	0	0	0.056017	0.00911673	0	0	0.016058	0.0874963
0.791154	0.871057	0.627981	TCONS_00112041	NC_010456.4:54890881-54892001	0.0503981	0.109796	0.775365	0.379679	0.153191	0.127868	0.337285	0.295832	0	0	0.0418285	0.197309	0	0.171875	0.117142	0.0860558
0.790938	0.91084	0.856318	TCONS_00110687	NC_010456.4:20678566-20690685	1.22451e-05	0.137842	0.322235	1.81482	1.00016	0.641765	0.282266	0.915598	1.51726e-05	0	0.0196903	0.130095	0	0	0	0
0.790436	0.905156	0.796486	TCONS_00012669	NC_010443.4:300036406-300040940	0.0195559	0	0.124031	0.0643678	0.0298681	0.0425454	0.0223381	0	0	0	0	0.0275662	0	0.017343	0.0105828	0.106572
0.789435	0.856984	0.690268	TCONS_00064937	NC_010449.4:23918741-23919428	0.0894146	0.128044	1.02088	0.188159	0.359369	0.22289	0	0	0	0	0.11045	0.0344644	0	0.299299	0.46278	0.0753608
0.789045	0.895165	0.954332	TCONS_00087653	NC_010453.4:63709236-63742101	0	0	0	0.229612	0.153222	0.0479934	0.112441	0.0254081	0	0	0	0	0	0	0	0
0.788778	0.803637	0.92735	TCONS_00052755	NC_010448.3:105525891-105541047	0	0	1.66675	0.297981	0	0	0.978318	0	1.17795	1.07026	0.015558	0	0	0	0.119189	0.246303
0.78827	0.874493	0.894832	TCONS_00096425	NC_010455.4:19786373-19796810	0	0.0241853	0.0695705	0	0	0	0.0611213	0	0	0	0	0.0178046	0	0	0	0
0.787833	0.740652	0.848227	TCONS_00087540	NC_010453.4:51015175-51022986	0.0284772	0	0.263785	0.206072	0.0530489	0.132586	0.150489	0	0.134928	0	0	0	0.111942	0	0	0.0863465
0.786957	0.703649	0.837946	TCONS_00098463	NC_010455.4:91543465-91549053	0.0472769	0.103114	0.109195	0.178409	0	0	0.0351777	0	0	0	0	0.0185323	0.0615804	0.0807371	0.082485	0
0.786271	0.881035	0.906446	TCONS_00044432	NC_010447.4:95388657-95416675	0.393389	0.161634	1.38524	0	0	0.0367962	0.0367708	0	0	0.0916439	0.117311	0	0.0831507	0.0735571	0.522944	0.555264
0.786055	0.710071	0.88555	TCONS_00035012	NC_010446.4:88174129-88236270	0.507115	0.000694904	0.803458	0.613598	0.588812	0.0018954	7.03761e-05	0.00652053	0.408171	0.000190668	0.0515123	0.203025	0.000192325	0.000183861	0.0747453	0.279074
0.785622	0.579725	0.934903	TCONS_00053678	NC_010448.3:153268970-153271116	0.108675	0	0.16784	0.491404	0.220889	0.0308571	0	0	0	0	0.135678	0.0998434	0.23674	0	0.0633894	0.0932205
0.785541	0.780948	1	TCONS_00103459	NC_010455.4:102047153-102050239	0	0	2.43679e-05	0	0	0	0	0	0	0	1.64568e-05	1.37028e-05	0	0	2.09081e-05	0
0.785423	0.891153	0.744304	TCONS_00019556	NC_010444.3:5374942-5388702	0	0	0.187196	0.099294	0	0.126252	0.000657152	0.0227268	0	0	0.0789282	0	0	0	0.0630449	0.13871
0.785156	0.793771	0.774359	TCONS_00039894	NC_010446.4:107713519-107719083	0	0	0.305319	0.243606	0	0.143692	0.0421817	0.0475173	0	0	0.0941629	0	0.0737647	0	0.23065	0.193563
0.785032	0.776204	0.921321	TCONS_00001740	NC_010443.4:92008656-92009507	0	0	0.498523	0.06804	0.263905	0	0.387616	0.323479	0	0	0.0540975	0	0	0	0.0753554	0.110118
0.784411	0.905226	0.797423	TCONS_00010186	NC_010443.4:165584363-165589861	0	0.0313471	0.655314	0.267526	0.37423	0.109596	0.0320605	0.506797	0	0.306566	0.0284573	0	0	0.00362313	0	0
0.784344	0.886091	0.728898	TCONS_00027901	NC_010445.3:106866229-106922026	0.726281	3.13098e-05	1.68178	0.900972	0	0.608036	0.429114	1.19366	9.71568e-05	0.492328	0.185499	0.0533007	0	4.62968e-05	0	0.210515
0.784147	1	0.810645	TCONS_00127711	NC_010460.3:7207096-7212382	0	0	0	0.45434	0	0.361485	0	0.240735	0	0	0	0	0	0	0.0842738	0
0.783909	0.847191	0.79937	TCONS_00072041	NC_010450.3:18450397-18817164	0	0	0.505542	1.04138	0.668203	0.458142	0.163562	1.00438	0	0	0.0456489	0	0	0	0	0
0.783907	0.979489	0.650759	TCONS_00047262	NC_010447.4:76790787-76909669	0.378176	0.337857	0	0.396746	0	0	0	0.156007	0	0	0	0	0	0.157854	0.0542967	0.318203
0.782336	0.781123	0.784147	TCONS_00069195	NC_010450.3:7940623-7969679	0.181158	0.143587	0.801202	0.536381	0.426927	0.251686	0.375844	0.165843	0	0	0.0699075	0.0442965	0.0183431	0.0725642	0.155374	0.132479
0.781692	0.880649	0.602381	TCONS_00036779	NC_010446.4:131518656-131559232	0.00121594	0.0108183	0.161818	0.0893019	4.04005e-05	4.21657e-05	0.0741566	0.0789848	4.10551e-05	0	0.0482288	0.0728214	0	4.10348e-05	0.0115097	0.0858494
0.781666	0.775321	0.790559	TCONS_00047011	NC_010447.4:68423560-68431059	0.242651	0.0946023	3.63843	2.5958	2.54264	2.08962	2.53621	0.601261	0.0380204	0.27478	0	0.180076	0.238312	0.0536956	0.124508	0.511633
0.781397	0.992625	0.840734	TCONS_00032371	NC_010445.3:100972901-100973502	1.64364e-05	5.80955e-05	0	1.70546	0	1.30178	0.673614	0	0	0	0.0347576	0.479748	0	0	0	0.119762
0.781049	0.72723	0.972712	TCONS_00061379	NC_010449.4:39212634-39218936	0.126154	0	1.56582	0.439684	1.34397	0	0.483148	0.081695	0.00122246	0	0.627571	0.000760741	0.407522	0.00142827	0.000171835	0.000103837
0.780886	0.796074	0.851371	TCONS_00080959	NC_010451.3:72324300-72336049	0.00423242	0.00312627	0.570419	0.966795	0.233894	0.113355	0.282774	0.476662	0.0107467	0	0.0283658	0.00168843	0	0	0.791906	0.411028
0.779372	0.841137	0.754385	TCONS_00078733	NC_010451.3:5001710-5164336	0.100473	0	0.579682	1.43288	0.203605	0.807293	0.298857	0.716186	0	0	0.0416956	0.51139	0	0.171337	0	0.257352
0.779111	0.740448	0.829843	TCONS_00128174	NC_010460.3:24531166-24544077	0.197586	0	1.0671	0.81325	0.601994	0.806102	0.47121	0.0665438	0.0985777	0	0.0986093	0.0621568	0.309591	0	0.161211	0.0338609
0.779102	0.827657	0.83634	TCONS_00009796	NC_010443.4:145070784-145084673	0.0537213	0.0901888	0	0.431965	0	0.216215	0	0.188463	0	0	0	0	0.0784415	0	0.0409108	0
0.778925	0.827341	0.728639	TCONS_00062536	NC_010449.4:69523131-69526684	0	0.0156277	0.181599	0.174844	0.0868338	0.0547479	0.0477812	0.0541475	0	0	0.0444379	0.0421729	0.0279608	0.0736464	0.0124695	0.0917779
0.77861	0.733716	0.916978	TCONS_00088393	NC_010453.4:6522892-6535362	0	0.0700266	0.225894	0.48256	0.0119365	0.0681888	0.0569053	0.121336	0.280431	0	0.101666	0.0203579	0.364304	0	0.00222553	0.000532894
0.778172	0.782983	0.771379	TCONS_00078400	NC_010451.3:148547420-148550788	0.0356748	0.0566643	0.632227	0.447738	0	0.000659378	0.317845	0.122252	0	0	0.234498	0.100134	0.114705	0.436811	0.257704	1.55231e-05
0.778048	0.710874	0.81376	TCONS_00112963	NC_010456.4:87717802-87743618	0	0.0177479	0.168785	0.317489	0.098658	0.0621583	0.0180964	0	0.0608462	0	0.0403929	0	0.095277	0.167216	0.0283305	0.166782
0.777173	0.844942	0.748313	TCONS_00093424	NC_010454.3:8671671-8673543	0	0.128332	2.05824	3.46128	0.00710134	2.4714	2.46113	3.27835	0	0	0.0363508	0.0688356	0	0	0.56963	0.151193
0.776977	0.829185	0.788298	TCONS_00027867	NC_010445.3:105269307-105288048	0.0560373	0	1.03093	0.679187	0.561796	0.527175	0.523728	0.852677	0	0	0.0583975	0.0331761	0	0	0.0327279	0.0240531
0.776935	0.793613	0.78188	TCONS_00055710	NC_010448.3:46566654-46568489	0.0843507	0	0.277422	0.172873	0.074633	0.0799684	0.241811	0.188058	0	0	0	0.0342936	0	0	0	0
0.776753	0.791032	0.898367	TCONS_00098977	NC_010455.4:120286537-120293146	0	0.0306848	0.0752035	0.390255	0.213154	0.15171	0.0473708	0.0952435	0	0	0.0174682	0	0.171754	0	0	0
0.776567	0.76457	0.785999	TCONS_00062699	NC_010449.4:80168877-80171087	0.094876	0	0.533178	0.678129	0.285584	0.47165	0.209682	0.312927	0	0	0.234029	0.0729486	0	0.158316	0.0545118	0
0.77587	0.846828	0.692702	TCONS_00013842	NC_010444.3:5924011-5934217	0.408598	0.0691362	1.78743	1.52502	0.396539	1.26954	0.312496	0.475919	0.000135056	0.697855	0.217852	0.0825249	0.207119	0.460018	0.373752	0.225457
0.775704	0.809685	0.888908	TCONS_00130593	NC_010460.3:51533936-51545285	0	0	0.0796879	0.19502	0.0524846	0.131382	0.154079	0	0	0	0.0429934	0.0202746	0	0	0.0300984	0
0.77498	0.87582	0.978351	TCONS_00034479	NC_010446.4:61357209-61362627	0.0369949	0	0.142801	0.0200652	0.0375918	0	0.0495445	0	0	0.132405	0	0	0	0	3.18274e-07	0
0.774651	0.872549	1	TCONS_00098088	NC_010455.4:77660993-77669503	0	0	0	5.5804e-05	0	0	0	0	0	0	4.65223e-05	0	0	0	4.15052e-05	0
0.774478	0.713339	0.834062	TCONS_00011430	NC_010443.4:245115019-245127223	0.193815	1.55575e-05	4.40204	4.51687	4.07604	1.74737	2.11182	3.31929	0	0	0.106543	2.09032e-05	1.6922	9.3515e-06	0.652834	0.179927
0.773725	0.734425	0.803814	TCONS_00087347	NC_010453.4:23179219-23181703	0	0	0.180888	0.236264	0	0.0285	0.174657	0.112869	0	0	0.0835417	0.0395433	0	0	0.0780765	0.14355
0.772727	0.825767	0.999906	TCONS_00073397	NC_010450.3:92425239-92430569	0.015494	0	0.0885281	1.90602e-05	0.00101716	0.0328962	0.0856522	2.52929e-06	0	0	0.00580667	0	0	0	1.76935e-06	0
0.772545	0.687805	0.886165	TCONS_00110044	NC_010456.4:146787264-146795734	0.242959	0.0916883	0.483084	1.00185	0	0.107592	0.359841	0.10509	0	0	0.247206	0.386279	0.643273	0	0.0726942	0.10767
0.772399	0.815275	0.65837	TCONS_00071429	NC_010450.3:144716015-144723638	0.000511175	0	2.59993	0.9776	0.759785	0.384872	1.18629	0.766721	1.10472	0.806148	0	0	0	0.379425	0.3106	0.000677982
0.772052	0.694622	0.816889	TCONS_00061239	NC_010449.4:35923148-35924838	0.177823	0.0429057	0.818753	1.6183	0.839195	0.948617	0.483965	0.792666	0.146424	0	0.0982154	0.138739	0	0	0.0687233	0.151371
0.771616	0.796749	0.732353	TCONS_00051264	NC_010448.3:62996616-63013113	0	0	0.861738	0.551628	0.545481	0.499644	0.391993	0.499099	0	0	0	0.0347478	0.288567	0	0	0
0.770124	0.809574	0.743431	TCONS_00055707	NC_010448.3:46532795-46534598	0	0.202185	1.18054	0.936279	0.241402	0.235697	0.637085	0.100065	0	0.990309	0.286005	0.202513	0.155182	0	0.253966	0.101836
0.769934	0.820654	0.719472	TCONS_00073274	NC_010450.3:87672364-87676820	0.145391	0.231474	0.232178	0.23337	0	0.0135223	0.023567	0.0802049	0	0	0.0394556	0.0785938	0	0.0272892	0.0830674	0.0271829
0.769546	0.799778	0.742934	TCONS_00026983	NC_010445.3:62175256-62191150	0.0816103	0.0892099	0.660895	0.750791	0.207147	0.242633	0.182415	0.10302	0	0.291135	0.152695	0.240559	0.159776	0.279615	0.142635	0.104848
0.769281	0.988316	0.838185	TCONS_00079595	NC_010451.3:30909866-30921385	6.47401e-06	0.00520222	0.000318237	0.518113	0.00513103	0.301904	0.000406181	0.000512805	0.00519099	0.00522727	0.271753	0.263217	0.00587314	0.00517648	0.00530089	0.00563081
0.769251	0.752103	0.812694	TCONS_00074965	NC_010451.3:10843100-10847044	0.319674	0.124597	2.01916	0.796977	0.757184	0.213813	1.10508	0.211097	0	0	0.606846	0.284572	0.282844	2.74392e-05	0.432173	0.210841
0.768974	0.7157	0.814952	TCONS_00134452	NC_010461.4:67418176-67425424	1.54007	1.73782	9.43907	10.9369	3.88509	3.37053	5.46719	1.86832	0	0.000458012	3.89445	2.69286	0.78688	0.731708	3.21104	3.76526
0.768873	0.784828	0.920722	TCONS_00045642	NC_010447.4:19489319-19575117	0.080747	0.0828245	0.59394	0.168608	0.358274	0.0636328	0.338082	0.567738	0	0	0.0146709	0	0	0	0.102821	0
0.768698	0.916566	0.916166	TCONS_00017882	NC_010444.3:119445320-119485498	0	0.0981462	3.04257e-05	0.364519	0.138722	0	1.45866e-05	0.000134278	0	0	0	0	0	0	0.237599	0.115632
0.768178	0.751882	0.818099	TCONS_00007082	NC_010443.4:8552646-8559557	0	0	0.151399	0.335237	0.142265	0.214917	0.187893	0.141785	0	0	0	0.0220806	0	0	0.0326734	0.0480766
0.768096	0.871449	0.739809	TCONS_00000110	NC_010443.4:2873987-2885340	0	0.0377954	0.0190602	0.0447348	0.021656	0.0360079	0	0	0	0	0.000427118	0.00767369	0	0	0	0
0.767152	0.820946	0.728999	TCONS_00020807	NC_010444.3:35451251-35456209	0.02606	0.0190943	0.484324	0.682863	0.0796295	0.624049	0.233702	0.418992	0.130946	0.188297	0	0	0.136702	0.0449655	0	0
0.767031	0.607145	0.899714	TCONS_00030340	NC_010445.3:40256886-40259574	0.224463	0	0.26219	0.329613	0.116009	0.0435127	0	0.129444	0.127649	0	0	0.058432	0.265575	0	1.71214e-05	0
0.766923	0.794706	0.820442	TCONS_00079159	NC_010451.3:13187520-13189525	0	0	0.16848	0.58508	0.222204	0.368901	0.271864	0.366491	0	0	0	0	0	0	0	0
0.766752	0.724116	0.805509	TCONS_00134463	NC_010461.4:67418176-67536093	0.147554	0.424101	1.90943	2.10048	0.994601	0.535849	1.06375	0.482475	0.0224118	0.0359188	0.721542	0.450448	0.149899	0.129538	0.587704	0.801342
0.766578	0.866437	1	TCONS_00101378	NC_010455.4:27620122-27622511	0	0	0.293124	0	0	0	0	0	0	0	0	0	0.274053	0	0	0.204898
0.766327	0.805234	0.750263	TCONS_00107216	NC_010456.4:44469493-44504615	0.017773	0.0130623	8.19383	6.80584	5.04156	7.33938	6.06701	6.00447	0.0448207	0	0	0.00705093	0	0	0	0
0.766168	0.743965	0.783449	TCONS_00129204	NC_010460.3:3024351-3027402	0.189849	0.37742	0.839838	1.09493	0	0.0231838	0.0405279	0.0229412	0	0	0.294004	0.535932	0.142206	0.0935452	0.840523	0.606736
0.76555	0.929056	0.9054	TCONS_00134982	NC_010461.4:109629558-109631628	0	0.248953	0.36155	0	4.35343e-05	0	0.00578741	1.3453e-05	0	0	0.0335393	0	0.14017	0	7.79532e-06	0.164844
0.765413	0.786639	0.748461	TCONS_00069926	NC_010450.3:55432570-55436449	0.0629715	0.136562	0.144824	0.134551	0.127261	0.105904	0	0	0	0	0.0260659	0	0	0	0	0
0.76541	0.775545	0.750971	TCONS_00000550	NC_010443.4:20736455-21144254	0.298553	0.73404	12.8452	9.01644	6.34821	7.99299	7.47623	2.39264	4.48014	3.5727	0.468128	0.895458	0	0	1.11089	0.129655
0.764959	0.810711	0.716057	TCONS_00113747	NC_010456.4:120972790-120984954	0.735613	0.665345	0.973821	0.911085	0	0.0961777	0.343835	0.576754	0	0	0.14399	0.178982	0	0	0.0668982	0.293614
0.764848	0.753818	0.774129	TCONS_00045129	NC_010447.4:7602198-7604376	0.092804	0	0.341627	0.405989	0.212812	0.238423	0.0346976	0.157232	0	0	0.048405	0.0459197	0.091351	0.160354	0.108647	0.0399782
0.763137	0.636356	0.83459	TCONS_00026060	NC_010445.3:40517312-40520260	0	0.000178701	0.414839	0.736061	0.408025	0.450726	0.225659	0.107379	0.128154	0	0.00016456	3.8311e-07	0.225265	0.293977	0.068707	0
0.76293	0.820922	0.744667	TCONS_00135729	NC_010461.4:143986278-144005828	0.209168	0.0316001	0.426928	0.192575	0	0.24592	0.0236474	0.0393571	0	0	0.161287	0.115246	0.036245	0	0.104825	0.0607616
0.76285	0.888076	0.983595	TCONS_00104816	NC_010455.4:161267572-161273624	2.11386e-06	0.0163213	0.206068	6.16931e-05	0	0	0.116584	0	0	0	0.044579	0.00224033	0.000261057	0	2.19256e-05	0.162176
0.762829	0.982455	0.915315	TCONS_00010220	NC_010443.4:168798122-168973313	5.92917e-05	2.85186e-05	0.16421	5.89323e-05	5.95843e-05	0.0938219	5.91527e-05	0.158596	6.21289e-05	0	5.85424e-05	4.74592e-05	0	0	0.0198683	5.8037e-05
0.762735	0.785178	0.764481	TCONS_00067000	NC_010449.4:69428999-69443621	0	0	0.206402	0.0238078	0.137483	0.035807	0.0314179	0	0.106411	0	0.0350657	0	0	0	0	0.0361601
0.762724	0.78358	0.747966	TCONS_00061845	NC_010449.4:52554845-52635371	0.178137	0.405659	1.87024	2.64301	0.640738	0.837284	1.2542	1.75371	0	0.265965	0.335079	0.535866	0	0.258678	0.425153	0.605741
0.762519	0.741842	0.778667	TCONS_00004276	NC_010443.4:213260515-213280250	0.0399694	0.0496367	1.26198	1.61592	0.993775	1.39983	1.15131	0.923705	0	0	0.0487479	0.0500706	0	0.0211771	0.0467267	0.0591799
0.761676	0.69037	0.798961	TCONS_00075636	NC_010451.3:44078645-44145767	0	0.0499469	0.211961	0.405372	0.139742	0.232232	0.205158	0.288291	0	0	0.114506	0	0	0	0	0
0.761188	0.696629	0.813207	TCONS_00026031	NC_010445.3:40181951-40183655	0.0685862	0.18448	0.51386	0.637721	0.349531	0.176232	0.376124	0.329278	0	0	0.133563	0.0452551	0.150043	0.0395094	0.0133838	0.059098
0.761041	0.965455	0.780917	TCONS_00099370	NC_010455.4:134136099-134142347	0	0	0.134455	0.0276944	0.0325133	0.105152	0	0.039339	0	0.0942256	0	0	0	0	0	0
0.760905	0.897411	0.853565	TCONS_00099472	NC_010455.4:139108106-139113496	0	0	0.851478	0	0	0.436505	0.117328	0.0464438	0	0	0	0.0113564	0.430182	0.482227	0.0639571	0
0.76067	0.814931	1	TCONS_00103458	NC_010455.4:102047153-102050239	0	0	0.0523925	0	0	0	0	0	0	0	0.0282964	0.0266007	0	0	0.0395773	0
0.760228	0.835336	0.681638	TCONS_00110911	NC_010456.4:30756037-30760119	0.0336898	0.123078	1.01533	0.970343	0.513868	0.574229	0.301652	0.824391	0	0	0.154306	0.119511	0.0881406	0.52123	0.0786594	0
0.760049	0.892662	0.899198	TCONS_00130060	NC_010460.3:27182691-27197307	0	0	0.0514591	0	0.0310675	0.0261892	0.00759694	0	0	0.0371155	0	0	0	0	0	0
0.759804	0.868874	0.927557	TCONS_00095961	NC_010454.3:59893334-59911546	0.138281	0.0170439	0	0.225848	0.0464339	0	2.05632e-05	0.09713	0.0254696	0	0	1.24715e-05	0.0550015	0.000341719	0	0
0.758795	0.812479	0.67629	TCONS_00009479	NC_010443.4:135758014-135783203	0.036698	0	0.651595	0.423972	0.161199	0.124905	0.191523	0.216477	0	0	0.0763417	0.115556	0.239757	0.377894	0.149797	0.125877
0.757648	0.793472	0.703393	TCONS_00050375	NC_010448.3:51067337-51070062	0	0	0.950099	0.627343	0.000927866	0.500385	0.139294	0.0150079	0	0.0341063	0.56852	0.481351	0	0	0.664814	0.271672
0.756855	0.695194	0.811471	TCONS_00036875	NC_010446.4:135752475-135842040	0.0276949	0.0408138	0.107676	0.121565	0	1.52921e-06	0.104098	0	0	0	0.0166533	1.5558e-06	0	0.0478732	0.0812962	0.0717393
0.756735	1	0.889515	TCONS_00116151	NC_010457.4:91704068-91724361	0	0	0	0.0179853	0.0167167	0	0	0.0139097	0	0	0	0	0	0	0	0
0.756652	0.903352	0.699326	TCONS_00110897	NC_010456.4:30545746-30550814	0.0236928	0.0609039	0.155858	0.0397169	0	0.0861342	0	0.0641549	0	0	0.0335541	0.0165126	0	0	0.0481963	0
0.754986	0.709835	0.793103	TCONS_00026221	NC_010445.3:41436179-41439498	0.034844	0.129843	1.0162	1.20374	0.708869	0.588698	0.601328	0.359223	0.195774	0	0.229781	0.325528	0.0546504	0.0519638	0.238811	0.288094
0.754387	0.79485	0.710729	TCONS_00123555	NC_010458.3:86651738-86653569	0.0420665	0.0919273	0.908124	0.84167	0.213493	0.107141	0.188007	0.0707695	0.104804	0.299814	0.314754	0.198295	0	0.288084	0.44099	0.648264
0.75425	0.81138	0.655504	TCONS_00087045	NC_010453.4:15775968-15784904	0.259631	0.168912	0.624991	0.361587	0.205545	0.246384	0.17236	0.268228	0	0	0.120228	0.113923	0	0.0497051	0.0674384	0.0248056
0.753449	0.883437	0.802141	TCONS_00077182	NC_010451.3:94560255-94572739	0	0	0.0168231	0.218242	0.066216	0.076196	0	0.000673531	0	0	0	0	0	0.138181	0.0372053	0.0872169
0.75296	0.786792	0.775855	TCONS_00130821	NC_010460.3:59751435-59755949	0	0	0.0532214	0.185046	0.0701768	0.116616	0.0515143	0.173724	0	0	0	0	0	0	0	0
0.752835	0.865448	0.878394	TCONS_00017669	NC_010444.3:98476508-98478692	0.0184	0	0.000420351	0.37133	0.168659	0.159582	0.140034	0.15651	0	0	0	0	0	0	0	0
0.752719	0.735882	0.768452	TCONS_00050503	NC_010448.3:51948194-51952346	0.973915	0.901273	5.37175	5.74857	2.33256	1.45424	2.48038	2.46673	0	0.0365525	1.52731	1.1941	0.624267	0.916485	1.99299	2.34811
0.75231	0.70549	0.802344	TCONS_00019953	NC_010444.3:9140987-9147610	2.78704	3.29333	17.5076	16.3832	12.2274	5.07353	6.94739	4.00486	0	0	3.90649	1.88464	2.13094	3.19781	8.0939	5.21354
0.751716	1	0.768424	TCONS_00101026	NC_010455.4:6130026-6132834	0	0	0	0.470401	0	0.378645	0	0.189592	0	0	0	0	0	0	0.40331	0.194299
0.751549	0.900141	0.758501	TCONS_00053212	NC_010448.3:135832536-135855403	0	0.0536402	0	0.197693	0	0.0623321	0	0	0	0	0.0615458	0.0288918	0	0	0.0430212	0.189334
0.751456	0.758332	0.835441	TCONS_00134803	NC_010461.4:98800878-98803401	1.32596	0	11.026	0	0.00272181	0.00138541	9.86592	4.50362	1.14727	1.11632	1.73807	0.133419	0	1.08436	4.57244	2.85228
0.75107	0.844834	0.765143	TCONS_00129073	NC_010460.3:61151135-61152067	0	0	1.20998	1.75974	0.607994	1.70255	1.67376	1.19046	0	0	0	0	0	0	0	0
0.750825	0.745948	0.757141	TCONS_00068757	NC_010449.4:132157753-132161809	2.86042	1.7807	8.90744	6.87836	3.01899	0.677547	5.05962	4.49434	0.000421	0	0.384627	0.218097	4.19584	3.32591	0.320783	1.19669
0.75035	0.637263	0.817129	TCONS_00088086	NC_010453.4:86623248-86638433	0.111605	0.129483	0.330643	0.559935	0.234222	0.154387	0.13269	0.17903	7.53499e-05	0.0253776	0.219488	0.170591	0	0	0.141475	0.0579029
0.750332	0.857557	0.849249	TCONS_00086340	NC_010452.3:71067689-71071539	0.126497	0.117965	2.87152e-06	0.203904	0	0.0347055	0.126093	0	1.72268e-05	0	0	0.0276427	1.67742e-05	0	0	0.0348583
0.749238	0.736096	0.759073	TCONS_00097592	NC_010455.4:49989436-49992541	0.0220645	0.0975411	0.377452	0.504384	0.0789144	0.0570071	0.0496212	0.0844966	0	0.0403805	0.19382	0.236996	0.0872118	0.0383534	0.265646	0.295865
0.748182	0.833132	0.640921	TCONS_00061636	NC_010449.4:44057650-44077794	9.15715e-05	0.000115201	1.57982	1.25121	0.465677	1.06455	9.45433e-05	8.57073e-05	0	0.670091	0.270001	0.78469	0	0	1.10949	0.625454
0.748011	0.732748	0.763208	TCONS_00043526	NC_010447.4:66365131-66380438	0.117175	0.283495	1.75615	1.76382	0.633251	0.751188	1.04171	0.449807	0.255921	0.513811	0.488854	0.339344	0.1867	0.360947	0.56173	0.225016
0.746448	0.708744	0.807853	TCONS_00001179	NC_010443.4:57049015-57050014	0	0.0577902	0.21946	0.264683	0	0.0884133	0.237838	0	0	0	0.219067	0.0773641	0	0	0.0463758	0.132438
0.745337	0.706638	0.79017	TCONS_00104388	NC_010455.4:147315063-147316624	0	0	0.710118	0.612951	0.572584	0.429797	0.663366	0.400369	0.07423	0	0.148072	0.0701424	0	0	0	0
0.743858	0.815319	0.655341	TCONS_00076940	NC_010451.3:77927967-77936297	0.257225	0.245889	0.783928	0.632878	0.258655	0.499531	0.316517	0.42587	0	0	0.0706598	0.0661931	0.110377	0	0	0.289407
0.743578	0.578044	0.841374	TCONS_00130933	NC_010461.4:6190548-6210603	0.0103878	0.00765545	0.145417	0.246139	0.116781	0	0.109034	0.0265248	0	0.0760864	0.0651773	0.0372019	0	0	0.128137	0.125839
0.742963	0.857244	0.572069	TCONS_00093111	NC_010454.3:3842676-3843554	0.0690874	0.348816	1.37477	0.919347	0.627471	0.869008	0.051178	0.345205	0	0	0.257062	0.0805363	0.089378	0.817261	0.279617	0.293096
0.742736	0.698581	0.784289	TCONS_00050504	NC_010448.3:51948203-51952346	1.10626	0.739926	5.13408	5.45558	3.46207	1.20296	3.1159	2.44311	0.15123	0.0726766	1.23178	1.05348	0.233957	1.05145	1.53137	1.67419
0.742194	0.802348	0.864629	TCONS_00111768	NC_010456.4:51769154-51774219	0	0	0.149965	0.0695396	0.0849114	0	0.00603252	0.132564	0	0.0246001	0.0652351	0	0.0292834	0.0131882	0.0220241	0.018289
0.742187	0.798108	0.786444	TCONS_00124745	NC_010459.4:46050357-46087212	0	0.0493003	0.104618	0.0363884	0.0689691	0.0573211	0.0506271	0	0	0	0.0282549	0	0	0	0	0
0.741305	0.819931	0.806272	TCONS_00103232	NC_010455.4:90279251-90378298	0.0990275	0.141165	2.02994	1.02568	0.993018	0.655477	1.31247	1.97786	0	0	0.0406978	0.114078	0	0.329901	0.113488	0.415872
0.740016	0.943472	0.76185	TCONS_00124788	NC_010459.4:46931477-46935666	0.0436179	0	0.520846	0.0518084	0	0.0415722	0.162479	0.131059	0	0	0	0	0	0.330533	0	0.332907
0.7399	1	0.879948	TCONS_00073671	NC_010450.3:110321396-110336191	0	2.81976e-06	0	3.3554e-06	0	0	0	0	0	0	0	0	3.28942e-06	0	0	0
0.739489	0.762035	0.705078	TCONS_00085290	NC_010452.3:26470349-26508632	0	0	0.520009	0.340706	0.184899	0.141918	0.111605	0.112278	0	0	0.180812	0.236213	0.0806709	0	0.308221	0.212962
0.738727	0.867615	0.687651	TCONS_00079675	NC_010451.3:35617314-35630695	0	0.0763346	0.040438	0.0848054	0	0.0444405	0	0.0440723	0	0	0.0436368	0.0205748	0	0	0	0
0.73852	0.741951	0.873128	TCONS_00000634	NC_010443.4:24697565-24909476	0.157519	0.824912	1.52362	2.39272	1.03056	0.153397	0	0	0	0	0.76168	0.318373	2.34004	0	0.75354	0.828294
0.738377	0.856608	0.872147	TCONS_00048393	NC_010448.3:8361130-8561541	0.280839	0.575039	0.692309	0.182498	0.172958	0	0.140412	0.332145	0	0	0.100692	0	0	0	0	0
0.737991	0.820366	0.791144	TCONS_00078740	NC_010451.3:5164656-5165280	0	0	0.276866	1.14762	0.0913786	0.604317	0.53674	0.75155	0	0	0.149788	0.245306	0	0	0.156885	0.0766355
0.737858	0.636806	0.840635	TCONS_00055711	NC_010448.3:46566654-46568501	0.291892	0.0490343	0.612479	0.602194	0.400075	0.127666	0.367605	0.202922	0.1121	0.0807464	0.111569	0	0	0.0770218	0.273901	0.134389
0.737824	0.853273	0.763454	TCONS_00091513	NC_010454.3:32792402-32795370	0	0	0.249155	0.0719593	0	0.102926	0.165946	0.192655	0	0.144117	0.0899577	0	0	0	0	0
0.737692	0.680327	0.870724	TCONS_00028115	NC_010445.3:118446704-118461938	4.77407e-05	2.29159e-05	0.860449	0.00672013	0.84705	0.411841	0.628462	0.00328101	0.135737	0	0.0535909	3.794e-05	1.41743e-05	0.00214284	0.260533	0.360484
0.737217	0.741418	0.729618	TCONS_00077610	NC_010451.3:119052440-119055704	0.154407	0.087135	3.61293	1.99721	3.06008	1.04033	1.05087	0.223178	0.584772	0.281498	0.729797	0.363666	0.799555	1.58863	0.160194	0.19563
0.737181	0.824911	0.79911	TCONS_00077183	NC_010451.3:94560255-94573977	1.09773e-05	0	0.213722	0.513817	0.372775	0.103281	0.164147	0.437553	0	0	0	0.0154596	0.0316284	0.100864	0.0473722	0.0653875
0.735512	0.836216	0.94813	TCONS_00069933	NC_010450.3:56861529-56909058	0.000699582	0.114428	0	0.448327	0.000312813	0.0483544	0.099465	0	0.31086	0	0.150084	0	0	0	0.105836	0
0.735475	0.826062	0.750163	TCONS_00037002	NC_010446.4:137583665-137662761	0.140799	0.0628335	1.56109	1.00461	0.955529	1.01659	0.533717	1.4023	0	0.206524	0.0360179	0	0	0.0707225	0.234663	0.0911482
0.734641	0.759074	0.706169	TCONS_00087070	NC_010453.4:16066776-16069005	0.363913	0.419406	0.946014	0.811815	0.220169	0.243722	0.107749	0	0	0.252757	0.631423	0.508311	0.1881	0.245558	0.0840804	0
0.733456	0.938212	0.819715	TCONS_00134776	NC_010461.4:98173761-98233375	0	0	0.250488	0	0	0	0.10834	0.164589	0	0	0	0	0	0.187151	0	0.0715949
0.733334	0.902005	0.913343	TCONS_00098126	NC_010455.4:79294208-79306525	0	0	0	0.124072	0	0	0	0.0183621	0.0927291	0	0	0.0266174	0	0.0302828	0.0636091	0
0.732953	0.754814	0.705971	TCONS_00118252	NC_010457.4:44734220-44742325	0.779856	0.328831	1.29546	1.04964	0.206525	0.294394	0.047017	0.100889	0.247178	0.332502	0.352717	0.355152	0.156158	0.121276	0.433947	0.627326
0.732928	0.593357	0.814113	TCONS_00076925	NC_010451.3:77046323-77078405	0.0695588	0.00381558	0.0369381	0.553996	0	0.281877	0.0745177	0.127347	0	0	0.109405	0.169721	0.100792	0.00106209	0.0296147	0.137043
0.732172	0.68189	0.87177	TCONS_00027722	NC_010445.3:98525494-98535662	0	0	0.0835041	0.379226	0.055006	0.04587	0.0807426	0.0454966	0.13455	0	0.0675906	0.0637157	0	0	0.18924	0.185314
0.732136	0.769811	0.774216	TCONS_00086143	NC_010452.3:62540782-62542560	0.0208933	0	0.0486066	0.011441	0	0	0.0312613	0.0177145	0	0	0.0261665	0.0165565	0	0	0	0
0.731924	0.694906	0.780495	TCONS_00107545	NC_010456.4:51178606-51184504	0.166767	0.0721316	0.30381	0.23155	0.180122	0.0571621	0.117304	0.101507	0	0	0.113357	0.0438316	0.0541003	0.081152	0.0171849	0
0.731854	0.937984	0.863501	TCONS_00101913	NC_010455.4:35322526-35324726	0.0570073	0	0.13132	0	0	0.0480671	0	0	0	0	0	0.0445182	0	0.0968978	0	0
0.729472	0.672359	0.777034	TCONS_00026403	NC_010445.3:42857214-42860295	0.897816	0.870726	3.39312	4.07449	1.11479	0.929675	2.11268	1.28614	0.603808	0.54061	0.841374	0.773001	0.823448	0.632044	1.38816	1.32712
0.728913	0.774689	0.780982	TCONS_00071084	NC_010450.3:127390842-127401518	0	0	0.0667563	0.0923282	0.088114	0	0	0	0	0	0.0722151	0.0676246	0	0	0	0.0739261
0.728894	0.896505	0.86196	TCONS_00117980	NC_010457.4:22701400-22726265	0.0192968	0	0.170048	0	0.0558912	0	0	0	0	0.0664173	0	0.101467	0.0480064	0.0316282	0	0
0.727921	0.912427	0.756815	TCONS_00053772	NC_010448.3:154114245-154120261	0	0.00986726	0.0104163	0.390762	0	0.219091	0	0.159554	0.067755	0.195841	0.00560418	0.0692533	0.0176469	0	0.00786705	0.0115866
0.726866	0.765807	0.682363	TCONS_00116832	NC_010457.4:125052718-125055509	0.0762128	0.316512	1.6331	1.429	0.543458	0.586797	0.721534	0.623576	0	0	0.656929	0.5124	0.233232	0.306937	0.445854	0.831105
0.725874	0.550685	0.891458	TCONS_00118679	NC_010457.4:61740601-61755359	0.0935299	0.0152269	0.193017	0.252552	0.146775	0.0409205	0.077586	0.0216121	0.0599752	0	0.0787081	0.029274	0	0	0.206534	0.0848541
0.725719	0.663395	0.788999	TCONS_00053375	NC_010448.3:145678089-145680189	0.0441441	0.145765	0.735788	0.724689	0.13503	0.1324	0.462255	0	0.055542	0.160033	0.285573	0.174822	0.492652	0.267113	0.258495	0.19024
0.725512	0.781972	0.653012	TCONS_00088395	NC_010453.4:6522892-6535362	0.23351	0	0.580432	0.133149	0.145902	0	0.10906	0	0	0	6.86009e-06	0.173611	0.265815	0.180344	0.131558	0.13128
0.725295	0.715309	0.873612	TCONS_00067999	NC_010449.4:104054950-104059186	0	0.0248215	0.117484	0.190731	0.0855882	0.0580257	0.180905	0.0139794	0	0	0.028363	0.0133682	0.0895918	0	0.0394868	0.0585475
0.724645	0.653941	0.787595	TCONS_00001848	NC_010443.4:98090865-98107557	0.392693	0.314968	0.605987	0.680646	0.4786	0.133523	0.321941	0.330663	0	0	0.0979956	0.0308865	0.153836	0.201969	0.0228872	0
0.723157	0.709515	0.735566	TCONS_00010993	NC_010443.4:212233673-212243233	0.189107	0.0695967	0.493333	0.542363	0.20694	0.0201602	0.0522864	0.183749	0.0396425	0.246672	0.180715	0.0858858	0.160043	0.211058	0.174407	0.186811
0.723046	0.658155	0.762986	TCONS_00053719	NC_010448.3:153904643-153906820	0.150211	0.123834	1.12472	1.82741	0.734788	0.929676	0.618331	0.289139	0.0868853	0	0.38665	0.236236	0.275298	1.09543	0.439199	0.357543
0.722862	0.781941	0.729051	TCONS_00047309	NC_010447.4:79269952-79271745	1.14967	0.53153	2.5617	1.14638	1.51202	1.22255	1.24853	1.52926	0	0	0	0	0	0	0	0
0.7226	0.697363	0.815726	TCONS_00082494	NC_010451.3:144991077-145014658	0	0.0996726	0.381477	0.587236	0.290347	0.379438	0.482624	0.182129	0.0711505	0	0.068074	0.0673779	0.129558	0	0.0818114	0.0288677
0.722401	0.752851	0.685356	TCONS_00086999	NC_010453.4:14416911-14482705	0.213838	0.302761	0.701455	0.576566	0.268824	0.000188289	0.182569	9.15515e-05	0	0.000189833	0.391141	0.472994	0.000189334	0	0.156987	0.493667
0.72176	0.757064	0.696714	TCONS_00094745	NC_010454.3:40398129-40496349	0.216708	0.356797	0.460722	0.649401	0.16528	0.485612	0.24254	0.457646	0	0	0.0563934	0.0320735	0.0709215	0	0.0316381	0.0465521
0.721447	0.868492	0.465506	TCONS_00123086	NC_010458.3:57952082-58036800	0	0.000427654	0.629498	0.361665	0.167476	0.261447	0.155028	0.276929	0.00339596	0.257785	0.183212	0.224123	0	0	0.0703749	0.332444
0.720861	0.688646	0.7545	TCONS_00069212	NC_010450.3:9025571-9035174	0.11381	0.0830258	0.322099	0.308467	0.0770817	0.0645351	0.0848453	0.287639	0.189418	0	0.12626	0.0298544	0	0	0.110592	0.0650473
0.720777	0.744184	0.847213	TCONS_00060245	NC_010449.4:15881373-15952836	0	0	0.311793	0.0402745	0.246441	0.160443	0.28565	0.0655827	0	0.0657379	0	0	0.0262403	0	0	0
0.718563	0.813346	0.910111	TCONS_00012978	NC_010443.4:306137193-306139454	0	0	0.000781797	0	0.000298738	0	0.000213662	0.000318377	0	0	0.000185553	0.00020033	0	0	0.000323526	0
0.718306	0.569369	0.797431	TCONS_00068736	NC_010449.4:132049379-132061698	1.57003	1.36001	5.54574	10.4386	5.16822	4.43715	4.94751	3.01171	0.232276	0.372621	0.285772	0.235313	3.84261	4.43214	0.670746	0.952795
0.71772	0.748522	0.731942	TCONS_00030417	NC_010445.3:40603198-40604679	0.137071	0.0965726	0.618344	1.12376	0.272856	0.33479	0.200381	0.445606	0	0	0.279672	0.207573	0	0	0.856833	1.02409
0.71711	0.793498	1	TCONS_00115394	NC_010457.4:54784301-54794707	0.112067	0	0	0.199049	0.161178	0	0	0	0	0	0.120918	0	0	0	0	0
0.71619	0.7115	0.723997	TCONS_00026538	NC_010445.3:47884995-47912883	0.0293453	0	0.772305	0.463891	0.62753	0.200556	0.35081	0.446644	0.147209	0.105754	0.15906	0.0927301	0	0.050562	0.245715	0
0.714823	0.729779	0.782989	TCONS_00030142	NC_010445.3:34099231-34102395	0.0321663	0.0470312	0.422741	0.227451	0.359914	0.301756	0.0240085	0.0271573	0	0	0.120578	0.101491	0	0	0.262967	0.0552602
0.714417	0.706034	0.886236	TCONS_00056603	NC_010448.3:54672007-54708277	0	0.000251772	0.778688	0	0	0.501468	0.749151	0.345134	0.54387	0	0	0.0539561	0.309331	0	0	0
0.713347	0.793178	0.889369	TCONS_00075915	NC_010451.3:49015592-49020263	0	0	0.192804	0.0676229	0.126914	0.0353861	0.0310458	0.1753	0.103848	0	0.0173247	0.0327464	0	0	0	0
0.712736	0.785265	0.578755	TCONS_00026546	NC_010445.3:48013292-48016803	0.246208	0	1.99424	1.07957	0	0.386469	0.708374	0	0.563938	0.759308	0.594591	0.271139	0.609854	0.774694	0.27466	0.991736
0.712546	0.703683	0.722341	TCONS_00086073	NC_010452.3:59041556-59047182	0	0	0.333185	0.301516	0.210248	0.221157	0.282788	0.102038	0	0.062506	0.157798	0.0817551	0	0	0.0402649	0.118575
0.711638	0.68591	0.729846	TCONS_00058668	NC_010448.3:110434170-110469204	0	0	0.342215	0.483569	0.332564	0.37844	0.129171	0.406762	0	0	0.240264	0.129266	0.0504044	0	0	0
0.711547	0.746625	0.891689	TCONS_00009941	NC_010443.4:152035620-152085982	0.121488	0.0385749	0.235875	2.7727e-05	0.124013	0.221899	0.159222	0.0902998	0	0	0.0136315	0	0	0	0	0.0393357
0.710369	0.797328	0.601928	TCONS_00093276	NC_010454.3:5811746-5813816	0.137187	0.129546	0.56252	0.451082	0.0999474	0.0504338	0.0586625	0.232742	0	0.0712004	0.163673	0.248614	0.0515022	0.101769	0.287079	0.422638
0.709912	0.591828	0.79836	TCONS_00053717	NC_010448.3:153902927-153906820	0.178793	0.111797	0.792324	1.0578	0.441005	0.32896	0.562915	0.222102	0.0712113	0	0.332674	0.226724	0.448494	0.447283	0.228741	0.156198
0.709714	0.877172	0.85619	TCONS_00076107	NC_010451.3:51591402-51595388	0	0.0798396	0	0.289226	0.232483	0.101538	0.178652	0.00243126	0	0	0.0212362	0.0756575	0	0	0	0.0316894
0.708597	0.77264	0.631451	TCONS_00041938	NC_010447.4:13292730-13340572	0.0377025	0.247307	0.319797	0.265477	0	0	0.112317	0.222128	0	0	0.0470084	0.118579	0.246051	0	0.0658849	0.0968755
0.707945	0.565685	0.811736	TCONS_00000462	NC_010443.4:17165035-17169245	0.203824	0.0581285	0.230663	0.400026	0.115198	0.0752338	0.245745	0.103405	0	0	0.131406	0.156978	0.0660249	0.133428	0	0
0.707437	0.782781	0.798513	TCONS_00089873	NC_010454.3:686761-762549	0.146857	0.0547456	0.433958	0.164702	0.142865	0.303216	0.113952	0.141195	0	0	0.180338	0.0270356	0	0	0.0758343	0.03998
0.706878	0.719245	0.693149	TCONS_00033992	NC_010446.4:21741692-21763338	0.27409	0.180312	13.7256	12.3642	5.45626	7.72641	8.941	8.00208	1.72233e-06	1.82548e-06	11.9407	10.0224	0.104127	0.159125	0.258526	0.467417
0.706712	0.693922	0.830975	TCONS_00078319	NC_010451.3:145782709-145784821	2.33354	0.336644	1.4372	3.38621	1.90635	1.91922	0.98976	0.397323	0	0	0.666403	1.3533	0	0	0	0
0.705882	0.897605	0.434889	TCONS_00000548	NC_010443.4:20707152-21033366	0.076417	0.0365299	0.395301	0.121918	0.00016547	0.182301	0.000314768	0.0216708	0	0.0876336	0.14737	0.121581	0.000113193	0.176871	0.0589587	0.154938
0.705648	0.860262	0.842569	TCONS_00098978	NC_010455.4:120286545-120293146	0.207883	0	0.669995	0.000425623	0.313833	0.345591	0.1336	0.320171	0	0	0	0.060251	4.81715e-05	0	0	0
0.704786	0.670429	0.766826	TCONS_00017198	NC_010444.3:80588657-80590377	0.16322	0.228191	0.731833	0.990142	0.808639	0.131541	0.237508	0.262992	0	0	0.0663181	0.0612482	0.205515	0.528855	0.461136	0.403297
0.703743	0.722733	0.683691	TCONS_00123185	NC_010458.3:68940314-68948627	0.444352	0.275611	2.93833	2.78272	0.994869	1.10117	1.73579	1.44388	0	0.66351	0.678379	0.714799	0.994631	0.751065	0.854885	1.21137
0.703376	0.745814	0.665197	TCONS_00092773	NC_010454.3:62337876-62341041	0.16872	0.430122	1.72352	1.91583	0.941877	1.07421	0.942537	1.06436	0	0	0.175329	0.115979	0.71538	1.58864	0.122822	0.216662
0.700939	0.925613	0.6288	TCONS_00034108	NC_010446.4:32901062-33029358	0	0.037888	0.115962	0	0	0.0159785	0.037054	0.0506823	0	0	0.0233287	0.0352362	0	0	0	0.0425902
0.700886	0.796315	0.683814	TCONS_00030295	NC_010445.3:39798923-39804482	0.191979	0.0727388	0.236188	0.172584	0.0252746	0.0743039	0.0092721	0.0525071	0	0.215266	0.0413956	0.0294407	0.0325458	0.0428352	0.0362883	0.0320396
0.700358	0.862677	0.701498	TCONS_00064413	NC_010449.4:2355890-2440593	0.0589969	0.109168	0.95996	0.245339	5.87836e-05	0.101935	0.172018	0.599019	0.0745008	0	0.209786	0.117766	0.250887	0.228209	0.156527	0.44924
0.69985	0.69058	0.707001	TCONS_00123360	NC_010458.3:77822988-77823889	0.112946	0.561462	0.76893	0.996802	0.112965	0.371535	0.663496	0	0	0	0.324077	0.73339	0	0	0.451971	0.378047
0.699598	0.923042	0.64363	TCONS_00028517	NC_010445.3:128436161-129073265	0	0	0.0709859	0.2834	0	0.183024	0	0.232727	0	0.110104	0.0382406	0.181111	0	0	0	0
0.699535	0.902655	0.692626	TCONS_00112969	NC_010456.4:87795725-87890651	0	0	0	0.0866027	0.0323889	0.0813172	0.0475317	0	0	0	0	0.0502362	0	0.0547824	0	0
0.699183	0.688462	0.707874	TCONS_00026025	NC_010445.3:40137426-40139808	0.315602	0.496175	1.37489	1.69611	0.905581	0.93325	1.05559	0.572939	0	0.185778	0.370913	0.47322	0.1368	0.447986	0.21383	0.359001
0.69827	0.716512	0.70777	TCONS_00073396	NC_010450.3:92425239-92430496	1.16571e-07	0	0.116019	0.0926592	0.100028	0.099547	0.0996856	0.0817539	0	0	0.00701575	0.022296	0	0	0.0235002	0.00692495
0.698145	0.618262	0.776958	TCONS_00054699	NC_010448.3:25454047-25461738	0.419142	0.230615	1.70592	2.01538	0.437689	0.310381	1.12051	0.25908	0.0434381	0.0314952	0.67002	0.366826	0.276708	0.223775	1.74893	1.72443
0.697897	0.856312	0.86666	TCONS_00059076	NC_010448.3:134936726-134940104	0.0726884	0	0	0.369477	0	0.0615072	0.194881	0	0	0	0.317023	0.116476	0.0512965	0.16688	0	0
0.697718	0.720291	0.633733	TCONS_00051743	NC_010448.3:75460156-75461858	0.093707	0.10309	0.726167	0.256178	0.238747	0.180538	0.210202	0.0396871	0.0589109	0	0.430089	0.111269	0.184467	0.0809482	0.205684	0.141275
0.697381	0.723801	0.664083	TCONS_00067669	NC_010449.4:92009347-92018283	2.50551	3.61404	21.9569	17.4214	5.00702	2.13154	4.43081	4.57079	0.301468	2.13897	10.1632	8.30365	6.76584	3.61956	13.2774	16.5865
0.695912	0.780329	0.879273	TCONS_00126312	NC_010459.4:37713280-37733147	0.0384737	9.26434e-06	0.349008	9.01515e-05	0.304964	0.000377529	0.118968	0.111928	0.0292825	0.0140876	9.5969e-06	0.0799987	5.10512e-06	0	0.0449654	2.5808e-05
0.695632	0.773598	0.773085	TCONS_00100875	NC_010455.4:217706441-217721093	0.218121	0.157692	0.649849	0.164163	0.565776	0.00816641	0.104189	0.335569	0.00050696	0.000571861	0	0.109771	0.000753536	0	0.140544	0.0926542
0.694267	0.666057	0.729804	TCONS_00097941	NC_010455.4:73283038-73307747	0.0939884	0.0861707	0.43701	0.346899	0.0957843	0.0201266	0.21083	0	0	0	0.352943	0.306911	0.0617034	0	0.206305	0.242907
0.691678	0.779011	0.816628	TCONS_00099010	NC_010455.4:124990670-125452496	0	0	0.575366	0.261204	0.185599	0.515277	0.406213	0.2286	0	0	0.115652	0	0.084014	0	0.0985673	0.171608
0.690856	0.693022	0.688516	TCONS_00074249	NC_010450.3:143415152-143420692	4.97059	3.77403	18.5124	17.1357	10.0868	8.80849	8.77646	8.14189	2.84185	3.09354	4.64103	3.73979	3.27624	3.98496	5.18732	5.81979
0.689135	0.62531	0.764408	TCONS_00036663	NC_010446.4:121846125-121848906	0.220309	0.114025	0.580152	0.491917	0.0911584	0.0742898	0	0.143594	0.310427	0	0.41745	0.175101	0	0.231118	0.482295	0.073115
0.687962	0.69197	0.705827	TCONS_00116006	NC_010457.4:87022709-87026167	0.445689	0	0.72395	0.399925	0.150553	0.335182	0.331475	0	0	0	0.2672	0.135761	0.193374	0	0.172696	0.422914
0.68788	0.630193	0.760237	TCONS_00040040	NC_010446.4:109080305-109085224	0.150109	0.0476667	0.202783	0.183128	0.198031	0.191552	0	0.0316203	0.0937063	0	0.0468616	0.0590743	0	0	0.0362264	0
0.687318	0.71908	0.647719	TCONS_00124291	NC_010459.4:38711455-38754140	0.185561	0.126499	0.212552	0.170483	7.52866e-06	0.119338	0.139785	0	0.0915044	0.159086	0	0	0	0.0154827	0.00111299	0
0.687199	0.736553	0.622663	TCONS_00077297	NC_010451.3:101537570-101551004	0.18838	0.0985601	0.979229	0.748868	0.246648	0.299085	0.563024	0.136593	0.135112	0.680073	0.224416	0.138276	0.0705575	0.0928308	0.37769	0.532612
0.687042	0.618647	0.751019	TCONS_00083035	NC_010452.3:15128806-15132539	0.114422	0.0918039	0.803594	0.859085	0.290668	0.332492	0.605528	0.306092	0.233425	0.040423	0.385886	0.189487	0.10364	0.0962068	0.411602	0.440766
0.686977	0.537427	0.84838	TCONS_00130910	NC_010461.4:4535579-4763987	0.0274544	0.0402114	0.191267	0.404328	0.16773	0.0469297	0.14358	0.16254	0.0689	0	0.251812	0.108488	0.0719687	0.04734	0.14447	0.0236207
0.683455	0.641199	0.728155	TCONS_00010045	NC_010443.4:157893762-157988101	0.266845	0.420132	4.44809	4.20484	4.42174	3.46337	3.57771	1.7598	0.135363	0.0245147	1.43793	1.17248	0.65019	0.319361	0.682084	0.841801
0.682989	0.747048	0.601518	TCONS_00121460	NC_010458.3:48015444-48018312	0	0	0.0996987	0.078391	0.0436816	0.0245233	0.0320459	0.0484788	0	0.0520441	0.0298029	0.0566496	0.0375347	0	0.0334675	0.0369661
0.681159	0.923411	0.792833	TCONS_00103281	NC_010455.4:91465637-91478356	0	0.13434	0	0.381799	0.194293	0.0801081	0.0760772	0.143485	0	0	0	0.195741	0	0	0.0280883	0
0.679978	0.620613	0.726849	TCONS_00056983	NC_010448.3:58263668-58268710	0.410692	0.542624	1.05718	1.33898	0.569132	0.594515	0.457255	0.468659	0.134392	0.0486786	0.485329	0.451428	0.349584	0.173088	0.401177	0.281212
0.679646	0.663056	0.708967	TCONS_00108965	NC_010456.4:110079069-110116230	0.0162692	0.173689	0.442895	0.000300309	0.435339	0.36996	0	0	0.283472	0	0.059319	0.244343	0	0	0.250217	0.335361
0.679216	0.63936	0.754983	TCONS_00007174	NC_010443.4:10875320-10877313	0.464605	0.153824	0.651253	0.342574	0.342959	0.0717087	0.377519	0.0710515	0	0	0.280901	0.182495	0.0551054	0	0.122986	0.108475
0.678852	0.741859	0.481205	TCONS_00033648	NC_010446.4:7184864-7189207	0.0506843	0.0543866	0.481026	0.153345	0.398765	0.100102	0.231683	0.119587	0	0.0633614	0.0520509	0.0608456	0.0870737	0.0603268	0.0489497	0.0982726
0.678634	0.677851	0.835588	TCONS_00106233	NC_010456.4:15792253-15796527	0.329481	0.769466	0.428424	2.669	0.370621	0.731569	1.17073	0.309422	1.32857	0.719074	0.430863	0.503164	0	0.0389974	0.265863	2.12053e-05
0.678559	0.606464	0.812474	TCONS_00111934	NC_010456.4:53684057-53696767	0.093267	0.108241	0.305536	0.706649	0.184033	0.374209	0.440891	0.209849	0.0942617	0	0.136757	0.140269	0.115657	0	0.285035	0.0950361
0.678365	0.665601	0.691869	TCONS_00061198	NC_010449.4:35097894-35106962	0.00876712	0.00646492	0.532068	0.502921	0.510904	0.362802	0.42739	0.246419	0	0	0.0513653	0.0279276	0.0924737	0.183076	0.154561	0.258068
0.678014	0.771695	0.779627	TCONS_00028496	NC_010445.3:127045544-127051660	0.0626663	0	0.105827	0.209678	0.189941	0	0	0	0	0.0449114	0.135058	0.097682	0	0.0640157	0	0.116842
0.67789	0.691955	0.668255	TCONS_00086041	NC_010452.3:58083655-58100973	0.0257602	0	0.113583	0.165788	0.0526748	0.118455	0.0966027	0.138968	0	0	0.0143744	0.0307743	0	0.0298875	0.055509	0.0669107
0.677644	0.669124	0.86723	TCONS_00103318	NC_010455.4:94465708-94608785	0.106066	0.0755017	0.160755	0	0	0	0	0	0	0	0.130593	0.0812377	0.135671	0	0	0
0.676492	0.639685	0.704885	TCONS_00025492	NC_010445.3:18352735-18355128	0.122354	0.0179404	0.094789	0.361028	0.124665	0.0418873	0.0182935	0.165758	0	0	0.0612492	0.077454	0.192624	0.0845125	0.243428	0.35826
0.676139	0.704661	0.68764	TCONS_00024881	NC_010445.3:6548958-6553979	0.0903275	0.131437	0.243531	0.0487627	0.0458121	0.0382866	0	0.0379449	0.224688	0.160717	0.0375224	0.01772	0	0	0.10512	0.0772597
0.676128	0.56652	0.733605	TCONS_00078076	NC_010451.3:137659470-137671379	0.0750676	0.303315	0.822125	1.56778	0.456397	0.263212	0.271808	0.43323	0.0224222	0.0975395	0.382863	0.579511	0.717101	0.431239	0.568962	0.815494
0.675711	0.892907	0.83194	TCONS_00114368	NC_010456.4:144478484-144481767	0	0.0190629	0	0.0994212	0.0264993	0.0222508	0	0	0	0	0.0759479	0.0308601	0	0	0.0304351	0.0447876
0.675166	0.712922	0.594968	TCONS_00075558	NC_010451.3:39876002-39910296	0.951169	0.778242	2.74177	1.2908	0.215603	1.1998	1.5707	0.466724	0	0	0.662394	0	1.40168	0.502277	0.708166	0.712663
0.674294	0.687729	0.659974	TCONS_00035120	NC_010446.4:90468907-90476446	0.380536	0.391524	3.72713	3.49704	2.66597	1.7274	2.34953	2.34356	0.803115	0.445471	0.558405	0.356709	0.561353	2.14418	0.828205	0.91474
0.673123	0.526572	0.768584	TCONS_00071428	NC_010450.3:144716015-144723638	1.34163	0.445578	2.19573	4.45429	2.36355	1.36967	0.740057	1.86505	0.678999	0	0.632666	0.430555	1.48495	0.364316	0.75876	2.7404
0.673076	0.707741	0.795215	TCONS_00124293	NC_010459.4:38711455-38754140	3.16888e-05	0	0.139413	0.531092	0.181896	0.300633	0.299599	4.56488e-05	0	0	4.50089e-05	0.14682	0.0876428	3.81902e-05	0.203895	0.313782
0.672007	0.641791	0.696501	TCONS_00126304	NC_010459.4:37474425-37482827	0.206351	0.645024	2.79032	3.44216	1.52718	0.865308	2.14016	1.83321	1.01473	1.91732	0.483456	0.828652	1.06792	0.581277	0.556821	0.642042
0.671724	0.565766	0.729537	TCONS_00053177	NC_010448.3:134952768-134971467	0	0.211989	0.166396	0.601542	0.189079	0.464554	0.196107	0.117531	0	0	0.109522	0.203442	0.0816199	0.0754902	0.0494779	0.0658584
0.671696	0.701243	0.653389	TCONS_00038249	NC_010446.4:49423307-49447545	0	0.01567	0.629044	0.385696	0.609504	0.512361	0.447183	0.488662	0.161229	0.15489	0.0445586	0.0507443	0.0280366	0.0738452	0.0250067	0.0736212
0.670942	0.642974	0.792154	TCONS_00061370	NC_010449.4:39210780-39218936	0	0.118316	0.904572	0.151656	0.622438	0.342675	0.850026	0.421085	0	0	0.236617	0	0.501076	0	0.050531	0
0.669952	0.765118	0.625863	TCONS_00119771	NC_010457.4:117139262-117162606	0.038308	0	0.117061	0.0535165	0	0.0325783	0	0	0	0	0.0318787	0.070501	0.0949453	0.0657056	0.0273364	0.0328386
0.66882	0.810686	0.933749	TCONS_00044542	NC_010447.4:104160142-104173152	0	0.0379173	0.120515	0	0.0529178	0	0.0388378	0	0	0	0	0.0817611	0.0679507	0	0	0
0.668499	0.666371	0.670704	TCONS_00115584	NC_010457.4:63716846-63721327	0.213279	0.511807	0.996988	0.961957	0.626195	0.524339	0.482602	0.075446	0	0.0409811	0.542708	0.436481	0.118023	0.155706	0.345565	0.472617
0.668118	0.736226	0.805073	TCONS_00101489	NC_010455.4:30621929-30623608	0	0	0.0691702	0.305134	0.0682203	0.114671	0.183526	0.0378077	0.0561292	0.0808553	0.0931008	0.106004	0	0.0385624	0.0522456	0.0384511
0.667967	0.725194	0.81079	TCONS_00089517	NC_010453.4:78785855-78953565	0.0154409	0	0.578906	0.0597617	0.0110374	0.410712	0.529455	0.26688	0	0	0.480898	0.187603	0	0	0.0767759	0.0297319
0.667183	0.74063	0.819836	TCONS_00112483	NC_010456.4:70160575-70161158	0	0	0.0761203	0.262197	0	0.0829378	0.14766	0.247732	0.242871	0	0	0	0.257025	0	0	0
0.666951	0.70566	0.643328	TCONS_00054053	NC_010448.3:1861358-1887176	0	0.111099	0.0881624	0.144465	0.0773607	0.0323833	0.0567684	0.0320749	0	0	0.0475191	0.119847	0	0	0	0.0652817
0.666577	0.680834	0.650499	TCONS_00059787	NC_010448.3:156860240-156868032	0.204216	0.261321	1.59431	1.41376	0.984022	0.628009	0.673006	0.959915	0.730879	0.561748	0.282765	0.274899	0.253376	0.421743	0.433684	0.351143
0.666244	0.619201	0.699391	TCONS_00119298	NC_010457.4:93488926-93526129	0.617081	0.568329	2.55069	3.62006	0.88601	1.53913	1.88649	3.06189	0	0	1.67014	0.747904	1.58725	1.32867	0.152139	0.371642
0.66589	0.714006	0.71242	TCONS_00081663	NC_010451.3:115726987-115728989	1.32645	0.623523	7.86304	5.82552	5.71901	5.49604	5.79951	7.33421	0.158191	0	1.23665	1.10885	0.413407	0.597817	1.08826	1.11248
0.665506	0.820705	0.941543	TCONS_00001610	NC_010443.4:84082870-84146563	0.0456175	0.0416654	0.13227	4.08821e-05	0	0	0	0	0	0.102068	0.000156607	4.54559e-05	0.120222	1.4415e-05	1.14128e-05	0
0.665126	0.774304	0.608279	TCONS_00078051	NC_010451.3:137021606-137025532	0.73721	1.22865	0.758322	2.04711	0	0.686583	1.9113	1.8539	0	0	0.885617	0.897233	0.636684	0.94688	0.00177119	1.90953e-05
0.663996	0.694116	0.64567	TCONS_00067618	NC_010449.4:89420487-89471213	1.35611	2.09331	1.8331	3.01269	0.625774	1.80593	0.26204	0.732017	0.559012	0.0444467	0.0795737	0.00531961	1.03369	2.74962	0.00880751	0.04177
0.663628	0.967691	0.824781	TCONS_00082471	NC_010451.3:144894516-144906066	1.65605	0.000354501	0	1.80005	0.294537	0.768079	0	0.581663	0	0	0.0783097	0	0	0	0.00168625	0.857728
0.663559	0.817742	0.675015	TCONS_00040917	NC_010446.4:134992302-134999478	0.0138172	0.111876	0.268415	0.159901	0.0987818	0.0475393	0.134586	0.0352399	0.0349159	0.252276	0.00577548	0.0274531	0.0545683	0.191892	0	0
0.663549	0.582136	0.722036	TCONS_00070327	NC_010450.3:81084120-81095920	0.262144	0.255559	1.97909	2.75482	1.28215	1.10611	1.3016	1.07524	0.910324	0.817457	0.496007	0.764953	0.800254	0.677247	0.73645	0.663621
0.663528	0.582587	0.895832	TCONS_00023602	NC_010444.3:126904305-127256421	0	0	0.0961692	0.0335079	0.063379	0	0.0930417	0	0	0	0.0519255	0.0244332	0	0	0.0726499	0
0.663153	0.756986	0.874417	TCONS_00085576	NC_010452.3:36167738-36274128	0	0	0.0544811	0.324832	0	0.000122806	0.0159677	0	0	0	0.226416	0.182856	0.184237	0	0.282818	0.102575
0.661265	0.521386	0.808685	TCONS_00029385	NC_010445.3:10283484-10289647	0.0359544	0.0396341	0.055808	0.101338	0.0183426	0.0276627	0.0672855	0.0152587	0	0	0.0600739	0.0376409	0.0236333	0	0.0316141	0.0155157
0.660648	0.634905	0.690791	TCONS_00048578	NC_010448.3:14146373-14148282	0.285176	0.261409	0.349873	0.298794	0.0484347	0.061038	0.177683	0.0603817	0.119501	0	0.148726	0.141074	0.0311846	0	0.0834528	0.122825
0.660323	0.711025	0.622226	TCONS_00046483	NC_010447.4:51567412-51613493	1.74086	1.16419	3.15101	4.19351	1.69151	3.2847	0.924189	2.61715	0	0	6.14977e-05	0	1.05799	0.652968	0.959328	3.37038
0.659894	0.736919	0.655787	TCONS_00038780	NC_010446.4:82601526-82657337	0.22112	0.0592647	0	0.387735	0.0148779	0.0770192	0.369267	0.33214	0	0	0.142907	0.143995	0	0	0.301125	0.321824
0.659291	0.722144	0.721485	TCONS_00037724	NC_010446.4:15867404-16151817	0.15949	0.11142	0.119028	1.20922	0.315568	0.385626	0.115865	0.770264	0	0.51702	0.129399	0.179384	0	0	0.0899949	0.393788
0.657681	0.70837	0.618124	TCONS_00073984	NC_010450.3:128456755-128460930	0.129896	0.352628	0.636153	0.815189	0.164867	0.44461	0.298223	0.177869	0	0	0.556196	0.454858	0	0.216219	0.149467	0.532922
0.657671	0.402856	0.835881	TCONS_00135775	NC_010462.2:1191358-1194150	0.0166601	0.0490462	0.185865	0.361115	0.16972	0.0455408	0.0628334	0.0814638	0.1533	0	0.106456	0.0932027	0.178072	0.0269965	0.208829	0.11861
0.657365	0.646954	0.666838	TCONS_00065921	NC_010449.4:37204052-37241323	0.48505	0.370767	1.38809	1.52565	0.491176	0.720319	0.801622	0.933309	0.290441	0.233251	0.60656	0.360277	0.403399	0.465544	0.352169	0.474553
0.655798	0.629032	0.697145	TCONS_00106231	NC_010456.4:15792172-15796527	2.50761	0.775745	2.77425	1.79589	0.321338	0.759909	2.10372	0.0936266	0.153883	0.254203	0.551315	0.00372228	0.858793	0.483693	0.707449	1.43636
0.653651	0.725638	0.809229	TCONS_00040693	NC_010446.4:127134158-127163296	0.057369	0.0239729	0.0949162	0.0262013	0.0443313	0.0588997	0.0451729	0.0184595	0	0	0.026195	0.0100209	0	0	0.00922156	0
0.653625	0.677732	0.635726	TCONS_00059664	NC_010448.3:155173771-155177607	0.13456	0.138905	0.558348	0.752011	0.412691	0.378922	0.222011	0.29796	0.204508	0.69077	0.150159	0.23216	0.0354804	0.0468269	0.100156	0.132021
0.653441	0.634196	0.760436	TCONS_00018552	NC_010444.3:147346755-147394078	0.498789	0	4.66552	7.63875	4.34274	4.68345	6.09578	1.47709	1.08049	0	0.397759	0.176421	0	0	4.62373	6.47281
0.652586	0.781729	0.752724	TCONS_00097752	NC_010455.4:64756277-65023228	0.682891	0.626634	3.02529	1.45258	1.78971	1.7959	1.6407	2.87732	0	0	0	0	0	0	0.509029	1.10534
0.652431	0.913649	0.841602	TCONS_00061371	NC_010449.4:39210780-39218936	0	0.0522015	0	0.775102	0	0.395157	0.684765	0.111393	0	0	0.139098	0	0.274812	0	0	0.300669
0.651434	0.738116	0.601962	TCONS_00121575	NC_010458.3:52742117-52745773	0.0251237	0.599754	1.92596	1.48233	0.907396	0.695146	1.22212	1.6554	0	0.220479	0.486196	0.670514	0.846044	0.521259	0.0437631	0.422904
0.650932	0.806682	0.535539	TCONS_00033431	NC_010446.4:499144-502777	0.125943	0.318644	0.675847	0.370016	0.445414	0.423616	0.186822	0.473036	0	0.220479	0.156395	0.098116	0	0	0	0.107077
0.650243	0.767344	0.620753	TCONS_00109624	NC_010456.4:132409157-132580776	0	0	0.131506	0.041299	0.0960546	0.0484786	0.0140943	0.0159789	0	0.0684614	0.0157296	0.0597416	0	0	0.088291	0.0162486
0.649471	0.639879	0.897838	TCONS_00022549	NC_010444.3:77525639-77532206	4.11899e-06	4.57448e-06	0	6.39667e-06	5.0244e-06	0	0	0	0	0	5.41163e-06	0	0	0	4.49849e-06	0
0.648742	0.633685	0.657131	TCONS_00065802	NC_010449.4:35923682-35939928	0.389992	0.398506	0.964901	1.73163	0.72883	1.27634	0.544446	0.86252	0.106422	0.193025	0.290632	0.365696	0.221294	0.685288	0.192587	0.374675
0.648414	0.681015	0.720641	TCONS_00054745	NC_010448.3:26004084-26018955	0.0664473	0.0479725	0.101783	0.24796	0.134186	0.16736	0.147746	0.166169	0	0	0.0274855	0.103388	0	0	0	0
0.647825	0.616677	0.685831	TCONS_00043726	NC_010447.4:69592248-69601441	0.129732	0.0916171	1.95433	1.60166	0.6465	0.635635	0.189912	0.105705	1.85957	1.29164	1.06018	1.18186	0.988829	0	0.369253	0.215881
0.646731	0.721556	0.580322	TCONS_00083222	NC_010452.3:20141905-20147493	2.23131e-05	0.12289	0.305358	0.344054	0.205143	0.336144	0	0.163311	0	0.00022328	0.140039	0.155774	0.24995	0.189619	2.2427e-05	0.0427815
0.646237	0.690281	0.639323	TCONS_00088396	NC_010453.4:6535554-6540838	0.568051	0.102059	0.868173	0.421353	0.239864	0.0400779	0.0729543	0.0790699	0	0	0.267333	0.125394	0.329801	0.472971	0.404223	0.491506
0.646095	0.66239	0.878164	TCONS_00001611	NC_010443.4:84082870-84146563	0.0455359	2.63071e-05	0.0185836	0.203583	0.0899494	0	0.0999427	0.0195347	0	0	0.123616	0.104422	0.0381268	0.0496435	0	0
0.644105	0.673546	0.819878	TCONS_00128505	NC_010460.3:43096889-43171341	0.154482	0.0799484	0.281718	0	0.090214	0	0.213605	0.146084	0	0.0626378	0	0.034691	0	0	0.185475	0.00691338
0.642962	0.591518	0.701371	TCONS_00103632	NC_010455.4:109595488-109605180	0.0552968	0.0404926	0.256811	0.226188	0.140757	0.141771	0.1859	0.116912	0	0	0.138316	0.054623	0.0362364	0.0476693	0.177813	0.0713559
0.641529	0.63045	0.682547	TCONS_00087135	NC_010453.4:18025704-18030944	0.0345079	0.0572571	0.919625	0.809009	0.485111	0.267769	0.731144	0.220448	0	0.0632862	0.303274	0.25078	0.0796245	0.240216	0.74527	0.858964
0.641337	0.886702	0.753659	TCONS_00095855	NC_010454.3:56017123-56022372	0	0.139051	0.0416876	0.336659	0	4.2391e-05	0	0.315706	2.72853e-06	0	0.00269727	0	0.137421	2.84349e-06	0.229242	0.125727
0.640579	0.605046	0.672873	TCONS_00036605	NC_010446.4:121465986-121471262	0.52825	0.681116	4.63468	5.09957	3.39934	2.21723	2.08547	2.36241	0.918973	0.161129	0.893071	0.669237	4.11057	4.47636	0.877718	1.10997
0.640496	0.715852	0.63443	TCONS_00103894	NC_010455.4:130015848-130049895	0.311181	0.273119	0.362217	0.200161	0	0.129308	0.317003	0.107738	0	0.10759	0.0338066	0.0403633	0.0366702	0.0545452	0.021801	0.0592024
0.640188	0.367436	0.831374	TCONS_00008053	NC_010443.4:60426941-60431210	0.0932545	0.0171732	0.117813	0.1733	0.119101	0.0602168	0.104847	0.039671	0.0589746	0	0.0585049	0.0370887	0.0460653	0	0.0479136	0.0504109
0.637508	0.632588	0.704009	TCONS_00009480	NC_010443.4:135781779-135791949	0	2.87884e-05	0.812568	0.986186	0.950234	0.346806	0.901039	0.914856	0	0	0.138687	0.000135846	0.553394	0	0.0382055	0.78149
0.636848	0.544153	0.720961	TCONS_00109582	NC_010456.4:131421328-131430140	0.248401	0.111412	0.302343	0.333191	0.132441	0.093022	0.16193	0.0183834	0	0	0.171678	0.128905	0.0853824	0.0187752	0.164923	0.280316
0.635273	0.870169	0.808194	TCONS_00000633	NC_010443.4:24697565-24909476	0	0	0	0.926973	0	0	0.0990313	0.44504	0	0	0.305579	0.79955	0.919447	0	0.431001	0
0.633299	0.787635	0.573553	TCONS_00014719	NC_010444.3:18918446-18924002	2.24186	5.71382	11.4982	8.22576	1.69958	3.0673	2.17165	10.4796	1.46503	2.24297	2.33939	2.01886	5.35432	6.83738	1.82088	3.17687
0.632905	0.664761	0.903038	TCONS_00022550	NC_010444.3:77525639-77532206	1.62364e-06	1.84382e-06	0	2.71657e-06	1.98562e-06	0	0	0	0	0	2.33584e-06	0	0	0	1.87219e-06	0
0.632041	0.594017	0.664342	TCONS_00088616	NC_010453.4:14845733-14851202	0.0394674	0.0289851	0.0918617	0.108137	0	0.050783	0.0442859	0.0502163	0	0	0.0820061	0.0391089	0.0259285	0.0679645	0.0693718	0.0170218
0.631139	0.689261	0.548834	TCONS_00000632	NC_010443.4:24697370-24909476	6.24423	1.16612	11.4339	8.07435	3.44826	2.52989	4.24182	4.86751	0	0	5.86972	7.85006	3.54623	2.70738	1.52049	6.37915
0.630956	0.607043	0.769726	TCONS_00121185	NC_010458.3:30816658-30825732	0.0173398	0	0.0807581	0.0475764	0.0530841	0.0148896	0.038945	0	0	0	0.0289757	0.0344014	0.0228	0.0600946	0.0609969	0
0.630701	0.792165	0.761246	TCONS_00084528	NC_010452.3:75603634-75616627	0	0.0568076	0.266008	0.0516473	0	6.2653e-05	0.168925	0	0.148486	0	0.0695801	0.112964	1.02302e-05	0.0824676	0	0.181866
0.628989	0.740047	0.742373	TCONS_00073465	NC_010450.3:96360758-96372557	0.416363	0.150139	1.59317	0.0369304	0.0700236	0.523644	0.514017	0.231131	0	0.241668	1.54911	0.107845	0.269297	0	0.0802382	0.17662
0.628611	0.642726	0.75735	TCONS_00033650	NC_010446.4:7192865-7229105	0.0919547	0.0443727	0.264163	0.144082	0.135938	0.0470594	0.175106	2.99011e-06	0	0	0.122832	0.107369	0.0852564	0	0.0495625	0.20187
0.628109	0.665766	0.719267	TCONS_00117524	NC_010457.4:152324518-152326870	0.198965	0.0207917	0.395954	0.0309692	2.74846e-05	0.0728343	0.276032	0.0240169	0.285202	0	1.95412e-05	0.067351	0	0	0.166142	0
0.628076	0.699352	0.59657	TCONS_00053967	NC_010448.3:286989-291663	0.180286	0.10529	0.556909	0.254378	0.146586	0.0920869	0.349585	0.15199	0	0	0.180077	0.312369	0	0	0.3155	0.278388
0.627665	0.655895	0.704246	TCONS_00036231	NC_010446.4:111307988-111313984	0.488425	0.286987	0.378901	0.55676	0.278983	0.284907	0.277781	0.11601	0	0.0709819	0.0978983	0.0387257	0.0513424	0.338182	0.0915802	0.0168531
0.627437	0.555704	0.811244	TCONS_00054154	NC_010448.3:4740516-4750532	0.0418983	0	0.072694	0.137318	0.100028	0.0677935	2.42831e-07	0.0368049	0.1068	0	0.0868072	0.00749567	2.79714e-05	2.46552e-07	0.0307	0.0693432
0.62726	0.954747	0.64305	TCONS_00119177	NC_010457.4:89026921-89209561	5.88141e-06	0.0580726	0	0.0639826	0	0.0310095	0.00369735	0.0165636	0	0	0.00018614	0	0	0	0.0122783	0.0542244
0.625915	0.809038	0.842932	TCONS_00108732	NC_010456.4:95885194-95891529	0	0.0500288	0.079372	0	0.0348174	0	0	0.0577756	0	0	0.0712821	0.0134939	0	0	0	0
0.625371	0.782077	0.760766	TCONS_00125825	NC_010459.4:14869478-15040353	0	0	0	0.51353	0	0	0	0	0.314026	0	0.314833	0	0.166239	0.432426	0	0.427551
0.625229	0.666129	0.56788	TCONS_00079776	NC_010451.3:39982888-39989262	0.887896	1.19184	8.37075	5.96979	4.97892	3.74818	6.49086	4.59517	0.766627	0.893808	2.81784	2.89483	1.77982	2.40199	1.84132	2.33183
0.624635	0.763638	0.961452	TCONS_00091356	NC_010454.3:26432155-26443755	0	0.0342109	0.0361472	0	0	0	0	0	0	0	0.0291957	0.00923139	0.0306111	0	0	0
0.623987	0.549883	0.675821	TCONS_00027233	NC_010445.3:75768529-75796716	0.0860741	0.191673	0.412114	0.589176	0.212214	0.175432	0.132367	0.171405	0.0154101	0	0.278529	0.306223	0.266014	0.281163	0.307888	0.211092
0.623416	0.792272	0.703668	TCONS_00126154	NC_010459.4:35118907-35137277	0	0.0303143	0.139246	0	0	0.0668735	0	0	0	0	0.0858895	0.0646334	0.116588	0	0	0.0437694
0.622273	0.677543	0.578914	TCONS_00080139	NC_010451.3:49602601-49610134	12.7669	10.5403	64.0177	50.0029	36.4919	41.555	48.1886	52.4325	17.025	21.8322	9.96719	8.77255	11.016	11.8471	9.04524	10
0.62046	0.781049	0.784378	TCONS_00127791	NC_010460.3:9677021-9684044	0	0.342479	0.891455	0.259042	0.489938	0.571004	0.0973441	0.776838	0	0	0.100618	0	0.678394	0	0	0
0.620253	0.603392	0.731386	TCONS_00129275	NC_010460.3:5746295-5749632	0.0973012	0.103561	0.487612	0.696848	0.232011	0.10243	0.235042	0.0644083	0.49248	0.593687	0.10854	0.0903269	0.0569804	0.0939727	0.615926	0.261898
0.619775	0.61769	0.737149	TCONS_00067725	NC_010449.4:94980049-94987314	0	0.158162	1.75166	0.613892	1.49431	0.587635	0.362123	0.317127	0.0407868	0	0.798913	0.618965	0.523608	0.0874231	1.468	1.29525
0.619039	0.559948	0.758259	TCONS_00073809	NC_010450.3:120437592-120438561	0.0627197	0.0906845	0.192338	0.603148	0.316895	0	0	0	0.309342	0.439284	0.103851	0.171033	0.162601	0.10632	0.1453	0.213316
0.618124	0.599175	0.646779	TCONS_00024580	NC_010444.3:162148612-162153985	0.0633767	0.0467725	0.508197	0.336049	0.466741	0.289885	0.247265	0.0918476	0.0482205	0.139746	0.0769478	0.0530427	0.426446	0.176653	0.0968879	0.0329493
0.617555	0.642782	0.615046	TCONS_00018910	NC_010444.3:157574926-157577651	0.000134964	0.100399	0.778777	0.56756	0.564611	0.602085	0.633991	0.297231	0	0	0.36103	0.159998	0.309189	0.434933	0.0783983	0.0623021
0.617547	0.651225	0.658098	TCONS_00076712	NC_010451.3:72046887-72057513	0.197967	0.0913721	0.664193	0.496497	0.271323	0.288423	0.47932	0.0202642	0.299529	0.584174	0.14477	0.0629306	0.215166	0.336509	0.0135025	0.102117
0.615095	0.559081	0.660972	TCONS_00048280	NC_010448.3:4247536-4255254	0.173784	0.574101	1.8138	2.21458	0.733029	0.249357	1.21941	0.724963	0.213254	0.000127907	1.28145	1.17233	0.372263	0.470488	1.60498	2.06426
0.612783	0.501719	0.711388	TCONS_00042017	NC_010447.4:15970959-15972260	1.11395	0.445482	1.78542	2.011	1.42006	0.385337	1.02818	0.224176	1.50186	1.55106	0.582296	0.538151	0.401152	0	0.179989	0.91858
0.612424	0.575773	0.649147	TCONS_00054696	NC_010448.3:25447556-25453909	0.750172	0.224932	2.21773	2.21335	0.958492	1.35026	2.07978	0.411881	0.48052	0.962331	0.81245	0.275828	0	0.326175	1.50433	1.88452
0.612293	0.516731	0.766491	TCONS_00008008	NC_010443.4:58572370-58651334	0	0.0108727	0.113817	0.157021	0.135037	0.0557853	0.135116	0.0902168	0	0	0.0308841	0.0997858	0.0728166	0	0.104527	0
0.611778	0.777834	0.521282	TCONS_00081913	NC_010451.3:125654201-125666264	0	0.378089	0.575853	1.05667	0.238367	0.878715	0.183616	0.346787	0.183347	1.04059	0.0309909	0.136015	0.193827	0.379407	0.0653979	0.381324
0.611493	0.57303	0.651231	TCONS_00035007	NC_010446.4:87891848-88007395	0.575311	0.270101	0.656182	0.635142	0.374404	0.06071	0.375544	0.592119	0.113634	0.219457	0.159509	0.160741	0.19711	0.195149	0.165676	0.0523497
0.611368	0.713383	0.738064	TCONS_00028116	NC_010445.3:118446704-118461938	0.365366	0.282813	0.131212	1.11637	7.78002e-05	0.000391514	0.419085	0.969744	0	0	0.270671	0.254999	0.666509	0.538889	0.150819	8.65655e-05
0.610872	0.625516	0.707571	TCONS_00100874	NC_010455.4:217706034-217709039	0.241626	0.0578376	0.561836	1.03872	0	0.403088	0.298593	0.130563	0.325006	0.328772	0.495279	0.129245	0.101091	0.447184	0.771893	0.629574
0.610421	0.669643	0.514912	TCONS_00032638	NC_010445.3:114301136-114304353	0.0848963	0.218674	1.15425	0.715702	0.505714	0.55973	0.466404	0.396893	0.107243	0.103298	0.556002	0.331679	0.558713	0.171901	0.390232	0.648073
0.610191	0.892663	0.783642	TCONS_00006924	NC_010443.4:1331005-1344111	1.45348e-05	0.0759078	0	0.134241	0.0699106	0.0214107	0.0930652	4.46446e-06	0	0	0	0.0225349	0	0.0437999	0	0.0396508
0.609868	0.603678	0.68159	TCONS_00036303	NC_010446.4:114480451-114484997	0.272018	0.19125	0.235178	0.297249	0.0483406	0.03054	0.0206908	0.0805055	0.209435	0.205797	0.16648	0.0708908	0.0467417	0.0323947	0.0277815	0.051151
0.609385	0.697132	1	TCONS_00085272	NC_010452.3:26415536-26508632	0.031566	0	0	0.0527471	0.027637	0	0.00171544	0	0	0	0.0370828	0	0	0	0.0462254	0
0.608109	0.711146	1	TCONS_00085154	NC_010452.3:19977134-19980147	0.347797	0	0.388972	0	0.172039	0	0	0	0	0	0.0705447	0	0	0.280549	0.196113	0
0.608012	0.605978	0.73531	TCONS_00083036	NC_010452.3:15131677-15132539	0.137346	0.0188712	0.446127	0.655484	0.599857	0.230933	0.212775	0	0	0.150745	0.395386	0.235985	0.308796	0	0.154066	0.577968
0.606807	0.598812	0.683133	TCONS_00028490	NC_010445.3:126848178-127039411	0.0580705	0.342558	0.511221	0.301408	0.237962	0.00180321	0.0428608	0.0486045	0.496276	0.0548299	0.189905	0.196051	0.292799	0.157121	0.117798	0
0.605886	0.427038	0.714741	TCONS_00097467	NC_010455.4:40829707-40883911	0.178296	0.000706169	0.171196	0.368311	0.184432	0.293613	0.167344	0.182764	0	0	0.152656	0.0997428	0.0300493	0	0.0401663	0.158622
0.605524	0.570078	0.725171	TCONS_00041342	NC_010447.4:1531042-1534107	0.252257	0	0.328958	0.611196	0.196352	0.190034	0.436272	0.000822322	0.157842	0.56878	0.17194	0.000975423	0.121003	0.185104	0.0845891	0.230104
0.604682	0.716664	0.890751	TCONS_00054254	NC_010448.3:10648083-10722328	0.00197389	0	0.545603	0.00768402	0.486551	0.0172756	0	0.258753	0	0	0.133121	0.013513	0.198787	0.159407	0.26169	0
0.603018	0.643117	0.585965	TCONS_00018516	NC_010444.3:147186417-147224987	0	0	0.486583	0.682015	0.48055	0.463703	0.502354	0.481011	0	0.383491	0	0.271391	0	0.178023	0.287837	0.199028
0.602677	0.706743	0.729274	TCONS_00134975	NC_010461.4:109579211-109581766	0.347677	0.29476	0.189853	0.562502	0.261022	0.214697	0.561843	0.322434	0	0	0.310853	0.191915	0.0439305	2.21141e-05	1.43474e-05	0.0421581
0.602376	0.642303	0.556648	TCONS_00099118	NC_010455.4:129965526-129999107	0.562593	0.368343	0.572676	0.500039	0.241088	0.278104	0.420131	0.250231	0.07423	0.213295	0.0493572	0.187046	0	0.153008	0.086513	0.101825
0.602354	0.435015	0.717826	TCONS_00065648	NC_010449.4:33740545-33743319	0.670119	0.338615	0.867949	1.25781	0.389268	0.587934	0.758128	0.189994	0	0.0480053	0.620813	0.250696	0.207606	0.29679	0.786716	0.772411
0.600608	0.500069	0.83	TCONS_00054272	NC_010448.3:11857954-11885410	0.0762427	0.0278082	0.0882693	0.227287	0.0774543	0	0.0284185	0	0.0951624	0	0.0792942	0.209983	0.0995957	0	0.155575	0.0326801
0.600483	0.681289	0.840469	TCONS_00127792	NC_010460.3:9677022-9684044	0.394159	0.161782	0	1.11289	0.528591	0.219779	0.218083	0	0.578632	0	0.0591283	0.396748	0	0.397801	0.090954	0.0666724
0.600247	0.88502	0.564353	TCONS_00100055	NC_010455.4:160643220-160652246	0	0.0268082	0.207725	0.0396989	0.065317	0.113273	0.0446412	0.13949	0	0.131501	0.0358085	0.101269	0	0	0.0214223	0.0128288
0.600145	0.787233	0.627999	TCONS_00010321	NC_010443.4:179157777-179184912	0.0953169	0.0980732	0.153143	0.0178713	0	0	0.0423678	0.09206	0	0	0.0230382	0.0299335	0	0.0460724	0.0673631	0.0694464
0.59946	0.716854	0.599093	TCONS_00093894	NC_010454.3:19310440-19312152	0.132758	0.145527	0.25651	0.0902095	0.0337529	0	0.024767	0.0840315	0	0	0.234956	0.091592	0.0434229	0.0570685	0.0387511	0.0854978
0.599427	0.628858	0.646932	TCONS_00059975	NC_010449.4:2763409-2788940	1.4105e-06	0	1.42235e-06	1.78829e-06	1.66907e-06	1.42905e-06	1.50338e-06	1.31944e-06	0	0	0	1.67123e-06	0	0	0	0
0.599344	0.531086	0.673769	TCONS_00044876	NC_010447.4:3791219-3995384	1.61185	1.59966	3.44566	3.57881	1.08484	0.620038	0.796334	1.34326	0.514871	0.234325	2.11101	1.35807	1.91263	1.24965	3.49659	1.76763
0.595875	0.577159	0.614918	TCONS_00057787	NC_010448.3:78107581-78118457	0.232698	0.638662	2.04803	2.013	1.33232	1.16756	1.97689	1.2293	1.38583	1.04812	0.157595	0.24123	0.22863	0.451034	0.747977	0.650288
0.595148	0.715587	0.659078	TCONS_00025273	NC_010445.3:11577265-11587908	0	0	0.097284	0.292863	0.199173	0.102028	0	0.143322	0	0.0569377	0.22959	0.208193	0	0	0.160631	0.188424
0.594696	0.539065	0.648012	TCONS_00105649	NC_010455.4:216538898-216547309	0.807515	0.59964	2.60711	2.72023	1.78975	1.63774	2.4766	1.78315	0.285068	0.381578	1.0907	0.752783	1.1061	0.866072	0.856221	0.681447
0.594144	0.588893	0.856395	TCONS_00072880	NC_010450.3:73268386-73270116	0.0252812	0	0.117488	0.0138075	0.0772627	0.0865165	0.0377924	0.0213994	0	0	0.105445	0.0299966	0.0331586	0	0.059161	0.0217661
0.593803	0.562034	0.656643	TCONS_00030264	NC_010445.3:38844868-38846907	0.13376	0.129872	0.996138	1.42042	0.633199	0.75611	1.09533	1.08676	0.221871	0	0.259325	0.297422	0.464996	0.60989	0.64873	0.533929
0.592791	0.5481	0.646186	TCONS_00071425	NC_010450.3:144716008-144723638	1.34977	0.575604	4.44732	3.7223	1.75748	1.56926	3.3529	0.824034	0.752794	1.94905	2.29951	1.11444	1.27839	1.09287	3.27735	2.09375
0.592424	0.621827	0.547512	TCONS_00027133	NC_010445.3:72387811-72390010	0.139192	0.0730138	0.632392	0.414015	0.324485	0.187601	0.505887	0.185521	0	0	0.265687	0.315272	0.287375	0.344139	0.151451	0.205811
0.592342	0.705379	0.623527	TCONS_00101533	NC_010455.4:31968136-31973800	0.186127	0.597313	0.000230424	1.28622	0.317386	0.093313	0.374625	0.409957	0.048722	0	0.762372	1.28043	0.46313	0.203143	1.04376	0.80543
0.59181	0.665191	0.586605	TCONS_00103228	NC_010455.4:89893235-89895501	0	0.09479	0.317103	0.153176	0.0658387	0.147585	0.0322031	0.218954	0.108364	0	0.0898495	0.0255797	0.169598	0.111672	0.27733	0.259785
0.591663	0.724292	0.737254	TCONS_00032148	NC_010445.3:87201637-87684512	0.121293	0.0889258	0.281939	0.000131069	0.000277659	0.000183321	0.154407	0.225987	0.18294	0.175561	4.07572e-05	0.0671812	0	0.0418834	0.0851711	0.0417744
0.590334	0.888938	0.569962	TCONS_00001987	NC_010443.4:110474244-110504238	0.218856	0.210204	0.613539	0.193721	0	0.488542	0.215993	0.121332	0	0.506621	0	0.141517	0	0.24611	0.0421363	0.123639
0.590271	0.541936	0.633526	TCONS_00034444	NC_010446.4:56527670-56532177	0.238231	0.381715	0.799083	0.892937	0.545975	0.432129	0.610014	0.643846	0.66614	0.301424	0.343823	0.31082	0.0324989	0.0428982	0.125534	0.177837
0.589404	0.464114	0.719257	TCONS_00032636	NC_010445.3:114295116-114299393	0.356426	0.156937	1.17933	1.13789	0.707408	0.6028	0.94493	0.200917	0.305473	0.19958	0.730856	0.159907	0.670962	0.596148	0.707853	0.319891
0.587418	0.423815	0.713874	TCONS_00087241	NC_010453.4:19644875-19651138	0.587462	0.506427	0.63237	0.818133	0.456692	0.370515	0.227185	0	0.407323	0	0.393822	0.400826	0.253763	0.156072	0.224286	0.204786
0.586529	0.826956	0.704722	TCONS_00044008	NC_010447.4:80654226-80791914	0	0.606782	1.10575	0	0.399129	0.223432	0	0	0.318591	0	0.00659413	0.14914	0.615087	0.43824	0	0.443373
0.585728	0.60577	0.804763	TCONS_00059772	NC_010448.3:156609586-156616844	0.096464	0	0.763313	0.0960359	0.520795	0.177741	0.372734	0	0.430149	0.203502	0.192716	0.00419179	0.134179	0	0.359408	0.000149684
0.583589	0.713383	0.766838	TCONS_00103892	NC_010455.4:130015848-130017450	0.49749	0.33638	0.24364	0.825325	2.03197e-05	0.289954	0.669422	0.273743	0.181428	0	0.278618	0.0818909	0.141871	0	6.6207e-06	0.365075
0.583408	0.707302	0.550743	TCONS_00114277	NC_010456.4:142229483-142235048	0	0.194851	0.426048	0.1347	0.124785	0.103874	0.320573	0.0515467	0	0.216416	0.371278	0.0481144	0	0	0.0562865	0.147498
0.583389	0.808893	0.534554	TCONS_00126101	NC_010459.4:34438146-34440325	0.0194038	0.114018	0.195692	0.0744433	0.0593761	0.049938	0.0145207	0.0987644	0.048893	0.141012	0.0486166	0.0384637	0.0254972	0.0335898	0.0454795	0.0502168
0.583214	0.592829	0.576604	TCONS_00039046	NC_010446.4:93276464-93285655	0.00012588	0.000136276	0.000139398	0.000136977	0	0	0	0	0	0	0.00013394	0.000137745	0.000137492	0.000134992	0	0
0.582755	0.646713	0.758637	TCONS_00034983	NC_010446.4:86940305-86986828	0.186068	0.032185	0.332265	0.131727	0.196544	0.247336	0.0657303	0.170767	0	0	0.129334	0.055109	0.167066	0	0.0769519	0.0280962
0.582034	0.780877	0.526612	TCONS_00100437	NC_010455.4:199845118-199854005	0	0.53546	0.5506	0.393156	0.400671	0.509918	0.0728151	0.168297	0	0	0.289757	0.192053	0	0	0.0812996	0.510938
0.581509	0.507263	0.684182	TCONS_00082953	NC_010452.3:11748732-11755598	0.174686	0.12785	0.99118	0.74565	0.296348	0.372968	0.891511	0.147691	0.292037	0.104907	0.315482	0.448382	0.495821	0.100356	0.95285	0.926304
0.580627	0.631089	0.655712	TCONS_00052538	NC_010448.3:91801802-91809124	0.158136	0.314448	0.167565	0.357651	0.0577841	0.203958	0.0412781	0.0931521	0	0	0.186127	0.0978796	0	0	0.236561	0.152507
0.578257	0.568207	0.592885	TCONS_00027393	NC_010445.3:81480320-81495415	0.284284	0.139572	0.684345	0.470159	0.400138	0.225203	0.506793	0.0995953	0	0	0.41151	0.428385	0.13016	0.0490948	0.335582	0.398012
0.578088	0.705575	0.767918	TCONS_00078052	NC_010451.3:137022176-137025532	1.14696	0.689689	2.60603	0.449833	1.66008	0.720435	1.27942	1.56369	0	0	0.290917	0.312173	0.826328	0	0.167254	0.368196
0.577387	0.55036	0.612019	TCONS_00116941	NC_010457.4:133752733-133756092	0.690406	0.142923	0.747051	0.583023	0.353965	0.198108	0.318483	0.0324686	0.196313	0	0.497733	0.517409	0.158232	0.265541	0.136197	0.426964
0.575744	0.463957	0.675999	TCONS_00119267	NC_010457.4:91902005-91923158	0.0834632	0.0528089	0.097485	0.108699	0.0609873	0.0926358	0.0850015	0.0864131	0.0302484	0	0.04743	0.00950634	0.0236019	0	0.0350607	0.00516628
0.574412	0.783376	0.57851	TCONS_00060159	NC_010449.4:10835044-11048268	0.112447	0.218787	0.434019	0.22356	0.266581	0.28699	0.0279457	0.184018	0	0	0.000219294	0.000212911	0.0979456	0.38589	0.152993	0.224973
0.574007	0.678502	0.764575	TCONS_00069945	NC_010450.3:57263583-57268054	0.0948302	0.135538	0.0720768	0.248677	0.190352	0	0.139766	0.0782317	0	0	0	0.0364743	0.121711	0	0	0.159569
0.573962	0.602334	0.538768	TCONS_00131631	NC_010461.4:48040032-48049505	1.11997	0.944787	6.39297	5.15392	3.96155	4.65811	2.26162	2.28567	2.76261	2.61584	1.8804	1.91525	5.48533	4.00876	0.324368	0.211652
0.572263	0.760277	0.724549	TCONS_00110045	NC_010456.4:146787264-146795734	0.0321423	0.163429	0.491788	0	0.402758	0.149417	0.00826658	0.0168919	0.0604289	0.0436926	0.0586266	0.0230096	0.0341273	0.33209	0.2289	0.377837
0.571435	0.464938	0.680436	TCONS_00084961	NC_010452.3:15049697-15057657	0.514679	0.0858317	0.535985	0.523672	0.356739	0.343934	0.501115	0.30197	0	0	0.244331	0.114801	0.108324	0.156882	0.282309	0.16801
0.570491	0.682761	0.671647	TCONS_00032504	NC_010445.3:107842509-107847477	0	0	0.140586	0.371086	0.310603	0.106443	0.108607	0.361062	0	0	0.030172	0.110017	0.280081	0.2751	0.130302	0.000307261
0.568256	0.640062	0.569652	TCONS_00004655	NC_010443.4:242132089-242146189	0.0579574	0.16789	0.667391	0.310501	0.351763	0.0488473	0.172123	0.193858	0	0	0.336207	0.271458	0.225725	0.196943	0.537759	0.394862
0.568173	0.620223	0.56743	TCONS_00022031	NC_010444.3:70560576-70580086	0	4.46874	3.81839	5.8731	4.42475	1.10485	5.3164	5.39918	0	0	2.13072	1.85658	0	2.1624	3.75947	2.79195
0.567774	0.622135	0.50223	TCONS_00088650	NC_010453.4:16094198-16097395	0.0402282	0.175935	0.341342	0.283105	0.204244	0.273446	0.209833	0.169308	0	0	0.167282	0.126514	0	0.0689348	0.281281	0.17231
0.562082	0.612292	0.481386	TCONS_00002911	NC_010443.4:144084834-144087764	0.150897	0.092596	0.322532	0.200684	0.192681	0.173149	0.160199	0.181814	0.0635891	0	0.0683583	0.0849877	0.0993565	0.0655237	0.140257	0.130473
0.559644	0.535852	0.599419	TCONS_00070573	NC_010450.3:93182911-93186453	0.514996	0.109359	0.926574	0.771581	0.388151	0.300793	0.528896	0.171605	0.293327	0.0387447	0.571876	0.349398	0.249332	0.787487	0.463896	0.466687
0.559602	0.495364	0.599906	TCONS_00114628	NC_010456.4:152700580-152709313	0.0670204	0.0411477	0.138965	0.221483	0.0684838	0.134669	0.0921059	0.104558	0.028263	0.16352	0.0467228	0.0311037	0.103013	0.0776596	0.0852782	0.0676395
0.558944	0.62322	0.598225	TCONS_00134462	NC_010461.4:67418176-67536093	0.601428	1.2151	4.15896	2.95737	2.797	2.41824	2.25446	2.0005	0	0	1.33144	0.719843	0.716328	0.98663	3.26843	3.6615
0.556124	0.56554	0.544621	TCONS_00027235	NC_010445.3:75776022-75796716	0.258603	0.123328	0.336812	0.275713	0.167358	0.122558	0.158294	0.186278	0	0	0.186914	0.11451	0.0749463	0.15221	0.178203	0.179994
0.550162	0.785094	0.591291	TCONS_00121155	NC_010458.3:29565605-29578283	0	0.189112	0.747223	0.278295	0.198325	0.475712	0.201962	0.174972	0	0	0.250112	0.205841	0.196182	0.617316	0.277497	0.442188
0.550117	0.62214	0.480093	TCONS_00069876	NC_010450.3:49433402-49487481	0	5.60127e-05	5.77869e-05	5.94361e-05	0	0	5.39404e-05	5.19544e-05	0	0	5.36737e-05	5.1644e-05	0	0	4.52334e-05	5.66977e-05
0.548453	0.720731	0.687422	TCONS_00135321	NC_010461.4:126650943-126657345	0	0.673208	0	1.46901	0.271704	1.22254	0.399071	0.998477	0	0	0.111396	0.206718	0.519147	0	0.232702	0.113316
0.548267	0.60465	0.663879	TCONS_00028753	NC_010445.3:140652521-140654672	0	0.0399436	0.340261	0.571127	0.432952	0.408104	0.163158	0.140581	0.546629	0.408242	0.185872	0.217171	0.0729301	0.0825343	0.317596	0.0471999
0.546654	0.538913	0.556613	TCONS_00118806	NC_010457.4:70944682-70953628	1.06131	0.678301	6.37643	4.9562	6.35844	4.79124	3.96888	4.80608	0.0807541	0.117116	2.64418	2.60403	5.39582	1.3035	1.07124	1.08234
0.53988	0.485875	0.645388	TCONS_00122191	NC_010458.3:4392673-4402518	0.0710518	0.0391648	0.799619	0.409291	0.543745	0.244	0.731353	0.135703	0.447955	0.193908	0.274542	0.0352348	0.163473	0	0.645609	0.367966
0.539821	0.655285	0.717613	TCONS_00039480	NC_010446.4:103045806-103056684	0.0996744	0	1.26559	3.06406	2.6826	0.814097	0.715606	1.55773	1.86545	0.254351	0.881864	0.25535	0.518419	1.47865	1.12652	1.69658
0.539117	0.678186	0.536459	TCONS_00018524	NC_010444.3:147217485-147225445	0.122178	0.338181	0.302702	0.476525	0.405659	0.385182	0.34104	0.271711	0	0.430661	0.0383692	0.119588	0	0	0.109539	0.000899442
0.536877	0.660643	0.658817	TCONS_00021888	NC_010444.3:69034007-69035797	0.0189223	0.282652	3.4096	1.54611	2.09004	1.76494	1.96193	1.43094	1.77171	2.80742	1.20698	0.209807	0.171439	0.286503	0.878481	1.18396
0.533679	0.684737	0.912725	TCONS_00069932	NC_010450.3:56861529-56888176	0	0.152735	0.232686	0	0.146261	0.0230988	0.0112185	0	0	0	0.0140087	0.0691988	0.222475	0	0.119537	0.00101167
0.532871	0.50963	0.548999	TCONS_00129559	NC_010460.3:9611137-9624867	0	0.155342	0.134238	0.231834	0.0196106	0.0164947	0.0575499	0.212032	0.0484469	0	0.128455	0.0991036	0.0758409	0.0332832	0.135216	0.215646
0.531805	0.652284	0.733193	TCONS_00041146	NC_010446.4:139961753-139985356	0.126241	0.396079	0.0375658	0.567212	0.199072	0.3542	0.279641	0.0977363	0.0653698	0	0.0765451	0.211095	0.137068	4.28116e-05	0.0387878	0.000198703
0.531291	0.66732	0.634161	TCONS_00081955	NC_010451.3:127779848-127783778	4.02987	2.56989	14.7249	4.06302	5.97429	3.07633	6.60297	2.49656	3.12649	4.80265	5.14076	4.23242	0.808998	1.35169	8.60733	8.82222
0.529742	0.500411	0.736725	TCONS_00114805	NC_010457.4:15556727-15566172	0.120576	0.0308249	0.0541862	0.133346	0.0284732	0.028041	0.0661402	0.00791222	0	0	0.0971197	0.0462434	0.085715	0.00808661	0.0900349	0.124639
0.529452	0.672647	0.692967	TCONS_00073189	NC_010450.3:80976135-80982015	0.184286	0.15302	0.151223	0.4336	0.0356176	0.0590236	0.114273	0.111308	0	0	0.34806	0.230475	0.0478706	0.0893289	0.264298	0.28875
0.529275	0.647232	0.619435	TCONS_00032932	NC_010445.3:125404809-125415969	0.163012	0.210413	0.240085	0.0850011	0.0707064	0.0887829	0.127232	0.0837898	0	0	0.0537153	0.160997	0	0	0.178195	0.14196
0.528136	0.583383	0.756583	TCONS_00003924	NC_010443.4:200725036-200740125	0.205448	0.345839	0.36695	0.0729296	0.138236	0.114885	0.0507363	0	0.168407	0	0.113263	0.0532339	0.35445	0.115763	0.039602	0.232471
0.524693	0.830678	0.822668	TCONS_00124290	NC_010459.4:38711455-38754140	0.139384	0.171873	0.367619	0.000191886	0.157005	0.10345	0.000397975	0.351682	0	0	0.104646	2.17065e-05	1.45023e-05	0.160814	0.0342736	0.000200023
0.524101	0.522467	0.661056	TCONS_00036369	NC_010446.4:116196718-116223186	0.0802502	0.0584967	0.142419	0.268197	0.122235	0.202475	0.1495	0	0.0700659	0.143219	0.20125	0.0946421	0	0	0.108254	0.137494
0.520328	0.592521	0.57932	TCONS_00121584	NC_010458.3:52904964-52933108	0.399064	0.09384	1.30145	0.273228	1.05997	0.433912	0.778426	0.757826	0	0	0.217282	0.554761	1.18179	0.654749	0.0756637	0.221128
0.520047	0.512623	0.527601	TCONS_00073183	NC_010450.3:80965817-80968369	0.55108	0.457557	1.37549	1.35179	0.909059	0.692647	0.939976	0.684619	0.285596	0.618957	1.00815	0.769133	0.111592	0.392388	0.887222	0.854791
0.518886	0.56987	0.519009	TCONS_00007639	NC_010443.4:34757149-34759491	2.37356	1.51861	8.48578	4.73193	3.13099	2.37016	6.13997	3.6959	0.632996	0.860584	4.15944	3.58383	3.23994	1.50918	5.87303	5.42636
0.51846	0.538799	0.502186	TCONS_00038139	NC_010446.4:43569825-43582871	0.407047	0.954276	1.28907	1.61116	0.642259	1.34192	0.471336	0.531985	0	0	0.883041	0.621026	1.17897	1.46896	0.578986	0.69624
0.515585	0.581408	0.49961	TCONS_00094811	NC_010454.3:41449119-41451830	1.03237	0.236408	5.92879	4.69657	4.95054	3.30264	2.70488	5.18662	1.3455	2.87438	1.82495	1.31679	1.12988	2.12693	4.38407	3.61362
0.515254	0.543889	0.536084	TCONS_00032487	NC_010445.3:107711265-107712670	0.50318	0.220602	1.01101	0.692794	0.477568	0.686166	0.550674	0.764287	0.50358	0.240827	0.36317	0.238012	0.614367	0.288351	0.215394	0.115205
0.510648	0.730285	0.685506	TCONS_00098812	NC_010455.4:108776459-108777069	0.175629	0.341264	0.977917	0	0.429014	0	0.11643	0.512897	0	0	0.642134	0.233243	0.0141438	0.259451	0.468963	0.611802
0.509679	0.578357	0.551783	TCONS_00083401	NC_010452.3:28612860-28617149	0.0552422	0.145533	0.251812	0.195985	0.225954	0.0816775	0.147994	0.181545	0	0	0.178373	0.132027	0.0104091	0.013739	0.125251	0.239204
0.506083	0.638454	0.681401	TCONS_00074816	NC_010451.3:8124083-8127633	2.67823e-06	0.0786162	0.553506	0.279961	0.470469	0.274219	6.36493e-05	0.0223964	0.249687	0.545101	0.336259	0.113252	1.317e-05	0.133676	0.344331	0.313558
0.50593	0.767548	0.627637	TCONS_00079158	NC_010451.3:13168604-13189270	0.215838	0	0.385145	0.038232	0.0725592	0.120506	0.106529	0.179555	0	0	0.148636	0.111697	0	0.242832	0.0831326	0.182961
0.504367	0.453923	0.579386	TCONS_00086787	NC_010453.4:5621543-5622886	0.166824	0.0402927	0.341622	0.268406	0.112522	0.0938636	0.330344	0.325697	0.275156	0	0.115263	0.130358	0.14444	0.189106	0.161314	0.236923
0.498656	0.637126	0.762466	TCONS_00079111	NC_010451.3:11723925-11726662	0	0.146395	0.0387682	0.29832	0.153191	0.0852456	0.0749523	0	0	0.178332	0.188228	0	0.0655816	0	0.204999	0.0860558
0.495773	0.473289	0.535305	TCONS_00048265	NC_010448.3:3557169-3559438	2.52967	1.72166	2.78403	3.40693	0.924961	1.11975	0.32679	0.3127	0.60072	0.400995	2.43773	2.88053	1.05769	2.66877	2.89169	1.97787
0.49565	0.671868	0.916743	TCONS_00005072	NC_010443.4:266266512-266271473	0	4.10574e-06	5.26827e-06	0	4.56861e-06	0	4.49932e-06	0	0	0	3.0329e-06	0	0	2.39281e-06	0	0
0.489009	0.462924	0.518665	TCONS_00010898	NC_010443.4:208274506-208288590	0.43223	0.461749	2.24006	1.97023	1.08172	0.8931	1.38196	1.04989	1.8806	0.0148572	1.20593	1.02806	1.26495	1.52992	1.17418	1.66081
0.488417	0.397762	0.600658	TCONS_00030826	NC_010445.3:44287053-44299681	0.248398	0.0994017	0.402577	0.555886	0.437335	0.328843	0.405308	0.344408	0.0568098	0	0.245017	0.196703	0.0889298	0.273211	0.396618	0.311353
0.483024	0.429363	0.53136	TCONS_00004607	NC_010443.4:239695324-239699703	1.99544	1.72035	2.95744	3.28323	1.61012	1.2021	1.61188	1.9798	2.68241	1.56316	1.39946	0.990805	1.50091	2.36131	1.01316	0.953049
0.476848	0.67543	0.288175	TCONS_00053193	NC_010448.3:135733600-135741831	1.35809	1.08587	2.87959	0.833775	0.000658985	1.35844	1.04736	0.833031	1.06245	1.36246	2.42362	1.42126	0	0.93557	0.650226	0.672675
0.474605	0.462395	0.490723	TCONS_00019860	NC_010444.3:8241768-8244932	0.554685	0.290954	1.27192	0.963503	0.453124	0.604014	0.650805	0.72782	1.14102	0.2547	0.408011	0.736194	0.902578	0.129195	0.676313	0.691951
0.474228	0.340526	0.586695	TCONS_00122964	NC_010458.3:54890125-54894967	0.361701	0.465526	1.03619	1.23183	0.991586	0.430492	0.725464	0.310706	0.599227	0.552495	0.556192	0.395474	0.712314	0.549361	0.836896	0.859799
0.472551	0.438434	0.509233	TCONS_00046550	NC_010447.4:56885269-56892429	0.373356	0.154735	0.384603	0.357716	0.177238	0.281889	0.257756	0.0731825	0	0	0.321886	0.308	0.183537	0.120044	0.198088	0.291037
0.472215	0.440564	0.512107	TCONS_00087787	NC_010453.4:74994135-75003019	0.765777	0.79982	0.413548	0.811978	0.709374	0.476863	0.277594	0.0982699	0	0.0840294	0.619753	0.532669	0.761258	0.641531	0.217295	0.139924
0.471812	0.679445	0.408157	TCONS_00071253	NC_010450.3:139880601-139884975	0.287492	0.197105	0.356877	0.94554	0.332361	0.904417	0.286872	0.764248	0.8694	0.766226	0.328161	0.440758	0.100747	0.365005	0.258321	0.479522
0.471517	0.618664	0.752152	TCONS_00059158	NC_010448.3:137347794-137376032	0.218348	0.538973	0.678292	0.0960807	0.220169	0	0.161618	0	0.535811	0	0.504134	0.358907	0.09405	0	0.0764684	0.572908
0.47014	0.443979	0.508523	TCONS_00035947	NC_010446.4:106485877-106495244	1.65697	1.00631	3.58555	3.31657	1.7106	0.824405	1.57645	1.02346	0.927329	1.411	2.17783	2.20499	3.09022	1.80508	2.81609	3.36938
0.469791	0.556481	0.543378	TCONS_00049017	NC_010448.3:32134165-32136622	0.236385	0.171857	2.32949	1.01948	1.0066	1.48149	1.82924	0.793809	1.17481	0.670919	0.451521	0.463307	2.09373	0.242211	0.43992	1.37378
0.469295	0.477439	0.502512	TCONS_00072255	NC_010450.3:34703433-34713019	0.237822	0.20746	0.256316	0.538391	0.241109	0.402784	0.389284	0.199637	0.472714	0.506125	0.197495	0.111857	0.185847	0.0812166	0.22128	0.365822
0.466249	0.448699	0.744855	TCONS_00059724	NC_010448.3:156125871-156127351	0.0566975	0.0410789	0.0870785	0.334372	0.172105	0.143441	0	0.0948792	0.140237	0	0.211487	0.221409	0.2209	0.0963863	0.230236	0
0.465964	0.949591	0.625935	TCONS_00074128	NC_010450.3:139915148-139940824	0.18686	0.181522	0	0.639976	5.37747e-05	0.348322	0	0.558847	0	0.580328	0	0.00672742	0.529725	0	6.57878e-06	0
0.464968	0.59268	0.356329	TCONS_00119381	NC_010457.4:96063999-96069946	0.274754	0.125073	0.715572	0.22828	0.328424	0.312939	0.41136	0.239498	0.0721036	0.282505	0.153481	0.0881618	0.654931	0.225585	0.145216	0.220906
0.463573	0.379874	0.55835	TCONS_00001829	NC_010443.4:97725921-97758953	9.51423	4.12704	10.1707	6.67665	5.38983	3.18242	3.79915	0.571162	9.04861	8.9233	3.83145	3.52294	2.53663	3.88419	10.0299	9.991
0.462351	0.38554	0.533343	TCONS_00087001	NC_010453.4:14416919-14491011	0.703806	0.383051	0.713273	0.771745	0.363136	0.407749	0.313703	0.202526	0.231389	0.232339	0.444462	0.381941	0.36983	0.18535	0.641619	0.728025
0.461102	0.498278	0.721157	TCONS_00128508	NC_010460.3:43179041-43221696	0.365904	0.13224	1.50003	0	0.786635	0.0778039	0.72003	0	0.223224	0	1.13546	0.0686744	0.833081	0	1.20385	0.111641
0.456094	0.509363	0.794947	TCONS_00059255	NC_010448.3:140982498-141230753	0.181072	0.124921	0	0.362835	0.198663	0.111337	0.177791	0.0340255	0	0	0.0938567	0.0153171	0.0481219	0.0495984	0.181459	0.185605
0.454899	0.368702	0.556856	TCONS_00093170	NC_010454.3:4805859-4812394	2.87424	3.42696	4.8175	4.07282	2.58228	1.76399	2.85056	0.783371	3.65688	0	3.4807	2.1564	2.02381	2.63505	3.82048	1.86814
0.451486	0.448846	0.45767	TCONS_00084910	NC_010452.3:14064913-14066266	0.383534	0.220696	0.761618	0.325199	0.46369	0.0641018	0.340404	0.127401	0.563618	0.265521	0.379968	0.297155	0.099	0	0.708168	0.259681
0.451167	0.472225	0.428164	TCONS_00086495	NC_010452.3:75422886-75428751	0.458766	0.597711	1.12516	1.02995	1.01255	0.719505	0.78102	0.927596	0.320129	0.184248	0.382679	0.594688	0.635103	0.791806	0.566575	0.307185
0.451099	0.469458	0.432263	TCONS_00087002	NC_010453.4:14416919-14494865	0.473175	0.462517	0.61547	0.599905	0.259862	0.211551	0.291124	0.164154	0.167291	0.424703	0.366104	0.407118	0.306817	0.167895	0.421355	0.546181
0.450993	0.688314	0.737967	TCONS_00008305	NC_010443.4:75049409-75058300	0.230866	0.724782	0.087257	1.25678	1.03833	0.379324	0	0.56717	0.277554	0	0.85125	0.360923	0.441732	0	0.376775	0.273029
0.447693	0.434868	0.656222	TCONS_00095993	NC_010454.3:60838935-60849653	0.251078	0.441185	0.486457	1.4344	0.80533	0.324395	0.829623	0.501884	0.282341	0.265644	0.727064	0.480289	0.47132	0.416319	0.974037	1.02209
0.447663	0.545462	0.544871	TCONS_00084962	NC_010452.3:15049697-15064017	0.570062	0.99949	0.836129	1.52249	0.762054	0.524796	0.35289	0.60878	0.155159	0.220081	1.22075	0.874431	0.535023	0.340536	0.67282	1.28239
0.444673	0.511019	0.481504	TCONS_00100523	NC_010455.4:205690823-205698975	0.457464	0.493991	0.281069	0.561383	0.111466	0.104869	0.298409	0.448311	0	0	0.213912	0.413369	0.463755	0.147562	0.225053	0.429421
0.443983	0.499906	0.562645	TCONS_00056824	NC_010448.3:57187277-57194916	0	0.269575	0.198939	0.532817	0.240769	0.0392139	0.154812	0.180022	0	0.408516	0.241666	0.335654	0.265047	0.0937718	0.314579	0.304458
0.443161	0.629352	0.5394	TCONS_00049780	NC_010448.3:45790766-45794068	0.0423524	0.103897	0.131618	0.232859	0.0720901	0.0728447	0.0423051	0.168007	0.107003	0.103069	0.100327	0.0953543	0.222983	0.0490045	0.0828416	0.158607
0.441084	0.431722	0.454451	TCONS_00034682	NC_010446.4:73904663-73908149	2.65535	1.61603	2.70578	1.89512	2.12905	1.0584	1.73295	0.814934	0.728901	0.580115	1.45923	1.14212	1.00491	0.906664	1.05305	1.1189
0.438688	0.351215	0.529422	TCONS_00102712	NC_010455.4:73090135-73092045	0.363687	0.944367	1.37262	1.75421	0.968179	0.695433	1.42201	1.08978	0	0	1.2899	0.830886	1.08063	0.599828	1.38304	1.61816
0.419105	0.307855	0.5298	TCONS_00063090	NC_010449.4:86404175-86417175	0.295935	0.0599483	0.627242	0.630393	0.599316	0.592338	0.623497	0.00484761	0.290107	0.389154	0.468704	0.250455	0.258466	0.531364	0.502974	0.246768
0.388802	0.408687	0.535079	TCONS_00041457	NC_010447.4:3632710-3637986	0.324709	0.285734	0.225906	0.425278	0.30636	0.352566	0.164225	0.312362	4.165e-05	0	0.288309	0.236636	0.194774	0	0.164416	0.196747
0.381987	0.477283	0.310837	TCONS_00070995	NC_010450.3:124539923-124660760	0.201369	0.0952596	0.614568	0.355813	0.425931	0.395776	0.474098	0.317849	0.109004	0.157479	0.420874	0.359991	0.246096	0.349449	0.371344	0.27344
0.378473	0.488049	0.421262	TCONS_00035965	NC_010446.4:106753127-106760158	0.324525	0.232638	0.490941	0.333093	0.211986	0.427395	0.270421	0.161223	0.11417	0.0330536	0.313103	0.24406	0.202037	0.329386	0.323123	0.397995
0.378012	0.404002	0.349438	TCONS_00067664	NC_010449.4:92004441-92018909	3.30337	5.65228	6.35619	5.78149	4.50603	3.08649	2.07322	2.31985	3.65257	2.47531	3.69394	4.78699	4.99178	2.70543	4.29703	5.30217
0.366846	0.523273	0.472089	TCONS_00068490	NC_010449.4:123999277-124001448	1.42693	1.5982	1.58429	2.60221	0.219325	0.830579	0.63895	0.570223	2.42629	1.66886	1.72525	1.87014	1.04233	1.14991	1.45967	1.92823
0.364104	0.388085	0.340386	TCONS_00022448	NC_010444.3:75999831-76003529	0.965912	1.4746	4.88303	4.93728	4.54879	4.3635	2.53793	4.17826	2.18507	1.57837	3.25419	3.63678	4.34501	3.92778	3.07908	3.63761
0.32232	0.370239	0.270471	TCONS_00033813	NC_010446.4:15279416-15294587	2.93545	3.01517	4.59573	4.24745	3.15755	2.00028	3.58451	1.56443	0.000259871	4.04749	4.08284	3.85019	2.60592	3.22678	3.89294	3.98612
0.28619	0.316402	0.364183	TCONS_00088420	NC_010453.4:6718387-6721337	0.258277	0.250778	0.428965	0.49126	0.443806	0.434612	0.369575	0.129844	0.267266	0.30061	0.491006	0.31749	0.278356	0.387592	0.303311	0.365535
0.0191	0.0361199	0.0221605	TCONS_00013104	NC_010443.4:307552672-307563513	5.17153e-05	5.46351e-05	5.52545e-05	5.38515e-05	5.4417e-05	5.3139e-05	5.39676e-05	5.34237e-05	5.26718e-05	5.31454e-05	5.29609e-05	5.36617e-05	5.39694e-05	5.35009e-05	5.3109e-05	5.48377e-05
0.00346707	0.00567686	0.0061923	TCONS_00099419	NC_010455.4:135684699-135696988	0.000890895	0.000895741	0.000893688	0.000898974	0.000897579	0.000893561	0.000892941	0.000894576	0.000890949	0.000892375	0.000890866	0.0008961	0.000893094	0.000893522	0.000894952	0.000887976

## Sheet: Cortex
TSI Both	TSI A	TSI B	Name	Location	Adipose A	Adipose B	Cerebellum A	Cerebellum B	Cortex A	Cortex B	Hypothalamus A	Hypothalamus B	Liver A	Liver B	Lung A	Lung B	Muscle A	Muscle B	Spleen A	Spleen B
1	1	1	TCONS_00133328	NC_010461.4:2688363-2705651	0	0	0	0	1.48268	1.01331	0	0	0	0	0	0	0	0	0	0
1	1	1	TCONS_00133324	NC_010461.4:2688363-2705566	0	0	0	0	0.00183458	0.925698	0	0	0	0	0	0	0	0	0	0
1	1	1	TCONS_00130600	NC_010460.3:51924947-51940887	0	0	0	0	1.4968	0.0880572	0	0	0	0	0	0	0	0	0	0
1	1	1	TCONS_00127980	NC_010460.3:15618995-15621006	0	0	0	0	0.0217085	0.0364986	0	0	0	0	0	0	0	0	0	0
1	1	1	TCONS_00121601	NC_010458.3:54016763-54058111	0	0	0	0	0.497984	0.381228	0	0	0	0	0	0	0	0	0	0
1	1	1	TCONS_00120895	NC_010458.3:6945765-6957775	0	0	0	0	1.596	1.53175	0	0	0	0	0	0	0	0	0	0
1	1	1	TCONS_00115537	NC_010457.4:61552062-61553509	0	0	0	0	0.0723954	0.0601192	0	0	0	0	0	0	0	0	0	0
1	1	1	TCONS_00106502	NC_010456.4:25943189-26049072	0	0	0	0	0.228809	0.682171	0	0	0	0	0	0	0	0	0	0
1	1	1	TCONS_00105891	NC_010456.4:5193956-5196760	0	0	0	0	0.540648	0.791112	0	0	0	0	0	0	0	0	0	0
1	1	1	TCONS_00100410	NC_010455.4:197003178-197164103	0	0	0	0	8.68406	0.503925	0	0	0	0	0	0	0	0	0	0
1	1	1	TCONS_00091878	NC_010454.3:41874327-42034025	0	0	0	0	2.50232e-05	0.28125	0	0	0	0	0	0	0	0	0	0
1	1	1	TCONS_00087872	NC_010453.4:79178981-79209729	0	0	0	0	0.173345	0.914899	0	0	0	0	0	0	0	0	0	0
1	1	1	TCONS_00082712	NC_010451.3:151426537-151428314	0	0	0	0	1.3796	0.000109402	0	0	0	0	0	0	0	0	0	0
1	1	1	TCONS_00082708	NC_010451.3:151423586-151426471	0	0	0	0	0.755512	0.0399254	0	0	0	0	0	0	0	0	0	0
1	1	1	TCONS_00082695	NC_010451.3:150996667-151016308	0	0	0	0	0.632977	0.0584337	0	0	0	0	0	0	0	0	0	0
1	1	1	TCONS_00075890	NC_010451.3:48128308-48139028	0	0	0	0	0.0884947	0.024751	0	0	0	0	0	0	0	0	0	0
1	1	1	TCONS_00072947	NC_010450.3:75103300-75193179	0	0	0	0	0.969603	0.309524	0	0	0	0	0	0	0	0	0	0
1	1	1	TCONS_00072456	NC_010450.3:43194638-43197367	0	0	0	0	0.338502	0.770767	0	0	0	0	0	0	0	0	0	0
1	1	1	TCONS_00070779	NC_010450.3:115144119-115156690	0	0	0	0	0.206898	0.499983	0	0	0	0	0	0	0	0	0	0
1	1	1	TCONS_00064593	NC_010449.4:10204090-10221964	0	0	0	0	1.11465	1.50313	0	0	0	0	0	0	0	0	0	0
1	1	1	TCONS_00063212	NC_010449.4:94771721-94773033	0	0	0	0	0.0480051	0.0801369	0	0	0	0	0	0	0	0	0	0
1	1	1	TCONS_00062632	NC_010449.4:74937894-75064928	0	0	0	0	0.000308423	1.91037e-05	0	0	0	0	0	0	0	0	0	0
1	1	1	TCONS_00059025	NC_010448.3:133514756-133517449	0	0	0	0	0.613765	0.242611	0	0	0	0	0	0	0	0	0	0
1	1	1	TCONS_00052938	NC_010448.3:119436566-119449878	0	0	0	0	1.21794	1.34571	0	0	0	0	0	0	0	0	0	0
1	1	1	TCONS_00042956	NC_010447.4:39779366-39855485	0	0	0	0	8.72424	2.83931	0	0	0	0	0	0	0	0	0	0
1	1	1	TCONS_00040841	NC_010446.4:133373691-133778495	0	0	0	0	0.282728	0.984823	0	0	0	0	0	0	0	0	0	0
1	1	1	TCONS_00037476	NC_010446.4:1617913-1620987	0	0	0	0	0.196749	0.964848	0	0	0	0	0	0	0	0	0	0
1	1	1	TCONS_00017380	NC_010444.3:84924754-84997902	0	0	0	0	0.0716105	0.0200082	0	0	0	0	0	0	0	0	0	0
1	1	1	TCONS_00017379	NC_010444.3:84924319-84997902	0	0	0	0	6.32504e-05	6.27108e-05	0	0	0	0	0	0	0	0	0	0
1	1	1	TCONS_00009060	NC_010443.4:115584764-115601379	0	0	0	0	1.49156e-05	0.0428078	0	0	0	0	0	0	0	0	0	0
1	1	1	TCONS_00007468	NC_010443.4:25044281-25046499	0	0	0	0	2.16509	4.05	0	0	0	0	0	0	0	0	0	0
1	1	1	TCONS_00040837	NC_010446.4:133150805-133778495	0	1.04869e-06	0	0	0.263034	0.656838	0	0	0	0	0	0	0	0	0	0
1	1	1	TCONS_00010215	NC_010443.4:167153556-167168320	0	0	0	0	1.38774	2.80208	0	5.41644e-06	0	0	0	0	0	0	0	0
0.999998	0.999997	1	TCONS_00087341	NC_010453.4:23147609-23152794	0	0	0	0	0.372723	0.461063	8.82703e-06	0	0	0	0	0	0	0	0	0
0.999998	1	0.999996	TCONS_00133326	NC_010461.4:2688363-2705566	0	0	0	0	0.683683	0.595725	0	1.61938e-05	0	0	0	0	0	0	0	0
0.999998	1	1	TCONS_00052848	NC_010448.3:111444290-111451949	0	0	0	0	0	0.0484973	7.25444e-07	0	0	0	0	0	0	0	0	0
0.999998	0.999999	0.999991	TCONS_00133330	NC_010461.4:2706032-2730800	0	0	0	0	1.42374	0.220548	1.0657e-05	1.39527e-05	0	0	0	0	0	0	0	0
0.999996	1	1	TCONS_00098686	NC_010455.4:103666209-103680509	0	0	0	0	0.165748	0	0	0	0	0	0	0	0	4.76504e-06	0	0
0.999995	0.999982	1	TCONS_00082711	NC_010451.3:151423586-151428097	0	0	0	0	0.472916	1.17461	6.10396e-05	0	0	0	0	0	0	0	0	0
0.999991	1	0.999996	TCONS_00099015	NC_010455.4:124990682-125720137	0	2.95107e-05	0	0	0	0.955364	0	0	0	0	2.92039e-05	0	0	0	0	0
0.99999	0.99998	0.999993	TCONS_00071847	NC_010450.3:9110665-9126120	0	0	1.56912e-05	0	0.109929	0.354541	0	1.7116e-05	0	0	0	0	0	0	0	0
0.999989	0.999993	0.999961	TCONS_00082598	NC_010451.3:147269176-147284058	0	0	3.94281e-05	3.46719e-05	0.865715	0.127088	0	0	0	0	0	0	0	0	0	0
0.999989	1	1	TCONS_00000705	NC_010443.4:29852063-29881595	0	0	0	0	0.330509	0	0	2.62451e-05	0	0	0	0	0	0	0	0
0.999986	0.999987	0.999979	TCONS_00052936	NC_010448.3:119430751-119441401	0	0	0	0	0.889781	0.181793	2.76869e-05	2.6893e-05	0	0	2.67197e-05	0	0	0	2.63599e-05	0
0.999986	0.99999	0.999979	TCONS_00013083	NC_010443.4:307452424-307454482	3.73808e-06	0	0	5.85174e-06	0.119446	0.0781462	0	0	0	0	4.91956e-06	0	0	0	0	5.52482e-06
0.999984	1	1	TCONS_00038779	NC_010446.4:82601526-82614117	0	0	0	0	0	0.616168	0	0	0	0	7.06134e-05	0	0	0	0	0
0.999976	1	0.999365	TCONS_00017054	NC_010444.3:78150489-78151952	0	0	0	0	0.0947555	0.00371604	0	0	0	0	0	0	0	0	0	1.6522e-05
0.999973	1	1	TCONS_00088626	NC_010453.4:15151329-15476583	0	0.000173018	0	0	0.920335	0	0	0	0	0	0	0	0	0	0	0
0.999964	0.999965	0.999963	TCONS_00087537	NC_010453.4:51013961-51022986	0	0	0	0	0.071071	0.117837	0	1.74638e-05	1.71693e-05	0	0	0	0	0	0	1.33129e-05
0.999961	0.999984	0.999936	TCONS_00071729	NC_010450.3:2485640-2531726	0	0	2.18244e-05	0	0.195889	0.176859	0	7.94784e-05	0	0	0	4.92159e-08	0	0	0	0
0.999961	0.99998	0.862091	TCONS_00013129	NC_010443.4:308397397-308407960	0	1.2321e-06	0	0	0.00947768	1.27631e-06	1.35024e-06	0	0	0	0	0	0	0	0	0
0.999956	0.999956	1	TCONS_00062633	NC_010449.4:74937894-75064928	0.000110329	0	0	0	0.374283	1.57782e-05	4.0075e-06	0	0	0	0	0	0	0	0	0
0.999935	0.999957	0.614762	TCONS_00075107	NC_010451.3:19136612-19178181	5.19022e-06	0	5.20227e-06	0	0.103516	5.04779e-06	5.50987e-06	5.12016e-06	5.39366e-06	5.73759e-06	0	0	4.93312e-06	5.30441e-06	4.86729e-06	0
0.999927	0.999964	1	TCONS_00037078	NC_010446.4:139934987-139940472	0	0	4.24681e-05	0	0.167921	0	0	0	0	0	0	4.36533e-05	0	0	0	0
0.999915	0.999958	1	TCONS_00024777	NC_010445.3:4732791-4740671	0	0	1.18518e-05	0	0.0403291	0	0	0	0	0	0	1.20383e-05	0	0	0	0
0.999912	0.759295	0.99997	TCONS_00132992	NC_010461.4:139127894-139141262	0	0	0	0	3.43178e-05	0.141987	3.28166e-05	2.95557e-05	0	0	0	0	0	0	2.50066e-05	0
0.999899	0.999405	1	TCONS_00073398	NC_010450.3:92425239-92430569	0	0	0	0	0.0214971	0.105107	0	0	0	0	8.95096e-05	0	0	0	0	0
0.999894	1	0.999899	TCONS_00079517	NC_010451.3:27424326-27439199	0	0	3.55195e-06	0	0	0.0874139	0	6.15444e-05	0	0	0	0	0	0	0	0
0.999889	1	1	TCONS_00032663	NC_010445.3:115279004-115281740	0	0	0	0	0.0438624	0	0	3.40167e-05	0	0	0	0	0	0	0	0
0.999876	1	1	TCONS_00003090	NC_010443.4:147794101-147978407	0	0	0	0	0	0.0808986	0	0	0	0	0	0	0	0	7.04742e-05	0
0.999863	0.999966	0.999709	TCONS_00118111	NC_010457.4:37748889-37755467	0.00011402	0	0	0	0.472732	0.315689	0	0.00031126	0	0	0	0.000331008	0	0	0	0
0.999858	0.999944	0.360749	TCONS_00093423	NC_010454.3:8605068-8673543	0	0.000755639	0.00072061	0.000752124	6.19809	0.000706308	0.000219366	0.000809842	0	0	0.000750725	0.000644466	0	0	0.000734339	0.000765308
0.999827	0.999758	0.999854	TCONS_00068074	NC_010449.4:106068653-106077937	0	0	0	0	0.0664833	0.167881	9.95295e-07	5.74751e-05	5.49128e-05	6.01486e-05	5.65477e-05	5.45346e-05	0	0	0	0
0.999813	0.999906	0.97559	TCONS_00059027	NC_010448.3:133527712-133660610	0	0	7.92646e-06	0	0.116309	1.29667e-05	6.82606e-05	0	0	0	0	7.58855e-05	0	0	0	0
0.999808	0.732268	0.999938	TCONS_00126842	NC_010459.4:51010067-51016496	0	0	4.34718e-05	4.05368e-05	3.86595e-05	0.094136	4.28119e-05	0	0	0	0	0	0	0	0	0
0.999738	0.999981	0.738483	TCONS_00124099	NC_010459.4:33236663-33243862	0	0	0.00012655	0.000898099	1.14563	0.000835138	2.50903e-05	6.60702e-05	0	0	0	0.000982896	0	0	0	0
0.99969	1	0.878404	TCONS_00074331	NC_010450.3:146022469-146048392	0	0	0	0	0.0326078	5.45347e-05	0	6.77788e-05	0	0	0	0	0	0	0	3.15685e-06
0.999659	0.999913	0.861431	TCONS_00013132	NC_010443.4:308397397-308407960	0	8.71181e-07	0	0	0.00149697	8.63035e-07	9.11463e-07	0	0	0	0	1.78788e-06	0	0	0	0
0.999605	1	0.999645	TCONS_00048007	NC_010448.3:4629-36351	0	6.4026e-05	0	0	0	0.0257391	7.08902e-06	0	0	0	0	0	0	0	0	0
0.999605	0.99978	0.992666	TCONS_00111300	NC_010456.4:42564769-42566724	0	7.65998e-05	0	1.22442e-06	0.0644827	1.34e-06	1.16304e-06	1.36804e-06	0	0	1.28486e-06	0	0	0	9.67066e-05	0
0.99955	0.91595	0.999993	TCONS_00017674	NC_010444.3:98556192-98559205	0	0	0	0	0.000273969	0.152343	0	0	2.65899e-06	0	0	0	0	0	0.000470175	7.50382e-06
0.999525	0.73471	0.999736	TCONS_00071766	NC_010450.3:3465661-3469154	0	0.00106288	0	0	0.00102789	1.87365	0.00104797	0	0	0.00124178	0	0	0.000393177	0.00115516	0.00132956	0
0.999508	0.999726	0.475068	TCONS_00091883	NC_010454.3:41874327-42034025	0.000116517	0.000121951	0.00012043	8.84031e-05	0.294749	0.000118306	0.000110014	0.000119989	0	0	9.83242e-05	0	0	0.000121414	0.000119089	0
0.999117	0.999574	0.998826	TCONS_00071728	NC_010450.3:2485640-2531726	0	0	0	0	6.31897e-05	9.93973e-05	0	0	0	0	1.88373e-07	5.54356e-07	0	0	0	2.62227e-07
0.999096	0.999999	0.998921	TCONS_00130065	NC_010460.3:27246132-27248212	1.47762e-06	0	0	0	0.299585	1.54764	0	0	0	0	0	0.0116904	0	0	0	0
0.998815	0.862662	0.999611	TCONS_00130931	NC_010461.4:6181447-6210603	0	0	0	0	0	0.0869482	0	0	0.000247064	0	1.84068e-06	0	0.000235679	0.000236753	0	0
0.998526	0.998608	0.997875	TCONS_00119006	NC_010457.4:79482265-79521622	0.000217557	0	0.000146975	0.0001984	0.10636	0.0133396	8.74154e-05	0	0	0	0	0	0.000584438	0	0	0
0.998515	0.999138	0.438304	TCONS_00028750	NC_010445.3:140651746-140654672	0.00110625	0.00111079	0.00112674	0.00111953	1.29542	0	0.00109117	0.00114536	0.00104683	0	0.00123788	0.00113669	0.00113027	0	0.00107745	0.0011364
0.998382	0.857163	0.998418	TCONS_00069984	NC_010450.3:58479061-58498098	0	0	0	0.000427713	1.43604e-05	0.0567492	0	1.29637e-05	1.43624e-05	1.21211e-05	0	0	0	0	0	0.000175753
0.997767	0.999865	0.999502	TCONS_00087657	NC_010453.4:64858571-65110370	0	0	0	0	0.432087	2.21445e-05	2.84739e-06	0	0.000404739	0.00634636	0	0	0	0	0	0
0.99754	0.728082	0.998234	TCONS_00036300	NC_010446.4:114404257-114407667	0	8.87718e-05	9.4774e-05	9.67316e-05	9.94296e-05	0.0386013	0	9.90176e-05	0	0	0	0.000100394	0	0	9.44829e-05	9.21426e-05
0.997453	0.996723	1	TCONS_00028645	NC_010445.3:135318623-135322292	0	0	0	0	1.86245	0.533471	0.0427181	0	0	0	0	0	0	0	0	0
0.997446	0.992777	1	TCONS_00090829	NC_010454.3:19568617-19569779	0	0	0.051975	0	1.0279	1.87966	0	0	0	0	0	0	0	0	0	0
0.997409	0.994771	1	TCONS_00054210	NC_010448.3:8467375-8481742	0	0	0.00444665	0	0.121491	0.123678	0	0	0	0	0	0	0	0	0	0
0.99726	0.998125	0.996192	TCONS_00074583	NC_010451.3:3999415-4005594	0	0	0	0.0142454	0.660062	0.534364	0	0	0	0	0.00360247	0	0	0	0.00505874	0
0.997181	0.995629	1	TCONS_00078367	NC_010451.3:147371901-147372981	0	0	0	0	2.30474	1.26876	0.0705113	0	0	0	0	0	0	0	0	0
0.997162	1	0.991892	TCONS_00087628	NC_010453.4:58040110-58076208	0	0	0	0	3.8146	2.05404	0	0.116573	0	0	0	0	0	0	0	0
0.996584	1	0.986778	TCONS_00125528	NC_010459.4:888-6580	0	0	0	0	0.541977	0.188764	0	0	0	0	0	0.017471	0	0	0	0
0.996152	0.986013	1	TCONS_00046976	NC_010447.4:67868696-67882647	0	0	0	0	1.61991	4.26834	0.158605	0	0	0	0	0	0	0	0	0
0.996056	1	0.981845	TCONS_00117922	NC_010457.4:19136009-19139293	0	0	0	0.032626	0.925082	0.256732	0	0	0	0	0	0	0	0	0	0
0.995813	0.992244	0.997054	TCONS_00072455	NC_010450.3:43183149-43197368	0	0	0.048403	0	0.891577	2.56343	0	0.0528653	0	0	0	0	0	0	0	0
0.995475	0.999974	0.998623	TCONS_00067098	NC_010449.4:75612367-75615336	0	0	0	0.00865095	0.277336	0	5.09451e-05	8.33822e-05	0	0	0	0	0	0	0	0
0.995214	0.98832	1	TCONS_00130064	NC_010460.3:27246132-27248110	0.0458211	0	0	0	0.560428	0.8072	0	0	0	0	0	0	0	0	0	0
0.995171	1	0.986965	TCONS_00006380	NC_010443.4:308530109-308533724	0	0	0	0.0117827	0.219462	0.129137	0	0	0	0	0	0	0	0	0	0
0.994947	0.992058	1	TCONS_00120520	NC_010457.4:147488111-147505581	0	0	0	0	3.46046	1.97848	0.192374	0	0	0	0	3.96302e-07	0	0	0	5.26484e-07
0.994907	1	0.984585	TCONS_00133318	NC_010461.4:2282658-2288055	0	0	0	0.0472932	0.888267	0.43829	0	0	0	0	0	0	0	0	0	0
0.9949	0.992506	1	TCONS_00027698	NC_010445.3:97211909-97270626	0	0	0	0	1.65685	0.777694	0.0869095	0	0	0	0	0	0	0	0	0
0.994831	0.99483	1	TCONS_00000090	NC_010443.4:2462030-2468196	0	0	2.52324e-05	0	0.0327068	5.73365e-06	2.26272e-06	0	0	0	0.00115452	0	1.1794e-06	0	4.38578e-07	0
0.994663	0.991933	1	TCONS_00000586	NC_010443.4:22421080-22434797	0	0	0	0	0.910306	0.465462	0.0514017	0	0	0	0	0	0	0	0	0
0.993612	0.995442	0.991542	TCONS_00119649	NC_010457.4:114218384-114221029	0	0.0644588	0.0908608	0.04799	8.8753	7.84742	0	0.0992566	0	0	0	0	0.192296	0.252891	0	0
0.993502	0.941402	1	TCONS_00072139	NC_010450.3:29723186-29746156	0	0	0	0	0.229907	1.84334	0	0	0	0	0.0943051	0	0	0	0	0
0.993413	0.990434	1	TCONS_00120519	NC_010457.4:147488111-147501260	0	0	0	0	0.816045	0.368994	0.0546435	0	0	0	0	0	0	0	0	0
0.993015	1	1	TCONS_00040041	NC_010446.4:109080761-109085272	0	0.0180878	0	0	0.369945	0	0	0	0	0	0	0	0	0	0	0
0.992846	0.986218	0.996215	TCONS_00083408	NC_010452.3:28722782-28725358	0	0	0	0	0.745047	1.4655	0.0718784	0.0388288	0	0	0	0	0	0	0	0
0.992724	0.990751	1	TCONS_00082707	NC_010451.3:151422054-151423400	0	0	0	0	1.10122	0.298731	0.0712975	0	0	0	0	0	0	0	0	0
0.99268	1	0.984343	TCONS_00022945	NC_010444.3:85038836-85046106	0	7.8491e-06	0	0	0.114662	0.100662	0	0	0	0	0	0.0110247	0	0	0	0
0.992488	0.973782	1	TCONS_00003434	NC_010443.4:167094873-167104388	0	0	0	0	0.296958	0.73948	0.0544989	0	0	0	0	0	0	0	0	0
0.992479	0.995785	0.98715	TCONS_00034730	NC_010446.4:76780462-76793794	0	0	0.0463906	0.0492325	1.85938	1.15316	0.00847533	2.72364e-05	0	0.054466	0	0	0	0	0	0
0.992089	0.990853	0.994068	TCONS_00117608	NC_010457.4:154434396-154435457	0.00523596	0	0	0	0.24295	0.151739	0	0	0	0	0.00518983	0.00630028	0	0	0.00512932	0
0.991636	0.989089	0.997851	TCONS_00119004	NC_010457.4:79461799-79521622	0	0	0	0	0.153788	0.0630344	0.0117463	0.000948349	0	0	0	0	0	0	0	0
0.991444	1	0.99093	TCONS_00037876	NC_010446.4:29257924-29319709	0	0	0	0.0715762	0.0678022	1.12734	0	0	0	0	0	0	0	0	0	0
0.991333	1	0.99519	TCONS_00112500	NC_010456.4:70850626-70935086	0	0.0143318	0	0	0	0.425676	0	0	0	0	0	0	0	0	0.0114949	0
0.991315	0.94742	0.991327	TCONS_00052336	NC_010448.3:86818351-86883932	0	0	6.07176e-06	0.0267198	0.000119489	0.440121	3.79072e-05	0	0	0	0	0	0	0	0	0
0.991253	0.98695	1	TCONS_00014709	NC_010444.3:18365966-18372904	0	0	0	0	2.66539	1.3113	0.243486	0	0	0	0	0	0	0	0	0
0.990914	0.985016	1	TCONS_00114370	NC_010456.4:144786798-144810971	0	0	0	0	1.30915	0.84989	0.137318	0	0	0	0	0	0	0	0	0
0.990845	0.993446	0.989625	TCONS_00123447	NC_010458.3:82073444-82077680	0	0	0	0	1.01607	2.1668	0.046613	0.15737	0	0	0	0	0	0	0	0
0.98994	0.981733	0.993435	TCONS_00010214	NC_010443.4:167153556-167168320	0	0	0	0	0.230512	0.54133	0	0.0248768	0	0	0.0122701	0	0	0	0.0172057	0
0.989074	0.978402	0.994957	TCONS_00019233	NC_010444.3:1211884-1214759	0	0	0.0106291	0	0.544848	0.988381	0.071743	0.0348889	0	0	0	0	0	0	0	0
0.988923	0.972985	1	TCONS_00007857	NC_010443.4:45126163-45132391	0	0	0.0866458	0	0.458187	0.659218	0	0	0	0	0	0	0	0	0	0
0.988604	1	0.985559	TCONS_00090322	NC_010454.3:7109055-7144198	0	0	0	0	0.219484	0.821505	0	0.0830453	0	0	0	0	0	0	0	0
0.988371	0.946733	0.999993	TCONS_00073195	NC_010450.3:81380710-81396218	1.5134e-05	0	0	1.50599e-05	0.173292	0.620836	0.0645997	1.61696e-05	0	0	0	0	0	0	0	0
0.988215	0.964185	1	TCONS_00056648	NC_010448.3:55742328-55747433	0	0	0	0	0.0746128	0.152136	0	0	0	0	0	0	0	0	0.018706	0
0.988081	0.998025	0.994197	TCONS_00059447	NC_010448.3:149314540-149319293	0	0.0168579	0.017785	4.91285e-05	4.89068e-05	0.41994	4.86606e-05	5.18819e-05	0	0	4.98601e-05	5.03667e-05	4.83224e-05	4.90432e-05	5.01889e-05	0
0.987604	1	0.999982	TCONS_00041087	NC_010446.4:139242235-139255704	0	0	0	0	0	0.730072	0	9.45204e-05	0	0	0.0632549	0	0	0	0	0
0.98738	1	0.996005	TCONS_00134780	NC_010461.4:98195774-98233375	0	0	0	0.00145011	0	0.0520124	0.00314033	0	0	0	0	4.45969e-06	0	0	0	0
0.987366	0.908251	1	TCONS_00129765	NC_010460.3:18526844-18527760	0	0	0	0	0.0994347	0.622689	0	0	0	0	0	0	0.0638611	0	0	0
0.98723	0.99993	0.886961	TCONS_00028569	NC_010445.3:133542368-133554527	0	0	0.000317516	0.0619882	0.651486	0.0487591	0	0.000290536	0	0	0	0	0	0	0	0
0.985729	1	0.977239	TCONS_00078493	NC_010451.3:122593-126362	0	0	0	0.0125929	0.0470185	0.0790379	0	0	0	0	0	0	0	0	0	0
0.98499	1	1	TCONS_00108058	NC_010456.4:64748242-64763046	0	0	0	0	0	0.99877	0.10494	0	0	0	0	0	0	0	0	0
0.984458	0.978455	1	TCONS_00105892	NC_010456.4:5194035-5200139	0	0	0	0	0.543119	0.20977	0.0819119	0	0	0	0	0	0	0	0	0
0.984354	1	0.978096	TCONS_00120759	NC_010457.4:155450836-155465090	0	0	0	0	0.062855	0.157163	0	0	0	0	0	0.0240974	0	0	0	0
0.98429	0.859209	0.984296	TCONS_00032941	NC_010445.3:125562154-125569039	0	0	2.04497e-05	0.0750647	0	0.999056	2.0154e-05	6.29872e-05	0	2.15021e-05	0	0	0	0	0	0.0346771
0.983065	1	0.949082	TCONS_00117028	NC_010457.4:135416382-135914897	0	0	0	0	3.04741	1.51869	0	0.541304	0	0	0	0	0	0	0	0
0.982831	0.982886	0.99874	TCONS_00043095	NC_010447.4:51439330-51452169	0	2.95702e-05	0	0	0.077718	0	2.97875e-06	0	0	0	0.00930654	2.60822e-07	7.87333e-07	0	0	0
0.982534	1	0.977295	TCONS_00058149	NC_010448.3:86882952-86888441	0	0	0	0.0304508	0.0574711	0.191589	0	0	0	0	0	0	0	0	0	0
0.982377	0.993835	1	TCONS_00033729	NC_010446.4:10073598-10093879	0	0	0	0	2.4178	0	0	0	0	0	0.104337	0.19393	0	0	0	0
0.982316	0.942193	0.999993	TCONS_00031134	NC_010445.3:52447447-52534845	0	0	0.0297606	9.06799e-07	0	0.33784	0.0120427	1.65841e-05	0	0	0	0	0	0	0	0
0.980978	0.970245	1	TCONS_00006110	NC_010443.4:303591387-303602677	0	0	0	0	1.301	0.734138	0.270981	0	0	0	0	0	0	0	0	0
0.980556	1	0.974027	TCONS_00038188	NC_010446.4:45379459-45412464	0	0	0	0	0.505363	1.50491	0	0.273609	0	0	0	0	0	0	0	0
0.980316	1	0.976379	TCONS_00032662	NC_010445.3:115121365-115124090	0	0	0	0	0.0573682	0.286876	0	0.0474331	0	0	0	0	0	0	0	0
0.980042	0.987491	0.964514	TCONS_00120518	NC_010457.4:147488111-147493450	0	0	0	0.117544	3.82594	1.83524	0.153964	0.122724	0.18104	0	0	0.0286265	0	0.124455	0	0.0625294
0.979948	1	0.960687	TCONS_00059028	NC_010448.3:133638573-133660610	0	0	0	0	0.119922	0.124844	0	0.0343557	0	0	0	0	0	0	0	0
0.97955	0.989726	0.882592	TCONS_00009062	NC_010443.4:115584764-115601379	0	0	0.000670624	0.000719315	0.0183975	0	0.000652537	0.000591175	0	0	0	0	0	0	0	0
0.979321	1	0.966935	TCONS_00086759	NC_010453.4:4468641-4469907	0	0	0	0	0.0509014	0.0849782	0	0	0	0	0	0.0196689	0	0	0	0
0.978998	0.891617	1	TCONS_00117678	NC_010457.4:155559110-155565946	0	0	0.0487513	0	0.0642636	0.267367	0	0	0	0	0	0	0	0	4.13425e-06	0
0.978873	0.925896	0.999147	TCONS_00073194	NC_010450.3:81380710-81395963	0.00893647	0	0	0.00492145	0.802719	2.09753	0.407457	0.00760743	0	0	0	0	0	0	0	0
0.978867	0.978863	1	TCONS_00033539	NC_010446.4:1523052-1524298	0	0	0	0	0.183807	3.82228e-05	0.0271965	0	0	0	0	0	0	0	0	0
0.978499	0.970847	0.988648	TCONS_00031133	NC_010445.3:52447447-52450106	0	0	0.0674267	0.00814061	2.02658	1.52791	0.346139	0.113277	0	0	0	0	0	0	0	0
0.977465	1	0.959517	TCONS_00133317	NC_010461.4:2156448-2304756	0	0	0	0	0.975656	1.22504	0	0.347153	0	0	0	0	0	0	0	0
0.976881	0.93433	1	TCONS_00093771	NC_010454.3:17829707-17831361	0	0	0.0212437	0	0.522814	0.962235	0.219088	0	0	0	0	0	0	0	0	0
0.976742	0.972389	0.981719	TCONS_00031136	NC_010445.3:52451960-52534845	0	0	0	0.0069079	0.53864	0.471073	0.104105	0.053375	0	0	0	0	0	0	0	0
0.976591	1	1	TCONS_00119825	NC_010457.4:118851000-118940410	0	0	0	0	0	0.405967	0.0665229	0	0	0	0	0	0	0	0	0
0.976367	1	1	TCONS_00113936	NC_010456.4:128598597-128631641	0	0	0	0.120756	0.729937	0	0	0	0	0	0	0	0	0	0	0
0.976355	0.992178	0.942374	TCONS_00013115	NC_010443.4:308195064-308208709	0	0.0242292	0	0	1.21383	0.565244	0	0.0559627	0	0.119346	0.0277499	0	0	0	0.0387105	0.0284694
0.976041	0.933238	1	TCONS_00117578	NC_010457.4:153568447-153571763	0	0	0	0	1.45148	2.59311	0.678328	0	0	0	0	0	0	0	0	0
0.975591	0.903659	0.987234	TCONS_00093793	NC_010454.3:18371556-18391431	0.0130342	0.0195899	0	0	0	0.397061	0.0193275	0	0	0	0	0	0	0	0	0.0158927
0.975405	0.96209	0.987036	TCONS_00033116	NC_010445.3:134463735-134490432	0	0	0	0	0.0674563	0.0772255	0.017901	0.0070078	0	0	0	0	0	0	0	0
0.975173	0.96335	0.99982	TCONS_00119172	NC_010457.4:88858980-88912297	0	0	0	2.12099e-05	0.535243	0.256743	0.137315	0.00030178	0	0	0	0	0	0	0	0
0.975141	0.894719	0.988907	TCONS_00086396	NC_010452.3:71505316-71509315	0.0286452	0	0	1.5913e-06	0.0403626	0.235788	0	0	0	0	0	0.0183072	0	0	0.00110059	0
0.975081	0.999848	0.965987	TCONS_00022944	NC_010444.3:85036813-85046106	0.000142257	0.0430618	0	0.0250797	0.133842	0.36453	0	0	0	0	0	0.0185174	0	0	0	0.000131209
0.974389	1	1	TCONS_00017752	NC_010444.3:106174693-106175639	0	0.0341685	0	0	0.190594	0	0	0	0	0	0	0	0	0	0	0
0.974151	0.99997	0.999858	TCONS_00134762	NC_010461.4:97684765-97687675	0	0	0	0.482308	2.67125	0	0	0	0	0	0	0	0.000552358	0.000479791	0	0
0.974046	0.999716	0.995177	TCONS_00027663	NC_010445.3:92858899-92929701	0	0	0	0.0345004	0.19594	0.000387035	0	0.000392586	0	0	0.000389512	0.000385247	0	0	0	0
0.972946	0.484967	0.973082	TCONS_00010632	NC_010443.4:195867566-195874286	1.64945e-05	0	1.92158e-05	0	2.03824e-05	0.0729595	0	0	0	0	1.93444e-05	0.0137279	0	0	1.84285e-05	1.9584e-05
0.972561	0.972577	1	TCONS_00064411	NC_010449.4:2355890-2367715	0	0	0	0	1.05838	0	0.0019687	0	0	0	0	0	0.201196	0.000122173	0	0
0.972403	0.979018	0.965653	TCONS_00108631	NC_010456.4:91988050-91988560	0	0	0	0.220474	1.43095	1.40247	0.210171	0.116716	0	0	0	0	0	0	0	0
0.972384	0.998358	0.999995	TCONS_00029814	NC_010445.3:21760484-21827288	0	0	0.111187	0	0	0.581898	0	2.19362e-05	0.0012728	0	0	0	0	0	5.10375e-06	0
0.972369	0.999946	0.998271	TCONS_00068064	NC_010449.4:105713507-105958843	0	0	3.30484e-05	0	0.338588	0	2.97716e-05	0.000308268	0	0	2.87143e-05	0.0645794	0	0	3.66143e-05	0.000473303
0.972241	1	1	TCONS_00028521	NC_010445.3:129131257-129138613	0	0	0	0	0.0410804	0	0	0	0	0	0	0.00798241	0	0	0	0
0.971776	0.944203	0.999835	TCONS_00030041	NC_010445.3:29959042-29976543	0	6.55346e-05	0	3.88403e-05	0.349111	0.343065	0.000152229	0	0	0	0.1362	0.000287798	0	0	3.20819e-06	3.32729e-06
0.971765	1	0.954728	TCONS_00034851	NC_010446.4:81232698-81249086	0	0	0	0.0427527	0.0814024	0.134906	0	0	0	0	0	0	0	0	0	0
0.971108	0.941692	1	TCONS_00124829	NC_010459.4:47119452-47136623	0	0	0	0	0.281239	0.28634	0	0	0.11479	0	0	0	0	0	0	0
0.970796	0.980145	0.99997	TCONS_00082597	NC_010451.3:147269176-147277465	0	0	0.0406513	0.0191409	0.292481	3.99241e-06	0	0	0	0	0	0	0	0	0	0
0.970646	0.96158	0.976727	TCONS_00061089	NC_010449.4:31784415-31795677	0	0	0.0174751	0.0496211	0.599013	0.893158	0.143624	0.0958837	0	0	0	0	0	0	0	0
0.970411	0.965802	0.972087	TCONS_00094838	NC_010454.3:42595923-42600988	0.0256541	0	1.55614e-06	0.0560256	0.470803	1.29471	0.0870311	0.19693	0	0	1.68786e-05	0	0	0	0	1.77412e-05
0.970237	0.895186	1	TCONS_00040843	NC_010446.4:133680870-133689438	0	0	0	0	0.0223439	0.0563417	0.0163936	0	0	0	0	0	0	0	0	0
0.969725	0.997105	0.921858	TCONS_00034728	NC_010446.4:76780412-76793794	0	0	0	0	2.18868	1.25194	0.0443546	0.684801	0	0	0	0	0	0	0	0
0.969177	1	0.982105	TCONS_00064745	NC_010449.4:20385130-20394635	0	0	0	0.175772	0	1.40318	0.126984	0	0	0	0	0	0	0	0	0
0.969105	1	0.858591	TCONS_00049050	NC_010448.3:34530755-34536546	0	0	0	0	0.0943085	0.0263646	0	0.0260974	0	0	0	0	0	0	0	0
0.96872	0.99999	0.960891	TCONS_00034727	NC_010446.4:76780412-76793794	0	0	0	0	0.331117	1.32242	2.2331e-05	0.362034	0	0	0	0	0	0	0	0
0.968509	0.874411	0.97899	TCONS_00083978	NC_010452.3:52260819-52265867	0	0	0.0128233	0.0181357	0.050572	0.454013	0.0247345	0.0420793	0	0	0.00690104	0.00655572	0	0	0	0
0.967629	0.904728	0.994203	TCONS_00054900	NC_010448.3:34825582-34929626	0	0	0	0.0105379	0.405749	0.960403	0.270596	0.0284319	0	0	0	0	0	0	0	0
0.967496	0.972534	0.95565	TCONS_00005777	NC_010443.4:297910858-297921080	0	0	0.0969371	0.104343	2.24422	0.954511	0.334544	0.142733	0	0	0	0.0492513	0	0	0	0
0.967388	0.93206	1	TCONS_00099013	NC_010455.4:124990670-125743703	0	0	0.00748397	0	0.324937	0.351993	0.147049	0	0	0	0	0	0	0	0	0
0.967139	1	1	TCONS_00061046	NC_010449.4:29732176-29733248	0	0	0	0	0	0.18487	0	0	0	0	0	0	0	0	0.042525	0
0.96679	0.948947	0.999985	TCONS_00125286	NC_010459.4:59124169-59158211	0	0	7.8542e-07	0	0.156482	0.0841095	0.0559214	3.02592e-06	0	0	0	2.53577e-06	0	3.14649e-06	0	0
0.966133	0.94994	0.974106	TCONS_00065608	NC_010449.4:31760860-31769834	0.0423512	0	0	0.0228978	0.300893	0.611142	0.0630887	0.0712407	0	0	0	0.0166345	0	0	0	0
0.965787	0.832341	0.98773	TCONS_00047440	NC_010447.4:82744649-82751615	0.0309948	0	0.123887	0	0.114401	0.829983	0	0.0689673	0	0	0	0.00232037	0	0	0	0
0.965666	0.956334	1	TCONS_00017683	NC_010444.3:98944838-99066229	0.0827799	0	1.72213e-06	0	1.18458	0.321965	0.279302	0	0	0	0	0	0	0	0	0
0.964865	0.977048	0.935397	TCONS_00052824	NC_010448.3:110864447-110874369	0	0	0.136498	0.235838	1.26133	0.521508	0.0661491	0	0	0	0	0	0	0	0	0
0.96473	0.968527	0.961193	TCONS_00062277	NC_010449.4:62584145-62598758	0	0	0.285411	0.472413	3.90261	4.18893	0.565431	0.665504	0	0	0	0	0.00895714	0	0	0
0.964669	0.931586	0.983102	TCONS_00117610	NC_010457.4:154450420-154454416	0	0	0.0300998	0.0278563	1.08519	1.94763	0.489596	0.202515	0	0	0	0	0	0	0	0
0.964586	1	0.961221	TCONS_00003808	NC_010443.4:188716754-189078724	0	0.0956303	0	0	0.4903	3.5867e-05	0	5.96302e-05	0	0	0	0.0258638	0	0	0	0
0.964235	0.998421	1	TCONS_00049223	NC_010448.3:40131800-40146546	0	0	0	0	0.898488	0	0	0.215012	0.00808891	0	0.0018414	0	0	0	0	0
0.964195	1	0.972407	TCONS_00133329	NC_010461.4:2706032-2729653	0	0	0	0	0	1.18722	0.0682475	0.229313	0	0	0	0	0	0	0	0
0.963789	0.999492	0.943345	TCONS_00000701	NC_010443.4:29852063-29881595	0.000129029	0	0.000136329	0	0.186297	0.325339	0.0001296	0.128767	0	0	0.000132807	0.000127768	0	0	0.000135358	0.000129303
0.963509	0.973106	0.947858	TCONS_00088379	NC_010453.4:6148570-6160166	0	0	0	0	0.198814	0.12191	0.0374283	0.0444962	0	0	0	0	0	0	0	0
0.96317	0.994756	0.908695	TCONS_00038681	NC_010446.4:76787964-76877071	0	0	0	0	1.65751	0.961092	0.0608441	0.614265	0	0	0	0	0	0	0	0
0.963166	0.946031	1	TCONS_00079516	NC_010451.3:27424326-27439199	0	0	0.099699	0	0.263905	0.12277	0	0	0	0	0	0	0	0	0	0
0.962651	0.944618	1	TCONS_00062635	NC_010449.4:74937894-75064928	0.0208592	0	0	0	0.307889	0.148657	0.0985004	0	0	0	0	0	0	0	0	0
0.962507	0.895122	0.974093	TCONS_00103834	NC_010455.4:125993922-126211379	0	0	0	0.0740184	0.0701768	0.408155	0.0515198	0	0	0	0	0	0	0	0	0
0.962205	1	1	TCONS_00112093	NC_010456.4:55862592-55877587	0	0	0	0	0	0.185949	0	0	0	0	0	0	0	0	0.0491958	0
0.961851	1	1	TCONS_00024303	NC_010444.3:154733149-154742692	0	0	0	0.0384416	0.143953	0	0	0	0	0	0	0	0	0	0	0
0.961779	0.936905	1	TCONS_00037662	NC_010446.4:12464388-12732542	0	0	0	0	0.197963	0.12883	0	0	0.0874328	0	0	0	0	0	0	0
0.961519	0.953629	0.970954	TCONS_00001030	NC_010443.4:45161727-45173648	0	0	0	0	0.142418	0.119112	0.0462288	0.0242118	0	0	0	6.67974e-06	0	0	0	0
0.961164	1	1	TCONS_00069593	NC_010450.3:33142144-33173444	0	0	0	0	0.852306	0	0	0	0	0	0	0	0	0	0	0.231699
0.961034	0.962552	0.860783	TCONS_00099012	NC_010455.4:124990670-125720137	0	0	0.0045906	0	0.961179	0	0.242314	0	0	0	0	0	0.00505371	0.00517244	0	0.00504063
0.96067	0.969431	0.929156	TCONS_00031975	NC_010445.3:80104602-80110077	0	0	0	0	0.327229	0.0909699	0	0.0451129	0	0	0	0	0.0700203	0	0	0
0.960639	0.958342	0.962569	TCONS_00027759	NC_010445.3:100129944-100130762	0	0	0	0.0321427	0.425162	0.505797	0.0891626	0.100385	0	0	0	0	0	0	0.0348159	0
0.960199	0.969545	0.955559	TCONS_00082721	NC_010451.3:152350968-152368800	0	0	3.97173e-06	0.0123114	0.258349	0.52035	0.0502664	0.149527	0	0	0	0	0.000451626	3.57226e-05	0.00435385	0
0.95982	0.984237	0.999998	TCONS_00117609	NC_010457.4:154450420-154454416	0	3.08091e-06	0.026216	3.08522e-06	0	0.938218	0.237647	6.71746e-06	0	0	3.37386e-06	3.39763e-06	0	0	3.55878e-06	0
0.959529	0.913189	0.98776	TCONS_00068738	NC_010449.4:132049379-132165139	0	0	0.304347	0.643728	8.17911	13.4261	4.66592	0.255798	0	0.250853	0	0	0	0	0	0
0.958956	0.902068	0.994793	TCONS_00062665	NC_010449.4:78718428-78977705	0	0	0	0.0655887	2.61282	4.14764	1.78931	0.0855827	0	0	2.72464e-06	0	2.79477e-06	0	0.00184067	0
0.958543	0.90531	0.991084	TCONS_00054211	NC_010448.3:8467375-8481742	0	0	0	0	0.044273	0.23683	0.0667942	0	0	0	0	0	0	0.0147815	0	0
0.958376	0.895175	0.977223	TCONS_00045246	NC_010447.4:10683338-10689426	0	0	0	0.0532946	0.0996844	0.334265	0.0731456	0	0	0	0	0	0	0	0	0
0.958183	1	1	TCONS_00021119	NC_010444.3:53284247-53286049	0	0	0	0	0	0.115676	0.0338608	0	0	0	0	0	0	0	0	0
0.95805	1	1	TCONS_00038768	NC_010446.4:82287204-82303199	0	0	0	0	0	0.293612	0.0862192	0	0	0	0	0	0	0	0	0
0.957797	1	0.998181	TCONS_00027390	NC_010445.3:81457821-81495415	0.0446957	0.000758042	0	0.00051666	0	0.158111	0	0	0	0	0	0	0	0.000739011	0	0
0.957763	0.927596	0.997885	TCONS_00028614	NC_010445.3:134409870-134415218	0	0	0	0.0249377	2.24019	1.68438	1.13539	0	0	0	0	0	1.53062e-06	0	0	0
0.957685	0.948854	0.966092	TCONS_00098212	NC_010455.4:81930877-81933103	0	0	0.0355677	0.0501982	0.280645	0.294786	0.0514768	0	0	0	0	0	0	0	0.0134325	0.019771
0.95754	0.945768	0.964591	TCONS_00023286	NC_010444.3:103492923-103548803	0	0	0.0381026	0	0.100369	0.167591	0	0.0415397	0	0	0	0	0	0	0	0
0.956697	1	0.956698	TCONS_00084351	NC_010452.3:69917476-69922337	0	0	0	0	0	0.301566	0	0.0914099	0	0	0	0	0	0	1.17087e-06	0
0.956589	0.88253	0.98435	TCONS_00054212	NC_010448.3:8467375-8481742	0	0.0104361	0	0	0.148778	0.396907	0	0	0.110721	0.0267302	0.0030473	0	0	0	0.00856986	0.0063154
0.955925	0.920706	0.98804	TCONS_00107329	NC_010456.4:47115164-47134238	5.84605e-05	0	0.708797	0.461523	21.5745	23.6592	11.2348	1.46397	0.0314551	0.0552065	0	0	2.28638e-05	0	0	0
0.955633	0.908318	0.978575	TCONS_00050619	NC_010448.3:53147966-53159847	0	0	0.0544625	0	1.31311	2.70807	0.788256	0.396871	0	0	0	0.00927245	0	0	0	0
0.955541	0.997822	0.95739	TCONS_00034729	NC_010446.4:76780462-76793794	0	0	3.59046e-06	3.18741e-06	0.000221041	1.13346	0.0147366	0.338068	0	3.63901e-06	0	0	0	0	0	0
0.955538	0.918213	0.958757	TCONS_00086479	NC_010452.3:73785817-73786550	0	0	0	0	0.084181	0.975928	0	0	0	0	0	0	0	0.14043	0.0481942	0.141318
0.955397	0.984747	0.99477	TCONS_00128896	NC_010460.3:55397596-55403077	0.00146989	0	0	0	0	0.00590269	7.9651e-05	0	0	0	0	0.000216109	7.72906e-05	0	0	0
0.955393	0.975646	0.907023	TCONS_00026707	NC_010445.3:52137920-52142489	0	0	0.114218	0.20062	0.736479	0.308361	0	7.38159e-05	0.0113358	0	0	0	0	0	0	0
0.955245	0.999929	0.998831	TCONS_00078623	NC_010451.3:3737890-3756487	0	1.38918e-05	1.15706e-05	0	0.106939	0	0	0.000257541	0	0	4.12425e-05	0	0	0	0	0.0331778
0.955089	0.94172	0.979448	TCONS_00072549	NC_010450.3:48935460-48940324	0	0.0772645	0	0	0.978533	0.537066	0.399202	0	0	0	0	0	0	0	0	0
0.955044	0.942287	0.980118	TCONS_00052937	NC_010448.3:119434053-119441401	0	0	0	0	0.181739	0.0924591	0.0340767	0.0128682	0	0	0.012659	0	0	0	0.0266847	0
0.954827	0.90555	1	TCONS_00018553	NC_010444.3:147352515-147394078	0	0	0	0	0	5.53129	0.696136	0	0	0	0	0	0	0	1.05292	0
0.954764	0.966464	0.947787	TCONS_00071819	NC_010450.3:6731050-6753515	0	0	0.0188991	0.01715	0.25962	0.43537	0	0.141975	0	0	0.0116208	0	0	0	0.0304264	0
0.954662	0.981705	0.947103	TCONS_00033200	NC_010445.3:138542676-138548118	0.0178393	0	0	3.76906e-05	0.95276	3.40871	0.00147432	1.26214	0.0451794	0	0	0	0.0471088	0	0.0104124	0
0.954396	0.913281	0.967736	TCONS_00034266	NC_010446.4:41445495-41510187	0.021496	0.0315536	0.0500005	0	0.197246	0.60796	0.0482386	0.054664	0	0	0	0.0510898	0	0	0	0
0.954031	0.947598	1	TCONS_00086282	NC_010452.3:67216011-67253624	0	0	0	0	0.151356	0.0211806	0.0555198	0	0	0	0	0	0	0	0	0
0.953918	0.987863	0.921519	TCONS_00007496	NC_010443.4:28458659-28585220	0	0	0	0.18194	1.18634	0	0	0	0	0	0	0.0999524	0	0	0.100794	0
0.953569	0.96487	0.947859	TCONS_00110853	NC_010456.4:28669639-28688764	0	0	0	0	0.510741	1.01072	0	0.251613	0	0	0.125597	0.117288	0	0	0	0
0.95269	0.863414	1	TCONS_00001558	NC_010443.4:82746936-82775491	0	0	0	0	0.068757	0.129747	0	0	0	0	0.0657387	0	0	0	0	0
0.952443	1	0.97784	TCONS_00016398	NC_010444.3:70972000-70973556	0	0	0	0.12157	0	0.783713	0	0	0	0	0	0	0	0	0.139325	0
0.952428	0.998254	0.999987	TCONS_00044439	NC_010447.4:95388657-95435903	0	0	0	0	0.000640684	0.160579	0	0	0	0	0	1.07134e-05	0.0536565	4.21068e-06	1.49954e-05	0
0.951646	0.880025	0.965155	TCONS_00125582	NC_010459.4:2524383-2657623	0	0	0.0114308	0.107056	0.107103	0.567819	0.0785171	0	0	0	0	0.00572453	0	0	0	0.0257189
0.951546	1	0.99093	TCONS_00066063	NC_010449.4:41975065-41975876	0	0	0	0.0356411	0	0.561335	0	0	0	0	0	0	0	0	0.154752	0
0.951175	0.979606	0.90825	TCONS_00100904	NC_010455.4:128621-132716	0	0	0	0	1.30081	0.861559	0.167036	0.553339	0	0	0	0	0	0	0.0186686	0
0.950937	0.96232	0.999847	TCONS_00060053	NC_010449.4:6053788-6100308	0	0	0	0	0.200166	8.36496e-06	8.01033e-06	8.67071e-06	0	0	9.00502e-05	0.015944	0	0	0.0526974	0
0.950624	0.94424	0.954312	TCONS_00016761	NC_010444.3:75323733-75374411	0	0	0.00315637	0.0044773	0.00808659	0.0139995	0	0	0	0	0	0	0	0	0	0
0.950583	1	1	TCONS_00098284	NC_010455.4:85455600-85459532	0	0	0	0	0	0.145404	0	0	0	0	0	0	0	0	0.0502978	0
0.950559	0.994164	0.951256	TCONS_00099017	NC_010455.4:125132863-125743703	0	0	0	0	6.81665e-05	0.337423	0.00166876	0.115132	0	0	0	0	0	0	0	0
0.949404	0.986122	0.862014	TCONS_00121600	NC_010458.3:54016763-54029464	0	0	0.0168583	0.0238033	0.467466	0.19641	0	0.16591	0	0	0	0	0.028554	0	0	0
0.949154	0.900553	0.976965	TCONS_00093103	NC_010454.3:3814784-3819776	0.0264372	0.0315162	0	0	0.327828	0.572891	0.10459	0.057606	0	0	0.0506984	0.00159042	0.0464841	0	0	0.00166119
0.948828	0.892758	0.999882	TCONS_00090078	NC_010454.3:4282925-4297706	0	4.48951e-05	0.219614	0.000178259	0.29267	0.321423	0	0	0	0	4.52939e-05	0	0	0	4.61736e-05	4.19142e-05
0.948795	1	0.948936	TCONS_00020504	NC_010444.3:20218525-20327056	0	0	0	0	0	0.693219	0.000685995	0.204411	0	0	0	0.0433764	0	0	0	0
0.947743	0.965388	0.904675	TCONS_00060284	NC_010449.4:17883245-18975462	0	0	0.0306739	0	0.58923	0.064244	0.0498507	0	0	0	0.0622377	0.0962781	0	0	0	0
0.94748	0.888791	1	TCONS_00062639	NC_010449.4:75615945-75616672	0	0	0	0	0.270636	0.675	0.347654	0	0	0	0	0	0	0	0	0
0.947333	0.913397	0.964764	TCONS_00024120	NC_010444.3:148029474-148036201	0	0.00193107	0.00560246	0	0.0092416	0.0179928	0	0	0	0	0	0	0	0	0	0.00250688
0.946988	0.882052	0.976971	TCONS_00099340	NC_010455.4:133350523-133354709	0	0	0.110757	0.000454591	0.0616289	0.560805	0.0127254	0.089948	0	0	0	0	0	0	0.0170903	0
0.946914	0.970853	0.90754	TCONS_00017926	NC_010444.3:121712851-121717444	0	0.0970589	0.0835446	5.32541e-05	0.409469	0.248943	0	0	0	0	0	0.0639834	0	0	0	2.49899e-05
0.94684	1	0.946889	TCONS_00026706	NC_010445.3:52135636-52142489	0	0	0	0.0707262	0	0.190238	6.57141e-05	0	0	0	0	0	0	0	0	0
0.946828	0.972844	0.909373	TCONS_00071820	NC_010450.3:6732076-6753515	0.0554545	0.00817145	0.0258717	0.0226855	0.799617	0.555397	0.0498844	0.312656	0	0	0.0086201	0.00882408	0	0	0.0121708	0
0.946795	1	1	TCONS_00032057	NC_010445.3:83827801-83861975	0	0	0	0	0	0.668071	0	0	0	0	0.248815	0	0	0	0	0
0.946751	1	0.953917	TCONS_00109712	NC_010456.4:134799998-134908107	0	0	0	0	0	0.718416	0	0.231745	0	0	0	0	0	0	0.0360409	0
0.946401	0.870193	1	TCONS_00031137	NC_010445.3:52538605-52565672	0	0	0	0	0.223283	0.431654	0.24573	0	0	0	0	0	0	0	0	0
0.946331	0.909785	0.978573	TCONS_00033758	NC_010446.4:11144681-11147504	0	0	0.117757	0.0316989	0.18647	0.211371	0	5.14141e-06	0	0	0	0	0	0	0	0
0.946121	1	1	TCONS_00021412	NC_010444.3:59801976-59805139	0	0	0	0	0.186839	0	0	0	0	0	0	0.070467	0	0	0	0
0.946081	0.904204	0.975399	TCONS_00011740	NC_010443.4:264105050-264107918	0	0	0	0	0	14.5318	0.219922	0.121999	1.78519	0.985688	0.122795	0.28412	0	0.736703	0.854384	0.374012
0.945701	1	1	TCONS_00113370	NC_010456.4:109970307-109971296	0	0	0	0	0.140598	0	0	0	0	0	0	0.0534401	0	0	0	0
0.945463	0.953372	0.928062	TCONS_00003310	NC_010443.4:160903224-160914725	0	0	0	0.278692	1.21753	0.553438	0.397394	0	0	0	0	0	0	0	0	0
0.945063	1	1	TCONS_00106942	NC_010456.4:37597020-37598197	0	0	0	0	0.0765436	0	0	0	0	0	0	0.0294357	0	0	0	0
0.945041	0.936733	0.954135	TCONS_00088970	NC_010453.4:27072379-27073148	0	0	0.0545291	0.151592	0.719082	0.656938	0.263931	0.0593206	0	0	0	0	0	0	0	0
0.943464	0.9758	0.853478	TCONS_00064482	NC_010449.4:4215200-4217380	0	0.0467463	0	0	0.455285	0.1636	0.0238623	0.0809785	0	0	0.0532641	0.0126097	0	0	0	0.0274626
0.943241	0.937332	0.949184	TCONS_00052588	NC_010448.3:94259278-94362506	0.0188771	0.0138681	0.0439404	0.0775414	0.887276	0.882252	0.260158	0.176189	0	0	0.0551859	0.0299423	0	0	0.0110629	0.0162875
0.942387	1	1	TCONS_00071665	NC_010450.3:946701-952550	0	0	0	0.0915461	0.226997	0	0	0	0	0	0	0	0	0	0	0
0.942316	0.881674	0.993795	TCONS_00026712	NC_010445.3:52212807-52229998	0.0151285	0.011061	0.269891	0.00152788	5.03499	5.93122	3.57574	0.245034	0.303338	0	0.00627776	0	0	0	0	0
0.942238	0.94735	0.924628	TCONS_00060286	NC_010449.4:17907099-18315760	7.3635e-05	0.120632	0.000691766	0.33765	5.70613	1.6562	0.737403	0.000410995	0.000697343	0.243493	0.242437	0.171616	1.12162	0	7.62118e-05	2.01692e-05
0.942122	1	1	TCONS_00029812	NC_010445.3:21756796-21827288	0	0	0	0	0	0.119804	0	0	0	0	0.0485377	0	0	0	0	0
0.941816	0.927501	0.959817	TCONS_00026717	NC_010445.3:52226820-52229998	0	0	0.00048185	0.386072	2.87997	2.29003	1.46108	0.258063	0	0	0	0	0	0	0	0
0.940926	0.998674	0.94658	TCONS_00037502	NC_010446.4:2278207-2280223	0	0	0	0	0	0.366511	0	0	5.70208e-05	0	7.6403e-05	0	0	0	0.014374	0.137052
0.940855	0.891599	1	TCONS_00019015	NC_010444.3:160399104-160402288	0	0	0.0459141	0	0.0605082	0.0503915	0	0	0	0	0	0	0	0	0	0
0.940578	0.999857	0.99983	TCONS_00011961	NC_010443.4:270571136-270574990	4.40406e-05	0	3.71937e-05	3.99204e-05	0.0809678	0	0	0.0335576	0	0	0	0	0	0	0	0
0.940443	0.929104	0.946951	TCONS_00004587	NC_010443.4:236901795-237254516	0	0	0	0	0.283132	0.493344	0.140511	0.183199	0	0	0	0	0	0	0	0
0.94033	0.934633	0.94546	TCONS_00023655	NC_010444.3:133559809-133582899	0	0	0	0.121798	0.287355	0.319079	0.126545	1.994e-05	0	0	0.00494041	0	0	0	0	0
0.939931	1	1	TCONS_00050882	NC_010448.3:55982890-55986497	0	0	0	0	0.134519	0	0	0	0	0	0	0	0	0	0	0.0565633
0.939889	0.971427	0.929821	TCONS_00068831	NC_010449.4:134305649-134314900	0	0	0	0	1.4916	0.203921	0	0	0.298336	0.415105	0	0	0	0	0	0
0.939384	0.974713	0.922887	TCONS_00109717	NC_010456.4:135076991-135079924	0.0634815	0	0	0	0.639409	0.110714	0.0497009	0.205105	0	0	0	0	0	0	0	0
0.939305	1	0.973743	TCONS_00004574	NC_010443.4:234092523-234108272	0	0	0	0.0179116	0.603107	0.0280864	0	0.25026	0	0	0	0	0	0	0	0
0.939099	0.941848	0.860135	TCONS_00041088	NC_010446.4:139242235-139256687	0.0854889	0	0	0	0.466262	0.0162328	0.0944639	0	0	0	0.00984478	0.0158928	0	0	0	0
0.938942	0.936098	0.940381	TCONS_00122222	NC_010458.3:6810742-6819344	0	0	0.264706	0.320911	1.93629	3.82624	0.592481	1.27591	0	0	0.00894159	0	0	0	0	0
0.938786	0.895095	0.986121	TCONS_00052335	NC_010448.3:86818351-86883932	0.0181545	0	0.112707	0	1.09123	1.00724	0.659829	0.0821853	0	0	0	0	0	0	0.0106414	0.0156678
0.938264	0.970561	0.86104	TCONS_00059448	NC_010448.3:149314540-149319377	0	0	4.15561e-07	0.0523037	0.452656	0.000588977	0.0414611	0.0134176	0	0	0.0264205	0.00939489	0.0208024	0.0274754	0.00459482	0
0.938178	0.895157	1	TCONS_00107333	NC_010456.4:47148003-47150097	0	0	0	0	0.888026	0.617955	0.651722	0	0	0	0	0	0	0	0	0
0.938115	0.935498	0.940004	TCONS_00073200	NC_010450.3:81465721-81469115	0	0	0.405566	0.56973	1.10572	1.53242	0	0	0	0	0.0936812	0.0738429	0	0	0	0
0.93805	0.969107	0.938357	TCONS_00040924	NC_010446.4:135056228-135076662	0	0.20692	0.0011998	7.30594e-05	0.000233081	0.523857	0	2.45729e-05	2.63771e-05	0	0	0	0	0	0	0.0190264
0.937971	0.937172	0.938421	TCONS_00065612	NC_010449.4:31801874-31822377	0	0	1.84012e-05	0.0603876	0.419271	0.745705	0.168339	0.258801	0	0	0.00115223	0.00225165	0	0	0.0148827	0
0.937962	0.914724	0.947929	TCONS_00041093	NC_010446.4:139242235-139258767	0	0.224177	0.197517	1.19364	2.473	5.7656	1.27869	0.507468	0	0	0	0.176274	0	0	0	0
0.937754	0.961073	0.834375	TCONS_00005759	NC_010443.4:297741994-297744992	0.0993073	0.0243391	0.0680625	0.0316155	1.24641	0.281154	0	0.0729192	0	0	0.00575401	0	0.0217679	0	0.14474	0.19709
0.937482	0.93477	0.941742	TCONS_00053253	NC_010448.3:139359563-139441775	0	0	0.340616	0.385297	1.95567	1.24533	0.552365	0.122553	0	0	0	0	0	0	0	0
0.937438	1	1	TCONS_00073266	NC_010450.3:86839526-86844968	0	0	0	0	0	0.0599646	0.0262605	0	0	0	0	0	0	0	0	0
0.936483	0.915956	0.999988	TCONS_00091912	NC_010454.3:43300865-43305235	0	0	0.179145	2.00531e-05	1.11104	0.35913	0.474468	1.05316e-05	0	0	0	0	0	0	1.97922e-05	0
0.936224	0.776993	0.958474	TCONS_00059295	NC_010448.3:143895335-144076900	0	0	0.0930947	0.0316157	0.0831881	0.75821	0.0621373	0.0924353	0	0	0	0.0460761	0	0	0	0.0502704
0.936056	0.947592	0.929134	TCONS_00079974	NC_010451.3:45277017-45307510	0	0	0	0	0.117023	0.195019	0.0429309	0.0967412	0	0	0	0	0	0	0	0
0.935833	1	0.857397	TCONS_00127495	NC_010460.3:2057956-2070750	0	0	0	0	0.135852	0.11114	0	0.110942	0	0	0	0	0	0	0	0
0.935353	1	1	TCONS_00080165	NC_010451.3:50007807-50009640	0	0	0.0182774	0	0	0.0403895	0	0	0	0	0	0	0	0	0	0
0.935285	0.939651	0.882428	TCONS_00038464	NC_010446.4:65384677-65385899	0.0373199	0	0.000212223	3.83283e-05	0.874475	1.83462e-05	0.331882	0.0120213	0	0	0	0.0146755	0	0	0	0
0.934761	0.743908	0.970299	TCONS_00051381	NC_010448.3:65714990-65725698	0	0	0.00234305	0.0197933	0.145751	0.782744	0.13711	0	0	0	0.0935294	0.142944	0	0	0.0282968	0
0.934665	1	0.934627	TCONS_00074334	NC_010450.3:146043342-146048392	0	0	0	0	5.71323e-05	0.0978044	0	0.0447565	0	0	0	0	0	0	0	0
0.93457	0.968502	0.934443	TCONS_00099011	NC_010455.4:124990670-125720137	0	0	0.122233	0	0.908258	0	0.000218617	0	0	0	0	0	0.0778095	0.0678582	0	0.147872
0.934229	1	0.769115	TCONS_00102556	NC_010455.4:57069735-57137557	0	0	0	0.136148	0.554454	0.220301	0	0.220548	0	0	0	0	0	0	0	0
0.934208	0.985367	0.81078	TCONS_00070190	NC_010450.3:75048487-75052162	0	0.113875	0	0	0.319127	0.132272	0	0	0	0	0.0326895	0.061325	0	0	0	0
0.93397	0.958074	0.886978	TCONS_00018520	NC_010444.3:147189070-147224987	0.0385071	0	0	0	0.163084	0.0343194	0.00189331	0.0433791	0	0	0	0	0.000247968	0	0.00721399	0
0.933956	1	0.887374	TCONS_00027394	NC_010445.3:81480386-81495415	0	0	0	0	0.345404	0	0	0.0703939	0	0	0	0	0	0	0	0.0892891
0.933847	0.851823	0.966468	TCONS_00037503	NC_010446.4:2278207-2281180	0.254285	0.202205	0	0	1.14512	2.87935	0	0.0179643	0.266711	0	0.424559	0.293823	0	0	0.242211	0.161869
0.9337	0.989164	1	TCONS_00074110	NC_010450.3:138626073-138637382	0	0	0.00881492	0	1.11058	0	0	0.431184	0.0519511	0	0	0	0	0	0.0234706	0
0.933355	0.960079	0.856857	TCONS_00024445	NC_010444.3:158324466-158330419	0.0148474	0.010924	0.0230659	0.00815975	0.438444	0.153171	0	0.0883197	0	0	0.00620584	0.00759037	4.87359e-06	0	0.0783971	0.0384841
0.933175	0.94201	0.891642	TCONS_00117884	NC_010457.4:17807049-17810588	0	0	0.0924008	0.145086	0.899602	0.191356	0.272775	5.92499e-05	0	0	0	0	0	0	0	0
0.932737	1	0.968224	TCONS_00011011	NC_010443.4:212650027-212656514	0	0	0	0.00933617	0	0.0419741	0.0104266	0	0	0	0	2.66222e-07	0	0	0	0
0.932626	1	1	TCONS_00018224	NC_010444.3:138083819-138090397	0.0882862	0	0	0	0	0.187199	0	0	0	0	0	0	0	0	0	0
0.932471	0.966225	0.82247	TCONS_00065611	NC_010449.4:31800062-31835423	0	0	0.0818143	0.160404	0.918746	0.281913	0.135402	0.189932	0	0	0	0	0	0	0	0
0.931432	0.939757	0.919732	TCONS_00071821	NC_010450.3:6793484-6834207	0.441906	0.103452	0.552389	0.150144	5.70737	4.06088	0.859756	2.02812	0.349244	0	0.120008	0	0	0	0.0835143	0
0.931263	0.874204	0.96321	TCONS_00008838	NC_010443.4:105354925-105409741	0	0	0	0.0412941	0.580885	1.0375	0.511513	0.160536	0	0	0	0	0	0.0653608	0	0
0.930844	0.74129	0.974005	TCONS_00075348	NC_010451.3:30402058-30424582	0	0	1.02058e-05	0	0.142497	0.923507	0.173493	0	0	1.00658e-05	0.174492	0.168028	0	0	0	9.99111e-06
0.93051	0.909048	0.933305	TCONS_00037009	NC_010446.4:137665435-137688588	0	3.13689e-06	0.000514166	0.25447	0.07099	0.545258	0.0446824	8.09771e-05	0	0	0	3.01618e-06	0	3.13238e-06	0	2.91638e-06
0.930427	1	1	TCONS_00086429	NC_010452.3:72405283-72449115	0	0	0	0	0	0.0285717	0	0	0	0	0.0139147	0	0	0	0	0
0.930285	0.972359	0.95281	TCONS_00089227	NC_010453.4:56663004-56667661	0	7.49505e-07	0	0.0556319	0.760715	0	0.147188	0.168414	0	0	0	0	0	0	0	0
0.93027	0.928879	0.931468	TCONS_00046974	NC_010447.4:67830814-67852600	0.10397	1.23925	11.5486	10.414	70.3253	81.6693	22.4694	27.5252	0.275912	0	0.0708436	0	0.490875	0	0.0517343	0
0.930107	1	1	TCONS_00113405	NC_010456.4:110908911-110932470	0	0	0	0	0	0.0348116	0	0	0	0	0.0170315	0	0	0	0	0
0.929857	0.994018	0.865352	TCONS_00089072	NC_010453.4:51135863-51154167	0	0	0.0297324	2.01288e-05	0.709995	0.706198	0	0.53686	0	0	0	0	0	0.0857899	0	0.0429465
0.929719	1	0.929693	TCONS_00037510	NC_010446.4:3023521-3033473	0	0.104983	0	0	0.000407272	1.07377	0	0.281276	0	0	0	0.0188668	0	0.0821928	0	0.0411379
0.929657	1	1	TCONS_00128766	NC_010460.3:50850614-50858108	0	0	0	0	0	0.145519	0	0	0	0	0.0716536	0	0	0	0	0
0.929501	0.92731	0.93596	TCONS_00000677	NC_010443.4:28762839-28834062	0	0	0.180332	0	0.621594	0.210844	0.135953	0	0	0	0	0.094517	0	0	0	0
0.9291	1	1	TCONS_00057650	NC_010448.3:74337203-74340948	0	0	0	0.120756	0.243312	0	0	0	0	0	0	0	0	0	0	0
0.929098	0.929384	0.92861	TCONS_00026711	NC_010445.3:52212756-52229998	0	0	0	0.246257	0.838844	0.492777	0.414469	0	0.000179957	0	0	0	0	0	0	0
0.928923	0.7466	0.928934	TCONS_00089519	NC_010453.4:79173945-79346154	2.29336e-06	0	1.81273e-06	2.02911e-06	0	0.0873822	0	1.87574e-06	2.25523e-06	0	0	0.0434655	0	0	0	0
0.928791	0.972171	0.887142	TCONS_00071825	NC_010450.3:6818455-6819053	0	0.0687755	0.219469	0.252291	6.27962	6.54068	0.567495	4.68416	0.233613	0	0.0791863	0	0.123527	0	0	0.161945
0.928363	0.889485	0.968106	TCONS_00026713	NC_010445.3:52212827-52228517	0	0	0.672977	0.140146	1.85192	1.81162	0.759676	0	0	0.264308	0	0	0	0	0	0
0.928258	1	0.82328	TCONS_00060285	NC_010449.4:17883245-18975462	0	0.0333543	0	0.0295671	0.323895	0	0	0.0270254	0	0	0	0	0	0	0	0.0727112
0.927986	0.863042	0.992081	TCONS_00005775	NC_010443.4:297910858-297920312	0	0	0	0.0581093	1.03455	1.04826	0.777525	0	0	0	0.0988069	0	0	0	0.115495	0
0.927736	0.95947	1	TCONS_00114780	NC_010457.4:9270418-9291161	0.283535	0	0	0	1.66587	0	0	0	0	0	0	0.37005	0	0	0.189092	0
0.92772	1	1	TCONS_00122898	NC_010458.3:52391051-52392025	0	0	0	0	0	0.144005	0	0	0	0	0.0728604	0	0	0	0	0
0.92764	0.933988	0.916332	TCONS_00020608	NC_010444.3:28138750-28146478	0	0	0.0343393	0.0161977	0.31596	0.177362	0.0993414	0.0250452	0	0	0.0123185	0.0117064	0	0	0	0.0509275
0.927455	1	1	TCONS_00087648	NC_010453.4:63709236-63742101	0	0	0.079732	0	0	0.15701	0	0	0	0	0	0	0	0	0	0
0.927418	0.899983	0.961009	TCONS_00112276	NC_010456.4:64537528-64540445	0.0172728	0	0.0402238	0.104268	0.599304	0.489475	0.362088	0.0293295	0	0	0	0	0	0	0	0
0.926854	0.938015	0.953374	TCONS_00079523	NC_010451.3:27899965-28000064	0	0	0	0	0.0878725	0.848561	0.202519	0.276956	0	0	0	0	0	0	0	0
0.926584	0.903431	0.959105	TCONS_00099180	NC_010455.4:130911314-130912797	0.129848	0	0.205437	0.149885	0.735448	0.523582	0.161865	0	0	0	0	0	0	0	0	0
0.926179	0.895193	1	TCONS_00023715	NC_010444.3:137849113-137861522	0	0	2.34092e-06	0	0.765796	0.321435	0.561823	0	0	0	0	0	0	0	0	0
0.925706	1	1	TCONS_00115663	NC_010457.4:68195179-68196357	0	0	0	0.056353	0.108359	0	0	0	0	0	0	0	0	0	0	0
0.92516	1	0.918156	TCONS_00033597	NC_010446.4:4516679-4540049	0	0.00544548	0	0.10792	0.0226701	0.242245	0	0.012578	0	0	0	0	0	0.0128411	0	0
0.92509	0.953624	0.872042	TCONS_00050857	NC_010448.3:55741975-55745451	0	0	0.480047	0.186859	4.9952	2.68696	1.14155	2.21986	0	0	0	0	0	0	0	0
0.925021	0.945433	0.901616	TCONS_00090703	NC_010454.3:18472708-18491481	0.170043	0.000184685	0	0.0413243	1.51598	1.32215	0	0.672256	0	0	0.260408	0	0.0646158	0.127557	0.0839858	0.0692252
0.924736	0.868201	0.961899	TCONS_00022865	NC_010444.3:82828338-82832956	0	0	0.260672	0	1.38354	2.10476	1.01577	0.561353	0	0	0	0	0	0	0	0
0.924635	0.979757	0.884167	TCONS_00106348	NC_010456.4:21293252-21312426	0	0	0	0.283482	2.5105	0.475501	0	0.936057	0	0	0	0	0	0	0.35574	0
0.924633	0.895838	0.944765	TCONS_00068739	NC_010449.4:132049379-132165144	0	0	1.69032	2.52118	8.44952	12.0851	4.4705	2.15146	0	0	0	0	0	0	0	0
0.924601	0.890723	1	TCONS_00003503	NC_010443.4:174178990-174190586	0	0	0.0172867	0	0.184171	0.347663	9.53955e-06	0	0	0	1.13503e-05	0	0.263392	0	0	0
0.924478	0.949093	0.866507	TCONS_00066445	NC_010449.4:53902011-53943943	0	7.71722e-05	0.374483	0	3.2262	1.36989	0.77517	1.28002	0	0	0	0	0	0	0	0
0.924421	0.921285	0.932421	TCONS_00100056	NC_010455.4:160643220-160687266	0	0	0	0	0.310301	0.121636	0.149266	3.11489e-05	0	0	0.0217045	0	6.06308e-06	0.0575089	0	0
0.923952	0.920091	0.928097	TCONS_00048655	NC_010448.3:17322142-17323324	0	0	0.227988	0.475202	1.15471	1.07561	0.417917	0.0661753	0	0	0	0	0	0	0	0
0.923429	0.886684	0.94574	TCONS_00093428	NC_010454.3:8799886-8820566	0	0.129046	0	0	0	1.69992	0	0.516571	3.5232e-05	0	0.148057	0	0.117405	0	0	4.15801e-05
0.92328	0.880495	0.93068	TCONS_00053593	NC_010448.3:151580757-151587353	0.041317	0	0	0.0415495	0.0862102	0.498482	0.00470989	0	0	0.151075	2.47664e-06	0.0492606	0.0180764	0	0.00801224	0
0.92298	0.896847	0.970301	TCONS_00047107	NC_010447.4:70217054-70263570	0	0.0149807	0	0	0.0052185	0.224295	0.0293028	0.0164161	0	0	0	0.0152324	0	0	0.0478086	0
0.922915	1	1	TCONS_00066997	NC_010449.4:69420405-69443621	0	0	0	6.50577e-05	0.000120567	0	0	0	0	0	0	0	0	0	0	0
0.922832	1	0.880393	TCONS_00047741	NC_010447.4:95380329-95542541	0	0	0	0	0.481597	0.397653	0	0.474952	0	0	0	0	0	0	0	0
0.922402	0.906707	0.99741	TCONS_00041979	NC_010447.4:15435715-15436780	0.288647	0.0300453	0.190795	0.111546	60.7003	118.228	94.2188	1.28376	0	0.294095	0.0685738	0	0.161438	0.282503	0.120101	0.141251
0.922166	1	0.891994	TCONS_00082573	NC_010451.3:146542647-146568715	0	0	0	0	0.0807774	0.208384	0	0	0	0	0	0.0491754	0	0.108371	0	0
0.921808	1	0.858501	TCONS_00100619	NC_010455.4:208453497-208520127	0	0	0	0	0	1.04326e-06	8.72712e-07	1.03334e-06	0	0	0	0	0	0	0	0
0.92126	0.966343	0.821361	TCONS_00030143	NC_010445.3:34102599-34162357	0	0	0	0.170646	1.50825	0.680644	0	0.136118	0	0	0.0687215	0.126807	0	0	0.286624	0.417557
0.920991	0.966537	0.88721	TCONS_00033543	NC_010446.4:1798163-1802543	0	0	6.3194e-05	0.131927	0.124059	0.167269	0.0289961	0.00013638	0	0	0	0	0	0	0	0
0.920444	1	0.867374	TCONS_00072613	NC_010450.3:56155585-56170785	0	0	0	0	0	0.312499	0.271031	0.290118	0	0	0	0	0	0	0	0
0.920379	0.977722	0.999984	TCONS_00028613	NC_010445.3:134409870-134415218	0	0	0	0	0.614252	2.82691e-05	0	0.246579	0	0	0	0	0.0957893	0	0	0
0.920283	0.944147	0.881975	TCONS_00069201	NC_010450.3:8316468-8336930	0.0707958	0	0	0	0.28571	0.177978	0	0	0	0	0	0.0274824	0	0.119559	0.0409087	0
0.920081	0.965258	0.851201	TCONS_00038670	NC_010446.4:76038997-76138371	0.0146395	0	0.363512	0.336366	5.78858	3.79653	1.02655	3.61807	0	0	0.00306409	0	0	0	0	0
0.920009	0.96812	0.868377	TCONS_00000093	NC_010443.4:2462571-2468196	0	0	0.0250767	0.0181086	0.187385	8.33594e-06	7.11255e-06	0.0121517	0	0	0	0	0.00876993	0.032852	0.00796271	0
0.91962	0.970741	1	TCONS_00052801	NC_010448.3:109028867-109044929	0	0.0435513	0	0	0.121705	0	0	0	0	0	0.024927	0	0	0	0	0
0.919586	0.753898	0.96931	TCONS_00109291	NC_010456.4:118857627-118861696	0.0587185	0.0425119	0	0	0.0593873	0.197886	0.043589	0	0	0	0	0	0	0	0	0
0.919323	0.965044	0.916961	TCONS_00085775	NC_010452.3:47019385-47020202	0	0.100527	0	0	0.210992	0.0584337	0.0516274	0	0	0	0	0	0	0	0	0
0.91895	0.957837	0.894161	TCONS_00093788	NC_010454.3:18369788-18391441	0	0	0	0.165892	0.346926	0.544228	0.078229	0.237312	0	0	0.0241638	0	0	0	0	0
0.918831	0.929488	0.842741	TCONS_00046315	NC_010447.4:44557017-44566524	0	0	0.0176552	0.0124594	0.139306	0.0195109	0.0511039	0	0	0	0	0.0090184	0	0	0	0
0.918692	0.889426	1	TCONS_00061891	NC_010449.4:53841509-53885752	0	0	0.251115	0	0.637844	0.229581	0.242586	0	0	0	0	0	0	0	0	0
0.918608	0.930681	1	TCONS_00041086	NC_010446.4:139242235-139255704	0	0	0.150112	0.0653383	0.773104	0	0.225023	0	0	0	0	0	0	0	0	0
0.917931	0.90396	0.958035	TCONS_00111457	NC_010456.4:44814630-44822373	1.96224e-07	0	0	2.64427e-07	0.716776	0.249694	0.177318	0.0172675	0	0	0.304554	0.0560803	0	0	0	0
0.917627	0.912768	0.943399	TCONS_00111461	NC_010456.4:44850604-44940349	0	0	0	0	0.0238392	0.140211	0	0	0	0	0.0390408	0.0555523	0	0	0	0
0.917435	0.864791	0.938708	TCONS_00040795	NC_010446.4:130487953-130549152	0	0	0.0505828	0.352084	0.200027	1.71877	0.29365	0.385343	0	0	0.02732	0	0	0	0	0
0.917254	0.896471	0.931392	TCONS_00034970	NC_010446.4:86686688-86689190	0.271112	0.232696	0.198879	0.289677	2.84487	4.18195	0.868677	0.652709	0.266247	0.219744	0.169969	0.131603	0.118914	0.130645	0.167885	0.351332
0.916717	0.902668	0.954514	TCONS_00122058	NC_010458.3:85675621-85679607	0	0	0	0.0476176	0.0447237	0.149553	0.0656421	0	0	0	0	0	0	0	0	0
0.916659	0.91892	0.913402	TCONS_00065614	NC_010449.4:31811098-31828296	0.00402299	0.00297402	0.0658523	0.0930559	0.709083	0.492231	0.32227	0.184835	0	0	0.00735644	0.0140068	0	0.00351205	0.00294766	0
0.91648	0.860285	0.974907	TCONS_00129990	NC_010460.3:24810238-25128076	0	0.241189	0.0002109	0.00136134	1.29605	1.38853	1.32541	0.00134236	0	0	0	0	0	0	0	0
0.91641	0.790745	0.938239	TCONS_00094905	NC_010454.3:44544538-44551329	0.22989	9.97581e-06	0	0.239082	0.351711	2.0247	0.285281	0.636227	0	0	1.02217e-05	0	0	5.73245e-06	0	8.47079e-06
0.916232	0.888661	0.954295	TCONS_00082832	NC_010452.3:2449501-2495418	0	0.0503807	0.119831	0	0.280219	0.202986	3.78336e-06	0	0	0	7.42617e-06	0.0145597	6.66972e-06	2.42365e-06	0.0985471	0
0.915946	0.916119	0.612188	TCONS_00088925	NC_010453.4:25775416-25807324	3.98425e-05	4.06113e-05	0.0776039	0	0.132439	0	3.87213e-05	4.06604e-05	3.8573e-05	0	4.26742e-05	4.33019e-05	0	3.62792e-05	0	0
0.915827	0.903474	0.937866	TCONS_00114023	NC_010456.4:132920946-132940991	0.0203897	0	0.0316277	0.0223371	0.12476	0.0699354	0.0152555	0	0	0	0.0170256	0.00808039	0	0	0	0
0.915491	0.864282	0.950079	TCONS_00028118	NC_010445.3:118446704-118461938	0	0	0.322636	0.3183	0.676017	1.00086	0.241515	0	0	0	0	0	0	0	0.078085	0.0314479
0.91532	0.899439	0.931571	TCONS_00107330	NC_010456.4:47115164-47134238	0	0.0505524	0.36444	0.095868	3.01636	2.94781	1.42759	0.934513	0	1.67678e-05	0.0699175	0.0440075	0	1.90105e-06	0.261349	0.287051
0.914927	1	0.94384	TCONS_00076126	NC_010451.3:52388715-52409468	0	0	0	0	0	0.725044	0	0.0741514	0.146742	0.210876	0	0	0	0	0	0
0.914829	0.922089	0.977266	TCONS_00007884	NC_010443.4:48505777-48622789	0	0	0.0098545	0	0	0.0638897	0	0.0101671	0	0	0.0180691	0	0	0	0	0
0.914781	1	0.863701	TCONS_00128796	NC_010460.3:51629188-51639845	0	0	0	0.0855017	0.0537157	0.0896159	0	0	0	0	0	0	0	0	0	0
0.914669	0.811807	0.988156	TCONS_00062670	NC_010449.4:78928445-78941496	0	0	0	0.002195	0.399634	0.559384	0.326569	0	0.144728	0	0.00701242	0	0	0.0441808	0.0481499	0
0.914667	1	0.861243	TCONS_00110573	NC_010456.4:14531850-14627658	0	0	0	0.146431	0.265125	0.42348	0	0.264895	0	0	0	0	0	0	0	0
0.914655	0.939072	0.888788	TCONS_00026715	NC_010445.3:52222841-52229998	0	0	0.0147929	0	1.01316	0.956353	0	0.0737262	0.417315	0.624536	0	0.0462465	0	0	0	0
0.914585	0.949235	0.847679	TCONS_00058394	NC_010448.3:94289514-94458732	0	0	5.79945e-06	0.0302049	0.389319	0.201624	0	0.124179	0	0	0.138342	0.0605977	0	0	0	0
0.914198	0.873409	0.970166	TCONS_00008842	NC_010443.4:105410169-105418615	0	0.0200188	0.0846402	0.104377	2.07505	1.51229	1.74274	0.180629	0	0	0.0113962	0.010802	0	0	0	0
0.913254	0.925438	0.999975	TCONS_00029821	NC_010445.3:21775406-21827288	0	0	0.273857	0.0447436	0.524696	0	0	0	0	0	0	7.70571e-06	0	0	0	0
0.912737	0.96308	0.768776	TCONS_00094903	NC_010454.3:44544538-44549845	0	0	0.112311	0.400729	1.14638	0.400626	0.183958	0.178551	0	0	0	0.0694303	0	0	0	0
0.912577	0.878807	0.95943	TCONS_00107282	NC_010456.4:45706935-45720673	0.00778767	0	0.0909142	0.146134	0.875992	0.6314	0.630919	0.0331773	0	0	0.00325971	0	0.010271	0	0	0
0.91191	0.970701	1	TCONS_00054818	NC_010448.3:28350249-28351475	0	0	0	0	0.453541	0	0	0	0	0	0.0930165	0	0	0	0	0.186649
0.911454	0.911808	0.910925	TCONS_00035575	NC_010446.4:102267334-102270782	0	0	2.28244	1.20653	6.92523	4.6241	1.99281	1.67671	0	0	0	0	0	0	0	0
0.911413	1	0.858436	TCONS_00057078	NC_010448.3:60563135-60567601	0	0	0	0	0.0442301	0.0739598	0	0.0732904	0	0	0	0	0	0	0	0
0.91137	0.900177	0.988021	TCONS_00093102	NC_010454.3:3814784-3819776	0	0.0016862	0.00348221	0	0.520641	0.802421	0.750072	0.0346358	0	0	0	0	0	0.0309622	0	0
0.910893	0.856895	0.967821	TCONS_00026708	NC_010445.3:52137934-52142489	0	0	0.116742	0.00498134	1.52874	2.43632	1.72509	0.543801	0.0825957	0	0	0	0	0	0	0
0.910866	0.9263	0.898853	TCONS_00013135	NC_010443.4:308428629-308430185	0	0	0.149151	0.0522007	0.638405	0.820199	0.180201	0.528524	0	0	0	0	0	0	0	0
0.910788	0.99079	0.863439	TCONS_00058397	NC_010448.3:94337262-94458732	0	0	0	0	0	0.192381	0.00902771	0.000545199	0	0	0.140035	0.183357	0	0	0	0
0.910495	1	1	TCONS_00089512	NC_010453.4:78753546-78754493	0	0	0	0	0	5.54228e-06	0	0	0	0	3.47243e-06	0	0	0	0	0
0.910394	1	0.920462	TCONS_00113488	NC_010456.4:114982851-115066403	0	0.0516078	0	0.0380643	0	0.419903	0	0	0	0	0.0295931	0.0834004	0	0	0	0.0607145
0.910208	0.84886	0.983518	TCONS_00089967	NC_010454.3:1575674-1579529	0	0.0269662	0.0724195	0.0413893	0.525669	1.09674	0.689455	0	4.00848e-06	0	0.0615018	0.0581799	0.048287	0	0.0215496	0
0.91011	0.94622	1	TCONS_00128537	NC_010460.3:44511806-44597494	0	0	0.141485	0.0949988	0.375829	0	0	0	0	0	0	0	0	0	0	0
0.909689	1	0.911133	TCONS_00033613	NC_010446.4:6285286-6296291	0	0.0527831	0	0.0389174	0	0.245377	0.00247944	0.0609417	0	0	0	0	0	0	0	0
0.90931	0.957085	0.876116	TCONS_00045592	NC_010447.4:18862192-18872768	0.00109469	0	5.89171e-05	0.000182203	0.900615	1.29622	0.00106323	5.92431e-05	0.00113523	0.00116764	0.264974	0.299522	0.00111397	0.00117379	0.00111116	0.821962
0.909062	0.909867	0.907822	TCONS_00091879	NC_010454.3:41874327-42034025	0.0209745	0.0469038	0.0742921	0.0231608	0.363569	0.235584	0.0942315	0.0487659	0	0	0.0175302	0	0	0.0331799	0.0223597	0
0.908838	0.872618	0.983136	TCONS_00058595	NC_010448.3:104533370-104601771	0	0	0.354119	0.0771297	1.34031	0.65339	0.627687	0	0	0	0.213312	0	0	0	0	0
0.908545	0.929761	0.860312	TCONS_00046969	NC_010447.4:67785416-67814404	0	0	0.0798625	0.168916	1.10294	0.485136	0.462426	0.305457	0	0	0	0	0	0	0	0
0.90854	0.991084	0.98636	TCONS_00082475	NC_010451.3:144894516-144906110	0	0	0.00224378	0	2.03383	0.119512	0.00233724	0	0	1.25167	0.0120472	0	0.110309	0	0	0
0.907896	0.829108	0.992834	TCONS_00109795	NC_010456.4:138903781-138912771	0	0.0030497	0	0.000402583	0.063997	0.115268	0.0279804	0	0.0791317	0	0	0.00232944	0	0	0.00268322	0
0.907773	1	0.909524	TCONS_00037879	NC_010446.4:29599212-29630902	0	0	0.0662132	0.0457987	0	0.0723139	0	0	0	0	0	0	0	0	0	0
0.907376	0.937607	0.879818	TCONS_00059026	NC_010448.3:133527712-133660610	0	0	0.212695	0.269785	1.09788	1.20437	0.266809	0.732645	0	0	0	0.010778	0	0	0	0
0.906835	0.999698	0.99982	TCONS_00048006	NC_010448.3:4629-30466	0	0	0	0	0.04129	1.69916e-05	3.24601e-06	0.0268345	0	0	6.97915e-05	2.47178e-06	0	0	1.42612e-05	1.43452e-05
0.906798	0.993546	0.973524	TCONS_00099018	NC_010455.4:125132877-125720137	0	0.0268709	0	0.129854	0.000121357	0.861776	0.385312	0.002992	0	0	0.0172859	0	0	0	0	0
0.906684	0.788609	0.962247	TCONS_00086457	NC_010452.3:73416217-73440236	0	0	0	0.00674343	0.0125243	0.0844731	0.0091848	0.0107119	0	0	0.010252	0.00486834	0	0	0.0215992	0
0.906495	0.901849	0.912508	TCONS_00028498	NC_010445.3:127252821-127278130	0	0	0.518227	0.666252	1.57469	1.2167	0.563673	0.0789045	0	0	0	0	0	0	0	0
0.905942	0.883917	0.913838	TCONS_00037567	NC_010446.4:7179374-7184563	0.0211053	0.0154918	0.180017	0.196439	0.473422	1.32064	0.110516	0.500983	0	0	0.01762	0.0836127	0.0554347	0	0	0
0.90578	0.863784	0.955942	TCONS_00069279	NC_010450.3:11085016-11276072	0	0	0	0	0.116181	0.097266	0.056837	0	0	0	0.0317177	0.0299976	0	0	0.022225	0
0.905778	0.960123	0.857387	TCONS_00009415	NC_010443.4:132885680-132895346	0	0	0	0	0	0.224113	0.201234	0.22373	0	0	0.0561727	0	0	0	0	0
0.905653	0.956943	0.867433	TCONS_00102624	NC_010455.4:62328768-62357105	0	0	0.0709859	0	0.311309	0.417769	0.0228425	0.387678	0	0	0	0	0	0	0	0
0.905638	0.828757	0.93834	TCONS_00008386	NC_010443.4:81604039-81655711	0	0	0.0290289	0	0.0557233	0.274917	0	0.0641765	3.80638e-06	0	0	0.0150302	0	0.0394537	0.0707067	0
0.904883	0.853464	0.970547	TCONS_00094154	NC_010454.3:21639430-21642430	0.176781	0	0.263446	0.0887741	0.349608	2.12655	0.770007	0.283603	0	0	0	0.0660563	0	0	0	0
0.90472	0.846756	0.983001	TCONS_00082492	NC_010451.3:144991077-145007038	2.64537e-05	0	0.158456	0.0358725	0.478985	0.354668	0.355328	0.000326081	0	0	0	0.00600376	0	0	0	0
0.904637	0.881126	0.999984	TCONS_00092082	NC_010454.3:47492677-47545887	8.61892e-06	7.27723e-06	0.0751495	0	8.13947e-06	0.206268	7.85613e-06	7.52367e-06	8.03343e-06	0	0.0200176	8.10883e-06	7.61884e-06	0	0.0424752	0
0.904344	0.839426	0.937635	TCONS_00028829	NC_010445.3:143911486-144034216	0	0	0.0391096	0.0278725	0.169525	0.330574	0.151439	0.0287923	0	0	0	0	0	0	0	0.0876496
0.904163	0.890884	0.924943	TCONS_00012816	NC_010443.4:302640514-302644418	0	0	0.274478	0.281251	0.209649	0.920055	0	0.148556	0	0	0	0.0535898	0	0	0	0
0.904156	1	0.904161	TCONS_00054182	NC_010448.3:6737346-6818659	0	0	0	0	0	0.295865	0	0	0	0	1.01573e-05	0	0	0.198488	0	0
0.904101	0.918014	0.902254	TCONS_00052807	NC_010448.3:109874640-109907446	0	0	0	0.102458	0.0384023	0.289374	0	0.0955373	0	0	0	0	0	0	0.0220391	0
0.903755	0.881632	0.913381	TCONS_00076115	NC_010451.3:51665033-51670394	0.0418857	0	0.0139532	0.580805	0.82841	1.90393	0.411505	0.253712	0	0	0.218537	0.319893	0.000519639	0	0	0
0.90361	0.94305	0.846047	TCONS_00076112	NC_010451.3:51655357-51670394	0.0578079	0.0262627	0.131287	0.0890149	1.58141	1.08351	0.126744	0.761468	0	0	0.314591	0.229146	0	0.061773	0	0
0.903443	0.881589	0.924309	TCONS_00037511	NC_010446.4:3023521-3034038	0	6.71146e-07	1.64275	0.901542	2.29312	2.4018	0.257967	0.371018	0	0	0	5.30937e-07	0	0	0	7.03973e-07
0.903369	0.965401	0.856056	TCONS_00122223	NC_010458.3:6810742-6828755	0	0	0.184694	0.381654	1.26502	1.65854	0.121688	1.15281	0	0.136698	2.92887e-07	0	0	0	0	0
0.90306	0.920378	0.959356	TCONS_00037572	NC_010446.4:7425262-7442988	0	0.0653478	0	0	0.0910996	0.494924	0.0334276	0.0754616	0.223427	0	0	0	0	0	0	0
0.902905	0.947547	0.857252	TCONS_00132491	NC_010461.4:104568789-104627643	0	0	0	0	1.53293	1.49898	0.562844	1.49783	0	0	0	0	0	0	0	0
0.902902	0.967912	0.846188	TCONS_00038863	NC_010446.4:86243129-86300962	0	3.02645e-05	0.210724	0.189402	0.938153	0.24688	0	0.405264	0	0	0	0	0	0	0	2.91153e-05
0.902654	0.848175	1	TCONS_00079575	NC_010451.3:30278309-30292051	0	0	0.0209599	0	0.248133	0.138865	0.242749	0	0	0	0	0	0	0	0	0
0.902643	0.925908	0.985885	TCONS_00076363	NC_010451.3:58645176-58668511	0	0	0	0	0	0.333281	0.0663224	0	0	0	0	0.0329309	0.127877	0	0	0
0.902505	1	0.964704	TCONS_00135075	NC_010461.4:114296872-114302607	0	0	0	0	0	0.0433218	0.0188621	0.0107035	0	0	0	0	0	0	0	0
0.902305	0.970973	0.999593	TCONS_00053189	NC_010448.3:135726412-135741831	0.000370903	0.000377216	0.000165492	0.809817	1.68934	5.6199e-05	0.000403069	0.000371856	0.00036691	0.000366941	0.000385412	0.000376843	0.341191	0.000367832	0.000368636	0.000392981
0.90214	0.849277	0.928482	TCONS_00033560	NC_010446.4:2167766-2169847	0.157132	0	6.50296e-07	0	0.375483	0.753543	0	0	0	0	0.239026	0.12666	0	0	0	0.250583
0.90172	0.895184	0.912096	TCONS_00043222	NC_010447.4:55419445-55438097	0	0.0183237	0	0	0.101872	0.0641711	0.0747445	0.0211624	0	0	0	0	0	0	0	0
0.901301	1	0.946242	TCONS_00006024	NC_010443.4:302819997-302827934	0	0	0	2.11142e-05	0	0.25694	0.0808296	0	0	0	0	0	0	0.0644592	0	0.0322084
0.901095	0.924354	0.874241	TCONS_00047310	NC_010447.4:79296278-79357321	0	0.0234039	0.17682	0.507452	0.938639	0.812977	0.32021	0.184821	0	0	0	0	0	0	0	0
0.900825	1	1	TCONS_00042845	NC_010447.4:35486893-35509552	0	0	0	0	0	0.0877721	0	0	0	0	0	0	0	0	0.0609337	0
0.900451	1	0.911825	TCONS_00102357	NC_010455.4:44870059-44959605	0	0	0	0	0	0.12807	0	0	0	0	0.104738	0.0790483	0	0	0	0
0.90037	0.757089	0.992142	TCONS_00084599	NC_010452.3:78713513-78719832	0.0237161	0.0689491	2.56639	0.00100347	4.05549	6.33174	3.48215	0.0661577	0.0589179	0	0.0547066	0.0650376	0.682414	0.0660763	0.0275783	0.0810676
0.900237	1	1	TCONS_00090412	NC_010454.3:9033409-9117651	0	0	0	0	0	0.095954	0.0670086	0	0	0	0	0	0	0	0	0
0.900081	1	1	TCONS_00014985	NC_010444.3:33056834-33066376	0	0.164204	0	0	0.234768	0	0	0	0	0	0	0	0	0	0	0
0.900057	0.762865	1	TCONS_00128134	NC_010460.3:21702469-21703056	0.213578	0	0.16182	0	0.320743	0.440286	0.157018	0	0	0	0	0	0	0	0	0
0.899804	0.94505	0.982992	TCONS_00005776	NC_010443.4:297910858-297921080	0	0	0	0.0265503	0	0.223011	0.0937883	0	0	0	0	0	0	0	0.0360754	0
0.899131	0.918066	1	TCONS_00004902	NC_010443.4:259598577-259643679	0	0	0	0	0.0501843	0	0	0	0	0	0	0	0	0	0.0287827	0.0422914
0.898813	0.965067	0.808057	TCONS_00029786	NC_010445.3:19787521-19792086	0	0	0.0849906	0.0398083	0.857573	0.530847	0.109442	0.556655	0	0.131352	0.0152683	0.0144445	0	0	0	0.0314692
0.898746	0.907836	0.892254	TCONS_00120568	NC_010457.4:149373375-149375446	0.0416443	0	0	0.0659128	0.239196	0.334949	0.112672	0.186713	0	0	0	0	0	0	0	0
0.898477	0.895181	0.900749	TCONS_00135408	NC_010461.4:129285500-129293008	0	0	0	0.20663	1.02802	1.49097	0.754292	0.829231	0	0	0	0	0	0	0	0
0.898442	0.898151	0.898841	TCONS_00040390	NC_010446.4:117707833-117717234	0.0293725	0.00567585	0.199576	0.314139	2.60334	1.89956	1.06498	0.151339	0	0	0	0.00612847	0	0	0.562107	0.867817
0.898316	0.982523	0.97122	TCONS_00101366	NC_010455.4:26430379-26432418	0	0	0	0	0.394305	0.0546613	0.0482385	0.271329	0	0	0	0	0	0	0	0
0.897946	1	1	TCONS_00086639	NC_010453.4:618069-629947	0	0.0520702	0	0	0.0728891	0	0	0	0	0	0	0	0	0	0	0
0.89777	0.870105	0.916386	TCONS_00008049	NC_010443.4:60342457-60344839	0	0	0.0341574	0.167581	0.404772	0.601531	0.297048	0.111775	0	0	0.0368383	0.0347961	0	0	0	0.0379243
0.897671	0.868037	1	TCONS_00061633	NC_010449.4:44057377-44077794	0	0	0	0	0.000391221	0.000113299	0	0	0	0	0.000361388	0	0	0	0	0
0.89767	0.918293	0.854256	TCONS_00066443	NC_010449.4:53900304-53944763	0	0	0.643121	0.115382	1.8356	0.87196	0.406748	0.774201	0	0	0	0	0	0	0	0
0.897464	1	1	TCONS_00095383	NC_010454.3:51417357-51422044	0	0.0298132	0	0	0.0415368	0	0	0	0	0	0	0	0	0	0	0
0.897383	0.757815	0.948545	TCONS_00078932	NC_010451.3:7842141-7877732	0	0	0.179931	0.0663652	0.23711	0.864417	0.266022	0.244986	0	0	0	0	0	0	0.0339442	0
0.897336	0.860154	0.909589	TCONS_00111479	NC_010456.4:46589201-46596378	0	0	0	0	0.260054	0.789134	0.254573	0.499426	0	0	0	0	0	0	0	0
0.897151	0.960777	0.965511	TCONS_00056651	NC_010448.3:55744720-55747433	0	0	0	0	0.0825148	0.503912	0.300537	0.121655	0	0	0	0	0	0	0	0
0.896682	0.787431	0.947719	TCONS_00026057	NC_010445.3:40504963-40515011	0	0	0.285432	0.171556	0.864465	1.85052	0.508781	0.20884	0.328596	0	0.0549618	0.0105125	0.108541	0.240208	0	0.0461182
[truncated: 903 more rows]

## Sheet: Hypothalamus
TSI Both	TSI A	TSI B	Name	Location	Adipose A	Adipose B	Cerebellum A	Cerebellum B	Cortex A	Cortex B	Hypothalamus A	Hypothalamus B	Liver A	Liver B	Lung A	Lung B	Muscle A	Muscle B	Spleen A	Spleen B
[truncated: 1,293 more rows]

[truncated: 4 more sheets: Liver, Lung, Muscle, Spleen]
