# Supplementary material for: Genome-wide identification of tissue-specific long non-coding RNA in three farm animal species
Source: BMC Genomics. 2018 Sep 18;19:684. doi: 10.1186/s12864-018-5037-7 (PMC6145346; doi:10.1186/s12864-018-5037-7)
Supplement: Supplementary file 17 — GO terms associate with tissue-specific lncRNAs in chickens. (XLSX 149 kb) [file 12864_2018_5037_MOESM17_ESM.xlsx]

## Sheet: Adipose
Term	Count	%	PValue	Genes	List Total	Pop Hits	Pop Total	Fold Enrichment	Bonferroni	Benjamini	FDR
skeletal system development	10	13.3333	1.21074e-05	CYR61, GSC, HOXC8, COL5A2, HOXC6, SDC3, HOXC9, HOXB4, ANO6, SNAI2	46	290	8847	6.63193	0.0179735	0.0179735	0.0201117
ossification	7	9.33333	0.000470933	CYR61, KLF10, IGFBP5, COL6A1, HDAC7, ANO6, SNAI2	46	199	8847	6.76524	0.5062	0.297291	0.779477
gene expression	24	32	0.000779079	EIF3F, EBF2, CYR61, HSF2BP, CRYAA, GSC, HOXC8, IGFBP5, CHP1, CDKN1B, HOXC9, CDH13, HOXB4, MBNL2, EEF1A1, GAS6, KLF12, FOXO1, HNF4beta, KLF10, PRKAA2, HOXB13, HDAC7, SNAI2	46	2463	8847	1.87407	0.688861	0.322382	1.28642
regulation of gene expression	20	26.6667	0.000891493	EIF3F, EBF2, CYR61, CRYAA, GSC, HOXC8, IGFBP5, CHP1, CDKN1B, HOXC9, CDH13, HOXB4, MBNL2, GAS6, KLF12, KLF10, PRKAA2, HOXB13, HDAC7, SNAI2	46	1838	8847	2.09278	0.737118	0.283955	1.47075
transcription, DNA-templated	17	22.6667	0.000948528	EBF2, CYR61, HSF2BP, GSC, HOXC8, CHP1, CDKN1B, HOXC9, CDH13, HOXB4, GAS6, KLF12, FOXO1, KLF10, HNF4beta, HDAC7, SNAI2	46	1400	8847	2.33539	0.758665	0.24747	1.56415
nucleic acid-templated transcription	18	24	0.00100705	EBF2, CYR61, HSF2BP, GSC, HOXC8, CHP1, CDKN1B, HOXC9, CDH13, HOXB4, GAS6, KLF12, FOXO1, HNF4beta, KLF10, HOXB13, HDAC7, SNAI2	46	1553	8847	2.22915	0.778939	0.222408	1.65989
regulation of cellular component movement	9	12	0.00102297	WASL, CYR61, GAS6, IGFBP5, CDKN1B, HDAC7, ANO6, CDH13, SNAI2	46	415	8847	4.17093	0.784155	0.196701	1.68593
organ morphogenesis	10	13.3333	0.00103296	CYR61, CRYAA, GSC, HOXC8, COL5A2, SDC3, HOXB13, HOXC9, HOXB4, SNAI2	46	520	8847	3.69858	0.787364	0.175948	1.70225
RNA biosynthetic process	18	24	0.00108513	EBF2, CYR61, HSF2BP, GSC, HOXC8, CHP1, CDKN1B, HOXC9, CDH13, HOXB4, GAS6, KLF12, FOXO1, HNF4beta, KLF10, HOXB13, HDAC7, SNAI2	46	1563	8847	2.21489	0.803366	0.165325	1.78751
nucleobase-containing compound biosynthetic process	19	25.3333	0.00190415	EBF2, CYR61, HSF2BP, GSC, HOXC8, CHP1, GMDS, CDKN1B, HOXC9, CDH13, HOXB4, GAS6, KLF12, FOXO1, HNF4beta, KLF10, HOXB13, HDAC7, SNAI2	46	1795	8847	2.03576	0.942452	0.248372	3.11672
regulation of cell death	11	14.6667	0.00218881	CNTFR, CYR61, GAS6, CRYAA, G0S2, CHP1, PRKAA2, CDKN1B, ACAA2, ANO6, SNAI2	46	697	8847	3.03528	0.962463	0.257997	3.57472
regulation of ossification	5	6.66667	0.00220273	CYR61, IGFBP5, HDAC7, ANO6, SNAI2	46	109	8847	8.8223	0.963239	0.240639	3.59707
regulation of cellular component organization	15	20	0.00229046	CYR61, DNAJB8, CRYAA, IGFBP5, CHP1, CDKN1B, ACAA2, CDH13, ANO6, WASL, CAPZA1, GAS6, SDC3, CALCOCO2, SNAI2	46	1228	8847	2.34926	0.967776	0.232206	3.73779
heterocycle biosynthetic process	19	25.3333	0.00237423	EBF2, CYR61, HSF2BP, GSC, HOXC8, CHP1, GMDS, CDKN1B, HOXC9, CDH13, HOXB4, GAS6, KLF12, FOXO1, HNF4beta, KLF10, HOXB13, HDAC7, SNAI2	46	1829	8847	1.99792	0.971585	0.224576	3.87198
regulation of cell migration	8	10.6667	0.00239109	WASL, CYR61, GAS6, IGFBP5, HDAC7, ANO6, CDH13, SNAI2	46	369	8847	4.16967	0.972295	0.212645	3.89896
aromatic compound biosynthetic process	19	25.3333	0.00243559	EBF2, CYR61, HSF2BP, GSC, HOXC8, CHP1, GMDS, CDKN1B, HOXC9, CDH13, HOXB4, GAS6, KLF12, FOXO1, HNF4beta, KLF10, HOXB13, HDAC7, SNAI2	46	1833	8847	1.99356	0.974086	0.204122	3.97014
osteoblast differentiation	5	6.66667	0.00267739	CYR61, IGFBP5, COL6A1, HDAC7, SNAI2	46	115	8847	8.362	0.981977	0.21041	4.3561
negative regulation of intracellular transport	4	5.33333	0.00282412	GAS6, CRYAA, CHP1, SNAI2	46	56	8847	13.7376	0.985542	0.209716	4.58961
positive regulation of cell-substrate adhesion	4	5.33333	0.00297049	CYR61, EGFL6, SDC3, CDH13	46	57	8847	13.4966	0.988396	0.209072	4.82199
regulation of cell motility	8	10.6667	0.00299152	WASL, CYR61, GAS6, IGFBP5, HDAC7, ANO6, CDH13, SNAI2	46	384	8847	4.00679	0.988757	0.201005	4.85533
negative regulation of transport	6	8	0.00336363	PTGER3, GAS6, CRYAA, CHP1, ACAA2, SNAI2	46	201	8847	5.74108	0.993573	0.213642	5.44354
negative regulation of apoptotic process	8	10.6667	0.00355068	CNTFR, CYR61, GAS6, CRYAA, PRKAA2, CDKN1B, ACAA2, SNAI2	46	396	8847	3.88538	0.995148	0.2151	5.73793
cellular macromolecule biosynthetic process	21	28	0.00395341	EIF3F, EBF2, CYR61, HSF2BP, GSC, HOXC8, IGFBP5, CHP1, CDKN1B, HOXC9, CDH13, HOXB4, EEF1A1, GAS6, KLF12, FOXO1, HNF4beta, KLF10, HOXB13, HDAC7, SNAI2	46	2238	8847	1.80467	0.997352	0.227403	6.36884
negative regulation of programmed cell death	8	10.6667	0.00396585	CNTFR, CYR61, GAS6, CRYAA, PRKAA2, CDKN1B, ACAA2, SNAI2	46	404	8847	3.80844	0.997401	0.219661	6.38827
regulation of locomotion	8	10.6667	0.00396585	WASL, CYR61, GAS6, IGFBP5, HDAC7, ANO6, CDH13, SNAI2	46	404	8847	3.80844	0.997401	0.219661	6.38827
negative regulation of gene expression	10	13.3333	0.00404153	GAS6, CRYAA, GSC, KLF10, HOXC8, IGFBP5, CDKN1B, HDAC7, HOXB4, SNAI2	46	634	8847	3.03353	0.997681	0.215461	6.50635
positive regulation of cell migration	6	8	0.0043955	CYR61, GAS6, HDAC7, ANO6, CDH13, SNAI2	46	214	8847	5.39232	0.998638	0.224158	7.05684
positive regulation of cell motility	6	8	0.00475415	CYR61, GAS6, HDAC7, ANO6, CDH13, SNAI2	46	218	8847	5.29338	0.999206	0.232331	7.61148
regulation of osteoblast differentiation	4	5.33333	0.00489375	CYR61, IGFBP5, HDAC7, SNAI2	46	68	8847	11.3133	0.999357	0.230842	7.82654
regulation of apoptotic process	10	13.3333	0.00516456	CNTFR, CYR61, GAS6, CRYAA, G0S2, PRKAA2, CDKN1B, ACAA2, ANO6, SNAI2	46	658	8847	2.92289	0.999572	0.234685	8.24236
positive regulation of cellular component movement	6	8	0.0052313	CYR61, GAS6, HDAC7, ANO6, CDH13, SNAI2	46	223	8847	5.17469	0.999613	0.230413	8.34458
negative regulation of cell death	8	10.6667	0.00530026	CNTFR, CYR61, GAS6, CRYAA, PRKAA2, CDKN1B, ACAA2, SNAI2	46	426	8847	3.61176	0.999651	0.22648	8.45008
positive regulation of locomotion	6	8	0.00533068	CYR61, GAS6, HDAC7, ANO6, CDH13, SNAI2	46	224	8847	5.15159	0.999667	0.221363	8.49657
regulation of cellular macromolecule biosynthetic process	17	22.6667	0.00560794	EIF3F, EBF2, CYR61, GSC, HOXC8, IGFBP5, CHP1, CDKN1B, HOXC9, CDH13, HOXB4, GAS6, KLF12, KLF10, HOXB13, HDAC7, SNAI2	46	1655	8847	1.97555	0.999781	0.225303	8.91938
regulation of programmed cell death	10	13.3333	0.00569921	CNTFR, CYR61, GAS6, CRYAA, G0S2, PRKAA2, CDKN1B, ACAA2, ANO6, SNAI2	46	668	8847	2.87913	0.999809	0.222615	9.05817
regulation of nitrogen compound metabolic process	18	24	0.0059426	EIF3F, EBF2, CYR61, GSC, HOXC8, IGFBP5, CHP1, CDKN1B, HOXC9, CDH13, HOXB4, MBNL2, GAS6, KLF12, KLF10, HOXB13, HDAC7, SNAI2	46	1822	8847	1.90004	0.999867	0.225162	9.42727
cellular response to nutrient levels	4	5.33333	0.00596708	GAS6, KLF10, PRKAA2, SNAI2	46	73	8847	10.5384	0.999872	0.220452	9.46432
skeletal system morphogenesis	5	6.66667	0.00642757	GSC, HOXC8, SDC3, HOXC9, HOXB4	46	147	8847	6.5417	0.999936	0.229773	10.1586
regulation of RNA metabolic process	16	21.3333	0.00662544	EBF2, CYR61, GSC, HOXC8, CHP1, CDKN1B, HOXC9, CDH13, HOXB4, MBNL2, GAS6, KLF12, KLF10, HOXB13, HDAC7, SNAI2	46	1528	8847	2.01389	0.999953	0.230528	10.4553
regulation of macromolecule biosynthetic process	17	22.6667	0.00711894	EIF3F, EBF2, CYR61, GSC, HOXC8, IGFBP5, CHP1, CDKN1B, HOXC9, CDH13, HOXB4, GAS6, KLF12, KLF10, HOXB13, HDAC7, SNAI2	46	1695	8847	1.92893	0.999978	0.239986	11.1915
negative regulation of cellular macromolecule biosynthetic process	9	12	0.00723907	GAS6, GSC, KLF10, HOXC8, IGFBP5, CDKN1B, HDAC7, HOXB4, SNAI2	46	569	8847	3.04206	0.999981	0.238214	11.3698
embryonic skeletal system development	4	5.33333	0.00742796	GSC, HOXC6, HOXC9, HOXB4	46	79	8847	9.73803	0.999986	0.238454	11.6496
cellular response to chemical stimulus	13	17.3333	0.0075478	CNTFR, EEF1A1, CYR61, GAS6, COL5A2, IGFBP5, PRKAA2, COL6A1, CDKN1B, ACAA2, ANO6, CDH13, SNAI2	46	1104	8847	2.26471	0.999988	0.236793	11.8266
RNA metabolic process	19	25.3333	0.00810597	EBF2, CYR61, HSF2BP, GSC, HOXC8, CHP1, CDKN1B, HOXC9, CDH13, HOXB4, MBNL2, GAS6, KLF12, FOXO1, HNF4beta, KLF10, HOXB13, HDAC7, SNAI2	46	2040	8847	1.79127	0.999995	0.246887	12.6468
negative regulation of transcription, DNA-templated	8	10.6667	0.00866281	GAS6, GSC, KLF10, HOXC8, CDKN1B, HDAC7, HOXB4, SNAI2	46	467	8847	3.29467	0.999998	0.256372	13.4579
cellular response to extracellular stimulus	4	5.33333	0.0087938	GAS6, KLF10, PRKAA2, SNAI2	46	84	8847	9.15839	0.999998	0.254746	13.6477
negative regulation of nucleic acid-templated transcription	8	10.6667	0.00895949	GAS6, GSC, KLF10, HOXC8, CDKN1B, HDAC7, HOXB4, SNAI2	46	470	8847	3.27364	0.999999	0.25404	13.8872
cell death	11	14.6667	0.00931753	CNTFR, CYR61, GAS6, CRYAA, G0S2, CHP1, PRKAA2, CDKN1B, ACAA2, ANO6, SNAI2	46	854	8847	2.47727	0.999999	0.257969	14.4026
negative regulation of macromolecule biosynthetic process	9	12	0.00939181	GAS6, GSC, KLF10, HOXC8, IGFBP5, CDKN1B, HDAC7, HOXB4, SNAI2	46	595	8847	2.90913	0.999999	0.255087	14.5091
negative regulation of RNA biosynthetic process	8	10.6667	0.0097875	GAS6, GSC, KLF10, HOXC8, CDKN1B, HDAC7, HOXB4, SNAI2	46	478	8847	3.21885	1	0.259694	15.0747
cell-substrate adhesion	5	6.66667	0.0102039	CYR61, EGFL6, GAS6, SDC3, CDH13	46	168	8847	5.72399	1	0.264554	15.6659
smooth muscle cell proliferation	3	4	0.0107121	IGFBP5, CDKN1B, CDH13	46	31	8847	18.6122	1	0.271189	16.3825
negative regulation of protein import into nucleus	3	4	0.0107121	GAS6, CHP1, SNAI2	46	31	8847	18.6122	1	0.271189	16.3825
negative regulation of protein import	3	4	0.0107121	GAS6, CHP1, SNAI2	46	31	8847	18.6122	1	0.271189	16.3825
regulation of transcription, DNA-templated	15	20	0.0109087	EBF2, CYR61, GSC, HOXC8, CHP1, HOXC9, CDKN1B, HOXB4, CDH13, GAS6, KLF12, KLF10, HOXB13, HDAC7, SNAI2	46	1457	8847	1.98002	1	0.270927	16.6581
apoptotic process	10	13.3333	0.0111245	CNTFR, CYR61, GAS6, CRYAA, G0S2, PRKAA2, CDKN1B, ACAA2, ANO6, SNAI2	46	742	8847	2.592	1	0.271077	16.9596
regulation of nucleic acid-templated transcription	15	20	0.0114361	EBF2, CYR61, GSC, HOXC8, CHP1, HOXC9, CDKN1B, HOXB4, CDH13, GAS6, KLF12, KLF10, HOXB13, HDAC7, SNAI2	46	1465	8847	1.96921	1	0.273178	17.3933
regulation of RNA biosynthetic process	15	20	0.0115711	EBF2, CYR61, GSC, HOXC8, CHP1, HOXC9, CDKN1B, HOXB4, CDH13, GAS6, KLF12, KLF10, HOXB13, HDAC7, SNAI2	46	1467	8847	1.96652	1	0.271663	17.5805
negative regulation of RNA metabolic process	8	10.6667	0.012104	GAS6, GSC, KLF10, HOXC8, CDKN1B, HDAC7, HOXB4, SNAI2	46	498	8847	3.08958	1	0.27802	18.3156
cellular response to organic substance	11	14.6667	0.0121205	CNTFR, EEF1A1, CYR61, GAS6, COL5A2, IGFBP5, PRKAA2, COL6A1, CDKN1B, CDH13, SNAI2	46	888	8847	2.38242	1	0.274201	18.3383
negative regulation of cellular biosynthetic process	9	12	0.0124413	GAS6, GSC, KLF10, HOXC8, IGFBP5, CDKN1B, HDAC7, HOXB4, SNAI2	46	625	8847	2.7695	1	0.276275	18.7776
cell migration	9	12	0.012668	WASL, CYR61, GAS6, IGFBP5, SDC3, HDAC7, ANO6, CDH13, SNAI2	46	627	8847	2.76066	1	0.276527	19.0868
regulation of signal transduction	14	18.6667	0.0127021	CYR61, GSC, IGFBP5, RALGAPA2, CHP1, ACAA2, CDH13, TRIO, SPRY3, GAS6, G0S2, PRKAA2, HDAC7, SNAI2	46	1330	8847	2.02449	1	0.273242	19.1333
regulation of smooth muscle cell proliferation	3	4	0.0127997	IGFBP5, CDKN1B, CDH13	46	34	8847	16.9699	1	0.271199	19.2659
negative regulation of nitrogen compound metabolic process	9	12	0.0132483	GAS6, GSC, KLF10, HOXC8, IGFBP5, CDKN1B, HDAC7, HOXB4, SNAI2	46	632	8847	2.73882	1	0.275471	19.8732
movement of cell or subcellular component	11	14.6667	0.0134471	WASL, CYR61, GAS6, KIF3C, IGFBP5, SDC3, CDKN1B, HDAC7, ANO6, CDH13, SNAI2	46	902	8847	2.34544	1	0.275238	20.1411
negative regulation of nucleocytoplasmic transport	3	4	0.0135319	GAS6, CHP1, SNAI2	46	35	8847	16.4851	1	0.273047	20.2549
transcription from RNA polymerase II promoter	10	13.3333	0.0135381	EBF2, CYR61, HSF2BP, KLF12, GSC, HOXC8, HDAC7, HOXB4, CDH13, SNAI2	46	766	8847	2.51078	1	0.269578	20.2633
negative regulation of biosynthetic process	9	12	0.0136058	GAS6, GSC, KLF10, HOXC8, IGFBP5, CDKN1B, HDAC7, HOXB4, SNAI2	46	635	8847	2.72588	1	0.267235	20.3541
regulation of cell-substrate adhesion	4	5.33333	0.0137317	CYR61, EGFL6, SDC3, CDH13	46	99	8847	7.77075	1	0.265924	20.5228
cellular response to endogenous stimulus	8	10.6667	0.0164529	EEF1A1, CYR61, COL5A2, IGFBP5, PRKAA2, COL6A1, CDH13, SNAI2	46	529	8847	2.90852	1	0.306125	24.0884
negative regulation of protein localization to nucleus	3	4	0.0166373	GAS6, CHP1, SNAI2	46	39	8847	14.7943	1	0.305274	24.3245
regulation of nucleobase-containing compound metabolic process	16	21.3333	0.0172374	EBF2, CYR61, GSC, HOXC8, CHP1, CDKN1B, HOXC9, CDH13, HOXB4, MBNL2, GAS6, KLF12, KLF10, HOXB13, HDAC7, SNAI2	46	1697	8847	1.81333	1	0.310713	25.0881
cellular response to external stimulus	4	5.33333	0.0177452	GAS6, KLF10, PRKAA2, SNAI2	46	109	8847	7.05784	1	0.314605	25.7285
regionalization	5	6.66667	0.0189445	GSC, HOXC8, HOXC6, HOXC9, HOXB4	46	202	8847	4.76055	1	0.328292	27.2207
programmed cell death	10	13.3333	0.0191027	CNTFR, CYR61, GAS6, CRYAA, G0S2, PRKAA2, CDKN1B, ACAA2, ANO6, SNAI2	46	811	8847	2.37147	1	0.326852	27.4154
dendritic cell chemotaxis	2	2.66667	0.0201946	GAS6, ANO6	46	4	8847	96.163	1	0.33833	28.746
regulation of intracellular signal transduction	10	13.3333	0.0205405	CYR61, GAS6, IGFBP5, RALGAPA2, CHP1, PRKAA2, HDAC7, TRIO, CDH13, SNAI2	46	821	8847	2.34258	1	0.339352	29.1628
negative regulation of signal transduction	8	10.6667	0.0208856	GAS6, GSC, IGFBP5, CHP1, PRKAA2, HDAC7, ACAA2, SNAI2	46	555	8847	2.77227	1	0.340337	29.5764
cell motility	9	12	0.021842	WASL, CYR61, GAS6, IGFBP5, SDC3, HDAC7, ANO6, CDH13, SNAI2	46	692	8847	2.50135	1	0.349253	30.7104
localization of cell	9	12	0.0220126	WASL, CYR61, GAS6, IGFBP5, SDC3, HDAC7, ANO6, CDH13, SNAI2	46	693	8847	2.49774	1	0.347848	30.911
response to nutrient levels	4	5.33333	0.0223484	GAS6, KLF10, PRKAA2, SNAI2	46	119	8847	6.46474	1	0.348565	31.3039
negative regulation of nucleobase-containing compound metabolic process	8	10.6667	0.0225999	GAS6, GSC, KLF10, HOXC8, CDKN1B, HDAC7, HOXB4, SNAI2	46	564	8847	2.72803	1	0.348213	31.5969
negative regulation of macromolecule metabolic process	11	14.6667	0.0231201	GAS6, CRYAA, GSC, KLF10, HOXC8, IGFBP5, CHP1, CDKN1B, HDAC7, HOXB4, SNAI2	46	981	8847	2.15656	1	0.35118	32.1993
negative regulation of intracellular protein transport	3	4	0.0236572	GAS6, CHP1, SNAI2	46	47	8847	12.2761	1	0.354268	32.8159
negative regulation of cellular metabolic process	11	14.6667	0.0265575	GAS6, CRYAA, GSC, KLF10, HOXC8, IGFBP5, CHP1, CDKN1B, HDAC7, HOXB4, SNAI2	46	1003	8847	2.10926	1	0.384791	36.0555
response to organic substance	12	16	0.0269796	CNTFR, EEF1A1, CYR61, GAS6, COL5A2, IGFBP5, PRKAA2, CALCOCO2, COL6A1, CDKN1B, CDH13, SNAI2	46	1155	8847	1.99819	1	0.385991	36.5146
regulation of cell communication	14	18.6667	0.0273862	CYR61, GSC, IGFBP5, RALGAPA2, CHP1, ACAA2, CDH13, TRIO, SPRY3, GAS6, G0S2, PRKAA2, HDAC7, SNAI2	46	1468	8847	1.83417	1	0.38699	36.9539
negative regulation of cell communication	8	10.6667	0.0285623	GAS6, GSC, IGFBP5, CHP1, PRKAA2, HDAC7, ACAA2, SNAI2	46	592	8847	2.599	1	0.396349	38.2085
response to extracellular stimulus	4	5.33333	0.0286559	GAS6, KLF10, PRKAA2, SNAI2	46	131	8847	5.87255	1	0.393843	38.3074
embryo development	7	9.33333	0.0289276	CRYAA, GSC, COL5A2, HOXC6, COL6A1, HOXC9, HOXB4	46	464	8847	2.90147	1	0.39328	38.5934
negative regulation of signaling	8	10.6667	0.0290259	GAS6, GSC, IGFBP5, CHP1, PRKAA2, HDAC7, ACAA2, SNAI2	46	594	8847	2.59025	1	0.390904	38.6966
positive regulation of chemotaxis	3	4	0.0295843	GAS6, ANO6, CDH13	46	53	8847	10.8864	1	0.393375	39.2796
regulation of signaling	14	18.6667	0.0301397	CYR61, GSC, IGFBP5, RALGAPA2, CHP1, ACAA2, CDH13, TRIO, SPRY3, GAS6, G0S2, PRKAA2, HDAC7, SNAI2	46	1487	8847	1.81074	1	0.395755	39.8544
anterior/posterior pattern specification	4	5.33333	0.0309482	HOXC8, HOXC6, HOXC9, HOXB4	46	135	8847	5.69855	1	0.400633	40.682
embryonic morphogenesis	6	8	0.0311449	CRYAA, GSC, COL5A2, COL6A1, HOXC9, HOXB4	46	349	8847	3.30647	1	0.399291	40.8816
positive regulation of cellular component organization	8	10.6667	0.0311764	WASL, GAS6, CHP1, SDC3, CALCOCO2, CDKN1B, ANO6, SNAI2	46	603	8847	2.55159	1	0.396338	40.9135
cellular response to oxygen-containing compound	6	8	0.033181	GAS6, COL5A2, IGFBP5, PRKAA2, COL6A1, SNAI2	46	355	8847	3.25058	1	0.412624	42.9121
dendritic cell migration	2	2.66667	0.0350783	GAS6, ANO6	46	7	8847	54.9503	1	0.427188	44.745
cellular response to vitamin	2	2.66667	0.0350783	GAS6, SNAI2	46	7	8847	54.9503	1	0.427188	44.745
negative regulation of multicellular organismal process	7	9.33333	0.0389661	PTGER3, GAS6, COL5A2, IGFBP5, CDKN1B, HDAC7, SNAI2	46	498	8847	2.70338	1	0.458711	48.3293
embryonic skeletal system morphogenesis	3	4	0.0394501	GSC, HOXC9, HOXB4	46	62	8847	9.3061	1	0.459489	48.76
biomineral tissue development	3	4	0.0406141	GAS6, KLF10, ANO6	46	63	8847	9.15839	1	0.466007	49.7818
connective tissue development	4	5.33333	0.0410571	EBF2, CYR61, SDC3, SNAI2	46	151	8847	5.09473	1	0.466351	50.1657
negative regulation of metabolic process	11	14.6667	0.0411015	GAS6, CRYAA, GSC, KLF10, HOXC8, IGFBP5, CHP1, CDKN1B, HDAC7, HOXB4, SNAI2	46	1078	8847	1.96251	1	0.463391	50.204
response to endogenous stimulus	8	10.6667	0.0411596	EEF1A1, CYR61, COL5A2, IGFBP5, PRKAA2, COL6A1, CDH13, SNAI2	46	640	8847	2.40408	1	0.460587	50.2541
cellular response to starvation	3	4	0.0417911	GAS6, KLF10, PRKAA2	46	64	8847	9.01529	1	0.46252	50.7956
muscle cell proliferation	3	4	0.0417911	IGFBP5, CDKN1B, CDH13	46	64	8847	9.01529	1	0.46252	50.7956
pattern specification process	5	6.66667	0.0428715	GSC, HOXC8, HOXC6, HOXC9, HOXB4	46	261	8847	3.68441	1	0.468016	51.7091
locomotion	9	12	0.0432448	WASL, CYR61, GAS6, IGFBP5, SDC3, HDAC7, ANO6, CDH13, SNAI2	46	789	8847	2.19383	1	0.467779	52.0211
regulation of leukocyte migration	3	4	0.0441835	WASL, GAS6, ANO6	46	66	8847	8.74209	1	0.471979	52.7972
apoptotic process involved in morphogenesis	2	2.66667	0.0448777	CYR61, CRYAA	46	9	8847	42.7391	1	0.474194	53.3635
regulation of cell differentiation	9	12	0.046052	CYR61, GAS6, KLF10, COL5A2, IGFBP5, SDC3, HDAC7, HOXB4, SNAI2	46	799	8847	2.16638	1	0.480004	54.307
cell proliferation	9	12	0.0492789	CNTFR, CYR61, GAS6, IGFBP5, SDC3, CDKN1B, HOXB4, CDH13, SNAI2	46	810	8847	2.13696	1	0.500677	56.8079
cellular response to nutrient	2	2.66667	0.0497408	GAS6, SNAI2	46	10	8847	38.4652	1	0.500829	57.1553
positive regulation of cell adhesion	4	5.33333	0.0503575	CYR61, EGFL6, SDC3, CDH13	46	164	8847	4.69088	1	0.502076	57.6148
response to starvation	3	4	0.050381	GAS6, KLF10, PRKAA2	46	71	8847	8.12645	1	0.499132	57.6322
anatomical structure formation involved in morphogenesis	8	10.6667	0.0523771	CYR61, GSC, COL5A2, COL6A1, HOXB13, HDAC7, CDH13, SNAI2	46	675	8847	2.27942	1	0.509921	59.0877
negative regulation of cellular protein localization	3	4	0.0529434	GAS6, CHP1, SNAI2	46	73	8847	7.90381	1	0.510704	59.492
negative regulation of response to stimulus	8	10.6667	0.0555511	GAS6, GSC, IGFBP5, CHP1, PRKAA2, HDAC7, ACAA2, SNAI2	46	684	8847	2.24943	1	0.525023	61.3056
regulation of transcription from RNA polymerase II promoter	9	12	0.0571645	EBF2, CYR61, KLF12, GSC, HOXC8, HDAC7, HOXB4, CDH13, SNAI2	46	835	8847	2.07298	1	0.532404	62.3892
response to oxygen-containing compound	7	9.33333	0.0578496	GAS6, CRYAA, COL5A2, IGFBP5, PRKAA2, COL6A1, SNAI2	46	549	8847	2.45225	1	0.533716	62.8407
epithelial cell proliferation	4	5.33333	0.0589647	IGFBP5, CDKN1B, CDH13, SNAI2	46	175	8847	4.39602	1	0.537694	63.5646
positive regulation of cell differentiation	6	8	0.0591575	CYR61, GAS6, KLF10, SDC3, HOXB4, SNAI2	46	417	8847	2.76728	1	0.535886	63.6884
response to epidermal growth factor	2	2.66667	0.0593946	EEF1A1, SNAI2	46	12	8847	32.0543	1	0.534375	63.8401
cellular response to epidermal growth factor stimulus	2	2.66667	0.0593946	EEF1A1, SNAI2	46	12	8847	32.0543	1	0.534375	63.8401
cell surface receptor signaling pathway	11	14.6667	0.0617132	CNTFR, CYR61, GAS6, GSC, G0S2, IGFBP5, GMDS, CDKN1B, ANO6, CDH13, SNAI2	46	1157	8847	1.82851	1	0.545525	65.2928
negative regulation of transcription from RNA polymerase II promoter	5	6.66667	0.0620164	GSC, HOXC8, HDAC7, HOXB4, SNAI2	46	295	8847	3.25976	1	0.544389	65.4786
Notch signaling pathway	3	4	0.062266	GMDS, CDKN1B, SNAI2	46	80	8847	7.21223	1	0.542952	65.6309
negative regulation of smooth muscle cell proliferation	2	2.66667	0.0641855	IGFBP5, CDKN1B	46	13	8847	29.5886	1	0.551302	66.7811
regulation of cell adhesion	5	6.66667	0.0651622	CYR61, EGFL6, SDC3, CDH13, SNAI2	46	300	8847	3.20543	1	0.554032	67.3524
embryonic organ morphogenesis	4	5.33333	0.0664934	CRYAA, GSC, HOXC9, HOXB4	46	184	8847	4.181	1	0.558705	68.1162
response to vitamin	2	2.66667	0.0689525	GAS6, SNAI2	46	14	8847	27.4752	1	0.569459	69.4832
regulation of cellular component biogenesis	6	8	0.0689581	WASL, CAPZA1, CYR61, DNAJB8, CDKN1B, SNAI2	46	436	8847	2.64669	1	0.566646	69.4863
regulation of growth	5	6.66667	0.0717039	CYR61, CRYAA, IGFBP5, HOXB13, CDKN1B	46	310	8847	3.10203	1	0.578534	70.9473
regulation of cell growth	4	5.33333	0.0753539	CYR61, CRYAA, IGFBP5, CDKN1B	46	194	8847	3.96549	1	0.594554	72.7879
regulation of protein import into nucleus	3	4	0.0764649	GAS6, CHP1, SNAI2	46	90	8847	6.41087	1	0.597324	73.326
regulation of protein import	3	4	0.0779374	GAS6, CHP1, SNAI2	46	91	8847	6.34042	1	0.601816	74.0238
apoptotic process involved in development	2	2.66667	0.0784153	CYR61, CRYAA	46	16	8847	24.0408	1	0.601384	74.2466
regulation of endocytosis	3	4	0.0809094	GAS6, ANO6, CDH13	46	93	8847	6.20407	1	0.610615	75.3803
regulation of chemotaxis	3	4	0.0854331	GAS6, ANO6, CDH13	46	96	8847	6.01019	1	0.628777	77.3178
chordate embryonic development	4	5.33333	0.0876181	GSC, HOXC6, HOXC9, HOXB4	46	207	8847	3.71645	1	0.635785	78.2014
response to nutrient	2	2.66667	0.0877841	GAS6, SNAI2	46	18	8847	21.3696	1	0.63382	78.2673
negative regulation of protein transport	3	4	0.0900327	GAS6, CHP1, SNAI2	46	99	8847	5.82806	1	0.640895	79.1403
positive regulation of phagocytosis	2	2.66667	0.0924336	GAS6, ANO6	46	19	8847	20.2449	1	0.648394	80.036
embryonic organ development	4	5.33333	0.094555	CRYAA, GSC, HOXC9, HOXB4	46	214	8847	3.59488	1	0.654519	80.7973
embryo development ending in birth or egg hatching	4	5.33333	0.0975966	GSC, HOXC6, HOXC9, HOXB4	46	217	8847	3.54518	1	0.664129	81.8412
bone development	3	4	0.0978587	SDC3, HOXB4, ANO6	46	104	8847	5.54787	1	0.662574	81.9286
negative regulation of establishment of protein localization	3	4	0.0994468	GAS6, CHP1, SNAI2	46	105	8847	5.49503	1	0.666219	82.4499
regulation of protein polymerization	3	4	0.0994468	WASL, CAPZA1, CDKN1B	46	105	8847	5.49503	1	0.666219	82.4499
positive regulation of response to external stimulus	3	4	0.0994468	GAS6, ANO6, CDH13	46	105	8847	5.49503	1	0.666219	82.4499

## Sheet: Cerebellum
Term	Count	%	PValue	Genes	List Total	Pop Hits	Pop Total	Fold Enrichment	Bonferroni	Benjamini	FDR
nervous system development	31	16.1458	6.24402e-05	LRRC4C, FOXP1, SOX1, NYAP2, PRKD1, GRIN2A, RIMS1, SOX5, SEMA3E, SOX9, CHL1, RTN4R, BMP4, PCDH19, GFRA2, NEFM, GHRHR, LRFN2, LPPR1, MICALL1, BRINP1, WNT3, NCOA1, RBFOX1, SLITRK6, BCL11B, TFAP2D, DPF3, NTRK2, DSCAM, EPHB3	118	1095	8847	2.12257	0.152083	0.152083	0.110785
regulation of developmental growth	11	5.72917	6.8818e-05	GHRHR, RIMS1, SEMA3E, ZFPM2, DUSP6, FOXP1, RTN4R, WNT3, BMP4, NTRK2, DSCAM	118	167	8847	4.93845	0.166251	0.0869017	0.122094
modulation of synaptic transmission	9	4.6875	0.000142432	GRIN2A, PLK2, KCNC4, RIMS1, PLCL1, NETO1, SLC24A2, ACCN2, NTRK2	118	116	8847	5.81699	0.313627	0.117895	0.252543
memory	6	3.125	0.000213672	GRIN2A, PLK2, NETO1, BRINP1, SLC24A2, ACCN2	118	42	8847	10.7107	0.431402	0.131637	0.378629
neuron projection development	16	8.33333	0.000480096	LRRC4C, LRFN2, RIMS1, SEMA3E, MICALL1, CHL1, SLITRK6, FOXP1, RTN4R, WNT3, NTRK2, DSCAM, NEFM, NYAP2, PRKD1, EPHB3	118	427	8847	2.80935	0.718808	0.224109	0.848842
neurogenesis	23	11.9792	0.000485908	LRRC4C, LRFN2, MICALL1, BRINP1, FOXP1, WNT3, NYAP2, PRKD1, NCOA1, GRIN2A, SEMA3E, SOX5, RIMS1, SOX9, CHL1, SLITRK6, BCL11B, RTN4R, BMP4, NTRK2, DSCAM, NEFM, EPHB3	118	779	8847	2.21363	0.723095	0.192662	0.859075
regulation of neuron differentiation	13	6.77083	0.000606205	LRRC4C, BRINP1, WNT3, PRKD1, NCOA1, SEMA3E, RIMS1, SOX9, RTN4R, BMP4, NTRK2, DSCAM, EPHB3	118	301	8847	3.2381	0.798523	0.204567	1.07068
cognition	8	4.16667	0.00083994	GRIN2A, PLK2, NETO1, CHL1, BRINP1, SLC24A2, ACCN2, NTRK2	118	116	8847	5.17066	0.891397	0.24233	1.48061
developmental growth involved in morphogenesis	8	4.16667	0.000883768	RIMS1, SEMA3E, SOX9, RTN4R, WNT3, BMP4, NTRK2, DSCAM	118	117	8847	5.12647	0.903281	0.228601	1.55729
generation of neurons	21	10.9375	0.00121479	LRRC4C, LRFN2, MICALL1, BRINP1, FOXP1, WNT3, NYAP2, PRKD1, NCOA1, SEMA3E, SOX5, RIMS1, SOX9, CHL1, SLITRK6, RTN4R, BMP4, NTRK2, DSCAM, NEFM, EPHB3	118	725	8847	2.17168	0.959701	0.234801	2.13468
mesenchymal stem cell differentiation	3	1.5625	0.00168955	SOX5, SOX9, WNT3	118	5	8847	44.9847	0.988525	0.290829	2.95719
axon development	11	5.72917	0.00170559	LRFN2, SEMA3E, CHL1, SLITRK6, FOXP1, RTN4R, WNT3, NTRK2, DSCAM, NEFM, EPHB3	118	250	8847	3.29888	0.989002	0.275406	2.98488
neuron projection morphogenesis	12	6.25	0.00191032	LRFN2, RIMS1, SEMA3E, CHL1, SLITRK6, FOXP1, RTN4R, WNT3, NTRK2, DSCAM, NYAP2, EPHB3	118	298	8847	3.01911	0.993603	0.270753	3.33745
regulation of cell communication	33	17.1875	0.00216796	LRRC4C, PLCL1, NETO1, IGFBP5, CD180, PRKD1, ADCYAP1, GRIN2A, PLK2, PSD2, DUSP6, RIMS1, SOX9, PDGFC, ACCN2, SLC24A2, RTN4R, BMP4, GFRA2, GHRHR, FBXW11, WNT3, FGF18, RWDD3, NCOA1, SPRED1, KCNC4, CNKSR2, KCTD16, THBS1, NTRK2, TGFA, LRPAP1	118	1468	8847	1.6854	0.996766	0.2728	3.77944
epithelial cell proliferation	9	4.6875	0.0021819	SOX9, IGFBP5, THBS1, FOXP1, BMP4, EHF, TGFA, DLX6, PRKD1	118	175	8847	3.85584	0.996883	0.26194	3.80329
positive regulation of developmental process	17	8.85417	0.00243074	GHRHR, BRINP1, FOXP1, WNT3, FGF18, PRKD1, NCOA1, ZFPM2, SOX5, RIMS1, SOX9, SLITRK6, THBS1, BMP4, NTRK2, DSCAM, EPHB3	118	553	8847	2.30482	0.998387	0.274933	4.22827
positive regulation of neuron differentiation	8	4.16667	0.00259783	NCOA1, RIMS1, BRINP1, WNT3, BMP4, NTRK2, DSCAM, PRKD1	118	141	8847	4.25388	0.998964	0.249	4.51264
positive regulation of cellular component movement	10	5.20833	0.00273233	SEMA3E, SOX9, DOCK5, THBS1, PDGFC, BMP4, HAS2, DSCAM, PRKD1, FGF18	118	223	8847	3.36209	0.999275	0.234885	4.74097
blood vessel morphogenesis	11	5.72917	0.00283808	E2F7, SEMA3E, ZFPM2, THBS1, BMP4, HAS2, NTRK2, TGFA, PRKD1, FGF18, EPHB3	118	268	8847	3.07731	0.999452	0.22143	4.92013
positive regulation of cartilage development	4	2.08333	0.00329154	SOX5, SOX9, BMP4, FGF18	118	23	8847	13.0391	0.999835	0.238303	5.68476
regulation of synapse structure or activity	7	3.64583	0.00345026	GRIN2A, PLK2, NETO1, SLITRK6, SLC24A2, NTRK2, EPHB3	118	111	8847	4.72813	0.999892	0.235527	5.95102
bone morphogenesis	5	2.60417	0.00418808	SOX9, SERPINH1, BMP4, HAS2, FGF18	118	50	8847	7.49746	0.999985	0.265087	7.17946
regulation of multicellular organismal development	22	11.4583	0.00427371	LRRC4C, BCOR, BRINP1, FOXP1, WNT3, PRKD1, FGF18, NCOA1, ZFPM2, SEMA3E, SOX5, RIMS1, DUSP6, SOX9, RBFOX1, SLITRK6, THBS1, RTN4R, BMP4, NTRK2, DSCAM, EPHB3	118	864	8847	1.90907	0.999988	0.263481	7.32106
behavior	11	5.72917	0.00546275	GRIN2A, PLK2, NETO1, CHL1, SLITRK6, BRINP1, SLC24A2, ACCN2, NTRK2, DSCAM, ADCYAP1	118	294	8847	2.80517	0.999999	0.310012	9.26617
cell morphogenesis involved in differentiation	14	7.29167	0.00567561	LRFN2, LRRC4C, FOXP1, WNT3, HAS2, SEMA3E, SOX9, CHL1, SLITRK6, RTN4R, BMP4, NTRK2, DSCAM, EPHB3	118	444	8847	2.36406	1	0.313358	9.61028
bronchus development	3	1.5625	0.00587515	SOX9, FOXP1, BMP4	118	9	8847	24.9915	1	0.315937	9.93174
regulation of cell adhesion	11	5.72917	0.00627831	SEMA3E, SOX9, EGFL6, TGM2, THBS1, BMP4, HAS2, NUAK1, DSCAM, VIT, EPHB3	118	300	8847	2.74907	1	0.320887	10.578
endochondral bone morphogenesis	4	2.08333	0.0064116	SOX9, SERPINH1, BMP4, FGF18	118	29	8847	10.3413	1	0.320384	10.7906
regulation of endothelial cell chemotaxis	3	1.5625	0.00728073	THBS1, PRKD1, FGF18	118	10	8847	22.4924	1	0.342754	12.1658
positive regulation of cell motility	9	4.6875	0.00818734	SEMA3E, SOX9, DOCK5, THBS1, PDGFC, BMP4, HAS2, PRKD1, FGF18	118	218	8847	3.09528	1	0.358063	13.5789
regulation of cell differentiation	20	10.4167	0.00833126	LRRC4C, BRINP1, IGFBP5, FOXP1, WNT3, FGF18, PRKD1, NCOA1, ZFPM2, SEMA3E, SOX5, RIMS1, DUSP6, SOX9, RBFOX1, RTN4R, BMP4, NTRK2, DSCAM, EPHB3	118	799	8847	1.87671	1	0.357294	13.8013
regulation of extent of cell growth	5	2.60417	0.00849382	SEMA3E, RTN4R, WNT3, NTRK2, DSCAM	118	61	8847	6.14546	1	0.357181	14.0518
regulation of chemotaxis	6	3.125	0.00873119	SEMA3E, THBS1, WNT3, DSCAM, PRKD1, FGF18	118	96	8847	4.68591	1	0.359534	14.4163
collagen biosynthetic process	3	1.5625	0.00882216	SOX9, SERPINH1, BMP4	118	11	8847	20.4476	1	0.357075	14.5556
positive regulation of cell communication	19	9.89583	0.00910175	GHRHR, NETO1, IGFBP5, WNT3, CD180, FGF18, PRKD1, ADCYAP1, RWDD3, SPRED1, PLK2, GRIN2A, SOX9, THBS1, SLC24A2, PDGFC, BMP4, NTRK2, TGFA	118	748	8847	1.90443	1	0.355459	14.9825
chondrocyte differentiation	5	2.60417	0.00950212	SOX5, SOX9, SERPINH1, BMP4, FGF18	118	63	8847	5.95036	1	0.362652	15.5902
positive regulation of epithelial cell migration	5	2.60417	0.00950212	SOX9, THBS1, BMP4, PRKD1, FGF18	118	63	8847	5.95036	1	0.362652	15.5902
positive regulation of neurogenesis	8	4.16667	0.00975194	NCOA1, RIMS1, BRINP1, WNT3, BMP4, NTRK2, DSCAM, PRKD1	118	180	8847	3.3322	1	0.365063	15.9674
cell-cell signaling	17	8.85417	0.00985373	GHRHR, PLCL1, NETO1, WNT3, SYT10, ADCYAP1, GRIN2A, PLK2, FZD8, RIMS1, KCNC4, SOX9, ACCN2, SLC24A2, BMP4, NTRK2, NPBWR1	118	640	8847	1.99151	1	0.353411	16.1206
positive regulation of cell proliferation	12	6.25	0.0100445	GHRHR, ZFPM2, SOX9, FOXP1, PDGFC, BMP4, HAS2, NTRK2, TGFA, DLX6, PRKD1, FGF18	118	372	8847	2.41853	1	0.354185	16.407
taxis	10	5.20833	0.0100631	SEMA3E, CHL1, THBS1, FOXP1, WNT3, XCL1, DSCAM, PRKD1, FGF18, EPHB3	118	273	8847	2.74632	1	0.350134	16.4348
growth	14	7.29167	0.0106298	GHRHR, IGFBP5, FOXP1, WNT3, ZFPM2, SEMA3E, RIMS1, DUSP6, SOX9, SLITRK6, RTN4R, BMP4, NTRK2, DSCAM	118	480	8847	2.18676	1	0.3612	17.2801
positive regulation of multicellular organismal process	18	9.375	0.0107325	GHRHR, BRINP1, FOXP1, WNT3, FGF18, PRKD1, NCOA1, ZFPM2, SOX5, RIMS1, SPTBN1, SOX9, SLITRK6, THBS1, BMP4, NTRK2, DSCAM, EPHB3	118	703	8847	1.91969	1	0.359462	17.4324
regulation of chondrocyte differentiation	4	2.08333	0.0108447	SOX5, SOX9, BMP4, FGF18	118	35	8847	8.56852	1	0.358023	17.5984
lung development	6	3.125	0.0116297	ZFPM2, SOX9, IGFBP5, FOXP1, BMP4, FGF18	118	103	8847	4.36745	1	0.373914	18.7515
respiratory tube development	6	3.125	0.0116297	ZFPM2, SOX9, IGFBP5, FOXP1, BMP4, FGF18	118	103	8847	4.36745	1	0.373914	18.7515
regulation of muscle tissue development	5	2.60417	0.0117455	ZFPM2, RBFOX1, IGFBP5, FOXP1, BMP4	118	67	8847	5.59512	1	0.372431	18.9204
regulation of cell proliferation	18	9.375	0.0117714	GHRHR, IGFBP5, FOXP1, HAS2, FGF18, PRKD1, E2F7, ZFPM2, SOX9, FANCL, THBS1, PDGFC, TFAP2D, PTBP2, BMP4, NTRK2, TGFA, DLX6	118	710	8847	1.90076	1	0.368758	18.9581
cell morphogenesis involved in neuron differentiation	10	5.20833	0.0120049	LRFN2, SEMA3E, CHL1, SLITRK6, FOXP1, RTN4R, WNT3, NTRK2, DSCAM, EPHB3	118	281	8847	2.66813	1	0.370261	19.2974
bone development	6	3.125	0.0120912	SOX9, PDGFC, SERPINH1, BMP4, HAS2, FGF18	118	104	8847	4.32546	1	0.368172	19.4224
positive regulation of chondrocyte differentiation	3	1.5625	0.0122976	SOX5, SOX9, FGF18	118	13	8847	17.3018	1	0.368997	19.7207
learning	5	2.60417	0.0129845	GRIN2A, NETO1, SLC24A2, ACCN2, NTRK2	118	69	8847	5.43294	1	0.380956	20.706
vasculature development	11	5.72917	0.0130928	E2F7, SEMA3E, ZFPM2, THBS1, BMP4, HAS2, NTRK2, TGFA, PRKD1, FGF18, EPHB3	118	335	8847	2.46185	1	0.379346	20.8604
cell development	24	12.5	0.0139821	GHRHR, LRRC4C, LRFN2, MICALL1, BRINP1, FOXP1, WNT3, HAS2, NYAP2, PRKD1, FGF18, NCOA1, SEMA3E, RIMS1, SOX9, CHL1, SLITRK6, RTN4R, SERPINH1, BMP4, NTRK2, DSCAM, NEFM, EPHB3	118	1084	8847	1.65995	1	0.395119	22.1169
endothelial cell chemotaxis	3	1.5625	0.0142242	THBS1, PRKD1, FGF18	118	14	8847	16.066	1	0.396294	22.4556
locomotion	19	9.89583	0.0152247	IGFBP5, FOXP1, WNT3, HAS2, FGF18, PRKD1, ADCYAP1, GRIN2A, SEMA3E, SOX9, DOCK5, CHL1, THBS1, PDGFC, BMP4, XCL1, NTRK2, DSCAM, EPHB3	118	789	8847	1.80547	1	0.41335	23.8408
regulation of cell development	13	6.77083	0.0161246	LRRC4C, BRINP1, WNT3, PRKD1, NCOA1, SEMA3E, RIMS1, SOX9, RTN4R, BMP4, NTRK2, DSCAM, EPHB3	118	452	8847	2.15635	1	0.427517	25.067
cellular response to growth factor stimulus	10	5.20833	0.0170487	SOX5, DUSP6, EEF1A1, SOX9, THBS1, BMP4, HAS2, NTRK2, PRKD1, FGF18	118	298	8847	2.51593	1	0.44147	26.3064
regulation of locomotion	12	6.25	0.0177084	SEMA3E, SOX9, DOCK5, IGFBP5, THBS1, PDGFC, WNT3, BMP4, HAS2, DSCAM, PRKD1, FGF18	118	404	8847	2.22697	1	0.449831	27.1796
transmembrane receptor protein tyrosine kinase signaling pathway	10	5.20833	0.0177309	SOX9, IGFBP5, THBS1, PDGFC, NTRK2, TGFA, GFRA2, PRKD1, FGF18, EPHB3	118	300	8847	2.49915	1	0.446125	27.2092
positive regulation of synaptic transmission	4	2.08333	0.0177962	GRIN2A, NETO1, SLC24A2, NTRK2	118	42	8847	7.14044	1	0.44328	27.2951
respiratory system development	6	3.125	0.018011	ZFPM2, SOX9, IGFBP5, FOXP1, BMP4, FGF18	118	115	8847	3.91172	1	0.443226	27.5768
positive regulation of endothelial cell migration	4	2.08333	0.0189503	THBS1, BMP4, PRKD1, FGF18	118	43	8847	6.97438	1	0.456106	28.7967
cell proliferation	19	9.89583	0.0194277	GHRHR, IGFBP5, FOXP1, CD180, HAS2, EHF, FGF18, PRKD1, E2F7, ZFPM2, SOX5, SOX9, THBS1, PDGFC, PTBP2, BMP4, NTRK2, TGFA, DLX6	118	810	8847	1.75866	1	0.460472	29.4093
response to growth factor	10	5.20833	0.0195238	SOX5, DUSP6, EEF1A1, SOX9, THBS1, BMP4, HAS2, NTRK2, PRKD1, FGF18	118	305	8847	2.45818	1	0.458195	29.5321
positive regulation of epithelial cell proliferation	5	2.60417	0.0195792	SOX9, FOXP1, BMP4, DLX6, PRKD1	118	78	8847	4.80606	1	0.455266	29.6026
regulation of cellular component movement	12	6.25	0.0211607	SEMA3E, SOX9, DOCK5, IGFBP5, THBS1, PDGFC, WNT3, BMP4, HAS2, DSCAM, PRKD1, FGF18	118	415	8847	2.16794	1	0.477694	31.5915
neuron projection extension	5	2.60417	0.0212797	RIMS1, SEMA3E, RTN4R, WNT3, DSCAM	118	80	8847	4.68591	1	0.475741	31.739
sprouting angiogenesis	4	2.08333	0.0213803	E2F7, SEMA3E, THBS1, BMP4	118	45	8847	6.66441	1	0.473533	31.8635
positive regulation of cell differentiation	12	6.25	0.0218385	NCOA1, RIMS1, SOX5, SOX9, BRINP1, FOXP1, WNT3, BMP4, NTRK2, DSCAM, PRKD1, FGF18	118	417	8847	2.15754	1	0.477006	32.4276
cardiovascular system development	14	7.29167	0.0218826	E2F7, SEMA3E, ZFPM2, SOX9, BCOR, THBS1, FOXP1, BMP4, NTRK2, HAS2, TGFA, PRKD1, FGF18, EPHB3	118	528	8847	1.98796	1	0.473957	32.4817
circulatory system development	14	7.29167	0.0218826	E2F7, SEMA3E, ZFPM2, SOX9, BCOR, THBS1, FOXP1, BMP4, NTRK2, HAS2, TGFA, PRKD1, FGF18, EPHB3	118	528	8847	1.98796	1	0.473957	32.4817
axon guidance	6	3.125	0.0219303	SEMA3E, CHL1, FOXP1, WNT3, DSCAM, EPHB3	118	121	8847	3.71775	1	0.471012	32.5401
positive regulation of growth	6	3.125	0.0226333	GHRHR, RIMS1, ZFPM2, WNT3, NTRK2, DSCAM	118	122	8847	3.68727	1	0.478147	33.3957
neuron projection guidance	6	3.125	0.0233509	SEMA3E, CHL1, FOXP1, WNT3, DSCAM, EPHB3	118	123	8847	3.6573	1	0.485259	34.2584
neurotransmitter transport	5	2.60417	0.0239959	KCNC4, RIMS1, GABRA2, ACCN2, SYT10	118	83	8847	4.51654	1	0.491086	35.0249
regulation of cartilage development	4	2.08333	0.0253307	SOX5, SOX9, BMP4, FGF18	118	48	8847	6.24788	1	0.506436	36.5843
chondrocyte development	3	1.5625	0.0256065	SOX9, SERPINH1, FGF18	118	19	8847	11.8381	1	0.506648	36.9022
positive regulation of mesenchymal stem cell differentiation	2	1.04167	0.0262762	SOX5, SOX9	118	2	8847	74.9746	1	0.512204	37.6677
common-partner SMAD protein phosphorylation	2	1.04167	0.0262762	SPTBN1, BMP4	118	2	8847	74.9746	1	0.512204	37.6677
angiogenesis	8	4.16667	0.0264726	E2F7, SEMA3E, THBS1, BMP4, TGFA, PRKD1, FGF18, EPHB3	118	220	8847	2.72635	1	0.511292	37.8905
regulation of secretion by cell	9	4.6875	0.02753	GHRHR, IL13RA2, SPTBN1, KCNC4, RIMS1, ACCN2, BMP4, SYT10, ADCYAP1	118	272	8847	2.48078	1	0.521712	39.0772
cell surface receptor signaling pathway	24	12.5	0.0281649	GHRHR, LRRC4C, NETO1, CDH6, CRHR2, IGFBP5, WNT3, CD180, HHAT, FGF18, PRKD1, GRIN2A, FZD8, SEMA3E, SPTBN1, SOX9, THBS1, PDGFC, RTN4R, BMP4, NTRK2, TGFA, GFRA2, EPHB3	118	1157	8847	1.55522	1	0.526367	39.7794
regulation of axon extension	4	2.08333	0.0281676	SEMA3E, RTN4R, WNT3, DSCAM	118	50	8847	5.99797	1	0.522919	39.7823
long-term synaptic potentiation	3	1.5625	0.0282094	GRIN2A, SLC24A2, NTRK2	118	20	8847	11.2462	1	0.520008	39.8283
smooth muscle tissue development	3	1.5625	0.0282094	SOX9, FOXP1, BMP4	118	20	8847	11.2462	1	0.520008	39.8283
positive regulation of cardiac muscle tissue development	3	1.5625	0.0282094	ZFPM2, FOXP1, BMP4	118	20	8847	11.2462	1	0.520008	39.8283
gland development	7	3.64583	0.0283475	E2F7, GHRHR, SOX9, TGM2, BMP4, TGFA, EPHB3	118	175	8847	2.99898	1	0.518351	39.98
protein phosphorylation	19	9.89583	0.0304971	LRRC4C, MKNK1, PLCL1, NUAK1, FGF18, PRKD1, SPRED1, PLK2, SPTBN1, DUSP6, SOX9, THBS1, PDGFC, RTN4R, BMP4, NTRK2, TGFA, GFRA2, EPHB3	118	852	8847	1.67197	1	0.541277	42.2939
developmental induction	3	1.5625	0.0309135	SOX9, WNT3, BMP4	118	21	8847	10.7107	1	0.542814	42.7323
regulation of heart growth	3	1.5625	0.0309135	ZFPM2, DUSP6, FOXP1	118	21	8847	10.7107	1	0.542814	42.7323
regulation of neurotransmitter levels	5	2.60417	0.0311213	KCNC4, RIMS1, GABRA2, ACCN2, SYT10	118	90	8847	4.16525	1	0.54189	42.9499
negative regulation of developmental process	11	5.72917	0.0314628	SEMA3E, ZFPM2, SOX9, BCOR, BRINP1, IGFBP5, THBS1, FOXP1, RTN4R, WNT3, BMP4	118	386	8847	2.13658	1	0.542528	43.3058
negative regulation of multicellular organismal process	13	6.77083	0.0314757	BCOR, BRINP1, IGFBP5, FOXP1, WNT3, ZFPM2, SEMA3E, SOX9, DOCK5, THBS1, RTN4R, BMP4, LRPAP1	118	498	8847	1.95717	1	0.539383	43.3192
regulation of transport	18	9.375	0.0315321	GHRHR, EDEM1, FBXW11, SYT10, PRKD1, HHAT, TBC1D22A, ADCYAP1, IL13RA2, RIMS1, SPTBN1, KCNC4, CACNA2D3, CTTNBP2NL, THBS1, ACCN2, BMP4, NTRK2	118	794	8847	1.69968	1	0.536774	43.3777
gland morphogenesis	4	2.08333	0.0327266	SOX9, TGM2, BMP4, TGFA	118	53	8847	5.65846	1	0.547055	44.6048
positive regulation of chemotaxis	4	2.08333	0.0327266	THBS1, DSCAM, PRKD1, FGF18	118	53	8847	5.65846	1	0.547055	44.6048
tube development	10	5.20833	0.0336859	SEMA3E, ZFPM2, SOX9, TGM2, IGFBP5, FOXP1, PDGFC, BMP4, FGF18, EPHB3	118	336	8847	2.23139	1	0.554393	45.572
regulation of anatomical structure morphogenesis	13	6.77083	0.0340689	LRRC4C, WNT3, PRKD1, SEMA3E, RIMS1, DUSP6, SOX9, THBS1, RTN4R, BMP4, NTRK2, DSCAM, EPHB3	118	504	8847	1.93387	1	0.555334	45.9536
phosphorylation	21	10.9375	0.0347516	LRRC4C, MKNK1, PLCL1, PIP5K1B, NUAK1, FGF18, PRKD1, SPRED1, PLK2, SPTBN1, DUSP6, SOX9, THBS1, PDGFC, RTN4R, BMP4, NTRK2, DSCAM, TGFA, GFRA2, EPHB3	118	990	8847	1.59037	1	0.559441	46.6278
negative regulation of developmental growth	4	2.08333	0.035967	SEMA3E, RTN4R, WNT3, BMP4	118	55	8847	5.4527	1	0.568949	47.8083
neurological system process	11	5.72917	0.0365391	GRIN2A, PLK2, NETO1, RBFOX1, CHL1, SLITRK6, BRINP1, SLC24A2, ACCN2, NTRK2, SYT10	118	396	8847	2.08263	1	0.571641	48.3554
regulation of mesenchymal cell proliferation	3	1.5625	0.0366135	SOX9, FOXP1, BMP4	118	23	8847	9.77929	1	0.569277	48.4261
cell projection morphogenesis	12	6.25	0.0374591	LRFN2, RIMS1, SEMA3E, CHL1, SLITRK6, FOXP1, RTN4R, WNT3, NTRK2, DSCAM, NYAP2, EPHB3	118	454	8847	1.98171	1	0.574638	49.2238
regulation of cell projection organization	9	4.6875	0.0374718	LRRC4C, RIMS1, SEMA3E, RTN4R, WNT3, NTRK2, DSCAM, PRKD1, EPHB3	118	289	8847	2.33485	1	0.571697	49.2357
secretion by cell	11	5.72917	0.0376193	GHRHR, IL13RA2, SPTBN1, KCNC4, RIMS1, FOXP1, ACCN2, BMP4, NTRK2, SYT10, ADCYAP1	118	398	8847	2.07216	1	0.570113	49.3737
positive regulation of cell development	8	4.16667	0.0381883	NCOA1, RIMS1, BRINP1, WNT3, BMP4, NTRK2, DSCAM, PRKD1	118	238	8847	2.52015	1	0.572657	49.9024
cell projection organization	16	8.33333	0.038774	LRRC4C, LRFN2, RIMS1, SEMA3E, MICALL1, CHL1, SLITRK6, FOXP1, RTN4R, WNT3, NTRK2, DSCAM, NEFM, NYAP2, PRKD1, EPHB3	118	692	8847	1.73352	1	0.575309	50.4412
regulation of secretion	9	4.6875	0.0387821	GHRHR, IL13RA2, SPTBN1, KCNC4, RIMS1, ACCN2, BMP4, SYT10, ADCYAP1	118	291	8847	2.3188	1	0.572418	50.4486
regulation of mesenchymal stem cell differentiation	2	1.04167	0.0391565	SOX5, SOX9	118	3	8847	49.9831	1	0.573037	50.7901
ureter urothelium development	2	1.04167	0.0391565	SOX9, BMP4	118	3	8847	49.9831	1	0.573037	50.7901
regulation of branching involved in lung morphogenesis	2	1.04167	0.0391565	SOX9, BMP4	118	3	8847	49.9831	1	0.573037	50.7901
ureter morphogenesis	2	1.04167	0.0391565	SOX9, BMP4	118	3	8847	49.9831	1	0.573037	50.7901
positive regulation of DNA replication	3	1.5625	0.0396032	E2F7, PDGFC, BMP4	118	24	8847	9.37182	1	0.574325	51.1947
regulation of axon extension involved in axon guidance	3	1.5625	0.0396032	SEMA3E, WNT3, DSCAM	118	24	8847	9.37182	1	0.574325	51.1947
regulation of cell morphogenesis involved in differentiation	7	3.64583	0.039959	LRRC4C, SEMA3E, RTN4R, WNT3, NTRK2, DSCAM, EPHB3	118	190	8847	2.76222	1	0.574747	51.5147
regulation of signal transduction	26	13.5417	0.0404796	LRRC4C, NETO1, IGFBP5, CD180, PRKD1, PLK2, DUSP6, PSD2, SOX9, PDGFC, RTN4R, BMP4, GFRA2, GHRHR, FBXW11, WNT3, FGF18, RWDD3, NCOA1, SPRED1, CNKSR2, KCTD16, THBS1, NTRK2, TGFA, LRPAP1	118	1330	8847	1.46567	1	0.576678	51.9793
enzyme linked receptor protein signaling pathway	12	6.25	0.0411267	SPTBN1, SOX9, IGFBP5, THBS1, PDGFC, BMP4, NTRK2, TGFA, GFRA2, PRKD1, FGF18, EPHB3	118	461	8847	1.95162	1	0.579718	52.5509
organ morphogenesis	13	6.77083	0.0417305	TGM2, HAS2, FGF18, ZFPM2, SOX9, SLITRK6, PDGFC, SERPINH1, BMP4, NTRK2, DSCAM, TGFA, DLX6	118	520	8847	1.87436	1	0.582308	53.0785
negative regulation of axon extension	3	1.5625	0.0426823	SEMA3E, RTN4R, WNT3	118	25	8847	8.99695	1	0.587902	53.8991
cellular response to organic substance	19	9.89583	0.0433073	GHRHR, LRRC4C, EDEM1, BRINP1, IGFBP5, CD180, HAS2, FGF18, PRKD1, NCOA1, SOX5, EEF1A1, DUSP6, SOX9, THBS1, PDGFC, RTN4R, BMP4, NTRK2	118	888	8847	1.60419	1	0.590532	54.4304
regulation of cell growth	7	3.64583	0.0434996	RIMS1, SEMA3E, IGFBP5, RTN4R, WNT3, NTRK2, DSCAM	118	194	8847	2.70527	1	0.589408	54.5927
cell part morphogenesis	12	6.25	0.0438956	LRFN2, RIMS1, SEMA3E, CHL1, SLITRK6, FOXP1, RTN4R, WNT3, NTRK2, DSCAM, NYAP2, EPHB3	118	466	8847	1.93068	1	0.590037	54.9253
regulation of phosphate metabolic process	18	9.375	0.0443457	GHRHR, LRRC4C, PLCL1, NUAK1, FGF18, PRKD1, ADCYAP1, SPRED1, DUSP6, SOX9, THBS1, PDGFC, RTN4R, BMP4, NTRK2, DSCAM, TGFA, GFRA2	118	828	8847	1.62988	1	0.591113	55.3005
regulation of phosphorus metabolic process	18	9.375	0.0443457	GHRHR, LRRC4C, PLCL1, NUAK1, FGF18, PRKD1, ADCYAP1, SPRED1, DUSP6, SOX9, THBS1, PDGFC, RTN4R, BMP4, NTRK2, DSCAM, TGFA, GFRA2	118	828	8847	1.62988	1	0.591113	55.3005
cellular response to acid chemical	4	2.08333	0.0447612	SOX9, BRINP1, PDGFC, NTRK2	118	60	8847	4.99831	1	0.591884	55.6442
phosphatidylinositol 3-kinase signaling	4	2.08333	0.0447612	SOX9, PDGFC, NTRK2, NYAP2	118	60	8847	4.99831	1	0.591884	55.6442
regulation of MAP kinase activity	6	3.125	0.0451283	SPRED1, THBS1, PDGFC, BMP4, TGFA, FGF18	118	147	8847	3.06019	1	0.592242	55.9459
regulation of neurotransmitter secretion	3	1.5625	0.0458479	KCNC4, RIMS1, ACCN2	118	26	8847	8.65091	1	0.595488	56.5315
regulation of axon guidance	3	1.5625	0.0458479	SEMA3E, WNT3, DSCAM	118	26	8847	8.65091	1	0.595488	56.5315
collagen metabolic process	3	1.5625	0.0458479	SOX9, SERPINH1, BMP4	118	26	8847	8.65091	1	0.595488	56.5315
positive regulation of reproductive process	3	1.5625	0.0458479	ZFPM2, SOX9, BMP4	118	26	8847	8.65091	1	0.595488	56.5315
regulation of epithelial cell migration	5	2.60417	0.0459572	SOX9, THBS1, BMP4, PRKD1, FGF18	118	102	8847	3.67522	1	0.593718	56.6198
regulation of epithelial cell proliferation	6	3.125	0.046232	SOX9, THBS1, FOXP1, BMP4, DLX6, PRKD1	118	148	8847	3.03951	1	0.59331	56.8411
cell morphogenesis	16	8.33333	0.0463704	LRFN2, LRRC4C, FOXP1, WNT3, HAS2, NYAP2, SEMA3E, RIMS1, SOX9, CHL1, SLITRK6, RTN4R, BMP4, NTRK2, DSCAM, EPHB3	118	709	8847	1.69195	1	0.591807	56.9522
ossification	7	3.64583	0.0481954	SOX9, BCOR, IGFBP5, WNT3, BMP4, PRKD1, FGF18	118	199	8847	2.6373	1	0.603688	58.3914
regulation of striated muscle tissue development	4	2.08333	0.0485514	ZFPM2, RBFOX1, FOXP1, BMP4	118	62	8847	4.83707	1	0.603863	58.6668
positive regulation of neuron projection development	5	2.60417	0.0487543	RIMS1, WNT3, NTRK2, DSCAM, PRKD1	118	104	8847	3.60455	1	0.602857	58.823
regulation of cell size	5	2.60417	0.0487543	SEMA3E, RTN4R, WNT3, NTRK2, DSCAM	118	104	8847	3.60455	1	0.602857	58.823
cyclic-nucleotide-mediated signaling	3	1.5625	0.0490972	GHRHR, SOX9, THBS1	118	27	8847	8.33051	1	0.602938	59.0857
multicellular organismal macromolecule metabolic process	3	1.5625	0.0490972	SOX9, SERPINH1, BMP4	118	27	8847	8.33051	1	0.602938	59.0857
regulation of cardiac muscle tissue development	3	1.5625	0.0490972	ZFPM2, FOXP1, BMP4	118	27	8847	8.33051	1	0.602938	59.0857
negative regulation of cell adhesion	5	2.60417	0.0501875	SEMA3E, SOX9, THBS1, BMP4, DSCAM	118	105	8847	3.57022	1	0.608667	59.9105
positive regulation of response to external stimulus	5	2.60417	0.0501875	THBS1, CD180, DSCAM, PRKD1, FGF18	118	105	8847	3.57022	1	0.608667	59.9105
axon extension	4	2.08333	0.0505039	SEMA3E, RTN4R, WNT3, DSCAM	118	63	8847	4.76029	1	0.608511	60.1469
regulation of muscle organ development	4	2.08333	0.0505039	ZFPM2, RBFOX1, FOXP1, BMP4	118	63	8847	4.76029	1	0.608511	60.1469
ureter smooth muscle cell differentiation	2	1.04167	0.0518678	SOX9, BMP4	118	4	8847	37.4873	1	0.616054	61.151
ureter smooth muscle development	2	1.04167	0.0518678	SOX9, BMP4	118	4	8847	37.4873	1	0.616054	61.151
neuron projection extension involved in neuron projection guidance	3	1.5625	0.0524275	SEMA3E, WNT3, DSCAM	118	28	8847	8.03299	1	0.617615	61.5561
axon extension involved in axon guidance	3	1.5625	0.0524275	SEMA3E, WNT3, DSCAM	118	28	8847	8.03299	1	0.617615	61.5561
mesenchymal cell proliferation	3	1.5625	0.0524275	SOX9, FOXP1, BMP4	118	28	8847	8.03299	1	0.617615	61.5561
system process	16	8.33333	0.0533805	NETO1, BRINP1, IGFBP5, HAS2, SYT10, GRIN2A, PLK2, SOX9, DOCK5, CHL1, RBFOX1, SLITRK6, SLC24A2, ACCN2, BMP4, NTRK2	118	723	8847	1.65919	1	0.621946	62.2367
regulation of protein metabolic process	24	12.5	0.0535674	GHRHR, LRRC4C, EDEM1, PLCL1, BCOR, IGFBP5, FBXW11, NUAK1, PRKD1, FGF18, RWDD3, SPRED1, PLK2, GRIN2A, DUSP6, SOX9, THBS1, PDGFC, RTN4R, SERPINH1, BMP4, NTRK2, TGFA, GFRA2	118	1235	8847	1.457	1	0.620807	62.3688
synapse assembly	4	2.08333	0.054522	SLITRK6, NTRK2, DSCAM, EPHB3	118	65	8847	4.61382	1	0.625044	63.037
regulation of cell migration	10	5.20833	0.0553046	SEMA3E, SOX9, DOCK5, IGFBP5, THBS1, PDGFC, BMP4, HAS2, PRKD1, FGF18	118	369	8847	2.03183	1	0.628009	63.5764
lung epithelium development	3	1.5625	0.0558361	SOX9, FOXP1, BMP4	118	29	8847	7.75599	1	0.629218	63.9384
regulation of ossification	5	2.60417	0.0561509	SOX9, BCOR, IGFBP5, BMP4, PRKD1	118	109	8847	3.4392	1	0.62895	64.1513
phosphorus metabolic process	27	14.0625	0.0595653	GHRHR, LRRC4C, ABHD5, MKNK1, PLCL1, LPPR1, PIP5K1B, FBXW11, NUAK1, FGF18, PRKD1, ADCYAP1, PLK2, SPRED1, SPTBN1, DUSP6, SOX9, CTTNBP2NL, PDGFC, THBS1, RTN4R, BMP4, NTRK2, DSCAM, TGFA, GFRA2, EPHB3	118	1449	8847	1.39704	1	0.648939	66.385
intracellular signal transduction	25	13.0208	0.0606777	LRRC4C, PLCL1, IGFBP5, NYAP2, PRKD1, PLK2, E2F7, DUSP6, PSD2, SOX9, DOCK5, PDGFC, RTN4R, BMP4, GFRA2, GHRHR, MKNK1, FBXW11, NUAK1, FGF18, SPRED1, THBS1, NTRK2, TANK, TGFA	118	1318	8847	1.42213	1	0.653589	67.0838
anatomical structure formation involved in morphogenesis	15	7.8125	0.0611573	TGM2, FOXP1, WNT3, FGF18, PRKD1, E2F7, SEMA3E, DUSP6, SOX9, THBS1, BMP4, DSCAM, TGFA, DLX6, EPHB3	118	675	8847	1.6661	1	0.654227	67.3809
regulation of neurotransmitter transport	3	1.5625	0.0628778	KCNC4, RIMS1, ACCN2	118	31	8847	7.2556	1	0.66241	68.4259
eye photoreceptor cell differentiation	3	1.5625	0.0628778	SOX9, NTRK2, DSCAM	118	31	8847	7.2556	1	0.66241	68.4259
ERK1 and ERK2 cascade	5	2.60417	0.0641193	DUSP6, SOX9, PDGFC, BMP4, FGF18	118	114	8847	3.28836	1	0.667502	69.1603
specification of axis polarity	2	1.04167	0.0644123	BCOR, BMP4	118	5	8847	29.9898	1	0.666932	69.3313
negative regulation of cell differentiation	9	4.6875	0.0668424	SEMA3E, ZFPM2, SOX9, BRINP1, IGFBP5, FOXP1, RTN4R, WNT3, BMP4	118	326	8847	2.06985	1	0.678661	70.715
regulation of endothelial cell migration	4	2.08333	0.0674587	THBS1, BMP4, PRKD1, FGF18	118	71	8847	4.22392	1	0.679869	71.0564
regulation of cell motility	10	5.20833	0.0675961	SEMA3E, SOX9, DOCK5, IGFBP5, THBS1, PDGFC, BMP4, HAS2, PRKD1, FGF18	118	384	8847	1.95246	1	0.678393	71.1321
positive regulation of signal transduction	15	7.8125	0.068704	NETO1, IGFBP5, WNT3, CD180, FGF18, PRKD1, RWDD3, SPRED1, PLK2, SOX9, PDGFC, THBS1, BMP4, NTRK2, TGFA	118	687	8847	1.637	1	0.682304	71.7349
negative regulation of neuron apoptotic process	4	2.08333	0.0697397	CHL1, TFAP2D, NTRK2, ADNP	118	72	8847	4.16525	1	0.685739	72.2878
positive regulation of cell growth	4	2.08333	0.0697397	RIMS1, WNT3, NTRK2, DSCAM	118	72	8847	4.16525	1	0.685739	72.2878
cell migration	14	7.29167	0.0700687	IGFBP5, HAS2, FGF18, PRKD1, SEMA3E, SOX9, DOCK5, CHL1, PDGFC, THBS1, BMP4, XCL1, NTRK2, EPHB3	118	627	8847	1.67407	1	0.685316	72.4613
cell growth	7	3.64583	0.071257	RIMS1, SEMA3E, SOX9, RTN4R, WNT3, NTRK2, DSCAM	118	220	8847	2.38555	1	0.689475	73.0793
secretion	11	5.72917	0.0713781	GHRHR, IL13RA2, SPTBN1, KCNC4, RIMS1, FOXP1, ACCN2, BMP4, NTRK2, SYT10, ADCYAP1	118	447	8847	1.84501	1	0.687947	73.1415
organ growth	4	2.08333	0.0720555	ZFPM2, DUSP6, SOX9, FOXP1	118	73	8847	4.1082	1	0.689353	73.4872
regulation of intracellular signal transduction	17	8.85417	0.0737195	LRRC4C, IGFBP5, FBXW11, FGF18, PRKD1, SPRED1, PLK2, DUSP6, PSD2, SOX9, THBS1, PDGFC, RTN4R, BMP4, NTRK2, TGFA, GFRA2	118	821	8847	1.55246	1	0.695814	74.3186
negative regulation of chemotaxis	3	1.5625	0.0739641	SEMA3E, THBS1, WNT3	118	34	8847	6.6154	1	0.694936	74.4388
multicellular organism metabolic process	3	1.5625	0.0739641	SOX9, SERPINH1, BMP4	118	34	8847	6.6154	1	0.694936	74.4388
positive regulation of intracellular signal transduction	11	5.72917	0.0756506	PLK2, SPRED1, SOX9, IGFBP5, THBS1, PDGFC, BMP4, NTRK2, TGFA, PRKD1, FGF18	118	452	8847	1.8246	1	0.701305	75.2527
synapse organization	5	2.60417	0.0762178	SEMA3E, SLITRK6, NTRK2, DSCAM, EPHB3	118	121	8847	3.09812	1	0.702018	75.5209
regulation of peptidyl-serine phosphorylation	4	2.08333	0.0767894	PLCL1, NTRK2, GFRA2, PRKD1	118	75	8847	3.99864	1	0.702744	75.7884
positive regulation of male gonad development	2	1.04167	0.0767923	ZFPM2, SOX9	118	6	8847	24.9915	1	0.700691	75.7897
positive regulation of muscle organ development	3	1.5625	0.0777895	ZFPM2, FOXP1, BMP4	118	35	8847	6.42639	1	0.703482	76.2498
positive regulation of striated muscle tissue development	3	1.5625	0.0777895	ZFPM2, FOXP1, BMP4	118	35	8847	6.42639	1	0.703482	76.2498
cellular component morphogenesis	16	8.33333	0.0794727	LRFN2, LRRC4C, FOXP1, WNT3, HAS2, NYAP2, SEMA3E, RIMS1, SOX9, CHL1, SLITRK6, RTN4R, BMP4, NTRK2, DSCAM, EPHB3	118	766	8847	1.56605	1	0.70947	77.0076
response to endogenous stimulus	14	7.29167	0.0794906	GHRHR, CRHR2, IGFBP5, HAS2, FGF18, NCOA1, GRIN2A, SOX5, EEF1A1, SOX9, PDGFC, THBS1, BMP4, NTRK2	118	640	8847	1.64007	1	0.70753	77.0156
regulation of hydrolase activity	10	5.20833	0.0805203	ABHD5, SPRED1, THBS1, RTN4R, SERPINH1, NTRK2, NUAK1, PRKD1, EPHB3, TBC1D22A	118	398	8847	1.88378	1	0.710339	77.4677
sensory organ morphogenesis	6	3.125	0.0805737	SOX9, SLITRK6, BMP4, NTRK2, DSCAM, DLX6	118	174	8847	2.58533	1	0.708586	77.4909
MAPK cascade	9	4.6875	0.0808901	SPRED1, DUSP6, SOX9, THBS1, PDGFC, BMP4, NTRK2, TGFA, FGF18	118	340	8847	1.98462	1	0.708065	77.628
digestive tract development	4	2.08333	0.0816573	SOX9, PDGFC, BMP4, EPHB3	118	77	8847	3.89478	1	0.709625	77.9573
positive regulation of axonogenesis	3	1.5625	0.081676	WNT3, NTRK2, DSCAM	118	36	8847	6.24788	1	0.707742	77.9652
cartilage development	5	2.60417	0.0817319	SOX5, SOX9, SERPINH1, BMP4, FGF18	118	124	8847	3.02317	1	0.706039	77.989
negative regulation of growth	5	2.60417	0.083613	SEMA3E, IGFBP5, RTN4R, WNT3, BMP4	118	125	8847	2.99898	1	0.712627	78.7759
regulation of protein modification process	17	8.85417	0.0856706	LRRC4C, PLCL1, BCOR, NUAK1, FGF18, PRKD1, RWDD3, SPRED1, DUSP6, SOX9, THBS1, PDGFC, RTN4R, BMP4, NTRK2, TGFA, GFRA2	118	839	8847	1.51915	1	0.719785	79.6061
phosphatidylinositol-mediated signaling	4	2.08333	0.0866558	SOX9, PDGFC, NTRK2, NYAP2	118	79	8847	3.79618	1	0.722137	79.9927
cellular response to chemical stimulus	21	10.9375	0.087723	GHRHR, LRRC4C, EDEM1, BRINP1, IGFBP5, CD180, HAS2, FGF18, PRKD1, RWDD3, NCOA1, SOX5, EEF1A1, DUSP6, SOX9, THBS1, PDGFC, RTN4R, BMP4, XCL1, NTRK2	118	1104	8847	1.42615	1	0.724797	80.4037
regulation of phosphorylation	15	7.8125	0.0879033	LRRC4C, PLCL1, FGF18, PRKD1, SPRED1, DUSP6, SOX9, PDGFC, THBS1, RTN4R, BMP4, NTRK2, DSCAM, TGFA, GFRA2	118	714	8847	1.5751	1	0.723676	80.4723
positive regulation of phosphorus metabolic process	12	6.25	0.0884342	GHRHR, SOX9, THBS1, PDGFC, BMP4, NTRK2, DSCAM, TGFA, GFRA2, PRKD1, FGF18, ADCYAP1	118	527	8847	1.7072	1	0.724043	80.6731
positive regulation of phosphate metabolic process	12	6.25	0.0884342	GHRHR, SOX9, THBS1, PDGFC, BMP4, NTRK2, DSCAM, TGFA, GFRA2, PRKD1, FGF18, ADCYAP1	118	527	8847	1.7072	1	0.724043	80.6731
positive regulation of DNA-dependent DNA replication	2	1.04167	0.0890098	E2F7, BMP4	118	7	8847	21.4213	1	0.724593	80.8886
positive regulation of endothelial cell chemotaxis	2	1.04167	0.0890098	PRKD1, FGF18	118	7	8847	21.4213	1	0.724593	80.8886
positive regulation of stem cell differentiation	2	1.04167	0.0890098	SOX5, SOX9	118	7	8847	21.4213	1	0.724593	80.8886
regulation of male gonad development	2	1.04167	0.0890098	ZFPM2, SOX9	118	7	8847	21.4213	1	0.724593	80.8886
negative regulation of axonogenesis	3	1.5625	0.0896235	SEMA3E, RTN4R, WNT3	118	38	8847	5.91905	1	0.725296	81.1159
photoreceptor cell differentiation	3	1.5625	0.0896235	SOX9, NTRK2, DSCAM	118	38	8847	5.91905	1	0.725296	81.1159
positive regulation of muscle tissue development	3	1.5625	0.0896235	ZFPM2, FOXP1, BMP4	118	38	8847	5.91905	1	0.725296	81.1159
signal transduction by protein phosphorylation	9	4.6875	0.0896558	SPRED1, DUSP6, SOX9, THBS1, PDGFC, BMP4, NTRK2, TGFA, FGF18	118	348	8847	1.939	1	0.723586	81.1278
cellular response to endogenous stimulus	12	6.25	0.0902462	NCOA1, GHRHR, SOX5, EEF1A1, SOX9, IGFBP5, THBS1, PDGFC, BMP4, HAS2, NTRK2, FGF18	118	529	8847	1.70075	1	0.724195	81.3438
phosphate-containing compound metabolic process	26	13.5417	0.0904698	GHRHR, LRRC4C, MKNK1, PLCL1, LPPR1, PIP5K1B, FBXW11, NUAK1, FGF18, PRKD1, ADCYAP1, PLK2, SPRED1, SPTBN1, DUSP6, SOX9, CTTNBP2NL, PDGFC, THBS1, RTN4R, BMP4, NTRK2, DSCAM, TGFA, GFRA2, EPHB3	118	1445	8847	1.34902	1	0.72329	81.4251
inositol lipid-mediated signaling	4	2.08333	0.0917814	SOX9, PDGFC, NTRK2, NYAP2	118	81	8847	3.70245	1	0.726836	81.8949
negative regulation of macromolecule metabolic process	19	9.89583	0.0937414	LRRC4C, BCOR, FOXG1, IGFBP5, FBXW11, FOXP1, NBAS, NR2F1, SPRED1, E2F7, GRIN2A, DUSP6, SOX9, THBS1, RTN4R, SERPINH1, PTBP2, BRMS1L, BMP4	118	981	8847	1.45211	1	0.732883	82.5761
regulation of cell morphogenesis	8	4.16667	0.0944327	LRRC4C, RIMS1, SEMA3E, RTN4R, WNT3, NTRK2, DSCAM, EPHB3	118	294	8847	2.04012	1	0.73382	82.8105
negative regulation of neurogenesis	5	2.60417	0.0953414	SEMA3E, SOX9, BRINP1, RTN4R, WNT3	118	131	8847	2.86163	1	0.735592	83.1142
extracellular matrix organization	5	2.60417	0.0953414	SOX9, EGFL6, SERPINH1, HAS2, VIT	118	131	8847	2.86163	1	0.735592	83.1142
extracellular structure organization	5	2.60417	0.0953414	SOX9, EGFL6, SERPINH1, HAS2, VIT	118	131	8847	2.86163	1	0.735592	83.1142
regulation of protein phosphorylation	14	7.29167	0.0963776	LRRC4C, PLCL1, FGF18, PRKD1, SPRED1, DUSP6, SOX9, PDGFC, THBS1, RTN4R, BMP4, NTRK2, TGFA, GFRA2	118	661	8847	1.58796	1	0.737827	83.4542
homophilic cell adhesion via plasma membrane adhesion molecules	4	2.08333	0.0970306	CDH9, CDH6, PCDH19, DSCAM	118	83	8847	3.61323	1	0.738571	83.6652
negative regulation of neuron death	4	2.08333	0.0970306	CHL1, TFAP2D, NTRK2, ADNP	118	83	8847	3.61323	1	0.738571	83.6652
positive regulation of synapse assembly	3	1.5625	0.0977891	SLITRK6, NTRK2, EPHB3	118	40	8847	5.62309	1	0.739705	83.9071
regulation of bone mineralization	3	1.5625	0.0977891	SOX9, BCOR, BMP4	118	40	8847	5.62309	1	0.739705	83.9071
vasculogenesis	3	1.5625	0.0977891	ZFPM2, HAS2, NTRK2	118	40	8847	5.62309	1	0.739705	83.9071
positive regulation of secretion by cell	5	2.60417	0.0994158	GHRHR, SPTBN1, BMP4, SYT10, ADCYAP1	118	133	8847	2.81859	1	0.744056	84.4144

## Sheet: Cortex
Term	Count	%	PValue	Genes	List Total	Pop Hits	Pop Total	Fold Enrichment	Bonferroni	Benjamini	FDR
nervous system development	14	19.4444	0.000714655	SLITRK4, NFIA, LMO4, RBFOX1, CHL1, ACVR2B, NEGR1, SEMA3D, FSTL4, MSX1, CHODL, ZIC1, FSHR, ITM2C	41	1095	8847	2.75884	0.530971	0.530971	1.13134
regulation of cell differentiation	11	15.2778	0.00235857	SCIN, LMO4, RBFOX1, ACVR2B, NEGR1, SEMA3D, FSTL4, MSX1, CHODL, FSHR, ITM2C	41	799	8847	2.9707	0.917971	0.713593	3.68839
regulation of multicellular organismal development	11	15.2778	0.00418463	SLITRK4, SCIN, RBFOX1, DMRT2, ACVR2B, NEGR1, SEMA3D, FSTL4, CHODL, FSHR, ITM2C	41	864	8847	2.74721	0.988214	0.772425	6.45605
neuron differentiation	9	12.5	0.00827751	SLITRK4, LMO4, CHL1, NEGR1, SEMA3D, FSTL4, CHODL, FSHR, ITM2C	41	659	8847	2.94693	0.99985	0.889262	12.391
neuron projection development	7	9.72222	0.0116158	SLITRK4, CHL1, NEGR1, SEMA3D, FSTL4, FSHR, ITM2C	41	427	8847	3.53739	0.999996	0.915805	16.9684
generation of neurons	9	12.5	0.0143104	SLITRK4, LMO4, CHL1, NEGR1, SEMA3D, FSTL4, CHODL, FSHR, ITM2C	41	725	8847	2.67865	1	0.921452	20.4988
regulation of cellular component size	5	6.94444	0.0156422	CAPZA1, SCIN, SEMA3D, FSTL4, FSHR	41	215	8847	5.01815	1	0.907924	22.1912
regulation of neuron projection development	5	6.94444	0.0161323	NEGR1, SEMA3D, FSTL4, CHODL, ITM2C	41	217	8847	4.9719	1	0.883857	22.8055
negative regulation of cellular component organization	6	8.33333	0.0167528	CAPZA1, SCIN, LMO4, SEMA3D, FSTL4, ITM2C	41	335	8847	3.86473	1	0.863024	23.5767
locomotory behavior	4	5.55556	0.0174445	CHL1, KCND2, NEGR1, FSHR	41	122	8847	7.07477	1	0.844899	24.4278
neurogenesis	9	12.5	0.0212856	SLITRK4, LMO4, CHL1, NEGR1, SEMA3D, FSTL4, CHODL, FSHR, ITM2C	41	779	8847	2.49297	1	0.873984	28.9951
sex differentiation	4	5.55556	0.0223233	DACH2, ADAMTS1, DMRT2, FSHR	41	134	8847	6.44121	1	0.863626	30.1838
positive regulation of apoptotic process	5	6.94444	0.0227817	SCIN, TGM2, ACVR2B, MSX1, ITM2C	41	241	8847	4.47677	1	0.846997	30.7029
positive regulation of programmed cell death	5	6.94444	0.0237149	SCIN, TGM2, ACVR2B, MSX1, ITM2C	41	244	8847	4.42173	1	0.83724	31.7487
positive regulation of cell death	5	6.94444	0.0246714	SCIN, TGM2, ACVR2B, MSX1, ITM2C	41	247	8847	4.36803	1	0.828581	32.8051
development of primary female sexual characteristics	3	4.16667	0.0254548	DACH2, ADAMTS1, FSHR	41	55	8847	11.7698	1	0.818519	33.659
neuron development	7	9.72222	0.0268527	SLITRK4, CHL1, NEGR1, SEMA3D, FSTL4, FSHR, ITM2C	41	515	8847	2.93294	1	0.816518	35.1574
positive regulation of transmembrane receptor protein serine/threonine kinase signaling pathway	3	4.16667	0.0289993	ACVR2B, ZNF423, MSX1	41	59	8847	10.9719	1	0.822955	37.3967
regulation of nucleobase-containing compound metabolic process	14	19.4444	0.0315591	DACH2, NFIA, LMO4, TBX22, RBFOX1, DMRT2, ACVR2B, MED10, CREB5, MSX1, AGBL4, ZNF423, ZIC1, FSHR	41	1697	8847	1.78016	1	0.832598	39.9722
regulation of RNA metabolic process	13	18.0556	0.0332879	DACH2, NFIA, LMO4, TBX22, RBFOX1, DMRT2, ACVR2B, MED10, CREB5, MSX1, AGBL4, ZNF423, ZIC1	41	1528	8847	1.83583	1	0.833473	41.6551
cell projection organization	8	11.1111	0.0335477	SLITRK4, CHL1, NEGR1, SEMA3D, FSTL4, CHODL, FSHR, ITM2C	41	692	8847	2.49457	1	0.821075	41.9042
negative regulation of protein complex assembly	3	4.16667	0.0356446	CAPZA1, SCIN, LMO4	41	66	8847	9.8082	1	0.825726	43.8782
female sex differentiation	3	4.16667	0.0356446	DACH2, ADAMTS1, FSHR	41	66	8847	9.8082	1	0.825726	43.8782
regulation of nervous system development	6	8.33333	0.0358364	SLITRK4, NEGR1, SEMA3D, FSTL4, CHODL, ITM2C	41	409	8847	3.16548	1	0.813687	44.0556
negative regulation of neuron projection development	3	4.16667	0.0376422	SEMA3D, FSTL4, ITM2C	41	68	8847	9.51973	1	0.816039	45.7
regulation of anatomical structure size	5	6.94444	0.0384149	CAPZA1, SCIN, SEMA3D, FSTL4, FSHR	41	284	8847	3.79895	1	0.809735	46.3898
regulation of cell projection organization	5	6.94444	0.0405529	NEGR1, SEMA3D, FSTL4, CHODL, ITM2C	41	289	8847	3.73323	1	0.814774	48.2558
negative regulation of cellular macromolecule biosynthetic process	7	9.72222	0.0409425	NFIA, TBX22, ACVR2B, ZNF423, MSX1, AGBL4, ITM2C	41	569	8847	2.65459	1	0.805953	48.5891
regulation of cellular component organization	11	15.2778	0.0427415	SLITRK4, CAPZA1, SCIN, LMO4, NEGR1, SEMA3D, FSTL4, MSX1, CHODL, FSHR, ITM2C	41	1228	8847	1.93289	1	0.808355	50.1027
behavior	5	6.94444	0.0427585	CHL1, KCND2, NEGR1, ZIC1, FSHR	41	294	8847	3.66974	1	0.797251	50.1167
regulation of neuron differentiation	5	6.94444	0.0459599	NEGR1, SEMA3D, FSTL4, CHODL, ITM2C	41	301	8847	3.58439	1	0.810022	52.7066
negative regulation of cell projection organization	3	4.16667	0.0482471	SEMA3D, FSTL4, ITM2C	41	78	8847	8.29925	1	0.815346	54.4792
endoplasmic reticulum calcium ion homeostasis	2	2.77778	0.048652	TGM2, TMCO1	41	11	8847	39.2328	1	0.808058	54.7865
negative regulation of macromolecule biosynthetic process	7	9.72222	0.0491638	NFIA, TBX22, ACVR2B, ZNF423, MSX1, AGBL4, ITM2C	41	595	8847	2.53859	1	0.801669	55.172
regulation of nitrogen compound metabolic process	14	19.4444	0.0527856	DACH2, NFIA, LMO4, TBX22, RBFOX1, DMRT2, ACVR2B, MED10, CREB5, MSX1, AGBL4, ZNF423, ZIC1, FSHR	41	1822	8847	1.65803	1	0.815314	57.8137
positive regulation of nucleobase-containing compound metabolic process	8	11.1111	0.052887	NFIA, LMO4, DMRT2, MED10, CREB5, ZNF423, MSX1, FSHR	41	764	8847	2.25948	1	0.80681	57.8855
transcription from RNA polymerase II promoter	8	11.1111	0.0535089	NFIA, LMO4, TBX22, DMRT2, ACVR2B, MED10, ZNF423, MSX1	41	766	8847	2.25358	1	0.801652	58.3235
regulation of transcription, DNA-templated	12	16.6667	0.0538483	DACH2, NFIA, LMO4, TBX22, DMRT2, ACVR2B, MED10, CREB5, ZNF423, MSX1, AGBL4, ZIC1	41	1457	8847	1.77719	1	0.794904	58.5607
BMP signaling pathway	3	4.16667	0.0539125	ACVR2B, ZNF423, MSX1	41	83	8847	7.79929	1	0.786576	58.6054
heterocycle biosynthetic process	14	19.4444	0.054219	DACH2, NFIA, LMO4, TBX22, MOCOS, DMRT2, ACVR2B, MED10, CREB5, MSX1, AGBL4, ZNF423, ZIC1, FSHR	41	1829	8847	1.65168	1	0.7799	58.8183
regulation of nucleic acid-templated transcription	12	16.6667	0.0556919	DACH2, NFIA, LMO4, TBX22, DMRT2, ACVR2B, MED10, CREB5, ZNF423, MSX1, AGBL4, ZIC1	41	1465	8847	1.76749	1	0.780651	59.8273
regulation of RNA biosynthetic process	12	16.6667	0.0561596	DACH2, NFIA, LMO4, TBX22, DMRT2, ACVR2B, MED10, CREB5, ZNF423, MSX1, AGBL4, ZIC1	41	1467	8847	1.76508	1	0.775277	60.1427
regulation of cellular macromolecule biosynthetic process	13	18.0556	0.0570829	DACH2, NFIA, LMO4, TBX22, DMRT2, ACVR2B, MED10, CREB5, MSX1, AGBL4, ZNF423, ZIC1, ITM2C	41	1655	8847	1.69495	1	0.772821	60.7588
negative regulation of transcription, DNA-templated	6	8.33333	0.0576971	NFIA, TBX22, ACVR2B, ZNF423, MSX1, AGBL4	41	467	8847	2.77234	1	0.768598	61.1636
RNA metabolic process	15	20.8333	0.0584367	DACH2, NFIA, LMO4, TBX22, RBFOX1, DMRT2, ACVR2B, MED10, CREB5, MSX1, AGBL4, ZNF423, ZIC1, MRM1, RCL1	41	2040	8847	1.58662	1	0.76525	61.6459
negative regulation of nucleic acid-templated transcription	6	8.33333	0.059001	NFIA, TBX22, ACVR2B, ZNF423, MSX1, AGBL4	41	470	8847	2.75464	1	0.760963	62.0101
negative regulation of cellular biosynthetic process	7	9.72222	0.0598624	NFIA, TBX22, ACVR2B, ZNF423, MSX1, AGBL4, ITM2C	41	625	8847	2.41674	1	0.758554	62.5599
positive regulation of cellular biosynthetic process	8	11.1111	0.0599881	NFIA, LMO4, DMRT2, MED10, CREB5, ZNF423, MSX1, FSHR	41	786	8847	2.19624	1	0.751891	62.6394
cellular response to BMP stimulus	3	4.16667	0.0622188	ACVR2B, ZNF423, MSX1	41	90	8847	7.19268	1	0.757624	64.0257
negative regulation of RNA biosynthetic process	6	8.33333	0.0625621	NFIA, TBX22, ACVR2B, ZNF423, MSX1, AGBL4	41	478	8847	2.70854	1	0.752478	64.2347
positive regulation of transcription, DNA-templated	7	9.72222	0.0629382	NFIA, LMO4, DMRT2, MED10, CREB5, ZNF423, MSX1	41	633	8847	2.3862	1	0.747622	64.4625
positive regulation of nucleic acid-templated transcription	7	9.72222	0.0629382	NFIA, LMO4, DMRT2, MED10, CREB5, ZNF423, MSX1	41	633	8847	2.3862	1	0.747622	64.4625
response to BMP	3	4.16667	0.0634394	ACVR2B, ZNF423, MSX1	41	91	8847	7.11364	1	0.74358	64.7637
positive regulation of RNA biosynthetic process	7	9.72222	0.063722	NFIA, LMO4, DMRT2, MED10, CREB5, ZNF423, MSX1	41	635	8847	2.37868	1	0.738393	64.9325
negative regulation of biosynthetic process	7	9.72222	0.063722	NFIA, TBX22, ACVR2B, ZNF423, MSX1, AGBL4, ITM2C	41	635	8847	2.37868	1	0.738393	64.9325
positive regulation of biosynthetic process	8	11.1111	0.0655154	NFIA, LMO4, DMRT2, MED10, CREB5, ZNF423, MSX1, FSHR	41	802	8847	2.15242	1	0.741775	65.9864
negative regulation of cell growth	3	4.16667	0.0659051	SEMA3D, FSTL4, MSX1	41	93	8847	6.96066	1	0.737376	66.2115
regulation of macromolecule biosynthetic process	13	18.0556	0.06658	DACH2, NFIA, LMO4, TBX22, DMRT2, ACVR2B, MED10, CREB5, MSX1, AGBL4, ZNF423, ZIC1, ITM2C	41	1695	8847	1.65495	1	0.734632	66.598
positive regulation of nitrogen compound metabolic process	8	11.1111	0.0680306	NFIA, LMO4, DMRT2, MED10, CREB5, ZNF423, MSX1, FSHR	41	809	8847	2.1338	1	0.736146	67.4146
negative regulation of multicellular organismal process	6	8.33333	0.0719984	ACVR2B, SEMA3D, FSTL4, LRPAP1, FSHR, ITM2C	41	498	8847	2.59976	1	0.750489	69.5538
negative regulation of RNA metabolic process	6	8.33333	0.0719984	NFIA, TBX22, ACVR2B, ZNF423, MSX1, AGBL4	41	498	8847	2.59976	1	0.750489	69.5538
positive regulation of RNA metabolic process	7	9.72222	0.0735881	NFIA, LMO4, DMRT2, MED10, CREB5, ZNF423, MSX1	41	659	8847	2.29205	1	0.752321	70.3733
regulation of neurogenesis	5	6.94444	0.0756922	NEGR1, SEMA3D, FSTL4, CHODL, ITM2C	41	356	8847	3.03062	1	0.756535	71.4263
regulation of transcription from RNA polymerase II promoter	8	11.1111	0.0778932	NFIA, LMO4, TBX22, DMRT2, ACVR2B, MED10, ZNF423, MSX1	41	835	8847	2.06736	1	0.761005	72.4901
development of primary sexual characteristics	3	4.16667	0.0787	DACH2, ADAMTS1, FSHR	41	103	8847	6.28487	1	0.759021	72.8707
nucleic acid-templated transcription	12	16.6667	0.0789168	DACH2, NFIA, LMO4, TBX22, DMRT2, ACVR2B, MED10, CREB5, ZNF423, MSX1, AGBL4, ZIC1	41	1553	8847	1.66733	1	0.754415	72.9721
regulation of cell size	3	4.16667	0.0800201	SEMA3D, FSTL4, FSHR	41	104	8847	6.22444	1	0.753889	73.4828
RNA biosynthetic process	12	16.6667	0.081908	DACH2, NFIA, LMO4, TBX22, DMRT2, ACVR2B, MED10, CREB5, ZNF423, MSX1, AGBL4, ZIC1	41	1563	8847	1.65666	1	0.756845	74.3357
axonogenesis	4	5.55556	0.0892365	SLITRK4, CHL1, SEMA3D, FSTL4	41	235	8847	3.67286	1	0.781916	77.409
transcription, DNA-templated	11	15.2778	0.0893647	NFIA, LMO4, TBX22, DMRT2, ACVR2B, MED10, CREB5, ZNF423, MSX1, AGBL4, ZIC1	41	1400	8847	1.69542	1	0.777329	77.4596
negative regulation of neuron differentiation	3	4.16667	0.0894523	SEMA3D, FSTL4, ITM2C	41	111	8847	5.83191	1	0.772627	77.4941
nucleobase-containing compound biosynthetic process	13	18.0556	0.0949221	DACH2, NFIA, LMO4, TBX22, DMRT2, ACVR2B, MED10, CREB5, MSX1, AGBL4, ZNF423, ZIC1, FSHR	41	1795	8847	1.56276	1	0.788433	79.552
actin filament capping	2	2.77778	0.0949934	CAPZA1, SCIN	41	22	8847	19.6164	1	0.783878	79.5776
positive regulation of BMP signaling pathway	2	2.77778	0.0949934	ZNF423, MSX1	41	22	8847	19.6164	1	0.783878	79.5776

## Sheet: Hypothalamus
Term	Count	%	PValue	Genes	List Total	Pop Hits	Pop Total	Fold Enrichment	Bonferroni	Benjamini	FDR
cellular macromolecule biosynthetic process	24	31.5789	0.0005754	FOXD3, THRB, MSX2, ZNF536, FOXG1, TLE3, RPS16, ST8SIA2, MRPL32, SIK1, EN1, TENM1, NR4A3, EEF1A1, RFC3, SOX14, SFPQ, POGLUT1, ITM2A, ACVR2B, BRMS1L, DPF3, BOD1L1, IRX2	49	2238	8847	1.9362	0.578738	0.578738	0.951918
negative regulation of transcription from RNA polymerase II promoter	8	10.5263	0.000971261	NR4A3, FOXD3, SOX14, THRB, SFPQ, ACVR2B, MSX2, BRMS1L	49	295	8847	4.8963	0.767657	0.517981	1.60186
negative regulation of cellular biosynthetic process	11	14.4737	0.00162047	NR4A3, FOXD3, SOX14, THRB, SFPQ, ACVR2B, FOXG1, MSX2, ITM2A, BRMS1L, SIK1	49	625	8847	3.1777	0.912482	0.556018	2.65909
organ morphogenesis	10	13.1579	0.00167092	NR4A3, TGM2, CDH2, THRB, ACVR2B, MSX2, EPHB1, FGF18, IRX2, COL5A1	49	520	8847	3.47214	0.91888	0.466318	2.74081
negative regulation of biosynthetic process	11	14.4737	0.00182554	NR4A3, FOXD3, SOX14, THRB, SFPQ, ACVR2B, FOXG1, MSX2, ITM2A, BRMS1L, SIK1	49	635	8847	3.12766	0.935718	0.422412	2.99083
regulation of circadian rhythm	4	5.26316	0.00205579	GNA11, SOX14, SFPQ, SIK1	49	47	8847	15.366	0.954542	0.402596	3.36201
regulation of neuron death	5	6.57895	0.00244126	NR4A3, CHL1, ACVR2B, GRIK2, EPHB1	49	105	8847	8.59767	0.974555	0.408128	3.98046
entrainment of circadian clock	3	3.94737	0.00251636	GNA11, SOX14, SIK1	49	14	8847	38.6895	0.977276	0.376896	4.10052
negative regulation of cellular macromolecule biosynthetic process	10	13.1579	0.00309357	NR4A3, FOXD3, SOX14, THRB, SFPQ, ACVR2B, FOXG1, MSX2, ITM2A, BRMS1L	49	569	8847	3.17313	0.990474	0.403742	5.01856
negative regulation of transcription, DNA-templated	9	11.8421	0.00331523	NR4A3, FOXD3, SOX14, THRB, SFPQ, ACVR2B, FOXG1, MSX2, BRMS1L	49	467	8847	3.47957	0.993179	0.392725	5.36891
regulation of cell communication	17	22.3684	0.00340581	PLCL1, PTPRJ, CDH2, MSX2, ZNF536, GRIK2, FGF18, SIK1, TENM1, PSD2, BNIP2, PCDH17, SFPQ, POGLUT1, ACVR2B, SLC24A2, EPHB1	49	1468	8847	2.09085	0.994049	0.372394	5.51174
negative regulation of nucleic acid-templated transcription	9	11.8421	0.00344811	NR4A3, FOXD3, SOX14, THRB, SFPQ, ACVR2B, FOXG1, MSX2, BRMS1L	49	470	8847	3.45736	0.994417	0.351008	5.57836
negative regulation of RNA biosynthetic process	9	11.8421	0.00382295	NR4A3, FOXD3, SOX14, THRB, SFPQ, ACVR2B, FOXG1, MSX2, BRMS1L	49	478	8847	3.3995	0.996827	0.3576	6.16682
regulation of signaling	17	22.3684	0.00388772	PLCL1, PTPRJ, CDH2, MSX2, ZNF536, GRIK2, FGF18, SIK1, TENM1, PSD2, BNIP2, PCDH17, SFPQ, POGLUT1, ACVR2B, SLC24A2, EPHB1	49	1487	8847	2.06413	0.997122	0.341578	6.26815
negative regulation of macromolecule biosynthetic process	10	13.1579	0.00416903	NR4A3, FOXD3, SOX14, THRB, SFPQ, ACVR2B, FOXG1, MSX2, ITM2A, BRMS1L	49	595	8847	3.03447	0.998117	0.341856	6.70708
behavior	7	9.21053	0.00485273	NR4A3, PCDH17, FGF13, THRB, CHL1, SLC24A2, GRIK2	49	294	8847	4.29883	0.999329	0.366604	7.76579
negative regulation of RNA metabolic process	9	11.8421	0.00489979	NR4A3, FOXD3, SOX14, THRB, SFPQ, ACVR2B, FOXG1, MSX2, BRMS1L	49	498	8847	3.26297	0.999375	0.352071	7.83825
neurological system process	8	10.5263	0.00513606	NR4A3, SOX14, FGF13, THRB, CHL1, SLC24A2, GRIK2, EPHB1	49	396	8847	3.6475	0.999562	0.349283	8.20122
single-organism behavior	6	7.89474	0.00515721	NR4A3, PCDH17, FGF13, CHL1, SLC24A2, GRIK2	49	208	8847	5.2082	0.999576	0.335517	8.23365
positive regulation of cell communication	11	14.4737	0.00598338	TENM1, BNIP2, CDH2, PTPRJ, SFPQ, ACVR2B, POGLUT1, MSX2, SLC24A2, GRIK2, FGF18	49	748	8847	2.65516	0.999878	0.362819	9.49189
negative regulation of cellular metabolic process	13	17.1053	0.00610038	FOXD3, PTPRJ, THRB, MSX2, FOXG1, ELFN1, SIK1, NR4A3, SOX14, SFPQ, ACVR2B, ITM2A, BRMS1L	49	1003	8847	2.34014	0.999898	0.354454	9.66876
positive regulation of signaling	11	14.4737	0.00632677	TENM1, BNIP2, CDH2, PTPRJ, SFPQ, ACVR2B, POGLUT1, MSX2, SLC24A2, GRIK2, FGF18	49	754	8847	2.63403	0.999928	0.351646	10.0101
circadian rhythm	4	5.26316	0.00687846	GNA11, SOX14, SFPQ, SIK1	49	72	8847	10.0306	0.999969	0.362847	10.8368
circulatory system development	9	11.8421	0.00693887	GNA11, CDH2, ACVR2B, POGLUT1, MSX2, EPHB1, FGF18, COL5A1, SIK1	49	528	8847	3.07757	0.999971	0.353234	10.9269
cardiovascular system development	9	11.8421	0.00693887	GNA11, CDH2, ACVR2B, POGLUT1, MSX2, EPHB1, FGF18, COL5A1, SIK1	49	528	8847	3.07757	0.999971	0.353234	10.9269
negative regulation of synaptic transmission	3	3.94737	0.00798657	PCDH17, SLC24A2, GRIK2	49	25	8847	21.6661	0.999994	0.382304	12.4757
tube development	7	9.21053	0.00916992	NR4A3, TGM2, CDH2, THRB, ACVR2B, FGF18, IRX2	49	336	8847	3.76148	0.999999	0.412679	14.1947
tissue morphogenesis	7	9.21053	0.00929817	NR4A3, TGM2, CDH2, ACVR2B, MSX2, IRX2, COL5A1	49	337	8847	3.75032	0.999999	0.405285	14.3791
anatomical structure formation involved in morphogenesis	10	13.1579	0.00941016	NR4A3, TGM2, CDH2, ACVR2B, POGLUT1, MSX2, EPHB1, FGF18, IRX2, COL5A1	49	675	8847	2.67483	0.999999	0.397807	14.5397
regulation of cell differentiation	11	14.4737	0.00942508	GNA11, BNIP2, CDH2, SOX14, FGF13, ACVR2B, MSX2, ZNF536, FGF18, COL5A1, SIK1	49	799	8847	2.48568	0.999999	0.387661	14.5611
negative regulation of nucleobase-containing compound metabolic process	9	11.8421	0.010178	NR4A3, FOXD3, SOX14, THRB, SFPQ, ACVR2B, FOXG1, MSX2, BRMS1L	49	564	8847	2.88113	1	0.400817	15.6339
negative regulation of metabolic process	13	17.1053	0.0107321	FOXD3, PTPRJ, THRB, MSX2, FOXG1, ELFN1, SIK1, NR4A3, SOX14, SFPQ, ACVR2B, ITM2A, BRMS1L	49	1078	8847	2.17733	1	0.407141	16.4154
signal transduction by protein phosphorylation	7	9.21053	0.0107955	TENM1, BNIP2, CDH2, PTPRJ, ACVR2B, EPHB1, FGF18	49	348	8847	3.63177	1	0.399186	16.5044
negative regulation of CREB transcription factor activity	2	2.63158	0.0108223	MSX2, SIK1	49	2	8847	180.551	1	0.39059	16.5419
regulation of cellular macromolecule biosynthetic process	17	22.3684	0.0111885	FOXD3, THRB, MSX2, FOXG1, TLE3, SIK1, EN1, TENM1, NR4A3, RFC3, SOX14, SFPQ, ACVR2B, ITM2A, BRMS1L, DPF3, IRX2	49	1655	8847	1.8546	1	0.391681	17.0539
embryo development	8	10.5263	0.0118764	NR4A3, FOXD3, CDH2, ACVR2B, POGLUT1, MSX2, IRX2, COL5A1	49	464	8847	3.11295	1	0.401133	18.0076
regulation of neuron apoptotic process	4	5.26316	0.0122843	NR4A3, CHL1, ACVR2B, GRIK2	49	89	8847	8.11465	1	0.40292	18.5683
regulation of macromolecule biosynthetic process	17	22.3684	0.0140029	FOXD3, THRB, MSX2, FOXG1, TLE3, SIK1, EN1, TENM1, NR4A3, RFC3, SOX14, SFPQ, ACVR2B, ITM2A, BRMS1L, DPF3, IRX2	49	1695	8847	1.81084	1	0.435864	20.8912
system process	10	13.1579	0.0143843	NR4A3, SOX14, FGF13, PTPRJ, THRB, CHL1, SLC24A2, CHRM2, GRIK2, EPHB1	49	723	8847	2.49725	1	0.435992	21.3981
cranial nerve development	3	3.94737	0.0144796	CDH2, ACVR2B, EPHB1	49	34	8847	15.931	1	0.429777	21.5244
nucleic acid-templated transcription	16	21.0526	0.0145887	FOXD3, THRB, MSX2, ZNF536, FOXG1, TLE3, SIK1, EN1, TENM1, NR4A3, SOX14, SFPQ, ACVR2B, BRMS1L, DPF3, IRX2	49	1553	8847	1.86015	1	0.42411	21.6685
RNA biosynthetic process	16	21.0526	0.0154363	FOXD3, THRB, MSX2, ZNF536, FOXG1, TLE3, SIK1, EN1, TENM1, NR4A3, SOX14, SFPQ, ACVR2B, BRMS1L, DPF3, IRX2	49	1563	8847	1.84825	1	0.434421	22.7807
trans-synaptic signaling	6	7.89474	0.0158695	PCDH17, PLCL1, SLC24A2, CHRM2, STX2, GRIK2	49	274	8847	3.95367	1	0.435646	23.3434
synaptic signaling	6	7.89474	0.0158695	PCDH17, PLCL1, SLC24A2, CHRM2, STX2, GRIK2	49	274	8847	3.95367	1	0.435646	23.3434
chemical synaptic transmission	6	7.89474	0.0158695	PCDH17, PLCL1, SLC24A2, CHRM2, STX2, GRIK2	49	274	8847	3.95367	1	0.435646	23.3434
anterograde trans-synaptic signaling	6	7.89474	0.0158695	PCDH17, PLCL1, SLC24A2, CHRM2, STX2, GRIK2	49	274	8847	3.95367	1	0.435646	23.3434
neuron apoptotic process	4	5.26316	0.0167824	NR4A3, CHL1, ACVR2B, GRIK2	49	100	8847	7.22204	1	0.446331	24.5166
cell migration	9	11.8421	0.0184158	CDH2, SOX14, FGF13, PTPRJ, CHL1, MSX2, EPHB1, FGF18, COL5A1	49	627	8847	2.59164	1	0.469804	26.5737
negative regulation of nitrogen compound metabolic process	9	11.8421	0.0192311	NR4A3, FOXD3, SOX14, THRB, SFPQ, ACVR2B, FOXG1, MSX2, BRMS1L	49	632	8847	2.57114	1	0.476985	27.5806
regulation of transcription, DNA-templated	15	19.7368	0.019536	FOXD3, THRB, MSX2, FOXG1, TLE3, SIK1, EN1, TENM1, NR4A3, SOX14, SFPQ, ACVR2B, BRMS1L, DPF3, IRX2	49	1457	8847	1.8588	1	0.474921	27.9538
negative regulation of gene expression	9	11.8421	0.0195645	NR4A3, FOXD3, SOX14, THRB, SFPQ, ACVR2B, FOXG1, MSX2, BRMS1L	49	634	8847	2.56303	1	0.468168	27.9886
regulation of nucleic acid-templated transcription	15	19.7368	0.0204251	FOXD3, THRB, MSX2, FOXG1, TLE3, SIK1, EN1, TENM1, NR4A3, SOX14, SFPQ, ACVR2B, BRMS1L, DPF3, IRX2	49	1465	8847	1.84865	1	0.475733	29.0319
regulation of RNA biosynthetic process	15	19.7368	0.0206523	FOXD3, THRB, MSX2, FOXG1, TLE3, SIK1, EN1, TENM1, NR4A3, SOX14, SFPQ, ACVR2B, BRMS1L, DPF3, IRX2	49	1467	8847	1.84612	1	0.47254	29.3049
tube morphogenesis	5	6.57895	0.0216384	NR4A3, TGM2, CDH2, ACVR2B, IRX2	49	197	8847	4.58251	1	0.481675	30.4786
regulation of synapse structure or activity	4	5.26316	0.0220906	CDH2, SLC24A2, GRIK2, EPHB1	49	111	8847	6.50634	1	0.482054	31.0107
nucleobase-containing compound biosynthetic process	17	22.3684	0.0235577	FOXD3, THRB, MSX2, ZNF536, FOXG1, TLE3, SIK1, EN1, TENM1, NR4A3, RFC3, SOX14, SFPQ, ACVR2B, BRMS1L, DPF3, IRX2	49	1795	8847	1.70995	1	0.497721	32.7107
locomotion	10	13.1579	0.0241573	NR4A3, CDH2, SOX14, FGF13, PTPRJ, CHL1, MSX2, EPHB1, FGF18, COL5A1	49	789	8847	2.28835	1	0.499933	33.394
epithelium development	8	10.5263	0.0244152	TGM2, CDH2, THRB, ACVR2B, POGLUT1, MSX2, IRX2, COL5A1	49	536	8847	2.69479	1	0.497184	33.6859
modulation of synaptic transmission	4	5.26316	0.0247737	PCDH17, PLCL1, SLC24A2, GRIK2	49	116	8847	6.2259	1	0.495945	34.0898
neuron death	4	5.26316	0.0253307	NR4A3, CHL1, ACVR2B, GRIK2	49	117	8847	6.17268	1	0.497499	34.7125
rhythmic process	4	5.26316	0.0264648	GNA11, SOX14, SFPQ, SIK1	49	119	8847	6.06894	1	0.506762	35.9635
regulation of synaptic vesicle clustering	2	2.63158	0.0268411	PCDH17, CDH2	49	5	8847	72.2204	1	0.505689	36.3736
synapse organization	4	5.26316	0.027626	PCDH17, CDH2, ELFN1, EPHB1	49	121	8847	5.96863	1	0.509921	37.221
heterocycle biosynthetic process	17	22.3684	0.0277679	FOXD3, THRB, MSX2, ZNF536, FOXG1, TLE3, SIK1, EN1, TENM1, NR4A3, RFC3, SOX14, SFPQ, ACVR2B, BRMS1L, DPF3, IRX2	49	1829	8847	1.67817	1	0.505869	37.3731
aromatic compound biosynthetic process	17	22.3684	0.0282991	FOXD3, THRB, MSX2, ZNF536, FOXG1, TLE3, SIK1, EN1, TENM1, NR4A3, RFC3, SOX14, SFPQ, ACVR2B, BRMS1L, DPF3, IRX2	49	1833	8847	1.6745	1	0.506808	37.9393
regulation of RNA metabolic process	15	19.7368	0.028568	FOXD3, THRB, MSX2, FOXG1, TLE3, SIK1, EN1, TENM1, NR4A3, SOX14, SFPQ, ACVR2B, BRMS1L, DPF3, IRX2	49	1528	8847	1.77242	1	0.504486	38.2241
nervous system development	12	15.7895	0.0297082	TENM1, NR4A3, BNIP2, CDH2, SOX14, FGF13, CHL1, ACVR2B, ZNF536, ITM2A, DPF3, EPHB1	49	1095	8847	1.97864	1	0.512768	39.4181
positive regulation of signal transduction	9	11.8421	0.0300012	TENM1, BNIP2, CDH2, PTPRJ, SFPQ, ACVR2B, POGLUT1, MSX2, FGF18	49	687	8847	2.3653	1	0.510744	39.7214
regulation of nucleobase-containing compound metabolic process	16	21.0526	0.0309936	FOXD3, THRB, MSX2, FOXG1, TLE3, SIK1, EN1, TENM1, NR4A3, RFC3, SOX14, SFPQ, ACVR2B, BRMS1L, DPF3, IRX2	49	1697	8847	1.70231	1	0.516896	40.738
cell motility	9	11.8421	0.0311545	CDH2, SOX14, FGF13, PTPRJ, CHL1, MSX2, EPHB1, FGF18, COL5A1	49	692	8847	2.34821	1	0.513384	40.9014
localization of cell	9	11.8421	0.0313888	CDH2, SOX14, FGF13, PTPRJ, CHL1, MSX2, EPHB1, FGF18, COL5A1	49	693	8847	2.34482	1	0.510785	41.1385
nerve development	3	3.94737	0.0321798	CDH2, ACVR2B, EPHB1	49	52	8847	10.4164	1	0.514455	41.9322
glycolipid metabolic process	3	3.94737	0.0321798	POGLUT1, GALC, ST8SIA2	49	52	8847	10.4164	1	0.514455	41.9322
liposaccharide metabolic process	3	3.94737	0.0333279	POGLUT1, GALC, ST8SIA2	49	53	8847	10.2199	1	0.521859	43.0664
negative regulation of macromolecule metabolic process	11	14.4737	0.0350423	NR4A3, FOXD3, SOX14, PTPRJ, THRB, SFPQ, ACVR2B, FOXG1, MSX2, ITM2A, BRMS1L	49	981	8847	2.02453	1	0.534851	44.7212
MAPK cascade	6	7.89474	0.0360916	TENM1, BNIP2, CDH2, PTPRJ, EPHB1, FGF18	49	340	8847	3.18619	1	0.540508	45.7117
regulation of MAPK cascade	6	7.89474	0.0360916	TENM1, BNIP2, CDH2, PTPRJ, EPHB1, FGF18	49	340	8847	3.18619	1	0.540508	45.7117
wound healing, spreading of epidermal cells	2	2.63158	0.0373788	MSX2, COL5A1	49	7	8847	51.586	1	0.548288	46.9041
cell death	10	13.1579	0.0378013	NR4A3, BNIP2, TGM2, SFPQ, CHL1, ACVR2B, MSX2, GRIK2, EPHB1, SIK1	49	854	8847	2.11418	1	0.547449	47.2899
generation of neurons	9	11.8421	0.0395518	TENM1, NR4A3, BNIP2, CDH2, SOX14, FGF13, CHL1, ZNF536, EPHB1	49	725	8847	2.24132	1	0.559173	48.8611
embryonic morphogenesis	6	7.89474	0.0397049	NR4A3, CDH2, ACVR2B, MSX2, IRX2, COL5A1	49	349	8847	3.10403	1	0.555752	48.9964
regulation of multicellular organismal development	10	13.1579	0.0402985	BNIP2, CDH2, SOX14, FGF13, ACVR2B, MSX2, ZNF536, EPHB1, FGF18, COL5A1	49	864	8847	2.08971	1	0.556438	49.5178
positive regulation of apoptotic process	5	6.57895	0.0410418	NR4A3, TGM2, SFPQ, ACVR2B, MSX2	49	241	8847	3.74587	1	0.558455	50.1637
positive regulation of programmed cell death	5	6.57895	0.0426361	NR4A3, TGM2, SFPQ, ACVR2B, MSX2	49	244	8847	3.69982	1	0.567873	51.5228
positive regulation of cell death	5	6.57895	0.0442655	NR4A3, TGM2, SFPQ, ACVR2B, MSX2	49	247	8847	3.65488	1	0.577176	52.8758
apoptotic process	9	11.8421	0.0444301	NR4A3, BNIP2, TGM2, SFPQ, CHL1, ACVR2B, MSX2, GRIK2, SIK1	49	742	8847	2.18997	1	0.573983	53.0105
skeletal system morphogenesis	4	5.26316	0.0451564	CDH2, ACVR2B, MSX2, FGF18	49	147	8847	4.91295	1	0.575498	53.6005
mesoderm development	3	3.94737	0.0469672	NR4A3, ACVR2B, POGLUT1	49	64	8847	8.46333	1	0.585698	55.0414
regulation of signal transduction	13	17.1053	0.0480097	PTPRJ, CDH2, ZNF536, MSX2, FGF18, SIK1, PSD2, TENM1, BNIP2, SFPQ, ACVR2B, POGLUT1, EPHB1	49	1330	8847	1.76478	1	0.589488	55.8516
connective tissue development	4	5.26316	0.0482477	CDH2, MSX2, FGF18, COL5A1	49	151	8847	4.78281	1	0.586964	56.0347
negative regulation of cytoskeleton organization	3	3.94737	0.048294	CAPZA1, FGF13, ARHGAP28	49	65	8847	8.33312	1	0.583004	56.0703
positive regulation of response to stimulus	10	13.1579	0.0487635	TENM1, NR4A3, BNIP2, CDH2, PTPRJ, SFPQ, ACVR2B, POGLUT1, MSX2, FGF18	49	895	8847	2.01733	1	0.582356	56.429
movement of cell or subcellular component	10	13.1579	0.0508303	NR4A3, CDH2, SOX14, FGF13, PTPRJ, CHL1, MSX2, EPHB1, FGF18, COL5A1	49	902	8847	2.00167	1	0.593691	57.9758
transcription from RNA polymerase II promoter	9	11.8421	0.0519845	NR4A3, FOXD3, SOX14, THRB, SFPQ, ACVR2B, MSX2, ZNF536, BRMS1L	49	766	8847	2.12136	1	0.597948	58.817
morphogenesis of an epithelium	5	6.57895	0.0535464	TGM2, CDH2, MSX2, IRX2, COL5A1	49	263	8847	3.43253	1	0.604959	59.9302
regulation of nitrogen compound metabolic process	16	21.0526	0.0542571	FOXD3, THRB, MSX2, FOXG1, TLE3, SIK1, EN1, TENM1, NR4A3, RFC3, SOX14, SFPQ, ACVR2B, BRMS1L, DPF3, IRX2	49	1822	8847	1.58552	1	0.605833	60.4272
cell-cell signaling	8	10.5263	0.0555336	PCDH17, PLCL1, CDH2, ACVR2B, SLC24A2, CHRM2, STX2, GRIK2	49	640	8847	2.25689	1	0.610559	61.3055
neurogenesis	9	11.8421	0.0564109	TENM1, NR4A3, BNIP2, CDH2, SOX14, FGF13, CHL1, ZNF536, EPHB1	49	779	8847	2.08596	1	0.612471	61.8985
plasma membrane organization	4	5.26316	0.0572728	CDH2, FGF13, STX2, COL5A1	49	162	8847	4.45805	1	0.614237	62.4728
negative regulation of neuron apoptotic process	3	3.94737	0.0579545	NR4A3, CHL1, GRIK2	49	72	8847	7.52296	1	0.614786	62.9212
G-protein coupled acetylcholine receptor signaling pathway	2	2.63158	0.0581203	GNA11, CHRM2	49	11	8847	32.8275	1	0.61198	63.0295
chemotaxis	5	6.57895	0.0592028	NR4A3, PTPRJ, CHL1, EPHB1, FGF18	49	272	8847	3.31895	1	0.615122	63.7293
taxis	5	6.57895	0.0598505	NR4A3, PTPRJ, CHL1, EPHB1, FGF18	49	273	8847	3.3068	1	0.615438	64.1421
cell development	11	14.4737	0.0623846	TENM1, NR4A3, BNIP2, CDH2, SOX14, FGF13, CHL1, MSX2, ZNF536, EPHB1, FGF18	49	1084	8847	1.83216	1	0.627406	65.7149
response to external stimulus	10	13.1579	0.062395	GNA11, NR4A3, SOX14, PTPRJ, CHL1, CHRM2, STX2, EPHB1, FGF18, SIK1	49	938	8847	1.92485	1	0.623735	65.7212
response to ammonium ion	2	2.63158	0.0632369	GNA11, CHRM2	49	12	8847	30.0918	1	0.625131	66.2291
signal transduction involved in cellular response to ammonium ion	2	2.63158	0.0632369	GNA11, CHRM2	49	12	8847	30.0918	1	0.625131	66.2291
cellular response to acetylcholine	2	2.63158	0.0632369	GNA11, CHRM2	49	12	8847	30.0918	1	0.625131	66.2291
acetylcholine receptor signaling pathway	2	2.63158	0.0632369	GNA11, CHRM2	49	12	8847	30.0918	1	0.625131	66.2291
cranial ganglion development	2	2.63158	0.0632369	CDH2, ACVR2B	49	12	8847	30.0918	1	0.625131	66.2291
cellular response to ammonium ion	2	2.63158	0.0632369	GNA11, CHRM2	49	12	8847	30.0918	1	0.625131	66.2291
response to acetylcholine	2	2.63158	0.0632369	GNA11, CHRM2	49	12	8847	30.0918	1	0.625131	66.2291
regulation of protein phosphorylation	8	10.5263	0.0639522	TENM1, BNIP2, PLCL1, CDH2, PTPRJ, ACVR2B, EPHB1, FGF18	49	661	8847	2.18519	1	0.625747	66.6551
cellular response to endogenous stimulus	7	9.21053	0.0648136	NR4A3, EEF1A1, THRB, ACVR2B, MSX2, FGF18, SIK1	49	529	8847	2.38914	1	0.627213	67.1614
formation of primary germ layer	3	3.94737	0.0652316	NR4A3, ACVR2B, COL5A1	49	77	8847	7.03446	1	0.62607	67.4045
transcription, DNA-templated	13	17.1053	0.0666762	FOXD3, THRB, MSX2, ZNF536, FOXG1, SIK1, NR4A3, TENM1, SOX14, SFPQ, ACVR2B, BRMS1L, DPF3	49	1400	8847	1.67655	1	0.630854	68.2315
RNA metabolic process	17	22.3684	0.0679669	FOXD3, THRB, MSX2, ZNF536, FOXG1, TLE3, RPS16, SIK1, EN1, TENM1, NR4A3, SOX14, SFPQ, ACVR2B, BRMS1L, DPF3, IRX2	49	2040	8847	1.50459	1	0.634639	68.9538
programmed cell death	9	11.8421	0.0683338	NR4A3, BNIP2, TGM2, SFPQ, CHL1, ACVR2B, MSX2, GRIK2, SIK1	49	811	8847	2.00365	1	0.633204	69.1562
cellular response to chemical stimulus	11	14.4737	0.0689964	GNA11, NR4A3, EEF1A1, THRB, SFPQ, ACVR2B, MSX2, CHRM2, EPHB1, FGF18, SIK1	49	1104	8847	1.79897	1	0.633429	69.5188
regulation of nervous system development	6	7.89474	0.0693885	BNIP2, CDH2, SOX14, FGF13, ZNF536, EPHB1	49	409	8847	2.64867	1	0.632168	69.7314
neural precursor cell proliferation	3	3.94737	0.0712632	CDH2, FGF13, EPHB1	49	81	8847	6.68707	1	0.638951	70.7289
skeletal system development	5	6.57895	0.071445	GNA11, CDH2, ACVR2B, MSX2, FGF18	49	290	8847	3.11295	1	0.636564	70.824
epiboly	2	2.63158	0.0733885	MSX2, COL5A1	49	14	8847	25.793	1	0.643487	71.8224
epiboly involved in wound healing	2	2.63158	0.0733885	MSX2, COL5A1	49	14	8847	25.793	1	0.643487	71.8224
wound healing, spreading of cells	2	2.63158	0.0733885	MSX2, COL5A1	49	14	8847	25.793	1	0.643487	71.8224
ganglion development	2	2.63158	0.0733885	CDH2, ACVR2B	49	14	8847	25.793	1	0.643487	71.8224
negative regulation of neuron death	3	3.94737	0.0743454	NR4A3, CHL1, GRIK2	49	83	8847	6.52594	1	0.64514	72.3021
response to oxygen-containing compound	7	9.21053	0.0747643	GNA11, NR4A3, ACVR2B, MSX2, CHRM2, STX2, SIK1	49	549	8847	2.30211	1	0.64402	72.5096
regulation of phosphorus metabolic process	9	11.8421	0.0752718	TENM1, BNIP2, PLCL1, CDH2, PTPRJ, ACVR2B, ELFN1, EPHB1, FGF18	49	828	8847	1.96251	1	0.643367	72.7591
regulation of phosphate metabolic process	9	11.8421	0.0752718	TENM1, BNIP2, PLCL1, CDH2, PTPRJ, ACVR2B, ELFN1, EPHB1, FGF18	49	828	8847	1.96251	1	0.643367	72.7591
regulation of transcription from RNA polymerase II promoter	9	11.8421	0.0782517	NR4A3, FOXD3, SOX14, THRB, SFPQ, ACVR2B, FOXG1, MSX2, BRMS1L	49	835	8847	1.94606	1	0.65501	74.1818
heart development	5	6.57895	0.0795257	GNA11, ACVR2B, MSX2, COL5A1, SIK1	49	301	8847	2.99919	1	0.65801	74.7684
regulation of cell death	8	10.5263	0.0801475	NR4A3, TGM2, SFPQ, CHL1, ACVR2B, MSX2, GRIK2, EPHB1	49	697	8847	2.07232	1	0.657841	75.0502
pallium development	3	3.94737	0.0806363	NR4A3, CDH2, FGF13	49	87	8847	6.2259	1	0.657045	75.2696
cell adhesion	8	10.5263	0.0820854	TENM1, NR4A3, PCDH17, TGM2, CDH2, PTPRJ, EPHB1, COL5A1	49	701	8847	2.0605	1	0.660769	75.9095
adult behavior	3	3.94737	0.0822344	NR4A3, PCDH17, CHL1	49	88	8847	6.15515	1	0.658394	75.9744
heterophilic cell-cell adhesion via plasma membrane cell adhesion molecules	2	2.63158	0.0834325	TENM1, CDH2	49	16	8847	22.5689	1	0.660891	76.4903
biological adhesion	8	10.5263	0.083557	TENM1, NR4A3, PCDH17, TGM2, CDH2, PTPRJ, EPHB1, COL5A1	49	704	8847	2.05172	1	0.658444	76.5433
protein phosphorylation	9	11.8421	0.0857889	TENM1, BNIP2, PLCL1, CDH2, PTPRJ, ACVR2B, EPHB1, FGF18, SIK1	49	852	8847	1.90723	1	0.665556	77.4748
membrane biogenesis	2	2.63158	0.0884144	CDH2, STX2	49	17	8847	21.2413	1	0.67414	78.526
membrane assembly	2	2.63158	0.0884144	CDH2, STX2	49	17	8847	21.2413	1	0.67414	78.526
regulation of phosphorylation	8	10.5263	0.088575	TENM1, BNIP2, PLCL1, CDH2, PTPRJ, ACVR2B, EPHB1, FGF18	49	714	8847	2.02298	1	0.671899	78.5888
tube formation	3	3.94737	0.0903705	TGM2, CDH2, IRX2	49	93	8847	5.82423	1	0.676675	79.2791
blood vessel development	5	6.57895	0.091257	CDH2, ACVR2B, EPHB1, FGF18, COL5A1	49	316	8847	2.85682	1	0.677528	79.6121
intracellular signal transduction	12	15.7895	0.0914648	TENM1, PSD2, BNIP2, PLCL1, CDH2, PTPRJ, SFPQ, RRAD, PLCH1, EPHB1, FGF18, SIK1	49	1318	8847	1.64386	1	0.675536	79.6894
gene expression	19	25	0.0932285	FOXD3, THRB, MSX2, ZNF536, FOXG1, TLE3, RPS16, MRPL32, SIK1, EN1, TENM1, NR4A3, EEF1A1, SOX14, SFPQ, ACVR2B, BRMS1L, DPF3, IRX2	49	2463	8847	1.3928	1	0.680015	80.3348
regionalization	4	5.26316	0.0961504	ACVR2B, POGLUT1, MSX2, IRX2	49	202	8847	3.57527	1	0.689013	81.3618
positive regulation of intracellular signal transduction	6	7.89474	0.0966654	TENM1, BNIP2, CDH2, PTPRJ, SFPQ, FGF18	49	452	8847	2.39669	1	0.688272	81.5375
chondrocyte development	2	2.63158	0.0982988	MSX2, FGF18	49	19	8847	19.0054	1	0.691917	82.0845

## Sheet: Liver
Term	Count	%	PValue	Genes	List Total	Pop Hits	Pop Total	Fold Enrichment	Bonferroni	Benjamini	FDR
chemotaxis	11	6.47059	0.000701496	PDGFA, FGF1, DAPK2, NOV, PTPRJ, GLI3, FMOD, CAMK1D, RARRES2, EPHB1, ANO6	97	272	8847	3.68849	0.800352	0.800352	1.21848
taxis	11	6.47059	0.000721708	PDGFA, FGF1, DAPK2, NOV, PTPRJ, GLI3, FMOD, CAMK1D, RARRES2, EPHB1, ANO6	97	273	8847	3.67497	0.809412	0.563436	1.25337
eye morphogenesis	7	4.11765	0.000812683	MAN2A1, TBX2, GLI3, TH, TENM3, NTRK2, EPHB1	97	102	8847	6.25925	0.845363	0.463252	1.41031
camera-type eye morphogenesis	6	3.52941	0.00162051	MAN2A1, TBX2, GLI3, TH, TENM3, EPHB1	97	79	8847	6.92705	0.975856	0.605813	2.79361
regulation of leukocyte chemotaxis	5	2.94118	0.00162489	DAPK2, NOV, CAMK1D, RARRES2, ANO6	97	47	8847	9.70279	0.976098	0.526099	2.80105
cell chemotaxis	7	4.11765	0.00241446	FGF1, DAPK2, NOV, CAMK1D, RARRES2, EPHB1, ANO6	97	126	8847	5.06701	0.996114	0.603489	4.13528
sensory organ morphogenesis	8	4.70588	0.00276546	MAN2A1, TBX2, GLI3, TH, SALL1, TENM3, NTRK2, EPHB1	97	174	8847	4.19339	0.998268	0.596802	4.72285
regulation of chemotaxis	6	3.52941	0.00380428	FGF1, DAPK2, NOV, CAMK1D, RARRES2, ANO6	97	96	8847	5.70039	0.999842	0.665096	6.44198
circulatory system development	14	8.23529	0.00443179	FGF1, PPAP2B, ELK3, GLI3, SALL1, MIB1, XIRP1, TBX2, NOV, TH, TBX3, NTRK2, EPHB1, MTHFD1	97	528	8847	2.41835	0.999963	0.67797	7.46623
cardiovascular system development	14	8.23529	0.00443179	FGF1, PPAP2B, ELK3, GLI3, SALL1, MIB1, XIRP1, TBX2, NOV, TH, TBX3, NTRK2, EPHB1, MTHFD1	97	528	8847	2.41835	0.999963	0.67797	7.46623
regulation of leukocyte migration	5	2.94118	0.00561449	DAPK2, NOV, CAMK1D, RARRES2, ANO6	97	66	8847	6.90956	0.999998	0.725477	9.36801
positive regulation of leukocyte chemotaxis	4	2.35294	0.0058076	DAPK2, CAMK1D, RARRES2, ANO6	97	34	8847	10.7301	0.999998	0.703509	9.675
regulation of cell migration	11	6.47059	0.00652721	PDGFA, FGF1, DAPK2, KANK1, PPAP2B, NOV, PTPRJ, CAMK1D, PIK3R1, RARRES2, ANO6	97	369	8847	2.71888	1	0.714344	10.8104
blood vessel development	10	5.88235	0.00716453	FGF1, TBX2, ELK3, PPAP2B, NOV, GLI3, TBX3, MIB1, NTRK2, EPHB1	97	316	8847	2.88627	1	0.719146	11.8047
myeloid leukocyte migration	5	2.94118	0.00726484	DAPK2, NOV, CAMK1D, RARRES2, ANO6	97	71	8847	6.42297	1	0.697533	11.9602
positive regulation of cell migration	8	4.70588	0.00849441	PDGFA, FGF1, DAPK2, PPAP2B, CAMK1D, PIK3R1, RARRES2, ANO6	97	214	8847	3.40958	1	0.729035	13.846
regulation of cell motility	11	6.47059	0.00854969	PDGFA, FGF1, DAPK2, KANK1, PPAP2B, NOV, PTPRJ, CAMK1D, PIK3R1, RARRES2, ANO6	97	384	8847	2.61268	1	0.708337	13.9298
positive regulation of cell motility	8	4.70588	0.00935611	PDGFA, FGF1, DAPK2, PPAP2B, CAMK1D, PIK3R1, RARRES2, ANO6	97	218	8847	3.34702	1	0.719048	15.1447
positive regulation of leukocyte migration	4	2.35294	0.00979644	DAPK2, CAMK1D, RARRES2, ANO6	97	41	8847	8.89816	1	0.715138	15.8012
vasculature development	10	5.88235	0.0103095	FGF1, TBX2, ELK3, PPAP2B, NOV, GLI3, TBX3, MIB1, NTRK2, EPHB1	97	335	8847	2.72257	1	0.714151	16.5602
tube development	10	5.88235	0.0105	MAN2A1, FGF1, TBX2, TGM2, GLI3, SALL1, TBX3, MIB1, RARRES2, MTHFD1	97	336	8847	2.71447	1	0.702331	16.8403
positive regulation of cellular component movement	8	4.70588	0.0105216	PDGFA, FGF1, DAPK2, PPAP2B, CAMK1D, PIK3R1, RARRES2, ANO6	97	223	8847	3.27197	1	0.685401	16.872
positive regulation of locomotion	8	4.70588	0.0107669	PDGFA, FGF1, DAPK2, PPAP2B, CAMK1D, PIK3R1, RARRES2, ANO6	97	224	8847	3.25736	1	0.67689	17.2312
cell surface receptor signaling pathway	22	12.9412	0.01126	PDGFA, FGF1, DLK1, TOB1, PPAP2B, DOK2, PTPRJ, GLI3, SALL1, MIB1, VIPR1, ANO6, KANK1, LOC417741, TBX2, NOV, CYLD, FMOD, FRK, NTRK2, PIK3R1, EPHB1	97	1157	8847	1.73426	1	0.6771	17.9491
regulation of locomotion	11	6.47059	0.0119625	PDGFA, FGF1, DAPK2, KANK1, PPAP2B, NOV, PTPRJ, CAMK1D, PIK3R1, RARRES2, ANO6	97	404	8847	2.48334	1	0.683778	18.9616
embryonic digit morphogenesis	4	2.35294	0.0142228	TBX2, GLI3, SALL1, TBX3	97	47	8847	7.76223	1	0.731686	22.1401
regulation of cellular component movement	11	6.47059	0.0142351	PDGFA, FGF1, DAPK2, KANK1, PPAP2B, NOV, PTPRJ, CAMK1D, PIK3R1, RARRES2, ANO6	97	415	8847	2.41751	1	0.718073	22.1572
leukocyte chemotaxis	5	2.94118	0.0157573	DAPK2, NOV, CAMK1D, RARRES2, ANO6	97	89	8847	5.12394	1	0.740922	24.2307
regulation of granulocyte chemotaxis	3	1.76471	0.0159235	DAPK2, CAMK1D, RARRES2	97	18	8847	15.201	1	0.731858	24.4539
transmembrane receptor protein tyrosine kinase signaling pathway	9	5.29412	0.0159869	PDGFA, FGF1, KANK1, DOK2, PTPRJ, FRK, NTRK2, PIK3R1, EPHB1	97	300	8847	2.73619	1	0.720834	24.5388
regulation of protein import into nucleus	5	2.94118	0.0163564	KANK1, NOV, CYLD, GLI3, PIK3R1	97	90	8847	5.06701	1	0.716958	25.0323
regulation of protein import	5	2.94118	0.0169696	KANK1, NOV, CYLD, GLI3, PIK3R1	97	91	8847	5.01133	1	0.718501	25.8445
cell migration	14	8.23529	0.0174707	PDGFA, FGF1, DAPK2, PPAP2B, PTPRJ, GLI3, ANO6, KANK1, NOV, CAMK1D, NTRK2, PIK3R1, RARRES2, EPHB1	97	627	8847	2.0365	1	0.717649	26.5022
negative regulation of RNA metabolic process	12	7.05882	0.0186419	TOB1, ELK3, RTF1, GLI3, TRIM14, TBX3, PTBP2, ID4, FRK, ZNF706, ZFHX3, KDM4A	97	498	8847	2.19774	1	0.729981	28.0178
regulation of lipid metabolic process	6	3.52941	0.0194419	PDGFA, FGF1, PRKAG2, WASH1, PIK3R1, RARRES2	97	143	8847	3.82683	1	0.734417	29.0361
wound healing	7	4.11765	0.0195648	PDGFA, KANK1, ELK3, PPAP2B, NOV, LARGE, ANO6	97	196	8847	3.25736	1	0.726422	29.1913
positive regulation of chemotaxis	4	2.35294	0.0196147	DAPK2, CAMK1D, RARRES2, ANO6	97	53	8847	6.88349	1	0.717313	29.2543
tube morphogenesis	7	4.11765	0.0200075	FGF1, TBX2, TGM2, GLI3, TBX3, MIB1, MTHFD1	97	197	8847	3.24083	1	0.714677	29.7478
camera-type eye development	7	4.11765	0.020457	MAN2A1, TBX2, GLI3, TH, TENM3, NTRK2, EPHB1	97	198	8847	3.22446	1	0.713165	30.3087
organophosphate metabolic process	12	7.05882	0.0229722	PDGFA, GARS, PPAP2B, FBP2, RPIA, PRKAG2, WASH1, PTDSS1, PIK3R1, MTHFD1, GUCY1A2, MDH1	97	514	8847	2.12933	1	0.745433	33.3697
limb morphogenesis	5	2.94118	0.0238987	HAND2, TBX2, GLI3, SALL1, TBX3	97	101	8847	4.51516	1	0.750537	34.465
morphogenesis of an epithelium	8	4.70588	0.0239393	FGF1, TBX2, TGM2, GLI3, SALL1, TBX3, MIB1, MTHFD1	97	263	8847	2.77433	1	0.742545	34.5126
transcription, DNA-templated	24	14.1176	0.0241952	FGF1, KLF15, TOB1, ELK3, PPAP2B, GLI3, MAP3K13, TRIM14, SALL1, ID4, HAND2, TBX2, RTF1, RXRA, CYLD, CEBPA, FOXO1, TBX3, CAMK1D, FRK, PIK3R1, ZNF706, ZFHX3, KDM4A	97	1400	8847	1.56353	1	0.737875	34.8119
protein targeting to nucleus	6	3.52941	0.0245677	TOB1, KANK1, NOV, CYLD, GLI3, PIK3R1	97	152	8847	3.60024	1	0.735042	35.2453
single-organism nuclear import	6	3.52941	0.0245677	TOB1, KANK1, NOV, CYLD, GLI3, PIK3R1	97	152	8847	3.60024	1	0.735042	35.2453
protein import into nucleus	6	3.52941	0.0245677	TOB1, KANK1, NOV, CYLD, GLI3, PIK3R1	97	152	8847	3.60024	1	0.735042	35.2453
appendage morphogenesis	5	2.94118	0.0246731	HAND2, TBX2, GLI3, SALL1, TBX3	97	102	8847	4.47089	1	0.728457	35.3674
organ morphogenesis	12	7.05882	0.024774	MAN2A1, FGF1, TBX2, TGM2, GLI3, TH, SALL1, TBX3, TENM3, MIB1, NTRK2, EPHB1	97	520	8847	2.10476	1	0.721947	35.4841
nuclear import	6	3.52941	0.025186	TOB1, KANK1, NOV, CYLD, GLI3, PIK3R1	97	153	8847	3.57671	1	0.720069	35.9587
embryonic digestive tract development	3	1.76471	0.0254248	GLI3, SALL1, RARRES2	97	23	8847	11.8965	1	0.715804	36.2322
enzyme linked receptor protein signaling pathway	11	6.47059	0.027382	PDGFA, TOB1, FGF1, KANK1, DOK2, NOV, PTPRJ, FRK, NTRK2, PIK3R1, EPHB1	97	461	8847	2.17629	1	0.735003	38.4328
embryonic organ development	7	4.11765	0.0286084	TBX2, GLI3, TH, SALL1, TBX3, MIB1, RARRES2	97	214	8847	2.98338	1	0.743354	39.7751
lipid metabolic process	13	7.64706	0.0300478	PDGFA, FGF1, PPAP2B, PTPLB, PRKAG2, EHHADH, CRYL1, WASH1, GC, PTDSS1, PIK3R1, RARRES2, ST3GAL1	97	605	8847	1.9598	1	0.753638	41.3153
eye development	7	4.11765	0.0333917	MAN2A1, TBX2, GLI3, TH, TENM3, NTRK2, EPHB1	97	222	8847	2.87587	1	0.783238	44.7512
positive regulation of wound healing	3	1.76471	0.0343023	KANK1, PPAP2B, ANO6	97	27	8847	10.134	1	0.785868	45.6534
regulation of anatomical structure size	8	4.70588	0.0343853	ADRA1B, KANK1, CAPZA1, HTR7, LIMA1, WASH1, NTRK2, ANO6	97	284	8847	2.56919	1	0.780369	45.7349
embryonic morphogenesis	9	5.29412	0.0354003	TBX2, RTF1, PPAP2B, GLI3, TH, SALL1, TBX3, MIB1, MTHFD1	97	349	8847	2.35202	1	0.783995	46.7229
cell motility	14	8.23529	0.0356272	PDGFA, FGF1, DAPK2, PPAP2B, PTPRJ, GLI3, ANO6, KANK1, NOV, CAMK1D, NTRK2, PIK3R1, RARRES2, EPHB1	97	692	8847	1.84521	1	0.780063	46.9414
localization of cell	14	8.23529	0.035985	PDGFA, FGF1, DAPK2, PPAP2B, PTPRJ, GLI3, ANO6, KANK1, NOV, CAMK1D, NTRK2, PIK3R1, RARRES2, EPHB1	97	693	8847	1.84255	1	0.777446	47.2843
nephron epithelium development	4	2.35294	0.0360091	FGF1, KLF15, GLI3, SALL1	97	67	8847	5.44515	1	0.771731	47.3073
regulation of nucleocytoplasmic transport	5	2.94118	0.0361283	KANK1, NOV, CYLD, GLI3, PIK3R1	97	115	8847	3.96549	1	0.766986	47.421
cellular carbohydrate biosynthetic process	3	1.76471	0.0366846	FBP2, PGM1, PPP1R3C	97	28	8847	9.77209	1	0.766468	47.9487
epithelial tube morphogenesis	6	3.52941	0.0380601	FGF1, TBX2, GLI3, TBX3, MIB1, MTHFD1	97	171	8847	3.20022	1	0.773469	49.2319
response to wounding	7	4.11765	0.0400674	PDGFA, KANK1, ELK3, PPAP2B, NOV, LARGE, ANO6	97	232	8847	2.75191	1	0.785437	51.0512
regulation of protein localization to nucleus	5	2.94118	0.0401787	KANK1, NOV, CYLD, GLI3, PIK3R1	97	119	8847	3.83219	1	0.780987	51.1503
negative regulation of gene expression	13	7.64706	0.0408951	TOB1, ELK3, RTF1, STC2, GLI3, TRIM14, TBX3, PTBP2, ID4, FRK, ZNF706, ZFHX3, KDM4A	97	634	8847	1.87016	1	0.781667	51.7834
response to peptide hormone	5	2.94118	0.0412303	KANK1, TH, DENND4C, PIK3R1, RARRES2	97	120	8847	3.80026	1	0.779199	52.077
negative regulation of nucleobase-containing compound metabolic process	12	7.05882	0.0412807	TOB1, ELK3, RTF1, GLI3, TRIM14, TBX3, PTBP2, ID4, FRK, ZNF706, ZFHX3, KDM4A	97	564	8847	1.94056	1	0.774427	52.1209
glucan metabolic process	3	1.76471	0.0416333	PRKAG2, PGM1, PPP1R3C	97	30	8847	9.12062	1	0.772214	52.4277
glycogen metabolic process	3	1.76471	0.0416333	PRKAG2, PGM1, PPP1R3C	97	30	8847	9.12062	1	0.772214	52.4277
cellular glucan metabolic process	3	1.76471	0.0416333	PRKAG2, PGM1, PPP1R3C	97	30	8847	9.12062	1	0.772214	52.4277
cell-cell signaling	13	7.64706	0.0434469	ADRA1B, LOC417741, KANK1, PPAP2B, HTR7, NOV, CYLD, GLI3, TH, TBX3, SALL1, NTRK2, DLGAP1	97	640	8847	1.85263	1	0.781764	53.9762
protein import	6	3.52941	0.0439855	TOB1, KANK1, NOV, CYLD, GLI3, PIK3R1	97	178	8847	3.07437	1	0.781028	54.4268
regulation of wound healing	4	2.35294	0.0446498	PDGFA, KANK1, PPAP2B, ANO6	97	73	8847	4.9976	1	0.781273	54.9769
locomotion	15	8.82353	0.0447041	PDGFA, FGF1, DAPK2, PPAP2B, PTPRJ, GLI3, ANO6, KANK1, NOV, FMOD, CAMK1D, NTRK2, PIK3R1, RARRES2, EPHB1	97	789	8847	1.73396	1	0.776888	55.0215
heart development	8	4.70588	0.0447989	TBX2, GLI3, TH, SALL1, TBX3, MIB1, XIRP1, MTHFD1	97	301	8847	2.42408	1	0.772854	55.0995
limb development	5	2.94118	0.0455925	HAND2, TBX2, GLI3, SALL1, TBX3	97	124	8847	3.67767	1	0.774195	55.7468
appendage development	5	2.94118	0.0467221	HAND2, TBX2, GLI3, SALL1, TBX3	97	125	8847	3.64825	1	0.77797	56.6529
positive regulation of response to wounding	3	1.76471	0.0468171	KANK1, PPAP2B, ANO6	97	32	8847	8.55058	1	0.774108	56.7283
cellular macromolecule biosynthetic process	33	19.4118	0.0471777	MAN2A1, PDGFA, FGF1, PPAP2B, YTHDF2, SALL1, ID4, LARGE, RTF1, TBX2, RXRA, CYLD, PGM1, CEBPA, FOXO1, FRK, PPP1R3C, PIK3R1, ZFHX3, KDM4A, ST3GAL1, GARS, TOB1, KLF15, ELK3, GLI3, MAP3K13, TRIM14, HAND2, EEF1A1, TBX3, CAMK1D, ZNF706	97	2238	8847	1.34486	1	0.772236	57.0134
leukocyte migration	5	2.94118	0.0478671	DAPK2, NOV, CAMK1D, RARRES2, ANO6	97	126	8847	3.61929	1	0.772782	57.5536
embryonic organ morphogenesis	6	3.52941	0.0494838	TBX2, GLI3, TH, SALL1, TBX3, MIB1	97	184	8847	2.97411	1	0.779812	58.7952
regulation of phospholipid metabolic process	3	1.76471	0.0494932	PDGFA, WASH1, PIK3R1	97	33	8847	8.29147	1	0.775564	58.8024
aromatic compound biosynthetic process	28	16.4706	0.050782	FGF1, PPAP2B, SALL1, ID4, TBX2, RTF1, RXRA, CYLD, CEBPA, TH, FOXO1, FRK, PIK3R1, ZFHX3, KDM4A, GUCY1A2, GARS, KLF15, TOB1, ELK3, GLI3, TRIM14, MAP3K13, HAND2, TBX3, CAMK1D, ZNF706, MTHFD1	97	1833	8847	1.39322	1	0.780123	59.7674
digestive tract development	4	2.35294	0.0509321	TBX2, GLI3, SALL1, RARRES2	97	77	8847	4.73798	1	0.776935	59.8784
organic acid metabolic process	10	5.88235	0.052958	GARS, DMGDH, ACMSD, PTPLB, EHHADH, TH, CRYL1, MTHFD1, ST3GAL1, MDH1	97	447	8847	2.04041	1	0.78612	61.3486
optic nerve morphogenesis	2	1.17647	0.0531027	GLI3, EPHB1	97	5	8847	36.4825	1	0.782989	61.4516
cellular response to insulin stimulus	4	2.35294	0.0542262	KANK1, DENND4C, PIK3R1, RARRES2	97	79	8847	4.61803	1	0.7861	62.243
heart looping	3	1.76471	0.0550067	TBX2, TBX3, MIB1	97	35	8847	7.81767	1	0.786997	62.7836
Notch signaling pathway	4	2.35294	0.055911	DLK1, TBX2, NOV, MIB1	97	80	8847	4.56031	1	0.788624	63.4009
cellular lipid metabolic process	10	5.88235	0.0567116	PDGFA, PPAP2B, PTPLB, EHHADH, CRYL1, WASH1, PTDSS1, PIK3R1, RARRES2, ST3GAL1	97	453	8847	2.01338	1	0.78959	63.9394
phosphate-containing compound metabolic process	23	13.5294	0.057575	PDGFA, GARS, FGF1, ADRA1B, PPAP2B, PTPRU, PTPRJ, MAP3K13, MDH1, FBP2, RPIA, PRKAG2, WASH1, EDA2R, PTDSS1, FRK, NTRK2, RARRES2, PIK3R1, EPHB1, MTHFD1, GUCY1A2, ST3GAL1	97	1445	8847	1.45172	1	0.790901	64.5117
nephron development	4	2.35294	0.0576206	FGF1, KLF15, GLI3, SALL1	97	81	8847	4.50401	1	0.787417	64.5416
energy reserve metabolic process	3	1.76471	0.0578411	PRKAG2, PGM1, PPP1R3C	97	36	8847	7.60052	1	0.784988	64.6863
determination of heart left/right asymmetry	3	1.76471	0.0578411	TBX2, TBX3, MIB1	97	36	8847	7.60052	1	0.784988	64.6863
embryonic heart tube morphogenesis	3	1.76471	0.0578411	TBX2, TBX3, MIB1	97	36	8847	7.60052	1	0.784988	64.6863
negative regulation of developmental process	9	5.29412	0.0578856	KANK1, TBX2, NOV, STC2, GLI3, TBX3, MIB1, PIK3R1, ZNF706	97	386	8847	2.12657	1	0.781548	64.7154
positive regulation of response to stimulus	16	9.41176	0.0579123	PDGFA, FGF1, ADRA1B, DAPK2, PPAP2B, PTPRJ, SALL1, ANO6, KANK1, NOV, CYLD, EDA2R, CAMK1D, NTRK2, PIK3R1, RARRES2	97	895	8847	1.6305	1	0.778025	64.7329
phosphorus metabolic process	23	13.5294	0.0590475	PDGFA, GARS, FGF1, ADRA1B, PPAP2B, PTPRU, PTPRJ, MAP3K13, MDH1, FBP2, RPIA, PRKAG2, WASH1, EDA2R, PTDSS1, FRK, NTRK2, RARRES2, PIK3R1, EPHB1, MTHFD1, GUCY1A2, ST3GAL1	97	1449	8847	1.44772	1	0.781051	65.468
regulation of cellular response to insulin stimulus	3	1.76471	0.0607253	KANK1, PIK3R1, RARRES2	97	37	8847	7.3951	1	0.787039	66.5281
cellular polysaccharide metabolic process	3	1.76471	0.0607253	PRKAG2, PGM1, PPP1R3C	97	37	8847	7.3951	1	0.787039	66.5281
developmental growth	8	4.70588	0.0618594	FGF1, TBX2, NOV, STC2, GLI3, FMOD, NTRK2, LARGE	97	324	8847	2.252	1	0.789801	67.2271
response to peptide	5	2.94118	0.062815	KANK1, TH, DENND4C, PIK3R1, RARRES2	97	138	8847	3.30457	1	0.791521	67.8055
glial cell differentiation	4	2.35294	0.0628967	KLF15, PPAP2B, GLI3, NTRK2	97	84	8847	4.34315	1	0.788529	67.8545
negative regulation of phospholipid metabolic process	2	1.17647	0.0633834	PDGFA, WASH1	97	6	8847	30.4021	1	0.787741	68.1449
oligosaccharide metabolic process	3	1.76471	0.0636581	MAN2A1, FBP2, ST3GAL1	97	38	8847	7.20049	1	0.785834	68.3077
embryo development	10	5.88235	0.064037	TBX2, RTF1, PPAP2B, GLI3, TH, SALL1, TBX3, MIB1, RARRES2, MTHFD1	97	464	8847	1.96565	1	0.784507	68.5311
carbohydrate metabolic process	9	5.29412	0.0644819	MAN2A1, FBP2, PRKAG2, ADPGK, PGM1, PPP1R3C, LARGE, ST3GAL1, MDH1	97	395	8847	2.07812	1	0.78355	68.7913
kidney epithelium development	4	2.35294	0.0647038	FGF1, KLF15, GLI3, SALL1	97	85	8847	4.29206	1	0.781427	68.9204
nucleobase-containing compound biosynthetic process	27	15.8824	0.0656982	FGF1, PPAP2B, SALL1, ID4, TBX2, RTF1, RXRA, CYLD, CEBPA, FOXO1, FRK, PIK3R1, ZFHX3, KDM4A, GUCY1A2, GARS, TOB1, KLF15, ELK3, GLI3, TRIM14, MAP3K13, HAND2, TBX3, CAMK1D, ZNF706, MTHFD1	97	1795	8847	1.3719	1	0.783393	69.4927
sensory organ development	8	4.70588	0.0677505	MAN2A1, TBX2, GLI3, TH, SALL1, TENM3, NTRK2, EPHB1	97	331	8847	2.20438	1	0.790669	70.6424
nucleic acid-templated transcription	24	14.1176	0.0677861	FGF1, KLF15, TOB1, ELK3, PPAP2B, GLI3, MAP3K13, TRIM14, SALL1, ID4, HAND2, TBX2, RTF1, RXRA, CYLD, CEBPA, FOXO1, TBX3, CAMK1D, FRK, PIK3R1, ZNF706, ZFHX3, KDM4A	97	1553	8847	1.4095	1	0.787677	70.6621
embryonic limb morphogenesis	4	2.35294	0.0683897	TBX2, GLI3, SALL1, TBX3	97	87	8847	4.19339	1	0.78755	70.9921
digestive system development	4	2.35294	0.0683897	TBX2, GLI3, SALL1, RARRES2	97	87	8847	4.19339	1	0.78755	70.9921
protein autophosphorylation	5	2.94118	0.0696926	PDGFA, MAP3K13, FRK, NTRK2, EPHB1	97	143	8847	3.18903	1	0.79086	71.6928
embryonic appendage morphogenesis	4	2.35294	0.0702679	TBX2, GLI3, SALL1, TBX3	97	88	8847	4.14574	1	0.790577	71.9971
regulation of response to wounding	4	2.35294	0.0702679	PDGFA, KANK1, PPAP2B, ANO6	97	88	8847	4.14574	1	0.790577	71.9971
carboxylic acid metabolic process	9	5.29412	0.0707272	GARS, DMGDH, ACMSD, PTPLB, EHHADH, CRYL1, MTHFD1, ST3GAL1, MDH1	97	403	8847	2.03686	1	0.789744	72.2378
negative regulation of metabolic process	18	10.5882	0.0711002	PDGFA, KLF15, TOB1, ELK3, PPAP2B, PTPRJ, STC2, GLI3, TRIM14, ID4, RTF1, WASH1, TBX3, PTBP2, FRK, ZNF706, ZFHX3, KDM4A	97	1078	8847	1.52292	1	0.78851	72.4318
protein localization to nucleus	6	3.52941	0.0718002	TOB1, KANK1, NOV, CYLD, GLI3, PIK3R1	97	205	8847	2.66945	1	0.788851	72.7925
RNA biosynthetic process	24	14.1176	0.071876	FGF1, KLF15, TOB1, ELK3, PPAP2B, GLI3, MAP3K13, TRIM14, SALL1, ID4, HAND2, TBX2, RTF1, RXRA, CYLD, CEBPA, FOXO1, TBX3, CAMK1D, FRK, PIK3R1, ZNF706, ZFHX3, KDM4A	97	1563	8847	1.40048	1	0.786233	72.8313
regulation of protein targeting	5	2.94118	0.0725486	KANK1, NOV, CYLD, GLI3, PIK3R1	97	145	8847	3.14504	1	0.786465	73.1732
regulation of transcription factor import into nucleus	3	1.76471	0.0727337	NOV, CYLD, PIK3R1	97	41	8847	6.67362	1	0.784404	73.2666
transcription factor import into nucleus	3	1.76471	0.0727337	NOV, CYLD, PIK3R1	97	41	8847	6.67362	1	0.784404	73.2666
negative regulation of cellular metabolic process	17	10	0.0728818	PDGFA, KLF15, TOB1, ELK3, PPAP2B, PTPRJ, GLI3, TRIM14, ID4, RTF1, WASH1, TBX3, PTBP2, FRK, ZNF706, ZFHX3, KDM4A	97	1003	8847	1.54587	1	0.782184	73.3411
tissue morphogenesis	8	4.70588	0.0730626	FGF1, TBX2, TGM2, GLI3, SALL1, TBX3, MIB1, MTHFD1	97	337	8847	2.16513	1	0.780136	73.4318
oxoacid metabolic process	9	5.29412	0.0731625	GARS, DMGDH, ACMSD, PTPLB, EHHADH, CRYL1, MTHFD1, ST3GAL1, MDH1	97	406	8847	2.02181	1	0.777721	73.4817
positive regulation of glucose import in response to insulin stimulus	2	1.17647	0.0735536	PIK3R1, RARRES2	97	7	8847	26.0589	1	0.776703	73.6766
negative regulation of RNA biosynthetic process	10	5.88235	0.0742041	ELK3, RTF1, GLI3, TRIM14, TBX3, ID4, FRK, ZNF706, ZFHX3, KDM4A	97	478	8847	1.90808	1	0.776917	73.9976
negative regulation of cellular biosynthetic process	12	7.05882	0.0750933	PDGFA, TOB1, ELK3, RTF1, GLI3, TRIM14, TBX3, ID4, FRK, ZNF706, ZFHX3, KDM4A	97	625	8847	1.75116	1	0.778237	74.4305
MAPK cascade	8	4.70588	0.0758098	PDGFA, FGF1, ADRA1B, PTPRJ, MAP3K13, EDA2R, NTRK2, EPHB1	97	340	8847	2.14603	1	0.778741	74.7743
embryonic heart tube development	3	1.76471	0.075847	TBX2, TBX3, MIB1	97	42	8847	6.51473	1	0.776137	74.792
response to insulin	4	2.35294	0.0760415	KANK1, DENND4C, PIK3R1, RARRES2	97	91	8847	4.00906	1	0.774269	74.8846
regulation of nitrogen compound metabolic process	27	15.8824	0.0761817	PDGFA, FGF1, PPAP2B, YTHDF2, SALL1, ID4, TBX2, RTF1, PRKAG2, CYLD, FRK, PIK3R1, ZFHX3, KDM4A, GUCY1A2, TOB1, KLF15, ELK3, GLI3, MAP3K13, TRIM14, GSAP, HAND2, TBX3, PTBP2, CAMK1D, ZNF706	97	1822	8847	1.35157	1	0.772167	74.9511
heterocycle biosynthetic process	27	15.8824	0.0790829	FGF1, PPAP2B, SALL1, ID4, TBX2, RTF1, RXRA, CYLD, CEBPA, FOXO1, FRK, PIK3R1, ZFHX3, KDM4A, GUCY1A2, GARS, TOB1, KLF15, ELK3, GLI3, TRIM14, MAP3K13, HAND2, TBX3, CAMK1D, ZNF706, MTHFD1	97	1829	8847	1.3464	1	0.782478	76.2904
negative regulation of nitrogen compound metabolic process	12	7.05882	0.0798606	TOB1, ELK3, RTF1, GLI3, TRIM14, TBX3, PTBP2, ID4, FRK, ZNF706, ZFHX3, KDM4A	97	632	8847	1.73176	1	0.783198	76.6378
Wnt signaling pathway	6	3.52941	0.080295	LOC417741, KANK1, PPAP2B, CYLD, GLI3, SALL1	97	212	8847	2.58131	1	0.782432	76.8297
cell-cell signaling by wnt	6	3.52941	0.081551	LOC417741, KANK1, PPAP2B, CYLD, GLI3, SALL1	97	213	8847	2.56919	1	0.785177	77.3764
negative regulation of biosynthetic process	12	7.05882	0.0819615	PDGFA, TOB1, ELK3, RTF1, GLI3, TRIM14, TBX3, ID4, FRK, ZNF706, ZFHX3, KDM4A	97	635	8847	1.72358	1	0.784316	77.5523
granulocyte chemotaxis	3	1.76471	0.0821979	DAPK2, CAMK1D, RARRES2	97	44	8847	6.2186	1	0.782735	77.6531
signal transduction by protein phosphorylation	8	4.70588	0.0834322	PDGFA, FGF1, ADRA1B, PTPRJ, MAP3K13, EDA2R, NTRK2, EPHB1	97	348	8847	2.09669	1	0.785331	78.1724
negative regulation of NF-kappaB import into nucleus	2	1.17647	0.0836146	NOV, CYLD	97	8	8847	22.8015	1	0.783551	78.2481
cardiac muscle hypertrophy in response to stress	2	1.17647	0.0836146	KLF15, KDM4A	97	8	8847	22.8015	1	0.783551	78.2481
optic nerve development	2	1.17647	0.0836146	GLI3, EPHB1	97	8	8847	22.8015	1	0.783551	78.2481
muscle hypertrophy in response to stress	2	1.17647	0.0836146	KLF15, KDM4A	97	8	8847	22.8015	1	0.783551	78.2481
regulation of cellular component size	6	3.52941	0.0840947	KANK1, CAPZA1, LIMA1, WASH1, NTRK2, ANO6	97	215	8847	2.54529	1	0.783014	78.4464
regulation of Wnt signaling pathway	5	2.94118	0.0861272	KANK1, PPAP2B, CYLD, GLI3, SALL1	97	154	8847	2.96124	1	0.788766	79.2669
polysaccharide metabolic process	3	1.76471	0.0887065	PRKAG2, PGM1, PPP1R3C	97	46	8847	5.94823	1	0.796403	80.2658
granulocyte migration	3	1.76471	0.0887065	DAPK2, CAMK1D, RARRES2	97	46	8847	5.94823	1	0.796403	80.2658
oxidation-reduction process	7	4.11765	0.0890627	DIO3, PRKAG2, EHHADH, GLRX, PGM1, PPP1R3C, MDH1	97	285	8847	2.24015	1	0.795354	80.4001
kidney development	5	2.94118	0.089303	PDGFA, FGF1, KLF15, GLI3, SALL1	97	156	8847	2.92328	1	0.793872	80.4902
nucleocytoplasmic transport	6	3.52941	0.0893077	TOB1, KANK1, NOV, CYLD, GLI3, PIK3R1	97	219	8847	2.4988	1	0.791501	80.492
nuclear transport	6	3.52941	0.0919765	TOB1, KANK1, NOV, CYLD, GLI3, PIK3R1	97	221	8847	2.47619	1	0.799168	81.467
regulation of glucose import in response to insulin stimulus	2	1.17647	0.0935674	PIK3R1, RARRES2	97	9	8847	20.268	1	0.802636	82.0261
glucose import in response to insulin stimulus	2	1.17647	0.0935674	PIK3R1, RARRES2	97	9	8847	20.268	1	0.802636	82.0261
hexose catabolic process	2	1.17647	0.0935674	FBP2, PGM1	97	9	8847	20.268	1	0.802636	82.0261
regulation of nucleobase-containing compound metabolic process	25	14.7059	0.0952354	PDGFA, FGF1, TOB1, KLF15, ELK3, PPAP2B, GLI3, MAP3K13, TRIM14, SALL1, ID4, HAND2, TBX2, RTF1, PRKAG2, CYLD, TBX3, PTBP2, CAMK1D, FRK, PIK3R1, ZNF706, ZFHX3, GUCY1A2, KDM4A	97	1697	8847	1.34364	1	0.806276	82.5953
positive regulation of protein import into nucleus	3	1.76471	0.0953631	KANK1, GLI3, PIK3R1	97	48	8847	5.70039	1	0.804458	82.6382
alpha-amino acid metabolic process	4	2.35294	0.0967212	DMGDH, ACMSD, TH, MTHFD1	97	101	8847	3.61213	1	0.806944	83.0879
positive regulation of protein import	3	1.76471	0.098744	KANK1, GLI3, PIK3R1	97	49	8847	5.58405	1	0.811616	83.7375
cellular response to peptide hormone stimulus	4	2.35294	0.0989045	KANK1, DENND4C, PIK3R1, RARRES2	97	102	8847	3.57671	1	0.80996	83.788

## Sheet: Lung
Term	Count	%	PValue	Genes	List Total	Pop Hits	Pop Total	Fold Enrichment	Bonferroni	Benjamini	FDR
Notch signaling pathway	5	2.92398	0.0178985	DLL4, BCL6, ZNF423, CDKN1B, TMEM100	112	80	8847	4.93694	1	1	26.6748
negative regulation of growth	6	3.50877	0.0202919	IFRD1, CDKN1A, LGMN, PTPRJ, BCL6, CDKN1B	112	125	8847	3.79157	1	1	29.6848
regulation of glycoprotein biosynthetic process	3	1.75439	0.0232131	ITM2B, ITM2A, ACPL2	112	19	8847	12.4723	1	1	33.201
response to metal ion	5	2.92398	0.0272615	SUMO1, RP11-385J1.3, SLC30A4, FOS, CDKN1B	112	91	8847	4.34017	1	0.999999	37.801
regulation of glycoprotein metabolic process	3	1.75439	0.0280487	ITM2B, ITM2A, ACPL2	112	21	8847	11.2844	1	0.999988	38.66
negative regulation of cell growth	5	2.92398	0.0292258	IFRD1, CDKN1A, PTPRJ, BCL6, CDKN1B	112	93	8847	4.24683	1	0.999946	39.9238
response to antibiotic	3	1.75439	0.0306048	JAK2, CDKN1B, HSP90AA1	112	22	8847	10.7715	1	0.999852	41.3731
regulation of cellular macromolecule biosynthetic process	30	17.5439	0.0328054	CDKN1A, NKX2-1, TAL1, MLXIP, OTP, TMEM100, SUMO1, MOV10, ITM2B, TCEB1, ITM2A, RREB1, ENC1, ZFAT, SUB1, MKL2, AHR, ACPL2, CDKN1B, EIF5, MECOM, SIK1, GFI1B, DLL4, BACH1, FOS, WDR61, HMGA2, BCL6, ZNF423	112	1655	8847	1.43186	1	0.999747	43.618
autophagic cell death	2	1.16959	0.0371737	SH3GLB1, CDKN1B	112	3	8847	52.6607	1	0.999766	47.8363
regulation of macromolecule biosynthetic process	30	17.5439	0.0433385	CDKN1A, NKX2-1, TAL1, MLXIP, OTP, TMEM100, SUMO1, MOV10, ITM2B, TCEB1, ITM2A, RREB1, ENC1, ZFAT, SUB1, MKL2, AHR, ACPL2, CDKN1B, EIF5, MECOM, SIK1, GFI1B, DLL4, BACH1, FOS, WDR61, HMGA2, BCL6, ZNF423	112	1695	8847	1.39807	1	0.999849	53.2863
cell cycle G2/M phase transition	4	2.33918	0.0443614	CDKN1A, BACH1, SYF2, HSP90AA1	112	63	8847	5.01531	1	0.999723	54.1369
positive regulation of B cell proliferation	3	1.75439	0.0446638	CDKN1A, TFRC, BCL6	112	27	8847	8.77679	1	0.99948	54.3856
immune system development	11	6.43275	0.0460734	GFI1B, ZFAT, DLL4, SCIN, FOS, RHAG, WDR61, TFRC, ITM2A, BCL6, JAK2	112	435	8847	1.99748	1	0.999258	55.5281
negative regulation of amyloid precursor protein biosynthetic process	2	1.16959	0.0492581	ITM2B, ITM2A	112	4	8847	39.4955	1	0.999227	58.011
hemopoiesis	10	5.84795	0.0530377	GFI1B, ZFAT, DLL4, SCIN, FOS, RHAG, WDR61, ITM2A, BCL6, JAK2	112	386	8847	2.0464	1	0.999265	60.7882
positive regulation of immune system process	9	5.26316	0.0552048	CDKN1A, SKAP2, PTPRC, SCIN, FOS, PTPRJ, TFRC, BCL6, EDN2	112	330	8847	2.1543	1	0.999131	62.3016
B cell activation involved in immune response	3	1.75439	0.0572985	TFRC, ITM2A, BCL6	112	31	8847	7.6443	1	0.998985	63.7113
amyloid precursor protein biosynthetic process	2	1.16959	0.0611921	ITM2B, ITM2A	112	5	8847	31.5964	1	0.999057	66.2018
sensory perception of sweet taste	2	1.16959	0.0611921	GNAT3, RBP	112	5	8847	31.5964	1	0.999057	66.2018
negative regulation of cell proliferation	8	4.67836	0.065844	CDKN1A, SKAP2, DLL4, SCIN, PTPRJ, BCL6, BTG1, CDKN1B	112	284	8847	2.2251	1	0.999191	68.9664
regulation of immune system process	12	7.01754	0.0709992	CDKN1A, SKAP2, PTPRC, SCIN, FOS, SOCS1, PTPRJ, WDR61, TFRC, BCL6, EDN2, CXCR7	112	534	8847	1.77508	1	0.999333	71.7808
regulation of amyloid precursor protein biosynthetic process	2	1.16959	0.0729776	ITM2B, ITM2A	112	6	8847	26.3304	1	0.999228	72.7956
hematopoietic or lymphoid organ development	10	5.84795	0.0744558	GFI1B, ZFAT, DLL4, SCIN, FOS, RHAG, WDR61, ITM2A, BCL6, JAK2	112	413	8847	1.91262	1	0.999074	73.5312
positive regulation of cellular component biogenesis	7	4.09357	0.0748588	SUMO1, SH3GLB1, SCIN, PICK1, PTPRJ, TAPT1, CDKN1B	112	235	8847	2.35293	1	0.998792	73.7286
myeloid cell differentiation	6	3.50877	0.0756808	SCIN, FOS, RHAG, WDR61, BCL6, JAK2	112	180	8847	2.63304	1	0.998515	74.1267
regulation of B cell proliferation	3	1.75439	0.0782233	CDKN1A, TFRC, BCL6	112	37	8847	6.40468	1	0.998452	75.3225
mitotic cell cycle arrest	2	1.16959	0.0846165	CDKN1A, CDKN1B	112	7	8847	22.5689	1	0.998833	78.1035
negative regulation of glycoprotein biosynthetic process	2	1.16959	0.0846165	ITM2B, ITM2A	112	7	8847	22.5689	1	0.998833	78.1035
positive regulation of endothelial cell differentiation	2	1.16959	0.0846165	BTG1, TMEM100	112	7	8847	22.5689	1	0.998833	78.1035
regulation of sensory perception	2	1.16959	0.0846165	RBP, TMEM100	112	7	8847	22.5689	1	0.998833	78.1035
striated muscle tissue development	6	3.50877	0.0919433	IFRD1, DLL4, FOS, MKL2, C3ORF58, SIK1	112	191	8847	2.48139	1	0.99917	80.927
positive regulation of metabolic process	25	14.6199	0.0947378	ZFAT, CDKN1A, ARRDC3, NKX2-1, RPLP1, TFRC, AHR, ACPL2, CDKN1B, MECOM, DLL4, SUMO1, SH3GLB1, FOS, SOCS1, WDR61, TCEB1, HMGA2, BCL6, EDN2, JAK2, CXCR7, ZNF423, GRM4, HSP90AA1	112	1461	8847	1.35166	1	0.999141	81.9107
receptor metabolic process	4	2.33918	0.0958249	LGMN, ATXN2, TFRC, CXCR7	112	87	8847	3.63177	1	0.998991	82.2802
sensory perception of bitter taste	2	1.16959	0.0961106	GNAT3, RBP	112	8	8847	19.7478	1	0.998756	82.3762
negative regulation of glycoprotein metabolic process	2	1.16959	0.0961106	ITM2B, ITM2A	112	8	8847	19.7478	1	0.998756	82.3762
activation of Janus kinase activity	2	1.16959	0.0961106	SOCS1, JAK2	112	8	8847	19.7478	1	0.998756	82.3762
regulation of cellular component biogenesis	10	5.84795	0.0964267	SUMO1, SH3GLB1, CAPZA1, SCIN, PICK1, DNAJB8, PTPRJ, ATXN2, TAPT1, CDKN1B	112	436	8847	1.81172	1	0.998491	82.4818
regulation of cell growth	6	3.50877	0.0966701	IFRD1, CDKN1A, PLXNA1, PTPRJ, BCL6, CDKN1B	112	194	8847	2.44302	1	0.998181	82.5627
positive regulation of B cell activation	3	1.75439	0.0971872	CDKN1A, TFRC, BCL6	112	42	8847	5.64222	1	0.997873	82.7333
cellular response to metal ion	3	1.75439	0.0971872	SUMO1, FOS, CDKN1B	112	42	8847	5.64222	1	0.997873	82.7333

## Sheet: Muscle
Term	Count	%	PValue	Genes	List Total	Pop Hits	Pop Total	Fold Enrichment	Bonferroni	Benjamini	FDR
growth	16	10.2564	0.000186924	PTPRJ, GPD2, SIX4, WDTC1, LARGE, HOXA11, FZD7, CDKN1B, UBE3A, ANKRD11, CHD7, DUSP6, TGFB2, USP47, HIF1A, STK3	97	480	8847	3.04021	0.334586	0.334586	0.324103
cellular macromolecule biosynthetic process	41	26.2821	0.000307793	PYGO1, DDX3X, CASK, GTF2H1, CREB5, NFATC3, WDTC1, LARGE, HOXA11, UBE3A, CHD7, BHLHE40, RREB1, PPP1R3C, NFIB, STK3, DPY19L4, GARS, MTTP, CTIF, MCM5, HOXA10, TSC22D1, SIX4, TLE3, EIF2S3L, CDKN1B, SLC25A30, FZD7, TNIP2, NR2F2, EEF1A1, USP47, WAPAL, NMT2, GALNT18, HDAC4, HMGN3, MYC, HIF1A, ST6GALNAC2	97	2238	8847	1.67089	0.488693	0.284943	0.533147
developmental growth	12	7.69231	0.000732637	CHD7, DUSP6, TGFB2, GPD2, SIX4, WDTC1, LARGE, STK3, FZD7, HOXA11, UBE3A, ANKRD11	97	324	8847	3.37801	0.797497	0.412767	1.26465
reproductive structure development	8	5.12821	0.00101066	CHD7, TGFB2, FKBP4, ASB1, SIX4, CDKN1B, HOXA11, UBE3A	97	146	8847	4.9976	0.889568	0.423533	1.74061
reproductive system development	8	5.12821	0.00109451	CHD7, TGFB2, FKBP4, ASB1, SIX4, CDKN1B, HOXA11, UBE3A	97	148	8847	4.93006	0.908025	0.379512	1.88372
regulation of epithelial cell proliferation	8	5.12821	0.00109451	TGFB2, CASK, SIX4, CDKN1B, NFIB, FZD7, NR2F2, LOC101750767	97	148	8847	4.93006	0.908025	0.379512	1.88372
single organism reproductive process	13	8.33333	0.00115919	HERPUD2, PYGO1, ASB1, SIX4, HOXA11, RGS2, CDKN1B, NR2F2, UBE3A, CHD7, TGFB2, WAPAL, FKBP4	97	397	8847	2.9866	0.920128	0.343756	1.99398
reproductive process	13	8.33333	0.00265532	HERPUD2, PYGO1, ASB1, SIX4, HOXA11, RGS2, CDKN1B, NR2F2, UBE3A, CHD7, TGFB2, WAPAL, FKBP4	97	438	8847	2.70703	0.996953	0.562931	4.51221
reproduction	13	8.33333	0.00275677	HERPUD2, PYGO1, ASB1, SIX4, HOXA11, RGS2, CDKN1B, NR2F2, UBE3A, CHD7, TGFB2, WAPAL, FKBP4	97	440	8847	2.69473	0.997559	0.528535	4.68072
sex differentiation	7	4.48718	0.00328373	CHD7, TGFB2, FKBP4, ASB1, SIX4, HOXA11, UBE3A	97	134	8847	4.7645	0.999228	0.549022	5.55162
tube formation	6	3.84615	0.00331796	TGM2, SIX4, MIB1, HIF1A, STK3, NFIB	97	93	8847	5.88427	0.999284	0.51528	5.60792
positive regulation of cell development	9	5.76923	0.00422079	TGFB2, ARHGEF7, EPHA3, SPAG9, RREB1, HIF1A, IL6ST, BRINP2, HOXA11	97	238	8847	3.44897	0.999901	0.567369	7.08177
regulation of cell-substrate adhesion	6	3.84615	0.00433978	PTPRJ, ARHGEF7, CASK, EPHA3, RREB1, FZD7	97	99	8847	5.52765	0.999923	0.54604	7.27438
skeletal muscle organ development	6	3.84615	0.00452966	TGFB2, HDAC4, SIX4, SVIL, LARGE, NR2F2	97	100	8847	5.47237	0.999949	0.532785	7.58098
epithelium development	14	8.97436	0.00502768	TGM2, SIX4, MIB1, FZD7, HOXA11, NR2F2, CHD7, TGFB2, MYC, CASP3, RREB1, HIF1A, STK3, NFIB	97	536	8847	2.38225	0.999983	0.543651	8.38061
tube morphogenesis	8	5.12821	0.00547195	CHD7, TGM2, SIX4, MIB1, HIF1A, STK3, NFIB, HOXA11	97	197	8847	3.7038	0.999994	0.549355	9.08843
negative regulation of epithelial cell proliferation	5	3.20513	0.00561449	TGFB2, CASK, CDKN1B, NFIB, NR2F2	97	66	8847	6.90956	0.999995	0.535493	9.31443
apoptotic process	17	10.8974	0.00584632	ATCAY, TGM2, ARHGEF7, SIX4, GADD45B, CDKN1B, TNIP2, LOC101750767, DUSP6, USP47, TGFB2, SIVA1, CASP3, TRAF3IP2, PRKAA2, HIF1A, STK3	97	742	8847	2.08963	0.999997	0.52837	9.68086
developmental process involved in reproduction	9	5.76923	0.00621623	CHD7, PYGO1, TGFB2, FKBP4, ASB1, SIX4, CDKN1B, HOXA11, UBE3A	97	254	8847	3.23172	0.999999	0.529922	10.2627
male sex differentiation	5	3.20513	0.00879475	TGFB2, FKBP4, ASB1, SIX4, HOXA11	97	75	8847	6.08041	1	0.636901	14.2212
regulation of cell development	12	7.69231	0.00956271	CHD7, TGFB2, HDAC4, ARHGEF7, EPHA3, SPAG9, RREB1, MIB1, HIF1A, IL6ST, BRINP2, HOXA11	97	452	8847	2.4214	1	0.648966	15.368
regulation of pri-miRNA transcription from RNA polymerase II promoter	3	1.92308	0.00974102	HIF1A, NFATC3, NFIB	97	14	8847	19.5442	1	0.637852	15.6322
regulation of gene expression	31	19.8718	0.0100708	PYGO1, DDX3X, CASK, GTF2H1, CREB5, NFATC3, WDTC1, HOXA11, UBE3A, CHD7, BHLHE40, RREB1, PRKAA2, NFIB, STK3, CTIF, HOXA10, TSC22D1, TLE3, SIX4, CDKN1B, FZD7, TNIP2, NR2F2, USP47, TGFB2, HDAC4, HMGN3, MYC, HIF1A, RBM20	97	1838	8847	1.5383	1	0.633049	16.1189
regulation of RNA metabolic process	27	17.3077	0.0104398	PYGO1, CASK, GTF2H1, CREB5, NFATC3, WDTC1, HOXA11, UBE3A, CHD7, BHLHE40, RREB1, NFIB, STK3, HOXA10, TSC22D1, TLE3, SIX4, FZD7, CDKN1B, TNIP2, NR2F2, USP47, HMGN3, HDAC4, MYC, HIF1A, RBM20	97	1528	8847	1.61163	1	0.63	16.6601
tissue morphogenesis	10	6.41026	0.0106931	CHD7, TGFB2, TGM2, MYC, RREB1, SIX4, MIB1, HIF1A, STK3, HOXA11	97	337	8847	2.70642	1	0.623213	17.0298
muscle organ development	7	4.48718	0.0108576	CHD7, TGFB2, HDAC4, SIX4, SVIL, LARGE, NR2F2	97	172	8847	3.71188	1	0.613848	17.269
regulation of transcription, DNA-templated	26	16.6667	0.0109997	PYGO1, CASK, GTF2H1, CREB5, NFATC3, WDTC1, HOXA11, UBE3A, CHD7, BHLHE40, RREB1, STK3, NFIB, HOXA10, TSC22D1, TLE3, SIX4, FZD7, CDKN1B, TNIP2, NR2F2, USP47, HMGN3, HDAC4, MYC, HIF1A	97	1457	8847	1.62756	1	0.604249	17.4752
pri-miRNA transcription from RNA polymerase II promoter	3	1.92308	0.0111608	HIF1A, NFATC3, NFIB	97	15	8847	18.2412	1	0.595774	17.7083
positive regulation of RNA metabolic process	15	9.61538	0.0112609	PYGO1, CASK, GTF2H1, CREB5, FZD7, HOXA11, TNIP2, NR2F2, UBE3A, CHD7, HMGN3, HDAC4, HIF1A, RBM20, NFIB	97	659	8847	2.07601	1	0.585762	17.8529
positive regulation of gene expression	17	10.8974	0.011344	PYGO1, CASK, GTF2H1, CREB5, HOXA11, FZD7, TNIP2, NR2F2, UBE3A, CHD7, TGFB2, HMGN3, HDAC4, PRKAA2, HIF1A, NFIB, RBM20	97	797	8847	1.94543	1	0.575668	17.9727
regulation of macromolecule biosynthetic process	29	18.5897	0.011374	PYGO1, CASK, GTF2H1, CREB5, NFATC3, WDTC1, HOXA11, UBE3A, CHD7, BHLHE40, RREB1, NFIB, STK3, CTIF, HOXA10, TSC22D1, TLE3, SIX4, CDKN1B, FZD7, TNIP2, NR2F2, WAPAL, TGFB2, USP47, HDAC4, HMGN3, MYC, HIF1A	97	1695	8847	1.56046	1	0.564327	18.0158
regulation of cell differentiation	17	10.8974	0.0116028	ARHGEF7, SIX4, MIB1, BRINP2, FZD7, HOXA11, CHD7, DUSP6, TGFB2, HDAC4, SPAG9, EPHA3, RREB1, PLEKHB2, IL6ST, HIF1A, STK3	97	799	8847	1.94056	1	0.559716	18.3448
epithelial cell proliferation	7	4.48718	0.0117562	TGFB2, CASK, CDKN1B, NFIB, FZD7, NR2F2, LOC101750767	97	175	8847	3.64825	1	0.55303	18.5645
gland development	7	4.48718	0.0117562	TGFB2, TGM2, FKBP4, SIX4, CDKN1B, NFIB, UBE3A	97	175	8847	3.64825	1	0.55303	18.5645
regulation of nucleic acid-templated transcription	26	16.6667	0.011764	PYGO1, CASK, GTF2H1, CREB5, NFATC3, WDTC1, HOXA11, UBE3A, CHD7, BHLHE40, RREB1, STK3, NFIB, HOXA10, TSC22D1, TLE3, SIX4, FZD7, CDKN1B, TNIP2, NR2F2, USP47, HMGN3, HDAC4, MYC, HIF1A	97	1465	8847	1.61868	1	0.54223	18.5757
regulation of RNA biosynthetic process	26	16.6667	0.0119618	PYGO1, CASK, GTF2H1, CREB5, NFATC3, WDTC1, HOXA11, UBE3A, CHD7, BHLHE40, RREB1, STK3, NFIB, HOXA10, TSC22D1, TLE3, SIX4, FZD7, CDKN1B, TNIP2, NR2F2, USP47, HMGN3, HDAC4, MYC, HIF1A	97	1467	8847	1.61647	1	0.537557	18.8582
programmed cell death	17	10.8974	0.013256	ATCAY, TGM2, ARHGEF7, SIX4, GADD45B, CDKN1B, TNIP2, LOC101750767, DUSP6, USP47, TGFB2, SIVA1, CASP3, TRAF3IP2, PRKAA2, HIF1A, STK3	97	811	8847	1.91184	1	0.564298	20.6842
cellular response to organic substance	18	11.5385	0.0141203	CASK, BRINP2, WDTC1, CDKN1B, LY96, TNIP2, NR2F2, UBE3A, EEF1A1, DUSP6, TGFB2, FKBP4, CASP3, EPHA3, FGF4, PRKAA2, IL6ST, HIF1A	97	888	8847	1.84877	1	0.57716	21.8821
cellular response to lipid	7	4.48718	0.0144077	FKBP4, EPHA3, BRINP2, LY96, UBE3A, NR2F2, TNIP2	97	183	8847	3.48876	1	0.574575	22.2766
regulation of cellular macromolecule biosynthetic process	28	17.9487	0.015377	PYGO1, CASK, GTF2H1, CREB5, NFATC3, WDTC1, HOXA11, UBE3A, CHD7, BHLHE40, RREB1, NFIB, STK3, CTIF, HOXA10, TSC22D1, TLE3, SIX4, CDKN1B, FZD7, TNIP2, NR2F2, WAPAL, USP47, HMGN3, HDAC4, MYC, HIF1A	97	1655	8847	1.54307	1	0.588768	23.5933
regulation of cell adhesion	9	5.76923	0.0159869	TGFB2, TGM2, PTPRJ, ARHGEF7, CASK, EPHA3, RREB1, IL6ST, FZD7	97	300	8847	2.73619	1	0.593607	24.411
regulation of nitrogen compound metabolic process	30	19.2308	0.0162513	PYGO1, CASK, GTF2H1, CREB5, NFATC3, WDTC1, HOXA11, UBE3A, CHD7, BHLHE40, RREB1, NFIB, STK3, ATCAY, CTIF, HOXA10, TSC22D1, TLE3, SIX4, CDKN1B, FZD7, TNIP2, NR2F2, WAPAL, USP47, HDAC4, HMGN3, MYC, HIF1A, RBM20	97	1822	8847	1.50175	1	0.590396	24.763
N-terminal protein amino acid modification	3	1.92308	0.0176725	NMT2, NAA50, NAA20	97	19	8847	14.401	1	0.612339	26.6282
single-organism carbohydrate metabolic process	9	5.76923	0.0178045	GPD2, GALNT18, HDAC4, PPP1R3C, IL6ST, ST6GALNAC2, WDTC1, LARGE, DPY19L4	97	306	8847	2.68253	1	0.606248	26.7993
positive regulation of transcription, DNA-templated	14	8.97436	0.018762	PYGO1, CASK, GTF2H1, CREB5, FZD7, HOXA11, NR2F2, UBE3A, TNIP2, CHD7, HMGN3, HDAC4, HIF1A, NFIB	97	633	8847	2.0172	1	0.617025	28.0287
positive regulation of nucleic acid-templated transcription	14	8.97436	0.018762	PYGO1, CASK, GTF2H1, CREB5, FZD7, HOXA11, NR2F2, UBE3A, TNIP2, CHD7, HMGN3, HDAC4, HIF1A, NFIB	97	633	8847	2.0172	1	0.617025	28.0287
cellular protein modification process	29	18.5897	0.0188105	UBAC1, GTF2H1, NAA20, LARGE, RGS2, UBE3A, DUSP6, EPHA3, SPAG9, IL6ST, PRKAA2, STK3, DPY19L4, MTTP, TGM2, PTPRJ, NAA50, ASB1, GADD45B, CDKN1B, LOC101750767, NR2F2, USP47, TGFB2, NMT2, HDAC4, GALNT18, PDP1, ST6GALNAC2	97	1762	8847	1.50112	1	0.609537	28.0905
protein modification process	29	18.5897	0.0188105	UBAC1, GTF2H1, NAA20, LARGE, RGS2, UBE3A, DUSP6, EPHA3, SPAG9, IL6ST, PRKAA2, STK3, DPY19L4, MTTP, TGM2, PTPRJ, NAA50, ASB1, GADD45B, CDKN1B, LOC101750767, NR2F2, USP47, TGFB2, NMT2, HDAC4, GALNT18, PDP1, ST6GALNAC2	97	1762	8847	1.50112	1	0.609537	28.0905
regulation of growth	9	5.76923	0.0190963	CHD7, DUSP6, TGFB2, USP47, PTPRJ, SIX4, HIF1A, STK3, CDKN1B	97	310	8847	2.64792	1	0.606875	28.4533
positive regulation of RNA biosynthetic process	14	8.97436	0.0192082	PYGO1, CASK, GTF2H1, CREB5, FZD7, HOXA11, NR2F2, UBE3A, TNIP2, CHD7, HMGN3, HDAC4, HIF1A, NFIB	97	635	8847	2.01085	1	0.600977	28.5949
cell death	17	10.8974	0.0207573	ATCAY, TGM2, ARHGEF7, SIX4, GADD45B, CDKN1B, TNIP2, LOC101750767, DUSP6, USP47, TGFB2, SIVA1, CASP3, TRAF3IP2, PRKAA2, HIF1A, STK3	97	854	8847	1.81558	1	0.621853	30.5283
skeletal muscle tissue development	5	3.20513	0.0209508	TGFB2, HDAC4, SIX4, SVIL, NR2F2	97	97	8847	4.70135	1	0.61756	30.7662
regulation of nucleobase-containing compound metabolic process	28	17.9487	0.0209639	PYGO1, CASK, GTF2H1, CREB5, NFATC3, WDTC1, HOXA11, UBE3A, CHD7, BHLHE40, RREB1, NFIB, STK3, HOXA10, TSC22D1, TLE3, SIX4, CDKN1B, FZD7, TNIP2, NR2F2, WAPAL, USP47, HMGN3, HDAC4, MYC, HIF1A, RBM20	97	1697	8847	1.50488	1	0.610216	30.7824
regulation of multicellular organismal development	17	10.8974	0.0228983	SIX4, MIB1, BRINP2, CDKN1B, HOXA11, FZD7, TXLNG, LRRN1, CHD7, DUSP6, TGFB2, HDAC4, SPAG9, EPHA3, IL6ST, HIF1A, NFIB	97	864	8847	1.79457	1	0.635603	33.1192
nucleic acid-templated transcription	26	16.6667	0.0234096	PYGO1, CASK, GTF2H1, CREB5, NFATC3, WDTC1, HOXA11, UBE3A, CHD7, BHLHE40, RREB1, STK3, NFIB, HOXA10, TSC22D1, TLE3, SIX4, FZD7, CDKN1B, TNIP2, NR2F2, USP47, HMGN3, HDAC4, MYC, HIF1A	97	1553	8847	1.52695	1	0.636538	33.7244
morphogenesis of an epithelium	8	5.12821	0.0239393	TGM2, MYC, RREB1, SIX4, MIB1, HIF1A, STK3, HOXA11	97	263	8847	2.77433	1	0.637725	34.3459
transcription, DNA-templated	24	15.3846	0.0241952	PYGO1, CASK, TSC22D1, GTF2H1, SIX4, CREB5, NFATC3, WDTC1, CDKN1B, HOXA11, FZD7, TNIP2, NR2F2, UBE3A, CHD7, USP47, HMGN3, HDAC4, MYC, BHLHE40, RREB1, HIF1A, STK3, NFIB	97	1400	8847	1.56353	1	0.634677	34.6441
regulation of apoptotic process	14	8.97436	0.0249384	TGM2, ARHGEF7, SIX4, GADD45B, CDKN1B, TNIP2, LOC101750767, DUSP6, TGFB2, USP47, CASP3, PRKAA2, HIF1A, STK3	97	658	8847	1.94056	1	0.63907	35.5031
RNA biosynthetic process	26	16.6667	0.0251714	PYGO1, CASK, GTF2H1, CREB5, NFATC3, WDTC1, HOXA11, UBE3A, CHD7, BHLHE40, RREB1, STK3, NFIB, HOXA10, TSC22D1, TLE3, SIX4, FZD7, CDKN1B, TNIP2, NR2F2, USP47, HMGN3, HDAC4, MYC, HIF1A	97	1563	8847	1.51719	1	0.635786	35.7703
positive regulation of macromolecule biosynthetic process	15	9.61538	0.026651	PYGO1, CASK, GTF2H1, CREB5, FZD7, HOXA11, TNIP2, NR2F2, UBE3A, CHD7, TGFB2, HMGN3, HDAC4, HIF1A, NFIB	97	735	8847	1.86135	1	0.650439	37.4423
negative regulation of protein serine/threonine kinase activity	4	2.5641	0.0271453	PTPRJ, CDKN1B, RGS2, NR2F2	97	60	8847	6.08041	1	0.650782	37.9917
carbohydrate metabolic process	10	6.41026	0.0271881	GPD2, GALNT18, HDAC4, HIF1A, PPP1R3C, IL6ST, ST6GALNAC2, WDTC1, LARGE, DPY19L4	97	395	8847	2.30902	1	0.644976	38.039
salivary gland morphogenesis	3	1.92308	0.0275431	TGFB2, TGM2, NFIB	97	24	8847	11.4008	1	0.643527	38.4305
regulation of programmed cell death	14	8.97436	0.0277939	TGM2, ARHGEF7, SIX4, GADD45B, CDKN1B, TNIP2, LOC101750767, DUSP6, TGFB2, USP47, CASP3, PRKAA2, HIF1A, STK3	97	668	8847	1.91151	1	0.640728	38.7057
regulation of binding	6	3.84615	0.028428	WAPAL, TGFB2, HDAC4, ARHGEF7, SPAG9, STK3	97	158	8847	3.46353	1	0.643064	39.3962
embryonic organ development	7	4.48718	0.0286084	CHD7, TGFB2, SIX4, MIB1, HIF1A, STK3, HOXA11	97	214	8847	2.98338	1	0.639445	39.5913
tube development	9	5.76923	0.0291777	CHD7, TGFB2, TGM2, SIX4, MIB1, HIF1A, STK3, NFIB, HOXA11	97	336	8847	2.44302	1	0.640914	40.2032
negative regulation of molecular function	10	6.41026	0.0295771	WAPAL, TGFB2, USP47, PTPRJ, HDAC4, BHLHE40, SPAG9, CDKN1B, RGS2, NR2F2	97	401	8847	2.27447	1	0.640198	40.6289
regulation of ossification	5	3.20513	0.0305184	TGFB2, HDAC4, HIF1A, IL6ST, TXLNG	97	109	8847	4.18377	1	0.646195	41.6211
positive regulation of cell adhesion	6	3.84615	0.0326548	TGFB2, TGM2, PTPRJ, ARHGEF7, RREB1, IL6ST	97	164	8847	3.33681	1	0.665828	43.8152
salivary gland development	3	1.92308	0.0343023	TGFB2, TGM2, NFIB	97	27	8847	10.134	1	0.678634	45.4539
negative regulation of cell proliferation	8	5.12821	0.0343853	TGFB2, PTPRJ, HDAC4, CASK, STK3, CDKN1B, NFIB, NR2F2	97	284	8847	2.56919	1	0.674123	45.5353
hematopoietic or lymphoid organ development	10	6.41026	0.0347929	CHD7, PYGO1, TGFB2, HDAC4, CASP3, ARHGEF7, SIX4, HIF1A, STK3, FZD7	97	413	8847	2.20838	1	0.673171	45.9331
positive regulation of nucleobase-containing compound metabolic process	15	9.61538	0.0354975	PYGO1, CASK, GTF2H1, CREB5, FZD7, HOXA11, TNIP2, NR2F2, UBE3A, CHD7, HMGN3, HDAC4, HIF1A, RBM20, NFIB	97	764	8847	1.7907	1	0.675372	46.6145
cell-substrate adhesion	6	3.84615	0.0356804	PTPRJ, ARHGEF7, CASK, EPHA3, RREB1, FZD7	97	168	8847	3.25736	1	0.672101	46.79
positive regulation of developmental process	12	7.69231	0.0365803	CHD7, TGFB2, ARHGEF7, EPHA3, SPAG9, RREB1, SIX4, HIF1A, IL6ST, BRINP2, HOXA11, LRRN1	97	553	8847	1.97916	1	0.676261	47.6457
positive regulation of cell differentiation	10	6.41026	0.0366652	TGFB2, ARHGEF7, EPHA3, SPAG9, RREB1, HIF1A, IL6ST, BRINP2, STK3, HOXA11	97	417	8847	2.1872	1	0.672085	47.7258
regulation of cell death	14	8.97436	0.0374425	TGM2, ARHGEF7, SIX4, GADD45B, CDKN1B, TNIP2, LOC101750767, DUSP6, TGFB2, USP47, CASP3, PRKAA2, HIF1A, STK3	97	697	8847	1.83198	1	0.674925	48.4534
skeletal system development	8	5.12821	0.0378538	CHD7, TGFB2, HDAC4, SIX4, HIF1A, NFIB, HOXA11, ANKRD11	97	290	8847	2.51603	1	0.674091	48.8346
positive regulation of stress-activated MAPK cascade	4	2.5641	0.0402107	TGFB2, SPAG9, GADD45B, STK3	97	70	8847	5.21178	1	0.691706	50.968
response to lipid	8	5.12821	0.0402906	TGFB2, FKBP4, EPHA3, BRINP2, LY96, UBE3A, NR2F2, TNIP2	97	294	8847	2.4818	1	0.687696	51.0388
prostate gland development	3	1.92308	0.0416333	FKBP4, CDKN1B, UBE3A	97	30	8847	9.12062	1	0.69516	52.2149
positive regulation of stress-activated protein kinase signaling cascade	4	2.5641	0.0416642	TGFB2, SPAG9, GADD45B, STK3	97	71	8847	5.13838	1	0.690816	52.2415
regulation of cell proliferation	14	8.97436	0.0424733	PTPRJ, CASK, SIX4, FZD7, CDKN1B, LOC101750767, NR2F2, WAPAL, TGFB2, HDAC4, IL6ST, HIF1A, STK3, NFIB	97	710	8847	1.79843	1	0.693383	52.937
tube lumen cavitation	2	1.28205	0.0427103	TGM2, NFIB	97	4	8847	45.6031	1	0.690939	53.1388
regulation of GTP binding	2	1.28205	0.0427103	TGFB2, ARHGEF7	97	4	8847	45.6031	1	0.690939	53.1388
salivary gland cavitation	2	1.28205	0.0427103	TGM2, NFIB	97	4	8847	45.6031	1	0.690939	53.1388
negative regulation of multicellular organismal process	11	7.05128	0.0430273	TGFB2, HDAC4, SIX4, MIB1, HIF1A, STK3, CDKN1B, RGS2, NFIB, FZD7, NR2F2	97	498	8847	2.01459	1	0.689229	53.4076
regulation of response to stress	12	7.69231	0.0440157	TGFB2, USP47, S100A9, CASK, SPAG9, RREB1, GADD45B, TRAF3IP2, HIF1A, STK3, LY96, TNIP2	97	570	8847	1.92013	1	0.693258	54.2362
organ growth	4	2.5641	0.0446498	DUSP6, TGFB2, STK3, UBE3A	97	73	8847	4.9976	1	0.694221	54.7605
immune system development	10	6.41026	0.0459535	CHD7, PYGO1, TGFB2, HDAC4, CASP3, ARHGEF7, SIX4, HIF1A, STK3, FZD7	97	435	8847	2.09669	1	0.700595	55.8206
negative regulation of growth	5	3.20513	0.0467221	TGFB2, PTPRJ, HIF1A, STK3, CDKN1B	97	125	8847	3.64825	1	0.702504	56.4346
lymphocyte apoptotic process	3	1.92308	0.0468171	TGFB2, TRAF3IP2, HIF1A	97	32	8847	8.55058	1	0.699082	56.51
muscle structure development	8	5.12821	0.0475164	CHD7, TGFB2, HDAC4, SPAG9, SIX4, SVIL, LARGE, NR2F2	97	305	8847	2.39229	1	0.700441	57.0607
multicellular organism growth	4	2.5641	0.0477396	CHD7, GPD2, WDTC1, ANKRD11	97	75	8847	4.86433	1	0.698093	57.2351
generation of neurons	14	8.97436	0.0488564	ATCAY, SIX4, MIB1, BRINP2, NYAP2, NR2F2, CHD7, TGFB2, CASP3, SPAG9, EPHA3, IL6ST, HIF1A, NFIB	97	725	8847	1.76122	1	0.702619	58.0978
cellular response to chemical stimulus	19	12.1795	0.0489039	CASK, BRINP2, WDTC1, CDKN1B, LY96, TNIP2, LOC101750767, NR2F2, UBE3A, DUSP6, EEF1A1, TGFB2, FKBP4, CASP3, EPHA3, FGF4, PRKAA2, IL6ST, HIF1A	97	1104	8847	1.56967	1	0.698989	58.134
positive regulation of biosynthetic process	15	9.61538	0.0501137	PYGO1, CASK, GTF2H1, CREB5, FZD7, HOXA11, TNIP2, NR2F2, UBE3A, CHD7, TGFB2, HMGN3, HDAC4, HIF1A, NFIB	97	802	8847	1.70585	1	0.704092	59.0493
aromatic compound biosynthetic process	28	17.9487	0.050782	PYGO1, CASK, GTF2H1, CREB5, NFATC3, WDTC1, HOXA11, UBE3A, CHD7, BHLHE40, RREB1, NFIB, STK3, GARS, HOXA10, TSC22D1, TLE3, SIX4, CDKN1B, FZD7, TNIP2, NR2F2, TGFB2, USP47, HDAC4, HMGN3, MYC, HIF1A	97	1833	8847	1.39322	1	0.705095	59.5467
embryonic epithelial tube formation	4	2.5641	0.0525666	SIX4, MIB1, HIF1A, STK3	97	78	8847	4.67724	1	0.713992	60.8473
negative regulation of pri-miRNA transcription from RNA polymerase II promoter	2	1.28205	0.0531027	NFATC3, NFIB	97	5	8847	36.4825	1	0.713936	61.2302
regulation of transforming growth factor beta2 production	2	1.28205	0.0531027	TGFB2, HIF1A	97	5	8847	36.4825	1	0.713936	61.2302
positive regulation of nitrogen compound metabolic process	15	9.61538	0.0532105	PYGO1, CASK, GTF2H1, CREB5, FZD7, HOXA11, TNIP2, NR2F2, UBE3A, CHD7, HMGN3, HDAC4, HIF1A, RBM20, NFIB	97	809	8847	1.69109	1	0.71093	61.3068
negative regulation of intracellular signal transduction	7	4.48718	0.0532561	DUSP6, TGFB2, USP47, PTPRJ, HIF1A, PRKAA2, RGS2	97	249	8847	2.56403	1	0.707525	61.3392
regulation of peptide hormone secretion	4	2.5641	0.0542262	CHD7, HMGN3, ARHGEF7, HIF1A	97	79	8847	4.61803	1	0.710508	62.0214
urogenital system development	6	3.84615	0.055372	PYGO1, FKBP4, SIX4, CDKN1B, HOXA11, UBE3A	97	190	8847	2.8802	1	0.714578	62.8125
regulation of peptide secretion	4	2.5641	0.055911	CHD7, HMGN3, ARHGEF7, HIF1A	97	80	8847	4.56031	1	0.714549	63.1792
striated muscle tissue development	6	3.84615	0.0563914	CHD7, TGFB2, HDAC4, SIX4, SVIL, NR2F2	97	191	8847	2.86512	1	0.71414	63.5032
positive regulation of transcription from RNA polymerase II promoter	10	6.41026	0.0567116	CHD7, PYGO1, HMGN3, HDAC4, CASK, GTF2H1, HIF1A, NFIB, UBE3A, TNIP2	97	453	8847	2.01338	1	0.712699	63.7177
negative regulation of cell cycle	6	3.84615	0.0574216	WAPAL, TGFB2, USP47, BRINP2, CDKN1B, NR2F2	97	192	8847	2.85019	1	0.713795	64.189
regulation of peptide transport	4	2.5641	0.0576206	CHD7, HMGN3, ARHGEF7, HIF1A	97	81	8847	4.50401	1	0.711609	64.3201
exocrine system development	3	1.92308	0.0578411	TGFB2, TGM2, NFIB	97	36	8847	7.60052	1	0.709588	64.4648
face development	3	1.92308	0.0578411	CHD7, TGFB2, ANKRD11	97	36	8847	7.60052	1	0.709588	64.4648
negative regulation of developmental process	9	5.76923	0.0578856	TGFB2, HDAC4, SIX4, MIB1, HIF1A, STK3, CDKN1B, NFIB, FZD7	97	386	8847	2.12657	1	0.706465	64.4939
hemopoiesis	9	5.76923	0.0578856	CHD7, PYGO1, TGFB2, HDAC4, CASP3, ARHGEF7, HIF1A, STK3, FZD7	97	386	8847	2.12657	1	0.706465	64.4939
regulation of intracellular signal transduction	15	9.61538	0.0588266	PTPRJ, ARHGEF7, GADD45B, RGS2, TNIP2, UBE3A, DUSP6, USP47, TGFB2, SPAG9, TRAF3IP2, PRKAA2, IL6ST, HIF1A, STK3	97	821	8847	1.66637	1	0.709065	65.1048
epithelial tube formation	4	2.5641	0.0593548	SIX4, MIB1, HIF1A, STK3	97	82	8847	4.44908	1	0.709034	65.4433
positive regulation of macromolecule metabolic process	22	14.1026	0.0615936	PYGO1, CASK, GTF2H1, CREB5, GADD45B, CDKN1B, HOXA11, FZD7, TNIP2, NR2F2, UBE3A, CHD7, TGFB2, HMGN3, HDAC4, SPAG9, PRKAA2, IL6ST, HIF1A, STK3, NFIB, RBM20	97	1375	8847	1.4593	1	0.71941	66.8441
wound healing	6	3.84615	0.061651	TGFB2, CASK, RREB1, HIF1A, LARGE, FZD7	97	196	8847	2.79203	1	0.716493	66.8793
gene expression	35	22.4359	0.0628638	PYGO1, DDX3X, CASK, GTF2H1, CREB5, NFATC3, WDTC1, HOXA11, UBE3A, CHD7, BHLHE40, RREB1, PRKAA2, NFIB, STK3, GARS, CTIF, HOXA10, TSC22D1, SIX4, TLE3, EIF2S3L, CDKN1B, SLC25A30, FZD7, TNIP2, NR2F2, EEF1A1, USP47, TGFB2, HDAC4, HMGN3, MYC, HIF1A, RBM20	97	2463	8847	1.29607	1	0.720443	67.6148
regulation of growth hormone secretion	2	1.28205	0.0633834	CHD7, ARHGEF7	97	6	8847	30.4021	1	0.720279	67.9252
positive regulation of lamellipodium morphogenesis	2	1.28205	0.0633834	ARHGEF7, RREB1	97	6	8847	30.4021	1	0.720279	67.9252
RNA metabolic process	30	19.2308	0.0636165	PYGO1, DDX3X, CASK, GTF2H1, CREB5, NFATC3, WDTC1, HOXA11, UBE3A, CHD7, BHLHE40, RREB1, NFIB, STK3, GARS, CTIF, HOXA10, TSC22D1, TLE3, SIX4, CDKN1B, FZD7, TNIP2, NR2F2, USP47, HDAC4, HMGN3, MYC, HIF1A, RBM20	97	2040	8847	1.34127	1	0.718462	68.0635
nucleobase-containing compound biosynthetic process	27	17.3077	0.0656982	PYGO1, CASK, GTF2H1, CREB5, NFATC3, WDTC1, HOXA11, UBE3A, CHD7, BHLHE40, RREB1, STK3, NFIB, GARS, HOXA10, TSC22D1, TLE3, SIX4, CDKN1B, FZD7, TNIP2, NR2F2, USP47, HMGN3, HDAC4, MYC, HIF1A	97	1795	8847	1.3719	1	0.72717	69.2743
phosphorylation	17	10.8974	0.0663748	PTPRJ, GTF2H1, GADD45B, CDKN1B, FZD7, RGS2, LOC101750767, NR2F2, DUSP6, TGFB2, HDAC4, SPAG9, EPHA3, PRKAA2, IL6ST, HIF1A, STK3	97	990	8847	1.56617	1	0.727833	69.6584
transcription from RNA polymerase II promoter	14	8.97436	0.0696613	PYGO1, CASK, GTF2H1, NFATC3, WDTC1, NR2F2, UBE3A, TNIP2, CHD7, HMGN3, HDAC4, RREB1, HIF1A, NFIB	97	766	8847	1.66695	1	0.742404	71.4606
cell fate commitment	5	3.20513	0.0696926	DUSP6, TGFB2, FZD7, HOXA11, NR2F2	97	143	8847	3.18903	1	0.739563	71.4773
response to organic substance	19	12.1795	0.0700981	CASK, BRINP2, WDTC1, CDKN1B, LY96, TNIP2, NR2F2, UBE3A, DUSP6, EEF1A1, TGFB2, FKBP4, HDAC4, CASP3, EPHA3, FGF4, PRKAA2, IL6ST, HIF1A	97	1155	8847	1.50036	1	0.73869	71.6925
intracellular signal transduction	21	13.4615	0.0714813	PTPRJ, ARHGEF7, ASB1, GADD45B, NYAP2, RGS2, TNIP2, LOC101750767, UBE3A, DUSP6, USP47, TGFB2, HDAC4, RAB18, SPAG9, TRAF3IP2, PRKAA2, IL6ST, HIF1A, STK3, RAB2A	97	1318	8847	1.45321	1	0.742832	72.4148
response to muscle activity	2	1.28205	0.0735536	HIF1A, PRKAA2	97	7	8847	26.0589	1	0.750246	73.4646
regulation of lamellipodium morphogenesis	2	1.28205	0.0735536	ARHGEF7, RREB1	97	7	8847	26.0589	1	0.750246	73.4646
cell development	18	11.5385	0.0740824	PYGO1, ATCAY, ARHGEF7, SIX4, MIB1, BRINP2, NYAP2, HOXA11, FZD7, CHD7, TGFB2, HDAC4, SPAG9, EPHA3, RREB1, IL6ST, HIF1A, NFIB	97	1084	8847	1.51449	1	0.74995	73.7264
chordate embryonic development	6	3.84615	0.074174	TGFB2, SIX4, MIB1, HIF1A, STK3, HOXA11	97	207	8847	2.64366	1	0.74754	73.7715
regulation of nervous system development	9	5.76923	0.0756488	CHD7, EPHA3, SPAG9, SIX4, MIB1, HIF1A, IL6ST, BRINP2, LRRN1	97	409	8847	2.00698	1	0.751808	74.4877
MAPK cascade	8	5.12821	0.0758098	DUSP6, TGFB2, PTPRJ, SPAG9, GADD45B, STK3, RGS2, LOC101750767	97	340	8847	2.14603	1	0.74977	74.5647
response to interleukin-1	3	1.92308	0.075847	HDAC4, HIF1A, TNIP2	97	42	8847	6.51473	1	0.747159	74.5825
muscle tissue development	6	3.84615	0.0765905	CHD7, TGFB2, HDAC4, SIX4, SVIL, NR2F2	97	209	8847	2.61836	1	0.747918	74.9352
positive regulation of multicellular organismal process	13	8.33333	0.0772217	CHD7, TGFB2, EPHA3, SPAG9, RREB1, SIX4, HIF1A, IL6ST, BRINP2, RGS2, LY96, HOXA11, LRRN1	97	703	8847	1.6866	1	0.74814	75.2311
neurogenesis	14	8.97436	0.0773335	ATCAY, SIX4, MIB1, BRINP2, NYAP2, NR2F2, CHD7, TGFB2, CASP3, SPAG9, EPHA3, IL6ST, HIF1A, NFIB	97	779	8847	1.63914	1	0.745937	75.2832
heterocycle biosynthetic process	27	17.3077	0.0790829	PYGO1, CASK, GTF2H1, CREB5, NFATC3, WDTC1, HOXA11, UBE3A, CHD7, BHLHE40, RREB1, STK3, NFIB, GARS, HOXA10, TSC22D1, TLE3, SIX4, CDKN1B, FZD7, TNIP2, NR2F2, USP47, HMGN3, HDAC4, MYC, HIF1A	97	1829	8847	1.3464	1	0.751325	76.0845
nervous system development	18	11.5385	0.0797689	ATCAY, SIX4, MIB1, BRINP2, NYAP2, LRRN1, NR2F2, CHD7, TGFB2, HDAC4, CASP3, RAB18, SPAG9, EPHA3, IL6ST, HIF1A, STK3, NFIB	97	1095	8847	1.49928	1	0.751769	76.392
positive regulation of cellular biosynthetic process	14	8.97436	0.0816857	PYGO1, CASK, GTF2H1, CREB5, FZD7, HOXA11, NR2F2, UBE3A, TNIP2, CHD7, HMGN3, HDAC4, HIF1A, NFIB	97	786	8847	1.62454	1	0.757666	77.2315
epithelial cell apoptotic process	3	1.92308	0.0821979	STK3, TNIP2, LOC101750767	97	44	8847	6.2186	1	0.757296	77.451
signal transduction by protein phosphorylation	8	5.12821	0.0834322	DUSP6, TGFB2, PTPRJ, SPAG9, GADD45B, STK3, RGS2, LOC101750767	97	348	8847	2.09669	1	0.760048	77.9719
response to activity	2	1.28205	0.0836146	HIF1A, PRKAA2	97	8	8847	22.8015	1	0.758262	78.0479
embryonic morphogenesis	8	5.12821	0.0844153	CHD7, DUSP6, SIX4, MIB1, HIF1A, STK3, FZD7, HOXA11	97	349	8847	2.09069	1	0.759128	78.3786
regulation of phosphorylation	13	8.33333	0.0844952	PTPRJ, GADD45B, FZD7, RGS2, CDKN1B, NR2F2, DUSP6, TGFB2, HDAC4, SPAG9, IL6ST, HIF1A, STK3	97	714	8847	1.66062	1	0.756934	78.4113
cell-substrate junction assembly	3	1.92308	0.0854331	PTPRJ, ARHGEF7, EPHA3	97	45	8847	6.08041	1	0.758383	78.7922
negative regulation of phosphorus metabolic process	7	4.48718	0.0856695	DUSP6, TGFB2, PTPRJ, HDAC4, CDKN1B, RGS2, NR2F2	97	282	8847	2.26398	1	0.756877	78.8871
negative regulation of phosphate metabolic process	7	4.48718	0.0856695	DUSP6, TGFB2, PTPRJ, HDAC4, CDKN1B, RGS2, NR2F2	97	282	8847	2.26398	1	0.756877	78.8871
regulation of organ morphogenesis	4	2.5641	0.0861132	TGFB2, SIX4, NFIB, HOXA11	97	96	8847	3.80026	1	0.756253	79.0644
morphogenesis of embryonic epithelium	4	2.5641	0.0861132	SIX4, MIB1, HIF1A, STK3	97	96	8847	3.80026	1	0.756253	79.0644
embryo development ending in birth or egg hatching	6	3.84615	0.0866803	TGFB2, SIX4, MIB1, HIF1A, STK3, HOXA11	97	217	8847	2.52183	1	0.75615	79.2888
regulation of protein serine/threonine kinase activity	6	3.84615	0.0879888	PTPRJ, SPAG9, GADD45B, CDKN1B, RGS2, NR2F2	97	218	8847	2.51026	1	0.759094	79.7981
cell fate specification	3	1.92308	0.0887065	DUSP6, FZD7, HOXA11	97	46	8847	5.94823	1	0.75959	80.0724
leukocyte apoptotic process	3	1.92308	0.0887065	TGFB2, TRAF3IP2, HIF1A	97	46	8847	5.94823	1	0.75959	80.0724
positive regulation of nervous system development	6	3.84615	0.0906369	EPHA3, SPAG9, HIF1A, IL6ST, BRINP2, LRRN1	97	220	8847	2.48744	1	0.764902	80.7929
regulation of circadian rhythm	3	1.92308	0.0920169	BHLHE40, PRKAA2, UBE3A	97	47	8847	5.82167	1	0.767921	81.2928
regulation of stress-activated MAPK cascade	4	2.5641	0.0924156	TGFB2, SPAG9, GADD45B, STK3	97	99	8847	3.6851	1	0.767114	81.4349
negative regulation of phosphorylation	6	3.84615	0.0933264	DUSP6, PTPRJ, HDAC4, CDKN1B, RGS2, NR2F2	97	222	8847	2.46503	1	0.768276	81.7558
regulation of stress-activated protein kinase signaling cascade	4	2.5641	0.0945581	TGFB2, SPAG9, GADD45B, STK3	97	100	8847	3.64825	1	0.770629	82.1815
regulation of anatomical structure morphogenesis	10	6.41026	0.0956292	DUSP6, TGFB2, ARHGEF7, EPHA3, RREB1, SIX4, HIF1A, NFIB, FZD7, HOXA11	97	504	8847	1.80965	1	0.772338	82.544
positive regulation of locomotion	6	3.84615	0.0960569	TGFB2, ARHGEF7, SPAG9, RREB1, HIF1A, LOC101750767	97	224	8847	2.44302	1	0.77165	82.6868
gonad development	4	2.5641	0.0967212	TGFB2, SIX4, HOXA11, UBE3A	97	101	8847	3.61213	1	0.771841	82.9064
cell proliferation	14	8.97436	0.0977974	PTPRJ, CASK, SIX4, FZD7, CDKN1B, LOC101750767, NR2F2, WAPAL, TGFB2, HDAC4, IL6ST, HIF1A, STK3, NFIB	97	810	8847	1.5764	1	0.773527	83.2566
neural tube development	4	2.5641	0.0989045	TGFB2, MIB1, HIF1A, STK3	97	102	8847	3.57671	1	0.775293	83.6098
regulation of epithelial cell migration	4	2.5641	0.0989045	TGFB2, RREB1, HIF1A, NR2F2	97	102	8847	3.57671	1	0.775293	83.6098
regulation of protein binding	4	2.5641	0.0989045	HDAC4, ARHGEF7, SPAG9, STK3	97	102	8847	3.57671	1	0.775293	83.6098

## Sheet: Spleen
Term	Count	%	PValue	Genes	List Total	Pop Hits	Pop Total	Fold Enrichment	Bonferroni	Benjamini	FDR
regulation of transcription, DNA-templated	33	18.3333	0.00013567	ETS2, LPIN1, PTTG1, TP53INP1, DCN, IKZF2, WT1, ZNF326, HOXB4, IRF8, PAX6, LOC107054875, FHL2, LIMD1, MAF, HOXB1, SATB1, PRNP, PCK1, BCOR, NAB1, AHR, INHBA, CDCA7, EOMES, ZEB1, NR2F2, SKI, PRKCB, ERBB4, NUP35, ZNF706, ZFP92	103	1457	8847	1.94542	0.290071	0.290071	0.239337
regulation of RNA metabolic process	34	18.8889	0.000141536	ETS2, LPIN1, PTTG1, TP53INP1, DCN, IKZF2, WT1, ZNF326, HOXB4, IRF8, PAX6, LOC107054875, FHL2, LIMD1, MAF, HOXB1, SATB1, PRNP, PCK1, BTG2, BCOR, NAB1, AHR, INHBA, CDCA7, EOMES, ZEB1, NR2F2, SKI, PRKCB, ERBB4, NUP35, ZNF706, ZFP92	103	1528	8847	1.91124	0.300511	0.163645	0.249673
regulation of nucleobase-containing compound metabolic process	36	20	0.000207186	ETS2, LPIN1, PTTG1, TP53INP1, DCN, IKZF2, WT1, ZNF326, HOXB4, IRF8, PAX6, LOC107054875, FHL2, LIMD1, MAF, GUCY1A2, HOXB1, SATB1, PRNP, PCK1, BTG2, BCOR, AHR, NAB1, INHBA, CDCA7, GPR65, EOMES, ZEB1, NR2F2, SKI, PRKCB, ERBB4, NUP35, ZNF706, ZFP92	103	1697	8847	1.82213	0.407378	0.083506	0.36528
nucleobase-containing compound biosynthetic process	37	20.5556	0.000284871	ETS2, LPIN1, PTTG1, TP53INP1, DCN, IKZF2, WT1, ZNF326, HOXB4, IRF8, PAX6, LOC107054875, FHL2, NME8, LIMD1, MAF, GUCY1A2, HOXB1, SATB1, PRNP, PCK1, BCOR, AHR, NAB1, INHBA, CDCA7, GPR65, EOMES, ZEB1, NR2F2, HPRT1, SKI, PRKCB, ERBB4, NUP35, ZNF706, ZFP92	103	1795	8847	1.7705	0.512956	0.0976669	0.501918
regulation of nitrogen compound metabolic process	37	20.5556	0.000385561	ETS2, LPIN1, PTTG1, TP53INP1, DCN, IKZF2, WT1, ZNF326, HOXB4, IRF8, PAX6, LOC107054875, FHL2, LIMD1, MAF, GUCY1A2, HOXB1, SATB1, PRNP, PCK1, BTG2, BCOR, AHR, NAB1, INHBA, CDCA7, GPR65, EOMES, ZEB1, NR2F2, HPRT1, SKI, PRKCB, ERBB4, NUP35, ZNF706, ZFP92	103	1822	8847	1.74426	0.622328	0.102545	0.678756
negative regulation of cell proliferation	12	6.66667	0.000408593	PRNP, SKI, PTPRJ, PAX6, BTG2, TP53INP1, ERBB4, INHBA, BTG1, ZEB1, NR2F2, WT1	103	284	8847	3.62929	0.643673	0.0980451	0.719165
heterocycle biosynthetic process	37	20.5556	0.000416433	ETS2, LPIN1, PTTG1, TP53INP1, DCN, IKZF2, WT1, ZNF326, HOXB4, IRF8, PAX6, LOC107054875, FHL2, NME8, LIMD1, MAF, GUCY1A2, HOXB1, SATB1, PRNP, PCK1, BCOR, AHR, NAB1, INHBA, CDCA7, GPR65, EOMES, ZEB1, NR2F2, HPRT1, SKI, PRKCB, ERBB4, NUP35, ZNF706, ZFP92	103	1829	8847	1.73759	0.650661	0.0911819	0.732917
aromatic compound biosynthetic process	37	20.5556	0.000435058	ETS2, LPIN1, PTTG1, TP53INP1, DCN, IKZF2, WT1, ZNF326, HOXB4, IRF8, PAX6, LOC107054875, FHL2, NME8, LIMD1, MAF, GUCY1A2, HOXB1, SATB1, PRNP, PCK1, BCOR, AHR, NAB1, INHBA, CDCA7, GPR65, EOMES, ZEB1, NR2F2, HPRT1, SKI, PRKCB, ERBB4, NUP35, ZNF706, ZFP92	103	1833	8847	1.7338	0.666716	0.0874965	0.765578
antigen receptor-mediated signaling pathway	6	3.33333	0.000609948	BLK, PRNP, CCR7, LCP2, PTPRJ, PRKCB	103	60	8847	8.58932	0.785745	0.0976077	1.07177
positive regulation of metabolic process	31	17.2222	0.00077338	ETS2, LPIN1, CCR7, TRIB2, TP53INP1, DCN, IKZF2, WT1, HOXB4, IRF8, PLK2, VANGL2, LOC107054875, VIM, OAZ2, MAF, GUCY1A2, PRNP, LCP2, PCK1, BTG2, AHR, INHBA, GPR65, EOMES, ZEB1, ENPP2, NR2F2, HPRT1, PRKCB, ERBB4	103	1461	8847	1.82251	0.858229	0.114937	1.3571
positive regulation of nitrogen compound metabolic process	21	11.6667	0.000799144	ETS2, LPIN1, PCK1, BTG2, TP53INP1, AHR, INHBA, GPR65, DCN, EOMES, IKZF2, ZEB1, WT1, HOXB4, NR2F2, IRF8, HPRT1, LOC107054875, ERBB4, GUCY1A2, MAF	103	809	8847	2.22961	0.867165	0.111965	1.40201
pattern specification process	11	6.11111	0.000822514	ETS2, VANGL2, PAX6, BTG2, BCOR, ERBB4, EOMES, ZEB1, NR2F2, HOXB4, WT1	103	261	8847	3.62002	0.874783	0.109015	1.44273
positive regulation of nucleobase-containing compound metabolic process	20	11.1111	0.00102664	ETS2, LPIN1, PCK1, BTG2, TP53INP1, AHR, INHBA, GPR65, DCN, EOMES, IKZF2, ZEB1, HOXB4, NR2F2, WT1, IRF8, LOC107054875, ERBB4, GUCY1A2, MAF	103	764	8847	2.24851	0.92525	0.121624	1.79773
regulation of antigen receptor-mediated signaling pathway	4	2.22222	0.00126076	PRNP, CCR7, PTPRJ, PRKCB	103	19	8847	18.0828	0.958639	0.134798	2.20339
positive regulation of biosynthetic process	20	11.1111	0.00181938	ETS2, LPIN1, PRNP, CCR7, PCK1, TP53INP1, AHR, INHBA, GPR65, DCN, EOMES, IKZF2, ZEB1, HOXB4, NR2F2, WT1, IRF8, ERBB4, GUCY1A2, MAF	103	802	8847	2.14198	0.989929	0.174353	3.16497
cell motility	18	10	0.00222209	ETS2, CCR7, PTPRJ, TP53INP1, ITGB2, DCN, ENPP2, RAB11A, NR2F2, WT1, VANGL2, PAX6, ERBB4, CDC42BPB, LIMD1, NME8, XCL1, COL5A1	103	692	8847	2.23422	0.996365	0.194296	3.85263
regulation of transcription from RNA polymerase II promoter	20	11.1111	0.00288413	ETS2, SATB1, LPIN1, PCK1, BCOR, AHR, INHBA, DCN, EOMES, IKZF2, ZEB1, HOXB4, NR2F2, WT1, IRF8, SKI, PAX6, FHL2, PRKCB, MAF	103	835	8847	2.05732	0.99932	0.222352	4.97311
endodermal cell differentiation	4	2.22222	0.00319072	ITGB2, INHBA, EOMES, COL5A1	103	26	8847	13.2143	0.999687	0.222888	5.48781
positive regulation of RNA metabolic process	17	9.44444	0.0034017	ETS2, LPIN1, PCK1, BTG2, TP53INP1, AHR, INHBA, DCN, EOMES, IKZF2, ZEB1, HOXB4, NR2F2, WT1, IRF8, ERBB4, MAF	103	659	8847	2.21576	0.999817	0.223576	5.84048
phosphorylation	22	12.2222	0.00394403	BLK, CBLB, PRNP, LCP2, PCK1, PTPRJ, TRIB2, ITGB2, INHBA, DCN, IKZF2, ENPP2, NR2F2, SPRED1, PLK2, VANGL2, PAX6, PRKCB, ERBB4, LIMD1, FGGY, AKT3	103	990	8847	1.90874	0.999954	0.230942	6.74134
peptidyl-amino acid modification	15	8.33333	0.00408089	BLK, CBLB, PRNP, TRRAP, BCOR, DCN, EGFLAM, GALNT1, ENPP2, SPRED1, PLK2, PRKCB, ERBB4, AKT3, ST6GAL1	103	550	8847	2.34254	0.999967	0.232604	6.96738
positive regulation of macromolecule biosynthetic process	18	10	0.00415518	ETS2, LPIN1, PRNP, CCR7, PCK1, TP53INP1, AHR, INHBA, DCN, EOMES, IKZF2, ZEB1, HOXB4, NR2F2, WT1, IRF8, ERBB4, MAF	103	735	8847	2.10351	0.999973	0.231137	7.08986
central nervous system neuron differentiation	6	3.33333	0.00561145	HPRT1, PAX6, BTG2, ERBB4, INHBA, EOMES	103	99	8847	5.20565	0.999999	0.281391	9.4604
cell surface receptor signaling pathway	24	13.3333	0.00562056	BLK, CBLB, PRNP, CCR7, LCP2, PTPRJ, ITGB2, TSPAN8, P2RY8, INHBA, ZC3H15, DCN, ZEB1, ADAM33, VANGL2, SKI, PAX6, LOC107054875, CASP3, PRKCB, ERBB4, LIMD1, IFNGR1, VIM	103	1157	8847	1.78171	0.999999	0.276354	9.47505
positive regulation of transcription, DNA-templated	16	8.88889	0.00573605	ETS2, LPIN1, PCK1, TP53INP1, AHR, INHBA, DCN, EOMES, ZEB1, IKZF2, HOXB4, NR2F2, WT1, IRF8, ERBB4, MAF	103	633	8847	2.17108	1	0.275869	9.66056
positive regulation of transcription from RNA polymerase II promoter	13	7.22222	0.00573773	IRF8, ETS2, LPIN1, PCK1, AHR, INHBA, DCN, EOMES, IKZF2, ZEB1, HOXB4, MAF, WT1	103	453	8847	2.46493	1	0.270838	9.66326
transcription from RNA polymerase II promoter	18	10	0.00628282	ETS2, LPIN1, PCK1, BCOR, AHR, INHBA, DCN, EOMES, IKZF2, ZEB1, HOXB4, NR2F2, WT1, IRF8, SKI, PAX6, FHL2, MAF	103	766	8847	2.01838	1	0.282186	10.5339
circulatory system development	14	7.77778	0.00741964	ETS2, VANGL2, PAX6, FHL2, BCOR, PRKCB, ERBB4, DCN, BTG1, EOMES, ENPP2, COL5A1, WT1, NR2F2	103	528	8847	2.27747	1	0.318708	12.3244
forebrain development	8	4.44444	0.00800065	HPRT1, PAX6, BTG2, ERBB4, INHBA, EOMES, NR2F2, ENPP2	103	199	8847	3.45299	1	0.333462	13.2264
T cell receptor signaling pathway	4	2.22222	0.00806298	PRNP, CCR7, LCP2, PTPRJ	103	36	8847	9.54369	1	0.330226	13.3226
muscle structure development	10	5.55556	0.00844718	VANGL2, SKI, BTG2, FHL2, ERBB4, BTG1, EOMES, ZEB1, NR2F2, WT1	103	305	8847	2.81617	1	0.327438	13.9136
positive regulation of gene expression	18	10	0.00923048	ETS2, LPIN1, PRNP, PCK1, TP53INP1, AHR, INHBA, DCN, EOMES, IKZF2, ZEB1, HOXB4, NR2F2, WT1, IRF8, ERBB4, VIM, MAF	103	797	8847	1.93987	1	0.346708	15.1068
regulation of T cell receptor signaling pathway	3	1.66667	0.00945121	PRNP, CCR7, PTPRJ	103	13	8847	19.8215	1	0.348303	15.4402
regulation of vasculature development	6	3.33333	0.0111803	ETS2, PRKCB, DCN, BTG1, ENPP2, WT1	103	117	8847	4.40478	1	0.392289	18.0095
central nervous system development	12	6.66667	0.0112935	HPRT1, PAX6, BTG2, ERBB4, INHBA, VIM, PCDH19, EOMES, PBX3, ZEB1, NR2F2, ENPP2	103	435	8847	2.36947	1	0.390095	18.1751
phosphate-containing compound metabolic process	27	15	0.0115405	BLK, CBLB, TRIB2, DCN, IKZF2, PLK2, VANGL2, PAX6, LOC107054875, LIMD1, NME8, FGGY, GUCY1A2, PRNP, LCP2, PCK1, PTPRJ, ITGB2, INHBA, GPR65, ENPP2, NR2F2, SPRED1, HPRT1, PRKCB, ERBB4, AKT3	103	1445	8847	1.60492	1	0.391506	18.5355
negative regulation of multicellular organismal process	13	7.22222	0.0117912	PRNP, TRIB2, BCOR, DCN, NR2F2, WT1, SKI, PAX6, ERBB4, VIM, LIMD1, ZNF706, COL5A1	103	498	8847	2.24219	1	0.39296	18.8995
phosphorus metabolic process	27	15	0.0119465	BLK, CBLB, TRIB2, DCN, IKZF2, PLK2, VANGL2, PAX6, LOC107054875, LIMD1, NME8, FGGY, GUCY1A2, PRNP, LCP2, PCK1, PTPRJ, ITGB2, INHBA, GPR65, ENPP2, NR2F2, SPRED1, HPRT1, PRKCB, ERBB4, AKT3	103	1449	8847	1.60049	1	0.391941	19.1243
peptide cross-linking	3	1.66667	0.0125336	TGM2, DCN, EGFLAM	103	15	8847	17.1786	1	0.401703	19.9689
endoderm development	4	2.22222	0.0131516	ITGB2, INHBA, EOMES, COL5A1	103	43	8847	7.99007	1	0.41175	20.8488
cell adhesion	16	8.88889	0.0140467	COL14A1, ETS2, SATB1, PRNP, CCR7, TGM2, PTPRJ, ITGB2, POSTN, EOMES, EGFLAM, ZEB1, CDH10, FREM1, PCDH19, COL5A1	103	701	8847	1.96047	1	0.427714	22.1073
biological adhesion	16	8.88889	0.014561	COL14A1, ETS2, SATB1, PRNP, CCR7, TGM2, PTPRJ, ITGB2, POSTN, EOMES, EGFLAM, ZEB1, CDH10, FREM1, PCDH19, COL5A1	103	704	8847	1.95212	1	0.43436	22.8218
telencephalon development	6	3.33333	0.0155098	HPRT1, PAX6, BTG2, ERBB4, INHBA, EOMES	103	127	8847	4.05795	1	0.4501	24.1237
immune response-activating signal transduction	6	3.33333	0.0159965	BLK, PRNP, CCR7, LCP2, PTPRJ, PRKCB	103	128	8847	4.02624	1	0.455412	24.7833
enzyme linked receptor protein signaling pathway	12	6.66667	0.0168219	BLK, CBLB, LCP2, SKI, PTPRJ, CASP3, PRKCB, ERBB4, INHBA, VIM, DCN, ZEB1	103	461	8847	2.23583	1	0.467382	25.89
embryo development	12	6.66667	0.0175717	VANGL2, PCK1, PAX6, ITGB2, ERBB4, INHBA, EOMES, FOXI1, ZEB1, HOXB4, COL5A1, WT1	103	464	8847	2.22138	1	0.477296	26.8818
immune response-regulating signaling pathway	6	3.33333	0.0185829	BLK, PRNP, CCR7, LCP2, PTPRJ, PRKCB	103	133	8847	3.87488	1	0.491667	28.1996
regulation of protein phosphorylation	15	8.33333	0.019025	CBLB, PRNP, LCP2, PTPRJ, TRIB2, ITGB2, INHBA, DCN, ENPP2, NR2F2, SPRED1, VANGL2, PAX6, PRKCB, ERBB4	103	661	8847	1.94916	1	0.494958	28.7687
embryonic morphogenesis	10	5.55556	0.0190476	VANGL2, PCK1, PAX6, ITGB2, INHBA, EOMES, FOXI1, ZEB1, HOXB4, COL5A1	103	349	8847	2.46112	1	0.490555	28.7977
anterior/posterior pattern specification	6	3.33333	0.0196905	VANGL2, PAX6, BTG2, NR2F2, HOXB4, WT1	103	135	8847	3.81748	1	0.497355	29.6174
epithelium development	13	7.22222	0.0200215	ETS2, PCK1, TGM2, ZEB1, HOXB4, NR2F2, WT1, VANGL2, PAX6, CASP3, VIM, BTG1, COL5A1	103	536	8847	2.08323	1	0.498474	30.0359
anatomical structure formation involved in morphogenesis	15	8.33333	0.0223774	ETS2, PCK1, TGM2, ITGB2, INHBA, DCN, EOMES, WT1, VANGL2, PAX6, FHL2, PRKCB, NME8, BTG1, COL5A1	103	675	8847	1.90874	1	0.533235	32.9476
striated muscle tissue development	7	3.88889	0.0228226	BTG2, LOC107054875, FHL2, ERBB4, EOMES, NR2F2, WT1	103	191	8847	3.14792	1	0.535614	33.4849
regulation of cell migration	10	5.55556	0.0262072	ETS2, CCR7, PTPRJ, PAX6, TP53INP1, ERBB4, DCN, NR2F2, ENPP2, RAB11A	103	369	8847	2.32773	1	0.581406	37.4384
activation of immune response	6	3.33333	0.0265589	BLK, PRNP, CCR7, LCP2, PTPRJ, PRKCB	103	146	8847	3.52986	1	0.581627	37.8362
regulation of phosphate metabolic process	17	9.44444	0.026993	CBLB, PRNP, LCP2, PTPRJ, TRIB2, ITGB2, INHBA, GPR65, DCN, ENPP2, NR2F2, SPRED1, VANGL2, PAX6, PRKCB, ERBB4, GUCY1A2	103	828	8847	1.76351	1	0.582974	38.324
regulation of phosphorus metabolic process	17	9.44444	0.026993	CBLB, PRNP, LCP2, PTPRJ, TRIB2, ITGB2, INHBA, GPR65, DCN, ENPP2, NR2F2, SPRED1, VANGL2, PAX6, PRKCB, ERBB4, GUCY1A2	103	828	8847	1.76351	1	0.582974	38.324
negative regulation of protein phosphorylation	7	3.88889	0.0284161	SPRED1, CBLB, PRNP, PTPRJ, PAX6, DCN, NR2F2	103	201	8847	2.99131	1	0.597424	39.8978
homeostatic process	17	9.44444	0.0286339	ETS2, SLC9A9, CCR7, PCK1, TGM2, P2RY8, INHBA, DCN, IKZF2, SLC39A13, TXNRD3, PAX6, CASP3, GPR174, PRKCB, NME8, FGGY	103	834	8847	1.75082	1	0.595712	40.1354
regionalization	7	3.88889	0.029021	VANGL2, PAX6, BTG2, EOMES, NR2F2, HOXB4, WT1	103	202	8847	2.9765	1	0.59621	40.5554
regulation of epithelial cell migration	5	2.77778	0.0299694	ETS2, DCN, NR2F2, ENPP2, RAB11A	103	102	8847	4.21045	1	0.60373	41.5724
regulation of cell proliferation	15	8.33333	0.0327048	BLK, PRNP, PTPRJ, BTG2, TP53INP1, CDCA7, INHBA, ODC1, ZEB1, NR2F2, WT1, SKI, PAX6, ERBB4, BTG1	103	710	8847	1.81465	1	0.631946	44.4149
regulation of cell motility	10	5.55556	0.032709	ETS2, CCR7, PTPRJ, PAX6, TP53INP1, ERBB4, DCN, NR2F2, ENPP2, RAB11A	103	384	8847	2.2368	1	0.627641	44.4192
regulation of angiogenesis	5	2.77778	0.0328512	ETS2, PRKCB, DCN, BTG1, ENPP2	103	105	8847	4.09015	1	0.624962	44.5634
neurogenesis	16	8.88889	0.0328704	BTG2, NAB1, INHBA, EOMES, ZEB1, PBX3, RAB11A, NR2F2, HPRT1, VANGL2, SKI, PAX6, CASP3, ERBB4, BCL11B, VIM	103	779	8847	1.76417	1	0.620928	44.5828
muscle tissue development	7	3.88889	0.0334951	BTG2, LOC107054875, FHL2, ERBB4, EOMES, NR2F2, WT1	103	209	8847	2.87681	1	0.623766	45.2115
negative regulation of developmental process	10	5.55556	0.0336539	SKI, PAX6, BCOR, ERBB4, VIM, DCN, ZNF706, ZEB1, COL5A1, WT1	103	386	8847	2.22521	1	0.621381	45.3704
regulation of phosphorylation	15	8.33333	0.034077	CBLB, PRNP, LCP2, PTPRJ, TRIB2, ITGB2, INHBA, DCN, ENPP2, NR2F2, SPRED1, VANGL2, PAX6, PRKCB, ERBB4	103	714	8847	1.80448	1	0.621947	45.7913
peptide cross-linking via chondroitin 4-sulfate glycosaminoglycan	2	1.11111	0.0341946	DCN, EGFLAM	103	3	8847	57.2621	1	0.619172	45.9076
negative regulation of cell differentiation	9	5	0.0342083	SKI, PAX6, TRIB2, ERBB4, LIMD1, VIM, ZEB1, COL5A1, WT1	103	326	8847	2.37128	1	0.615304	45.9212
gastrulation	5	2.77778	0.0348598	VANGL2, ITGB2, INHBA, EOMES, COL5A1	103	107	8847	4.0137	1	0.618389	46.5619
organ morphogenesis	12	6.66667	0.0366293	VANGL2, PCK1, TGM2, PAX6, FHL2, FREM1, NAB1, FOXI1, ZEB1, HOXB4, COL5A1, WT1	103	520	8847	1.98215	1	0.633002	48.266
negative regulation of protein modification process	8	4.44444	0.0373648	SPRED1, CBLB, PRNP, PTPRJ, PAX6, BCOR, DCN, NR2F2	103	272	8847	2.52627	1	0.636562	48.9592
chemotaxis	8	4.44444	0.0373648	VANGL2, CCR7, PTPRJ, PAX6, ITGB2, XCL1, ENPP2, CCR8L	103	272	8847	2.52627	1	0.636562	48.9592
negative regulation of protein metabolic process	11	6.11111	0.0374255	SPRED1, CBLB, PRNP, PTPRJ, PAX6, TRIB2, BTG2, BCOR, LIMD1, DCN, NR2F2	103	457	8847	2.06745	1	0.633319	49.016
regulation of multicellular organismal development	17	9.44444	0.0379861	ETS2, BCOR, INHBA, DCN, EOMES, ZEB1, ENPP2, RAB11A, WT1, VANGL2, SKI, PAX6, PRKCB, ERBB4, VIM, BTG1, COL5A1	103	864	8847	1.69003	1	0.635083	49.5379
taxis	8	4.44444	0.037997	VANGL2, CCR7, PTPRJ, PAX6, ITGB2, XCL1, ENPP2, CCR8L	103	273	8847	2.51702	1	0.631417	49.548
regulation of peptidyl-tyrosine phosphorylation	5	2.77778	0.0380043	CBLB, PRNP, ITGB2, ERBB4, ENPP2	103	110	8847	3.90424	1	0.627754	49.5547
negative regulation of cell migration	5	2.77778	0.0390876	PTPRJ, TP53INP1, ERBB4, DCN, NR2F2	103	111	8847	3.86906	1	0.634602	50.5486
leukocyte cell-cell adhesion	7	3.88889	0.0391324	ETS2, SATB1, PRNP, CCR7, ITGB2, EOMES, ZEB1	103	217	8847	2.77075	1	0.631371	50.5893
vasculature development	9	5	0.0392115	ETS2, PAX6, PRKCB, DCN, BTG1, NR2F2, ENPP2, COL5A1, WT1	103	335	8847	2.30758	1	0.628506	50.6611
regulation of protein kinase activity	9	5	0.0397963	SPRED1, CBLB, VANGL2, LCP2, PTPRJ, TRIB2, PRKCB, DCN, NR2F2	103	336	8847	2.30071	1	0.630473	51.1888
cellular protein modification process	29	16.1111	0.0403314	BLK, CBLB, TRIB2, DCN, IKZF2, GALNT1, PLK2, VANGL2, PAX6, LOC107054875, ST6GAL1, SATB1, PRNP, LCP2, PTPRJ, PCK1, TGM2, TRRAP, BTG2, BCOR, ITGB2, INHBA, EGFLAM, ENPP2, NR2F2, SPRED1, PRKCB, ERBB4, AKT3	103	1762	8847	1.41368	1	0.631934	51.667
protein modification process	29	16.1111	0.0403314	BLK, CBLB, TRIB2, DCN, IKZF2, GALNT1, PLK2, VANGL2, PAX6, LOC107054875, ST6GAL1, SATB1, PRNP, LCP2, PTPRJ, PCK1, TGM2, TRRAP, BTG2, BCOR, ITGB2, INHBA, EGFLAM, ENPP2, NR2F2, SPRED1, PRKCB, ERBB4, AKT3	103	1762	8847	1.41368	1	0.631934	51.667
peptidyl-serine modification	6	3.33333	0.0407877	PLK2, PRKCB, DCN, EGFLAM, AKT3, GALNT1	103	164	8847	3.14243	1	0.63264	52.0712
regulation of protein metabolic process	22	12.2222	0.0410779	CBLB, PRNP, LCP2, PTPRJ, BTG2, TRIB2, BCOR, ITGB2, INHBA, DCN, ODC1, ENPP2, NR2F2, SPRED1, PLK2, VANGL2, PAX6, PRKCB, ERBB4, LIMD1, OAZ2, ZNF706	103	1235	8847	1.53008	1	0.631816	52.3267
brain development	9	5	0.042194	HPRT1, PAX6, BTG2, ERBB4, INHBA, PCDH19, EOMES, NR2F2, ENPP2	103	340	8847	2.27364	1	0.638436	53.2972
negative regulation of phosphorylation	7	3.88889	0.0429463	SPRED1, CBLB, PRNP, PTPRJ, PAX6, DCN, NR2F2	103	222	8847	2.70834	1	0.641658	53.9409
regulation of locomotion	10	5.55556	0.0430259	ETS2, CCR7, PTPRJ, PAX6, TP53INP1, ERBB4, DCN, NR2F2, ENPP2, RAB11A	103	404	8847	2.12607	1	0.638964	54.0084
negative regulation of cell motility	5	2.77778	0.0435969	PTPRJ, TP53INP1, ERBB4, DCN, NR2F2	103	115	8847	3.73449	1	0.640563	54.4907
cell proliferation	16	8.88889	0.044082	SATB1, PRNP, PTPRJ, BTG2, TP53INP1, INHBA, ODC1, ZEB1, WT1, HOXB4, NR2F2, HPRT1, SKI, PAX6, ERBB4, BTG1	103	810	8847	1.69666	1	0.641397	54.8966
cellular homeostasis	10	5.55556	0.0459149	TXNRD3, SLC9A9, PCK1, TGM2, PRKCB, P2RY8, NME8, FGGY, IKZF2, SLC39A13	103	409	8847	2.10008	1	0.653424	56.3998
negative regulation of protein kinase activity	5	2.77778	0.0459572	SPRED1, CBLB, PTPRJ, DCN, NR2F2	103	117	8847	3.67065	1	0.650505	56.434
forebrain neuron differentiation	3	1.66667	0.0464476	PAX6, ERBB4, INHBA	103	30	8847	8.58932	1	0.651262	56.8278
epithelial cell differentiation	8	4.44444	0.049086	PCK1, PAX6, CASP3, VIM, BTG1, ZEB1, NR2F2, WT1	103	289	8847	2.37767	1	0.668825	58.8895
cellular amine metabolic process	3	1.66667	0.049286	HPRT1, OAZ2, ODC1	103	31	8847	8.31225	1	0.667182	59.042
amine metabolic process	3	1.66667	0.049286	HPRT1, OAZ2, ODC1	103	31	8847	8.31225	1	0.667182	59.042
regulation of cellular component movement	10	5.55556	0.0495509	ETS2, CCR7, PTPRJ, PAX6, TP53INP1, ERBB4, DCN, NR2F2, ENPP2, RAB11A	103	415	8847	2.06972	1	0.666052	59.243
positive regulation of response to stimulus	17	9.44444	0.0498308	ETS2, BLK, PRNP, LCP2, CCR7, PCK1, PTPRJ, TP53INP1, P2RY8, INHBA, DCN, SPRED1, PLK2, VANGL2, LOC107054875, PRKCB, ERBB4	103	895	8847	1.63149	1	0.665051	59.4545
macromolecule methylation	5	2.77778	0.0534597	SATB1, BTG2, BCOR, TGS1, THUMPD3	103	123	8847	3.49159	1	0.688321	62.104
morphogenesis of an epithelial sheet	3	1.66667	0.055145	VANGL2, HOXB4, COL5A1	103	33	8847	7.80847	1	0.696861	63.2782
negative regulation of cellular protein metabolic process	10	5.55556	0.055357	SPRED1, CBLB, PRNP, PTPRJ, PAX6, BTG2, BCOR, LIMD1, DCN, NR2F2	103	424	8847	2.02578	1	0.695286	63.4234
negative regulation of macromolecule metabolic process	18	10	0.0557265	CBLB, PRNP, PTPRJ, BTG2, TRIB2, BCOR, NAB1, DCN, ZEB1, WT1, HOXB4, NR2F2, SPRED1, SKI, PAX6, FHL2, LIMD1, ZNF706	103	981	8847	1.57602	1	0.694785	63.6752
negative regulation of kinase activity	5	2.77778	0.0561005	SPRED1, CBLB, PTPRJ, DCN, NR2F2	103	125	8847	3.43573	1	0.694321	63.9285
plus-end-directed organelle transport along microtubule	2	1.11111	0.0563451	FYCO1, KIF23	103	5	8847	34.3573	1	0.69301	64.0933
plus-end-directed vesicle transport along microtubule	2	1.11111	0.0563451	FYCO1, KIF23	103	5	8847	34.3573	1	0.69301	64.0933
cerebral cortex regionalization	2	1.11111	0.0563451	PAX6, EOMES	103	5	8847	34.3573	1	0.69301	64.0933
regulation of protein modification process	16	8.88889	0.0568482	CBLB, PRNP, LCP2, PTPRJ, TRIB2, BCOR, ITGB2, INHBA, DCN, ENPP2, NR2F2, SPRED1, VANGL2, PAX6, PRKCB, ERBB4	103	839	8847	1.63801	1	0.693417	64.4299
transmembrane receptor protein tyrosine kinase signaling pathway	8	4.44444	0.0577995	BLK, CBLB, LCP2, PTPRJ, CASP3, PRKCB, ERBB4, DCN	103	300	8847	2.29049	1	0.696722	65.0582
heart development	8	4.44444	0.0586365	ETS2, VANGL2, FHL2, BCOR, ERBB4, EOMES, COL5A1, WT1	103	301	8847	2.28288	1	0.699222	65.6024
formation of primary germ layer	4	2.22222	0.0590153	ITGB2, INHBA, EOMES, COL5A1	103	77	8847	4.46198	1	0.698786	65.846
head development	9	5	0.0609103	HPRT1, PAX6, BTG2, ERBB4, INHBA, PCDH19, EOMES, NR2F2, ENPP2	103	367	8847	2.10637	1	0.707734	67.0406
embryonic organ morphogenesis	6	3.33333	0.0611741	VANGL2, PCK1, PAX6, FOXI1, ZEB1, HOXB4	103	184	8847	2.80087	1	0.706561	67.2037
regulation of interferon-gamma production	3	1.66667	0.0612355	IRF8, PRNP, CCR7	103	35	8847	7.36227	1	0.704175	67.2415
forebrain generation of neurons	3	1.66667	0.0643633	PAX6, ERBB4, INHBA	103	36	8847	7.15777	1	0.719897	69.1166
SMAD protein signal transduction	3	1.66667	0.0643633	SKI, INHBA, VIM	103	36	8847	7.15777	1	0.719897	69.1166
regulation of anatomical structure morphogenesis	11	6.11111	0.0645837	ETS2, VANGL2, PRKCB, LIMD1, WIPF1, DCN, BTG1, ENPP2, COL5A1, RAB11A, WT1	103	504	8847	1.87465	1	0.718467	69.2448
regulation of kinase activity	9	5	0.0656853	SPRED1, CBLB, VANGL2, LCP2, PTPRJ, TRIB2, PRKCB, DCN, NR2F2	103	373	8847	2.07249	1	0.722032	69.8782
negative regulation of cellular metabolic process	18	10	0.0659706	CBLB, PRNP, PTPRJ, BTG2, TRIB2, BCOR, NAB1, DCN, ZEB1, WT1, HOXB4, NR2F2, SPRED1, SKI, PAX6, FHL2, LIMD1, ZNF706	103	1003	8847	1.54145	1	0.720982	70.0403
negative regulation of metabolic process	19	10.5556	0.0664805	CBLB, PRNP, PCK1, PTPRJ, BTG2, TRIB2, BCOR, NAB1, DCN, ZEB1, WT1, HOXB4, NR2F2, SPRED1, SKI, PAX6, FHL2, LIMD1, ZNF706	103	1078	8847	1.51389	1	0.721192	70.3278
negative regulation of cellular component movement	5	2.77778	0.0688389	PTPRJ, TP53INP1, ERBB4, DCN, NR2F2	103	134	8847	3.20497	1	0.731399	71.6242
negative regulation of locomotion	5	2.77778	0.0718572	PTPRJ, TP53INP1, ERBB4, DCN, NR2F2	103	136	8847	3.15784	1	0.744468	73.2055
blood vessel development	8	4.44444	0.0720997	ETS2, PAX6, PRKCB, DCN, BTG1, NR2F2, COL5A1, WT1	103	316	8847	2.17451	1	0.74317	73.3289
generation of neurons	14	7.77778	0.0726489	BTG2, INHBA, EOMES, ZEB1, PBX3, RAB11A, NR2F2, HPRT1, VANGL2, SKI, PAX6, CASP3, ERBB4, VIM	103	725	8847	1.65863	1	0.743418	73.6063
negative regulation of transferase activity	5	2.77778	0.0733915	SPRED1, CBLB, PTPRJ, DCN, NR2F2	103	137	8847	3.13479	1	0.744621	73.9771
regulation of cell differentiation	15	8.33333	0.0740239	ETS2, TRIB2, INHBA, EOMES, ZEB1, RAB11A, HOXB4, WT1, SKI, PAX6, ERBB4, LIMD1, VIM, BTG1, COL5A1	103	799	8847	1.61251	1	0.745266	74.289
interferon-gamma production	3	1.66667	0.0740574	IRF8, PRNP, EOMES	103	39	8847	6.60717	1	0.742982	74.3054
homeostasis of number of cells	5	2.77778	0.0749425	ETS2, CCR7, CASP3, GPR174, INHBA	103	138	8847	3.11207	1	0.74486	74.7358
epithelial cell migration	5	2.77778	0.0749425	ETS2, DCN, NR2F2, ENPP2, RAB11A	103	138	8847	3.11207	1	0.74486	74.7358
methylation	5	2.77778	0.0749425	SATB1, BTG2, BCOR, TGS1, THUMPD3	103	138	8847	3.11207	1	0.74486	74.7358
regulation of apoptotic process	13	7.22222	0.0752074	PLK2, BLK, PRNP, TGM2, LOC107054875, FHL2, CASP3, TP53INP1, ERBB4, INHBA, NME8, BTG1, WT1	103	658	8847	1.69698	1	0.743727	74.8632
neuron differentiation	13	7.22222	0.0758792	HPRT1, VANGL2, SKI, PAX6, BTG2, CASP3, ERBB4, INHBA, VIM, EOMES, PBX3, ZEB1, RAB11A	103	659	8847	1.6944	1	0.744556	75.1838
hemopoiesis	9	5	0.0768163	IRF8, ETS2, SATB1, CCR7, CASP3, INHBA, EOMES, ZEB1, HOXB4	103	386	8847	2.00269	1	0.746628	75.6245
positive regulation of antigen receptor-mediated signaling pathway	2	1.11111	0.0779925	CCR7, PRKCB	103	7	8847	24.5409	1	0.749769	76.1672
cellular response to ethanol	2	1.11111	0.0779925	PCK1, TP53INP1	103	7	8847	24.5409	1	0.749769	76.1672
epithelium migration	5	2.77778	0.0796951	ETS2, DCN, NR2F2, ENPP2, RAB11A	103	141	8847	3.04586	1	0.75522	76.9326
cellular response to chemical stimulus	19	10.5556	0.0797753	PRNP, CCR7, PCK1, TP53INP1, ITGB2, POSTN, ZC3H15, DCN, ZEB1, WT1, NR2F2, IRF8, EEF1A1, SKI, CASP3, PRKCB, IFNGR1, NME8, XCL1	103	1104	8847	1.47823	1	0.753275	76.9681
negative regulation of macromolecule biosynthetic process	12	6.66667	0.080391	SKI, TRIB2, BTG2, FHL2, BCOR, NAB1, LIMD1, ZNF706, ZEB1, NR2F2, HOXB4, WT1	103	595	8847	1.7323	1	0.753749	77.2387
negative regulation of ossification	3	1.66667	0.0807633	SKI, BCOR, LIMD1	103	41	8847	6.28487	1	0.753134	77.4009
leukocyte activation	8	4.44444	0.0809983	HPRT1, SATB1, PRNP, CCR7, LCP2, PRKCB, EOMES, ZEB1	103	325	8847	2.11429	1	0.751915	77.5027
regulation of programmed cell death	13	7.22222	0.0821014	PLK2, BLK, PRNP, TGM2, LOC107054875, FHL2, CASP3, TP53INP1, ERBB4, INHBA, NME8, BTG1, WT1	103	668	8847	1.67157	1	0.754541	77.9749
cell fate commitment	5	2.77778	0.0829455	PAX6, ERBB4, EOMES, NR2F2, WT1	103	143	8847	3.00326	1	0.755991	78.3299
ameboidal-type cell migration	6	3.33333	0.0836928	ETS2, ERBB4, DCN, NR2F2, ENPP2, RAB11A	103	202	8847	2.55128	1	0.757003	78.6397
tissue migration	5	2.77778	0.0845951	ETS2, DCN, NR2F2, ENPP2, RAB11A	103	144	8847	2.9824	1	0.758658	79.0081
positive regulation of immune response	6	3.33333	0.0850579	BLK, PRNP, CCR7, LCP2, PTPRJ, PRKCB	103	203	8847	2.53872	1	0.758437	79.1948
negative regulation of apoptotic process	9	5	0.0861139	PLK2, BLK, PRNP, LOC107054875, CASP3, FHL2, ERBB4, NME8, WT1	103	396	8847	1.95212	1	0.760698	79.6148
positive regulation of immune system process	8	4.44444	0.0862078	ETS2, BLK, PRNP, CCR7, LCP2, PTPRJ, PRKCB, INHBA	103	330	8847	2.08226	1	0.758941	79.6518
sensory organ development	8	4.44444	0.0872724	VANGL2, PAX6, INHBA, VIM, FOXI1, ZEB1, COL5A1, WT1	103	331	8847	2.07597	1	0.761207	80.0664
telencephalon regionalization	2	1.11111	0.088631	PAX6, EOMES	103	8	8847	21.4733	1	0.764616	80.584
regulation of transcription involved in cell fate commitment	2	1.11111	0.088631	PAX6, NR2F2	103	8	8847	21.4733	1	0.764616	80.584
CD8-positive, alpha-beta T cell differentiation	2	1.11111	0.088631	SATB1, EOMES	103	8	8847	21.4733	1	0.764616	80.584
negative regulation of transcription, DNA-templated	10	5.55556	0.0891393	SKI, FHL2, BCOR, NAB1, LIMD1, ZNF706, ZEB1, NR2F2, HOXB4, WT1	103	467	8847	1.83925	1	0.764561	80.7743
glycoprotein metabolic process	6	3.33333	0.089224	VANGL2, CCR7, DCN, EGFLAM, GALNT1, ST6GAL1	103	206	8847	2.50174	1	0.762815	80.8059
regulation of MAP kinase activity	5	2.77778	0.0896402	SPRED1, VANGL2, PTPRJ, TRIB2, PRKCB	103	147	8847	2.92154	1	0.762405	80.9602
negative regulation of nucleic acid-templated transcription	10	5.55556	0.091876	SKI, FHL2, BCOR, NAB1, LIMD1, ZNF706, ZEB1, NR2F2, HOXB4, WT1	103	470	8847	1.82751	1	0.769138	81.7694
tissue morphogenesis	8	4.44444	0.0938187	ETS2, VANGL2, TGM2, INHBA, EOMES, HOXB4, COL5A1, WT1	103	337	8847	2.03901	1	0.774523	82.446
negative regulation of programmed cell death	9	5	0.0940125	PLK2, BLK, PRNP, LOC107054875, CASP3, FHL2, ERBB4, NME8, WT1	103	404	8847	1.91346	1	0.773245	82.5122
proteoglycan metabolic process	3	1.66667	0.094705	VANGL2, DCN, EGFLAM	103	45	8847	5.72621	1	0.773844	82.7468
regulation of cellular protein metabolic process	19	10.5556	0.0972211	CBLB, PRNP, LCP2, PTPRJ, BTG2, TRIB2, BCOR, ITGB2, INHBA, DCN, ENPP2, NR2F2, SPRED1, VANGL2, PAX6, PRKCB, ERBB4, LIMD1, ZNF706	103	1134	8847	1.43913	1	0.781096	83.5743
negative regulation of T cell receptor signaling pathway	2	1.11111	0.099148	PRNP, PTPRJ	103	9	8847	19.0874	1	0.786002	84.1826
negative regulation of RNA biosynthetic process	10	5.55556	0.0994169	SKI, FHL2, BCOR, NAB1, LIMD1, ZNF706, ZEB1, NR2F2, HOXB4, WT1	103	478	8847	1.79693	1	0.78502	84.2658
