# Supplementary material for: Genome-wide identification of tissue-specific long non-coding RNA in three farm animal species
Source: BMC Genomics. 2018 Sep 18;19:684. doi: 10.1186/s12864-018-5037-7 (PMC6145346; doi:10.1186/s12864-018-5037-7)
Supplement: Supplementary file 18 — GO terms associate with tissue-specific lncRNAs in cattle. This file contains tables from the DAVID analysis tool for each of the eight tissues, showing GO terms enriched by genes associated with tissue-specific lncRNAs in cattle. GO terms outside a significance cutoff of p-value < 0.01 are shaded in red. See Additional file 17 for column descriptions. (XLSX 171 kb) [file 12864_2018_5037_MOESM18_ESM.xlsx]

## Sheet: Adipose
Term	Count	%	PValue	Genes	List Total	Pop Hits	Pop Total	Fold Enrichment	Bonferroni	Benjamini	FDR
negative regulation of signal transduction	12	9.02256	0.00100657	NCOA5, STRAP, PRKCDBP, HFE2, TWIST1, BMPER, GSC, CILP, GRB10, PHLPP1, ADM, LOC100519435	71	583	11061	3.20663	0.8231	0.8231	1.6866
negative regulation of response to stimulus	13	9.77444	0.00232622	NCOA5, STRAP, PRKCDBP, HFE2, GSC, TWIST1, BMPER, CILP, ANGPT1, GRB10, PHLPP1, LOC100519435, ADM	71	747	11061	2.71118	0.98179	0.63265	3.85728
enzyme linked receptor protein signaling pathway	10	7.5188	0.00234678	NCOA5, STRAP, HFE2, GHR, BMPER, CILP, ANGPT1, GRB10, TNK2, LOC100519435	71	460	11061	3.38671	0.982424	0.554359	3.89074
tube development	9	6.76692	0.00252067	TNS3, SIX1, TWIST1, BMPER, GSC, VDR, IRX3, ADM, LOC100519435	71	377	11061	3.71909	0.986977	0.514951	4.1733
cell migration	12	9.02256	0.00258117	TNS3, SIX1, STRAP, TWIST1, EMX2, BMPER, LOC100625519, PPAP2B, FSCN1, ANGPT1, RHOD, TNK2	71	656	11061	2.84979	0.988267	0.470091	4.27141
renal system development	6	4.51128	0.00385382	SIX1, EMX2, BMPER, IRX3, ANGPT1, LOC100519435	71	165	11061	5.66504	0.998695	0.564025	6.31368
negative regulation of metabolic process	17	12.782	0.00457196	FOXN3, HFE2, VDR, PPAP2B, ANGPT1, RCOR1, SLC24A5, SIX1, STRAP, ZNF503, PRKCDBP, GSC, TWIST1, AZIN1, GAS1, GRB10, LOC100519435	71	1258	11061	2.10525	0.999622	0.583453	7.44795
localization of cell	12	9.02256	0.00611489	TNS3, SIX1, STRAP, TWIST1, EMX2, BMPER, LOC100625519, PPAP2B, FSCN1, ANGPT1, RHOD, TNK2	71	735	11061	2.54349	0.999974	0.651804	9.84138
cell motility	12	9.02256	0.00611489	TNS3, SIX1, STRAP, TWIST1, EMX2, BMPER, LOC100625519, PPAP2B, FSCN1, ANGPT1, RHOD, TNK2	71	735	11061	2.54349	0.999974	0.651804	9.84138
urogenital system development	6	4.51128	0.00727702	SIX1, EMX2, BMPER, IRX3, ANGPT1, LOC100519435	71	192	11061	4.8684	0.999996	0.680827	11.6055
transmembrane receptor protein tyrosine kinase signaling pathway	7	5.26316	0.00857678	NCOA5, GHR, CILP, ANGPT1, GRB10, TNK2, LOC100519435	71	281	11061	3.88086	1	0.709061	13.5401
brown fat cell differentiation	3	2.25564	0.00916695	EBF2, PEX11A, ADIG	71	23	11061	20.3203	1	0.704312	14.4053
negative regulation of cellular response to growth factor stimulus	4	3.00752	0.00943945	STRAP, HFE2, BMPER, LOC100519435	71	69	11061	9.03123	1	0.688143	14.802
epithelial tube morphogenesis	6	4.51128	0.00989649	SIX1, TWIST1, VDR, IRX3, ADM, LOC100519435	71	207	11061	4.51562	1	0.680325	15.4636
regulation of cellular response to growth factor stimulus	5	3.7594	0.0107217	STRAP, HFE2, BMPER, GRB10, LOC100519435	71	136	11061	5.72753	1	0.686141	16.6458
cell proliferation	13	9.77444	0.0121632	TNS3, BMPER, RPS6KA2, VDR, ANGPT1, OCA2, ADM, SIX1, STRAP, ZNF503, EMX2, TWIST1, LOC100519435	71	921	11061	2.19897	1	0.710087	18.6736
epithelial tube formation	4	3.00752	0.0150538	SIX1, TWIST1, IRX3, ADM	71	82	11061	7.59945	1	0.765292	22.6011
positive regulation of peptidyl-tyrosine phosphorylation	4	3.00752	0.0150538	GHR, PPAP2B, ANGPT1, TNK2	71	82	11061	7.59945	1	0.765292	22.6011
embryonic epithelial tube formation	4	3.00752	0.0150538	SIX1, TWIST1, IRX3, ADM	71	82	11061	7.59945	1	0.765292	22.6011
movement of cell or subcellular component	13	9.77444	0.0151611	TNS3, STRAP, SIX1, TWIST1, BMPER, EMX2, LOC100625519, PPAP2B, FSCN1, KIF12, ANGPT1, RHOD, TNK2	71	949	11061	2.13409	1	0.749173	22.7434
tube morphogenesis	6	4.51128	0.0155957	SIX1, TWIST1, VDR, IRX3, ADM, LOC100519435	71	232	11061	4.02902	1	0.741226	23.3172
negative regulation of cellular metabolic process	15	11.2782	0.0157054	FOXN3, HFE2, VDR, PPAP2B, ANGPT1, RCOR1, SLC24A5, SIX1, STRAP, PRKCDBP, TWIST1, GSC, GAS1, GRB10, LOC100519435	71	1190	11061	1.96372	1	0.726528	23.4614
kidney development	5	3.7594	0.0162859	SIX1, BMPER, IRX3, ANGPT1, LOC100519435	71	154	11061	5.05808	1	0.723001	24.2202
regulation of gene expression	22	16.5414	0.0163758	FOXN3, HFE2, BMPER, RPS6KA2, TRAF3, NAMPT, VDR, PPAP2B, IRX3, TRNAU1AP, RCOR1, GLO1, STRAP, SIX1, ZNF503, PRKCDBP, GSC, TWIST1, EMX2, GAS1, EBF2, HMGA2	71	2088	11061	1.64145	1	0.709097	24.3372
locomotion	12	9.02256	0.0165853	TNS3, SIX1, STRAP, TWIST1, EMX2, BMPER, LOC100625519, PPAP2B, FSCN1, ANGPT1, RHOD, TNK2	71	846	11061	2.20977	1	0.698377	24.6088
phosphate-containing compound metabolic process	18	13.5338	0.0193804	VRK1, GHR, BMPER, RPS6KA2, NAMPT, PPAP2B, AK4, ANGPT1, ADM, STRAP, ABHD5, PRKCDBP, TWIST1, GRB10, PHLPP1, TNK2, PFKFB3, LOC100519435	71	1597	11061	1.75592	1	0.73984	28.1475
phosphorus metabolic process	18	13.5338	0.0198245	VRK1, GHR, BMPER, RPS6KA2, NAMPT, PPAP2B, AK4, ANGPT1, ADM, STRAP, ABHD5, PRKCDBP, TWIST1, GRB10, PHLPP1, TNK2, PFKFB3, LOC100519435	71	1601	11061	1.75153	1	0.734102	28.6952
establishment or maintenance of cell polarity	4	3.00752	0.0210023	LOC100625519, FSCN1, MARK1, LOC100519435	71	93	11061	6.70059	1	0.741323	30.1287
tube formation	4	3.00752	0.0210023	SIX1, TWIST1, IRX3, ADM	71	93	11061	6.70059	1	0.741323	30.1287
negative regulation of transcription from RNA polymerase II promoter	7	5.26316	0.021409	SIX1, STRAP, HFE2, TWIST1, GSC, VDR, RCOR1	71	344	11061	3.17012	1	0.735365	30.6172
kidney epithelium development	4	3.00752	0.0215984	SIX1, BMPER, IRX3, LOC100519435	71	94	11061	6.62931	1	0.726114	30.8437
negative regulation of phosphorylation	6	4.51128	0.021821	STRAP, TWIST1, PPAP2B, ANGPT1, GRB10, LOC100519435	71	253	11061	3.69459	1	0.717739	31.109
morphogenesis of embryonic epithelium	4	3.00752	0.0222036	SIX1, TWIST1, IRX3, ADM	71	95	11061	6.55953	1	0.712297	31.5628
cranial skeletal system development	3	2.25564	0.022799	FOXN3, SIX1, TWIST1	71	37	11061	12.6315	1	0.71051	32.2632
regulation of epithelial cell migration	4	3.00752	0.0234419	STRAP, BMPER, PPAP2B, ANGPT1	71	97	11061	6.42428	1	0.709563	33.0119
negative regulation of macromolecule metabolic process	14	10.5263	0.0269659	FOXN3, HFE2, VDR, PPAP2B, ANGPT1, RCOR1, SIX1, STRAP, ZNF503, TWIST1, GSC, AZIN1, GAS1, LOC100519435	71	1151	11061	1.89491	1	0.749147	36.9799
regulation of organ morphogenesis	4	3.00752	0.0301868	SIX1, TWIST1, VDR, LOC100519435	71	107	11061	5.82388	1	0.778275	40.4122
G1 to G0 transition	2	1.50376	0.0312503	RAB11FIP4, ZNF503	71	5	11061	62.3155	1	0.780609	41.5063
ameboidal-type cell migration	5	3.7594	0.0332137	STRAP, TWIST1, BMPER, PPAP2B, ANGPT1	71	192	11061	4.057	1	0.791999	43.4768
regulation of peptidyl-tyrosine phosphorylation	4	3.00752	0.0346746	GHR, PPAP2B, ANGPT1, TNK2	71	113	11061	5.51465	1	0.797565	44.9022
regulation of phosphorylation	11	8.27068	0.0369763	STRAP, PRKCDBP, TWIST1, GHR, BMPER, PPAP2B, ANGPT1, GRB10, PHLPP1, TNK2, LOC100519435	71	837	11061	2.0474	1	0.810177	47.0796
morphogenesis of an epithelium	6	4.51128	0.0372678	SIX1, TWIST1, VDR, IRX3, ADM, LOC100519435	71	292	11061	3.20114	1	0.804685	47.3495
regulation of vitamin metabolic process	2	1.50376	0.0373839	ISX, VDR	71	6	11061	51.9296	1	0.797773	47.4566
negative regulation of vascular permeability	2	1.50376	0.0373839	ANGPT1, ADM	71	6	11061	51.9296	1	0.797773	47.4566
regulation of skeletal muscle satellite cell proliferation	2	1.50376	0.0373839	SIX1, ANGPT1	71	6	11061	51.9296	1	0.797773	47.4566
regulation of phosphate metabolic process	12	9.02256	0.0382778	STRAP, PRKCDBP, TWIST1, GHR, BMPER, PPAP2B, ANGPT1, GRB10, PHLPP1, TNK2, ADM, LOC100519435	71	962	11061	1.94331	1	0.797771	48.2747
regulation of phosphorus metabolic process	12	9.02256	0.0382778	STRAP, PRKCDBP, TWIST1, GHR, BMPER, PPAP2B, ANGPT1, GRB10, PHLPP1, TNK2, ADM, LOC100519435	71	962	11061	1.94331	1	0.797771	48.2747
digestive system process	3	2.25564	0.0383566	ISX, STRAP, VDR	71	49	11061	9.53809	1	0.7908	48.3463
regulation of signal transduction	16	12.0301	0.0393959	HFE2, IGFBP3, BMPER, CILP, PPAP2B, ANGPT1, ADM, NCOA5, STRAP, PRKCDBP, GSC, TWIST1, GAS1, GRB10, PHLPP1, LOC100519435	71	1470	11061	1.69566	1	0.7922	49.2811
protein phosphorylation	12	9.02256	0.0405463	STRAP, PRKCDBP, TWIST1, VRK1, GHR, BMPER, RPS6KA2, PPAP2B, ANGPT1, PHLPP1, TNK2, LOC100519435	71	971	11061	1.9253	1	0.79445	50.2973
negative regulation of gene expression	10	7.5188	0.0428212	FOXN3, SIX1, STRAP, ZNF503, HFE2, TWIST1, GSC, GAS1, VDR, RCOR1	71	740	11061	2.10525	1	0.805326	52.2507
skeletal muscle cell proliferation	2	1.50376	0.0434791	SIX1, ANGPT1	71	7	11061	44.5111	1	0.803438	52.8021
regulation of skeletal muscle cell proliferation	2	1.50376	0.0434791	SIX1, ANGPT1	71	7	11061	44.5111	1	0.803438	52.8021
phosphorylation	13	9.77444	0.0471818	VRK1, BMPER, GHR, RPS6KA2, PPAP2B, ANGPT1, STRAP, PRKCDBP, TWIST1, GRB10, TNK2, PHLPP1, LOC100519435	71	1120	11061	1.80826	1	0.823046	55.7949
negative regulation of transmembrane receptor protein serine/threonine kinase signaling pathway	3	2.25564	0.0472825	STRAP, HFE2, BMPER	71	55	11061	8.49757	1	0.817359	55.8737
epithelial to mesenchymal transition	3	2.25564	0.0488376	STRAP, TWIST1, GSC	71	56	11061	8.34582	1	0.821368	57.0746
craniofacial suture morphogenesis	2	1.50376	0.0495363	FOXN3, TWIST1	71	8	11061	38.9472	1	0.819754	57.6041
response to peptide hormone	4	3.00752	0.0500814	NCOA5, IGFBP3, GHR, GRB10	71	131	11061	4.75691	1	0.817217	58.0129
negative regulation of phosphate metabolic process	6	4.51128	0.0505701	STRAP, TWIST1, PPAP2B, ANGPT1, GRB10, LOC100519435	71	318	11061	2.93941	1	0.814387	58.3763
negative regulation of phosphorus metabolic process	6	4.51128	0.0505701	STRAP, TWIST1, PPAP2B, ANGPT1, GRB10, LOC100519435	71	318	11061	2.93941	1	0.814387	58.3763
morphogenesis of a branching epithelium	4	3.00752	0.0510209	SIX1, VDR, ADM, LOC100519435	71	132	11061	4.72087	1	0.811382	58.7088
epithelial cell migration	4	3.00752	0.0510209	STRAP, BMPER, PPAP2B, ANGPT1	71	132	11061	4.72087	1	0.811382	58.7088
regulation of apoptotic process	10	7.5188	0.0513875	GLO1, SIX1, IGFBP3, TWIST1, RPS6KA2, GAS1, TRAF3, VDR, ANGPT1, PHLPP1	71	766	11061	2.0338	1	0.80791	58.9775
epithelium migration	4	3.00752	0.051969	STRAP, BMPER, PPAP2B, ANGPT1	71	133	11061	4.68538	1	0.805857	59.4001
metanephros development	3	2.25564	0.052003	SIX1, IRX3, LOC100519435	71	58	11061	8.05804	1	0.80041	59.4247
regulation of programmed cell death	10	7.5188	0.0535159	GLO1, SIX1, IGFBP3, TWIST1, RPS6KA2, GAS1, TRAF3, VDR, ANGPT1, PHLPP1	71	772	11061	2.01799	1	0.804279	60.5046
cardiovascular system development	8	6.01504	0.0538573	SIX1, TWIST1, BMPER, THBS2, RPS6KA2, PPAP2B, ANGPT1, ADM	71	540	11061	2.30798	1	0.800899	60.7446
circulatory system development	8	6.01504	0.0538573	SIX1, TWIST1, BMPER, THBS2, RPS6KA2, PPAP2B, ANGPT1, ADM	71	540	11061	2.30798	1	0.800899	60.7446
tissue migration	4	3.00752	0.0548647	STRAP, BMPER, PPAP2B, ANGPT1	71	136	11061	4.58202	1	0.801621	61.4446
negative regulation of multicellular organismal process	8	6.01504	0.0551789	ISX, SIX1, STRAP, TWIST1, THBS2, IRX3, ANGPT1, ADM	71	543	11061	2.29523	1	0.798191	61.6605
regulation of protein phosphorylation	10	7.5188	0.0557021	STRAP, PRKCDBP, TWIST1, GHR, BMPER, PPAP2B, ANGPT1, PHLPP1, TNK2, LOC100519435	71	778	11061	2.00243	1	0.796072	62.0176
regulation of protein metabolic process	15	11.2782	0.0562068	GHR, BMPER, RPS6KA2, TRAF3, PPAP2B, ANGPT1, TRNAU1AP, STRAP, PRKCDBP, TWIST1, AZIN1, GAS1, PHLPP1, TNK2, LOC100519435	71	1410	11061	1.65733	1	0.79389	62.359
peptidyl-tyrosine phosphorylation	4	3.00752	0.0568375	GHR, PPAP2B, ANGPT1, TNK2	71	138	11061	4.51562	1	0.792503	62.7816
negative regulation of protein phosphorylation	5	3.7594	0.0583989	STRAP, TWIST1, PPAP2B, ANGPT1, LOC100519435	71	231	11061	3.37205	1	0.79654	63.8087
regulation of anatomical structure morphogenesis	8	6.01504	0.0588027	SIX1, STRAP, TWIST1, VRK1, THBS2, VDR, ADM, LOC100519435	71	551	11061	2.26191	1	0.793888	64.07
peptidyl-tyrosine modification	4	3.00752	0.058844	GHR, PPAP2B, ANGPT1, TNK2	71	140	11061	4.45111	1	0.78921	64.0966
blood vessel development	6	4.51128	0.0599904	SIX1, BMPER, THBS2, PPAP2B, ANGPT1, ADM	71	334	11061	2.7986	1	0.790875	64.8281
mesenchyme development	4	3.00752	0.0608838	SIX1, STRAP, TWIST1, GSC	71	142	11061	4.38841	1	0.79109	65.3885
morphogenesis of a branching structure	4	3.00752	0.0608838	SIX1, VDR, ADM, LOC100519435	71	142	11061	4.38841	1	0.79109	65.3885
response to endogenous stimulus	9	6.76692	0.0613593	NCOA5, STRAP, IGFBP3, HFE2, GHR, BMPER, VDR, GRB10, LOC100519435	71	673	11061	2.08336	1	0.789006	65.6833
regulation of vascular permeability	2	1.50376	0.0615376	ANGPT1, ADM	71	10	11061	31.1577	1	0.785321	65.7932
anatomical structure formation involved in morphogenesis	9	6.76692	0.0639663	SIX1, TWIST1, BMPER, GSC, THBS2, IRX3, ANGPT1, ADM, LOC100519435	71	679	11061	2.06495	1	0.793849	67.2581
aromatic compound biosynthetic process	20	15.0376	0.0640326	FOXN3, HFE2, BMPER, TRAF3, NAMPT, VDR, PPAP2B, AK4, IRX3, OCA2, RCOR1, ADM, SLC24A5, GLO1, STRAP, SIX1, GSC, TWIST1, EBF2, HMGA2	71	2116	11061	1.47248	1	0.789692	67.2973
ERK1 and ERK2 cascade	4	3.00752	0.0650621	PRKCDBP, BMPER, ANGPT1, LOC100519435	71	146	11061	4.26818	1	0.790639	67.8996
ureteric bud development	3	2.25564	0.0653591	SIX1, BMPER, LOC100519435	71	66	11061	7.08131	1	0.78778	68.0714
embryonic skeletal system morphogenesis	3	2.25564	0.0653591	SIX1, TWIST1, GSC	71	66	11061	7.08131	1	0.78778	68.0714
negative regulation of transcription, DNA-templated	8	6.01504	0.0659915	FOXN3, SIX1, STRAP, HFE2, TWIST1, GSC, VDR, RCOR1	71	566	11061	2.20196	1	0.786699	68.4343
cellular response to endogenous stimulus	8	6.01504	0.0664891	NCOA5, STRAP, HFE2, GHR, BMPER, VDR, GRB10, LOC100519435	71	567	11061	2.19808	1	0.784951	68.7172
mesonephric tubule development	3	2.25564	0.0671022	SIX1, BMPER, LOC100519435	71	67	11061	6.97561	1	0.783827	69.0624
mesonephric epithelium development	3	2.25564	0.0671022	SIX1, BMPER, LOC100519435	71	67	11061	6.97561	1	0.783827	69.0624
regulation of endothelial cell migration	3	2.25564	0.0671022	BMPER, PPAP2B, ANGPT1	71	67	11061	6.97561	1	0.783827	69.0624
response to peptide	4	3.00752	0.0672001	NCOA5, IGFBP3, GHR, GRB10	71	148	11061	4.21051	1	0.780097	69.1171
regulation of ERK1 and ERK2 cascade	4	3.00752	0.0672001	PRKCDBP, BMPER, ANGPT1, LOC100519435	71	148	11061	4.21051	1	0.780097	69.1171
melanin biosynthetic process	2	1.50376	0.067482	SLC24A5, OCA2	71	11	11061	28.3252	1	0.777346	69.2744
negative regulation of nucleic acid-templated transcription	8	6.01504	0.0674913	FOXN3, SIX1, STRAP, HFE2, TWIST1, GSC, VDR, RCOR1	71	569	11061	2.19035	1	0.773226	69.2796
skeletal system morphogenesis	4	3.00752	0.0682811	FOXN3, SIX1, TWIST1, GSC	71	149	11061	4.18225	1	0.773153	69.7161
regulation of cell proliferation	10	7.5188	0.0687786	TNS3, SIX1, STRAP, ZNF503, RPS6KA2, VDR, ANGPT1, TNK2, ADM, LOC100519435	71	811	11061	1.92095	1	0.771605	69.9881
regulation of cell death	10	7.5188	0.0700569	GLO1, SIX1, IGFBP3, TWIST1, RPS6KA2, GAS1, TRAF3, VDR, ANGPT1, PHLPP1	71	814	11061	1.91387	1	0.774001	70.6764
cell fate commitment	4	3.00752	0.0715719	SIX1, GSC, GAS1, EBF2	71	152	11061	4.0997	1	0.777476	71.4729
regulation of protein kinase B signaling	3	2.25564	0.0724233	PRKCDBP, ANGPT1, PHLPP1	71	70	11061	6.67666	1	0.777671	71.9116
digestion	3	2.25564	0.0724233	ISX, STRAP, VDR	71	70	11061	6.67666	1	0.777671	71.9116
negative regulation of RNA biosynthetic process	8	6.01504	0.0726405	FOXN3, SIX1, STRAP, HFE2, TWIST1, GSC, VDR, RCOR1	71	579	11061	2.15252	1	0.77484	72.0224
peptidyl-amino acid modification	8	6.01504	0.0726405	TWIST1, VRK1, GHR, RPS6KA2, ST6GAL2, PPAP2B, ANGPT1, TNK2	71	579	11061	2.15252	1	0.77484	72.0224
nephron tubule formation	2	1.50376	0.0733894	SIX1, IRX3	71	12	11061	25.9648	1	0.77458	72.4016
mesonephros development	3	2.25564	0.0742267	SIX1, BMPER, LOC100519435	71	71	11061	6.58262	1	0.774745	72.8198
regulation of cell communication	16	12.0301	0.0750324	HFE2, IGFBP3, BMPER, CILP, PPAP2B, ANGPT1, ADM, NCOA5, STRAP, PRKCDBP, GSC, TWIST1, GAS1, GRB10, PHLPP1, LOC100519435	71	1606	11061	1.55207	1	0.774763	73.2166
vasculature development	6	4.51128	0.0751848	SIX1, BMPER, THBS2, PPAP2B, ANGPT1, ADM	71	357	11061	2.6183	1	0.771755	73.2911
regulation of transcription from RNA polymerase II promoter	11	8.27068	0.0760909	GLO1, SIX1, STRAP, HFE2, TWIST1, BMPER, GSC, NAMPT, VDR, EBF2, RCOR1	71	953	11061	1.79819	1	0.772272	73.7296
actin filament bundle assembly	3	2.25564	0.0778766	LOC100625519, FSCN1, RHOD	71	73	11061	6.40228	1	0.776753	74.5742
tissue morphogenesis	6	4.51128	0.0780249	SIX1, TWIST1, VDR, IRX3, ADM, LOC100519435	71	361	11061	2.58929	1	0.773829	74.6431
insulin-like growth factor receptor signaling pathway	2	1.50376	0.0792598	CILP, GRB10	71	13	11061	23.9675	1	0.775771	75.2108
melanin metabolic process	2	1.50376	0.0792598	SLC24A5, OCA2	71	13	11061	23.9675	1	0.775771	75.2108
organ induction	2	1.50376	0.0792598	SIX1, LOC100519435	71	13	11061	23.9675	1	0.775771	75.2108
actin filament bundle organization	3	2.25564	0.0797226	LOC100625519, FSCN1, RHOD	71	74	11061	6.31576	1	0.774293	75.4204
embryonic morphogenesis	6	4.51128	0.0801929	SIX1, TWIST1, GSC, PPAP2B, IRX3, ADM	71	364	11061	2.56795	1	0.772871	75.6317
regulation of signaling	16	12.0301	0.0803237	HFE2, IGFBP3, BMPER, CILP, PPAP2B, ANGPT1, ADM, NCOA5, STRAP, PRKCDBP, GSC, TWIST1, GAS1, GRB10, PHLPP1, LOC100519435	71	1622	11061	1.53676	1	0.769984	75.6901
regulation of lipid metabolic process	4	3.00752	0.0830451	ISX, ABHD5, TWIST1, VDR	71	162	11061	3.84664	1	0.77826	76.877
negative regulation of RNA metabolic process	8	6.01504	0.0859409	FOXN3, SIX1, STRAP, HFE2, TWIST1, GSC, VDR, RCOR1	71	603	11061	2.06685	1	0.786815	78.0799
epithelium development	8	6.01504	0.0865239	SIX1, TWIST1, BMPER, GSC, VDR, IRX3, ADM, LOC100519435	71	604	11061	2.06343	1	0.785867	78.3149
positive regulation of metabolic process	16	12.0301	0.0865689	FOXN3, HFE2, GHR, BMPER, RPS6KA2, NAMPT, VDR, PPAP2B, ANGPT1, ADM, SIX1, ABHD5, PRKCDBP, TWIST1, EBF2, TNK2	71	1640	11061	1.51989	1	0.782787	78.3329
negative regulation of cellular biosynthetic process	9	6.76692	0.088945	SLC24A5, FOXN3, SIX1, STRAP, HFE2, TWIST1, GSC, VDR, RCOR1	71	730	11061	1.92068	1	0.788926	79.2655
middle ear morphogenesis	2	1.50376	0.090891	SIX1, GSC	71	15	11061	20.7718	1	0.79319	80.0009
nephron development	3	2.25564	0.0930151	SIX1, IRX3, ANGPT1	71	81	11061	5.76995	1	0.797955	80.7757
blood vessel morphogenesis	5	3.7594	0.0943047	SIX1, BMPER, THBS2, ANGPT1, ADM	71	273	11061	2.85327	1	0.799565	81.2322
embryonic skeletal system development	3	2.25564	0.0949641	SIX1, TWIST1, GSC	71	82	11061	5.69959	1	0.7989	81.4617
negative regulation of biosynthetic process	9	6.76692	0.0955594	SLC24A5, FOXN3, SIX1, STRAP, HFE2, TWIST1, GSC, VDR, RCOR1	71	742	11061	1.88962	1	0.798018	81.6665
regulation of transcription, DNA-templated	16	12.0301	0.0965247	FOXN3, HFE2, BMPER, TRAF3, NAMPT, VDR, PPAP2B, IRX3, RCOR1, GLO1, SIX1, STRAP, GSC, TWIST1, EBF2, HMGA2	71	1667	11061	1.49527	1	0.798457	81.9943
secondary metabolite biosynthetic process	2	1.50376	0.0966522	SLC24A5, OCA2	71	16	11061	19.4736	1	0.795952	82.0371
positive regulation of cellular metabolic process	15	11.2782	0.0980579	FOXN3, HFE2, GHR, BMPER, NAMPT, VDR, PPAP2B, ANGPT1, ADM, SIX1, PRKCDBP, ABHD5, TWIST1, EBF2, TNK2	71	1534	11061	1.52336	1	0.797944	82.5035
regulation of nucleic acid-templated transcription	16	12.0301	0.0980601	FOXN3, HFE2, BMPER, TRAF3, NAMPT, VDR, PPAP2B, IRX3, RCOR1, GLO1, SIX1, STRAP, GSC, TWIST1, EBF2, HMGA2	71	1671	11061	1.49169	1	0.795046	82.5042

## Sheet: Cerebellum
Term	Count	%	PValue	Genes	List Total	Pop Hits	Pop Total	Fold Enrichment	Bonferroni	Benjamini	FDR
positive regulation of multicellular organismal process	17	11.1842	4.9561e-05	PLK5, LHX1, CD34, CAMK2D, AVPR2, PDE9A, FGFR1, SEC14L1, PARK7, ADCYAP1, LHX5, LEP, BIN1, ZFPM2, SYNDIG1, TNFSF9, AMOTL1	74	798	11061	3.18426	0.106143	0.106143	0.0864095
nervous system development	18	11.8421	0.000694548	PLK5, LHX1, TENM2, FGFR1, TLX3, BARHL2, DTNBP1, ADCYAP1, PVRL1, LHX5, LEP, BIN1, NTNG2, JAM3, SYNDIG1, KIF1BP, TYRO3, FGF14	74	1106	11061	2.43265	0.792578	0.544564	1.20454
developmental process involved in reproduction	10	6.57895	0.00106858	LHX1, SYCP2, NDP, LEP, ZFPM2, JAM3, PCYT1B, OCA2, TBPL1, TYRO3	74	393	11061	3.80338	0.911128	0.55374	1.84754
spermatogenesis	7	4.60526	0.00182247	TDRKH, JAM3, PCYT1B, DNAJA1, OCA2, TBPL1, TYRO3	74	196	11061	5.33832	0.983914	0.643869	3.13158
regulation of response to external stimulus	10	6.57895	0.00218976	PARK7, CD34, ANXA2, LEP, CHID1, JAM3, FGFR1, SEC14L1, TYRO3, FGF14	74	436	11061	3.42828	0.993009	0.629393	3.75142
sexual reproduction	9	5.92105	0.00283413	TDRKH, SYCP2, LEP, JAM3, PCYT1B, DNAJA1, OCA2, TBPL1, TYRO3	74	368	11061	3.65559	0.99838	0.600659	4.82979
regulation of multicellular organismal development	15	9.86842	0.00302353	PLK5, LHX1, CD34, FGFR1, TLX3, BARHL2, ZNF397, PVRL1, LHX5, LEP, LOC102167244, BIN1, ZFPM2, SYNDIG1, TNFSF9	74	941	11061	2.38267	0.998946	0.575547	5.14459
negative regulation of response to external stimulus	6	3.94737	0.00325328	CD34, ANXA2, LEP, CHID1, SEC14L1, TYRO3	74	152	11061	5.90025	0.999375	0.559443	5.52515
regulation of response to stress	12	7.89474	0.00353142	CRY1, PARK7, CD34, ANXA2, LEP, CHID1, MAP3K11, DNAJA1, SEC14L1, TYRO3, DTNBP1, FGF14	74	654	11061	2.74262	0.999668	0.551088	5.98391
regulation of system process	7	4.60526	0.00387055	CRY1, CAMK2D, AVPR2, LEP, PDE9A, FGFR1, TLX3	74	228	11061	4.58908	0.999846	0.54985	6.54044
reproductive process	12	7.89474	0.00424287	TDRKH, LHX1, SYCP2, NDP, LEP, ZFPM2, JAM3, PCYT1B, DNAJA1, OCA2, TBPL1, TYRO3	74	670	11061	2.67713	0.999934	0.551654	7.14786
negative regulation of transport	7	4.60526	0.00448507	CRY1, PARK7, CD34, ANXA2, CAMK2D, LEP, RAB33B	74	235	11061	4.45239	0.999962	0.51661	7.541
cell-cell signaling	12	7.89474	0.00484857	LHX1, CRY1, PARK7, CD34, LHX5, NDP, LEP, SYT12, FGFR1, TNFSF9, DTNBP1, SLC30A8	74	682	11061	2.63002	0.999983	0.519818	8.12809
regulation of nervous system development	9	5.92105	0.00513453	PLK5, LHX1, PVRL1, LHX5, BIN1, FGFR1, SYNDIG1, TLX3, BARHL2	74	406	11061	3.31344	0.999991	0.517323	8.58746
reproductive system development	7	4.60526	0.00559279	LHX1, SYCP2, NDP, LEP, ZFPM2, PCYT1B, TYRO3	74	246	11061	4.2533	0.999997	0.5061	9.31912
cytokine production	8	5.26316	0.00567274	ADCYAP1, PARK7, CD34, AVPR2, LEP, CHID1, FGFR1, SEC14L1	74	327	11061	3.65683	0.999997	0.492306	9.4462
multi-organism reproductive process	9	5.92105	0.00592955	TDRKH, SYCP2, LEP, JAM3, PCYT1B, DNAJA1, OCA2, TBPL1, TYRO3	74	416	11061	3.23379	0.999999	0.489938	9.85327
regulation of transport	14	9.21053	0.0063076	EHD1, CRY1, PARK7, CD34, ANXA2, CAMK2D, LEP, BIN1, SYT12, RAB33B, FGFR1, DNAJA1, KCNN2, DTNBP1	74	914	11061	2.28952	0.999999	0.494483	10.4494
female sex differentiation	4	2.63158	0.00656287	LHX1, ZFPM2, PCYT1B, TYRO3	74	58	11061	10.3085	1	0.492168	10.8498
cell development	16	10.5263	0.00663224	PLK5, LHX1, TENM2, ANXA2, FGFR1, TLX3, OCA2, BARHL2, TBPL1, DTNBP1, ADCYAP1, LEP, BIN1, NTNG2, JAM3, TYRO3	74	1138	11061	2.10155	1	0.480567	10.9583
positive regulation of developmental process	11	7.23684	0.00670943	EHD1, PLK5, LHX1, CD34, LHX5, LEP, BIN1, ZFPM2, FGFR1, SYNDIG1, TNFSF9	74	613	11061	2.68222	1	0.470094	11.0789
generation of neurons	12	7.89474	0.00823621	PLK5, LHX1, TENM2, ADCYAP1, LHX5, LEP, NTNG2, BIN1, FGFR1, TLX3, BARHL2, DTNBP1	74	733	11061	2.44703	1	0.527142	13.433
regulation of cell differentiation	13	8.55263	0.00957538	PLK5, EHD1, LHX1, CD34, FGFR1, BARHL2, TLX3, ZNF397, LEP, BIN1, LOC102167244, ZFPM2, TNFSF9	74	854	11061	2.27535	1	0.567344	15.4493
secretion by cell	9	5.92105	0.0102108	CRY1, CD34, LEP, SYT12, RAB33B, FGFR1, TYRO3, DTNBP1, SLC30A8	74	457	11061	2.94367	1	0.577089	16.3905
signal release	6	3.94737	0.0104345	CRY1, LEP, SYT12, FGFR1, DTNBP1, SLC30A8	74	201	11061	4.46188	1	0.571788	16.7195
neuron differentiation	11	7.23684	0.0112428	PLK5, LHX1, TENM2, ADCYAP1, LHX5, LEP, NTNG2, FGFR1, TLX3, BARHL2, DTNBP1	74	662	11061	2.48369	1	0.58633	17.8981
gamete generation	7	4.60526	0.0115243	TDRKH, JAM3, PCYT1B, DNAJA1, OCA2, TBPL1, TYRO3	74	287	11061	3.64568	1	0.583033	18.3047
regulation of cellular response to stress	7	4.60526	0.0117092	CRY1, PARK7, CD34, LEP, MAP3K11, DNAJA1, DTNBP1	74	288	11061	3.63302	1	0.576921	18.5709
hemopoiesis	9	5.92105	0.0125403	ZNF397, CD34, ANXA2, LEP, LOC100524979, LOC102167244, JAM3, TNFSF9, TYRO3	74	474	11061	2.83809	1	0.590508	19.7571
sex differentiation	5	3.28947	0.0143086	LHX1, SYCP2, ZFPM2, PCYT1B, TYRO3	74	142	11061	5.26313	1	0.627957	22.2269
positive regulation of nervous system development	6	3.94737	0.0144297	PLK5, LHX1, LHX5, BIN1, FGFR1, SYNDIG1	74	218	11061	4.11394	1	0.620101	22.3934
neurogenesis	12	7.89474	0.0145892	PLK5, LHX1, TENM2, ADCYAP1, LHX5, LEP, NTNG2, BIN1, FGFR1, TLX3, BARHL2, DTNBP1	74	795	11061	2.2562	1	0.613517	22.6122
regulation of cytokine production	7	4.60526	0.0147418	ADCYAP1, PARK7, CD34, LEP, CHID1, FGFR1, SEC14L1	74	303	11061	3.45317	1	0.607019	22.8208
vesicle organization	5	3.28947	0.0171711	CD34, ANXA2, SYT12, TBPL1, DTNBP1	74	150	11061	4.98243	1	0.653479	26.0736
hematopoietic or lymphoid organ development	9	5.92105	0.0179597	ZNF397, CD34, ANXA2, LEP, LOC100524979, LOC102167244, JAM3, TNFSF9, TYRO3	74	506	11061	2.65861	1	0.660318	27.1015
genitalia development	3	1.97368	0.0187538	LHX1, SYCP2, TYRO3	74	32	11061	14.0131	1	0.666803	28.1228
cell-cell adhesion	9	5.92105	0.0195449	ZNF397, TENM2, CD34, PVRL1, FAT2, LEP, JAM3, TNFSF9, TYRO3	74	514	11061	2.61723	1	0.672804	29.1269
neuron development	9	5.92105	0.0199565	PLK5, LHX1, TENM2, ADCYAP1, LEP, NTNG2, FGFR1, BARHL2, DTNBP1	74	516	11061	2.60709	1	0.671472	29.6441
regulation of secretion by cell	7	4.60526	0.0209506	CRY1, CD34, LEP, SYT12, RAB33B, FGFR1, DTNBP1	74	328	11061	3.18997	1	0.680608	30.8785
negative regulation of secretion by cell	4	2.63158	0.021518	CRY1, CD34, LEP, RAB33B	74	90	11061	6.64324	1	0.681877	31.5739
localization of cell	11	7.23684	0.0219303	LHX1, CD34, FAT2, LOC102167244, JAM3, FGFR1, DNAJA1, TLX3, BARHL2, TYRO3, AMOTL1	74	735	11061	2.23701	1	0.680491	32.075
cell motility	11	7.23684	0.0219303	LHX1, CD34, FAT2, LOC102167244, JAM3, FGFR1, DNAJA1, TLX3, BARHL2, TYRO3, AMOTL1	74	735	11061	2.23701	1	0.680491	32.075
locomotion	12	7.89474	0.0221779	LOC100627123, LHX1, CD34, FAT2, LOC102167244, JAM3, FGFR1, DNAJA1, TLX3, BARHL2, TYRO3, AMOTL1	74	846	11061	2.12018	1	0.676434	32.3743
secretion	9	5.92105	0.0225577	CRY1, CD34, LEP, SYT12, RAB33B, FGFR1, TYRO3, DTNBP1, SLC30A8	74	528	11061	2.54783	1	0.67468	32.831
immune system development	9	5.92105	0.0234761	ZNF397, CD34, ANXA2, LEP, LOC100524979, LOC102167244, JAM3, TNFSF9, TYRO3	74	532	11061	2.52868	1	0.681565	33.9234
multicellular organismal reproductive process	7	4.60526	0.0241757	TDRKH, JAM3, PCYT1B, DNAJA1, OCA2, TBPL1, TYRO3	74	339	11061	3.08646	1	0.68472	34.7441
positive regulation of gene expression	12	7.89474	0.0246989	ZBTB49, LHX1, ADCYAP1, PARK7, CD34, MBTPS2, LHX5, AVPR2, NDP, ZFPM2, BARHL2, DTNBP1	74	860	11061	2.08567	1	0.685107	35.3518
negative regulation of secretion	4	2.63158	0.025451	CRY1, CD34, LEP, RAB33B	74	96	11061	6.22804	1	0.688806	36.2158
multicellular organism reproduction	7	4.60526	0.0260687	TDRKH, JAM3, PCYT1B, DNAJA1, OCA2, TBPL1, TYRO3	74	345	11061	3.03278	1	0.690438	36.9173
blood coagulation	4	2.63158	0.0268424	CD34, ANXA2, TYRO3, DTNBP1	74	98	11061	6.10094	1	0.694146	37.7857
cell migration	10	6.57895	0.0280029	LHX1, CD34, FAT2, LOC102167244, JAM3, FGFR1, TLX3, BARHL2, TYRO3, AMOTL1	74	656	11061	2.27855	1	0.702776	39.0672
positive regulation of cell differentiation	8	5.26316	0.0282187	EHD1, PLK5, LHX1, CD34, LEP, BIN1, FGFR1, TNFSF9	74	449	11061	2.66322	1	0.698839	39.3027
regulation of secretion	7	4.60526	0.0297925	CRY1, CD34, LEP, SYT12, RAB33B, FGFR1, DTNBP1	74	356	11061	2.93908	1	0.712061	40.9946
nucleotide metabolic process	7	4.60526	0.0297925	ADCYAP1, PARK7, PDE9A, HKDC1, ADSS, AK4, TBPL1	74	356	11061	2.93908	1	0.712061	40.9946
regulation of transferase activity	8	5.26316	0.0300398	ADCYAP1, PARK7, UBE2I, LEP, MAP3K11, FGFR1, DNAJA1, DTNBP1	74	455	11061	2.6281	1	0.708607	41.2564
vasculature development	7	4.60526	0.0301475	CD34, ANXA2, NDP, LEP, ZFPM2, JAM3, FGFR1	74	357	11061	2.93084	1	0.703545	41.3701
negative regulation of protein ubiquitination	3	1.97368	0.0312099	CRY1, PARK7, DNAJA1	74	42	11061	10.6766	1	0.709943	42.4802
nucleoside phosphate metabolic process	7	4.60526	0.0315958	ADCYAP1, PARK7, PDE9A, HKDC1, ADSS, AK4, TBPL1	74	361	11061	2.89837	1	0.708288	42.8785
regulation of protein kinase activity	7	4.60526	0.0323367	ADCYAP1, PARK7, LEP, MAP3K11, FGFR1, DNAJA1, DTNBP1	74	363	11061	2.8824	1	0.710713	43.6361
vagina development	2	1.31579	0.0325719	LHX1, TYRO3	74	5	11061	59.7892	1	0.707422	43.8745
cerebellar Purkinje cell-granule cell precursor cell signaling involved in regulation of granule cell precursor cell proliferation	2	1.31579	0.0325719	LHX1, LHX5	74	5	11061	59.7892	1	0.707422	43.8745
intracellular receptor signaling pathway	4	2.63158	0.0335988	CRY1, PARK7, DNAJA1, SEC14L1	74	107	11061	5.58777	1	0.712917	44.9046
hemostasis	4	2.63158	0.0335988	CD34, ANXA2, TYRO3, DTNBP1	74	107	11061	5.58777	1	0.712917	44.9046
anatomical structure formation involved in morphogenesis	10	6.57895	0.0339103	EHD1, LHX1, CD34, DUSP5, LHX5, ANXA2, LEP, JAM3, FGFR1, TBPL1	74	679	11061	2.20137	1	0.710546	45.2135
blood vessel morphogenesis	6	3.94737	0.0340371	CD34, ANXA2, LEP, ZFPM2, JAM3, FGFR1	74	273	11061	3.28512	1	0.706251	45.3388
coagulation	4	2.63158	0.0352096	CD34, ANXA2, TYRO3, DTNBP1	74	109	11061	5.48525	1	0.713062	46.4846
regulation of JUN kinase activity	3	1.97368	0.0354361	MAP3K11, DNAJA1, DTNBP1	74	45	11061	9.96486	1	0.709928	46.7034
purine ribonucleotide metabolic process	6	3.94737	0.0358991	ADCYAP1, PARK7, PDE9A, HKDC1, ADSS, AK4	74	277	11061	3.23768	1	0.709275	47.1478
ribonucleotide metabolic process	6	3.94737	0.0383142	ADCYAP1, PARK7, PDE9A, HKDC1, ADSS, AK4	74	282	11061	3.18028	1	0.727664	49.4101
negative regulation of cellular catabolic process	3	1.97368	0.0383698	PARK7, ANXA2, TIMP2	74	47	11061	9.54083	1	0.723007	49.4611
organic hydroxy compound metabolic process	5	3.28947	0.0385144	PARK7, MBTPS2, LEP, FGFR1, OCA2	74	193	11061	3.87236	1	0.719249	49.5935
regulation of stress-activated MAPK cascade	4	2.63158	0.0385496	LEP, MAP3K11, DNAJA1, DTNBP1	74	113	11061	5.29108	1	0.714515	49.6257
positive regulation of cerebellar granule cell precursor proliferation	2	1.31579	0.0389596	LHX1, LHX5	74	6	11061	49.8243	1	0.713371	49.999
cerebellar Purkinje cell differentiation	2	1.31579	0.0389596	LHX1, LHX5	74	6	11061	49.8243	1	0.713371	49.999
cerebellar Purkinje cell layer formation	2	1.31579	0.0389596	LHX1, LHX5	74	6	11061	49.8243	1	0.713371	49.999
regulation of stress-activated protein kinase signaling cascade	4	2.63158	0.0394091	LEP, MAP3K11, DNAJA1, DTNBP1	74	114	11061	5.24467	1	0.712622	50.4054
negative regulation of protein binding	3	1.97368	0.0398704	PARK7, ANXA2, DTNBP1	74	48	11061	9.34206	1	0.712002	50.8192
endocrine process	3	1.97368	0.0398704	CRY1, AVPR2, FGFR1	74	48	11061	9.34206	1	0.712002	50.8192
negative regulation of protein modification by small protein conjugation or removal	3	1.97368	0.0398704	CRY1, PARK7, DNAJA1	74	48	11061	9.34206	1	0.712002	50.8192
ribose phosphate metabolic process	6	3.94737	0.0413419	ADCYAP1, PARK7, PDE9A, HKDC1, ADSS, AK4	74	288	11061	3.11402	1	0.72043	52.1174
stress-activated MAPK cascade	4	2.63158	0.0429444	LEP, MAP3K11, DNAJA1, DTNBP1	74	118	11061	5.06688	1	0.729524	53.4944
purine nucleotide metabolic process	6	3.94737	0.0439735	ADCYAP1, PARK7, PDE9A, HKDC1, ADSS, AK4	74	293	11061	3.06088	1	0.733458	54.359
positive regulation of cytokine production	5	3.28947	0.0449787	ADCYAP1, PARK7, CD34, LEP, SEC14L1	74	203	11061	3.6816	1	0.737054	55.1888
regulation of cerebellar granule cell precursor proliferation	2	1.31579	0.0453057	LHX1, LHX5	74	7	11061	42.7066	1	0.735182	55.4557
cerebellar Purkinje cell layer morphogenesis	2	1.31579	0.0453057	LHX1, LHX5	74	7	11061	42.7066	1	0.735182	55.4557
nucleobase-containing small molecule metabolic process	7	4.60526	0.045767	ADCYAP1, PARK7, PDE9A, HKDC1, ADSS, AK4, TBPL1	74	395	11061	2.64889	1	0.734405	55.8297
movement of cell or subcellular component	12	7.89474	0.04588	LHX1, CD34, FAT2, LOC102167244, JAM3, FGFR1, DNAJA1, TLX3, BARHL2, TYRO3, AMOTL1, DTNBP1	74	949	11061	1.89007	1	0.730914	55.9207
regulation of kinase activity	7	4.60526	0.0471816	ADCYAP1, PARK7, LEP, MAP3K11, FGFR1, DNAJA1, DTNBP1	74	398	11061	2.62892	1	0.736685	56.9579
regulation of gene expression	21	13.8158	0.0476392	ZBTB49, CRY1, LHX1, CD34, MBTPS2, AVPR2, NDP, UBE2I, FGFR1, TLX3, BARHL2, DTNBP1, ZNF397, ZNF180, PARK7, ADCYAP1, LHX5, LEP, GLE1, LOC102167244, ZFPM2	74	2088	11061	1.50332	1	0.735901	57.317
stress-activated protein kinase signaling cascade	4	2.63158	0.048536	LEP, MAP3K11, DNAJA1, DTNBP1	74	124	11061	4.82171	1	0.738409	58.0127
regulation of protein modification by small protein conjugation or removal	4	2.63158	0.0504758	CRY1, PARK7, UBE2I, DNAJA1	74	126	11061	4.74517	1	0.748309	59.481
secondary alcohol metabolic process	3	1.97368	0.0509728	MBTPS2, LEP, FGFR1	74	55	11061	8.15307	1	0.747741	59.8494
positive regulation of cardiac muscle hypertrophy	2	1.31579	0.0516104	CAMK2D, PDE9A	74	8	11061	37.3682	1	0.748159	60.3173
spinal cord association neuron differentiation	2	1.31579	0.0516104	LHX1, LHX5	74	8	11061	37.3682	1	0.748159	60.3173
positive regulation of muscle hypertrophy	2	1.31579	0.0516104	CAMK2D, PDE9A	74	8	11061	37.3682	1	0.748159	60.3173
aromatic compound biosynthetic process	21	13.8158	0.053694	ZBTB49, CRY1, LHX1, MBTPS2, NDP, UBE2I, FGFR1, AK4, TLX3, OCA2, TBPL1, BARHL2, ZNF397, ZNF180, PARK7, ADCYAP1, LHX5, LEP, LOC102167244, ZFPM2, ADSS	74	2116	11061	1.48343	1	0.758254	61.8107
leukocyte differentiation	6	3.94737	0.054883	ZNF397, ANXA2, LEP, LOC102167244, TNFSF9, TYRO3	74	312	11061	2.87448	1	0.762098	62.6391
purine-containing compound metabolic process	6	3.94737	0.054883	ADCYAP1, PARK7, PDE9A, HKDC1, ADSS, AK4	74	312	11061	2.87448	1	0.762098	62.6391
negative regulation of protein catabolic process	3	1.97368	0.056033	PARK7, ANXA2, TIMP2	74	58	11061	7.73136	1	0.765564	63.4241
negative regulation of response to stimulus	10	6.57895	0.0563448	ZNF397, CRY1, PARK7, CD34, ANXA2, LEP, CHID1, DNAJA1, SEC14L1, TYRO3	74	747	11061	2.00098	1	0.763747	63.6343
female genitalia development	2	1.31579	0.0578741	LHX1, TYRO3	74	9	11061	33.2162	1	0.769403	64.6486
nitrogen compound transport	6	3.94737	0.0586287	PARK7, LEP, GLE1, SEC14L1, DTNBP1, SLC30A8	74	318	11061	2.82024	1	0.770261	65.1393
response to hormone	6	3.94737	0.0605558	CRY1, PARK7, AVPR2, TIMP2, LEP, DNAJA1	74	321	11061	2.79389	1	0.777876	66.3632
cell adhesion	10	6.57895	0.0611259	ZNF397, TENM2, CD34, PVRL1, FAT2, LEP, JAM3, TNFSF9, HSD17B12, TYRO3	74	759	11061	1.96934	1	0.777572	66.7176
hormone secretion	4	2.63158	0.0618072	CRY1, LEP, FGFR1, SLC30A8	74	137	11061	4.36417	1	0.777897	67.1363
angiogenesis	5	3.28947	0.0620212	CD34, ANXA2, LEP, JAM3, FGFR1	74	226	11061	3.30692	1	0.775622	67.2668
neuron projection development	7	4.60526	0.0622674	PLK5, LHX1, ADCYAP1, NTNG2, FGFR1, BARHL2, DTNBP1	74	427	11061	2.45038	1	0.773552	67.4163
protein autophosphorylation	4	2.63158	0.0628918	CAMK2D, MAP3K11, FGFR1, TYRO3	74	138	11061	4.33255	1	0.773604	67.7927
biological adhesion	10	6.57895	0.0636127	ZNF397, TENM2, CD34, PVRL1, FAT2, LEP, JAM3, TNFSF9, HSD17B12, TYRO3	74	765	11061	1.9539	1	0.774185	68.2221
cell proliferation in external granule layer	2	1.31579	0.064097	LHX1, LHX5	74	10	11061	29.8946	1	0.773476	68.5076
cerebellar granule cell precursor proliferation	2	1.31579	0.064097	LHX1, LHX5	74	10	11061	29.8946	1	0.773476	68.5076
cell proliferation in hindbrain	2	1.31579	0.064097	LHX1, LHX5	74	10	11061	29.8946	1	0.773476	68.5076
AMP metabolic process	2	1.31579	0.064097	ADSS, AK4	74	10	11061	29.8946	1	0.773476	68.5076
cell differentiation in hindbrain	2	1.31579	0.064097	LHX1, LHX5	74	10	11061	29.8946	1	0.773476	68.5076
regulation of defense response	6	3.94737	0.065871	PARK7, LEP, CHID1, SEC14L1, TYRO3, FGF14	74	329	11061	2.72595	1	0.779632	69.5327
ion transport	9	5.92105	0.0660149	PARK7, CAMK2D, KCNK1, LEP, CA4, FGFR1, SEC14L1, OCA2, KCNN2	74	655	11061	2.05383	1	0.777128	69.6144
negative regulation of multicellular organismal process	8	5.26316	0.066318	ZNF397, CRY1, CD34, ANXA2, CHID1, ZFPM2, FGFR1, TLX3	74	543	11061	2.20218	1	0.77548	69.786
intracellular steroid hormone receptor signaling pathway	3	1.97368	0.0666506	CRY1, PARK7, DNAJA1	74	64	11061	7.00655	1	0.774006	69.9731
hormone transport	4	2.63158	0.0673188	CRY1, LEP, FGFR1, SLC30A8	74	142	11061	4.21051	1	0.774292	70.3459
blood vessel development	6	3.94737	0.069323	CD34, ANXA2, LEP, ZFPM2, JAM3, FGFR1	74	334	11061	2.68514	1	0.781314	71.438
central nervous system development	7	4.60526	0.0698689	LHX1, LHX5, LEP, BIN1, FGFR1, TLX3, TYRO3	74	440	11061	2.37798	1	0.780925	71.7287
response to external stimulus	13	8.55263	0.06997	LOC100627123, LHX1, CRY1, PARK7, CD34, ANXA2, LEP, CHID1, JAM3, FGFR1, SEC14L1, TYRO3, FGF14	74	1143	11061	1.70004	1	0.778353	71.7823
secretory granule organization	2	1.31579	0.0702793	TBPL1, DTNBP1	74	11	11061	27.1769	1	0.77683	71.9455
positive regulation of macromolecule metabolic process	16	10.5263	0.073718	ZBTB49, LHX1, CD34, MBTPS2, AVPR2, NDP, UBE2I, FGFR1, BARHL2, DTNBP1, PARK7, ADCYAP1, LHX5, LEP, MAP3K11, ZFPM2	74	1534	11061	1.55904	1	0.79026	73.7014
neuron migration	3	1.97368	0.0740709	LHX1, TLX3, BARHL2	74	68	11061	6.5944	1	0.788946	73.8756
regulation of transcription, DNA-templated	17	11.1842	0.0747404	ZBTB49, CRY1, LHX1, MBTPS2, NDP, UBE2I, FGFR1, TLX3, BARHL2, ZNF180, ZNF397, PARK7, ADCYAP1, LHX5, LEP, LOC102167244, ZFPM2	74	1667	11061	1.52432	1	0.7891	74.2031
regulation of nucleic acid-templated transcription	17	11.1842	0.0760405	ZBTB49, CRY1, LHX1, MBTPS2, NDP, UBE2I, FGFR1, TLX3, BARHL2, ZNF180, ZNF397, PARK7, ADCYAP1, LHX5, LEP, LOC102167244, ZFPM2	74	1671	11061	1.52067	1	0.792088	74.8281
cerebellar cortex formation	2	1.31579	0.0764214	LHX1, LHX5	74	12	11061	24.9122	1	0.790933	75.0085
defense response	10	6.57895	0.0765489	PLK5, ZNF397, PARK7, LEP, CHID1, JAM3, PCYT1B, SEC14L1, TYRO3, FGF14	74	794	11061	1.88253	1	0.788663	75.0686
regulation of MAP kinase activity	4	2.63158	0.0765881	MAP3K11, FGFR1, DNAJA1, DTNBP1	74	150	11061	3.98595	1	0.786013	75.0871
nucleobase-containing compound biosynthetic process	20	13.1579	0.0771432	ZBTB49, CRY1, LHX1, MBTPS2, NDP, UBE2I, FGFR1, AK4, TLX3, TBPL1, BARHL2, ZNF397, ZNF180, PARK7, ADCYAP1, LHX5, LEP, LOC102167244, ZFPM2, ADSS	74	2072	11061	1.44279	1	0.785685	75.347
regulation of RNA biosynthetic process	17	11.1842	0.0776872	ZBTB49, CRY1, LHX1, MBTPS2, NDP, UBE2I, FGFR1, TLX3, BARHL2, ZNF180, ZNF397, PARK7, ADCYAP1, LHX5, LEP, LOC102167244, ZFPM2	74	1676	11061	1.51613	1	0.785315	75.5992
regulation of vesicle-mediated transport	5	3.28947	0.0783438	EHD1, ANXA2, BIN1, SYT12, RAB33B	74	245	11061	3.05047	1	0.785447	75.9004
nucleic acid-templated transcription	18	11.8421	0.0797957	ZBTB49, CRY1, LHX1, MBTPS2, NDP, UBE2I, FGFR1, TLX3, TBPL1, BARHL2, ZNF180, ZNF397, PARK7, ADCYAP1, LHX5, LEP, LOC102167244, ZFPM2	74	1814	11061	1.48319	1	0.789017	76.5541
presynaptic process involved in chemical synaptic transmission	3	1.97368	0.0798024	PARK7, SYT12, DTNBP1	74	71	11061	6.31576	1	0.786338	76.5571
purine ribonucleoside monophosphate metabolic process	4	2.63158	0.0814243	PARK7, HKDC1, ADSS, AK4	74	154	11061	3.88241	1	0.790553	77.2674
purine nucleoside monophosphate metabolic process	4	2.63158	0.0826538	PARK7, HKDC1, ADSS, AK4	74	155	11061	3.85737	1	0.793019	77.7924
RNA biosynthetic process	18	11.8421	0.083107	ZBTB49, CRY1, LHX1, MBTPS2, NDP, UBE2I, FGFR1, TLX3, TBPL1, BARHL2, ZNF180, ZNF397, PARK7, ADCYAP1, LHX5, LEP, LOC102167244, ZFPM2	74	1824	11061	1.47506	1	0.792262	77.9829
transcription, DNA-templated	16	10.5263	0.0837856	ZBTB49, CRY1, LHX1, MBTPS2, UBE2I, NDP, FGFR1, TBPL1, BARHL2, ZNF397, PARK7, ADCYAP1, LHX5, LEP, LOC102167244, ZFPM2	74	1563	11061	1.53011	1	0.792435	78.2654
negative regulation of binding	3	1.97368	0.0856679	PARK7, ANXA2, DTNBP1	74	74	11061	6.05972	1	0.797414	79.0312
endocytosis	5	3.28947	0.0858042	EHD1, ANXA2, LEP, SYT12, TYRO3	74	253	11061	2.95401	1	0.795411	79.0857
ribonucleoside monophosphate metabolic process	4	2.63158	0.0863905	PARK7, HKDC1, ADSS, AK4	74	158	11061	3.78413	1	0.795199	79.3184
positive regulation of molecular function	9	5.92105	0.087542	ADCYAP1, PARK7, MBTPS2, UBE2I, ANXA2, NDP, LEP, MAP3K11, FGFR1	74	697	11061	1.93007	1	0.797189	79.7684
neural precursor cell proliferation	3	1.97368	0.0876515	LHX1, LHX5, FGFR1	74	75	11061	5.97892	1	0.795129	79.8107
cell proliferation in forebrain	2	1.31579	0.0885857	LHX5, FGFR1	74	14	11061	21.3533	1	0.796265	80.1682
positive regulation of cardiac muscle tissue growth	2	1.31579	0.0885857	ZFPM2, FGFR1	74	14	11061	21.3533	1	0.796265	80.1682
dorsal spinal cord development	2	1.31579	0.0885857	LHX1, LHX5	74	14	11061	21.3533	1	0.796265	80.1682
positive regulation of cardiac muscle cell proliferation	2	1.31579	0.0885857	ZFPM2, FGFR1	74	14	11061	21.3533	1	0.796265	80.1682
positive regulation of transport	7	4.60526	0.0887002	EHD1, PARK7, CD34, ANXA2, LEP, FGFR1, DTNBP1	74	469	11061	2.23094	1	0.794254	80.2117
heterocycle biosynthetic process	20	13.1579	0.0888234	ZBTB49, CRY1, LHX1, MBTPS2, NDP, UBE2I, FGFR1, AK4, TLX3, TBPL1, BARHL2, ZNF397, ZNF180, PARK7, ADCYAP1, LHX5, LEP, LOC102167244, ZFPM2, ADSS	74	2109	11061	1.41748	1	0.792287	80.2583
regulation of inflammatory response	4	2.63158	0.0901986	PARK7, LEP, CHID1, TYRO3	74	161	11061	3.71361	1	0.795111	80.7716
nucleoside monophosphate metabolic process	4	2.63158	0.0914835	PARK7, HKDC1, ADSS, AK4	74	162	11061	3.69069	1	0.797528	81.2398
organ growth	3	1.97368	0.0936844	LEP, ZFPM2, FGFR1	74	78	11061	5.74896	1	0.803203	82.0169
spermatid development	3	1.97368	0.0936844	JAM3, OCA2, TBPL1	74	78	11061	5.74896	1	0.803203	82.0169
regulation of muscle hypertrophy	2	1.31579	0.0946084	CAMK2D, PDE9A	74	15	11061	19.9297	1	0.804175	82.334
regulation of cardiac muscle hypertrophy	2	1.31579	0.0946084	CAMK2D, PDE9A	74	15	11061	19.9297	1	0.804175	82.334
regulation of protein sumoylation	2	1.31579	0.0946084	PARK7, UBE2I	74	15	11061	19.9297	1	0.804175	82.334
regulation of cytokine production involved in inflammatory response	2	1.31579	0.0946084	LEP, CHID1	74	15	11061	19.9297	1	0.804175	82.334
regulation of transcription from RNA polymerase II promoter	11	7.23684	0.0949138	ZBTB49, CRY1, ADCYAP1, PARK7, MBTPS2, UBE2I, LEP, LOC102167244, ZFPM2, FGFR1, BARHL2	74	953	11061	1.72529	1	0.80295	82.4377
negative regulation of catabolic process	3	1.97368	0.0957218	PARK7, ANXA2, TIMP2	74	79	11061	5.67619	1	0.803509	82.7091
steroid hormone mediated signaling pathway	3	1.97368	0.0957218	CRY1, PARK7, DNAJA1	74	79	11061	5.67619	1	0.803509	82.7091
cell-substrate adhesion	4	2.63158	0.0966997	CD34, JAM3, HSD17B12, TYRO3	74	166	11061	3.60176	1	0.804652	83.0324
nucleoside triphosphate metabolic process	4	2.63158	0.0966997	PARK7, HKDC1, AK4, TBPL1	74	166	11061	3.60176	1	0.804652	83.0324
spermatid differentiation	3	1.97368	0.0977719	JAM3, OCA2, TBPL1	74	80	11061	5.60524	1	0.8061	83.3803
cellular response to hormone stimulus	5	3.28947	0.0996657	CRY1, PARK7, AVPR2, LEP, DNAJA1	74	267	11061	2.79912	1	0.81028	83.9783

## Sheet: Cortex
Term	Count	%	PValue	Genes	List Total	Pop Hits	Pop Total	Fold Enrichment	Bonferroni	Benjamini	FDR
cell morphogenesis involved in differentiation	8	8.24742	0.00142761	DACT2, CRB2, LINGO1, OLFM4, MEF2C, WNT16, BARHL2, LPAR3	46	421	11061	4.56925	0.874185	0.874185	2.33646
B cell receptor signaling pathway	3	3.09278	0.00387816	NFATC2, KLHL6, MEF2C	46	23	11061	31.3639	0.996441	0.940339	6.22791
nervous system development	12	12.3711	0.00396361	CLN8, CRB2, LINGO1, SLC1A2, RPE65, MEF2C, WLS, WNT16, BARHL2, TRAPPC9, SOX4, LPAR3	46	1106	11061	2.60893	0.996857	0.853521	6.36093
neuron differentiation	9	9.27835	0.00473897	CLN8, LINGO1, RPE65, MEF2C, WNT16, BARHL2, TRAPPC9, SOX4, LPAR3	46	662	11061	3.26905	0.998985	0.821496	7.55994
cell development	12	12.3711	0.00493301	DACT2, CRB2, NFATC2, LINGO1, OLFM4, RPE65, MEF2C, WNT16, OCA2, BARHL2, SOX4, LPAR3	46	1138	11061	2.53557	0.999235	0.761909	7.85773
response to drug	4	4.12371	0.00690682	NFATC2, SLC1A2, MEF2C, MYC	46	96	11061	10.019	0.999957	0.812897	10.8362
cell morphogenesis	9	9.27835	0.00718723	DACT2, FMNL1, CRB2, LINGO1, OLFM4, MEF2C, WNT16, BARHL2, LPAR3	46	710	11061	3.04804	0.999972	0.775794	11.2519
positive regulation of response to stimulus	11	11.3402	0.00745759	CRB2, PRKCDBP, NFATC2, FCN2, KLHL6, MEF2C, WLS, WNT16, SOX4, MYC, LPAR3	46	1033	11061	2.56052	0.999981	0.742746	11.651
generation of neurons	9	9.27835	0.00865729	CLN8, LINGO1, RPE65, MEF2C, WNT16, BARHL2, TRAPPC9, SOX4, LPAR3	46	733	11061	2.9524	0.999997	0.753852	13.4017
cellular component morphogenesis	9	9.27835	0.0104237	DACT2, FMNL1, CRB2, LINGO1, OLFM4, MEF2C, WNT16, BARHL2, LPAR3	46	757	11061	2.8588	1	0.781379	15.9201
neurogenesis	9	9.27835	0.0137577	CLN8, LINGO1, RPE65, MEF2C, WNT16, BARHL2, TRAPPC9, SOX4, LPAR3	46	795	11061	2.72215	1	0.839163	20.4871
negative regulation of cell death	7	7.21649	0.0141567	CLN8, GCLC, MEF2C, WNT16, SOX4, CIAPIN1, MYC	46	493	11061	3.41419	1	0.821651	21.0178
cell surface receptor signaling pathway involved in cell-cell signaling	5	5.15464	0.0149728	MEF2C, WLS, WNT16, SOX4, MYC	46	235	11061	5.1161	1	0.814338	22.0928
regulation of cell differentiation	9	9.27835	0.020417	CRB2, NFATC2, NMRK2, OLFM4, MEF2C, ADIG, BARHL2, MYC, LPAR3	46	854	11061	2.53409	1	0.882107	28.9204
regulation of anatomical structure morphogenesis	7	7.21649	0.0232213	FMNL1, CRB2, NFATC2, OLFM4, MEF2C, BARHL2, LPAR3	46	551	11061	3.0548	1	0.896973	32.2138
antigen receptor-mediated signaling pathway	3	3.09278	0.0239104	NFATC2, KLHL6, MEF2C	46	59	11061	12.2266	1	0.88861	33.0009
L-glutamate import	2	2.06186	0.0241686	CLN8, SLC1A2	46	6	11061	80.1522	1	0.876089	33.2936
camera-type eye development	4	4.12371	0.0270596	CLN8, CRB2, RPE65, CRYBA4	46	160	11061	6.01141	1	0.890449	36.4898
activation of immune response	4	4.12371	0.0292819	NFATC2, FCN2, KLHL6, MEF2C	46	165	11061	5.82925	1	0.896647	38.8482
regulation of cell morphogenesis	5	5.15464	0.0320448	FMNL1, CRB2, OLFM4, BARHL2, LPAR3	46	297	11061	4.04809	1	0.905854	41.6657
amino acid import	2	2.06186	0.0320971	CLN8, SLC1A2	46	8	11061	60.1141	1	0.895035	41.7178
immune response-activating cell surface receptor signaling pathway	3	3.09278	0.0328139	NFATC2, KLHL6, MEF2C	46	70	11061	10.3053	1	0.889256	42.428
positive regulation of cell differentiation	6	6.18557	0.0347087	CRB2, NFATC2, OLFM4, MEF2C, ADIG, LPAR3	46	449	11061	3.21323	1	0.892317	44.2663
regulation of cell morphogenesis involved in differentiation	4	4.12371	0.0350005	CRB2, OLFM4, BARHL2, LPAR3	46	177	11061	5.43405	1	0.88398	44.5445
response to oxidative stress	4	4.12371	0.0350005	STX2, CLN8, GCLC, WNT16	46	177	11061	5.43405	1	0.88398	44.5445
immune response-regulating cell surface receptor signaling pathway	3	3.09278	0.0354361	NFATC2, KLHL6, MEF2C	46	73	11061	9.88177	1	0.876811	44.9573
cardiac ventricle formation	2	2.06186	0.0360377	MEF2C, SOX4	46	9	11061	53.4348	1	0.871048	45.5227
germinal center formation	2	2.06186	0.0360377	KLHL6, MEF2C	46	9	11061	53.4348	1	0.871048	45.5227
eye development	4	4.12371	0.0380622	CLN8, CRB2, RPE65, CRYBA4	46	183	11061	5.25588	1	0.875747	47.3854
aging	3	3.09278	0.0381372	CLN8, SLC1A2, WNT16	46	76	11061	9.4917	1	0.866679	47.4533
retina development in camera-type eye	3	3.09278	0.0390547	CLN8, CRB2, RPE65	46	77	11061	9.36844	1	0.86375	48.2767
positive regulation of cell morphogenesis involved in differentiation	3	3.09278	0.0399807	CRB2, OLFM4, LPAR3	46	78	11061	9.24833	1	0.861023	49.0953
cell surface receptor signaling pathway	11	11.3402	0.0405078	DACT2, CRB2, NFATC2, KLHL6, GCLC, RPE65, MEF2C, WLS, WNT16, SOX4, MYC	46	1344	11061	1.96802	1	0.855648	49.5558
visual perception	3	3.09278	0.0418575	CLN8, RPE65, CRYBA4	46	80	11061	9.01712	1	0.85613	50.7174
cardiac chamber formation	2	2.06186	0.043872	MEF2C, SOX4	46	11	11061	43.7194	1	0.86091	52.4043
sensory perception of light stimulus	3	3.09278	0.0447341	CLN8, RPE65, CRYBA4	46	83	11061	8.6912	1	0.858168	53.1095
protein oligomerization	4	4.12371	0.0457239	STX2, LNX2, LOC100152757, OLFM4	46	197	11061	4.88237	1	0.856337	53.9072
regulation of muscle cell differentiation	3	3.09278	0.0496864	NFATC2, NMRK2, MEF2C	46	88	11061	8.19738	1	0.871792	56.9742
neurotransmitter transport	3	3.09278	0.0517209	STX2, CLN8, MEF2C	46	90	11061	8.01522	1	0.875398	58.4735
response to radiation	4	4.12371	0.0528573	SLC1A2, RPE65, ZRANB3, MYC	46	209	11061	4.60204	1	0.874269	59.2894
Wnt signaling pathway	4	4.12371	0.0534749	WLS, WNT16, SOX4, MYC	46	210	11061	4.58012	1	0.870583	59.7265
cell-cell signaling by wnt	4	4.12371	0.0540961	WLS, WNT16, SOX4, MYC	46	211	11061	4.55842	1	0.867	60.1616
monocyte differentiation	2	2.06186	0.0593541	MEF2C, MYC	46	15	11061	32.0609	1	0.885305	63.6721
regulation of neurotransmitter levels	3	3.09278	0.0645312	STX2, CLN8, MEF2C	46	102	11061	7.07225	1	0.9002	66.843
regulation of cell size	3	3.09278	0.0667614	CLN8, BARHL2, LPAR3	46	104	11061	6.93625	1	0.902853	68.1272
MAPK cascade	5	5.15464	0.0725672	PRKCDBP, MEF2C, WNT16, MYC, LPAR3	46	389	11061	3.0907	1	0.916619	71.2545
signal transduction by protein phosphorylation	5	5.15464	0.0741953	PRKCDBP, MEF2C, WNT16, MYC, LPAR3	46	392	11061	3.06705	1	0.91674	72.0783
mesenchymal cell differentiation	3	3.09278	0.0747661	CRB2, MEF2C, WNT16	46	111	11061	6.49882	1	0.91381	72.3618
positive regulation of cell development	4	4.12371	0.075778	CRB2, OLFM4, MEF2C, LPAR3	46	243	11061	3.95813	1	0.912212	72.8578
cortical actin cytoskeleton organization	2	2.06186	0.0783624	FMNL1, PRKCDBP	46	20	11061	24.0457	1	0.915144	74.0868
N-terminal protein amino acid modification	2	2.06186	0.0783624	SOX4, NTMT1	46	20	11061	24.0457	1	0.915144	74.0868
positive regulation of immune response	4	4.12371	0.0802182	NFATC2, FCN2, KLHL6, MEF2C	46	249	11061	3.86276	1	0.915933	74.9369
regulation of cellular component organization	10	10.3093	0.0820393	FMNL1, CRB2, NFATC2, GPR26, OLFM4, MEF2C, BARHL2, PODXL, MYC, LPAR3	46	1323	11061	1.81751	1	0.916602	75.7456
cortical cytoskeleton organization	2	2.06186	0.0821187	FMNL1, PRKCDBP	46	21	11061	22.9006	1	0.912655	75.7803
heart valve morphogenesis	2	2.06186	0.0821187	MEF2C, SOX4	46	21	11061	22.9006	1	0.912655	75.7803
tissue homeostasis	3	3.09278	0.0842706	CLN8, TEX15, RPE65	46	119	11061	6.06193	1	0.914265	76.703
membrane fusion	3	3.09278	0.0854838	STX2, UBXN2B, GOSR2	46	120	11061	6.01141	1	0.913399	77.2086
positive regulation of B cell proliferation	2	2.06186	0.0858601	NFATC2, MEF2C	46	22	11061	21.8597	1	0.910382	77.3633
spinal cord motor neuron differentiation	2	2.06186	0.0858601	CLN8, SOX4	46	22	11061	21.8597	1	0.910382	77.3633
melanocyte differentiation	2	2.06186	0.0858601	MEF2C, OCA2	46	22	11061	21.8597	1	0.910382	77.3633
protein homooligomerization	3	3.09278	0.0928743	LNX2, LOC100152757, OLFM4	46	126	11061	5.72516	1	0.923583	80.0724
cell fate determination	2	2.06186	0.0932981	MEF2C, BARHL2	46	24	11061	20.038	1	0.920955	80.2259
regulation of cell projection organization	4	4.12371	0.0958174	MEF2C, BARHL2, PODXL, LPAR3	46	269	11061	3.57556	1	0.923007	81.1157
heart valve development	2	2.06186	0.0969949	MEF2C, SOX4	46	25	11061	19.2365	1	0.922108	81.5186
cell morphogenesis involved in neuron differentiation	4	4.12371	0.0974424	LINGO1, MEF2C, BARHL2, LPAR3	46	271	11061	3.54917	1	0.91965	81.6696
positive regulation of cellular protein metabolic process	7	7.21649	0.0993353	PRKCDBP, GCLC, WNT16, BARHL2, SOX4, MYC, LPAR3	46	791	11061	2.12793	1	0.92035	82.2955

## Sheet: Hypothalamus
Term	Count	%	PValue	Genes	List Total	Pop Hits	Pop Total	Fold Enrichment	Bonferroni	Benjamini	FDR
chemotaxis	6	9.23077	0.000875588	TNFSF11, XCL1, ISL1, EPHA5, JAM3, OTX2	27	328	11061	7.4939	0.568314	0.568314	1.36719
taxis	6	9.23077	0.00088768	TNFSF11, XCL1, ISL1, EPHA5, JAM3, OTX2	27	329	11061	7.47112	0.573295	0.346774	1.38595
locomotion	8	12.3077	0.00270441	TNFSF11, PLET, XCL1, ISL1, EPHA5, JAM3, OTX2, GPR173	27	846	11061	3.87392	0.925506	0.579235	4.16655
cell development	9	13.8462	0.00352106	TNFSF11, CRB2, ISL1, EPHA5, JAM3, SH3TC2, OTX2, OCA2, GPR173	27	1138	11061	3.23989	0.966043	0.570727	5.39241
movement of cell or subcellular component	8	12.3077	0.00515195	TNFSF11, PLET, XCL1, ISL1, EPHA5, JAM3, OTX2, GPR173	27	949	11061	3.45346	0.992941	0.628683	7.7967
nervous system development	8	12.3077	0.0117648	CRB2, OLIG1, ISL1, EPHA5, JAM3, SH3TC2, OTX2, GPR173	27	1106	11061	2.96323	0.999988	0.849163	16.9714
cell migration	6	9.23077	0.0168108	TNFSF11, PLET, XCL1, ISL1, JAM3, GPR173	27	656	11061	3.74695	1	0.901988	23.3894
myeloid leukocyte migration	3	4.61538	0.0232681	TNFSF11, XCL1, JAM3	27	101	11061	12.1683	1	0.940527	30.9258
cell motility	6	9.23077	0.0261812	TNFSF11, PLET, XCL1, ISL1, JAM3, GPR173	27	735	11061	3.34422	1	0.940805	34.0933
localization of cell	6	9.23077	0.0261812	TNFSF11, PLET, XCL1, ISL1, JAM3, GPR173	27	735	11061	3.34422	1	0.940805	34.0933
leukocyte chemotaxis	3	4.61538	0.0325082	TNFSF11, XCL1, JAM3	27	121	11061	10.157	1	0.957969	40.5104
axon guidance	3	4.61538	0.0335005	ISL1, EPHA5, OTX2	27	123	11061	9.99187	1	0.948732	41.4621
neuron projection guidance	3	4.61538	0.0340012	ISL1, EPHA5, OTX2	27	124	11061	9.91129	1	0.936994	41.9368
neurogenesis	6	9.23077	0.0352254	OLIG1, ISL1, EPHA5, SH3TC2, OTX2, GPR173	27	795	11061	3.09182	1	0.929024	43.0824
carbohydrate derivative transport	2	3.07692	0.0415072	SLC35B4, SLC37A1	27	18	11061	45.5185	1	0.945193	48.6357
inflammatory response	4	6.15385	0.0427859	TNFSF11, XCL1, ISL1, JAM3	27	335	11061	4.89154	1	0.938927	49.7021
positive regulation of developmental process	5	7.69231	0.0529509	TNFSF11, CRB2, SEPT9, ISL1, CD83	27	613	11061	3.34149	1	0.961645	57.4711
regulation of inflammatory response	3	4.61538	0.0544804	TNFSF11, XCL1, ISL1	27	161	11061	7.63354	1	0.957584	58.5378
cell chemotaxis	3	4.61538	0.0575181	TNFSF11, XCL1, JAM3	27	166	11061	7.40361	1	0.957408	60.5824
anion transport	3	4.61538	0.0669775	TNFSF11, SLC37A1, OCA2	27	181	11061	6.79006	1	0.969776	66.361
leukocyte migration	3	4.61538	0.0676258	TNFSF11, XCL1, JAM3	27	182	11061	6.75275	1	0.965178	66.7265
organophosphate ester transport	2	3.07692	0.070449	PRELID3B, SLC37A1	27	31	11061	26.4301	1	0.964425	68.2751
cell morphogenesis involved in differentiation	4	6.15385	0.0745543	CRB2, ISL1, EPHA5, OTX2	27	421	11061	3.89232	1	0.965864	70.4068
peripheral nervous system development	2	3.07692	0.0748264	ISL1, SH3TC2	27	33	11061	24.8283	1	0.960947	70.5432
signal release	3	4.61538	0.0803377	TNFSF11, EPHA5, SYT10	27	201	11061	6.11443	1	0.964791	73.1833
regulation of response to external stimulus	4	6.15385	0.080951	TNFSF11, XCL1, ISL1, JAM3	27	436	11061	3.75841	1	0.960765	73.4629
cell morphogenesis	5	7.69231	0.081803	CRB2, SEPT9, ISL1, EPHA5, OTX2	27	710	11061	2.88498	1	0.957056	73.8469
cell projection morphogenesis	4	6.15385	0.0849035	SEPT9, ISL1, EPHA5, OTX2	27	445	11061	3.6824	1	0.957208	75.2008
monocyte chemotaxis	2	3.07692	0.0878397	TNFSF11, XCL1	27	39	11061	21.0085	1	0.957102	76.4222
generation of neurons	5	7.69231	0.0896255	OLIG1, ISL1, EPHA5, OTX2, GPR173	27	733	11061	2.79445	1	0.955182	77.1373
cell part morphogenesis	4	6.15385	0.0903039	SEPT9, ISL1, EPHA5, OTX2	27	457	11061	3.5857	1	0.951465	77.4036
regulation of cell development	4	6.15385	0.0921365	TNFSF11, CRB2, ISL1, GPR173	27	461	11061	3.55459	1	0.949726	78.1085
neuron fate commitment	2	3.07692	0.0964173	OLIG1, ISL1	27	43	11061	19.0543	1	0.952091	79.6756
axonogenesis	3	4.61538	0.0981017	ISL1, EPHA5, OTX2	27	226	11061	5.43805	1	0.950243	80.2629
cellular component morphogenesis	5	7.69231	0.0981742	CRB2, SEPT9, ISL1, EPHA5, OTX2	27	757	11061	2.70586	1	0.945776	80.2878
cell adhesion	5	7.69231	0.0989041	TNFSF11, PLET, PCDH10, JAM3, CD83	27	759	11061	2.69873	1	0.94236	80.5371

## Sheet: Liver
Term	Count	%	PValue	Genes	List Total	Pop Hits	Pop Total	Fold Enrichment	Bonferroni	Benjamini	FDR
alcohol metabolic process	14	4.32099	7.71316e-08	LRP5, PTK2B, SOD1, PCK1, NPC1L1, SORD, INSIG1, LOC100513366, CEBPA, PLEK, ALDH3A2, APOA4, DBH, MT-III	178	123	11061	7.0729	0.00026337	0.00026337	0.000140892
organic hydroxy compound metabolic process	16	4.93827	4.50492e-07	LRP5, PTK2B, SOD1, PCK1, NPC1L1, SORD, OCA2, INSIG1, CEBPA, LOC100513366, PLEK, EBPL, ALDH3A2, APOA4, DBH, MT-III	178	193	11061	5.15154	0.00153725	0.00076892	0.00082289
apoptotic process	33	10.1852	3.61206e-06	SOD1, PTK2B, B4GALT1, EFNA1, MGMT, G0S2, GLO1, SYCP2, PROC, TLR3, TCF7L2, STX4, MSX1, PAX2, ERN1, DBH, GATA6, MT-III, LRP5, FGF10, ANP32B, BCLAF1, PIM1, ZBTB16, FOXO3, INHBA, ADORA2A, GCLC, DEDD2, CTSC, ANKRD13C, ALB, PTTG1IP	178	844	11061	2.42966	0.0122594	0.00410329	0.00659776
regulation of apoptotic process	31	9.5679	4.01434e-06	SOD1, PTK2B, B4GALT1, EFNA1, MGMT, G0S2, GLO1, SYCP2, PROC, STX4, TCF7L2, MSX1, PAX2, DBH, GATA6, MT-III, LRP5, FGF10, ANP32B, BCLAF1, PIM1, ZBTB16, INHBA, FOXO3, ADORA2A, GCLC, DEDD2, CTSC, ANKRD13C, ALB, PTTG1IP	178	766	11061	2.51482	0.0136155	0.00342139	0.00733255
regulation of programmed cell death	31	9.5679	4.69505e-06	SOD1, PTK2B, B4GALT1, EFNA1, MGMT, G0S2, GLO1, SYCP2, PROC, STX4, TCF7L2, MSX1, PAX2, DBH, GATA6, MT-III, LRP5, FGF10, ANP32B, BCLAF1, PIM1, ZBTB16, INHBA, FOXO3, ADORA2A, GCLC, DEDD2, CTSC, ANKRD13C, ALB, PTTG1IP	178	772	11061	2.49528	0.0159058	0.00320159	0.00857588
regulation of cell death	32	9.87654	4.80905e-06	SOD1, PTK2B, B4GALT1, EFNA1, MGMT, G0S2, GLO1, SYCP2, PROC, MYCN, STX4, TCF7L2, MSX1, PAX2, DBH, GATA6, MT-III, LRP5, FGF10, ANP32B, BCLAF1, PIM1, ZBTB16, FOXO3, INHBA, ADORA2A, GCLC, DEDD2, CTSC, ANKRD13C, ALB, PTTG1IP	178	814	11061	2.44287	0.0162888	0.00273342	0.00878409
positive regulation of cellular metabolic process	48	14.8148	5.31978e-06	SOD1, FZD4, PTK2B, ELF4, EFNA1, TNIK, ID2, MGMT, ADM, CCBE1, DCUN1D4, MYCN, CCNL1, TLR3, TCF7L2, CSNK1A1, SMARCD1, PAX2, ERN1, BTG2, GATA6, MT-III, LRP5, RBPMS, FGF10, ANP32B, IRF2BPL, BCLAF1, PCK1, SP1, GATA4, ZBTB16, ATF6, ATAD1, ZNF516, INHBA, INSIG1, FOXA2, NEK2, CEBPA, ADORA2A, SH3D19, PLEK, SALL1, GCLC, APOA4, PTTG1IP, RPS9	178	1534	11061	1.94442	0.0180031	0.00259193	0.00971694
positive regulation of metabolic process	49	15.1235	1.43566e-05	SOD1, FZD4, PTK2B, ELF4, EFNA1, TNIK, ID2, MGMT, ADM, CCBE1, DCUN1D4, MYCN, CCNL1, TLR3, TCF7L2, CSNK1A1, SMARCD1, PAX2, ERN1, BTG2, GATA6, MT-III, LRP5, RBPMS, FGF10, ANP32B, IRF2BPL, BCLAF1, PCK1, SP1, GATA4, ZBTB16, ATF6, ATAD1, ZNF516, INHBA, INSIG1, FOXA2, NEK2, STX5, CEBPA, ADORA2A, SH3D19, PLEK, SALL1, GCLC, APOA4, PTTG1IP, RPS9	178	1640	11061	1.85664	0.0478457	0.00610978	0.0262213
positive regulation of nucleobase-containing compound metabolic process	32	9.87654	1.48899e-05	FZD4, ELF4, ID2, ADM, MGMT, MYCN, CCNL1, TLR3, TCF7L2, SMARCD1, PAX2, ERN1, BTG2, MT-III, GATA6, LRP5, FGF10, IRF2BPL, BCLAF1, PCK1, SP1, GATA4, ZBTB16, ATF6, ZNF516, INSIG1, INHBA, FOXA2, NEK2, CEBPA, ADORA2A, SALL1	178	861	11061	2.30952	0.049578	0.00563398	0.0271951
alcohol biosynthetic process	8	2.46914	1.52562e-05	PTK2B, SOD1, PLEK, PCK1, APOA4, NPC1L1, DBH, INSIG1	178	51	11061	9.74752	0.0507662	0.00519647	0.027864
positive regulation of nitrogen compound metabolic process	33	10.1852	1.99151e-05	FZD4, ELF4, ID2, ADM, MGMT, MYCN, CCNL1, TLR3, TCF7L2, SMARCD1, PAX2, ERN1, BTG2, GATA6, MT-III, LRP5, FGF10, IRF2BPL, BCLAF1, PCK1, SP1, GATA4, ZBTB16, ATF6, ZNF516, INSIG1, INHBA, FOXA2, NEK2, CEBPA, ADORA2A, SALL1, RPS9	178	917	11061	2.23624	0.0657494	0.00616371	0.0363716
programmed cell death	33	10.1852	2.36859e-05	SOD1, PTK2B, B4GALT1, EFNA1, MGMT, G0S2, GLO1, SYCP2, PROC, TLR3, TCF7L2, STX4, MSX1, PAX2, ERN1, DBH, GATA6, MT-III, LRP5, FGF10, ANP32B, BCLAF1, PIM1, ZBTB16, FOXO3, INHBA, ADORA2A, GCLC, DEDD2, CTSC, ANKRD13C, ALB, PTTG1IP	178	925	11061	2.2169	0.0777032	0.00671801	0.043257
cell death	34	10.4938	2.80825e-05	SOD1, PTK2B, B4GALT1, EFNA1, MGMT, G0S2, GLO1, SYCP2, PROC, MYCN, TLR3, TCF7L2, STX4, MSX1, PAX2, ERN1, DBH, GATA6, MT-III, LRP5, FGF10, ANP32B, BCLAF1, PIM1, ZBTB16, FOXO3, INHBA, ADORA2A, GCLC, DEDD2, CTSC, ANKRD13C, ALB, PTTG1IP	178	977	11061	2.16251	0.091448	0.00735002	0.0512845
positive regulation of RNA metabolic process	28	8.64198	3.042e-05	FZD4, ELF4, ID2, MYCN, CCNL1, TLR3, TCF7L2, SMARCD1, PAX2, ERN1, BTG2, MT-III, GATA6, LRP5, FGF10, IRF2BPL, BCLAF1, PCK1, SP1, GATA4, ATF6, ZBTB16, ZNF516, INSIG1, INHBA, FOXA2, CEBPA, SALL1	178	723	11061	2.40655	0.0986718	0.00739295	0.0555521
sterol metabolic process	8	2.46914	4.50901e-05	LRP5, SOD1, CEBPA, EBPL, APOA4, NPC1L1, MT-III, INSIG1	178	60	11061	8.28539	0.142716	0.0102132	0.0823319
regulation of apoptotic signaling pathway	14	4.32099	5.16212e-05	SOD1, FGF10, BCLAF1, INHBA, G0S2, ADORA2A, TCF7L2, STX4, GCLC, MSX1, DEDD2, CTSC, DBH, PTTG1IP	178	220	11061	3.95439	0.161626	0.0109577	0.094252
positive regulation of macromolecule metabolic process	45	13.8889	6.04704e-05	SOD1, FZD4, PTK2B, ELF4, EFNA1, TNIK, ID2, MGMT, CCBE1, DCUN1D4, MYCN, CCNL1, TLR3, CSNK1A1, TCF7L2, SMARCD1, PAX2, ERN1, BTG2, GATA6, MT-III, LRP5, RBPMS, FGF10, ANP32B, IRF2BPL, BCLAF1, PCK1, SP1, GATA4, ZBTB16, ATF6, ATAD1, ZNF516, INHBA, INSIG1, FOXA2, NEK2, STX5, CEBPA, SH3D19, SALL1, GCLC, PTTG1IP, RPS9	178	1534	11061	1.82289	0.186584	0.0120743	0.110401
positive regulation of cellular biosynthetic process	31	9.5679	6.73981e-05	FZD4, ELF4, ID2, ADM, MYCN, CCNL1, TLR3, TCF7L2, SMARCD1, PAX2, MT-III, GATA6, LRP5, FGF10, IRF2BPL, BCLAF1, PCK1, SP1, GATA4, ATF6, ZBTB16, ZNF516, INSIG1, INHBA, FOXA2, NEK2, CEBPA, ADORA2A, SALL1, APOA4, RPS9	178	887	11061	2.17176	0.205603	0.0127059	0.123041
organic hydroxy compound biosynthetic process	9	2.77778	8.59834e-05	PTK2B, SOD1, PLEK, PCK1, APOA4, NPC1L1, DBH, OCA2, INSIG1	178	89	11061	6.28387	0.254459	0.0153362	0.156945
positive regulation of biosynthetic process	31	9.5679	9.90387e-05	FZD4, ELF4, ID2, ADM, MYCN, CCNL1, TLR3, TCF7L2, SMARCD1, PAX2, MT-III, GATA6, LRP5, FGF10, IRF2BPL, BCLAF1, PCK1, SP1, GATA4, ATF6, ZBTB16, ZNF516, INSIG1, INHBA, FOXA2, NEK2, CEBPA, ADORA2A, SALL1, APOA4, RPS9	178	906	11061	2.12622	0.286971	0.0167695	0.180755
positive regulation of nucleic acid-templated transcription	26	8.02469	0.000100604	FZD4, ELF4, ID2, MYCN, CCNL1, TCF7L2, TLR3, SMARCD1, PAX2, MT-III, GATA6, LRP5, FGF10, IRF2BPL, BCLAF1, PCK1, SP1, GATA4, ATF6, ZBTB16, ZNF516, INSIG1, INHBA, FOXA2, CEBPA, SALL1	178	690	11061	2.34152	0.290774	0.0162279	0.18361
positive regulation of transcription, DNA-templated	26	8.02469	0.000100604	FZD4, ELF4, ID2, MYCN, CCNL1, TCF7L2, TLR3, SMARCD1, PAX2, MT-III, GATA6, LRP5, FGF10, IRF2BPL, BCLAF1, PCK1, SP1, GATA4, ATF6, ZBTB16, ZNF516, INSIG1, INHBA, FOXA2, CEBPA, SALL1	178	690	11061	2.34152	0.290774	0.0162279	0.18361
cell development	36	11.1111	0.000106771	SOD1, FZD4, PTK2B, TENM2, B4GALT1, SDC1, EFNA1, TNIK, ID2, MIB1, WASF3, ADCY1, OCA2, ADM, PROC, MYCN, PBX1, TCF7L2, MSX1, BTG2, THY1, GATA6, MT-III, LRP5, GATA4, RREB1, CLMN, ZBTB16, FOXO3, INHBA, FOXA2, CEBPA, SALL1, APOA4, ONECUT1, SOX3	178	1138	11061	1.96578	0.305554	0.016438	0.194853
apoptotic signaling pathway	17	5.24691	0.00011044	SOD1, FGF10, BCLAF1, INHBA, FOXO3, G0S2, ADORA2A, TLR3, TCF7L2, STX4, ERN1, GCLC, MSX1, DEDD2, CTSC, DBH, PTTG1IP	178	340	11061	3.10702	0.314202	0.0162651	0.201543
positive regulation of RNA biosynthetic process	26	8.02469	0.000112802	FZD4, ELF4, ID2, MYCN, CCNL1, TCF7L2, TLR3, SMARCD1, PAX2, MT-III, GATA6, LRP5, FGF10, IRF2BPL, BCLAF1, PCK1, SP1, GATA4, ATF6, ZBTB16, ZNF516, INSIG1, INHBA, FOXA2, CEBPA, SALL1	178	695	11061	2.32468	0.319714	0.0159236	0.20585
negative regulation of cell differentiation	17	5.24691	0.00014941	LRP5, PTK2B, FGF10, ANP32B, EFNA1, ID2, MIB1, ZBTB16, INSIG1, FOXA2, MYCN, PBX1, MBNL3, MSX1, THY1, MT-III, ENPP1	178	349	11061	3.0269	0.399669	0.0202041	0.272569
cholesterol metabolic process	7	2.16049	0.000189803	LRP5, SOD1, CEBPA, APOA4, NPC1L1, MT-III, INSIG1	178	53	11061	8.20723	0.477033	0.024624	0.346136
cell cycle arrest	8	2.46914	0.000205919	FGF10, NOTCH2, NUPR1L, TCF7L2, ID2, ERN1, INHBA, GATA6	178	76	11061	6.5411	0.505043	0.0257113	0.375473
positive regulation of gene expression	29	8.95062	0.000231085	FZD4, ELF4, ID2, CCBE1, MYCN, CCNL1, TLR3, TCF7L2, SMARCD1, PAX2, ERN1, MT-III, GATA6, LRP5, FGF10, IRF2BPL, BCLAF1, PCK1, SP1, GATA4, ATF6, ZBTB16, ZNF516, INSIG1, INHBA, FOXA2, CEBPA, SALL1, RPS9	178	860	11061	2.09543	0.545813	0.0277938	0.42127
secondary alcohol metabolic process	7	2.16049	0.000233427	LRP5, SOD1, CEBPA, APOA4, NPC1L1, MT-III, INSIG1	178	55	11061	7.90878	0.549431	0.0271168	0.425531
wound healing	12	3.7037	0.000283897	FOXA2, F7, FGF10, PLG, PROC, B4GALT1, SDC1, CPB2, PLEK, PAPSS2, RREB1, SERPINC1	178	194	11061	3.84374	0.620782	0.0318047	0.517311
organ morphogenesis	22	6.79012	0.000294898	LRP5, SOD1, FGF10, NOTCH2, B4GALT1, EFNA1, GJA5, ID2, MIB1, GATA4, INSIG1, INHBA, FOXO3, SYCP2, MYCN, PBX1, SALL1, MSX1, PAX2, THY1, GATA6, GAMT	178	569	11061	2.40262	0.634768	0.0319689	0.537306
positive regulation of macromolecule biosynthetic process	28	8.64198	0.000295361	FZD4, ELF4, ID2, MYCN, CCNL1, TLR3, TCF7L2, SMARCD1, PAX2, MT-III, GATA6, LRP5, FGF10, IRF2BPL, BCLAF1, PCK1, SP1, GATA4, ATF6, ZBTB16, ZNF516, INSIG1, INHBA, FOXA2, NEK2, CEBPA, SALL1, RPS9	178	828	11061	2.10137	0.635346	0.0310335	0.538148
response to wounding	13	4.01235	0.000311053	SOD1, FGF10, B4GALT1, SDC1, PAPSS2, RREB1, SERPINC1, FOXA2, F7, PROC, PLG, CPB2, PLEK	178	229	11061	3.52762	0.654379	0.0316816	0.566663
circulatory system development	21	6.48148	0.000395601	LRP5, PTK2B, FZD4, FGF10, ANP32B, NOTCH2, B4GALT1, EFNA1, GJA5, ID2, MIB1, GATA4, ADM, CCBE1, PLG, DSG2, SALL1, TCF7L2, MSX1, THY1, GATA6	178	540	11061	2.41657	0.741082	0.0389631	0.720162
cardiovascular system development	21	6.48148	0.000395601	LRP5, PTK2B, FZD4, FGF10, ANP32B, NOTCH2, B4GALT1, EFNA1, GJA5, ID2, MIB1, GATA4, ADM, CCBE1, PLG, DSG2, SALL1, TCF7L2, MSX1, THY1, GATA6	178	540	11061	2.41657	0.741082	0.0389631	0.720162
embryonic organ development	14	4.32099	0.000396597	SOD1, FGF10, PLG, MYCN, CEBPA, PBX1, EFNA1, GJA5, SALL1, MIB1, ID2, MSX1, INSIG1, ADM	178	270	11061	3.2221	0.741962	0.0379648	0.72197
reproductive process	24	7.40741	0.000423629	SOD1, FZD4, FGF10, B4GALT1, CTCFL, SERPINA5, GATA4, ZBTB16, OCA2, FOXO3, INHBA, ADM, PLG, SYCP2, CREBRF, CEBPA, CYSTM1, SALL1, MSX1, DBH, GATA6, MORC1, SOX3, GAMT	178	670	11061	2.22593	0.764724	0.0393973	0.770998
reproduction	24	7.40741	0.000432606	SOD1, FZD4, FGF10, B4GALT1, CTCFL, SERPINA5, GATA4, ZBTB16, OCA2, FOXO3, INHBA, ADM, PLG, SYCP2, CREBRF, CEBPA, CYSTM1, SALL1, MSX1, DBH, GATA6, MORC1, SOX3, GAMT	178	671	11061	2.22261	0.771831	0.0391501	0.787277
positive regulation of response to stimulus	32	9.87654	0.000434606	SOD1, FZD4, PTK2B, EFNA1, TNIK, MGMT, CCBE1, G0S2, TLR3, STX4, TCF7L2, MSX1, ERN1, THY1, MT-III, CD47, GATA6, FGF10, RBPMS, NOTCH2, BCLAF1, RREB1, INHBA, PDE4B, F7, CREBRF, ADORA2A, PLEK, LOC100525528, SALL1, DEDD2, CTSC	178	1033	11061	1.92497	0.773385	0.0383126	0.790902
developmental process involved in reproduction	17	5.24691	0.000563515	FZD4, SOD1, FGF10, B4GALT1, GATA4, ZBTB16, OCA2, INHBA, FOXO3, ADM, PLG, SYCP2, CEBPA, CYSTM1, SALL1, GATA6, SOX3	178	393	11061	2.68801	0.854116	0.0481593	1.02435
positive regulation of cell death	14	4.32099	0.000618911	SOD1, ANP32B, B4GALT1, BCLAF1, ZBTB16, INHBA, FOXO3, G0S2, MYCN, ADORA2A, MSX1, DEDD2, CTSC, MT-III	178	283	11061	3.07409	0.879274	0.0514833	1.12451
steroid metabolic process	9	2.77778	0.000672461	LRP5, SOD1, CYP2E1, CEBPA, EBPL, APOA4, NPC1L1, MT-III, INSIG1	178	120	11061	4.66053	0.899463	0.0544892	1.22125
cell proliferation	29	8.95062	0.000696722	PTK2B, ELF4, B4GALT1, ID2, OCA2, ADM, MYCN, PBX1, STX4, TCF7L2, NUPR1L, MSX1, PAX2, ERN1, BTG2, GATA6, CD47, LRP5, FGF10, NOTCH2, PIM1, RREB1, CLMN, PRDX1, ZBTB16, INHBA, FOXO3, CEBPA, RPS9	178	921	11061	1.95665	0.907462	0.0550941	1.26504
fat cell differentiation	9	2.77778	0.000710412	LRP5, FGF10, CEBPA, TCF7L2, ID2, ZBTB16, ZNF516, INSIG1, ENPP1	178	121	11061	4.62202	0.911692	0.0548768	1.28975
embryonic morphogenesis	16	4.93827	0.000741567	LRP5, SOD1, FGF10, EFNA1, GJA5, ID2, MIB1, ZBTB16, INSIG1, INHBA, ADM, MYCN, PBX1, SALL1, MSX1, GATA6	178	364	11061	2.73145	0.920611	0.0559509	1.34595
tissue remodeling	8	2.46914	0.000913705	LRP5, PTK2B, FGF10, PLG, NOTCH2, B4GALT1, GJA5, DBH	178	97	11061	5.12499	0.955919	0.0670202	1.65592
regulation of wound healing	7	2.16049	0.000934	FOXA2, PLG, PROC, CPB2, PLEK, RREB1, SERPINC1	178	71	11061	6.12652	0.958873	0.0670202	1.69241
regulation of extrinsic apoptotic signaling pathway	8	2.46914	0.000970945	G0S2, FGF10, TCF7L2, STX4, GCLC, DEDD2, DBH, INHBA	178	98	11061	5.07269	0.963753	0.0681493	1.75879
positive regulation of apoptotic signaling pathway	8	2.46914	0.000970945	SOD1, G0S2, ADORA2A, BCLAF1, MSX1, DEDD2, CTSC, INHBA	178	98	11061	5.07269	0.963753	0.0681493	1.75879
removal of superoxide radicals	4	1.23457	0.00102385	SOD1, APOA4, PRDX1, MT-III	178	13	11061	19.1201	0.96975	0.0702878	1.85378
regulation of hemostasis	6	1.85185	0.00106956	FOXA2, PLG, PROC, CPB2, PLEK, SERPINC1	178	49	11061	7.60903	0.974126	0.0718683	1.93578
regulation of blood coagulation	6	1.85185	0.00106956	FOXA2, PLG, PROC, CPB2, PLEK, SERPINC1	178	49	11061	7.60903	0.974126	0.0718683	1.93578
regulation of cell proliferation	26	8.02469	0.00113789	PTK2B, B4GALT1, ID2, ADM, MYCN, PBX1, STX4, TCF7L2, NUPR1L, PAX2, MSX1, BTG2, DBH, CD47, GATA6, LRP5, FGF10, NOTCH2, RREB1, CLMN, ZBTB16, INHBA, FOXO3, CEBPA, LOC100525528, RPS9	178	811	11061	1.99217	0.979516	0.0748154	2.05823
limb morphogenesis	8	2.46914	0.00115977	LRP5, FGF10, MYCN, PBX1, GJA5, SALL1, MSX1, ZBTB16	178	101	11061	4.92202	0.980992	0.0747618	2.09741
appendage morphogenesis	8	2.46914	0.00115977	LRP5, FGF10, MYCN, PBX1, GJA5, SALL1, MSX1, ZBTB16	178	101	11061	4.92202	0.980992	0.0747618	2.09741
cellular response to superoxide	4	1.23457	0.00128782	SOD1, APOA4, PRDX1, MT-III	178	14	11061	17.7544	0.987732	0.0811474	2.32643
cellular response to oxygen radical	4	1.23457	0.00128782	SOD1, APOA4, PRDX1, MT-III	178	14	11061	17.7544	0.987732	0.0811474	2.32643
regulation of coagulation	6	1.85185	0.00140258	FOXA2, PLG, PROC, CPB2, PLEK, SERPINC1	178	52	11061	7.17005	0.991714	0.0864684	2.53124
regulation of reactive oxygen species metabolic process	7	2.16049	0.00152788	PTK2B, SOD1, MYCN, NOXA1, PAX2, MT-III, FOXO3	178	78	11061	5.57671	0.994602	0.0921702	2.7544
hemostasis	8	2.46914	0.00162316	FOXA2, F7, PLG, PROC, CPB2, PLEK, PAPSS2, SERPINC1	178	107	11061	4.64601	0.996103	0.0959455	2.92377
extrinsic apoptotic signaling pathway	9	2.77778	0.0016657	G0S2, FGF10, TLR3, TCF7L2, STX4, GCLC, DEDD2, INHBA, FOXO3	178	138	11061	4.05264	0.996631	0.0966656	2.99929
regulation of nitrogen compound metabolic process	51	15.7407	0.0017191	FZD4, PTK2B, ELF4, ID2, MGMT, ADM, NUPR1L, TLR3, ERN1, PAX2, ZNF541, GATA6, LRP5, NOTCH2, PCK1, SP1, PIM1, GATA4, ZBTB16, ATF6, ZNF516, INSIG1, NEK2, CEBPA, ADORA2A, MBNL3, GCLC, CTDP1, EFNA1, CPEB4, TRNAU1AP, LBX1, GLO1, MYCN, CCNL1, TCF7L2, MSX1, SMARCD1, BTG2, MT-III, FGF10, IRF2BPL, BCLAF1, ZNF628, RREB1, INHBA, FOXO3, FOXA2, SALL1, HNRNPF, RPS9	178	2104	11061	1.50626	0.997193	0.0979485	3.09402
regulation of cellular component organization	36	11.1111	0.00176208	PTK2B, ARPC5, SDC1, EFNA1, CTCFL, TNIK, MIB1, WASF3, LCP1, PVRL1, STX4, CSNK1A1, TCF7L2, MSX1, THY1, C1QL3, MT-III, CD47, ENPP1, LRP5, WASL, DIAPH1, BCLAF1, PEMT, MTMR3, RREB1, ATAD1, LOC100519968, INHBA, INSIG1, FOXA2, NEK2, STX5, SH3D19, PLEK, TBC1D22A	178	1323	11061	1.6909	0.997577	0.0986316	3.1702
vasculature development	15	4.62963	0.001777	LRP5, PTK2B, FZD4, FGF10, ANP32B, B4GALT1, EFNA1, GJA5, MIB1, ADM, CCBE1, PLG, TCF7L2, THY1, GATA6	178	357	11061	2.61094	0.997698	0.0978247	3.19663
coagulation	8	2.46914	0.00180603	FOXA2, F7, PLG, PROC, CPB2, PLEK, PAPSS2, SERPINC1	178	109	11061	4.56077	0.997915	0.0977701	3.24804
reproductive structure development	12	3.7037	0.00187713	FZD4, SOD1, FGF10, PLG, SYCP2, CEBPA, SALL1, GATA4, INHBA, GATA6, FOXO3, ADM	178	244	11061	3.05609	0.998366	0.0998441	3.37386
response to superoxide	4	1.23457	0.00193517	SOD1, APOA4, PRDX1, MT-III	178	16	11061	15.5351	0.99866	0.101199	3.47643
regulation of response to wounding	7	2.16049	0.00197646	FOXA2, PLG, PROC, CPB2, PLEK, RREB1, SERPINC1	178	82	11061	5.30467	0.998836	0.101692	3.54936
sex differentiation	9	2.77778	0.00199554	FZD4, SOD1, FGF10, SYCP2, SALL1, GATA4, INHBA, GATA6, FOXO3	178	142	11061	3.93848	0.99891	0.101103	3.58304
reproductive system development	12	3.7037	0.00200554	FZD4, SOD1, FGF10, PLG, SYCP2, CEBPA, SALL1, GATA4, INHBA, GATA6, FOXO3, ADM	178	246	11061	3.03124	0.998947	0.100102	3.60068
regulation of cell differentiation	26	8.02469	0.00231891	PTK2B, EFNA1, TNIK, ID2, MIB1, ADM, PROC, MYCN, PBX1, TCF7L2, MSX1, THY1, MT-III, GATA6, ENPP1, LRP5, FGF10, ANP32B, RREB1, ZBTB16, INSIG1, INHBA, FOXO3, FOXA2, CEBPA, MBNL3	178	854	11061	1.89186	0.99964	0.113191	4.15209
response to oxygen radical	4	1.23457	0.00232238	SOD1, APOA4, PRDX1, MT-III	178	17	11061	14.6213	0.999644	0.111757	4.15818
embryonic appendage morphogenesis	7	2.16049	0.00237344	LRP5, MYCN, PBX1, GJA5, SALL1, MSX1, ZBTB16	178	85	11061	5.11745	0.999701	0.112491	4.24774
embryonic limb morphogenesis	7	2.16049	0.00237344	LRP5, MYCN, PBX1, GJA5, SALL1, MSX1, ZBTB16	178	85	11061	5.11745	0.999701	0.112491	4.24774
positive regulation of signal transduction	24	7.40741	0.00249922	SOD1, PTK2B, FZD4, RBPMS, FGF10, NOTCH2, EFNA1, TNIK, BCLAF1, INHBA, CCBE1, G0S2, F7, CREBRF, ADORA2A, SALL1, TLR3, TCF7L2, MSX1, ERN1, DEDD2, CTSC, GATA6, MT-III	178	765	11061	1.9495	0.999806	0.116486	4.46802
superoxide metabolic process	5	1.54321	0.00250331	SOD1, NOXA1, APOA4, PRDX1, MT-III	178	36	11061	8.63062	0.999808	0.115098	4.47517
negative regulation of apoptotic process	17	5.24691	0.00253263	SOD1, PTK2B, FGF10, EFNA1, PIM1, MGMT, GLO1, SYCP2, PROC, TCF7L2, MSX1, PAX2, GCLC, ALB, PTTG1IP, GATA6, MT-III	178	454	11061	2.32685	0.999827	0.114825	4.52645
positive regulation of transcription from RNA polymerase II promoter	18	5.55556	0.00260367	LRP5, ELF4, FGF10, IRF2BPL, PCK1, SP1, ATF6, INSIG1, INHBA, FOXA2, MYCN, CCNL1, TLR3, SALL1, TCF7L2, PAX2, GATA6, MT-III	178	498	11061	2.24604	0.999864	0.116315	4.65059
nervous system development	31	9.5679	0.00269958	SOD1, FZD4, PTK2B, TENM2, EFNA1, TNIK, ID2, MIB1, WASF3, ADCY1, ADM, PVRL1, MYCN, PBX1, MSX1, BTG2, THY1, MT-III, FGF10, ANP32B, CLMN, ZBTB16, INHBA, FOXO3, MAOB, FOXA2, LOC100154648, SALL1, ALDH3A2, APOA4, SOX3	178	1106	11061	1.74173	0.999902	0.11879	4.81793
reactive oxygen species metabolic process	8	2.46914	0.00270253	PTK2B, SOD1, MYCN, NOXA1, PAX2, APOA4, PRDX1, MT-III	178	117	11061	4.24892	0.999903	0.117403	4.82307
appendage development	8	2.46914	0.00270253	LRP5, FGF10, MYCN, PBX1, GJA5, SALL1, MSX1, ZBTB16	178	117	11061	4.24892	0.999903	0.117403	4.82307
limb development	8	2.46914	0.00270253	LRP5, FGF10, MYCN, PBX1, GJA5, SALL1, MSX1, ZBTB16	178	117	11061	4.24892	0.999903	0.117403	4.82307
regulation of homeostatic process	12	3.7037	0.0027305	LRP5, PTK2B, NEK2, DIAPH1, SLC30A1, GJA5, ID2, STX4, GCLC, THY1, INHBA, FOXO3	178	256	11061	2.91283	0.999912	0.117061	4.87183
blood vessel development	14	4.32099	0.00275237	LRP5, PTK2B, FZD4, FGF10, B4GALT1, EFNA1, GJA5, MIB1, ADM, CCBE1, PLG, TCF7L2, THY1, GATA6	178	334	11061	2.60469	0.999918	0.116484	4.90991
embryo development	20	6.17284	0.00283424	LRP5, SOD1, FGF10, EFNA1, GJA5, ID2, MIB1, ZBTB16, INSIG1, INHBA, ADM, NEK2, PLG, MYCN, CEBPA, PBX1, SLC30A1, SALL1, MSX1, GATA6	178	590	11061	2.10646	0.999938	0.118278	5.05242
tube development	15	4.62963	0.00293003	LRP5, FGF10, B4GALT1, GJA5, ID2, MIB1, GATA4, ADM, CCBE1, MYCN, CEBPA, PBX1, SALL1, PAX2, GATA6	178	377	11061	2.47243	0.999956	0.120561	5.21888
positive regulation of cell communication	25	7.71605	0.0029446	FZD4, PTK2B, SOD1, EFNA1, TNIK, CCBE1, G0S2, TLR3, STX4, TCF7L2, ERN1, MSX1, MT-III, GATA6, RBPMS, FGF10, NOTCH2, BCLAF1, INHBA, F7, CREBRF, ADORA2A, SALL1, DEDD2, CTSC	178	822	11061	1.88992	0.999958	0.119686	5.24417
negative regulation of programmed cell death	17	5.24691	0.00294746	SOD1, PTK2B, FGF10, EFNA1, PIM1, MGMT, GLO1, SYCP2, PROC, TCF7L2, MSX1, PAX2, GCLC, ALB, PTTG1IP, GATA6, MT-III	178	461	11061	2.29151	0.999958	0.11839	5.24915
gland development	11	3.39506	0.00302767	LRP5, FGF10, B4GALT1, CEBPA, PBX1, SALL1, ID2, MSX1, RREB1, GATA6, ONECUT1	178	222	11061	3.07903	0.999968	0.120007	5.38829
regulation of macromolecule biosynthetic process	47	14.5062	0.0030498	FZD4, ELF4, CTDP1, EFNA1, ID2, BACE2, TRNAU1AP, CPEB4, LBX1, GLO1, MYCN, CCNL1, TLR3, NUPR1L, TCF7L2, MSX1, PAX2, SMARCD1, BTG2, ZNF541, GATA6, MT-III, ENPP1, LRP5, FGF10, NOTCH2, IRF2BPL, BCLAF1, PCK1, ZNF628, SP1, PIM1, GATA4, RREB1, ZBTB16, ATF6, ZNF516, FOXO3, INHBA, INSIG1, FOXA2, NEK2, CEBPA, SALL1, GCLC, ANKRD13C, RPS9	178	1944	11061	1.50237	0.99997	0.119449	5.42664
regulation of cellular macromolecule biosynthetic process	46	14.1975	0.00316657	FZD4, ELF4, CTDP1, EFNA1, ID2, BACE2, TRNAU1AP, CPEB4, LBX1, GLO1, MYCN, CCNL1, TLR3, NUPR1L, TCF7L2, MSX1, PAX2, SMARCD1, BTG2, ZNF541, GATA6, MT-III, ENPP1, LRP5, FGF10, NOTCH2, IRF2BPL, BCLAF1, PCK1, ZNF628, SP1, PIM1, GATA4, RREB1, ZBTB16, ATF6, ZNF516, FOXO3, INHBA, INSIG1, FOXA2, NEK2, CEBPA, SALL1, GCLC, RPS9	178	1894	11061	1.50922	0.99998	0.122338	5.62877
positive regulation of signaling	25	7.71605	0.00318319	FZD4, PTK2B, SOD1, EFNA1, TNIK, CCBE1, G0S2, TLR3, STX4, TCF7L2, ERN1, MSX1, MT-III, GATA6, RBPMS, FGF10, NOTCH2, BCLAF1, INHBA, F7, CREBRF, ADORA2A, SALL1, DEDD2, CTSC	178	827	11061	1.87849	0.999981	0.121569	5.65751
aromatic compound biosynthetic process	50	15.4321	0.00336104	FZD4, PTK2B, ELF4, ID2, QPRT, ADM, NUPR1L, TLR3, PAX2, ZNF541, GATA6, LRP5, NOTCH2, MON1B, PCK1, SP1, PIM1, GATA4, ZBTB16, ATF6, ZNF516, INSIG1, NEK2, CEBPA, ADORA2A, GCLC, CTDP1, EFNA1, ADCY1, LBX1, OCA2, GLO1, PDC, MYCN, CCNL1, TCF7L2, MSX1, SMARCD1, DBH, MT-III, FGF10, IRF2BPL, BCLAF1, ZNF628, PAPSS2, RREB1, INHBA, FOXO3, FOXA2, SALL1	178	2116	11061	1.46835	0.99999	0.126513	5.96451
mammary gland epithelium development	5	1.54321	0.00336785	LRP5, FGF10, ID2, MSX1, RREB1	178	39	11061	7.96672	0.99999	0.125376	5.97625
regulation of fat cell differentiation	6	1.85185	0.00352789	LRP5, CEBPA, ID2, ZBTB16, INSIG1, ENPP1	178	64	11061	5.82567	0.999994	0.129532	6.25165
transcription from RNA polymerase II promoter	26	8.02469	0.00360949	ELF4, CTDP1, EFNA1, ID2, MYCN, CCNL1, TLR3, TCF7L2, NUPR1L, PAX2, MSX1, MT-III, GATA6, LRP5, FGF10, IRF2BPL, PCK1, SP1, RREB1, ATF6, ZNF516, INSIG1, INHBA, FOXA2, CEBPA, SALL1	178	883	11061	1.82973	0.999996	0.130925	6.3918
epithelium development	20	6.17284	0.00366642	LRP5, SOD1, TST, FGF10, B4GALT1, GJA5, ID2, MIB1, GATA4, RREB1, INHBA, ADM, PROC, MYCN, PBX1, SALL1, MSX1, PAX2, GATA6, ONECUT1	178	604	11061	2.05763	0.999996	0.13146	6.48943
regulation of nucleobase-containing compound metabolic process	47	14.5062	0.0036969	PTK2B, FZD4, ELF4, CTDP1, EFNA1, ID2, LBX1, MGMT, ADM, GLO1, MYCN, CCNL1, TLR3, NUPR1L, TCF7L2, MSX1, PAX2, ERN1, SMARCD1, BTG2, ZNF541, GATA6, MT-III, LRP5, FGF10, NOTCH2, IRF2BPL, BCLAF1, PCK1, ZNF628, SP1, PIM1, GATA4, RREB1, ZBTB16, ATF6, ZNF516, INHBA, INSIG1, FOXA2, NEK2, CEBPA, ADORA2A, MBNL3, SALL1, GCLC, HNRNPF	178	1963	11061	1.48783	0.999997	0.131108	6.54168
sulfur compound metabolic process	9	2.77778	0.00413532	SOD1, MGST2, TCF7L2, GCLC, SP1, GSTA1, PAPSS2, ENPP1, GAMT	178	160	11061	3.4954	0.999999	0.144022	7.29007
regulation of response to external stimulus	16	4.93827	0.00429822	PTK2B, FGF10, TNIK, SERPINC1, FOXA2, F7, PLG, PROC, CPB2, ADORA2A, PLEK, LOC100525528, TLR3, STX4, CD47, MT-III	178	436	11061	2.28038	1	0.147764	7.56668
cardiac septum morphogenesis	5	1.54321	0.00441605	NOTCH2, GJA5, ID2, GATA4, GATA6	178	42	11061	7.39767	1	0.15	7.76629
positive regulation of apoptotic process	12	3.7037	0.00457014	SOD1, G0S2, ANP32B, B4GALT1, ADORA2A, BCLAF1, MSX1, DEDD2, CTSC, ZBTB16, INHBA, FOXO3	178	274	11061	2.72148	1	0.153303	8.02671
activation of protein kinase activity	7	2.16049	0.00481938	PTK2B, SOD1, FGF10, EFNA1, TNIK, ERN1, MT-III	178	98	11061	4.4386	1	0.15942	8.44644
blood coagulation	7	2.16049	0.00481938	F7, PLG, PROC, CPB2, PLEK, PAPSS2, SERPINC1	178	98	11061	4.4386	1	0.15942	8.44644
positive regulation of programmed cell death	12	3.7037	0.00482431	SOD1, G0S2, ANP32B, B4GALT1, ADORA2A, BCLAF1, MSX1, DEDD2, CTSC, ZBTB16, INHBA, FOXO3	178	276	11061	2.70176	1	0.158046	8.45473
mammary gland development	6	1.85185	0.00487815	LRP5, FGF10, B4GALT1, ID2, MSX1, RREB1	178	69	11061	5.40352	1	0.158157	8.54516
regulation of transcription from RNA polymerase II promoter	27	8.33333	0.0048998	ELF4, CTDP1, EFNA1, ID2, GLO1, MYCN, CCNL1, TLR3, TCF7L2, NUPR1L, PAX2, MSX1, ZNF541, MT-III, GATA6, LRP5, FGF10, IRF2BPL, PCK1, SP1, RREB1, ATF6, INSIG1, INHBA, FOXA2, CEBPA, SALL1	178	953	11061	1.76054	1	0.157316	8.5815
cholesterol biosynthetic process	4	1.23457	0.00495991	SOD1, APOA4, NPC1L1, INSIG1	178	22	11061	11.2983	1	0.157615	8.68231
single organism reproductive process	20	6.17284	0.00520112	SOD1, FZD4, FGF10, B4GALT1, CTCFL, SERPINA5, GATA4, ZBTB16, OCA2, INHBA, FOXO3, ADM, PLG, SYCP2, CEBPA, SALL1, MSX1, MORC1, GATA6, GAMT	178	624	11061	1.99168	1	0.163126	9.08583
gonad development	7	2.16049	0.00531719	FZD4, SOD1, SALL1, GATA4, INHBA, GATA6, FOXO3	178	100	11061	4.34983	1	0.16495	9.27939
regulation of signal transduction	37	11.4198	0.00551214	SOD1, FZD4, PTK2B, EFNA1, TNIK, ADM, SOS2, CCBE1, G0S2, TLR3, STX4, TCF7L2, MSX1, ERN1, THY1, DBH, GATA6, MT-III, ENPP1, LRP5, FGF10, RBPMS, NOTCH2, BCLAF1, PRDX1, FOXO3, INHBA, F7, CREBRF, ADORA2A, PLEK, SALL1, GCLC, DEDD2, CTSC, PTTG1IP, ONECUT1	178	1470	11061	1.56408	1	0.168945	9.60364
regulation of transport	26	8.02469	0.00561606	PTK2B, SDC1, MIB1, LCP1, TLR3, STX4, TCF7L2, MX1, THY1, CD47, ENPP1, LRP5, FGF10, RBPMS, ANP32B, DIAPH1, GJA5, PEMT, PRDX1, ATAD1, LOC100519968, INSIG1, INHBA, SLC30A1, APOA4, TBC1D22A	178	914	11061	1.76767	1	0.17033	9.77603
negative regulation of cell death	17	5.24691	0.00562786	SOD1, PTK2B, FGF10, EFNA1, PIM1, MGMT, GLO1, SYCP2, PROC, TCF7L2, MSX1, PAX2, GCLC, ALB, PTTG1IP, GATA6, MT-III	178	493	11061	2.14277	1	0.169163	9.79558
secondary alcohol biosynthetic process	4	1.23457	0.00563754	SOD1, APOA4, NPC1L1, INSIG1	178	23	11061	10.807	1	0.167958	9.81161
ear development	8	2.46914	0.0057082	SOD1, FGF10, ANP32B, MYCN, CEBPA, SALL1, MSX1, INSIG1	178	134	11061	3.70988	1	0.16842	9.92861
development of primary sexual characteristics	7	2.16049	0.0058517	FZD4, SOD1, SALL1, GATA4, INHBA, GATA6, FOXO3	178	102	11061	4.26454	1	0.170814	10.1658
nucleobase-containing compound biosynthetic process	48	14.8148	0.00624294	PTK2B, FZD4, ELF4, CTDP1, EFNA1, ID2, ADCY1, LBX1, QPRT, ADM, GLO1, PDC, MYCN, CCNL1, TLR3, NUPR1L, TCF7L2, MSX1, PAX2, SMARCD1, ZNF541, GATA6, MT-III, LRP5, FGF10, NOTCH2, IRF2BPL, MON1B, BCLAF1, PCK1, ZNF628, SP1, PIM1, GATA4, RREB1, PAPSS2, ZBTB16, ATF6, ZNF516, FOXO3, INHBA, INSIG1, FOXA2, NEK2, CEBPA, ADORA2A, SALL1, GCLC	178	2072	11061	1.43955	1	0.179649	10.8094
regulation of body fluid levels	9	2.77778	0.00635435	FOXA2, F7, FGF10, PLG, PROC, CPB2, PLEK, PAPSS2, SERPINC1	178	172	11061	3.25154	1	0.181039	10.9918
positive regulation of cell cycle	9	2.77778	0.00635435	LRP5, FGF10, PBX1, CCNL1, NUPR1L, ID2, MSX1, CXCR5, GATA6	178	172	11061	3.25154	1	0.181039	10.9918
cell motility	22	6.79012	0.00686878	LRP5, PTK2B, ARPC5, WASL, FGF10, B4GALT1, SDC1, EFNA1, SORD, RREB1, CXCR5, CCBE1, LCP1, LOC102157763, F7, PLG, IER2, LOC100525528, STX4, THY1, DBH, ONECUT1	178	735	11061	1.85999	1	0.192636	11.8298
localization of cell	22	6.79012	0.00686878	LRP5, PTK2B, ARPC5, WASL, FGF10, B4GALT1, SDC1, EFNA1, SORD, RREB1, CXCR5, CCBE1, LCP1, LOC102157763, F7, PLG, IER2, LOC100525528, STX4, THY1, DBH, ONECUT1	178	735	11061	1.85999	1	0.192636	11.8298
regulation of RNA metabolic process	42	12.963	0.00690955	FZD4, ELF4, CTDP1, EFNA1, ID2, LBX1, GLO1, MYCN, CCNL1, TLR3, NUPR1L, TCF7L2, MSX1, SMARCD1, PAX2, ERN1, BTG2, ZNF541, GATA6, MT-III, LRP5, FGF10, NOTCH2, IRF2BPL, BCLAF1, PCK1, ZNF628, SP1, PIM1, GATA4, RREB1, ZBTB16, ATF6, ZNF516, INHBA, INSIG1, FOXA2, CEBPA, MBNL3, SALL1, GCLC, HNRNPF	178	1757	11061	1.48543	1	0.192099	11.8959
small molecule biosynthetic process	11	3.39506	0.00693758	PTK2B, SOD1, MGST2, PLEK, BCAT2, PCK1, APOA4, SORD, NPC1L1, DBH, INSIG1	178	250	11061	2.73418	1	0.191255	11.9413
heart morphogenesis	8	2.46914	0.00694482	NOTCH2, EFNA1, GJA5, MIB1, ID2, MSX1, GATA4, GATA6	178	139	11061	3.57643	1	0.189913	11.9531
regulation of anatomical structure morphogenesis	18	5.55556	0.00714424	PTK2B, FGF10, B4GALT1, EFNA1, TNIK, DIAPH1, WASF3, RREB1, ADM, CCBE1, FOXA2, SH3D19, TCF7L2, CSNK1A1, MSX1, THY1, GATA6, MT-III	178	551	11061	2.03	1	0.193283	12.2755
regulation of gene expression	48	14.8148	0.00722179	FZD4, ELF4, CTDP1, CTCFL, EFNA1, ID2, TRNAU1AP, CPEB4, LBX1, CCBE1, GLO1, MYCN, CCNL1, TLR3, NUPR1L, TCF7L2, MSX1, PAX2, ERN1, SMARCD1, BTG2, ZNF541, GATA6, MT-III, LRP5, FGF10, NOTCH2, IRF2BPL, BCLAF1, PCK1, ZNF628, SP1, PIM1, GATA4, RREB1, ZBTB16, ATF6, ZNF516, FOXO3, INHBA, INSIG1, FOXA2, CEBPA, MBNL3, SALL1, GCLC, HNRNPF, RPS9	178	2088	11061	1.42852	1	0.193647	12.4006
endocrine system development	6	1.85185	0.00733431	FOXA2, FGF10, PBX1, SALL1, GATA6, ONECUT1	178	76	11061	4.90582	1	0.194841	12.5817
regulation of cell communication	39	12.037	0.00758883	SOD1, FZD4, PTK2B, EFNA1, TNIK, ADM, SOS2, CCBE1, G0S2, TLR3, STX4, TCF7L2, MSX1, ERN1, THY1, DBH, GATA6, MT-III, ENPP1, LRP5, FGF10, RBPMS, NOTCH2, GJA5, BCLAF1, PRDX1, ATAD1, FOXO3, INHBA, F7, CREBRF, ADORA2A, PLEK, SALL1, GCLC, DEDD2, CTSC, PTTG1IP, ONECUT1	178	1606	11061	1.50901	1	0.199363	12.9903
regulation of cell morphogenesis	12	3.7037	0.00822927	PTK2B, FOXA2, SH3D19, EFNA1, DIAPH1, TNIK, CSNK1A1, TCF7L2, WASF3, RREB1, THY1, MT-III	178	297	11061	2.51073	1	0.2127	14.0103
multicellular organismal reproductive process	13	4.01235	0.0083097	SOD1, FZD4, CREBRF, B4GALT1, CTCFL, SERPINA5, ZBTB16, DBH, OCA2, FOXO3, MORC1, INHBA, GAMT	178	339	11061	2.38297	1	0.21295	14.1375
locomotion	24	7.40741	0.00844288	LRP5, PTK2B, FZD4, ARPC5, WASL, FGF10, B4GALT1, SDC1, EFNA1, ID2, SORD, RREB1, CXCR5, CCBE1, LCP1, LOC102157763, F7, PLG, IER2, LOC100525528, STX4, THY1, DBH, ONECUT1	178	846	11061	1.76285	1	0.214387	14.3479
regulation of response to stress	20	6.17284	0.00846674	SOD1, PTK2B, FZD4, FGF10, TNIK, BCLAF1, RREB1, SERPINC1, PRDX1, MGMT, FOXA2, PLG, PROC, ADORA2A, CPB2, PLEK, TLR3, ERN1, PTTG1IP, CD47	178	654	11061	1.90032	1	0.213353	14.3856
heterocycle biosynthetic process	48	14.8148	0.00870278	PTK2B, FZD4, ELF4, CTDP1, EFNA1, ID2, ADCY1, LBX1, QPRT, ADM, GLO1, PDC, MYCN, CCNL1, TLR3, NUPR1L, TCF7L2, MSX1, PAX2, SMARCD1, ZNF541, GATA6, MT-III, LRP5, FGF10, NOTCH2, IRF2BPL, MON1B, BCLAF1, PCK1, ZNF628, SP1, PIM1, GATA4, RREB1, PAPSS2, ZBTB16, ATF6, ZNF516, FOXO3, INHBA, INSIG1, FOXA2, NEK2, CEBPA, ADORA2A, SALL1, GCLC	178	2109	11061	1.41429	1	0.217039	14.7571
cell migration	20	6.17284	0.00873318	LRP5, PTK2B, ARPC5, WASL, FGF10, B4GALT1, EFNA1, SDC1, RREB1, CXCR5, CCBE1, LCP1, LOC102157763, F7, PLG, LOC100525528, STX4, THY1, DBH, ONECUT1	178	656	11061	1.89453	1	0.216148	14.8048
regulation of signaling	39	12.037	0.00889708	SOD1, FZD4, PTK2B, EFNA1, TNIK, ADM, SOS2, CCBE1, G0S2, TLR3, STX4, TCF7L2, MSX1, ERN1, THY1, DBH, GATA6, MT-III, ENPP1, LRP5, FGF10, RBPMS, NOTCH2, GJA5, BCLAF1, PRDX1, ATAD1, FOXO3, INHBA, F7, CREBRF, ADORA2A, PLEK, SALL1, GCLC, DEDD2, CTSC, PTTG1IP, ONECUT1	178	1622	11061	1.49413	1	0.218175	15.0618
regulation of protein metabolic process	35	10.8025	0.00889824	SOD1, FZD4, PTK2B, EFNA1, CTCFL, TNIK, BACE2, TRNAU1AP, CPEB4, MGMT, CCBE1, DCUN1D4, CCNL1, TLR3, CSNK1A1, PAX2, ERN1, BTG2, THY1, MT-III, ENPP1, LRP5, FGF10, RBPMS, ANP32B, SERPINC1, PRDX1, FOXO3, INHBA, STX5, SH3D19, GCLC, PTTG1IP, ITIH1, RPS9	178	1410	11061	1.54249	1	0.21666	15.0636
multicellular organism reproduction	13	4.01235	0.00947967	SOD1, FZD4, CREBRF, B4GALT1, CTCFL, SERPINA5, ZBTB16, DBH, OCA2, FOXO3, MORC1, INHBA, GAMT	178	345	11061	2.34152	1	0.227524	15.9692
sensory organ development	12	3.7037	0.00948354	LRP5, FZD4, SOD1, FGF10, ANP32B, MYCN, CEBPA, SALL1, MSX1, THY1, INHBA, INSIG1	178	303	11061	2.46101	1	0.226034	15.9752
sterol biosynthetic process	4	1.23457	0.00983701	SOD1, APOA4, NPC1L1, INSIG1	178	28	11061	8.87721	1	0.231833	16.5212
positive regulation of cellular catabolic process	7	2.16049	0.00991412	PTK2B, SH3D19, CSNK1A1, GCLC, BTG2, APOA4, PTTG1IP	178	114	11061	3.81564	1	0.231846	16.6399
positive regulation of catabolic process	8	2.46914	0.0100007	PTK2B, STX5, SH3D19, CSNK1A1, GCLC, BTG2, APOA4, PTTG1IP	178	149	11061	3.3364	1	0.232052	16.7729
cardiac conduction system development	3	0.925926	0.0105309	DSG2, GJA5, ID2	178	10	11061	18.6421	1	0.241174	17.5834
lipid metabolic process	20	6.17284	0.0106352	LRP5, SOD1, PTK2B, CRLS1, PEMT, PCK1, MTMR3, NPC1L1, INSIG1, CYP2E1, CEBPA, LOC100154648, MGST2, PLEK, EBPL, ALDH3A2, ST6GALNAC2, APOA4, MT-III, GATA6	178	669	11061	1.85771	1	0.241657	17.742
central nervous system development	15	4.62963	0.0110591	FZD4, FGF10, ANP32B, ID2, WASF3, ZBTB16, INHBA, FOXO3, MAOB, MYCN, SALL1, ALDH3A2, MSX1, BTG2, MT-III	178	440	11061	2.11842	1	0.248394	18.3833
positive regulation of fat cell differentiation	4	1.23457	0.0119106	LRP5, CEBPA, ID2, ZBTB16	178	30	11061	8.28539	1	0.263145	19.6575
glutathione metabolic process	4	1.23457	0.0119106	SOD1, MGST2, GCLC, GSTA1	178	30	11061	8.28539	1	0.263145	19.6575
tube morphogenesis	10	3.08642	0.0122794	LRP5, FGF10, MYCN, B4GALT1, PBX1, MIB1, ID2, PAX2, GATA6, ADM	178	232	11061	2.67847	1	0.268419	20.2035
blood vessel morphogenesis	11	3.39506	0.0123941	LRP5, FZD4, PTK2B, CCBE1, FGF10, B4GALT1, EFNA1, GJA5, THY1, GATA6, ADM	178	273	11061	2.50383	1	0.26887	20.3725
cellular oxidant detoxification	4	1.23457	0.0130343	SOD1, APOA4, PRDX1, MT-III	178	31	11061	8.01812	1	0.278946	21.3101
cellular detoxification	4	1.23457	0.0130343	SOD1, APOA4, PRDX1, MT-III	178	31	11061	8.01812	1	0.278946	21.3101
negative regulation of neurogenesis	7	2.16049	0.0130469	MYCN, PBX1, EFNA1, MIB1, ID2, THY1, MT-III	178	121	11061	3.5949	1	0.277463	21.3285
embryonic organ morphogenesis	9	2.77778	0.0131267	SOD1, FGF10, MYCN, EFNA1, MIB1, SALL1, ID2, MSX1, INSIG1	178	195	11061	2.86802	1	0.277211	21.4447
cell surface receptor signaling pathway	33	10.1852	0.0133351	FZD4, PTK2B, EFNA1, SDC1, MIB1, CCBE1, G0S2, TLR3, STX4, CSNK1A1, TCF7L2, MSX1, THY1, GATA6, MT-III, ENPP1, LRP5, FGF10, RBPMS, NOTCH2, INHBA, FOXO3, PDE4B, F7, CREBRF, CEBPA, ADORA2A, PLEK, LOC100525528, SALL1, GCLC, DEDD2, ONECUT1	178	1344	11061	1.52577	1	0.279255	21.7471
negative regulation of multicellular organismal process	17	5.24691	0.013504	LRP5, SOD1, PTK2B, EFNA1, ID2, MIB1, ZBTB16, ADM, FOXA2, PLG, PROC, MYCN, PBX1, CPB2, THY1, MT-III, GATA6	178	543	11061	1.94547	1	0.280567	21.9914
female sex differentiation	5	1.54321	0.0137458	FZD4, SOD1, FGF10, INHBA, FOXO3	178	58	11061	5.35694	1	0.283136	22.34
detoxification	4	1.23457	0.0142165	SOD1, APOA4, PRDX1, MT-III	178	32	11061	7.76756	1	0.289611	23.0142
negative regulation of cell development	8	2.46914	0.0142694	FOXA2, MYCN, PBX1, EFNA1, MIB1, ID2, THY1, MT-III	178	160	11061	3.10702	1	0.288827	23.0896
regulation of vascular endothelial growth factor receptor signaling pathway	3	0.925926	0.0151247	FZD4, FGF10, MT-III	178	12	11061	15.5351	1	0.301579	24.2995
negative regulation of cell proliferation	12	3.7037	0.0153835	PTK2B, FGF10, NOTCH2, B4GALT1, CEBPA, NUPR1L, ID2, MSX1, BTG2, CLMN, ZBTB16, INHBA	178	325	11061	2.29442	1	0.304152	24.6621
positive regulation of transferase activity	11	3.39506	0.0159561	FZD4, PTK2B, SOD1, NEK2, FGF10, DCUN1D4, EFNA1, TNIK, CCNL1, ERN1, MT-III	178	284	11061	2.40685	1	0.311796	25.4584
regulation of cell cycle	16	4.93827	0.0160105	LRP5, FGF10, NOTCH2, ID2, PIM1, CXCR5, INHBA, NEK2, CEBPA, PBX1, CCNL1, TCF7L2, NUPR1L, MSX1, ERN1, GATA6	178	507	11061	1.96104	1	0.310935	25.5336
cardiac septum development	5	1.54321	0.0162974	NOTCH2, GJA5, ID2, GATA4, GATA6	178	61	11061	5.09348	1	0.313813	25.9293
movement of cell or subcellular component	25	7.71605	0.0164724	PTK2B, SOD1, ARPC5, B4GALT1, EFNA1, SDC1, SORD, LCP1, CCBE1, LOC102157763, IER2, STX4, THY1, DBH, LRP5, FGF10, WASL, GJA5, RREB1, CXCR5, F7, DSG2, PLG, LOC100525528, ONECUT1	178	949	11061	1.637	1	0.314868	26.1695
regulation of cellular response to stress	11	3.39506	0.0174241	FZD4, PTK2B, SOD1, FGF10, TNIK, BCLAF1, TLR3, ERN1, PRDX1, PTTG1IP, MGMT	178	288	11061	2.37342	1	0.328026	27.4637
sulfur compound biosynthetic process	5	1.54321	0.0181529	MGST2, TCF7L2, GCLC, SP1, PAPSS2	178	63	11061	4.93178	1	0.337405	28.4403
negative regulation of nervous system development	7	2.16049	0.0186406	MYCN, PBX1, EFNA1, MIB1, ID2, THY1, MT-III	178	131	11061	3.32048	1	0.342946	29.0867
cell cycle	21	6.48148	0.0190443	LRP5, WASL, FGF10, NOTCH2, ID2, PIM1, CXCR5, NTMT1, INHBA, LOC102166678, NEK2, SYCP2, CEBPA, PBX1, CCNL1, TCF7L2, NUPR1L, CSNK1A1, MSX1, ERN1, GATA6	178	760	11061	1.71704	1	0.347137	29.6177
morphogenesis of a branching epithelium	7	2.16049	0.0192776	LRP5, FGF10, MYCN, B4GALT1, PBX1, PAX2, ADM	178	132	11061	3.29533	1	0.348759	29.9228
regulation of cell cycle arrest	4	1.23457	0.0195374	FGF10, NUPR1L, ID2, GATA6	178	36	11061	6.90449	1	0.350743	30.2611
regulation of cellular component movement	14	4.32099	0.0196438	PTK2B, WASL, FGF10, B4GALT1, EFNA1, GJA5, RREB1, CCBE1, F7, DSG2, LOC100525528, STX4, THY1, ONECUT1	178	427	11061	2.03739	1	0.350489	30.3992
positive regulation of immune system process	14	4.32099	0.020327	PTK2B, FGF10, ABCB1, ID2, ZBTB16, INHBA, FOXO3, F7, PDE4B, LOC100525528, TLR3, STX4, THY1, CD47	178	429	11061	2.02789	1	0.358453	31.2799
carbohydrate biosynthetic process	6	1.85185	0.0203979	PTK2B, B4GALT1, PLEK, PCK1, SORD, ENPP1	178	98	11061	3.80452	1	0.357658	31.3707
atrial septum morphogenesis	3	0.925926	0.0204219	NOTCH2, GJA5, GATA4	178	14	11061	13.3158	1	0.356217	31.4015
heart development	11	3.39506	0.020657	NOTCH2, DSG2, EFNA1, GJA5, MIB1, SALL1, ID2, MSX1, GATA4, GATA6, ADM	178	296	11061	2.30927	1	0.357732	31.7016
positive regulation of cell proliferation	14	4.32099	0.0210279	LRP5, PTK2B, FGF10, B4GALT1, ID2, RREB1, ADM, MYCN, PBX1, STX4, PAX2, CD47, RPS9, GATA6	178	431	11061	2.01848	1	0.361096	32.1726
regulation of anatomical structure size	11	3.39506	0.0210901	PTK2B, SOD1, ARPC5, WASL, PLEK, GJA5, PAX2, GCLC, DBH, MT-III, ADM	178	297	11061	2.3015	1	0.360189	32.2511
positive regulation of protein kinase activity	9	2.77778	0.0211845	FZD4, PTK2B, SOD1, FGF10, EFNA1, TNIK, CCNL1, ERN1, MT-III	178	213	11061	2.62565	1	0.359732	32.3704
negative regulation of neuron differentiation	6	1.85185	0.0212135	PBX1, EFNA1, MIB1, ID2, THY1, MT-III	178	99	11061	3.76609	1	0.358393	32.407
regulation of cellular response to growth factor stimulus	7	2.16049	0.0219743	FZD4, CCBE1, FGF10, MSX1, MT-III, GATA6, ONECUT1	178	136	11061	3.19841	1	0.366885	33.3603
regulation of transcription, DNA-templated	38	11.7284	0.022015	FZD4, ELF4, CTDP1, EFNA1, ID2, LBX1, GLO1, MYCN, CCNL1, TLR3, NUPR1L, TCF7L2, MSX1, SMARCD1, PAX2, ZNF541, GATA6, MT-III, LRP5, FGF10, NOTCH2, IRF2BPL, BCLAF1, PCK1, ZNF628, SP1, PIM1, GATA4, RREB1, ZBTB16, ATF6, ZNF516, INSIG1, INHBA, FOXA2, CEBPA, SALL1, GCLC	178	1667	11061	1.41652	1	0.365689	33.411
glucose homeostasis	6	1.85185	0.0220502	CEBPA, TCF7L2, STX4, ERN1, DBH, FOXO3	178	100	11061	3.72843	1	0.364433	33.4547
carbohydrate homeostasis	6	1.85185	0.0220502	CEBPA, TCF7L2, STX4, ERN1, DBH, FOXO3	178	100	11061	3.72843	1	0.364433	33.4547
regulation of cellular localization	14	4.32099	0.0221132	LRP5, PTK2B, RBPMS, ANP32B, DIAPH1, PEMT, PRDX1, INSIG1, LCP1, TCF7L2, STX4, TLR3, MX1, THY1	178	434	11061	2.00453	1	0.363556	33.533
regulation of nucleic acid-templated transcription	38	11.7284	0.0227725	FZD4, ELF4, CTDP1, EFNA1, ID2, LBX1, GLO1, MYCN, CCNL1, TLR3, NUPR1L, TCF7L2, MSX1, SMARCD1, PAX2, ZNF541, GATA6, MT-III, LRP5, FGF10, NOTCH2, IRF2BPL, BCLAF1, PCK1, ZNF628, SP1, PIM1, GATA4, RREB1, ZBTB16, ATF6, ZNF516, INSIG1, INHBA, FOXA2, CEBPA, SALL1, GCLC	178	1671	11061	1.41313	1	0.370449	34.3468
glial cell differentiation	6	1.85185	0.022908	SOD1, FGF10, MYCN, ID2, WASF3, MT-III	178	101	11061	3.69151	1	0.370489	34.5129
transcription, DNA-templated	36	11.1111	0.0230125	FZD4, ELF4, CTDP1, EFNA1, ID2, GLO1, MYCN, CCNL1, TLR3, TCF7L2, NUPR1L, MSX1, SMARCD1, PAX2, ZNF541, GATA6, MT-III, LRP5, FGF10, IRF2BPL, BCLAF1, PCK1, SP1, PIM1, GATA4, RREB1, ZBTB16, ATF6, ZNF516, FOXO3, INSIG1, INHBA, FOXA2, CEBPA, SALL1, GCLC	178	1563	11061	1.43126	1	0.370131	34.6407
positive regulation of catalytic activity	16	4.93827	0.0232267	SOD1, PTK2B, FZD4, FGF10, ANP32B, EFNA1, TNIK, LOC100519968, NEK2, DCUN1D4, PLEK, CCNL1, ERN1, APOA4, MT-III, TBC1D22A	178	531	11061	1.87241	1	0.371174	34.902
regulation of RNA biosynthetic process	38	11.7284	0.0237486	FZD4, ELF4, CTDP1, EFNA1, ID2, LBX1, GLO1, MYCN, CCNL1, TLR3, NUPR1L, TCF7L2, MSX1, SMARCD1, PAX2, ZNF541, GATA6, MT-III, LRP5, FGF10, NOTCH2, IRF2BPL, BCLAF1, PCK1, ZNF628, SP1, PIM1, GATA4, RREB1, ZBTB16, ATF6, ZNF516, INSIG1, INHBA, FOXA2, CEBPA, SALL1, GCLC	178	1676	11061	1.40891	1	0.376074	35.5344
ovulation cycle process	4	1.23457	0.0241548	FZD4, SOD1, INHBA, FOXO3	178	39	11061	6.37338	1	0.379451	36.0226
embryonic digit morphogenesis	4	1.23457	0.0241548	LRP5, MYCN, SALL1, MSX1	178	39	11061	6.37338	1	0.379451	36.0226
chemical homeostasis	17	5.24691	0.024932	LRP5, SOD1, PTK2B, DIAPH1, GJA5, FOXO3, CEBPA, SLC30A1, TCF7L2, STX4, ERN1, GCLC, APOA4, THY1, DBH, MT-III, ENPP1	178	584	11061	1.80888	1	0.387312	36.947
response to external stimulus	28	8.64198	0.0249499	PTK2B, EFNA1, TNIK, ID2, ADM, LOC102157763, PROC, CPB2, TLR3, STX4, NUPR1L, MX1, MT-III, CD47, FGF10, WASL, PCK1, MTMR3, PIM1, SERPINC1, CXCR5, FOXA2, F7, PLG, ADORA2A, PLEK, LOC100525528, ALB	178	1143	11061	1.52225	1	0.385831	36.9681
hexose metabolic process	6	1.85185	0.0256103	LRP5, B4GALT1, PCK1, SORD, ONECUT1, ENPP1	178	104	11061	3.58503	1	0.3921	37.7434
positive regulation of protein catabolic process	6	1.85185	0.0256103	PTK2B, STX5, SH3D19, CSNK1A1, GCLC, PTTG1IP	178	104	11061	3.58503	1	0.3921	37.7434
positive regulation of erythrocyte differentiation	3	0.925926	0.0263738	ID2, INHBA, FOXO3	178	16	11061	11.6513	1	0.399456	38.6285
atrial septum development	3	0.925926	0.0263738	NOTCH2, GJA5, GATA4	178	16	11061	11.6513	1	0.399456	38.6285
morphogenesis of a branching structure	7	2.16049	0.0264801	LRP5, FGF10, MYCN, B4GALT1, PBX1, PAX2, ADM	178	142	11061	3.06326	1	0.398998	38.7507
regulation of multicellular organismal development	24	7.40741	0.0267368	PTK2B, FGF10, B4GALT1, EFNA1, TNIK, MIB1, ID2, WASF3, RREB1, ZBTB16, FOXO3, INHBA, ADM, CCBE1, FOXA2, PROC, PVRL1, MYCN, PBX1, TCF7L2, MSX1, THY1, GATA6, MT-III	178	941	11061	1.58488	1	0.400296	39.0451
leukocyte migration	8	2.46914	0.0270033	PTK2B, F7, WASL, PLG, B4GALT1, LOC100525528, DBH, CXCR5	178	182	11061	2.73145	1	0.401692	39.3492
ovulation cycle	4	1.23457	0.0275322	FZD4, SOD1, INHBA, FOXO3	178	41	11061	6.06248	1	0.406067	39.9487
pancreas development	4	1.23457	0.0275322	FOXA2, FGF10, GATA6, ONECUT1	178	41	11061	6.06248	1	0.406067	39.9487
epithelial cell differentiation	11	3.39506	0.0278696	SOD1, TST, FGF10, PROC, MYCN, B4GALT1, SALL1, ID2, GATA4, GATA6, ONECUT1	178	311	11061	2.19789	1	0.408207	40.3281
positive regulation of JNK cascade	5	1.54321	0.0280941	FZD4, PTK2B, TNIK, TLR3, ERN1	178	72	11061	4.31531	1	0.409052	40.5794
regulation of ion homeostasis	6	1.85185	0.0285091	PTK2B, DIAPH1, SLC30A1, GJA5, GCLC, THY1	178	107	11061	3.48451	1	0.412006	41.0411
angiogenesis	9	2.77778	0.028816	LRP5, PTK2B, CCBE1, B4GALT1, EFNA1, GJA5, THY1, GATA6, ADM	178	226	11061	2.47462	1	0.413726	41.3803
regulation of cellular protein metabolic process	31	9.5679	0.0288304	SOD1, FZD4, PTK2B, EFNA1, CTCFL, TNIK, TRNAU1AP, CPEB4, CCBE1, DCUN1D4, CCNL1, TLR3, CSNK1A1, PAX2, ERN1, BTG2, THY1, MT-III, ENPP1, LRP5, FGF10, RBPMS, ANP32B, PRDX1, FOXO3, INHBA, SH3D19, GCLC, PTTG1IP, ITIH1, RPS9	178	1318	11061	1.46157	1	0.412217	41.3962
neurogenesis	21	6.48148	0.0291176	SOD1, PTK2B, FGF10, TENM2, EFNA1, TNIK, ID2, MIB1, WASF3, CLMN, ADCY1, INHBA, FOXA2, MYCN, PBX1, SALL1, BTG2, APOA4, THY1, MT-III, SOX3	178	795	11061	1.64145	1	0.413705	41.712
positive regulation of molecular function	19	5.8642	0.0301145	LRP5, SOD1, PTK2B, FZD4, FGF10, ANP32B, EFNA1, TNIK, LOC100519968, NEK2, DCUN1D4, PLEK, CCNL1, TLR3, TCF7L2, ERN1, APOA4, MT-III, TBC1D22A	178	697	11061	1.69393	1	0.422811	42.7956
regulation of system process	9	2.77778	0.030196	SOD1, FGF10, DSG2, GJA5, WASF3, APOA4, DBH, INHBA, ADM	178	228	11061	2.45291	1	0.422017	42.8833
tissue morphogenesis	12	3.7037	0.0304832	LRP5, FGF10, MYCN, B4GALT1, PBX1, MIB1, SALL1, PAX2, MSX1, RREB1, INHBA, ADM	178	361	11061	2.06561	1	0.42341	43.1916
branching morphogenesis of an epithelial tube	6	1.85185	0.0305527	LRP5, FGF10, MYCN, B4GALT1, PBX1, PAX2	178	109	11061	3.42058	1	0.422496	43.2659
organonitrogen compound biosynthetic process	21	6.48148	0.0308367	PTK2B, SLC25A26, MRPL39, PAPSS2, ADCY1, CPEB4, TRNAU1AP, QPRT, ADM, RPL29, PDC, CEBPA, ADORA2A, MGST2, BCAT2, ST6GALNAC2, GCLC, BTG2, DBH, RPS9, GAMT	178	800	11061	1.63119	1	0.423838	43.5687
cellular lipid metabolic process	15	4.62963	0.0310632	PTK2B, CRLS1, PEMT, PCK1, MTMR3, INSIG1, CYP2E1, LOC100154648, MGST2, PLEK, ALDH3A2, ST6GALNAC2, APOA4, MT-III, GATA6	178	503	11061	1.85309	1	0.424567	43.8092
regulation of ossification	6	1.85185	0.0316082	LRP5, PTK2B, CEBPA, PBX1, ID2, ZBTB16	178	110	11061	3.38948	1	0.428572	44.3837
3'-phosphoadenosine 5'-phosphosulfate metabolic process	2	0.617284	0.0317497	PAPSS2, ENPP1	178	2	11061	62.1404	1	0.428396	44.5319
RNA biosynthetic process	40	12.3457	0.0320072	FZD4, ELF4, CTDP1, EFNA1, ID2, LBX1, GLO1, MYCN, CCNL1, TLR3, NUPR1L, TCF7L2, MSX1, SMARCD1, PAX2, ZNF541, GATA6, MT-III, LRP5, FGF10, NOTCH2, IRF2BPL, MON1B, BCLAF1, PCK1, ZNF628, SP1, PIM1, GATA4, RREB1, ZBTB16, ATF6, ZNF516, FOXO3, INSIG1, INHBA, FOXA2, CEBPA, SALL1, GCLC	178	1824	11061	1.36273	1	0.429403	44.8008
monosaccharide metabolic process	6	1.85185	0.0326863	LRP5, B4GALT1, PCK1, SORD, ONECUT1, ENPP1	178	111	11061	3.35894	1	0.434642	45.5039
regulation of alcohol biosynthetic process	3	0.925926	0.032934	PTK2B, SOD1, PLEK	178	18	11061	10.3567	1	0.435501	45.7582
negative regulation of cell cycle	9	2.77778	0.0329538	FGF10, NOTCH2, CEBPA, NUPR1L, TCF7L2, ID2, ERN1, INHBA, GATA6	178	232	11061	2.41062	1	0.434089	45.7785
polyol metabolic process	4	1.23457	0.0330447	PTK2B, PLEK, PCK1, SORD	178	44	11061	5.64913	1	0.433394	45.8716
positive regulation of response to external stimulus	7	2.16049	0.0333881	PTK2B, F7, FGF10, LOC100525528, TLR3, STX4, CD47	178	150	11061	2.89989	1	0.435191	46.2216
cell adhesion	20	6.17284	0.0345296	PTK2B, FZD4, ELF4, TENM2, B4GALT1, EFNA1, SELL, RREB1, ZBTB16, RPL29, LCP1, DSG2, PVRL1, ADORA2A, PLEK, STX4, APOA4, THY1, ONECUT1, CD47	178	759	11061	1.63743	1	0.444701	47.3699
positive regulation of chemotaxis	5	1.54321	0.0347783	PTK2B, F7, FGF10, LOC100525528, STX4	178	77	11061	4.03509	1	0.44549	47.617
cardiac chamber morphogenesis	5	1.54321	0.0347783	NOTCH2, GJA5, ID2, GATA4, GATA6	178	77	11061	4.03509	1	0.44549	47.617
regulation of stress-activated MAPK cascade	6	1.85185	0.0349109	FZD4, PTK2B, TNIK, TLR3, ERN1, PRDX1	178	113	11061	3.29949	1	0.445165	47.7483
positive regulation of kinase activity	9	2.77778	0.03518	FZD4, PTK2B, SOD1, FGF10, EFNA1, TNIK, CCNL1, ERN1, MT-III	178	235	11061	2.37985	1	0.446138	48.0138
cell surface receptor signaling pathway involved in cell-cell signaling	9	2.77778	0.03518	LRP5, FZD4, FGF10, ADORA2A, SDC1, CSNK1A1, SALL1, TCF7L2, FOXO3	178	235	11061	2.37985	1	0.446138	48.0138
cell morphogenesis	19	5.8642	0.0352157	SOD1, PTK2B, FZD4, TENM2, EFNA1, TNIK, DIAPH1, ID2, WASF3, RREB1, ADCY1, FOXA2, SALL1, TCF7L2, CSNK1A1, MSX1, THY1, ONECUT1, MT-III	178	710	11061	1.66291	1	0.4449	48.049
small molecule catabolic process	7	2.16049	0.0352815	LRP5, BCAT2, UROC1, OAT, SORD, MT-III, QPRT	178	152	11061	2.86173	1	0.443954	48.1136
inner ear development	6	1.85185	0.0360575	SOD1, FGF10, ANP32B, MYCN, CEBPA, INSIG1	178	114	11061	3.27055	1	0.449648	48.8708
regulation of stress-activated protein kinase signaling cascade	6	1.85185	0.0360575	FZD4, PTK2B, TNIK, TLR3, ERN1, PRDX1	178	114	11061	3.27055	1	0.449648	48.8708
neuron differentiation	18	5.55556	0.036214	SOD1, PTK2B, TENM2, EFNA1, TNIK, ID2, MIB1, CLMN, ADCY1, INHBA, FOXA2, MYCN, PBX1, BTG2, APOA4, THY1, MT-III, SOX3	178	662	11061	1.68962	1	0.449536	49.0221
adipose tissue development	3	0.925926	0.0364283	LRP5, ID2, ZNF516	178	19	11061	9.81165	1	0.449957	49.2288
polyol biosynthetic process	3	0.925926	0.0364283	PTK2B, PLEK, PCK1	178	19	11061	9.81165	1	0.449957	49.2288
homeostatic process	23	7.09877	0.0366236	LRP5, SOD1, PTK2B, DIAPH1, GJA5, ID2, PRDX1, FOXO3, INHBA, NEK2, PLG, CEBPA, SLC30A1, STX4, TCF7L2, GCLC, ERN1, APOA4, THY1, DBH, ALB, MT-III, ENPP1	178	919	11061	1.5552	1	0.450202	49.4165
biological adhesion	20	6.17284	0.0369632	PTK2B, FZD4, ELF4, TENM2, B4GALT1, EFNA1, SELL, RREB1, ZBTB16, RPL29, LCP1, DSG2, PVRL1, ADORA2A, PLEK, STX4, APOA4, THY1, ONECUT1, CD47	178	765	11061	1.62459	1	0.451756	49.7412
glial cell development	4	1.23457	0.0370148	SOD1, ID2, WASF3, MT-III	178	46	11061	5.40352	1	0.450689	49.7904
male sex differentiation	5	1.54321	0.0376888	FGF10, SYCP2, GATA4, INHBA, GATA6	178	79	11061	3.93294	1	0.455227	50.4284
cell morphogenesis involved in differentiation	13	4.01235	0.0379252	SOD1, FOXA2, FZD4, EFNA1, TNIK, SALL1, TCF7L2, ID2, MSX1, THY1, RREB1, ADCY1, MT-III	178	421	11061	1.91883	1	0.455808	50.6503
myeloid cell differentiation	8	2.46914	0.0380911	PTK2B, GLO1, CEBPA, ID2, PIR, ZBTB16, INHBA, FOXO3	178	196	11061	2.53634	1	0.455759	50.8056
digestive tract development	5	1.54321	0.0391951	FGF10, SALL1, ID2, GATA4, GATA6	178	80	11061	3.88378	1	0.463931	51.8267
myeloid cell homeostasis	5	1.54321	0.0391951	SOD1, ID2, PRDX1, INHBA, FOXO3	178	80	11061	3.88378	1	0.463931	51.8267
positive regulation of protein complex assembly	6	1.85185	0.0396359	PTK2B, LCP1, ARPC5, WASL, PLEK, BCLAF1	178	117	11061	3.18669	1	0.466226	52.2289
hydrogen peroxide metabolic process	3	0.925926	0.0400582	SOD1, APOA4, PRDX1	178	20	11061	9.32107	1	0.468334	52.6112
positive regulation of stress-activated MAPK cascade	5	1.54321	0.0407354	FZD4, PTK2B, TNIK, TLR3, ERN1	178	81	11061	3.83583	1	0.472575	53.2181
ear morphogenesis	5	1.54321	0.0407354	SOD1, FGF10, SALL1, MSX1, INSIG1	178	81	11061	3.83583	1	0.472575	53.2181
positive regulation of cell cycle process	6	1.85185	0.0408752	LRP5, PBX1, ID2, MSX1, CXCR5, GATA6	178	118	11061	3.15968	1	0.472239	53.3425
response to inorganic substance	7	2.16049	0.0409926	SOD1, CEBPA, SLC30A1, ID2, APOA4, PRDX1, MT-III	178	158	11061	2.75306	1	0.471717	53.4467
positive regulation of cellular component organization	17	5.24691	0.0414779	LRP5, PTK2B, ARPC5, WASL, SDC1, BCLAF1, PEMT, MIB1, RREB1, ATAD1, LCP1, NEK2, PLEK, TCF7L2, STX4, MSX1, CD47	178	623	11061	1.69565	1	0.474272	53.8751
cellular catabolic process	22	6.79012	0.0419113	SOD1, PTK2B, CTSV, UROC1, SMG9, SORD, UBXN2B, PRDX1, QPRT, PDE4B, SH3D19, BCAT2, CSNK1A1, GCLC, BTG2, APOA4, OAT, CTSC, DBH, PTTG1IP, MT-III, ENPP1	178	880	11061	1.55351	1	0.476365	54.2546
cellular macromolecule biosynthetic process	53	16.358	0.0420021	FZD4, ELF4, B3GALT5, ID2, RPL29, TLR3, NUPR1L, ST6GALNAC2, PAX2, ZNF541, GATA6, ENPP1, LRP5, NOTCH2, PCK1, SP1, PIM1, GATA4, ZBTB16, ATF6, ZNF516, INSIG1, NEK2, CEBPA, GCLC, B4GALT1, CTDP1, EFNA1, SLC25A26, BACE2, CPEB4, TRNAU1AP, LBX1, GLO1, MYCN, CCNL1, TCF7L2, MSX1, SMARCD1, BTG2, C1GALT1C1, MT-III, FGF10, IRF2BPL, BCLAF1, ZNF628, MRPL39, RREB1, INHBA, FOXO3, FOXA2, SALL1, RPS9	178	2604	11061	1.26476	1	0.475619	54.3338
positive regulation of stress-activated protein kinase signaling cascade	5	1.54321	0.0423097	FZD4, PTK2B, TNIK, TLR3, ERN1	178	82	11061	3.78905	1	0.476655	54.6008
RNA metabolic process	49	15.1235	0.0428636	FZD4, ELF4, ID2, SMG9, TLR3, NUPR1L, ERN1, PAX2, ZNF541, GATA6, LRP5, NOTCH2, MON1B, PCK1, PIM1, SP1, GATA4, ATF6, ZBTB16, ZNF516, INSIG1, CEBPA, MBNL3, GCLC, LOC100625157, CTDP1, EFNA1, LBX1, GLO1, MYCN, CCNL1, TCF7L2, SMARCD1, MSX1, BTG2, LOC100526126, MT-III, FGF10, IRF2BPL, BCLAF1, ZNF628, MRPL39, RREB1, ZCCHC6, INHBA, FOXO3, FOXA2, SALL1, HNRNPF	178	2376	11061	1.28152	1	0.479681	55.078
cellular modified amino acid biosynthetic process	3	0.925926	0.0438187	MGST2, GCLC, GAMT	178	21	11061	8.87721	1	0.485879	55.8899
heart valve morphogenesis	3	0.925926	0.0438187	NOTCH2, EFNA1, GJA5	178	21	11061	8.87721	1	0.485879	55.8899
organic hydroxy compound catabolic process	3	0.925926	0.0438187	SORD, DBH, MT-III	178	21	11061	8.87721	1	0.485879	55.8899
regulation of blood vessel size	5	1.54321	0.043918	SOD1, GJA5, GCLC, DBH, ADM	178	83	11061	3.7434	1	0.485188	55.9735
gliogenesis	6	1.85185	0.044733	SOD1, FGF10, MYCN, ID2, WASF3, MT-III	178	121	11061	3.08134	1	0.490152	56.654
nucleic acid-templated transcription	39	12.037	0.0449913	FZD4, ELF4, CTDP1, EFNA1, ID2, LBX1, GLO1, MYCN, CCNL1, TLR3, NUPR1L, TCF7L2, MSX1, SMARCD1, PAX2, ZNF541, GATA6, MT-III, LRP5, FGF10, NOTCH2, IRF2BPL, BCLAF1, PCK1, ZNF628, SP1, PIM1, GATA4, RREB1, ZBTB16, ATF6, ZNF516, FOXO3, INSIG1, INHBA, FOXA2, CEBPA, SALL1, GCLC	178	1814	11061	1.33599	1	0.490699	56.8676
morphogenesis of an epithelium	10	3.08642	0.0450884	LRP5, FGF10, MYCN, B4GALT1, PBX1, MIB1, SALL1, PAX2, RREB1, ADM	178	292	11061	2.1281	1	0.489986	56.9477
regulation of tube size	5	1.54321	0.0455604	SOD1, GJA5, GCLC, DBH, ADM	178	84	11061	3.69884	1	0.492184	57.3347
digestive system development	5	1.54321	0.0455604	FGF10, SALL1, ID2, GATA4, GATA6	178	84	11061	3.69884	1	0.492184	57.3347
development of primary female sexual characteristics	4	1.23457	0.0456513	FZD4, SOD1, INHBA, FOXO3	178	50	11061	4.97124	1	0.491426	57.4089
female gonad development	4	1.23457	0.0456513	FZD4, SOD1, INHBA, FOXO3	178	50	11061	4.97124	1	0.491426	57.4089
regulation of intracellular transport	9	2.77778	0.0458678	LCP1, RBPMS, ANP32B, PEMT, TLR3, TCF7L2, MX1, PRDX1, INSIG1	178	248	11061	2.2551	1	0.491637	57.585
positive regulation of protein metabolic process	21	6.48148	0.0465044	SOD1, PTK2B, FZD4, RBPMS, FGF10, ANP32B, EFNA1, TNIK, INHBA, CCBE1, STX5, DCUN1D4, SH3D19, CCNL1, TLR3, CSNK1A1, GCLC, ERN1, PTTG1IP, RPS9, MT-III	178	838	11061	1.55722	1	0.495049	58.099
progesterone secretion	2	0.617284	0.0472466	FZD4, INHBA	178	3	11061	41.427	1	0.499206	58.6908
male anatomical structure morphogenesis	2	0.617284	0.0472466	FGF10, SYCP2	178	3	11061	41.427	1	0.499206	58.6908
hydrogen sulfide biosynthetic process	2	0.617284	0.0472466	SP1, PAPSS2	178	3	11061	41.427	1	0.499206	58.6908
male genitalia morphogenesis	2	0.617284	0.0472466	FGF10, SYCP2	178	3	11061	41.427	1	0.499206	58.6908
retinal blood vessel morphogenesis	2	0.617284	0.0472466	LRP5, FZD4	178	3	11061	41.427	1	0.499206	58.6908
hydrogen sulfide metabolic process	2	0.617284	0.0472466	SP1, PAPSS2	178	3	11061	41.427	1	0.499206	58.6908
purine ribonucleoside bisphosphate metabolic process	2	0.617284	0.0472466	PAPSS2, ENPP1	178	3	11061	41.427	1	0.499206	58.6908
sensory organ morphogenesis	7	2.16049	0.0476328	LRP5, SOD1, FGF10, SALL1, MSX1, THY1, INSIG1	178	164	11061	2.65234	1	0.50065	58.9956
metanephros morphogenesis	3	0.925926	0.0477046	FGF10, SALL1, PAX2	178	22	11061	8.4737	1	0.499744	59.052
cell cycle process	17	5.24691	0.0478817	LRP5, WASL, FGF10, NOTCH2, ID2, CXCR5, INHBA, NTMT1, NEK2, SYCP2, PBX1, TCF7L2, NUPR1L, CSNK1A1, MSX1, ERN1, GATA6	178	635	11061	1.6636	1	0.499625	59.1909
epithelial tube morphogenesis	8	2.46914	0.0484225	LRP5, FGF10, MYCN, B4GALT1, PBX1, MIB1, PAX2, ADM	178	207	11061	2.40156	1	0.502189	59.6122
stress-activated protein kinase signaling cascade	6	1.85185	0.048802	FZD4, PTK2B, TNIK, TLR3, ERN1, PRDX1	178	124	11061	3.0068	1	0.503542	59.9054
positive regulation of homeostatic process	6	1.85185	0.048802	NEK2, ID2, STX4, THY1, INHBA, FOXO3	178	124	11061	3.0068	1	0.503542	59.9054
positive regulation of cellular protein metabolic process	20	6.17284	0.0489935	SOD1, PTK2B, FZD4, RBPMS, FGF10, ANP32B, EFNA1, TNIK, INHBA, CCBE1, DCUN1D4, SH3D19, CCNL1, TLR3, CSNK1A1, GCLC, ERN1, PTTG1IP, RPS9, MT-III	178	791	11061	1.57119	1	0.503517	60.0527
myoblast differentiation	4	1.23457	0.0503109	PLG, SDC1, MBNL3, TCF7L2	178	52	11061	4.78003	1	0.511592	61.0515
cellular response to reactive oxygen species	4	1.23457	0.0503109	SOD1, APOA4, PRDX1, MT-III	178	52	11061	4.78003	1	0.511592	61.0515
negative regulation of biosynthetic process	19	5.8642	0.0504654	SOD1, EFNA1, IRF2BPL, BCLAF1, ID2, RREB1, BACE2, CPEB4, INSIG1, CEBPA, PLEK, TCF7L2, NUPR1L, PAX2, GCLC, BTG2, GATA6, MT-III, ENPP1	178	742	11061	1.5912	1	0.511273	61.167
regulation of molecular function	28	8.64198	0.0508361	SOD1, FZD4, PTK2B, EFNA1, TNIK, ID2, MGMT, DCUN1D4, CCNL1, TLR3, CSNK1A1, TCF7L2, MSX1, PAX2, ERN1, THY1, MT-III, LRP5, FGF10, ANP32B, PIM1, LOC100519968, FOXA2, NEK2, PLEK, APOA4, ITIH1, TBC1D22A	178	1221	11061	1.42501	1	0.512489	61.443
maintenance of location	7	2.16049	0.0511881	PTK2B, DIAPH1, LDAH, THY1, ANKRD13C, ALB, ENPP1	178	167	11061	2.60469	1	0.513561	61.7034
embryonic digestive tract development	3	0.925926	0.0517109	FGF10, SALL1, ID2	178	23	11061	8.10528	1	0.515816	62.087
negative regulation of hemostasis	3	0.925926	0.0517109	PLG, PROC, CPB2	178	23	11061	8.10528	1	0.515816	62.087
vascular endothelial growth factor receptor signaling pathway	3	0.925926	0.0517109	PTK2B, FGF10, MT-III	178	23	11061	8.10528	1	0.515816	62.087
negative regulation of blood coagulation	3	0.925926	0.0517109	PLG, PROC, CPB2	178	23	11061	8.10528	1	0.515816	62.087
Wnt signaling pathway	8	2.46914	0.0518178	LRP5, FZD4, FGF10, SDC1, CSNK1A1, SALL1, TCF7L2, FOXO3	178	210	11061	2.36726	1	0.515158	62.165
activation of MAPK activity	4	1.23457	0.0527243	SOD1, FGF10, EFNA1, ERN1	178	53	11061	4.68985	1	0.520026	62.8203
cell-cell signaling by wnt	8	2.46914	0.0531105	LRP5, FZD4, FGF10, SDC1, CSNK1A1, SALL1, TCF7L2, FOXO3	178	211	11061	2.35604	1	0.521273	63.0962
immune response	18	5.55556	0.0547655	PTK2B, ELF4, LOC100622379, PRDX1, CXCR5, ADM, LCP1, LOC102157763, PDE4B, C8B, LOC100525528, TLR3, STX4, APOA4, MX1, THY1, CTSC, ENPP1	178	698	11061	1.60248	1	0.531044	64.2569
positive regulation of cell migration	8	2.46914	0.0551667	PTK2B, CCBE1, F7, FGF10, LOC100525528, STX4, RREB1, ONECUT1	178	213	11061	2.33391	1	0.532315	64.5329
palate development	4	1.23457	0.0551927	ANP32B, MSX1, INHBA, INSIG1	178	54	11061	4.603	1	0.531097	64.5508
oxidation-reduction process	11	3.39506	0.0555418	MAOB, SOD1, CYP2E1, SUCLG2, LOC100513366, DIO3, LOC100737997, APOA4, SORD, MT-III, ENPP1	178	351	11061	1.94742	1	0.532017	64.7893
cardiac atrium morphogenesis	3	0.925926	0.055833	NOTCH2, GJA5, GATA4	178	24	11061	7.76756	1	0.53255	64.9871
regulation of transmembrane receptor protein serine/threonine kinase signaling pathway	6	1.85185	0.0560553	RBPMS, FGF10, MSX1, INHBA, GATA6, ONECUT1	178	129	11061	2.89025	1	0.532628	65.1373
muscle cell differentiation	8	2.46914	0.0570954	FGF10, PLG, SDC1, MBNL3, TCF7L2, MSX1, GATA6, ADM	178	214	11061	2.32301	1	0.537998	65.8324
vascular process in circulatory system	5	1.54321	0.0580053	SOD1, GJA5, GCLC, DBH, ADM	178	91	11061	3.41431	1	0.542446	66.4296
JNK cascade	5	1.54321	0.0580053	FZD4, PTK2B, TNIK, TLR3, ERN1	178	91	11061	3.41431	1	0.542446	66.4296
cellular component morphogenesis	19	5.8642	0.0590401	SOD1, PTK2B, FZD4, TENM2, EFNA1, TNIK, DIAPH1, ID2, WASF3, RREB1, ADCY1, FOXA2, SALL1, TCF7L2, CSNK1A1, MSX1, THY1, ONECUT1, MT-III	178	757	11061	1.55967	1	0.547606	67.097
cellular response to external stimulus	6	1.85185	0.0591218	NUPR1L, PCK1, TLR3, MTMR3, PIM1, ALB	178	131	11061	2.84613	1	0.546751	67.1491
cellular carbohydrate metabolic process	6	1.85185	0.0591218	PTK2B, B4GALT1, PLEK, PCK1, SORD, ENPP1	178	131	11061	2.84613	1	0.546751	67.1491
regulation of glycoprotein biosynthetic process	3	0.925926	0.0600661	TCF7L2, BACE2, MT-III	178	25	11061	7.45685	1	0.551257	67.7462
heart valve development	3	0.925926	0.0600661	NOTCH2, EFNA1, GJA5	178	25	11061	7.45685	1	0.551257	67.7462
epithelial to mesenchymal transition	4	1.23457	0.0602921	FOXA2, EFNA1, TCF7L2, MSX1	178	56	11061	4.4386	1	0.551291	67.8875
positive regulation of MAPK cascade	9	2.77778	0.060683	FZD4, PTK2B, SOD1, FGF10, EFNA1, TNIK, TLR3, ERN1, MT-III	178	263	11061	2.12648	1	0.552335	68.1306
regulation of transferase activity	13	4.01235	0.0614487	LRP5, PTK2B, FZD4, SOD1, FGF10, EFNA1, TNIK, NEK2, DCUN1D4, CCNL1, ERN1, THY1, MT-III	178	455	11061	1.77544	1	0.555644	68.6019
negative regulation of developmental process	12	3.7037	0.0614904	PTK2B, FOXA2, MYCN, PBX1, EFNA1, MBNL3, MIB1, ID2, MSX1, THY1, ZBTB16, MT-III	178	406	11061	1.83666	1	0.55455	68.6274
macromolecule localization	31	9.5679	0.061555	FZD4, TST, TNIK, ABCD3, LDAH, LCP1, TLR3, STX4, TCF7L2, MSX1, MT-III, ENPP1, LRP5, FGF10, WASL, RBPMS, ANP32B, DIAPH1, GJA5, PEMT, NPC1L1, PRDX1, LOC100519968, INHBA, STX5, PLEK, APOA4, ANKRD13C, RTP1, PTTG1IP, TBC1D22A	178	1410	11061	1.36621	1	0.553599	68.6667
hematopoietic or lymphoid organ development	14	4.32099	0.0624487	LRP5, PTK2B, FGF10, ID2, ZBTB16, CXCR5, INHBA, FOXO3, GLO1, CEBPA, PBX1, PLEK, PIR, ONECUT1	178	506	11061	1.7193	1	0.557626	69.2074
positive regulation of sulfur metabolic process	2	0.617284	0.0624969	TCF7L2, SP1	178	4	11061	31.0702	1	0.55658	69.2362
response to hydroperoxide	2	0.617284	0.0624969	STX4, APOA4	178	4	11061	31.0702	1	0.55658	69.2362
extracellular matrix-cell signaling	2	0.617284	0.0624969	LRP5, FZD4	178	4	11061	31.0702	1	0.55658	69.2362
phospholipid metabolic process	7	2.16049	0.0628076	PTK2B, CRLS1, LOC100154648, PLEK, PEMT, MTMR3, GATA6	178	176	11061	2.4715	1	0.5571	69.422
lipid localization	7	2.16049	0.0628076	FZD4, ABCD3, LDAH, APOA4, NPC1L1, INHBA, ENPP1	178	176	11061	2.4715	1	0.5571	69.422
regulation of calcium ion import	4	1.23457	0.0629219	PTK2B, DIAPH1, SLC30A1, THY1	178	57	11061	4.36073	1	0.556454	69.49
positive regulation of cell motility	8	2.46914	0.0632006	PTK2B, CCBE1, F7, FGF10, LOC100525528, STX4, RREB1, ONECUT1	178	220	11061	2.25965	1	0.556782	69.6553
regulation of JNK cascade	5	1.54321	0.0638419	FZD4, PTK2B, TNIK, TLR3, ERN1	178	94	11061	3.30534	1	0.559233	70.0326
cellular response to nutrient levels	5	1.54321	0.0638419	NUPR1L, PCK1, MTMR3, PIM1, ALB	178	94	11061	3.30534	1	0.559233	70.0326
canonical Wnt signaling pathway	6	1.85185	0.0638985	LRP5, FZD4, FGF10, SDC1, TCF7L2, FOXO3	178	134	11061	2.78241	1	0.558253	70.0656
regulation of cell morphogenesis involved in differentiation	7	2.16049	0.0641832	FOXA2, EFNA1, TNIK, TCF7L2, RREB1, THY1, MT-III	178	177	11061	2.45753	1	0.558607	70.2315
response to oxidative stress	7	2.16049	0.0641832	SOD1, STX4, GCLC, APOA4, PRDX1, MT-III, FOXO3	178	177	11061	2.45753	1	0.558607	70.2315
cardiac atrium development	3	0.925926	0.0644057	NOTCH2, GJA5, GATA4	178	26	11061	7.17005	1	0.558598	70.3605
regulation of erythrocyte differentiation	3	0.925926	0.0644057	ID2, INHBA, FOXO3	178	26	11061	7.17005	1	0.558598	70.3605
negative regulation of reactive oxygen species metabolic process	3	0.925926	0.0644057	MYCN, PAX2, MT-III	178	26	11061	7.17005	1	0.558598	70.3605
endocrine pancreas development	3	0.925926	0.0644057	FOXA2, GATA6, ONECUT1	178	26	11061	7.17005	1	0.558598	70.3605
negative regulation of coagulation	3	0.925926	0.0644057	PLG, PROC, CPB2	178	26	11061	7.17005	1	0.558598	70.3605
negative regulation of DNA binding	3	0.925926	0.0644057	NEK2, ID2, MSX1	178	26	11061	7.17005	1	0.558598	70.3605
positive regulation of intracellular signal transduction	14	4.32099	0.0648009	PTK2B, FZD4, SOD1, FGF10, NOTCH2, EFNA1, TNIK, BCLAF1, F7, TLR3, TCF7L2, ERN1, MSX1, MT-III	178	509	11061	1.70917	1	0.559586	70.5884
anterior/posterior pattern specification	6	1.85185	0.0655378	LRP5, PBX1, MIB1, MSX1, BTG2, ZBTB16	178	135	11061	2.7618	1	0.56252	71.0088
metanephros development	4	1.23457	0.0656043	FGF10, SALL1, ID2, PAX2	178	58	11061	4.28555	1	0.56161	71.0465
cardiac chamber development	5	1.54321	0.0658536	NOTCH2, GJA5, ID2, GATA4, GATA6	178	95	11061	3.27055	1	0.561745	71.1873
blood circulation	8	2.46914	0.0662281	LRP5, SOD1, DSG2, GJA5, ID2, GCLC, DBH, ADM	178	222	11061	2.2393	1	0.562587	71.3976
regulation of cell development	13	4.01235	0.0664297	PTK2B, EFNA1, TNIK, MIB1, ID2, RREB1, FOXA2, PROC, MYCN, PBX1, TCF7L2, THY1, MT-III	178	461	11061	1.75233	1	0.562449	71.5102
regulation of protein kinase activity	11	3.39506	0.0665014	LRP5, FZD4, PTK2B, SOD1, FGF10, EFNA1, TNIK, CCNL1, ERN1, THY1, MT-III	178	363	11061	1.88304	1	0.561582	71.5501
single-organism carbohydrate metabolic process	11	3.39506	0.0665014	LRP5, PTK2B, B4GALT1, PLEK, B3GALT5, PCK1, ST6GALNAC2, SORD, C1GALT1C1, ONECUT1, ENPP1	178	363	11061	1.88304	1	0.561582	71.5501
gene expression	56	17.284	0.066573	FZD4, ELF4, ID2, RPL29, TLR3, NUPR1L, ERN1, PAX2, ZNF541, GATA6, LRP5, NOTCH2, MON1B, PCK1, SP1, PIM1, GATA4, ZBTB16, ATF6, ZNF516, INSIG1, CEBPA, MBNL3, GCLC, LOC100625157, CTDP1, CTCFL, EFNA1, SLC25A26, CPEB4, TRNAU1AP, LBX1, CCBE1, GLO1, AGA, MYCN, CCNL1, TCF7L2, MSX1, SMARCD1, BTG2, LOC100526126, MT-III, FGF10, IRF2BPL, BCLAF1, ZNF628, MRPL39, RREB1, ZCCHC6, FOXO3, INHBA, FOXA2, SALL1, HNRNPF…	178	2858	11061	1.21759	1	0.560718	71.5899
Notch signaling pathway	5	1.54321	0.0678982	FGF10, NOTCH2, CEBPA, MIB1, ONECUT1	178	96	11061	3.23648	1	0.566843	72.3177
response to drug	5	1.54321	0.0678982	SOD1, GATA4, INHBA, MT-III, GATA6	178	96	11061	3.23648	1	0.566843	72.3177
regulation of immune system process	17	5.24691	0.0683264	PTK2B, WASL, FGF10, TNIK, ABCB1, ID2, ZBTB16, INHBA, FOXO3, F7, PDE4B, ADORA2A, LOC100525528, TLR3, STX4, THY1, CD47	178	667	11061	1.58379	1	0.567943	72.5491
positive regulation of epithelial cell migration	4	1.23457	0.0683385	PTK2B, CCBE1, FGF10, RREB1	178	59	11061	4.21291	1	0.566753	72.5556
in utero embryonic development	8	2.46914	0.0683736	NEK2, PLG, CEBPA, SLC30A1, MIB1, MSX1, GATA6, ADM	178	224	11061	2.2193	1	0.565695	72.5745
regulation of glycoprotein metabolic process	3	0.925926	0.0688473	TCF7L2, BACE2, MT-III	178	27	11061	6.90449	1	0.56704	72.8281
response to organic substance	29	8.95062	0.0693462	FZD4, PTK2B, SOD1, CPEB4, CCBE1, TLR3, STX4, ERN1, MSX1, MX1, DBH, MT-III, GATA6, ENPP1, FGF10, SELL, DIAPH1, GJA5, PCK1, PIM1, ATF6, FOXO3, CREBRF, CEBPA, ADORA2A, LOC100525528, GCLC, APOA4, ONECUT1	178	1315	11061	1.3704	1	0.56851	73.0928
positive regulation of cellular component movement	8	2.46914	0.0696881	PTK2B, CCBE1, F7, FGF10, LOC100525528, STX4, RREB1, ONECUT1	178	225	11061	2.20944	1	0.569119	73.2728
regulation of epithelial cell migration	5	1.54321	0.0699754	PTK2B, CCBE1, FGF10, EFNA1, RREB1	178	97	11061	3.20312	1	0.569431	73.4232
protein autophosphorylation	6	1.85185	0.0705961	PTK2B, NEK2, TNIK, ERN1, PIM1, ENPP1	178	138	11061	2.70176	1	0.571524	73.7453
circulatory system process	8	2.46914	0.0708646	LRP5, SOD1, DSG2, GJA5, ID2, GCLC, DBH, ADM	178	226	11061	2.19966	1	0.571725	73.8835
positive regulation of nucleocytoplasmic transport	4	1.23457	0.0711239	RBPMS, ANP32B, TLR3, TCF7L2	178	60	11061	4.1427	1	0.571877	74.0163
lymphocyte activation	11	3.39506	0.0714513	PTK2B, LCP1, ELF4, FGF10, ADORA2A, ID2, THY1, ZBTB16, CXCR5, CD47, ONECUT1	178	368	11061	1.85746	1	0.572388	74.1831
sexual reproduction	11	3.39506	0.0714513	SOD1, SYCP2, B4GALT1, CTCFL, SERPINA5, ZBTB16, OCA2, INHBA, FOXO3, MORC1, GAMT	178	368	11061	1.85746	1	0.572388	74.1831
positive regulation of locomotion	8	2.46914	0.0722507	PTK2B, CCBE1, F7, FGF10, LOC100525528, STX4, RREB1, ONECUT1	178	227	11061	2.18997	1	0.575369	74.5861
regulation of proteolysis	10	3.08642	0.0727883	PTK2B, CCBE1, ANP32B, SH3D19, CSNK1A1, PAX2, GCLC, MT-III, ITIH1, MGMT	178	321	11061	1.93584	1	0.576955	74.8538
cellular response to stress	23	7.09877	0.0732015	SOD1, PTK2B, FZD4, FGF10, TNIK, BCLAF1, PCK1, ID2, MTMR3, PRDX1, ATF6, INSIG1, FOXO3, MGMT, TLR3, NUPR1L, ERN1, BTG2, APOA4, ALB, PTTG1IP, GATA6, MT-III	178	993	11061	1.43931	1	0.577884	75.0577
mammary gland morphogenesis	3	0.925926	0.0733865	LRP5, FGF10, B4GALT1	178	28	11061	6.65791	1	0.577632	75.1485
negative regulation of wound healing	3	0.925926	0.0733865	PLG, PROC, CPB2	178	28	11061	6.65791	1	0.577632	75.1485
connective tissue development	6	1.85185	0.074085	LRP5, MYCN, ID2, MSX1, ZBTB16, ZNF516	178	140	11061	2.66316	1	0.580013	75.4885
cellular response to oxidative stress	5	1.54321	0.0742271	SOD1, APOA4, PRDX1, MT-III, FOXO3	178	99	11061	3.13841	1	0.579538	75.557
positive regulation of MAP kinase activity	5	1.54321	0.0742271	FZD4, SOD1, FGF10, EFNA1, ERN1	178	99	11061	3.13841	1	0.579538	75.557
negative regulation of cellular biosynthetic process	18	5.55556	0.0761471	EFNA1, IRF2BPL, BCLAF1, ID2, RREB1, BACE2, CPEB4, INSIG1, CEBPA, PLEK, TCF7L2, NUPR1L, PAX2, GCLC, BTG2, GATA6, MT-III, ENPP1	178	730	11061	1.53223	1	0.588031	76.4667
regulation of cellular catabolic process	7	2.16049	0.0766921	PTK2B, SH3D19, CSNK1A1, GCLC, BTG2, APOA4, PTTG1IP	178	185	11061	2.35126	1	0.589547	76.719
kidney morphogenesis	4	1.23457	0.0768453	FGF10, PBX1, SALL1, PAX2	178	62	11061	4.00906	1	0.589114	76.7894
Type II pneumocyte differentiation	2	0.617284	0.0775044	FGF10, GATA6	178	5	11061	24.8562	1	0.591176	77.0903
His-Purkinje system development	2	0.617284	0.0775044	DSG2, ID2	178	5	11061	24.8562	1	0.591176	77.0903
mesenchyme development	6	1.85185	0.0776666	FOXA2, FGF10, EFNA1, TCF7L2, MSX1, GATA4	178	142	11061	2.62565	1	0.590787	77.1637
ovarian follicle development	3	0.925926	0.0780192	SOD1, INHBA, FOXO3	178	29	11061	6.42832	1	0.591331	77.3227
generation of neurons	18	5.55556	0.078403	SOD1, PTK2B, TENM2, EFNA1, TNIK, ID2, MIB1, CLMN, ADCY1, INHBA, FOXA2, MYCN, PBX1, BTG2, APOA4, THY1, MT-III, SOX3	178	733	11061	1.52596	1	0.592023	77.4945
organic cyclic compound catabolic process	7	2.16049	0.0796047	SOD1, PDE4B, BTG2, SMG9, DBH, MT-III, ENPP1	178	187	11061	2.32611	1	0.596651	78.0245
negative regulation of cell morphogenesis involved in differentiation	4	1.23457	0.0797799	FOXA2, EFNA1, THY1, MT-III	178	63	11061	3.94543	1	0.596319	78.1009
regulation of protein serine/threonine kinase activity	8	2.46914	0.080387	LRP5, FZD4, SOD1, FGF10, EFNA1, TNIK, CCNL1, ERN1	178	233	11061	2.13358	1	0.598046	78.3633
regulation of neuron differentiation	9	2.77778	0.0807124	PTK2B, MYCN, PBX1, EFNA1, TNIK, MIB1, ID2, THY1, MT-III	178	280	11061	1.99737	1	0.598425	78.5027
cyclic nucleotide metabolic process	5	1.54321	0.0808445	PTK2B, PDE4B, ADORA2A, ADCY1, ADM	178	102	11061	3.0461	1	0.597889	78.559
leukocyte activation	12	3.7037	0.0813106	PTK2B, LCP1, ELF4, FGF10, ADORA2A, ID2, STX4, THY1, ZBTB16, CXCR5, CD47, ONECUT1	178	427	11061	1.74634	1	0.598929	78.7568
response to nutrient levels	6	1.85185	0.0813403	NUPR1L, PCK1, MTMR3, PIM1, ALB, MT-III	178	144	11061	2.58919	1	0.597915	78.7693
positive regulation of protein serine/threonine kinase activity	6	1.85185	0.0813403	FZD4, SOD1, FGF10, EFNA1, CCNL1, ERN1	178	144	11061	2.58919	1	0.597915	78.7693
brain development	10	3.08642	0.0819595	FZD4, MAOB, FGF10, ANP32B, SALL1, ID2, MSX1, BTG2, INHBA, FOXO3	178	329	11061	1.88877	1	0.599665	79.0292
regulation of cell migration	11	3.39506	0.0820374	PTK2B, CCBE1, F7, WASL, FGF10, EFNA1, LOC100525528, STX4, RREB1, THY1, ONECUT1	178	378	11061	1.80832	1	0.598881	79.0617
spleen development	3	0.925926	0.0827413	FGF10, PBX1, ONECUT1	178	30	11061	6.21404	1	0.601008	79.353
immune system development	14	4.32099	0.0848041	LRP5, PTK2B, FGF10, ID2, ZBTB16, CXCR5, INHBA, FOXO3, GLO1, CEBPA, PBX1, PLEK, PIR, ONECUT1	178	532	11061	1.63527	1	0.609309	80.1849
cellular response to extracellular stimulus	5	1.54321	0.0854136	NUPR1L, PCK1, MTMR3, PIM1, ALB	178	104	11061	2.98752	1	0.61092	80.4246
steroid biosynthetic process	4	1.23457	0.0857932	SOD1, APOA4, NPC1L1, INSIG1	178	65	11061	3.82403	1	0.611489	80.5725
positive regulation of cellular protein catabolic process	4	1.23457	0.0857932	PTK2B, CSNK1A1, GCLC, PTTG1IP	178	65	11061	3.82403	1	0.611489	80.5725
positive regulation of multicellular organismal process	19	5.8642	0.0875385	SOD1, PTK2B, FGF10, B4GALT1, ID2, WASF3, RREB1, ZBTB16, INHBA, FOXO3, ADM, CCBE1, PDE4B, CEBPA, PLEK, TLR3, TCF7L2, DBH, GATA6	178	798	11061	1.47953	1	0.618103	81.2389
smooth muscle cell differentiation	3	0.925926	0.0875487	FGF10, GATA6, ADM	178	31	11061	6.01359	1	0.617018	81.2427
mesenchymal cell proliferation	3	0.925926	0.0875487	LRP5, MYCN, MSX1	178	31	11061	6.01359	1	0.617018	81.2427
cellular amide metabolic process	15	4.62963	0.0878722	SOD1, SLC25A26, MRPL39, BACE2, CPEB4, TRNAU1AP, FOXO3, RPL29, CEBPA, MGST2, GSTA1, GCLC, ST6GALNAC2, BTG2, RPS9	178	587	11061	1.58792	1	0.617312	81.3638
response to toxic substance	4	1.23457	0.0888703	SOD1, APOA4, PRDX1, MT-III	178	66	11061	3.76609	1	0.62054	81.7328
regulation of cell adhesion	10	3.08642	0.0892788	FZD4, PTK2B, ADORA2A, EFNA1, STX4, RREB1, THY1, ZBTB16, CD47, ONECUT1	178	335	11061	1.85494	1	0.621188	81.8819
gamete generation	9	2.77778	0.0899826	SOD1, CTCFL, SERPINA5, ZBTB16, OCA2, INHBA, FOXO3, MORC1, GAMT	178	287	11061	1.94866	1	0.6231	82.1359
actin filament-based process	11	3.39506	0.0899954	PTK2B, LCP1, ARPC5, WASL, FGF10, DSG2, DIAPH1, TNIK, PLEK, GJA5, WASF3	178	385	11061	1.77544	1	0.622042	82.1405
regulation of catalytic activity	21	6.48148	0.0907102	LRP5, SOD1, PTK2B, FZD4, FGF10, ANP32B, EFNA1, TNIK, LOC100519968, MGMT, NEK2, DCUN1D4, PLEK, CCNL1, ERN1, PAX2, APOA4, THY1, ITIH1, MT-III, TBC1D22A	178	910	11061	1.43401	1	0.623984	82.395
carbohydrate derivative biosynthetic process	12	3.7037	0.0909061	PDC, B4GALT1, ADORA2A, B3GALT5, TCF7L2, ST6GALNAC2, PAPSS2, BACE2, ADCY1, MT-III, C1GALT1C1, ADM	178	436	11061	1.71029	1	0.62371	82.4642
glycerolipid metabolic process	6	1.85185	0.0909227	CRLS1, PLEK, PCK1, MTMR3, APOA4, INSIG1	178	149	11061	2.5023	1	0.622678	82.4701
erythrocyte homeostasis	4	1.23457	0.0919934	ID2, PRDX1, INHBA, FOXO3	178	67	11061	3.70988	1	0.626098	82.8434
bundle of His cell to Purkinje myocyte communication	2	0.617284	0.092273	DSG2, GJA5	178	6	11061	20.7135	1	0.626173	82.9396
parental behavior	2	0.617284	0.092273	CREBRF, DBH	178	6	11061	20.7135	1	0.626173	82.9396
maternal behavior	2	0.617284	0.092273	CREBRF, DBH	178	6	11061	20.7135	1	0.626173	82.9396
white fat cell differentiation	2	0.617284	0.092273	FGF10, CEBPA	178	6	11061	20.7135	1	0.626173	82.9396
luteinization	2	0.617284	0.092273	FZD4, INHBA	178	6	11061	20.7135	1	0.626173	82.9396
regulation of inositol phosphate biosynthetic process	2	0.617284	0.092273	PTK2B, PLEK	178	6	11061	20.7135	1	0.626173	82.9396
pulmonary valve morphogenesis	2	0.617284	0.092273	NOTCH2, GJA5	178	6	11061	20.7135	1	0.626173	82.9396
pulmonary valve development	2	0.617284	0.092273	NOTCH2, GJA5	178	6	11061	20.7135	1	0.626173	82.9396
mitral valve development	2	0.617284	0.092273	EFNA1, GJA5	178	6	11061	20.7135	1	0.626173	82.9396
regulation of MAP kinase activity	6	1.85185	0.0929067	FZD4, SOD1, FGF10, EFNA1, TNIK, ERN1	178	150	11061	2.48562	1	0.627724	83.1559
positive regulation of organelle organization	10	3.08642	0.0930802	LRP5, PTK2B, LCP1, ARPC5, NEK2, WASL, SDC1, PLEK, PEMT, MSX1	178	338	11061	1.83847	1	0.627355	83.2146
regulation of MAPK cascade	11	3.39506	0.0947456	FZD4, PTK2B, SOD1, FGF10, EFNA1, TNIK, TLR3, ERN1, PRDX1, INHBA, MT-III	178	389	11061	1.75718	1	0.633125	83.7688
regulation of myeloid cell differentiation	5	1.54321	0.0949208	PTK2B, ID2, ZBTB16, INHBA, FOXO3	178	108	11061	2.87687	1	0.632756	83.8261
carbohydrate derivative metabolic process	17	5.24691	0.095789	PTK2B, B4GALT1, B3GALT5, PAPSS2, ADCY1, BACE2, ADM, PDE4B, PDC, ADORA2A, TCF7L2, ST6GALNAC2, MT-III, ITIH1, C1GALT1C1, GAMT, ENPP1	178	701	11061	1.50697	1	0.635198	84.1072
cell fate commitment	6	1.85185	0.0969412	FGF10, TCF7L2, ID2, GATA4, GATA6, ONECUT1	178	152	11061	2.45291	1	0.63875	84.473
positive regulation of proteolysis	6	1.85185	0.0969412	PTK2B, CCBE1, ANP32B, SH3D19, CSNK1A1, GCLC	178	152	11061	2.45291	1	0.63875	84.473
negative regulation of response to wounding	3	0.925926	0.0974039	PLG, PROC, CPB2	178	33	11061	5.64913	1	0.63952	84.6177
regulation of hydrolase activity	12	3.7037	0.097673	SOD1, FGF10, ANP32B, PLEK, PAX2, ERN1, APOA4, LOC100519968, MT-III, ITIH1, TBC1D22A, MGMT	178	442	11061	1.68707	1	0.639518	84.7013
cellular response to growth factor stimulus	9	2.77778	0.0984019	FZD4, CCBE1, FGF10, GJA5, ERN1, MSX1, MT-III, GATA6, ONECUT1	178	293	11061	1.90875	1	0.641331	84.9255
positive regulation of cell activation	6	1.85185	0.0989897	FGF10, PLEK, STX4, THY1, ZBTB16, CD47	178	153	11061	2.43688	1	0.642575	85.104
regulation of vesicle-mediated transport	8	2.46914	0.0997286	SDC1, MIB1, STX4, ATAD1, LOC100519968, INSIG1, CD47, TBC1D22A	178	245	11061	2.02908	1	0.644396	85.3255

## Sheet: Lung
Term	Count	%	PValue	Genes	List Total	Pop Hits	Pop Total	Fold Enrichment	Bonferroni	Benjamini	FDR
hematopoietic or lymphoid organ development	18	8.41121	5.01726e-06	CSF2, ANXA2, PTPRZ1, LIF, MYB, AIRE, CDKN2B, ZFP36L2, CXCR5, INHBA, HHEX, FZD9, DACT2, PPARG, CITED2, EPAS1, MYC, BATF	106	506	11061	3.71202	0.0124203	0.0124203	0.00884697
hemopoiesis	17	7.94393	9.27888e-06	CSF2, ANXA2, PTPRZ1, LIF, MYB, AIRE, CDKN2B, ZFP36L2, INHBA, HHEX, FZD9, DACT2, PPARG, CITED2, EPAS1, MYC, BATF	106	474	11061	3.74248	0.0228487	0.0114904	0.0163609
immune system development	18	8.41121	9.73832e-06	CSF2, ANXA2, PTPRZ1, LIF, MYB, AIRE, CDKN2B, ZFP36L2, CXCR5, INHBA, HHEX, FZD9, DACT2, PPARG, CITED2, EPAS1, MYC, BATF	106	532	11061	3.53061	0.0239664	0.00805348	0.017171
myeloid cell differentiation	11	5.14019	1.62446e-05	CSF2, ANXA2, LIF, CDKN2B, PPARG, CITED2, EPAS1, INHBA, HHEX, MYC, BATF	106	196	11061	5.85632	0.0396579	0.0100654	0.0286416
enzyme linked receptor protein signaling pathway	16	7.47664	2.72508e-05	SHISA2, LIF, CDKN2B, NKX2-1, INHBA, HHEX, DACT2, SS18, NCK2, MST1R, NRP1, CITED2, EREG, BAIAP2L1, TNK2, LOC100519435	106	460	11061	3.62953	0.0656299	0.0134848	0.0480426
cell surface receptor signaling pathway	29	13.5514	3.76033e-05	CXCR4, SHISA2, LIF, MIB1, NKX2-1, HHEX, FZD9, SS18, MST1R, KIAA0141, PPARG, CITED2, TNK2, MYC, LOC100519435, CSF2, SOX17, CDKN2B, INHBA, DACT2, PDE4B, PDE4D, NCK2, LOC100521617, IFNGR1, CXCL8, NRP1, EREG, BAIAP2L1	106	1344	11061	2.25158	0.0894182	0.0154907	0.0662881
myeloid leukocyte differentiation	8	3.73832	8.11256e-05	CSF2, ANXA2, LIF, PPARG, CITED2, HHEX, MYC, BATF	106	110	11061	7.58902	0.18298	0.0284575	0.142959
leukocyte differentiation	12	5.60748	0.000177254	FZD9, CSF2, ANXA2, LIF, MYB, AIRE, PPARG, CITED2, ZFP36L2, HHEX, MYC, BATF	106	312	11061	4.01343	0.356979	0.0537015	0.312105
epithelium development	16	7.47664	0.000552988	IL10, SOX17, HOXB5, MIB1, LIF, RIPK4, NKX2-1, GATA5, INHBA, HHEX, DACT2, PDE4D, PROM1, NRP1, CITED2, LOC100519435	106	604	11061	2.76421	0.747886	0.141954	0.970656
regulation of protein metabolic process	27	12.6168	0.000554147	UCHL1, LIF, ZFP36L2, HHEX, ITM2B, MST1R, COMMD1, KIAA0141, PPARG, TNK2, MYC, LOC100519435, CSF2, IL10, ANXA2, SOX17, MYLIP, MYB, CDKN2B, VAPB, INHBA, PDE4D, C3, NCK2, ASB9, NRP1, EREG	106	1410	11061	1.99817	0.748613	0.128968	0.972682
positive regulation of transcription from RNA polymerase II promoter	14	6.54206	0.000840755	IL10, LIF, MYB, AIRE, INHBA, HHEX, NKX2-1, SS18, NCK2, EGR2, PPARG, EPAS1, MYC, MED10	106	498	11061	2.93351	0.876955	0.173432	1.47225
positive regulation of protein complex assembly	7	3.27103	0.000846184	MMP1, CSF2, NCK2, MMP3, MPP7, BAIAP2L1, LOC100739698	106	117	11061	6.24311	0.878609	0.161154	1.48169
tube development	12	5.60748	0.000879152	DACT2, PROM1, SOX17, MIB1, LIF, CITED2, NRP1, EPAS1, NKX2-1, GATA5, HHEX, LOC100519435	106	377	11061	3.32146	0.888187	0.155097	1.539
positive regulation of nucleobase-containing compound metabolic process	19	8.8785	0.00115157	CSF2, IL10, LIF, MYB, AIRE, VAPB, ZFP36L2, NKX2-1, INHBA, HHEX, SS18, NCK2, EGR2, PPARG, EPAS1, EREG, MYC, CDC7, MED10	106	861	11061	2.30271	0.943313	0.185365	2.01132
transmembrane receptor protein tyrosine kinase signaling pathway	10	4.6729	0.00138459	SS18, NCK2, SHISA2, MST1R, NRP1, EREG, BAIAP2L1, HHEX, TNK2, LOC100519435	106	281	11061	3.71349	0.968299	0.205541	2.41364
regulation of transcription from RNA polymerase II promoter	20	9.34579	0.00145149	IL10, SOX17, BRMS1L, LIF, MYB, AIRE, NKX2-1, INHBA, HHEX, FOS, SS18, NCK2, EGR2, PPARG, CITED2, EPAS1, TSC22D3, MED27, MYC, MED10	106	953	11061	2.18991	0.973171	0.202396	2.52886
negative regulation of cellular metabolic process	23	10.7477	0.00157069	UCHL1, IL10, ANXA2, SOX17, BRMS1L, LIF, MYB, CDKN2B, ZNF438, MMP3, ZFP36L2, NKX2-1, HHEX, PDE4D, STAG2, C3, NCK2, ITM2B, PPARG, TSC22D3, EREG, MYC, LOC100519435	106	1190	11061	2.01683	0.980073	0.205732	2.73384
morphogenesis of an epithelium	10	4.6729	0.00180395	IL10, SOX17, MIB1, LIF, RIPK4, CITED2, NRP1, NKX2-1, HHEX, LOC100519435	106	292	11061	3.5736	0.988866	0.2211	3.13378
positive regulation of macromolecule metabolic process	27	12.6168	0.00194447	LIF, ZFP36L2, NKX2-1, HHEX, SS18, EGR2, MST1R, COMMD1, PPARG, EPAS1, TNK2, MYC, MED10, CSF2, IL10, SOX17, MYLIP, MYB, AIRE, VAPB, INHBA, C3, NCK2, ASB9, NRP1, EREG, CDC7	106	1534	11061	1.83665	0.992159	0.225222	3.37395
regulation of nucleobase-containing compound metabolic process	32	14.9533	0.00203007	VGLL3, LIF, BRMS1L, ZNF438, CAMK1D, ZFP36L2, NKX2-1, HHEX, STAG2, SS18, EGR2, COMMD1, PPARG, CITED2, EPAS1, TSC22D3, MYC, MED10, CSF2, IL10, SOX17, MYB, RIPK4, AIRE, VAPB, INHBA, FOS, PDE4D, NCK2, EREG, MED27, CDC7	106	1963	11061	1.70105	0.993667	0.223612	3.51998
positive regulation of cellular component organization	15	7.00935	0.00221224	CSF2, ANXA2, MIB1, LIF, MYB, CAMK1D, MMP3, MMP1, NCK2, NRP1, EREG, MPP7, CD47, BAIAP2L1, LOC100739698	106	623	11061	2.51242	0.995981	0.231031	3.83007
tissue morphogenesis	11	5.14019	0.00222508	IL10, SOX17, MIB1, LIF, RIPK4, CITED2, NRP1, INHBA, NKX2-1, HHEX, LOC100519435	106	361	11061	3.17961	0.996108	0.222926	3.85188
positive regulation of nitrogen compound metabolic process	19	8.8785	0.00233113	CSF2, IL10, LIF, MYB, AIRE, VAPB, ZFP36L2, NKX2-1, INHBA, HHEX, SS18, NCK2, EGR2, PPARG, EPAS1, EREG, MYC, CDC7, MED10	106	917	11061	2.16209	0.997013	0.223351	4.03193
embryonic placenta development	5	2.33645	0.0023378	CSF2, IL10, LIF, CITED2, EPAS1	106	59	11061	8.84314	0.997063	0.215672	4.04325
regulation of cellular macromolecule biosynthetic process	31	14.486	0.00234851	VGLL3, LIF, BRMS1L, ZNF438, CAMK1D, ZFP36L2, NKX2-1, HHEX, STAG2, SS18, EGR2, ITM2B, COMMD1, PPARG, CITED2, EPAS1, TSC22D3, MYC, MED10, CSF2, IL10, SOX17, MYB, RIPK4, AIRE, INHBA, FOS, NCK2, EREG, MED27, CDC7	106	1894	11061	1.70793	0.99714	0.20886	4.06141
leukocyte activation	12	5.60748	0.0023758	FZD9, CSF2, IL10, NCK2, CXCL8, MYB, AIRE, ZFP36L2, CXCR5, CD47, HHEX, BATF	106	427	11061	2.93253	0.997329	0.203789	4.10767
positive regulation of metabolic process	28	13.0841	0.00238714	LIF, CAMK1D, ZFP36L2, NKX2-1, HHEX, SS18, EGR2, MST1R, COMMD1, PPARG, EPAS1, TNK2, MYC, MED10, CSF2, IL10, SOX17, MYLIP, MYB, AIRE, VAPB, INHBA, C3, NCK2, ASB9, NRP1, EREG, CDC7	106	1640	11061	1.78157	0.997403	0.197881	4.12689
cell proliferation	19	8.8785	0.00244482	CSF2, UCHL1, IL10, GLUL, SOX17, PTPRZ1, LIF, CDKN2B, OCA2, INHBA, HHEX, FZD9, NCK2, PPARG, EREG, MYC, CD47, CDC7, LOC100519435	106	921	11061	2.15269	0.997752	0.195688	4.22459
regulation of cellular component organization	24	11.215	0.00271263	CSF2, ANXA2, SOX17, LIF, MIB1, MYB, CAMK1D, MMP3, NKX2-1, INHBA, MMP1, TBC1D21, NCK2, LOC100155126, PPARG, NRP1, EREG, MPP7, TNK2, MYC, CD47, BAIAP2L1, LOC100739698, CDC7	106	1323	11061	1.89295	0.998848	0.208102	4.67699
stem cell differentiation	5	2.33645	0.00280393	SOX17, LIF, ZFP36L2, HHEX, BATF	106	62	11061	8.41525	0.999083	0.207963	4.83076
negative regulation of metabolic process	23	10.7477	0.00316932	UCHL1, IL10, ANXA2, SOX17, BRMS1L, LIF, MYB, CDKN2B, ZNF438, MMP3, ZFP36L2, NKX2-1, HHEX, PDE4D, STAG2, C3, NCK2, ITM2B, PPARG, TSC22D3, EREG, MYC, LOC100519435	106	1258	11061	1.90781	0.999632	0.225141	5.4438
negative regulation of signal transduction	14	6.54206	0.00341573	CSF2, UCHL1, RASA3, SOX17, SHISA2, LIF, HHEX, NKX2-1, DACT2, NCK2, PPARG, NRP1, MYC, LOC100519435	106	583	11061	2.50581	0.999801	0.233828	5.85513
regulation of macromolecule biosynthetic process	31	14.486	0.00351773	VGLL3, LIF, BRMS1L, ZNF438, CAMK1D, ZFP36L2, NKX2-1, HHEX, STAG2, SS18, EGR2, ITM2B, COMMD1, PPARG, CITED2, EPAS1, TSC22D3, MYC, MED10, CSF2, IL10, SOX17, MYB, RIPK4, AIRE, INHBA, FOS, NCK2, EREG, MED27, CDC7	106	1944	11061	1.664	0.999846	0.233564	6.0249
positive regulation of response to stimulus	20	9.34579	0.0036323	CSF2, IL10, LIF, MYB, CDKN2B, CAMK1D, HHEX, INHBA, PDE4B, PDE4D, C3, NCK2, LOC100521617, MST1R, CXCL8, NRP1, CITED2, EREG, MYC, CD47	106	1033	11061	2.02031	0.999884	0.234024	6.21525
transcription from RNA polymerase II promoter	18	8.41121	0.00380132	IL10, SOX17, BRMS1L, LIF, MYB, AIRE, NKX2-1, INHBA, HHEX, SS18, NCK2, EGR2, PPARG, CITED2, EPAS1, TSC22D3, MYC, MED10	106	883	11061	2.12716	0.999924	0.23743	6.49539
hematopoietic progenitor cell differentiation	5	2.33645	0.00391977	DACT2, PTPRZ1, CITED2, INHBA, BATF	106	68	11061	7.67272	0.999944	0.237962	6.69125
regulation of cell proliferation	17	7.94393	0.00395551	CSF2, IL10, SOX17, PTPRZ1, LIF, CDKN2B, INHBA, HHEX, NCK2, CXCL8, PPARG, EREG, MYC, CD47, TNK2, LOC100519435, CDC7	106	811	11061	2.18734	0.999948	0.234197	6.75026
regulation of immune system process	15	7.00935	0.00410461	IL10, LIF, MYB, CAMK1D, INHBA, PDE4D, PDE4B, C3, NCK2, CXCL8, PPARG, TSC22D3, EREG, MYC, CD47	106	667	11061	2.34668	0.999964	0.236332	6.9961
embryonic organ development	9	4.20561	0.00411293	CSF2, IL10, SOX17, HOXB5, MIB1, LIF, CITED2, EPAS1, HHEX	106	270	11061	3.4783	0.999965	0.231444	7.00981
negative regulation of response to stimulus	16	7.47664	0.00448934	CSF2, UCHL1, IL10, RASA3, ANXA2, SOX17, SHISA2, LIF, HHEX, NKX2-1, DACT2, NCK2, PPARG, NRP1, MYC, LOC100519435	106	747	11061	2.23505	0.999986	0.244369	7.62763
cell development	21	9.81308	0.00473618	UCHL1, CHL1, ANXA2, SOX17, PTPRZ1, MIB1, LIF, CAMK1D, ADCY1, OCA2, NKX2-1, GATA5, INHBA, DACT2, PDE4D, EGR2, LOC100155126, PPARG, NRP1, CITED2, EPAS1	106	1138	11061	1.9256	0.999993	0.250565	8.03069
regionalization	8	3.73832	0.00478657	SOX17, HOXB5, EGR2, MIB1, CITED2, NRP1, NKX2-1, HHEX	106	219	11061	3.81184	0.999994	0.247663	8.11277
positive regulation of macromolecule biosynthetic process	17	7.94393	0.0048354	CSF2, IL10, LIF, MYB, AIRE, INHBA, HHEX, NKX2-1, SS18, NCK2, EGR2, PPARG, EPAS1, EREG, MYC, CDC7, MED10	106	828	11061	2.14243	0.999994	0.244817	8.19224
transcription, DNA-templated	26	12.1495	0.00526792	IL10, SOX17, BRMS1L, LIF, MYB, ZNF438, CAMK1D, RIPK4, AIRE, LOC100157987, NKX2-1, HHEX, INHBA, FOS, SS18, NCK2, EGR2, COMMD1, PPARG, CITED2, EPAS1, EREG, TSC22D3, MED27, MYC, MED10	106	1563	11061	1.73581	0.999998	0.258459	8.89331
cellular response to chemical stimulus	23	10.7477	0.00532169	IL10, SHISA2, CXCR4, CHRM1, CDKN2B, CAMK1D, VAPB, CXCR5, NKX2-1, GATA5, HHEX, PDE4D, NCK2, EGR2, IFNGR1, CXCL8, PPARG, NRP1, CITED2, EPAS1, EREG, BAIAP2L1, LOC100519435	106	1313	11061	1.8279	0.999998	0.255745	8.98012
negative regulation of macromolecule metabolic process	21	9.81308	0.00537659	UCHL1, IL10, ANXA2, SOX17, BRMS1L, LIF, MYB, ZNF438, ZFP36L2, NKX2-1, HHEX, PDE4D, STAG2, C3, NCK2, ITM2B, PPARG, TSC22D3, EREG, MYC, LOC100519435	106	1151	11061	1.90385	0.999999	0.253186	9.06866
in utero embryonic development	8	3.73832	0.0054068	CSF2, IL10, SOX17, MIB1, LIF, CITED2, EPAS1, HHEX	106	224	11061	3.72675	0.999999	0.249742	9.11735
positive regulation of protein metabolic process	17	7.94393	0.00542416	CSF2, C3, NCK2, SOX17, MYLIP, LIF, MST1R, ASB9, COMMD1, MYB, PPARG, NRP1, VAPB, EREG, TNK2, INHBA, MYC	106	838	11061	2.11687	0.999999	0.245921	9.14533
regulation of cellular protein metabolic process	23	10.7477	0.005567	CSF2, UCHL1, IL10, ANXA2, MYLIP, LIF, MYB, CDKN2B, VAPB, ZFP36L2, HHEX, INHBA, PDE4D, C3, NCK2, MST1R, COMMD1, PPARG, NRP1, EREG, MYC, TNK2, LOC100519435	106	1318	11061	1.82096	0.999999	0.247082	9.37513
negative regulation of cell communication	14	6.54206	0.00587783	CSF2, UCHL1, RASA3, SOX17, SHISA2, LIF, HHEX, NKX2-1, DACT2, NCK2, PPARG, NRP1, MYC, LOC100519435	106	622	11061	2.34869	1	0.254498	9.87335
regulation of nitrogen compound metabolic process	32	14.9533	0.00601083	VGLL3, LIF, BRMS1L, ZNF438, CAMK1D, ZFP36L2, NKX2-1, HHEX, STAG2, SS18, EGR2, COMMD1, PPARG, CITED2, EPAS1, TSC22D3, MYC, MED10, CSF2, IL10, SOX17, MYB, RIPK4, AIRE, VAPB, INHBA, FOS, PDE4D, NCK2, EREG, MED27, CDC7	106	2104	11061	1.58706	1	0.255076	10.0857
stem cell population maintenance	5	2.33645	0.00610439	SS18, LIF, ZFP36L2, MED27, MED10	106	77	11061	6.77591	1	0.254217	10.2349
immune response	15	7.00935	0.0061082	DEFB1, CSF2, IL10, LIF, MYB, AIRE, CXCR5, PDE4D, PDE4B, C3, CXCL8, PPARG, EREG, TNK2, BATF	106	698	11061	2.24246	1	0.250213	10.2409
negative regulation of signaling	14	6.54206	0.00611469	CSF2, UCHL1, RASA3, SOX17, SHISA2, LIF, HHEX, NKX2-1, DACT2, NCK2, PPARG, NRP1, MYC, LOC100519435	106	625	11061	2.33742	1	0.246431	10.2513
lung morphogenesis	4	1.86916	0.00636517	LIF, NKX2-1, HHEX, LOC100519435	106	40	11061	10.4349	1	0.251142	10.6493
regulation of protein phosphorylation	16	7.47664	0.00650501	CSF2, UCHL1, LIF, CDKN2B, VAPB, INHBA, HHEX, PDE4D, C3, NCK2, MST1R, NRP1, EREG, MYC, TNK2, LOC100519435	106	778	11061	2.146	1	0.251963	10.8708
aromatic compound biosynthetic process	32	14.9533	0.00654461	VGLL3, LIF, BRMS1L, ZNF438, CAMK1D, ADCY1, DTL, OCA2, NKX2-1, HHEX, SS18, EGR2, COMMD1, PPARG, CITED2, EPAS1, TSC22D3, MYC, MED10, IL10, SOX17, MYB, RIPK4, AIRE, LOC100157987, ATP5O, INHBA, FOS, NCK2, ATP5D, EREG, MED27	106	2116	11061	1.57806	1	0.249452	10.9334
cellular response to growth factor stimulus	9	4.20561	0.00667499	IL10, SHISA2, CDKN2B, CITED2, NRP1, NKX2-1, GATA5, HHEX, LOC100519435	106	293	11061	3.20526	1	0.249969	11.1393
maintenance of cell number	5	2.33645	0.00668066	SS18, LIF, ZFP36L2, MED27, MED10	106	79	11061	6.60437	1	0.246485	11.1482
cell morphogenesis	15	7.00935	0.00706956	CHL1, UCHL1, SOX17, PTPRZ1, LIF, TEKT3, ADCY1, NKX2-1, DACT2, SS18, EGR2, BBIP1, NRP1, CDC7, LOC100739698	106	710	11061	2.20456	1	0.255131	11.7597
positive regulation of immune system process	11	5.14019	0.00748633	PDE4B, PDE4D, C3, NCK2, LIF, CXCL8, MYB, CAMK1D, EREG, INHBA, CD47	106	429	11061	2.67562	1	0.264248	12.4105
response to growth factor	9	4.20561	0.00750887	IL10, SHISA2, CDKN2B, CITED2, NRP1, NKX2-1, GATA5, HHEX, LOC100519435	106	299	11061	3.14094	1	0.261272	12.4456
cell activation	12	5.60748	0.00752428	FZD9, CSF2, IL10, NCK2, CXCL8, MYB, AIRE, ZFP36L2, CXCR5, CD47, HHEX, BATF	106	498	11061	2.51444	1	0.258168	12.4695
nervous system development	20	9.34579	0.00756307	UCHL1, CHL1, SOX17, MYLIP, PTPRZ1, MIB1, LIF, CAMK1D, ADCY1, NKX2-1, HHEX, INHBA, FZD9, PROM1, EGR2, ITM2B, LOC100155126, NRP1, CITED2, OLFM1	106	1106	11061	1.88696	1	0.255831	12.5298
lymphocyte activation	10	4.6729	0.00820923	FZD9, IL10, NCK2, MYB, AIRE, ZFP36L2, CXCR5, CD47, HHEX, BATF	106	368	11061	2.83557	1	0.270869	13.5287
positive regulation of RNA metabolic process	15	7.00935	0.00824449	IL10, LIF, MYB, AIRE, ZFP36L2, INHBA, HHEX, NKX2-1, SS18, NCK2, EGR2, PPARG, EPAS1, MYC, MED10	106	723	11061	2.16492	1	0.268353	13.5829
monocyte differentiation	3	1.40187	0.00864668	CSF2, PPARG, MYC	106	15	11061	20.8698	1	0.275935	14.1988
myeloid dendritic cell activation	3	1.40187	0.00864668	CSF2, IL10, BATF	106	15	11061	20.8698	1	0.275935	14.1988
nucleobase-containing compound biosynthetic process	31	14.486	0.00899497	VGLL3, LIF, BRMS1L, ZNF438, CAMK1D, ADCY1, DTL, NKX2-1, HHEX, SS18, EGR2, COMMD1, PPARG, CITED2, EPAS1, TSC22D3, MYC, MED10, IL10, SOX17, MYB, RIPK4, AIRE, LOC100157987, ATP5O, INHBA, FOS, NCK2, ATP5D, EREG, MED27	106	2072	11061	1.56121	1	0.281793	14.7288
positive regulation of cellular biosynthetic process	17	7.94393	0.00921764	CSF2, IL10, LIF, MYB, AIRE, INHBA, HHEX, NKX2-1, SS18, NCK2, EGR2, PPARG, EPAS1, EREG, MYC, CDC7, MED10	106	887	11061	1.99993	1	0.28417	15.066
embryonic heart tube development	4	1.86916	0.00938705	SOX17, MIB1, CITED2, HHEX	106	46	11061	9.07383	1	0.285107	15.3217
regulation of protein modification process	18	8.41121	0.00939875	CSF2, UCHL1, LIF, MYB, CDKN2B, VAPB, INHBA, HHEX, PDE4D, C3, NCK2, MST1R, COMMD1, NRP1, EREG, MYC, TNK2, LOC100519435	106	968	11061	1.94038	1	0.282017	15.3394
epithelial cell differentiation	9	4.20561	0.00941039	DACT2, PDE4D, PROM1, SOX17, HOXB5, LIF, NKX2-1, GATA5, HHEX	106	311	11061	3.01975	1	0.278999	15.3569
regulation of cellular response to growth factor stimulus	6	2.80374	0.00945397	SHISA2, CDKN2B, CITED2, NKX2-1, HHEX, LOC100519435	106	136	11061	4.60363	1	0.276848	15.4225
cellular response to organic substance	19	8.8785	0.0100139	IL10, SHISA2, CXCR4, CDKN2B, VAPB, NKX2-1, HHEX, GATA5, PDE4D, NCK2, EGR2, IFNGR1, CXCL8, PPARG, NRP1, CITED2, EREG, BAIAP2L1, LOC100519435	106	1055	11061	1.87927	1	0.287366	16.2616
negative regulation of phosphorylation	8	3.73832	0.0102646	PDE4D, UCHL1, NCK2, LIF, CDKN2B, HHEX, MYC, LOC100519435	106	253	11061	3.29957	1	0.290137	16.6348
placenta development	5	2.33645	0.0109023	CSF2, IL10, LIF, CITED2, EPAS1	106	91	11061	5.73346	1	0.301834	17.5769
positive regulation of biosynthetic process	17	7.94393	0.0111669	CSF2, IL10, LIF, MYB, AIRE, INHBA, HHEX, NKX2-1, SS18, NCK2, EGR2, PPARG, EPAS1, EREG, MYC, CDC7, MED10	106	906	11061	1.95798	1	0.304615	17.9649
heterocycle biosynthetic process	31	14.486	0.0115211	VGLL3, LIF, BRMS1L, ZNF438, CAMK1D, ADCY1, DTL, NKX2-1, HHEX, SS18, EGR2, COMMD1, PPARG, CITED2, EPAS1, TSC22D3, MYC, MED10, IL10, SOX17, MYB, RIPK4, AIRE, LOC100157987, ATP5O, INHBA, FOS, NCK2, ATP5D, EREG, MED27	106	2109	11061	1.53382	1	0.309316	18.4815
regulation of transcription, DNA-templated	26	12.1495	0.0118288	VGLL3, IL10, SOX17, LIF, BRMS1L, MYB, ZNF438, CAMK1D, RIPK4, AIRE, NKX2-1, HHEX, INHBA, FOS, SS18, NCK2, EGR2, COMMD1, PPARG, CITED2, EPAS1, EREG, TSC22D3, MED27, MYC, MED10	106	1667	11061	1.62752	1	0.312852	18.9278
regulation of RNA metabolic process	27	12.6168	0.0120051	VGLL3, BRMS1L, LIF, CAMK1D, ZNF438, ZFP36L2, NKX2-1, HHEX, SS18, EGR2, COMMD1, PPARG, CITED2, EPAS1, TSC22D3, MYC, MED10, IL10, SOX17, MYB, AIRE, RIPK4, INHBA, FOS, NCK2, EREG, MED27	106	1757	11061	1.60354	1	0.313447	19.1825
cellular component morphogenesis	15	7.00935	0.0120643	CHL1, UCHL1, SOX17, PTPRZ1, LIF, TEKT3, ADCY1, NKX2-1, DACT2, SS18, EGR2, BBIP1, NRP1, CDC7, LOC100739698	106	757	11061	2.06768	1	0.311521	19.2678
regulation of nucleic acid-templated transcription	26	12.1495	0.0121765	VGLL3, IL10, SOX17, LIF, BRMS1L, MYB, ZNF438, CAMK1D, RIPK4, AIRE, NKX2-1, HHEX, INHBA, FOS, SS18, NCK2, EGR2, COMMD1, PPARG, CITED2, EPAS1, EREG, TSC22D3, MED27, MYC, MED10	106	1671	11061	1.62362	1	0.310761	19.4293
regulation of phosphorylation	16	7.47664	0.0123376	CSF2, UCHL1, LIF, CDKN2B, VAPB, INHBA, HHEX, PDE4D, C3, NCK2, MST1R, NRP1, EREG, MYC, TNK2, LOC100519435	106	837	11061	1.99473	1	0.311045	19.6607
endoderm development	4	1.86916	0.0124465	SOX17, INHBA, NKX2-1, HHEX	106	51	11061	8.18424	1	0.310242	19.8168
regulation of RNA biosynthetic process	26	12.1495	0.0126228	VGLL3, IL10, SOX17, LIF, BRMS1L, MYB, ZNF438, CAMK1D, RIPK4, AIRE, NKX2-1, HHEX, INHBA, FOS, SS18, NCK2, EGR2, COMMD1, PPARG, CITED2, EPAS1, EREG, TSC22D3, MED27, MYC, MED10	106	1676	11061	1.61878	1	0.310836	20.0688
chemotaxis	9	4.20561	0.0126935	CHL1, PDE4D, EGR2, CXCR4, CXCL8, CAMK1D, NRP1, CXCR5, NKX2-1	106	328	11061	2.86324	1	0.309282	20.1698
taxis	9	4.20561	0.0129099	CHL1, PDE4D, EGR2, CXCR4, CXCL8, CAMK1D, NRP1, CXCR5, NKX2-1	106	329	11061	2.85453	1	0.310678	20.4777
negative regulation of protein metabolic process	12	5.60748	0.0133025	PDE4D, UCHL1, C3, IL10, NCK2, ANXA2, ITM2B, LIF, ZFP36L2, HHEX, MYC, LOC100519435	106	540	11061	2.31887	1	0.315507	21.0336
positive regulation of transcription, DNA-templated	14	6.54206	0.0134153	IL10, LIF, MYB, AIRE, INHBA, HHEX, NKX2-1, SS18, NCK2, EGR2, PPARG, EPAS1, MYC, MED10	106	690	11061	2.11723	1	0.314782	21.1926
positive regulation of nucleic acid-templated transcription	14	6.54206	0.0134153	IL10, LIF, MYB, AIRE, INHBA, HHEX, NKX2-1, SS18, NCK2, EGR2, PPARG, EPAS1, MYC, MED10	106	690	11061	2.11723	1	0.314782	21.1926
pattern specification process	8	3.73832	0.0135064	SOX17, HOXB5, EGR2, MIB1, CITED2, NRP1, NKX2-1, HHEX	106	267	11061	3.12656	1	0.313655	21.3209
cranial nerve morphogenesis	3	1.40187	0.0137388	EGR2, CITED2, NRP1	106	19	11061	16.4762	1	0.315241	21.6471
epithelial tube morphogenesis	7	3.27103	0.0138946	SOX17, MIB1, CITED2, NRP1, NKX2-1, HHEX, LOC100519435	106	207	11061	3.52871	1	0.315351	21.865
positive regulation of RNA biosynthetic process	14	6.54206	0.0141777	IL10, LIF, MYB, AIRE, INHBA, HHEX, NKX2-1, SS18, NCK2, EGR2, PPARG, EPAS1, MYC, MED10	106	695	11061	2.102	1	0.317824	22.2597
regulation of cell differentiation	16	7.47664	0.0146211	CSF2, ADAMTS9, SOX17, PTPRZ1, MIB1, LIF, MYB, CAMK1D, ZFP36L2, NKX2-1, INHBA, PROM1, PPARG, NRP1, EREG, MYC	106	854	11061	1.95502	1	0.323159	22.8739
cell fate commitment	6	2.80374	0.0147651	SOX17, PPARG, EPAS1, NKX2-1, GATA5, BATF	106	152	11061	4.11904	1	0.322973	23.0725
positive regulation of cellular metabolic process	24	11.215	0.0160064	CSF2, IL10, LIF, MYB, AIRE, VAPB, ZFP36L2, NKX2-1, HHEX, INHBA, C3, SS18, NCK2, EGR2, MST1R, COMMD1, PPARG, NRP1, EPAS1, EREG, MYC, TNK2, MED10, CDC7	106	1534	11061	1.63258	1	0.342094	24.7638
regulation of protein complex assembly	7	3.27103	0.0168142	MMP1, CSF2, NCK2, MMP3, MPP7, BAIAP2L1, LOC100739698	106	216	11061	3.38168	1	0.353037	25.8454
regulation of circadian rhythm	4	1.86916	0.0175851	CHRM1, PPARG, ADCY1, NKX2-1	106	58	11061	7.19649	1	0.362985	26.8641
nucleic acid-templated transcription	27	12.6168	0.0177102	VGLL3, LIF, BRMS1L, CAMK1D, ZNF438, NKX2-1, HHEX, SS18, EGR2, COMMD1, PPARG, CITED2, EPAS1, TSC22D3, MYC, MED10, IL10, SOX17, MYB, AIRE, RIPK4, LOC100157987, INHBA, FOS, NCK2, EREG, MED27	106	1814	11061	1.55316	1	0.362123	27.0281
regulation of endocytosis	5	2.33645	0.018202	ANXA2, MIB1, CAMK1D, CD47, TNK2	106	106	11061	4.92213	1	0.367192	27.6697
activin receptor signaling pathway	3	1.40187	0.0182204	DACT2, CITED2, INHBA	106	22	11061	14.2294	1	0.364612	27.6936
cell morphogenesis involved in differentiation	10	4.6729	0.0184839	DACT2, CHL1, UCHL1, SOX17, EGR2, PTPRZ1, LIF, ADCY1, NRP1, NKX2-1	106	421	11061	2.4786	1	0.365951	28.035
RNA biosynthetic process	27	12.6168	0.0189061	VGLL3, LIF, BRMS1L, CAMK1D, ZNF438, NKX2-1, HHEX, SS18, EGR2, COMMD1, PPARG, CITED2, EPAS1, TSC22D3, MYC, MED10, IL10, SOX17, MYB, AIRE, RIPK4, LOC100157987, INHBA, FOS, NCK2, EREG, MED27	106	1824	11061	1.54464	1	0.369733	28.579
regulation of signal transduction	23	10.7477	0.0189112	CSF2, UCHL1, IL10, RASA3, SOX17, SHISA2, LIF, CDKN2B, NKX2-1, HHEX, INHBA, DACT2, PDE4D, C3, NCK2, LOC100521617, MST1R, PPARG, NRP1, CITED2, MYC, BAIAP2L1, LOC100519435	106	1470	11061	1.63267	1	0.367008	28.5855
organ morphogenesis	12	5.60748	0.018941	PROM1, SOX17, HOXB5, MIB1, LIF, CITED2, NRP1, INHBA, NKX2-1, GATA5, HHEX, LOC100519435	106	569	11061	2.20068	1	0.364704	28.6238
epithelial tube branching involved in lung morphogenesis	3	1.40187	0.0198335	NKX2-1, HHEX, LOC100519435	106	23	11061	13.6107	1	0.37548	29.7602
regulation of DNA replication	4	1.86916	0.0200981	CSF2, STAG2, EREG, CDC7	106	61	11061	6.84256	1	0.376656	30.0938
renal system development	6	2.80374	0.0203307	DACT2, PROM1, SOX17, LIF, NRP1, LOC100519435	106	165	11061	3.79451	1	0.377341	30.3859
protein phosphorylation	17	7.94393	0.0204218	CSF2, UCHL1, LIF, CDKN2B, VAPB, INHBA, HHEX, PDE4D, C3, NCK2, MST1R, NRP1, EREG, MYC, TNK2, CDC7, LOC100519435	106	971	11061	1.82691	1	0.375956	30.4999
axonogenesis	7	3.27103	0.0205276	CHL1, UCHL1, EGR2, PTPRZ1, ADCY1, NRP1, NKX2-1	106	226	11061	3.23205	1	0.374806	30.6321
generation of neurons	14	6.54206	0.0211192	UCHL1, CHL1, MIB1, LIF, PTPRZ1, CAMK1D, ADCY1, INHBA, NKX2-1, FZD9, PROM1, EGR2, LOC100155126, NRP1	106	733	11061	1.99302	1	0.380611	31.3672
lung development	5	2.33645	0.0211753	LIF, EPAS1, NKX2-1, HHEX, LOC100519435	106	111	11061	4.70041	1	0.378749	31.4366
response to external stimulus	19	8.8785	0.0213593	CHL1, DEFB1, IL10, GLUL, ANXA2, CXCR4, CHRM1, CDKN2B, CAMK1D, CXCR5, NKX2-1, PDE4D, EGR2, MST1R, CXCL8, NRP1, CD47, BAIAP2L1, BATF	106	1143	11061	1.73459	1	0.378706	31.6635
response to organic substance	21	9.81308	0.0216026	IL10, GLUL, SHISA2, CXCR4, CHRM1, CDKN2B, VAPB, NKX2-1, GATA5, HHEX, PDE4D, NCK2, EGR2, IFNGR1, CXCL8, PPARG, NRP1, CITED2, EREG, BAIAP2L1, LOC100519435	106	1315	11061	1.66641	1	0.379486	31.9624
respiratory tube development	5	2.33645	0.0218037	LIF, EPAS1, NKX2-1, HHEX, LOC100519435	106	112	11061	4.65844	1	0.379675	32.2086
negative regulation of cellular protein metabolic process	11	5.14019	0.022532	PDE4D, UCHL1, C3, IL10, NCK2, ANXA2, LIF, ZFP36L2, HHEX, MYC, LOC100519435	106	509	11061	2.25509	1	0.387	33.0932
negative regulation of protein phosphorylation	7	3.27103	0.0225788	PDE4D, UCHL1, NCK2, LIF, HHEX, MYC, LOC100519435	106	231	11061	3.16209	1	0.385057	33.1496
neuron differentiation	13	6.07477	0.0227416	UCHL1, CHL1, LIF, PTPRZ1, MIB1, CAMK1D, ADCY1, INHBA, NKX2-1, PROM1, EGR2, LOC100155126, NRP1	106	662	11061	2.04915	1	0.384686	33.3458
tube morphogenesis	7	3.27103	0.0230051	SOX17, MIB1, CITED2, NRP1, NKX2-1, HHEX, LOC100519435	106	232	11061	3.14846	1	0.385647	33.6619
cognition	5	2.33645	0.0237569	FZD9, CHL1, PTPRZ1, CHRM1, ADCY1	106	115	11061	4.53692	1	0.392927	34.5563
cellular macromolecule biosynthetic process	35	16.3551	0.0239847	VGLL3, LIF, BRMS1L, CAMK1D, ZNF438, ZFP36L2, DTL, NKX2-1, HHEX, STAG2, SS18, EGR2, ITM2B, COMMD1, PPARG, CITED2, EPAS1, TSC22D3, MYC, MED10, CSF2, IL10, SOX17, MYB, RIPK4, AIRE, LOC100157987, INHBA, FOS, EXT1, NCK2, FUT2, EREG, MED27, CDC7	106	2604	11061	1.40254	1	0.393339	34.8251
positive regulation of cell differentiation	10	4.6729	0.0267047	CSF2, ADAMTS9, PROM1, SOX17, LIF, MYB, CAMK1D, PPARG, NRP1, INHBA	106	449	11061	2.32403	1	0.424589	37.9549
behavior	8	3.73832	0.0267381	FZD9, CHL1, UCHL1, EGR2, PTPRZ1, BBIP1, ADCY1, NKX2-1	106	307	11061	2.71919	1	0.422399	37.9923
positive regulation of DNA replication	3	1.40187	0.02685	CSF2, EREG, CDC7	106	27	11061	11.5943	1	0.421175	38.1179
anatomical structure formation involved in morphogenesis	13	6.07477	0.0270441	ANXA2, SOX17, EGR2, MIB1, BBIP1, CITED2, NRP1, EPAS1, NKX2-1, GATA5, HHEX, INHBA, LOC100519435	106	679	11061	1.99785	1	0.420944	38.3352
axon development	7	3.27103	0.027088	CHL1, UCHL1, EGR2, PTPRZ1, ADCY1, NRP1, NKX2-1	106	241	11061	3.03089	1	0.418946	38.3842
negative regulation of cellular response to growth factor stimulus	4	1.86916	0.0277178	SHISA2, NKX2-1, HHEX, LOC100519435	106	69	11061	6.04922	1	0.423822	39.0838
gall bladder development	2	0.934579	0.0282115	SOX17, HHEX	106	3	11061	69.566	1	0.427026	39.627
reproductive structure development	7	3.27103	0.0285495	CSF2, IL10, LIF, CITED2, EPAS1, INHBA, NKX2-1	106	244	11061	2.99362	1	0.4284	39.9962
chordate embryonic development	9	4.20561	0.0287044	CSF2, IL10, SOX17, HOXB5, MIB1, LIF, CITED2, EPAS1, HHEX	106	382	11061	2.45849	1	0.427687	40.1647
positive regulation of cellular component biogenesis	7	3.27103	0.029048	MMP1, CSF2, NCK2, MMP3, MPP7, BAIAP2L1, LOC100739698	106	245	11061	2.9814	1	0.429098	40.5369
embryo development ending in birth or egg hatching	9	4.20561	0.0294845	CSF2, IL10, SOX17, HOXB5, MIB1, LIF, CITED2, EPAS1, HHEX	106	384	11061	2.44568	1	0.431512	41.0065
reproductive system development	7	3.27103	0.0295523	CSF2, IL10, LIF, CITED2, EPAS1, INHBA, NKX2-1	106	246	11061	2.96928	1	0.42984	41.0791
cell projection organization	13	6.07477	0.0298394	CHL1, UCHL1, NCK2, EGR2, LOC100155126, PTPRZ1, BBIP1, CAMK1D, TEKT3, ADCY1, NRP1, NKX2-1, LOC100739698	106	689	11061	1.96885	1	0.430584	41.3857
regulation of protein catabolic process	6	2.80374	0.0313148	IL10, ANXA2, SOX17, MYLIP, ASB9, COMMD1	106	185	11061	3.38429	1	0.444038	42.9379
negative regulation of phosphate metabolic process	8	3.73832	0.0315444	PDE4D, UCHL1, NCK2, LIF, CDKN2B, HHEX, MYC, LOC100519435	106	318	11061	2.62513	1	0.444052	43.1759
negative regulation of phosphorus metabolic process	8	3.73832	0.0315444	PDE4D, UCHL1, NCK2, LIF, CDKN2B, HHEX, MYC, LOC100519435	106	318	11061	2.62513	1	0.444052	43.1759
respiratory system development	5	2.33645	0.0318089	LIF, EPAS1, NKX2-1, HHEX, LOC100519435	106	126	11061	4.14084	1	0.444432	43.449
regulation of multicellular organismal development	16	7.47664	0.0318698	CSF2, SOX17, PTPRZ1, MIB1, LIF, MYB, CAMK1D, NKX2-1, INHBA, HHEX, PROM1, NRP1, CITED2, TSC22D3, MYC, LOC100519435	106	941	11061	1.77427	1	0.442693	43.5117
positive regulation of gene expression	15	7.00935	0.0323927	CSF2, IL10, LIF, MYB, AIRE, INHBA, HHEX, NKX2-1, SS18, NCK2, EGR2, PPARG, EPAS1, MYC, MED10	106	860	11061	1.82004	1	0.445737	44.0473
negative regulation of multicellular organismal process	11	5.14019	0.033195	PDE4D, IL10, ANXA2, SOX17, MYLIP, MIB1, NRP1, TSC22D3, NKX2-1, HHEX, MYC	106	543	11061	2.11389	1	0.45155	44.8598
endocytosis	7	3.27103	0.0332445	ANXA2, MIB1, CAMK1D, EEA1, CD47, TNK2, CDC7	106	253	11061	2.88713	1	0.449707	44.9095
regulation of transmembrane receptor protein serine/threonine kinase signaling pathway	5	2.33645	0.0342513	DACT2, CDKN2B, CITED2, INHBA, NKX2-1	106	129	11061	4.04454	1	0.457397	45.9125
muscle structure development	8	3.73832	0.0343972	UCHL1, SOX17, EGR2, LIF, CITED2, EPAS1, TSC22D3, EREG	106	324	11061	2.57652	1	0.456504	46.0564
cranial nerve development	3	1.40187	0.034712	EGR2, CITED2, NRP1	106	31	11061	10.0983	1	0.457267	46.3656
urogenital system development	6	2.80374	0.0358944	DACT2, PROM1, SOX17, LIF, NRP1, LOC100519435	106	192	11061	3.26091	1	0.466332	47.5124
positive regulation of cellular protein metabolic process	14	6.54206	0.0362855	CSF2, C3, NCK2, LIF, MST1R, COMMD1, MYB, PPARG, NRP1, VAPB, EREG, TNK2, INHBA, MYC	106	791	11061	1.84689	1	0.467728	47.8866
morphogenesis of a branching epithelium	5	2.33645	0.0368004	IL10, NRP1, NKX2-1, HHEX, LOC100519435	106	132	11061	3.95262	1	0.47026	48.3754
forebrain neuron differentiation	3	1.40187	0.036801	NRP1, INHBA, NKX2-1	106	32	11061	9.78272	1	0.467986	48.3761
cellular protein modification process	27	12.6168	0.0370005	UCHL1, BRMS1L, LIF, DTL, HHEX, KLHL29, EGR2, MST1R, MBIP, COMMD1, MYC, TNK2, LOC100519435, CSF2, MYLIP, MYB, CDKN2B, VAPB, INHBA, PDE4D, C3, NCK2, ASB9, FUT2, NRP1, EREG, CDC7	106	1935	11061	1.45603	1	0.467575	48.5643
protein modification process	27	12.6168	0.0370005	UCHL1, BRMS1L, LIF, DTL, HHEX, KLHL29, EGR2, MST1R, MBIP, COMMD1, MYC, TNK2, LOC100519435, CSF2, MYLIP, MYB, CDKN2B, VAPB, INHBA, PDE4D, C3, NCK2, ASB9, FUT2, NRP1, EREG, CDC7	106	1935	11061	1.45603	1	0.467575	48.5643
cAMP catabolic process	2	0.934579	0.037439	PDE4B, PDE4D	106	4	11061	52.1745	1	0.469362	48.9757
neurogenesis	14	6.54206	0.0375631	UCHL1, CHL1, MIB1, LIF, PTPRZ1, CAMK1D, ADCY1, INHBA, NKX2-1, FZD9, PROM1, EGR2, LOC100155126, NRP1	106	795	11061	1.83759	1	0.468262	49.0915
regulation of phosphorus metabolic process	16	7.47664	0.0376853	CSF2, UCHL1, LIF, CDKN2B, VAPB, INHBA, HHEX, PDE4D, C3, NCK2, MST1R, NRP1, EREG, MYC, TNK2, LOC100519435	106	962	11061	1.73554	1	0.467159	49.2055
regulation of phosphate metabolic process	16	7.47664	0.0376853	CSF2, UCHL1, LIF, CDKN2B, VAPB, INHBA, HHEX, PDE4D, C3, NCK2, MST1R, NRP1, EREG, MYC, TNK2, LOC100519435	106	962	11061	1.73554	1	0.467159	49.2055
regulation of catabolic process	7	3.27103	0.0378181	IL10, ANXA2, SOX17, MYLIP, ASB9, COMMD1, ZFP36L2	106	261	11061	2.79863	1	0.466162	49.3289
regulation of molecular function	19	8.8785	0.038116	UCHL1, IL10, ANXA2, LIF, CDKN2B, RIPK4, CAMK1D, VAPB, HHEX, PDE4D, C3, TBC1D21, MST1R, COMMD1, KIAA0141, PPARG, EREG, MYC, LOC100519435	106	1221	11061	1.62378	1	0.46666	49.6048
positive regulation of multicellular organismal process	14	6.54206	0.0385424	CSF2, IL10, SOX17, LIF, MYB, CAMK1D, INHBA, PDE4B, PDE4D, PROM1, NRP1, CITED2, EREG, LOC100519435	106	798	11061	1.83069	1	0.468295	49.9973
rhythmic process	5	2.33645	0.0385592	EGR2, CHRM1, PPARG, INHBA, NKX2-1	106	134	11061	3.89362	1	0.466287	50.0127
receptor metabolic process	4	1.86916	0.0403621	IL10, ANXA2, MYLIP, PPARG	106	80	11061	5.21745	1	0.47987	51.6401
myeloid leukocyte activation	4	1.86916	0.0403621	CSF2, IL10, CXCL8, BATF	106	80	11061	5.21745	1	0.47987	51.6401
heart looping	3	1.40187	0.0411199	SOX17, MIB1, CITED2	106	34	11061	9.20727	1	0.484179	52.3091
positive regulation of organelle organization	8	3.73832	0.0417116	CSF2, NCK2, ANXA2, LIF, MYB, EREG, BAIAP2L1, LOC100739698	106	338	11061	2.4698	1	0.487011	52.8254
extrinsic apoptotic signaling pathway	5	2.33645	0.0422197	CSF2, LOC100521617, KIAA0141, NRP1, INHBA	106	138	11061	3.78076	1	0.489103	53.2645
positive regulation of peptidyl-tyrosine phosphorylation	4	1.86916	0.042926	CSF2, LIF, NRP1, TNK2	106	82	11061	5.0902	1	0.49279	53.8686
determination of heart left/right asymmetry	3	1.40187	0.0433476	SOX17, MIB1, CITED2	106	35	11061	8.9442	1	0.494099	54.2256
cell morphogenesis involved in neuron differentiation	7	3.27103	0.0440791	CHL1, UCHL1, EGR2, PTPRZ1, ADCY1, NRP1, NKX2-1	106	271	11061	2.69536	1	0.497884	54.8389
negative regulation of MAPK cascade	4	1.86916	0.044238	UCHL1, LIF, MYC, LOC100519435	106	83	11061	5.02887	1	0.497042	54.9711
regulation of cell communication	23	10.7477	0.0457588	CSF2, UCHL1, IL10, RASA3, SOX17, SHISA2, LIF, CDKN2B, NKX2-1, HHEX, INHBA, DACT2, PDE4D, C3, NCK2, LOC100521617, MST1R, PPARG, NRP1, CITED2, MYC, BAIAP2L1, LOC100519435	106	1606	11061	1.49441	1	0.50694	56.218
morphogenesis of a branching structure	5	2.33645	0.0460708	IL10, NRP1, NKX2-1, HHEX, LOC100519435	106	142	11061	3.67426	1	0.507259	56.4697
positive regulation of apoptotic process	7	3.27103	0.0460772	IL10, NCK2, LOC100521617, CAMK1D, PPARG, INHBA, MYC	106	274	11061	2.66585	1	0.505216	56.4749
common bile duct development	2	0.934579	0.0465797	SOX17, HHEX	106	5	11061	41.7396	1	0.507006	56.8774
regulation of low-density lipoprotein particle receptor catabolic process	2	0.934579	0.0465797	ANXA2, MYLIP	106	5	11061	41.7396	1	0.507006	56.8774
positive regulation of programmed cell death	7	3.27103	0.0474404	IL10, NCK2, LOC100521617, CAMK1D, PPARG, INHBA, MYC	106	276	11061	2.64653	1	0.511485	57.5587
forebrain generation of neurons	3	1.40187	0.0479342	NRP1, INHBA, NKX2-1	106	37	11061	8.46073	1	0.513135	57.945
negative regulation of cell differentiation	8	3.73832	0.0481239	SOX17, MIB1, PPARG, NRP1, ZFP36L2, EREG, NKX2-1, MYC	106	349	11061	2.39196	1	0.512499	58.0925
neuron projection development	9	4.20561	0.0499589	CHL1, UCHL1, EGR2, LOC100155126, PTPRZ1, CAMK1D, ADCY1, NRP1, NKX2-1	106	427	11061	2.19939	1	0.523949	59.4945
regulation of signaling	23	10.7477	0.050198	CSF2, UCHL1, IL10, RASA3, SOX17, SHISA2, LIF, CDKN2B, NKX2-1, HHEX, INHBA, DACT2, PDE4D, C3, NCK2, LOC100521617, MST1R, PPARG, NRP1, CITED2, MYC, BAIAP2L1, LOC100519435	106	1622	11061	1.47967	1	0.523633	59.6739
regulation of gene expression	28	13.0841	0.0509974	VGLL3, LIF, BRMS1L, CAMK1D, ZNF438, ZFP36L2, NKX2-1, HHEX, SS18, EGR2, COMMD1, PPARG, CITED2, EPAS1, TSC22D3, MYC, MED10, CSF2, IL10, SOX17, MYB, AIRE, RIPK4, INHBA, FOS, NCK2, EREG, MED27	106	2088	11061	1.39932	1	0.52733	60.2682
regulation of cell cycle	10	4.6729	0.0513975	STAG2, LIF, CDKN2B, CITED2, DTL, EREG, CXCR5, INHBA, HHEX, CDC7	106	507	11061	2.05817	1	0.528142	60.5625
positive regulation of cell death	7	3.27103	0.0524081	IL10, NCK2, LOC100521617, CAMK1D, PPARG, INHBA, MYC	106	283	11061	2.58107	1	0.53322	61.2969
vasculature development	8	3.73832	0.0531644	ANXA2, SOX17, MIB1, LIF, CITED2, NRP1, EPAS1, HHEX	106	357	11061	2.33835	1	0.536445	61.838
embryo development	11	5.14019	0.0532052	CSF2, IL10, SOX17, HOXB5, MIB1, LIF, CITED2, NRP1, EPAS1, INHBA, HHEX	106	590	11061	1.94549	1	0.534719	61.867
negative regulation of cellular macromolecule biosynthetic process	12	5.60748	0.0540579	STAG2, NCK2, SOX17, ITM2B, BRMS1L, MYB, ZNF438, PPARG, ZFP36L2, TSC22D3, EREG, NKX2-1	106	673	11061	1.86061	1	0.538548	62.4681
embryonic heart tube morphogenesis	3	1.40187	0.0551272	SOX17, MIB1, CITED2	106	40	11061	7.82618	1	0.543759	63.2093
lymphocyte differentiation	6	2.80374	0.0555061	FZD9, MYB, AIRE, ZFP36L2, HHEX, BATF	106	217	11061	2.88523	1	0.544299	63.4685
regulation of receptor catabolic process	2	0.934579	0.0556344	ANXA2, MYLIP	106	6	11061	34.783	1	0.543177	63.556
negative regulation of receptor binding	2	0.934579	0.0556344	IL10, ANXA2	106	6	11061	34.783	1	0.543177	63.556
cell cycle	13	6.07477	0.0559908	CEP55, LIF, MYB, CDKN2B, DTL, CXCR5, INHBA, HHEX, STAG2, CITED2, EREG, CDC7, LOC100519435	106	760	11061	1.78492	1	0.543569	63.7978
neuron development	10	4.6729	0.0562552	CHL1, UCHL1, EGR2, LOC100155126, PTPRZ1, LIF, CAMK1D, ADCY1, NRP1, NKX2-1	106	516	11061	2.02227	1	0.543354	63.9761
skeletal muscle tissue development	4	1.86916	0.0569295	SOX17, EGR2, CITED2, TSC22D3	106	92	11061	4.53692	1	0.545807	64.4273
regulation of apoptotic process	13	6.07477	0.0587492	CSF2, CHL1, IL10, NCK2, LOC100521617, KIAA0141, PPARG, CAMK1D, CITED2, NRP1, TSC22D3, INHBA, MYC	106	766	11061	1.77094	1	0.555522	65.6184
B cell activation	5	2.33645	0.0587631	FZD9, IL10, CXCR5, HHEX, BATF	106	154	11061	3.38796	1	0.553679	65.6274
kidney development	5	2.33645	0.0587631	DACT2, PROM1, LIF, NRP1, LOC100519435	106	154	11061	3.38796	1	0.553679	65.6274
blood circulation	6	2.80374	0.0600479	PDE4D, AGTRAP, CHRM1, PPARG, EPAS1, TPM1	106	222	11061	2.82024	1	0.559799	66.4454
cell projection morphogenesis	9	4.20561	0.0607555	CHL1, UCHL1, EGR2, PTPRZ1, BBIP1, TEKT3, ADCY1, NRP1, NKX2-1	106	445	11061	2.11043	1	0.562251	66.8881
skeletal muscle organ development	4	1.86916	0.0615046	SOX17, EGR2, CITED2, TSC22D3	106	95	11061	4.39364	1	0.564918	67.3507
regulation of programmed cell death	13	6.07477	0.0615981	CSF2, CHL1, IL10, NCK2, LOC100521617, KIAA0141, PPARG, CAMK1D, CITED2, NRP1, TSC22D3, INHBA, MYC	106	772	11061	1.75717	1	0.563586	67.408
neuron projection morphogenesis	7	3.27103	0.0616422	CHL1, UCHL1, EGR2, PTPRZ1, ADCY1, NRP1, NKX2-1	106	295	11061	2.47608	1	0.561964	67.435
phosphorylation	17	7.94393	0.0627222	CSF2, UCHL1, LIF, CDKN2B, VAPB, INHBA, HHEX, PDE4D, C3, NCK2, MST1R, NRP1, EREG, MYC, TNK2, CDC7, LOC100519435	106	1120	11061	1.58387	1	0.566577	68.0896
circulatory system process	6	2.80374	0.0638304	PDE4D, AGTRAP, CHRM1, PPARG, EPAS1, TPM1	106	226	11061	2.77033	1	0.571267	68.7484
cyclic nucleotide catabolic process	2	0.934579	0.064604	PDE4B, PDE4D	106	7	11061	29.814	1	0.573925	69.2007
nodal signaling pathway	2	0.934579	0.064604	DACT2, CITED2	106	7	11061	29.814	1	0.573925	69.2007
facial nerve structural organization	2	0.934579	0.064604	EGR2, NRP1	106	7	11061	29.814	1	0.573925	69.2007
GABAergic neuron differentiation	2	0.934579	0.064604	INHBA, NKX2-1	106	7	11061	29.814	1	0.573925	69.2007
low-density lipoprotein receptor particle metabolic process	2	0.934579	0.064604	ANXA2, PPARG	106	7	11061	29.814	1	0.573925	69.2007
regulation of reproductive process	4	1.86916	0.0646476	LIF, TEKT3, CITED2, INHBA	106	97	11061	4.30305	1	0.572319	69.226
vasculogenesis	3	1.40187	0.0652617	SOX17, CITED2, HHEX	106	44	11061	7.11471	1	0.574024	69.5804
regulation of extrinsic apoptotic signaling pathway	4	1.86916	0.0662465	CSF2, LOC100521617, NRP1, INHBA	106	98	11061	4.25915	1	0.57782	70.1406
negative regulation of macromolecule biosynthetic process	12	5.60748	0.0666511	STAG2, NCK2, SOX17, ITM2B, BRMS1L, MYB, ZNF438, PPARG, ZFP36L2, TSC22D3, EREG, NKX2-1	106	698	11061	1.79397	1	0.578281	70.3679
metal ion homeostasis	7	3.27103	0.0674502	PDE4D, LOC106510095, COMMD1, VAPB, EPAS1, MICU2, MYC	106	302	11061	2.41869	1	0.580951	70.8121
hepaticobiliary system development	3	1.40187	0.0678862	SOX17, CITED2, HHEX	106	45	11061	6.9566	1	0.581565	71.0518
cell part morphogenesis	9	4.20561	0.0687173	CHL1, UCHL1, EGR2, PTPRZ1, BBIP1, TEKT3, ADCY1, NRP1, NKX2-1	106	457	11061	2.05501	1	0.584354	71.5036
nerve development	3	1.40187	0.0705452	EGR2, CITED2, NRP1	106	46	11061	6.80537	1	0.592497	72.474
glial cell differentiation	4	1.86916	0.0711515	EGR2, PTPRZ1, LIF, NKX2-1	106	101	11061	4.13264	1	0.593948	72.7889
phosphate-containing compound metabolic process	22	10.2804	0.0724864	CSF2, UCHL1, LIF, CDKN2B, ADCY1, VAPB, NKX2-1, ATP5O, INHBA, HHEX, PDE4B, PDE4D, C3, NCK2, ATP5D, MST1R, NRP1, EREG, MYC, TNK2, LOC100519435, CDC7	106	1597	11061	1.43749	1	0.599224	73.4703
cell chemotaxis	5	2.33645	0.0731379	PDE4D, CXCL8, CAMK1D, NRP1, CXCR5	106	166	11061	3.14304	1	0.600847	73.797
positive regulation of JAK-STAT cascade	3	1.40187	0.073238	CSF2, IL10, LIF	106	47	11061	6.66058	1	0.599593	73.8468
positive regulation of STAT cascade	3	1.40187	0.073238	CSF2, IL10, LIF	106	47	11061	6.66058	1	0.599593	73.8468
cranial nerve structural organization	2	0.934579	0.0734892	EGR2, NRP1	106	8	11061	26.0873	1	0.599131	73.9715
facial nerve morphogenesis	2	0.934579	0.0734892	EGR2, NRP1	106	8	11061	26.0873	1	0.599131	73.9715
facial nerve development	2	0.934579	0.0734892	EGR2, NRP1	106	8	11061	26.0873	1	0.599131	73.9715
phosphorus metabolic process	22	10.2804	0.0740308	CSF2, UCHL1, LIF, CDKN2B, ADCY1, VAPB, NKX2-1, ATP5O, INHBA, HHEX, PDE4B, PDE4D, C3, NCK2, ATP5D, MST1R, NRP1, EREG, MYC, TNK2, LOC100519435, CDC7	106	1601	11061	1.4339	1	0.60017	74.2386
neutrophil chemotaxis	3	1.40187	0.078721	PDE4D, CXCL8, CAMK1D	106	49	11061	6.38872	1	0.621896	76.4451
blastocyst development	3	1.40187	0.078721	CSF2, SOX17, CITED2	106	49	11061	6.38872	1	0.621896	76.4451
negative regulation of protein modification process	7	3.27103	0.0790608	PDE4D, UCHL1, NCK2, LIF, HHEX, MYC, LOC100519435	106	315	11061	2.31887	1	0.6218	76.5979
positive regulation of protein modification process	11	5.14019	0.0793933	CSF2, C3, LIF, MST1R, COMMD1, MYB, NRP1, VAPB, EREG, INHBA, TNK2	106	636	11061	1.80478	1	0.62167	76.7464
developmental process involved in reproduction	8	3.73832	0.0798744	CSF2, IL10, LIF, CITED2, EPAS1, OCA2, INHBA, NKX2-1	106	393	11061	2.12415	1	0.622256	76.9598
regulation of organ morphogenesis	4	1.86916	0.0814353	SOX17, LIF, CITED2, LOC100519435	106	107	11061	3.9009	1	0.627959	77.6393
muscle organ development	5	2.33645	0.0822786	SOX17, EGR2, LIF, CITED2, TSC22D3	106	173	11061	3.01587	1	0.630201	77.9986
regulation of receptor binding	2	0.934579	0.0822907	IL10, ANXA2	106	9	11061	23.1887	1	0.62855	78.0037
cellular response to hepatocyte growth factor stimulus	2	0.934579	0.0822907	IL10, NRP1	106	9	11061	23.1887	1	0.62855	78.0037
response to hepatocyte growth factor	2	0.934579	0.0822907	IL10, NRP1	106	9	11061	23.1887	1	0.62855	78.0037
nephron tubule epithelial cell differentiation	2	0.934579	0.0822907	PROM1, LIF	106	9	11061	23.1887	1	0.62855	78.0037
regulation of vesicle-mediated transport	6	2.80374	0.0835911	TBC1D21, ANXA2, MIB1, CAMK1D, CD47, TNK2	106	245	11061	2.55549	1	0.632876	78.5469
regulation of cell death	13	6.07477	0.0841446	CSF2, CHL1, IL10, NCK2, LOC100521617, KIAA0141, PPARG, CAMK1D, CITED2, NRP1, TSC22D3, INHBA, MYC	106	814	11061	1.66651	1	0.633722	78.7742
regulation of cellular response to transforming growth factor beta stimulus	3	1.40187	0.0843285	CDKN2B, CITED2, NKX2-1	106	51	11061	6.13818	1	0.632878	78.8493
regulation of transforming growth factor beta receptor signaling pathway	3	1.40187	0.0843285	CDKN2B, CITED2, NKX2-1	106	51	11061	6.13818	1	0.632878	78.8493
regulation of immune response	7	3.27103	0.0847793	PDE4B, PDE4D, C3, IL10, MYB, PPARG, EREG	106	321	11061	2.27552	1	0.633252	79.0321
branching morphogenesis of an epithelial tube	4	1.86916	0.0849993	NRP1, NKX2-1, HHEX, LOC100519435	106	109	11061	3.82932	1	0.632581	79.1208
negative regulation of cellular biosynthetic process	12	5.60748	0.0853881	STAG2, NCK2, SOX17, ITM2B, BRMS1L, MYB, ZNF438, PPARG, ZFP36L2, TSC22D3, EREG, NKX2-1	106	730	11061	1.71533	1	0.632676	79.2767
response to bacterium	6	2.80374	0.0881235	DEFB1, PDE4D, IL10, CXCL8, BAIAP2L1, CD47	106	249	11061	2.51444	1	0.643164	80.3429
cell motility	12	5.60748	0.0885865	CHL1, PDE4D, NCK2, SOX17, CXCR4, CXCL8, CAMK1D, TEKT3, NRP1, CXCR5, NKX2-1, TNK2	106	735	11061	1.70366	1	0.643537	80.5181
localization of cell	12	5.60748	0.0885865	CHL1, PDE4D, NCK2, SOX17, CXCR4, CXCL8, CAMK1D, TEKT3, NRP1, CXCR5, NKX2-1, TNK2	106	735	11061	1.70366	1	0.643537	80.5181
negative regulation of cell proliferation	7	3.27103	0.0887169	IL10, LIF, CDKN2B, PPARG, EREG, INHBA, LOC100519435	106	325	11061	2.24752	1	0.642466	80.5672
regulation of nephron tubule epithelial cell differentiation	2	0.934579	0.0910094	PROM1, LIF	106	10	11061	20.8698	1	0.65067	81.4115
decidualization	2	0.934579	0.0910094	LIF, CITED2	106	10	11061	20.8698	1	0.65067	81.4115
myeloid dendritic cell differentiation	2	0.934579	0.0910094	CSF2, BATF	106	10	11061	20.8698	1	0.65067	81.4115
regulation of epithelial cell differentiation involved in kidney development	2	0.934579	0.0910094	PROM1, LIF	106	10	11061	20.8698	1	0.65067	81.4115
positive regulation of protein oligomerization	2	0.934579	0.0910094	MMP1, MMP3	106	10	11061	20.8698	1	0.65067	81.4115
regulation of macrophage derived foam cell differentiation	2	0.934579	0.0910094	CSF2, PPARG	106	10	11061	20.8698	1	0.65067	81.4115
eating behavior	2	0.934579	0.0910094	UCHL1, BBIP1	106	10	11061	20.8698	1	0.65067	81.4115
negative regulation of developmental process	8	3.73832	0.0911537	SOX17, MIB1, NRP1, TSC22D3, EREG, NKX2-1, HHEX, MYC	106	406	11061	2.05614	1	0.649658	81.4634
regulation of transport	14	6.54206	0.0916403	IL10, ANXA2, MIB1, LIF, CHRM1, CAMK1D, INHBA, PDE4D, C3, TBC1D21, COMMD1, PPARG, CD47, TNK2	106	914	11061	1.59834	1	0.650096	81.6377
regulation of peptidyl-tyrosine phosphorylation	4	1.86916	0.0923235	CSF2, LIF, NRP1, TNK2	106	113	11061	3.69377	1	0.651353	81.8797
regulation of interferon-gamma production	3	1.40187	0.0929589	PDE4B, PDE4D, IL10	106	54	11061	5.79717	1	0.652398	82.1021
negative regulation of biosynthetic process	12	5.60748	0.0931879	STAG2, NCK2, SOX17, ITM2B, BRMS1L, MYB, ZNF438, PPARG, ZFP36L2, TSC22D3, EREG, NKX2-1	106	742	11061	1.68759	1	0.651755	82.1816
neutrophil migration	3	1.40187	0.0958909	PDE4D, CXCL8, CAMK1D	106	55	11061	5.69177	1	0.661203	83.0953
positive regulation of DNA metabolic process	4	1.86916	0.0960813	CSF2, EREG, MYC, CDC7	106	115	11061	3.62953	1	0.660391	83.158
blood vessel development	7	3.27103	0.0979392	ANXA2, SOX17, MIB1, CITED2, NRP1, EPAS1, HHEX	106	334	11061	2.18696	1	0.666211	83.7581
peptidyl-amino acid modification	10	4.6729	0.0985863	CSF2, PDE4D, NCK2, EGR2, MBIP, LIF, MYB, NRP1, TNK2, CDC7	106	579	11061	1.80223	1	0.66719	83.9623
interferon-gamma production	3	1.40187	0.0988493	PDE4B, PDE4D, IL10	106	56	11061	5.59013	1	0.666664	84.0446
transmembrane receptor protein serine/threonine kinase signaling pathway	5	2.33645	0.0991911	DACT2, CDKN2B, CITED2, INHBA, NKX2-1	106	185	11061	2.82024	1	0.666447	84.151
regulation of cellular catabolic process	5	2.33645	0.0991911	IL10, ANXA2, MYLIP, COMMD1, ZFP36L2	106	185	11061	2.82024	1	0.666447	84.151
defense response to protozoan	2	0.934579	0.0996461	IL10, BATF	106	11	11061	18.9726	1	0.666672	84.2916
negative regulation of fibroblast growth factor receptor signaling pathway	2	0.934579	0.0996461	SHISA2, LOC100519435	106	11	11061	18.9726	1	0.666672	84.2916
regulation of transcription involved in cell fate commitment	2	0.934579	0.0996461	SOX17, PPARG	106	11	11061	18.9726	1	0.666672	84.2916

## Sheet: Muscle
Term	Count	%	PValue	Genes	List Total	Pop Hits	Pop Total	Fold Enrichment	Bonferroni	Benjamini	FDR
heart morphogenesis	6	3.84615	0.00472545	ZMIZ1, MIB1, TNNI1, PARVA, MEF2C, DHRS3	88	139	11061	5.4256	0.99985	0.99985	7.75692
negative regulation of transcription from RNA polymerase II promoter	9	5.76923	0.00557279	CRY1, E4F1, SIM2, EHMT2, ZHX2, MTDH, MEF2C, TRIM27, USP2	88	344	11061	3.28848	0.999969	0.994452	9.0865
transcription from RNA polymerase II promoter	15	9.61538	0.00865555	ZNF217, CRY1, ZHX2, NAMPT, MEF2C, TRIM27, NR3C1, E4F1, ZMIZ1, SIM2, EHMT2, IL17A, MTDH, VGLL2, USP2	88	883	11061	2.13522	1	0.995424	13.7731
regulation of transport	15	9.61538	0.0115394	CRY1, SH3GLB1, PFN2, KLHL24, RIMS4, MIB1, MEF2C, TRIM27, CACNG1, P2RY1, KCNE3, IL17A, AZIN1, PTGER3, PPM1B	88	914	11061	2.0628	1	0.995457	17.9507
melanocyte differentiation	3	1.92308	0.0127558	ADAMTS9, MEF2C, OCA2	88	22	11061	17.14	1	0.991546	19.6549
regulation of neurotransmitter secretion	3	1.92308	0.0127558	PFN2, RIMS4, MEF2C	88	22	11061	17.14	1	0.991546	19.6549
ion transport	12	7.69231	0.0133503	LOC100523131, CACNG1, P2RY1, KCNE3, SLC12A2, KLHL24, SLC30A10, MEF2C, TRIM27, OCA2, ATP2A2, KCNN3	88	655	11061	2.30278	1	0.984458	20.4758
muscle structure development	8	5.12821	0.0137103	LOC100736898, NMRK2, VGLL2, TNNI1, CTH, BTG2, MEF2C, FLNC	88	324	11061	3.10354	1	0.974428	20.9689
regulation of nucleobase-containing compound metabolic process	25	16.0256	0.0149028	CRY1, SH2B1, ZHX2, HOXA11, LRPPRC, HOXA13, NAMPT, IRX6, HEATR1, MEF2C, TRIM27, ZBTB16, NR3C1, E4F1, SIM2, ZMIZ1, EHMT2, IL17A, MTDH, VGLL2, CTH, BTG2, PGAM2, HOXA10, USP2	88	1963	11061	1.60078	1	0.969472	22.5821
regulation of RNA metabolic process	23	14.7436	0.0155721	CRY1, LRPPRC, HOXA11, ZHX2, HOXA13, NAMPT, HEATR1, IRX6, MEF2C, TRIM27, ZBTB16, NR3C1, E4F1, EHMT2, SIM2, ZMIZ1, IL17A, MTDH, CTH, VGLL2, BTG2, HOXA10, USP2	88	1757	11061	1.64539	1	0.960907	23.4738
muscle system process	6	3.84615	0.0172179	P2RY1, TNNI1, MEF2C, PTGER3, PGAM2, ATP2A2	88	191	11061	3.94848	1	0.96039	25.6257
regulation of neurotransmitter transport	3	1.92308	0.0175859	PFN2, RIMS4, MEF2C	88	26	11061	14.5031	1	0.950137	26.0991
regulation of nitrogen compound metabolic process	26	16.6667	0.018003	CRY1, SH2B1, ATCAY, ZHX2, HOXA11, LRPPRC, HOXA13, NAMPT, IRX6, HEATR1, MEF2C, TRIM27, ZBTB16, NR3C1, E4F1, SIM2, ZMIZ1, EHMT2, IL17A, MTDH, VGLL2, CTH, BTG2, PGAM2, HOXA10, USP2	88	2104	11061	1.55324	1	0.940058	26.632
pattern specification process	7	4.48718	0.0185408	LOC100736898, SIM2, HOXA11, MIB1, BTG2, MEF2C, ZBTB16	88	267	11061	3.29533	1	0.931177	27.3139
regulation of cellular macromolecule biosynthetic process	24	15.3846	0.0187026	CRY1, SH2B1, LRPPRC, HOXA11, ZHX2, HOXA13, NAMPT, IRX6, HEATR1, MEF2C, TRIM27, ZBTB16, NR3C1, E4F1, EHMT2, SIM2, ZMIZ1, IL17A, MTDH, CTH, VGLL2, BTG2, HOXA10, USP2	88	1894	11061	1.59273	1	0.918484	27.518
anterior/posterior pattern specification	5	3.20513	0.0216818	LOC100736898, HOXA11, MIB1, BTG2, ZBTB16	88	135	11061	4.6553	1	0.933905	31.1791
vasculature development	8	5.12821	0.0221304	LOC100736898, ZMIZ1, MTDH, MIB1, CTH, PARVA, MEF2C, ENPEP	88	357	11061	2.81665	1	0.925738	31.715
cardiac chamber morphogenesis	4	2.5641	0.0226437	TNNI1, PARVA, MEF2C, DHRS3	88	77	11061	6.52952	1	0.918293	32.3235
regulation of macromolecule biosynthetic process	24	15.3846	0.0248426	CRY1, SH2B1, LRPPRC, HOXA11, ZHX2, HOXA13, NAMPT, IRX6, HEATR1, MEF2C, TRIM27, ZBTB16, NR3C1, E4F1, EHMT2, SIM2, ZMIZ1, IL17A, MTDH, CTH, VGLL2, BTG2, HOXA10, USP2	88	1944	11061	1.55177	1	0.925585	34.8727
circulatory system development	10	6.41026	0.0257071	LOC100736898, ZMIZ1, MTDH, MIB1, TNNI1, CTH, PARVA, MEF2C, ENPEP, DHRS3	88	540	11061	2.32765	1	0.921772	35.8499
cardiovascular system development	10	6.41026	0.0257071	LOC100736898, ZMIZ1, MTDH, MIB1, TNNI1, CTH, PARVA, MEF2C, ENPEP, DHRS3	88	540	11061	2.32765	1	0.921772	35.8499
pigment cell differentiation	3	1.92308	0.0260367	ADAMTS9, MEF2C, OCA2	88	32	11061	11.7837	1	0.913894	36.2189
regionalization	6	3.84615	0.0290114	LOC100736898, HOXA11, MIB1, BTG2, MEF2C, ZBTB16	88	219	11061	3.44365	1	0.926185	39.4594
embryonic pattern specification	3	1.92308	0.0291532	LOC100736898, SIM2, ZBTB16	88	34	11061	11.0906	1	0.91792	39.6099
circadian regulation of gene expression	3	1.92308	0.0307646	CRY1, NAMPT, USP2	88	35	11061	10.7737	1	0.919992	41.296
negative regulation of nitrogen compound metabolic process	12	7.69231	0.0317927	CRY1, E4F1, ATCAY, SIM2, EHMT2, LRPPRC, ZHX2, MTDH, BTG2, MEF2C, TRIM27, USP2	88	747	11061	2.01917	1	0.918129	42.3485
regulation of transcription, DNA-templated	21	13.4615	0.0323025	CRY1, HOXA11, ZHX2, HOXA13, NAMPT, HEATR1, IRX6, MEF2C, TRIM27, ZBTB16, NR3C1, E4F1, EHMT2, SIM2, ZMIZ1, IL17A, MTDH, CTH, VGLL2, HOXA10, USP2	88	1667	11061	1.58342	1	0.912984	42.8638
kidney development	5	3.20513	0.0330373	HOXA11, AGTR1, MEF2C, ZBTB16, ENPEP	88	154	11061	4.08095	1	0.909469	43.5988
regulation of nucleic acid-templated transcription	21	13.4615	0.0330375	CRY1, HOXA11, ZHX2, HOXA13, NAMPT, HEATR1, IRX6, MEF2C, TRIM27, ZBTB16, NR3C1, E4F1, EHMT2, SIM2, ZMIZ1, IL17A, MTDH, CTH, VGLL2, HOXA10, USP2	88	1671	11061	1.57963	1	0.901048	43.599
regulation of RNA biosynthetic process	21	13.4615	0.0339741	CRY1, HOXA11, ZHX2, HOXA13, NAMPT, HEATR1, IRX6, MEF2C, TRIM27, ZBTB16, NR3C1, E4F1, EHMT2, SIM2, ZMIZ1, IL17A, MTDH, CTH, VGLL2, HOXA10, USP2	88	1676	11061	1.57491	1	0.899223	44.5231
regulation of transcription from RNA polymerase II promoter	14	8.97436	0.0347475	CRY1, ZHX2, NAMPT, MEF2C, TRIM27, NR3C1, E4F1, SIM2, EHMT2, ZMIZ1, MTDH, IL17A, VGLL2, USP2	88	953	11061	1.84649	1	0.896383	45.2754
regulation of ion transport	6	3.84615	0.0353261	CACNG1, P2RY1, KCNE3, KLHL24, MEF2C, TRIM27	88	231	11061	3.26476	1	0.892326	45.8319
skeletal muscle tissue development	4	2.5641	0.0357639	LOC100736898, VGLL2, BTG2, MEF2C	88	92	11061	5.46492	1	0.887407	46.2494
developmental pigmentation	3	1.92308	0.03755	ADAMTS9, MEF2C, OCA2	88	39	11061	9.66871	1	0.891763	47.9216
skeletal muscle organ development	4	2.5641	0.0387695	LOC100736898, VGLL2, BTG2, MEF2C	88	95	11061	5.29234	1	0.8922	49.0351
cardiac chamber development	4	2.5641	0.0387695	TNNI1, PARVA, MEF2C, DHRS3	88	95	11061	5.29234	1	0.8922	49.0351
nucleic acid-templated transcription	22	14.1026	0.0398358	ZNF217, CRY1, HOXA11, ZHX2, HOXA13, NAMPT, HEATR1, IRX6, MEF2C, TRIM27, ZBTB16, NR3C1, E4F1, EHMT2, SIM2, ZMIZ1, IL17A, MTDH, CTH, VGLL2, HOXA10, USP2	88	1814	11061	1.52439	1	0.891678	49.9903
renal system development	5	3.20513	0.0409417	HOXA11, AGTR1, MEF2C, ZBTB16, ENPEP	88	165	11061	3.80888	1	0.89143	50.9632
embryo development	10	6.41026	0.0418014	LOC100736898, E4F1, SIM2, ZMIZ1, LRIG3, HOXA11, MIB1, MEF2C, ZBTB16, KIAA1217	88	590	11061	2.13039	1	0.889749	51.7071
RNA biosynthetic process	22	14.1026	0.0419526	ZNF217, CRY1, HOXA11, ZHX2, HOXA13, NAMPT, HEATR1, IRX6, MEF2C, TRIM27, ZBTB16, NR3C1, E4F1, EHMT2, SIM2, ZMIZ1, IL17A, MTDH, CTH, VGLL2, HOXA10, USP2	88	1824	11061	1.51604	1	0.883903	51.8368
outflow tract morphogenesis	3	1.92308	0.0429787	PARVA, MEF2C, DHRS3	88	42	11061	8.97808	1	0.883409	52.7086
regulation of transmembrane transport	5	3.20513	0.0456696	CACNG1, KCNE3, KLHL24, AZIN1, MEF2C	88	171	11061	3.67524	1	0.892277	54.9249
peptidyl-threonine dephosphorylation	2	1.28205	0.0462848	PDP1, PPM1B	88	6	11061	41.8977	1	0.889469	55.4177
negative regulation of RNA metabolic process	10	6.41026	0.0469111	CRY1, E4F1, SIM2, EHMT2, LRPPRC, ZHX2, MTDH, MEF2C, TRIM27, USP2	88	603	11061	2.08446	1	0.886791	55.9141
small molecule biosynthetic process	6	3.84615	0.0469544	SC5D, ELOVL6, CRY1, GLUL, CTH, PGAM2	88	250	11061	3.01664	1	0.881004	55.9482
muscle organ development	5	3.20513	0.0473109	LOC100736898, VGLL2, TNNI1, BTG2, MEF2C	88	173	11061	3.63275	1	0.876971	56.2283
blood vessel development	7	4.48718	0.047626	LOC100736898, ZMIZ1, MTDH, MIB1, PARVA, MEF2C, ENPEP	88	334	11061	2.63429	1	0.872762	56.4744
regulation of gene expression	24	15.3846	0.0515392	CRY1, LRPPRC, HOXA11, ZHX2, HOXA13, NAMPT, IRX6, HEATR1, MEF2C, TRIM27, ZBTB16, NR3C1, E4F1, EHMT2, SIM2, ZMIZ1, TDRD7, IL17A, MTDH, CTH, VGLL2, BTG2, HOXA10, USP2	88	2088	11061	1.44475	1	0.887631	59.4246
transcription, DNA-templated	19	12.1795	0.0590784	ZNF217, CRY1, HOXA11, ZHX2, NAMPT, HEATR1, MEF2C, TRIM27, ZBTB16, NR3C1, E4F1, EHMT2, ZMIZ1, SIM2, IL17A, MTDH, VGLL2, CTH, USP2	88	1563	11061	1.52794	1	0.914648	64.5855
regulation of secretion	7	4.48718	0.0612312	CRY1, PFN2, IL17A, RIMS4, MEF2C, PTGER3, TRIM27	88	356	11061	2.4715	1	0.91785	65.9417
corticosteroid receptor signaling pathway	2	1.28205	0.0612374	CRY1, NR3C1	88	8	11061	31.4233	1	0.913482	65.9455
positive regulation of chondrocyte differentiation	2	1.28205	0.0612374	HOXA11, ZBTB16	88	8	11061	31.4233	1	0.913482	65.9455
glucocorticoid receptor signaling pathway	2	1.28205	0.0612374	CRY1, NR3C1	88	8	11061	31.4233	1	0.913482	65.9455
cation transport	8	5.12821	0.0623685	LOC100523131, CACNG1, KCNE3, SLC12A2, SLC30A10, TRIM27, ATP2A2, KCNN3	88	448	11061	2.24452	1	0.913117	66.6382
negative regulation of multicellular organismal process	9	5.76923	0.0632426	CRY1, PFN2, ZHX2, MIB1, MEF2C, PTGER3, TRIM27, ZBTB16, PPM1B	88	543	11061	2.08331	1	0.911875	67.1645
regulation of membrane potential	5	3.20513	0.0635427	POPDC3, KCNE3, RIMS4, MEF2C, ATP2A2	88	191	11061	3.2904	1	0.90865	67.3433
urogenital system development	5	3.20513	0.0645208	HOXA11, AGTR1, MEF2C, ZBTB16, ENPEP	88	192	11061	3.27326	1	0.907855	67.9199
metal ion transport	7	4.48718	0.0660016	LOC100523131, CACNG1, KCNE3, SLC30A10, TRIM27, ATP2A2, KCNN3	88	363	11061	2.42384	1	0.908825	68.7746
palate development	3	1.92308	0.0672734	LOC100736898, MEF2C, DHRS3	88	54	11061	6.98295	1	0.909058	69.4915
bone morphogenesis	3	1.92308	0.0672734	HOXA11, MEF2C, DHRS3	88	54	11061	6.98295	1	0.909058	69.4915
RNA metabolic process	26	16.6667	0.0672968	HOXA11, HOXA13, HEATR1, MEF2C, SIM2, IL17A, CTH, VGLL2, BTG2, HOXA10, ZNF217, CRY1, LRPPRC, ZHX2, TARBP1, NAMPT, IRX6, TRIM27, ZBTB16, NR3C1, E4F1, EHMT2, ZMIZ1, MTDH, YTHDC2, USP2	88	2376	11061	1.37543	1	0.905086	69.5046
striated muscle tissue development	5	3.20513	0.0675027	LOC100736898, VGLL2, TNNI1, BTG2, MEF2C	88	195	11061	3.2229	1	0.901733	69.6192
manganese ion transport	2	1.28205	0.0759582	LOC100523131, SLC30A10	88	10	11061	25.1386	1	0.923956	73.9885
regulation of circadian rhythm	3	1.92308	0.0761796	OPN4, CRY1, USP2	88	58	11061	6.50137	1	0.92111	74.0946
negative regulation of transcription, DNA-templated	9	5.76923	0.0765037	CRY1, E4F1, SIM2, EHMT2, ZHX2, MTDH, MEF2C, TRIM27, USP2	88	566	11061	1.99865	1	0.918546	74.2491
muscle tissue development	5	3.20513	0.0779514	LOC100736898, VGLL2, TNNI1, BTG2, MEF2C	88	205	11061	3.06569	1	0.919099	74.9286
negative regulation of nucleic acid-templated transcription	9	5.76923	0.0783496	CRY1, E4F1, SIM2, EHMT2, ZHX2, MTDH, MEF2C, TRIM27, USP2	88	569	11061	1.98812	1	0.916797	75.1125
organ morphogenesis	9	5.76923	0.0783496	ZMIZ1, LRIG3, TDRD7, HOXA11, MIB1, TNNI1, PARVA, MEF2C, DHRS3	88	569	11061	1.98812	1	0.916797	75.1125
chondrocyte differentiation	3	1.92308	0.0784621	HOXA11, MEF2C, ZBTB16	88	59	11061	6.39118	1	0.913708	75.1642
ion transmembrane transport	7	4.48718	0.0784774	CACNG1, KCNE3, KLHL24, MEF2C, OCA2, ATP2A2, KCNN3	88	380	11061	2.3154	1	0.91033	75.1713
negative regulation of nucleobase-containing compound metabolic process	10	6.41026	0.0804274	CRY1, E4F1, SIM2, EHMT2, LRPPRC, ZHX2, MTDH, MEF2C, TRIM27, USP2	88	671	11061	1.87322	1	0.912444	76.0519
negative regulation of cellular macromolecule biosynthetic process	10	6.41026	0.0815914	CRY1, E4F1, SIM2, EHMT2, ZHX2, MTDH, BTG2, MEF2C, TRIM27, USP2	88	673	11061	1.86766	1	0.912335	76.5634
heart development	6	3.84615	0.0835698	ZMIZ1, MIB1, TNNI1, PARVA, MEF2C, DHRS3	88	296	11061	2.54783	1	0.914401	77.4093
negative regulation of RNA biosynthetic process	9	5.76923	0.0846967	CRY1, E4F1, SIM2, EHMT2, ZHX2, MTDH, MEF2C, TRIM27, USP2	88	579	11061	1.95378	1	0.914183	77.8781
pigmentation	3	1.92308	0.0854361	ADAMTS9, MEF2C, OCA2	88	62	11061	6.08193	1	0.912972	78.1808
carboxylic acid biosynthetic process	4	2.5641	0.0916932	SC5D, ELOVL6, GLUL, CTH	88	136	11061	3.69686	1	0.925062	80.5905
aromatic compound biosynthetic process	23	14.7436	0.0948041	ZNF217, CRY1, HOXA11, ZHX2, HOXA13, NAMPT, HEATR1, IRX6, MEF2C, TRIM27, ZBTB16, OCA2, NR3C1, E4F1, EHMT2, SIM2, ZMIZ1, IL17A, MTDH, CTH, VGLL2, HOXA10, USP2	88	2116	11061	1.36623	1	0.929009	81.6931
cellular response to organic cyclic compound	5	3.20513	0.09625	CRY1, P2RY1, EHMT2, MEF2C, NR3C1	88	221	11061	2.84374	1	0.929334	82.1852
negative regulation of macromolecule biosynthetic process	10	6.41026	0.0970135	CRY1, E4F1, SIM2, EHMT2, ZHX2, MTDH, BTG2, MEF2C, TRIM27, USP2	88	698	11061	1.80076	1	0.928268	82.44
regulation of synaptic vesicle exocytosis	2	1.28205	0.0976126	PFN2, RIMS4	88	13	11061	19.3374	1	0.926878	82.6376
regulation of synaptic vesicle transport	2	1.28205	0.0976126	PFN2, RIMS4	88	13	11061	19.3374	1	0.926878	82.6376
photoperiodism	2	1.28205	0.0976126	CRY1, USP2	88	13	11061	19.3374	1	0.926878	82.6376
entrainment of circadian clock by photoperiod	2	1.28205	0.0976126	CRY1, USP2	88	13	11061	19.3374	1	0.926878	82.6376
phospholipase C-activating G-protein coupled receptor signaling pathway	3	1.92308	0.0999131	P2RY1, AGTR1, PTGER3	88	68	11061	5.54529	1	0.928952	83.3768

## Sheet: Spleen
Term	Count	%	PValue	Genes	List Total	Pop Hits	Pop Total	Fold Enrichment	Bonferroni	Benjamini	FDR
regulation of cell proliferation	19	9.45274	0.000509845	LYN, TNS3, VCAM1, NKX2-5, IL7, RAD51B, FGFR1OP, TNK1, NKX2-3, HHEX, PTGDR2, KIF20B, CD40LG, WT1, BCL11B, BTG2, PPARG, OSR1, CDC7	105	811	11061	2.46796	0.716677	0.716677	0.894513
single organismal cell-cell adhesion	13	6.46766	0.000663807	SWAP70, SIT1, LYN, CD40LG, DSG2, CXCL12, VCAM1, LOC100512920, BCL11B, RHOH, MYO10, IL7, NKX2-3	105	428	11061	3.19967	0.806434	0.560039	1.16315
epithelial tube morphogenesis	8	3.9801	0.00333489	KIF20B, LMO4, WT1, NKX2-5, OSR1, NRP1, HS2ST1, HHEX	105	207	11061	4.07122	0.999742	0.600637	5.71579
gland development	8	3.9801	0.00488965	LMO4, WT1, BCL11B, IGSF3, NKX2-5, NRP1, NKX2-3, HHEX	105	222	11061	3.79614	0.999995	0.702451	8.2739
kidney vasculature development	3	1.49254	0.00543456	WT1, OSR1, NRP1	105	12	11061	26.3357	0.999999	0.706277	9.15487
organ morphogenesis	13	6.46766	0.00700991	HEY1, NKX2-5, IL7, INSIG1, CHRNA9, HHEX, NKX2-3, TSKU, WT1, BCL11B, OSR1, NRP1, HS2ST1	105	569	11061	2.40678	1	0.765362	11.6571
response to retinoic acid	4	1.99005	0.00710569	LYN, OSR1, PPARG, GDAP2	105	42	11061	10.0327	1	0.742451	11.8071
lymphocyte activation	10	4.97512	0.00772487	SWAP70, SIT1, LYN, CD40LG, VCAM1, BCL11B, RHOH, IL7, NKX2-3, HHEX	105	368	11061	2.86258	1	0.72155	12.7711
cellular response to stress	18	8.95522	0.0108895	LYN, UBAC2, GLUL, CXCL12, SLC25A24, RAD51B, NEIL3, EIF2AK3, INSIG1, CRHBP, PRDX5, LOC100523938, MAP3K7, CD40LG, BLM, BTG2, BCL2A1, CDC7	105	993	11061	1.90954	1	0.81591	17.5449
immune system development	12	5.97015	0.0112123	SWAP70, LMO4, LYN, CD40LG, BCL11B, RHOH, NKX2-5, IL7, PPARG, NKX2-3, ETV6, HHEX	105	532	11061	2.37615	1	0.806073	18.0178
DNA recombination	6	2.98507	0.0117811	SWAP70, CD40LG, BLM, BCL11B, RAD51B, CDC7	105	145	11061	4.35901	1	0.803717	18.8447
morphogenesis of embryonic epithelium	5	2.48756	0.0122171	KIF20B, LMO4, OSR1, HS2ST1, HHEX	105	95	11061	5.54436	1	0.798093	19.4734
regulation of cell adhesion	9	4.47761	0.0135226	SWAP70, SIT1, LYN, CD40LG, CXCL12, VCAM1, EMILIN1, MYO10, IL7	105	335	11061	2.83011	1	0.814274	21.3281
immune response	14	6.96517	0.0135934	SWAP70, DEFB1, LYN, CD40LG, MAP3K7, CXCL12, ISG20, SLA-DOA, IL7, PPARG, TNK1, C1QA, NKX2-3, GZMB	105	698	11061	2.11289	1	0.800464	21.4274
leukocyte mediated immunity	6	2.98507	0.0142151	SWAP70, LYN, CD40LG, MAP3K7, C1QA, GZMB	105	152	11061	4.15827	1	0.799986	22.2954
B cell activation	6	2.98507	0.0149682	SWAP70, LYN, CD40LG, IL7, NKX2-3, HHEX	105	154	11061	4.10427	1	0.802413	23.3348
central nervous system neuron differentiation	5	2.48756	0.0165558	LMO4, BCL11B, BTG2, NRP1, TSKU	105	104	11061	5.06456	1	0.820973	25.483
regionalization	7	3.48259	0.0171271	WT1, NKX2-5, BTG2, OSR1, NRP1, MSGN1, HHEX	105	219	11061	3.36712	1	0.818932	26.2419
Purkinje myocyte development	2	0.995025	0.0187172	DSG2, NKX2-5	105	2	11061	105.343	1	0.834233	28.3165
posterior mesonephric tubule development	2	0.995025	0.0187172	WT1, OSR1	105	2	11061	105.343	1	0.834233	28.3165
segmentation	4	1.99005	0.0187609	WT1, OSR1, NRP1, MSGN1	105	60	11061	7.02286	1	0.823544	28.3727
leukocyte activation	10	4.97512	0.0189663	SWAP70, SIT1, LYN, CD40LG, VCAM1, BCL11B, RHOH, IL7, NKX2-3, HHEX	105	427	11061	2.46705	1	0.815706	28.6364
morphogenesis of an epithelium	8	3.9801	0.0200641	KIF20B, LMO4, WT1, NKX2-5, OSR1, NRP1, HS2ST1, HHEX	105	292	11061	2.88611	1	0.822428	30.0304
tissue morphogenesis	9	4.47761	0.0202915	HEY1, KIF20B, LMO4, WT1, NKX2-5, OSR1, NRP1, HS2ST1, HHEX	105	361	11061	2.62628	1	0.815462	30.3159
hematopoietic or lymphoid organ development	11	5.47264	0.0204635	LMO4, LYN, CD40LG, BCL11B, RHOH, NKX2-5, IL7, PPARG, NKX2-3, ETV6, HHEX	105	506	11061	2.29006	1	0.807834	30.5312
negative regulation of signal transduction	12	5.97015	0.0208524	HEY1, LYN, CXCL12, RHOH, NKX2-5, IL7, PPARG, NRP1, TNK1, CRHBP, TSKU, HHEX	105	583	11061	2.16829	1	0.803783	31.0155
heart development	8	3.9801	0.0214347	HEY1, LMO4, DSG2, WT1, NKX2-5, OSR1, NRP1, HHEX	105	296	11061	2.8471	1	0.802846	31.7348
embryo development	12	5.97015	0.0225477	KIF20B, LMO4, WT1, NKX2-5, OSR1, RAD51B, NRP1, MSGN1, HS2ST1, INSIG1, HHEX, CHRNA9	105	590	11061	2.14257	1	0.80963	33.09
lymphocyte mediated immunity	5	2.48756	0.0236863	SWAP70, CD40LG, MAP3K7, C1QA, GZMB	105	116	11061	4.54064	1	0.81617	34.45
sensory organ development	8	3.9801	0.0239882	WT1, BCL11B, LPCAT1, OSR1, NRP1, INSIG1, TSKU, CHRNA9	105	303	11061	2.78133	1	0.811366	34.8062
leukocyte cell-cell adhesion	8	3.9801	0.0243695	SIT1, CD40LG, CXCL12, VCAM1, BCL11B, RHOH, IL7, NKX2-3	105	304	11061	2.77218	1	0.807754	35.2535
cell adhesion	14	6.96517	0.025335	LYN, CXCL12, VCAM1, EMILIN1, MYO10, IL7, NKX2-3, SIT1, SWAP70, DSG2, CD40LG, LOC100512920, BCL11B, RHOH	105	759	11061	1.94308	1	0.811757	36.3733
locomotion	15	7.46269	0.0266727	LMO4, LYN, TNS3, CXCL12, CCR3, VCAM1, SPNS3, FGFR1OP, NKX2-3, SWAP70, KIF20B, ATP1A4, PTGDR2, BCL11B, NRP1	105	846	11061	1.86778	1	0.819908	37.8944
biological adhesion	14	6.96517	0.0268054	LYN, CXCL12, VCAM1, EMILIN1, MYO10, IL7, NKX2-3, SIT1, SWAP70, DSG2, CD40LG, LOC100512920, BCL11B, RHOH	105	765	11061	1.92784	1	0.8136	38.0434
leukocyte differentiation	8	3.9801	0.027571	LYN, CD40LG, BCL11B, RHOH, IL7, PPARG, NKX2-3, HHEX	105	312	11061	2.7011	1	0.814807	38.8966
DNA metabolic process	11	5.47264	0.0293525	SWAP70, LOC100523938, CD40LG, ISG20, BLM, BCL11B, MCM3, RAD51B, NEIL3, NFIX, CDC7	105	537	11061	2.15786	1	0.82695	40.8392
movement of cell or subcellular component	16	7.9602	0.0315427	LMO4, LYN, TNS3, CXCL12, ACTR3, VCAM1, TMEM201, DNAH8, FGFR1OP, NKX2-3, SWAP70, ATP1A4, KIF20B, DSG2, BCL11B, NRP1	105	949	11061	1.77607	1	0.841705	43.1476
negative regulation of cell communication	12	5.97015	0.0316155	HEY1, LYN, CXCL12, RHOH, NKX2-5, IL7, PPARG, NRP1, TNK1, CRHBP, TSKU, HHEX	105	622	11061	2.03234	1	0.835629	43.2229
negative regulation of signaling	12	5.97015	0.0325829	HEY1, LYN, CXCL12, RHOH, NKX2-5, IL7, PPARG, NRP1, TNK1, CRHBP, TSKU, HHEX	105	625	11061	2.02258	1	0.838044	44.214
hemopoiesis	10	4.97512	0.0341483	LYN, CD40LG, BCL11B, RHOH, NKX2-5, IL7, PPARG, NKX2-3, ETV6, HHEX	105	474	11061	2.22242	1	0.845555	45.7833
endocrine system development	4	1.99005	0.0346298	WT1, NKX2-5, EIF2AK3, HHEX	105	76	11061	5.54436	1	0.843455	46.2575
metanephric glomerulus vasculature development	2	0.995025	0.0370875	WT1, OSR1	105	4	11061	52.6714	1	0.857314	48.6178
anterior/posterior pattern specification	5	2.48756	0.0383029	WT1, BTG2, OSR1, MSGN1, HHEX	105	135	11061	3.90159	1	0.860699	49.7486
positive regulation of RNA metabolic process	13	6.46766	0.0384262	LMO4, WT1, LOC100515333, NKX2-5, BTG2, KDM7A, OSR1, PPARG, EIF2AK3, INSIG1, NKX2-3, HHEX, NFIX	105	723	11061	1.89413	1	0.856014	49.862
positive regulation of leukocyte proliferation	4	1.99005	0.0394083	LYN, CD40LG, VCAM1, IL7	105	80	11061	5.26714	1	0.857668	50.7567
positive regulation of cell adhesion	6	2.98507	0.0394757	CD40LG, CXCL12, VCAM1, EMILIN1, MYO10, IL7	105	199	11061	3.17617	1	0.852722	50.8175
pattern specification process	7	3.48259	0.0399016	WT1, NKX2-5, BTG2, OSR1, NRP1, MSGN1, HHEX	105	267	11061	2.7618	1	0.850429	51.2003
regulation of cell death	14	6.96517	0.0412741	LYN, CXCL12, SLC25A24, NKX2-5, IL7, EIF2AK3, CD40LG, YWHAZ, WT1, BCL11B, PPARG, OSR1, NRP1, BCL2A1	105	814	11061	1.81179	1	0.854898	52.415
epithelial tube formation	4	1.99005	0.041917	KIF20B, LMO4, OSR1, HS2ST1	105	82	11061	5.13868	1	0.85418	52.9741
embryonic epithelial tube formation	4	1.99005	0.041917	KIF20B, LMO4, OSR1, HS2ST1	105	82	11061	5.13868	1	0.85418	52.9741
cell activation	10	4.97512	0.0445009	SWAP70, SIT1, LYN, CD40LG, VCAM1, BCL11B, RHOH, IL7, NKX2-3, HHEX	105	498	11061	2.11532	1	0.866046	55.1593
positive regulation of transcription from RNA polymerase II promoter	10	4.97512	0.0445009	LMO4, WT1, LOC100515333, NKX2-5, OSR1, PPARG, INSIG1, NKX2-3, HHEX, NFIX	105	498	11061	2.11532	1	0.866046	55.1593
mesenchyme development	5	2.48756	0.0447446	HEY1, WT1, NKX2-5, OSR1, NRP1	105	142	11061	3.70926	1	0.862765	55.3604
His-Purkinje system development	2	0.995025	0.0461444	DSG2, NKX2-5	105	5	11061	42.1371	1	0.866592	56.499
somatic diversification of immune receptors via germline recombination within a single locus	3	1.49254	0.0471185	SWAP70, CD40LG, BCL11B	105	37	11061	8.54131	1	0.867746	57.2751
somatic cell DNA recombination	3	1.49254	0.0471185	SWAP70, CD40LG, BCL11B	105	37	11061	8.54131	1	0.867746	57.2751
negative regulation of response to stimulus	13	6.46766	0.0473398	HEY1, LYN, UBAC2, CXCL12, NKX2-5, IL7, TNK1, CRHBP, HHEX, TSKU, RHOH, PPARG, NRP1	105	747	11061	1.83328	1	0.864514	57.4496
apoptotic process	14	6.96517	0.0524956	LYN, CXCL12, NKX2-5, PRUNE2, IL7, EIF2AK3, CD40LG, WT1, BCL11B, OSR1, PPARG, NRP1, BCL2A1, ETV6	105	844	11061	1.74739	1	0.887648	61.3296
lymphocyte differentiation	6	2.98507	0.0536802	CD40LG, BCL11B, RHOH, IL7, NKX2-3, HHEX	105	217	11061	2.91271	1	0.889281	62.1726
anatomical structure formation involved in morphogenesis	12	5.97015	0.0537904	HEY1, KIF20B, LMO4, WT1, SEPT9, NKX2-5, OSR1, NRP1, MSGN1, EIF2AK3, HS2ST1, HHEX	105	679	11061	1.86173	1	0.885868	62.2502
B cell activation involved in immune response	3	1.49254	0.0541984	SWAP70, CD40LG, NKX2-3	105	40	11061	7.90071	1	0.883882	62.5359
somatic diversification of immune receptors	3	1.49254	0.0541984	SWAP70, CD40LG, BCL11B	105	40	11061	7.90071	1	0.883882	62.5359
central nervous system neuron development	3	1.49254	0.0541984	BTG2, NRP1, TSKU	105	40	11061	7.90071	1	0.883882	62.5359
cell fate commitment	5	2.48756	0.0549387	LMO4, BCL11B, NKX2-5, IL7, PPARG	105	152	11061	3.46523	1	0.883494	63.0492
embryonic morphogenesis	8	3.9801	0.0554714	KIF20B, LMO4, NKX2-5, OSR1, HS2ST1, INSIG1, HHEX, CHRNA9	105	364	11061	2.31523	1	0.882153	63.4145
tube formation	4	1.99005	0.0571016	KIF20B, LMO4, OSR1, HS2ST1	105	93	11061	4.53088	1	0.885847	64.5113
epithelium development	11	5.47264	0.0573601	KIF20B, LMO4, WT1, BCL11B, NKX2-5, OSR1, RAD51B, NRP1, MSGN1, HS2ST1, HHEX	105	604	11061	1.9185	1	0.883314	64.6823
positive regulation of nucleic acid-templated transcription	12	5.97015	0.0590456	LMO4, WT1, LOC100515333, NKX2-5, KDM7A, OSR1, PPARG, EIF2AK3, INSIG1, NKX2-3, HHEX, NFIX	105	690	11061	1.83205	1	0.887103	65.7786
positive regulation of transcription, DNA-templated	12	5.97015	0.0590456	LMO4, WT1, LOC100515333, NKX2-5, KDM7A, OSR1, PPARG, EIF2AK3, INSIG1, NKX2-3, HHEX, NFIX	105	690	11061	1.83205	1	0.887103	65.7786
regulation of organ growth	3	1.49254	0.0591137	WT1, NKX2-5, IL7	105	42	11061	7.52449	1	0.883827	65.8222
positive regulation of nucleobase-containing compound metabolic process	14	6.96517	0.0597177	LMO4, NKX2-5, KDM7A, EIF2AK3, NKX2-3, HHEX, INSIG1, NFIX, LOC100515333, WT1, BTG2, OSR1, PPARG, CDC7	105	861	11061	1.71289	1	0.882899	66.2067
positive regulation of cellular component movement	6	2.98507	0.0608371	SWAP70, KIF20B, LYN, CXCL12, FGFR1OP, NRP1	105	225	11061	2.80914	1	0.884195	66.9086
positive regulation of RNA biosynthetic process	12	5.97015	0.0615441	LMO4, WT1, LOC100515333, NKX2-5, KDM7A, OSR1, PPARG, EIF2AK3, INSIG1, NKX2-3, HHEX, NFIX	105	695	11061	1.81887	1	0.883729	67.3448
mesonephric tubule morphogenesis	3	1.49254	0.0616272	WT1, OSR1, HS2ST1	105	43	11061	7.3495	1	0.880652	67.3957
positive regulation of locomotion	6	2.98507	0.0627076	SWAP70, KIF20B, LYN, CXCL12, FGFR1OP, NRP1	105	227	11061	2.78439	1	0.881797	68.0508
cellular response to DNA damage stimulus	9	4.47761	0.0631047	LOC100523938, LYN, CXCL12, BLM, BTG2, RAD51B, NEIL3, BCL2A1, CDC7	105	453	11061	2.0929	1	0.880094	68.2884
response to acid chemical	4	1.99005	0.0631873	LYN, OSR1, PPARG, GDAP2	105	97	11061	4.34404	1	0.877093	68.3377
negative regulation of apoptotic process	9	4.47761	0.0637539	CD40LG, CXCL12, WT1, BCL11B, NKX2-5, IL7, OSR1, NRP1, BCL2A1	105	454	11061	2.08829	1	0.876144	68.6734
camera-type eye development	5	2.48756	0.0639262	WT1, BCL11B, LPCAT1, NRP1, TSKU	105	160	11061	3.29196	1	0.873556	68.7748
cell proliferation involved in metanephros development	2	0.995025	0.064006	WT1, OSR1	105	7	11061	30.098	1	0.870587	68.8217
blastoderm segmentation	2	0.995025	0.064006	WT1, NRP1	105	7	11061	30.098	1	0.870587	68.8217
vasculogenesis	3	1.49254	0.0641767	WT1, NKX2-5, HHEX	105	44	11061	7.18247	1	0.868016	68.9217
regulation of leukocyte cell-cell adhesion	5	2.48756	0.0662872	SIT1, CD40LG, CXCL12, VCAM1, IL7	105	162	11061	3.25132	1	0.87362	70.1337
negative regulation of programmed cell death	9	4.47761	0.0684164	CD40LG, CXCL12, WT1, BCL11B, NKX2-5, IL7, OSR1, NRP1, BCL2A1	105	461	11061	2.05659	1	0.878952	71.3112
transmembrane transport	10	4.97512	0.0685888	ATP1A4, LYN, SLC25A24, SPNS3, LOC100626318, KCNIP1, SLC6A6, SLC5A2, OCA2, CRHBP	105	542	11061	1.9436	1	0.876545	71.4046
nephron tubule morphogenesis	3	1.49254	0.0720326	WT1, OSR1, HS2ST1	105	47	11061	6.72401	1	0.886396	73.2114
metanephric glomerulus development	2	0.995025	0.0728122	WT1, OSR1	105	8	11061	26.3357	1	0.886268	73.6051
mesonephric tubule formation	2	0.995025	0.0728122	OSR1, HS2ST1	105	8	11061	26.3357	1	0.886268	73.6051
regulation of G-protein coupled receptor protein signaling pathway	3	1.49254	0.0747175	PTGDR2, PDE6H, LOC397336	105	48	11061	6.58393	1	0.890014	74.5447
leukocyte homeostasis	3	1.49254	0.0747175	SIT1, LYN, NKX2-3	105	48	11061	6.58393	1	0.890014	74.5447
renal tubule morphogenesis	3	1.49254	0.0774341	WT1, OSR1, HS2ST1	105	49	11061	6.44956	1	0.896164	75.8298
nephron epithelium morphogenesis	3	1.49254	0.0801817	WT1, OSR1, HS2ST1	105	50	11061	6.32057	1	0.901959	77.0672
positive regulation of cellular component biogenesis	6	2.98507	0.0809938	SWAP70, ACTR3, SEPT9, NKX2-5, IDE, TPBG	105	245	11061	2.57983	1	0.901809	77.4213
nucleus localization	2	0.995025	0.0815363	TMEM201, HHEX	105	9	11061	23.4095	1	0.900876	77.655
regulation of growth	7	3.48259	0.0818176	WT1, NKX2-5, IL7, FGFR1OP, NRP1, TKT, TNK1	105	321	11061	2.2972	1	0.899188	77.7753
nephron morphogenesis	3	1.49254	0.0829593	WT1, OSR1, HS2ST1	105	51	11061	6.19664	1	0.900032	78.2572
myeloid leukocyte differentiation	4	1.99005	0.0849132	LYN, PPARG, NKX2-3, HHEX	105	110	11061	3.83065	1	0.903143	79.0591
cardiac muscle contraction	3	1.49254	0.0857662	DSG2, NKX2-5, TPM1	105	52	11061	6.07747	1	0.903114	79.4004
regulation of lymphocyte proliferation	4	1.99005	0.0867018	LYN, CD40LG, VCAM1, IL7	105	111	11061	3.79614	1	0.903314	79.7687
regulation of mononuclear cell proliferation	4	1.99005	0.0867018	LYN, CD40LG, VCAM1, IL7	105	111	11061	3.79614	1	0.903314	79.7687
positive regulation of macromolecule biosynthetic process	13	6.46766	0.0877415	LMO4, WT1, LOC100515333, NKX2-5, KDM7A, OSR1, PPARG, EIF2AK3, INSIG1, NKX2-3, HHEX, NFIX, CDC7	105	828	11061	1.65393	1	0.903792	80.1707
positive regulation of nitrogen compound metabolic process	14	6.96517	0.0881914	LMO4, NKX2-5, KDM7A, EIF2AK3, NKX2-3, HHEX, INSIG1, NFIX, LOC100515333, WT1, BTG2, OSR1, PPARG, CDC7	105	917	11061	1.60829	1	0.902685	80.3423
negative regulation of biosynthetic process	12	5.97015	0.0884802	HEY1, WT1, LOC100515333, LPCAT1, BTG2, OSR1, PPARG, INSIG1, ETV6, PRDX5, NFIX, ZSCAN10	105	742	11061	1.70366	1	0.901152	80.4517
chemotaxis	7	3.48259	0.0885729	SWAP70, PTGDR2, LYN, CCR3, CXCL12, BCL11B, NRP1	105	328	11061	2.24817	1	0.899093	80.4867
activation of MAPK activity	3	1.49254	0.0886017	CD40LG, MAP3K7, PDE6H	105	53	11061	5.9628	1	0.896855	80.4976
regulation of cell activation	6	2.98507	0.0888011	LMO4, SIT1, LYN, CD40LG, VCAM1, IL7	105	252	11061	2.50816	1	0.89509	80.5726
taxis	7	3.48259	0.0895625	SWAP70, PTGDR2, LYN, CCR3, CXCL12, BCL11B, NRP1	105	329	11061	2.24134	1	0.894899	80.8566
innate immune response	7	3.48259	0.0895625	DEFB1, LYN, ISG20, PPARG, TNK1, C1QA, GZMB	105	329	11061	2.24134	1	0.894899	80.8566
cell proliferation involved in kidney development	2	0.995025	0.0901791	WT1, OSR1	105	10	11061	21.0686	1	0.894314	81.0838
cardiac conduction system development	2	0.995025	0.0901791	DSG2, NKX2-5	105	10	11061	21.0686	1	0.894314	81.0838
glomerulus vasculature development	2	0.995025	0.0901791	WT1, OSR1	105	10	11061	21.0686	1	0.894314	81.0838
metanephric mesenchyme development	2	0.995025	0.0901791	WT1, OSR1	105	10	11061	21.0686	1	0.894314	81.0838
immune effector process	8	3.9801	0.0903206	SWAP70, LYN, CD40LG, MAP3K7, ISG20, C1QA, NKX2-3, GZMB	105	409	11061	2.0605	1	0.892422	81.1356
regulation of leukocyte proliferation	4	1.99005	0.090327	LYN, CD40LG, VCAM1, IL7	105	113	11061	3.72895	1	0.890153	81.1379
cellular response to metal ion	3	1.49254	0.0914649	CYP1A2, SLC25A24, CRHBP	105	54	11061	5.85238	1	0.89106	81.5493
leukocyte migration	5	2.48756	0.0923301	SWAP70, LYN, CXCL12, VCAM1, NKX2-3	105	182	11061	2.89403	1	0.8912	81.8565
negative regulation of cell death	9	4.47761	0.0923731	CD40LG, CXCL12, WT1, BCL11B, NKX2-5, IL7, OSR1, NRP1, BCL2A1	105	493	11061	1.92309	1	0.889083	81.8716
programmed cell death	14	6.96517	0.0928635	LYN, CXCL12, NKX2-5, PRUNE2, IL7, EIF2AK3, CD40LG, WT1, BCL11B, OSR1, PPARG, NRP1, BCL2A1, ETV6	105	925	11061	1.59438	1	0.88821	82.0434
eye development	5	2.48756	0.0937448	WT1, BCL11B, LPCAT1, NRP1, TSKU	105	183	11061	2.87822	1	0.888424	82.3483
immunoglobulin mediated immune response	3	1.49254	0.0943551	SWAP70, CD40LG, C1QA	105	55	11061	5.74597	1	0.887897	82.5566
blood vessel development	7	3.48259	0.0946014	HEY1, WT1, NKX2-5, OSR1, NRP1, EIF2AK3, HHEX	105	334	11061	2.20778	1	0.886383	82.64
B cell mediated immunity	3	1.49254	0.0972715	SWAP70, CD40LG, C1QA	105	56	11061	5.64337	1	0.891382	83.5203
segment specification	2	0.995025	0.0987413	OSR1, MSGN1	105	11	11061	19.1532	1	0.893078	83.9867
positive regulation of G2/M transition of mitotic cell cycle	2	0.995025	0.0987413	RAD51B, CDC7	105	11	11061	19.1532	1	0.893078	83.9867
