# Supplementary material for: Genome-wide identification of tissue-specific long non-coding RNA in three farm animal species
Source: BMC Genomics. 2018 Sep 18;19:684. doi: 10.1186/s12864-018-5037-7 (PMC6145346; doi:10.1186/s12864-018-5037-7)
Supplement: Supplementary file 19 — GO terms associate with tissue-specific lncRNAs in pigs. This file contains tables from the DAVID analysis tool for each of the eight tissues, showing GO terms enriched by genes associated with tissue-specific lncRNAs in pigs. GO terms outside a significance cutoff of p-value < 0.01 are shaded in red. See Additional file 17 for column descriptions. (XLSX 144 kb) [file 12864_2018_5037_MOESM19_ESM.xlsx]

## Sheet: Adipose
Term	Count	%	PValue	Genes	List Total	Pop Hits	Pop Total	Fold Enrichment	Bonferroni	Benjamini	FDR
skeletal system morphogenesis	6	6.31579	0.00124696	HOXC8, ALX3, FGF18, NOG, GSC, COL13A1	61	182	13541	7.31814	0.873498	0.873498	2.07626
skeletal system development	8	8.42105	0.00130995	HOXC8, SMAD9, ALX3, FGF18, NOG, HOXC4, GSC, COL13A1	61	376	13541	4.72306	0.886052	0.662439	2.18007
positive regulation of cell proliferation	8	8.42105	0.0118571	PDGFD, ACER3, CDH13, FGF18, NOG, BCL6, TNS3, PDGFA	61	563	13541	3.1543	1	0.998623	18.1738
protein modification process	20	21.0526	0.0125783	SMAD9, FGF18, BCL6, KLHL31, GALNT13, FYN, MGAT5B, PDGFA, PRKAR1A, MAN2A1, PDGFD, RNF145, ST6GAL1, NOG, FSHR, PPM1L, TMEM189, IRF4, PPP2R5A, CAB39	61	2565	13541	1.73087	1	0.994719	19.1723
cellular protein modification process	20	21.0526	0.0125783	SMAD9, FGF18, BCL6, KLHL31, GALNT13, FYN, MGAT5B, PDGFA, PRKAR1A, MAN2A1, PDGFD, RNF145, ST6GAL1, NOG, FSHR, PPM1L, TMEM189, IRF4, PPP2R5A, CAB39	61	2565	13541	1.73087	1	0.994719	19.1723
cellular response to endogenous stimulus	9	9.47368	0.0154837	PDGFD, SMAD9, CDH13, FGF18, NOG, SESN3, FSHR, CAPN10, FYN	61	737	13541	2.71079	1	0.994324	23.0798
organ morphogenesis	9	9.47368	0.0154837	HOXC8, MAN2A1, ALX3, FGF18, NOG, LHX8, HOXC4, GSC, COL13A1	61	737	13541	2.71079	1	0.994324	23.0798
enzyme linked receptor protein signaling pathway	8	8.42105	0.0162124	PDGFD, SMAD9, CDH13, FGF18, NOG, PPM1L, FYN, PDGFA	61	599	13541	2.96472	1	0.989045	24.0315
positive regulation of phosphatidylinositol 3-kinase signaling	3	3.15789	0.0206386	PDGFD, FSHR, PDGFA	61	50	13541	13.319	1	0.992821	29.5789
positive regulation of ERK1 and ERK2 cascade	4	4.21053	0.0206942	PDGFD, FGF18, FSHR, PDGFA	61	132	13541	6.72678	1	0.986849	29.6461
transmembrane receptor protein tyrosine kinase signaling pathway	6	6.31579	0.0213821	PDGFD, CDH13, FGF18, NOG, FYN, PDGFA	61	360	13541	3.69973	1	0.981303	30.4725
cartilage development	4	4.21053	0.0250187	SMAD9, FGF18, NOG, HOXC4	61	142	13541	6.25306	1	0.984979	34.6917
lung development	4	4.21053	0.0273502	MAN2A1, FGF18, NOG, TNS3	61	147	13541	6.04037	1	0.984661	37.2688
respiratory tube development	4	4.21053	0.0278301	MAN2A1, FGF18, NOG, TNS3	61	148	13541	5.99956	1	0.979704	37.7871
regulation of phosphatidylinositol 3-kinase signaling	3	3.15789	0.030802	PDGFD, FSHR, PDGFA	61	62	13541	10.7411	1	0.98146	40.909
response to endogenous stimulus	9	9.47368	0.0375886	PDGFD, SMAD9, CDH13, FGF18, NOG, SESN3, FSHR, CAPN10, FYN	61	872	13541	2.29112	1	0.989269	47.4945
respiratory system development	4	4.21053	0.0377981	MAN2A1, FGF18, NOG, TNS3	61	167	13541	5.31697	1	0.985827	47.6863
regulation of glomerulus development	2	2.10526	0.0391907	NOG, PDGFA	61	9	13541	49.3297	1	0.984083	48.9451
regulation of protein serine/threonine kinase activity	5	5.26316	0.0394291	PDGFD, FGF18, CAB39, PDGFA, PRKAR1A	61	290	13541	3.8273	1	0.980179	49.1577
protein N-linked glycosylation	3	3.15789	0.0404834	MAN2A1, ST6GAL1, MGAT5B	61	72	13541	9.24932	1	0.977724	50.0879
carbohydrate metabolic process	7	7.36842	0.0406389	TALDO1, MAN2A1, ST6GAL1, GALNT13, B4GALT5, MGAT5B, CHST1	61	573	13541	2.71184	1	0.973168	50.2237
regulation of cell proliferation	10	10.5263	0.0407121	PDGFD, ACER3, CDH13, FGF18, NOG, BCL6, TNS3, FYN, PDGFA, PRKAR1A	61	1051	13541	2.11212	1	0.96805	50.2876
ERK1 and ERK2 cascade	4	4.21053	0.0418738	PDGFD, FGF18, FSHR, PDGFA	61	174	13541	5.10307	1	0.965789	51.2902
cell proliferation	11	11.5789	0.0429543	PDGFD, ACER3, CDH13, FGF18, NOG, BCL6, FSHR, TNS3, FYN, PDGFA, PRKAR1A	61	1232	13541	1.982	1	0.963366	52.2057
positive regulation of protein serine/threonine kinase activity	4	4.21053	0.0442988	PDGFD, FGF18, CAB39, PDGFA	61	178	13541	4.9884	1	0.961776	53.3223
phosphatidylinositol 3-kinase signaling	3	3.15789	0.0446379	PDGFD, FSHR, PDGFA	61	76	13541	8.76251	1	0.957267	53.6001
connective tissue development	4	4.21053	0.0449158	SMAD9, FGF18, NOG, HOXC4	61	179	13541	4.96053	1	0.952449	53.8265
muscle cell proliferation	3	3.15789	0.0467723	CDH13, NOG, PRKAR1A	61	78	13541	8.53783	1	0.952773	55.3127
regulation of ERK1 and ERK2 cascade	4	4.21053	0.0467928	PDGFD, FGF18, FSHR, PDGFA	61	182	13541	4.87876	1	0.94719	55.3289
embryonic skeletal system morphogenesis	3	3.15789	0.0489436	ALX3, NOG, GSC	61	80	13541	8.32439	1	0.948681	56.9939
positive regulation of cellular component movement	5	5.26316	0.049765	PDGFD, CDH13, FGF18, BCL6, PDGFA	61	313	13541	3.54606	1	0.945886	57.6142
tube development	6	6.31579	0.0575271	MAN2A1, SMAD9, FGF18, NOG, TNS3, GSC	61	472	13541	2.82183	1	0.962087	63.075
embryonic morphogenesis	6	6.31579	0.0605266	ALX3, SP9, NOG, HOXC4, GSC, PRKAR1A	61	479	13541	2.78059	1	0.964467	65.0021
macromolecule glycosylation	4	4.21053	0.0609949	MAN2A1, ST6GAL1, GALNT13, MGAT5B	61	203	13541	4.37406	1	0.961566	65.2942
protein glycosylation	4	4.21053	0.0609949	MAN2A1, ST6GAL1, GALNT13, MGAT5B	61	203	13541	4.37406	1	0.961566	65.2942
positive regulation of protein modification process	8	8.42105	0.0658461	PDGFD, FGF18, BCL6, FSHR, PPP2R5A, FYN, CAB39, PDGFA	61	810	13541	2.19243	1	0.967293	68.1892
glycosylation	4	4.21053	0.0661306	MAN2A1, ST6GAL1, GALNT13, MGAT5B	61	210	13541	4.22826	1	0.964364	68.3517
pattern specification process	5	5.26316	0.068104	HOXC8, ALX3, NOG, HOXC4, GSC	61	348	13541	3.18942	1	0.964538	69.4577
middle ear morphogenesis	2	2.10526	0.0686245	NOG, GSC	61	16	13541	27.748	1	0.962079	69.7433
positive regulation of protein autophosphorylation	2	2.10526	0.0686245	PDGFD, PDGFA	61	16	13541	27.748	1	0.962079	69.7433
phosphatidylinositol-mediated signaling	3	3.15789	0.0687826	PDGFD, FSHR, PDGFA	61	97	13541	6.86547	1	0.958886	69.8295
signal transduction by protein phosphorylation	6	6.31579	0.0691152	PDGFD, FGF18, FSHR, PPM1L, CAB39, PDGFA	61	498	13541	2.6745	1	0.955975	70.0102
inositol lipid-mediated signaling	3	3.15789	0.07252	PDGFD, FSHR, PDGFA	61	100	13541	6.65951	1	0.959181	71.8023
regulation of cell communication	15	15.7895	0.076376	FGF18, BCL6, SESN3, CAPN10, FYN, PDGFA, TCF7L2, PDGFD, CDH13, NOG, FSHR, IRF4, NPVF, NET1, GSC	61	2118	13541	1.57212	1	0.962792	73.7101
regulation of kinase activity	6	6.31579	0.0783536	PDGFD, FGF18, PPP2R5A, CAB39, PDGFA, PRKAR1A	61	517	13541	2.57621	1	0.963027	74.6408
embryonic skeletal system development	3	3.15789	0.0788918	ALX3, NOG, GSC	61	105	13541	6.34239	1	0.960919	74.8887
embryonic limb morphogenesis	3	3.15789	0.0801868	ALX3, SP9, NOG	61	106	13541	6.28255	1	0.960082	75.4758
embryonic appendage morphogenesis	3	3.15789	0.0801868	ALX3, SP9, NOG	61	106	13541	6.28255	1	0.960082	75.4758
regulation of signaling	15	15.7895	0.0820339	FGF18, BCL6, SESN3, CAPN10, FYN, PDGFA, TCF7L2, PDGFD, CDH13, NOG, FSHR, IRF4, NPVF, NET1, GSC	61	2141	13541	1.55523	1	0.960182	76.2909
negative regulation of cell activation	3	3.15789	0.085433	BCL6, PDGFA, PRKAR1A	61	110	13541	6.0541	1	0.962686	77.7246
cell migration	8	8.42105	0.0858498	PDGFD, CDH13, FGF18, NOG, TNS3, NET1, FYN, PDGFA	61	863	13541	2.05779	1	0.960574	77.8948
cell-substrate adhesion	4	4.21053	0.0860185	CDH13, BCL6, NET1, COL13A1	61	235	13541	3.77844	1	0.95804	77.9632
regulation of protein modification process	10	10.5263	0.0912024	PDGFD, FGF18, NOG, BCL6, FSHR, PPP2R5A, FYN, CAB39, PDGFA, PRKAR1A	61	1231	13541	1.80328	1	0.963166	79.9733
embryonic organ morphogenesis	4	4.21053	0.0919985	ALX3, NOG, HOXC4, GSC	61	242	13541	3.66915	1	0.961749	80.2662
cellular macromolecule biosynthetic process	21	22.1053	0.0939959	HOXC8, SMAD9, ALX3, LHX8, BCL6, KLHL31, IRF2BPL, GALNT13, MGAT5B, PDGFA, KLF7, TCF7L2, MAN2A1, CDH13, SLC25A4, ST6GAL1, NOG, CIPC, LOC101904449, LIPE, GSC	61	3394	13541	1.3735	1	0.962043	80.9837
regulation of phosphorylation	9	9.47368	0.0945689	PDGFD, FGF18, NOG, FSHR, PPP2R5A, FYN, CAB39, PDGFA, PRKAR1A	61	1060	13541	1.88477	1	0.960352	81.1849
movement of cell or subcellular component	10	10.5263	0.0947908	PDGFD, CDH13, FGF18, NOG, BCL6, TNS3, NET1, FYN, PDGFA, KLF7	61	1241	13541	1.78875	1	0.958141	81.2623
positive regulation of MAP kinase activity	3	3.15789	0.0962256	PDGFD, FGF18, PDGFA	61	118	13541	5.64365	1	0.957708	81.7555
replacement ossification	2	2.10526	0.0971713	FGF18, COL13A1	61	23	13541	19.3029	1	0.956575	82.0738
endochondral ossification	2	2.10526	0.0971713	FGF18, COL13A1	61	23	13541	19.3029	1	0.956575	82.0738
glycoprotein biosynthetic process	4	4.21053	0.0981484	MAN2A1, ST6GAL1, GALNT13, MGAT5B	61	249	13541	3.566	1	0.955502	82.3973
appendage morphogenesis	3	3.15789	0.0989827	ALX3, SP9, NOG	61	120	13541	5.54959	1	0.95423	82.6691
limb morphogenesis	3	3.15789	0.0989827	ALX3, SP9, NOG	61	120	13541	5.54959	1	0.95423	82.6691

## Sheet: Cerebellum
Term	Count	%	PValue	Genes	List Total	Pop Hits	Pop Total	Fold Enrichment	Bonferroni	Benjamini	FDR
regionalization	10	8.40336	3.24621e-05	SFRP2, ZIC3, NEUROD1, TBX3, SMAD6, CYP26B1, SOX1, RELN, SMAD3, PAX6	82	270	13541	6.11608	0.06802	0.06802	0.0563294
pattern specification process	11	9.2437	4.10324e-05	SFRP2, LBX1, ZIC3, NEUROD1, TBX3, SMAD6, CYP26B1, SOX1, RELN, SMAD3, PAX6	82	348	13541	5.21976	0.085193	0.0435446	0.0711959
spinal cord development	6	5.04202	5.24655e-05	LBX1, ERCC2, LHX5, SOX1, RELN, PAX6	82	68	13541	14.5707	0.107611	0.0372399	0.0910251
modulation of excitatory postsynaptic potential	4	3.36134	0.000109174	CELF4, SHANK1, NETO1, RELN	82	16	13541	41.2835	0.210946	0.0575101	0.189324
regulation of membrane potential	9	7.56303	0.000159054	CELF4, SHANK1, KCNH1, CACNA1E, ANK3, NETO1, RELN, KCNK1, KCNK9	82	260	13541	5.71618	0.291903	0.0667058	0.27571
embryo development	15	12.605	0.000217129	ZIC3, ERCC2, TBX3, CYP26B1, PAX3, INSIG1, LBX1, SFRP2, RCN1, NEUROD1, ZMIZ1, FOXE1, SMAD6, SMAD3, PAX6	82	788	13541	3.14342	0.37576	0.075532	0.376202
embryonic organ morphogenesis	8	6.72269	0.000603369	LBX1, ZIC3, NEUROD1, FOXE1, TBX3, SMAD3, INSIG1, PAX6	82	242	13541	5.45898	0.730101	0.151015	1.04211
positive regulation of cell differentiation	12	10.084	0.000742004	SFRP2, TRIB1, NEUROD1, LEP, RNF112, CYP26B1, METRNL, RELN, CD46, SMAD3, PAX6, BRINP1	82	590	13541	3.35866	0.800262	0.163871	1.28011
nervous system development	20	16.8067	0.000850615	ZIC3, ERCC2, SHANK1, TBX3, SOX1, LRRC4B, SFRP2, LBX1, MEIS1, NEUROD1, LHX5, PRDM8, LEP, RNF112, ANK3, RELN, NFIA, PAX6, POMGNT2, BRINP1	82	1466	13541	2.25285	0.842231	0.168615	1.46618
excitatory postsynaptic potential	4	3.36134	0.00107954	CELF4, SHANK1, NETO1, RELN	82	34	13541	19.4275	0.904045	0.191908	1.85731
positive regulation of cellular biosynthetic process	17	14.2857	0.00109551	ERCC2, TBX3, PAX3, DBF4B, INSIG1, SFRP2, ZMIZ1, KAT6A, FOXE1, LHX5, LEP, ASIP, SMAD6, NFIA, SMAD3, RFC2, PAX6	82	1147	13541	2.4475	0.907315	0.179805	1.88453
cell fate commitment	7	5.88235	0.00118373	SFRP2, LBX1, NEUROD1, TBX3, CYP26B1, SOX1, PAX6	82	198	13541	5.83808	0.923481	0.179392	2.03483
positive regulation of biosynthetic process	17	14.2857	0.00132694	ERCC2, TBX3, PAX3, DBF4B, INSIG1, SFRP2, ZMIZ1, KAT6A, FOXE1, LHX5, LEP, ASIP, SMAD6, NFIA, SMAD3, RFC2, PAX6	82	1168	13541	2.40349	0.943942	0.186014	2.27834
neurogenesis	16	13.4454	0.00145597	ERCC2, SHANK1, SOX1, SFRP2, LBX1, MEIS1, NEUROD1, LHX5, PRDM8, LEP, ANK3, RNF112, RELN, PAX6, POMGNT2, BRINP1	82	1065	13541	2.48089	0.957649	0.190051	2.49726
ventral spinal cord development	4	3.36134	0.00173704	LBX1, SOX1, RELN, PAX6	82	40	13541	16.5134	0.977009	0.210054	2.97253
chemical synaptic transmission, postsynaptic	4	3.36134	0.00173704	CELF4, SHANK1, NETO1, RELN	82	40	13541	16.5134	0.977009	0.210054	2.97253
generation of neurons	15	12.605	0.0019065	ERCC2, SHANK1, SOX1, SFRP2, LBX1, MEIS1, NEUROD1, LHX5, LEP, ANK3, RNF112, RELN, PAX6, POMGNT2, BRINP1	82	982	13541	2.52242	0.984094	0.216192	3.25801
regulation of nucleobase-containing compound metabolic process	28	23.5294	0.00197094	RUNX1T1, ERCC2, TRIM31, DBF4B, PAX3, LBX1, FOXE1, SND1, LEP, NFIA, SMAD3, PAX6, ZNF704, ZFP37, TRIB1, TBX3, ZBTB18, INSIG1, SFRP2, CELF4, NEUROD1, KAT6A, ZMIZ1, LHX5, SMAD6, RELN, PKNOX2, RFC2	82	2617	13541	1.76682	0.986173	0.211673	3.36637
heart looping	4	3.36134	0.00200109	LBX1, ZIC3, TBX3, SMAD3	82	42	13541	15.7271	0.987051	0.204492	3.41703
regulation of postsynaptic membrane potential	4	3.36134	0.00214197	CELF4, SHANK1, NETO1, RELN	82	43	13541	15.3613	0.990468	0.207571	3.65338
regulation of RNA metabolic process	26	21.8487	0.00215761	ERCC2, RUNX1T1, TRIM31, PAX3, LBX1, FOXE1, SND1, LEP, NFIA, SMAD3, PAX6, ZFP37, ZNF704, TRIB1, TBX3, ZBTB18, INSIG1, SFRP2, CELF4, KAT6A, NEUROD1, ZMIZ1, LHX5, SMAD6, RELN, PKNOX2	82	2361	13541	1.8185	0.990786	0.20004	3.6796
embryonic morphogenesis	10	8.40336	0.00219128	SFRP2, LBX1, ZIC3, NEUROD1, FOXE1, TBX3, CYP26B1, SMAD3, INSIG1, PAX6	82	479	13541	3.44748	0.991437	0.194568	3.73599
neuron differentiation	14	11.7647	0.00220565	ERCC2, SHANK1, SOX1, SFRP2, LBX1, MEIS1, NEUROD1, LHX5, LEP, ANK3, RNF112, RELN, PAX6, BRINP1	82	887	13541	2.6064	0.9917	0.18806	3.76006
transcription, DNA-templated	24	20.1681	0.00221968	TRIB1, RUNX1T1, ERCC2, TBX3, TRIM31, ZBTB18, PAX3, INSIG1, SFRP2, LBX1, ZMIZ1, NEUROD1, KAT6A, SND1, FOXE1, LHX5, LEP, SMAD6, RELN, NFIA, PKNOX2, SMAD3, PAX6, ZNF704	82	2100	13541	1.88725	0.99195	0.182021	3.78353
regulation of fat cell differentiation	5	4.20168	0.00222773	SFRP2, LEP, METRNL, SMAD3, INSIG1	82	92	13541	8.97468	0.99209	0.175998	3.79701
positive regulation of excitatory postsynaptic potential	3	2.52101	0.00224365	SHANK1, NETO1, RELN	82	12	13541	41.2835	0.992359	0.170945	3.82366
cell differentiation in spinal cord	4	3.36134	0.00228886	LBX1, LHX5, SOX1, PAX6	82	44	13541	15.0122	0.993074	0.168203	3.89926
regulation of transcription, DNA-templated	25	21.0084	0.00233026	ERCC2, RUNX1T1, TRIM31, PAX3, LBX1, FOXE1, SND1, LEP, NFIA, SMAD3, PAX6, ZFP37, ZNF704, TRIB1, TBX3, ZBTB18, INSIG1, SFRP2, KAT6A, NEUROD1, ZMIZ1, LHX5, SMAD6, RELN, PKNOX2	82	2240	13541	1.84302	0.993671	0.165402	3.96845
positive regulation of metabolic process	24	20.1681	0.00236392	TRIB1, ERCC2, TBX3, IFNT2, CYP26B1, CEMIP, DBF4B, CD46, PAX3, INSIG1, SFRP2, CELF4, ZMIZ1, KAT6A, FOXE1, LHX5, LEP, ASIP, SMAD6, RELN, NFIA, SMAD3, RFC2, PAX6	82	2110	13541	1.8783	0.994118	0.1623	4.02467
positive regulation of nucleobase-containing compound metabolic process	16	13.4454	0.00236977	SFRP2, CELF4, ZMIZ1, KAT6A, ERCC2, LHX5, FOXE1, TBX3, SMAD6, DBF4B, NFIA, PAX3, SMAD3, RFC2, INSIG1, PAX6	82	1119	13541	2.36117	0.994192	0.157698	4.03444
determination of heart left/right asymmetry	4	3.36134	0.00244185	LBX1, ZIC3, TBX3, SMAD3	82	45	13541	14.6786	0.995035	0.157295	4.15472
positive regulation of macromolecule metabolic process	23	19.3277	0.00246791	TRIB1, ERCC2, TBX3, IFNT2, CYP26B1, CEMIP, DBF4B, CD46, PAX3, INSIG1, SFRP2, CELF4, ZMIZ1, KAT6A, FOXE1, LHX5, LEP, SMAD6, RELN, NFIA, SMAD3, RFC2, PAX6	82	1986	13541	1.91243	0.995308	0.154276	4.19816
regulation of nucleic acid-templated transcription	25	21.0084	0.0025215	ERCC2, RUNX1T1, TRIM31, PAX3, LBX1, FOXE1, SND1, LEP, NFIA, SMAD3, PAX6, ZFP37, ZNF704, TRIB1, TBX3, ZBTB18, INSIG1, SFRP2, KAT6A, NEUROD1, ZMIZ1, LHX5, SMAD6, RELN, PKNOX2	82	2253	13541	1.83238	0.995825	0.152968	4.28746
positive regulation of gene expression	16	13.4454	0.00253914	ERCC2, TBX3, CYP26B1, PAX3, CD46, INSIG1, SFRP2, CELF4, ZMIZ1, KAT6A, FOXE1, LHX5, SMAD6, NFIA, SMAD3, PAX6	82	1127	13541	2.34441	0.995982	0.149782	4.31683
regulation of cellular macromolecule biosynthetic process	27	22.6891	0.0025935	RUNX1T1, ERCC2, TRIM31, DBF4B, PAX3, LBX1, FOXE1, SND1, LEP, NFIA, SMAD3, PAX6, ZNF704, ZFP37, TRIB1, TBX3, ZBTB18, INSIG1, SFRP2, NEUROD1, KAT6A, ZMIZ1, LHX5, SMAD6, RELN, PKNOX2, RFC2	82	2528	13541	1.7637	0.99643	0.148713	4.4073
regulation of RNA biosynthetic process	25	21.0084	0.00264579	ERCC2, RUNX1T1, TRIM31, PAX3, LBX1, FOXE1, SND1, LEP, NFIA, SMAD3, PAX6, ZFP37, ZNF704, TRIB1, TBX3, ZBTB18, INSIG1, SFRP2, KAT6A, NEUROD1, ZMIZ1, LHX5, SMAD6, RELN, PKNOX2	82	2261	13541	1.8259	0.996814	0.147595	4.49424
embryonic heart tube morphogenesis	4	3.36134	0.0027665	LBX1, ZIC3, TBX3, SMAD3	82	47	13541	14.054	0.99755	0.149964	4.69468
positive regulation of developmental process	13	10.9244	0.00287355	SFRP2, TRIB1, NEUROD1, LHX5, LEP, RNF112, CYP26B1, CD46, RELN, SMAD3, PAX6, LRRC4B, BRINP1	82	805	13541	2.66676	0.998059	0.151539	4.87211
regulation of cell differentiation	16	13.4454	0.00290833	TRIB1, TBX3, CYP26B1, CD46, INSIG1, LBX1, SFRP2, MEIS1, NEUROD1, LEP, RNF112, METRNL, RELN, SMAD3, PAX6, BRINP1	82	1143	13541	2.31159	0.998201	0.149608	4.92967
fat cell differentiation	6	5.04202	0.00291696	SFRP2, LEP, SMAD6, METRNL, SMAD3, INSIG1	82	163	13541	6.07856	0.998234	0.146557	4.94396
lens development in camera-type eye	4	3.36134	0.00293832	MEIS1, SOX1, SMAD3, PAX6	82	48	13541	13.7612	0.998314	0.144222	4.97929
regulation of multicellular organismal development	17	14.2857	0.00296269	TRIB1, TBX3, CYP26B1, CD46, LRRC4B, LBX1, SFRP2, MEIS1, CELF4, NEUROD1, LHX5, LEP, RNF112, RELN, SMAD3, PAX6, BRINP1	82	1263	13541	2.22271	0.998401	0.142127	5.01959
circulatory system development	12	10.084	0.00330754	SFRP2, LBX1, ZIC3, MEIS1, ZMIZ1, LEP, TBX3, SMAD6, WARS2, SMAD3, ACADM, PAX6	82	712	13541	2.78316	0.999245	0.153963	5.58819
anterior/posterior pattern specification	6	5.04202	0.00358238	SFRP2, ZIC3, NEUROD1, TBX3, SMAD3, PAX6	82	171	13541	5.79418	0.999585	0.162215	6.03905
positive regulation of nitrogen compound metabolic process	16	13.4454	0.00396721	SFRP2, CELF4, ZMIZ1, KAT6A, ERCC2, LHX5, FOXE1, TBX3, SMAD6, DBF4B, NFIA, PAX3, SMAD3, RFC2, INSIG1, PAX6	82	1181	13541	2.23721	0.999821	0.174436	6.66693
protein localization to synapse	3	2.52101	0.00401658	SHANK1, NETO1, RELN	82	16	13541	30.9627	0.999839	0.172924	6.74719
positive regulation of RNA metabolic process	14	11.7647	0.00402944	SFRP2, CELF4, ZMIZ1, KAT6A, ERCC2, LHX5, FOXE1, TBX3, SMAD6, NFIA, PAX3, SMAD3, INSIG1, PAX6	82	951	13541	2.431	0.999843	0.170071	6.76808
regulation of macromolecule biosynthetic process	27	22.6891	0.00403659	RUNX1T1, ERCC2, TRIM31, DBF4B, PAX3, LBX1, FOXE1, SND1, LEP, NFIA, SMAD3, PAX6, ZNF704, ZFP37, TRIB1, TBX3, ZBTB18, INSIG1, SFRP2, NEUROD1, KAT6A, ZMIZ1, LHX5, SMAD6, RELN, PKNOX2, RFC2	82	2608	13541	1.70959	0.999846	0.167113	6.77971
embryonic organ development	8	6.72269	0.00406033	LBX1, ZIC3, NEUROD1, FOXE1, TBX3, SMAD3, INSIG1, PAX6	82	338	13541	3.9085	0.999854	0.164881	6.81827
heart morphogenesis	6	5.04202	0.00435065	SFRP2, LBX1, ZIC3, ZMIZ1, TBX3, SMAD3	82	179	13541	5.53522	0.999922	0.172404	7.28861
positive regulation of macromolecule biosynthetic process	15	12.605	0.00446539	ERCC2, TBX3, DBF4B, PAX3, INSIG1, SFRP2, KAT6A, ZMIZ1, FOXE1, LHX5, SMAD6, NFIA, SMAD3, RFC2, PAX6	82	1078	13541	2.29778	0.999939	0.173391	7.47387
regulation of gene expression	28	23.5294	0.00468281	RUNX1T1, ERCC2, TRIM31, CD46, PAX3, LBX1, FOXE1, SND1, LEP, NFIA, SMAD3, PAX6, ZNF704, ZFP37, TRIB1, TBX3, ZBTB18, CYP26B1, INSIG1, SFRP2, CELF4, KAT6A, NEUROD1, ZMIZ1, LHX5, SMAD6, RELN, PKNOX2	82	2776	13541	1.66562	0.999962	0.177886	7.824
embryonic heart tube development	4	3.36134	0.00478299	LBX1, ZIC3, TBX3, SMAD3	82	57	13541	11.5884	0.99997	0.178236	7.98488
positive regulation of cellular metabolic process	22	18.4874	0.00491266	TRIB1, ERCC2, TBX3, IFNT2, CEMIP, DBF4B, PAX3, INSIG1, SFRP2, CELF4, ZMIZ1, KAT6A, FOXE1, LHX5, LEP, ASIP, SMAD6, RELN, NFIA, SMAD3, RFC2, PAX6	82	1966	13541	1.84789	0.999977	0.17955	8.19277
regulation of nervous system development	10	8.40336	0.00502367	SFRP2, LBX1, MEIS1, NEUROD1, LHX5, RNF112, RELN, PAX6, LRRC4B, BRINP1	82	543	13541	3.04114	0.999982	0.180209	8.37036
regulation of nitrogen compound metabolic process	28	23.5294	0.00521079	RUNX1T1, ERCC2, TRIM31, DBF4B, PAX3, LBX1, FOXE1, SND1, LEP, NFIA, SMAD3, PAX6, ZNF704, ZFP37, TRIB1, TBX3, ZBTB18, INSIG1, SFRP2, CELF4, NEUROD1, KAT6A, ZMIZ1, LHX5, SMAD6, RELN, PKNOX2, RFC2	82	2797	13541	1.65311	0.999988	0.183269	8.669
cellular macromolecule biosynthetic process	32	26.8908	0.00576995	RUNX1T1, ERCC2, LOC101902561, TRIM31, DBF4B, PAX3, LBX1, FOXE1, SND1, LEP, NFIA, SMAD3, ACADM, POMGNT2, PAX6, ZNF704, ZFP37, TRIB1, TBX3, ZBTB18, INSIG1, SFRP2, MRPL3, ZMIZ1, KAT6A, NEUROD1, LHX5, SMAD6, WARS2, RELN, PKNOX2, RFC2	82	3394	13541	1.55695	0.999996	0.197721	9.55595
nucleic acid-templated transcription	25	21.0084	0.0057792	ERCC2, RUNX1T1, TRIM31, PAX3, LBX1, FOXE1, SND1, LEP, NFIA, SMAD3, PAX6, ZFP37, ZNF704, TRIB1, TBX3, ZBTB18, INSIG1, SFRP2, KAT6A, NEUROD1, ZMIZ1, LHX5, SMAD6, RELN, PKNOX2	82	2399	13541	1.72086	0.999997	0.194948	9.57056
limbic system development	4	3.36134	0.0063271	NEUROD1, LHX5, TBX3, RELN	82	63	13541	10.4847	0.999999	0.208201	10.4317
negative regulation of cell differentiation	9	7.56303	0.00645519	SFRP2, LBX1, MEIS1, TRIB1, TBX3, SMAD3, INSIG1, PAX6, BRINP1	82	464	13541	3.20303	0.999999	0.208812	10.6318
RNA biosynthetic process	25	21.0084	0.00649284	ERCC2, RUNX1T1, TRIM31, PAX3, LBX1, FOXE1, SND1, LEP, NFIA, SMAD3, PAX6, ZFP37, ZNF704, TRIB1, TBX3, ZBTB18, INSIG1, SFRP2, KAT6A, NEUROD1, ZMIZ1, LHX5, SMAD6, RELN, PKNOX2	82	2421	13541	1.70523	0.999999	0.206838	10.6906
regulation of hormone levels	7	5.88235	0.00669491	NEUROD1, FOXE1, LEP, TBX3, STXBP5L, CYP26B1, CYP26A1	82	281	13541	4.11366	1	0.209516	11.0054
heart development	8	6.72269	0.00689383	SFRP2, LBX1, ZIC3, ZMIZ1, TBX3, SMAD6, SMAD3, ACADM	82	373	13541	3.54175	1	0.212015	11.3142
cell development	18	15.1261	0.00689547	TRIB1, ERCC2, SHANK1, TBX3, SOX1, PAX3, SFRP2, LBX1, MEIS1, NEUROD1, PRDM8, LEP, ANK3, RNF112, RELN, SMAD3, PAX6, BRINP1	82	1503	13541	1.97765	1	0.20912	11.3167
cell fate specification	4	3.36134	0.00690033	SFRP2, LBX1, SOX1, PAX6	82	65	13541	10.1621	1	0.20639	11.3243
glial cell differentiation	5	4.20168	0.0070407	ERCC2, PRDM8, RNF112, RELN, PAX6	82	127	13541	6.50134	1	0.207298	11.5416
immune system development	11	9.2437	0.00737626	SFRP2, MEIS1, TRIB1, KAT6A, ERCC2, FOXE1, LEP, IFNT2, CYP26B1, CD46, SMAD3	82	683	13541	2.65955	1	0.213205	12.059
positive regulation of nervous system development	7	5.88235	0.00739714	NEUROD1, LHX5, RNF112, RELN, PAX6, LRRC4B, BRINP1	82	287	13541	4.02766	1	0.210956	12.0911
positive regulation of nucleic acid-templated transcription	13	10.9244	0.00753999	ERCC2, TBX3, PAX3, INSIG1, SFRP2, KAT6A, ZMIZ1, FOXE1, LHX5, SMAD6, NFIA, SMAD3, PAX6	82	909	13541	2.36165	1	0.211818	12.3104
positive regulation of transcription, DNA-templated	13	10.9244	0.00753999	ERCC2, TBX3, PAX3, INSIG1, SFRP2, KAT6A, ZMIZ1, FOXE1, LHX5, SMAD6, NFIA, SMAD3, PAX6	82	909	13541	2.36165	1	0.211818	12.3104
epithelium development	12	10.084	0.00771659	SFRP2, LBX1, ZIC3, ERCC2, NEUROD1, FOXE1, TBX3, ACTL8, SMAD6, CYP26B1, SMAD3, PAX6	82	798	13541	2.48322	1	0.213484	12.5809
central nervous system development	10	8.40336	0.00780971	LBX1, ERCC2, NEUROD1, PRDM8, LHX5, LEP, TBX3, SOX1, RELN, PAX6	82	582	13541	2.83736	1	0.21308	12.7232
positive regulation of RNA biosynthetic process	13	10.9244	0.00792975	ERCC2, TBX3, PAX3, INSIG1, SFRP2, KAT6A, ZMIZ1, FOXE1, LHX5, SMAD6, NFIA, SMAD3, PAX6	82	915	13541	2.34617	1	0.21333	12.9062
spinal cord patterning	3	2.52101	0.00824204	SOX1, RELN, PAX6	82	23	13541	21.5392	1	0.218092	13.3809
positive regulation of multicellular organismal process	14	11.7647	0.00824854	SFRP2, TRIB1, NEUROD1, LHX5, LEP, RNF112, CYP26B1, METRNL, CD46, RELN, SMAD3, PAX6, LRRC4B, BRINP1	82	1037	13541	2.22939	1	0.215639	13.3907
regulation of neuron differentiation	8	6.72269	0.00825377	SFRP2, LBX1, MEIS1, NEUROD1, RNF112, RELN, PAX6, BRINP1	82	386	13541	3.42247	1	0.213215	13.3987
cellular lipid catabolic process	5	4.20168	0.00869798	LEP, GPCPD1, CYP26B1, CYP26A1, ACADM	82	135	13541	6.11608	1	0.22076	14.0695
central nervous system neuron differentiation	5	4.20168	0.00914885	LBX1, LHX5, LEP, SOX1, PAX6	82	137	13541	6.02679	1	0.228191	14.7453
regulation of cell development	10	8.40336	0.00983401	SFRP2, LBX1, MEIS1, TRIB1, NEUROD1, RNF112, RELN, SMAD3, PAX6, BRINP1	82	604	13541	2.73401	1	0.240383	15.7628
aromatic compound biosynthetic process	27	22.6891	0.0100285	RUNX1T1, ERCC2, TRIM31, PAX3, LBX1, FOXE1, SND1, LEP, ASIP, NFIA, SMAD3, PAX6, ZNF704, ZFP37, TRIB1, TBX3, ZBTB18, INSIG1, SFRP2, NEUROD1, KAT6A, ZMIZ1, LHX5, SMAD6, RELN, PKNOX2, RFC2	82	2790	13541	1.59807	1	0.241837	16.0495
monocarboxylic acid catabolic process	4	3.36134	0.0102223	LEP, CYP26B1, CYP26A1, ACADM	82	75	13541	8.80715	1	0.243238	16.3343
camera-type eye development	6	5.04202	0.0103957	MEIS1, NEUROD1, RCN1, SOX1, SMAD3, PAX6	82	221	13541	4.48328	1	0.244187	16.5884
RNA metabolic process	29	24.3697	0.0106651	RUNX1T1, ERCC2, TRIM31, MRM1, PAX3, LBX1, FOXE1, SND1, LEP, NFIA, SMAD3, PAX6, ZNF704, ZFP37, TRIB1, TBX3, ZBTB18, THUMPD2, INSIG1, SFRP2, CELF4, NEUROD1, KAT6A, ZMIZ1, LHX5, SMAD6, WARS2, RELN, PKNOX2	82	3092	13541	1.5488	1	0.247045	16.9816
sensory organ development	8	6.72269	0.0112724	MEIS1, NEUROD1, RCN1, CYP26B1, SOX1, SMAD3, INSIG1, PAX6	82	410	13541	3.22213	1	0.256499	17.8616
positive regulation of cell development	7	5.88235	0.011729	TRIB1, NEUROD1, RNF112, RELN, SMAD3, PAX6, BRINP1	82	317	13541	3.6465	1	0.262722	18.5176
cell fate determination	3	2.52101	0.0120789	LBX1, CYP26B1, PAX6	82	28	13541	17.6929	1	0.266733	19.0169
gene expression	33	27.7311	0.0121806	RUNX1T1, ERCC2, LOC101902561, TRIM31, MRM1, CD46, PAX3, LBX1, FOXE1, SND1, LEP, NFIA, SMAD3, PAX6, ZNF704, ZFP37, TRIB1, TBX3, ZBTB18, CYP26B1, THUMPD2, INSIG1, SFRP2, MRPL3, CELF4, ZMIZ1, KAT6A, NEUROD1, LHX5, SMAD6, WARS2, RELN, PKNOX2	82	3716	13541	1.46648	1	0.265992	19.1615
neuron fate specification	3	2.52101	0.0129238	LBX1, SOX1, PAX6	82	29	13541	17.0828	1	0.277077	20.2106
determination of left/right symmetry	4	3.36134	0.0130136	LBX1, ZIC3, TBX3, SMAD3	82	82	13541	8.05532	1	0.276033	20.3365
cell proliferation	15	12.605	0.0138944	TRIB1, ERCC2, MELK, TBX3, IFNT2, CD46, DBF4B, SFRP2, LBX1, ZMIZ1, LHX5, LEP, SMAD6, SMAD3, PAX6	82	1232	13541	2.01056	1	0.289048	21.5616
nucleobase-containing compound biosynthetic process	26	21.8487	0.014644	RUNX1T1, ERCC2, TRIM31, PAX3, LBX1, FOXE1, SND1, LEP, NFIA, SMAD3, PAX6, ZNF704, ZFP37, TRIB1, TBX3, ZBTB18, INSIG1, SFRP2, NEUROD1, KAT6A, ZMIZ1, LHX5, SMAD6, RELN, PKNOX2, RFC2	82	2730	13541	1.57271	1	0.299313	22.5901
hematopoietic or lymphoid organ development	10	8.40336	0.0151899	SFRP2, MEIS1, TRIB1, KAT6A, ERCC2, FOXE1, LEP, IFNT2, CYP26B1, CD46	82	649	13541	2.54444	1	0.305803	23.331
gliogenesis	5	4.20168	0.0154579	ERCC2, PRDM8, RNF112, RELN, PAX6	82	160	13541	5.16044	1	0.307503	23.6924
determination of bilateral symmetry	4	3.36134	0.0157199	LBX1, ZIC3, TBX3, SMAD3	82	88	13541	7.5061	1	0.309066	24.0441
specification of symmetry	4	3.36134	0.0161995	LBX1, ZIC3, TBX3, SMAD3	82	89	13541	7.42176	1	0.314103	24.6839
blood vessel development	8	6.72269	0.0164561	SFRP2, MEIS1, ZMIZ1, LEP, TBX3, SMAD6, WARS2, PAX6	82	442	13541	2.98885	1	0.315468	25.0242
protein targeting	8	6.72269	0.0177847	SFRP2, LEP, ANK3, CEMIP, YWHAZ, PEMT, SMAD3, NUP58	82	449	13541	2.94226	1	0.33344	26.7628
heterocycle biosynthetic process	26	21.8487	0.0180595	RUNX1T1, ERCC2, TRIM31, PAX3, LBX1, FOXE1, SND1, LEP, NFIA, SMAD3, PAX6, ZNF704, ZFP37, TRIB1, TBX3, ZBTB18, INSIG1, SFRP2, NEUROD1, KAT6A, ZMIZ1, LHX5, SMAD6, RELN, PKNOX2, RFC2	82	2778	13541	1.54553	1	0.334824	27.1175
eye development	6	5.04202	0.0188624	MEIS1, NEUROD1, RCN1, SOX1, SMAD3, PAX6	82	257	13541	3.85527	1	0.344041	28.1451
forebrain development	6	5.04202	0.0197256	NEUROD1, LHX5, TBX3, SOX1, RELN, PAX6	82	260	13541	3.81079	1	0.353829	29.2345
aging	4	3.36134	0.0214464	KAT6A, ERCC2, ZMIZ1, TBX3	82	99	13541	6.67209	1	0.375279	31.36
regulation of cell proliferation	13	10.9244	0.0218598	TRIB1, KCNH1, TBX3, CD46, DBF4B, SFRP2, LBX1, ZMIZ1, LHX5, LEP, SMAD6, SMAD3, PAX6	82	1051	13541	2.04257	1	0.378034	31.8615
regulation of neurogenesis	8	6.72269	0.0219973	SFRP2, LBX1, MEIS1, NEUROD1, RNF112, RELN, PAX6, BRINP1	82	469	13541	2.81679	1	0.376999	32.0276
vasculature development	8	6.72269	0.0226844	SFRP2, MEIS1, ZMIZ1, LEP, TBX3, SMAD6, WARS2, PAX6	82	472	13541	2.79888	1	0.383328	32.8517
tube development	8	6.72269	0.0226844	SFRP2, LBX1, ZIC3, FOXE1, TBX3, SMAD6, SMAD3, PAX6	82	472	13541	2.79888	1	0.383328	32.8517
muscle tissue development	6	5.04202	0.0231122	TBX3, GPCPD1, ZBTB18, CYP26B1, SMAD3, ACADM	82	271	13541	3.65611	1	0.386089	33.3601
digestive tract development	4	3.36134	0.0231812	SFRP2, ZIC3, FOXE1, SMAD3	82	102	13541	6.47585	1	0.38413	33.4418
neuron migration	4	3.36134	0.0231812	SOX1, RELN, POMGNT2, PAX6	82	102	13541	6.47585	1	0.38413	33.4418
diterpenoid catabolic process	2	1.68067	0.0237161	CYP26B1, CYP26A1	82	4	13541	82.5671	1	0.388205	34.0715
terpenoid catabolic process	2	1.68067	0.0237161	CYP26B1, CYP26A1	82	4	13541	82.5671	1	0.388205	34.0715
retinoic acid catabolic process	2	1.68067	0.0237161	CYP26B1, CYP26A1	82	4	13541	82.5671	1	0.388205	34.0715
endocrine system development	4	3.36134	0.0243791	NEUROD1, FOXE1, SMAD3, PAX6	82	104	13541	6.35131	1	0.393799	34.8443
positive regulation of intracellular protein transport	5	4.20168	0.0248496	SFRP2, LEP, CEMIP, PEMT, SMAD3	82	185	13541	4.46309	1	0.396857	35.3876
potassium ion transmembrane transport	4	3.36134	0.02561	KCNH1, ANK3, KCNK1, KCNK9	82	106	13541	6.23148	1	0.40339	36.2565
cellular potassium ion transport	4	3.36134	0.02561	KCNH1, ANK3, KCNK1, KCNK9	82	106	13541	6.23148	1	0.40339	36.2565
single-organism behavior	6	5.04202	0.0257991	SHANK1, LEP, ASIP, NETO1, RELN, BRINP1	82	279	13541	3.55127	1	0.402874	36.4709
embryonic pattern specification	3	2.52101	0.0260724	TBX3, SMAD6, SMAD3	82	42	13541	11.7953	1	0.403375	36.7796
chemical homeostasis	10	8.40336	0.0263912	AQP4, NEUROD1, LEP, STXBP5L, GPCPD1, ANK3, CYP26B1, CEMIP, ACADM, PAX6	82	714	13541	2.3128	1	0.404407	37.1377
negative regulation of cell communication	11	9.2437	0.0269608	SFRP2, TRIB1, CELF4, NEUROD1, BRAP, LEP, STXBP5L, SMAD6, CYP26B1, CD46, LRRC4B	82	836	13541	2.17282	1	0.408356	37.773
negative regulation of gene expression	12	10.084	0.0270756	SFRP2, CELF4, KAT6A, RUNX1T1, SND1, LEP, TRIM31, ZBTB18, NFIA, CD46, SMAD3, PAX6	82	959	13541	2.06633	1	0.40696	37.9004
pallium development	4	3.36134	0.0275181	NEUROD1, LHX5, RELN, PAX6	82	109	13541	6.05997	1	0.409351	38.3888
negative regulation of signaling	11	9.2437	0.0275487	SFRP2, TRIB1, CELF4, NEUROD1, BRAP, LEP, STXBP5L, SMAD6, CYP26B1, CD46, LRRC4B	82	839	13541	2.16505	1	0.407013	38.4224
chordate embryonic development	8	6.72269	0.0276506	SFRP2, ERCC2, ZMIZ1, RCN1, TBX3, PAX3, SMAD3, PAX6	82	492	13541	2.68511	1	0.405515	38.5343
regulation of transcription from RNA polymerase II promoter	14	11.7647	0.0282668	ERCC2, ZBTB18, PAX3, INSIG1, SFRP2, LBX1, ZMIZ1, LEP, SMAD6, NFIA, SMAD3, PKNOX2, PAX6, ZNF704	82	1219	13541	1.89654	1	0.409809	39.2069
embryo development ending in birth or egg hatching	8	6.72269	0.0287264	SFRP2, ERCC2, ZMIZ1, RCN1, TBX3, PAX3, SMAD3, PAX6	82	496	13541	2.66345	1	0.412281	39.7041
digestive system development	4	3.36134	0.0295004	SFRP2, ZIC3, FOXE1, SMAD3	82	112	13541	5.89765	1	0.41812	40.5326
hemopoiesis	9	7.56303	0.0301126	SFRP2, MEIS1, TRIB1, KAT6A, ERCC2, LEP, IFNT2, CYP26B1, CD46	82	614	13541	2.42053	1	0.422088	41.1804
single-organism cellular localization	10	8.40336	0.0303299	SFRP2, LEP, ASIP, ANK3, CEMIP, RELN, SMAD3, INSIG1, PAX6, NUP58	82	732	13541	2.25593	1	0.421793	41.4086
hormone metabolic process	4	3.36134	0.0308629	FOXE1, LEP, CYP26B1, CYP26A1	82	114	13541	5.79418	1	0.424819	41.9652
gland development	6	5.04202	0.0317574	ZIC3, FOXE1, TBX3, SMAD3, ACADM, PAX6	82	295	13541	3.35866	1	0.431509	42.8879
forebrain neuron differentiation	3	2.52101	0.0321143	LHX5, SOX1, PAX6	82	47	13541	10.5405	1	0.432578	43.2522
regulation of ion transmembrane transport	5	4.20168	0.0323425	SHANK1, KCNH1, ANK3, CEMIP, RELN	82	201	13541	4.10781	1	0.432331	43.484
hippocampus development	3	2.52101	0.0333828	NEUROD1, LHX5, RELN	82	48	13541	10.3209	1	0.440179	44.5294
negative regulation of response to stimulus	12	10.084	0.0335601	SFRP2, TRIB1, CELF4, NEUROD1, BRAP, LEP, SMAD6, CYP26B1, METRNL, CD46, SMAD3, LRRC4B	82	992	13541	1.99759	1	0.439382	44.7057
behavior	7	5.88235	0.0345464	MEIS1, SHANK1, LEP, ASIP, NETO1, RELN, BRINP1	82	406	13541	2.84714	1	0.446451	45.677
isoprenoid catabolic process	2	1.68067	0.035365	CYP26B1, CYP26A1	82	6	13541	55.0447	1	0.451745	46.4709
fat-soluble vitamin catabolic process	2	1.68067	0.035365	CYP26B1, CYP26A1	82	6	13541	55.0447	1	0.451745	46.4709
vitamin catabolic process	2	1.68067	0.035365	CYP26B1, CYP26A1	82	6	13541	55.0447	1	0.451745	46.4709
oligodendrocyte differentiation	3	2.52101	0.0359778	ERCC2, PRDM8, PAX6	82	50	13541	9.90805	1	0.454991	47.0582
cranial skeletal system development	3	2.52101	0.0359778	FOXE1, SMAD3, INSIG1	82	50	13541	9.90805	1	0.454991	47.0582
positive regulation of intracellular transport	5	4.20168	0.0370814	SFRP2, LEP, CEMIP, PEMT, SMAD3	82	210	13541	3.93177	1	0.462693	48.1003
potassium ion transport	4	3.36134	0.037398	KCNH1, ANK3, KCNK1, KCNK9	82	123	13541	5.37022	1	0.463066	48.3957
sensory organ morphogenesis	5	4.20168	0.0381862	MEIS1, CYP26B1, SOX1, INSIG1, PAX6	82	212	13541	3.89467	1	0.467677	49.1242
associative learning	3	2.52101	0.0386483	SHANK1, NETO1, RELN	82	52	13541	9.52697	1	0.4693	49.5468
regulation of transmembrane transport	5	4.20168	0.0393098	SHANK1, KCNH1, ANK3, CEMIP, RELN	82	214	13541	3.85827	1	0.472647	50.146
negative regulation of cell development	5	4.20168	0.0398787	SFRP2, LBX1, MEIS1, PAX6, BRINP1	82	215	13541	3.84033	1	0.475125	50.656
regulation of protein targeting	5	4.20168	0.0398787	SFRP2, LEP, CEMIP, PEMT, SMAD3	82	215	13541	3.84033	1	0.475125	50.656
ion transmembrane transport	8	6.72269	0.0403953	AQP4, SHANK1, KCNH1, ANK3, CEMIP, RELN, KCNK1, KCNK9	82	534	13541	2.47392	1	0.477111	51.1147
muscle structure development	7	5.88235	0.0405034	TBX3, GPCPD1, ZBTB18, CYP26B1, PAX3, SMAD3, ACADM	82	422	13541	2.73919	1	0.47559	51.2102
epithelial cell differentiation	7	5.88235	0.0405034	ERCC2, NEUROD1, TBX3, ACTL8, CYP26B1, SMAD3, PAX6	82	422	13541	2.73919	1	0.47559	51.2102
lipid catabolic process	5	4.20168	0.0422015	LEP, GPCPD1, CYP26B1, CYP26A1, ACADM	82	219	13541	3.77019	1	0.487434	52.6875
positive regulation of protein transport	6	5.04202	0.0426818	SFRP2, LEP, STXBP5L, CEMIP, PEMT, SMAD3	82	320	13541	3.09627	1	0.488959	53.0976
forebrain generation of neurons	3	2.52101	0.0427908	LHX5, SOX1, PAX6	82	55	13541	9.00732	1	0.48743	53.1902
anatomical structure formation involved in morphogenesis	11	9.2437	0.0437501	SFRP2, MEIS1, ERCC2, LHX5, LEP, TBX3, RELN, PAX3, SMAD3, WDR72, PAX6	82	908	13541	2.00052	1	0.492806	53.9978
single-organism intracellular transport	7	5.88235	0.0441255	SFRP2, LEP, ANK3, CEMIP, SMAD3, INSIG1, NUP58	82	431	13541	2.68199	1	0.493416	54.3103
carbohydrate homeostasis	4	3.36134	0.0445853	NEUROD1, LEP, STXBP5L, PAX6	82	132	13541	5.00407	1	0.494685	54.6902
glucose homeostasis	4	3.36134	0.0445853	NEUROD1, LEP, STXBP5L, PAX6	82	132	13541	5.00407	1	0.494685	54.6902
positive regulation of transcription from RNA polymerase II promoter	9	7.56303	0.0449039	SFRP2, ERCC2, ZMIZ1, SMAD6, NFIA, PAX3, SMAD3, INSIG1, PAX6	82	665	13541	2.2349	1	0.494828	54.9517
negative regulation of RNA metabolic process	10	8.40336	0.0455079	SFRP2, CELF4, KAT6A, RUNX1T1, LEP, TRIM31, ZBTB18, NFIA, SMAD3, PAX6	82	789	13541	2.09295	1	0.497193	55.4437
adult feeding behavior	2	1.68067	0.0468765	LEP, ASIP	82	8	13541	41.2835	1	0.505369	56.5397
receptor localization to synapse	2	1.68067	0.0468765	NETO1, RELN	82	8	13541	41.2835	1	0.505369	56.5397
pancreatic A cell differentiation	2	1.68067	0.0468765	NEUROD1, PAX6	82	8	13541	41.2835	1	0.505369	56.5397
memory	3	2.52101	0.0470914	SHANK1, NETO1, RELN	82	58	13541	8.54142	1	0.504655	56.7094
carboxylic acid catabolic process	4	3.36134	0.0479852	LEP, CYP26B1, CYP26A1, ACADM	82	136	13541	4.85689	1	0.509041	57.4088
positive regulation of synaptic transmission	3	2.52101	0.0485588	SHANK1, NETO1, RELN	82	59	13541	8.39665	1	0.510976	57.8521
pancreas development	3	2.52101	0.0500428	ZIC3, NEUROD1, PAX6	82	60	13541	8.25671	1	0.519497	58.9787
liver development	3	2.52101	0.0500428	ZIC3, SMAD3, ACADM	82	60	13541	8.25671	1	0.519497	58.9787
positive regulation of cell proliferation	8	6.72269	0.0511493	SFRP2, ZMIZ1, LHX5, LEP, TBX3, DBF4B, CD46, PAX6	82	563	13541	2.34649	1	0.525105	59.8002
regulation of intracellular transport	6	5.04202	0.0512666	SFRP2, LEP, CEMIP, PEMT, SMAD3, INSIG1	82	337	13541	2.94007	1	0.523634	59.8863
regulation of STAT cascade	4	3.36134	0.0524098	NEUROD1, LEP, IFNT2, LRRC4B	82	141	13541	4.68466	1	0.529361	60.717
regulation of JAK-STAT cascade	4	3.36134	0.0524098	NEUROD1, LEP, IFNT2, LRRC4B	82	141	13541	4.68466	1	0.529361	60.717
mesoderm morphogenesis	3	2.52101	0.0530595	SFRP2, TBX3, SMAD3	82	62	13541	7.99036	1	0.531573	61.182
positive regulation of neurogenesis	5	4.20168	0.0542643	NEUROD1, RNF112, RELN, PAX6, BRINP1	82	238	13541	3.4692	1	0.537514	62.0303
hepaticobiliary system development	3	2.52101	0.0545917	ZIC3, SMAD3, ACADM	82	63	13541	7.86353	1	0.537457	62.2579
neuron fate commitment	3	2.52101	0.0545917	LBX1, SOX1, PAX6	82	63	13541	7.86353	1	0.537457	62.2579
axis specification	3	2.52101	0.0577027	TBX3, SMAD6, PAX6	82	65	13541	7.62158	1	0.555653	64.3564
positive regulation of establishment of protein localization	6	5.04202	0.0578976	SFRP2, LEP, STXBP5L, CEMIP, PEMT, SMAD3	82	349	13541	2.83898	1	0.554646	64.4842
bone development	4	3.36134	0.0579709	SFRP2, MEIS1, CYP26B1, INSIG1	82	147	13541	4.49345	1	0.552872	64.5321
regulation of brown fat cell differentiation	2	1.68067	0.0582524	LEP, METRNL	82	10	13541	33.0268	1	0.55244	64.7156
ventral spinal cord interneuron specification	2	1.68067	0.0582524	SOX1, PAX6	82	10	13541	33.0268	1	0.55244	64.7156
cell fate specification involved in pattern specification	2	1.68067	0.0582524	SOX1, PAX6	82	10	13541	33.0268	1	0.55244	64.7156
muscle organ development	5	4.20168	0.0591351	GPCPD1, ZBTB18, CYP26B1, PAX3, SMAD3	82	245	13541	3.37008	1	0.555807	65.2853
cell aging	3	2.52101	0.059281	KAT6A, ZMIZ1, TBX3	82	66	13541	7.5061	1	0.554519	65.3786
regulation of hemopoiesis	5	4.20168	0.0605686	MEIS1, TRIB1, LEP, CYP26B1, CD46	82	247	13541	3.3428	1	0.560322	66.192
synapse organization	4	3.36134	0.0608526	ANK3, NFIA, RELN, LRRC4B	82	150	13541	4.40358	1	0.559884	66.3689
JAK-STAT cascade	4	3.36134	0.0608526	NEUROD1, LEP, IFNT2, LRRC4B	82	150	13541	4.40358	1	0.559884	66.3689
organic acid catabolic process	4	3.36134	0.0628107	LEP, CYP26B1, CYP26A1, ACADM	82	152	13541	4.34564	1	0.569549	67.5654
retinoic acid metabolic process	2	1.68067	0.0638899	CYP26B1, CYP26A1	82	11	13541	30.0244	1	0.573775	68.2077
positive regulation of cellular protein localization	5	4.20168	0.0642331	SFRP2, LEP, CEMIP, PEMT, SMAD3	82	252	13541	3.27647	1	0.573631	68.4094
STAT cascade	4	3.36134	0.0647979	NEUROD1, LEP, IFNT2, LRRC4B	82	154	13541	4.2892	1	0.574777	68.7387
positive regulation of protein import into nucleus	3	2.52101	0.0657406	SFRP2, LEP, SMAD3	82	70	13541	7.07718	1	0.57808	69.2811
striated muscle tissue development	5	4.20168	0.0672474	TBX3, GPCPD1, ZBTB18, CYP26B1, ACADM	82	256	13541	3.22528	1	0.584505	70.1298
bone morphogenesis	3	2.52101	0.067391	SFRP2, CYP26B1, INSIG1	82	71	13541	6.9775	1	0.583197	70.2096
positive regulation of protein import	3	2.52101	0.0690552	SFRP2, LEP, SMAD3	82	72	13541	6.88059	1	0.590322	71.1189
SMAD protein complex assembly	2	1.68067	0.0694941	SMAD6, SMAD3	82	12	13541	27.5224	1	0.590629	71.3543
spinal cord association neuron differentiation	2	1.68067	0.0694941	LBX1, LHX5	82	12	13541	27.5224	1	0.590629	71.3543
epithelial tube morphogenesis	5	4.20168	0.069556	SFRP2, LBX1, ZIC3, TBX3, SMAD3	82	259	13541	3.18792	1	0.588883	71.3874
protein phosphorylation	13	10.9244	0.0698204	SFRP2, TRIB1, ERCC2, BRAP, MELK, KCNH1, LEP, SMAD6, IFNT2, CEMIP, RELN, PAX6, LRRC4B	82	1257	13541	1.70783	1	0.588251	71.5282
palate development	3	2.52101	0.0707329	FOXE1, TBX3, INSIG1	82	73	13541	6.78633	1	0.591115	72.0091
transcription from RNA polymerase II promoter	12	10.084	0.07277	SFRP2, LBX1, ERCC2, ZMIZ1, LEP, SMAD6, ZBTB18, NFIA, PAX3, SMAD3, INSIG1, PAX6	82	1130	13541	1.75364	1	0.599855	73.0552
cognition	4	3.36134	0.0740945	SHANK1, PTCHD1, NETO1, RELN	82	163	13541	4.05237	1	0.604686	73.7156
skin development	4	3.36134	0.0740945	ERCC2, FOXE1, CYP26B1, PAX6	82	163	13541	4.05237	1	0.604686	73.7156
skeletal system development	6	5.04202	0.0745464	SFRP2, MEIS1, TBX3, CYP26B1, SMAD3, INSIG1	82	376	13541	2.63512	1	0.604972	73.9373
modulation of synaptic transmission	4	3.36134	0.0762375	CELF4, SHANK1, NETO1, RELN	82	165	13541	4.00325	1	0.611516	74.7517
morphogenesis of an epithelium	6	5.04202	0.0772151	SFRP2, LBX1, ZIC3, FOXE1, TBX3, SMAD3	82	380	13541	2.60738	1	0.614376	75.2115
telencephalon development	4	3.36134	0.0773192	NEUROD1, LHX5, RELN, PAX6	82	166	13541	3.97914	1	0.612889	75.26
myeloid cell differentiation	5	4.20168	0.0775443	MEIS1, TRIB1, KAT6A, ERCC2, LEP	82	269	13541	3.06941	1	0.61201	75.3645
cell-cell signaling	10	8.40336	0.0778177	SFRP2, CELF4, NEUROD1, LHX5, SHANK1, LEP, TBX3, STXBP5L, NETO1, RELN	82	877	13541	1.88294	1	0.611377	75.491
regulation of intracellular protein transport	5	4.20168	0.0791955	SFRP2, LEP, CEMIP, PEMT, SMAD3	82	271	13541	3.04676	1	0.616126	76.1188
hormone secretion	4	3.36134	0.0795031	NEUROD1, LEP, TBX3, STXBP5L	82	168	13541	3.93177	1	0.615651	76.2569
negative regulation of RNA biosynthetic process	9	7.56303	0.0799415	SFRP2, KAT6A, RUNX1T1, LEP, TRIM31, ZBTB18, NFIA, SMAD3, PAX6	82	752	13541	1.97634	1	0.615808	76.4524
ion transport	10	8.40336	0.0799953	LOC531152, AQP4, SHANK1, LEP, KCNH1, ANK3, CEMIP, RELN, KCNK1, KCNK9	82	882	13541	1.87227	1	0.614127	76.4763
negative regulation of nucleobase-containing compound metabolic process	10	8.40336	0.0799953	SFRP2, CELF4, KAT6A, RUNX1T1, LEP, TRIM31, ZBTB18, NFIA, SMAD3, PAX6	82	882	13541	1.87227	1	0.614127	76.4763
ventral spinal cord interneuron fate commitment	2	1.68067	0.0806033	SOX1, PAX6	82	14	13541	23.5906	1	0.6151	76.7447
cell fate commitment involved in pattern specification	2	1.68067	0.0806033	SOX1, PAX6	82	14	13541	23.5906	1	0.6151	76.7447
regulation of alpha-amino-3-hydroxy-5-methyl-4-isoxazole propionate selective glutamate receptor activity	2	1.68067	0.0806033	SHANK1, RELN	82	14	13541	23.5906	1	0.6151	76.7447
segmentation	3	2.52101	0.0810716	SFRP2, TBX3, SMAD3	82	79	13541	6.27092	1	0.615403	76.9495
negative regulation of neurogenesis	4	3.36134	0.081714	LBX1, MEIS1, PAX6, BRINP1	82	170	13541	3.88551	1	0.616521	77.2275
transmembrane transport	9	7.56303	0.0818638	LOC531152, AQP4, SHANK1, KCNH1, ANK3, CEMIP, RELN, KCNK1, KCNK9	82	756	13541	1.96588	1	0.615324	77.2919
stem cell proliferation	3	2.52101	0.0828382	SFRP2, TBX3, PAX6	82	80	13541	6.19253	1	0.617976	77.7066
homeostatic process	12	10.084	0.0849242	AQP4, ERCC2, NEUROD1, LEP, STXBP5L, GPCPD1, ANK3, CYP26B1, CEMIP, METRNL, ACADM, PAX6	82	1162	13541	1.70534	1	0.625653	78.5705
hormone transport	4	3.36134	0.08508	NEUROD1, LEP, TBX3, STXBP5L	82	173	13541	3.81813	1	0.624486	78.6338
regulation of cell cycle	8	6.72269	0.0851686	ERCC2, NEUROD1, LEP, TBX3, RNF112, DBF4B, SMAD3, BRINP1	82	635	13541	2.08043	1	0.623024	78.6696
negative regulation of actin filament bundle assembly	2	1.68067	0.0861087	SHANK1, ARHGAP6	82	15	13541	22.0179	1	0.625395	79.0469
regulation of transcription involved in cell fate commitment	2	1.68067	0.0861087	LBX1, PAX6	82	15	13541	22.0179	1	0.625395	79.0469
long-term memory	2	1.68067	0.0861087	SHANK1, RELN	82	15	13541	22.0179	1	0.625395	79.0469
signal transduction involved in regulation of gene expression	2	1.68067	0.0861087	NEUROD1, PAX6	82	15	13541	22.0179	1	0.625395	79.0469
epithelial to mesenchymal transition	3	2.52101	0.0864066	SFRP2, PAX3, SMAD3	82	82	13541	6.04149	1	0.624881	79.1652
dorsal/ventral pattern formation	3	2.52101	0.0864066	SMAD6, SOX1, PAX6	82	82	13541	6.04149	1	0.624881	79.1652
monovalent inorganic cation transport	5	4.20168	0.0885897	LOC531152, KCNH1, ANK3, KCNK1, KCNK9	82	282	13541	2.92791	1	0.632658	80.0126
positive regulation of nucleocytoplasmic transport	3	2.52101	0.090021	SFRP2, LEP, SMAD3	82	84	13541	5.89765	1	0.637013	80.5505
stabilization of membrane potential	2	1.68067	0.0915815	KCNK1, KCNK9	82	16	13541	20.6418	1	0.641828	81.1213
synapse maturation	2	1.68067	0.0915815	NFIA, RELN	82	16	13541	20.6418	1	0.641828	81.1213
dorsal/ventral axis specification	2	1.68067	0.0915815	SMAD6, PAX6	82	16	13541	20.6418	1	0.641828	81.1213
ventral spinal cord interneuron differentiation	2	1.68067	0.0915815	SOX1, PAX6	82	16	13541	20.6418	1	0.641828	81.1213
camera-type eye morphogenesis	3	2.52101	0.0918449	MEIS1, SOX1, PAX6	82	85	13541	5.82826	1	0.64113	81.2161
in utero embryonic development	5	4.20168	0.0939329	ERCC2, ZMIZ1, RCN1, TBX3, SMAD3	82	288	13541	2.86691	1	0.648013	81.9518
skeletal system morphogenesis	4	3.36134	0.0955269	SFRP2, CYP26B1, SMAD3, INSIG1	82	182	13541	3.62932	1	0.652725	82.495
dorsal spinal cord development	2	1.68067	0.0970219	LBX1, LHX5	82	17	13541	19.4275	1	0.656948	82.9905
lens morphogenesis in camera-type eye	2	1.68067	0.0970219	MEIS1, SOX1	82	17	13541	19.4275	1	0.656948	82.9905
regulation of transforming growth factor beta production	2	1.68067	0.0970219	CD46, SMAD3	82	17	13541	19.4275	1	0.656948	82.9905
cell adhesion	11	9.2437	0.097153	SND1, LEP, SMAD6, IFNT2, ARHGAP6, CADM3, CYP26B1, YWHAZ, RELN, CD46, SMAD3	82	1054	13541	1.72341	1	0.655701	83.0333
negative regulation of signal transduction	9	7.56303	0.0971629	SFRP2, TRIB1, CELF4, NEUROD1, BRAP, SMAD6, CYP26B1, CD46, LRRC4B	82	786	13541	1.89085	1	0.653979	83.0366
tube morphogenesis	5	4.20168	0.0975791	SFRP2, LBX1, ZIC3, TBX3, SMAD3	82	292	13541	2.82764	1	0.653879	83.1718
cellular lipid metabolic process	8	6.72269	0.0982685	A3GALT2, LEP, GPCPD1, CYP26B1, CYP26A1, PEMT, ACADM, INSIG1	82	658	13541	2.00771	1	0.654858	83.3935
insulin secretion	3	2.52101	0.0992472	NEUROD1, LEP, STXBP5L	82	89	13541	5.56632	1	0.656956	83.7036
mesoderm development	3	2.52101	0.0992472	SFRP2, TBX3, SMAD3	82	89	13541	5.56632	1	0.656956	83.7036
biological adhesion	11	9.2437	0.0994747	SND1, LEP, SMAD6, IFNT2, ARHGAP6, CADM3, CYP26B1, YWHAZ, RELN, CD46, SMAD3	82	1059	13541	1.71527	1	0.656115	83.7749

## Sheet: Cortex
Term	Count	%	PValue	Genes	List Total	Pop Hits	Pop Total	Fold Enrichment	Bonferroni	Benjamini	FDR
response to endogenous stimulus	15	14.4231	0.000170315	CHRND, T, PRMT2, PDE2A, PDGFD, PDE4D, PTK2, CTGF, SLC1A2, CRB2, PDGFC, NR2F1, SMAD3, ADIPOQ, SDK1	73	872	13541	3.19082	0.283958	0.283958	0.291752
response to organic substance	21	20.1923	0.000337705	RPS6KA2, CHRND, CD83, T, RFC3, PRMT2, PDE2A, RTN4RL2, PDGFD, CTGF, PDE4D, PTK2, BRINP2, SLC1A2, CRB2, PDGFC, SMAD3, NR2F1, PTP4A3, ADIPOQ, SDK1	73	1677	13541	2.32281	0.484363	0.281921	0.577711
positive regulation of transferase activity	9	8.65385	0.000711258	ADCYAP1, PDGFD, COPS8, PTK2, NRG1, RFC3, PDGFC, PIK3R4, ADIPOQ	73	367	13541	4.54888	0.752235	0.371922	1.21308
regulation of signal transduction	22	21.1538	0.000814087	ADCYAP1, IL20, NRG1, TTI1, PRMT2, RTN4RL2, GPR158, TERF2IP, PDGFD, CELF4, CTGF, PDE4D, PTK2, COPS8, BRAP, CRB2, YWHAB, NETO1, PDGFC, SMAD3, PTP4A3, ADIPOQ	73	1933	13541	2.11115	0.797512	0.32919	1.38731
response to organonitrogen compound	9	8.65385	0.000832751	PDGFD, CHRND, PTK2, PDE4D, SLC1A2, PDGFC, PDE2A, ADIPOQ, SDK1	73	376	13541	4.44	0.804795	0.278729	1.41891
positive regulation of cell differentiation	11	10.5769	0.00107086	NFATC2, CTGF, IL20, ISLR2, NRG1, CD83, BRINP2, CRB2, OLFM2, SMAD3, ADIPOQ	73	590	13541	3.45835	0.877675	0.295438	1.82111
positive regulation of kinase activity	8	7.69231	0.00117818	ADCYAP1, PDGFD, COPS8, PTK2, NRG1, PDGFC, PIK3R4, ADIPOQ	73	306	13541	4.84949	0.900914	0.281258	2.00189
regulation of signaling	23	22.1154	0.00125043	ADCYAP1, IL20, NRG1, TTI1, PRMT2, RTN4RL2, GPR158, TERF2IP, PDGFD, CELF4, LMTK2, CTGF, COPS8, PDE4D, PTK2, BRAP, CRB2, YWHAB, NETO1, PDGFC, SMAD3, PTP4A3, ADIPOQ	73	2141	13541	1.99269	0.914019	0.264131	2.12342
cellular response to endogenous stimulus	12	11.5385	0.00166624	PDGFD, CTGF, PTK2, PDE4D, CRB2, T, PRMT2, PDGFC, PDE2A, SMAD3, NR2F1, ADIPOQ	73	737	13541	3.02024	0.962002	0.304662	2.82006
protein phosphorylation	16	15.3846	0.00219568	ADCYAP1, RPS6KA2, MELK, NRG1, RTN4RL2, TERF2IP, PDGFD, LMTK2, CTGF, PDE4D, PTK2, COPS8, BRAP, PDGFC, PIK3R4, ADIPOQ	73	1257	13541	2.36109	0.986573	0.350172	3.70034
positive regulation of phosphatidylinositol 3-kinase signaling	4	3.84615	0.00236198	PDGFD, PTK2, NRG1, PDGFC	73	50	13541	14.8395	0.990316	0.343987	3.97528
regulation of cell communication	22	21.1538	0.00263253	ADCYAP1, IL20, NRG1, TTI1, PRMT2, RTN4RL2, GPR158, TERF2IP, PDGFD, CELF4, CTGF, PDE4D, PTK2, COPS8, BRAP, CRB2, YWHAB, NETO1, PDGFC, SMAD3, PTP4A3, ADIPOQ	73	2118	13541	1.92675	0.994311	0.349989	4.421
protein autophosphorylation	6	5.76923	0.00294246	PDGFD, LMTK2, PTK2, MELK, PDGFC, ADIPOQ	73	184	13541	6.04869	0.996907	0.358864	4.92921
positive regulation of protein kinase activity	7	6.73077	0.00338274	ADCYAP1, PDGFD, COPS8, PTK2, NRG1, PDGFC, ADIPOQ	73	275	13541	4.72164	0.998699	0.377884	5.64678
intracellular signal transduction	20	19.2308	0.00377839	ADCYAP1, RPS6KA2, IL20, NRG1, MELK, TTI1, PDE2A, RTN4RL2, SHC3, TERF2IP, NFATC2, PDGFD, CTGF, PDE4D, PTK2, COPS8, BRAP, RASEF, PDGFC, ADIPOQ	73	1888	13541	1.96497	0.999403	0.390366	6.28726
response to nitrogen compound	9	8.65385	0.00385109	PDGFD, CHRND, PTK2, PDE4D, SLC1A2, PDGFC, PDE2A, ADIPOQ, SDK1	73	480	13541	3.478	0.999483	0.376814	6.4045
regulation of transferase activity	10	9.61538	0.00395787	ADCYAP1, PDGFD, COPS8, PTK2, NRG1, RFC3, PDGFC, PIK3R4, RTN4RL2, ADIPOQ	73	591	13541	3.13863	0.999581	0.36711	6.57645
response to drug	5	4.80769	0.00402545	NFATC2, SLC1A2, PDE2A, ADIPOQ, PAPD7	73	122	13541	7.60218	0.999633	0.3556	6.68513
cellular response to organic substance	16	15.3846	0.00403356	RPS6KA2, T, PRMT2, PDE2A, RTN4RL2, PDGFD, CTGF, PDE4D, PTK2, BRINP2, CRB2, PDGFC, NR2F1, SMAD3, PTP4A3, ADIPOQ	73	1339	13541	2.2165	0.999639	0.341076	6.69815
enzyme linked receptor protein signaling pathway	10	9.61538	0.00432195	PDGFD, CTGF, PTK2, NRG1, CRB2, T, PDGFC, SMAD3, SHC3, ADIPOQ	73	599	13541	3.09671	0.999795	0.346024	7.16049
regulation of phosphatidylinositol 3-kinase signaling	4	3.84615	0.00435508	PDGFD, PTK2, NRG1, PDGFC	73	62	13541	11.9673	0.999808	0.334735	7.21348
cell proliferation	15	14.4231	0.00488817	RPS6KA2, MELK, NRG1, T, PDGFD, NFATC2, C11H9orf69, DLX6, CTGF, PTK2, COPS8, LHX5, PDGFC, SMAD3, ADIPOQ	73	1232	13541	2.25844	0.999933	0.353888	8.062
response to acid chemical	5	4.80769	0.00518137	PDGFD, SLC1A2, BRINP2, PDGFC, AQP2	73	131	13541	7.07989	0.999962	0.357839	8.52556
cellular response to chemical stimulus	18	17.3077	0.00541078	RPS6KA2, MELK, T, PRMT2, PDE2A, RTN4RL2, AQP2, PDGFD, CTGF, PDE4D, PTK2, BRINP2, CRB2, PDGFC, SMAD3, NR2F1, PTP4A3, ADIPOQ	73	1661	13541	2.01016	0.999976	0.35809	8.88674
cell migration	12	11.5385	0.00560569	NFATC2, PDGFD, CTGF, PTK2, PDE4D, NRG1, T, SOX1, PDGFC, PTP4A3, ADIPOQ, KIRREL3	73	863	13541	2.57928	0.999984	0.356573	9.19253
regulation of kinase activity	9	8.65385	0.005994	ADCYAP1, PDGFD, COPS8, PTK2, NRG1, PDGFC, PIK3R4, RTN4RL2, ADIPOQ	73	517	13541	3.22909	0.999992	0.364565	9.79889
cellular response to oxygen-containing compound	9	8.65385	0.00724087	PDGFD, RPS6KA2, PTK2, PDE4D, BRINP2, PDGFC, PDE2A, ADIPOQ, AQP2	73	534	13541	3.12629	0.999999	0.410108	11.7202
positive regulation of intracellular signal transduction	10	9.61538	0.00766348	ADCYAP1, PDGFD, COPS8, CTGF, PTK2, IL20, NRG1, PDGFC, ADIPOQ, TERF2IP	73	655	13541	2.83196	1	0.416543	12.3627
phosphatidylinositol 3-kinase signaling	4	3.84615	0.00767819	PDGFD, PTK2, NRG1, PDGFC	73	76	13541	9.7628	1	0.406197	12.3849
second-messenger-mediated signaling	5	4.80769	0.00850248	ADCYAP1, NFATC2, PDE4D, NRG1, PDE2A	73	151	13541	6.14216	1	0.427736	13.625
response to oxygen-containing compound	11	10.5769	0.0086701	PDGFD, RPS6KA2, PTK2, PDE4D, SLC1A2, BRINP2, PDGFC, PDE2A, ADIPOQ, SDK1, AQP2	73	790	13541	2.58282	1	0.423538	13.8752
regulation of cell proliferation	13	12.5	0.0089784	C11H9orf69, NFATC2, PDGFD, RPS6KA2, DLX6, COPS8, PTK2, LHX5, NRG1, T, PDGFC, SMAD3, ADIPOQ	73	1051	13541	2.2944	1	0.424602	14.3335
nervous system development	16	15.3846	0.00924934	ADCYAP1, NEFH, NRG1, T, UNC5A, SOX1, SHC3, KIRREL3, PTK2, ISLR2, LHX5, BRINP2, SLC1A2, CRB2, OLFM1, SDK1	73	1466	13541	2.02448	1	0.424314	14.7343
positive regulation of response to stimulus	15	14.4231	0.00941918	ADCYAP1, IL20, NRG1, PDE2A, TERF2IP, PDGFD, NFATC2, PDE4D, PTK2, CTGF, COPS8, CRB2, NETO1, PDGFC, ADIPOQ	73	1329	13541	2.0936	1	0.420645	14.9847
regulation of protein autophosphorylation	3	2.88462	0.00963854	PDGFD, PDGFC, ADIPOQ	73	28	13541	19.8743	1	0.418796	15.3071
phosphorylation	16	15.3846	0.00970584	ADCYAP1, RPS6KA2, MELK, NRG1, RTN4RL2, TERF2IP, PDGFD, LMTK2, CTGF, PDE4D, PTK2, COPS8, BRAP, PDGFC, PIK3R4, ADIPOQ	73	1474	13541	2.01349	1	0.412149	15.4058
positive regulation of cell proliferation	9	8.65385	0.0098108	C11H9orf69, NFATC2, PDGFD, DLX6, PTK2, LHX5, NRG1, T, PDGFC	73	563	13541	2.96525	1	0.406987	15.5594
positive regulation of developmental process	11	10.5769	0.00983031	NFATC2, IL20, ISLR2, LHX5, NRG1, CD83, BRINP2, CRB2, OLFM2, SMAD3, ADIPOQ	73	805	13541	2.53469	1	0.399388	15.588
positive regulation of phosphorylation	10	9.61538	0.0105892	ADCYAP1, PDGFD, COPS8, CTGF, PTK2, NRG1, PDGFC, PIK3R4, ADIPOQ, TERF2IP	73	690	13541	2.68831	1	0.4145	16.691
regulation of phosphate metabolic process	14	13.4615	0.0114905	ADCYAP1, PDGFD, CTGF, COPS8, PTK2, PDE4D, NRG1, ELFN1, PDGFC, PDE2A, PIK3R4, RTN4RL2, ADIPOQ, TERF2IP	73	1222	13541	2.12513	1	0.432539	17.9831
cell development	16	15.3846	0.0115143	ADCYAP1, NEFH, RPS6KA2, NRG1, UNC5A, SOX1, PDE2A, KIRREL3, NFATC2, PTK2, ISLR2, BRINP2, CRB2, SMAD3, ADIPOQ, SDK1	73	1503	13541	1.97464	1	0.425306	18.017
regulation of phosphorus metabolic process	14	13.4615	0.0115647	ADCYAP1, PDGFD, CTGF, COPS8, PTK2, PDE4D, NRG1, ELFN1, PDGFC, PDE2A, PIK3R4, RTN4RL2, ADIPOQ, TERF2IP	73	1223	13541	2.12339	1	0.419061	18.0888
regulation of protein kinase activity	8	7.69231	0.0118593	ADCYAP1, PDGFD, COPS8, PTK2, NRG1, PDGFC, RTN4RL2, ADIPOQ	73	467	13541	3.17761	1	0.419621	18.5065
transmembrane receptor protein tyrosine kinase signaling pathway	7	6.73077	0.0121336	PDGFD, CTGF, PTK2, NRG1, PDGFC, SHC3, ADIPOQ	73	360	13541	3.60681	1	0.419625	18.8937
cellular response to organonitrogen compound	6	5.76923	0.0123634	PDGFD, PTK2, PDE4D, PDGFC, PDE2A, ADIPOQ	73	260	13541	4.28061	1	0.41849	19.2167
localization of cell	12	11.5385	0.0126925	NFATC2, PDGFD, CTGF, PTK2, PDE4D, NRG1, T, SOX1, PDGFC, PTP4A3, ADIPOQ, KIRREL3	73	967	13541	2.30188	1	0.419898	19.6772
cell motility	12	11.5385	0.0126925	NFATC2, PDGFD, CTGF, PTK2, PDE4D, NRG1, T, SOX1, PDGFC, PTP4A3, ADIPOQ, KIRREL3	73	967	13541	2.30188	1	0.419898	19.6772
locomotion	13	12.5	0.0128906	NRG1, T, UNC5A, SOX1, KIRREL3, PDGFD, NFATC2, PDE4D, PTK2, CTGF, PDGFC, PTP4A3, ADIPOQ	73	1103	13541	2.18623	1	0.418029	19.9531
cellular response to acid chemical	4	3.84615	0.0129139	PDGFD, BRINP2, PDGFC, AQP2	73	92	13541	8.06492	1	0.411997	19.9856
movement of cell or subcellular component	14	13.4615	0.0129668	NEFH, NRG1, T, UNC5A, SOX1, KIRREL3, PDGFD, NFATC2, PDE4D, PTK2, CTGF, PDGFC, PTP4A3, ADIPOQ	73	1241	13541	2.09259	1	0.406864	20.0592
ERK1 and ERK2 cascade	5	4.80769	0.0137628	ADCYAP1, PDGFD, CTGF, PDGFC, ADIPOQ	73	174	13541	5.33026	1	0.419302	21.1578
positive regulation of protein serine/threonine kinase activity	5	4.80769	0.0148485	PDGFD, COPS8, NRG1, PDGFC, ADIPOQ	73	178	13541	5.21048	1	0.43742	22.6335
phosphatidylinositol-mediated signaling	4	3.84615	0.0148798	PDGFD, PTK2, NRG1, PDGFC	73	97	13541	7.6492	1	0.431842	22.6756
positive regulation of signal transduction	12	11.5385	0.0149285	ADCYAP1, PDGFD, COPS8, CTGF, PTK2, IL20, NRG1, CRB2, NETO1, PDGFC, ADIPOQ, TERF2IP	73	990	13541	2.2484	1	0.426798	22.7412
platelet-derived growth factor receptor signaling pathway	3	2.88462	0.0156315	PDGFD, PDGFC, ADIPOQ	73	36	13541	15.4578	1	0.435682	23.6815
regulation of ERK1 and ERK2 cascade	5	4.80769	0.0159872	ADCYAP1, PDGFD, CTGF, PDGFC, ADIPOQ	73	182	13541	5.09597	1	0.437083	24.1532
inositol lipid-mediated signaling	4	3.84615	0.0161362	PDGFD, PTK2, NRG1, PDGFC	73	100	13541	7.41973	1	0.434284	24.3499
regulation of cell differentiation	13	12.5	0.0167118	IL20, NRG1, CD83, NFATC2, PTK2, CTGF, ISLR2, BRINP2, OLFM2, CRB2, SMAD3, ADIPOQ, SDK1	73	1143	13541	2.10972	1	0.439991	25.1056
cellular macromolecular complex assembly	10	9.61538	0.0169369	TNPO1, CELF4, NEFH, COPS8, PTK2, NRG1, LOC617043, TTC17, PDGFC, SMAD3	73	746	13541	2.4865	1	0.438726	25.3991
neuron migration	4	3.84615	0.017006	PTK2, NRG1, SOX1, KIRREL3	73	102	13541	7.27424	1	0.434528	25.4891
cellular response to growth factor stimulus	7	6.73077	0.0179875	CTGF, PTK2, CRB2, T, PDE2A, SMAD3, PTP4A3	73	393	13541	3.30395	1	0.447467	26.755
neuron differentiation	11	10.5769	0.0184154	ADCYAP1, NEFH, PTK2, ISLR2, LHX5, NRG1, BRINP2, UNC5A, SOX1, KIRREL3, SDK1	73	887	13541	2.30037	1	0.44983	27.3006
cellular protein complex assembly	7	6.73077	0.0190187	TNPO1, COPS8, PTK2, NRG1, TTC17, PDGFC, SMAD3	73	398	13541	3.26244	1	0.4552	28.0632
positive regulation of catalytic activity	10	9.61538	0.0197749	ADCYAP1, PDGFD, COPS8, PTK2, NRG1, RFC3, PDGFC, SMAD3, PIK3R4, ADIPOQ	73	766	13541	2.42158	1	0.462969	29.0085
response to growth factor	7	6.73077	0.0198724	CTGF, PTK2, CRB2, T, PDE2A, SMAD3, PTP4A3	73	402	13541	3.22998	1	0.459378	29.1296
positive regulation of phosphorus metabolic process	10	9.61538	0.0202289	ADCYAP1, PDGFD, COPS8, CTGF, PTK2, NRG1, PDGFC, PIK3R4, ADIPOQ, TERF2IP	73	769	13541	2.41213	1	0.460194	29.5704
positive regulation of phosphate metabolic process	10	9.61538	0.0202289	ADCYAP1, PDGFD, COPS8, CTGF, PTK2, NRG1, PDGFC, PIK3R4, ADIPOQ, TERF2IP	73	769	13541	2.41213	1	0.460194	29.5704
behavior	7	6.73077	0.0207521	NRG1, SLC1A2, OLFM2, NETO1, SHC3, KIRREL3, SDK1	73	406	13541	3.19816	1	0.463708	30.2128
activation of transmembrane receptor protein tyrosine kinase activity	2	1.92308	0.021102	NRG1, PDGFC	73	4	13541	92.7466	1	0.46433	30.6394
notochord formation	2	1.92308	0.021102	CRB2, T	73	4	13541	92.7466	1	0.46433	30.6394
positive regulation of cell morphogenesis involved in differentiation	4	3.84615	0.0212413	ISLR2, NRG1, CRB2, SMAD3	73	111	13541	6.68444	1	0.461604	30.8084
receptor metabolic process	4	3.84615	0.0227701	LMTK2, NRG1, PIK3R4, ADIPOQ	73	114	13541	6.50853	1	0.480358	32.6392
positive regulation of protein phosphorylation	9	8.65385	0.0234506	ADCYAP1, PDGFD, COPS8, CTGF, PTK2, NRG1, PDGFC, ADIPOQ, TERF2IP	73	660	13541	2.52945	1	0.485612	33.4393
regulation of phosphorylation	12	11.5385	0.0235995	ADCYAP1, PDGFD, COPS8, CTGF, PTK2, PDE4D, NRG1, PDGFC, PIK3R4, RTN4RL2, ADIPOQ, TERF2IP	73	1060	13541	2.09992	1	0.482955	33.6131
regulation of intracellular signal transduction	13	12.5	0.0239955	ADCYAP1, PDGFD, CTGF, IL20, COPS8, PTK2, PDE4D, NRG1, TTI1, PDGFC, RTN4RL2, ADIPOQ, TERF2IP	73	1203	13541	2.0045	1	0.48393	34.0735
positive regulation of cell communication	12	11.5385	0.0246368	ADCYAP1, PDGFD, COPS8, CTGF, PTK2, IL20, NRG1, CRB2, NETO1, PDGFC, ADIPOQ, TERF2IP	73	1067	13541	2.08615	1	0.488347	34.8127
protein complex assembly	11	10.5769	0.0255197	KCNF1, TNPO1, NEFH, COPS8, PTK2, NRG1, LOC617043, TTC17, PDGFC, SMAD3, ADIPOQ	73	935	13541	2.18227	1	0.495935	35.8175
positive regulation of signaling	12	11.5385	0.0255524	ADCYAP1, PDGFD, COPS8, CTGF, PTK2, IL20, NRG1, CRB2, NETO1, PDGFC, ADIPOQ, TERF2IP	73	1073	13541	2.07448	1	0.491757	35.8545
protein complex biogenesis	11	10.5769	0.0256863	KCNF1, TNPO1, NEFH, COPS8, PTK2, NRG1, LOC617043, TTC17, PDGFC, SMAD3, ADIPOQ	73	936	13541	2.17994	1	0.489024	36.0054
cellular response to nitrogen compound	6	5.76923	0.0260098	PDGFD, PTK2, PDE4D, PDGFC, PDE2A, ADIPOQ	73	315	13541	3.5332	1	0.488891	36.3689
positive regulation of cell development	6	5.76923	0.0266357	ISLR2, NRG1, BRINP2, CRB2, SMAD3, ADIPOQ	73	317	13541	3.51091	1	0.492739	37.0668
neuron development	9	8.65385	0.0315948	ADCYAP1, NEFH, PTK2, ISLR2, NRG1, UNC5A, SOX1, KIRREL3, SDK1	73	699	13541	2.38832	1	0.549289	42.3462
developmental growth	7	6.73077	0.0325297	CHRND, PTK2, PDE4D, ISLR2, NRG1, SLC1A2, SMAD3	73	451	13541	2.87905	1	0.555428	43.2935
response to organic cyclic compound	7	6.73077	0.0328324	CHRND, PDE4D, CD83, PRMT2, PDE2A, NR2F1, SDK1	73	452	13541	2.87268	1	0.554345	43.5971
positive regulation of ERK1 and ERK2 cascade	4	3.84615	0.0331727	ADCYAP1, PDGFD, CTGF, PDGFC	73	132	13541	5.621	1	0.553702	43.9365
neuron projection development	8	7.69231	0.033256	ADCYAP1, NEFH, PTK2, ISLR2, NRG1, UNC5A, KIRREL3, SDK1	73	577	13541	2.57183	1	0.550259	44.0193
regulation of multicellular organismal development	13	12.5	0.0334256	CELF4, CTGF, PTK2, IL20, ISLR2, LHX5, NRG1, CD83, BRINP2, CRB2, SMAD3, ADIPOQ, SDK1	73	1263	13541	1.90927	1	0.547817	44.1876
regulation of protein phosphorylation	11	10.5769	0.0342318	ADCYAP1, PDGFD, COPS8, CTGF, PTK2, PDE4D, NRG1, PDGFC, RTN4RL2, ADIPOQ, TERF2IP	73	982	13541	2.07783	1	0.552277	44.9807
generation of neurons	11	10.5769	0.0342318	ADCYAP1, NEFH, PTK2, ISLR2, LHX5, NRG1, BRINP2, UNC5A, SOX1, KIRREL3, SDK1	73	982	13541	2.07783	1	0.552277	44.9807
cell surface receptor signaling pathway	16	15.3846	0.0350944	NRG1, T, RTN4RL2, SHC3, PDGFD, NFATC2, CELF4, PDE4D, PTK2, CTGF, CRB2, NETO1, PDGFC, SMAD3, PTP4A3, ADIPOQ	73	1721	13541	1.72452	1	0.557189	45.8177
positive regulation of molecular function	11	10.5769	0.03569	ADCYAP1, PDGFD, COPS8, PTK2, NRG1, RFC3, PDGFC, SMAD3, PIK3R4, ADIPOQ, TERF2IP	73	989	13541	2.06312	1	0.559202	46.3885
somitogenesis	3	2.88462	0.0357021	CRB2, T, SMAD3	73	56	13541	9.93713	1	0.555203	46.4
positive regulation of vascular permeability	2	1.92308	0.0366398	PDE2A, PTP4A3	73	7	13541	52.998	1	0.560656	47.2871
response to amino acid	3	2.88462	0.0368754	PDGFD, SLC1A2, PDGFC	73	57	13541	9.7628	1	0.558979	47.5079
cell-cell adhesion via plasma-membrane adhesion molecules	4	3.84615	0.0377829	PCDHB1, ADIPOQ, KIRREL3, PCDH1	73	139	13541	5.33793	1	0.563943	48.3499
positive regulation of muscle cell differentiation	3	2.88462	0.0380636	NFATC2, NRG1, OLFM2	73	58	13541	9.59447	1	0.562719	48.6077
mesoderm formation	3	2.88462	0.0404834	CRB2, T, SMAD3	73	60	13541	9.27466	1	0.581632	50.7808
regulation of cell development	8	7.69231	0.0410146	PTK2, ISLR2, NRG1, BRINP2, CRB2, SMAD3, ADIPOQ, SDK1	73	604	13541	2.45686	1	0.582586	51.2461
gastrulation	4	3.84615	0.0412668	CRB2, T, SMAD3, ADIPOQ	73	144	13541	5.15259	1	0.58101	51.4656
cAMP catabolic process	2	1.92308	0.0417648	PDE4D, PDE2A	73	8	13541	46.3733	1	0.58166	51.8963
macromolecular complex assembly	12	11.5385	0.0417922	KCNF1, TNPO1, CELF4, NEFH, COPS8, PTK2, NRG1, LOC617043, TTC17, PDGFC, SMAD3, ADIPOQ	73	1160	13541	1.91889	1	0.578128	51.9198
cell-cell signaling	10	9.61538	0.0421039	CELF4, CTGF, CHRND, LHX5, SNX19, T, NETO1, SHC3, ADIPOQ, LOC523484	73	877	13541	2.11509	1	0.577159	52.1874
mesoderm morphogenesis	3	2.88462	0.04296	CRB2, T, SMAD3	73	62	13541	8.97548	1	0.580954	52.9152
regulation of cell morphogenesis involved in differentiation	5	4.80769	0.0440044	PTK2, ISLR2, NRG1, CRB2, SMAD3	73	250	13541	3.70986	1	0.586248	53.7888
synapse organization	4	3.84615	0.0456547	PTK2, NRG1, ELFN1, KIRREL3	73	150	13541	4.94648	1	0.596386	55.1383
MAPK cascade	7	6.73077	0.045728	ADCYAP1, PDGFD, CTGF, BRAP, NRG1, PDGFC, ADIPOQ	73	490	13541	2.6499	1	0.593381	55.1974
phosphate-containing compound metabolic process	18	17.3077	0.0461383	ADCYAP1, RPS6KA2, MELK, NRG1, ELFN1, PDE2A, RTN4RL2, TERF2IP, PDGFD, LMTK2, CTGF, PDE4D, PTK2, COPS8, BRAP, PDGFC, PIK3R4, ADIPOQ	73	2099	13541	1.5907	1	0.593158	55.5267
positive regulation of multicellular organismal process	11	10.5769	0.0468874	ADCYAP1, PDE4D, IL20, ISLR2, LHX5, NRG1, CD83, BRINP2, CRB2, SMAD3, ADIPOQ	73	1037	13541	1.96762	1	0.595659	56.122
phosphorus metabolic process	18	17.3077	0.0472186	ADCYAP1, RPS6KA2, MELK, NRG1, ELFN1, PDE2A, RTN4RL2, TERF2IP, PDGFD, LMTK2, CTGF, PDE4D, PTK2, COPS8, BRAP, PDGFC, PIK3R4, ADIPOQ	73	2105	13541	1.58616	1	0.594796	56.3829
ERBB signaling pathway	3	2.88462	0.048078	PTK2, NRG1, SHC3	73	66	13541	8.43151	1	0.598093	57.0528
protein complex subunit organization	11	10.5769	0.048178	KCNF1, TNPO1, NEFH, COPS8, PTK2, NRG1, LOC617043, TTC17, PDGFC, SMAD3, ADIPOQ	73	1042	13541	1.95818	1	0.595435	57.1302
signal transduction by protein phosphorylation	7	6.73077	0.048797	ADCYAP1, PDGFD, CTGF, BRAP, NRG1, PDGFC, ADIPOQ	73	498	13541	2.60733	1	0.596821	57.6059
forebrain development	5	4.80769	0.0495594	LHX5, NRG1, SLC1A2, SOX1, KIRREL3	73	260	13541	3.56718	1	0.59927	58.185
regulation of membrane potential	5	4.80769	0.0495594	CELF4, CHRND, KCNK18, KCNH7, NETO1	73	260	13541	3.56718	1	0.59927	58.185
chemical synaptic transmission	6	5.76923	0.0495739	CELF4, CHRND, NETO1, SHC3, ADIPOQ, LOC523484	73	376	13541	2.96	1	0.596034	58.1959
anterograde trans-synaptic signaling	6	5.76923	0.0495739	CELF4, CHRND, NETO1, SHC3, ADIPOQ, LOC523484	73	376	13541	2.96	1	0.596034	58.1959
synaptic signaling	6	5.76923	0.0495739	CELF4, CHRND, NETO1, SHC3, ADIPOQ, LOC523484	73	376	13541	2.96	1	0.596034	58.1959
trans-synaptic signaling	6	5.76923	0.0495739	CELF4, CHRND, NETO1, SHC3, ADIPOQ, LOC523484	73	376	13541	2.96	1	0.596034	58.1959
cardiac muscle cell myoblast differentiation	2	1.92308	0.0519343	NRG1, T	73	10	13541	37.0986	1	0.610227	59.9416
notochord morphogenesis	2	1.92308	0.0519343	CRB2, T	73	10	13541	37.0986	1	0.610227	59.9416
cellular response to external stimulus	4	3.84615	0.0542754	SLC1A2, PDE2A, PIK3R4, AQP2	73	161	13541	4.60853	1	0.623586	61.6049
neurogenesis	11	10.5769	0.0544279	ADCYAP1, NEFH, PTK2, ISLR2, LHX5, NRG1, BRINP2, UNC5A, SOX1, KIRREL3, SDK1	73	1065	13541	1.91589	1	0.621378	61.711
somite development	3	2.88462	0.0547698	CRB2, T, SMAD3	73	71	13541	7.83774	1	0.620507	61.9478
cyclic nucleotide catabolic process	2	1.92308	0.0569791	PDE4D, PDE2A	73	11	13541	33.726	1	0.632266	63.445
negative regulation of cell cycle	5	4.80769	0.0573358	ADCYAP1, TPRA1, RPS6KA2, BRINP2, SMAD3	73	273	13541	3.39731	1	0.631447	63.6815
regulation of cAMP metabolic process	3	2.88462	0.0575337	ADCYAP1, PDE4D, PDE2A	73	73	13541	7.62301	1	0.629594	63.812
telencephalon development	4	3.84615	0.0584349	LHX5, NRG1, SLC1A2, KIRREL3	73	166	13541	4.46971	1	0.632355	64.401
synapse assembly	3	2.88462	0.0603455	PTK2, NRG1, KIRREL3	73	75	13541	7.41973	1	0.641455	65.62
neuron projection morphogenesis	6	5.76923	0.0614613	NEFH, PTK2, ISLR2, NRG1, UNC5A, KIRREL3	73	400	13541	2.7824	1	0.645332	66.3137
regulation of molecular function	15	14.4231	0.0619219	ADCYAP1, NRG1, ELFN1, PRMT2, RFC3, RTN4RL2, TERF2IP, PDGFD, PDE4D, PTK2, COPS8, PDGFC, SMAD3, PIK3R4, ADIPOQ	73	1700	13541	1.6367	1	0.645115	66.5961
growth	8	7.69231	0.0634927	CTGF, CHRND, PTK2, PDE4D, ISLR2, NRG1, SLC1A2, SMAD3	73	667	13541	2.22481	1	0.651601	67.5427
positive regulation of protein modification process	9	8.65385	0.0649303	ADCYAP1, PDGFD, COPS8, CTGF, PTK2, NRG1, PDGFC, ADIPOQ, TERF2IP	73	810	13541	2.06104	1	0.657103	68.3869
segmentation	3	2.88462	0.0661075	CRB2, T, SMAD3	73	79	13541	7.04404	1	0.660953	69.0627
blood circulation	5	4.80769	0.066405	RPS6KA2, PDE4D, PDE2A, PTP4A3, ADIPOQ	73	287	13541	3.23159	1	0.659712	69.2313
negative regulation of gene expression	10	9.61538	0.0668911	BASP1, CELF4, CTGF, SND1, NRG1, PRMT2, PDE2A, SMAD3, NR2F1, ADIPOQ	73	959	13541	1.93424	1	0.659559	69.505
regulation of protein serine/threonine kinase activity	5	4.80769	0.068441	PDGFD, COPS8, NRG1, PDGFC, ADIPOQ	73	290	13541	3.19816	1	0.665359	70.3623
circulatory system process	5	4.80769	0.0691268	RPS6KA2, PDE4D, PDE2A, PTP4A3, ADIPOQ	73	291	13541	3.18717	1	0.666272	70.7344
notochord development	2	1.92308	0.0719551	CRB2, T	73	14	13541	26.499	1	0.678635	72.2228
regulation of G-protein coupled receptor protein signaling pathway	3	2.88462	0.0720457	ADCYAP1, YWHAB, GPR158	73	83	13541	6.70457	1	0.676294	72.2692
muscle structure development	6	5.76923	0.0736726	NFATC2, CHRND, NRG1, OLFM2, T, SMAD3	73	422	13541	2.63734	1	0.68196	73.0915
cAMP metabolic process	3	2.88462	0.0766091	ADCYAP1, PDE4D, PDE2A	73	86	13541	6.47069	1	0.693968	74.5179
regulation of MAP kinase activity	4	3.84615	0.0774778	PDGFD, NRG1, PDGFC, ADIPOQ	73	187	13541	3.96777	1	0.695487	74.926
regulation of catalytic activity	12	11.5385	0.0805248	ADCYAP1, PDGFD, COPS8, PTK2, NRG1, ELFN1, RFC3, PDGFC, SMAD3, PIK3R4, RTN4RL2, ADIPOQ	73	1298	13541	1.71488	1	0.707293	76.3093
axonogenesis	5	4.80769	0.0805839	NEFH, PTK2, ISLR2, NRG1, UNC5A	73	307	13541	3.02106	1	0.704893	76.3354
mesoderm development	3	2.88462	0.081262	CRB2, T, SMAD3	73	89	13541	6.25258	1	0.705384	76.6331
positive regulation of protein autophosphorylation	2	1.92308	0.0818085	PDGFD, PDGFC	73	16	13541	23.1866	1	0.705265	76.8703
modulation of excitatory postsynaptic potential	2	1.92308	0.0818085	CELF4, NETO1	73	16	13541	23.1866	1	0.705265	76.8703
regulation of cyclic nucleotide metabolic process	3	2.88462	0.0844119	ADCYAP1, PDE4D, PDE2A	73	91	13541	6.11516	1	0.714403	77.9699
positive regulation of metabolic process	17	16.3462	0.0857729	ADCYAP1, RPS6KA2, NRG1, T, PRMT2, RFC3, TERF2IP, PDGFD, CELF4, CTGF, PTK2, COPS8, LHX5, PDGFC, SMAD3, PIK3R4, ADIPOQ	73	2110	13541	1.49449	1	0.717801	78.5249
cell-cell adhesion	8	7.69231	0.0858733	PTK2, SND1, PCDHB1, CD83, SMAD3, ADIPOQ, KIRREL3, PCDH1	73	717	13541	2.06966	1	0.715678	78.5653
positive regulation of cellular protein metabolic process	10	9.61538	0.0862405	ADCYAP1, PDGFD, COPS8, CTGF, PTK2, NRG1, PDGFC, SMAD3, ADIPOQ, TERF2IP	73	1010	13541	1.83657	1	0.714729	78.7126
regulation of cellular component movement	7	6.73077	0.0864781	PDGFD, NEFH, PTK2, PDE4D, NRG1, PDGFC, ADIPOQ	73	578	13541	2.24646	1	0.71323	78.8073
regulation of vascular permeability	2	1.92308	0.0866965	PDE2A, PTP4A3	73	17	13541	21.8227	1	0.711661	78.8941
cardioblast differentiation	2	1.92308	0.0866965	NRG1, T	73	17	13541	21.8227	1	0.711661	78.8941
central nervous system development	7	6.73077	0.0886966	PTK2, LHX5, NRG1, SLC1A2, SOX1, SHC3, KIRREL3	73	582	13541	2.23102	1	0.717715	79.6731
protein targeting	6	5.76923	0.0903543	TNPO1, NRG1, YWHAB, PDE2A, SMAD3, PIK3R4	73	449	13541	2.47875	1	0.722168	80.2981
positive regulation of cellular metabolic process	16	15.3846	0.0914795	ADCYAP1, NRG1, T, PRMT2, RFC3, TERF2IP, PDGFD, CELF4, CTGF, PTK2, COPS8, LHX5, PDGFC, SMAD3, PIK3R4, ADIPOQ	73	1966	13541	1.50961	1	0.724341	80.712
cell morphogenesis involved in differentiation	7	6.73077	0.091514	NEFH, PTK2, ISLR2, NRG1, CRB2, UNC5A, SMAD3	73	587	13541	2.21201	1	0.722054	80.7245
calcineurin-NFAT signaling cascade	2	1.92308	0.0915588	NFATC2, NRG1	73	18	13541	20.6104	1	0.719823	80.7408
negative regulation of metabolic process	14	13.4615	0.0915984	BASP1, CELF4, CTGF, PDE4D, SND1, NRG1, ELFN1, PRMT2, PDE2A, SMAD3, NR2F1, RTN4RL2, ADIPOQ, TERF2IP	73	1644	13541	1.57963	1	0.717582	80.7552
calcium-mediated signaling	3	2.88462	0.0924457	NFATC2, PDE4D, NRG1	73	96	13541	5.79666	1	0.718645	81.0608
axon development	5	4.80769	0.0929298	NEFH, PTK2, ISLR2, NRG1, UNC5A	73	323	13541	2.87141	1	0.718231	81.2334
kidney development	4	3.84615	0.0935899	SMAD3, ADIPOQ, KIRREL3, AQP2	73	203	13541	3.65504	1	0.718529	81.4663
negative regulation of nucleobase-containing compound metabolic process	9	8.65385	0.0953444	BASP1, CELF4, NRG1, PRMT2, PDE2A, SMAD3, NR2F1, ADIPOQ, TERF2IP	73	882	13541	1.89279	1	0.723149	82.0721
homophilic cell adhesion via plasma membrane adhesion molecules	3	2.88462	0.09572	PCDHB1, KIRREL3, PCDH1	73	98	13541	5.67836	1	0.722303	82.1994
organ morphogenesis	8	7.69231	0.0959619	DLX6, CTGF, NRG1, CRB2, T, SOX1, PDGFC, SMAD3	73	737	13541	2.01349	1	0.720944	82.2809
cytokine production	6	5.76923	0.0969966	ADCYAP1, NFATC2, PDE4D, CD83, SMAD3, ADIPOQ	73	459	13541	2.42475	1	0.722672	82.6256
positive regulation of macromolecule metabolic process	16	15.3846	0.0978003	ADCYAP1, RPS6KA2, NRG1, T, PRMT2, RFC3, TERF2IP, PDGFD, CELF4, CTGF, PTK2, COPS8, LHX5, PDGFC, SMAD3, ADIPOQ	73	1986	13541	1.49441	1	0.72349	82.8889
negative regulation of macromolecule metabolic process	13	12.5	0.0982949	BASP1, CELF4, CTGF, PDE4D, SND1, NRG1, PRMT2, PDE2A, SMAD3, NR2F1, RTN4RL2, ADIPOQ, TERF2IP	73	1504	13541	1.60333	1	0.723122	83.0492

## Sheet: Hypothalamus
Term	Count	%	PValue	Genes	List Total	Pop Hits	Pop Total	Fold Enrichment	Bonferroni	Benjamini	FDR
central nervous system development	8	17.0213	0.000510294	HAPLN2, CDK5RAP2, FOXB1, LEF1, HNF1B, CDH2, CALM2, SALL1	35	582	13541	5.31802	0.491511	0.491511	0.83188
brain development	7	14.8936	0.0007579	CDK5RAP2, FOXB1, LEF1, HNF1B, CDH2, CALM2, SALL1	35	446	13541	6.0722	0.633808	0.394862	1.23318
head development	7	14.8936	0.00112274	CDK5RAP2, FOXB1, LEF1, HNF1B, CDH2, CALM2, SALL1	35	481	13541	5.63035	0.774282	0.391133	1.82171
nervous system development	11	23.4043	0.00245427	PICK1, HAPLN2, CDK5RAP2, FOXB1, LEF1, HNF1B, CDH2, CALM2, SALL1, KLF7, OTX2	35	1466	13541	2.90296	0.961454	0.556907	3.94179
cell development	11	23.4043	0.00295472	PICK1, FASLG, COL11A1, HAPLN2, CDK5RAP2, FOXB1, LEF1, CDH2, SALL1, KLF7, OTX2	35	1503	13541	2.8315	0.980175	0.543497	4.72745
epithelial cell differentiation	6	12.766	0.00378946	HAPLN2, FOXB1, LEF1, HNF1B, CDH2, SALL1	35	422	13541	5.50074	0.993465	0.56761	6.02449
gastrulation	4	8.51064	0.00553734	COL11A1, LEF1, HNF1B, OTX2	35	144	13541	10.7468	0.999362	0.650431	8.6869
anatomical structure formation involved in morphogenesis	8	17.0213	0.00648901	FASLG, COL11A1, VASH1, FOXB1, LEF1, HNF1B, ABLIM3, OTX2	35	908	13541	3.40868	0.999821	0.659808	10.1066
telencephalon development	4	8.51064	0.00819369	FOXB1, LEF1, CDH2, SALL1	35	166	13541	9.32255	0.999982	0.702179	12.5978
diencephalon development	3	6.38298	0.00836158	FOXB1, LEF1, SALL1	35	55	13541	21.1029	0.999985	0.671286	12.8397
anterior/posterior pattern specification	4	8.51064	0.00888548	FOXB1, LEF1, HNF1B, OTX2	35	171	13541	9.04996	0.999993	0.65873	13.5902
regulation of Wnt signaling pathway	4	8.51064	0.0141182	LEF1, HNF1B, CDH2, SALL1	35	203	13541	7.62336	1	0.791953	20.7612
radial glial cell differentiation	2	4.25532	0.0149739	LEF1, CDH2	35	6	13541	128.962	1	0.78513	21.8793
neurogenesis	8	17.0213	0.0149871	PICK1, CDK5RAP2, FOXB1, LEF1, CDH2, SALL1, KLF7, OTX2	35	1065	13541	2.90618	1	0.760488	21.8964
positive regulation of nucleobase-containing compound metabolic process	8	17.0213	0.0192382	CDK5RAP2, LEF1, HNF1B, ABLIM3, CALM2, SALL1, KLF7, OTX2	35	1119	13541	2.76594	1	0.820204	27.2339
positive regulation of cellular metabolic process	11	23.4043	0.0193025	PICK1, FASLG, CDK5RAP2, LEF1, HNF1B, ABLIM3, CDH2, CALM2, SALL1, KLF7, OTX2	35	1966	13541	2.16467	1	0.800933	27.3119
cell-cell signaling	7	14.8936	0.0205159	PICK1, KREMEN1, SMPD3, LEF1, HNF1B, CDH2, SALL1	35	877	13541	3.08803	1	0.801242	28.7699
positive regulation of macromolecule metabolic process	11	23.4043	0.0206161	PICK1, FASLG, CDK5RAP2, LEF1, HNF1B, ABLIM3, CDH2, CALM2, SALL1, KLF7, OTX2	35	1986	13541	2.14287	1	0.784207	28.8891
positive regulation of RNA biosynthetic process	7	14.8936	0.0247267	CDK5RAP2, LEF1, HNF1B, ABLIM3, SALL1, KLF7, OTX2	35	915	13541	2.95978	1	0.825536	33.6193
positive regulation of nitrogen compound metabolic process	8	17.0213	0.0251118	CDK5RAP2, LEF1, HNF1B, ABLIM3, CALM2, SALL1, KLF7, OTX2	35	1181	13541	2.62073	1	0.814538	34.047
forebrain development	4	8.51064	0.0270208	FOXB1, LEF1, CDH2, SALL1	35	260	13541	5.95209	1	0.822421	36.1291
formation of primary germ layer	3	6.38298	0.0284381	COL11A1, LEF1, HNF1B	35	105	13541	11.0539	1	0.824053	37.6348
positive regulation of RNA metabolic process	7	14.8936	0.0292274	CDK5RAP2, LEF1, HNF1B, ABLIM3, SALL1, KLF7, OTX2	35	951	13541	2.84774	1	0.818926	38.4589
regionalization	4	8.51064	0.0297659	FOXB1, LEF1, HNF1B, OTX2	35	270	13541	5.73164	1	0.811428	39.0152
positive regulation of metabolic process	11	23.4043	0.0303149	PICK1, FASLG, CDK5RAP2, LEF1, HNF1B, ABLIM3, CDH2, CALM2, SALL1, KLF7, OTX2	35	2110	13541	2.01694	1	0.804373	39.5775
embryonic morphogenesis	5	10.6383	0.0310055	COL11A1, LEF1, HNF1B, SALL1, OTX2	35	479	13541	4.03847	1	0.799131	40.278
cardiovascular system development	6	12.766	0.0311288	FASLG, COL11A1, VASH1, LEF1, CDH2, SALL1	35	712	13541	3.26027	1	0.788154	40.4021
circulatory system development	6	12.766	0.0311288	FASLG, COL11A1, VASH1, LEF1, CDH2, SALL1	35	712	13541	3.26027	1	0.788154	40.4021
hypothalamus development	2	4.25532	0.0321684	FOXB1, LEF1	35	13	13541	59.5209	1	0.787173	41.4402
Wnt signaling pathway	4	8.51064	0.0341524	KREMEN1, LEF1, CDH2, SALL1	35	285	13541	5.42997	1	0.795601	43.3742
cell-cell signaling by wnt	4	8.51064	0.0344563	KREMEN1, LEF1, CDH2, SALL1	35	286	13541	5.41099	1	0.787466	43.665
organ morphogenesis	6	12.766	0.0353913	FASLG, COL11A1, LEF1, HNF1B, CDH2, SALL1	35	737	13541	3.14968	1	0.785643	44.5513
gland development	4	8.51064	0.037255	FOXB1, LEF1, HNF1B, SALL1	35	295	13541	5.24591	1	0.792383	46.2788
glial cell differentiation	3	6.38298	0.0402752	PICK1, LEF1, CDH2	35	127	13541	9.13903	1	0.808061	48.9715
embryo development	6	12.766	0.0451854	COL11A1, FOXB1, LEF1, HNF1B, SALL1, OTX2	35	788	13541	2.94583	1	0.835019	53.0803
negative regulation of developmental process	5	10.6383	0.0463577	FASLG, VASH1, CDK5RAP2, LEF1, HNF1B	35	545	13541	3.54941	1	0.834197	54.0143
epithelium development	6	12.766	0.0472819	HAPLN2, FOXB1, LEF1, HNF1B, CDH2, SALL1	35	798	13541	2.90892	1	0.83182	54.7381
cell surface receptor signaling pathway involved in cell-cell signaling	4	8.51064	0.0474071	KREMEN1, LEF1, CDH2, SALL1	35	325	13541	4.76167	1	0.824347	54.8354
positive regulation of macromolecule biosynthetic process	7	14.8936	0.0493978	CDK5RAP2, LEF1, HNF1B, ABLIM3, SALL1, KLF7, OTX2	35	1078	13541	2.51224	1	0.829056	56.3556
apoptotic process involved in morphogenesis	2	4.25532	0.0514627	LEF1, HNF1B	35	21	13541	36.8463	1	0.833874	57.8815
embryonic organ development	4	8.51064	0.0521927	COL11A1, LEF1, HNF1B, SALL1	35	338	13541	4.57853	1	0.830624	58.4089
negative regulation of cell communication	6	12.766	0.0557825	PICK1, BRAP, LEF1, CDH2, CALM2, SLC35C1	35	836	13541	2.77669	1	0.843541	60.9132
pattern specification process	4	8.51064	0.0560294	FOXB1, LEF1, HNF1B, OTX2	35	348	13541	4.44696	1	0.837819	61.0802
negative regulation of signaling	6	12.766	0.0564898	PICK1, BRAP, LEF1, CDH2, CALM2, SLC35C1	35	839	13541	2.76676	1	0.833335	61.3897
cell morphogenesis involved in differentiation	5	10.6383	0.0580152	FOXB1, LEF1, SALL1, KLF7, OTX2	35	587	13541	3.29545	1	0.834664	62.3987
positive regulation of gene expression	7	14.8936	0.0590746	CDK5RAP2, LEF1, HNF1B, ABLIM3, SALL1, KLF7, OTX2	35	1127	13541	2.40302	1	0.833526	63.0848
gliogenesis	3	6.38298	0.0608496	PICK1, LEF1, CDH2	35	160	13541	7.25411	1	0.836072	64.2082
apoptotic process involved in development	2	4.25532	0.0633315	LEF1, HNF1B	35	26	13541	29.7604	1	0.841888	65.7251
positive regulation of cellular biosynthetic process	7	14.8936	0.0633382	CDK5RAP2, LEF1, HNF1B, ABLIM3, SALL1, KLF7, OTX2	35	1147	13541	2.36112	1	0.835727	65.7292
blood vessel morphogenesis	4	8.51064	0.065777	FASLG, VASH1, LEF1, CDH2	35	372	13541	4.16006	1	0.84116	67.1606
positive regulation of biosynthetic process	7	14.8936	0.0680124	CDK5RAP2, LEF1, HNF1B, ABLIM3, SALL1, KLF7, OTX2	35	1168	13541	2.31866	1	0.845344	68.4233
embryonic digestive tract development	2	4.25532	0.0680385	HNF1B, SALL1	35	28	13541	27.6347	1	0.839695	68.4378
regulation of gastrulation	2	4.25532	0.0703834	HNF1B, OTX2	35	29	13541	26.6818	1	0.844275	69.7126
regulation of cell communication	10	21.2766	0.0727902	PICK1, LGALS1, BRAP, FASLG, LEF1, HNF1B, CDH2, CALM2, SLC35C1, SALL1	35	2118	13541	1.82666	1	0.848835	70.9708
positive regulation of nucleic acid-templated transcription	6	12.766	0.0745015	CDK5RAP2, HNF1B, ABLIM3, SALL1, KLF7, OTX2	35	909	13541	2.5537	1	0.85039	71.8353
positive regulation of transcription, DNA-templated	6	12.766	0.0745015	CDK5RAP2, HNF1B, ABLIM3, SALL1, KLF7, OTX2	35	909	13541	2.5537	1	0.85039	71.8353
regulation of signaling	10	21.2766	0.076949	PICK1, LGALS1, BRAP, FASLG, LEF1, HNF1B, CDH2, CALM2, SLC35C1, SALL1	35	2141	13541	1.80703	1	0.854703	73.0298
sensory organ development	4	8.51064	0.0827038	FASLG, COL11A1, LEF1, SALL1	35	410	13541	3.77449	1	0.870297	75.6537
muscle structure development	4	8.51064	0.088411	LGALS1, COL11A1, LEF1, CDH2	35	422	13541	3.66716	1	0.88372	78.0178
cell morphogenesis	6	12.766	0.0916023	FOXB1, LEF1, ABLIM3, SALL1, KLF7, OTX2	35	967	13541	2.40053	1	0.888616	79.2439
regulation of multicellular organismal development	7	14.8936	0.091695	FASLG, VASH1, CDK5RAP2, LEF1, HNF1B, CDH2, OTX2	35	1263	13541	2.14426	1	0.884659	79.2785
endodermal cell differentiation	2	4.25532	0.0958023	COL11A1, HNF1B	35	40	13541	19.3443	1	0.891819	80.7599
generation of neurons	6	12.766	0.0963405	CDK5RAP2, FOXB1, LEF1, CDH2, KLF7, OTX2	35	982	13541	2.36386	1	0.889244	80.9465
blood vessel development	4	8.51064	0.0982889	FASLG, VASH1, LEF1, CDH2	35	442	13541	3.50123	1	0.890416	81.6078
sensory organ morphogenesis	3	6.38298	0.0987959	FASLG, COL11A1, SALL1	35	212	13541	5.4748	1	0.887836	81.7763

## Sheet: Liver
Term	Count	%	PValue	Genes	List Total	Pop Hits	Pop Total	Fold Enrichment	Bonferroni	Benjamini	FDR
monocarboxylic acid transport	7	3.53535	0.000142349	TNFRSF11A, SLC10A1, MPC1, SLC16A12, MFSD2A, SLC16A1, IRS2	134	81	13541	8.73291	0.277683	0.277683	0.248259
carboxylic acid metabolic process	17	8.58586	0.000178741	THEM4, IRS1, ALDOB, HPGD, ABAT, AGMO, IRS2, MLXIPL, AZIN2, MPC1, PROX1, STAR, BCAT2, CYP2C18, ECHDC2, ACOX2, ARG1	134	580	13541	2.96188	0.335326	0.184725	0.311633
organic acid metabolic process	18	9.09091	0.000180896	THEM4, IRS1, ALDOB, HPGD, ABAT, AGMO, IRS2, GGT1, MLXIPL, AZIN2, MPC1, PROX1, STAR, BCAT2, CYP2C18, ECHDC2, ACOX2, ARG1	134	642	13541	2.83324	0.338592	0.128723	0.315386
oxoacid metabolic process	17	8.58586	0.000193265	THEM4, IRS1, ALDOB, HPGD, ABAT, AGMO, IRS2, MLXIPL, AZIN2, MPC1, PROX1, STAR, BCAT2, CYP2C18, ECHDC2, ACOX2, ARG1	134	584	13541	2.94159	0.357027	0.104536	0.336916
monocarboxylic acid metabolic process	13	6.56566	0.000285066	THEM4, MLXIPL, IRS1, MPC1, ALDOB, PROX1, HPGD, STAR, CYP2C18, ACOX2, ECHDC2, AGMO, IRS2	134	370	13541	3.55048	0.47872	0.122162	0.496576
cellular catabolic process	23	11.6162	0.00112539	IRS1, FBXO8, ITCH, ANXA2, SYVN1, FMO4, ABAT, IRS2, TRIB2, PYGL, ZRANB1, MLXIPL, LYZL1, ANAPC4, PTPN1, RBBP6, BCAT2, AOX1, ZNRF4, ECHDC2, ACOX2, NKD2, DDB1	134	1108	13541	2.09765	0.923691	0.348727	1.9469
lipid metabolic process	19	9.59596	0.00233127	THEM4, IRS1, HPGD, TMEM55B, SLC16A1, AGMO, CREBL2, IRS2, ST3GAL1, ACSL1, ANG, MLXIPL, DHRS3, PROX1, STAR, CYP2C18, GGTA1, ECHDC2, ACOX2	134	878	13541	2.18678	0.995171	0.533212	3.99336
fatty acid metabolic process	9	4.54545	0.00253824	THEM4, MLXIPL, IRS1, HPGD, CYP2C18, ACOX2, ECHDC2, AGMO, IRS2	134	240	13541	3.78946	0.996994	0.516115	4.34054
carboxylic acid transport	7	3.53535	0.00285752	TNFRSF11A, SLC10A1, MPC1, SLC16A12, MFSD2A, SLC16A1, IRS2	134	143	13541	4.94661	0.998554	0.516416	4.87377
positive regulation of catabolic process	8	4.0404	0.00358704	TRIB2, MLXIPL, C4BPA, IRS1, ITCH, PTPN1, NKD2, IRS2	134	200	13541	4.04209	0.999728	0.560058	6.08166
regulation of carbohydrate metabolic process	6	3.0303	0.0051057	MLXIPL, IRS1, GCGR, SIK3, IGFBP4, IRS2	134	113	13541	5.36561	0.999992	0.654689	8.54992
cellular lipid metabolic process	15	7.57576	0.00523078	THEM4, IRS1, HPGD, TMEM55B, AGMO, IRS2, ST3GAL1, ANG, MLXIPL, DHRS3, STAR, CYP2C18, GGTA1, ECHDC2, ACOX2	134	658	13541	2.30362	0.999994	0.631621	8.75047
regulation of glucose metabolic process	5	2.52525	0.00573905	IRS1, GCGR, SIK3, IGFBP4, IRS2	134	73	13541	6.92139	0.999998	0.636383	9.56112
regulation of cellular ketone metabolic process	5	2.52525	0.00602164	MLXIPL, IRS1, PROX1, STAR, IRS2	134	74	13541	6.82785	0.999999	0.626855	10.0089
regulation of cell communication	33	16.6667	0.00723479	ONECUT1, FBXO8, ITCH, FZD4, ANXA2, SYVN1, SLC16A1, CDH2, SORCS3, IRS2, ZRANB1, DHRS3, IFNE, AKAP7, ARFGEF2, PJA2, PMEPA1, IRS1, ERBB2, LITAF, NGEF, IQSEC1, LRIG2, WWOX, IGFBP4, TRIM62, TRIB2, TNFRSF11A, DUSP6, BRAP, IL1R1, PTPN1, NKD2	134	2118	13541	1.57447	1	0.669155	11.9075
regulation of catabolic process	10	5.05051	0.00724139	TRIB2, MLXIPL, AZIN2, C4BPA, IRS1, ITCH, ANXA2, PTPN1, NKD2, IRS2	134	347	13541	2.91217	1	0.645811	11.9177
regulation of signaling	33	16.6667	0.00847355	ONECUT1, FBXO8, ITCH, FZD4, ANXA2, SYVN1, SLC16A1, CDH2, SORCS3, IRS2, ZRANB1, DHRS3, IFNE, AKAP7, ARFGEF2, PJA2, PMEPA1, IRS1, ERBB2, LITAF, NGEF, IQSEC1, LRIG2, WWOX, IGFBP4, TRIM62, TRIB2, TNFRSF11A, DUSP6, BRAP, IL1R1, PTPN1, NKD2	134	2141	13541	1.55755	1	0.681393	13.8072
organic anion transport	7	3.53535	0.00936404	TNFRSF11A, SLC10A1, MPC1, SLC16A12, MFSD2A, SLC16A1, IRS2	134	183	13541	3.86539	1	0.697088	15.1489
regulation of ARF protein signal transduction	3	1.51515	0.0104999	FBXO8, IQSEC1, ARFGEF2	134	16	13541	18.9473	1	0.719008	16.8317
carbohydrate metabolic process	13	6.56566	0.0107485	ONECUT1, SERP2, IRS1, ALDOB, GCGR, SYVN1, IGFBP4, IRS2, PYGL, ST3GAL1, MLXIPL, GGTA1, SIK3	134	573	13541	2.29263	1	0.709067	17.1958
regulation of cellular carbohydrate metabolic process	5	2.52525	0.0109893	IRS1, GCGR, SIK3, IGFBP4, IRS2	134	88	13541	5.7416	1	0.699515	17.547
positive regulation of lipid metabolic process	5	2.52525	0.0123163	MLXIPL, IRS1, STAR, CREBL2, IRS2	134	91	13541	5.55232	1	0.723945	19.4575
lipid transport	7	3.53535	0.013434	ACSL1, TNFRSF11A, FZD4, SLC10A1, STAR, MFSD2A, IRS2	134	198	13541	3.57255	1	0.739119	21.0343
lipid modification	6	3.0303	0.0137708	IRS1, GGTA1, ACOX2, ECHDC2, TMEM55B, IRS2	134	144	13541	4.21051	1	0.732919	21.5036
positive regulation of cellular catabolic process	6	3.0303	0.0149395	TRIB2, MLXIPL, IRS1, PTPN1, NKD2, IRS2	134	147	13541	4.12458	1	0.747357	23.1121
single-organism carbohydrate metabolic process	11	5.55556	0.015893	ST3GAL1, PYGL, MLXIPL, ONECUT1, IRS1, SERP2, ALDOB, GCGR, SYVN1, GGTA1, IRS2	134	463	13541	2.40081	1	0.75536	24.4012
fatty acid beta-oxidation	4	2.0202	0.0159601	IRS1, ACOX2, ECHDC2, IRS2	134	54	13541	7.48535	1	0.743747	24.4912
organic acid catabolic process	6	3.0303	0.0170321	IRS1, BCAT2, ACOX2, ECHDC2, ABAT, IRS2	134	152	13541	3.9889	1	0.753875	25.9147
regulation of glycogen metabolic process	3	1.51515	0.0177969	IRS1, GCGR, IRS2	134	21	13541	14.436	1	0.75705	26.9147
regulation of signal transduction	29	14.6465	0.0207875	ONECUT1, FBXO8, ITCH, FZD4, ANXA2, SYVN1, CDH2, ZRANB1, DHRS3, IFNE, AKAP7, ARFGEF2, PJA2, PMEPA1, ERBB2, LITAF, NGEF, IQSEC1, LRIG2, WWOX, IGFBP4, TRIM62, TRIB2, TNFRSF11A, DUSP6, BRAP, IL1R1, PTPN1, NKD2	134	1933	13541	1.51604	1	0.798104	30.7043
positive regulation of fatty acid metabolic process	3	1.51515	0.0211694	MLXIPL, IRS1, IRS2	134	23	13541	13.1807	1	0.793436	31.1747
Wnt signaling pathway	8	4.0404	0.0223933	ZRANB1, SDC1, FZD4, AMOTL2, NKD2, WWOX, CDH2, DDB1	134	285	13541	2.83655	1	0.801545	32.6619
cell-cell signaling by wnt	8	4.0404	0.0227734	ZRANB1, SDC1, FZD4, AMOTL2, NKD2, WWOX, CDH2, DDB1	134	286	13541	2.82664	1	0.797115	33.1176
regulation of protein serine/threonine kinase activity	8	4.0404	0.0243385	TRIB2, ACSL1, TNFRSF11A, DUSP6, FZD4, ERBB2, PROX1, PTPN1	134	290	13541	2.78765	1	0.809085	34.9635
regulation of generation of precursor metabolites and energy	4	2.0202	0.0249845	MLXIPL, IRS1, GCGR, IRS2	134	64	13541	6.31576	1	0.808305	35.7113
regulation of polysaccharide metabolic process	3	1.51515	0.0266799	IRS1, GCGR, IRS2	134	26	13541	11.6599	1	0.820293	37.6355
fatty acid catabolic process	4	2.0202	0.0270578	IRS1, ACOX2, ECHDC2, IRS2	134	66	13541	6.12438	1	0.816221	38.0569
regulation of cellular catabolic process	7	3.53535	0.027431	TRIB2, MLXIPL, IRS1, ANXA2, PTPN1, NKD2, IRS2	134	233	13541	3.0359	1	0.812226	38.4705
lipid localization	7	3.53535	0.027431	ACSL1, TNFRSF11A, FZD4, SLC10A1, STAR, MFSD2A, IRS2	134	233	13541	3.0359	1	0.812226	38.4705
oxidation-reduction process	12	6.06061	0.0278919	PYGL, DHRS3, IRS1, ALDOB, AKR1B1, HPGD, AOX1, ACOX2, TXNL1, ECHDC2, PCBD1, IRS2	134	581	13541	2.08714	1	0.809366	38.9776
cellular ketone metabolic process	5	2.52525	0.0289354	MLXIPL, IRS1, PROX1, STAR, IRS2	134	118	13541	4.28187	1	0.813126	40.1113
ubiquitin-dependent protein catabolic process	10	5.05051	0.0294619	TRIB2, ZRANB1, FBXO8, ANAPC4, ITCH, SYVN1, RBBP6, ZNRF4, NKD2, DDB1	134	440	13541	2.29664	1	0.811118	40.6758
phosphorylation	23	11.6162	0.0298763	SMAD9, RPS6KA2, AK4, ALDOB, ITCH, FZD4, ERBB2, IGFBP4, CDH2, CREBL2, IRS2, ST3GAL1, TRIB2, ACSL1, TNFRSF11A, DUSP6, MLXIPL, BRAP, PROX1, PTPN1, SIK3, IFNE, PMEPA1	134	1474	13541	1.5768	1	0.807986	41.1165
protein catabolic process	13	6.56566	0.0305268	FBXO8, ITCH, ANXA2, SYVN1, TRIB2, ZRANB1, AZIN2, C4BPA, ANAPC4, RBBP6, ZNRF4, NKD2, DDB1	134	665	13541	1.97546	1	0.807461	41.8021
positive regulation of protein serine/threonine kinase activity	6	3.0303	0.0310412	ACSL1, TNFRSF11A, FZD4, ERBB2, PROX1, PTPN1	134	178	13541	3.40626	1	0.805549	42.339
modification-dependent protein catabolic process	10	5.05051	0.0325251	TRIB2, ZRANB1, FBXO8, ANAPC4, ITCH, SYVN1, RBBP6, ZNRF4, NKD2, DDB1	134	448	13541	2.25563	1	0.813441	43.8615
nucleoside diphosphate metabolic process	4	2.0202	0.032631	MLXIPL, AK4, ENTPD8, ALDOB	134	71	13541	5.69308	1	0.807555	43.9687
lipid biosynthetic process	9	4.54545	0.0347179	ST3GAL1, ACSL1, MLXIPL, ANG, PROX1, STAR, GGTA1, AGMO, CREBL2	134	382	13541	2.38081	1	0.820554	46.0422
cellular carbohydrate metabolic process	6	3.0303	0.0357647	PYGL, IRS1, GCGR, SIK3, IGFBP4, IRS2	134	185	13541	3.27737	1	0.823378	47.0549
modification-dependent macromolecule catabolic process	10	5.05051	0.0358039	TRIB2, ZRANB1, FBXO8, ANAPC4, ITCH, SYVN1, RBBP6, ZNRF4, NKD2, DDB1	134	456	13541	2.21606	1	0.817363	47.0925
fatty acid oxidation	4	2.0202	0.0362403	IRS1, ACOX2, ECHDC2, IRS2	134	74	13541	5.46228	1	0.814914	47.509
regulation of MAP kinase activity	6	3.0303	0.0371915	TRIB2, TNFRSF11A, DUSP6, FZD4, ERBB2, PTPN1	134	187	13541	3.24232	1	0.81697	48.4063
protein ubiquitination involved in ubiquitin-dependent protein catabolic process	5	2.52525	0.0373627	ITCH, SYVN1, RBBP6, ZNRF4, DDB1	134	128	13541	3.94735	1	0.812365	48.5662
monocarboxylic acid catabolic process	4	2.0202	0.0374872	IRS1, ACOX2, ECHDC2, IRS2	134	75	13541	5.38945	1	0.807425	48.6823
cellular response to organic substance	21	10.6061	0.0376367	SMAD9, ONECUT1, RPS6KA2, IRS1, SERP2, FZD4, ERBB2, LITAF, HPGD, SYVN1, WWOX, RBFOX2, IRS2, ACSL1, TNFRSF11A, DUSP6, MLXIPL, IL1R1, PTPN1, IFNE, PMEPA1	134	1339	13541	1.58484	1	0.80276	48.8212
protein phosphorylation	20	10.101	0.0382549	SMAD9, RPS6KA2, ITCH, FZD4, ERBB2, IGFBP4, CDH2, CREBL2, ST3GAL1, TRIB2, ACSL1, TNFRSF11A, DUSP6, MLXIPL, BRAP, PROX1, PTPN1, SIK3, IFNE, PMEPA1	134	1257	13541	1.60783	1	0.802203	49.3922
regulation of receptor catabolic process	2	1.0101	0.0387173	ANXA2, PTPN1	134	4	13541	50.5261	1	0.800352	49.8154
lipid oxidation	4	2.0202	0.038756	IRS1, ACOX2, ECHDC2, IRS2	134	76	13541	5.31854	1	0.794959	49.8507
polysaccharide metabolic process	4	2.0202	0.038756	PYGL, IRS1, GCGR, IRS2	134	76	13541	5.31854	1	0.794959	49.8507
positive regulation of glucose import	3	1.51515	0.0391981	IRS1, CREBL2, IRS2	134	32	13541	9.47365	1	0.793065	50.2519
cellular response to growth factor stimulus	9	4.54545	0.0399807	SMAD9, DUSP6, ONECUT1, FZD4, ERBB2, HPGD, PTPN1, WWOX, PMEPA1	134	393	13541	2.31417	1	0.794068	50.9547
macromolecule catabolic process	15	7.57576	0.0411809	FBXO8, ITCH, ANXA2, SYVN1, TRIB2, PYGL, ZRANB1, AZIN2, C4BPA, ANAPC4, PTPN1, RBBP6, ZNRF4, NKD2, DDB1	134	855	13541	1.77285	1	0.798409	52.0143
cell surface receptor signaling pathway involved in cell-cell signaling	8	4.0404	0.0412768	ZRANB1, SDC1, FZD4, AMOTL2, NKD2, WWOX, CDH2, DDB1	134	325	13541	2.48744	1	0.79382	52.0981
vesicle organization	6	3.0303	0.0416803	SDC1, SYT16, SYT6, SEC16A, ANXA2, NKD2	134	193	13541	3.14152	1	0.791757	52.4488
single-organism catabolic process	11	5.55556	0.0417643	PYGL, MLXIPL, IRS1, ALDOB, SYVN1, BCAT2, AOX1, ACOX2, ECHDC2, ABAT, IRS2	134	544	13541	2.04334	1	0.787184	52.5216
response to growth factor	9	4.54545	0.0446657	SMAD9, DUSP6, ONECUT1, FZD4, ERBB2, HPGD, PTPN1, WWOX, PMEPA1	134	402	13541	2.26236	1	0.804348	54.9701
cellular protein catabolic process	11	5.55556	0.0448835	TRIB2, ZRANB1, FBXO8, ANAPC4, ITCH, ANXA2, SYVN1, RBBP6, ZNRF4, NKD2, DDB1	134	551	13541	2.01738	1	0.800977	55.149
carboxylic acid catabolic process	5	2.52525	0.0450199	IRS1, ACOX2, ECHDC2, ABAT, IRS2	134	136	13541	3.71516	1	0.797055	55.2607
organic acid biosynthetic process	6	3.0303	0.0456615	GGT1, MLXIPL, PROX1, STAR, BCAT2, AGMO	134	198	13541	3.06219	1	0.796875	55.7826
anion transport	7	3.53535	0.0459423	TNFRSF11A, SLC10A1, MPC1, SLC16A12, MFSD2A, SLC16A1, IRS2	134	264	13541	2.67942	1	0.794104	56.0093
positive regulation of glucose transport	3	1.51515	0.0461394	IRS1, CREBL2, IRS2	134	35	13541	8.66162	1	0.79077	56.1677
regulation of intracellular signal transduction	19	9.59596	0.0469971	FBXO8, ERBB2, FZD4, ITCH, LITAF, NGEF, SYVN1, IQSEC1, IGFBP4, CDH2, TRIM62, TRIB2, TNFRSF11A, DUSP6, PTPN1, IFNE, ARFGEF2, AKAP7, PJA2	134	1203	13541	1.596	1	0.792233	56.8508
hexose metabolic process	5	2.52525	0.0470617	ONECUT1, IRS1, ALDOB, GCGR, IRS2	134	138	13541	3.66131	1	0.788047	56.9018
regulation of sequence-specific DNA binding transcription factor activity	7	3.53535	0.0473506	TNFRSF11A, ANXA4, FZD4, PROX1, ITCH, FOXA2, TRIM62	134	266	13541	2.65927	1	0.785504	57.1294
cellular response to transforming growth factor beta stimulus	5	2.52525	0.0481016	SMAD9, ONECUT1, HPGD, WWOX, PMEPA1	134	139	13541	3.63497	1	0.786275	57.7157
regulation of lipid metabolic process	6	3.0303	0.0498629	MLXIPL, IRS1, PROX1, STAR, CREBL2, IRS2	134	203	13541	2.98677	1	0.793901	59.0612
response to transforming growth factor beta	5	2.52525	0.0502197	SMAD9, ONECUT1, HPGD, WWOX, PMEPA1	134	141	13541	3.58341	1	0.791909	59.3288
MAPK cascade	10	5.05051	0.0522764	TRIB2, TNFRSF11A, DUSP6, BRAP, FZD4, ERBB2, ITCH, PTPN1, IGFBP4, CDH2	134	490	13541	2.06229	1	0.800971	60.8395
small molecule catabolic process	6	3.0303	0.0533833	IRS1, BCAT2, ACOX2, ECHDC2, ABAT, IRS2	134	207	13541	2.92905	1	0.803682	61.6304
monosaccharide metabolic process	5	2.52525	0.0534918	ONECUT1, IRS1, ALDOB, GCGR, IRS2	134	144	13541	3.50876	1	0.800213	61.7072
epithelial cell differentiation	9	4.54545	0.0563402	SHROOM3, ANXA4, ONECUT1, PLOD3, TBX3, MCIDAS, PROX1, IRF6, CDH2	134	422	13541	2.15514	1	0.813121	63.6702
signal transduction by protein phosphorylation	10	5.05051	0.0567757	TRIB2, TNFRSF11A, DUSP6, BRAP, FZD4, ERBB2, ITCH, PTPN1, IGFBP4, CDH2	134	498	13541	2.02916	1	0.811661	63.9619
positive regulation of fatty acid beta-oxidation	2	1.0101	0.0575142	IRS1, IRS2	134	6	13541	33.6841	1	0.81194	64.4514
regulation of hormone levels	7	3.53535	0.0587662	DHRS3, IRS1, FZD4, TBX3, BCAT2, SLC16A1, IRS2	134	281	13541	2.51732	1	0.815048	65.267
regulation of lipid biosynthetic process	4	2.0202	0.0603341	MLXIPL, PROX1, STAR, CREBL2	134	91	13541	4.44186	1	0.819717	66.2635
secretion by cell	11	5.55556	0.0622922	ANXA4, ANG, SDC1, IRS1, SYT16, FZD4, TBX3, SYT6, EXOC7, SLC16A1, IRS2	134	585	13541	1.90013	1	0.826152	67.4701
positive regulation of JUN kinase activity	3	1.51515	0.0638906	TNFRSF11A, FZD4, PTPN1	134	42	13541	7.21802	1	0.830492	68.4249
positive regulation of lipid biosynthetic process	3	1.51515	0.0638906	MLXIPL, STAR, CREBL2	134	42	13541	7.21802	1	0.830492	68.4249
anion transmembrane transport	4	2.0202	0.0652022	MPC1, SLC16A12, SLC16A1, IRS2	134	94	13541	4.3001	1	0.833284	69.1885
vesicle fusion	4	2.0202	0.0652022	SYT16, SYT6, ANXA2, NKD2	134	94	13541	4.3001	1	0.833284	69.1885
nucleoside diphosphate biosynthetic process	2	1.0101	0.0667754	AK4, ENTPD8	134	7	13541	28.8721	1	0.837181	70.0815
organelle membrane fusion	4	2.0202	0.066864	SYT16, SYT6, ANXA2, NKD2	134	95	13541	4.25483	1	0.834197	70.131
secretion	12	6.06061	0.0688039	TNFRSF11A, ANXA4, ANG, SDC1, IRS1, SYT16, FZD4, TBX3, SYT6, EXOC7, SLC16A1, IRS2	134	676	13541	1.79383	1	0.839617	71.1969
mammary gland development	4	2.0202	0.073703	TNFRSF11A, TBX3, IRF6, IRS2	134	99	13541	4.08292	1	0.856839	73.7312
proteolysis involved in cellular protein catabolic process	10	5.05051	0.0737889	TRIB2, ZRANB1, FBXO8, ANAPC4, ITCH, SYVN1, RBBP6, ZNRF4, NKD2, DDB1	134	525	13541	1.9248	1	0.854088	73.7738
regulation of glucose import	3	1.51515	0.0749028	IRS1, CREBL2, IRS2	134	46	13541	6.59036	1	0.85539	74.3191
positive regulation of carbohydrate metabolic process	3	1.51515	0.0749028	MLXIPL, IRS1, IRS2	134	46	13541	6.59036	1	0.85539	74.3191
hindbrain development	4	2.0202	0.0808408	SMAD9, FZD4, PROX1, RBFOX2	134	103	13541	3.92436	1	0.873958	77.0501
negative regulation of sequence-specific DNA binding transcription factor activity	4	2.0202	0.0808408	ANXA4, PROX1, ITCH, FOXA2	134	103	13541	3.92436	1	0.873958	77.0501
protein modification process	33	16.6667	0.0831946	SERP2, FZD4, ITCH, TPST1, SYVN1, CDH2, CREBL2, ZRANB1, MLXIPL, PROX1, ANAPC4, GGTA1, ZNRF4, IFNE, PMEPA1, DDB1, SMAD9, RPS6KA2, ASB1, ERBB2, PCMTD1, IGFBP4, TRIB2, ACSL1, ST3GAL1, TNFRSF11A, DUSP6, BRAP, VCPKMT, PTPN1, RBBP6, HOPX, SIK3	134	2565	13541	1.30009	1	0.878936	78.0549
cellular protein modification process	33	16.6667	0.0831946	SERP2, FZD4, ITCH, TPST1, SYVN1, CDH2, CREBL2, ZRANB1, MLXIPL, PROX1, ANAPC4, GGTA1, ZNRF4, IFNE, PMEPA1, DDB1, SMAD9, RPS6KA2, ASB1, ERBB2, PCMTD1, IGFBP4, TRIB2, ACSL1, ST3GAL1, TNFRSF11A, DUSP6, BRAP, VCPKMT, PTPN1, RBBP6, HOPX, SIK3	134	2565	13541	1.30009	1	0.878936	78.0549
cardiac septum morphogenesis	3	1.51515	0.0835279	DHRS3, TBX3, PROX1	134	49	13541	6.18687	1	0.877293	78.1938
hormone secretion	5	2.52525	0.0836896	IRS1, FZD4, TBX3, SLC16A1, IRS2	134	168	13541	3.00751	1	0.875108	78.2609
thrombin receptor signaling pathway	2	1.0101	0.0850278	HPGD, IQGAP2	134	9	13541	22.4561	1	0.876719	78.8086
regulation of bile acid biosynthetic process	2	1.0101	0.0850278	PROX1, STAR	134	9	13541	22.4561	1	0.876719	78.8086
cell-cell signaling	14	7.07071	0.0897378	ZRANB1, SDC1, IRS1, FZD4, TBX3, SYT6, AMOTL2, SLC16A1, NKD2, WWOX, CDH2, SORCS3, DDB1, IRS2	134	877	13541	1.61315	1	0.888336	80.6348
transforming growth factor beta receptor signaling pathway	4	2.0202	0.0901669	SMAD9, ONECUT1, HPGD, PMEPA1	134	108	13541	3.74268	1	0.887071	80.7935
hormone transport	5	2.52525	0.0908495	IRS1, FZD4, TBX3, SLC16A1, IRS2	134	173	13541	2.92058	1	0.886544	81.0436
circulatory system development	12	6.06061	0.0912403	RBM20, ANG, RPS6KA2, DHRS3, FZD4, ERBB2, TBX3, PROX1, HPGD, ANXA2, HOPX, CDH2	134	712	13541	1.70313	1	0.885195	81.1854
cardiovascular system development	12	6.06061	0.0912403	RBM20, ANG, RPS6KA2, DHRS3, FZD4, ERBB2, TBX3, PROX1, HPGD, ANXA2, HOPX, CDH2	134	712	13541	1.70313	1	0.885195	81.1854
negative regulation of phosphorylation	7	3.53535	0.092356	TRIB2, MLXIPL, DUSP6, ITCH, PTPN1, PMEPA1, IRS2	134	317	13541	2.23144	1	0.885916	81.5847
regulation of fatty acid metabolic process	3	1.51515	0.092439	MLXIPL, IRS1, IRS2	134	52	13541	5.82994	1	0.883722	81.614
ectodermal placode formation	2	1.0101	0.0940206	TBX3, PROX1	134	10	13541	20.2104	1	0.885754	82.1655
regulation of bile acid metabolic process	2	1.0101	0.0940206	PROX1, STAR	134	10	13541	20.2104	1	0.885754	82.1655
glycerol ether metabolic process	2	1.0101	0.0940206	TXNL1, AGMO	134	10	13541	20.2104	1	0.885754	82.1655
plasma membrane lactate transport	2	1.0101	0.0940206	SLC16A12, SLC16A1	134	10	13541	20.2104	1	0.885754	82.1655
ectodermal placode morphogenesis	2	1.0101	0.0940206	TBX3, PROX1	134	10	13541	20.2104	1	0.885754	82.1655
nucleoside diphosphate phosphorylation	3	1.51515	0.0954687	MLXIPL, AK4, ALDOB	134	53	13541	5.71994	1	0.88736	82.6568
regulation of protein processing	3	1.51515	0.0954687	RPS6KA2, C4BPA, NKD2	134	53	13541	5.71994	1	0.88736	82.6568
ADP metabolic process	3	1.51515	0.0954687	MLXIPL, AK4, ALDOB	134	53	13541	5.71994	1	0.88736	82.6568
cellular glucan metabolic process	3	1.51515	0.0954687	PYGL, IRS1, IRS2	134	53	13541	5.71994	1	0.88736	82.6568
glycogen metabolic process	3	1.51515	0.0954687	PYGL, IRS1, IRS2	134	53	13541	5.71994	1	0.88736	82.6568
glucan metabolic process	3	1.51515	0.0954687	PYGL, IRS1, IRS2	134	53	13541	5.71994	1	0.88736	82.6568
regulation of glucose transport	3	1.51515	0.0954687	IRS1, CREBL2, IRS2	134	53	13541	5.71994	1	0.88736	82.6568
regulation of phosphorylation	16	8.08081	0.0966896	ERBB2, FZD4, ITCH, IGFBP4, CDH2, CREBL2, IRS2, TRIB2, ACSL1, TNFRSF11A, DUSP6, MLXIPL, PROX1, PTPN1, IFNE, PMEPA1	134	1060	13541	1.52532	1	0.888315	83.061
glucose metabolic process	4	2.0202	0.0979369	ONECUT1, IRS1, GCGR, IRS2	134	112	13541	3.60901	1	0.889318	83.4648
regulation of JUN kinase activity	3	1.51515	0.0985267	TNFRSF11A, FZD4, PTPN1	134	54	13541	5.61401	1	0.888591	83.6526
regulation of protein maturation	3	1.51515	0.0985267	RPS6KA2, C4BPA, NKD2	134	54	13541	5.61401	1	0.888591	83.6526
glucose import	3	1.51515	0.0985267	IRS1, CREBL2, IRS2	134	54	13541	5.61401	1	0.888591	83.6526
generation of precursor metabolites and energy	6	3.0303	0.0988142	PYGL, MLXIPL, IRS1, ALDOB, GCGR, IRS2	134	249	13541	2.43499	1	0.887083	83.7433
regulation of cellular response to growth factor stimulus	5	2.52525	0.0998164	DUSP6, ONECUT1, FZD4, PTPN1, PMEPA1	134	179	13541	2.82269	1	0.887453	84.0561

## Sheet: Lung
Term	Count	%	PValue	Genes	List Total	Pop Hits	Pop Total	Fold Enrichment	Bonferroni	Benjamini	FDR
pattern specification process	10	11.1111	3.0702e-05	TBX5, NKX2-1, FOXF1, GRHL3, HOXA2, IRX1, HOXB9, MEOX2, SMAD3, ZEB1	64	348	13541	6.07983	0.05898	0.05898	0.0527115
embryonic morphogenesis	11	12.2222	6.62579e-05	HOXA1, TBX5, CRYAA, FOXF1, GRHL3, HOXA2, SOX7, IRX1, FOXF2, SMAD3, ZEB1	64	479	13541	4.85879	0.122953	0.0634923	0.113724
embryonic organ morphogenesis	8	8.88889	0.000126004	HOXA1, CRYAA, FOXF1, GRHL3, HOXA2, FOXF2, SMAD3, ZEB1	64	242	13541	6.99432	0.220812	0.0798032	0.216166
organ morphogenesis	13	14.4444	0.000126898	TBX5, CRYAA, TSPAN12, IRX1, CD34, HOXA1, NKX2-1, FOXF1, HOXA2, GRHL3, SMAD3, FOXF2, ZEB1	64	737	13541	3.73204	0.22219	0.0608859	0.217698
anatomical structure formation involved in morphogenesis	14	15.5556	0.000230553	LRGUK, TBX5, TSPAN12, STARD13, IRX1, MEOX2, CD34, HOXA1, NKX2-1, FOXF1, SOX7, GRHL3, SMAD3, CHRNA7	64	908	13541	3.26222	0.366533	0.0872648	0.395192
embryo development	13	14.4444	0.000237117	HOXA1, TBX5, CRYAA, FOXF1, GRHL3, HOXA2, SOX7, HOXB9, IRX1, MEOX2, FOXF2, SMAD3, ZEB1	64	788	13541	3.4905	0.374714	0.075274	0.406421
epithelium development	13	14.4444	0.000266373	TBX5, CRYAA, NKX2-1, FOXF1, GRHL3, STARD13, ANXA1, IRX1, MEOX2, FOXF2, SMAD3, ZEB1, CD34	64	798	13541	3.44676	0.409915	0.0725862	0.456459
tube development	10	11.1111	0.000312388	HOXA1, TBX5, NKX2-1, FOXF1, GRHL3, STARD13, IRX1, FOXF2, SMAD3, ZEB1	64	472	13541	4.48259	0.461315	0.0744138	0.535111
tube morphogenesis	8	8.88889	0.000397312	HOXA1, NKX2-1, FOXF1, GRHL3, STARD13, IRX1, SMAD3, ZEB1	64	292	13541	5.79666	0.544716	0.0837133	0.680117
regulation of nitrogen compound metabolic process	26	28.8889	0.000427572	SOX13, KAT5, EYA4, IRX1, HOXB9, EBF1, EIF1, MECOM, GTF2H1, FOXF1, SOX7, GRHL3, TRPV4, SMAD3, CALM2, MED9, ZEB1, LPCAT1, TRIM62, CD34, HOXA1, NKX2-1, HOXA2, ESRP1, FOXF2, IRF8	64	2797	13541	1.96676	0.571204	0.0811913	0.731738
sensory organ morphogenesis	7	7.77778	0.000443358	HOXA1, CRYAA, TSPAN12, GRHL3, HOXA2, FOXF2, ZEB1	64	212	13541	6.98607	0.584405	0.0767195	0.758656
positive regulation of macromolecule metabolic process	21	23.3333	0.000458293	KAT5, CRYAA, LPCAT1, NEK10, HOXB9, EYA4, EBF1, CUL4B, CD34, MECOM, GTF2H1, NKX2-1, RNF19A, SOX7, HOXA2, SMAD3, TRPV4, CALM2, CHRNA7, IRF8, ZEB1	64	1986	13541	2.23723	0.59652	0.072846	0.784117
segmentation	5	5.55556	0.000492288	FOXF1, HOXA2, IRX1, MEOX2, SMAD3	64	79	13541	13.391	0.622797	0.0722544	0.842051
negative regulation of multicellular organismal process	12	13.3333	0.000505641	KAT5, TBX5, PTGER3, NKX2-1, HOXA2, DRAXIN, STARD13, ANXA1, SMAD3, CHRNA7, TRIM62, CD34	64	733	13541	3.46376	0.632644	0.0690318	0.864798
camera-type eye development	7	7.77778	0.000552442	CRYAA, LPCAT1, TSPAN12, GRHL3, FOXF2, SMAD3, ZEB1	64	221	13541	6.70157	0.665172	0.0703457	0.944484
sensory organ development	9	10	0.000594654	HOXA1, CRYAA, LPCAT1, TSPAN12, GRHL3, HOXA2, FOXF2, SMAD3, ZEB1	64	410	13541	4.6444	0.692034	0.0709664	1.01631
embryonic organ development	8	8.88889	0.000945636	HOXA1, CRYAA, FOXF1, GRHL3, HOXA2, FOXF2, SMAD3, ZEB1	64	338	13541	5.00777	0.846376	0.104337	1.61158
regulation of gene expression	25	27.7778	0.00098322	KAT5, SOX13, IRX1, EYA4, HOXB9, EBF1, EIF1, MECOM, GTF2H1, FOXF1, GRHL3, SOX7, TRPV4, SMAD3, MED9, ZEB1, CRYAA, CD34, TRIM62, HOXA1, NKX2-1, HOXA2, ESRP1, FOXF2, IRF8	64	2776	13541	1.90542	0.857403	0.102559	1.67513
positive regulation of metabolic process	21	23.3333	0.00100899	KAT5, CRYAA, LPCAT1, NEK10, HOXB9, EYA4, EBF1, CUL4B, CD34, MECOM, GTF2H1, NKX2-1, RNF19A, SOX7, HOXA2, SMAD3, TRPV4, CALM2, CHRNA7, IRF8, ZEB1	64	2110	13541	2.10575	0.864504	0.099856	1.71868
eye development	7	7.77778	0.00121183	CRYAA, LPCAT1, TSPAN12, GRHL3, FOXF2, SMAD3, ZEB1	64	257	13541	5.76283	0.909363	0.113119	2.06082
cytokine production	9	10	0.0012367	KAT5, LY96, LTBP3, ANXA1, SMAD3, TRPV4, CHRNA7, IRF8, CD34	64	459	13541	4.14859	0.913722	0.110126	2.10268
embryonic skeletal system development	5	5.55556	0.00143129	HOXA1, HOXA2, HOXB9, SMAD3, ZEB1	64	105	13541	10.0751	0.941339	0.120946	2.42972
regionalization	7	7.77778	0.00155939	NKX2-1, FOXF1, HOXA2, IRX1, HOXB9, MEOX2, SMAD3	64	270	13541	5.48536	0.954498	0.125714	2.64445
regulation of RNA metabolic process	22	24.4444	0.00165573	SOX13, KAT5, HOXB9, EYA4, IRX1, EBF1, TRIM62, MECOM, HOXA1, GTF2H1, NKX2-1, FOXF1, SOX7, HOXA2, GRHL3, ESRP1, FOXF2, SMAD3, TRPV4, MED9, IRF8, ZEB1	64	2361	13541	1.9715	0.962412	0.127778	2.80564
morphogenesis of an epithelium	8	8.88889	0.00185647	TBX5, NKX2-1, FOXF1, GRHL3, STARD13, IRX1, FOXF2, SMAD3	64	380	13541	4.45428	0.974757	0.136852	3.14071
segment specification	3	3.33333	0.00187006	HOXA2, IRX1, MEOX2	64	14	13541	45.3382	0.975429	0.132852	3.16335
regulation of anatomical structure morphogenesis	11	12.2222	0.00199435	TBX5, NKX2-1, TSPAN12, GRHL3, DRAXIN, STARD13, ANXA1, SMAD3, CHRNA7, TRIM62, CD34	64	737	13541	3.15788	0.980798	0.136187	3.37023
nucleic acid-templated transcription	22	24.4444	0.0020329	SOX13, KAT5, HOXB9, EYA4, IRX1, EBF1, TRIM62, MECOM, HOXA1, GTF2H1, NKX2-1, FOXF1, SOX7, HOXA2, GRHL3, ZNF75D, FOXF2, SMAD3, TRPV4, MED9, IRF8, ZEB1	64	2399	13541	1.94027	0.982212	0.134027	3.43429
regulation of transcription, DNA-templated	21	23.3333	0.00213419	SOX13, KAT5, HOXB9, EYA4, IRX1, EBF1, TRIM62, MECOM, GTF2H1, HOXA1, NKX2-1, FOXF1, SOX7, HOXA2, GRHL3, FOXF2, SMAD3, TRPV4, MED9, IRF8, ZEB1	64	2240	13541	1.98354	0.985451	0.13573	3.60248
RNA biosynthetic process	22	24.4444	0.00228346	SOX13, KAT5, HOXB9, EYA4, IRX1, EBF1, TRIM62, MECOM, HOXA1, GTF2H1, NKX2-1, FOXF1, SOX7, HOXA2, GRHL3, ZNF75D, FOXF2, SMAD3, TRPV4, MED9, IRF8, ZEB1	64	2421	13541	1.92264	0.989181	0.14005	3.84982
regulation of nucleic acid-templated transcription	21	23.3333	0.00229088	SOX13, KAT5, HOXB9, EYA4, IRX1, EBF1, TRIM62, MECOM, GTF2H1, HOXA1, NKX2-1, FOXF1, SOX7, HOXA2, GRHL3, FOXF2, SMAD3, TRPV4, MED9, IRF8, ZEB1	64	2253	13541	1.9721	0.989339	0.136265	3.8621
regulation of RNA biosynthetic process	21	23.3333	0.00239213	SOX13, KAT5, HOXB9, EYA4, IRX1, EBF1, TRIM62, MECOM, GTF2H1, HOXA1, NKX2-1, FOXF1, SOX7, HOXA2, GRHL3, FOXF2, SMAD3, TRPV4, MED9, IRF8, ZEB1	64	2261	13541	1.96512	0.99128	0.137733	4.02951
heterocycle biosynthetic process	24	26.6667	0.00241882	SOX13, KAT5, HOXB9, EYA4, IRX1, EBF1, TRIM62, AANAT, MECOM, HOXA1, GTF2H1, NKX2-1, FOXF1, SOX7, HOXA2, GRHL3, SUCLG1, ZNF75D, FOXF2, SMAD3, TRPV4, MED9, IRF8, ZEB1	64	2778	13541	1.82789	0.991729	0.135241	4.07358
aromatic compound biosynthetic process	24	26.6667	0.00256435	SOX13, KAT5, HOXB9, EYA4, IRX1, EBF1, TRIM62, AANAT, MECOM, HOXA1, GTF2H1, NKX2-1, FOXF1, SOX7, HOXA2, GRHL3, SUCLG1, ZNF75D, FOXF2, SMAD3, TRPV4, MED9, IRF8, ZEB1	64	2790	13541	1.82003	0.993805	0.138885	4.31362
regulation of nucleobase-containing compound metabolic process	23	25.5556	0.00258545	SOX13, KAT5, HOXB9, EYA4, IRX1, EBF1, TRIM62, MECOM, HOXA1, GTF2H1, NKX2-1, FOXF1, SOX7, HOXA2, GRHL3, ESRP1, FOXF2, SMAD3, TRPV4, CALM2, MED9, IRF8, ZEB1	64	2617	13541	1.85949	0.994059	0.136233	4.34838
transforming growth factor beta production	3	3.33333	0.00310672	LTBP3, SMAD3, CD34	64	18	13541	35.263	0.99789	0.157293	5.20323
regulation of cytokine production	8	8.88889	0.00329631	KAT5, LY96, ANXA1, SMAD3, TRPV4, CHRNA7, IRF8, CD34	64	421	13541	4.02049	0.998552	0.161959	5.51236
cochlea morphogenesis	3	3.33333	0.00346184	HOXA1, GRHL3, ZEB1	64	19	13541	33.4071	0.998958	0.165308	5.78148
regulation of cellular macromolecule biosynthetic process	22	24.4444	0.00391641	SOX13, KAT5, HOXB9, EYA4, IRX1, EBF1, TRIM62, EIF1, MECOM, HOXA1, GTF2H1, NKX2-1, FOXF1, SOX7, HOXA2, GRHL3, FOXF2, SMAD3, TRPV4, MED9, IRF8, ZEB1	64	2528	13541	1.84127	0.999578	0.180633	6.51682
nucleobase-containing compound biosynthetic process	23	25.5556	0.00444692	SOX13, KAT5, HOXB9, EYA4, IRX1, EBF1, TRIM62, MECOM, HOXA1, GTF2H1, NKX2-1, FOXF1, SOX7, HOXA2, GRHL3, SUCLG1, ZNF75D, FOXF2, SMAD3, TRPV4, MED9, IRF8, ZEB1	64	2730	13541	1.78253	0.999853	0.197973	7.36817
embryonic camera-type eye morphogenesis	3	3.33333	0.00463475	CRYAA, FOXF2, ZEB1	64	22	13541	28.8516	0.999899	0.20096	7.66785
regulation of transforming growth factor beta receptor signaling pathway	4	4.44444	0.0047352	NKX2-1, SMAD3, CDKN2B, ZEB1	64	73	13541	11.5933	0.999917	0.200494	7.82773
regulation of cellular response to transforming growth factor beta stimulus	4	4.44444	0.0047352	NKX2-1, SMAD3, CDKN2B, ZEB1	64	73	13541	11.5933	0.999917	0.200494	7.82773
regulation of multicellular organismal development	14	15.5556	0.00478588	SOX13, TBX5, TSPAN12, STARD13, CD34, TRIM62, NKX2-1, HOXA2, GRHL3, DRAXIN, ANXA1, SMAD3, CHRNA7, ZEB1	64	1263	13541	2.34528	0.999925	0.198205	7.9083
positive regulation of nucleobase-containing compound metabolic process	13	14.4444	0.00492697	KAT5, EYA4, HOXB9, EBF1, MECOM, GTF2H1, NKX2-1, SOX7, HOXA2, SMAD3, CALM2, IRF8, ZEB1	64	1119	13541	2.45801	0.999943	0.199294	8.13225
positive regulation of gene expression	13	14.4444	0.00521477	KAT5, HOXB9, EBF1, CD34, MECOM, GTF2H1, NKX2-1, SOX7, HOXA2, TRPV4, SMAD3, IRF8, ZEB1	64	1127	13541	2.44056	0.999968	0.205506	8.58748
circulatory system development	10	11.1111	0.00540791	HOXA1, TBX5, FOXF1, TSPAN12, STARD13, MEOX2, SMAD3, CHRNA7, CD34, NDUFV2	64	712	13541	2.9716	0.999978	0.208169	8.89179
cardiovascular system development	10	11.1111	0.00540791	HOXA1, TBX5, FOXF1, TSPAN12, STARD13, MEOX2, SMAD3, CHRNA7, CD34, NDUFV2	64	712	13541	2.9716	0.999978	0.208169	8.89179
negative regulation of cell differentiation	8	8.88889	0.00559881	NKX2-1, HOXA2, DRAXIN, ANXA1, SMAD3, TRPV4, ZEB1, TRIM62	64	464	13541	3.6479	0.999985	0.210636	9.19163
regulation of macromolecule biosynthetic process	22	24.4444	0.00570869	SOX13, KAT5, HOXB9, EYA4, IRX1, EBF1, TRIM62, EIF1, MECOM, HOXA1, GTF2H1, NKX2-1, FOXF1, SOX7, HOXA2, GRHL3, FOXF2, SMAD3, TRPV4, MED9, IRF8, ZEB1	64	2608	13541	1.78478	0.999988	0.210344	9.36378
regulation of cell differentiation	13	14.4444	0.00583102	SOX13, TBX5, LTBP3, CD34, TRIM62, NKX2-1, FOXF1, HOXA2, DRAXIN, ANXA1, TRPV4, SMAD3, ZEB1	64	1143	13541	2.4064	0.999991	0.210465	9.55511
tissue morphogenesis	8	8.88889	0.00592971	TBX5, NKX2-1, FOXF1, GRHL3, STARD13, IRX1, FOXF2, SMAD3	64	469	13541	3.60901	0.999992	0.209837	9.70916
embryonic skeletal system morphogenesis	4	4.44444	0.00611281	HOXA1, HOXA2, SMAD3, ZEB1	64	80	13541	10.5789	0.999995	0.211836	9.99435
epithelial tube morphogenesis	6	6.66667	0.00702082	NKX2-1, FOXF1, GRHL3, STARD13, IRX1, SMAD3	64	259	13541	4.90142	0.999999	0.235302	11.3961
positive regulation of cellular metabolic process	18	20	0.00706306	KAT5, CRYAA, NEK10, HOXB9, EYA4, EBF1, MECOM, GTF2H1, NKX2-1, RNF19A, SOX7, HOXA2, TRPV4, SMAD3, CALM2, CHRNA7, IRF8, ZEB1	64	1966	13541	1.93713	0.999999	0.232642	11.4608
camera-type eye morphogenesis	4	4.44444	0.00722894	CRYAA, TSPAN12, FOXF2, ZEB1	64	85	13541	9.95662	0.999999	0.233579	11.7144
response to abiotic stimulus	9	10	0.00739667	AANAT, KAT5, HOXA1, CRYAA, CUL4B, SMAD3, TRPV4, CHRNA7, CD34	64	615	13541	3.09627	1	0.234533	11.9702
blood vessel morphogenesis	7	7.77778	0.00751086	HOXA1, FOXF1, TSPAN12, STARD13, MEOX2, CHRNA7, CD34	64	372	13541	3.98131	1	0.233994	12.144
positive regulation of nitrogen compound metabolic process	13	14.4444	0.00753063	KAT5, EYA4, HOXB9, EBF1, MECOM, GTF2H1, NKX2-1, SOX7, HOXA2, SMAD3, CALM2, IRF8, ZEB1	64	1181	13541	2.32897	1	0.230935	12.1741
chordate embryonic development	8	8.88889	0.00764468	HOXA1, FOXF1, GRHL3, HOXA2, HOXB9, MEOX2, SMAD3, ZEB1	64	492	13541	3.44029	1	0.230471	12.3472
embryo development ending in birth or egg hatching	8	8.88889	0.00797707	HOXA1, FOXF1, GRHL3, HOXA2, HOXB9, MEOX2, SMAD3, ZEB1	64	496	13541	3.41255	1	0.235687	12.85
anterior/posterior pattern specification	5	5.55556	0.00820086	FOXF1, HOXA2, HOXB9, MEOX2, SMAD3	64	171	13541	6.18649	1	0.237951	13.187
embryonic eye morphogenesis	3	3.33333	0.00852181	CRYAA, FOXF2, ZEB1	64	30	13541	21.1578	1	0.242548	13.6682
positive regulation of transcription, DNA-templated	11	12.2222	0.00877477	MECOM, KAT5, GTF2H1, NKX2-1, HOXA2, SOX7, HOXB9, EBF1, SMAD3, IRF8, ZEB1	64	909	13541	2.56035	1	0.245321	14.0457
positive regulation of nucleic acid-templated transcription	11	12.2222	0.00877477	MECOM, KAT5, GTF2H1, NKX2-1, HOXA2, SOX7, HOXB9, EBF1, SMAD3, IRF8, ZEB1	64	909	13541	2.56035	1	0.245321	14.0457
embryonic camera-type eye development	3	3.33333	0.00908241	CRYAA, FOXF2, ZEB1	64	31	13541	20.4753	1	0.249302	14.5027
positive regulation of RNA biosynthetic process	11	12.2222	0.00917127	MECOM, KAT5, GTF2H1, NKX2-1, HOXA2, SOX7, HOXB9, EBF1, SMAD3, IRF8, ZEB1	64	915	13541	2.54356	1	0.24802	14.6342
regulation of transcription from RNA polymerase II promoter	13	14.4444	0.0096031	KAT5, HOXB9, EBF1, GTF2H1, NKX2-1, FOXF1, HOXA2, GRHL3, TRPV4, SMAD3, MED9, IRF8, ZEB1	64	1219	13541	2.25637	1	0.254678	15.2709
cochlea development	3	3.33333	0.00965908	HOXA1, GRHL3, ZEB1	64	32	13541	19.8354	1	0.25262	15.3531
mesenchyme development	5	5.55556	0.0111354	TBX5, NKX2-1, FOXF1, SMAD3, TRIM62	64	187	13541	5.65717	1	0.281739	17.4942
ear morphogenesis	4	4.44444	0.0112669	HOXA1, GRHL3, HOXA2, ZEB1	64	100	13541	8.46312	1	0.281024	17.6824
positive regulation of transcription from RNA polymerase II promoter	9	10	0.0115649	KAT5, GTF2H1, NKX2-1, HOXA2, HOXB9, EBF1, SMAD3, IRF8, ZEB1	64	665	13541	2.86346	1	0.2838	18.1074
positive regulation of RNA metabolic process	11	12.2222	0.0118496	MECOM, KAT5, GTF2H1, NKX2-1, HOXA2, SOX7, HOXB9, EBF1, SMAD3, IRF8, ZEB1	64	951	13541	2.44728	1	0.286217	18.5115
negative regulation of gene expression	11	12.2222	0.0125187	MECOM, KAT5, CRYAA, NKX2-1, FOXF1, SOX7, FOXF2, SMAD3, TRPV4, TRIM62, CD34	64	959	13541	2.42686	1	0.296238	19.4539
negative regulation of developmental process	8	8.88889	0.0129717	TBX5, NKX2-1, HOXA2, DRAXIN, STARD13, ANXA1, ZEB1, TRIM62	64	545	13541	3.10573	1	0.301665	20.0862
regulation of immune response	7	7.77778	0.0131622	LY96, FOXF1, FCN1, SKAP2, ANXA1, SMAD3, CALM2	64	420	13541	3.5263	1	0.301886	20.3507
negative regulation of biosynthetic process	11	12.2222	0.0133054	MECOM, KAT5, NKX2-1, FOXF1, LPCAT1, SOX7, FOXF2, SMAD3, TRPV4, TRIM62, CD34	64	968	13541	2.4043	1	0.301206	20.5489
transcription, DNA-templated	18	20	0.0134342	KAT5, HOXB9, EBF1, TRIM62, MECOM, GTF2H1, NKX2-1, FOXF1, SOX7, HOXA2, GRHL3, ZNF75D, FOXF2, TRPV4, SMAD3, MED9, IRF8, ZEB1	64	2100	13541	1.81353	1	0.300274	20.7268
epithelial cell differentiation	7	7.77778	0.0134486	CRYAA, NKX2-1, FOXF1, ANXA1, SMAD3, ZEB1, CD34	64	422	13541	3.50959	1	0.297246	20.7466
negative regulation of cell proliferation	7	7.77778	0.0135934	TBX5, P3H2, SOX7, SKAP2, SMAD3, CDKN2B, ZEB1	64	423	13541	3.50129	1	0.29668	20.9462
regulation of signal transduction	17	18.8889	0.0136903	NEK10, KLHL24, SKAP2, EYA4, TRIM62, MECOM, NKX2-1, LY96, SOX7, DRAXIN, OPA1, TRPV4, SMAD3, CDKN2B, CALM2, CHRNA7, ZEB1	64	1933	13541	1.86075	1	0.295258	21.0794
negative regulation of nitrogen compound metabolic process	11	12.2222	0.0140359	MECOM, KAT5, NKX2-1, FOXF1, LPCAT1, SOX7, FOXF2, SMAD3, TRPV4, TRIM62, CD34	64	976	13541	2.38459	1	0.298319	21.5529
regulation of cell communication	18	20	0.0145621	NEK10, KLHL24, SKAP2, EYA4, TRIM62, MECOM, NKX2-1, LY96, SOX7, DRAXIN, ANXA1, OPA1, TRPV4, SMAD3, CDKN2B, CALM2, CHRNA7, ZEB1	64	2118	13541	1.79811	1	0.304457	22.2689
embryonic cranial skeleton morphogenesis	3	3.33333	0.0155468	HOXA1, HOXA2, SMAD3	64	41	13541	15.4813	1	0.318199	23.592
regulation of interleukin-2 production	3	3.33333	0.0155468	KAT5, ANXA1, CD34	64	41	13541	15.4813	1	0.318199	23.592
regulation of signaling	18	20	0.0161121	NEK10, KLHL24, SKAP2, EYA4, TRIM62, MECOM, NKX2-1, LY96, SOX7, DRAXIN, ANXA1, OPA1, TRPV4, SMAD3, CDKN2B, CALM2, CHRNA7, ZEB1	64	2141	13541	1.7788	1	0.324442	24.342
blood vessel development	7	7.77778	0.0165577	HOXA1, FOXF1, TSPAN12, STARD13, MEOX2, CHRNA7, CD34	64	442	13541	3.35078	1	0.328538	24.9283
eye morphogenesis	4	4.44444	0.0167607	CRYAA, TSPAN12, FOXF2, ZEB1	64	116	13541	7.2958	1	0.328621	25.1939
interleukin-2 production	3	3.33333	0.0185484	KAT5, ANXA1, CD34	64	45	13541	14.1052	1	0.353463	27.4956
regulation of immune system process	10	11.1111	0.019003	SOX13, LY96, FOXF1, FCN1, SKAP2, ANXA1, SMAD3, TRPV4, CALM2, ZEB1	64	873	13541	2.42358	1	0.357071	28.0702
RNA metabolic process	23	25.5556	0.0194785	SOX13, KAT5, HOXB9, EYA4, IRX1, EBF1, TRIM62, MECOM, HOXA1, GTF2H1, NKX2-1, FOXF1, SOX7, HOXA2, GRHL3, ESRP1, ZNF75D, FOXF2, SMAD3, TRPV4, MED9, IRF8, ZEB1	64	3092	13541	1.57383	1	0.36089	28.6667
negative regulation of secretion	4	4.44444	0.0199797	PTGER3, FOXF1, ANXA1, CD34	64	124	13541	6.8251	1	0.364977	29.2902
immune response	10	11.1111	0.0212625	LY96, FOXF1, FCN1, SKAP2, ANXA1, LOC781977, SMAD3, CALM2, IRF8, TRIM62	64	890	13541	2.37728	1	0.38006	30.863
vasculature development	7	7.77778	0.0221085	HOXA1, FOXF1, TSPAN12, STARD13, MEOX2, CHRNA7, CD34	64	472	13541	3.13781	1	0.388503	31.8821
regulation of cell proliferation	11	12.2222	0.0224441	TBX5, P3H2, FOXF1, SOX7, LTBP3, SKAP2, ANXA1, SMAD3, CDKN2B, CHRNA7, ZEB1	64	1051	13541	2.21442	1	0.389762	32.2824
cranial skeletal system development	3	3.33333	0.0226137	HOXA1, HOXA2, SMAD3	64	50	13541	12.6947	1	0.388764	32.4839
morphogenesis of a polarized epithelium	3	3.33333	0.0226137	FOXF1, GRHL3, FOXF2	64	50	13541	12.6947	1	0.388764	32.4839
negative regulation of RNA biosynthetic process	9	10	0.0226544	MECOM, KAT5, NKX2-1, FOXF1, SOX7, FOXF2, SMAD3, TRPV4, TRIM62	64	752	13541	2.53219	1	0.386066	32.5322
semicircular canal morphogenesis	2	2.22222	0.0230506	HOXA1, ZEB1	64	5	13541	84.6312	1	0.388119	33.0003
transmembrane transport	9	10	0.0233004	SLC39A8, SLC6A2, KLHL24, ANXA1, SLC2A3, SLC16A9, CALM2, CHRNA7, KCNJ15	64	756	13541	2.51879	1	0.388216	33.2939
gene expression	26	28.8889	0.0233974	SOX13, KAT5, EYA4, IRX1, HOXB9, EBF1, EIF1, MECOM, GTF2H1, FOXF1, SOX7, GRHL3, ZNF75D, TRPV4, SMAD3, MED9, ZEB1, CRYAA, TRIM62, CD34, HOXA1, NKX2-1, HOXA2, ESRP1, FOXF2, IRF8	64	3716	13541	1.48036	1	0.386335	33.4075
response to hypoxia	4	4.44444	0.0244509	CRYAA, SMAD3, CHRNA7, CD34	64	134	13541	6.31576	1	0.396678	34.6305
response to decreased oxygen levels	4	4.44444	0.0254049	CRYAA, SMAD3, CHRNA7, CD34	64	136	13541	6.22289	1	0.405429	35.7197
cell proliferation	12	13.3333	0.0255489	TBX5, P3H2, FOXF1, SOX7, LTBP3, SKAP2, ANXA1, SMAD3, CDKN2B, CHRNA7, ZEB1, CD34	64	1232	13541	2.06083	1	0.404062	35.8826
positive regulation of macromolecule biosynthetic process	11	12.2222	0.0262326	MECOM, KAT5, GTF2H1, NKX2-1, HOXA2, SOX7, HOXB9, EBF1, SMAD3, IRF8, ZEB1	64	1078	13541	2.15896	1	0.409237	36.6508
cellular response to transforming growth factor beta stimulus	4	4.44444	0.0268733	NKX2-1, SMAD3, CDKN2B, ZEB1	64	139	13541	6.08858	1	0.413763	37.3627
positive regulation of protein metabolic process	11	12.2222	0.0274397	KAT5, CRYAA, LPCAT1, NEK10, RNF19A, SOX7, CUL4B, SMAD3, TRPV4, CALM2, CHRNA7	64	1086	13541	2.14306	1	0.417308	37.9859
response to transforming growth factor beta	4	4.44444	0.027877	NKX2-1, SMAD3, CDKN2B, ZEB1	64	141	13541	6.00222	1	0.419288	38.4631
response to oxygen levels	4	4.44444	0.027877	CRYAA, SMAD3, CHRNA7, CD34	64	141	13541	6.00222	1	0.419288	38.4631
somitogenesis	3	3.33333	0.0279285	FOXF1, MEOX2, SMAD3	64	56	13541	11.3345	1	0.416833	38.519
divalent metal ion transport	5	5.55556	0.0285514	SLC39A8, ANXA1, TRPV4, CALM2, CHRNA7	64	249	13541	4.24856	1	0.420873	39.192
negative regulation of RNA metabolic process	9	10	0.029138	MECOM, KAT5, NKX2-1, FOXF1, SOX7, FOXF2, SMAD3, TRPV4, TRIM62	64	789	13541	2.41344	1	0.424412	39.8196
divalent inorganic cation transport	5	5.55556	0.0292855	SLC39A8, ANXA1, TRPV4, CALM2, CHRNA7	64	251	13541	4.2147	1	0.423057	39.9763
regulation of epithelial to mesenchymal transition	3	3.33333	0.0298012	NKX2-1, SMAD3, TRIM62	64	58	13541	10.9437	1	0.425734	40.5217
cell cycle phase transition	5	5.55556	0.0300308	NEK10, ANXA1, CUL4B, CDKN2B, CALM2	64	253	13541	4.18139	1	0.42528	40.7629
locomotion	11	12.2222	0.0301376	TBX5, NKX2-1, FOXF1, HOXA2, CCDC141, DRAXIN, STARD13, ANXA1, HOXB9, TRPV4, CD34	64	1103	13541	2.11003	1	0.423523	40.8748
negative regulation of cellular biosynthetic process	10	11.1111	0.0317237	MECOM, KAT5, NKX2-1, FOXF1, SOX7, FOXF2, SMAD3, TRPV4, TRIM62, CD34	64	955	13541	2.21548	1	0.437325	42.5135
semicircular canal development	2	2.22222	0.0321237	HOXA1, ZEB1	64	7	13541	60.4509	1	0.438545	42.92
inflammatory response	6	6.66667	0.0334697	PTGER3, LY96, FOXF1, ANXA1, SMAD3, TRPV4	64	386	13541	3.28878	1	0.449264	44.268
cellular divalent inorganic cation homeostasis	5	5.55556	0.0335239	SLC39A8, PTGER3, TRPV4, CALM2, CHRNA7	64	262	13541	4.03775	1	0.446913	44.3216
negative regulation of cytokine production	4	4.44444	0.033752	KAT5, ANXA1, CHRNA7, CD34	64	152	13541	5.56785	1	0.446312	44.5468
transcription from RNA polymerase II promoter	11	12.2222	0.0348074	KAT5, GTF2H1, NKX2-1, FOXF1, HOXA2, HOXB9, EBF1, SMAD3, TRPV4, IRF8, ZEB1	64	1130	13541	2.05961	1	0.453768	45.5778
embryonic foregut morphogenesis	2	2.22222	0.0366291	FOXF1, SMAD3	64	8	13541	52.8945	1	0.468215	47.3152
endoderm development	3	3.33333	0.0367331	NKX2-1, SOX7, SMAD3	64	65	13541	9.76514	1	0.466329	47.4128
negative regulation of metabolic process	14	15.5556	0.0371844	KAT5, MECOM, CRYAA, NKX2-1, FOXF1, LPCAT1, SOX7, FOXF2, SMAD3, TRPV4, PPP1R26, CDKN2B, TRIM62, CD34	64	1644	13541	1.80176	1	0.467671	47.8342
response to external stimulus	13	14.4444	0.0372397	HOXB9, CD34, NKX2-1, LY96, FOXF1, HOXA2, DRAXIN, ANXA1, TRPV4, SMAD3, CALM2, CDKN2B, IRF8	64	1474	13541	1.86602	1	0.465374	47.8857
positive regulation of cellular biosynthetic process	11	12.2222	0.037999	MECOM, KAT5, GTF2H1, NKX2-1, HOXA2, SOX7, HOXB9, EBF1, SMAD3, IRF8, ZEB1	64	1147	13541	2.02908	1	0.469494	48.587
chemotaxis	6	6.66667	0.038122	NKX2-1, HOXA2, DRAXIN, ANXA1, HOXB9, TRPV4	64	400	13541	3.17367	1	0.467836	48.6998
taxis	6	6.66667	0.0384688	NKX2-1, HOXA2, DRAXIN, ANXA1, HOXB9, TRPV4	64	401	13541	3.16576	1	0.468196	49.0165
regulation of G1/S transition of mitotic cell cycle	3	3.33333	0.0388173	ANXA1, CUL4B, CDKN2B	64	67	13541	9.47365	1	0.468566	49.3329
negative regulation of response to stimulus	10	11.1111	0.0390834	MECOM, NKX2-1, FOXF1, DRAXIN, ANXA1, OPA1, EYA4, SMAD3, CALM2, CD34	64	992	13541	2.13284	1	0.468208	49.5733
divalent inorganic cation homeostasis	5	5.55556	0.0403008	SLC39A8, PTGER3, TRPV4, CALM2, CHRNA7	64	278	13541	3.80536	1	0.476079	50.6593
regulation of angiogenesis	4	4.44444	0.0408383	TSPAN12, STARD13, CHRNA7, CD34	64	164	13541	5.16044	1	0.477984	51.1316
single organismal cell-cell adhesion	7	7.77778	0.0408845	SOX13, FOXF1, ANXA1, SMAD3, TRPV4, ZEB1, CD34	64	546	13541	2.71254	1	0.475717	51.1721
foregut morphogenesis	2	2.22222	0.0411139	FOXF1, SMAD3	64	9	13541	47.0174	1	0.475017	51.3722
regulation of transmembrane receptor protein serine/threonine kinase signaling pathway	4	4.44444	0.0420872	NKX2-1, SMAD3, CDKN2B, ZEB1	64	166	13541	5.09827	1	0.480506	52.2129
positive regulation of biosynthetic process	11	12.2222	0.0422196	MECOM, KAT5, GTF2H1, NKX2-1, HOXA2, SOX7, HOXB9, EBF1, SMAD3, IRF8, ZEB1	64	1168	13541	1.9926	1	0.478992	52.3262
positive regulation of cytokine production	5	5.55556	0.0430303	LY96, ANXA1, TRPV4, IRF8, CD34	64	284	13541	3.72497	1	0.483021	53.0145
somite development	3	3.33333	0.0431174	FOXF1, MEOX2, SMAD3	64	71	13541	8.93992	1	0.481154	53.0879
regulation of response to stress	9	10	0.0437354	MECOM, LY96, FOXF1, ANXA1, OPA1, EYA4, SMAD3, TRPV4, CD34	64	855	13541	2.22714	1	0.48356	53.6055
ear development	4	4.44444	0.0452932	HOXA1, GRHL3, HOXA2, ZEB1	64	171	13541	4.9492	1	0.493289	54.8865
cell migration	9	10	0.0457863	TBX5, NKX2-1, FOXF1, CCDC141, STARD13, ANXA1, HOXB9, TRPV4, CD34	64	863	13541	2.20649	1	0.494566	55.2849
regulation of cell cycle G1/S phase transition	3	3.33333	0.046454	ANXA1, CUL4B, CDKN2B	64	74	13541	8.57749	1	0.497155	55.8192
cellular response to lipid	5	5.55556	0.0468293	KAT5, LY96, HOXA2, ANXA1, IRF8	64	292	13541	3.62291	1	0.49749	56.1169
response to radiation	5	5.55556	0.047317	AANAT, KAT5, HOXA1, CRYAA, CUL4B	64	293	13541	3.61055	1	0.498665	56.5009
regulation of cell cycle phase transition	4	4.44444	0.0479436	NEK10, ANXA1, CUL4B, CDKN2B	64	175	13541	4.83607	1	0.500852	56.9896
negative regulation of growth	4	4.44444	0.0479436	TBX5, DRAXIN, SMAD3, IRF8	64	175	13541	4.83607	1	0.500852	56.9896
cell-cell signaling	9	10	0.0495279	TBX5, GRHL3, SLC6A2, SOX7, DRAXIN, HOXB9, TRPV4, CHRNA7, CD34	64	877	13541	2.17127	1	0.509982	58.2023
positive regulation of stem cell differentiation	2	2.22222	0.0500219	TBX5, LTBP3	64	11	13541	38.4688	1	0.511071	58.5738
negative regulation of transport	5	5.55556	0.0503032	PTGER3, FOXF1, ANXA1, CALM2, CD34	64	299	13541	3.5381	1	0.510629	58.784
regulation of cellular response to growth factor stimulus	4	4.44444	0.0506691	NKX2-1, SMAD3, CDKN2B, ZEB1	64	179	13541	4.728	1	0.510794	59.0558
negative regulation of nucleobase-containing compound metabolic process	9	10	0.0509118	MECOM, KAT5, NKX2-1, FOXF1, SOX7, FOXF2, SMAD3, TRPV4, TRIM62	64	882	13541	2.15896	1	0.510089	59.2352
cell surface receptor signaling pathway	14	15.5556	0.0509234	TSPAN12, KLHL24, EYA4, HOXB9, NKX2-1, LY96, FOXF1, SOX7, GRHL3, DRAXIN, SMAD3, CDKN2B, CALM2, ZEB1	64	1721	13541	1.72115	1	0.50777	59.2438
tumor necrosis factor production	3	3.33333	0.0510453	LY96, CHRNA7, CD34	64	78	13541	8.13762	1	0.506246	59.3336
regulation of vasculature development	4	4.44444	0.0513622	TSPAN12, STARD13, CHRNA7, CD34	64	180	13541	4.70174	1	0.506098	59.5661
cellular macromolecule biosynthetic process	23	25.5556	0.0516303	SOX13, KAT5, HOXB9, EYA4, IRX1, EBF1, TRIM62, EIF1, MECOM, HOXA1, GTF2H1, NKX2-1, FOXF1, SOX7, HOXA2, GRHL3, ZNF75D, FOXF2, SMAD3, TRPV4, MED9, IRF8, ZEB1	64	3394	13541	1.43379	1	0.505614	59.762
regulation of response to external stimulus	7	7.77778	0.0517973	LY96, FOXF1, ANXA1, SMAD3, TRPV4, CALM2, CD34	64	579	13541	2.55794	1	0.504441	59.8835
negative regulation of cellular metabolic process	13	14.4444	0.0518313	KAT5, MECOM, CRYAA, NKX2-1, FOXF1, SOX7, FOXF2, SMAD3, TRPV4, PPP1R26, CDKN2B, TRIM62, CD34	64	1551	13541	1.77338	1	0.502365	59.9082
angiogenesis	5	5.55556	0.0518347	TSPAN12, STARD13, MEOX2, CHRNA7, CD34	64	302	13541	3.50295	1	0.500098	59.9106
negative regulation of transcription, DNA-templated	8	8.88889	0.0520457	MECOM, KAT5, NKX2-1, FOXF1, SOX7, FOXF2, SMAD3, TRPV4	64	730	13541	2.31866	1	0.499272	60.0635
response to wounding	5	5.55556	0.0523509	FOXF1, GRHL3, ANXA1, SMAD3, CD34	64	303	13541	3.49139	1	0.499096	60.2838
skeletal system morphogenesis	4	4.44444	0.0527622	HOXA1, HOXA2, SMAD3, ZEB1	64	182	13541	4.65007	1	0.499639	60.5787
central nervous system development	7	7.77778	0.0528706	NKX2-1, GRHL3, HOXA2, CCDC141, DRAXIN, CALM2, ZEB1	64	582	13541	2.54475	1	0.498144	60.6562
regulation of T cell differentiation	3	3.33333	0.0534	SOX13, ANXA1, ZEB1	64	80	13541	7.93418	1	0.499476	61.0322
negative regulation of nucleic acid-templated transcription	8	8.88889	0.0542759	MECOM, KAT5, NKX2-1, FOXF1, SOX7, FOXF2, SMAD3, TRPV4	64	737	13541	2.29664	1	0.503077	61.6467
cardiac left ventricle morphogenesis	2	2.22222	0.0544453	TBX5, FOXF1	64	12	13541	35.263	1	0.501999	61.7645
regulation of tumor necrosis factor production	3	3.33333	0.0545917	LY96, CHRNA7, CD34	64	81	13541	7.83623	1	0.500782	61.8661
epithelial to mesenchymal transition	3	3.33333	0.0557929	NKX2-1, SMAD3, TRIM62	64	82	13541	7.74066	1	0.506401	62.6896
regulation of tumor necrosis factor superfamily cytokine production	3	3.33333	0.0570034	LY96, CHRNA7, CD34	64	83	13541	7.6474	1	0.511958	63.5026
single organism cell adhesion	7	7.77778	0.05768	SOX13, FOXF1, ANXA1, SMAD3, TRPV4, ZEB1, CD34	64	595	13541	2.48915	1	0.514061	63.9497
inner ear morphogenesis	3	3.33333	0.058223	HOXA1, GRHL3, ZEB1	64	84	13541	7.55636	1	0.515303	64.3048
movement of cell or subcellular component	11	12.2222	0.0594081	TBX5, NKX2-1, FOXF1, HOXA2, CCDC141, DRAXIN, STARD13, ANXA1, HOXB9, TRPV4, CD34	64	1241	13541	1.87539	1	0.520471	65.0684
tumor necrosis factor superfamily cytokine production	3	3.33333	0.0594518	LY96, CHRNA7, CD34	64	85	13541	7.46746	1	0.51861	65.0963
negative regulation of macromolecule biosynthetic process	9	10	0.0603709	MECOM, KAT5, NKX2-1, FOXF1, SOX7, FOXF2, SMAD3, TRPV4, TRIM62	64	914	13541	2.08337	1	0.52207	65.6774
cellular metal ion homeostasis	5	5.55556	0.0609943	SLC39A8, PTGER3, TRPV4, CALM2, CHRNA7	64	319	13541	3.31627	1	0.523706	66.0664
negative regulation of cell morphogenesis involved in differentiation	3	3.33333	0.0619362	NKX2-1, DRAXIN, TRIM62	64	87	13541	7.2958	1	0.527203	66.6462
osteoblast development	2	2.22222	0.0632314	HOXA2, SMAD3	64	14	13541	30.2254	1	0.532695	67.4282
regulation of inflammatory response	4	4.44444	0.0653962	FOXF1, ANXA1, SMAD3, TRPV4	64	199	13541	4.25283	1	0.543019	68.697
negative regulation of interleukin-2 production	2	2.22222	0.0675942	KAT5, CD34	64	15	13541	28.2104	1	0.55321	69.9375
establishment of planar polarity of embryonic epithelium	2	2.22222	0.0675942	GRHL3, FOXF2	64	15	13541	28.2104	1	0.55321	69.9375
regulation of wound healing	3	3.33333	0.068299	ANXA1, SMAD3, CD34	64	92	13541	6.89929	1	0.554992	70.3254
response to light stimulus	4	4.44444	0.0685552	AANAT, HOXA1, CRYAA, CUL4B	64	203	13541	4.16903	1	0.554313	70.4652
metal ion transport	6	6.66667	0.0706181	SLC39A8, ANXA1, TRPV4, CALM2, CHRNA7, KCNJ15	64	477	13541	2.66136	1	0.563343	71.5686
regulation of smooth muscle cell differentiation	2	2.22222	0.0719371	FOXF1, ZEB1	64	16	13541	26.4473	1	0.568236	72.2536
positive regulation of G1/S transition of mitotic cell cycle	2	2.22222	0.0719371	ANXA1, CUL4B	64	16	13541	26.4473	1	0.568236	72.2536
regulation of cell cycle	7	7.77778	0.0741025	MECOM, NEK10, ANXA1, CUL4B, SMAD3, CDKN2B, CALM2	64	635	13541	2.33236	1	0.577372	73.3447
calcium ion transport	4	4.44444	0.0750787	ANXA1, TRPV4, CALM2, CHRNA7	64	211	13541	4.01096	1	0.580276	73.8232
pericardium development	2	2.22222	0.07626	TBX5, SMAD3	64	17	13541	24.8915	1	0.584156	74.3915
regulation of transforming growth factor beta production	2	2.22222	0.07626	SMAD3, CD34	64	17	13541	24.8915	1	0.584156	74.3915
negative regulation of exocytosis	2	2.22222	0.07626	FOXF1, ANXA1	64	17	13541	24.8915	1	0.584156	74.3915
localization of cell	9	10	0.0783801	TBX5, NKX2-1, FOXF1, CCDC141, STARD13, ANXA1, HOXB9, TRPV4, CD34	64	967	13541	1.96919	1	0.592554	75.3823
cell motility	9	10	0.0783801	TBX5, NKX2-1, FOXF1, CCDC141, STARD13, ANXA1, HOXB9, TRPV4, CD34	64	967	13541	1.96919	1	0.592554	75.3823
negative regulation of cell development	4	4.44444	0.0784411	NKX2-1, HOXA2, DRAXIN, TRIM62	64	215	13541	3.93634	1	0.590824	75.4102
cellular response to chemical stimulus	13	14.4444	0.0789565	KAT5, HOXB9, CD34, NKX2-1, LY96, FOXF1, HOXA2, ANXA1, TRPV4, SMAD3, CDKN2B, IRF8, ZEB1	64	1661	13541	1.65594	1	0.591305	75.6453
G1/S transition of mitotic cell cycle	3	3.33333	0.0802639	ANXA1, CUL4B, CDKN2B	64	101	13541	6.2845	1	0.595566	76.2323
regulation of protein metabolic process	14	15.5556	0.0816156	KAT5, CRYAA, LPCAT1, NEK10, CUL4B, EIF1, MECOM, SOX7, RNF19A, TRPV4, SMAD3, CDKN2B, CALM2, CHRNA7	64	1851	13541	1.60027	1	0.599953	76.8251
digestive tract development	3	3.33333	0.0816315	FOXF1, FOXF2, SMAD3	64	102	13541	6.22289	1	0.598041	76.832
renal system development	4	4.44444	0.0818691	FOXF1, IRX1, SMAD3, CD34	64	219	13541	3.86444	1	0.597178	76.9347
multicellular organismal homeostasis	4	4.44444	0.0827363	LPCAT1, GRHL3, TRPV4, CD34	64	220	13541	3.84687	1	0.599244	77.3059
regulation of lymphocyte differentiation	3	3.33333	0.0830063	SOX13, ANXA1, ZEB1	64	103	13541	6.16247	1	0.598537	77.4204
defense response	9	10	0.0832503	PTGER3, LY96, FOXF1, FCN1, ANXA1, SMAD3, TRPV4, IRF8, TRIM62	64	980	13541	1.94306	1	0.597717	77.5234
negative regulation of epithelial to mesenchymal transition	2	2.22222	0.0848466	NKX2-1, TRIM62	64	19	13541	22.2714	1	0.603059	78.1861
positive regulation of cell cycle G1/S phase transition	2	2.22222	0.0848466	ANXA1, CUL4B	64	19	13541	22.2714	1	0.603059	78.1861
lens fiber cell differentiation	2	2.22222	0.0848466	CRYAA, SMAD3	64	19	13541	22.2714	1	0.603059	78.1861
negative regulation of macromolecule metabolic process	12	13.3333	0.0852774	MECOM, KAT5, CRYAA, NKX2-1, FOXF1, SOX7, FOXF2, SMAD3, TRPV4, CDKN2B, TRIM62, CD34	64	1504	13541	1.68812	1	0.603076	78.3618
positive regulation of response to stimulus	11	12.2222	0.0856515	LY96, FCN1, NEK10, SKAP2, ANXA1, EYA4, TRPV4, CDKN2B, CALM2, CHRNA7, TRIM62	64	1329	13541	1.75121	1	0.602841	78.5132
regulation of response to wounding	3	3.33333	0.0857775	ANXA1, SMAD3, CD34	64	105	13541	6.04509	1	0.601499	78.564
formation of primary germ layer	3	3.33333	0.0857775	FOXF1, SOX7, SMAD3	64	105	13541	6.04509	1	0.601499	78.564
metal ion homeostasis	5	5.55556	0.0890948	SLC39A8, PTGER3, TRPV4, CALM2, CHRNA7	64	364	13541	2.90629	1	0.614188	79.8613
regulation of cell migration	6	6.66667	0.0892727	TBX5, NKX2-1, FOXF1, STARD13, ANXA1, TRPV4	64	512	13541	2.47943	1	0.613067	79.9287
transforming growth factor beta receptor signaling pathway	3	3.33333	0.0899863	NKX2-1, SMAD3, CDKN2B	64	108	13541	5.87717	1	0.614255	80.1971
mitotic cell cycle phase transition	4	4.44444	0.0907189	ANXA1, CUL4B, CDKN2B, CALM2	64	229	13541	3.69569	1	0.61551	80.4691
negative regulation of secretion by cell	3	3.33333	0.0928259	FOXF1, ANXA1, CD34	64	110	13541	5.77031	1	0.622509	81.2319
regulation of cytokine secretion	3	3.33333	0.0942556	ANXA1, TRPV4, CD34	64	111	13541	5.71833	1	0.626563	81.7334
positive regulation of cellular protein metabolic process	9	10	0.0951731	KAT5, CRYAA, NEK10, RNF19A, SOX7, SMAD3, TRPV4, CALM2, CHRNA7	64	1010	13541	1.88535	1	0.628466	82.0486
digestive system development	3	3.33333	0.0956917	FOXF1, FOXF2, SMAD3	64	112	13541	5.66727	1	0.628734	82.2245
immune system development	7	7.77778	0.097042	SOX13, ANXA1, SMAD3, CDKN2B, IRF8, ZEB1, CD34	64	683	13541	2.16844	1	0.632333	82.6748
skeletal system development	5	5.55556	0.0974951	HOXA1, HOXA2, HOXB9, SMAD3, ZEB1	64	376	13541	2.81354	1	0.632321	82.8235
cellular cation homeostasis	5	5.55556	0.0996523	SLC39A8, PTGER3, TRPV4, CALM2, CHRNA7	64	379	13541	2.79127	1	0.638996	83.5151
phosphate-containing compound metabolic process	15	16.6667	0.0999225	CRYAA, LPCAT1, NEK10, EYA4, NT5M, MECOM, GTF2H1, NKX2-1, SUCLG1, PPP1R26, TRPV4, CDKN2B, CALM2, CHRNA7, NDUFV2	64	2099	13541	1.51199	1	0.638248	83.5999

## Sheet: Muscle
Term	Count	%	PValue	Genes	List Total	Pop Hits	Pop Total	Fold Enrichment	Bonferroni	Benjamini	FDR
muscle tissue development	8	5.7971	0.00311781	MEF2C, MYF6, SOX6, MYH7, PPARGC1A, SMYD1, RYR1, IP6K3	97	271	13541	4.12097	0.997903	0.997903	5.21984
organ morphogenesis	13	9.42029	0.0057818	MMP2, ATP2B2, MIB1, TULP3, MEF2C, GATA5, MYF6, TSPAN12, MYH7, HOXA3, PTPRQ, NAB2, RYR1	97	737	13541	2.46238	0.999989	0.99674	9.47551
positive regulation of myoblast differentiation	3	2.17391	0.00706818	MEF2C, MYF6, SMYD1	97	18	13541	23.2663	0.999999	0.990625	11.4654
striated muscle tissue development	7	5.07246	0.00968861	MEF2C, MYF6, SOX6, MYH7, SMYD1, RYR1, IP6K3	97	256	13541	3.81713	1	0.991828	15.3923
skeletal muscle tissue development	5	3.62319	0.0133142	MEF2C, MYF6, SMYD1, RYR1, IP6K3	97	129	13541	5.41077	1	0.994981	20.5556
skeletal muscle organ development	5	3.62319	0.0147481	MEF2C, MYF6, SMYD1, RYR1, IP6K3	97	133	13541	5.24804	1	0.992484	22.5146
myotube differentiation	4	2.89855	0.0185245	MEF2C, MYF6, SMYD1, RYR1	97	79	13541	7.06825	1	0.994885	27.4585
nucleotide-excision repair, DNA incision, 5'-to lesion	2	1.44928	0.0211199	ERCC1, ERCC4	97	3	13541	93.0653	1	0.994855	30.6822
nucleotide-excision repair, DNA incision, 3'-to lesion	2	1.44928	0.0211199	ERCC1, ERCC4	97	3	13541	93.0653	1	0.994855	30.6822
regulation of muscle tissue development	4	2.89855	0.0231424	MEF2C, MYF6, PPARGC1A, IP6K3	97	86	13541	6.49293	1	0.994131	33.1004
glutamate receptor signaling pathway	3	2.17391	0.024085	MEF2C, GRM3, CACNG4	97	34	13541	12.3175	1	0.991893	34.2001
anatomical structure formation involved in morphogenesis	13	9.42029	0.0265577	ATP2B2, MIB1, TULP3, MYF6, GATA5, TSPAN12, ICK, ERCC1, MMP2, SAT1, MEF2C, ETS2, HOXA3	97	908	13541	1.99865	1	0.992036	37.0044
embryonic organ morphogenesis	6	4.34783	0.0287761	ATP2B2, MIB1, TULP3, MEF2C, HOXA3, PTPRQ	97	242	13541	3.46111	1	0.991816	39.4242
circulatory system development	11	7.97101	0.029168	SAT1, MMP2, MIB1, MEF2C, GATA5, SOX6, TSPAN12, MYH7, SMYD1, HOXA3, RYR1	97	712	13541	2.15671	1	0.98886	39.8424
cardiovascular system development	11	7.97101	0.029168	SAT1, MMP2, MIB1, MEF2C, GATA5, SOX6, TSPAN12, MYH7, SMYD1, HOXA3, RYR1	97	712	13541	2.15671	1	0.98886	39.8424
dephosphorylation	6	4.34783	0.029221	PPP1R14C, MEF2C, PDP1, SH2D4A, PTPRQ, PPP1R26	97	243	13541	3.44686	1	0.984758	39.8988
muscle organ development	6	4.34783	0.0301239	MEF2C, MYF6, MYH7, SMYD1, RYR1, IP6K3	97	245	13541	3.41873	1	0.982177	40.8513
regulation of skeletal muscle tissue development	3	2.17391	0.0325847	MEF2C, MYF6, IP6K3	97	40	13541	10.4698	1	0.983247	43.3756
anterior/posterior pattern specification	5	3.62319	0.0332904	MIB1, TULP3, MYF6, ETS2, HOXA3	97	171	13541	4.08181	1	0.980423	44.0805
regulation of myoblast differentiation	3	2.17391	0.0341004	MEF2C, MYF6, SMYD1	97	41	13541	10.2145	1	0.977782	44.8796
intramembranous ossification	2	1.44928	0.0349539	MMP2, MN1	97	5	13541	55.8392	1	0.975237	45.7098
direct ossification	2	1.44928	0.0349539	MMP2, MN1	97	5	13541	55.8392	1	0.975237	45.7098
positive regulation of striated muscle cell differentiation	3	2.17391	0.0372126	MEF2C, MYF6, SMYD1	97	43	13541	9.73939	1	0.976361	47.8505
striated muscle cell differentiation	5	3.62319	0.0404008	MEF2C, MYF6, SOX6, SMYD1, RYR1	97	182	13541	3.83511	1	0.979318	50.7371
skeletal system morphogenesis	5	3.62319	0.0404008	MMP2, TULP3, MEF2C, HOXA3, NAB2	97	182	13541	3.83511	1	0.979318	50.7371
positive regulation of muscle tissue development	3	2.17391	0.0420761	MEF2C, MYF6, PPARGC1A	97	46	13541	9.10421	1	0.978912	52.193
regionalization	6	4.34783	0.0429096	MIB1, TULP3, MEF2C, MYF6, ETS2, HOXA3	97	270	13541	3.10218	1	0.976856	52.9022
UV protection	2	1.44928	0.0485945	ERCC1, ERCC4	97	7	13541	39.8851	1	0.983417	57.481
heart development	7	5.07246	0.0492266	MIB1, MEF2C, GATA5, SOX6, MYH7, SMYD1, RYR1	97	373	13541	2.6198	1	0.981461	57.9634
regulation of dephosphorylation	4	2.89855	0.049319	PPP1R14C, MEF2C, SH2D4A, PPP1R26	97	116	13541	4.81372	1	0.978547	58.0335
purine ribonucleoside monophosphate metabolic process	5	3.62319	0.0506097	CYCS, MYH7, PPARGC1A, ADSSL1, IP6K3	97	196	13541	3.56117	1	0.977606	59.001
skeletal system development	7	5.07246	0.0508175	MMP2, TULP3, MEF2C, SOX6, HOXA3, NAB2, RYR1	97	376	13541	2.5989	1	0.974745	59.1548
purine nucleoside monophosphate metabolic process	5	3.62319	0.0513885	CYCS, MYH7, PPARGC1A, ADSSL1, IP6K3	97	197	13541	3.54309	1	0.972481	59.5746
embryonic morphogenesis	8	5.7971	0.0535755	MMP2, ATP2B2, MIB1, TULP3, MEF2C, ETS2, HOXA3, PTPRQ	97	479	13541	2.33149	1	0.973352	61.1451
skeletal muscle cell differentiation	3	2.17391	0.0542751	MEF2C, MYF6, SMYD1	97	53	13541	7.90177	1	0.971425	61.6353
positive regulation of lipopolysaccharide-mediated signaling pathway	2	1.44928	0.055343	LY86, CD180	97	8	13541	34.8995	1	0.970218	62.3723
ribonucleoside monophosphate metabolic process	5	3.62319	0.059538	CYCS, MYH7, PPARGC1A, ADSSL1, IP6K3	97	207	13541	3.37193	1	0.974619	65.1403
mitochondrial respiratory chain complex III biogenesis	2	1.44928	0.0620442	C2H2orf47, IP6K3	97	9	13541	31.0218	1	0.975783	66.7012
nucleotide-excision repair, DNA incision	2	1.44928	0.0620442	ERCC1, ERCC4	97	9	13541	31.0218	1	0.975783	66.7012
positive regulation of muscle cell differentiation	3	2.17391	0.0636562	MEF2C, MYF6, SMYD1	97	58	13541	7.22058	1	0.975558	67.6702
myoblast differentiation	3	2.17391	0.0655941	MEF2C, MYF6, SMYD1	97	59	13541	7.0982	1	0.975815	68.7999
nucleoside monophosphate metabolic process	5	3.62319	0.0674288	CYCS, MYH7, PPARGC1A, ADSSL1, IP6K3	97	216	13541	3.23143	1	0.975919	69.8351
muscle system process	5	3.62319	0.078753	MEF2C, CACNA1S, MYH7, P2RY1, RYR1	97	228	13541	3.06136	1	0.985924	75.5426
muscle structure development	7	5.07246	0.0791803	MEF2C, MYF6, SOX6, MYH7, SMYD1, RYR1, IP6K3	97	422	13541	2.31561	1	0.984662	75.7366
regulation of striated muscle cell differentiation	3	2.17391	0.0796894	MEF2C, MYF6, SMYD1	97	66	13541	6.34536	1	0.983432	75.9659
regulation of skeletal muscle cell differentiation	2	1.44928	0.0818668	MEF2C, IP6K3	97	12	13541	23.2663	1	0.983664	76.9237
lipid modification	4	2.89855	0.0825387	PPARGC1A, PTPRQ, AUH, APOD	97	144	13541	3.87772	1	0.982593	77.2119
bone development	4	2.89855	0.086554	TULP3, MEF2C, NAB2, RYR1	97	147	13541	3.79858	1	0.984363	78.8648
purine ribonucleoside metabolic process	5	3.62319	0.0878328	CYCS, MYH7, PPARGC1A, ADSSL1, IP6K3	97	237	13541	2.9451	1	0.983861	79.3671
detection of mechanical stimulus involved in sensory perception of sound	2	1.44928	0.0883817	ATP2B2, PTPRQ	97	13	13541	21.4766	1	0.982772	79.5792
purine nucleoside metabolic process	5	3.62319	0.0909684	CYCS, MYH7, PPARGC1A, ADSSL1, IP6K3	97	240	13541	2.90829	1	0.983343	80.5515
embryonic organ development	6	4.34783	0.0921348	ATP2B2, MIB1, TULP3, MEF2C, HOXA3, PTPRQ	97	338	13541	2.47807	1	0.982781	80.9755
regulation of alpha-amino-3-hydroxy-5-methyl-4-isoxazole propionate selective glutamate receptor activity	2	1.44928	0.0948509	MEF2C, CACNG4	97	14	13541	19.9426	1	0.983434	81.9294
regulation of lipopolysaccharide-mediated signaling pathway	2	1.44928	0.0948509	LY86, CD180	97	14	13541	19.9426	1	0.983434	81.9294
purine ribonucleotide metabolic process	6	4.34783	0.0974795	ATP2B2, CYCS, MYH7, PPARGC1A, ADSSL1, IP6K3	97	344	13541	2.43485	1	0.983981	82.8095
positive regulation of transcription from RNA polymerase II promoter	9	6.52174	0.0992237	UBE3A, MEF2C, GATA5, MYF6, SOX6, PPARGC1A, PCBP1, IL17A, FOXD3	97	665	13541	1.8893	1	0.98388	83.371

## Sheet: Spleen
Term	Count	%	PValue	Genes	List Total	Pop Hits	Pop Total	Fold Enrichment	Bonferroni	Benjamini	FDR
lymphocyte activation	13	9.42029	2.7427e-05	TESPA1, NFATC2, RHOH, SLAMF6, PREX1, IL7, ANXA1, LOC100848575, TNFRSF13B, CXCR5, TCF7, IL12RB1, IRS2	84	470	13541	4.45879	0.0551412	0.0551412	0.0473293
regulation of immune system process	16	11.5942	0.000239732	TNFRSF13B, LOC100848575, IL12RB1, PSMA1, IRS2, TESPA1, NFATC2, VEGFA, SLAMF6, SLC25A19, IL7, ANXA1, PTPRC, PRKD2, RNF216, REEP2	84	873	13541	2.95445	0.390932	0.0944068	0.41298
immune system development	14	10.1449	0.00024642	RHOH, RUNX3, PREX1, NKX2-5, TNFRSF13B, TCF7, TESPA1, VEGFA, SLAMF6, IL7, ANXA1, SFXN1, CXCR5, TSPAN2	84	683	13541	3.30429	0.3993	0.0814356	0.424478
T cell differentiation	7	5.07246	0.000520049	TESPA1, RHOH, SLAMF6, PREX1, IL7, ANXA1, TCF7	84	165	13541	6.83889	0.658955	0.125819	0.893836
single organism cell adhesion	12	8.69565	0.000978469	TESPA1, RHOH, NFASC, SLAMF6, PREX1, FZD4, IL7, RCC2, ANXA1, CD2, TCF7, IL12RB1	84	595	13541	3.25114	0.867936	0.201436	1.6755
cell surface receptor signaling pathway	22	15.942	0.0013183	WNT6, FZD4, PRICKLE1, NKX2-5, TNFRSF13B, LOC100848575, TCF7, ITGB1, TMC8, IRS2, TESPA1, NFATC2, VEGFA, IL7, RCC2, ARID5B, PTPRC, CXCR4, TSPAN2, PRKD2, PRDM16, VIPR2	84	1721	13541	2.06069	0.934653	0.238758	2.2512
regulation of lymphocyte proliferation	6	4.34783	0.00178124	NFATC2, IL7, ANXA1, TNFRSF13B, IL12RB1, IRS2	84	142	13541	6.81137	0.97495	0.284784	3.03035
positive regulation of immune system process	11	7.97101	0.00198233	TESPA1, NFATC2, VEGFA, SLAMF6, IL7, ANXA1, LOC100848575, PTPRC, IL12RB1, PRKD2, IRS2	84	553	13541	3.20656	0.983486	0.270689	3.36697
lymphocyte proliferation	7	5.07246	0.0022395	NFATC2, SLAMF6, IL7, ANXA1, TNFRSF13B, IL12RB1, IRS2	84	219	13541	5.15259	0.990308	0.265892	3.79587
immune response-activating cell surface receptor signaling pathway	5	3.62319	0.00295099	TESPA1, NFATC2, LOC100848575, PTPRC, PRKD2	84	97	13541	8.3094	0.997783	0.2879	4.97312
leukocyte differentiation	9	6.52174	0.00299425	TESPA1, RHOH, VEGFA, SLAMF6, PREX1, IL7, ANXA1, TCF7, TSPAN2	84	398	13541	3.64528	0.997973	0.278476	5.04426
regulation of B cell proliferation	4	2.89855	0.00314865	NFATC2, IL7, TNFRSF13B, IRS2	84	48	13541	13.4335	0.998529	0.278255	5.29775
positive regulation of immune response	8	5.7971	0.00369111	TESPA1, NFATC2, SLAMF6, ANXA1, LOC100848575, PTPRC, IL12RB1, PRKD2	84	324	13541	3.98031	0.999523	0.282866	6.18333
positive regulation of interferon-gamma production	4	2.89855	0.00395315	SLAMF6, CD2, LOC100848575, IL12RB1	84	52	13541	12.4002	0.999723	0.289158	6.60832
T cell activation	8	5.7971	0.00450093	TESPA1, RHOH, SLAMF6, PREX1, IL7, ANXA1, TCF7, IL12RB1	84	336	13541	3.83815	0.999911	0.275075	7.49087
regulation of vascular endothelial growth factor receptor signaling pathway	3	2.17391	0.00475564	VEGFA, FZD4, PRKD2	84	17	13541	28.4475	0.999948	0.265133	7.89856
regulation of lymphocyte activation	7	5.07246	0.00520146	TESPA1, NFATC2, IL7, ANXA1, TNFRSF13B, IL12RB1, IRS2	84	260	13541	4.34006	0.999979	0.265183	8.60809
positive regulation of cell adhesion	7	5.07246	0.00520146	TESPA1, VEGFA, PREX1, IL7, ANXA1, IL12RB1, PRKD2	84	260	13541	4.34006	0.999979	0.265183	8.60809
cell chemotaxis	6	4.34783	0.00675329	VEGFA, PREX1, ANXA1, CXCR5, PRKD2, CNR2	84	194	13541	4.98564	0.999999	0.301844	11.0379
locomotion	15	10.8696	0.00681429	PREX1, FZD4, ZSWIM6, IRS2, NFATC2, VEGFA, NFASC, FGFR1OP, RCC2, ARID5B, ANXA1, CXCR5, CXCR4, PRKD2, CNR2	84	1103	13541	2.19224	0.999999	0.297777	11.1321
positive regulation of cell proliferation	10	7.24638	0.00741979	CASR, NFATC2, VEGFA, IL7, FGFR1OP, NKX2-5, ANXA1, IL12RB1, PRKD2, IRS2	84	563	13541	2.86327	1	0.301046	12.0626
regulation of response to external stimulus	10	7.24638	0.00883903	VEGFA, SLC25A19, NENF, ANXA1, CXCR4, PSMA1, IL12RB1, PRKD2, REEP2, RNF216	84	579	13541	2.78415	1	0.335027	14.2079
regulation of immune effector process	7	5.07246	0.00914842	SLAMF6, SLC25A19, ANXA1, LOC100848575, IL12RB1, REEP2, RNF216	84	293	13541	3.85125	1	0.338453	14.6689
regulation of leukocyte activation	7	5.07246	0.0100483	TESPA1, NFATC2, IL7, ANXA1, TNFRSF13B, IL12RB1, IRS2	84	299	13541	3.77397	1	0.358766	15.9967
regulation of interferon-gamma production	4	2.89855	0.0109222	SLAMF6, CD2, LOC100848575, IL12RB1	84	75	13541	8.59746	1	0.376967	17.2676
chemotaxis	8	5.7971	0.0112812	VEGFA, NFASC, PREX1, ANXA1, CXCR5, CXCR4, PRKD2, CNR2	84	400	13541	3.22405	1	0.380485	17.7843
taxis	8	5.7971	0.0114259	VEGFA, NFASC, PREX1, ANXA1, CXCR5, CXCR4, PRKD2, CNR2	84	401	13541	3.21601	1	0.378299	17.9918
regulation of catalytic activity	16	11.5942	0.0117008	CASR, GADD45B, CRYAA, FZD4, RPTOR, IRS2, MYO1D, CST7, VEGFA, ARHGAP15, ARF6, IL7, RCC2, ANXA1, BLM, PRKD2	84	1298	13541	1.98709	1	0.379515	18.3845
leukocyte chemotaxis	5	3.62319	0.0123495	VEGFA, PREX1, ANXA1, CXCR5, CNR2	84	146	13541	5.52063	1	0.389935	19.3043
interferon-gamma production	4	2.89855	0.01257	SLAMF6, CD2, LOC100848575, IL12RB1	84	79	13541	8.16215	1	0.38956	19.6146
regulation of cell activation	7	5.07246	0.0142847	TESPA1, NFATC2, IL7, ANXA1, TNFRSF13B, IL12RB1, IRS2	84	323	13541	3.49355	1	0.423624	21.9903
cell motility	13	9.42029	0.0144507	PREX1, ZSWIM6, IRS2, NFATC2, VEGFA, FGFR1OP, RCC2, ARID5B, ANXA1, CXCR5, CXCR4, PRKD2, CNR2	84	967	13541	2.16715	1	0.421497	22.2168
localization of cell	13	9.42029	0.0144507	PREX1, ZSWIM6, IRS2, NFATC2, VEGFA, FGFR1OP, RCC2, ARID5B, ANXA1, CXCR5, CXCR4, PRKD2, CNR2	84	967	13541	2.16715	1	0.421497	22.2168
antigen receptor-mediated signaling pathway	4	2.89855	0.0152952	TESPA1, NFATC2, PTPRC, PRKD2	84	85	13541	7.58599	1	0.434018	23.3591
cell migration	12	8.69565	0.0159201	NFATC2, VEGFA, PREX1, FGFR1OP, RCC2, ARID5B, ANXA1, CXCR5, ZSWIM6, PRKD2, CNR2, IRS2	84	863	13541	2.24152	1	0.441353	24.1943
response to external stimulus	17	12.3188	0.0161082	NENF, PREX1, MAP3K1, RPTOR, IL12RB1, PSMA1, VEGFA, NFASC, SLC25A19, ANXA1, CXCR5, CXCR4, DEFB1, PRKD2, REEP2, RNF216, CNR2	84	1474	13541	1.85919	1	0.43955	24.444
regulation of defense response	8	5.7971	0.0164258	SLAMF6, SLC25A19, ANXA1, LOC100848575, PSMA1, IL12RB1, REEP2, RNF216	84	431	13541	2.99216	1	0.440392	24.8639
regulation of B cell activation	4	2.89855	0.0167731	NFATC2, IL7, TNFRSF13B, IRS2	84	88	13541	7.32738	1	0.441788	25.3205
movement of cell or subcellular component	15	10.8696	0.0180305	PREX1, MYO1B, ZSWIM6, IRS2, NFATC2, VEGFA, NFASC, FGFR1OP, RCC2, ARID5B, ANXA1, CXCR5, CXCR4, PRKD2, CNR2	84	1241	13541	1.94846	1	0.460354	26.9519
positive regulation of B cell proliferation	3	2.17391	0.0204358	NFATC2, IL7, IRS2	84	36	13541	13.4335	1	0.497768	29.9795
cytokine production	8	5.7971	0.0223464	NFATC2, SLAMF6, ANXA1, CD2, LOC100848575, IL12RB1, PRKD2, RNF216	84	459	13541	2.80963	1	0.523767	32.2997
B cell proliferation	4	2.89855	0.0228567	NFATC2, IL7, TNFRSF13B, IRS2	84	99	13541	6.51323	1	0.526275	32.9072
protein kinase D signaling	2	1.44928	0.0242963	VEGFA, PRKD2	84	4	13541	80.6012	1	0.542757	34.593
regulation of defense response to virus by host	4	2.89855	0.0246978	SLC25A19, IL12RB1, REEP2, RNF216	84	102	13541	6.32166	1	0.543233	35.056
immune response-activating signal transduction	5	3.62319	0.0255126	TESPA1, NFATC2, LOC100848575, PTPRC, PRKD2	84	182	13541	4.42864	1	0.549629	35.9861
negative regulation of catalytic activity	8	5.7971	0.0268565	CST7, GADD45B, CRYAA, IL7, RCC2, ANXA1, MYO1D, IRS2	84	477	13541	2.7036	1	0.563044	37.4929
regulation of molecular function	18	13.0435	0.0272582	CASR, GADD45B, CRYAA, FZD4, RPTOR, TMC8, MYO1D, IRS2, CST7, ARHGAP15, VEGFA, ARF6, IL7, RCC2, ARID5B, ANXA1, BLM, PRKD2	84	1700	13541	1.70685	1	0.563208	37.9368
positive regulation of cytokine production	6	4.34783	0.0302268	SLAMF6, ANXA1, CD2, LOC100848575, IL12RB1, PRKD2	84	284	13541	3.40568	1	0.59617	41.1261
positive regulation of endothelial cell chemotaxis by VEGF-activated vascular endothelial growth factor receptor signaling pathway	2	1.44928	0.0302787	VEGFA, PRKD2	84	5	13541	64.481	1	0.591616	41.1804
cell-cell adhesion	10	7.24638	0.0310459	TESPA1, RHOH, NFASC, SLAMF6, PREX1, IL7, ANXA1, CD2, TCF7, IL12RB1	84	717	13541	2.24829	1	0.595799	41.9785
immune response-regulating signaling pathway	5	3.62319	0.0312531	TESPA1, NFATC2, LOC100848575, PTPRC, PRKD2	84	194	13541	4.1547	1	0.593224	42.1923
regulation of interleukin-8 production	3	2.17391	0.0335833	ANXA1, CD2, PRKD2	84	47	13541	10.2895	1	0.615049	44.546
B cell activation	5	3.62319	0.0343871	NFATC2, IL7, TNFRSF13B, CXCR5, IRS2	84	200	13541	4.03006	1	0.618961	45.3367
regulation of cardioblast differentiation	2	1.44928	0.0362248	PRICKLE1, NKX2-5	84	6	13541	53.7341	1	0.633586	47.1048
positive regulation of T cell receptor signaling pathway	2	1.44928	0.0362248	TESPA1, PRKD2	84	6	13541	53.7341	1	0.633586	47.1048
positive regulation of cell migration by vascular endothelial growth factor signaling pathway	2	1.44928	0.0362248	VEGFA, PRKD2	84	6	13541	53.7341	1	0.633586	47.1048
regulation of cell migration	8	5.7971	0.0373387	VEGFA, FGFR1OP, RCC2, ANXA1, CXCR4, ZSWIM6, PRKD2, IRS2	84	512	13541	2.51879	1	0.64013	48.1502
positive regulation of T cell differentiation	3	2.17391	0.0376129	TESPA1, IL7, ANXA1	84	50	13541	9.67214	1	0.638127	48.4045
T cell receptor signaling pathway	3	2.17391	0.0376129	TESPA1, PTPRC, PRKD2	84	50	13541	9.67214	1	0.638127	48.4045
regulation of defense response to virus	4	2.89855	0.0389552	SLC25A19, IL12RB1, REEP2, RNF216	84	122	13541	5.28532	1	0.646592	49.6326
positive regulation of T cell activation	4	2.89855	0.0397576	TESPA1, IL7, ANXA1, IL12RB1	84	123	13541	5.24235	1	0.649615	50.3536
response to endogenous stimulus	11	7.97101	0.0400368	FHL2, RUNX3, NKX2-5, RPTOR, BLM, ANXA1, PRKD2, GNG2, ITGB1, PRDM16, IRS2	84	872	13541	2.03352	1	0.647674	50.6021
interleukin-8 production	3	2.17391	0.0403971	ANXA1, CD2, PRKD2	84	52	13541	9.30014	1	0.646526	50.9212
cellular response to chemical stimulus	17	12.3188	0.0432611	PREX1, FZD4, NKX2-5, RPTOR, IL12RB1, TCF7, GNG2, ITGB1, IRS2, VEGFA, ANXA1, BLM, CXCR5, CXCR4, PRKD2, PRDM16, CNR2	84	1661	13541	1.64987	1	0.667757	53.389
positive regulation of leukocyte cell-cell adhesion	4	2.89855	0.0438952	TESPA1, IL7, ANXA1, IL12RB1	84	128	13541	5.03757	1	0.66882	53.9193
leukocyte migration	5	3.62319	0.0442317	VEGFA, PREX1, ANXA1, CXCR5, CNR2	84	217	13541	3.71434	1	0.667348	54.1985
regulation of cytokine production	7	5.07246	0.0443448	SLAMF6, ANXA1, CD2, LOC100848575, IL12RB1, PRKD2, RNF216	84	421	13541	2.68032	1	0.66402	54.292
immune response	11	7.97101	0.0449859	TESPA1, NFATC2, SLAMF6, IL7, ANXA1, LOC100848575, PTPRC, CXCR5, PSMA1, IL12RB1, PRKD2	84	890	13541	1.99239	1	0.665165	54.8183
regulation of cell differentiation	13	9.42029	0.0452819	RUNX3, PREX1, NKX2-5, PRICKLE1, MEX3C, ZSWIM6, TESPA1, NFATC2, ARF6, IL7, RCC2, ANXA1, PRDM16	84	1143	13541	1.83345	1	0.663437	55.0594
activation of immune response	5	3.62319	0.045484	TESPA1, NFATC2, LOC100848575, PTPRC, PRKD2	84	219	13541	3.68042	1	0.660966	55.2234
regulation of cell-substrate adhesion	4	2.89855	0.0464773	VEGFA, PREX1, FZD4, RCC2	84	131	13541	4.92221	1	0.664978	56.0208
regulation of cell motility	8	5.7971	0.0466829	VEGFA, FGFR1OP, RCC2, ANXA1, CXCR4, ZSWIM6, PRKD2, IRS2	84	538	13541	2.39706	1	0.662585	56.1842
positive regulation of vascular endothelial growth factor receptor signaling pathway	2	1.44928	0.0480092	VEGFA, PRKD2	84	8	13541	40.3006	1	0.669097	57.2246
actin cytoskeleton organization	7	5.07246	0.0496314	TMSB10, CRYAA, ARF6, NKX2-5, ANXA1, MYO1B, IQSEC1	84	433	13541	2.60604	1	0.6776	58.4654
growth	9	6.52174	0.0513802	CRYAA, IL7, FGFR1OP, NKX2-5, ARID5B, RPTOR, ANXA1, MEX3C, TMC8	84	667	13541	2.17514	1	0.686651	59.765
negative regulation of molecular function	9	6.52174	0.05325	CST7, GADD45B, CRYAA, IL7, RCC2, ANXA1, TMC8, MYO1D, IRS2	84	672	13541	2.15896	1	0.696135	61.1122
positive regulation of lymphocyte differentiation	3	2.17391	0.0538301	TESPA1, IL7, ANXA1	84	61	13541	7.92799	1	0.696377	61.5214
positive regulation of endothelial cell chemotaxis	2	1.44928	0.0538479	VEGFA, PRKD2	84	9	13541	35.8228	1	0.692746	61.5339
positive regulation of CREB transcription factor activity	2	1.44928	0.0538479	VEGFA, PRKD2	84	9	13541	35.8228	1	0.692746	61.5339
positive regulation of B cell activation	3	2.17391	0.0554086	NFATC2, IL7, IRS2	84	62	13541	7.80012	1	0.699671	62.6145
regulation of cell proliferation	12	8.69565	0.0554177	CASR, NFATC2, VEGFA, IL7, FGFR1OP, NKX2-5, ANXA1, TNFRSF13B, TCF7, IL12RB1, PRKD2, IRS2	84	1051	13541	1.84056	1	0.696061	62.6207
cell-substrate adhesion	5	3.62319	0.0562136	VEGFA, PREX1, FZD4, RCC2, ITGB1	84	235	13541	3.42984	1	0.697734	63.1606
regulation of locomotion	8	5.7971	0.0574219	VEGFA, FGFR1OP, RCC2, ANXA1, CXCR4, ZSWIM6, PRKD2, IRS2	84	564	13541	2.28656	1	0.702051	63.9663
regulation of generation of precursor metabolites and energy	3	2.17391	0.0586141	PPP1R3B, PRDM16, IRS2	84	64	13541	7.55636	1	0.706132	64.7449
positive regulation of T-helper 1 type immune response	2	1.44928	0.0596512	ANXA1, IL12RB1	84	10	13541	32.2405	1	0.709126	65.4094
ventricular cardiac muscle cell development	2	1.44928	0.0596512	FHL2, NKX2-5	84	10	13541	32.2405	1	0.709126	65.4094
heart trabecula formation	2	1.44928	0.0596512	FHL2, NKX2-5	84	10	13541	32.2405	1	0.709126	65.4094
positive regulation of cell-cell adhesion	4	2.89855	0.0624816	TESPA1, IL7, ANXA1, IL12RB1	84	148	13541	4.35682	1	0.722777	67.1631
cellular response to organic substance	14	10.1449	0.0633268	FZD4, NKX2-5, RPTOR, IL12RB1, TCF7, GNG2, ITGB1, IRS2, VEGFA, ANXA1, BLM, CXCR4, PRKD2, PRDM16	84	1339	13541	1.68546	1	0.72431	67.6704
regulation of cellular component movement	8	5.7971	0.0637966	VEGFA, FGFR1OP, RCC2, ANXA1, CXCR4, ZSWIM6, PRKD2, IRS2	84	578	13541	2.23117	1	0.723657	67.9491
alpha-beta T cell differentiation	3	2.17391	0.0652118	SLAMF6, ANXA1, TCF7	84	68	13541	7.11187	1	0.728374	68.7751
substrate adhesion-dependent cell spreading	3	2.17391	0.0668988	PREX1, FZD4, RCC2	84	69	13541	7.0088	1	0.734422	69.7336
cell proliferation	13	9.42029	0.0718718	CASR, NFATC2, VEGFA, SLAMF6, IL7, FGFR1OP, NKX2-5, ANXA1, TNFRSF13B, IL12RB1, PRKD2, GNG2, IRS2	84	1232	13541	1.701	1	0.757092	72.4004
regulation of response to biotic stimulus	4	2.89855	0.0762247	SLC25A19, IL12RB1, REEP2, RNF216	84	161	13541	4.00503	1	0.774759	74.5514
positive regulation of antigen receptor-mediated signaling pathway	2	1.44928	0.0768511	TESPA1, PRKD2	84	13	13541	24.8004	1	0.774581	74.8476
regulation of response to stress	10	7.24638	0.077591	GADD45B, SLAMF6, SLC25A19, FZD4, ANXA1, LOC100848575, PSMA1, IL12RB1, REEP2, RNF216	84	855	13541	1.88541	1	0.774919	75.1933
MAPK cascade	7	5.07246	0.079916	CASR, GADD45B, VEGFA, NENF, BRAP, FZD4, PRKD2	84	490	13541	2.30289	1	0.782224	76.2507
cellular response to endogenous stimulus	9	6.52174	0.0816081	NKX2-5, RPTOR, BLM, ANXA1, PRKD2, GNG2, ITGB1, PRDM16, IRS2	84	737	13541	1.96855	1	0.78654	76.9934
actin filament-based process	7	5.07246	0.0823637	TMSB10, CRYAA, ARF6, NKX2-5, ANXA1, MYO1B, IQSEC1	84	494	13541	2.28424	1	0.786833	77.318
regulation of endothelial cell chemotaxis	2	1.44928	0.082515	VEGFA, PRKD2	84	14	13541	23.0289	1	0.784608	77.3824
apoptotic process	12	8.69565	0.0839268	GADD45B, VEGFA, FHL2, CRYAA, ARF6, IL7, MAP3K1, NKX2-5, ANXA1, TCF7, TMC8, IRS2	84	1131	13541	1.71037	1	0.787623	77.9757
response to organic substance	16	11.5942	0.0839504	FHL2, RUNX3, FZD4, NKX2-5, RPTOR, IL12RB1, TCF7, GNG2, ITGB1, IRS2, VEGFA, ANXA1, BLM, CXCR4, PRKD2, PRDM16	84	1677	13541	1.53801	1	0.784913	77.9855
positive regulation of sequence-specific DNA binding transcription factor activity	4	2.89855	0.0841333	VEGFA, FZD4, ARID5B, PRKD2	84	168	13541	3.83815	1	0.782872	78.0612
signal transduction by protein phosphorylation	7	5.07246	0.0848534	CASR, GADD45B, VEGFA, NENF, BRAP, FZD4, PRKD2	84	498	13541	2.2659	1	0.783052	78.3571
regulation of protein complex assembly	5	3.62319	0.0857654	TMSB10, VEGFA, ARF6, NKX2-5, TMC8	84	272	13541	2.96328	1	0.784007	78.7263
regulation of T cell differentiation	3	2.17391	0.0863622	TESPA1, IL7, ANXA1	84	80	13541	6.04509	1	0.783684	78.9647
regulation of interleukin-8 secretion	2	1.44928	0.0881445	ANXA1, CD2	84	15	13541	21.4937	1	0.788049	79.6619
regulation of T-helper 1 type immune response	2	1.44928	0.0881445	ANXA1, IL12RB1	84	15	13541	21.4937	1	0.788049	79.6619
ventricular cardiac muscle cell differentiation	2	1.44928	0.0881445	FHL2, NKX2-5	84	15	13541	21.4937	1	0.788049	79.6619
T cell lineage commitment	2	1.44928	0.0881445	SLAMF6, IL7	84	15	13541	21.4937	1	0.788049	79.6619
vascular endothelial growth factor signaling pathway	2	1.44928	0.0881445	VEGFA, PRKD2	84	15	13541	21.4937	1	0.788049	79.6619
cardiocyte differentiation	3	2.17391	0.0882082	FHL2, PRICKLE1, NKX2-5	84	81	13541	5.97046	1	0.78563	79.6864
regulation of cell communication	19	13.7681	0.0892393	GADD45B, RHOH, NENF, PREX1, FZD4, PRICKLE1, NKX2-5, RPTOR, IQSEC1, TMC8, IRS2, TESPA1, VEGFA, BRAP, ARF6, IL7, ANXA1, PRKD2, PRDM16	84	2118	13541	1.4461	1	0.786998	80.0793
cell death	13	9.42029	0.0930241	GADD45B, FHL2, VEGFA, CRYAA, ARF6, IL7, MAP3K1, NKX2-5, ANXA1, TCF7, PRKD2, TMC8, IRS2	84	1288	13541	1.62704	1	0.798613	81.4609
myeloid cell apoptotic process	2	1.44928	0.09374	ARF6, ANXA1	84	16	13541	20.1503	1	0.798661	81.7119
ossification	5	3.62319	0.0948418	CASR, FHL2, RUNX3, ATP6V0A4, PHOSPHO1	84	282	13541	2.8582	1	0.800092	82.0918
positive regulation of protein serine/threonine kinase activity	4	2.89855	0.0960138	GADD45B, VEGFA, FZD4, RPTOR	84	178	13541	3.62253	1	0.801742	82.4879
regulation of signaling	19	13.7681	0.0966643	GADD45B, RHOH, NENF, PREX1, FZD4, PRICKLE1, NKX2-5, RPTOR, IQSEC1, TMC8, IRS2, TESPA1, VEGFA, BRAP, ARF6, IL7, ANXA1, PRKD2, PRDM16	84	2141	13541	1.43057	1	0.801545	82.7042
positive regulation of catalytic activity	9	6.52174	0.0967237	CASR, GADD45B, VEGFA, ARHGAP15, ARF6, FZD4, RCC2, RPTOR, PRKD2	84	766	13541	1.89402	1	0.799288	82.7238
regulation of cellular response to growth factor stimulus	4	2.89855	0.0972381	VEGFA, FZD4, PRKD2, PRDM16	84	179	13541	3.60229	1	0.798637	82.8928
Wnt signaling pathway	5	3.62319	0.0976509	WNT6, FZD4, PRICKLE1, NKX2-5, TCF7	84	285	13541	2.82811	1	0.79764	83.0273
cell-cell signaling by wnt	5	3.62319	0.098596	WNT6, FZD4, PRICKLE1, NKX2-5, TCF7	84	286	13541	2.81822	1	0.798498	83.3315
interleukin-8 secretion	2	1.44928	0.0993015	ANXA1, CD2	84	17	13541	18.965	1	0.798524	83.5553
cardioblast differentiation	2	1.44928	0.0993015	PRICKLE1, NKX2-5	84	17	13541	18.965	1	0.798524	83.5553
positive regulation of natural killer cell mediated cytotoxicity	2	1.44928	0.0993015	SLAMF6, LOC100848575	84	17	13541	18.965	1	0.798524	83.5553
positive regulation of natural killer cell mediated immunity	2	1.44928	0.0993015	SLAMF6, LOC100848575	84	17	13541	18.965	1	0.798524	83.5553
