# Supplementary material for: Genome-wide identification of tissue-specific long non-coding RNA in three farm animal species
Source: BMC Genomics. 2018 Sep 18;19:684. doi: 10.1186/s12864-018-5037-7 (PMC6145346; doi:10.1186/s12864-018-5037-7)
Supplement: Supplementary file 20 — Conserved LncRNAs. The 39 groups of orthologous genes across all five species are listed with the associated lncRNAs. Human and mouse lncRNA IDs are NCBI transcript IDs. (XLSX 21 kb) [file 12864_2018_5037_MOESM20_ESM.xlsx]

## Sheet: test
Ortholog Group	Gene Name	Species	Associated LncRNAs
1	EBF1	Cattle	TCONS_00040805	TCONS_00040804	TCONS_00040807	TCONS_00040806
1	EBF1	Chicken	TCONS_00081290	TCONS_00080062	TCONS_00081291	TCONS_00080064	TCONS_00081289
1	EBF1	Pig	TCONS_00123208	TCONS_00123209	TCONS_00123210
1	EBF2	Chicken	TCONS_00098572
1	Ebf2	Mouse	NR_045961.1	XR_001781307.1	XR_001781308.1	XR_383532.2	XR_874742.2	XR_001781302.1	XR_001781309.1	XR_001781310.1	XR_874748.1
1	EBF2	Pig	TCONS_00106086	TCONS_00106082	TCONS_00106081	TCONS_00110455	TCONS_00106080
1	EBF3	Human	XR_001747649.1	XR_001747654.1	XR_001747656.1	XR_001747651.1	XR_001747647.1	XR_946466.2	XR_001747653.1	XR_001747650.1	XR_001747655.1	XR_001747652.1	XR_001747648.1
1	Ebf3	Mouse	NR_045885.1
1	EBF3	Pig	TCONS_00110096
1	EBF4	Human	XR_937208.1
1	Ebf4	Mouse	XR_866741.2	XR_374977.3
2	DNM1	Cattle	TCONS_00066038	TCONS_00066039
2	DNM1	Chicken	TCONS_00087901
2	DNM1	Pig	TCONS_00012816	TCONS_00012815
2	DNM3	Cattle	TCONS_00085140	TCONS_00085139
2	DNM3	Chicken	TCONS_00063730
2	DNM3	Human	XR_922284.2	XR_922283.2	XR_001738293.1	XR_001738294.1	XR_001738292.1	XR_922285.2
2	Dnm3	Mouse	XR_373653.2	NR_040562.1	XR_865682.1	XR_865681.1
3	RPS6KA1	Cattle	TCONS_00011945
3	RPS6KA1	Chicken	TCONS_00099628
3	RPS6KA1	Human	XR_947017.2	XR_947052.1	XR_001737917.1	XR_946869.2	NR_135063.1
3	Rps6ka1	Mouse	XR_001784569.1
3	RPS6KA2	Cattle	TCONS_00052008	TCONS_00052012
3	RPS6KA2	Chicken	TCONS_00035972
3	RPS6KA2	Human	NR_046793.1
3	RPS6KA2	Pig	TCONS_00007012	TCONS_00007013	TCONS_00007010	TCONS_00007011
4	KCNT1	Human	XR_001746973.1	XR_930432.2	XR_001746972.1	XR_001746978.1	XR_001746977.1	XR_001746974.1	XR_001746970.1	XR_001746976.1	XR_930433.2	XR_001746975.1	XR_001746969.1	XR_001746971.1
4	KCNT2	Cattle	TCONS_00086888
4	KCNT2	Chicken	TCONS_00065502	TCONS_00065503	TCONS_00065501	TCONS_00065499	TCONS_00065500	TCONS_00065504
4	Kcnt2	Mouse	NR_040604.1
4	KCNT2	Pig	TCONS_00085215
5	LOC396711	Pig	TCONS_00095928	TCONS_00095927	TCONS_00095929
5	MYH13	Human	XR_001752791.1
5	Myh13	Mouse	XR_879955.2
5	MYH15	Chicken	TCONS_00004643
5	MYH1A	Chicken	TCONS_00089633
5	MYH1B	Chicken	TCONS_00089634	TCONS_00089635
5	MYH7	Cattle	TCONS_00054637
5	MYH7	Human	NR_126491.1
5	Myh7	Mouse	XR_874634.2	XR_001781264.1	XR_001781261.1	XR_001781262.1	XR_001781263.1	NR_033497.1
5	MYH7	Pig	TCONS_00062821
5	MYH8	Human	NR_125367.1
6	KIF21A	Cattle	TCONS_00030568
6	KIF21A	Chicken	TCONS_00009468	TCONS_00009466
6	KIF21A	Human	XR_001749084.1
6	Kif21a	Mouse	XR_384341.3	XR_384342.3	XR_384343.1
6	KIF21A	Pig	TCONS_00043896
7	TUBB	Human	XR_926445.2	NR_038292.1	XR_001744047.1	XR_926518.2
7	TUBB2B	Cattle	TCONS_00120243	TCONS_00120245
7	TUBB4B	Chicken	TCONS_00087701
7	Tubb5	Mouse	XR_876700.1
7	TUBB6	Chicken	TCONS_00026581
7	TUBB6	Pig	TCONS_00058302
8	SHANK2	Cattle	TCONS_00139502	TCONS_00137795
8	SHANK2	Chicken	TCONS_00052111
8	SHANK2	Human	NR_046567.1
8	Shank2	Mouse	XR_001778319.1	XR_378645.3	XR_001778318.1	XR_001778320.1	XR_870067.2
8	SHANK2	Pig	TCONS_00019233
9	LOC100512756	Pig	TCONS_00003118	TCONS_00003119
9	MEIS2	Cattle	TCONS_00055141	TCONS_00055143
9	MEIS2	Chicken	TCONS_00053009	TCONS_00053013	TCONS_00053005	TCONS_00053010	TCONS_00053012	TCONS_00053007	TCONS_00053011	TCONS_00053003	TCONS_00053008	TCONS_00053006
9	MEIS2	Human	XR_001751480.1
9	Meis2	Mouse	XR_001783440.1	NR_033447.1	XR_001783442.1	XR_001783439.1	XR_001783441.1	XR_001783438.1
10	PTP4A1	Pig	TCONS_00007939	TCONS_00007944	TCONS_00007942	TCONS_00007945	TCONS_00007940	TCONS_00007943	TCONS_00007941
10	PTP4A2	Chicken	TCONS_00100207
10	Ptp4a2	Mouse	XR_001784244.1	XR_390359.2	XR_868160.1	XR_867986.2
10	PTP4A3	Cattle	TCONS_00076017
10	PTP4A3	Chicken	TCONS_00022527
10	PTP4A3	Human	XR_928865.1	XR_001746062.1	XR_949509.2	XR_001745765.1	XR_001746067.1	XR_941358.2	NR_125421.1	XR_001745725.1	XR_001745703.1	XR_928965.2	XR_001745981.1	XR_928713.2	XR_941384.2	XR_928424.2	NR_047475.1	XR_949573.2	XR_949571.2	XR_928460.2	NR_038204.1	XR_928511.2	XR_001746081.1	XR_928386.2	XR_928915.2	XR_928604.2	XR_001745787.1	XR_949630.2	XR_001745715.1	XR_001745890.1	XR_928416.1	XR_928540.2	XR_001746108.1	XR_949696.2	XR_001745788.1	XR_928715.2	NR_117099.1	XR_928536.2	XR_928443.2	XR_001745645.1	NR_136278.1	XR_928844.2	XR_001746063.1	XR_928958.1	XR_001745939.1	XR_001746022.1	NR_125431.1	XR_001745850.1	XR_929032.2
11	ATP2A1	Human	NR_046289.1	NR_046287.1	NR_046290.1	NR_046288.1
11	ATP2A2	Cattle	TCONS_00092073	TCONS_00092072
11	ATP2A2	Chicken	TCONS_00086148
11	ATP2A2	Pig	TCONS_00111077	TCONS_00111078
11	ATP2A3	Cattle	TCONS_00101346	TCONS_00101347	TCONS_00101343	TCONS_00101342	TCONS_00101345
11	Atp2a3	Mouse	XR_879943.2	XR_872226.1	XR_879865.2	XR_001780180.1	XR_381043.2	XR_879914.2	XR_872283.1	XR_001780177.1	XR_872237.1
12	KAZN	Cattle	TCONS_00085750
12	KAZN	Chicken	TCONS_00097069	TCONS_00097070	TCONS_00097071
12	KAZN	Human	NR_027136.1	XR_001737612.1
12	Kazn	Mouse	XR_390923.2	XR_881553.1	XR_881554.1
12	KAZN	Pig	TCONS_00057362	TCONS_00057363
13	INSIG1	Cattle	TCONS_00025615
13	INSIG1	Chicken	TCONS_00023179	TCONS_00017695	TCONS_00023178
13	INSIG1	Human	NR_103545.1	XR_001745440.1	XR_001745439.1	XR_928230.2	XR_928228.2	XR_928227.2	XR_001745441.1	XR_928229.2	XR_001745442.1	XR_001745437.1	XR_928234.2	XR_001745438.1	XR_001745436.1
13	Insig1	Mouse	XR_880905.1
13	INSIG1	Pig	TCONS_00127507	TCONS_00127506	TCONS_00129204	TCONS_00129206	TCONS_00129205	TCONS_00129212	TCONS_00129213
14	KATNAL1	Cattle	TCONS_00069187	TCONS_00069190	TCONS_00069188	TCONS_00069191
14	KATNAL1	Chicken	TCONS_00016141	TCONS_00016140	TCONS_00016126	TCONS_00016138	TCONS_00016136	TCONS_00016134	TCONS_00016137	TCONS_00016129	TCONS_00016128	TCONS_00016131	TCONS_00016124	TCONS_00016125	TCONS_00016130	TCONS_00016123	TCONS_00016122	TCONS_00016127	TCONS_00016132	TCONS_00016133	TCONS_00016135	TCONS_00016139	TCONS_00007929	TCONS_00007928
14	KATNAL1	Human	XR_001749802.1
14	Katnal1	Mouse	XR_377236.1
14	KATNAL1	Pig	TCONS_00086823	TCONS_00086821	TCONS_00086817	TCONS_00086819	TCONS_00088446	TCONS_00086820	TCONS_00088420	TCONS_00086818
15	NR2F1	Cattle	TCONS_00044969	TCONS_00044962	TCONS_00044971	TCONS_00044954	TCONS_00044964	TCONS_00044968	TCONS_00044955	TCONS_00044966	TCONS_00044953	TCONS_00044970	TCONS_00044957	TCONS_00044951	TCONS_00044963	TCONS_00044967	TCONS_00044972	TCONS_00044960	TCONS_00044965	TCONS_00044958	TCONS_00044961	TCONS_00044956	TCONS_00044959	TCONS_00044952
15	NR2F1	Chicken	TCONS_00110240	TCONS_00110238	TCONS_00110239	TCONS_00110241	TCONS_00110242
15	Nr2f1	Mouse	NR_045195.1
15	NR2F1	Pig	TCONS_00023300	TCONS_00023294	TCONS_00023298	TCONS_00023297	TCONS_00023299	TCONS_00023301
15	NR2F2	Cattle	TCONS_00112285
15	NR2F2	Chicken	TCONS_00073781	TCONS_00073779	TCONS_00073774	TCONS_00073771	TCONS_00072347	TCONS_00073778	TCONS_00073775	TCONS_00073773	TCONS_00072346	TCONS_00073777	TCONS_00073776	TCONS_00073780
15	NR2F2	Human	NR_125738.1	NR_102744.1	NR_102743.1	XR_932655.2
16	CALM	Cattle	TCONS_00108023	TCONS_00108024	TCONS_00108022
16	CALM1	Cattle	TCONS_00057062
16	CALM1	Chicken	TCONS_00053628
16	CALM2	Cattle	TCONS_00061209	TCONS_00061208
16	Calm2	Mouse	XR_385891.3	XR_385890.2	XR_385887.3	XR_385888.3	XR_385889.3
16	CALM2	Pig	TCONS_00027743
16	CALM3	Human	XR_001753962.1
16	CALM3	Pig	TCONS_00049985	TCONS_00049987	TCONS_00049986
16	CALML3	Human	NR_120496.1	NR_120497.1
16	LOC100516639	Pig	TCONS_00086399	TCONS_00086402	TCONS_00086403	TCONS_00086400	TCONS_00086401
16	LOC100738118	Pig	TCONS_00086415
17	Zfp217	Mouse	XR_104764.4	XR_867037.1	XR_375320.2
17	ZNF217	Cattle	TCONS_00072980	TCONS_00072981
17	ZNF217	Chicken	TCONS_00096385
17	ZNF217	Human	NR_134576.1
17	ZNF217	Pig	TCONS_00125300	TCONS_00125299
18	LOC100621290	Pig	TCONS_00083542
18	NTRK2	Cattle	TCONS_00049389	TCONS_00046939
18	NTRK2	Chicken	TCONS_00109618	TCONS_00112652
18	Ntrk2	Mouse	XR_001780969.1	XR_382521.3
18	NTRK3	Human	XR_932587.2	NR_038229.1	XR_932589.2	XR_932588.2
19	EPHB1	Cattle	TCONS_00005453
19	EPHB1	Chicken	TCONS_00067850	TCONS_00067851
19	EPHB1	Human	XR_427412.3
19	Ephb1	Mouse	XR_379779.2	XR_001779267.1	XR_871113.2
19	EPHB2	Pig	TCONS_00057655
20	HMGN3	Cattle	TCONS_00052291
20	HMGN3	Chicken	TCONS_00032553	TCONS_00032550	TCONS_00032551	TCONS_00032554	TCONS_00032556	TCONS_00032555	TCONS_00032548
20	HMGN3	Human	NR_040671.1
20	Hmgn3	Mouse	XR_001779240.1
20	HMGN3	Pig	TCONS_00001829
21	ZFHX3	Cattle	TCONS_00098178
21	ZFHX3	Chicken	TCONS_00076696	TCONS_00076697	TCONS_00075476
21	ZFHX3	Human	XR_001752372.1
21	Zfhx3	Mouse	XR_879166.1	XR_001778650.1
21	ZFHX3	Pig	TCONS_00048604
22	MCMDC2	Cattle	TCONS_00078466	TCONS_00078464	TCONS_00078467	TCONS_00078465
22	MCMDC2	Chicken	TCONS_00027358
22	MCMDC2	Human	NR_002599.1
22	Mcmdc2	Mouse	NR_024067.2
22	MCMDC2	Pig	TCONS_00034681	TCONS_00034682	TCONS_00034680	TCONS_00034678	TCONS_00034679
23	ANKRD55	Cattle	TCONS_00109387	TCONS_00109386
23	ANKRD55	Chicken	TCONS_00108781	TCONS_00108780
23	ANKRD55	Human	XR_241794.1
23	Ankrd55	Mouse	XR_873966.2	XR_382923.2
23	ANKRD55	Pig	TCONS_00121286	TCONS_00122677	TCONS_00122678
24	ARNT2	Cattle	TCONS_00110619
24	ARNT2	Human	NR_120363.1
24	Arnt2	Mouse	XR_869767.2	XR_869768.2	XR_378320.3	XR_001778206.1	XR_869764.2	XR_001778204.1	XR_869766.2	XR_869765.2	XR_378321.3	XR_001778205.1
24	ARNT2	Pig	TCONS_00061935	TCONS_00061934	TCONS_00066470
24	MIR5572	Chicken	TCONS_00072188	TCONS_00073608
25	ALDH1L1	Cattle	TCONS_00118237	TCONS_00118238
25	ALDH1L1	Human	NR_046602.1	NR_046383.1
25	Aldh1l1	Mouse	XR_377865.1
25	ALDH1L2	Chicken	TCONS_00011202
25	ALDH1L2	Pig	TCONS_00044088
26	IL17B	Cattle	TCONS_00040577	TCONS_00040578
26	IL17B	Chicken	TCONS_00081087	TCONS_00081085	TCONS_00081086
26	IL17B	Human	XR_245875.3	XR_944402.2
26	Il17b	Mouse	XR_877473.1
26	IL17B	Pig	TCONS_00024393
27	IL7	Cattle	TCONS_00076809
27	IL7	Chicken	TCONS_00027524
27	IL7	Human	XR_001745969.1	XR_001745965.1	XR_001745966.1	XR_001745971.1	XR_001745964.1	XR_001745967.1	XR_001745970.1	XR_001745968.1
27	Il7	Mouse	XR_001783790.1	XR_387528.3
27	IL7	Pig	TCONS_00038419
28	PMEPA1	Cattle	TCONS_00071867
28	PMEPA1	Chicken	TCONS_00094945	TCONS_00094944	TCONS_00096301	TCONS_00094946	TCONS_00096302
28	PMEPA1	Human	NR_131157.1
28	Pmepa1	Mouse	XR_001783593.1	XR_001783591.1	XR_001783592.1
28	PMEPA1	Pig	TCONS_00125394
29	CA5A	Chicken	TCONS_00075268
29	CA5A	Human	XR_933872.2
29	CA5B	Cattle	TCONS_00142241	TCONS_00142242
29	CA5B	Human	NR_002725.2
29	CA5B	Pig	TCONS_00133508
29	Car5b	Mouse	XR_878297.2
30	ZFP64	Cattle	TCONS_00075617
30	ZFP64	Chicken	TCONS_00095011	TCONS_00095005	TCONS_00095004	TCONS_00095010	TCONS_00095009	TCONS_00095006
30	ZFP64	Human	XR_936849.2
30	Zfp64	Mouse	XR_867023.2	XR_867024.2	NR_040326.1
30	ZFP64	Pig	TCONS_00127186	TCONS_00127187	TCONS_00127188
31	LOC100622884	Pig	TCONS_00057695	TCONS_00051816	TCONS_00057694
31	RUNX3	Cattle	TCONS_00008846
31	RUNX3	Chicken	TCONS_00099933
31	RUNX3	Human	XR_947089.2	XR_001737936.1	XR_001737939.1	XR_001737940.1	XR_001737938.1	XR_001737935.1	XR_001737934.1	XR_001737941.1	XR_001737937.1	XR_947088.2	XR_001737933.1
31	Runx3	Mouse	XR_001784223.1	XR_376631.3	XR_868014.1
32	TMEM161B	Cattle	TCONS_00041007	TCONS_00041009	TCONS_00041008
32	TMEM161B	Chicken	TCONS_00113551	TCONS_00113550
32	TMEM161B	Human	NR_039995.1	NR_039993.1
32	Tmem161b	Mouse	XR_105567.2
32	TMEM161B	Pig	TCONS_00017651	TCONS_00017650
33	FAM84B	Cattle	TCONS_00078077
33	FAM84B	Chicken	TCONS_00022400
33	FAM84B	Human	XR_001746076.1	XR_001746079.1	XR_001746078.1	XR_001746077.1	XR_001746080.1
33	Fam84b	Mouse	NR_030696.1
33	FAM84B	Pig	TCONS_00037680	TCONS_00037682
34	MAF	Cattle	TCONS_00097214	TCONS_00097215	TCONS_00097213
34	MAF	Chicken	TCONS_00076377	TCONS_00075061	TCONS_00076376	TCONS_00075060	TCONS_00075059
34	MAF	Human	XR_001752379.1	XR_243478.4	XR_933761.2	XR_933760.2	XR_429779.3
34	Maf	Mouse	XR_388062.3	XR_001778781.1	XR_001778782.1	XR_388061.3
34	MAF	Pig	TCONS_00048394	TCONS_00048393	TCONS_00054214	TCONS_00048396	TCONS_00054213	TCONS_00054218	TCONS_00048398	TCONS_00048392
35	IRF8	Cattle	TCONS_00097357
35	IRF8	Chicken	TCONS_00076480	TCONS_00076481
35	IRF8	Human	XR_001752391.1	XR_001752395.1
35	Irf8	Mouse	XR_879260.1	XR_388111.3	XR_388112.2	XR_388109.2	XR_879261.1	XR_388110.3	XR_388108.3
35	IRF8	Pig	TCONS_00048245
36	TOPORS	Cattle	TCONS_00047946
36	TOPORS	Chicken	TCONS_00113798	TCONS_00113800	TCONS_00113799
36	TOPORS	Human	NR_102376.1	NR_033992.2	NR_102377.1	NR_033991.1
36	Topors	Mouse	NR_045265.1
36	TOPORS	Pig	TCONS_00085658	TCONS_00085659
37	TGFB2	Cattle	TCONS_00086985
37	TGFB2	Chicken	TCONS_00029808
37	TGFB2	Human	NR_046268.1	NR_125715.1
37	Tgfb2	Mouse	XR_865829.1	XR_865830.1	XR_373811.3	XR_373810.3	XR_373808.2	XR_373809.3
37	TGFB2	Pig	TCONS_00082913
38	MMADHC	Cattle	TCONS_00006958	TCONS_00010297
38	MMADHC	Chicken	TCONS_00063381
38	MMADHC	Human	NR_110240.1
38	Mmadhc	Mouse	NR_040361.1	NR_040362.1
38	MMADHC	Pig	TCONS_00117743	TCONS_00117744
39	BTG1	Cattle	TCONS_00025957
39	BTG1	Chicken	TCONS_00010454	TCONS_00001813	TCONS_00001812	TCONS_00010452	TCONS_00010455	TCONS_00010457	TCONS_00010458	TCONS_00010453	TCONS_00010456
39	BTG1	Human	NR_132341.1	NR_046160.2	NR_046159.2	NR_132340.1	NR_132339.1
39	Btg1	Mouse	XR_380712.2
39	BTG1	Pig	TCONS_00044426
[truncated: 4 more columns]
