# Supplementary material for: Genome-wide identification of tissue-specific long non-coding RNA in three farm animal species
Source: BMC Genomics. 2018 Sep 18;19:684. doi: 10.1186/s12864-018-5037-7 (PMC6145346; doi:10.1186/s12864-018-5037-7)
Supplement: Supplementary file 21 — Multiple Sequence Alignments for Conserved LncRNAs. A multiple sequence alignment file generated by ClustalW is included for each of the 39 groups of lncRNAs associated with orthologous genes across all five species. (ZIP 445 kb) [file 12864_2018_5037_MOESM21_ESM.zip]

Archive with 39 entries (39 files):
- Group_7_Seqs.fa.align.out
- Group_8_Seqs.fa.align.out
- Group_9_Seqs.fa.align.out
- Group_4_Seqs.fa.align.out
- Group_5_Seqs.fa.align.out
- Group_6_Seqs.fa.align.out
- Group_38_Seqs.fa.align.out
- Group_3_Seqs.fa.align.out
- Group_33_Seqs.fa.align.out
- Group_34_Seqs.fa.align.out
- Group_35_Seqs.fa.align.out
- Group_36_Seqs.fa.align.out
- Group_37_Seqs.fa.align.out
- Group_32_Seqs.fa.align.out
- Group_29_Seqs.fa.align.out
- Group_2_Seqs.fa.align.out
- Group_30_Seqs.fa.align.out
- Group_31_Seqs.fa.align.out
- Group_27_Seqs.fa.align.out
- Group_28_Seqs.fa.align.out
- Group_24_Seqs.fa.align.out
- Group_25_Seqs.fa.align.out
- Group_26_Seqs.fa.align.out
- Group_22_Seqs.fa.align.out
- Group_23_Seqs.fa.align.out
- Group_1_Seqs.fa.align.out
- Group_20_Seqs.fa.align.out
- Group_21_Seqs.fa.align.out
- Group_17_Seqs.fa.align.out
- Group_18_Seqs.fa.align.out
- Group_19_Seqs.fa.align.out
- Group_14_Seqs.fa.align.out
- Group_15_Seqs.fa.align.out
- Group_16_Seqs.fa.align.out
- Group_13_Seqs.fa.align.out
- Group_10_Seqs.fa.align.out
- Group_11_Seqs.fa.align.out
- Group_12_Seqs.fa.align.out
- Group_0_Seqs.fa.align.out
