# Supplementary material for: Genome-wide identification of tissue-specific long non-coding RNA in three farm animal species
Source: BMC Genomics. 2018 Sep 18;19:684. doi: 10.1186/s12864-018-5037-7 (PMC6145346; doi:10.1186/s12864-018-5037-7)
Supplement: Supplementary file 21 — Multiple Sequence Alignments for Conserved LncRNAs. A multiple sequence alignment file generated by ClustalW is included for each of the 39 groups of lncRNAs associated with orthologous genes across all five species. (ZIP 445 kb) [file 12864_2018_5037_MOESM21_ESM.zip › Group_7_Seqs.fa.align.out]

CLUSTAL 2.1 multiple sequence alignment


Mouse_XR_001778318.1        --------------------------------------------------
Mouse_XR_001778319.1        --------------------------------------------------
Mouse_XR_870067.2           --------------------------------------------------
Mouse_XR_378645.3           --------------------------------------------------
Cattle_TCONS_00137795       --------------------------------------------------
Cattle_TCONS_00139502       --------------------------------------------------
Chicken_TCONS_00052111      --------------------------------------------------
Pig_TCONS_00019233          --------------------------------------------------
Human_NR_046567.1           --------------------------------------------------
Mouse_XR_001778320.1        CTGTGAGCAACAGGGACAGAAATCTGTTTTCTGGAAGAGCATGCTCTTAA
                                                                              

Mouse_XR_001778318.1        --------------------------------------------------
Mouse_XR_001778319.1        --------------------------------------------------
Mouse_XR_870067.2           --------------------------------------------------
Mouse_XR_378645.3           --------------------------------------------------
Cattle_TCONS_00137795       --------------------------------------------------
Cattle_TCONS_00139502       --------------------------------------------------
Chicken_TCONS_00052111      --------------------------------------------------
Pig_TCONS_00019233          --------------------------------------------------
Human_NR_046567.1           --------------------------------------------------
Mouse_XR_001778320.1        CTGCTAAGCCAGCTCACCAGCCCCTCATTCACCCGTGTGGAGTTAACAAG
                                                                              

Mouse_XR_001778318.1        --------------------------------------------------
Mouse_XR_001778319.1        --------------------------------------------------
Mouse_XR_870067.2           --------------------------------------------------
Mouse_XR_378645.3           --------------------------------------------------
Cattle_TCONS_00137795       --------------------------------------------------
Cattle_TCONS_00139502       --------------------------------------------------
Chicken_TCONS_00052111      --------------------------------------------------
Pig_TCONS_00019233          --------------------------------------------------
Human_NR_046567.1           --------------------------------------------------
Mouse_XR_001778320.1        GGTCTGTATTCAAACCTGATGTGACAGTATCACAAGATAAGAATCCTGCA
                                                                              

Mouse_XR_001778318.1        --------------------------------------------------
Mouse_XR_001778319.1        --------------------------------------------------
Mouse_XR_870067.2           --------------------------------------------------
Mouse_XR_378645.3           --------------------------------------------------
Cattle_TCONS_00137795       --------------------------------------------------
Cattle_TCONS_00139502       --------------------------------------------------
Chicken_TCONS_00052111      --------------------------------------------------
Pig_TCONS_00019233          --------------------------------------------------
Human_NR_046567.1           --------------------------------------------------
Mouse_XR_001778320.1        TCCCCAGGGATGCCAGACGGCTTGCAGTTTGAAAATATGTGCACATACAT
                                                                              

Mouse_XR_001778318.1        --------------------------------------------------
Mouse_XR_001778319.1        --------------------------------------------------
Mouse_XR_870067.2           --------------------------------------------------
Mouse_XR_378645.3           --------------------------------------------------
Cattle_TCONS_00137795       --------------------------------------------------
Cattle_TCONS_00139502       --------------------------------------------------
Chicken_TCONS_00052111      --------------------------------------------------
Pig_TCONS_00019233          --------------------------------------------------
Human_NR_046567.1           --------------------------------------------------
Mouse_XR_001778320.1        AATGAACCATCTTGTGGAGGGGACTCAGGTCTGACGATGAATTCCTTTGT
                                                                              

Mouse_XR_001778318.1        --------------------------------------------------
Mouse_XR_001778319.1        --------------------------------------------------
Mouse_XR_870067.2           --------------------------------------------------
Mouse_XR_378645.3           --------------------------------------------------
Cattle_TCONS_00137795       --------------------------------------------------
Cattle_TCONS_00139502       --------------------------------------------------
Chicken_TCONS_00052111      --------------------------------------------------
Pig_TCONS_00019233          --------------------------------------------------
Human_NR_046567.1           --------------------------------------------------
Mouse_XR_001778320.1        GTGTCATACATATGTAGCCTGCTGGCGGCTTGCGACACCACTGTCTCTGC
                                                                              

Mouse_XR_001778318.1        --------------------------------------------------
Mouse_XR_001778319.1        --------------------------------------------------
Mouse_XR_870067.2           --------------------------------------------------
Mouse_XR_378645.3           --------------------------------------------------
Cattle_TCONS_00137795       --------------------------------------------------
Cattle_TCONS_00139502       --------------------------------------------------
Chicken_TCONS_00052111      --------------------------------------------------
Pig_TCONS_00019233          --------------------------------------------------
Human_NR_046567.1           --------------------------------------------------
Mouse_XR_001778320.1        ACGCACGTTTCAGCTACAACCCAGGCCCTGAGGTTAGGAGTGGAATTCTC
                                                                              

Mouse_XR_001778318.1        --------------------------------------------------
Mouse_XR_001778319.1        --------------------------------------------------
Mouse_XR_870067.2           --------------------------------------------------
Mouse_XR_378645.3           --------------------------------------------------
Cattle_TCONS_00137795       -------------------------------GCCTGGGGCAGGACCTGAC
Cattle_TCONS_00139502       --------------------------------------------------
Chicken_TCONS_00052111      --------------------------------------------------
Pig_TCONS_00019233          --------------------------------------------------
Human_NR_046567.1           --------------------------------------------------
Mouse_XR_001778320.1        CATTCATCTTTATGTTTCTGGTCTGGAAGGTTTGGATATCAAAGTGCTTT
                                                                              

Mouse_XR_001778318.1        --------------------------------------------------
Mouse_XR_001778319.1        --------------------------------------------------
Mouse_XR_870067.2           --------------------------------------------------
Mouse_XR_378645.3           --------------------------------------------------
Cattle_TCONS_00137795       AGGTGCGAAGCTCTGGACGGAGGAGGTGCCTGGTTTCCTGGAGGTGGCAG
Cattle_TCONS_00139502       --------------------------------------------------
Chicken_TCONS_00052111      --------------------------------------------------
Pig_TCONS_00019233          --------------------------------------------------
Human_NR_046567.1           --------------------------------------------------
Mouse_XR_001778320.1        GGATTTATGGGTTTTGGAGGGCGGGGGGGGGTGTATGGCTTGACTCATGA
                                                                              

Mouse_XR_001778318.1        --------------------------------------------------
Mouse_XR_001778319.1        --------------------------------------------------
Mouse_XR_870067.2           --------------------------------------------------
Mouse_XR_378645.3           --------------------------------------------------
Cattle_TCONS_00137795       GGCCGCAGGCGGTTATGCCAAGAGGCGCAGATAGGTGGATGGGCCTAGGG
Cattle_TCONS_00139502       --------------------------------------------------
Chicken_TCONS_00052111      --------------------------------------------------
Pig_TCONS_00019233          --------------------------------------------------
Human_NR_046567.1           --------------------------------------------------
Mouse_XR_001778320.1        GATTATTATGCACGGTGTCATGATTTCCACCCAGGCCCCTGGTTCTCAGG
                                                                              

Mouse_XR_001778318.1        --------------------------------------------------
Mouse_XR_001778319.1        --------------------------------------------------
Mouse_XR_870067.2           --------------------------------------------------
Mouse_XR_378645.3           --------------------------------------------------
Cattle_TCONS_00137795       GAACCTTCCGAGGACTTTTCCAGATCAGGGGACCAGAAGACGGGCGTGGG
Cattle_TCONS_00139502       --------------------------------------------------
Chicken_TCONS_00052111      --------------------------------------------------
Pig_TCONS_00019233          --------------------------------------------------
Human_NR_046567.1           --------------------------------------------------
Mouse_XR_001778320.1        AAGCTATTGATGCTCTCATCCCGGCTGTGCAGTTCTTTCGAACACACCAG
                                                                              

Mouse_XR_001778318.1        --------------------------------------------------
Mouse_XR_001778319.1        --------------------------------------------------
Mouse_XR_870067.2           --------------------------------------------------
Mouse_XR_378645.3           --------------------------------------------------
Cattle_TCONS_00137795       TTGGGGAGGCGGGGCTCAGGAGGAGTCCCTAGAGGCTCAGGGGGAGGTCT
Cattle_TCONS_00139502       --------------------------------------------------
Chicken_TCONS_00052111      --------------------------------------------------
Pig_TCONS_00019233          --------------------------------------------------
Human_NR_046567.1           --------------------------------------------------
Mouse_XR_001778320.1        CTCCAGGCCAGAGACTGATATTTAACTGCCTCACTACGGCTATTGCACTT
                                                                              

Mouse_XR_001778318.1        --------------------------------------------------
Mouse_XR_001778319.1        --------------------------------------------------
Mouse_XR_870067.2           --------------------------------------------------
Mouse_XR_378645.3           --------------------------------------------------
Cattle_TCONS_00137795       CCGTCGTTGCCAGGTACCTGAGGGGTCGCAAAGAGTTGAACACGACTGAG
Cattle_TCONS_00139502       --------------------------------------------------
Chicken_TCONS_00052111      --------------------------------------------------
Pig_TCONS_00019233          --------------------------------------------------
Human_NR_046567.1           --------------------------------------------------
Mouse_XR_001778320.1        TCAATGCTCTCAGGTGGCCTAACAAGCAGGCAGGTTGACAGCCACGGGTT
                                                                              

Mouse_XR_001778318.1        --------------------------------------------------
Mouse_XR_001778319.1        --------------------------------------------------
Mouse_XR_870067.2           ----------------------------CAGACATTCTTATTCCAAAAGG
Mouse_XR_378645.3           ----------------------------CAGACATTCTTATTCCAAAAGG
Cattle_TCONS_00137795       CAAGTGAACTGAACTGAGGACCAGACGGCAGCTTCTCTGGCGTGCAGGGT
Cattle_TCONS_00139502       --------------------------------------------------
Chicken_TCONS_00052111      --------------------------------------------------
Pig_TCONS_00019233          --------------------------------------------------
Human_NR_046567.1           --------------------------------------------------
Mouse_XR_001778320.1        GGAGCCATGGGTCCTCATTAACCTCGAGCCAACCTTATACTCTTTAATGT
                                                                              

Mouse_XR_001778318.1        --------------------------------------------------
Mouse_XR_001778319.1        --------------------------------------------------
Mouse_XR_870067.2           GAAGGACCAGGACACGACAGGGAAAAGCCAGATTGAGCTGATCTTTGGGT
Mouse_XR_378645.3           GAAGGACCAGGACACGACAGGGAAAAGCCAGATTGAGCTGATCTTTGGGT
Cattle_TCONS_00137795       GGCTGGCTGCCTCTGCGGTGGGCCCTGAGGCCCAAGAAGAAGGAGGGGCT
Cattle_TCONS_00139502       --------------------------------------------------
Chicken_TCONS_00052111      --------------------------------------------------
Pig_TCONS_00019233          --------------------------------------------------
Human_NR_046567.1           --------------------------------------------------
Mouse_XR_001778320.1        CAAAACAGTTGTAGCTTCACAGACTAGATGGACACAGACCAGCTTCTCCA
                                                                              

Mouse_XR_001778318.1        --------------------------------------------------
Mouse_XR_001778319.1        --------------------------------------------------
Mouse_XR_870067.2           GGTATAGCTTACACATGTCCTATAACCGTGACAGACCATGGTTTGGATGA
Mouse_XR_378645.3           GGTATAGCTTACACATGTCCTATAACCGTGACAGACCATGGTTTGGATGA
Cattle_TCONS_00137795       GTCTCTGTAGACACTGCCTTTGCCCGGGCAACAGCTTGAGATAGGCAAAG
Cattle_TCONS_00139502       --------------------------------------------------
Chicken_TCONS_00052111      --------------------------------------------------
Pig_TCONS_00019233          --------------------------------------------------
Human_NR_046567.1           --------------------------------------------------
Mouse_XR_001778320.1        CTGAGTGAGAGACATTATCCAACAAAGTTTGGGATAATGGAAGGAGGACA
                                                                              

Mouse_XR_001778318.1        --------------------------------------------------
Mouse_XR_001778319.1        --------------------------------------------------
Mouse_XR_870067.2           CAAATGTCCTCTATAGGTTCAGGTTCGGGACACTTGGTTCCCAGTTGGTG
Mouse_XR_378645.3           CAAATGTCCTCTATAGGTTCAGGTTCGGGACACTTGGTTCCCAGTTGGTG
Cattle_TCONS_00137795       CTCGTGTCTTCCTCGTGGAAGGGGCTGCAGATCGTCAAGTCCCTTAATAA
Cattle_TCONS_00139502       --------------------------------------------------
Chicken_TCONS_00052111      --------------------------------------------------
Pig_TCONS_00019233          --------------------------------------------------
Human_NR_046567.1           --------------------------------------------------
Mouse_XR_001778320.1        GAGTCCTCCATCCCATACAGACCCAGAGGACATGGGGCGGCCCCCCTGGC
                                                                              

Mouse_XR_001778318.1        --------------------------------------------------
Mouse_XR_001778319.1        --------------------------------------------------
Mouse_XR_870067.2           GCGCTGTTTGGGGGGTGTAGCCCTGGAGGAAGTGTGTCACTGGCAGTTGG
Mouse_XR_378645.3           GCGCTGTTTGGGGGGTGTAGCCCTGGAGGAAGTGTGTCACTGGCAGTTGG
Cattle_TCONS_00137795       GCCCATCTGAGGCGGTCTGAAGTGTTACCAAAGAAGACGGGGAGGGGTGA
Cattle_TCONS_00139502       --------------------------------------------------
Chicken_TCONS_00052111      --------------------------------------------------
Pig_TCONS_00019233          --------------------------------------------------
Human_NR_046567.1           --------------------------------------------------
Mouse_XR_001778320.1        ATGGGGTTTGCTGCTTGGGGGCTGTGGTTATCAGTAAATGGAAGGATCAA
                                                                              

Mouse_XR_001778318.1        --------------------------------------------------
Mouse_XR_001778319.1        --------------------------------------------------
Mouse_XR_870067.2           CCTTGAGGTTATAAAGCCCCACTCTCGTTTCCAGTTCACTCTCTGCTTTG
Mouse_XR_378645.3           CCTTGAGGTTATAAAGCCCCACTCTCGTTTCCAGTTCACTCTCTGCTTTG
Cattle_TCONS_00137795       CCGTGTGATCAGGGTGCTTCTACTCTCAACCAGGT--GGTCCATGCCGTG
Cattle_TCONS_00139502       --------------------------------------------------
Chicken_TCONS_00052111      --------------------------------------------------
Pig_TCONS_00019233          --------------------------------------------------
Human_NR_046567.1           --------------------------------------------------
Mouse_XR_001778320.1        CAGGGGTTGGAGAGATGTCTCAGTGGTGAAGAGCCCTGGCCCACGTTCAG
                                                                              

Mouse_XR_001778318.1        --------------------------------------------------
Mouse_XR_001778319.1        --------------------------------------------------
Mouse_XR_870067.2           TGCTTGTGTTGAAGACATGAGCTCAGCTCTCTGCTCCAGCCACCATGCCT
Mouse_XR_378645.3           TGCTTGTGTTGAAGACATGAGCTCAGCTCTCTGCTCCAGCCACCATGCCT
Cattle_TCONS_00137795       CAAAGATAGGGGAAGAACACCTTCCAGGTTCAGCAGGTACGGAGGAAGCC
Cattle_TCONS_00139502       --------------------------------------------------
Chicken_TCONS_00052111      --------------------------------------------------
Pig_TCONS_00019233          --------------------------------------------------
Human_NR_046567.1           --------------------------------------------------
Mouse_XR_001778320.1        TTTCCAGAATCCAAATGACAGCTCATAACCATCTAGCTTTAGCTCCAGGG
                                                                              

Mouse_XR_001778318.1        --------------------------------------------------
Mouse_XR_001778319.1        --------------------------------------------------
Mouse_XR_870067.2           ACTGCCTGCTGACCTGCCGTTCACCATGATGGACCCCACCCTTCTAGAAC
Mouse_XR_378645.3           ACTGCCTGCTGACCTGCCGTTCACCATGATGGACCCCACCCTTCTAGAAC
Cattle_TCONS_00137795       CTAAGGTGGGAGTGTGGTGGGGAGCAAGGTGAGCAGGAAGGGACCACGGG
Cattle_TCONS_00139502       --------------------------------------------------
Chicken_TCONS_00052111      --------------------------------------------------
Pig_TCONS_00019233          --------------------------------------------------
Human_NR_046567.1           --------------------------------------------------
Mouse_XR_001778320.1        GACCCAGTGCCCTCTTCCGTTCTCTATGGATACCAGGCACAGAAGTGGTG
                                                                              

Mouse_XR_001778318.1        --------------------------------------------------
Mouse_XR_001778319.1        --------------------------------------------------
Mouse_XR_870067.2           TGTCAATCCCAAG------------CCATGAA-------GGCCATAG---
Mouse_XR_378645.3           TGTAAGCCAAAATAAAACATTCCTTCTATAAGTTGCTTTGGCTATGGTGC
Cattle_TCONS_00137795       GAGAGATGCGGGGTCCAGTCACTCGGCCACTGTAGGCAGAGCTGGGATTG
Cattle_TCONS_00139502       --------------------------------------------------
Chicken_TCONS_00052111      --------------------------------------------------
Pig_TCONS_00019233          --------------------------------------------------
Human_NR_046567.1           --------------------------------------------------
Mouse_XR_001778320.1        CACACACATACATGCAGGCAAGCTCCCTTAATTAATTAATTTTCTTTATT
                                                                              

Mouse_XR_001778318.1        --------------------------------------------------
Mouse_XR_001778319.1        --------------------------------------------------
Mouse_XR_870067.2           --CAAGATGGGAGGCCAACCACAGATCAAAGAAA--CAGTCCAC----CC
Mouse_XR_378645.3           TTCATCATAGCAACAGAAAAGTAACTCAGACAAAACCCATTCATTTCACT
Cattle_TCONS_00137795       GTGTGGCCGTTTCTGTGTGGCCTCCGTGAGTACACCGGGGCCCGCGCTCT
Cattle_TCONS_00139502       --------------------------------------------------
Chicken_TCONS_00052111      --------------------------------------------------
Pig_TCONS_00019233          --------------------------------------------------
Human_NR_046567.1           --------------------------------------------------
Mouse_XR_001778320.1        AAATCAAAAAAATTGGGAAATCTTTCGCTAATTTTGGGGCATAAACATAA
                                                                              

Mouse_XR_001778318.1        --------------------------------------------------
Mouse_XR_001778319.1        --------------------------------------------------
Mouse_XR_870067.2           AAGCTCAGCTTGAATGCACC-TCCTGTCAGATGTTCTC-----------G
Mouse_XR_378645.3           AAGCTGGCCTTGGATTCTTTGTCCTGTCTGTGCTTTCCATACTGGGGATG
Cattle_TCONS_00137795       GTGCTAGATCCTGTCTTAAGGCCTCCCTTTCTCCCACCATGAAGAGCCAT
Cattle_TCONS_00139502       --------------------------------------------------
Chicken_TCONS_00052111      --------------------------------------------------
Pig_TCONS_00019233          --------------------------------------------------
Human_NR_046567.1           --------------------------------------------------
Mouse_XR_001778320.1        AAGTCCAAGTGTGGCCCACCTGGTACCTCCAGCATCTTCTACTCTTAGTA
                                                                              

Mouse_XR_001778318.1        --------------------------------------------------
Mouse_XR_001778319.1        --------------------------------------------------
Mouse_XR_870067.2           AGCCTGCCTTCCTGCCCATGGCT--GAAGACT-----------GGCAGGG
Mouse_XR_378645.3           AGTGTGCTCTTTTGTTTCTCCCTAGGAAGGCAATGCAGCATAGGGAAGGG
Cattle_TCONS_00137795       GCTCTCTACGCTCCATTCTCCTGGTTGCTGCCGGAAAAAGCCGGTCACAG
Cattle_TCONS_00139502       --------------------------------------------------
Chicken_TCONS_00052111      --------------------------------------------------
Pig_TCONS_00019233          --------------------------------------------------
Human_NR_046567.1           --------------------------------------------------
Mouse_XR_001778320.1        TCTCTGGCTCAGCTTTAGCCTCTGCTGCTGTGTTTGGGAGCAGAGAAGGG
                                                                              

Mouse_XR_001778318.1        --------------------------------------------------
Mouse_XR_001778319.1        --------------------------------------------------
Mouse_XR_870067.2           CAACAGTCTC--CATGTGCCT-------------------------GCTG
Mouse_XR_378645.3           TCGTGTCCTCGTCAGATGACTCTGGAACATTCTGGTGGTCCTGAATGCTG
Cattle_TCONS_00137795       GCGCCTGTTGGGAGAGGGAGAGCTGGGCTTTCCTGGTGTACTGGTGGGGT
Cattle_TCONS_00139502       --------------------------------------------------
Chicken_TCONS_00052111      --------------------------------------------------
Pig_TCONS_00019233          --------------------------------------------------
Human_NR_046567.1           --------------------------------------------------
Mouse_XR_001778320.1        CAAACACTCACCCTAGCCAGAAGCTTGTGCTGGAGCACAGGGGAGCAGTG
                                                                              

Mouse_XR_001778318.1        --------------------------------------------------
Mouse_XR_001778319.1        --------------------------------------------------
Mouse_XR_870067.2           TAAACAAACCAG----------------GCTTGT-----CTCTCACGCT-
Mouse_XR_378645.3           GGACTATACCAATTGATTCATAACTCCAGCTTGTGGTACCCCACAAGCTA
Cattle_TCONS_00137795       GCTAAAGGTTTCAGGCCCTGCAGTTTTCCCAAGGCCTTGATGTCTTTATC
Cattle_TCONS_00139502       --------------------------------------------------
Chicken_TCONS_00052111      --------------------------------------------------
Pig_TCONS_00019233          --------------------------------------------------
Human_NR_046567.1           --------------------------------------------------
Mouse_XR_001778320.1        GTCAGGACAAGGCTCCCAGCCTGGCTCAGTGATGATCCAAGAGCCAATAC
                                                                              

Mouse_XR_001778318.1        --------------------------------------------------
Mouse_XR_001778319.1        --------------------------------------------------
Mouse_XR_870067.2           CTCAGCT---------TCTGTT--GTCTCCTTCC-----------CCTTA
Mouse_XR_378645.3           CTTTGCAAAGATATAATTTGTTACGTGTCTTTTCTGATCCTCTAGCCTTA
Cattle_TCONS_00137795       AGGGCCTTTGTAGTCACATTTATAAACTCTTGTTGGAAAATGGAGCCTTT
Cattle_TCONS_00139502       --------------------------------------------------
Chicken_TCONS_00052111      --------------------------------------------------
Pig_TCONS_00019233          --------------------------------------------------
Human_NR_046567.1           --------------------------------------------------
Mouse_XR_001778320.1        ATGGATAAAGGAAGAGGTGGGATAGTGCAGGCACTTGCCCAGTGGTTGTC
                                                                              

Mouse_XR_001778318.1        --------------------------------------------------
Mouse_XR_001778319.1        --------------------------------------------------
Mouse_XR_870067.2           ATGAAGAGGAG----CAGCTACACGGTCCAGTGAGTGTCC---CTCTCTC
Mouse_XR_378645.3           AGACACAGTAGTCAACATCTCCACACCCCCGCCCCACCCCGACCCCTTTC
Cattle_TCONS_00137795       ATTTTTAGCTTGCCCAGATGGCAGGCGCCAAGGCCGCGGGGAGGCAGCTG
Cattle_TCONS_00139502       --------------------------------------------------
Chicken_TCONS_00052111      --------------------------------------------------
Pig_TCONS_00019233          --------------------------------------------------
Human_NR_046567.1           --------------------------------------------------
Mouse_XR_001778320.1        TAATGGCTGGACTTGTGCACAGAACCTCTTGGCAGATAAGCAAGCCATTC
                                                                              

Mouse_XR_001778318.1        --------------------------------------------------
Mouse_XR_001778319.1        --------------------------------------------------
Mouse_XR_870067.2           CCA-------AAAAGCTGGT-TCAAGGGGAGGGAGGAGACTGCTGTG---
Mouse_XR_378645.3           CTGCTGGGTCAGAATCTAGTGTGGAGGACAGTGTTCACACACCTCTCCTC
Cattle_TCONS_00137795       CTGCT--CCCTGCCTTTGGTTTCTGTGAAGCTTCAAAGTGGTGGGGCCTG
Cattle_TCONS_00139502       --------------------------------------------------
Chicken_TCONS_00052111      --------------------------------------------------
Pig_TCONS_00019233          --------------------------------------------------
Human_NR_046567.1           --------------------------------------------------
Mouse_XR_001778320.1        TCACT----CTTGCATTCAACACCAGAAATGTTCATGCTCATTGGGTTCT
                                                                              

Mouse_XR_001778318.1        --------------------------------------------------
Mouse_XR_001778319.1        --------------------------------------------------
Mouse_XR_870067.2           -----GA--------GACGGAAAGATTCAGGTCGTAGGGTTTC--CTTAG
Mouse_XR_378645.3           TTCATGATCCCTCCTGACACAAGAGGCAATGCCTTTGGCTGACGACTCAG
Cattle_TCONS_00137795       TTTGACTCCTTTTCAAACTCATTGTGTGGCTTCTTGACTCCTTATCTCAT
Cattle_TCONS_00139502       --------------------------------------------------
Chicken_TCONS_00052111      --------------------------------------------------
Pig_TCONS_00019233          --------------------------------------------------
Human_NR_046567.1           --------------------------------------------------
Mouse_XR_001778320.1        CCTGTGTGGGGCTGTCAAGAGATGTTGGGGGGGCTACAAAGAGGGGGCAT
                                                                              

Mouse_XR_001778318.1        --------------------------------------------------
Mouse_XR_001778319.1        --------------------------------------------------
Mouse_XR_870067.2           AGCT-GTTGCATG-CTCATTGTCT-----------------CTGATGGGG
Mouse_XR_378645.3           CCTTAGTTGCATGTCCCATCATCTAAACTCACAGTCCTGTCCTGTCTGAG
Cattle_TCONS_00137795       CTTTCGTTCAGCTGGCTTTCTTCTCTGCCACTGAGGAGGTTGTGAGGGGG
Cattle_TCONS_00139502       --------------------------------------------------
Chicken_TCONS_00052111      --------------------------------------------------
Pig_TCONS_00019233          ---------------------------------------------CTGCC
Human_NR_046567.1           --------------------------------------------------
Mouse_XR_001778320.1        AATCTGCTGCTTGCTAAATCTTGCCAGTGGTGCTGGCAGCAGTAACAGCA
                                                                              

Mouse_XR_001778318.1        --------------------------------------------------
Mouse_XR_001778319.1        --------------------------------------------------
Mouse_XR_870067.2           TCTTTGCA---GTCACAGTTCA----------------------------
Mouse_XR_378645.3           TCACTTCACAGGTCACAATTTATTCTCCAGTCTGCCAGCTGCTCAGGGGC
Cattle_TCONS_00137795       AGGGAGGGACTGCCCCAGTTCTCACTGCAGAAGGGGGCTGCAGAGGGTGG
Cattle_TCONS_00139502       --------------------------------------------------
Chicken_TCONS_00052111      --------------------------------------------------
Pig_TCONS_00019233          AGGAGCTGACTCTGTGGCCTCGGACCCCTCACCTCTCTGAGCTGCAGGCT
Human_NR_046567.1           --------------------------------------------------
Mouse_XR_001778320.1        GCTTCAGCTGTGACAGCAGCAGCAGAGGTGACAGTGGTTGTAGTGACCAC
                                                                              

Mouse_XR_001778318.1        --------------------------------------------------
Mouse_XR_001778319.1        --------------------------------------------------
Mouse_XR_870067.2           ------------------CAGATTCT-TGCTTGAAAGTGGAGGGTT-TGC
Mouse_XR_378645.3           TTCTCTGTACTCATGTGGCAGACTCCATTCATGAAGGAGGTGTGCCATTC
Cattle_TCONS_00137795       AAGACACTCTGTCGTGGGGGTCAGATGCTGGTCAGCCAGGAACCTGCAGT
Cattle_TCONS_00139502       --------------------------------------------------
Chicken_TCONS_00052111      --------------------------------------------------
Pig_TCONS_00019233          TGCCGTTGGTCCCCATGGGTGGTGATTCTCTGTGAACGAACGTGCCGAGA
Human_NR_046567.1           --------------------------------------------------
Mouse_XR_001778320.1        AGCTGTGGCAGCAGCAGAAGTAGCAACAGCTCAGCTGGGCCCAGGAGCTG
                                                                              

Mouse_XR_001778318.1        --------------------------------------------------
Mouse_XR_001778319.1        --------------------------------------------------
Mouse_XR_870067.2           TTTGAGCTGGATCAGAGGGTG----------TGCTCC-------------
Mouse_XR_378645.3           TGTGTGGTGACACAGAGGAAGACAGCTACCCTGCTCCTCACCCCCGGACA
Cattle_TCONS_00137795       TGCAAGCTGCAGAAGGTGGCGTGGACTGACAGGGGCCGCAGAAGAGCACA
Cattle_TCONS_00139502       --------------------------------------------------
Chicken_TCONS_00052111      --------------------------------------------------
Pig_TCONS_00019233          TCCCGAGAGGCAGGCTGTGCGGCCAGGCGACTGCCCGGAGCCAGGTCCCC
Human_NR_046567.1           --------------------------------------------------
Mouse_XR_001778320.1        CGAGGGCTTCCCAATACTGCAGGCTTGACACCAGAGCATACAGGGCACGT
                                                                              

Mouse_XR_001778318.1        --------------------------------------------------
Mouse_XR_001778319.1        --------------------------------------------------
Mouse_XR_870067.2           -----------------------ACAGCCAGGGAGGTCTG----------
Mouse_XR_378645.3           CTTCAACACTTCACCTTGTGATGACAGCTAGGGATGTGTAGCCACATCCA
Cattle_TCONS_00137795       CTGGGAAGAGCTGTGGTA-GCTCAGGCCAGGGGCAGGAGAGTTTCACGGG
Cattle_TCONS_00139502       --------------------------------------------------
Chicken_TCONS_00052111      --------------------------------------------------
Pig_TCONS_00019233          GCTCTGCCCCGACCAGCTGTGTGGCCCAGGTCCAGCCTCTGATTTGTCAG
Human_NR_046567.1           --------------------------------------------------
Mouse_XR_001778320.1        GTCCCAGCTGCATGTAGGCCAATAGGACACGGGATTGTTGACCCCGTATT
                                                                              

Mouse_XR_001778318.1        --------------------------------------------------
Mouse_XR_001778319.1        --------------------------------------------------
Mouse_XR_870067.2           -----------------------------------CGGCTGT--------
Mouse_XR_378645.3           CAGGAAGAAGGCATTGAATGGAACATGAACAAAGACGGCCGTGTCATGAT
Cattle_TCONS_00137795       AGGATGGCCGGGTCGCTTCCTGGGTAGGACTCAGTCTCCAGCTGCTGGAC
Cattle_TCONS_00139502       --------------------------------------------------
Chicken_TCONS_00052111      --------------------------------------------------
Pig_TCONS_00019233          ATGAGGATAATCACCAAGTATCTTAAGTTAATTTTCAATTACTCCAACCA
Human_NR_046567.1           ---AATGACAGAAGCAGCAGCGAGAGCCCTTCAGAGGACCGCGAAACGCG
Mouse_XR_001778320.1        ACTGTGAATGAGGTAGCATTAAGGGTGGTCAAGACCTGCTGGCAGCCTGC
                                                                              

Mouse_XR_001778318.1        --------------------------------------------------
Mouse_XR_001778319.1        --------------------------------------------------
Mouse_XR_870067.2           ---CCTGTTCTGGCTTCCTTCCTGGCTTCAGGGCAGTGGG---TCTATGC
Mouse_XR_378645.3           TGGCCTGTGGACACTCCATCCTTAGCTTAACTTCAGTTGTATCTCGTCAC
Cattle_TCONS_00137795       TCCACTGGACATGGCCTCTGATTTCTCTGAGCTTCCGTCTCCAGCTGGGT
Cattle_TCONS_00139502       --------------------------------------------------
Chicken_TCONS_00052111      --------------------------------------------------
Pig_TCONS_00019233          GTGACTTAACGAAGTGAATAATTAATATGTAAGTTATTCCAACAGGATGT
Human_NR_046567.1           AACTCCCACCCCAGCAAACCACCAAGGGGAAGAGGCGGGCCCCCATCCAG
Mouse_XR_001778320.1        AAGAAAGGAATGAAGATGCTCACACACTGGTGCCATAGCACCATAGTAGG
                                                                              

Mouse_XR_001778318.1        --------------------------------------------------
Mouse_XR_001778319.1        --------------------------------------------------
Mouse_XR_870067.2           TTATGGC--------TGCCCCTGTCCTCCT------CAGCTCTGACCTCC
Mouse_XR_378645.3           CCAGGGCACGCACAATGCCCATGTGCCTTCAGAGAGCATCTCTGTTTTAT
Cattle_TCONS_00137795       AAAGGAGATAACCAGCTTTGCAATACTCATCTTGTGCGATTCTGGTGGAA
Cattle_TCONS_00139502       --------------------------------------------------
Chicken_TCONS_00052111      --------------------------------------------------
Pig_TCONS_00019233          TAGTTGTTACAAGGTTGTTAATCCTTTTATTTCATGCTCATGTGAAGAGC
Human_NR_046567.1           GAGGCCTTAGGAACAGGAGAGCTGACTTTTCTAAAGCAAATAAGGCAGTG
Mouse_XR_001778320.1        CTGAAGGCAGCATGGCCCTGCTGCAGCTCTGCCAGCTTGCACGGGCTGCA
                                                                              

Mouse_XR_001778318.1        --------------------------------------------------
Mouse_XR_001778319.1        --------------------------------------------------
Mouse_XR_870067.2           T------------------------CTGTCACA--------CCTGTGA--
Mouse_XR_378645.3           TGTTTGGTCCCTGTGTAAGCACCAACTGTTGCAGTAACTTTCCTGAGAGA
Cattle_TCONS_00137795       ATTAAGCCAGGTGTTACCCATCTCTAAGCCAGGGGTCATTTTACGAATAT
Cattle_TCONS_00139502       --------------------------------------------------
Chicken_TCONS_00052111      --------------------------------------------------
Pig_TCONS_00019233          GCAAAACTCTACCTGCAGGCTGCTGTGGCTCAAGGCTGCCTGCTTCGAGG
Human_NR_046567.1           TTCTCCCCAGGGCGCCAGGCTTCCCCAGCTCCAAGTCTGGGCGTCTGAAA
Mouse_XR_001778320.1        GCTGAGTAGTTCACCATGCAGCCAGCCTGCTCAGCCACTACCACCAAGGG
                                                                              

Mouse_XR_001778318.1        --------------------------------------------------
Mouse_XR_001778319.1        --------------------------------------------------
Mouse_XR_870067.2           ---------------------TCTGGAAGGGGCAGAAA--GGCAAAAGCC
Mouse_XR_378645.3           TGTGAACGAATGTCTGTTCACCCTAGACAGTGTGGATAATGGATGAAGTC
Cattle_TCONS_00137795       CATGTCTGTGAAAACCTGGGATCCTGAGGTCCAGGCTTCCCTGATTCTAG
Cattle_TCONS_00139502       --------------------------------------------------
Chicken_TCONS_00052111      --------------------------------------------------
Pig_TCONS_00019233          TATGACTCATCCTTTGAGTCCTATTCACCCACCCGTGTCGGAATAAATGC
Human_NR_046567.1           TCTG-CTGTGTAATTGGATCACGCCCGGCCCGTGCTGAGCGCCCATCTGC
Mouse_XR_001778320.1        TCCCTCACCACGGCCACGCAACCTGCAGGGATAGACACCGGGGCCTCTCT
                                                                              

Mouse_XR_001778318.1        --------------------------------------------------
Mouse_XR_001778319.1        --------------------------------------------------
Mouse_XR_870067.2           CTC---------------TTCTCACCAGTAGAG---------GGAGCTG-
Mouse_XR_378645.3           CTGAGTGAATGTGTATTATTATCATGAGCACAGCCACGTCAAGGACCTCA
Cattle_TCONS_00137795       CCGAGGGAATGAGGGAGCCAGATTCCCTTTGAGTTAAATGTCCCTTTTTC
Cattle_TCONS_00139502       --------------------------------------------------
Chicken_TCONS_00052111      --------------------------------------------------
Pig_TCONS_00019233          CCCACAGA----GACTGAGAGACAGGACATTGGCCCAGAGAGGCCAAGGG
Human_NR_046567.1           GCCCGTCTTGGAAAACACAAGTCTCAGAGAAGGAAAGCAGTTGCCACAGT
Mouse_XR_001778320.1        GGGGATGAGCAAGTAGGCAAGCTATCTCTAAAACAACCTGTGTTGGGCTG
                                                                              

Mouse_XR_001778318.1        --------------------------------------------------
Mouse_XR_001778319.1        --------------------------------------------------
Mouse_XR_870067.2           ---------------TGGAAGA----------------------------
Mouse_XR_378645.3           GTGCCTCAGACCCATTGGAAGGGTAAGACCTTTCCTGGGCCAGGCTTAGG
Cattle_TCONS_00137795       ATGACCCCAAGCGATTCAGCTGGGAGGAGCCCCCACTTCGCCGAGCCTCC
Cattle_TCONS_00139502       --------------------------------------------------
Chicken_TCONS_00052111      -------------------------------------GGAGGCCATCAGT
Pig_TCONS_00019233          AATGACCTAAAGGCACACAGCCGGGTAAAGGCGGGCCTGGGCCTGGCACC
Human_NR_046567.1           GTTCAGCTTAACCAAGTCATCTTATTTGATATGTGAAAGTTCTT------
Mouse_XR_001778320.1        AAAAAAGAAAACTACCATGTCTGGGGGAGGTCGGGCCTTTCATGTTCCAT
                                                                              

Mouse_XR_001778318.1        --------------------------------------------------
Mouse_XR_001778319.1        --------------------------------------------------
Mouse_XR_870067.2           ------AAAGCCAC----TGTG-GTGGAC--------------TAGCACC
Mouse_XR_378645.3           ATTAGCAAAGCAACGTCCTGTGTGTGGGTGTTGACAATGTGTGTGGAAAC
Cattle_TCONS_00137795       TGAGCCGCTGGCCCTTCACAGAGGCATTTGGAGGGGAGCAGAGTGATGTG
Cattle_TCONS_00139502       --------------------------------------------------
Chicken_TCONS_00052111      GGAGACCTCCTCTCAGCTGTCCTACAACCATTCAAGCACGAGACTGGGAC
Pig_TCONS_00019233          GGGCCTCTGGACCCAGCCCCATGCCCATCCAGGGGTTCCGAGCCCTGCGT
Human_NR_046567.1           ---CGAGATGGAAGAATCTCAGCTCATCACTGCGAAGGCATGCCAGGATT
Mouse_XR_001778320.1        CTTACAGAGTCCTTTGTACTGACAGATGTTAGTTTGGCCCCAGTGGTTCC
                                                                              

Mouse_XR_001778318.1        --------------------------------------------------
Mouse_XR_001778319.1        --------------------------------------------------
Mouse_XR_870067.2           CAGGTCACCACCATGG-------------------------------GCA
Mouse_XR_378645.3           CATACATCAACCATAGCGTCCTCCTCCTGGATGATAGACACCCGACAGTG
Cattle_TCONS_00137795       TCCTTGTCGTCAGGGGTGGCTCCTGGCACCAGCAGTGCTCCTTGGGTTCT
Cattle_TCONS_00139502       --------------------------------------------------
Chicken_TCONS_00052111      ATGCCAAAGTTCAACTGAGCTCCAGGAGTTACCGAGGAAAAAAAGAAGCA
Pig_TCONS_00019233          TCGGTGGGGTGAGCGGCCGGGCGGTGAGGTCCATGTTGGACGCACCACGC
Human_NR_046567.1           AGGAAGTCATCAGATGCAAGCCTGCAAGCCTCAGTGTACTCCTCAATGTC
Mouse_XR_001778320.1        CGCTTCTAAGGCTGCCCCACTTTCCACTCCAGCAGGGACAGAGAAAGAAG
                                                                              

Mouse_XR_001778318.1        --------------------------------------------------
Mouse_XR_001778319.1        --------------------------------------------------
Mouse_XR_870067.2           TCAGAGAAAAACACCAGAGACTGCAGGTAG--------------------
Mouse_XR_378645.3           TCTGCTACAGAGACCCAGGACTGAGGTTAGCTAGCCCTCCTCCTCATTCA
Cattle_TCONS_00137795       TTCCTACAGCTGGCCTTGGCTGAGGAAGCTCTAGCGCACCTCCTGTGCTC
Cattle_TCONS_00139502       --------------------------------------------------
Chicken_TCONS_00052111      TATGGCCACCAGTGAAATCTAAAGGGCCAAAGAGAATAACTAGGGTTTAT
Pig_TCONS_00019233          TGCAGAGCCAAGGCCAGAGGGAGTGACGGCATCTCAGCGAAAAAAGACCT
Human_NR_046567.1           TGCAGGGCCCACCCCAGAGAGAGGCCCCTGGGTGACCAGCCGGTGAGGAG
Mouse_XR_001778320.1        CCAGGTCTGGCATAGATAGATGTGGTGCATGAGCAATGGCTGCTGTGGGG
                                                                              

Mouse_XR_001778318.1        --------------------------------------------------
Mouse_XR_001778319.1        --------------------------------------------------
Mouse_XR_870067.2           ---------------------------TTCCTAGCTGTGAGTGG------
Mouse_XR_378645.3           GGCCATATACAGAAAACATGCCG---TTTCCCAGCTATTGCTGGATCATC
Cattle_TCONS_00137795       ACTGTGGACCTTGATGAGACTTA---GTCTCCTCATCTGTGGAATGGGGC
Cattle_TCONS_00139502       --------------------------------------------------
Chicken_TCONS_00052111      GCATAAAAGCTGGATAGAACCGA---GCTCTCTCACATGGGTCAGGTTGA
Pig_TCONS_00019233          GTTGAGCTCAAGGAAACCGCCCC---GATCATGTGGGCAGACAGCTGAGT
Human_NR_046567.1           CTTCAAGAGGAAGGATTCACCAT---CACCACCTGGATCCTGTGTGCAGC
Mouse_XR_001778320.1        TTCCTGAGTCCAGGAACGGGTCAAAGGCAGAAGCATACGCTGAAGAGTGA
                                                                              

Mouse_XR_001778318.1        --------------------------------------------------
Mouse_XR_001778319.1        --------------------------------------------------
Mouse_XR_870067.2           -----CAGTT-GTGTG---CGCCCA-------------------------
Mouse_XR_378645.3           TCCTTCAGCTCATATGACCCACCCAATCTCTCTCTCTCCCTCTCTCTCTC
Cattle_TCONS_00137795       TGTTTGTTCCCATCTCAGTGCTGTGAGACACTCGGTGCATGCAGTG----
Cattle_TCONS_00139502       --------------------------------------------------
Chicken_TCONS_00052111      TGGTTGGGCTCAATGTTCTTGAAGTTCTTTTCCAGCCTAGATGATTCTAG
Pig_TCONS_00019233          CCTCCCAGCTCGGCACCGAAGCAGGCAAATCTCCAGTCTCGGGCTAACTG
Human_NR_046567.1           TTTTGTCACAGCGGTGGCGAGCACAGTTTCTGCCTCCTGGGGAGATGGGG
Mouse_XR_001778320.1        GAAGAGACGATGTTCCATTGGCTCCCCATGAAGGGATCACTTGTCTTTGG
                                                                              

Mouse_XR_001778318.1        --------------------------------------------------
Mouse_XR_001778319.1        --------------------------------------------------
Mouse_XR_870067.2           --------------------------------------------------
Mouse_XR_378645.3           CCTCCCTACCTTCTTCCCTTTCTCCCTCTCTCCCTCCTTCACTCCCCTCT
Cattle_TCONS_00137795       CTCTGAGTGGTCCCTGGCACAGAGAGAGTGACGGTAGTTTCCAGGTGGCT
Cattle_TCONS_00139502       --------------------------------------------------
Chicken_TCONS_00052111      GGCTTATGCAATTTGTGATGAGCCAAGCAAAGACCTTTCTCCCAGTCAGC
Pig_TCONS_00019233          CGGTCCAGGATCGAGGGAGCAACTGGATTCTCCCCTAGAAGGCTCGGGCG
Human_NR_046567.1           TGTGAAGCTCACAGCACCTGCGTGTGGCTGGGCCCAACATTAACAGCGCT
Mouse_XR_001778320.1        CCCCAGCATACAGCACACAGCACACAGCACACAGCACACAGCACACAGCA
                                                                              

Mouse_XR_001778318.1        --------------------------------------------------
Mouse_XR_001778319.1        --------------------------------------------------
Mouse_XR_870067.2           ------------------------TGTTGGGAACTGGGC---------CT
Mouse_XR_378645.3           CTCTGTCTATCTGTCTCTCTTTGTTGTTGTGTGAAGGTCAATCCCAAGCC
Cattle_TCONS_00137795       GCGCTACACTCCCTCTCAGGATCGTGCCTGGAGATCACTGATTTCTGCCT
Cattle_TCONS_00139502       --------------------------------------------------
Chicken_TCONS_00052111      ATTATGTAAAATGGTTGCATTCACAGCTTGAGACCGTTTTCTTCCTGAGC
Pig_TCONS_00019233          GGGTGGGGGGGGGGCGCTCGGGGGAGGGGGAGGTGGCTCCCAGTGGTGCT
Human_NR_046567.1           GCAAGAGCTCACCTCCATTTATAGGAAGTGGGAAGGACCCAAGGACTGGC
Mouse_XR_001778320.1        CACAGCACACAGCACACAGCACACAGCACACAGCACACAGCACACAGCAC
                                                                              

Mouse_XR_001778318.1        --------------------------------------------------
Mouse_XR_001778319.1        --------------------------------------------------
Mouse_XR_870067.2           TTGGAGTTCCTGTCCACATGG-----CATCTACATGTCTGAGCCTCAGTT
Mouse_XR_378645.3           ATGAAGGCCATAGCAAGATGGGAGGCCAACCACAGATCAAAGAAACAGTC
Cattle_TCONS_00137795       TGTGCTTTGTTTCCAGGACTGTGTTCCCCTCCTGCTCTCTTGAGTTGTGG
Cattle_TCONS_00139502       --------------------------------------------------
Chicken_TCONS_00052111      TGGGATTCCTTAGGTGATCAAATGCACTGTTAAAGAGACGGAAAGCAGCC
Pig_TCONS_00019233          AACGGATCCCACAAAGACCCACCCTGCCAGTGACCTTACAAACAGGGCCA
Human_NR_046567.1           CGATGACACCACAGGAGGCAGAAG-GCACATCGGGGGTTGGGGGTAGCCT
Mouse_XR_001778320.1        ACAGCATACAGCATACAGCACTGCTCCCTGTCGGCCTTGGGAAACAGCTG
                                                                              

Mouse_XR_001778318.1        --------------------------------------------------
Mouse_XR_001778319.1        --------------------------------------------------
Mouse_XR_870067.2           CCTACA--------------------TCTATAAAAGGGACGTCAGCTTGC
Mouse_XR_378645.3           CACCCAAGCTCAGCTTGAATGCACCTCCTGTCAGATGTTCTCGAGCCTGC
Cattle_TCONS_00137795       GGTTTGAAGAACACACTGAATTCTGTTTAAGCCCCTTGGCACGGAAGACT
Cattle_TCONS_00139502       --------------------------------------------------
Chicken_TCONS_00052111      TGTTCCATCCCTTGACTGTTATGGTATAGCAAATATTATGTATAACTGAC
Pig_TCONS_00019233          GCCTCTCAGGTACTCATTGCCTGCAACCCACCAGCCTGTTCCTCCCCCCC
Human_NR_046567.1           ATGGCCAACCTACCCTGTCCCTCTAACAACCTACCCTGTCCCTATAACAC
Mouse_XR_001778320.1        CCATTGATGCCTGTATAGCCCAGACCAGCTTTGTCCAAGTCTGGAGCAAA
                                                                              

Mouse_XR_001778318.1        --------------------------------------------------
Mouse_XR_001778319.1        --------------------------------------------------
Mouse_XR_870067.2           ----------------GACGGTTCTCAGGG-AACAGTCAA--------TG
Mouse_XR_378645.3           CTTCCTGCCCATGGCTGAAGACTGGCAGGGCAACAGTCTCCATGTGCCTG
Cattle_TCONS_00137795       CTGAGTGGGTGGTGGCAGGAGGACTTGAGGTGTCGGGGCATCGGGACAGG
Cattle_TCONS_00139502       --------------------------------------------------
Chicken_TCONS_00052111      TGATTTTTGTGAGAGCCATGAAAAGTGTATGAGCTTGCAAAAGGTTTATG
Pig_TCONS_00019233          AAAGATGCCCCACGCCCCTGGCAGGCCTCGGGCCAGCAGGTGTGAGGACC
Human_NR_046567.1           GTTGCTGGCAGGAAACACGGGAGATGGCTCAGACTGGAGACCTGGGGACA
Mouse_XR_001778320.1        TGAGATTTTCCAGTCCTCAGAATTCCTGCCCTGGAGGGTAGAGAGGCAGG
                                                                              

Mouse_XR_001778318.1        --------------------------------------------------
Mouse_XR_001778319.1        --------------------------------------------------
Mouse_XR_870067.2           CTACAGGTG-------------------------------------CTCT
Mouse_XR_378645.3           CTGTAAACAAACCAGGCTTGTCTCTCACGCTCTCAGCTTCTGTTGTCTCC
Cattle_TCONS_00137795       TTGCAAACTGCCAGGTACAGAGTCCAAGAACACCTCCAGCAGAGGCCACA
Cattle_TCONS_00139502       -------------------------------------------GAGGGGA
Chicken_TCONS_00052111      TATGTTTTATAGCTGAAACAACCATGAGAGTAAAACTACATTGTTTTACT
Pig_TCONS_00019233          AGCAGGAGGACTGGGAAGGGTCCCTGGAGCCTCGACCATTCACGGCTCAG
Human_NR_046567.1           TATCTACCAAGTGCCACGTGGGTCCTGGGTCAAAGTCACCACCGTGAAAA
Mouse_XR_001778320.1        CAGCCAGCGCACCTGAAGGCCCTCTTATGTGCATTCTACTCCCAGCTGCC
                                                                              

Mouse_XR_001778318.1        --------------------------------------------------
Mouse_XR_001778319.1        --------------------------------------------------
Mouse_XR_870067.2           TTTCTTTTAG------------------------------GTCCTCTATT
Mouse_XR_378645.3           TTCCCCTTAATGAA-----GAGGAGCAGCTACACGGTCCAGTCCTCTATT
Cattle_TCONS_00137795       GTGGTGTGTGCAGT-----ATCGCCGCCTAAGAAACCTGGCCGCCATCCC
Cattle_TCONS_00139502       GTATATTGCCTGCT-----CCCAGGGGGAGGAAATGACCCCCATCAGAAA
Chicken_TCONS_00052111      CTTTCATGCTTCCT-----TTCTGCTTTTAGATCACGTTGCCCGTGAAGT
Pig_TCONS_00019233          GGACACACGTCAAA-----GGGACACCTGGGAGGGGCTCTGCCAAGGAGA
Human_NR_046567.1           GACATTTCTGAGATAATTTGGGACATGTGCTAATGGAGGGGTTTCAGATT
Mouse_XR_001778320.1        TGAAACTGCACCCAATCGCTTGAAGCAAACACCCACATCTACCTCAACTC
                                                                              

Mouse_XR_001778318.1        --------------------------------------------------
Mouse_XR_001778319.1        --------------------------------------------------
Mouse_XR_870067.2           TGAAGGTCA-----GGGTCCCTGTGTATGGCAATCTTGACCACAGACAGG
Mouse_XR_378645.3           TGAAGGTCA-----GGGTCCCTGTGTATGGCAATCTTGACCACAGACAGG
Cattle_TCONS_00137795       CGACCACCC-----CCTTCAGAGTCTCAGATGTGGGCTACATCTGTGGAT
Cattle_TCONS_00139502       AATCCACTG-----AGTGTTGGATGCCATGAATGAAGCCTCGGTGCCTAA
Chicken_TCONS_00052111      CAAGCGGGA-----GGTTCTTTAATTTCTGCAAATGTCTCTGGGAAAATG
Pig_TCONS_00019233          CGCGTCTTA-----TCTGACCAGGTCGCCGAGCGTCGTCCCAGCTGGAGC
Human_NR_046567.1           CCACCCAGA-----GACCACTGCTGGGTGCGTGGATGGGACAGTGACACT
Mouse_XR_001778320.1        CTCCCCACAACCCTGATTCCCTCCCCCATCAGACCCAACCTGACCTCTGA
                                                                              

Mouse_XR_001778318.1        --------------CGC-ACTTACTTCTG--CTC-AGCATGACCCT----
Mouse_XR_001778319.1        ---TCTTCCTGGGATGT-TGTTTGTTTT---CTT-AGCCTGCTGTG----
Mouse_XR_870067.2           TAAGGAAGTTAGGGTGG-TCTGTTTCTGA--TTCCAGCCTTCTTCT----
Mouse_XR_378645.3           TAAGGAAGTTAGGGTGG-TCTGTTTCTGA--TTCCAGCCTTCTTCT----
Cattle_TCONS_00137795       TGAGATGAAAAATCTGCATATCTGGTGGG--CCTTGGCCTGGTAAT----
Cattle_TCONS_00139502       GAAGGTTGTTCCTGCATTTCTGTATAAGA--CATGGCCTCACCGTA----
Chicken_TCONS_00052111      TAGCACTACAGTTATGTATTTATGAAATGGCATTAAGTACATTGTA----
Pig_TCONS_00019233          CCTTGAACGCGAGTCCCGTCCTCGTCCTCTGTCCTCCGCTTCTGGG----
Human_NR_046567.1           GGGGCCCGCAAGAAAGATCCCATGCTGTGAGAGACAGACTGAAGGGG--A
Mouse_XR_001778320.1        CCAGCTCTCTCAAAAGTTTTCTTAGTGACTGCATCATTACAGCTCCCGGA
                                                                              

Mouse_XR_001778318.1        CTTCTGCA-------------AACAGCACCATGGGAGCAAAT------GG
Mouse_XR_001778319.1        TGTCTGGATGAAGC---CATTAGCAGCACCATGGGAGCAAAT------GG
Mouse_XR_870067.2           CTTCTCTATAAA-----CTTTGTGTGGGGTGTGATCCTGGGC------AG
Mouse_XR_378645.3           CTTCTCTATAAA-----CTTTGTGTGGGGTGTGATCCTGGGC------AG
Cattle_TCONS_00137795       AGCACCGCTGATGA---TCTTATCAGGTGAAAAAGCCCAGACACGGG-GC
Cattle_TCONS_00139502       AGCACCGTGGAGGCTGGTCTATGCTGTTCCCTGTTCTCCTGCCTTTCTTG
Chicken_TCONS_00052111      AATTCTATCAATCAAACTGAATGTTGCCAAATGGGATATTAT--------
Pig_TCONS_00019233          AGCGGGAGGGAGCGGCTGGTAAGAACCTCCCGTAGAAACTGAAGAAAGCG
Human_NR_046567.1           AGAGGGAGTGACGCGATGCCTGGGATTTGCTGAAGAAAAAAAAAAGAATA
Mouse_XR_001778320.1        TGAACCTGCATGCCTGTGACTACTGGTTCTTTAGTCACATGTAGATGTGC
                                                                              

Mouse_XR_001778318.1        AAACGA-C--ACAGGGAACGGTTG-AGACCACAC-TGCAGAACTGACTGG
Mouse_XR_001778319.1        AAACGA-C--ACAGGGAACGGTTG-AGACCACAC-TGCAGAACTGACTGG
Mouse_XR_870067.2           TACTGAGC--TTCCAGAATCCCTG-A-ATTGCAT-TAATGACTCAGGAAG
Mouse_XR_378645.3           TACTGAGC--TTCCAGAATCCCTG-A-ATTGCAT-TAATGACTCAGGAAG
Cattle_TCONS_00137795       AGAAGAAC--CCAGAGACGTGCTGTGGACCTAGCACGCGGCATCTGCCTT
Cattle_TCONS_00139502       AACACATC--CCAGAGGACA--CG-ACATTTCCCAGCCCCCTTCAGGTGG
Chicken_TCONS_00052111      GTTTGTTA--ATGAAACATGTTTCCCATTCACAC-TCCCTAATGGAGCAG
Pig_TCONS_00019233          ATGCCATC--TGAACCCACATATG-GTGTTTCCCTGTCTCAACAGTGACC
Human_NR_046567.1           AAAAGGTCCGTCTGTATATGGATGGCAAGAATTTCTTGGTAACAAAAGCA
Mouse_XR_001778320.1        CTACAGGC--TGGAAGTAAACCAGAACTCTGAGGTGCTGGAGTTTGGACA
                                                                              

Mouse_XR_001778318.1        AAAGCAAGGA--GAGGCAG--CA-GCC----TCCTCA-CGGGTGGAAACA
Mouse_XR_001778319.1        AAAGCAAGGA--GAGGCAG--CA-GCC----TCCTCA-CGGGTGGAAACA
Mouse_XR_870067.2           GAGAAAGGGA--GAGGTCA--TG-ACC----CTGTCATCAGGTGTGGACT
Mouse_XR_378645.3           GAGAAAGGGA--GAGGTCA--TG-ACC----CTGTCATCAGGTGTGGACT
Cattle_TCONS_00137795       GCCTCTGGGA--GGGTCTGGCCG-GCT----TGCCGAGGGTCCCTGAAGA
Cattle_TCONS_00139502       GACACGGCGAT-GTGACCA--AC-GTT----TCTTAGTCGACAAGGAACA
Chicken_TCONS_00052111      GAAACAGAGACTACAGCACCTTT-TCTGTAATTCCCTGCAGCCAGAATTT
Pig_TCONS_00019233          ACGCCAACGA--AGCACAGTCCA-CTCG---ATTTAAAAAGAGAGAACTA
Human_NR_046567.1           CAGCCAATAAAAGAAAAAATAAATACTAAGGTCGATGAAAATTTAAAACT
Mouse_XR_001778320.1        CAGTCACATACCAGGCAAAGGCGTGACCTTGTGAAGAGCAGCTAGAAAAC
                                     *                                        

Mouse_XR_001778318.1        TGCAAC----AGAAACCAC-CTGTCTTCA--GCACAG--ACCTTGAAAGC
Mouse_XR_001778319.1        TGCAAC----AGAAACCAC-CTGTCTTCA--GCACAG--ACCTTGAAAGC
Mouse_XR_870067.2           CTGACC----A--AGTGGC-CTATTCCTA--GGGC----ATCTGTGGCTT
Mouse_XR_378645.3           CTGACC----A--AGTGGC-CTATTCCTA--GGGC----ATCTGTGGCTT
Cattle_TCONS_00137795       TGAGGC----TGCTGCTGCTCTGACCTGGT-GGAAGC--GCCCTGCGGAC
Cattle_TCONS_00139502       CGCATC----GGCAGATGCAGAGGCGGTGG-GGGCTG--GTGGGGGCTCT
Chicken_TCONS_00052111      TGTTTCC--CAGAAGTAACTCCACTGGGGGTGTTCCA--CCATTGGATCA
Pig_TCONS_00019233          AGAACCA--AACAAGCCATGCTTTCCTTGAAGGAGGGCAGGCCCGGACGG
Human_NR_046567.1           TTTGTGC--ATCAAAGGGCACCATCAACAGAGCAAAAAGGCAGCTAAAGA
Mouse_XR_001778320.1        TCCATTGCAAGAAAAGGAGAGAGGCTCTGGAGGAGCCT-GCCCTGAACAT
                                                           *                  

Mouse_XR_001778318.1        ATCTTCCTCATGTGACACGCATCC---------CGGGAGTGT------CA
Mouse_XR_001778319.1        ATCTTCCTCATGTGACACGCATCC---------CGGGAGTGT------CA
Mouse_XR_870067.2           CTCCCTTCCAGGTGA-ACCTGGCC---------AGGGAGGTTGCACAGTA
Mouse_XR_378645.3           CTCCCTTCCAGGTGA-ACCTGGCC---------AGGGAGGTTGCACAGTA
Cattle_TCONS_00137795       TTCCACTCATGCTGGGATTAATCTAGTTCCAGGCGGGGCGGTGGTTCCTG
Cattle_TCONS_00139502       CTCCCTTTAGAGGCACGTGAAGGACAGCTCTTCTGGAAAGCCACCCAGAC
Chicken_TCONS_00052111      CTCCATCTTATTTCCAGTACAATGGGATTTTCAGCAATGATAATTATGCT
Pig_TCONS_00019233          GTGGAGGGCATGCTGTGCTGGTCCGGCT-----GGGGGGCACTTTCTGTC
Human_NR_046567.1           ATGGGAGGAAATATTTGCAAATCATGTATCTGGTAAGGGGTTAGTATCCA
Mouse_XR_001778320.1        CTCTGTCTCCTCCCACCTCCACCCTCCAGGATGTGAGACAGTAGATTCCT
                             *                                                

Mouse_XR_001778318.1        ACAAACT--GGAG-----------TCCACTCCTGGGACGTG-CTTCTCTT
Mouse_XR_001778319.1        ACAAACT--GGAG-----------TCCACTCCTGGTAAG------CCATG
Mouse_XR_870067.2           GTAAACT--GGGAC---TCTCCTTTCCATGACTCAAGCAGG-ACTTAGTT
Mouse_XR_378645.3           GTAAACT--GGGAC---TCTCCTTTCCATGACTCAAGCAGG-ACTTAGTT
Cattle_TCONS_00137795       ACACGCTTTGTACA---CCTCAGACCCATCTTCCAAGATGA-CTGAGGCT
Cattle_TCONS_00139502       CCACAGTG-GCGAT---GGGGAAGCACCCTGTGATTGTGTG-ACGCCAGC
Chicken_TCONS_00052111      TTGAAAATGCTAAG---TGACAAGCTCATAGCTGGTATAAA-GCAATTCA
Pig_TCONS_00019233          CAGTTCTTTGGAGG---GGGGGAGAACACACAGGAATCCTG-GGCCGTCT
Human_NR_046567.1           GAATGTGCAGAAAACTCTTACAACTCAACAACAGAAACAAA-AATCTAAT
Mouse_XR_001778320.1        ACTGTTTATACCACCTGTCCAGGGTGCTCTGGGATAGCACCCACGCTGTC
                                                                              

Mouse_XR_001778318.1        AAATGACAAATTCTGA-GTGCCATATGGCG-CCTGGTGTCCTGGGCCATC
Mouse_XR_001778319.1        ATAAGTCTGTGCGTGG-TTTTCATCCCTTG-GATGCAATCCTGT------
Mouse_XR_870067.2           CCAAAACTGAGACTGAAGTGCCCTGGAGTAAGGCTCTGCCCTGTAGCTGG
Mouse_XR_378645.3           CCAAAACTGAGACTGAAGTGCCCTGGAGTAAGGCTCTGCCCTGTAGCTGG
Cattle_TCONS_00137795       GTGCGGGGGAGCTTAACATTTTAACTGAGGAAGTGGAGACCATGGCCTTG
Cattle_TCONS_00139502       TGGGGTTGGGGCGTCTGTTATCACAGCATAACTCAGCCTGCGCCGGCTGA
Chicken_TCONS_00052111      AATGAACCTATGCTAGTTTCATGTCATAGCCACTGTGTGCATGTAGTAGA
Pig_TCONS_00019233          ATGCATTTGAGTCACAGCTGTTCACGACGCGGCCGTCAGGCCGCCCTTGG
Human_NR_046567.1           TTAAAAATGGGCA-AACTGGCCAGGTGAGGTGGCTCATGCCTGTAATCCC
Mouse_XR_001778320.1        ACAGCTGGAACACTGGTGAAACATCCTGTGAACTCAGGGTCAGATTCTCC
                                                                              

Mouse_XR_001778318.1        AACAAG-CTGCC----TGAGTGGATGACAATG-ACTACGTTTCCCAGCTG
Mouse_XR_001778319.1        --------------------------------------------------
Mouse_XR_870067.2           TACACA-CTCCT----GGAGGGAACCCTGCTGTGCCCAGGCTGCACTCTG
Mouse_XR_378645.3           TACACA-CTCCT----GGAGGGAACCCTGCTGTGCCCAGGCTGCACTCTG
Cattle_TCONS_00137795       AGAATA---GTC----TGATGACTTCTCACAGTTTTAAAAAAACAGACTG
Cattle_TCONS_00139502       TGCACGTCCCTC----CTGGCTGCCCCCAGCACCACATTTCTCTCCTCTT
Chicken_TCONS_00052111      AAAGCAAAAGCT----TTAAGCCCTGTGAACATTTCTTTTTAATTAGAAA
Pig_TCONS_00019233          ACCGCAGCGCTTA---CTAGGAATAGATGCTCCAGTTGGTTTTAACAACC
Human_NR_046567.1           AGCACTTTGGGAG---GCCGAGGTGGGCGGATCACTTGAGGTCAGGAGTT
Mouse_XR_001778320.1        ATCTGTCTTGGTTCACTGGAAATTTCCCCAAATGCTTTCTAAGGACCAGG
                                                                              

Mouse_XR_001778318.1        TGGAGGACTGTACTGCAGAATCCTCTGTGGTGATGTCCTCT---------
Mouse_XR_001778319.1        --------------------------------------------------
Mouse_XR_870067.2           CTTATGCCACTGCCTTTATACAGTGCGTTCTCCACACTCCCTCAGTTCTG
Mouse_XR_378645.3           CTTATGCCACTGCCTTTATACAGTGCGTTCTCCACACTCCCTCAGTTCTG
Cattle_TCONS_00137795       TGTGTTGGTTGCCATGCCTGTAGCTTACAAAAAATTCTGTGTTCTTACAG
Cattle_TCONS_00139502       TTGAAGGCTTGATCTCCGACCAGGTCATTTAAAAGAAATATTTCTTCATC
Chicken_TCONS_00052111      TATTGCTACAGAAAAGGCATAACTTCTTCTCTATTTCTTTTCTATTTTTT
Pig_TCONS_00019233          CCCCACCCCCCGCCACTCCAGGGGACTCTTGAGACGCTGGAAAGGCCCCT
Human_NR_046567.1           CGAGACCAGACTGGCCAACATGGCAAAACCCCATCTCCACTAAAATTTCA
Mouse_XR_001778320.1        CCCCAAGTCTGGCCCTATGTGTGTCTTTGCATAAACCATAGTAAAAGGTC
                                                                              

Mouse_XR_001778318.1        --------------------------------------------------
Mouse_XR_001778319.1        --------------------------------------------------
Mouse_XR_870067.2           GGCAACATCAGGGTGGCTTGATTTCCATGAACAGCCAAGAGAGTTGCTGA
Mouse_XR_378645.3           GGCAACATCAGGGTGGCTTGATTTCCATGAACAGCCAAGAGAGTTGCTGA
Cattle_TCONS_00137795       AACTTACAAAAAGTTCTGTGATGAGTGGCTTCAGTCATTAAAAACAAGCA
Cattle_TCONS_00139502       TATTATGTCAA--TAAAAAAGATACGAGCCTTCGCTAAAAGAAAGGGAGA
Chicken_TCONS_00052111      TTTTAATCCAGAAGTAAATGGATGTTGGACTAGGATGATCCTTTGTGATC
Pig_TCONS_00019233          GGGGACTCTAACGGAGCCCAGAGTCAGATCCAGAATCCTCCCGCTGG-GC
Human_NR_046567.1           AAAATTAGCCAGGTGTGATGGCACGTCCCTGTAACCCCAGTTACTCGGGA
Mouse_XR_001778320.1        CCATGAGCACCCCCTTCTCTGATGCCCTTCCCTTCAGCCTGCCCTTCTCC
                                                                              

Mouse_XR_001778318.1        --------------------------------------------------
Mouse_XR_001778319.1        --------------------------------------------------
Mouse_XR_870067.2           GTTGACTCTAGGTTGTGTCTCTAGGATACCTGGGCATCTCACCCAGTGCC
Mouse_XR_378645.3           GTTGACTCTAGGTTGTGTCTCTAGGATACCTGGGCATCTCACCCAGTGCC
Cattle_TCONS_00137795       TTTTTATTTTTAACAAAATGTGGAGATGATGGAGGTGCTGCTGACTGGAT
Cattle_TCONS_00139502       GCGAGAGAAAGAAAGAGAAACAAAGAAAGAAAGAAGGCCAGTTTCGT-TC
Chicken_TCONS_00052111      AGAAAGTTCAGTATGATCTTACTAAATGTAGAAATACTTTGAAAGTGGAT
Pig_TCONS_00019233          TCGTCGGCTACCCTGATGTGCCCGTTTGCCTCGGGAGCTGGAGAGAGACG
Human_NR_046567.1           GGCTGAGGCAGAAGAATTGCTGGAACCCAGGAGGCAAAGGTCGCAGTGAG
Mouse_XR_001778320.1        CCAATGACTGAGCTGCTGATTTCAGCACCCTCTCAAGCTGCCATGGCCAC
                                                                              

Mouse_XR_001778318.1        --------------------------------------------------
Mouse_XR_001778319.1        --------------------------------------------------
Mouse_XR_870067.2           TGTGGGCAGTGTCCAGTCTCACCTTTGGACTCTTGACCCTCAGGCACATG
Mouse_XR_378645.3           TGTGGGCAGTGTCCAGTCTCACCTTTGGACTCTTGACCCTCAGGCACATG
Cattle_TCONS_00137795       AAGCATTACCAACAAGGACCACTGGGGGGCGACACAACACGGGGAAATAG
Cattle_TCONS_00139502       CACCCTCACTGAGCAGGTGTATTCAGCACCCAGCACTGGGGACACCTCTG
Chicken_TCONS_00052111      AGTCTTGCAGATCTCAATAGCTTTGAAAGCCTGGCAAGATATGGCTCCTA
Pig_TCONS_00019233          TGGTGGAAGCACAACCTCCAGAGATACAGTCATTCTGAAACACACCCAGC
Human_NR_046567.1           GTGAGATCACGCCACTGCACTCTAGCCTGGGTGACAGAGTGAGACTCCGT
Mouse_XR_001778320.1        CCGGCGCTAGAAAACTGCATGCAGATCATTCATGCATGCTCTCTTGGCCT
                                                                              

Mouse_XR_001778318.1        --------------------------------------------------
Mouse_XR_001778319.1        --------------------------------------------------
Mouse_XR_870067.2           CCTTGTGTGGGTGCAGTGCTAACACTAGGAAGAAGGTGCCCCTCTGTATT
Mouse_XR_378645.3           CCTTGTGTGGGTGCAGTGCTAACACTAGGAAGAAGGTGCCCCTCTGTATT
Cattle_TCONS_00137795       GTCTCACAGATGTCGTTTTCTTTTCCTTGCAAATTCTCAACCATGTTTTT
Cattle_TCONS_00139502       AGCCAGACAATAAAAGCCAGTACTGAGGATTCAGAAGCGACCGAGATGCG
Chicken_TCONS_00052111      AAAATTGGAAGCCTAATAATGTGAAAGCATGCAAATTGTATACCAGGTAG
Pig_TCONS_00019233          GCACAGCCACTGCCTCCCCGGCCTGCCAGCCCGCCTCCCCCAGCGCCGGC
Human_NR_046567.1           CTCATAAATAAATAAATAAAAATGGGTAAAGGACTTGAATAGACATTTCT
Mouse_XR_001778320.1        CCTCAGCTCAAGCGGATTTAGGAAACACGCTTGAATTGAGTAAAAATGCC
                                                                              

Mouse_XR_001778318.1        --------------------------------------------------
Mouse_XR_001778319.1        --------------------------------------------------
Mouse_XR_870067.2           CCGTGATTCAGCTTCTGGGATTATGGGGACC----TACCCTGCCTAAATC
Mouse_XR_378645.3           CCGTGATTCAGCTTCTGGGATTATGGGGACC----TACCCTGCCTAAATC
Cattle_TCONS_00137795       GTATTTTTAACTAAATGAAAATACTGAAAAT----AGTATAGCAGAGAGC
Cattle_TCONS_00139502       GATACTCCCTCAGTCTAACAGGGGAGAGACC----TCTGCCAGAGAAGGT
Chicken_TCONS_00052111      GAGAAAACCACCTTCTGATTTGTAAAAAATCATGGTTTTTTTTCTAAATT
Pig_TCONS_00019233          AGGGCCCACAGACCCCGCCAGCCGGCGGGTCCAGAACAAAGCCCCAGCAC
Human_NR_046567.1           CCAAAGAAGAGATACAAATGGCTGATAAGGACT--TTTCTGAAAAGATGT
Mouse_XR_001778320.1        TGAGTCCCACTAGAGCCAAAGCCACCATAGTGTTTGGCGAGGAAGCTTCC
                                                                              

Mouse_XR_001778318.1        --------------------------------------------------
Mouse_XR_001778319.1        --------------------------------------------------
Mouse_XR_870067.2           CTGTGACCGGTGAGTTCACAGCCTGCTGGT-TGTAGCACAGCCTCATGAC
Mouse_XR_378645.3           CTGTGACCGGTGAGTTCACAGCCTGCTGGT-TGTAGCACAGCCTCATGAC
Cattle_TCONS_00137795       ACTTTTAATGGAAAATTAA----TTGATAA-CACAGTCTTATTTCAATTT
Cattle_TCONS_00139502       GGAGGAATGCGGGGTGTGTGGTCTCCAGGAATGTCACCCAGCCTTGGAAC
Chicken_TCONS_00052111      AAAAAAAAAAAAAAAAAAAGAAAAAACCTGCTGAGAACTGGCTGCGAAGC
Pig_TCONS_00019233          AGCACCCCGGAGCAGGTCCGGGAGACGGCACTGTACCTCCGAAATGAACT
Human_NR_046567.1           TCAACACCACTAATCAATTAGAGAAAGGCAAATCCAAACTACAACGGGAC
Mouse_XR_001778320.1        CAGAGGACAGCTAAGACAGACTCTACCAAGGTCTCTTGGACTGAGCGAGC
                                                                              

Mouse_XR_001778318.1        --------------------------------------------------
Mouse_XR_001778319.1        --------------------------------------------------
Mouse_XR_870067.2           AGTCTTGGAGCTTTGGTGGGAGGATTCTGGGTCTGAGGCACTC-TTTGTA
Mouse_XR_378645.3           AGTCTTGGAGCTTTGGTGGGAGGATTCTGGGTCTGAGGCACTC-TTTGTA
Cattle_TCONS_00137795       TCTGTTTATTTTTAACTTAAATGACTGTGTATATTCCACAGTC-TTACGA
Cattle_TCONS_00139502       ATCAAGGCAGGCTGCCCAGAGGGACACCTGTCCCAAAAGAGTC-CTGAGG
Chicken_TCONS_00052111      TGTTTGTTTTCCTTCCCCTCGTGACCAATTCCTTCAGCAGGTG-AGGAGC
Pig_TCONS_00019233          TTCTTCTTGAAGCGGGAATTCTCAGCCATCGTCTCCAACCTGG-GTGTGA
Human_NR_046567.1           ACCATCTCACACCTGTTAGGATGGCCACGATCCTAAAACAGAAAGTAATG
Mouse_XR_001778320.1        TTCTCCCTGGAGGCCACAGACAACCTGTCCAGCAGGAATGGAAGCTGCCT
                                                                              

Mouse_XR_001778318.1        --------------------------------------------------
Mouse_XR_001778319.1        --------------------------------------------------
Mouse_XR_870067.2           TCTTTAAGGTTTGTGTGAGTGTATGTATGTGTGTGTGTGTGACAGTACCA
Mouse_XR_378645.3           TCTTTAAGGTTTGTGTGAGTGTATGTATGTGTGTGTGTGTGACAGTACCA
Cattle_TCONS_00137795       TGAGAAAGGCTCTAGAGTCATGTCCAGGTCTTCTCAACATTTCATTTCTT
Cattle_TCONS_00139502       ACCCCATGGGGTTGGAATTGCCCAGGGTCAGTGGGAAGGGCATCTTCAGC
Chicken_TCONS_00052111      TTGTATAGGCCTTCTGCTCTCCCCTCAGATCTCTTCGAGAG---CTGACG
Pig_TCONS_00019233          CCATCTCAGTCAGGCTGGTCCATGTGGAGCCCGCGTCCACGAGGCCGGCC
Human_NR_046567.1           ACGCTGGTGAGTATGTGGGGAAACTGGAGCCCTTGGGCACCGCTGGCAGG
Mouse_XR_001778320.1        GGCTACACCCGGCATCTTTGAAGGCAGTGACTGTGCTCACACGACAGTGG
                                                                              

Mouse_XR_001778318.1        --------------------------------------------------
Mouse_XR_001778319.1        --------------------------------------------------
Mouse_XR_870067.2           CTCTATGGCATGTCAGTCCACCCTACCTCTGCCATCAGTAGGCTAAGGAG
Mouse_XR_378645.3           CTCTATGGCATGTCAGTCCACCCTACCTCTGCCATCAGTAGGCTAAGGAG
Cattle_TCONS_00137795       GAGTCGTTTTTTCGCTTTTCTTTGTGCATTGATAGGGGCTTCTCAGTTCA
Cattle_TCONS_00139502       AGAGGCAACACTGTCAGTAAAGACGGGATCACCTAGGGTGTGTGTGGTTC
Chicken_TCONS_00052111      TAGTTCTGTGCTTCTTGACATCAGCTGATCCTCTTCAAACTGTTTCCCCA
Pig_TCONS_00019233          TCCTCTACTATTGTCTGTTAATCCGAGAGGAAAAAAAGTTGCAGCCCTCC
Human_NR_046567.1           AAGGTAAAGTGGTGCAGCCCCTGTGGAACATGGCATGGCTGCTCCTCAAA
Mouse_XR_001778320.1        TGACCAGAAATCTGAAGTGGCTCTTTATTCAGGAGAAAAGGATGGTGGGG
                                                                              

Mouse_XR_001778318.1        --------------------------------------------------
Mouse_XR_001778319.1        --------------------------------------------------
Mouse_XR_870067.2           ACATGGTGTGTGGTGGCATCACTCCCCTCTCTGGCTGAGTCCCT-TGAGG
Mouse_XR_378645.3           ACATGGTGTGTGGTGGCATCACTCCCCTCTCTGGCTGAGTCCCT-TGAGG
Cattle_TCONS_00137795       GAAACCAAGGCACTAGAACTATTTTATCAGCTACATTAATACAT-TGAAG
Cattle_TCONS_00139502       TCCTGGAGTGCAGCGG----GCAAGGCTGGAGGGCCGTGAGCCT-CAGCG
Chicken_TCONS_00052111      AGATGTGGTTTGTCAACAGACAGAGAAATCAAAGAAGCAAGAGT-TTGCT
Pig_TCONS_00019233          GGGGTCGGAATGGCAGAACAAAAGGGGGGAAAAATATCAGAGGA-AGAAG
Human_NR_046567.1           ACCTTAAACACAGAACGAGCACGTGAGCCAGCAATGCCACTTCTGCATCT
Mouse_XR_001778320.1        ACATGATATACACTCAATAACTTTGTGTGTTTGTGTCCGTGTGTGTGTGT
                                                                              

Mouse_XR_001778318.1        --------------------------------------------------
Mouse_XR_001778319.1        --------------------------------------------------
Mouse_XR_870067.2           ATCACTATAATTGTGATTAGTCTAGATCCAGGGACAAAATGCTTGCTCCC
Mouse_XR_378645.3           ATCACTATAATTGTGATTAGTCTAGATCCAGGGACAAAATGCTTGCTCCC
Cattle_TCONS_00137795       GTGTATTTACCCTCTCATTAAATATACAGCATTTGAATACAATGTGGTTT
Cattle_TCONS_00139502       GGGCCCAGAGCTGGTGCCAGGCCACTGCCTGCCTCTGTTCCGGGAGGCCC
Chicken_TCONS_00052111      TTGTTTCTCATCCATATCTAATAAGTGAATTATGCTTTCTCTCAGAGCCT
Pig_TCONS_00019233          AAAGATGGCTCCGAGTGTTTAATCCATGAGCAAGTTCGCCGGTTCGACTT
Human_NR_046567.1           ATGCCCGAAGGCATTGACAGCGGGGTCTTGAAGAGATATCTGCACACCCG
Mouse_XR_001778320.1        GTATGTACATGTTGGTACATGTGTCCATGTGCATAGATGTGTTTACGTGT
                                                                              

Mouse_XR_001778318.1        --------------------------------------------------
Mouse_XR_001778319.1        --------------------------------------------------
Mouse_XR_870067.2           AGAGTGTGTCCACCACACGAAGGAT-GGAGGCCACTCAGGGAAATCTGAC
Mouse_XR_378645.3           AGAGTGTGTCCACCACACGAAGGAT-GGAGGCCACTCAGGGAAATCTGAC
Cattle_TCONS_00137795       TATGCAGATCAGGTTCAAAACACCC-AAGGCACACACTTTACTTTTTTTC
Cattle_TCONS_00139502       AGGATTCATCCTGCAGACAGTGGAG-GCCTCAC-----------------
Chicken_TCONS_00052111      GTGACTTTGTCCTCAAGACTCAAGC-CTGAAGAAAACATCCAGCTTGAAT
Pig_TCONS_00019233          CTGGAGACCGCACGTCGGGATCGGC-GGCGAATTCGGTTCTTTGACACAA
Human_NR_046567.1           CGTTCACGGTGGCAGCACTATTCAT-GGTAGCTAAGAGGTGGACGCAACC
Mouse_XR_001778320.1        ATGGTAGATAGATAGATAGATAGATAGATAGATAGATAGATAGATACATA
                                                                              

Mouse_XR_001778318.1        --------------------------------------------------
Mouse_XR_001778319.1        --------------------------------------------------
Mouse_XR_870067.2           ATCTTGAATTTCTGGAAACAGCTGACAGTTGTGAGACTAGAGTCACACCG
Mouse_XR_378645.3           ATCTTGAATTTCTGGAAACAGCTGACAGTTGTGAGACTAGAGTCACACCG
Cattle_TCONS_00137795       CTCTTTTTTGTTTCTGTATTTATTTGAAGGCTCATAGTAAAATTTCAGAA
Cattle_TCONS_00139502       --------------------------------------------------
Chicken_TCONS_00052111      CTTATTTCTATCTTGCTATCAAAAACCTGGTGCTTGGTCACCAGGCCTCA
Pig_TCONS_00019233          GTTGTAAGCTCCGGATTACAGCCCGCATCCTTCCACTTCCCACTGTACTG
Human_NR_046567.1           TAAGTGTCCACCTACAGATGAACAGACACACAAAAGGTGGTGTTTCCGTA
Mouse_XR_001778320.1        CATACATACATACATACATACATACATACATCCCACCTTTAGCTCTCTAC
                                                                              

Mouse_XR_001778318.1        --------------------------------------------------
Mouse_XR_001778319.1        --------------------------------------------------
Mouse_XR_870067.2           ACATGCTTCTAATGTCTAGTCTCAGTCATGAGAATGCACATATTTTGTCA
Mouse_XR_378645.3           ACATGCTTCTAATGTCTAGTCTCAGTCATGAGAATGCACATATTTTGTCA
Cattle_TCONS_00137795       TTTCTATAAACAAAGAGTTCCAGAGAAGCAATGGACAATGATTGTTGTAA
Cattle_TCONS_00139502       --------------------------------------------------
Chicken_TCONS_00052111      CCTCCTTCCAAAGATGCTGTGTGGGGAAGTAGCGCCTGGCTGAGCAGGGC
Pig_TCONS_00019233          GGGATGGTTTTTTTTTTCCTCCTAGTGCCGGTTTCCATGGCGATGCATCA
Human_NR_046567.1           GAGTTGGGATAGT-TATCATTCAGGCTTAAACCAGAAGGAGATTCTGATG
Mouse_XR_001778320.1        ATTATTTCACTGACCCTTATTTCACTGATGGCTAGACTGAATGACCAGCA
                                                                              

Mouse_XR_001778318.1        --------------------------------------------------
Mouse_XR_001778319.1        --------------------------------------------------
Mouse_XR_870067.2           TTTTTAGCAAAACATAAAACCAAGACCACCGCTGCCCTCGGTAAGCAGCA
Mouse_XR_378645.3           TTTTTAGCAAAACATAAAACCAAGACCACCGCTGCCCTCGGTAAGCAGCA
Cattle_TCONS_00137795       TTTTAAACATAATGCGGTAAAGACTGAACTGCAGAAACATGTTACAGGAA
Cattle_TCONS_00139502       --------------------------------------------------
Chicken_TCONS_00052111      TCCCTCTGACCTTCCTTCTACTCCTGCCTAGAAGTGGCCAGCATCCCACA
Pig_TCONS_00019233          GTCACTAGTCTAAATAAGTACGGGTGAAGGACGCCTGGAAAACCAGTGCA
Human_NR_046567.1           CATGCTACAACACGGAGGAACCTCGAAGGTATTACACTGAGTGAAATGTA
Mouse_XR_001778320.1        AGCCCCAGCGATCCTGCTGTCTCTTTCCCTCTAGCACTGGGACCACAGAT
                                                                              

Mouse_XR_001778318.1        --------------------------------------------------
Mouse_XR_001778319.1        --------------------------------------------------
Mouse_XR_870067.2           CTGGCCAGTGCCACCAGGGGGCGCTATAATACAAGCGCTGCCCA------
Mouse_XR_378645.3           CTGGCCAGTGCCACCAGGGGGCGCTATAATACAAGCGCTGCCCA------
Cattle_TCONS_00137795       CAGGAAAGAAACAAAAGCACTGGTACAGCGTGGGTTAAAAACAAGTGATC
Cattle_TCONS_00139502       --------------------------------------------------
Chicken_TCONS_00052111      TCTGCCCCACACCTGGATGATGTAAAAGAGGAGAACCTTAATTAGCGAAC
Pig_TCONS_00019233          ATTACGCATGCCATTAGTGGGGAGAGGAAAATGATTCAACCCCGCGATGA
Human_NR_046567.1           CCAAGCACAAAAAGATAAATACTGCAGGATTCCACTG-------------
Mouse_XR_001778320.1        GTGTACCACCATGCCTAGCTTTTTAAATGGATGCAAACTCATGCCCTCGG
                                                                              

Mouse_XR_001778318.1        --------------------------------------------------
Mouse_XR_001778319.1        --------------------------------------------------
Mouse_XR_870067.2           --------------------------------------------------
Mouse_XR_378645.3           --------------------------------------------------
Cattle_TCONS_00137795       GGATCCGCTGAAGTCTGAGAAGCCGGTCTGGAATCCCCATCTGCCCACAA
Cattle_TCONS_00139502       --------------------------------------------------
Chicken_TCONS_00052111      AT------------------------------------------------
Pig_TCONS_00019233          GCACGGGGCCGA--------------------------------------
Human_NR_046567.1           --------------------------------------------------
Mouse_XR_001778320.1        CTTGCACAGCAGATACTTTATCTACTGAGCCATGTCTCTGTCCCTAAAAT
                                                                              

Mouse_XR_001778318.1        --------------------------------------------------
Mouse_XR_001778319.1        --------------------------------------------------
Mouse_XR_870067.2           --------------------------------------------------
Mouse_XR_378645.3           --------------------------------------------------
Cattle_TCONS_00137795       AGCCGGGGCAGGCCCATCTGCACGCGGCTGCCTGGGCACGTGGCGGCCGT
Cattle_TCONS_00139502       --------------------------------------------------
Chicken_TCONS_00052111      --------------------------------------------------
Pig_TCONS_00019233          --------------------------------------------------
Human_NR_046567.1           --------------------------------------------------
Mouse_XR_001778320.1        ATCTTCATCATGTCAGACTCAAGGGTCTAAATCAGAAAACAGATGCTACC
                                                                              

Mouse_XR_001778318.1        --------------------------------------------------
Mouse_XR_001778319.1        --------------------------------------------------
Mouse_XR_870067.2           --------------------------------------------------
Mouse_XR_378645.3           --------------------------------------------------
Cattle_TCONS_00137795       GGGACTGAAGCCTTGTTGCGTGTGTACACGGATCGCTACAAATACACGAG
Cattle_TCONS_00139502       --------------------------------------------------
Chicken_TCONS_00052111      --------------------------------------------------
Pig_TCONS_00019233          --------------------------------------------------
Human_NR_046567.1           --------------------------------------------------
Mouse_XR_001778320.1        AGGTTAAAGTATTTCCCCTAACCAGCACTGCTGAAGGGATCTGCCATGCT
                                                                              

Mouse_XR_001778318.1        --------------------------------------------------
Mouse_XR_001778319.1        --------------------------------------------------
Mouse_XR_870067.2           --------------------------------------------------
Mouse_XR_378645.3           --------------------------------------------------
Cattle_TCONS_00137795       ACGTCCCAGTTTACTGGTTATTAAAATGCCTCAGGTAAAGTACAAATAAA
Cattle_TCONS_00139502       --------------------------------------------------
Chicken_TCONS_00052111      --------------------------------------------------
Pig_TCONS_00019233          --------------------------------------------------
Human_NR_046567.1           --------------------------------------------------
Mouse_XR_001778320.1        GGGCTGATTCATTCTACCAAAGGTTTGGAGAGTTGTCTCCTGAGGAAGAT
                                                                              

Mouse_XR_001778318.1        --------------------------------------------------
Mouse_XR_001778319.1        --------------------------------------------------
Mouse_XR_870067.2           --------------------------------------------------
Mouse_XR_378645.3           --------------------------------------------------
Cattle_TCONS_00137795       CGGAAAAAGTCTTCCA----------------------------------
Cattle_TCONS_00139502       --------------------------------------------------
Chicken_TCONS_00052111      --------------------------------------------------
Pig_TCONS_00019233          --------------------------------------------------
Human_NR_046567.1           --------------------------------------------------
Mouse_XR_001778320.1        TCTAGGCAGGTTGGAAAAAAAAAAAGTTGCTGAGAGGGTGCTGTCATTGT
                                                                              

Mouse_XR_001778318.1        --------------------------------------------------
Mouse_XR_001778319.1        --------------------------------------------------
Mouse_XR_870067.2           --------------------------------------------------
Mouse_XR_378645.3           --------------------------------------------------
Cattle_TCONS_00137795       --------------------------------------------------
Cattle_TCONS_00139502       --------------------------------------------------
Chicken_TCONS_00052111      --------------------------------------------------
Pig_TCONS_00019233          --------------------------------------------------
Human_NR_046567.1           --------------------------------------------------
Mouse_XR_001778320.1        CCTGGAAGCATGTGCCATTCCTGGTTGATATTGGTAATGAGACAACCCAT
                                                                              

Mouse_XR_001778318.1        --------------------------------------------------
Mouse_XR_001778319.1        --------------------------------------------------
Mouse_XR_870067.2           --------------------------------------------------
Mouse_XR_378645.3           --------------------------------------------------
Cattle_TCONS_00137795       --------------------------------------------------
Cattle_TCONS_00139502       --------------------------------------------------
Chicken_TCONS_00052111      --------------------------------------------------
Pig_TCONS_00019233          --------------------------------------------------
Human_NR_046567.1           --------------------------------------------------
Mouse_XR_001778320.1        GTGGTGGCTCCCATCCTTCCTTGATTAGCATTGGGGCAATTTCAGACAAT
                                                                              

Mouse_XR_001778318.1        --------------------------------------------------
Mouse_XR_001778319.1        --------------------------------------------------
Mouse_XR_870067.2           --------------------------------------------------
Mouse_XR_378645.3           --------------------------------------------------
Cattle_TCONS_00137795       --------------------------------------------------
Cattle_TCONS_00139502       --------------------------------------------------
Chicken_TCONS_00052111      --------------------------------------------------
Pig_TCONS_00019233          --------------------------------------------------
Human_NR_046567.1           --------------------------------------------------
Mouse_XR_001778320.1        TGCTTCACTCAGCTCTCCACCCAGATAATGGAGAGCACACATAGTGTGTC
                                                                              

Mouse_XR_001778318.1        --------------------------------------------------
Mouse_XR_001778319.1        --------------------------------------------------
Mouse_XR_870067.2           --------------------------------------------------
Mouse_XR_378645.3           --------------------------------------------------
Cattle_TCONS_00137795       --------------------------------------------------
Cattle_TCONS_00139502       --------------------------------------------------
Chicken_TCONS_00052111      --------------------------------------------------
Pig_TCONS_00019233          --------------------------------------------------
Human_NR_046567.1           --------------------------------------------------
Mouse_XR_001778320.1        TCCTCAGGCTCCAGCCAGCTTTTGCCCTGGCTCCTACTGCAAGCAGACCC
                                                                              

Mouse_XR_001778318.1        --------------------------------------------------
Mouse_XR_001778319.1        --------------------------------------------------
Mouse_XR_870067.2           --------------------------------------------------
Mouse_XR_378645.3           --------------------------------------------------
Cattle_TCONS_00137795       --------------------------------------------------
Cattle_TCONS_00139502       --------------------------------------------------
Chicken_TCONS_00052111      --------------------------------------------------
Pig_TCONS_00019233          --------------------------------------------------
Human_NR_046567.1           --------------------------------------------------
Mouse_XR_001778320.1        TGTGCTACCTGGTTTTAGTTTAGATTTGCACGTTAGCTTCTCTATAGTAG
                                                                              

Mouse_XR_001778318.1        --------------------------------------------------
Mouse_XR_001778319.1        --------------------------------------------------
Mouse_XR_870067.2           --------------------------------------------------
Mouse_XR_378645.3           --------------------------------------------------
Cattle_TCONS_00137795       --------------------------------------------------
Cattle_TCONS_00139502       --------------------------------------------------
Chicken_TCONS_00052111      --------------------------------------------------
Pig_TCONS_00019233          --------------------------------------------------
Human_NR_046567.1           --------------------------------------------------
Mouse_XR_001778320.1        AATTCAAGAGTTCCAAAGCAGGGCTAAAGAGATGGCTCAGCAGTTAAGAG
                                                                              

Mouse_XR_001778318.1        --
Mouse_XR_001778319.1        --
Mouse_XR_870067.2           --
Mouse_XR_378645.3           --
Cattle_TCONS_00137795       --
Cattle_TCONS_00139502       --
Chicken_TCONS_00052111      --
Pig_TCONS_00019233          --
Human_NR_046567.1           --
Mouse_XR_001778320.1        CA
                              
