# Supplementary material for: Genome-wide identification of tissue-specific long non-coding RNA in three farm animal species
Source: BMC Genomics. 2018 Sep 18;19:684. doi: 10.1186/s12864-018-5037-7 (PMC6145346; doi:10.1186/s12864-018-5037-7)
Supplement: Supplementary file 21 — Multiple Sequence Alignments for Conserved LncRNAs. A multiple sequence alignment file generated by ClustalW is included for each of the 39 groups of lncRNAs associated with orthologous genes across all five species. (ZIP 445 kb) [file 12864_2018_5037_MOESM21_ESM.zip › Group_8_Seqs.fa.align.out]

CLUSTAL 2.1 multiple sequence alignment


Pig_TCONS_00003118          --------------------------------------------------
Pig_TCONS_00003119          --------------------------------------------------
Chicken_TCONS_00053006      --------------------------------------------------
Chicken_TCONS_00053007      --------------------------------------------------
Chicken_TCONS_00053009      --------------------------------------------------
Chicken_TCONS_00053008      --------------------------------------------------
Chicken_TCONS_00053013      --------------------------------------------------
Chicken_TCONS_00053011      --------------------------------------------------
Chicken_TCONS_00053010      --------------------------------------------------
Chicken_TCONS_00053012      --------------------------------------------------
Mouse_XR_001783441.1        GAGAGAGAGAGAGAGAGAGAGAGAGAGAGAGAGAGAGAGAGAGAGAGAGA
Mouse_XR_001783438.1        GAGAGAGAGAGAGAGAGAGAGAGAGAGAGAGAGAGAGAGAGAGAGAGAGA
Mouse_XR_001783439.1        GAGAGAGAGAGAGAGAGAGAGAGAGAGAGAGAGAGAGAGAGAGAGAGAGA
Mouse_XR_001783442.1        GAGAGAGAGAGAGAGAGAGAGAGAGAGAGAGAGAGAGAGAGAGAGAGAGA
Mouse_XR_001783440.1        GAGAGAGAGAGAGAGAGAGAGAGAGAGAGAGAGAGAGAGAGAGAGAGAGA
Chicken_TCONS_00053003      --------------------------------------------------
Chicken_TCONS_00053005      --------------------------------------------------
Cattle_TCONS_00055143       --------------------------------------------------
Cattle_TCONS_00055141       --------------------------------------------------
Mouse_NR_033447.1           --------------------------------------------------
                                                                              

Pig_TCONS_00003118          --------------------------------------------------
Pig_TCONS_00003119          --------------------------------------------------
Chicken_TCONS_00053006      --------------------------------------------------
Chicken_TCONS_00053007      --------------------------------------------------
Chicken_TCONS_00053009      --------------------------------------------------
Chicken_TCONS_00053008      --------------------------------------------------
Chicken_TCONS_00053013      --------------------------------------------------
Chicken_TCONS_00053011      --------------------------------------------------
Chicken_TCONS_00053010      --------------------------------------------------
Chicken_TCONS_00053012      --------------------------------------------------
Mouse_XR_001783441.1        GGTTTTTCTCCCATTTAGCATCTTCCTGGTTTCCTAGCAAGCTTCTGAAC
Mouse_XR_001783438.1        GGTTTTTCTCCCATTTAGCATCTTCCTGGTTTCCTAGCAAGCTTCTGAAC
Mouse_XR_001783439.1        GGTTTTTCTCCCATTTAGCATCTTCCTGGTTTCCTAGCAAGCTTCTGAAC
Mouse_XR_001783442.1        GGTTTTTCTCCCATTTAGCATCTTCCTGGTTTCCTAGCAAGCTTCTGAAC
Mouse_XR_001783440.1        GGTTTTTCTCCCATTTAGCATCTTCCTGGTTTCCTAGCAAGCTTCTGAAC
Chicken_TCONS_00053003      --------------------------------------------------
Chicken_TCONS_00053005      --------------------------------------------------
Cattle_TCONS_00055143       --------------------------------------------------
Cattle_TCONS_00055141       --------------------------------------------------
Mouse_NR_033447.1           --------------------------------------------------
                                                                              

Pig_TCONS_00003118          --------------------------------------------------
Pig_TCONS_00003119          --------------------------------------------------
Chicken_TCONS_00053006      --------------------------------------------------
Chicken_TCONS_00053007      --------------------------------------------------
Chicken_TCONS_00053009      --------------------------------------------------
Chicken_TCONS_00053008      --------------------------------------------------
Chicken_TCONS_00053013      --------------------------------------------------
Chicken_TCONS_00053011      --------------------------------------------------
Chicken_TCONS_00053010      --------------------------------------------------
Chicken_TCONS_00053012      --------------------------------------------------
Mouse_XR_001783441.1        ATCCCAAGCTAGCTAAAACTACTGCATGCCGAGACTCCATGCGGAGTCTG
Mouse_XR_001783438.1        ATCCCAAGCTAGCTAAAACTACTGCATGCCGAGACTCCATGCGGAGTCTG
Mouse_XR_001783439.1        ATCCCAAGCTAGCTAAAACTACTGCATGCCGAGACTCCATGCGGAGTCTG
Mouse_XR_001783442.1        ATCCCAAGCTAGCTAAAACTACTGCATGCCGAGACTCCATGCGGAGTCTG
Mouse_XR_001783440.1        ATCCCAAGCTAGCTAAAACTACTGCATGCCGAGACTCCATGCGGAGTCTG
Chicken_TCONS_00053003      --------------------------------------------------
Chicken_TCONS_00053005      --------------------------------------------------
Cattle_TCONS_00055143       --------------------------------------------------
Cattle_TCONS_00055141       --------------------------------------------------
Mouse_NR_033447.1           --------------------------------------------------
                                                                              

Pig_TCONS_00003118          --------------------------------------------------
Pig_TCONS_00003119          --------------------------------------------------
Chicken_TCONS_00053006      --------------------------------------------------
Chicken_TCONS_00053007      --------------------------------------------------
Chicken_TCONS_00053009      --------------------------------------------------
Chicken_TCONS_00053008      --------------------------------------------------
Chicken_TCONS_00053013      --------------------------------------------------
Chicken_TCONS_00053011      --------------------------------------------------
Chicken_TCONS_00053010      --------------------------------------------------
Chicken_TCONS_00053012      --------------------------------------------------
Mouse_XR_001783441.1        AGGAAATTTGGCCTCGTTCTCCTAGGGCTGGTGAATGAGCTCCGGAGGTC
Mouse_XR_001783438.1        AGGAAATTTGGCCTCGTTCTCCTAGGGCTGGTGAATGAGCTCCGGAGGTC
Mouse_XR_001783439.1        AGGAAATTTGGCCTCGTTCTCCTAGGGCTGGTGAATGAGCTCCGGAGGTC
Mouse_XR_001783442.1        AGGAAATTTGGCCTCGTTCTCCTAGGGCTGGTGAATGAGCTCCGGAGGTC
Mouse_XR_001783440.1        AGGAAATTTGGCCTCGTTCTCCTAGGGCTGGTGAATGAGCTCCGGAGGTC
Chicken_TCONS_00053003      --------------------------------------------------
Chicken_TCONS_00053005      --------------------------------------------------
Cattle_TCONS_00055143       --------------------------------------------------
Cattle_TCONS_00055141       --------------------------------------------------
Mouse_NR_033447.1           --------------------------------------------------
                                                                              

Pig_TCONS_00003118          --------------------------------------------------
Pig_TCONS_00003119          --------------------------------------------------
Chicken_TCONS_00053006      --------------------------------------------------
Chicken_TCONS_00053007      --------------------------------------------------
Chicken_TCONS_00053009      --------------------------------------------------
Chicken_TCONS_00053008      --------------------------------------------------
Chicken_TCONS_00053013      --------------------------------------------------
Chicken_TCONS_00053011      --------------------------------------------------
Chicken_TCONS_00053010      --------------------------------------------------
Chicken_TCONS_00053012      --------------------------------------------------
Mouse_XR_001783441.1        AATAAAGCCCTCCAAAAATGATGAATGATTGAGCACCTGTGATGATGATA
Mouse_XR_001783438.1        AATAAAGCCCTCCAAAAATGATGAATGATTGAGCACCTGTGATGATGATA
Mouse_XR_001783439.1        AATAAAGCCCTCCAAAAATGATGAATGATTGAGCACCTGTGATGATGATA
Mouse_XR_001783442.1        AATAAAGCCCTCCAAAAATGATGAATGATTGAGCACCTGTGATGATGATA
Mouse_XR_001783440.1        AATAAAGCCCTCCAAAAATGATGAATGATTGAGCACCTGTGATGATGATA
Chicken_TCONS_00053003      --------------------------------------------------
Chicken_TCONS_00053005      --------------------------------------------------
Cattle_TCONS_00055143       --------------------------------------------------
Cattle_TCONS_00055141       --------------------------------------------------
Mouse_NR_033447.1           --------------------------------------------------
                                                                              

Pig_TCONS_00003118          --------------------------------------------------
Pig_TCONS_00003119          --------------------------------------------------
Chicken_TCONS_00053006      --------------------------------------------------
Chicken_TCONS_00053007      --------------------------------------------------
Chicken_TCONS_00053009      --------------------------------------------------
Chicken_TCONS_00053008      --------------------------------------------------
Chicken_TCONS_00053013      --------------------------------------------------
Chicken_TCONS_00053011      --------------------------------------------------
Chicken_TCONS_00053010      --------------------------------------------------
Chicken_TCONS_00053012      --------------------------------------------------
Mouse_XR_001783441.1        GTGATTACCAGAGCAATTAAACAGTTTGATTAAATGAGCCATCATAACAA
Mouse_XR_001783438.1        GTGATTACCAGAGCAATTAAACAGTTTGATTAAATGAGCCATCATAACAA
Mouse_XR_001783439.1        GTGATTACCAGAGCAATTAAACAGTTTGATTAAATGAGCCATCATAACAA
Mouse_XR_001783442.1        GTGATTACCAGAGCAATTAAACAGTTTGATTAAATGAGCCATCATAACAA
Mouse_XR_001783440.1        GTGATTACCAGAGCAATTAAACAGTTTGATTAAATGAGCCATCATAACAA
Chicken_TCONS_00053003      --------------------------------------------------
Chicken_TCONS_00053005      --------------------------------------------------
Cattle_TCONS_00055143       --------------------------------------------------
Cattle_TCONS_00055141       --------------------------------------------------
Mouse_NR_033447.1           --------------------------------------------------
                                                                              

Pig_TCONS_00003118          --------------------------------------------------
Pig_TCONS_00003119          --------------------------------------------------
Chicken_TCONS_00053006      --------------------------------------------------
Chicken_TCONS_00053007      --------------------------------------------------
Chicken_TCONS_00053009      --------------------------------------------------
Chicken_TCONS_00053008      --------------------------------------------------
Chicken_TCONS_00053013      --------------------------------------------------
Chicken_TCONS_00053011      --------------------------------------------------
Chicken_TCONS_00053010      --------------------------------------------------
Chicken_TCONS_00053012      --------------------------------------------------
Mouse_XR_001783441.1        TGATGTCTGCGGGAAATCGGCCCTCACATATAAAGACAGTGTGGAGGGGC
Mouse_XR_001783438.1        TGATGTCTGCGGGAAATCGGCCCTCACATATAAAGACAGTGTGGAGGGGC
Mouse_XR_001783439.1        TGATGTCTGCGGGAAATCGGCCCTCACATATAAAGACAGTGTGGAGGGGC
Mouse_XR_001783442.1        TGATGTCTGCGGGAAATCGGCCCTCACATATAAAGACAGTGTGGAGGGGC
Mouse_XR_001783440.1        TGATGTCTGCGGGAAATCGGCCCTCACATATAAAGACAGTGTGGAGGGGC
Chicken_TCONS_00053003      --------------------------------------------------
Chicken_TCONS_00053005      --------------------------------------------------
Cattle_TCONS_00055143       --------------------------------------------------
Cattle_TCONS_00055141       --------------------------------------------------
Mouse_NR_033447.1           --------------------------------------------------
                                                                              

Pig_TCONS_00003118          --------------------------------------------------
Pig_TCONS_00003119          --------------------------------------------------
Chicken_TCONS_00053006      --------------------------------------------------
Chicken_TCONS_00053007      --------------------------------------------------
Chicken_TCONS_00053009      --------------------------------------------------
Chicken_TCONS_00053008      --------------------------------------------------
Chicken_TCONS_00053013      --------------------------------------------------
Chicken_TCONS_00053011      --------------------------------------------------
Chicken_TCONS_00053010      --------------------------------------------------
Chicken_TCONS_00053012      --------------------------------------------------
Mouse_XR_001783441.1        TGGCAGAGGCCCGGAGAGCGCGCCGGGAGAGGGGTTGCAGCCCGTGCGAG
Mouse_XR_001783438.1        TGGCAGAGGCCCGGAGAGCGCGCCGGGAGAGGGGTTGCAGCCCGTGCGAG
Mouse_XR_001783439.1        TGGCAGAGGCCCGGAGAGCGCGCCGGGAGAGGGGTTGCAGCCCGTGCGAG
Mouse_XR_001783442.1        TGGCAGAGGCCCGGAGAGCGCGCCGGGAGAGGGGTTGCAGCCCGTGCGAG
Mouse_XR_001783440.1        TGGCAGAGGCCCGGAGAGCGCGCCGGGAGAGGGGTTGCAGCCCGTGCGAG
Chicken_TCONS_00053003      --------------------------------------------------
Chicken_TCONS_00053005      --------------------------------------------------
Cattle_TCONS_00055143       --------------------------------------------------
Cattle_TCONS_00055141       --------------------------------------------------
Mouse_NR_033447.1           --------------------------------------------------
                                                                              

Pig_TCONS_00003118          --------------------------------------------------
Pig_TCONS_00003119          --------------------------------------------------
Chicken_TCONS_00053006      --------------------------------------------------
Chicken_TCONS_00053007      --------------------------------------------------
Chicken_TCONS_00053009      --------------------------------------------------
Chicken_TCONS_00053008      --------------------------------------------------
Chicken_TCONS_00053013      --------------------------------------------------
Chicken_TCONS_00053011      --------------------------------------------------
Chicken_TCONS_00053010      --------------------------------------------------
Chicken_TCONS_00053012      --------------------------------------------------
Mouse_XR_001783441.1        TTTGGCTCCAGTGGCCAAAGCAGGGAAGGCGGCCTCGGGGACCTTCTGGG
Mouse_XR_001783438.1        TTTGGCTCCAGTGGCCAAAGCAGGGAAGGCGGCCTCGGGGACCTTCTGGG
Mouse_XR_001783439.1        TTTGGCTCCAGTGGCCAAAGCAGGGAAGGCGGCCTCGGGGACCTTCTGGG
Mouse_XR_001783442.1        TTTGGCTCCAGTGGCCAAAGCAGGGAAGGCGGCCTCGGGGACCTTCTGGG
Mouse_XR_001783440.1        TTTGGCTCCAGTGGCCAAAGCAGGGAAGGCGGCCTCGGGGACCTTCTGGG
Chicken_TCONS_00053003      --------------------------------------------------
Chicken_TCONS_00053005      --------------------------------------------------
Cattle_TCONS_00055143       --------------------------------------------------
Cattle_TCONS_00055141       --------------------------------------------------
Mouse_NR_033447.1           --------------------------------------------------
                                                                              

Pig_TCONS_00003118          --------------------------------------------------
Pig_TCONS_00003119          --------------------------------------------------
Chicken_TCONS_00053006      --------------------------------------------------
Chicken_TCONS_00053007      --------------------------------------------------
Chicken_TCONS_00053009      --------------------------------------------------
Chicken_TCONS_00053008      --------------------------------------------------
Chicken_TCONS_00053013      --------------------------------------------------
Chicken_TCONS_00053011      --------------------------------------------------
Chicken_TCONS_00053010      --------------------------------------------------
Chicken_TCONS_00053012      --------------------------------------------------
Mouse_XR_001783441.1        AGCAGAGTCCAGCCAAGGGTTTCCCTCTCTTTCCGCTTCAAGCCCAAGAC
Mouse_XR_001783438.1        AGCAGAGTCCAGCCAAGGGTTTCCCTCTCTTTCCGCTTCAAGCCCAAGAC
Mouse_XR_001783439.1        AGCAGAGTCCAGCCAAGGGTTTCCCTCTCTTTCCGCTTCAAGCCCAAGAC
Mouse_XR_001783442.1        AGCAGAGTCCAGCCAAGGGTTTCCCTCTCTTTCCGCTTCAAGCCCAAGAC
Mouse_XR_001783440.1        AGCAGAGTCCAGCCAAGGGTTTCCCTCTCTTTCCGCTTCAAGCCCAAGAC
Chicken_TCONS_00053003      --------------------------------------------------
Chicken_TCONS_00053005      --------------------------------------------------
Cattle_TCONS_00055143       --------------------------------------------------
Cattle_TCONS_00055141       --------------------------------------------------
Mouse_NR_033447.1           --------------------------------------------------
                                                                              

Pig_TCONS_00003118          --------------------------------------------------
Pig_TCONS_00003119          --------------------------------------------------
Chicken_TCONS_00053006      --------------------------------------------------
Chicken_TCONS_00053007      --------------------------------------------------
Chicken_TCONS_00053009      --------------------------------------------------
Chicken_TCONS_00053008      --------------------------------------------------
Chicken_TCONS_00053013      --------------------------------------------------
Chicken_TCONS_00053011      --------------------------------------------------
Chicken_TCONS_00053010      --------------------------------------------------
Chicken_TCONS_00053012      --------------------------------------------------
Mouse_XR_001783441.1        AGCAGAGCAGTTTGGAACCCGAAGGACTATATGGTCCTTTCCCCCTCCCC
Mouse_XR_001783438.1        AGCAGAGCAGTTTGGAACCCGAAGGACTATATGGTCCTTTCCCCCTCCCC
Mouse_XR_001783439.1        AGCAGAGCAGTTTGGAACCCGAAGGACTATATGGTCCTTTCCCCCTCCCC
Mouse_XR_001783442.1        AGCAGAGCAGTTTGGAACCCGAAGGACTATATGGTCCTTTCCCCCTCCCC
Mouse_XR_001783440.1        AGCAGAGCAGTTTGGAACCCGAAGGACTATATGGTCCTTTCCCCCTCCCC
Chicken_TCONS_00053003      --------------------------------------------------
Chicken_TCONS_00053005      --------------------------------------------------
Cattle_TCONS_00055143       --------------------------------------------------
Cattle_TCONS_00055141       --------------------------------------------------
Mouse_NR_033447.1           --------------------------------------------------
                                                                              

Pig_TCONS_00003118          --------------------------------------------------
Pig_TCONS_00003119          --------------------------------------------------
Chicken_TCONS_00053006      --------------------------------------------------
Chicken_TCONS_00053007      --------------------------------------------------
Chicken_TCONS_00053009      --------------------------------------------------
Chicken_TCONS_00053008      --------------------------------------------------
Chicken_TCONS_00053013      --------------------------------------------------
Chicken_TCONS_00053011      --------------------------------------------------
Chicken_TCONS_00053010      --------------------------------------------------
Chicken_TCONS_00053012      --------------------------------------------------
Mouse_XR_001783441.1        CACCACTTTTTTCCCCCCTAGAAGAACTTCAAGATTACAAATATCCGTCT
Mouse_XR_001783438.1        CACCACTTTTTTCCCCCCTAGAAGAACTTCAAGATTACAAATATCCGTCT
Mouse_XR_001783439.1        CACCACTTTTTTCCCCCCTAGAAGAACTTCAAGATTACAAATATCCGTCT
Mouse_XR_001783442.1        CACCACTTTTTTCCCCCCTAGAAGAACTTCAAGATTACAAATATCCGTCT
Mouse_XR_001783440.1        CACCACTTTTTTCCCCCCTAGAAGAACTTCAAGATTACAAATATCCGTCT
Chicken_TCONS_00053003      --------------------------------------------------
Chicken_TCONS_00053005      --------------------------------------------------
Cattle_TCONS_00055143       --------------------------------------------------
Cattle_TCONS_00055141       --------------------------------------------------
Mouse_NR_033447.1           --------------------------------------------------
                                                                              

Pig_TCONS_00003118          --------------------------------------------------
Pig_TCONS_00003119          --------------------------------------------------
Chicken_TCONS_00053006      --------------------------------------------------
Chicken_TCONS_00053007      --------------------------------------------------
Chicken_TCONS_00053009      --------------------------------------------------
Chicken_TCONS_00053008      --------------------------------------------------
Chicken_TCONS_00053013      --------------------------------------------------
Chicken_TCONS_00053011      --------------------------------------------------
Chicken_TCONS_00053010      --------------------------------------------------
Chicken_TCONS_00053012      --------------------------------------------------
Mouse_XR_001783441.1        CATTTGATGCTGAATTACTCGTGGACAGATAAGAAAAGGTAAGTAAAAAG
Mouse_XR_001783438.1        CATTTGATGCTGAATTACTCGTGGACAGATAAGAAAAGGTAAGTAAAAAG
Mouse_XR_001783439.1        CATTTGATGCTGAATTACTCGTGGACAGATAAGAAAAGGTAAGTAAAAAG
Mouse_XR_001783442.1        CATTTGATGCTGAATTACTCGTGGACAGATAAGAAAAGGTAAGTAAAAAG
Mouse_XR_001783440.1        CATTTGATGCTGAATTACTCGTGGACAGATAAGAAAAGGTAAGTAAAAAG
Chicken_TCONS_00053003      --------------------------------------------------
Chicken_TCONS_00053005      --------------------------------------------------
Cattle_TCONS_00055143       --------------------------------------------------
Cattle_TCONS_00055141       --------------------------------------------------
Mouse_NR_033447.1           --------------------------------------------------
                                                                              

Pig_TCONS_00003118          --------------------------------------------------
Pig_TCONS_00003119          --------------------------------------------------
Chicken_TCONS_00053006      --------------------------------------------------
Chicken_TCONS_00053007      --------------------------------------------------
Chicken_TCONS_00053009      --------------------------------------------------
Chicken_TCONS_00053008      --------------------------------------------------
Chicken_TCONS_00053013      --------------------------------------------------
Chicken_TCONS_00053011      --------------------------------------------------
Chicken_TCONS_00053010      --------------------------------------------------
Chicken_TCONS_00053012      --------------------------------------------------
Mouse_XR_001783441.1        AAAAGGAAAAGTTGGCCTCCAGAATTTTTTTTTTTGGGAGGGGGTGAAGT
Mouse_XR_001783438.1        AAAAGGAAAAGTTGGCCTCCAGAATTTTTTTTTTTGGGAGGGGGTGAAGT
Mouse_XR_001783439.1        AAAAGGAAAAGTTGGCCTCCAGAATTTTTTTTTTTGGGAGGGGGTGAAGT
Mouse_XR_001783442.1        AAAAGGAAAAGTTGGCCTCCAGAATTTTTTTTTTTGGGAGGGGGTGAAGT
Mouse_XR_001783440.1        AAAAGGAAAAGTTGGCCTCCAGAATTTTTTTTTTTGGGAGGGGGTGAAGT
Chicken_TCONS_00053003      --------------------------------------------------
Chicken_TCONS_00053005      --------------------------------------------------
Cattle_TCONS_00055143       --------------------------------------------------
Cattle_TCONS_00055141       --------------------------------------------------
Mouse_NR_033447.1           --------------------------------------------------
                                                                              

Pig_TCONS_00003118          --------------------------------------------------
Pig_TCONS_00003119          --------------------------------------------------
Chicken_TCONS_00053006      --------------------------------------------------
Chicken_TCONS_00053007      --------------------------------------------------
Chicken_TCONS_00053009      --------------------------------------------------
Chicken_TCONS_00053008      --------------------------------------------------
Chicken_TCONS_00053013      --------------------------------------------------
Chicken_TCONS_00053011      --------------------------------------------------
Chicken_TCONS_00053010      --------------------------------------------------
Chicken_TCONS_00053012      --------------------------------------------------
Mouse_XR_001783441.1        TAAATCTCAGTTTATCCTCCTAGGGTAAAAGAGAGGGAAAGAGAGAGAGG
Mouse_XR_001783438.1        TAAATCTCAGTTTATCCTCCTAGGGTAAAAGAGAGGGAAAGAGAGAGAGG
Mouse_XR_001783439.1        TAAATCTCAGTTTATCCTCCTAGGGTAAAAGAGAGGGAAAGAGAGAGAGG
Mouse_XR_001783442.1        TAAATCTCAGTTTATCCTCCTAGGGTAAAAGAGAGGGAAAGAGAGAGAGG
Mouse_XR_001783440.1        TAAATCTCAGTTTATCCTCCTAGGGTAAAAGAGAGGGAAAGAGAGAGAGG
Chicken_TCONS_00053003      --------------------------------------------------
Chicken_TCONS_00053005      --------------------------------------------------
Cattle_TCONS_00055143       --------------------------------------------------
Cattle_TCONS_00055141       --------------------------------------------------
Mouse_NR_033447.1           --------------------------------------------------
                                                                              

Pig_TCONS_00003118          --------------------------------------------------
Pig_TCONS_00003119          --------------------------------------------------
Chicken_TCONS_00053006      --------------------------------------------------
Chicken_TCONS_00053007      --------------------------------------------------
Chicken_TCONS_00053009      --------------------------------------------------
Chicken_TCONS_00053008      --------------------------------------------------
Chicken_TCONS_00053013      --------------------------------------------------
Chicken_TCONS_00053011      --------------------------------------------------
Chicken_TCONS_00053010      --------------------------------------------------
Chicken_TCONS_00053012      --------------------------------------------------
Mouse_XR_001783441.1        GAGGTGAGACACACACAGAGACAGACACAGAAAGGAGAGACACAGAATAT
Mouse_XR_001783438.1        GAGGTGAGACACACACAGAGACAGACACAGAAAGGAGAGACACAGAATAT
Mouse_XR_001783439.1        GAGGTGAGACACACACAGAGACAGACACAGAAAGGAGAGACACAGAATAT
Mouse_XR_001783442.1        GAGGTGAGACACACACAGAGACAGACACAGAAAGGAGAGACACAGAATAT
Mouse_XR_001783440.1        GAGGTGAGACACACACAGAGACAGACACAGAAAGGAGAGACACAGAATAT
Chicken_TCONS_00053003      --------------------------------------------------
Chicken_TCONS_00053005      --------------------------------------------------
Cattle_TCONS_00055143       --------------------------------------------------
Cattle_TCONS_00055141       --------------------------------------------------
Mouse_NR_033447.1           --------------------------------------------------
                                                                              

Pig_TCONS_00003118          --------------------------------------------------
Pig_TCONS_00003119          --------------------------------------------------
Chicken_TCONS_00053006      --------------------------------------------------
Chicken_TCONS_00053007      --------------------------------------------------
Chicken_TCONS_00053009      --------------------------------------------------
Chicken_TCONS_00053008      --------------------------------------------------
Chicken_TCONS_00053013      --------------------------------------------------
Chicken_TCONS_00053011      --------------------------------------------------
Chicken_TCONS_00053010      --------------------------------------------------
Chicken_TCONS_00053012      --------------------------------------------------
Mouse_XR_001783441.1        GAGAGAATATTTGGCCTGGCTGAAGACCGTTTTCTGCTTCACAGAGTTGT
Mouse_XR_001783438.1        GAGAGAATATTTGGCCTGGCTGAAGACCGTTTTCTGCTTCACAGAGTTGT
Mouse_XR_001783439.1        GAGAGAATATTTGGCCTGGCTGAAGACCGTTTTCTGCTTCACAGAGTTGT
Mouse_XR_001783442.1        GAGAGAATATTTGGCCTGGCTGAAGACCGTTTTCTGCTTCACAGAGTTGT
Mouse_XR_001783440.1        GAGAGAATATTTGGCCTGGCTGAAGACCGTTTTCTGCTTCACAGAGTTGT
Chicken_TCONS_00053003      --------------------------------------------------
Chicken_TCONS_00053005      --------------------------------------------------
Cattle_TCONS_00055143       --------------------------------------------------
Cattle_TCONS_00055141       --------------------------------------------------
Mouse_NR_033447.1           --------------------------------------------------
                                                                              

Pig_TCONS_00003118          --------------------------------------------------
Pig_TCONS_00003119          --------------------------------------------------
Chicken_TCONS_00053006      --------------------------------------------------
Chicken_TCONS_00053007      --------------------------------------------------
Chicken_TCONS_00053009      --------------------------------------------------
Chicken_TCONS_00053008      --------------------------------------------------
Chicken_TCONS_00053013      --------------------------------------------------
Chicken_TCONS_00053011      --------------------------------------------------
Chicken_TCONS_00053010      --------------------------------------------------
Chicken_TCONS_00053012      --------------------------------------------------
Mouse_XR_001783441.1        GAATGATACTGGATCCAAGTTGTCGGCCCAGCACTGTTGGCAGAGTTTAC
Mouse_XR_001783438.1        GAATGATACTGGATCCAAGTTGTCGGCCCAGCACTGTTGGCAGAGTTTAC
Mouse_XR_001783439.1        GAATGATACTGGATCCAAGTTGTCGGCCCAGCACTGTTGGCAGAGTTTAC
Mouse_XR_001783442.1        GAATGATACTGGATCCAAGTTGTCGGCCCAGCACTGTTGGCAGAGTTTAC
Mouse_XR_001783440.1        GAATGATACTGGATCCAAGTTGTCGGCCCAGCACTGTTGGCAGAGTTTAC
Chicken_TCONS_00053003      --------------------------------------------------
Chicken_TCONS_00053005      --------------------------------------------------
Cattle_TCONS_00055143       --------------------------------------------------
Cattle_TCONS_00055141       --------------------------------------------------
Mouse_NR_033447.1           --------------------------------------------------
                                                                              

Pig_TCONS_00003118          --------------------------------------------------
Pig_TCONS_00003119          --------------------------------------------------
Chicken_TCONS_00053006      --------------------------------------------------
Chicken_TCONS_00053007      --------------------------------------------------
Chicken_TCONS_00053009      --------------------------------------------------
Chicken_TCONS_00053008      --------------------------------------------------
Chicken_TCONS_00053013      --------------------------------------------------
Chicken_TCONS_00053011      --------------------------------------------------
Chicken_TCONS_00053010      --------------------------------------------------
Chicken_TCONS_00053012      --------------------------------------------------
Mouse_XR_001783441.1        ATTCAGTTTTGATTCCTCTAATTGTTCTTAATTTCAACATTGGCTATTTA
Mouse_XR_001783438.1        ATTCAGTTTTGATTCCTCTAATTGTTCTTAATTTCAACATTGGCTATTTA
Mouse_XR_001783439.1        ATTCAGTTTTGATTCCTCTAATTGTTCTTAATTTCAACATTGGCTATTTA
Mouse_XR_001783442.1        ATTCAGTTTTGATTCCTCTAATTGTTCTTAATTTCAACATTGGCTATTTA
Mouse_XR_001783440.1        ATTCAGTTTTGATTCCTCTAATTGTTCTTAATTTCAACATTGGCTATTTA
Chicken_TCONS_00053003      --------------------------------------------------
Chicken_TCONS_00053005      --------------------------------------------------
Cattle_TCONS_00055143       --------------------------------------------------
Cattle_TCONS_00055141       --------------------------------------------------
Mouse_NR_033447.1           --------------------------------------------------
                                                                              

Pig_TCONS_00003118          --------------------------------------------------
Pig_TCONS_00003119          --------------------------------------------------
Chicken_TCONS_00053006      --------------------------------------------------
Chicken_TCONS_00053007      --------------------------------------------------
Chicken_TCONS_00053009      --------------------------------------------------
Chicken_TCONS_00053008      --------------------------------------------------
Chicken_TCONS_00053013      --------------------------------------------------
Chicken_TCONS_00053011      --------------------------------------------------
Chicken_TCONS_00053010      --------------------------------------------------
Chicken_TCONS_00053012      --------------------------------------------------
Mouse_XR_001783441.1        GTATCGCCAGTAAGATTTTTGCTCTTTTTAAATCCTGGTTAAATAAACGC
Mouse_XR_001783438.1        GTATCGCCAGTAAGATTTTTGCTCTTTTTAAATCCTGGTTAAATAAACGC
Mouse_XR_001783439.1        GTATCGCCAGTAAGATTTTTGCTCTTTTTAAATCCTGGTTAAATAAACGC
Mouse_XR_001783442.1        GTATCGCCAGTAAGATTTTTGCTCTTTTTAAATCCTGGTTAAATAAACGC
Mouse_XR_001783440.1        GTATCGCCAGTAAGATTTTTGCTCTTTTTAAATCCTGGTTAAATAAACGC
Chicken_TCONS_00053003      --------------------------------------------------
Chicken_TCONS_00053005      --------------------------------------------------
Cattle_TCONS_00055143       --------------------------------------------------
Cattle_TCONS_00055141       --------------------------------------------------
Mouse_NR_033447.1           --------------------------------------------------
                                                                              

Pig_TCONS_00003118          --------------------------------------------------
Pig_TCONS_00003119          --------------------------------------------------
Chicken_TCONS_00053006      --------------------------------------------------
Chicken_TCONS_00053007      --------------------------------------------------
Chicken_TCONS_00053009      --------------------------------------------------
Chicken_TCONS_00053008      --------------------------------------------------
Chicken_TCONS_00053013      --------------------------------------------------
Chicken_TCONS_00053011      --------------------------------------------------
Chicken_TCONS_00053010      --------------------------------------------------
Chicken_TCONS_00053012      --------------------------------------------------
Mouse_XR_001783441.1        CAGTTAGGAAGTTTCTTTTTCAAAGGAACACGGGTTTCCGAGATAAACGC
Mouse_XR_001783438.1        CAGTTAGGAAGTTTCTTTTTCAAAGGAACACGGGTTTCCGAGATAAACGC
Mouse_XR_001783439.1        CAGTTAGGAAGTTTCTTTTTCAAAGGAACACGGGTTTCCGAGATAAACGC
Mouse_XR_001783442.1        CAGTTAGGAAGTTTCTTTTTCAAAGGAACACGGGTTTCCGAGATAAACGC
Mouse_XR_001783440.1        CAGTTAGGAAGTTTCTTTTTCAAAGGAACACGGGTTTCCGAGATAAACGC
Chicken_TCONS_00053003      --------------------------------------------------
Chicken_TCONS_00053005      --------------------------------------------------
Cattle_TCONS_00055143       --------------------------------------------------
Cattle_TCONS_00055141       --------------------------------------------------
Mouse_NR_033447.1           --------------------------------------------------
                                                                              

Pig_TCONS_00003118          --------------------------------------------------
Pig_TCONS_00003119          --------------------------------------------------
Chicken_TCONS_00053006      --------------------------------------------------
Chicken_TCONS_00053007      --------------------------------------------------
Chicken_TCONS_00053009      --------------------------------------------------
Chicken_TCONS_00053008      --------------------------------------------------
Chicken_TCONS_00053013      --------------------------------------------------
Chicken_TCONS_00053011      --------------------------------------------------
Chicken_TCONS_00053010      --------------------------------------------------
Chicken_TCONS_00053012      --------------------------------------------------
Mouse_XR_001783441.1        TTCTTTTGTAAAGAACAACTTCGTGAGAAACCTCTGCATCTTCCTGTAAG
Mouse_XR_001783438.1        TTCTTTTGTAAAGAACAACTTCGTGAGAAACCTCTGCATCTTCCTGTAAG
Mouse_XR_001783439.1        TTCTTTTGTAAAGAACAACTTCGTGAGAAACCTCTGCATCTTCCTGTAAG
Mouse_XR_001783442.1        TTCTTTTGTAAAGAACAACTTCGTGAGAAACCTCTGCATCTTCCTGTAAG
Mouse_XR_001783440.1        TTCTTTTGTAAAGAACAACTTCGTGAGAAACCTCTGCATCTTCCTGTAAG
Chicken_TCONS_00053003      --------------------------------------------------
Chicken_TCONS_00053005      --------------------------------------------------
Cattle_TCONS_00055143       --------------------------------------------------
Cattle_TCONS_00055141       --------------------------------------------------
Mouse_NR_033447.1           --------------------------------------------------
                                                                              

Pig_TCONS_00003118          --------------------------------------------------
Pig_TCONS_00003119          --------------------------------------------------
Chicken_TCONS_00053006      --------------------------------------------------
Chicken_TCONS_00053007      --------------------------------------------------
Chicken_TCONS_00053009      --------------------------------------------------
Chicken_TCONS_00053008      --------------------------------------------------
Chicken_TCONS_00053013      --------------------------------------------------
Chicken_TCONS_00053011      --------------------------------------------------
Chicken_TCONS_00053010      --------------------------------------------------
Chicken_TCONS_00053012      --------------------------------------------------
Mouse_XR_001783441.1        CATGCTTAGCTCTTTTTTTCCACAGCGGTTCGCAGCCCCCACCCCCACCC
Mouse_XR_001783438.1        CATGCTTAGCTCTTTTTTTCCACAGCGGTTCGCAGCCCCCACCCCCACCC
Mouse_XR_001783439.1        CATGCTTAGCTCTTTTTTTCCACAGCGGTTCGCAGCCCCCACCCCCACCC
Mouse_XR_001783442.1        CATGCTTAGCTCTTTTTTTCCACAGCGGTTCGCAGCCCCCACCCCCACCC
Mouse_XR_001783440.1        CATGCTTAGCTCTTTTTTTCCACAGCGGTTCGCAGCCCCCACCCCCACCC
Chicken_TCONS_00053003      --------------------------------------------------
Chicken_TCONS_00053005      --------------------------------------------------
Cattle_TCONS_00055143       --------------------------------------------------
Cattle_TCONS_00055141       --------------------------------------------------
Mouse_NR_033447.1           --------------------------------------------------
                                                                              

Pig_TCONS_00003118          --------------------------------------------------
Pig_TCONS_00003119          --------------------------------------------------
Chicken_TCONS_00053006      --------------------------------------------------
Chicken_TCONS_00053007      --------------------------------------------------
Chicken_TCONS_00053009      --------------------------------------------------
Chicken_TCONS_00053008      --------------------------------------------------
Chicken_TCONS_00053013      --------------------------------------------------
Chicken_TCONS_00053011      --------------------------------------------------
Chicken_TCONS_00053010      --------------------------------------------------
Chicken_TCONS_00053012      --------------------------------------------------
Mouse_XR_001783441.1        CAACCCCAGCTTGTTGATATTGTAAAGCGATTTAATTTCCCGGTAACCTT
Mouse_XR_001783438.1        CAACCCCAGCTTGTTGATATTGTAAAGCGATTTAATTTCCCGGTAACCTT
Mouse_XR_001783439.1        CAACCCCAGCTTGTTGATATTGTAAAGCGATTTAATTTCCCGGTAACCTT
Mouse_XR_001783442.1        CAACCCCAGCTTGTTGATATTGTAAAGCGATTTAATTTCCCGGTAACCTT
Mouse_XR_001783440.1        CAACCCCAGCTTGTTGATATTGTAAAGCGATTTAATTTCCCGGTAACCTT
Chicken_TCONS_00053003      --------------------------------------------------
Chicken_TCONS_00053005      --------------------------------------------------
Cattle_TCONS_00055143       --------------------------------------------------
Cattle_TCONS_00055141       --------------------------------------------------
Mouse_NR_033447.1           --------------------------------------------------
                                                                              

Pig_TCONS_00003118          --------------------------------------------------
Pig_TCONS_00003119          --------------------------------------------------
Chicken_TCONS_00053006      --------------------------------------------------
Chicken_TCONS_00053007      --------------------------------------------------
Chicken_TCONS_00053009      --------------------------------------------------
Chicken_TCONS_00053008      --------------------------------------------------
Chicken_TCONS_00053013      --------------------------------------------------
Chicken_TCONS_00053011      --------------------------------------------------
Chicken_TCONS_00053010      --------------------------------------------------
Chicken_TCONS_00053012      --------------------------------------------------
Mouse_XR_001783441.1        TATTTAGTAAAACTTCTTTAGCATTAAGAAAAAACAGCATTAATAAAGTT
Mouse_XR_001783438.1        TATTTAGTAAAACTTCTTTAGCATTAAGAAAAAACAGCATTAATAAAGTT
Mouse_XR_001783439.1        TATTTAGTAAAACTTCTTTAGCATTAAGAAAAAACAGCATTAATAAAGTT
Mouse_XR_001783442.1        TATTTAGTAAAACTTCTTTAGCATTAAGAAAAAACAGCATTAATAAAGTT
Mouse_XR_001783440.1        TATTTAGTAAAACTTCTTTAGCATTAAGAAAAAACAGCATTAATAAAGTT
Chicken_TCONS_00053003      --------------------------------------------------
Chicken_TCONS_00053005      --------------------------------------------------
Cattle_TCONS_00055143       --------------------------------------------------
Cattle_TCONS_00055141       --------------------------------------------------
Mouse_NR_033447.1           --------------------------------------------------
                                                                              

Pig_TCONS_00003118          --------------------------------------------------
Pig_TCONS_00003119          --------------------------------------------------
Chicken_TCONS_00053006      --------------------------------------------------
Chicken_TCONS_00053007      --------------------------------------------------
Chicken_TCONS_00053009      --------------------------------------------------
Chicken_TCONS_00053008      --------------------------------------------------
Chicken_TCONS_00053013      --------------------------------------------------
Chicken_TCONS_00053011      --------------------------------------------------
Chicken_TCONS_00053010      --------------------------------------------------
Chicken_TCONS_00053012      --------------------------------------------------
Mouse_XR_001783441.1        TCTCCCTGAGTTAAAAACAAAAATCCAAGTTGATTATTTCTATTTTCTAA
Mouse_XR_001783438.1        TCTCCCTGAGTTAAAAACAAAAATCCAAGTTGATTATTTCTATTTTCTAA
Mouse_XR_001783439.1        TCTCCCTGAGTTAAAAACAAAAATCCAAGTTGATTATTTCTATTTTCTAA
Mouse_XR_001783442.1        TCTCCCTGAGTTAAAAACAAAAATCCAAGTTGATTATTTCTATTTTCTAA
Mouse_XR_001783440.1        TCTCCCTGAGTTAAAAACAAAAATCCAAGTTGATTATTTCTATTTTCTAA
Chicken_TCONS_00053003      --------------------------------------------------
Chicken_TCONS_00053005      --------------------------------------------------
Cattle_TCONS_00055143       --------------------------------------------------
Cattle_TCONS_00055141       --------------------------------------------------
Mouse_NR_033447.1           --------------------------------------------------
                                                                              

Pig_TCONS_00003118          --------------------------------------------------
Pig_TCONS_00003119          --------------------------------------------------
Chicken_TCONS_00053006      --------------------------------------------------
Chicken_TCONS_00053007      --------------------------------------------------
Chicken_TCONS_00053009      --------------------------------------------------
Chicken_TCONS_00053008      --------------------------------------------------
Chicken_TCONS_00053013      --------------------------------------------------
Chicken_TCONS_00053011      --------------------------------------------------
Chicken_TCONS_00053010      --------------------------------------------------
Chicken_TCONS_00053012      --------------------------------------------------
Mouse_XR_001783441.1        AGCAATCGTTAAGGAAATAATGGCTTGATGAAGGGTGGTAATTTGGGGTT
Mouse_XR_001783438.1        AGCAATCGTTAAGGAAATAATGGCTTGATGAAGGGTGGTAATTTGGGGTT
Mouse_XR_001783439.1        AGCAATCGTTAAGGAAATAATGGCTTGATGAAGGGTGGTAATTTGGGGTT
Mouse_XR_001783442.1        AGCAATCGTTAAGGAAATAATGGCTTGATGAAGGGTGGTAATTTGGGGTT
Mouse_XR_001783440.1        AGCAATCGTTAAGGAAATAATGGCTTGATGAAGGGTGGTAATTTGGGGTT
Chicken_TCONS_00053003      --------------------------------------------------
Chicken_TCONS_00053005      --------------------------------------------------
Cattle_TCONS_00055143       --------------------------------------------------
Cattle_TCONS_00055141       --------------------------------------------------
Mouse_NR_033447.1           --------------------------------------------------
                                                                              

Pig_TCONS_00003118          --------------------------------------------------
Pig_TCONS_00003119          --------------------------------------------------
Chicken_TCONS_00053006      --------------------------------------------------
Chicken_TCONS_00053007      --------------------------------------------------
Chicken_TCONS_00053009      --------------------------------------------------
Chicken_TCONS_00053008      --------------------------------------------------
Chicken_TCONS_00053013      --------------------------------------------------
Chicken_TCONS_00053011      --------------------------------------------------
Chicken_TCONS_00053010      --------------------------------------------------
Chicken_TCONS_00053012      --------------------------------------------------
Mouse_XR_001783441.1        TTACAAAGAAAAATGCTAACCCCGATTTATACTGTGGGCAGTGCAGACGG
Mouse_XR_001783438.1        TTACAAAGAAAAATGCTAACCCCGATTTATACTGTGGGCAGTGCAGACGG
Mouse_XR_001783439.1        TTACAAAGAAAAATGCTAACCCCGATTTATACTGTGGGCAGTGCAGACGG
Mouse_XR_001783442.1        TTACAAAGAAAAATGCTAACCCCGATTTATACTGTGGGCAGTGCAGACGG
Mouse_XR_001783440.1        TTACAAAGAAAAATGCTAACCCCGATTTATACTGTGGGCAGTGCAGACGG
Chicken_TCONS_00053003      --------------------------------------------------
Chicken_TCONS_00053005      --------------------------------------------------
Cattle_TCONS_00055143       --------------------------------------------------
Cattle_TCONS_00055141       --------------------------------------------------
Mouse_NR_033447.1           --------------------------------------------------
                                                                              

Pig_TCONS_00003118          --------------------------------------------------
Pig_TCONS_00003119          --------------------------------------------------
Chicken_TCONS_00053006      --------------------------------------------------
Chicken_TCONS_00053007      --------------------------------------------------
Chicken_TCONS_00053009      --------------------------------------------------
Chicken_TCONS_00053008      --------------------------------------------------
Chicken_TCONS_00053013      --------------------------------------------------
Chicken_TCONS_00053011      --------------------------------------------------
Chicken_TCONS_00053010      --------------------------------------------------
Chicken_TCONS_00053012      --------------------------------------------------
Mouse_XR_001783441.1        AGCTTAAACTTGAACCTCTTCCTCTCCTTCACCACGTAACTTCTTATGAA
Mouse_XR_001783438.1        AGCTTAAACTTGAACCTCTTCCTCTCCTTCACCACGTAACTTCTTATGAA
Mouse_XR_001783439.1        AGCTTAAACTTGAACCTCTTCCTCTCCTTCACCACGTAACTTCTTATGAA
Mouse_XR_001783442.1        AGCTTAAACTTGAACCTCTTCCTCTCCTTCACCACGTAACTTCTTATGAA
Mouse_XR_001783440.1        AGCTTAAACTTGAACCTCTTCCTCTCCTTCACCACGTAACTTCTTATGAA
Chicken_TCONS_00053003      --------------------------------------------------
Chicken_TCONS_00053005      --------------------------------------------------
Cattle_TCONS_00055143       --------------------------------------------------
Cattle_TCONS_00055141       --------------------------------------------------
Mouse_NR_033447.1           --------------------------------------------------
                                                                              

Pig_TCONS_00003118          --------------------------------------------------
Pig_TCONS_00003119          --------------------------------------------------
Chicken_TCONS_00053006      --------------------------------------------------
Chicken_TCONS_00053007      --------------------------------------------------
Chicken_TCONS_00053009      --------------------------------------------------
Chicken_TCONS_00053008      --------------------------------------------------
Chicken_TCONS_00053013      --------------------------------------------------
Chicken_TCONS_00053011      --------------------------------------------------
Chicken_TCONS_00053010      --------------------------------------------------
Chicken_TCONS_00053012      --------------------------------------------------
Mouse_XR_001783441.1        TTTTGGCAAATGCCTTAAAGCAAACAAGAGGACAATCTGGTCAGATGTAG
Mouse_XR_001783438.1        TTTTGGCAAATGCCTTAAAGCAAACAAGAGGACAATCTGGTCAGATGTAG
Mouse_XR_001783439.1        TTTTGGCAAATGCCTTAAAGCAAACAAGAGGACAATCTGGTCAGATGTAG
Mouse_XR_001783442.1        TTTTGGCAAATGCCTTAAAGCAAACAAGAGGACAATCTGGTCAGATGTAG
Mouse_XR_001783440.1        TTTTGGCAAATGCCTTAAAGCAAACAAGAGGACAATCTGGTCAGATGTAG
Chicken_TCONS_00053003      --------------------------------------------------
Chicken_TCONS_00053005      --------------------------------------------------
Cattle_TCONS_00055143       --------------------------------------------------
Cattle_TCONS_00055141       --------------------------------------------------
Mouse_NR_033447.1           --------------------------------------------------
                                                                              

Pig_TCONS_00003118          --------------------------------------------------
Pig_TCONS_00003119          --------------------------------------------------
Chicken_TCONS_00053006      --------------------------------------------------
Chicken_TCONS_00053007      --------------------------------------------------
Chicken_TCONS_00053009      --------------------------------------------------
Chicken_TCONS_00053008      --------------------------------------------------
Chicken_TCONS_00053013      --------------------------------------------------
Chicken_TCONS_00053011      --------------------------------------------------
Chicken_TCONS_00053010      --------------------------------------------------
Chicken_TCONS_00053012      --------------------------------------------------
Mouse_XR_001783441.1        GGGGCAGAAAGGAAGGACATTTTAAGAAAAGCGAGAATTTTTAGGGAGAC
Mouse_XR_001783438.1        GGGGCAGAAAGGAAGGACATTTTAAGAAAAGCGAGAATTTTTAGGGAGAC
Mouse_XR_001783439.1        GGGGCAGAAAGGAAGGACATTTTAAGAAAAGCGAGAATTTTTAGGGAGAC
Mouse_XR_001783442.1        GGGGCAGAAAGGAAGGACATTTTAAGAAAAGCGAGAATTTTTAGGGAGAC
Mouse_XR_001783440.1        GGGGCAGAAAGGAAGGACATTTTAAGAAAAGCGAGAATTTTTAGGGAGAC
Chicken_TCONS_00053003      --------------------------------------------------
Chicken_TCONS_00053005      --------------------------------------------------
Cattle_TCONS_00055143       --------------------------------------------------
Cattle_TCONS_00055141       --------------------------------------------------
Mouse_NR_033447.1           --------------------------------------------------
                                                                              

Pig_TCONS_00003118          --------------------------------------------------
Pig_TCONS_00003119          --------------------------------------------------
Chicken_TCONS_00053006      --------------------------------------------------
Chicken_TCONS_00053007      --------------------------------------------------
Chicken_TCONS_00053009      --------------------------------------------------
Chicken_TCONS_00053008      --------------------------------------------------
Chicken_TCONS_00053013      --------------------------------------------------
Chicken_TCONS_00053011      --------------------------------------------------
Chicken_TCONS_00053010      --------------------------------------------------
Chicken_TCONS_00053012      --------------------------------------------------
Mouse_XR_001783441.1        TTTTAGAGTTAAGAAGTGTGAGGTGGTTGAAAATAGCATGCTGGTGAAGG
Mouse_XR_001783438.1        TTTTAGAGTTAAGAAGTGTGAGGTGGTTGAAAATAGCATGCTGGTGAAGG
Mouse_XR_001783439.1        TTTTAGAGTTAAGAAGTGTGAGGTGGTTGAAAATAGCATGCTGGTGAAGG
Mouse_XR_001783442.1        TTTTAGAGTTAAGAAGTGTGAGGTGGTTGAAAATAGCATGCTGGTGAAGG
Mouse_XR_001783440.1        TTTTAGAGTTAAGAAGTGTGAGGTGGTTGAAAATAGCATGCTGGTGAAGG
Chicken_TCONS_00053003      --------------------------------------------------
Chicken_TCONS_00053005      --------------------------------------------------
Cattle_TCONS_00055143       --------------------------------------------------
Cattle_TCONS_00055141       --------------------------------------------------
Mouse_NR_033447.1           --------------------------------------------------
                                                                              

Pig_TCONS_00003118          --------------------------------------------------
Pig_TCONS_00003119          --------------------------------------------------
Chicken_TCONS_00053006      --------------------------------------------------
Chicken_TCONS_00053007      --------------------------------------------------
Chicken_TCONS_00053009      --------------------------------------------------
Chicken_TCONS_00053008      --------------------------------------------------
Chicken_TCONS_00053013      --------------------------------------------------
Chicken_TCONS_00053011      --------------------------------------------------
Chicken_TCONS_00053010      --------------------------------------------------
Chicken_TCONS_00053012      --------------------------------------------------
Mouse_XR_001783441.1        CCTTTTGGCTTTGAAATTCACTTTATCTAAAAGGAGCGGCTGCTTTCACT
Mouse_XR_001783438.1        CCTTTTGGCTTTGAAATTCACTTTATCTAAAAGGAGCGGCTGCTTTCACT
Mouse_XR_001783439.1        CCTTTTGGCTTTGAAATTCACTTTATCTAAAAGGAGCGGCTGCTTTCACT
Mouse_XR_001783442.1        CCTTTTGGCTTTGAAATTCACTTTATCTAAAAGGAGCGGCTGCTTTCACT
Mouse_XR_001783440.1        CCTTTTGGCTTTGAAATTCACTTTATCTAAAAGGAGCGGCTGCTTTCACT
Chicken_TCONS_00053003      --------------------------------------------------
Chicken_TCONS_00053005      --------------------------------------------------
Cattle_TCONS_00055143       --------------------------------------------------
Cattle_TCONS_00055141       --------------------------------------------------
Mouse_NR_033447.1           --------------------------------------------------
                                                                              

Pig_TCONS_00003118          --------------------------------------------------
Pig_TCONS_00003119          --------------------------------------------------
Chicken_TCONS_00053006      --------------------------------------------------
Chicken_TCONS_00053007      --------------------------------------------------
Chicken_TCONS_00053009      --------------------------------------------------
Chicken_TCONS_00053008      --------------------------------------------------
Chicken_TCONS_00053013      --------------------------------------------------
Chicken_TCONS_00053011      --------------------------------------------------
Chicken_TCONS_00053010      --------------------------------------------------
Chicken_TCONS_00053012      --------------------------------------------------
Mouse_XR_001783441.1        GAAGAGATGGGTTACACAGATGCACGCTATTGGTAAAACTCTTAGTTTAA
Mouse_XR_001783438.1        GAAGAGATGGGTTACACAGATGCACGCTATTGGTAAAACTCTTAGTTTAA
Mouse_XR_001783439.1        GAAGAGATGGGTTACACAGATGCACGCTATTGGTAAAACTCTTAGTTTAA
Mouse_XR_001783442.1        GAAGAGATGGGTTACACAGATGCACGCTATTGGTAAAACTCTTAGTTTAA
Mouse_XR_001783440.1        GAAGAGATGGGTTACACAGATGCACGCTATTGGTAAAACTCTTAGTTTAA
Chicken_TCONS_00053003      --------------------------------------------------
Chicken_TCONS_00053005      --------------------------------------------------
Cattle_TCONS_00055143       --------------------------------------------------
Cattle_TCONS_00055141       --------------------------------------------------
Mouse_NR_033447.1           --------------------------------------------------
                                                                              

Pig_TCONS_00003118          --------------------------------------------------
Pig_TCONS_00003119          --------------------------------------------------
Chicken_TCONS_00053006      --------------------------------------------------
Chicken_TCONS_00053007      --------------------------------------------------
Chicken_TCONS_00053009      --------------------------------------------------
Chicken_TCONS_00053008      --------------------------------------------------
Chicken_TCONS_00053013      --------------------------------------------------
Chicken_TCONS_00053011      --------------------------------------------------
Chicken_TCONS_00053010      --------------------------------------------------
Chicken_TCONS_00053012      --------------------------------------------------
Mouse_XR_001783441.1        ATGTTAGTTTTAAAATCTACCACTGCCATGCATTGCACAGGGGATCAAGT
Mouse_XR_001783438.1        ATGTTAGTTTTAAAATCTACCACTGCCATGCATTGCACAGGGGATCAAGT
Mouse_XR_001783439.1        ATGTTAGTTTTAAAATCTACCACTGCCATGCATTGCACAGGGGATCAAGT
Mouse_XR_001783442.1        ATGTTAGTTTTAAAATCTACCACTGCCATGCATTGCACAGGGGATCAAGT
Mouse_XR_001783440.1        ATGTTAGTTTTAAAATCTACCACTGCCATGCATTGCACAGGGGATCAAGT
Chicken_TCONS_00053003      --------------------------------------------------
Chicken_TCONS_00053005      --------------------------------------------------
Cattle_TCONS_00055143       --------------------------------------------------
Cattle_TCONS_00055141       --------------------------------------------------
Mouse_NR_033447.1           --------------------------------------------------
                                                                              

Pig_TCONS_00003118          -------GTACAGAGACCTCAATGCTCAAGATCCAAAATAACTGTGTTGC
Pig_TCONS_00003119          ----------CAGAGACCTCAATGCTCAAGATCCAAAATAACTGTGTTGC
Chicken_TCONS_00053006      --------------------------------------------------
Chicken_TCONS_00053007      --------------------------------------------------
Chicken_TCONS_00053009      --------------------------------------------------
Chicken_TCONS_00053008      --------------------------------------------------
Chicken_TCONS_00053013      --------------------------------------------------
Chicken_TCONS_00053011      --------------------------------------------------
Chicken_TCONS_00053010      --------------------------------------------------
Chicken_TCONS_00053012      --------------------------------------------------
Mouse_XR_001783441.1        TGGAGTATCTTTCCTGATCCCTGTGATACCACAAGTTGTGATCATCCAAC
Mouse_XR_001783438.1        TGGAGTATCTTTCCTGATCCCTGTGATACCACAAGTTGTGATCATCCAAC
Mouse_XR_001783439.1        TGGAGTATCTTTCCTGATCCCTGTGATACCACAAGTTGTGATCATCCAAC
Mouse_XR_001783442.1        TGGAGTATCTTTCCTGATCCCTGTGATACCACAAGTTGTGATCATCCAAC
Mouse_XR_001783440.1        TGGAGTATCTTTCCTGATCCCTGTGATACCACAAGTTGTGATCATCCAAC
Chicken_TCONS_00053003      --------------------------------------------------
Chicken_TCONS_00053005      --------------------------------------------------
Cattle_TCONS_00055143       --------------------------------------------------
Cattle_TCONS_00055141       --------------------------------------------------
Mouse_NR_033447.1           --------------------------------------------------
                                                                              

Pig_TCONS_00003118          AGGTTCCAGGTCCTGTGCTCTTAATGTTGACACTGTATCACCTTATTGAG
Pig_TCONS_00003119          AGGTTCCAGGTCCTGTGCTCTTAATGTTGACACTGTATCACCTTATTGAG
Chicken_TCONS_00053006      --------------------------------------------------
Chicken_TCONS_00053007      --------------------------------------------------
Chicken_TCONS_00053009      --------------------------------------------------
Chicken_TCONS_00053008      --------------------------------------------------
Chicken_TCONS_00053013      --------------------------------------------------
Chicken_TCONS_00053011      --------------------------------------------------
Chicken_TCONS_00053010      ------------------------------CGTTGCGCCGTATTTCTTGT
Chicken_TCONS_00053012      --------------------------------------------------
Mouse_XR_001783441.1        AGCTTATGGGTGTTTTTATTAATACAACAGCATAGGTTGCATATAGTGAG
Mouse_XR_001783438.1        AGCTTATGGGTGTTTTTATTAATACAACAGCATAGGTTGCATATAGTGAG
Mouse_XR_001783439.1        AGCTTATGGGTGTTTTTATTAATACAACAGCATAGGTTGCATATAGTGAG
Mouse_XR_001783442.1        AGCTTATGGGTGTTTTTATTAATACAACAGCATAGGTTGCATATAGTGAG
Mouse_XR_001783440.1        AGCTTATGGGTGTTTTTATTAATACAACAGCATAGGTTGCATATAGTGAG
Chicken_TCONS_00053003      --------------------------------CTGATAAAAGCCTTCATT
Chicken_TCONS_00053005      --------------------------------------------------
Cattle_TCONS_00055143       --------------------------------------------------
Cattle_TCONS_00055141       --------------------------------------------------
Mouse_NR_033447.1           --------------------------------------------------
                                                                              

Pig_TCONS_00003118          AAAAGAAAAGAAACTATCTAGGTCTAAACAAGATGAAGAGACCTACTTAA
Pig_TCONS_00003119          AAAAGAAAAGAAACTATCTAGGTCTAAACAAGATGAAGAGACCTACTTAA
Chicken_TCONS_00053006      --------------------------------------------------
Chicken_TCONS_00053007      --------------------------------------------------
Chicken_TCONS_00053009      --------------------------------------------------
Chicken_TCONS_00053008      --------------------------------------------------
Chicken_TCONS_00053013      --------------------------------------------------
Chicken_TCONS_00053011      --------------------------------------------------
Chicken_TCONS_00053010      AAAACACGGCCATTCGGGAAAATTCAATTGGCCAATTTCCATTTCTCGTG
Chicken_TCONS_00053012      --------------------------------------------------
Mouse_XR_001783441.1        GGACTTGCCTCTGTTCCTCATCTCGATTTCCATGTCTGGTAGAAGCCATT
Mouse_XR_001783438.1        GGACTTGCCTCTGTTCCTCATCTCGATTTCCATGTCTGGTAGAAGCCATT
Mouse_XR_001783439.1        GGACTTGCCTCTGTTCCTCATCTCGATTTCCATGTCTGGTAGAAGCCATT
Mouse_XR_001783442.1        GGACTTGCCTCTGTTCCTCATCTCGATTTCCATGTCTGGTAGAAGCCATT
Mouse_XR_001783440.1        GGACTTGCCTCTGTTCCTCATCTCGATTTCCATGTCTGGTAGAAGCCATT
Chicken_TCONS_00053003      TGAAGTGAACTCTTGGATGAATGCAGCCTTATTTTCTGGGCTCAGATCTC
Chicken_TCONS_00053005      --------------------------------------------------
Cattle_TCONS_00055143       --------------------------------------------------
Cattle_TCONS_00055141       --------------------------------------------------
Mouse_NR_033447.1           --------------------------------------------------
                                                                              

Pig_TCONS_00003118          AAGGCAAAATAGTCTAGTCTCTTTCTCTCTTTGGTGTGTGTGTGGTGTGC
Pig_TCONS_00003119          AAGGCAAAATAGTCTAGTCTCTTTCTCTCTTTGGTGTGTGTGTGGTGTGC
Chicken_TCONS_00053006      --------------------------------------------------
Chicken_TCONS_00053007      --------------------------------------------------
Chicken_TCONS_00053009      --------------------------------------------------
Chicken_TCONS_00053008      --------------------------------------------------
Chicken_TCONS_00053013      --------------------------------------------------
Chicken_TCONS_00053011      --------------------------------------------------
Chicken_TCONS_00053010      CATCACTTTCACGGCAGAGGCTGTTCCCAGGACAAGTGTGAGTGGTGAGG
Chicken_TCONS_00053012      --------------------------------------------------
Mouse_XR_001783441.1        GCACAACAGCGAGGTGTCCACACTTTCTCTTTTCTTTCTGTATATGGGCA
Mouse_XR_001783438.1        GCACAACAGCGAGGTGTCCACACTTTCTCTTTTCTTTCTGTATATGGGCA
Mouse_XR_001783439.1        GCACAACAGCGAGGTGTCCACACTTTCTCTTTTCTTTCTGTATATGGGCA
Mouse_XR_001783442.1        GCACAACAGCGAGGTGTCCACACTTTCTCTTTTCTTTCTGTATATGGGCA
Mouse_XR_001783440.1        GCACAACAGCGAGGTGTCCACACTTTCTCTTTTCTTTCTGTATATGGGCA
Chicken_TCONS_00053003      TTGTACCCAGTTGGGAACCCCACATCAGATCTGGGAAGTACGTTGAATCT
Chicken_TCONS_00053005      --------------------------------------------------
Cattle_TCONS_00055143       --------------------------------------------------
Cattle_TCONS_00055141       --------------------------------------------------
Mouse_NR_033447.1           --------------------------------------------------
                                                                              

Pig_TCONS_00003118          ACGCAAAAATATGTATACAGTACAATAAAAAAATATGAGATGGTCTTAAT
Pig_TCONS_00003119          ACGCAAAAATATGTATACAGTACAATAAAAAAATATGAGATGGTCTTAAT
Chicken_TCONS_00053006      --------------------------------------------GAGATG
Chicken_TCONS_00053007      --------------------------------------------GAGATG
Chicken_TCONS_00053009      --------------------------------------------GAGATG
Chicken_TCONS_00053008      --------------------------------------------GAGATG
Chicken_TCONS_00053013      --------------------------------------------------
Chicken_TCONS_00053011      --------------------------------------------------
Chicken_TCONS_00053010      AGGTGCGGTGCGTGCTGGGCTTTTTTTTTTATTATCGTTTTTTGGGTTTT
Chicken_TCONS_00053012      --------------------------------------------------
Mouse_XR_001783441.1        CCTTGTTTTCAGAGCTTCACACTCCACACCCTTTGTGGATTCATTTACTC
Mouse_XR_001783438.1        CCTTGTTTTCAGAGCTTCACACTCCACACCCTTTGTGGATTCATTTACTC
Mouse_XR_001783439.1        CCTTGTTTTCAGAGCTTCACACTCCACACCCTTTGTGGATTCATTTACTC
Mouse_XR_001783442.1        CCTTGTTTTCAGAGCTTCACACTCCACACCCTTTGTGGATTCATTTACTC
Mouse_XR_001783440.1        CCTTGTTTTCAGAGCTTCACACTCCACACCCTTTGTGGATTCATTTACTC
Chicken_TCONS_00053003      TCAGAGGAAAGGGGCTCTATACCTCATAATATTCATTAGGAATATCTTAG
Chicken_TCONS_00053005      --------------------------------------------------
Cattle_TCONS_00055143       --------------------------------------------------
Cattle_TCONS_00055141       --------------------------------------------------
Mouse_NR_033447.1           --------------------------------------------------
                                                                              

Pig_TCONS_00003118          GAACTTGTTGGAGAAGAAAAATGTTTGTCTAATGTAACACAGAACTGAAT
Pig_TCONS_00003119          GAACTTGTTGGAGAAGAAAAATGTTTGTCTAATGTAACACAGAACTGAAT
Chicken_TCONS_00053006      GTTGCCGCAGTGCGTGGCAAGTGCTTCTCCGAGAAATCC----ATCAGCC
Chicken_TCONS_00053007      GTTGCCGCAGTGCGTGGCAAGTGCTTCTCCGAGAAATCC----ATCAGCC
Chicken_TCONS_00053009      GTTGCCGCAGTGCGTGGCAAGTGCTTCTCCGAGAAATCC----ATCAGCC
Chicken_TCONS_00053008      GTTGCCGCAGTGCGTGGCAAGTGCTTCTCCGAGAAATCC----ATCAGCC
Chicken_TCONS_00053013      -----------------------ATCGGCCCCAAAGCCC----A--AAGA
Chicken_TCONS_00053011      -----------------------ATCGGCCCCAAAGCCC----A--AAGA
Chicken_TCONS_00053010      CTGTTTTTTGTTTTTCTTTTTAGATCGGCCCCAAAGCCC----A--AAGA
Chicken_TCONS_00053012      -----------------------ATCGGCCCCAAAGCCC----A--AAGA
Mouse_XR_001783441.1        TCCCACATTTGAGGTGAAGGGAAATAGGTGGGGCAGCCCCAGAGACAGAC
Mouse_XR_001783438.1        TCCCACATTTGAGGTGAAGGGAAATAGGTGGGGCAGCCCCAGAGACAGAC
Mouse_XR_001783439.1        TCCCACATTTGAGGTGAAGGGAAATAGGTGGGGCAGCCCCAGAGACAGAC
Mouse_XR_001783442.1        TCCCACATTTGAGGTGAAGGGAAATAGGTGGGGCAGCCCCAGAGACAGAC
Mouse_XR_001783440.1        TCCCACATTTGAGGTGAAGGGAAATAGGTGGGGCAGCCCCAGAGACAGAC
Chicken_TCONS_00053003      GCAAACAGTTTCCAGCCTAAAACTCACCCATGATGTGCTCATTTGGGCTT
Chicken_TCONS_00053005      --------------------------------------------------
Cattle_TCONS_00055143       --------------------------------------------------
Cattle_TCONS_00055141       --------------------------------------------------
Mouse_NR_033447.1           --------------------------------------------------
                                                                              

Pig_TCONS_00003118          TTACTCCTAACCTGGGTTCACTGTCTCTGTAGGTTGATATACTTTAAAAT
Pig_TCONS_00003119          TTACTCCTAACCTGGGTTCACTGTCTCTGTAGGTTGATATACTTTAAAAT
Chicken_TCONS_00053006      CTTCT---ACGGTGACTCCGAGGGAAGGGTGCTGCCA-GCACTTTCGCGC
Chicken_TCONS_00053007      CTTCT---ACGGTGACTCCGAGGGAAGGGTGCTGCCA-GCACTTTCGCGC
Chicken_TCONS_00053009      CTTCT---ACGGTGACTCCGAGGGAAGGGTGCTGCCA-GCACTTTCGCGC
Chicken_TCONS_00053008      CTTCT---ACGGTGACTCCGAGGGAAGGGTGCTGCCA-GCACTTTCGCGC
Chicken_TCONS_00053013      GAAAT---GAGGTG--TCCGGTGTGGAAGTGCATCTC-AGTCAACAGCCA
Chicken_TCONS_00053011      GAAAT---GAGGTG--TCCGGTGTGGAAGTGCATCTC-AGTCAACAGCCA
Chicken_TCONS_00053010      GAAAT---GAGGTG--TCCGGTGTGGAAGTGCATCTC-AGTCAACAGCCA
Chicken_TCONS_00053012      GAAAT---GAGGTG--TCCGGTGTGGAAGTGCATCTC-AGTCAACAGCCA
Mouse_XR_001783441.1        AAGAG---ATGGGGGTCACAGGCGCCATGCACACCTC-AGTCAACAGTCA
Mouse_XR_001783438.1        AAGAG---ATGGGGGTCACAGGCGCCATGCACACCTC-AGTCAACAGTCA
Mouse_XR_001783439.1        AAGAG---ATGGGGGTCACAGGCGCCATGCACACCTC-AGTCAACAGTCA
Mouse_XR_001783442.1        AAGAG---ATGGGGGTCACAGGCGCCATGCACACCTC-AGTCAACAGTCA
Mouse_XR_001783440.1        AAGAG---ATGGGGGTCACAGGCGCCATGCACACCTC-AGTCAACAGTCA
Chicken_TCONS_00053003      TTTATTTTGTTATTCTCGATGTGTCACTGGTCACCTATTACACTTGGTCT
Chicken_TCONS_00053005      --------------------------------------------------
Cattle_TCONS_00055143       --------------------------------------------------
Cattle_TCONS_00055141       --------------------------------------------------
Mouse_NR_033447.1           --------------------------------------------------
                                                                              

Pig_TCONS_00003118          ACATTTTTATTACTAAACAGAGACCTTTACAAAATCCCACAAAACAAGCT
Pig_TCONS_00003119          ACATTTTTATTACTAAACAGAGACCTTTACAAAATCCCACAAAACAAGCT
Chicken_TCONS_00053006      ATTCCCAGGTGTTGCGAGGAGGAGAGAAGCAAAGGGCCGGAGCGCTTCAT
Chicken_TCONS_00053007      ATTCCCAGGTGTTGCGAGGAGGAGAGAAGCAAAGGGCCGGAGCGCTTCAT
Chicken_TCONS_00053009      ATTCCCAGGTGTTGCGAGGAGGAGAGAAGCAAAGGGCCGGAGCGCTTCAT
Chicken_TCONS_00053008      ATTCCCAGGTGTTGCGAGGAGGAGAGAAGCAAAGGGCCGGAGCGCTTCAT
Chicken_TCONS_00053013      GCTCCTTTGGCCGGGGCTGGAAATGGTTTTAACAGGCGGTAAAATTTCAT
Chicken_TCONS_00053011      GCTCCTTTGGCCGGGGCTGGAAATGGTTTTAACAGGCGGTAAAATTTCAT
Chicken_TCONS_00053010      GCTCCTTTGGCCGGGGCTGGAAATGGTTTTAACAGGCGGTAAAATTTCAT
Chicken_TCONS_00053012      GCTCCTTTGGCCGGGGCTGGAAATGGTTTTAACAGGCGGTAAAATTTCAT
Mouse_XR_001783441.1        GCCCCTTCTGCCCAGGCTGGAAATGGTTTTAACAGGCGGTAAAATTTCAT
Mouse_XR_001783438.1        GCCCCTTCTGCCCAGGCTGGAAATGGTTTTAACAGGCGGTAAAATTTCAT
Mouse_XR_001783439.1        GCCCCTTCTGCCCAGGCTGGAAATGGTTTTAACAGGCGGTAAAATTTCAT
Mouse_XR_001783442.1        GCCCCTTCTGCCCAGGCTGGAAATGGTTTTAACAGGCGGTAAAATTTCAT
Mouse_XR_001783440.1        GCCCCTTCTGCCCAGGCTGGAAATGGTTTTAACAGGCGGTAAAATTTCAT
Chicken_TCONS_00053003      ACTTCCCAATAGGTTGAATGGAATTATTTTAACAAGAGACAACAAATAAT
Chicken_TCONS_00053005      --------------------------------------------------
Cattle_TCONS_00055143       --------------------------------------------------
Cattle_TCONS_00055141       --------------------------------------------------
Mouse_NR_033447.1           ------------------------------------------------AC
                                                                              

Pig_TCONS_00003118          TTAATAGGCAAGGAGTGAAATCAGGGAGC--ACCTGACAAGTCGGCTTCA
Pig_TCONS_00003119          TTAATAGGCAAGGAGTGAAATCAGGGAGC--ACCTGACAAGTCGGCTTCA
Chicken_TCONS_00053006      GGGGGGCGGAGGGGGGGGGGGGGGTGAGGAGGGGAACCCGCCCAGTGCGT
Chicken_TCONS_00053007      GGGGGGCGGAGGGGGGGGGGGGGGTGAGGAGGGGAACCCGCCCAGTGCGT
Chicken_TCONS_00053009      GGGGGGCGGAGGGGGGGGGGGGGGTGAGGAGGGGAACCCGCCCAGTGCGT
Chicken_TCONS_00053008      GGGGGGCGGAGGGGGGGGGGGGGGTGAGGAGGGGAACCCGCCCAGTGCGT
Chicken_TCONS_00053013      CTTGTGGTGTCAAATTGGGGTCAGTTTGG-GGTTAGCGCTCTCAGTGTCC
Chicken_TCONS_00053011      CTTGTGGTGTCAAATTGGGGTCAGTTTGG-GGTTAGCGCTCTCAGTGTCC
Chicken_TCONS_00053010      CTTGTGGTGTCAAATTGGGGTCAGTTTGG-GGTTAGCGCTCTCAGTGTCC
Chicken_TCONS_00053012      CTTGTGGTGTCAAATTGGGGTCAGTTTGG-GGTTAGCGCTCTCAGTGTCC
Mouse_XR_001783441.1        CTTGCGGTGTCAAATTGGGGTCATTTTGG-GGTTAGAGTTCTCAGTGTCC
Mouse_XR_001783438.1        CTTGCGGTGTCAAATTGGGGTCATTTTGG-GGTTAGAGTTCTCAGTGTCC
Mouse_XR_001783439.1        CTTGCGGTGTCAAATTGGGGTCATTTTGG-GGTTAGAGTTCTCAGTGTCC
Mouse_XR_001783442.1        CTTGCGGTGTCAAATTGGGGTCATTTTGG-GGTTAGAGTTCTCAGTGTCC
Mouse_XR_001783440.1        CTTGCGGTGTCAAATTGGGGTCATTTTGG-GGTTAGAGTTCTCAGTGTCC
Chicken_TCONS_00053003      AAAAGTGCATAACCGTTGAGCAGGATGAGTCACAGCAACACTGAGAGAAT
Chicken_TCONS_00053005      --------------GTTGAGCAGGATGAGTCACAGCAACACTGAGAGAAT
Cattle_TCONS_00055143       -CTGCGCTCGGAGCGCGCCCTCTCTCCCCAACTCCTCGCTCTCGCCGTGG
Cattle_TCONS_00055141       --------------------------------------------------
Mouse_NR_033447.1           TCGCTGGAGAGAGAGCAGCCTCCGGAGGCGCCGGGCGGAGCTGGGCGTAC
                                                                              

Pig_TCONS_00003118          TTCTGCTCCCTTACCACCAGAGAGGGGCAAAGCATTTTGCCACGAACAAA
Pig_TCONS_00003119          TTCTGCTCCCTTACCACCAGAGAGGGGCAAAGCATTTTGCCACGAACAAA
Chicken_TCONS_00053006      GTGGGACCGCGTGCCGGTCGGGGCCGGGGAACGCGCCCCTTCTGCCGTAA
Chicken_TCONS_00053007      GTGGGACCGCGTGCCGGTCGGGGCCGGGGAACGCGCCCCTTCTGCCGTAA
Chicken_TCONS_00053009      GTGGGACCGCGTGCCGGTCGGGGCCGGGGAACGCGCCCCTTCTGCCGTAA
Chicken_TCONS_00053008      GTGGGACCGCGTGCCGGTCGGGGCCGGGGAACGCGCCCCTTCTGCCGTAA
Chicken_TCONS_00053013      GAGAAGGAGCTGTCCAGCTGTG--TGGGGA-----TTCATTAAGGGCAAA
Chicken_TCONS_00053011      GAGAAGGAGCTGTCCAGCTGTG--TGGGGA-----TTCATTAAGGGCAAA
Chicken_TCONS_00053010      GAGAAGGAGCTGTCCAGCTGTG--TGGGGA-----TTCATTAAGGGCAAA
Chicken_TCONS_00053012      GAGAAGGAGCTGTCCAGCTGTG--TGGGGA-----TTCATTAAGGGCAAA
Mouse_XR_001783441.1        GTGAGG-AGCTGTCCAGCTGTG--TGGGGA-----CTCATTAACTGCAAA
Mouse_XR_001783438.1        GTGAGG-AGCTGTCCAGCTGTG--TGGGGA-----CTCATTAACTGCAAA
Mouse_XR_001783439.1        GTGAGG-AGCTGTCCAGCTGTG--TGGGGA-----CTCATTAACTGCAAA
Mouse_XR_001783442.1        GTGAGG-AGCTGTCCAGCTGTG--TGGGGA-----CTCATTAACTGCAAA
Mouse_XR_001783440.1        GTGAGG-AGCTGTCCAGCTGTG--TGGGGA-----CTCATTAACTGCAAA
Chicken_TCONS_00053003      GGAGGATCCAGTTCTCACAGGACAGAATGG-----TCCCACAGGATCCAT
Chicken_TCONS_00053005      GGAGGATCCAGTTCTCACAGGACAGAATGG-----TCCCACAGGATCCAT
Cattle_TCONS_00055143       TTCATGATCCCAGAGAATTGAAAACAGACT----GTTCCTCAACAGCTGC
Cattle_TCONS_00055141       --------------------------------------------------
Mouse_NR_033447.1           CCGAAGCCCCTGTCCCGGCCAAGCCAACAACGCGGTCTCACCCCGCCTCT
                                                                              

Pig_TCONS_00003118          GGACAGAGT-TTTTAGAACCTGCAGTTTCAAGAAGGCTGCATGATATTAC
Pig_TCONS_00003119          GGACAGAGT-TTTTAGAACCTGCAGTTTCAAGAAGGCTGCATGATATTAC
Chicken_TCONS_00053006      TTAGTCG---GAACAATAAACATAATTGGAATAAAATCGGTTGGAAATTC
Chicken_TCONS_00053007      TTAGTCG---GAACAATAAACATAATTGGAATAAAATCGGTTGGAAATTC
Chicken_TCONS_00053009      TTAGTCG---GAACAATAAACATAATTGGAATAAAATCGGTTGGAAATTC
Chicken_TCONS_00053008      TTAGTCG---GAACAATAAACATAATTGGAATAAAATCGGTTGGAAATTC
Chicken_TCONS_00053013      AGATCCG---TTTCAAGAAAAACAATACAAAGACAATCAGAGAGCTAAAG
Chicken_TCONS_00053011      AGATCCG---TTTCAAGAAAAACAATACAAAGACAATCAGAGAGCTAAAG
Chicken_TCONS_00053010      AGATCCG---TTTCAAGAAAAACAATACAAAGACAATCAGAGAGCTAAAG
Chicken_TCONS_00053012      AGATCCG---TTTCAAGAAAAACAATACAAAGACAATCAGAGAGCTAAAG
Mouse_XR_001783441.1        AGATCTG---TTTCAGTAAAAACAATTCAAAGACAATTGGAAGGCTAAAG
Mouse_XR_001783438.1        AGATCTG---TTTCAGTAAAAACAATTCAAAGACAATTGGAAGGCTAAAG
Mouse_XR_001783439.1        AGATCTG---TTTCAGTAAAAACAATTCAAAGACAATTGGAAGGCTAAAG
Mouse_XR_001783442.1        AGATCTG---TTTCAGTAAAAACAATTCAAAGACAATTGGAAGGCTAAAG
Mouse_XR_001783440.1        AGATCTG---TTTCAGTAAAAACAATTCAAAGACAATTGGAAGGCTAAAG
Chicken_TCONS_00053003      GAAGGGG----AAGAAGAGGGACAGTGTGCAGGCTA------AGCAATTT
Chicken_TCONS_00053005      GAAGGGG----AAGAAGAGGGACAGTGTGCAGGCTA------AGCAATTT
Cattle_TCONS_00055143       CTCCTTCTC-CAACTTTGAACCCATTCTGGAGAATA---GAAAGTAGCGT
Cattle_TCONS_00055141       --------------------------------------TCAAGTCCCCAG
Mouse_NR_033447.1           AGCCTGACTTTGTCAGCGATCATAAAATGGGAATTGATCATTCGAGCCAC
                                                                              

Pig_TCONS_00003118          ATCACTTTAAAATTA-ATTTGTTTCTGATTCTGTACACATAGCTTTGAAA
Pig_TCONS_00003119          ATCACTTTAAAATTA-ATTTGTTTCTGATTCTGTACACATAGCTTTGAAA
Chicken_TCONS_00053006      CTGCGTTTTTAATTACGTTTCATTTTGCGGTAAGCCGTAGAATTATGAAT
Chicken_TCONS_00053007      CTGCGTTTTTAATTACGTTTCATTTTGCGGTAAGCCGTAGAATTATGAAT
Chicken_TCONS_00053009      CTGCGTTTTTAATTACGTTTCATTTTGCGGTAAGCCGTAGAATTATGAAT
Chicken_TCONS_00053008      CTGCGTTTTTAATTACGTTTCATTTTGCGGTAAGCCGTAGAATTATGAAT
Chicken_TCONS_00053013      ATCCTCTTCAAATCGCATTTTAC---AAGTGCACCAGAACAAATATGGAC
Chicken_TCONS_00053011      ATCCTCTTCAAATCGCATTTTAC---AAGTGCACCAGAACAAATATGGAC
Chicken_TCONS_00053010      ATCCTCTTCAAATCGCATTTTAC---AAGTGCACCAGAACAAATATGGAC
Chicken_TCONS_00053012      ATCCTCTTCAAATCGCATTTTAC---AAGTGCACCAGAACAAATATGGAC
Mouse_XR_001783441.1        ACTCTCTACAAATCGCGTTTTAC---AAGTGCCCCAGAACAAATATGGTT
Mouse_XR_001783438.1        ACTCTCTACAAATCGCGTTTTAC---AAGTGCCCCAGAACAAATATGGTT
Mouse_XR_001783439.1        ACTCTCTACAAATCGCGTTTTAC---AAGTGCCCCAGAACAAATATGGTT
Mouse_XR_001783442.1        ACTCTCTACAAATCGCGTTTTAC---AAGTGCCCCAGAACAAATATGGTT
Mouse_XR_001783440.1        ACTCTCTACAAATCGCGTTTTAC---AAGTGCCCCAGAACAAATATGGTT
Chicken_TCONS_00053003      CTCAGACATCAGCAG-GTTTTTC---ACGTCAGAATAAAATAATCTGGGT
Chicken_TCONS_00053005      CTCAGACATCAGCAG-GTTTTTC---ACGTCAGAATAAAATAATCTGGGT
Cattle_TCONS_00055143       ATCCTCTGC--GCTGGGCTTTG----ACCGACTTCCCGAGAGATGGGGGC
Cattle_TCONS_00055141       TTGCCCTTCCCGGAGCATCCCCAAAGAGGAGGATTGGAGAAGGCGTGACG
Mouse_NR_033447.1           CATTGATTAGGGAAGAATGCTTACTGCAGCAGCAGGGGAAAGGTTAAGAG
                                                                              

Pig_TCONS_00003118          G----------AAGTCCCACAT-CCGCTAAGTGTGAGCTTTATCCCTCAT
Pig_TCONS_00003119          G----------AAGTCCCACAT-CCGCTAAGTGTGAGCTTTATCCCTCAT
Chicken_TCONS_00053006      GCCTCTCAATTAAACACTATCCACTTGTAAAGCATTTAACAACAA-TTAT
Chicken_TCONS_00053007      GCCTCTCAATTAAACACTATCCACTTGTAAAGCATTTAACAACAA-TTAT
Chicken_TCONS_00053009      GCCTCTCAATTAAACACTATCCACTTGTAAAGCATTTAACAACAA-TTAT
Chicken_TCONS_00053008      GCCTCTCAATTAAACACTATCCACTTGTAAAGCATTTAACAACAA-TTAT
Chicken_TCONS_00053013      GC--------TGAAACCTATTCCCTTCAAACTCCCAAATCGGCTTCTTAG
Chicken_TCONS_00053011      GC--------TGAAACCTATTCCCTTCAAACTCCCAAATCGGCTTCTTAG
Chicken_TCONS_00053010      GC--------TGAAACCTATTCCCTTCAAACTCCCAAATCGGCTTCTTAG
Chicken_TCONS_00053012      GC--------TGAAACCTATTCCCTTCAAACTCCCAAATCGGCTTCTTAG
Mouse_XR_001783441.1        GG--------TAAAACCTATTT-CTTCACAATCTTAAATCAGCTACTTAG
Mouse_XR_001783438.1        GG--------TAAAACCTATTT-CTTCACAATCTTAAATCAGCTACTTAG
Mouse_XR_001783439.1        GG--------TAAAACCTATTT-CTTCACAATCTTAAATCAGCTACTTAG
Mouse_XR_001783442.1        GG--------TAAAACCTATTT-CTTCACAATCTTAAATCAGCTACTTAG
Mouse_XR_001783440.1        GG--------TAAAACCTATTT-CTTCACAATCTTAAATCAGCTACTTAG
Chicken_TCONS_00053003      GTCT-----GCAGGTGCAGTGAATTAGATGGAATATTATCCCTGCCTTGG
Chicken_TCONS_00053005      GTCT-----GCAGGTGCAGTGAATTAGATGGAATATTATCCCTGCCTTGG
Cattle_TCONS_00055143       GGGG----GTTGGGGGGGAGGG----GAGGAGAGCACAAGGAGAATAAAG
Cattle_TCONS_00055141       CGGGGC--GGGGGAGCCTAGGGAGAAGTGAGTTTACTCTCTTTCGGTGGG
Mouse_NR_033447.1           GAAATTGACCTTCTCCGTAGGTGACATAAAGTCATTAGGTAAATG-AGAT
                                                                              

Pig_TCONS_00003118          GTTTT---CAAAGGAGAAAAACTTCAGTCCGAAACTGGTATGAGCAAGTG
Pig_TCONS_00003119          GTTTT---CAAAGGAGAAAAACTTCAGTCCGAAACTGGTATGAGCAAGTG
Chicken_TCONS_00053006      TCCT----TAATCAGTTGGAATGTTAGCCACAAACGACGCTGTTAAACA-
Chicken_TCONS_00053007      TCCT----TAATCAGTTGGAATGTTAGCCACAAACGACGCTGTTAAACA-
Chicken_TCONS_00053009      TCCT----TAATCAGTTGGAATGTTAGCCACAAACGACGCTGTTAAACA-
Chicken_TCONS_00053008      TCCT----TAATCAGTTGGAATGTTAGCCACAAACGACGCTGTTAAACA-
Chicken_TCONS_00053013      CCCT----CGGAGGGAGGGAAAATCCGCTGCAGCCCGGCCGGGTCTGCT-
Chicken_TCONS_00053011      CCCT----CGGAGGGAGGGAAAATCCGCTGCAGCCCGGCCGGGTCTGCT-
Chicken_TCONS_00053010      CCCT----CGGAGGGAGGGAAAATCCGCTGCAGCCCGGCCGGGTCTGCT-
Chicken_TCONS_00053012      CCCT----CGGAGGGAGGGAAAATCCGCTGCAGCCCGGCCGGGTCTGCT-
Mouse_XR_001783441.1        CTCTGGAGTGGGGGGTGGGAACATTGAATTAAAAAGGAGGTGAAAAGGGG
Mouse_XR_001783438.1        CTCTGGAGTGGGGGGTGGGAACATTGAATTAAAAAGGAGGTGAAAAGGGG
Mouse_XR_001783439.1        CTCTGGAGTGGGGGGTGGGAACATTGAATTAAAAAGGAGGTGAAAAGGGG
Mouse_XR_001783442.1        CTCTGGAGTGGGGGGTGGGAACATTGAATTAAAAAGGAGGTGAAAAGGGG
Mouse_XR_001783440.1        CTCTGGAGTGGGGGGTGGGAACATTGAATTAAAAAGGAGGTGAAAAGGGG
Chicken_TCONS_00053003      ATTAA---AGGGCAGAAACACTCTTAGTTCCAAACAACAAATCCTATAAC
Chicken_TCONS_00053005      ATTAA---AGGGCAGAAACACTCTTAGTTCCAAACAACAAATCCTATAAC
Cattle_TCONS_00055143       GAATAAAGTAGTGTGTGTGTCAGACAAGAGAAAGAGGAAATGAGAGAGAA
Cattle_TCONS_00055141       ATCCGGCTGTGGCCAGAAGACTTTCCGCGTCAGAGCTGCTCGGCCAGCGC
Mouse_NR_033447.1           ATTCACACTGGAGTTTTAAAAGGTCATGCTCAATTTTTATTTGCAGCCTG
                                                           *                  

Pig_TCONS_00003118          -----GTGTCTTTGTGTGTGAGCACTTCCTGTTTTCATTCCAGGATCAAA
Pig_TCONS_00003119          -----GTGTCTTTGTGTGTGAGCACTTCCTGTTTTCATTCCAGGATCAAA
Chicken_TCONS_00053006      -----TCAAAGGGACGCCTC-AGACGT------TACCTTTTAGTCATAA-
Chicken_TCONS_00053007      -----TCAAAGGGACGCCTC-AGACGT------TACCTTTTAGTCATAA-
Chicken_TCONS_00053009      -----TCAAAGGGACGCCTC-AGACGT------TACCTTTTAGTCATAA-
Chicken_TCONS_00053008      -----TCAAAGGGACGCCTC-AGACGT------TACCTTTTAGTCATAA-
Chicken_TCONS_00053013      -----TCCAATCACCGCCCCGAGGTGCGCCGGGCCCCGCGCCGCCCTCG-
Chicken_TCONS_00053011      -----TCCAATCACCGCCCCGAGGTGCGCCGGGCCCCGCGCCGCCCTCG-
Chicken_TCONS_00053010      -----TCCAATCACCGCCCCGAGGTGCGCCGGGCCCCGCGCCGCCCTCG-
Chicken_TCONS_00053012      -----TCCAATCACCGCCCCGAGGTGCGCCGGGCCCCGCGCCGCCCTCG-
Mouse_XR_001783441.1        GGTACTGAAGGGGGTGAATGAGAAAGAGAATTGGGCCTCTCAAATTTAAG
Mouse_XR_001783438.1        GGTACTGAAGGGGGTGAATGAGAAAGAGAATTGGGCCTCTCAAATTTAAG
Mouse_XR_001783439.1        GGTACTGAAGGGGGTGAATGAGAAAGAGAATTGGGCCTCTCAAATTTAAG
Mouse_XR_001783442.1        GGTACTGAAGGGGGTGAATGAGAAAGAGAATTGGGCCTCTCAAATTTAAG
Mouse_XR_001783440.1        GGTACTGAAGGGGGTGAATGAGAAAGAGAATTGGGCCTCTCAAATTTAAG
Chicken_TCONS_00053003      -----TGAAATGTATGCCTAACCACCTCGC---TGTGTTTACGTACTTC-
Chicken_TCONS_00053005      -----TGAAATGTATGCCTAACCACCTCGC---TGTGTTTACGTACTTC-
Cattle_TCONS_00055143       TGAGAATATAAGAGAGAGTGAGAAAAGGCTGATAGGCTTTTCTTTTCT--
Cattle_TCONS_00055141       GTTTCCCGGGGAAGAGAGGCTGGTGGCGGGTCTTCCGACCCGAGGTTGT-
Mouse_NR_033447.1           AAAAGTCAAGCTGGAGCTCCGGCTTAAGGTAGGGACTTCCATTCCTAGGG
                                           *                                  

Pig_TCONS_00003118          TATATTCTTTGCAGCACAACTAGGGGAGCTCTTGAAGGTGGC-AAGTGGA
Pig_TCONS_00003119          TATATTCTTTGCAGCACAACTAGGGGAGCTCTTGAAGGTGGC-AAGTGGA
Chicken_TCONS_00053006      -------CTAAGAGGATTAATTTCTATAAT--TAGAGGGGAT-AAATATG
Chicken_TCONS_00053007      -------CTAAGAGGATTAATTTCTATAAT--TAGAGGGGAT-AAATATG
Chicken_TCONS_00053009      -------CTAAGAGGATTAATTTCTATAAT--TAGAGGGGAT-AAATATG
Chicken_TCONS_00053008      -------CTAAGAGGATTAATTTCTATAAT--TAGAGGGGAT-AAATATG
Chicken_TCONS_00053013      -------CCCGCTCCCCTCTCCCCTTCGGCG-CAGCGCTGCG-GAGCGAT
Chicken_TCONS_00053011      -------CCCGCTCCCCTCTCCCCTTCGGCG-CAGCGCTGCG-GAGCGAT
Chicken_TCONS_00053010      -------CCCGCTCCCCTCTCCCCTTCGGCG-CAGCGCTGCG-GAGCGAT
Chicken_TCONS_00053012      -------CCCGCTCCCCTCTCCCCTTCGGCG-CAGCGCTGCG-GAGCGAT
Mouse_XR_001783441.1        AGTCTGTTTTTAATCACCCCCTTTCTTATTG-AAGCATCTCC-TAGACTT
Mouse_XR_001783438.1        AGTCTGTTTTTAATCACCCCCTTTCTTATTG-AAGCATCTCC-TAGACTT
Mouse_XR_001783439.1        AGTCTGTTTTTAATCACCCCCTTTCTTATTG-AAGCATCTCC-TAGACTT
Mouse_XR_001783442.1        AGTCTGTTTTTAATCACCCCCTTTCTTATTG-AAGCATCTCC-TAGACTT
Mouse_XR_001783440.1        AGTCTGTTTTTAATCACCCCCTTTCTTATTG-AAGCATCTCC-TAGACTT
Chicken_TCONS_00053003      -------CACTCACCACATTTTTCCCCATCGAAGTTAGTTAA-TAAAGTC
Chicken_TCONS_00053005      -------CACTCACCACATTTTTCCCCATCGAAGTTAGTTAA-TAAAGTC
Cattle_TCONS_00055143       -------TTTTAAAGTCCCCCTTTTATCTTCTCTGCTTCACTGTAAGCTT
Cattle_TCONS_00055141       --CCCGGCTCTCGCTACCTGCGCGCCCTCGCCGTACGGTGGT-TAGAATT
Mouse_NR_033447.1           ACCCGGGCACCGATCAGAATGAAGTCCTGCTGCGCCGGCCAG--AGGCGA
                                                                        *     

Pig_TCONS_00003118          GGTGCCTGAGAGCCTAATTGAGCACACTAAGGGCTTTTTGGT-GTGGAGG
Pig_TCONS_00003119          GGTGCCTGAGAGCCTAATTGAGCACACTAAGGGCTTTTTGGT-GTGGAGG
Chicken_TCONS_00053006      TGCATAAATACATCTAATTTTTTGACACGTTCCCATCCCGG--CTGGGAG
Chicken_TCONS_00053007      TGCATAAATACATCTAATTTTTTGACACGTTCCCATCCCGG--CTGGGAG
Chicken_TCONS_00053009      TGCATAAATACATCTAATTTTTTGACACGTTCCCATCCCGG--CTGGGAG
Chicken_TCONS_00053008      TGCATAAATACATCTAATTTTTTGACACGTTCCCATCCCGG--CTGGGAG
Chicken_TCONS_00053013      GGCACCACAACAGGTAACATCCCGGAATGCGTCC-CCCGGT--GTGTCTG
Chicken_TCONS_00053011      GGCACCACAACAGGTAACATCCCGGAATGCGTCC-CCCGGT--GTGTCTG
Chicken_TCONS_00053010      GGCACCACAACAGGTAACATCCCGGAATGCGTCC-CCCGGT--GTGTCTG
Chicken_TCONS_00053012      GGCACCACAACAGGTAACATCCCGGAATGCGTCC-CCCGGT--GTGTCTG
Mouse_XR_001783441.1        CTGAAAAGCACTCCTTTCTATTTCTCCCTTTCTTCTTTTGATCCCTTGTG
Mouse_XR_001783438.1        CTGAAAAGCACTCCTTTCTATTTCTCCCTTTCTTCTTTTGATCCCTTGTG
Mouse_XR_001783439.1        CTGAAAAGCACTCCTTTCTATTTCTCCCTTTCTTCTTTTGATCCCTTGTG
Mouse_XR_001783442.1        CTGAAAAGCACTCCTTTCTATTTCTCCCTTTCTTCTTTTGATCCCTTGTG
Mouse_XR_001783440.1        CTGAAAAGCACTCCTTTCTATTTCTCCCTTTCTTCTTTTGATCCCTTGTG
Chicken_TCONS_00053003      AAAGAGTGAAACACATCTGGGCTGTATCACGACTGACTTTAATGCTGATA
Chicken_TCONS_00053005      AAAGAGTGAAACACATCTGGGCTGTATCACGACTGACTTTAATGCTGATA
Cattle_TCONS_00055143       TCGGGCAACTCAACTGAGCTTAGATAGCA-GCCTGCAGAGACTCCAAGCG
Cattle_TCONS_00055141       CGGGAAGATGCACTGGGATGCCAAGAAAGCGCCTCTGTGCA--CCGAAAA
Mouse_NR_033447.1           AAGTGGGATGTGGATTGCCATCTGGAAGAC-TTCGGCTGGACTCCGAGCG
                                                                              

Pig_TCONS_00003118          AGTTTTTCATGGTTATGAATAAA-----CCGTCAGCCTGGGTATTATTTC
Pig_TCONS_00003119          AGTTTTTCATGGTTATGAATAAA-----CCGTCAGCCTGGGTATTATTTC
Chicken_TCONS_00053006      AGGCGCGGAGATGTATGCTTAAAG--AGCCGCTGGAGCGAGCCCCGAGTT
Chicken_TCONS_00053007      AGGCGCGGAGATGTATGCTTAAAG--AGCCGCTGGAGCGAGCCCCGAGTT
Chicken_TCONS_00053009      AGGCGCGGAGATGTATGCTTAAAG--AGCCGCTGGAGCGAGCCCCGAGTT
Chicken_TCONS_00053008      AGGCGCGGAGATGTATGCTTAAAG--AGCCGCTGGAGCGAGCCCCGAGTT
Chicken_TCONS_00053013      AGCCACTGCTGTGCGTGTGC--------CCGTGGGCGTGCAGCGGGAGCT
Chicken_TCONS_00053011      AGCCACTGCTGTGCGTGTGC--------CCGTGGGCGTGCAGCGGGAGCT
Chicken_TCONS_00053010      AGCCACTGCTGTGCGTGTGC--------CCGTGGGCGTGCAGCGGGAGCT
Chicken_TCONS_00053012      AGCCACTGCTGTGCGTGTGC--------CCGTGGGCGTGCAGCGGGAGCT
Mouse_XR_001783441.1        GAATGTTACTATAGGTAACATTAA--GGATTTAAGGGAATAATATAAGCC
Mouse_XR_001783438.1        GAATGTTACTATAGGTAACATTAA--GGATTTAAGGGAATAATATAAGCC
Mouse_XR_001783439.1        GAATGTTACTATAGGTAACATTAA--GGATTTAAGGGAATAATATAAGCC
Mouse_XR_001783442.1        GAATGTTACTATAGGTAACATTAA--GGATTTAAGGGAATAATATAAGCC
Mouse_XR_001783440.1        GAATGTTACTATAGGTAACATTAA--GGATTTAAGGGAATAATATAAGCC
Chicken_TCONS_00053003      ACTTAGGGAGGAAATTGTGCTGTG--GTGTGTGACTACAGAACGAACGTC
Chicken_TCONS_00053005      ACTTAGGGAGGAAATTGTGCTGTG--GTGTGTGACTACAGAACGAACGTC
Cattle_TCONS_00055143       GAGT-CGGAGAAATTTGGCCCGAT--TTTAATAGGGTTGGGGAATGAGCT
Cattle_TCONS_00055141       GGTTGAAAAATAACCCCAGCACTC--TCATCTAGTCCCACACCTTGCACT
Mouse_NR_033447.1           GGTCCTGGCGGCCCCAGCTTTGGACCTGCCGCTGGACCCGAGCGCGTTTT
                                                                              

Pig_TCONS_00003118          TTGCTGTTTCTTTCTTTAACTATCTTTGAAGTTAAGAAAAACAGTTGTAA
Pig_TCONS_00003119          TTGCTGTTTCTTTCTTTAACTATCTTTGAAGTTAAGAAAAACAGTTGTAA
Chicken_TCONS_00053006      CCCGGG----GGAGAAGGAAGG--TTGGCC-C---GTGGAGAGGCAGC--
Chicken_TCONS_00053007      CCCGGG----GGAGAAGGAAGG--TTGGCC-C---GTGGAGAGGCAGC--
Chicken_TCONS_00053009      CCCGGG----GGAGAAGGAAGG--TTGGCC-C---GTGGAGAGGCAGC--
Chicken_TCONS_00053008      CCCGGG----GGAGAAGGAAGG--TTGGCC-C---GTGGAGAGGCAGC--
Chicken_TCONS_00053013      TCCATG----CGAATAGAAAGT--TTGTTTTC---GAGGGGACAGACC--
Chicken_TCONS_00053011      TCCATG----CGAATAGAAAGT--TTGTTTTC---GAGGGGACAGACC--
Chicken_TCONS_00053010      TCCATG----CGAATAGAAAGT--TTGTTTTC---GAGGGGACAGACC--
Chicken_TCONS_00053012      TCCATG----CGAATAGAAAGT--TTGTTTTC---GAGGGGACAGACC--
Mouse_XR_001783441.1        CCCTAGTTCTGTAGTCCAACGGCATTGGCTTTTGGGAGGGGAGTTAAT--
Mouse_XR_001783438.1        CCCTAGTTCTGTAGTCCAACGGCATTGGCTTTTGGGAGGGGAGTTAAT--
Mouse_XR_001783439.1        CCCTAGTTCTGTAGTCCAACGGCATTGGCTTTTGGGAGGGGAGTTAAT--
Mouse_XR_001783442.1        CCCTAGTTCTGTAGTCCAACGGCATTGGCTTTTGGGAGGGGAGTTAAT--
Mouse_XR_001783440.1        CCCTAGTTCTGTAGTCCAACGGCATTGGCTTTTGGGAGGGGAGTTAAT--
Chicken_TCONS_00053003      CAAAGGT-CCAACGTCCAAAGGTCCTACGTCC---AAACAAAGACACT--
Chicken_TCONS_00053005      CAAAGGT-CCAACGTCCAAAGGTCCTACGTCC---AAACAAAGACACT--
Cattle_TCONS_00055143       CGGGAG-----GTCAATAAAGCCCTCCAAAAATGATGAATGATTGAGCAC
Cattle_TCONS_00055141       GGCGTGAAGCACCCGGGGAAGA--TCAAGTGTCAAAGACAGTGGCGGTTT
Mouse_NR_033447.1           TGAGTGTGAGATGCGCTCCCGCGGCCCAGTATTC-CCACCGCCACAGC--
                                 *                                            

Pig_TCONS_00003118          TGGCAGGCTTATTTTTATGATA-TCATAATCTCCATGTGTTAGTGAAAAG
Pig_TCONS_00003119          TGGCAGGCTTATTTTTATGATA-TCATAATCTCCATGTGTTAGTGAAAAG
Chicken_TCONS_00053006      CGGCAGG--TATTTCAGTGAC--CGTC--CCTT--TGAACACGTTCAGTC
Chicken_TCONS_00053007      CGGCAGG--TATTTCAGTGAC--CGTC--CCTT--TGAACACGTTCAGTC
Chicken_TCONS_00053009      CGGCAGG--TATTTCAGTGAC--CGTC--CCTT--TGAACACGTTCAGTC
Chicken_TCONS_00053008      CGGCAGG--TATTTCAGTGAC--CGTC--CCTT--TGAACACGTTCAGTC
Chicken_TCONS_00053013      GTGCTTG--TATGAAACCCGC--TCTCATCCTT--CGCAAATGTCC---C
Chicken_TCONS_00053011      GTGCTTG--TATGAAACCCGC--TCTCATCCTT--CGCAAATGTCC---C
Chicken_TCONS_00053010      GTGCTTG--TATGAAACCCGC--TCTCATCCTT--CGCAAATGTCC---C
Chicken_TCONS_00053012      GTGCTTG--TATGAAACCCGC--TCTCATCCTT--CGCAAATGTCC---C
Mouse_XR_001783441.1        TTGAAGT--AGCATTTATAAA--CTCCAACTTTATTTTAGCTGTGCTTGT
Mouse_XR_001783438.1        TTGAAGT--AGCATTTATAAA--CTCCAACTTTATTTTAGCTGTGCTTGT
Mouse_XR_001783439.1        TTGAAGT--AGCATTTATAAA--CTCCAACTTTATTTTAGCTGTGCTTGT
Mouse_XR_001783442.1        TTGAAGT--AGCATTTATAAA--CTCCAACTTTATTTTAGCTGTGCTTGT
Mouse_XR_001783440.1        TTGAAGT--AGCATTTATAAA--CTCCAACTTTATTTTAGCTGTGCTTGT
Chicken_TCONS_00053003      AAGACATTGTAGATGTGAGAT--TGTAAACCTCACTGATCAGAAGGGCTG
Chicken_TCONS_00053005      AAGACATTGTAGATGTGAGAT--TGTAAACCTCACTGATCAGAAGGGCTG
Cattle_TCONS_00055143       CTGTGAT--GATGATAGTGATTACCGGAGCAATTAAACAGTTTGATTAAA
Cattle_TCONS_00055141       ATTTTGGTGCATTTCAGTTCTCCTTTCCGTTTCC-AGCAAAATTGAGAAC
Mouse_NR_033447.1           GTGCAAAAGGATCTCTGGCCAA-AGTCGACCTCTCAGCATCAGCAACACC
                                                                              

Pig_TCONS_00003118          AATATACTTCCCTAGGATTTCCCTAAGTTTTTTTTTTTTTTTTTTTT--T
Pig_TCONS_00003119          AATATACTTCCCTAGGATTTCCCTAAGTTTTTTTTTTTTTTTTTTTT--T
Chicken_TCONS_00053006      TCTGCCTTTTCCATCCGG-----AAGGTCTTCCTCAGACCAATCGCGATT
Chicken_TCONS_00053007      TCTGCCTTTTCCATCCGG-----AAGGTCTTCCTCAGACCAATCGCGATT
Chicken_TCONS_00053009      TCTGCCTTTTCCATCCGG-----AAGGTCTTCCTCAGACCAATCGCGATT
Chicken_TCONS_00053008      TCTGCCTTTTCCATCCGG-----AAGGTCTTCCTCAGACCAATCGCGATT
Chicken_TCONS_00053013      GCAGCCCTCTCAAGC--------AGCGCTGTGCTCCGATAGATAACG---
Chicken_TCONS_00053011      GCAGCCCTCTCAAGC--------AGCGCTGTGCTCCGATAGATAACG---
Chicken_TCONS_00053010      GCAGCCCTCTCAAGC--------AGCGCTGTGCTCCGATAGATAACG---
Chicken_TCONS_00053012      GCAGCCCTCTCAAGC--------AGCGCTGTGCTCCGATAGATAACG---
Mouse_XR_001783441.1        TCAGCCTCCTTGAGGTGGTAATTGCGGCTGTTCTTTTTATATCCCCCCTC
Mouse_XR_001783438.1        TCAGCCTCCTTGAGGTGGTAATTGCGGCTGTTCTTTTTATATCCCCCCTC
Mouse_XR_001783439.1        TCAGCCTCCTTGAGGTGGTAATTGCGGCTGTTCTTTTTATATCCCCCCTC
Mouse_XR_001783442.1        TCAGCCTCCTTGAGGTGGTAATTGCGGCTGTTCTTTTTATATCCCCCCTC
Mouse_XR_001783440.1        TCAGCCTCCTTGAGGTGGTAATTGCGGCTGTTCTTTTTATATCCCCCCTC
Chicken_TCONS_00053003      CCAATCAGCCCATAGGTCTCACCTAGAGAGGAAACAAAAGTTCGGAGAAA
Chicken_TCONS_00053005      CCAATCAGCCCATAGGTCTCACCTAGAGAGGAAACAAAAGTTCGGAGAAA
Cattle_TCONS_00055143       TGAGCCATCATAAC---------AATGATGTCTGCGGGAAATCGGCCCTC
Cattle_TCONS_00055141       ACAGCGGAGAAAGAAGA------GGGACCTTCGGAGAAAAGACTTGCGTG
Mouse_NR_033447.1           TCCCCTTCCCTAGCCCAC-----CATGTCTCCTACACAGTGAAAGTGTTT
                                                                              

Pig_TCONS_00003118          TTTGCCATTGGGTACTTTCCAGCAAAAGCACATACATTC-------CAAC
Pig_TCONS_00003119          TTTGCCATTGGGTACTTTCCAGCAAAAGCACATACATTC-------CAAC
Chicken_TCONS_00053006      TCTGCCTT--GATTCTTGTGTGTGTTTACGATCGCTT---------CGGA
Chicken_TCONS_00053007      TCTGCCTT--GATTCTTGTGTGTGTTTACGATCGCTT---------CGGA
Chicken_TCONS_00053009      TCTGCCTT--GATTCTTGTGTGTGTTTACGATCGCTT---------CGGA
Chicken_TCONS_00053008      TCTGCCTT--GATTCTTGTGTGTGTTTACGATCGCTT---------CGGA
Chicken_TCONS_00053013      --TGGAGT--GGATGTGCTGTGCGGTTCCCAGCATCT---------GTGG
Chicken_TCONS_00053011      --TGGAGT--GGATGTGCTGTGCGGTTCCCAGCATCT---------GTGG
Chicken_TCONS_00053010      --TGGAGT--GGATGTGCTGTGCGGTTCCCAGCATCT---------GTGG
Chicken_TCONS_00053012      --TGGAGT--GGATGTGCTGTGCGGTTCCCAGCATCT---------GTGG
Mouse_XR_001783441.1        CCCAATGTCCAGATCCTCTGCACAGATAACTCCACATTCCTCAGAACTGT
Mouse_XR_001783438.1        CCCAATGTCCAGATCCTCTGCACAGATAACTCCACATTCCTCAGAACTGT
Mouse_XR_001783439.1        CCCAATGTCCAGATCCTCTGCACAGATAACTCCACATTCCTCAGAACTGT
Mouse_XR_001783442.1        CCCAATGTCCAGATCCTCTGCACAGATAACTCCACATTCCTCAGAACTGT
Mouse_XR_001783440.1        CCCAATGTCCAGATCCTCTGCACAGATAACTCCACATTCCTCAGAACTGT
Chicken_TCONS_00053003      ATCACCTCAAGGCAGTGAATCTCTGCAGACAATGTTTTC-----AAAACT
Chicken_TCONS_00053005      ATCACCTCAAGGCAGTGAATCTCTGCAGACAATGTTTTC-----AAAACT
Cattle_TCONS_00055143       ACATATAA-AAGAAAGATAGTGCGGAGGGACTTGCAG---------AGGC
Cattle_TCONS_00055141       TGTGTGTGTGTGTGTGTGTAGGTAGGTAGATATAATGACAACTTTCAAGC
Mouse_NR_033447.1           TGTTGTTGTTGATGTTGTTGTTGTTGTTGTTGTAAAG---------GAGA
                                                                              

Pig_TCONS_00003118          AGATTCTTCAATTTTCACTAGATTTCTTAGTCTGAGAAGCCAGGCAGAGC
Pig_TCONS_00003119          AGATTCTTCAATTTTCACTAGATTTCTTAGTCTGAGAAGCCAGGCAGAGC
Chicken_TCONS_00053006      G-------GGGAGCCC-TTAGGCCTCCCCCCGCTCCG---TGT----CCG
Chicken_TCONS_00053007      GA----AGGGGAGCCC-TTAGGCCTCCCCCCGCTCCG---TGT----CCG
Chicken_TCONS_00053009      G----------------------------------TG---TGT----GCG
Chicken_TCONS_00053008      GCCCTCGTTCGCGGCC-CGGAGCCGGGCACGACCCCGCGGTGC----TTT
Chicken_TCONS_00053013      GAAGCACCTATTGCTAATCTGGTTTATTAAATTCGCGTGGTTTAAA-TCC
Chicken_TCONS_00053011      GAAGCACCTATTGCTAATCTGGTTTATTAAATTCGCGTGGTTTAAA-TCC
Chicken_TCONS_00053010      GAAGCACCTATTGCTAATCTGGTTTATTAAATTCGCGTGGTTTAAA-TCC
Chicken_TCONS_00053012      GAAGCACCTATTGCTAATCTGGTTTATTAAATTCGCGTGGTTTAAA-TCC
Mouse_XR_001783441.1        GAGGTCCTGAAGTGTTAATCTGTGTATTAAAATCACCAGATTTAAATCCC
Mouse_XR_001783438.1        GAGGTCCTGAAGTGTTAATCTGTGTATTAAAATCACCAGATTTAAATCCC
Mouse_XR_001783439.1        GAGGTCCTGAAGTGTTAATCTGTGTATTAAAATCACCAGATTTAAATCCC
Mouse_XR_001783442.1        GAGGTCCTGAAGTGTTAATCTGTGTATTAAAATCACCAGATTTAAATCCC
Mouse_XR_001783440.1        GAGGTCCTGAAGTGTTAATCTGTGTATTAAAATCACCAGATTTAAATCCC
Chicken_TCONS_00053003      GACAGCCTCCAGTATCCTCAGGCCC----AAGTTCCATTGCCTGAAAACC
Chicken_TCONS_00053005      GACAGCCTCCAGTATCCTCAGGCCC----AAGTTCCATTGCCTGAAAACC
Cattle_TCONS_00055143       GAGG----GTAGGGCGACGTCAGGGAGTGGGGCCGTGGATCGCGCA-GTA
Cattle_TCONS_00055141       ACATTCTCTATTTAAAAGCAAAACCAAAACCCAGACAGGGGCCGAG-ATT
Mouse_NR_033447.1           GAGTGAGAGAGATATTTATGCACATATTTATCCCTCTAATTATAGGAATT
                                                                              

Pig_TCONS_00003118          TGTCCACTGATAGAAGCCAGGTTAATAGT-----ATACATGACGTTTTTG
Pig_TCONS_00003119          TGTCCACTGATAGAAGCCAGGTTAATAGT-----ATACATGACGTTTTTG
Chicken_TCONS_00053006      AGGGACTGAACCCACGCGTGGGTGCGTG------GGAAGCACCAGCGTGA
Chicken_TCONS_00053007      AGGGACTGAACCCACGCGTGGGTGCGTG------GGAAGCACCAGCGTGA
Chicken_TCONS_00053009      AGAGGGGGGAGAGGCAGGGGAAAAC-TG------CGGAG----AGCGAGA
Chicken_TCONS_00053008      TCTGAGAGGATCTCCTCCGAGATTAGAG------CTAAATCCTAAGAGCA
Chicken_TCONS_00053013      TCTTAGCGCCCCTACATCTGTTAGAACA------ATTGACGCCTTGCTGC
Chicken_TCONS_00053011      TCTTAGCGCCCCTACATCTGTTAGAACA------ATTGACGCCTTGCTGC
Chicken_TCONS_00053010      TCTTAGCGCCCCTACATCTGTTAGAACA------ATTGACGCCTTGCTGC
Chicken_TCONS_00053012      TCTTAGCGCCCCTACATCTGTTAGAACA------ATTGACGCCTTGCTGC
Mouse_XR_001783441.1        TTTTGTCTTCTTTTCAACAGTTAGAACA------ATTGATGCTTTATTAC
Mouse_XR_001783438.1        TTTTGTCTTCTTTTCAACAGTTAGAACA------ATTGATGCTTTATTAC
Mouse_XR_001783439.1        TTTTGTCTTCTTTTCAACAGTTAGAACA------ATTGATGCTTTATTAC
Mouse_XR_001783442.1        TTTTGTCTTCTTTTCAACAGTTAGAACA------ATTGATGCTTTATTAC
Mouse_XR_001783440.1        TTTTGTCTTCTTTTCAACAGTTAGAACA------ATTGATGCTTTATTAC
Chicken_TCONS_00053003      ACCTGAATGGAGGATGCAGGGCTCTGCAG-----GCTGA-GTTTGAAAGA
Chicken_TCONS_00053005      ACCTGAATGGAGGATGCAGGGCTCTGCAG-----GCTGA-GTTTGAAAGA
Cattle_TCONS_00055143       TTGGCCCGGGGTGGCCGCAGCAAGGACAG-----CCGGGTGCGCGGAGCC
Cattle_TCONS_00055141       TCTTGGCGGTGCAGCGAAGGGTCATTCAAGACAAGCAACTGTCTGAAATC
Mouse_NR_033447.1           AATCCTCTTATGACTAAAAGGTAACGTGG-----AAGGACGTCCTTTTGA
                                                                              

Pig_TCONS_00003118          CTAGTTGAATTTCTAAAAAAAAAATTTTCTATGGATTTATTTCCCAAAAA
Pig_TCONS_00003119          CTAGTTGAATTTCTAAAAAAAAAATTTTCTATGGATTTATTTCCCAAAAA
Chicken_TCONS_00053006      AGTGAGTGGC-GTGATGTGTACGCCGTGGGCTGGCTGG---GGTGT-GCA
Chicken_TCONS_00053007      AGTGAGTGGC-GTGATGTGTACGCCGTGGGCTGGCTGG---GGTGT-GCA
Chicken_TCONS_00053009      AGAAAAGTGC-GATAGGAGCCCGGCCCCG---------------------
Chicken_TCONS_00053008      ACCGAATGGCTGCGCCTGGCTTTCCCGGGACTGGGAGGAGAGGTGA-GTA
Chicken_TCONS_00053013      AGGGACAAATAACTCCGGCCATAATCTCGTTTGTAACTTT-ATTCA-GTG
Chicken_TCONS_00053011      AGGGACAAATAACTCCGGCCATAATCTCGTTTGTAACTTT-ATTCA-GTG
Chicken_TCONS_00053010      AGGGACAAATAACTCCGGCCATAATCTCGTTTGTAACTTT-ATTCA-GTG
Chicken_TCONS_00053012      AGGGACAAATAACTCCGGCCATAATCTCGTTTGTAACTTT-ATTCA-GTG
Mouse_XR_001783441.1        CAGAGCCAGTAAATCCAGCCTTAATCTTGTTTGTAACTTTAGTTAATGTT
Mouse_XR_001783438.1        CAGAGCCAGTAAATCCAGCCTTAATCTTGTTTGTAACTTTAGTTAATGTT
Mouse_XR_001783439.1        CAGAGCCAGTAAATCCAGCCTTAATCTTGTTTGTAACTTTAGTTAATGTT
Mouse_XR_001783442.1        CAGAGCCAGTAAATCCAGCCTTAATCTTGTTTGTAACTTTAGTTAATGTT
Mouse_XR_001783440.1        CAGAGCCAGTAAATCCAGCCTTAATCTTGTTTGTAACTTTAGTTAATGTT
Chicken_TCONS_00053003      TGCCAACTGTCCCTGTGCACTCAGCCTT-CCTGCTCCTCCTGATGGAACA
Chicken_TCONS_00053005      TGCCAACTGTCCCTGTGCACTCAGCCTT-CCTGCTCCTCCTGATGGAACA
Cattle_TCONS_00055143       TGGGGATGAG-AGTCTAGCCCAGGTTTTCAGTAACTCGTAAGCCAG-GCT
Cattle_TCONS_00055141       CGAAAGCGATTTCTTGGGACTTTACTGAAATAGTGAGAGTTCCCGGGAGT
Mouse_NR_033447.1           TGTGGAAAAGCACCATTTG-TGACTCACATTCAGACTGATTAAGGAATAA
                                                                              

Pig_TCONS_00003118          TTATTGTGAGGCTTTAAACATTTCTATGGATTTATTTCCTGAAAATTATT
Pig_TCONS_00003119          TTATTGTGAGGCTTTAAACATTTCTATGGATTTATTTCCTGAAAATTATT
Chicken_TCONS_00053006      GGGAAGTC------T--GTGT---GCAGCTCTGTGC---------GTATT
Chicken_TCONS_00053007      GGGAAGTC------T--GTGT---GCAGCTCTGTGC---------GTATT
Chicken_TCONS_00053009      --------------------------------------------------
Chicken_TCONS_00053008      GAAAGCCC------TCAGTGT---GCAGATCTCTTTCGAGCAGTGGTGAA
Chicken_TCONS_00053013      TTTGTTTG------TTTGTGC---GCGGAGTTCGAGTATTTGGGGGCGAT
Chicken_TCONS_00053011      TTTGTTTG------TTTGTGC---GCGGAGTTCGAGTATTTGGGGGCGAT
Chicken_TCONS_00053010      TTTGTTTG------TTTGTGC---GCGGAGTTCGAGTATTTGGGGGCGAT
Chicken_TCONS_00053012      TTTGTTTG------TTTGTGC---GCGGAGTTCGAGTATTTGGGGGCGAT
Mouse_XR_001783441.1        TTGATTTGGAATATTTCGTATCAAGGAGAGTTTTATTGAAGAAAGAAGGT
Mouse_XR_001783438.1        TTGATTTGGAATATTTCGTATCAAGGAGAGTTTTATTGAAGAAAGAAGGT
Mouse_XR_001783439.1        TTGATTTGGAATATTTCGTATCAAGGAGAGTTTTATTGAAGAAAGAAGGT
Mouse_XR_001783442.1        TTGATTTGGAATATTTCGTATCAAGGAGAGTTTTATTGAAGAAAGAAGGT
Mouse_XR_001783440.1        TTGATTTGGAATATTTCGTATCAAGGAGAGTTTTATTGAAGAAAGAAGGT
Chicken_TCONS_00053003      TGTGGATAAG--CACCAGCCT---TGAGGTCCATGGTTCTTTGGTATGTT
Chicken_TCONS_00053005      TGTGGATAAG--CACCAGCCT---TGAAGTAAGCCCTCAGCACAGGAAGC
Cattle_TCONS_00055143       TCAAGCCAGTAAGATCCGACTGGTGAGAAACCTGAACGTTGGGAGAAGTG
Cattle_TCONS_00055141       TTAATTTT------TCAAGGCTGTAAAATGTTGTTTTGTATTGCCCTCTT
Mouse_NR_033447.1           TTGTTGTTAAACGCTTTTAAGAGGAGAGTGTTTAATTGAGGGGCATTCGT
                                                                              

Pig_TCONS_00003118          GTGATGTTGAAAGGACATTTTGGAGAGCAGTAGCTAGAAAC-TAGAAACT
Pig_TCONS_00003119          GTGATGTTGAAAGGACATTTTGGAGAGCAGTAGCTAGAAAC-TAGAAACT
Chicken_TCONS_00053006      TCCAACGTAAACCAGAGGGACTAAAATACCTGT--CTGGGC-TGCCCAGT
Chicken_TCONS_00053007      TCCAACGTAAACCAGAGGGACTAAAATACCTGT--CTGGGC-TGCCCAGT
Chicken_TCONS_00053009      --------------------------------------------------
Chicken_TCONS_00053008      GTCGATGCGTTTCGCAGGGAAAAGAGGGGACGC--TCGTGC-AGTATTTT
Chicken_TCONS_00053013      GCCATTGTATTCGGGAATATACCGTACAGCCAGAGCCGGAA-TGGATGGG
Chicken_TCONS_00053011      GCCATTGTATTCGGGAATATACCGTACAGCCAGAGCCGGAA-TGGATGGG
Chicken_TCONS_00053010      GCCATTGTATTCGGGAATATACCGTACAGCCAGAGCCGGAA-TGGATGGG
Chicken_TCONS_00053012      GCCATTGTATTCGGGAATATACCGTACAGCCAGAGCCGGAA-TGGATGGG
Mouse_XR_001783441.1        GAGATTATGTTTGAATTGGGGAGGTTCTGCTCA--GCCTAA-TGGAAGAT
Mouse_XR_001783438.1        GAGATTATGTTTGAATTGGGGAGGTTCTGCTCA--GCCTAA-TGGAAGAT
Mouse_XR_001783439.1        GAGATTATGTTTGAATTGGGGAGGTTCTGCTCA--GCCTAA-TGGAAGAT
Mouse_XR_001783442.1        GAGATTATGTTTGAATTGGGGAGGTTCTGCTCA--GCCTAA-TGGAAGAT
Mouse_XR_001783440.1        GAGATTATGTTTGAATTGGGGAGGTTCTGCTCA--GCCTAA-TGGAAGAT
Chicken_TCONS_00053003      GTTATTCCCTGAAACAAGGGGACACGCTCAGGGAGCCGCGG-TGA-CATC
Chicken_TCONS_00053005      ATCAATTCTTTAATTCATACTTCAGGGATTTGCAGCCAGGG-TTTTCATT
Cattle_TCONS_00055143       TCCTTCCCCATCCACCTCCTCATTTTTTCTTCTCAGAAGAACTGCAAGAT
Cattle_TCONS_00055141       TTCCCATCAGATATCCATTAAAAACAACAACAAAAACAA-----------
Mouse_NR_033447.1           AATTTTACGGCTTAGTGCAAAATTAAACG-TAATTAAAAACTCAGAAATT
                                                                              

Pig_TCONS_00003118          AATTATTGAGCTTCAGACTAAGTG----TTAATGCAGAATATAGAAAT--
Pig_TCONS_00003119          AATTATTGAGCTTCAGACTAAGTG----TTAATGCAGAATATAGAAAT--
Chicken_TCONS_00053006      GAG----GCCGCTTCTGCCAGG------GTAGTTCAAAATCTAGTTT---
Chicken_TCONS_00053007      GAG----GCCGCTTCTGCCAGG------GTAGTTCAAAATCTAGTTT---
Chicken_TCONS_00053009      --------------------------------------------------
Chicken_TCONS_00053008      ATACTCCGTCGTATAAATCGGGAAC---GTAATTCAGGATATTCATG---
Chicken_TCONS_00053013      CTGAGGGCAGAGCAGAGCGGAATGA---GTAATTCCGAATATTGGAA---
Chicken_TCONS_00053011      CTGAGGGCAGAGCAGAGCGGAATGA---GTAATTCCGAATATTGGAA---
Chicken_TCONS_00053010      CTGAGGGCAGAGCAGAGCGGAATGA---GTAATTCCGAATATTGGAA---
Chicken_TCONS_00053012      CTGAGGGCAGAGCAGAGCGGAATGA---GTAATTCCGAATATTGGAA---
Mouse_XR_001783441.1        AACTTACTCCTTTGAGTTAAGAGGG---GTTTCATTGGGTCAAAGGA---
Mouse_XR_001783438.1        AACTTACTCCTTTGAGTTAAGAGGG---GTTTCATTGGGTCAAAGGA---
Mouse_XR_001783439.1        AACTTACTCCTTTGAGTTAAGAGGG---GTTTCATTGGGTCAAAGGA---
Mouse_XR_001783442.1        AACTTACTCCTTTGAGTTAAGAGGG---GTTTCATTGGGTCAAAGGA---
Mouse_XR_001783440.1        AACTTACTCCTTTGAGTTAAGAGGG---GTTTCATTGGGTCAAAGGA---
Chicken_TCONS_00053003      CAGCAGCCCCTTGAGTTTCACATGTT--TTTCCAAT-CGCTCAACCCC--
Chicken_TCONS_00053005      TGACACATCTAGATATTTCTCATGTT--ATAGTGGTACATTCTTCCTC--
Cattle_TCONS_00055143       TAAAAGCATCCTTCGTATTTGTTGCTGAGTTGCTCATGGACATATAAGGA
Cattle_TCONS_00055141       --------------------------------------------------
Mouse_NR_033447.1           CCAACTGATTTTCCAATTATTTTTATTGTCTGAGCTAATTGTTACACAAG
                                                                              

Pig_TCONS_00003118          GCCTCAATTCATCAGATAGTTTGGTTAAAAAAACCCAAAATGCCACTGTG
Pig_TCONS_00003119          GCCTCAATTCATCAGATAGTTTGGTTAAAAAAACCCAAAATGCCACTGTG
Chicken_TCONS_00053006      GCATT---TC--TTCGAAGGAGCCC---AGAACACAAATAAATAAATAAA
Chicken_TCONS_00053007      GCATT---TC--TTCGAAGGAGCCC---AGAACACAAATAAATAAATAAA
Chicken_TCONS_00053009      --------------------------------------------------
Chicken_TCONS_00053008      GTAATGAATG--CTCGGCTAATCCTTTGGGTGCGCGGAGACCTACAGAGC
Chicken_TCONS_00053013      GTGGCATTTTATCCCGAACCACCGTTCTAGGAGACGTGT-CAGAGTTAAT
Chicken_TCONS_00053011      GTGGCATTTTATCCCGAACCACCGTTCTAGGAGACGTGT-CAGAGTTAAT
Chicken_TCONS_00053010      GTGGCATTTTATCCCGAACCACCGTTCTAGGAGACGTGT-CAGAGTTAAT
Chicken_TCONS_00053012      GTGGCATTTTATCCCGAACCACCGTTCTAGGAGACGTGT-CAGAGTTAAT
Mouse_XR_001783441.1        AAGCTCATTGCTAAAACGGGAGGCTAGCCATAGGAAATGCCAGGGTTTTT
Mouse_XR_001783438.1        AAGCTCATTGCTAAAACGGGAGGCTAGCCATAGGAAATGCCAGGGTTTTT
Mouse_XR_001783439.1        AAGCTCATTGCTAAAACGGGAGGCTAGCCATAGGAAATGCCAGGGTTTTT
Mouse_XR_001783442.1        AAGCTCATTGCTAAAACGGGAGGCTAGCCATAGGAAATGCCAGGGTTTTT
Mouse_XR_001783440.1        AAGCTCATTGCTAAAACGGGAGGCTAGCCATAGGAAATGCCAGGGTTTTT
Chicken_TCONS_00053003      AAA-TATATGGTGTCCCCCTCCCTCCCCCCTCCTCTTTCCTAGGAATGCG
Chicken_TCONS_00053005      AAAGTGTTTTTCAAAATCAGCAGGCTTTTCAGGGATGAAACATGATTGTG
Cattle_TCONS_00055143       AAGATTCCCTCCAAGACTGATAGGAAAGACAGGGCCACTTCTGGACTATC
Cattle_TCONS_00055141       --------------------------------------------------
Mouse_NR_033447.1           GGTATCACTTCTCCCCCAAAGGCATTGGGGAAAAGAGGTGGGAGGTGGGA
                                                                              

Pig_TCONS_00003118          GATTTAGTTTAAGTCTTTTCC-TCAATGTCATCGATTAGCTGTGAGTTTA
Pig_TCONS_00003119          GATTTAGTTTAAGTCTTTTCC-TCAATGTCATCGATTAGCTGTGAGTTTA
Chicken_TCONS_00053006      TAT--AATCCCTCTTTGCACT-GTGATACCGTAACGGAAAGG-ACAGCGA
Chicken_TCONS_00053007      TAT--AATCCCTCTTTGCACT-GTGATACCGTAACGGAAAGG-ACAGCGA
Chicken_TCONS_00053009      --------------------------------------------------
Chicken_TCONS_00053008      AGG--AGGTTATGCAAATCTT-TTCCTACTTTTACAGCTGTACGTTTCGA
Chicken_TCONS_00053013      GAA--GAAAGCAATCCACGTG-TTAATGCGTCTCCGGGCTTACAGCGTAA
Chicken_TCONS_00053011      GAA--GAAAGCAATCCACGTG-TTAATGCGTCTCCGGGCTTACAGCGTAA
Chicken_TCONS_00053010      GAA--GAAAGCAATCCACGTG-TTAATGCGTCTCCGGGCTTACAGCGTAA
Chicken_TCONS_00053012      GAA--GAAAGCAATCCACGTG-TTAATGCGTCTCCGGGCTTACAGCGTAA
Mouse_XR_001783441.1        GAC--AAACAAGGTTGATAC--TTAAAAGTAAAATATCAATAGGAACGAA
Mouse_XR_001783438.1        GAC--AAACAAGGTTGATAC--TTAAAAGTAAAATATCAATAGGAACGAA
Mouse_XR_001783439.1        GAC--AAACAAGGTTGATAC--TTAAAAGTAAAATATCAATAGGAACGAA
Mouse_XR_001783442.1        GAC--AAACAAGGTTGATAC--TTAAAAGTAAAATATCAATAGGAACGAA
Mouse_XR_001783440.1        GAC--AAACAAGGTTGATAC--TTAAAAGTAAAATATCAATAGGAACGAA
Chicken_TCONS_00053003      CGT---AATAAAACCTAATCG-CCCGGGACTCTCCTCCTTTCTGCATCTG
Chicken_TCONS_00053005      CAC---TAATATATTCCATTT-TTAAAGTATGTGCTAATTATCAAATCAG
Cattle_TCONS_00055143       TGTGAGGATGTGTTTCTTTCT-ATAATACTGAAGCACTTTT----TATAA
Cattle_TCONS_00055141       --------------------------------------------------
Mouse_NR_033447.1           GGTGGGAGGCAATCATACCTTGTCCAAATATTCTCCAACTGAAGAGTCCA
                                                                              

Pig_TCONS_00003118          TCACCCTTTCCCCTAAAGCTGATGGTACACAGGAATTTGGGAGATTGTTT
Pig_TCONS_00003119          TCACCCTTTCCCCTAAAGCTGATGGTACACAGGAATTTGGGAGATTGTTT
Chicken_TCONS_00053006      GGGCAAGCTTGTCAGTGTAGCGCAACATCAGA-GCAGCTGAGGAGCTCCC
Chicken_TCONS_00053007      GGGCAAGCTTGTCAGTGTAGCGCAACATCAGA-GCAGCTGAGGAGCTCCC
Chicken_TCONS_00053009      --------------------------------------------------
Chicken_TCONS_00053008      ACAGATTTTTGAGAGATCTGCTCAGCGGTGAATGCTATTTGTTTTCTTGC
Chicken_TCONS_00053013      CCGGGATCCTGTGCAAAATCCACGGGATTTGTTCTTTCTGATTCTCTCCC
Chicken_TCONS_00053011      CCGGGATCCTGTGCAAAATCCACGGGATTTGTTCTTTCTGATTCTCTCCC
Chicken_TCONS_00053010      CCGGGATCCTGTGCAAAATCCACGGGATTTGTTCTTTCTGATTCTCTCCC
Chicken_TCONS_00053012      CCGGGATCCTGTGCAAAATCCACGGGATTTGTTCTTTCTGATTCTCTCCC
Mouse_XR_001783441.1        GGACCTTTATTTCCTTGAATTAGTGAATCTAGCCGGGGTGGGACCTCAAA
Mouse_XR_001783438.1        GGACCTTTATTTCCTTGAATTAGTGAATCTAGCCGGGGTGGGACCTCAAA
Mouse_XR_001783439.1        GGACCTTTATTTCCTTGAATTAGTGAATCTAGCCGGGGTGGGACCTCAAA
Mouse_XR_001783442.1        GGACCTTTATTTCCTTGAATTAGTGAATCTAGCCGGGGTGGGACCTCAAA
Mouse_XR_001783440.1        GGACCTTTATTTCCTTGAATTAGTGAATCTAGCCGGGGTGGGACCTCAAA
Chicken_TCONS_00053003      CCGGACAAGAAACCGTGGGGGGACGAGGTC---CTCCCGGCTCTGAAGCC
Chicken_TCONS_00053005      TCTTATACTACTTCATATACATTTATAGACAA-TCACTAATAGTGTCATT
Cattle_TCONS_00055143       ACCTTTTGGTGTATTTAAATAAATCTATTTGGACATTAAGAGAAGTCATA
Cattle_TCONS_00055141       --------------------------------------------------
Mouse_NR_033447.1           GCGTCCAGAAAGACCTCCTTGGTTGCACCTTACCTCCCCAAGCCCCGCCC
                                                                              

Pig_TCONS_00003118          TAACTGTTACAGTTATAGTGGAACTTGTTCTTCCAATAAAACTGAAGGT-
Pig_TCONS_00003119          TAACTGTTACAGTTATAGTGGAACTTGTTCTTCCAATAAAACTGAAGGT-
Chicken_TCONS_00053006      AAC------TCCGCTAGGCTCTGCTCTCGCT-CACTCAGAAC---ACTCG
Chicken_TCONS_00053007      AAC------TCCGCTAGGCTCTGCTCTCGCT-CACTCAGAAC---ACTCG
Chicken_TCONS_00053009      --------------------------------------------------
Chicken_TCONS_00053008      GAT------TATTTTTTTCTTCTCTCCTCCC-CCCACCCCCC---AACCC
Chicken_TCONS_00053013      AAGACA--ACGCGTGGGGTGCAGATAGTACC-TCTGCGGTTTTGGAGTCA
Chicken_TCONS_00053011      AAGACA--ACGCGTGGGGTGCAGATAGTACC-TCTGCGGTTTTGGAGTCA
Chicken_TCONS_00053010      AAGACA--ACGCGTGGGGTGCAGATAGTACC-TCTGCGGTTTTGGAGTCA
Chicken_TCONS_00053012      AAGACA--ACGCGTGGGGTGCAGATAGTACC-TCTGCGGTTTTGGAGTCA
Mouse_XR_001783441.1        AACACACGATCCATTTGCTTTTTCTCTTGCCATGTCCACTTCTGCTCTCA
Mouse_XR_001783438.1        AACACACGATCCATTTGCTTTTTCTCTTGCCATGTCCACTTCTGCTCTCA
Mouse_XR_001783439.1        AACACACGATCCATTTGCTTTTTCTCTTGCCATGTCCACTTCTGCTCTCA
Mouse_XR_001783442.1        AACACACGATCCATTTGCTTTTTCTCTTGCCATGTCCACTTCTGCTCTCA
Mouse_XR_001783440.1        AACACACGATCCATTTGCTTTTTCTCTTGCCATGTCCACTTCTGCTCTCA
Chicken_TCONS_00053003      GAGCTGCTATGGGACG--CCCGGCGG-------CCTCGGCCACGTCTGCA
Chicken_TCONS_00053005      GATCTGCAAATAAATAGATTTAGCAGAAGCTTTCCTTTGATGTAGATAAA
Cattle_TCONS_00055143       TATACAAAGATAGCTTTGCTTTATTCCAGTAATCCCGATATTAGAAA--A
Cattle_TCONS_00055141       --------------------------------------------------
Mouse_NR_033447.1           GGGGT----CCCGAGTGGCACCCCGCCCTCCCCTTGGCAATTAAGCATTA
                                                                              

Pig_TCONS_00003118          TAATGATTTTTGTCATATTGAGACTAGACTTAACAATTGCTACAGTTGGC
Pig_TCONS_00003119          TAATGATTTTTGTCATATTGAGACTAGACTTAACAATTGCTACAGTTGGC
Chicken_TCONS_00053006      CTGCTGTTCC--CCAGTTGCCCTTGGCACTTCAGAAGAGGACCGCTCGCG
Chicken_TCONS_00053007      CTGCTGTTCC--CCAGTTGCCCTTGGCACTTCAGAAGAGGACCGCTCGCG
Chicken_TCONS_00053009      --------------------------------------------------
Chicken_TCONS_00053008      CCCCACCCCG--CCACAAGGATGCCCGAGTTCCAAACTCCCGAGGCGTCC
Chicken_TCONS_00053013      GGATTATTCC--CCAGCTCAGACTCCCACCTCCGAAATCGCCCTTTGCAC
Chicken_TCONS_00053011      GGATTATTCC--CCAGCTCAGACTCCCACCTCCGAAATCGCCCTTTGCAC
Chicken_TCONS_00053010      GGATTATTCC--CCAGCTCAGACTCCCACCTCCGAAATCGCCCTTTGCAC
Chicken_TCONS_00053012      GGATTATTCC--CCAGCTCAGACTCCCACCTCCGAAATCGCCCTTTGCAC
Mouse_XR_001783441.1        GGTTTTCTCTTTCCATCTGCACTACTTTCCTTTGGGTTCTAAAGGAGGGT
Mouse_XR_001783438.1        GGTTTTCTCTTTCCATCTGCACTACTTTCCTTTGGGTTCTAAAGGAGGGT
Mouse_XR_001783439.1        GGTTTTCTCTTTCCATCTGCACTACTTTCCTTTGGGTTCTAAAGGAGGGT
Mouse_XR_001783442.1        GGTTTTCTCTTTCCATCTGCACTACTTTCCTTTGGGTTCTAAAGGAGGGT
Mouse_XR_001783440.1        GGTTTTCTCTTTCCATCTGCACTACTTTCCTTTGGGTTCTAAAGGAGGGT
Chicken_TCONS_00053003      CGTGGAAAACC-TCGAATGAGACTTTTGCGC---TACATTAACTGTCCCT
Chicken_TCONS_00053005      TGTAAACAACA-ATGAAAAAAAATAGCGTACAAGTGGTTGTCCTGTTCTC
Cattle_TCONS_00055143       GAATTTCACA----ATCTGAGACGCCTTGGCCAAAAA---AAAAAAAAAA
Cattle_TCONS_00055141       --------------------------------------------------
Mouse_NR_033447.1           CAGGCACTCTCCCCTCGCTCCGAGTTCCGCCAACACCTTGGGATGTGAGA
                                                                              

Pig_TCONS_00003118          CTTTGTTGAGGTGGGGTTCTTTTTTCTCT-GGGCCTTTTG-AGGTATTCA
Pig_TCONS_00003119          CTTTGTTGAGGTGGGGTTCTTTTTTCTCT-GGGCCTTTTG-AGGTATTCA
Chicken_TCONS_00053006      TTTGACGCCGGAGCTCTCCGTCCGG------GAGAGAACA-ATGTGCTCC
Chicken_TCONS_00053007      TTTGACGCCGGAGCTCTCCGTCCGG------GAGAGAACA-ATGTGCTCC
Chicken_TCONS_00053009      --------------------------------------------------
Chicken_TCONS_00053008      CTTCATGGCGACGCAGCCCATGCGG------GAACCTCAG-GGACGCGTT
Chicken_TCONS_00053013      CCTCTCCCCCCCTCCGTGGGCTCGACTCTTAGGGCCACTC-CTGTCTCTC
Chicken_TCONS_00053011      CCTCTCCCCCCCTCCGTGGGCTCGACTCTTAGGGCCACTC-CTGTCTCTC
Chicken_TCONS_00053010      CCTCTCCCCCCCTCCGTGGGCTCGACTCTTAGGGCCACTC-CTGTCTCTC
Chicken_TCONS_00053012      CCTCTCCCCCCCTCCGTGGGCTCGACTCTTAGGGCCACTC-CTGTCTCTC
Mouse_XR_001783441.1        GAGTTTTAAAAGTCCTTTCCCCCTTTCTCCAGGATTCCTG-GGCTGTCTG
Mouse_XR_001783438.1        GAGTTTTAAAAGTCCTTTCCCCCTTTCTCCAGGATTCCTG-GGCTGTCTG
Mouse_XR_001783439.1        GAGTTTTAAAAGTCCTTTCCCCCTTTCTCCAGGATTCCTG-GGCTGTCTG
Mouse_XR_001783442.1        GAGTTTTAAAAGTCCTTTCCCCCTTTCTCCAGGATTCCTG-GGCTGTCTG
Mouse_XR_001783440.1        GAGTTTTAAAAGTCCTTTCCCCCTTTCTCCAGGATTCCTG-GGCTGTCTG
Chicken_TCONS_00053003      CTGCCGTCCGGGGCTCCCTCTCCAGCAGCCG--CCTTCTT-CGTCTCCTG
Chicken_TCONS_00053005      TTACCTTAAGGCTATATTACGATCACAATCAGACATATCT-AGGCATGTG
Cattle_TCONS_00055143       GTTTTCTGCGTGTATGTGCATGTCTTCGTGCGCACGTTTATAAACATCTC
Cattle_TCONS_00055141       --------------------------------------------------
Mouse_NR_033447.1           AAGTGATGGCAGCTCTCTTCTGCAG------ATCATTACGGCAAAACCTG
                                                                              

Pig_TCONS_00003118          GAATAGGTGACAATAGCTTGCAGTTGAGAAC-ATATGTAGAGAGACCCCT
Pig_TCONS_00003119          GAATAGGTGACAATAGCTTGCAGTTGAGAAC-ATATGTAGAGAGACCCCT
Chicken_TCONS_00053006      CACCGC-CTCTGGAGCTCTGCGGCTGCCCCC-----GCACACGCGGTGGC
Chicken_TCONS_00053007      CACCGC-CTCTGGAGCTCTGCGGCTGCCCCC-----GCACACGCGGTGGC
Chicken_TCONS_00053009      --------------------------------------------------
Chicken_TCONS_00053008      GTAAAT-ATTTGCAGCTCCCAAACGGATTTT-----GCAGCCGTGCCCCC
Chicken_TCONS_00053013      TCAGCC-CACCTCGGCCCCCCGACCCCCCTTCCCGGGCTCCGGCGGCCGC
Chicken_TCONS_00053011      TCAGCC-CACCTCGGCCCCCCGACCCCCCTTCCCGGGCTCCGGCGGCCGC
Chicken_TCONS_00053010      TCAGCC-CACCTCGGCCCCCCGACCCCCCTTCCCGGGCTCCGGCGGCCGC
Chicken_TCONS_00053012      TCAGCC-CACCTCGGCCCCCCGACCCCCCTTCCCGGGCTCCGGCGGCCGC
Mouse_XR_001783441.1        TAAATTGTTCTCCAAGGGTGCTGTGGTCCTGCAGAAACAGCCCTGAGTCT
Mouse_XR_001783438.1        TAAATTGTTCTCCAAGGGTGCTGTGGTCCTGCAGAAACAGCCCTGAGTCT
Mouse_XR_001783439.1        TAAATTGTTCTCCAAGGGTGCTGTGGTCCTGCAGAAACAGCCCTGAGTCT
Mouse_XR_001783442.1        TAAATTGTTCTCCAAGGGTGCTGTGGTCCTGCAGAAACAGCCCTGAGTCT
Mouse_XR_001783440.1        TAAATTGTTCTCCAAGGGTGCTGTGGTCCTGCAGAAACAGCCCTGAGTCT
Chicken_TCONS_00053003      CAGCCATCTCCGAAGCGGAGGTCGGGACGCTCAC---CCCAGGAGCGCAG
Chicken_TCONS_00053005      TCACACCGGATAATGCTATTTCTTGGGCGTTTGAGGGCAGATGACTTTAC
Cattle_TCONS_00055143       CCAGTCCGCGTTT--GCGTGTTACCTCCCTCCTGCCACACACTCGAAGGC
Cattle_TCONS_00055141       --------------------------------------------------
Mouse_NR_033447.1           GAAGTATCTAGAGAAGGCCGATGACTATCTTCA-----AGTAACACTTGC
                                                                              

Pig_TCONS_00003118          GTGGCTTATTGGAAAAAGTTGCTCCATGCTGGTTGGGTGTTTGGGAAAAA
Pig_TCONS_00003119          GTGGCTTATTGGAAAAAGTTGCTCCATGCTGGTTGGGTGTTTGGGAAAAA
Chicken_TCONS_00053006      TCCGGCGC---GGAGCGCCCCG--CTCGGAAGGAGCCGCTCGGGCCA---
Chicken_TCONS_00053007      TCCGGCGC---GGAGCGCCCCG--CTCGGAAGGAGCCGCTCGGGCCA---
Chicken_TCONS_00053009      --------------------------------------------------
Chicken_TCONS_00053008      TGCTGTGCCCGAGCGCGCCTCG--CTCCGAGAGGGTCAGTGGCACCG---
Chicken_TCONS_00053013      CCGGCTCCCAGGTTCCGTCCCGACCGCCCCGGCGGAACGCCGCACGT---
Chicken_TCONS_00053011      CCGGCTCCCAGGTTCCGTCCCGACCGCCCCGGCGGAACGCCGCACGT---
Chicken_TCONS_00053010      CCGGCTCCCAGGTTCCGTCCCGACCGCCCCGGCGGAACGCCGCACGT---
Chicken_TCONS_00053012      CCGGCTCCCAGGTTCCGTCCCGACCGCCCCGGCGGAACGCCGCACGT---
Mouse_XR_001783441.1        TATGTTATTGGGACAAAGGCTCAGGGCTTAGGTTGTCTTCTGCCCTGGTC
Mouse_XR_001783438.1        TATGTTATTGGGACAAAGGCTCAGGGCTTAGGTTGTCTTCTGCCCTGGTC
Mouse_XR_001783439.1        TATGTTATTGGGACAAAGGCTCAGGGCTTAGGTTGTCTTCTGCCCTGGTC
Mouse_XR_001783442.1        TATGTTATTGGGACAAAGGCTCAGGGCTTAGGTTGTCTTCTGCCCTGGTC
Mouse_XR_001783440.1        TATGTTATTGGGACAAAGGCTCAGGGCTTAGGTTGTCTTCTGCCCTGGTC
Chicken_TCONS_00053003      CCCGG-ACCACGACAAAG--------------------------------
Chicken_TCONS_00053005      CTTGG-ACTTCACAAAAGCTGAGACATGCCATTTAAAAGCATGAATCTGG
Cattle_TCONS_00055143       AGAGGCGTCGAGGGATCGCCCC----CAGAGAGCTGTGTTTACTTAGGTT
Cattle_TCONS_00055141       --------------------------------------------------
Mouse_NR_033447.1           CATACATAGCCGAGGGATTTAAAAAAAAATGAGTAAACACAGCTCTCTGG
                                                                              

Pig_TCONS_00003118          AAAAAAAAATACAACCAGAGTTCTTTTATGTTCTGCTAGTTAATGAATGC
Pig_TCONS_00003119          AAAAAAAAATACAACCAGAGTTCTTTTATGTTCTGCTAGTTAATGAATGC
Chicken_TCONS_00053006      TTGTCTGAAGTGGGTTTCAGCCCATGGAGAAAAGGGGGAAAAAATCTCAG
Chicken_TCONS_00053007      TTGTCTGAAGTGGGTTTCAGCCCATGGAGAAAAGGGGGAAAAAATCTCAG
Chicken_TCONS_00053009      --------------------------------------------------
Chicken_TCONS_00053008      AGAGGGGCTCTGTCTCTGTGCCGCGGCCGTGCAACGGTAATCCGGTCCCG
Chicken_TCONS_00053013      CTGAGCTCCGCGGATCGTCGGATTCACGGAGCTCCTCACCCCGACCCCCC
Chicken_TCONS_00053011      CTGAGCTCCGCGGATCGTCGGATTCACGGAGCTCCTCACCCCGACCCCCC
Chicken_TCONS_00053010      CTGAGCTCCGCGGATCGTCGGATTCACGGAGCTCCTCACCCCGACCCCCC
Chicken_TCONS_00053012      CTGAGCTCCGCGGATCGTCGGATTCACGGAGCTCCTCACCCCGACCCCCC
Mouse_XR_001783441.1        CTGCTGGCTGACAGTTGGAATTTTTGATATATATTTTATTTGGCATTTCT
Mouse_XR_001783438.1        CTGCTGGCTGACAGTTGGAATTTTTGATATATATTTTATTTGGCATTTCT
Mouse_XR_001783439.1        CTGCTGGCTGACAGTTGGAATTTTTGATATATATTTTATTTGGCATTTCT
Mouse_XR_001783442.1        CTGCTGGCTGACAGTTGGAATTTTTGATATATATTTTATTTGGCATTTCT
Mouse_XR_001783440.1        CTGCTGGCTGACAGTTGGAATTTTTGATATATATTTTATTTGGCATTTCT
Chicken_TCONS_00053003      --------------------------------------------------
Chicken_TCONS_00053005      CATTACTGAAAACCCTCGCGTATCATACTCACGTATATCATTGTTAACCT
Cattle_TCONS_00055143       TTTTTTAATCTC-GCCGCCATGTATGACAAGTGTTACTTCAAGAAATTC-
Cattle_TCONS_00055141       --------------------------------------------------
Mouse_NR_033447.1           GGGATGATCCCTCCACGCCCTTGCTTTTGAGCTTGGGGGGGGGGGGTCAT
                                                                              

Pig_TCONS_00003118          ATGAATGTCAAAA--TGGGCCAATGGCCCA--TTCAGGGGGCAAAGCCTC
Pig_TCONS_00003119          ATGAATGTCAAAA--TGGGCCAATGGCCCA--TTCAGGGGGCAAAGCCTC
Chicken_TCONS_00053006      C--AGCCCG------GCTTGGTGTTGCACG--GGGAATGAGCTGACAAAA
Chicken_TCONS_00053007      C--AGCCCG------GCTTGGTGTTGCACG--GGGAATGAGCTGACAAAA
Chicken_TCONS_00053009      --------------------------------------------------
Chicken_TCONS_00053008      CTGAGGGCT------CCGTGTGTTTGCTCA--GAGCTCAGACTGGGAGAG
Chicken_TCONS_00053013      GCCTGCCCG------CCGCGCTCTTCTCTT--TGCAGCGACCTATTCTTT
Chicken_TCONS_00053011      GCCTGCCCG------CCGCGCTCTTCTCTT--TGCAGCGACCTATTCTTT
Chicken_TCONS_00053010      GCCTGCCCG------CCGCGCTCTTCTCTT--TGCAGCGACCTATTCTTT
Chicken_TCONS_00053012      GCCTGCCCG------CCGCGCTCTTCTCTT--TGCAGCGACCTATTCTTT
Mouse_XR_001783441.1        ATTAACGTGTTTGTCCCACACTCCAGCCCT--TGGAGCCATTTATTACTT
Mouse_XR_001783438.1        ATTAACGTGTTTGTCCCACACTCCAGCCCT--TGGAGCCATTTATTACTT
Mouse_XR_001783439.1        ATTAACGTGTTTGTCCCACACTCCAGCCCT--TGGAGCCATTTATTACTT
Mouse_XR_001783442.1        ATTAACGTGTTTGTCCCACACTCCAGCCCT--TGGAGCCATTTATTACTT
Mouse_XR_001783440.1        ATTAACGTGTTTGTCCCACACTCCAGCCCT--TGGAGCCATTTATTACTT
Chicken_TCONS_00053003      --------------------------------------------------
Chicken_TCONS_00053005      ACATATGAGATGTTTTTAAAAATCGCTTCA--CATTTAATACTGAAGTCA
Cattle_TCONS_00055143       ATCAGCCTTCTATAGATAC-TTCCAGTTTTGCTGTAATGATCTGCAGAAG
Cattle_TCONS_00055141       --------------------------------------------------
Mouse_NR_033447.1           GCACAAACATGAGACACGCGTGCACGACCTACAGACGCAAGCAGCAAACT
                                                                              

Pig_TCONS_00003118          AGCAGCCCCCTTCTTTAAGAACACATCCTGAGATGCAAAATACATTTGCT
Pig_TCONS_00003119          AGCAGCCCCCTTCTTTAAGAACACATCCTGAGATGCAAAATACATTTGCT
Chicken_TCONS_00053006      TATTATAGTATGTTTCCTCGAAATGCGTGCTGAGAGGAGAGAACTGTGGT
Chicken_TCONS_00053007      TATTATAGTATGTTTCCTCGAAATGCGTGCTGAGAGGAGAGAACTGTGGT
Chicken_TCONS_00053009      --------------------------------------------------
Chicken_TCONS_00053008      AACTTCACCACTCTTCTTCTCAAAGAGAAGTTTTTTTACACGACTTTGCT
Chicken_TCONS_00053013      TGAGAAAACCTTTGCAGCCCAGAAAGTCAATGGTAGCCCATCGCGGTGAA
Chicken_TCONS_00053011      TGAGAAAACCTTTGCAGCCCAGAAAGTCAATGGTAGCCCATCGCGGTGAA
Chicken_TCONS_00053010      TGAGAAAACCTTTGCAGCCCAGAAAGTCAATGGTAGCCCATCGCGGTGAA
Chicken_TCONS_00053012      TGAGAAAACCTTTGCAGCCCAGAAAGTCAATGGTAGCCCATCGCGGTGAA
Mouse_XR_001783441.1        T--TAAAACGTCTCTTCTCCGTAAACCT-----CCGCTCATCCTTGTGAA
Mouse_XR_001783438.1        T--TAAAACGTCTCTTCTCCGTAAACCT-----CCGCTCATCCTTGTGAA
Mouse_XR_001783439.1        T--TAAAACGTCTCTTCTCCGTAAACCT-----CCGCTCATCCTTGTGAA
Mouse_XR_001783442.1        T--TAAAACGTCTCTTCTCCGTAAACCT-----CCGCTCATCCTTGTGAA
Mouse_XR_001783440.1        T--TAAAACGTCTCTTCTCCGTAAACCT-----CCGCTCATCCTTGTGAA
Chicken_TCONS_00053003      --------------------------------------------------
Chicken_TCONS_00053005      TTTTACTTCTATTATTCATGTGAAGAGCTAAAAATAAACATCCAAAATAT
Cattle_TCONS_00055143       AGAACTGCCATCACTTTCTCGCATCCCA------AGGTGTTGCAGGAACT
Cattle_TCONS_00055141       --------------------------------------------------
Mouse_NR_033447.1           TTTTTCTGCCTTGCACTTTATTTATTTACTTACTTATTTGAGGCAAAGAT
                                                                              

Pig_TCONS_00003118          TAACAAATTAAAATAATGAGATAATTCAATTAGCTTCTTTTTAAAAAAAG
Pig_TCONS_00003119          TAACAAATTAAAATAATGAGATAATTCAATTAGCTTCTTTTTAAAAAAAG
Chicken_TCONS_00053006      GTGCTCCTGAGAGAGAGGTGGTGGTGTTCTTT--TTCCTTCTTTCCTTCT
Chicken_TCONS_00053007      GTGCTCCTGAGAGAGAGGTGGTGGTGTTCTTT--TTCCTTCTTTCCTTCT
Chicken_TCONS_00053009      --------------------------------------------------
Chicken_TCONS_00053008      CCCATAGCAGAAGGCACGTCATTGTTTAGGAT--ATCATTTTAGACTCGC
Chicken_TCONS_00053013      CTTTTCCTGACCTCGGCTGCGGTATGGCTGCG--GTCTTTGGGAGCTGGA
Chicken_TCONS_00053011      CTTTTCCTGACCTCGGCTGCGGTATGGCTGCG--GTCTTTGGGAGCTGGA
Chicken_TCONS_00053010      CTTTTCCTGACCTCGGCTGCGGTATGGCTGCG--GTCTTTGGGAGCTGGA
Chicken_TCONS_00053012      CTTTTCCTGACCTCGGCTGCGGTATGGCTGCG--GTCTTTGGGAGCTGGA
Mouse_XR_001783441.1        CTGTTTTTGACCTTCTCCGCAGTATAACTGAAAAGTTACAGTAAAAAGAA
Mouse_XR_001783438.1        CTGTTTTTGACCTTCTCCGCAGTATAACTGAAAAGTTACAGTAAAAAGAA
Mouse_XR_001783439.1        CTGTTTTTGACCTTCTCCGCAGTATAACTGAAAAGTTACAGTAAAAAGAA
Mouse_XR_001783442.1        CTGTTTTTGACCTTCTCCGCAGTATAACTGAAAAGTTACAGTAAAAAGAA
Mouse_XR_001783440.1        CTGTTTTTGACCTTCTCCGCAGTATAACTGAAAAGTTACAGTAAAAAGAA
Chicken_TCONS_00053003      --------------------------------------------------
Chicken_TCONS_00053005      TTTTCTCTTTTATGGAACAGCTGATAAAAGCC--TTCATTTGAAGTGAAC
Cattle_TCONS_00055143       CACCGAAAGGGGAAAGTGGCTGAAACGCTTAATTACAGTGGGGGAGGGAG
Cattle_TCONS_00055141       --------------------------------------------------
Mouse_NR_033447.1           GAGCATGGAAACGCTCAGACATTTTTCCTTCCTTCCTTCCT---------
                                                                              

Pig_TCONS_00003118          AAAGAAAAAAGGGTACATCAGGGGATTATTGTAATACAAGAACAGGTCAT
Pig_TCONS_00003119          AAAGAAAAAAGGGTACATCAGGGGATTATTGTAATACAAGAACAGGTCAT
Chicken_TCONS_00053006      TTCTTTCTTCTT--CTTCTTCTTTCTTTCTTTCTTTCTCTTTCTTTCTTT
Chicken_TCONS_00053007      TTCTTTCTTCTT--CTTCTTCTTTCTTTCTTTCTTTCTCTTTCTTTCTTT
Chicken_TCONS_00053009      --------------------------------------------------
Chicken_TCONS_00053008      TTTTATTTTTCA--TTTTTTTATTTTTTAATAATTCTGTTTTTCACAGGA
Chicken_TCONS_00053013      TTAGGAGGAGGT--TCATTGCTTACCTGTTAACTTCCCTTTCAACTCTTG
Chicken_TCONS_00053011      TTAGGAGGAGGT--TCATTGCTTACCTGTTAACTTCCCTTTCAACTCTTG
Chicken_TCONS_00053010      TTAGGAGGAGGT--TCATTGCTTACCTGTTAACTTCCCTTTCAACTCTTG
Chicken_TCONS_00053012      TTAGGAGGAGGT--TCATTGCTTACCTGTTAACTTCCCTTTCAACTCTTG
Mouse_XR_001783441.1        TTCTGCTCACTTGCTTACCTCTTACCTTGGTTCGTGCTCTTTCTAGATGG
Mouse_XR_001783438.1        TTCTGCTCACTTGCTTACCTCTTACCTTGGTTCGTGCTCTTTCTAGATGG
Mouse_XR_001783439.1        TTCTGCTCACTTGCTTACCTCTTACCTTGGTTCGTGCTCTTTCTAGATGG
Mouse_XR_001783442.1        TTCTGCTCACTTGCTTACCTCTTACCTTGGTTCGTGCTCTTTCTAGATGG
Mouse_XR_001783440.1        TTCTGCTCACTTGCTTACCTCTTACCTTGGTTCGTGCTCTTTCTAGATGG
Chicken_TCONS_00053003      --------------------------------------------------
Chicken_TCONS_00053005      TCTTGGATGAATGCAGCCTTATTTTCTGGGCTCAGATCTCTTGTACCCAG
Cattle_TCONS_00055143       GGGCGCGAGGCGGAACCTCGGAAGGGAGAGTGGGGAAGGTCTTTACCTGG
Cattle_TCONS_00055141       --------------------------------------------------
Mouse_NR_033447.1           --------------------------------------------------
                                                                              

Pig_TCONS_00003118          ACTGCACAAAAGGGAACAAACCAGTTTGAAATAATGTTAAAGAGACTAGT
Pig_TCONS_00003119          ACTGCACAAAAGGGAACAAACCAGTTTGAAATAATGTTAAAGAGACTAGT
Chicken_TCONS_00053006      CTTTCTTTCTTTCT-----CTCTTTCTTTCTTTCTTTCTTTCTTTCTTTC
Chicken_TCONS_00053007      CTTTCTTTCTTTCT-----CTCTTTCTTTCTTTCTTTCTTTCTTTCTTTC
Chicken_TCONS_00053009      --------------------------------------------------
Chicken_TCONS_00053008      GCTCCTTTAAGTCC-----GAATCTTCAGAGCAGAGAATTGTTAGCCAGC
Chicken_TCONS_00053013      CTTCCACCCCTCCC-----CCTCTTTTTACAAAACCCCGACGCAACCTCC
Chicken_TCONS_00053011      CTTCCACCCCTCCC-----CCTCTTTTTACAAAACCCCGACGCAACCTCC
Chicken_TCONS_00053010      CTTCCACCCCTCCC-----CCTCTTTTTACAAAACCCCGACGCAACCTCC
Chicken_TCONS_00053012      CTTCCACCCCTCCC-----CCTCTTTTTACAAAACCCCGACGCAACCTCC
Mouse_XR_001783441.1        TGTCTACCCTGGGAAAGGGCCCCTGTCCTCACACCACTACTACCACCACC
Mouse_XR_001783438.1        TGTCTACCCTGGGAAAGGGCCCCTGTCCTCACACCACTACTACCACCACC
Mouse_XR_001783439.1        TGTCTACCCTGGGAAAGGGCCCCTGTCCTCACACCACTACTACCACCACC
Mouse_XR_001783442.1        TGTCTACCCTGGGAAAGGGCCCCTGTCCTCACACCACTACTACCACCACC
Mouse_XR_001783440.1        TGTCTACCCTGGGAAAGGGCCCCTGTCCTCACACCACTACTACCACCACC
Chicken_TCONS_00053003      --------------------------------------------------
Chicken_TCONS_00053005      TTGGGAACCCCACA-----TCAGATCTGGGAAGTACGTTGAATCTTCAGA
Cattle_TCONS_00055143       CCTGGACCTGAAGAAA-GCTGTGAATCCTCGCGTTGAAAATTTGAGAAAG
Cattle_TCONS_00055141       --------------------------------------------------
Mouse_NR_033447.1           --------------------------------------------------
                                                                              

Pig_TCONS_00003118          AATGGAGGAATGCACACTGAATCATGCACTTGTAAAGAAATTTACATGAA
Pig_TCONS_00003119          AATGGAGGAATGCACACTGAATCATGCACTTGTAAAGAAATTTACATGAA
Chicken_TCONS_00053006      TTTCTTTCTTTCTTTCTTTCTTTCTTTCTTTCTTTCTTTCTTTCTTTCTT
Chicken_TCONS_00053007      TTTCTTTCTTTCTTTCTTTCTTTCTTTCTTTCTTTCTTTCTTTCTTTCTT
Chicken_TCONS_00053009      --------------------------------------------------
Chicken_TCONS_00053008      AATCTATAATCCAAGCTGGGAAGAAAAAAAAAAAAAAGAAAGAAAGAAAG
Chicken_TCONS_00053013      TCTCTCCGGGAGCGAAGCGGCTCCTCACCCTCTCCCGAGCCCTCACGGTC
Chicken_TCONS_00053011      TCTCTCCGGGAGCGAAGCGGCTCCTCACCCTCTCCCGAGCCCTCACGGTC
Chicken_TCONS_00053010      TCTCTCCGGGAGCGAAGCGGCTCCTCACCCTCTCCCGAGCCCTCACGGTC
Chicken_TCONS_00053012      TCTCTCCGGGAGCGAAGCGGCTCCTCACCCTCTCCCGAGCCCTCACGGTC
Mouse_XR_001783441.1        TTACTGGTTTATTTTTGCTTTTGCTTTGTGTTTACTTTTATTTATTGGTT
Mouse_XR_001783438.1        TTACTGGTTTATTTTTGCTTTTGCTTTGTGTTTACTTTTATTTATTGGTT
Mouse_XR_001783439.1        TTACTGGTTTATTTTTGCTTTTGCTTTGTGTTTACTTTTATTTATTGGTT
Mouse_XR_001783442.1        TTACTGGTTTATTTTTGCTTTTGCTTTGTGTTTACTTTTATTTATTGGTT
Mouse_XR_001783440.1        TTACTGGTTTATTTTTGCTTTTGCTTTGTGTTTACTTTTATTTATTGGTT
Chicken_TCONS_00053003      --------------------------------------------------
Chicken_TCONS_00053005      GGAAAGGGGCTCTATACCTCATAATATTCATTAGGAATATCTTAGGCAAA
Cattle_TCONS_00055143       GTA--GGATTGCTTTTTTTTTTTTTTTGCA-ATGCCTTTGGGGAGAAGTG
Cattle_TCONS_00055141       --------------------------------------------------
Mouse_NR_033447.1           --------------------------------------------------
                                                                              

Pig_TCONS_00003118          A---TAATAATTTAGACTACATCTATTTTCAGTGAGCTAGAGCCAACATT
Pig_TCONS_00003119          A---TAATAATTTAGACTACATCTATTTTCAGTGAGCTAGAGCCAACATT
Chicken_TCONS_00053006      TCTTTCTTTCTTTCTTTCCCTCTTTCCCTCTTTCCCTCTTTCCCTCTTTC
Chicken_TCONS_00053007      TCTTTCTTTCTTTCTTTCCCTCTTTCCCTCTTTCCCTCTTTCCCTCTTTC
Chicken_TCONS_00053009      --------------------------------------------------
Chicken_TCONS_00053008      AAAGGAAAGAAAGAAAGAAAGAAAAAAAGCAGCCAAAGAATTTTTTTTTT
Chicken_TCONS_00053013      CCCCCGGGAGGCCGAGACCTGCCCGGGCCCCGCGGGCCGCCCCCCCGTTG
Chicken_TCONS_00053011      CCCCCGGGAGGCCGAGACCTGCCCGGGCCCCGCGGGCCGCCCCCC-----
Chicken_TCONS_00053010      CCCCCGGGAGGCCGAGACCTGCCCGGGCCCCGCGGGCCGCCCCCC-----
Chicken_TCONS_00053012      CCCCCGGGAGGCCGAGACCTGCCCGGGCCCCGCGGGCCGCCCCCCCGTTG
Mouse_XR_001783441.1        TTTTTCCTTTTTCACACCTTCGTGCTCTATCATAGACTTTTTTTCACCCT
Mouse_XR_001783438.1        TTTTTCCTTTTTCACACCTTCGTGCTCTATCATAGACTTTTTTTCACCCT
Mouse_XR_001783439.1        TTTTTCCTTTTTCACACCTTCGTGCTCTATCATAGACTTTTTTTCACCCT
Mouse_XR_001783442.1        TTTTTCCTTTTTCACACCTTCGTGCTCTATCATAGACTTTTTTTCACCCT
Mouse_XR_001783440.1        TTTTTCCTTTTTCACACCTTCGTGCTCTATCATAGACTTTTTTTCACCCT
Chicken_TCONS_00053003      --------------------------------------------------
Chicken_TCONS_00053005      CAGTTTCCAGCCTAAAACTCACCCATGATGTGCTCATTTGGGCTTTTTAT
Cattle_TCONS_00055143       ATACCCTTGTGTAACAATTAGCTCAGACAATAAAAATAATTGGAAAATCA
Cattle_TCONS_00055141       --------------------------------------------------
Mouse_NR_033447.1           --------------------------------------------------
                                                                              

Pig_TCONS_00003118          -----TCACTTTGAAAGTTGAAATTAATTAAATGACAGAAAAATATAGTG
Pig_TCONS_00003119          -----TCACTTTGAAAGTTGAAATTAATTAAATGACAGAAAAATATAGTG
Chicken_TCONS_00053006      CCTCTTTCCCTCTTTCCCTC-TTTCCCTCTTTCCCTCTTTCCCTCTTTCC
Chicken_TCONS_00053007      CCTCTTTCCCTCTTTCCCTC-TTTCCCTCTTTCCCTCTTTCCCTCTTTCC
Chicken_TCONS_00053009      --------------------------------------------------
Chicken_TCONS_00053008      AGCAGCGTTCTGTGCTGCTC-CTTTCATTTGCTCAGTTTGGCTTTTATTT
Chicken_TCONS_00053013      CGCCGTATTTCTTGTAAAACACGGCCATTCGGGAAAATTCAATTGGCCAA
Chicken_TCONS_00053011      --------------------------------------------------
Chicken_TCONS_00053010      --------------------------------------------------
Chicken_TCONS_00053012      CGCCGTATTTCTTGTAAAACACGGCCATTCGGGAAAATTCAATTGGCCAA
Mouse_XR_001783441.1        GGAAATACGATCAAATGAACCGACAGGTTAAAAAAAAAAAAAAGATGGAG
Mouse_XR_001783438.1        GGAAATACGATCAAATGAACCGACAGGTTAAAAAAAAAAAAAAGATGGAG
Mouse_XR_001783439.1        GGAAATACGATCAAATGAACCGACAGGTTAAAAAAAAAAAAAAGATGGAG
Mouse_XR_001783442.1        GGAAATACGATCAAATGAACCGACAGGTTAAAAAAAAAAAAAAGATGGAG
Mouse_XR_001783440.1        GGAAATACGATCAAATGAACCGACAGGTTAAAAAAAAAAAAAAGATGGAG
Chicken_TCONS_00053003      --------------------------------------------------
Chicken_TCONS_00053005      TTTGTTATTCTCGATGTGTCACTGGTCACCTATTACACTTGGTCTACTTC
Cattle_TCONS_00055143       --------------------------------------------------
Cattle_TCONS_00055141       --------------------------------------------------
Mouse_NR_033447.1           --------------------------------------------------
                                                                              

Pig_TCONS_00003118          GGGCATCTCTGTTTCCAAGGACTTCCTCATGCCTGTTAGTGCATGTAAGA
Pig_TCONS_00003119          GGGCATCTCTGTTTCCAAGGACTTCCTCATGCCTGTTAGTGCATGTAAGA
Chicken_TCONS_00053006      CTCTTTCCCTCTTTCCTTCTTCTTTTCTTCTTAGAAGATTGGGATCGCCT
Chicken_TCONS_00053007      CTCTTTCCCTCTTTCCTTCTTCTTTTCTTCTTAGAAGATTGGGATCGCCT
Chicken_TCONS_00053009      --------------------------------------------------
Chicken_TCONS_00053008      TTAATTCCCCAAACCAACGACCCCCCCCGCGCTGCCTCGCCCCGCTGTGC
Chicken_TCONS_00053013      TTTCCATTTCTCGTGCATCACTTTCACGGCAGAGGCTGTTCCCAGGACAA
Chicken_TCONS_00053011      --------------------------------------------------
Chicken_TCONS_00053010      --------------------------------------------------
Chicken_TCONS_00053012      TTTCCATTTCTCGTGCATCACTTTCACGGCAGAGGCTGTTCCCAGGACAA
Mouse_XR_001783441.1        TGGAATTGTTGCATTTTGCTTTTGCCCTGTTTGATTTCTTCCCATTTTAG
Mouse_XR_001783438.1        TGGAATTGTTGCATTTTGCTTTTGCCCTGTTTGATTTCTTCCCATTTTAG
Mouse_XR_001783439.1        TGGAATTGTTGCATTTTGCTTTTGCCCTGTTTGATTTCTTCCCATTTTAG
Mouse_XR_001783442.1        TGGAATTGTTGCATTTTGCTTTTGCCCTGTTTGATTTCTTCCCATTTTAG
Mouse_XR_001783440.1        TGGAATTGTTGCATTTTGCTTTTGCCCTGTTTGATTTCTTCCCATTTTAG
Chicken_TCONS_00053003      --------------------------------------------------
Chicken_TCONS_00053005      CCAATAGGTTGAATGGAATTATTTTAACA-AGAGACAACAAATAATAAAA
Cattle_TCONS_00055143       --------------------------------------------------
Cattle_TCONS_00055141       --------------------------------------------------
Mouse_NR_033447.1           --------------------------------------------------
                                                                              

Pig_TCONS_00003118          AAAGGGGTCTAAATTAACATGTCGCTAG--TTAGGGATCTCTATTCTTGG
Pig_TCONS_00003119          AAAGGGGTCTAAATTAACATGTCGCTAG--TTAGGGATCTCTATTCTTGG
Chicken_TCONS_00053006      TTGTAAGCCTTTCTTTTGATCCCACAAAGAGAATGCAATATGCATATATG
Chicken_TCONS_00053007      TTGTAAGCCTTTCTTTTGATCCCACAAAGAGAATGCAATATGCATATATG
Chicken_TCONS_00053009      --------------------------------------------------
Chicken_TCONS_00053008      GGGTGGGACAGGGACCAACTTTTAAAAATGATTTTTAACTTGAGAGAAAG
Chicken_TCONS_00053013      G-------------------------------------------------
Chicken_TCONS_00053011      --------------------------------------------------
Chicken_TCONS_00053010      --------------------------------------------------
Chicken_TCONS_00053012      GAGTCGAAGCCTTTTTCCTCCTCACTATCCCAGTGGATTAAGGCACGCAG
Mouse_XR_001783441.1        CTGTTTCCCTATGGCGCGGAAAGAACGGGTTTCAATAAATAGCCCTCTAG
Mouse_XR_001783438.1        CTGTTTCCCTATGGCGCGGAAAGAACGGGTTTCAATAAATAGCCCTCTAG
Mouse_XR_001783439.1        CTGTTTCCCTATGGCGCGGAAAGAACGGGTTTCAATAAATAGCCCTCTAG
Mouse_XR_001783442.1        CTGTTTCCCTATGGCGCGGAAAGAACGGGTTTCAATAAATAGCCCTCTAG
Mouse_XR_001783440.1        CTGTTTCCCTATGGCGCGGAAAGAACGGGTTTCAATAAATAGCCCTCTAG
Chicken_TCONS_00053003      --------------------------------------------------
Chicken_TCONS_00053005      GTGCATAACCGGTCCATGGTTCTTTGGTATGTTGTTATTCCCTGAAACCG
Cattle_TCONS_00055143       --------------------------------------------------
Cattle_TCONS_00055141       --------------------------------------------------
Mouse_NR_033447.1           --------------------------------------------------
                                                                              

Pig_TCONS_00003118          TTTCTGCACTCAGAATGACAGTCGAGTAAATCTTTCTGCT--CATTAAAG
Pig_TCONS_00003119          TTTCTGCACTCAGAATGACAGTCGAGTAAATCTTTCTGCT--CATTAAAG
Chicken_TCONS_00053006      TATTTGCTCTCCATACAAACAACGCGAGAGACTGTACGACGGGATATACG
Chicken_TCONS_00053007      TATTTGCTCTCCATACAAACAACGCGAGAGACTGTACGACGGGATATACG
Chicken_TCONS_00053009      --------------------------------------------------
Chicken_TCONS_00053008      TGAAATTTCATCTGGCAAACGAGGGGGGGGG--AAGGGGGGGCTTTCACG
Chicken_TCONS_00053013      --------------------------------------------------
Chicken_TCONS_00053011      --------------------------------------------------
Chicken_TCONS_00053010      --------------------------------------------------
Chicken_TCONS_00053012      AGAACGCGGTTATAAAGCGCTACAGTTTGACCATTAAAAGAGAATGTCAG
Mouse_XR_001783441.1        CGCTATCTGGCGGGGCTCCAAACACTCTGTGCACCGTGGCGCTGTCAGTT
Mouse_XR_001783438.1        CGCTATCTGGCGGGGCTCCAAACACTCTGTGCACCGTGGCGCTGTCAGTT
Mouse_XR_001783439.1        CGCTATCTGGCGGGGCTCCAAACACTCTGTGCACCGTGGCGCTGTCAGTT
Mouse_XR_001783442.1        CGCTATCTGGCGGGGCTCCAAACACTCTGTGCACCGTGGCGCTGTCAGTT
Mouse_XR_001783440.1        CGCTATCTGGCGGGGCTCCAAACACTCTGTGCACCGTGGCGCTGTCAGTT
Chicken_TCONS_00053003      --------------------------------------------------
Chicken_TCONS_00053005      CGGTAACGCGCAGCCTTCCTCGGGTTGTACTGACGCGGGGCGTATATATA
Cattle_TCONS_00055143       --------------------------------------------------
Cattle_TCONS_00055141       --------------------------------------------------
Mouse_NR_033447.1           --------------------------------------------------
                                                                              

Pig_TCONS_00003118          ATGGGAAAGTAGAAGTTTTACAGGACCATCCTCATCAAAGTTACTGAACC
Pig_TCONS_00003119          ATGGGAAAGTAGAAGTTTTACAGGACCATCCTCATCAAAGTTACTGAACC
Chicken_TCONS_00053006      GCCGGTTGGTCCTCATAATGCTTAGTTTTGCTGTAATTAATTGAAAACAG
Chicken_TCONS_00053007      GCCGGTTGGTCCTCATAATGCTTAGTTTTGCTGTAATTAATTGAAAACAG
Chicken_TCONS_00053009      --------------------------------------------------
Chicken_TCONS_00053008      TTCCTCTTGTGTCTTTTTTTTTT---CTCCTTGAAAAGAGTCGAAGCCTT
Chicken_TCONS_00053013      -------------------GCCCTCGTTCGCGGCCCGGAGCCGGGCACGA
Chicken_TCONS_00053011      -------------------GCCCTCGTTCGCGGCCCGGAGCCGGGCACGA
Chicken_TCONS_00053010      -------------------GCCCTCGTTCGCGGCCCGGAGCCGGGCACGA
Chicken_TCONS_00053012      TGCAGCGCCCTTCAGTGAAGCCCTCGTTCGCGGCCCGGAGCCGGGCACGA
Mouse_XR_001783441.1        TCTCCTTCCCACGCCCTTCCTCACTTCCTTTTCCTTTTCCTCTTGCTCTA
Mouse_XR_001783438.1        TCTCCTTCCCACGCCCTTCCTCACTTCCTTTTCCTTTTCCTCTTGCTCTA
Mouse_XR_001783439.1        TCTCCTTCCCACGCCCTTCCTCACTTCCTTTTCCTTTTCCTCTTGCTCTA
Mouse_XR_001783442.1        TCTCCTTCCCACGCCCTTCCTCACTTCCTTTTCCTTTTCCTCTTGCTCTA
Mouse_XR_001783440.1        TCTCCTTCCCACGCCCTTCCTCACTTCCTTTTCCTTTTCCTCTTGCTCTA
Chicken_TCONS_00053003      --------------------------------------------------
Chicken_TCONS_00053005      TTTTAGCGGCACCTGCGGTCTACCTGGTGCTTTAGGTCCCCCGGGGACAA
Cattle_TCONS_00055143       --------------------------------------------------
Cattle_TCONS_00055141       --------------------------------------------------
Mouse_NR_033447.1           --------------------------------------------------
                                                                              

Pig_TCONS_00003118          TCTTCTCTGCAGTTGGGGTGACATCGGGGATAAAGATGGAAGAGGTTTTC
Pig_TCONS_00003119          TCTTCTCTGCAGTTGGGGTGACATCGGGGATAAAGATGGAAGAGGTTTTC
Chicken_TCONS_00053006      TTATTAGGTCGTCATTGGCAATAGCGTAAATAATTGCAGCAGATTTTTAC
Chicken_TCONS_00053007      TTATTAGGTCGTCATTGGCAATAGCGTAAATAATTGCAGCAGATTTTTAC
Chicken_TCONS_00053009      --------------------------------------------------
Chicken_TCONS_00053008      TTTCCTCCTCACTATCCCAGTGGATTAAGGCACGCAGAGAACGCGGTTAT
Chicken_TCONS_00053013      CCCCGCGGTGCTTTTCTGAGAGGATCTCCTCCGAGATTAGAGCTAAATCC
Chicken_TCONS_00053011      CCCCGCGGTGCTTTTCTGAGAGGATCTCCTCCGAGATTAGAGCTAAATCC
Chicken_TCONS_00053010      CCCCGCGGTGCTTTTCTGAGAGGATCTCCTCCGAGATTAGAGCTAAATCC
Chicken_TCONS_00053012      CCCCGCGGTGCTTTTCTGAGAGGATCTCCTCCGAGATTAGAGCTAAATCC
Mouse_XR_001783441.1        TCTCTTGTCATTTTTGCGCTCTGTATCCCATTTCCAGTTCCTTCTTTTCC
Mouse_XR_001783438.1        TCTCTTGTCATTTTTGCGCTCTGTATCCCATTTCCAGTTCCTTCTTTTCC
Mouse_XR_001783439.1        TCTCTTGTCATTTTTGCGCTCTGTATCCCATTTCCAGTTCCTTCTTTTCC
Mouse_XR_001783442.1        TCTCTTGTCATTTTTGCGCTCTGTATCCCATTTCCAGTTCCTTCTTTTCC
Mouse_XR_001783440.1        TCTCTTGTCATTTTTGCGCTCTGTATCCCATTTCCAGTTCCTTCTTTTCC
Chicken_TCONS_00053003      --------------------------------------------------
Chicken_TCONS_00053005      TTCGCCGCCTCTAAACGAAGCCCGAGATTTGAGTGGAATACCGCAAATAA
Cattle_TCONS_00055143       --------------------------------------------------
Cattle_TCONS_00055141       --------------------------------------------------
Mouse_NR_033447.1           --------------------------------------------------
                                                                              

Pig_TCONS_00003118          AAAGAGAAAGCCGGGGAAAATT--TCCTTACATCTATGGGA-GGTGCAGA
Pig_TCONS_00003119          AAAGAGAAAGCCGGGGAAAATT--TCCTTACATCTATGGGA-GGTGCAGA
Chicken_TCONS_00053006      TTAAAATT---GACCGGTCACG--GAGTGATAG-ATCGATTCGAGGTATA
Chicken_TCONS_00053007      TTAAAATT---GACCGGTCACG--GAGTGATAG-ATCGATTCGAGGTATA
Chicken_TCONS_00053009      --------------------------------------------------
Chicken_TCONS_00053008      AAAGCGCTACAGTTTGACCATT--AAAAGAGAATGTCAGTGCAGCGCCCT
Chicken_TCONS_00053013      TAAGAGCAACCGAATGGCTGC---GCCTGGCTTTCCCGGGACTGGG-AGG
Chicken_TCONS_00053011      TAAGAGCAACCGAATGGCTGC---GCCTGGCTTTCCCGGGACTGGG-AGG
Chicken_TCONS_00053010      TAAGAGCAACCGAATGGCTGC---GCCTGGCTTTCCCGGGACTGGG-AGG
Chicken_TCONS_00053012      TAAGAGCAACCGAATGGCTGC---GCCTGGCTTTCCCGGGACTGGG-AGG
Mouse_XR_001783441.1        CCTCCGCCCCTTTCTAGTCTT---TACTACAGATTCCAATGCAGACAGGG
Mouse_XR_001783438.1        CCTCCGCCCCTTTCTAGTCTT---TACTACAGATTCCAATGCAGACAGGG
Mouse_XR_001783439.1        CCTCCGCCCCTTTCTAGTCTT---TACTACAGATTCCAATGCAGACAGGG
Mouse_XR_001783442.1        CCTCCGCCCCTTTCTAGTCTT---TACTACAGATTCCAATGCAGACAGGG
Mouse_XR_001783440.1        CCTCCGCCCCTTTCTAGTCTT---TACTACAGATTCCAATGCAGACAGGG
Chicken_TCONS_00053003      --------------------------------------------------
Chicken_TCONS_00053005      AATTAGCGTGACCTTGATTATACCCTGTATGAATATCTCATTTACGTAAT
Cattle_TCONS_00055143       --------------------------------------------------
Cattle_TCONS_00055141       --------------------------------------------------
Mouse_NR_033447.1           --------------------------------------------------
                                                                              

Pig_TCONS_00003118          AAAGGCAGGGGGTGGGGAGCAGAGAGGATTGAGAGACACAGCCAGTGAAG
Pig_TCONS_00003119          AAAGGCAGGGGGTGGGGAGCAGAGAGGATTGAGAGACACAGCCAGTGAAG
Chicken_TCONS_00053006      AAAATGATGTATCAAAACATCAATGTCGAT-TATTTGAAATATTGTAGTC
Chicken_TCONS_00053007      AAAATGATGTATCAAAACATCAATGTCGAT-TATTTGAAATATTGTAGTC
Chicken_TCONS_00053009      --------------------------------------------------
Chicken_TCONS_00053008      TCAGTGAAAGTACGCAGCTCTAACAAAGATGCTTTTGGGAGCTCGGAGGG
Chicken_TCONS_00053013      AGAGGTGAGTAGAAAGCCCTCAGTGTGCAGATCTCTTTCGAGCAGTGGTG
Chicken_TCONS_00053011      AGA-----------------------------------------------
Chicken_TCONS_00053010      AGA-----------------------------------------------
Chicken_TCONS_00053012      AGA-----------------------------------------------
Mouse_XR_001783441.1        ACACCCCCCGCCCCCCGGACTGG-ACGGTTGTAACTAGAAGGCAGTCGGC
Mouse_XR_001783438.1        ACACCCCCCGCCCCCCGGACTGG-ACGGTTGTAACTAGAAGGCAGTCGGC
Mouse_XR_001783439.1        ACACCCCCCGCCCCCCGGACTGG-ACGGTTGTAACTAGAAGGCAGTCGGC
Mouse_XR_001783442.1        ACACCCCCCGCCCCCCGGACTGG-ACGGTTGTAACTAGAAGGCAGTCGGC
Mouse_XR_001783440.1        ACACCCCCCGCCCCCCGGACTGG-ACGGTTGTAACTAGAAGGCAGTCGGC
Chicken_TCONS_00053003      --------------------------------------------------
Chicken_TCONS_00053005      GACTTTATGTCACGTACGCGGAGGGTCAATTTCCTTTTAATCTTTCCCAT
Cattle_TCONS_00055143       --------------------------------------------------
Cattle_TCONS_00055141       --------------------------------------------------
Mouse_NR_033447.1           --------------------------------------------------
                                                                              

Pig_TCONS_00003118          GAGAGTAATGAAGGAGACATGTTGTGGAAGAAGGTCATGGGGAGGAGAAA
Pig_TCONS_00003119          GAGAGTAATGAAGGAGACATGTTGTGGAAGAAGGTCATGGGGAGGAGAAA
Chicken_TCONS_00053006      GAATCTTTTTATTGC-TTCATCGGTTAAGTGTCTGAAAGTGCTGTGTTCC
Chicken_TCONS_00053007      GAATCTTTTTATTGC-TTCATCGGTTAAGTGTCTGAAAGTGCTGTGTTCC
Chicken_TCONS_00053009      --------------------------------------------------
Chicken_TCONS_00053008      AAATGGGATCCGTGC-ACCCGGGGCTGGGGGGCTTCTACGTCCTTAGGTC
Chicken_TCONS_00053013      AAGTCGATGCGTTTC-GCAGGGAAAAGAGGGGACGCTCGTGCAGTATTTT
Chicken_TCONS_00053011      --------------------------------------------------
Chicken_TCONS_00053010      --------------------------------------------------
Chicken_TCONS_00053012      --------------------------------------------------
Mouse_XR_001783441.1        CACCCAGATCATAAAGACTTTCCAGTCCTGATCCAGAGTGACTCACACTC
Mouse_XR_001783438.1        CACCCAGATCATAAAGACTTTCCAGTCCTGATCCAGAGTGACTCACACTC
Mouse_XR_001783439.1        CACCCAGATCATAAAGACTTTCCAGTCCTGATCCAGAGTGACTCACACTC
Mouse_XR_001783442.1        CACCCAGATCATAAAGACTTTCCAGTCCTGATCCAGAGTGACTCACACTC
Mouse_XR_001783440.1        CACCCAGATCATAAAGACTTTCCAGTCCTGATCCAGAGTGACTCACACTC
Chicken_TCONS_00053003      --------------------------------------------------
Chicken_TCONS_00053005      TGCTGCAGTAAGCATTCTTTTATAATCAATGGCTGTTTGAATAATCAATT
Cattle_TCONS_00055143       --------------------------------------------------
Cattle_TCONS_00055141       --------------------------------------------------
Mouse_NR_033447.1           --------------------------------------------------
                                                                              

Pig_TCONS_00003118          AATAAAGCCCTTAATGGAACATCTAAAGGAAGGGGAGGACTGTGAGGAGA
Pig_TCONS_00003119          AATAAAGCCCTTAATGGAACATCTAAAGGAAGGGGAGGACTGTGAGGAGA
Chicken_TCONS_00053006      AACATATATTTATGTTGTCAATACTGTCAAAACTGTCAGTTTTATTACAC
Chicken_TCONS_00053007      AACATATATTTATGTTGTCAATACTGTCAAAACTGTCAGTTTTATTACAC
Chicken_TCONS_00053009      --------------------------------------------------
Chicken_TCONS_00053008      ATTTTTAATTTACTTTTTAATTATTATTGTTATTATTTTTATTTTCAGCG
Chicken_TCONS_00053013      ATACTCCGTCGTATAAATCGGGAACGTAATTCAGGATATTCATGGTAATG
Chicken_TCONS_00053011      --------------------------------------------------
Chicken_TCONS_00053010      --------------------------------------------------
Chicken_TCONS_00053012      --------------------------------------------------
Mouse_XR_001783441.1        ATCTTCTCCCTTTGTTGAGCACCTTAGCTGTGTTAAAAGTGTTGACGAGC
Mouse_XR_001783438.1        ATCTTCTCCCTTTGTTGAGCACCTTAGCTGTGTTAAAAGTGTTGACGAGC
Mouse_XR_001783439.1        ATCTTCTCCCTTTGTTGAGCACCTTAGCTGTGTTAAAAGTGTTGACGAGC
Mouse_XR_001783442.1        ATCTTCTCCCTTTGTTGAGCACCTTAGCTGTGTTAAAAGTGTTGACGAGC
Mouse_XR_001783440.1        ATCTTCTCCCTTTGTTGAGCACCTTAGCTGTGTTAAAAGTGTTGACGAGC
Chicken_TCONS_00053003      --------------------------------------------------
Chicken_TCONS_00053005      CACATTTTATGATCCCTGACAAACTCAATATATGTGTGCCTTGTTTCAGC
Cattle_TCONS_00055143       --------------------------------------------------
Cattle_TCONS_00055141       --------------------------------------------------
Mouse_NR_033447.1           --------------------------------------------------
                                                                              

Pig_TCONS_00003118          AGATGACCAGGAAGCTGGGACAGAGCAGTGCCCAGATCAACTGTT--CCC
Pig_TCONS_00003119          AGATGACCAGGAAGCTGGGACAGAGCAGTGCCCAGATCAACTGTT--CCC
Chicken_TCONS_00053006      CGGATTTGTAATACATTTCGGATTTGCTCATTTACATAAAATGGCCACC-
Chicken_TCONS_00053007      CGGATTTGTAATACATTTCGGATTTGCTCATTTACATAAAATGGCCACC-
Chicken_TCONS_00053009      --------------------------------------------------
Chicken_TCONS_00053008      TTGCGCCGTATTTCTTGTAAAACACGGCCATTCGGGAAAATTCA------
Chicken_TCONS_00053013      AATGCTCGGCTAATCCTTTGGGTGCGCGGAGACCTACAGAGCAGGAGGT-
Chicken_TCONS_00053011      --------------------------------------------------
Chicken_TCONS_00053010      --------------------------------------------------
Chicken_TCONS_00053012      --------------------------------------------------
Mouse_XR_001783441.1        CCAACACTCCGCGGGTGGTGTTTTGAAGGGGCTTAACAATTGGGAAGTTT
Mouse_XR_001783438.1        CCAACACTCCGCGGGTGGTGTTTTGAAGGGGCTTAACAATTGGGAAGTTT
Mouse_XR_001783439.1        CCAACACTCCGCGGGTGGTGTTTTGAAGGGGCTTAACAATTGGGAAGTTT
Mouse_XR_001783442.1        CCAACACTCCGCGGGTGGTGTTTTGAAGGGGCTTAACAATTGGGAAGTTT
Mouse_XR_001783440.1        CCAACACTCCGCGGGTGGTGTTTTGAAGGGGCTTAACAATTGGGAAGTTT
Chicken_TCONS_00053003      --------------------------------------------------
Chicken_TCONS_00053005      AAAGCAGCCGGTACTTCTCCACGGCGTTTTCACGTCCGAAGAGTT-----
Cattle_TCONS_00055143       --------------------------------------------------
Cattle_TCONS_00055141       --------------------------------------------------
Mouse_NR_033447.1           --------------------------------------------------
                                                                              

Pig_TCONS_00003118          GTGTGGAACCAAAACACGTGAGCTCGGGAAAGGAGCCTGCAACATGTAGT
Pig_TCONS_00003119          GTGTGGAACCAAAACACGTGAGCTCGGGAAAGGAGCCTGCAACATGTAGT
Chicken_TCONS_00053006      -CCGGGTACCCCCCCTTCTCCCCTCTCTGGAAATCTCTGTCAATGCTGAA
Chicken_TCONS_00053007      -CCGGGTACCCCCCCTTCTCCCCTCTCTGGAAATCTCTGTCAATGCTGAA
Chicken_TCONS_00053009      --------------------------------------------------
Chicken_TCONS_00053008      -------ATTGGCCAATTTCCATTTCTCGTGCATCACTTTCACGGCAGAG
Chicken_TCONS_00053013      -TATGCAAATCTTTTCCTACTTTTACAGCTGTACGTTTCGAACAGATTTT
Chicken_TCONS_00053011      --------------------------------------------------
Chicken_TCONS_00053010      --------------------------------------------------
Chicken_TCONS_00053012      --------------------------------------------------
Mouse_XR_001783441.1        TCTGGAAACAAGACTTTTTTCTCTCCCGGATTCCGGCTAGTACAGCTTAT
Mouse_XR_001783438.1        TCTGGAAACAAGACTTTTTTCTCTCCCGGATTCCGGCTAGTACAGCTTAT
Mouse_XR_001783439.1        TCTGGAAACAAGACTTTTTTCTCTCCCGGATTCCGGCTAGTACAGCTTAT
Mouse_XR_001783442.1        TCTGGAAACAAGACTTTTTTCTCTCCCGGATTCCGGCTAGTACAGCTTAT
Mouse_XR_001783440.1        TCTGGAAACAAGACTTTTTTCTCTCCCGGATTCCGGCTAGTACAGCTTAT
Chicken_TCONS_00053003      --------------------------------------------------
Chicken_TCONS_00053005      ---TGCGGCGGGGTTTCCCGGCTCCCTGGGGAGGCTCCGAGGGATGCAGC
Cattle_TCONS_00055143       --------------------------------------------------
Cattle_TCONS_00055141       --------------------------------------------------
Mouse_NR_033447.1           --------------------------------------------------
                                                                              

Pig_TCONS_00003118          TCCCTTAGAAAAATGGGGAAATGGGAGGTCAAGAGAACTTAATGGACTTA
Pig_TCONS_00003119          TCCCTTAGAAAAATGGGGAAATGGGAGGTCAAGAGAACTTAATGGACTTA
Chicken_TCONS_00053006      AGGATCCGGGACTCACAGCTGAGGCAAAAGAAGTAGAAGTATG-GCTCCA
Chicken_TCONS_00053007      AGGATCCGGGACTCACAGCTGAGGCAAAAGAAGTAGAAGTATG-GCTCCA
Chicken_TCONS_00053009      --------------------------------------------------
Chicken_TCONS_00053008      GCTGTTCCCAGGACAAGTGTGAGTGGTGAGGAGGTGCGGTGCGTGCTGGG
Chicken_TCONS_00053013      TGAGAGATCTGCTCAGCGGTGAATGCTATTTGTTTTCTTGCGATTATTTT
Chicken_TCONS_00053011      --------------------------------------------------
Chicken_TCONS_00053010      --------------------------------------------------
Chicken_TCONS_00053012      --------------------------------------------------
Mouse_XR_001783441.1        ATAAGTTTGAGATCTGAAAGCCAGGAAGCCCCGTGTGGGAGAAAGGAGGC
Mouse_XR_001783438.1        ATAAGTTTGAGATCTGAAAGCCAGGAAGCCCCGTGTGGGAGAAAGGAGGC
Mouse_XR_001783439.1        ATAAGTTTGAGATCTGAAAGCCAGGAAGCCCCGTGTGGGAGAAAGGAGGC
Mouse_XR_001783442.1        ATAAGTTTGAGATCTGAAAGCCAGGAAGCCCCGTGTGGGAGAAAGGAGGC
Mouse_XR_001783440.1        ATAAGTTTGAGATCTGAAAGCCAGGAAGCCCCGTGTGGGAGAAAGGAGGC
Chicken_TCONS_00053003      --------------------------------------------------
Chicken_TCONS_00053005      GGGCAGCGGAGAGCCGCGCCTCGGCGGGAGGCTTAGCGCAAGGGGACACG
Cattle_TCONS_00055143       --------------------------------------------------
Cattle_TCONS_00055141       --------------------------------------------------
Mouse_NR_033447.1           --------------------------------------------------
                                                                              

Pig_TCONS_00003118          ACCGAGGTTCTGTCAGGACACAGGGAAACCGAACTCGAAGTGC-TGGTTT
Pig_TCONS_00003119          ACCGAGGTTCTGTCAGGACACAGGGAAACCGAACTCGAAGTGC-TGGTTT
Chicken_TCONS_00053006      TTAAGTCCAATTCGAACGTCCCTCTG----GAAAGCT-CGGGT-TATTTC
Chicken_TCONS_00053007      TTAAGTCCAATTCGAACGTCCCTCTG----GAAAGCT-CGGGT-TATTTC
Chicken_TCONS_00053009      --------------------------------------------------
Chicken_TCONS_00053008      CTTTTTTTTTTATTATCGTTTTTTGG----GTTTTCTGTTTTT-TGTTTT
Chicken_TCONS_00053013      TTTCTTCTCTCCTCCCCCCACCCCCC----AACCCCCCCACCC-CGCCAC
Chicken_TCONS_00053011      --------------------------------------------------
Chicken_TCONS_00053010      --------------------------------------------------
Chicken_TCONS_00053012      --------------------------------------------------
Mouse_XR_001783441.1        TTCGAAGGGATTGGACAGCACAGCAG----GGGACAGAGTTGT-TGTTGT
Mouse_XR_001783438.1        TTCGAAGGGATTGGACAGCACAGCAG----GGGACAGAGTTGT-TGTTGT
Mouse_XR_001783439.1        TTCGAAGGGATTGGACAGCACAGCAG----GGGACAGAGTTGT-TGTTGT
Mouse_XR_001783442.1        TTCGAAGGGATTGGACAGCACAGCAG----GGGACAGAGTTGT-TGTTGT
Mouse_XR_001783440.1        TTCGAAGGGATTGGACAGCACAGCAG----GGGACAGAGTTGT-TGTTGT
Chicken_TCONS_00053003      --------------------------------------------------
Chicken_TCONS_00053005      CTCAGGGAGCCGCGGTGACATCCAGCAGCCCCTTGAGTTTCACATGTTTT
Cattle_TCONS_00055143       --------------------------------------------------
Cattle_TCONS_00055141       --------------------------------------------------
Mouse_NR_033447.1           --------------------------------------------------
                                                                              

Pig_TCONS_00003118          CCCAACTCCCCTGGCCAGGCTATTTGAATCTTCTCTCCCCACTCCATGAA
Pig_TCONS_00003119          CCCAACTCCCCTGGCCAGGCTATTTGAATCTTCTCTCCCCACTCCATGAA
Chicken_TCONS_00053006      TAACTTGCCATCAGAGGGAATCCTCCCACCCCTTTACCTCCC-C------
Chicken_TCONS_00053007      TAACTTGCCATCAGAGGGAATCCTCCCACCCCTTTACCTCCC-CAGTAAG
Chicken_TCONS_00053009      --------------------------------------------------
Chicken_TCONS_00053008      TCTTTTTAGATCGGCCCCAAAGCCCAAAGAGAAATGAGGTGT-CCGGTGT
Chicken_TCONS_00053013      AAGGATGCCCGAGTTCCAAACTCCCGAGGCGTCCCTTCATGG-CGACGCA
Chicken_TCONS_00053011      --------------------------------------------------
Chicken_TCONS_00053010      --------------------------------------------------
Chicken_TCONS_00053012      --------------------------------------------------
Mouse_XR_001783441.1        TGTTGTTTAGGGGAATAAGATACTCGGTGCTCTCGTCCCCGG-GGAAATC
Mouse_XR_001783438.1        TGTTGTTTAGGGGAATAAGATACTCGGTGCTCTCGTCCCCGG-GGAAATC
Mouse_XR_001783439.1        TGTTGTTTAGGGGAATAAGATACTCGGTGCTCTCGTCCCCGG-GGAAATC
Mouse_XR_001783442.1        TGTTGTTTAGGGGAATAAGATACTCGGTGCTCTCGTCCCCGG-GGAAATC
Mouse_XR_001783440.1        TGTTGTTTAGGGGAATAAGATACTCGGTGCTCTCGTCCCCGG-GGAAATC
Chicken_TCONS_00053003      --------------------------------------------------
Chicken_TCONS_00053005      TCCAATCGCTCAACCCCAAATATATGGTGTCCCCCTCCCTCCCCCCTCCT
Cattle_TCONS_00055143       --------------------------------------------------
Cattle_TCONS_00055141       --------------------------------------------------
Mouse_NR_033447.1           --------------------------------------------------
                                                                              

Pig_TCONS_00003118          CAGGCGTTAATTAAAATTTTCGGTTGGACAGAGAATTTTGCACAAAGCCT
Pig_TCONS_00003119          CAGGCGTTAATTAAAATTTTCGGTTGGACAGAGAATTTTGCACAAAGCCT
Chicken_TCONS_00053006      --------------------------------------------------
Chicken_TCONS_00053007      ATTTAAACACTTTTCTTCTCTCACACCTCGCTTAAACCCTTTAGGAGCGC
Chicken_TCONS_00053009      --------------------------------------------------
Chicken_TCONS_00053008      GGAAGTGCATCTCAGTCAACAGCCAGCTCCTTTGGCCGGGGCTGGAAATG
Chicken_TCONS_00053013      GCCCATGCGGGAACCTCAGGGACGCGTTGTAAATATTTGCAGCTCCCAAA
Chicken_TCONS_00053011      --------------------------------------------------
Chicken_TCONS_00053010      --------------------------------------------------
Chicken_TCONS_00053012      --------------------------------------------------
Mouse_XR_001783441.1        TAGGTTTCCAAGGGACTGTCTCAGTCTGCAGTCTACATCCAAGGCGCCTG
Mouse_XR_001783438.1        TAGGTTTCCAAGGGACTGTCTCAGTCTGCAGTCTACATCCAAGGCGCCTG
Mouse_XR_001783439.1        TAGGTTTCCAAGGGACTGTCTCAGTCTGCAGTCTACATCCAAGGCGCCTG
Mouse_XR_001783442.1        TAGGTTTCCAAGGGACTGTCTCAGTCTGCAGTCTACATCCAAGGCGCCTG
Mouse_XR_001783440.1        TAGGTTTCCAAGGGACTGTCTCAGTCTGCAGTCTACATCCAAGGCGCCTG
Chicken_TCONS_00053003      --------------------------------------------------
Chicken_TCONS_00053005      CTTTCCTAGGAATGCGCGTAATAAAACCTAATCGCCCGGGACTCTCCTCC
Cattle_TCONS_00055143       --------------------------------------------------
Cattle_TCONS_00055141       --------------------------------------------------
Mouse_NR_033447.1           --------------------------------------------------
                                                                              

Pig_TCONS_00003118          CATGCATGTTTATCTAAGTGAAAGCACCCTTGGGCCGGGGAGAAGGTACC
Pig_TCONS_00003119          CATGCATGTTTATCTAAGTGAAAGCACCCTTGGGCCGGGGAGAAGGTACC
Chicken_TCONS_00053006      --------------------------------------------------
Chicken_TCONS_00053007      CGAGAACCTGCACGGAGAGAACGGCGAGCCGGAGCCCACCTGGGAGCCCG
Chicken_TCONS_00053009      --------------------------------------------------
Chicken_TCONS_00053008      GTTTTAACAGGCGGTAAAATTTCATCTTGTGGTGTCAAATTGGGGTCAGT
Chicken_TCONS_00053013      CGGATTTTGCAGCCGTGCCCCCTGCTGTGCCCGAGCGCGCCTCGCTCCGA
Chicken_TCONS_00053011      --------------------------------------------------
Chicken_TCONS_00053010      --------------------------------------------------
Chicken_TCONS_00053012      --------------------------------------------------
Mouse_XR_001783441.1        TCCATTTGTTCTTCCTCAGTTAGCCAGATTTATTCCCAGAACTCCCACCA
Mouse_XR_001783438.1        TCCATTTGTTCTTCCTCAGTTAGCCAGATTTATTCCCAGAACTCCCACCA
Mouse_XR_001783439.1        TCCATTTGTTCTTCCTCAGTTAGCCAGATTTATTCCCAGAACTCCCACCA
Mouse_XR_001783442.1        TCCATTTGTTCTTCCTCAGTTAGCCAGATTTATTCCCAGAACTCCCACCA
Mouse_XR_001783440.1        TCCATTTGTTCTTCCTCAGTTAGCCAGATTTATTCCCAGAACTCCCACCA
Chicken_TCONS_00053003      --------------------------------------------------
Chicken_TCONS_00053005      TTTCTGCATCTGCCGGACAAGAAACCGTGGGGGGACGAGGTCCTCCCGGC
Cattle_TCONS_00055143       --------------------------------------------------
Cattle_TCONS_00055141       --------------------------------------------------
Mouse_NR_033447.1           --------------------------------------------------
                                                                              

Pig_TCONS_00003118          TAGTACCTAGGGCATAGCACAGCCACAACGAGTGCCTAGGAATCACCGGC
Pig_TCONS_00003119          TAGTACCTAGGGCATAGCACAGCCACAACGAGTGCCTAGGAATCACCGGC
Chicken_TCONS_00053006      --------------------------------------------------
Chicken_TCONS_00053007      GAGCCCTCCGAGCAGAGCGGCCCCGACCCGCCCGCGTAGGGC----CGGG
Chicken_TCONS_00053009      --------------------------------------------------
Chicken_TCONS_00053008      TTGGGGTTAGCGCTCTCAGTGTCCGAGAAGGAGCTGTCCAGC----TGTG
Chicken_TCONS_00053013      GAGGGTCAGTGGCACCGAGAGGGGCTCTGTCTCTGTGCCGCG----GCCG
Chicken_TCONS_00053011      --------------------------------------------------
Chicken_TCONS_00053010      --------------------------------------------------
Chicken_TCONS_00053012      --------------------------------------------------
Mouse_XR_001783441.1        ATCACACACACACACACACACACACACACACACACACACACA----CGCG
Mouse_XR_001783438.1        ATCACACACACACACACACACACACACACACACACACACACA----CGCG
Mouse_XR_001783439.1        ATCACACACACACACACACACACACACACACACACACACACA----CGCG
Mouse_XR_001783442.1        ATCACACACACACACACACACACACACACACACACACACACA----CGCG
Mouse_XR_001783440.1        ATCACACACACACACACACACACACACACACACACACACACA----CGCG
Chicken_TCONS_00053003      --------------------------------------------------
Chicken_TCONS_00053005      TCTGAAGCCGAGCTGCTATGGGACGCCCGGCGGCCTCGGCCACGTCTGCA
Cattle_TCONS_00055143       --------------------------------------------------
Cattle_TCONS_00055141       --------------------------------------------------
Mouse_NR_033447.1           --------------------------------------------------
                                                                              

Pig_TCONS_00003118          CACGCACAACTTCTTGTAGTATCCATGGTGCATGGTGGGTTCCATCCAGG
Pig_TCONS_00003119          CACGCACAACTTCTTGTAGTATCCATGGTGCATGGTGGGTTCCATCCAGG
Chicken_TCONS_00053006      --------------------------------------------------
Chicken_TCONS_00053007      TGCGGGCAGCAGCGGGGAACAAAGGGAGCGATGACCGTAGGGGATCCTTC
Chicken_TCONS_00053009      --------------------------------------------------
Chicken_TCONS_00053008      TGGGGATTCATTAAGGGCAAAAGATCCGTTTCAAGAAAAACAATACAAAG
Chicken_TCONS_00053013      TGCAACGGTAATCCGGTCCCGCTGAGGGCTCCGTGTGTTTGCTCAGAGCT
Chicken_TCONS_00053011      --------------------------------------------------
Chicken_TCONS_00053010      --------------------------------------------------
Chicken_TCONS_00053012      --------------------------------------------------
Mouse_XR_001783441.1        CGCACACTTTAGAGACAAGTGTCAAAGTGGGACTAGGAAAGCCCCCTAGA
Mouse_XR_001783438.1        CGCACACTTTAGAGACAAGTGTCAAAGTGGGACTAGGAAAGCCCCCTAGA
Mouse_XR_001783439.1        CGCACACTTTAGAGACAAGTGTCAAAGTGGGACTAGGAAAGCCCCCTAGA
Mouse_XR_001783442.1        CGCACACTTTAGAGACAAGTGTCAAAGTGGGACTAGGAAAGCCCCCTAGA
Mouse_XR_001783440.1        CGCACACTTTAGAGACAAGTGTCAAAGTGGGACTAGGAAAGCCCCCTAGA
Chicken_TCONS_00053003      --------------------------------------------------
Chicken_TCONS_00053005      CGTGGAAAACCTCGAATGAGACTTTTGCGCTACATTAACTGTCCCTCTGC
Cattle_TCONS_00055143       --------------------------------------------------
Cattle_TCONS_00055141       --------------------------------------------------
Mouse_NR_033447.1           --------------------------------------------------
                                                                              

Pig_TCONS_00003118          ATAGGGAGGTGGGAGGTGAGGTCTGGCAGGGCTCTGGACACTCCAAGGGA
Pig_TCONS_00003119          ATAGGGAGGTGGGAGGTGAGGTCTGGCAGGGCTCTGGACACTCCAAGGGA
Chicken_TCONS_00053006      --------------------------------------------------
Chicken_TCONS_00053007      CTTAGCGGGTCGGAGCCCGAAGGAACGCGGAGTGGGAGCAGAGGGGCGTT
Chicken_TCONS_00053009      --------------------------------------------------
Chicken_TCONS_00053008      ACAATCAGAGAGCTAAAGATCCTCTTCAAATCGCATTTTACAAGTGCACC
Chicken_TCONS_00053013      CAGACTGGGAGAGAACTTCACCACTCTTCTTCTCAAAGAGAAGTTTTTTT
Chicken_TCONS_00053011      --------------------------------------------------
Chicken_TCONS_00053010      --------------------------------------------------
Chicken_TCONS_00053012      --------------------------------------------------
Mouse_XR_001783441.1        AAAACCACATGGTGAACCAACACACACCGTTCGAGTAAGCCAGTGGGGCT
Mouse_XR_001783438.1        AAAACCACATGGTGAACCAACACACACCGTTCGAGTAAGCCAGTGGGGCT
Mouse_XR_001783439.1        AAAACCACATGGTGAACCAACACACACCGTTCGAGTAAGCCAGTGGGGCT
Mouse_XR_001783442.1        AAAACCACATGGTGAACCAACACACACCGTTCGAGTAAGCCAGTGGGGCT
Mouse_XR_001783440.1        AAAACCACATGGTGAACCAACACACACCGTTCGAGTAAGCCAGTGGGGCT
Chicken_TCONS_00053003      --------------------------------------------------
Chicken_TCONS_00053005      CGTCCGGGGCTCCCTCTCCAGCAGCCGCCTTCTTCGTCTCCTGCAGCCAT
Cattle_TCONS_00055143       --------------------------------------------------
Cattle_TCONS_00055141       --------------------------------------------------
Mouse_NR_033447.1           --------------------------------------------------
                                                                              

Pig_TCONS_00003118          GACTCAAGGCCTAGAATACCCTGGTGGTGAAGGACAAAGTTGGCTGAGAG
Pig_TCONS_00003119          GACTCAAGGCCTAGAATACCCTGGTGGTGAAGGACAAAGTTGGCTGAGAG
Chicken_TCONS_00053006      --------------------------------------------------
Chicken_TCONS_00053007      CCGCGCCCCCTGTCCCGCAGCCCCCATGCAGCGGGGTCTGAACTGGTGGT
Chicken_TCONS_00053009      --------------------------------------------------
Chicken_TCONS_00053008      AGAACAAATATGGACGCTGAAACCTATTCCCTTCAAACTCCCAAATCGGC
Chicken_TCONS_00053013      ACACGACTTTGCTCCCATAGCAGAAGGCACGTCATTGTTTAGGATATCAT
Chicken_TCONS_00053011      --------------------------------------------------
Chicken_TCONS_00053010      --------------------------------------------------
Chicken_TCONS_00053012      --------------------------------------------------
Mouse_XR_001783441.1        AAACGGGAGTTACACGCATCTTCCTGTACTTAAAACCGCTCAGTGGTGCG
Mouse_XR_001783438.1        AAACGGGAGTTACACGCATCTTCCTGTACTTAAAACCGCTCAGTGGTGCG
Mouse_XR_001783439.1        AAACGGGAGTTACACGCATCTTCCTGTACTTAAAACCGCTCAGTGGTGCG
Mouse_XR_001783442.1        AAACGGGAGTTACACGCATCTTCCTGTACTTAAAACCGCTCAGTGGTGCG
Mouse_XR_001783440.1        AAACGGGAGTTACACGCATCTTCCTGTACTTAAAACCGCTCAGTGGTGCG
Chicken_TCONS_00053003      --------------------------------------------------
Chicken_TCONS_00053005      CTCCGAAGCGGAGGTCGGGACGCTCACCCCAGGAGCGCAGCCCGGACCAC
Cattle_TCONS_00055143       --------------------------------------------------
Cattle_TCONS_00055141       --------------------------------------------------
Mouse_NR_033447.1           --------------------------------------------------
                                                                              

Pig_TCONS_00003118          AGAGAAAGAGAAGAAAGCCTTCTCCACTTGGAAAGGTTGCGCGAGCAGGA
Pig_TCONS_00003119          AGAGAAAGAGAAGAAAGCCTTCTCCACTTGGAAAGGTTGCGCGAGCAGGA
Chicken_TCONS_00053006      --------------------------------------------------
Chicken_TCONS_00053007      TCTCTTTAGCCGTGAGCCCTGAGTTGGTGTTAGCCCGGTGCCAGGCACCC
Chicken_TCONS_00053009      --------------------------------------------------
Chicken_TCONS_00053008      TTCTTAGCCCTCGGAGGGAGGGAAAATCCGCTGCAGCCCGGCCGGGTCTG
Chicken_TCONS_00053013      TTTAGACTCGCTTTTATTTTTCATTTTTTTATTTTTTAATAATTCTGTTT
Chicken_TCONS_00053011      --------------------------------------------------
Chicken_TCONS_00053010      --------------------------------------------------
Chicken_TCONS_00053012      --------------------------------------------------
Mouse_XR_001783441.1        AGCCGAGGTTAAGGAAGACCGAGACCCAGACAGTAAGCCCTGCTAGGTGG
Mouse_XR_001783438.1        AGCCGAGGTTAAGGAAGACCGAGACCCAGACAGTAAGCCCTGCTAGGTGG
Mouse_XR_001783439.1        AGCCGAGGTTAAGGAAGACCGAGACCCAGACAGTAAGCCCTGCTAGGTGG
Mouse_XR_001783442.1        AGCCGAGGTTAAGGAAGACCGAGACCCAGACAGTAAGCCCTGCTAGGTGG
Mouse_XR_001783440.1        AGCCGAGGTTAAGGAAGACCGAGACCCAGACAGTAAGCCCTGCTAGGTGG
Chicken_TCONS_00053003      --------------------------------------------------
Chicken_TCONS_00053005      GACAAAG-------------------------------------------
Cattle_TCONS_00055143       --------------------------------------------------
Cattle_TCONS_00055141       --------------------------------------------------
Mouse_NR_033447.1           --------------------------------------------------
                                                                              

Pig_TCONS_00003118          AACTTTTAAAAACAAGTGAAGCAAAGAGCCCTTTGCGTCTTCCTATTTGC
Pig_TCONS_00003119          AACTTTTAAAAACAAGTGAAGCAAAGAGCCCTTTGCGTCTTCCTATTTGC
Chicken_TCONS_00053006      --------------------------------------------------
Chicken_TCONS_00053007      CTCGCTCACGCTCCCCCCGCGCCCAGCCGGGAAGCGGCCAAGCTCAGCAA
Chicken_TCONS_00053009      --------------------------------------------------
Chicken_TCONS_00053008      CTTCCAATCACCGCCCCGAGGTGCGCCGGGCCCCGCGCCGCCCTCGCCCG
Chicken_TCONS_00053013      TTCACAGGAGCTCCTTTAAGTCCGAATCTTCAGAGCAGAGAATTGTTAGC
Chicken_TCONS_00053011      --------------------------------------------------
Chicken_TCONS_00053010      --------------------------------------------------
Chicken_TCONS_00053012      --------------------------------------------------
Mouse_XR_001783441.1        CTCATCGATAGGCTGCTGTATCCATTCATACTCTCTATTTTTCTCTTCCT
Mouse_XR_001783438.1        CTCATCGATAGGCTGCTGTATCCATTCATACTCTCTATTTTTCTCTTCCT
Mouse_XR_001783439.1        CTCATCGATAGGCTGCTGTATCCATTCATACTCTCTATTTTTCTCTTCCT
Mouse_XR_001783442.1        CTCATCGATAGGCTGCTGTATCCATTCATACTCTCTATTTTTCTCTTCCT
Mouse_XR_001783440.1        CTCATCGATAGGCTGCTGTATCCATTCATACTCTCTATTTTTCTCTTCCT
Chicken_TCONS_00053003      --------------------------------------------------
Chicken_TCONS_00053005      --------------------------------------------------
Cattle_TCONS_00055143       --------------------------------------------------
Cattle_TCONS_00055141       --------------------------------------------------
Mouse_NR_033447.1           --------------------------------------------------
                                                                              

Pig_TCONS_00003118          CCCCCATCCCTTTGGCGCTGAGAGTTTTGAGGGCGGAGGTTGTGAGATGG
Pig_TCONS_00003119          CCCCCATCCCTTTGGCGCTGAGAGTTTTGAGGGCGGAGGTTGTGAGATGG
Chicken_TCONS_00053006      --------------------------------------------------
Chicken_TCONS_00053007      TAAATCAATCCGCTGCCACATCGCTCCCTTCGATCGAGCAAACACTGCGA
Chicken_TCONS_00053009      --------------------------------------------------
Chicken_TCONS_00053008      CTCCCCTCTCCCCTTCGGCGCAGCGCTGCGGAGCGATGGCACCACAACA-
Chicken_TCONS_00053013      CAGCAATCTATAATCCAAGCTGGGAAGAAAAAAAAAAAAAAGAAAGAAAG
Chicken_TCONS_00053011      --------------------------------------------------
Chicken_TCONS_00053010      --------------------------------------------------
Chicken_TCONS_00053012      --------------------------------------------------
Mouse_XR_001783441.1        CTCCCGTCTCTCCCTCCCTCTTTCCCTCTTCCTACTTCCTTCCAGCCCTG
Mouse_XR_001783438.1        CTCCCGTCTCTCCCTCCCTCTTTCCCTCTTCCTACTTCCTTCCAGCCCTG
Mouse_XR_001783439.1        CTCCCGTCTCTCCCTCCCTCTTTCCCTCTTCCTACTTCCTTCCAGCCCTG
Mouse_XR_001783442.1        CTCCCGTCTCTCCCTCCCTCTTTCCCTCTTCCTACTTCCTTCCAGCCCTG
Mouse_XR_001783440.1        CTCCCGTCTCTCCCTCCCTCTTTCCCTCTTCCTACTTCCTTCCAGCCCTG
Chicken_TCONS_00053003      --------------------------------------------------
Chicken_TCONS_00053005      --------------------------------------------------
Cattle_TCONS_00055143       --------------------------------------------------
Cattle_TCONS_00055141       --------------------------------------------------
Mouse_NR_033447.1           --------------------------------------------------
                                                                              

Pig_TCONS_00003118          ATATGCAATGGTTAAAGGGGATCATAGCTTGAGCAAAGTCATCCTAACGT
Pig_TCONS_00003119          ATATGCAATGGTTAAAGGGGATCATAGCTTGAGCAAAGTCATCCTAACGT
Chicken_TCONS_00053006      --------------------------------------------------
Chicken_TCONS_00053007      TCCAGCCCGGTCAC-------TTCTCCTCCCACCCCACCCGCTCTGAGGC
Chicken_TCONS_00053009      --------------------------------------------------
Chicken_TCONS_00053008      --------------------------------------------------
Chicken_TCONS_00053013      AAAGAAAGGAAAGA-------AAGAAAGAAAGAAAAAAAGCAGCCAAAGA
Chicken_TCONS_00053011      --------------------------------------------------
Chicken_TCONS_00053010      --------------------------------------------------
Chicken_TCONS_00053012      --------------------------------------------------
Mouse_XR_001783441.1        TTTCTCTCCCCCCT-------TTTCTCTCTCCCACCCTCTCTCCATCCCT
Mouse_XR_001783438.1        TTTCTCTCCCCCCT-------TTTCTCTCTCCCACCCTCTCTCCATCCCT
Mouse_XR_001783439.1        TTTCTCTCCCCCCT-------TTTCTCTCTCCCACCCTCTCTCCATCCCT
Mouse_XR_001783442.1        TTTCTCTCCCCCCT-------TTTCTCTCTCCCACCCTCTCTCCATCCCT
Mouse_XR_001783440.1        TTTCTCTCCCCCCT-------TTTCTCTCTCCCACCCTCTCTCCATCCCT
Chicken_TCONS_00053003      --------------------------------------------------
Chicken_TCONS_00053005      --------------------------------------------------
Cattle_TCONS_00055143       --------------------------------------------------
Cattle_TCONS_00055141       --------------------------------------------------
Mouse_NR_033447.1           --------------------------------------------------
                                                                              

Pig_TCONS_00003118          TGGAGAAAAAGCACAGGGTTGGGGACCAGGAAGGCTTAGGTTCTGGTGGC
Pig_TCONS_00003119          TGGAGAAAAAGCACAGGGTTGGGGACCAGGAAGGCTTAGGTTCTGGTGGC
Chicken_TCONS_00053006      --------------------------------------------------
Chicken_TCONS_00053007      TGACGCTGCTTCACGGGCTGGGGAGACGGACCCGA---------------
Chicken_TCONS_00053009      --------------------------------------------------
Chicken_TCONS_00053008      --------------------------------------------------
Chicken_TCONS_00053013      ATTTTTTTTTTAGCAGCGTTCTGTGCTGCTCCTTTCATTTGCTCAGTTTG
Chicken_TCONS_00053011      --------------------------------------------------
Chicken_TCONS_00053010      --------------------------------------------------
Chicken_TCONS_00053012      --------------------------------------------------
Mouse_XR_001783441.1        CCCTCCCTTTCCTCTTTCTGTTTATCCTCTTCTTCTCTCTCATCCTTTCC
Mouse_XR_001783438.1        CCCTCCCTTTCCTCTTTCTGTTTATCCTCTTCTTCTCTCTCATCCTTTCC
Mouse_XR_001783439.1        CCCTCCCTTTCCTCTTTCTGTTTATCCTCTTCTTCTCTCTCATCCTTTCC
Mouse_XR_001783442.1        CCCTCCCTTTCCTCTTTCTGTTTATCCTCTTCTTCTCTCTCATCCTTTCC
Mouse_XR_001783440.1        CCCTCCCTTTCCTCTTTCTGTTTATCCTCTTCTTCTCTCTCATCCTTTCC
Chicken_TCONS_00053003      --------------------------------------------------
Chicken_TCONS_00053005      --------------------------------------------------
Cattle_TCONS_00055143       --------------------------------------------------
Cattle_TCONS_00055141       --------------------------------------------------
Mouse_NR_033447.1           --------------------------------------------------
                                                                              

Pig_TCONS_00003118          AGCTGGACCTCCAGCCAATCACTTCCCTTTTTGGGTCTGAGTTTCCTGGT
Pig_TCONS_00003119          AGCTGGACCTCCAGCCAATCACTTCCCTTTTTGGGTCTGAGTTTCCTGGT
Chicken_TCONS_00053006      --------------------------------------------------
Chicken_TCONS_00053007      --------------------------------------------------
Chicken_TCONS_00053009      --------------------------------------------------
Chicken_TCONS_00053008      --------------------------------------------------
Chicken_TCONS_00053013      GCTTTTATTTTTAATTCCCCAAACCAACGACCCCCCCCGCGCTGCCTCGC
Chicken_TCONS_00053011      --------------------------------------------------
Chicken_TCONS_00053010      --------------------------------------------------
Chicken_TCONS_00053012      --------------------------------------------------
Mouse_XR_001783441.1        TCCATCCCTTTCCCTCACACTCAACCTGAGAAAAAGCTCCAATCTGTGCT
Mouse_XR_001783438.1        TCCATCCCTTTCCCTCACACTCAACCTGAGAAAAAGCTCCAATCTGTGCT
Mouse_XR_001783439.1        TCCATCCCTTTCCCTCACACTCAACCTGAGAAAAAGCTCCAATCTGTGCT
Mouse_XR_001783442.1        TCCATCCCTTTCCCTCACACTCAACCTGAGAAAAAGCTCCAATCTGTGCT
Mouse_XR_001783440.1        TCCATCCCTTTCCCTCACACTCAACCTGAGAAAAAGCTCCAATCTGTGCT
Chicken_TCONS_00053003      --------------------------------------------------
Chicken_TCONS_00053005      --------------------------------------------------
Cattle_TCONS_00055143       --------------------------------------------------
Cattle_TCONS_00055141       --------------------------------------------------
Mouse_NR_033447.1           --------------------------------------------------
                                                                              

Pig_TCONS_00003118          TTGCAAACAAAGCAGCTGAACTAAGATTCTGTTGTTCTCTGCCGTTGGTT
Pig_TCONS_00003119          TTGCAAACAAAGCAGCTGAACTAAGATTCTGTTGTTCTCTGCCGTTGGTT
Chicken_TCONS_00053006      --------------------------------------------------
Chicken_TCONS_00053007      --------------------------------------------------
Chicken_TCONS_00053009      --------------------------------------------------
Chicken_TCONS_00053008      --------------------------------------------------
Chicken_TCONS_00053013      CCCGCTGTGCGGGTGGGACAGGGACCAACTTTTAAAAATGATTTTTAACT
Chicken_TCONS_00053011      --------------------------------------------------
Chicken_TCONS_00053010      --------------------------------------------------
Chicken_TCONS_00053012      --------------------------------------------------
Mouse_XR_001783441.1        TTAAGCAAATGTCTTCCTTCCATGTACTCCTCTAAACTCTGGGATTCACG
Mouse_XR_001783438.1        TTAAGCAAATGTCTTCCTTCCATGTACTCCTCTAAACTCTGGGATTCACG
Mouse_XR_001783439.1        TTAAGCAAATGTCTTCCTTCCATGTACTCCTCTAAACTCTGGGATTCACG
Mouse_XR_001783442.1        TTAAGCAAATGTCTTCCTTCCATGTACTCCTCTAAACTCTGGGATTCACG
Mouse_XR_001783440.1        TTAAGCAAATGTCTTCCTTCCATGTACTCCTCTAAACTCTGGGATTCACG
Chicken_TCONS_00053003      --------------------------------------------------
Chicken_TCONS_00053005      --------------------------------------------------
Cattle_TCONS_00055143       --------------------------------------------------
Cattle_TCONS_00055141       --------------------------------------------------
Mouse_NR_033447.1           --------------------------------------------------
                                                                              

Pig_TCONS_00003118          TAGATGACTGAGGGGGTGAAAATACACAGAGACGTTTGCTGGGCCTGCAA
Pig_TCONS_00003119          TAGATGACTGAGGGGGTGAAAATACACAGAGACGTTTGCTGGGCCTGCAA
Chicken_TCONS_00053006      --------------------------------------------------
Chicken_TCONS_00053007      --------------------------------------------------
Chicken_TCONS_00053009      --------------------------------------------------
Chicken_TCONS_00053008      --------------------------------------------------
Chicken_TCONS_00053013      TGAGAGAAAGTGAAATTTCATCTGGCAAACGAGGGGGGGGGAAGGGGGGG
Chicken_TCONS_00053011      --------------------------------------------------
Chicken_TCONS_00053010      --------------------------------------------------
Chicken_TCONS_00053012      --------------------------------------------------
Mouse_XR_001783441.1        TGGCCAGAAGGCTTGTTAGGAACTCCTAACGGCTTCGAAGTAGAAAGGAG
Mouse_XR_001783438.1        TGGCCAGAAGGCTTGTTAGGAACTCCTAACGGCTTCGAAGTAGAAAGGAG
Mouse_XR_001783439.1        TGGCCAGAAGGCTTGTTAGGAACTCCTAACGGCTTCGAAGTAGAAAGGAG
Mouse_XR_001783442.1        TGGCCAGAAGGCTTGTTAGGAACTCCTAACGGCTTCGAAGTAGAAAGGAG
Mouse_XR_001783440.1        TGGCCAGAAGGCTTGTTAGGAACTCCTAACGGCTTCGAAGTAGAAAGGAG
Chicken_TCONS_00053003      --------------------------------------------------
Chicken_TCONS_00053005      --------------------------------------------------
Cattle_TCONS_00055143       --------------------------------------------------
Cattle_TCONS_00055141       --------------------------------------------------
Mouse_NR_033447.1           --------------------------------------------------
                                                                              

Pig_TCONS_00003118          TTGCTCAAGTCTTTATTTTCCACCAAGGAAAGCCGACCATGAAGGAAGAC
Pig_TCONS_00003119          TTGCTCAAGTCTTTATTTTCCACCAAGGAAAGCCGACCATGAAGGAAGAC
Chicken_TCONS_00053006      --------------------------------------------------
Chicken_TCONS_00053007      --------------------------------------------------
Chicken_TCONS_00053009      --------------------------------------------------
Chicken_TCONS_00053008      --------------------------------------------------
Chicken_TCONS_00053013      CTTTCACGTTCCTCTTGTGTCTTTTTTTTTTCTCCTTGAAAAGAGTCGAA
Chicken_TCONS_00053011      --------------------------------------------------
Chicken_TCONS_00053010      --------------------------------------------------
Chicken_TCONS_00053012      --------------------------------------------------
Mouse_XR_001783441.1        GCTACATCTCCTAACATACCTAAAAGGTGTGTAGTGCAGGCATGAGCAAC
Mouse_XR_001783438.1        GCTACATCTCCTAACATACCTAAAAGGTGTGTAGTGCAGGCATGAGCAAC
Mouse_XR_001783439.1        GCTACATCTCCTAACATACCTAAAAGGTGTGTAGTGCAGGCATGAGCAAC
Mouse_XR_001783442.1        GCTACATCTCCTAACATACCTAAAAGGTGTGTAGTGCAGGCATGAGCAAC
Mouse_XR_001783440.1        GCTACATCTCCTAACATACCTAAAAGGTGTGTAGTGCAGGCATGAGCAAC
Chicken_TCONS_00053003      --------------------------------------------------
Chicken_TCONS_00053005      --------------------------------------------------
Cattle_TCONS_00055143       --------------------------------------------------
Cattle_TCONS_00055141       --------------------------------------------------
Mouse_NR_033447.1           --------------------------------------------------
                                                                              

Pig_TCONS_00003118          AGAGGGAGGAAACCCGACAGGGATGGTGAACCACCTACAGCACAGAGGAC
Pig_TCONS_00003119          AGAGGGAGGAAACCCGACAGGGATGGTGAACCACCTACAGCACAGAGGAC
Chicken_TCONS_00053006      --------------------------------------------------
Chicken_TCONS_00053007      --------------------------------------------------
Chicken_TCONS_00053009      --------------------------------------------------
Chicken_TCONS_00053008      --------------------------------------------------
Chicken_TCONS_00053013      GCCTTTTTCCTCCTCACTATCCCAGTGGATTAAGGCACGCAGAGAACGCG
Chicken_TCONS_00053011      --------------------------------------------------
Chicken_TCONS_00053010      --------------------------------------------------
Chicken_TCONS_00053012      --------------------------------------------------
Mouse_XR_001783441.1        TTTCCTTTGTAAGTGTTCTGAACGAAAGAACGAGGCTCTACTCTGGACCT
Mouse_XR_001783438.1        TTTCCTTTGTAAGTGTTCTGAACGAAAGAACGAGGCTCTACTCTGGACCT
Mouse_XR_001783439.1        TTTCCTTTGTAAGTGTTCTGAACGAAAGAACGAGGCTCTACTCTGGACCT
Mouse_XR_001783442.1        TTTCCTTTGTAAGTGTTCTGAACGAAAGAACGAGGCTCTACTCTGGACCT
Mouse_XR_001783440.1        TTTCCTTTGTAAGTGTTCTGAACGAAAGAACGAGGCTCTACTCTGGACCT
Chicken_TCONS_00053003      --------------------------------------------------
Chicken_TCONS_00053005      --------------------------------------------------
Cattle_TCONS_00055143       --------------------------------------------------
Cattle_TCONS_00055141       --------------------------------------------------
Mouse_NR_033447.1           --------------------------------------------------
                                                                              

Pig_TCONS_00003118          AAACAACAGCAGGAAGAAAAAAGTTAAAAGGGTGTGTGTATTGGAGGGTT
Pig_TCONS_00003119          AAACAACAGCAGGAAGAAAAAAGTTAAAAGGGTGTGTGTATTGGAGGGTT
Chicken_TCONS_00053006      --------------------------------------------------
Chicken_TCONS_00053007      --------------------------------------------------
Chicken_TCONS_00053009      --------------------------------------------------
Chicken_TCONS_00053008      --------------------------------------------------
Chicken_TCONS_00053013      GTTATAAAGCGCTACAGTTTGACCATTAAAAGAGAATGTCAGTGCAGCGC
Chicken_TCONS_00053011      --------------------------------------------------
Chicken_TCONS_00053010      --------------------------------------------------
Chicken_TCONS_00053012      --------------------------------------------------
Mouse_XR_001783441.1        CTTTATATACAAATGACAAACAGAATGGAAAATAGCAGAAAGGGTGCCCT
Mouse_XR_001783438.1        CTTTATATACAAATGACAAACAGAATGGAAAATAGCAGAAAGGGTGCCCT
Mouse_XR_001783439.1        CTTTATATACAAATGACAAACAGAATGGAAAATAGCAGAAAGGGTGCCCT
Mouse_XR_001783442.1        CTTTATATACAAATGACAAACAGAATGGAAAATAGCAGAAAGGGTGCCCT
Mouse_XR_001783440.1        CTTTATATACAAATGACAAACAGAATGGAAAATAGCAGAAAGGGTGCCCT
Chicken_TCONS_00053003      --------------------------------------------------
Chicken_TCONS_00053005      --------------------------------------------------
Cattle_TCONS_00055143       --------------------------------------------------
Cattle_TCONS_00055141       --------------------------------------------------
Mouse_NR_033447.1           --------------------------------------------------
                                                                              

Pig_TCONS_00003118          GGTGATCCTTGGCATCTGTGCTGAAAAGGGTGTTCACCGGAACAGATGTG
Pig_TCONS_00003119          GGTGATCCTTGGCATCTGTGCTGAAAAGGGTGTTCACCGGAACAGATGTG
Chicken_TCONS_00053006      --------------------------------------------------
Chicken_TCONS_00053007      --------------------------------------------------
Chicken_TCONS_00053009      --------------------------------------------------
Chicken_TCONS_00053008      --------------------------------------------------
Chicken_TCONS_00053013      CCTTCAGTGAA---------------------------------------
Chicken_TCONS_00053011      --------------------------------------------------
Chicken_TCONS_00053010      --------------------------------------------------
Chicken_TCONS_00053012      --------------------------------------------------
Mouse_XR_001783441.1        ACTACCAGCTCTACTCCCTAAGAATTTTTCTCACTCACCCCCCATTTATG
Mouse_XR_001783438.1        ACTACCAGCTCTACTCCCTAAGAATTTTTCTCACTCACCCCCCATTTATG
Mouse_XR_001783439.1        ACTACCAGCTCTACTCCCTAAGAATTTTTCTCACTCACCCCCCATTTATG
Mouse_XR_001783442.1        ACTACCAGCTCTACTCCCTAAGAATTTTTCTCACTCACCCCCCATTTATG
Mouse_XR_001783440.1        ACTACCAGCTCTACTCCCTAAGAATTTTTCTCACTCACCCCCCATTTATG
Chicken_TCONS_00053003      --------------------------------------------------
Chicken_TCONS_00053005      --------------------------------------------------
Cattle_TCONS_00055143       --------------------------------------------------
Cattle_TCONS_00055141       --------------------------------------------------
Mouse_NR_033447.1           --------------------------------------------------
                                                                              

Pig_TCONS_00003118          TCAAAGGAAGTACAGGAGATGATGGCATACGTCTCAACATCCAAGTTAGG
Pig_TCONS_00003119          TCAAAGGAAGTACAGGAGATGATGGCATACGTCTCAACATCCAAGTTAGG
Chicken_TCONS_00053006      --------------------------------------------------
Chicken_TCONS_00053007      --------------------------------------------------
Chicken_TCONS_00053009      --------------------------------------------------
Chicken_TCONS_00053008      --------------------------------------------------
Chicken_TCONS_00053013      --------------------------------------------------
Chicken_TCONS_00053011      --------------------------------------------------
Chicken_TCONS_00053010      --------------------------------------------------
Chicken_TCONS_00053012      --------------------------------------------------
Mouse_XR_001783441.1        AGGGAAGAAAGCACAGTTTGGGTGTAATTAATTGAAGATTGTTATTAGGT
Mouse_XR_001783438.1        AGGGAAGAAAGCACAGTTTGGGTGTAATTAATTGAAGATTGTTATTAGGT
Mouse_XR_001783439.1        AGGGAAGAAAGCACAGTTTGGGTGTAATTAATTGAAGATTGTTATTAGGT
Mouse_XR_001783442.1        AGGGAAGAAAGCACAGTTTGGGTGTAATTAATTGAAGATTGTTATTAGGT
Mouse_XR_001783440.1        AGGGAAGAAAGCACAGTTTGGGTGTAATTAATTGAAGATTGTTATTAGGT
Chicken_TCONS_00053003      --------------------------------------------------
Chicken_TCONS_00053005      --------------------------------------------------
Cattle_TCONS_00055143       --------------------------------------------------
Cattle_TCONS_00055141       --------------------------------------------------
Mouse_NR_033447.1           --------------------------------------------------
                                                                              

Pig_TCONS_00003118          ACTCAAAAGTGTGAATCCTTGGGGCAGGAATTGTGTCTTGTTTATCTTTG
Pig_TCONS_00003119          ACTCAAAAGTGTGAATCCTTGGGGCAGGAATTGTGTCTTGTTTATCTTTG
Chicken_TCONS_00053006      --------------------------------------------------
Chicken_TCONS_00053007      --------------------------------------------------
Chicken_TCONS_00053009      --------------------------------------------------
Chicken_TCONS_00053008      --------------------------------------------------
Chicken_TCONS_00053013      --------------------------------------------------
Chicken_TCONS_00053011      --------------------------------------------------
Chicken_TCONS_00053010      --------------------------------------------------
Chicken_TCONS_00053012      --------------------------------------------------
Mouse_XR_001783441.1        CATCATTAGTCAAAGTGCAAATAATTGCTCCCCATTTTTACTTAAAATTG
Mouse_XR_001783438.1        CATCATTAGTCAAAGTGCAAATAATTGCTCCCCATTTTTACTTAAAATTG
Mouse_XR_001783439.1        CATCATTAGTCAAAGTGCAAATAATTGCTCCCCATTTTTACTTAAAATTG
Mouse_XR_001783442.1        CATCATTAGTCAAAGTGCAAATAATTGCTCCCCATTTTTACTTAAAATTG
Mouse_XR_001783440.1        CATCATTAGTCAAAGTGCAAATAATTGCTCCCCATTTTTACTTAAAATTG
Chicken_TCONS_00053003      --------------------------------------------------
Chicken_TCONS_00053005      --------------------------------------------------
Cattle_TCONS_00055143       --------------------------------------------------
Cattle_TCONS_00055141       --------------------------------------------------
Mouse_NR_033447.1           --------------------------------------------------
                                                                              

Pig_TCONS_00003118          TATCTTGTGAGCACACCTCCCTGTCTGAGCTGGAGCAGACACCTAGTGAC
Pig_TCONS_00003119          TATCTTGTGAGCACACCTCCCTGTCTGAGCTGGAGCAGACACCTAGTGAC
Chicken_TCONS_00053006      --------------------------------------------------
Chicken_TCONS_00053007      --------------------------------------------------
Chicken_TCONS_00053009      --------------------------------------------------
Chicken_TCONS_00053008      --------------------------------------------------
Chicken_TCONS_00053013      --------------------------------------------------
Chicken_TCONS_00053011      --------------------------------------------------
Chicken_TCONS_00053010      --------------------------------------------------
Chicken_TCONS_00053012      --------------------------------------------------
Mouse_XR_001783441.1        ACCAGCCTGAGAGTGATAGATCGATTCAGAGGATAAAAATGATGTATCAA
Mouse_XR_001783438.1        ACCAGCCTGAGAGTGATAGATCGATTCAGAGGATAAAAATGATGTATCAA
Mouse_XR_001783439.1        ACCAGCCTGAGAGTGATAGATCGATTCAGAGGATAAAAATGATGTATCAA
Mouse_XR_001783442.1        ACCAGCCTGAGAGTGATAGATCGATTCAGAGGATAAAAATGATGTATCAA
Mouse_XR_001783440.1        ACCAGCCTGAGAGTGATAGATCGATTCAGAGGATAAAAATGATGTATCAA
Chicken_TCONS_00053003      --------------------------------------------------
Chicken_TCONS_00053005      --------------------------------------------------
Cattle_TCONS_00055143       --------------------------------------------------
Cattle_TCONS_00055141       --------------------------------------------------
Mouse_NR_033447.1           --------------------------------------------------
                                                                              

Pig_TCONS_00003118          CATCTGCTGGAAGTGCAGTGTGCCAACCAAAAGCGGCTTAGTCCATCTTT
Pig_TCONS_00003119          CATCTGCTGGA---------------------------------------
Chicken_TCONS_00053006      --------------------------------------------------
Chicken_TCONS_00053007      --------------------------------------------------
Chicken_TCONS_00053009      --------------------------------------------------
Chicken_TCONS_00053008      --------------------------------------------------
Chicken_TCONS_00053013      --------------------------------------------------
Chicken_TCONS_00053011      --------------------------------------------------
Chicken_TCONS_00053010      --------------------------------------------------
Chicken_TCONS_00053012      --------------------------------------------------
Mouse_XR_001783441.1        AACATCAATGTCGATTATTTGAAATATTGTAGTCGAATTTTTTTTATTGC
Mouse_XR_001783438.1        AACATCAATGTCGATTATTTGAAATATTGTAGTCGAATTTTTTTTATTGC
Mouse_XR_001783439.1        AACATCAATGTCGATTATTTGAAATATTGTAGTCGAATTTTTTTTATTGC
Mouse_XR_001783442.1        AACATCAATGTCGATTATTTGAAATATTGTAGTCGAATTTTTTTTATTGC
Mouse_XR_001783440.1        AACATCAATGTCGATTATTTGAAATATTGTAGTCGAATTTTTTTTATTGC
Chicken_TCONS_00053003      --------------------------------------------------
Chicken_TCONS_00053005      --------------------------------------------------
Cattle_TCONS_00055143       --------------------------------------------------
Cattle_TCONS_00055141       --------------------------------------------------
Mouse_NR_033447.1           --------------------------------------------------
                                                                              

Pig_TCONS_00003118          TCTTCCTATTCTATCATCCCGCACCACTGGAAAAAAAAAAAATAGCCCAG
Pig_TCONS_00003119          --------------------------------------------------
Chicken_TCONS_00053006      --------------------------------------------------
Chicken_TCONS_00053007      --------------------------------------------------
Chicken_TCONS_00053009      --------------------------------------------------
Chicken_TCONS_00053008      --------------------------------------------------
Chicken_TCONS_00053013      --------------------------------------------------
Chicken_TCONS_00053011      --------------------------------------------------
Chicken_TCONS_00053010      --------------------------------------------------
Chicken_TCONS_00053012      --------------------------------------------------
Mouse_XR_001783441.1        TTCATCGGTTAAGTGTCTGAAAGTGCGGTGTTCAAACATATATTTATGTT
Mouse_XR_001783438.1        TTCATCGGTTAAGTGTCTGAAAGTGCGGTGTTCAAACATATATTTATGTT
Mouse_XR_001783439.1        TTCATCGGTTAAGTGTCTGAAAGTGCGGTGTTCAAACATATATTTATGTT
Mouse_XR_001783442.1        TTCATCGGTTAAGTGTCTGAAAGTGCGGTGTTCAAACATATATTTATGTT
Mouse_XR_001783440.1        TTCATCGGTTAAGTGTCTGAAAGTGCGGTGTTCAAACATATATTTATGTT
Chicken_TCONS_00053003      --------------------------------------------------
Chicken_TCONS_00053005      --------------------------------------------------
Cattle_TCONS_00055143       --------------------------------------------------
Cattle_TCONS_00055141       --------------------------------------------------
Mouse_NR_033447.1           --------------------------------------------------
                                                                              

Pig_TCONS_00003118          ACATTTACCAGTGAAGAAACTGAGGCCAAGAGATTACAGCCTTACCTGAC
Pig_TCONS_00003119          --------------------------------------------------
Chicken_TCONS_00053006      --------------------------------------------------
Chicken_TCONS_00053007      --------------------------------------------------
Chicken_TCONS_00053009      --------------------------------------------------
Chicken_TCONS_00053008      --------------------------------------------------
Chicken_TCONS_00053013      --------------------------------------------------
Chicken_TCONS_00053011      --------------------------------------------------
Chicken_TCONS_00053010      --------------------------------------------------
Chicken_TCONS_00053012      --------------------------------------------------
Mouse_XR_001783441.1        GTCAATACTGTCAGAATTGTCAGTTTTACTATACCGGATATGTACTACAT
Mouse_XR_001783438.1        GTCAATACTGTCAGAATTGTCAGTTTTACTATACCGGATATGTACTACAT
Mouse_XR_001783439.1        GTCAATACTGTCAGAATTGTCAGTTTTACTATACCGGATATGTACTACAT
Mouse_XR_001783442.1        GTCAATACTGTCAGAATTGTCAGTTTTACTATACCGGATATGTACTACAT
Mouse_XR_001783440.1        GTCAATACTGTCAGAATTGTCAGTTTTACTATACCGGATATGTACTACAT
Chicken_TCONS_00053003      --------------------------------------------------
Chicken_TCONS_00053005      --------------------------------------------------
Cattle_TCONS_00055143       --------------------------------------------------
Cattle_TCONS_00055141       --------------------------------------------------
Mouse_NR_033447.1           --------------------------------------------------
                                                                              

Pig_TCONS_00003118          TCCACAGCAACATGCAATCAAGGATAAACTGGAGTCCAGCTAACTCCAAG
Pig_TCONS_00003119          --------------------------------------------------
Chicken_TCONS_00053006      --------------------------------------------------
Chicken_TCONS_00053007      --------------------------------------------------
Chicken_TCONS_00053009      --------------------------------------------------
Chicken_TCONS_00053008      --------------------------------------------------
Chicken_TCONS_00053013      --------------------------------------------------
Chicken_TCONS_00053011      --------------------------------------------------
Chicken_TCONS_00053010      --------------------------------------------------
Chicken_TCONS_00053012      --------------------------------------------------
Mouse_XR_001783441.1        TTCAAATTTGTTCATTTGCATAAA-ATGCCCACCCTAGGATTCCCCCCAC
Mouse_XR_001783438.1        TTCAAATTTGTTCATTTGCATAAA-ATGCCCACCCTAGGATTCCCCCCAC
Mouse_XR_001783439.1        TTCAAATTTGTTCATTTGCATAAA-ATGCCCACCCTAGGATTCCCCCCAC
Mouse_XR_001783442.1        TTCAAATTTGTTCATTTGCATAAA-ATGCCCACCCTAGGATTCCCCCCAC
Mouse_XR_001783440.1        TTCAAATTTGTTCATTTGCATAAA-ATGCCCACCCTAGGATTCCCCCCAC
Chicken_TCONS_00053003      --------------------------------------------------
Chicken_TCONS_00053005      --------------------------------------------------
Cattle_TCONS_00055143       --------------------------------------------------
Cattle_TCONS_00055141       --------------------------------------------------
Mouse_NR_033447.1           --------------------------------------------------
                                                                              

Pig_TCONS_00003118          TCCAGTGTTACTACCACTGGTATTCTCACATTAATATTATTTACACAGGC
Pig_TCONS_00003119          ---------------------------------------TTTACACAGGC
Chicken_TCONS_00053006      --------------------------------------------------
Chicken_TCONS_00053007      --------------------------------------------------
Chicken_TCONS_00053009      --------------------------------------------------
Chicken_TCONS_00053008      --------------------------------------------------
Chicken_TCONS_00053013      --------------------------------------------------
Chicken_TCONS_00053011      --------------------------------------------------
Chicken_TCONS_00053010      --------------------------------------------------
Chicken_TCONS_00053012      --------------------------------------------------
Mouse_XR_001783441.1        CCCACCCCTCTCTGGAAAATCCCTGTCAGCTTTTTCAAAGGATTCTGCAA
Mouse_XR_001783438.1        CCCACCCCTCTCTGGAAAATCCCTGTCAGCTTTTTCAAAGGATTCTGCAA
Mouse_XR_001783439.1        CCCACCCCTCTCTGGAAAATCCCTGTCAGCTTTTTCAAAGGATTCTGCAA
Mouse_XR_001783442.1        CCCACCCCTCTCTGGAAAATCCCTGTCAGCTTTTTCAAAGGATTCTGCAA
Mouse_XR_001783440.1        CCCACCCCTCTCTGGAAAATCCCTGTCAGCTTTTTCAAAGGATTCTGCAA
Chicken_TCONS_00053003      --------------------------------------------------
Chicken_TCONS_00053005      --------------------------------------------------
Cattle_TCONS_00055143       --------------------------------------------------
Cattle_TCONS_00055141       --------------------------------------------------
Mouse_NR_033447.1           --------------------------------------------------
                                                                              

Pig_TCONS_00003118          TCTCCACTGAAGAGACCGAAAGCACTTCCATTCTCAACGGCTTGGCTGGA
Pig_TCONS_00003119          TCTCCACTGAAGAGACCGAAAGCACTTCCATTCTCAACGGCTTGGCTGGA
Chicken_TCONS_00053006      --------------------------------------------------
Chicken_TCONS_00053007      --------------------------------------------------
Chicken_TCONS_00053009      --------------------------------------------------
Chicken_TCONS_00053008      --------------------------------------------------
Chicken_TCONS_00053013      --------------------------------------------------
Chicken_TCONS_00053011      --------------------------------------------------
Chicken_TCONS_00053010      --------------------------------------------------
Chicken_TCONS_00053012      --------------------------------------------------
Mouse_XR_001783441.1        TCTTTGCCTAAGCTAAAGTGGTCACTGCTTCTCAACTCAAATCTCCAGGA
Mouse_XR_001783438.1        TCTTTGCCTAAGCTAAAGTGGTCACTGCTTCTCAACTCAAATCTCCAGGA
Mouse_XR_001783439.1        TCTTTGCCTAAGCTAAAGTGGTCACTGCTTCTCAACTCAAATCTCCAGGA
Mouse_XR_001783442.1        TCTTTGCCTAAGCTAAAGTGGTCACTGCTTCTCAACTCAAATCTCCAGGA
Mouse_XR_001783440.1        TCTTTGCCTAAGCTAAAGTGGTCACTGCTTCTCAACTCAAATCTCCAGGA
Chicken_TCONS_00053003      --------------------------------------------------
Chicken_TCONS_00053005      --------------------------------------------------
Cattle_TCONS_00055143       --------------------------------------------------
Cattle_TCONS_00055141       --------------------------------------------------
Mouse_NR_033447.1           --------------------------------------------------
                                                                              

Pig_TCONS_00003118          CTGTGGCCCCGGCCCCTGGCCTTGGGCCTGCGCTGGGGGCTTCCTGCCAC
Pig_TCONS_00003119          CTGTGGCCCCGGCCCCTGGCCTTGGGCCTGCGCTGGGGGCTTCCTGCCAC
Chicken_TCONS_00053006      --------------------------------------------------
Chicken_TCONS_00053007      --------------------------------------------------
Chicken_TCONS_00053009      --------------------------------------------------
Chicken_TCONS_00053008      --------------------------------------------------
Chicken_TCONS_00053013      --------------------------------------------------
Chicken_TCONS_00053011      --------------------------------------------------
Chicken_TCONS_00053010      --------------------------------------------------
Chicken_TCONS_00053012      --------------------------------------------------
Mouse_XR_001783441.1        TGGACTCCACGTCCTTTTCGCATTTGTTTAACCTTGGAAGAGGCACTTCC
Mouse_XR_001783438.1        TGGACTCCACGTCCTTTTCGCATTTGTTTAACCTTGGAAGAGGCACTTCC
Mouse_XR_001783439.1        TGGACTCCACGTCCTTTTCGCATTTGTTTAACCTTGGAAGAGGCACTTCC
Mouse_XR_001783442.1        TGGACTCCACGTCCTTTTCGCATTTGTTTAACCTTGGAAGAGGCACTTCC
Mouse_XR_001783440.1        TGGACTCCACGTCCTTTTCGCATTTGTTTAACCTTGGAAGAGGCACTTCC
Chicken_TCONS_00053003      --------------------------------------------------
Chicken_TCONS_00053005      --------------------------------------------------
Cattle_TCONS_00055143       --------------------------------------------------
Cattle_TCONS_00055141       --------------------------------------------------
Mouse_NR_033447.1           --------------------------------------------------
                                                                              

Pig_TCONS_00003118          CTGGAGCAGGCGACAAACTGCTTCCCACCTGAGTGATCCTGAGACCACCT
Pig_TCONS_00003119          CTGGAGCAGGCGACAAACTGCTTCCCACCTGAGTGATCCTGAGACCACCT
Chicken_TCONS_00053006      --------------------------------------------------
Chicken_TCONS_00053007      --------------------------------------------------
Chicken_TCONS_00053009      --------------------------------------------------
Chicken_TCONS_00053008      --------------------------------------------------
Chicken_TCONS_00053013      --------------------------------------------------
Chicken_TCONS_00053011      --------------------------------------------------
Chicken_TCONS_00053010      --------------------------------------------------
Chicken_TCONS_00053012      --------------------------------------------------
Mouse_XR_001783441.1        TTCCTTTTGCC--CAACTCTGCTCTTCTTCAAGAGAGCGCTGGAGAAATA
Mouse_XR_001783438.1        TTCCTTTTGCC--CAACTCTGCTCTTCTTCAAGAGAGCGCTGGAGAAATA
Mouse_XR_001783439.1        TTCCTTTTGCC--CAACTCTGCTCTTCTTCAAGAGAGCGCTGGAGAAATA
Mouse_XR_001783442.1        TTCCTTTTGCC--CAACTCTGCTCTTCTTCAAGAGAGCGCTGGAGAAATA
Mouse_XR_001783440.1        TTCCTTTTGCC--CAACTCTGCTCTTCTTCAAGAGAGCGCTGGAGAAATA
Chicken_TCONS_00053003      --------------------------------------------------
Chicken_TCONS_00053005      --------------------------------------------------
Cattle_TCONS_00055143       --------------------------------------------------
Cattle_TCONS_00055141       --------------------------------------------------
Mouse_NR_033447.1           --------------------------------------------------
                                                                              

Pig_TCONS_00003118          GGCCTGTGCAGGCCTCTGCAAATCTCAGGCCGGCCAAGATGAGCTAACCT
Pig_TCONS_00003119          GGCCTGTGCAGGCCTCTGCAAATCTCAGGCCGGCCAAGATGAGCTAACCT
Chicken_TCONS_00053006      --------------------------------------------------
Chicken_TCONS_00053007      --------------------------------------------------
Chicken_TCONS_00053009      --------------------------------------------------
Chicken_TCONS_00053008      --------------------------------------------------
Chicken_TCONS_00053013      --------------------------------------------------
Chicken_TCONS_00053011      --------------------------------------------------
Chicken_TCONS_00053010      --------------------------------------------------
Chicken_TCONS_00053012      --------------------------------------------------
Mouse_XR_001783441.1        CAAACGCCACATTCTAGGTAATAGGTACAGCATTTGGGTAGGACAACTGG
Mouse_XR_001783438.1        CAAACGCCACATTCTAGGTAATAGGTACAGCATTTGGGTAGGACAACTGG
Mouse_XR_001783439.1        CAAACGCCACATTCTAGGTAATAGGTACAGCATTTGGGTAGGACAACTGG
Mouse_XR_001783442.1        CAAACGCCACATTCTAGGTAATAGGTACAGCATTTGGGTAGGACAACTGG
Mouse_XR_001783440.1        CAAACGCCACATTCTAGGTAATAGGTACAGCATTTGGGTAGGACAACTGG
Chicken_TCONS_00053003      --------------------------------------------------
Chicken_TCONS_00053005      --------------------------------------------------
Cattle_TCONS_00055143       --------------------------------------------------
Cattle_TCONS_00055141       --------------------------------------------------
Mouse_NR_033447.1           --------------------------------------------------
                                                                              

Pig_TCONS_00003118          TCCAGGAGAGACACGGAAACCCAGCCAAGGCTGTGCAAGTAAATGTCTGT
Pig_TCONS_00003119          TCCAGGAGAGACACGGAAACCCAGCCAAGGCTGTGCAAGTAAATGTCTGT
Chicken_TCONS_00053006      --------------------------------------------------
Chicken_TCONS_00053007      --------------------------------------------------
Chicken_TCONS_00053009      --------------------------------------------------
Chicken_TCONS_00053008      --------------------------------------------------
Chicken_TCONS_00053013      --------------------------------------------------
Chicken_TCONS_00053011      --------------------------------------------------
Chicken_TCONS_00053010      --------------------------------------------------
Chicken_TCONS_00053012      --------------------------------------------------
Mouse_XR_001783441.1        ACCAAACGGACTCTACTTTCTTGGCTACACTCAGGTAAACCCAGACTCCA
Mouse_XR_001783438.1        ACCAAACGGACTCTACTTTCTTGGCTACACTCAGGTAAACCCAGACTCCA
Mouse_XR_001783439.1        ACCAAACGGACTCTACTTTCTTGGCTACACTCAGGTAAACCCAGACTCCA
Mouse_XR_001783442.1        ACCAAACGGACTCTACTTTCTTGGCTACACTCAGGTAAACCCAGACTCCA
Mouse_XR_001783440.1        ACCAAACGGACTCTACTTTCTTGGCTACACTCAGGTAAACCCAGACTCCA
Chicken_TCONS_00053003      --------------------------------------------------
Chicken_TCONS_00053005      --------------------------------------------------
Cattle_TCONS_00055143       --------------------------------------------------
Cattle_TCONS_00055141       --------------------------------------------------
Mouse_NR_033447.1           --------------------------------------------------
                                                                              

Pig_TCONS_00003118          CCAGAGACAAACAACATGCACTTTAAAATATGCAGCTATATGATATAATG
Pig_TCONS_00003119          CCAGAGACAAACAACATGCACTTTAAAATATGCAGCTATATGATATAATG
Chicken_TCONS_00053006      --------------------------------------------------
Chicken_TCONS_00053007      --------------------------------------------------
Chicken_TCONS_00053009      --------------------------------------------------
Chicken_TCONS_00053008      --------------------------------------------------
Chicken_TCONS_00053013      --------------------------------------------------
Chicken_TCONS_00053011      --------------------------------------------------
Chicken_TCONS_00053010      --------------------------------------------------
Chicken_TCONS_00053012      --------------------------------------------------
Mouse_XR_001783441.1        CCAACCTTGGACGTCAGGGCCCACCCTCAAATTACCTGAAAGATTGAAAT
Mouse_XR_001783438.1        CCAACCTTGGACGTCAGGGCCCACCCTCAAATTACCTGAAAGATTGAAAT
Mouse_XR_001783439.1        CCAACCTTGGACGTCAGGGCCCACCCTCAAATTACCTGAAAGATTGAAAT
Mouse_XR_001783442.1        CCAACCTTGGACGTCAGGGCCCACCCTCAAATTACCTGAAAGATTGAAAT
Mouse_XR_001783440.1        CCAACCTTGGACGTCAGGGCCCACCCTCAAATTACCTGAAAGATTGAAAT
Chicken_TCONS_00053003      --------------------------------------------------
Chicken_TCONS_00053005      --------------------------------------------------
Cattle_TCONS_00055143       --------------------------------------------------
Cattle_TCONS_00055141       --------------------------------------------------
Mouse_NR_033447.1           --------------------------------------------------
                                                                              

Pig_TCONS_00003118          GAAAGTGGTGGGTGAAAAAAAAAAATTTCAGACTGCAGCTTGGATGAAAA
Pig_TCONS_00003119          GAAAGTGGTGGGTGAAAAAAAAAAATTTCAGACTGCAGCTTGGATGAAAA
Chicken_TCONS_00053006      --------------------------------------------------
Chicken_TCONS_00053007      --------------------------------------------------
Chicken_TCONS_00053009      --------------------------------------------------
Chicken_TCONS_00053008      --------------------------------------------------
Chicken_TCONS_00053013      --------------------------------------------------
Chicken_TCONS_00053011      --------------------------------------------------
Chicken_TCONS_00053010      --------------------------------------------------
Chicken_TCONS_00053012      --------------------------------------------------
Mouse_XR_001783441.1        CTTCCCAAGAAAAATGAATGTGGGAGTAAAATACCCTTTCTTTATGGTTT
Mouse_XR_001783438.1        CTTCCCAAGAAAAATGAATGTGGGAGTAAAATACCCTTTCTTTATGGTTT
Mouse_XR_001783439.1        CTTCCCAAGAAAAATGAATGTGGGAGTAAAATACCCTTTCTTTATGGTTT
Mouse_XR_001783442.1        CTTCCCAAGAAAAATGAATGTGGGAGTAAAATACCCTTTCTTTATGGTTT
Mouse_XR_001783440.1        CTTCCCAAGAAAAATGAATGTGGGAGTAAAATACCCTTTCTTTATGGTTT
Chicken_TCONS_00053003      --------------------------------------------------
Chicken_TCONS_00053005      --------------------------------------------------
Cattle_TCONS_00055143       --------------------------------------------------
Cattle_TCONS_00055141       --------------------------------------------------
Mouse_NR_033447.1           --------------------------------------------------
                                                                              

Pig_TCONS_00003118          CCACTTCACCCACTGGTTGGAAAAATAAAGTGTAAAAACAGACAGATGGA
Pig_TCONS_00003119          CCACTTCACCCACTGGTTGGAAAAATAAAGTGTAAAAACAGACAGATGGA
Chicken_TCONS_00053006      --------------------------------------------------
Chicken_TCONS_00053007      --------------------------------------------------
Chicken_TCONS_00053009      --------------------------------------------------
Chicken_TCONS_00053008      --------------------------------------------------
Chicken_TCONS_00053013      --------------------------------------------------
Chicken_TCONS_00053011      --------------------------------------------------
Chicken_TCONS_00053010      --------------------------------------------------
Chicken_TCONS_00053012      --------------------------------------------------
Mouse_XR_001783441.1        TTTTTTTTTTTTCAGTTAAAAGCTGCAATGGTAGGAAAGGAAATAATACA
Mouse_XR_001783438.1        TTTTTTTTTTTTCAGTTAAAAGCTGCAATGGTAGGAAAGGAAATAATACA
Mouse_XR_001783439.1        TTTTTTTTTTTTCAGTTAAAAGCTGCAATGGTAGGAAAGGAAATAATACA
Mouse_XR_001783442.1        TTTTTTTTTTTTCAGTTAAAAGCTGCAATGGTAGGAAAGGAAATAATACA
Mouse_XR_001783440.1        TTTTTTTTTTTTCAGTTAAAAGCTGCAATGGTAGGAAAGGAAATAATACA
Chicken_TCONS_00053003      --------------------------------------------------
Chicken_TCONS_00053005      --------------------------------------------------
Cattle_TCONS_00055143       --------------------------------------------------
Cattle_TCONS_00055141       --------------------------------------------------
Mouse_NR_033447.1           --------------------------------------------------
                                                                              

Pig_TCONS_00003118          CACA----------------------------------------------
Pig_TCONS_00003119          CACA----------------------------------------------
Chicken_TCONS_00053006      --------------------------------------------------
Chicken_TCONS_00053007      --------------------------------------------------
Chicken_TCONS_00053009      --------------------------------------------------
Chicken_TCONS_00053008      --------------------------------------------------
Chicken_TCONS_00053013      --------------------------------------------------
Chicken_TCONS_00053011      --------------------------------------------------
Chicken_TCONS_00053010      --------------------------------------------------
Chicken_TCONS_00053012      --------------------------------------------------
Mouse_XR_001783441.1        CATAAGTGTTGGCACGTTTTACCTTTAAAAGCTTTTGAACTCCATCGAAA
Mouse_XR_001783438.1        CATAAGTGTTGGCACGTTTTACCTTTAAAAGCTTTTGAACTCCATCGAAA
Mouse_XR_001783439.1        CATAAGTGTTGGCACGTTTTACCTTTAAAAGCTTTTGAACTCCATCGAAA
Mouse_XR_001783442.1        CATAAGTGTTGGCACGTTTTACCTTTAAAAGCTTTTGAACTCCATCGAAA
Mouse_XR_001783440.1        CATAAGTGTTGGCACGTTTTACCTTTAAAAGCTTTTGAACTCCATCGAAA
Chicken_TCONS_00053003      --------------------------------------------------
Chicken_TCONS_00053005      --------------------------------------------------
Cattle_TCONS_00055143       --------------------------------------------------
Cattle_TCONS_00055141       --------------------------------------------------
Mouse_NR_033447.1           --------------------------------------------------
                                                                              

Pig_TCONS_00003118          --------------------------------------------------
Pig_TCONS_00003119          --------------------------------------------------
Chicken_TCONS_00053006      --------------------------------------------------
Chicken_TCONS_00053007      --------------------------------------------------
Chicken_TCONS_00053009      --------------------------------------------------
Chicken_TCONS_00053008      --------------------------------------------------
Chicken_TCONS_00053013      --------------------------------------------------
Chicken_TCONS_00053011      --------------------------------------------------
Chicken_TCONS_00053010      --------------------------------------------------
Chicken_TCONS_00053012      --------------------------------------------------
Mouse_XR_001783441.1        GACACAGGTTGCAGGCAGAACTGACAGTTTTAATTCTACCCATTTTCACG
Mouse_XR_001783438.1        GACACAGGTTGCAGGCAGAACTGACAGTTTTAATTCTACCCATTTTCACG
Mouse_XR_001783439.1        GACACAGGTTGCAGGCAGAACTGACAGTTTTAATTCTACCCATTTTCACG
Mouse_XR_001783442.1        GACACAGGTTGCAGGCAGAACTGACAGTTTTAATTCTACCCATTTTCACG
Mouse_XR_001783440.1        GACACAGGTTGCAGGCAGAACTGACAGTTTTAATTCTACCCATTTTCACG
Chicken_TCONS_00053003      --------------------------------------------------
Chicken_TCONS_00053005      --------------------------------------------------
Cattle_TCONS_00055143       --------------------------------------------------
Cattle_TCONS_00055141       --------------------------------------------------
Mouse_NR_033447.1           --------------------------------------------------
                                                                              

Pig_TCONS_00003118          --------------------------------------------------
Pig_TCONS_00003119          --------------------------------------------------
Chicken_TCONS_00053006      --------------------------------------------------
Chicken_TCONS_00053007      --------------------------------------------------
Chicken_TCONS_00053009      --------------------------------------------------
Chicken_TCONS_00053008      --------------------------------------------------
Chicken_TCONS_00053013      --------------------------------------------------
Chicken_TCONS_00053011      --------------------------------------------------
Chicken_TCONS_00053010      --------------------------------------------------
Chicken_TCONS_00053012      --------------------------------------------------
Mouse_XR_001783441.1        AAGCACATCAAATCAAAGGCACTCATTTATTTTATGGGGTGGGCTATTAG
Mouse_XR_001783438.1        AAGCACATCAAATCAAAGGCACTCATTTATTTTATGGGGTGGGCTATTAG
Mouse_XR_001783439.1        AAGCACATCAAATCAAAGGCACTCATTTATTTTATGGGGTGGGCTATTAG
Mouse_XR_001783442.1        AAGCACATCAAATCAAAGGCACTCATTTATTTTATGGGGTGGGCTATTAG
Mouse_XR_001783440.1        AAGCACATCAAATCAAAGGCACTCATTTATTTTATGGGGTGGGCTATTAG
Chicken_TCONS_00053003      --------------------------------------------------
Chicken_TCONS_00053005      --------------------------------------------------
Cattle_TCONS_00055143       --------------------------------------------------
Cattle_TCONS_00055141       --------------------------------------------------
Mouse_NR_033447.1           --------------------------------------------------
                                                                              

Pig_TCONS_00003118          --------------------------------------------------
Pig_TCONS_00003119          --------------------------------------------------
Chicken_TCONS_00053006      --------------------------------------------------
Chicken_TCONS_00053007      --------------------------------------------------
Chicken_TCONS_00053009      --------------------------------------------------
Chicken_TCONS_00053008      --------------------------------------------------
Chicken_TCONS_00053013      --------------------------------------------------
Chicken_TCONS_00053011      --------------------------------------------------
Chicken_TCONS_00053010      --------------------------------------------------
Chicken_TCONS_00053012      --------------------------------------------------
Mouse_XR_001783441.1        AAAGGCAGATAGGGTGAATTTGATTGTCTATCCTAAAAATCCCAGAGAAA
Mouse_XR_001783438.1        AAAGGCAGATAGGGTGAATTTGATTGTCTATCCTAAAAATCCCAGAGAAA
Mouse_XR_001783439.1        AAAGGCAGATAGGGTGAATTTGATTGTCTATCCTAAAAATCCCAGAGAAA
Mouse_XR_001783442.1        AAAGGCAGATAGGGTGAATTTGATTGTCTATCCTAAAAATCCCAGAGAAA
Mouse_XR_001783440.1        AAAGGCAGATAGGGTGAATTTGATTGTCTATCCTAAAAATCCCAGAGAAA
Chicken_TCONS_00053003      --------------------------------------------------
Chicken_TCONS_00053005      --------------------------------------------------
Cattle_TCONS_00055143       --------------------------------------------------
Cattle_TCONS_00055141       --------------------------------------------------
Mouse_NR_033447.1           --------------------------------------------------
                                                                              

Pig_TCONS_00003118          --------------------------------------------------
Pig_TCONS_00003119          --------------------------------------------------
Chicken_TCONS_00053006      --------------------------------------------------
Chicken_TCONS_00053007      --------------------------------------------------
Chicken_TCONS_00053009      --------------------------------------------------
Chicken_TCONS_00053008      --------------------------------------------------
Chicken_TCONS_00053013      --------------------------------------------------
Chicken_TCONS_00053011      --------------------------------------------------
Chicken_TCONS_00053010      --------------------------------------------------
Chicken_TCONS_00053012      --------------------------------------------------
Mouse_XR_001783441.1        TTAAACTCCCTCATTGAAACACAAACATTTCATTGCTCTGTACAATTAGT
Mouse_XR_001783438.1        TTAAACTCCCTCATTGAAACACAAACATTTCATTGCTCTGTACAATTAGT
Mouse_XR_001783439.1        TTAAACTCCCTCATTGAAACACAAACATTTCATTGCTCTGTACAATTAGT
Mouse_XR_001783442.1        TTAAACTCCCTCATTGAAACACAAACATTTCATTGCTCTGTACAATTAGT
Mouse_XR_001783440.1        TTAAACTCCCTCATTGAAACACAAACATTTCATTGCTCTGTACAATTAGT
Chicken_TCONS_00053003      --------------------------------------------------
Chicken_TCONS_00053005      --------------------------------------------------
Cattle_TCONS_00055143       --------------------------------------------------
Cattle_TCONS_00055141       --------------------------------------------------
Mouse_NR_033447.1           --------------------------------------------------
                                                                              

Pig_TCONS_00003118          --------------------------------------------------
Pig_TCONS_00003119          --------------------------------------------------
Chicken_TCONS_00053006      --------------------------------------------------
Chicken_TCONS_00053007      --------------------------------------------------
Chicken_TCONS_00053009      --------------------------------------------------
Chicken_TCONS_00053008      --------------------------------------------------
Chicken_TCONS_00053013      --------------------------------------------------
Chicken_TCONS_00053011      --------------------------------------------------
Chicken_TCONS_00053010      --------------------------------------------------
Chicken_TCONS_00053012      --------------------------------------------------
Mouse_XR_001783441.1        CTAAGACTAACTGAAATGTATACATTCATTCTGCCTAAACTTAAGCTTTT
Mouse_XR_001783438.1        CTAAGACTAACTGAAATGTATACATTCATTCTGCCTAAACTTAAGCTTTT
Mouse_XR_001783439.1        CTAAGACTAACTGAAATGTATACATTCATTCTGCCTAAACTTAAGCTTTT
Mouse_XR_001783442.1        CTAAGACTAACTGAAATGTATACATTCATTCTGCCTAAACTTAAGCTTTT
Mouse_XR_001783440.1        CTAAGACTAACTGAAATGTATACATTCATTCTGCCTAAACTTAAGCTTTT
Chicken_TCONS_00053003      --------------------------------------------------
Chicken_TCONS_00053005      --------------------------------------------------
Cattle_TCONS_00055143       --------------------------------------------------
Cattle_TCONS_00055141       --------------------------------------------------
Mouse_NR_033447.1           --------------------------------------------------
                                                                              

Pig_TCONS_00003118          --------------------------------------------------
Pig_TCONS_00003119          --------------------------------------------------
Chicken_TCONS_00053006      --------------------------------------------------
Chicken_TCONS_00053007      --------------------------------------------------
Chicken_TCONS_00053009      --------------------------------------------------
Chicken_TCONS_00053008      --------------------------------------------------
Chicken_TCONS_00053013      --------------------------------------------------
Chicken_TCONS_00053011      --------------------------------------------------
Chicken_TCONS_00053010      --------------------------------------------------
Chicken_TCONS_00053012      --------------------------------------------------
Mouse_XR_001783441.1        TACAACCCACCCCAGGATTTTAGCAAAATCTAGTAGGAGAGGTAGGGCAC
Mouse_XR_001783438.1        TACAACCCACCCCAGGATTTTAGCAAAATCTAGTAGGAGAGGTAGGGCAC
Mouse_XR_001783439.1        TACAACCCACCCCAGGATTTTAGCAAAATCTAGTAGGAGAGGTAGGGCAC
Mouse_XR_001783442.1        TACAACCCACCCCAGGATTTTAGCAAAATCTAGTAGGAGAGGTAGGGCAC
Mouse_XR_001783440.1        TACAACCCACCCCAGGATTTTAGCAAAATCTAGTAGGAGAGGTAGGGCAC
Chicken_TCONS_00053003      --------------------------------------------------
Chicken_TCONS_00053005      --------------------------------------------------
Cattle_TCONS_00055143       --------------------------------------------------
Cattle_TCONS_00055141       --------------------------------------------------
Mouse_NR_033447.1           --------------------------------------------------
                                                                              

Pig_TCONS_00003118          --------------------------------------------------
Pig_TCONS_00003119          --------------------------------------------------
Chicken_TCONS_00053006      --------------------------------------------------
Chicken_TCONS_00053007      --------------------------------------------------
Chicken_TCONS_00053009      --------------------------------------------------
Chicken_TCONS_00053008      --------------------------------------------------
Chicken_TCONS_00053013      --------------------------------------------------
Chicken_TCONS_00053011      --------------------------------------------------
Chicken_TCONS_00053010      --------------------------------------------------
Chicken_TCONS_00053012      --------------------------------------------------
Mouse_XR_001783441.1        TTCTGTACAAACTGTAAGGAGGTGGTGTTGTTTTTGTAAGCCTAAAGCGC
Mouse_XR_001783438.1        TTCTGTACAAACTGTAAGGAGGTGGTGTTGTTTTTGTAAGCCTAAAGCGC
Mouse_XR_001783439.1        TTCTGTACAAACTGTAAGGAGGTGGTGTTGTTTTTGTAAGCCTAAAGCGC
Mouse_XR_001783442.1        TTCTGTACAAACTGTAAGGAGGTGGTGTTGTTTTTGTAAGCCTAAAGCGC
Mouse_XR_001783440.1        TTCTGTACAAACTGTAAGGAGGTGGTGTTGTTTTTGTAAGCCTAAAGCGC
Chicken_TCONS_00053003      --------------------------------------------------
Chicken_TCONS_00053005      --------------------------------------------------
Cattle_TCONS_00055143       --------------------------------------------------
Cattle_TCONS_00055141       --------------------------------------------------
Mouse_NR_033447.1           --------------------------------------------------
                                                                              

Pig_TCONS_00003118          --------------------------------------------------
Pig_TCONS_00003119          --------------------------------------------------
Chicken_TCONS_00053006      --------------------------------------------------
Chicken_TCONS_00053007      --------------------------------------------------
Chicken_TCONS_00053009      --------------------------------------------------
Chicken_TCONS_00053008      --------------------------------------------------
Chicken_TCONS_00053013      --------------------------------------------------
Chicken_TCONS_00053011      --------------------------------------------------
Chicken_TCONS_00053010      --------------------------------------------------
Chicken_TCONS_00053012      --------------------------------------------------
Mouse_XR_001783441.1        TTTTCATTATGCTTTTAATGTATTTAAATAGGTCTGTTTGGACATTCAAA
Mouse_XR_001783438.1        TTTTCATTATGCTTTTAATGTATTTAAATAGGTCTGTTTGGACATTCAAA
Mouse_XR_001783439.1        TTTTCATTATGCTTTTAATGTATTTAAATAGGTCTGTTTGGACATTCAAA
Mouse_XR_001783442.1        TTTTCATTATGCTTTTAATGTATTTAAATAGGTCTGTTTGGACATTCAAA
Mouse_XR_001783440.1        TTTTCATTATGCTTTTAATGTATTTAAATAGGTCTGTTTGGACATTCAAA
Chicken_TCONS_00053003      --------------------------------------------------
Chicken_TCONS_00053005      --------------------------------------------------
Cattle_TCONS_00055143       --------------------------------------------------
Cattle_TCONS_00055141       --------------------------------------------------
Mouse_NR_033447.1           --------------------------------------------------
                                                                              

Pig_TCONS_00003118          --------------------------------------------------
Pig_TCONS_00003119          --------------------------------------------------
Chicken_TCONS_00053006      --------------------------------------------------
Chicken_TCONS_00053007      --------------------------------------------------
Chicken_TCONS_00053009      --------------------------------------------------
Chicken_TCONS_00053008      --------------------------------------------------
Chicken_TCONS_00053013      --------------------------------------------------
Chicken_TCONS_00053011      --------------------------------------------------
Chicken_TCONS_00053010      --------------------------------------------------
Chicken_TCONS_00053012      --------------------------------------------------
Mouse_XR_001783441.1        GAAGCTACACATACAAAGATGGTTTGGCTCGGTGCCGTCAGACACAGCAC
Mouse_XR_001783438.1        GAAGCTACACATACAAAGATGGTTTGGCTCGGTGCCGTCAGACACAGCAC
Mouse_XR_001783439.1        GAAGCTACACATACAAAGATGGTTTGGCTCGGTGCCGTCAGACACAGCAC
Mouse_XR_001783442.1        GAAGCTACACATACAAAGATGGTTTGGCTCGGTGCCGTCAGACACAGCAC
Mouse_XR_001783440.1        GAAGCTACACATACAAAGATGGTTTGGCTCGGTGCCGTCAGACACAGCAC
Chicken_TCONS_00053003      --------------------------------------------------
Chicken_TCONS_00053005      --------------------------------------------------
Cattle_TCONS_00055143       --------------------------------------------------
Cattle_TCONS_00055141       --------------------------------------------------
Mouse_NR_033447.1           --------------------------------------------------
                                                                              

Pig_TCONS_00003118          --------------------------------------------------
Pig_TCONS_00003119          --------------------------------------------------
Chicken_TCONS_00053006      --------------------------------------------------
Chicken_TCONS_00053007      --------------------------------------------------
Chicken_TCONS_00053009      --------------------------------------------------
Chicken_TCONS_00053008      --------------------------------------------------
Chicken_TCONS_00053013      --------------------------------------------------
Chicken_TCONS_00053011      --------------------------------------------------
Chicken_TCONS_00053010      --------------------------------------------------
Chicken_TCONS_00053012      --------------------------------------------------
Mouse_XR_001783441.1        TTTGAAGAAAAAAAACACAGAAAGAAAGAAAGGAAGGAAAGAAGGAAGGA
Mouse_XR_001783438.1        TTTGAAGAAAAAAAACACAGAAAGAAAGAAAGGAAGGAAAGAAGGAAGGA
Mouse_XR_001783439.1        TTTGAAGAAAAAAAACACAGAAAGAAAGAAAGGAAGGAAAGAAGGAAGGA
Mouse_XR_001783442.1        TTTGAAGAAAAAAAACACAGAAAGAAAGAAAGGAAGGAAAGAAGGAAGGA
Mouse_XR_001783440.1        TTTGAAGAAAAAAAACACAGAAAGAAAGAAAGGAAGGAAAGAAGGAAGGA
Chicken_TCONS_00053003      --------------------------------------------------
Chicken_TCONS_00053005      --------------------------------------------------
Cattle_TCONS_00055143       --------------------------------------------------
Cattle_TCONS_00055141       --------------------------------------------------
Mouse_NR_033447.1           --------------------------------------------------
                                                                              

Pig_TCONS_00003118          --------------------------------------------------
Pig_TCONS_00003119          --------------------------------------------------
Chicken_TCONS_00053006      --------------------------------------------------
Chicken_TCONS_00053007      --------------------------------------------------
Chicken_TCONS_00053009      --------------------------------------------------
Chicken_TCONS_00053008      --------------------------------------------------
Chicken_TCONS_00053013      --------------------------------------------------
Chicken_TCONS_00053011      --------------------------------------------------
Chicken_TCONS_00053010      --------------------------------------------------
Chicken_TCONS_00053012      --------------------------------------------------
Mouse_XR_001783441.1        AGGAAGGACAGAAGGAAGGAAGGAAGGAAAGAAGGAAAGAAGGAAGGAAG
Mouse_XR_001783438.1        AGGAAGGACAGAAGGAAGGAAGGAAGGAAAGAAGGAAAGAAGGAAGGAAG
Mouse_XR_001783439.1        AGGAAGGACAGAAGGAAGGAAGGAAGGAAAGAAGGAAAGAAGGAAGGAAG
Mouse_XR_001783442.1        AGGAAGGACAGAAGGAAGGAAGGAAGGAAAGAAGGAAAGAAGGAAGGAAG
Mouse_XR_001783440.1        AGGAAGGACAGAAGGAAGGAAGGAAGGAAAGAAGGAAAGAAGGAAGGAAG
Chicken_TCONS_00053003      --------------------------------------------------
Chicken_TCONS_00053005      --------------------------------------------------
Cattle_TCONS_00055143       --------------------------------------------------
Cattle_TCONS_00055141       --------------------------------------------------
Mouse_NR_033447.1           --------------------------------------------------
                                                                              

Pig_TCONS_00003118          --------------------------------------------------
Pig_TCONS_00003119          --------------------------------------------------
Chicken_TCONS_00053006      --------------------------------------------------
Chicken_TCONS_00053007      --------------------------------------------------
Chicken_TCONS_00053009      --------------------------------------------------
Chicken_TCONS_00053008      --------------------------------------------------
Chicken_TCONS_00053013      --------------------------------------------------
Chicken_TCONS_00053011      --------------------------------------------------
Chicken_TCONS_00053010      --------------------------------------------------
Chicken_TCONS_00053012      --------------------------------------------------
Mouse_XR_001783441.1        GAAGGAAGGAAGGAAGGAAGGAAGGAAGGAAGGAAGGAAGGAAAAATGTC
Mouse_XR_001783438.1        GAAGGAAGGAAGGAAGGAAGGAAGGAAGGAAGGAAGGAAGGAAAAATGTC
Mouse_XR_001783439.1        GAAGGAAGGAAGGAAGGAAGGAAGGAAGGAAGGAAGGAAGGAAAAATGTC
Mouse_XR_001783442.1        GAAGGAAGGAAGGAAGGAAGGAAGGAAGGAAGGAAGGAAGGAAAAATGTC
Mouse_XR_001783440.1        GAAGGAAGGAAGGAAGGAAGGAAGGAAGGAAGGAAGGAAGGAAAAATGTC
Chicken_TCONS_00053003      --------------------------------------------------
Chicken_TCONS_00053005      --------------------------------------------------
Cattle_TCONS_00055143       --------------------------------------------------
Cattle_TCONS_00055141       --------------------------------------------------
Mouse_NR_033447.1           --------------------------------------------------
                                                                              

Pig_TCONS_00003118          --------------------------------------------------
Pig_TCONS_00003119          --------------------------------------------------
Chicken_TCONS_00053006      --------------------------------------------------
Chicken_TCONS_00053007      --------------------------------------------------
Chicken_TCONS_00053009      --------------------------------------------------
Chicken_TCONS_00053008      --------------------------------------------------
Chicken_TCONS_00053013      --------------------------------------------------
Chicken_TCONS_00053011      --------------------------------------------------
Chicken_TCONS_00053010      --------------------------------------------------
Chicken_TCONS_00053012      --------------------------------------------------
Mouse_XR_001783441.1        TGAGCGTTTCCATGCTCATCTTTGCCTCAAATAATGCTTTTGATATCAA-
Mouse_XR_001783438.1        TGAGCGTTTCCATGCTCATCTTTGCCTCAAATAATGCTTTTGATATCAA-
Mouse_XR_001783439.1        TGAGCGTTTCCATGCTCATCTTTGCCTCAAATAATGCTTTTGATATCAA-
Mouse_XR_001783442.1        TGAGCGTTTCCATGCTCATCTTTGCCTCAAATAATGCTGCCAAACTGGAG
Mouse_XR_001783440.1        TGAGCGTTTCCATGCTCATCTTTGCCTCAAATAATGCTTTTGATATCAA-
Chicken_TCONS_00053003      --------------------------------------------------
Chicken_TCONS_00053005      --------------------------------------------------
Cattle_TCONS_00055143       --------------------------------------------------
Cattle_TCONS_00055141       --------------------------------------------------
Mouse_NR_033447.1           --------------------------------------------------
                                                                              

Pig_TCONS_00003118          --------------------------------------------------
Pig_TCONS_00003119          --------------------------------------------------
Chicken_TCONS_00053006      --------------------------------------------------
Chicken_TCONS_00053007      --------------------------------------------------
Chicken_TCONS_00053009      --------------------------------------------------
Chicken_TCONS_00053008      --------------------------------------------------
Chicken_TCONS_00053013      --------------------------------------------------
Chicken_TCONS_00053011      --------------------------------------------------
Chicken_TCONS_00053010      --------------------------------------------------
Chicken_TCONS_00053012      --------------------------------------------------
Mouse_XR_001783441.1        CAACCTGAGGCAAGTGAAGTGGAAGTTTCTGGATATGTCAGGTGATG---
Mouse_XR_001783438.1        CAACCTGAGGCAAGTGAAGTGGAAGTTTCTGGATATGTCAGGTGATG---
Mouse_XR_001783439.1        CAACCTGAGGCAAGTGAAGTGGAAGTTTCTGGATATGTCAGGTGATG---
Mouse_XR_001783442.1        TGATTTTCCACAGATGTGATAGAA--CCCTGTTTCTGCCAATTCATAAGA
Mouse_XR_001783440.1        CAACCTGAGGCAAGTGAAGTGGAAGTTTCTGGATATGTCAGGTGATG---
Chicken_TCONS_00053003      --------------------------------------------------
Chicken_TCONS_00053005      --------------------------------------------------
Cattle_TCONS_00055143       --------------------------------------------------
Cattle_TCONS_00055141       --------------------------------------------------
Mouse_NR_033447.1           --------------------------------------------------
                                                                              

Pig_TCONS_00003118          --------------------------------------------------
Pig_TCONS_00003119          --------------------------------------------------
Chicken_TCONS_00053006      --------------------------------------------------
Chicken_TCONS_00053007      --------------------------------------------------
Chicken_TCONS_00053009      --------------------------------------------------
Chicken_TCONS_00053008      --------------------------------------------------
Chicken_TCONS_00053013      --------------------------------------------------
Chicken_TCONS_00053011      --------------------------------------------------
Chicken_TCONS_00053010      --------------------------------------------------
Chicken_TCONS_00053012      --------------------------------------------------
Mouse_XR_001783441.1        CAGATTCGACTCACATGGTCTTTTGCTGATACAGACTCATTTGCCATCTG
Mouse_XR_001783438.1        CAGATTCGACTCACATGGTCTTTTGCTGATACAGACTCATTTGCCATCTG
Mouse_XR_001783439.1        CAGATTCGACTCACATGGTCTTTTGCTGATACAGACTCATTTGCCATCTG
Mouse_XR_001783442.1        CATAGTTGATTTGCTTGTCTTCTACCCAATGAAGCACTAAGAAGCATATC
Mouse_XR_001783440.1        CAGATTCGACTCACATGGTCTTTTGCTGATACAGACTCATTTGCCATCTG
Chicken_TCONS_00053003      --------------------------------------------------
Chicken_TCONS_00053005      --------------------------------------------------
Cattle_TCONS_00055143       --------------------------------------------------
Cattle_TCONS_00055141       --------------------------------------------------
Mouse_NR_033447.1           --------------------------------------------------
                                                                              

Pig_TCONS_00003118          --------------------------------------------------
Pig_TCONS_00003119          --------------------------------------------------
Chicken_TCONS_00053006      --------------------------------------------------
Chicken_TCONS_00053007      --------------------------------------------------
Chicken_TCONS_00053009      --------------------------------------------------
Chicken_TCONS_00053008      --------------------------------------------------
Chicken_TCONS_00053013      --------------------------------------------------
Chicken_TCONS_00053011      --------------------------------------------------
Chicken_TCONS_00053010      --------------------------------------------------
Chicken_TCONS_00053012      --------------------------------------------------
Mouse_XR_001783441.1        AGGCAAGACCCCTGGGAGGACACATGATGCTTGGAGAGAGTATAAATAGG
Mouse_XR_001783438.1        AGGCAAGACCCCTGGGAGGACACATGATGCTTGGAGAGAGTATAAATAGG
Mouse_XR_001783439.1        AGGCAAGACCCCTGGGAGGACACATGATGCTTGGAGAGAGTATAAATAGG
Mouse_XR_001783442.1        T--CCTACTGTATGTAATTATATTTTCTTTTATTAAAAAAGTTAAATGGT
Mouse_XR_001783440.1        AGGCAAGACCCCTGGGAGGACACATGATGCTTGGAGAGAGTATAAATAGG
Chicken_TCONS_00053003      --------------------------------------------------
Chicken_TCONS_00053005      --------------------------------------------------
Cattle_TCONS_00055143       --------------------------------------------------
Cattle_TCONS_00055141       --------------------------------------------------
Mouse_NR_033447.1           --------------------------------------------------
                                                                              

Pig_TCONS_00003118          --------------------------------------------------
Pig_TCONS_00003119          --------------------------------------------------
Chicken_TCONS_00053006      --------------------------------------------------
Chicken_TCONS_00053007      --------------------------------------------------
Chicken_TCONS_00053009      --------------------------------------------------
Chicken_TCONS_00053008      --------------------------------------------------
Chicken_TCONS_00053013      --------------------------------------------------
Chicken_TCONS_00053011      --------------------------------------------------
Chicken_TCONS_00053010      --------------------------------------------------
Chicken_TCONS_00053012      --------------------------------------------------
Mouse_XR_001783441.1        ACTCAACGTGTAGTGATGGAGTGCTTGCATAGCTAGCTTTGCAATGCTTT
Mouse_XR_001783438.1        ACTCAACGTGTAGTGATGGAGTGCTTGCATAGCTAGCTTTGCAATGCTTT
Mouse_XR_001783439.1        ACTCAACGTGTAGTGATGGAGTGCTTGCATAGCTAGCTTTGCAATGCTTT
Mouse_XR_001783442.1        A-------------------------------------------------
Mouse_XR_001783440.1        ACTCAACGTGTAGTGATGGAGTGCTTGCATAGCTAGCTTTGCAATGCTTT
Chicken_TCONS_00053003      --------------------------------------------------
Chicken_TCONS_00053005      --------------------------------------------------
Cattle_TCONS_00055143       --------------------------------------------------
Cattle_TCONS_00055141       --------------------------------------------------
Mouse_NR_033447.1           --------------------------------------------------
                                                                              

Pig_TCONS_00003118          --------------------------------------------------
Pig_TCONS_00003119          --------------------------------------------------
Chicken_TCONS_00053006      --------------------------------------------------
Chicken_TCONS_00053007      --------------------------------------------------
Chicken_TCONS_00053009      --------------------------------------------------
Chicken_TCONS_00053008      --------------------------------------------------
Chicken_TCONS_00053013      --------------------------------------------------
Chicken_TCONS_00053011      --------------------------------------------------
Chicken_TCONS_00053010      --------------------------------------------------
Chicken_TCONS_00053012      --------------------------------------------------
Mouse_XR_001783441.1        CGTGGCCTCAGTCTTCCTCTTCACTTCATGGAGATTGGCATGTCAGATAA
Mouse_XR_001783438.1        CGTGGCCTCAGTCTTCCTCTTCACTTCATGGAGATTGGCATGTCAGATAA
Mouse_XR_001783439.1        CGTGGCCTCAGTCTTCCTCTTCACTTCATGGAGATTGGCATGTCAGATAA
Mouse_XR_001783442.1        --------------------------------------------------
Mouse_XR_001783440.1        CGTGGCCTCAGTCTTCCTCTTCACTTCATGGAGATTGGCATGTCAGATAA
Chicken_TCONS_00053003      --------------------------------------------------
Chicken_TCONS_00053005      --------------------------------------------------
Cattle_TCONS_00055143       --------------------------------------------------
Cattle_TCONS_00055141       --------------------------------------------------
Mouse_NR_033447.1           --------------------------------------------------
                                                                              

Pig_TCONS_00003118          --------------------------------------------------
Pig_TCONS_00003119          --------------------------------------------------
Chicken_TCONS_00053006      --------------------------------------------------
Chicken_TCONS_00053007      --------------------------------------------------
Chicken_TCONS_00053009      --------------------------------------------------
Chicken_TCONS_00053008      --------------------------------------------------
Chicken_TCONS_00053013      --------------------------------------------------
Chicken_TCONS_00053011      --------------------------------------------------
Chicken_TCONS_00053010      --------------------------------------------------
Chicken_TCONS_00053012      --------------------------------------------------
Mouse_XR_001783441.1        CTTCTCCTGTTGTCCCATCTGGACCTGGTTACTCCTGCTGACTCCTGACA
Mouse_XR_001783438.1        CTTCTCCTGTTGTCCCATCTGGACCTGGTTACTCCTGCTGACTCCTGACA
Mouse_XR_001783439.1        CTTCTCCTGTTGTCCCATCTGGACCTGGTTACTCCTGCTGACTCCTGACA
Mouse_XR_001783442.1        --------------------------------------------------
Mouse_XR_001783440.1        CTTCTCCTGTTGTCCCATCTGGACCTGGTTACTCCTGCTGACTCCTGACA
Chicken_TCONS_00053003      --------------------------------------------------
Chicken_TCONS_00053005      --------------------------------------------------
Cattle_TCONS_00055143       --------------------------------------------------
Cattle_TCONS_00055141       --------------------------------------------------
Mouse_NR_033447.1           --------------------------------------------------
                                                                              

Pig_TCONS_00003118          --------------------------------------------------
Pig_TCONS_00003119          --------------------------------------------------
Chicken_TCONS_00053006      --------------------------------------------------
Chicken_TCONS_00053007      --------------------------------------------------
Chicken_TCONS_00053009      --------------------------------------------------
Chicken_TCONS_00053008      --------------------------------------------------
Chicken_TCONS_00053013      --------------------------------------------------
Chicken_TCONS_00053011      --------------------------------------------------
Chicken_TCONS_00053010      --------------------------------------------------
Chicken_TCONS_00053012      --------------------------------------------------
Mouse_XR_001783441.1        ATTTGGTGGAGGCCTGGCAGTTTCTGCTGGACCGTGCCACTGCTACTGAT
Mouse_XR_001783438.1        ATTTGGTGGAGGCCTGGCAGTTTCTGCTGGACCGTGCCACTGCTACTGAT
Mouse_XR_001783439.1        ATTTGGTGGAGGCCTGGCAGTTTCTGCTGGACCGTGCCACTGCTACTGAT
Mouse_XR_001783442.1        --------------------------------------------------
Mouse_XR_001783440.1        ATTTGGTGGAGGCCTGGCAGTTTCTGCTGGACCGTGCCACTGCTACTGAT
Chicken_TCONS_00053003      --------------------------------------------------
Chicken_TCONS_00053005      --------------------------------------------------
Cattle_TCONS_00055143       --------------------------------------------------
Cattle_TCONS_00055141       --------------------------------------------------
Mouse_NR_033447.1           --------------------------------------------------
                                                                              

Pig_TCONS_00003118          --------------------------------------------------
Pig_TCONS_00003119          --------------------------------------------------
Chicken_TCONS_00053006      --------------------------------------------------
Chicken_TCONS_00053007      --------------------------------------------------
Chicken_TCONS_00053009      --------------------------------------------------
Chicken_TCONS_00053008      --------------------------------------------------
Chicken_TCONS_00053013      --------------------------------------------------
Chicken_TCONS_00053011      --------------------------------------------------
Chicken_TCONS_00053010      --------------------------------------------------
Chicken_TCONS_00053012      --------------------------------------------------
Mouse_XR_001783441.1        TCATGTTTGGTATCCTGACACTACTGAACTGGACTGCTGGTATCCTACAA
Mouse_XR_001783438.1        TCATGTTTGGTATCCTGACACTACTGAACTGGACTGCTGGTATCCTACAA
Mouse_XR_001783439.1        TCATGTTTGGTATCCTGACACTACTGAACTGGACTGCTGGTATCCTACAA
Mouse_XR_001783442.1        --------------------------------------------------
Mouse_XR_001783440.1        TCATGTTTGGTATCCTGACACTACTGAACTGGACTGCTGGTATCCTACAA
Chicken_TCONS_00053003      --------------------------------------------------
Chicken_TCONS_00053005      --------------------------------------------------
Cattle_TCONS_00055143       --------------------------------------------------
Cattle_TCONS_00055141       --------------------------------------------------
Mouse_NR_033447.1           --------------------------------------------------
                                                                              

Pig_TCONS_00003118          --------------------------------------------------
Pig_TCONS_00003119          --------------------------------------------------
Chicken_TCONS_00053006      --------------------------------------------------
Chicken_TCONS_00053007      --------------------------------------------------
Chicken_TCONS_00053009      --------------------------------------------------
Chicken_TCONS_00053008      --------------------------------------------------
Chicken_TCONS_00053013      --------------------------------------------------
Chicken_TCONS_00053011      --------------------------------------------------
Chicken_TCONS_00053010      --------------------------------------------------
Chicken_TCONS_00053012      --------------------------------------------------
Mouse_XR_001783441.1        CGGAGATTGGAACTGCCTCAAAGAACTACTTCTAAACAG-TGCTGCCAAA
Mouse_XR_001783438.1        CGGAGATTGGAACTGCCTCAAAGAACTACTTCTAAACAG-TGCTGCCAAA
Mouse_XR_001783439.1        CGGAGATTGGAACTGCCTCAAAGAACTACTTCTAAACAGGTGCAGGGAAA
Mouse_XR_001783442.1        --------------------------------------------------
Mouse_XR_001783440.1        CGGAGATTGGAACTGCCTCAAAGAACTACTTCTAAACAG-TGCTGCCAAA
Chicken_TCONS_00053003      --------------------------------------------------
Chicken_TCONS_00053005      --------------------------------------------------
Cattle_TCONS_00055143       --------------------------------------------------
Cattle_TCONS_00055141       --------------------------------------------------
Mouse_NR_033447.1           --------------------------------------------------
                                                                              

Pig_TCONS_00003118          --------------------------------------------------
Pig_TCONS_00003119          --------------------------------------------------
Chicken_TCONS_00053006      --------------------------------------------------
Chicken_TCONS_00053007      --------------------------------------------------
Chicken_TCONS_00053009      --------------------------------------------------
Chicken_TCONS_00053008      --------------------------------------------------
Chicken_TCONS_00053013      --------------------------------------------------
Chicken_TCONS_00053011      --------------------------------------------------
Chicken_TCONS_00053010      --------------------------------------------------
Chicken_TCONS_00053012      --------------------------------------------------
Mouse_XR_001783441.1        CTGGAG--TGATTTTCCACAGATGTGATAGAACCCTGTTTCTGCCAATTC
Mouse_XR_001783438.1        CTGGAG--TGATTTTCCACAGATGTGATAGAACCCTGTTTCTGCCAATTC
Mouse_XR_001783439.1        GGAGGAGATGAACTAGGATCAGAGGCACATGAGACAACACCTTACAACTA
Mouse_XR_001783442.1        --------------------------------------------------
Mouse_XR_001783440.1        CTGGAG--TGATTTTCCACAGATGTGATAGAACCCTGTTTCTGCCAATTC
Chicken_TCONS_00053003      --------------------------------------------------
Chicken_TCONS_00053005      --------------------------------------------------
Cattle_TCONS_00055143       --------------------------------------------------
Cattle_TCONS_00055141       --------------------------------------------------
Mouse_NR_033447.1           --------------------------------------------------
                                                                              

Pig_TCONS_00003118          --------------------------------------------------
Pig_TCONS_00003119          --------------------------------------------------
Chicken_TCONS_00053006      --------------------------------------------------
Chicken_TCONS_00053007      --------------------------------------------------
Chicken_TCONS_00053009      --------------------------------------------------
Chicken_TCONS_00053008      --------------------------------------------------
Chicken_TCONS_00053013      --------------------------------------------------
Chicken_TCONS_00053011      --------------------------------------------------
Chicken_TCONS_00053010      --------------------------------------------------
Chicken_TCONS_00053012      --------------------------------------------------
Mouse_XR_001783441.1        ATAAGACATAGTTGATT-TGCTTGTCTTCTACCCAA-TGAAGCAC---TA
Mouse_XR_001783438.1        ATAAGACATAGTTGATT-TGCTTGTCTTCTACCCAA-TGAAGCAC---TA
Mouse_XR_001783439.1        CT--GGTAGCTTTGCTTCTACTAAATTACTGCTGAAATAAAGTACGTCTT
Mouse_XR_001783442.1        --------------------------------------------------
Mouse_XR_001783440.1        ATAAGACATAGTTGATT-TGCTTGTCTTCTACCCAA-TGAAGCAC---TA
Chicken_TCONS_00053003      --------------------------------------------------
Chicken_TCONS_00053005      --------------------------------------------------
Cattle_TCONS_00055143       --------------------------------------------------
Cattle_TCONS_00055141       --------------------------------------------------
Mouse_NR_033447.1           --------------------------------------------------
                                                                              

Pig_TCONS_00003118          --------------------------------------------------
Pig_TCONS_00003119          --------------------------------------------------
Chicken_TCONS_00053006      --------------------------------------------------
Chicken_TCONS_00053007      --------------------------------------------------
Chicken_TCONS_00053009      --------------------------------------------------
Chicken_TCONS_00053008      --------------------------------------------------
Chicken_TCONS_00053013      --------------------------------------------------
Chicken_TCONS_00053011      --------------------------------------------------
Chicken_TCONS_00053010      --------------------------------------------------
Chicken_TCONS_00053012      --------------------------------------------------
Mouse_XR_001783441.1        AGAAGCATATCTCCTACTTGTAGTGTTTTTCATATAGAGAAGTGTCTACA
Mouse_XR_001783438.1        AGAAGCATATCTCCTACT-GTA-TGTAATT-ATATTTTCTTTTATTAAAA
Mouse_XR_001783439.1        GGCAGTATAGAACCCAGTGATTTCACAAT--GGATAGAACAGTGCTGCCA
Mouse_XR_001783442.1        --------------------------------------------------
Mouse_XR_001783440.1        AGAAGCATATCTCCTACTGACCAGATCTCCAGGACAAGTCTGAAGAGAGG
Chicken_TCONS_00053003      --------------------------------------------------
Chicken_TCONS_00053005      --------------------------------------------------
Cattle_TCONS_00055143       --------------------------------------------------
Cattle_TCONS_00055141       --------------------------------------------------
Mouse_NR_033447.1           --------------------------------------------------
                                                                              

Pig_TCONS_00003118          --------------------------------------------------
Pig_TCONS_00003119          --------------------------------------------------
Chicken_TCONS_00053006      --------------------------------------------------
Chicken_TCONS_00053007      --------------------------------------------------
Chicken_TCONS_00053009      --------------------------------------------------
Chicken_TCONS_00053008      --------------------------------------------------
Chicken_TCONS_00053013      --------------------------------------------------
Chicken_TCONS_00053011      --------------------------------------------------
Chicken_TCONS_00053010      --------------------------------------------------
Chicken_TCONS_00053012      --------------------------------------------------
Mouse_XR_001783441.1        ATCTTCAAATGAATCTTGAAGAAGATTCTATTGCAGATCCTTGGGATGGC
Mouse_XR_001783438.1        AAGTTAAATGGTA-------------------------------------
Mouse_XR_001783439.1        AACTGGAGTGATTTTCCACAGA------TGTGATAGAACCCTGTTTCTGC
Mouse_XR_001783442.1        --------------------------------------------------
Mouse_XR_001783440.1        AATTCCTACATAGAACACATCATTATCTCATTCCTCCCTTTCTCCATTAC
Chicken_TCONS_00053003      --------------------------------------------------
Chicken_TCONS_00053005      --------------------------------------------------
Cattle_TCONS_00055143       --------------------------------------------------
Cattle_TCONS_00055141       --------------------------------------------------
Mouse_NR_033447.1           --------------------------------------------------
                                                                              

Pig_TCONS_00003118          --------------------------------------------------
Pig_TCONS_00003119          --------------------------------------------------
Chicken_TCONS_00053006      --------------------------------------------------
Chicken_TCONS_00053007      --------------------------------------------------
Chicken_TCONS_00053009      --------------------------------------------------
Chicken_TCONS_00053008      --------------------------------------------------
Chicken_TCONS_00053013      --------------------------------------------------
Chicken_TCONS_00053011      --------------------------------------------------
Chicken_TCONS_00053010      --------------------------------------------------
Chicken_TCONS_00053012      --------------------------------------------------
Mouse_XR_001783441.1        CC-TGCTGGGAAGTA-AGGAGACCATTAAGAATTGAACCTGG--TGGGAG
Mouse_XR_001783438.1        --------------------------------------------------
Mouse_XR_001783439.1        CA-ATTCATAAGACATAGTTGATTTGCTTGTCTTCTACCCAA--TGAAGC
Mouse_XR_001783442.1        --------------------------------------------------
Mouse_XR_001783440.1        AACTGCTGTTTACTTCAGCTAACTGATAAGCATCTTAATCAGACTGAGGA
Chicken_TCONS_00053003      --------------------------------------------------
Chicken_TCONS_00053005      --------------------------------------------------
Cattle_TCONS_00055143       --------------------------------------------------
Cattle_TCONS_00055141       --------------------------------------------------
Mouse_NR_033447.1           --------------------------------------------------
                                                                              

Pig_TCONS_00003118          --------------------------------------------------
Pig_TCONS_00003119          --------------------------------------------------
Chicken_TCONS_00053006      --------------------------------------------------
Chicken_TCONS_00053007      --------------------------------------------------
Chicken_TCONS_00053009      --------------------------------------------------
Chicken_TCONS_00053008      --------------------------------------------------
Chicken_TCONS_00053013      --------------------------------------------------
Chicken_TCONS_00053011      --------------------------------------------------
Chicken_TCONS_00053010      --------------------------------------------------
Chicken_TCONS_00053012      --------------------------------------------------
Mouse_XR_001783441.1        GTTGGTATGCTACTGGGGAGCTCTTGAGAAAAATGATGAAAACTCCAAAC
Mouse_XR_001783438.1        --------------------------------------------------
Mouse_XR_001783439.1        ACTAAGAAGC------ATATCTCCTACTGTATGTAATTATATTTTCTTTT
Mouse_XR_001783442.1        --------------------------------------------------
Mouse_XR_001783440.1        ATTCCACCCTCACTTGGTGCCCAATTTACTAAGATCTTAATGTTTTGAAT
Chicken_TCONS_00053003      --------------------------------------------------
Chicken_TCONS_00053005      --------------------------------------------------
Cattle_TCONS_00055143       --------------------------------------------------
Cattle_TCONS_00055141       --------------------------------------------------
Mouse_NR_033447.1           --------------------------------------------------
                                                                              

Pig_TCONS_00003118          --------------------------------------------------
Pig_TCONS_00003119          --------------------------------------------------
Chicken_TCONS_00053006      --------------------------------------------------
Chicken_TCONS_00053007      --------------------------------------------------
Chicken_TCONS_00053009      --------------------------------------------------
Chicken_TCONS_00053008      --------------------------------------------------
Chicken_TCONS_00053013      --------------------------------------------------
Chicken_TCONS_00053011      --------------------------------------------------
Chicken_TCONS_00053010      --------------------------------------------------
Chicken_TCONS_00053012      --------------------------------------------------
Mouse_XR_001783441.1        TTTTAGTCCATTCTTTATTCTTTTCCTCACACAATGGTTTTCTTCTGTCA
Mouse_XR_001783438.1        --------------------------------------------------
Mouse_XR_001783439.1        ATTAAAAAAGTTAAATGGTA------------------------------
Mouse_XR_001783442.1        --------------------------------------------------
Mouse_XR_001783440.1        GAATGTTAAAAGTTTATTCTTCTTCATGTAATAAGTTACTTTTTTCTTCC
Chicken_TCONS_00053003      --------------------------------------------------
Chicken_TCONS_00053005      --------------------------------------------------
Cattle_TCONS_00055143       --------------------------------------------------
Cattle_TCONS_00055141       --------------------------------------------------
Mouse_NR_033447.1           --------------------------------------------------
                                                                              

Pig_TCONS_00003118          --------------------------------------------------
Pig_TCONS_00003119          --------------------------------------------------
Chicken_TCONS_00053006      --------------------------------------------------
Chicken_TCONS_00053007      --------------------------------------------------
Chicken_TCONS_00053009      --------------------------------------------------
Chicken_TCONS_00053008      --------------------------------------------------
Chicken_TCONS_00053013      --------------------------------------------------
Chicken_TCONS_00053011      --------------------------------------------------
Chicken_TCONS_00053010      --------------------------------------------------
Chicken_TCONS_00053012      --------------------------------------------------
Mouse_XR_001783441.1        GGTATTCATGCCTTGATACTACTTGATAGCTACTGCTTTGCTAGAGGAGA
Mouse_XR_001783438.1        --------------------------------------------------
Mouse_XR_001783439.1        --------------------------------------------------
Mouse_XR_001783442.1        --------------------------------------------------
Mouse_XR_001783440.1        ACTCTTACTGTCATATTATTCTTCCAGTCTTTTCTATATTAGACTATACT
Chicken_TCONS_00053003      --------------------------------------------------
Chicken_TCONS_00053005      --------------------------------------------------
Cattle_TCONS_00055143       --------------------------------------------------
Cattle_TCONS_00055141       --------------------------------------------------
Mouse_NR_033447.1           --------------------------------------------------
                                                                              

Pig_TCONS_00003118          --------------------------------------------------
Pig_TCONS_00003119          --------------------------------------------------
Chicken_TCONS_00053006      --------------------------------------------------
Chicken_TCONS_00053007      --------------------------------------------------
Chicken_TCONS_00053009      --------------------------------------------------
Chicken_TCONS_00053008      --------------------------------------------------
Chicken_TCONS_00053013      --------------------------------------------------
Chicken_TCONS_00053011      --------------------------------------------------
Chicken_TCONS_00053010      --------------------------------------------------
Chicken_TCONS_00053012      --------------------------------------------------
Mouse_XR_001783441.1        AAAGCAACAGAGTTGCTGAGTTTGGGGATAAAATTGCCAAAACTGTAAGC
Mouse_XR_001783438.1        --------------------------------------------------
Mouse_XR_001783439.1        --------------------------------------------------
Mouse_XR_001783442.1        --------------------------------------------------
Mouse_XR_001783440.1        TATGTATCTGAGCTGGATTTGTGAGTTGATTATGGTACTGCATTGCATAA
Chicken_TCONS_00053003      --------------------------------------------------
Chicken_TCONS_00053005      --------------------------------------------------
Cattle_TCONS_00055143       --------------------------------------------------
Cattle_TCONS_00055141       --------------------------------------------------
Mouse_NR_033447.1           --------------------------------------------------
                                                                              

Pig_TCONS_00003118          --------------------------------------------------
Pig_TCONS_00003119          --------------------------------------------------
Chicken_TCONS_00053006      --------------------------------------------------
Chicken_TCONS_00053007      --------------------------------------------------
Chicken_TCONS_00053009      --------------------------------------------------
Chicken_TCONS_00053008      --------------------------------------------------
Chicken_TCONS_00053013      --------------------------------------------------
Chicken_TCONS_00053011      --------------------------------------------------
Chicken_TCONS_00053010      --------------------------------------------------
Chicken_TCONS_00053012      --------------------------------------------------
Mouse_XR_001783441.1        TGAAAGTGTACCATCCCACTTATAAATTGTTTCAGGTAATTTGTTACACT
Mouse_XR_001783438.1        --------------------------------------------------
Mouse_XR_001783439.1        --------------------------------------------------
Mouse_XR_001783442.1        --------------------------------------------------
Mouse_XR_001783440.1        CTAGATCTGACTAATATTATTTTGTTTCTGAATTTTAAATGTTTGAAAAA
Chicken_TCONS_00053003      --------------------------------------------------
Chicken_TCONS_00053005      --------------------------------------------------
Cattle_TCONS_00055143       --------------------------------------------------
Cattle_TCONS_00055141       --------------------------------------------------
Mouse_NR_033447.1           --------------------------------------------------
                                                                              

Pig_TCONS_00003118          --------------------------------------------------
Pig_TCONS_00003119          --------------------------------------------------
Chicken_TCONS_00053006      --------------------------------------------------
Chicken_TCONS_00053007      --------------------------------------------------
Chicken_TCONS_00053009      --------------------------------------------------
Chicken_TCONS_00053008      --------------------------------------------------
Chicken_TCONS_00053013      --------------------------------------------------
Chicken_TCONS_00053011      --------------------------------------------------
Chicken_TCONS_00053010      --------------------------------------------------
Chicken_TCONS_00053012      --------------------------------------------------
Mouse_XR_001783441.1        AGTGGAAAACTAACACAGCCAATAAATAAAGTATGATTTACATAGATATA
Mouse_XR_001783438.1        --------------------------------------------------
Mouse_XR_001783439.1        --------------------------------------------------
Mouse_XR_001783442.1        --------------------------------------------------
Mouse_XR_001783440.1        GGAGTTAGTTATTTCTCCTTTACTCTTTTCTTTTTTTTTTCCATTTTTAA
Chicken_TCONS_00053003      --------------------------------------------------
Chicken_TCONS_00053005      --------------------------------------------------
Cattle_TCONS_00055143       --------------------------------------------------
Cattle_TCONS_00055141       --------------------------------------------------
Mouse_NR_033447.1           --------------------------------------------------
                                                                              

Pig_TCONS_00003118          --------------------------------------------------
Pig_TCONS_00003119          --------------------------------------------------
Chicken_TCONS_00053006      --------------------------------------------------
Chicken_TCONS_00053007      --------------------------------------------------
Chicken_TCONS_00053009      --------------------------------------------------
Chicken_TCONS_00053008      --------------------------------------------------
Chicken_TCONS_00053013      --------------------------------------------------
Chicken_TCONS_00053011      --------------------------------------------------
Chicken_TCONS_00053010      --------------------------------------------------
Chicken_TCONS_00053012      --------------------------------------------------
Mouse_XR_001783441.1        TATTTTATATACATCTGTTTTTATATAAACTCTTGTAATAACCATCTTTG
Mouse_XR_001783438.1        --------------------------------------------------
Mouse_XR_001783439.1        --------------------------------------------------
Mouse_XR_001783442.1        --------------------------------------------------
Mouse_XR_001783440.1        TTAGGTATTTAGCTCATTTACATTTCCAATGCTATACCAAAAGTCCCCCA
Chicken_TCONS_00053003      --------------------------------------------------
Chicken_TCONS_00053005      --------------------------------------------------
Cattle_TCONS_00055143       --------------------------------------------------
Cattle_TCONS_00055141       --------------------------------------------------
Mouse_NR_033447.1           --------------------------------------------------
                                                                              

Pig_TCONS_00003118          --------------------------------------------------
Pig_TCONS_00003119          --------------------------------------------------
Chicken_TCONS_00053006      --------------------------------------------------
Chicken_TCONS_00053007      --------------------------------------------------
Chicken_TCONS_00053009      --------------------------------------------------
Chicken_TCONS_00053008      --------------------------------------------------
Chicken_TCONS_00053013      --------------------------------------------------
Chicken_TCONS_00053011      --------------------------------------------------
Chicken_TCONS_00053010      --------------------------------------------------
Chicken_TCONS_00053012      --------------------------------------------------
Mouse_XR_001783441.1        GGAGTAAAGTAATTGTTTGTTATTTCTTCAAAATCAGAATTAATTTCCTA
Mouse_XR_001783438.1        --------------------------------------------------
Mouse_XR_001783439.1        --------------------------------------------------
Mouse_XR_001783442.1        --------------------------------------------------
Mouse_XR_001783440.1        TGCCCACCCACCCCATACTCTTTTCTTTAATATTAAAAAAGAATCATCTT
Chicken_TCONS_00053003      --------------------------------------------------
Chicken_TCONS_00053005      --------------------------------------------------
Cattle_TCONS_00055143       --------------------------------------------------
Cattle_TCONS_00055141       --------------------------------------------------
Mouse_NR_033447.1           --------------------------------------------------
                                                                              

Pig_TCONS_00003118          --------------------------------------------------
Pig_TCONS_00003119          --------------------------------------------------
Chicken_TCONS_00053006      --------------------------------------------------
Chicken_TCONS_00053007      --------------------------------------------------
Chicken_TCONS_00053009      --------------------------------------------------
Chicken_TCONS_00053008      --------------------------------------------------
Chicken_TCONS_00053013      --------------------------------------------------
Chicken_TCONS_00053011      --------------------------------------------------
Chicken_TCONS_00053010      --------------------------------------------------
Chicken_TCONS_00053012      --------------------------------------------------
Mouse_XR_001783441.1        GAATTAAAAAAAAAGGGCTGAAGGCTTCACACATATTTAAATCAACATCC
Mouse_XR_001783438.1        --------------------------------------------------
Mouse_XR_001783439.1        --------------------------------------------------
Mouse_XR_001783442.1        --------------------------------------------------
Mouse_XR_001783440.1        TGCCCAATTTTGGTAACAGAATTTTGTTACCTTCACATGAAGAATTATAC
Chicken_TCONS_00053003      --------------------------------------------------
Chicken_TCONS_00053005      --------------------------------------------------
Cattle_TCONS_00055143       --------------------------------------------------
Cattle_TCONS_00055141       --------------------------------------------------
Mouse_NR_033447.1           --------------------------------------------------
                                                                              

Pig_TCONS_00003118          --------------------------------------------------
Pig_TCONS_00003119          --------------------------------------------------
Chicken_TCONS_00053006      --------------------------------------------------
Chicken_TCONS_00053007      --------------------------------------------------
Chicken_TCONS_00053009      --------------------------------------------------
Chicken_TCONS_00053008      --------------------------------------------------
Chicken_TCONS_00053013      --------------------------------------------------
Chicken_TCONS_00053011      --------------------------------------------------
Chicken_TCONS_00053010      --------------------------------------------------
Chicken_TCONS_00053012      --------------------------------------------------
Mouse_XR_001783441.1        CTAAGAATCTCTCACATTTTGAGTGTTTTGAGATATCACCTAGGAGAGTC
Mouse_XR_001783438.1        --------------------------------------------------
Mouse_XR_001783439.1        --------------------------------------------------
Mouse_XR_001783442.1        --------------------------------------------------
Mouse_XR_001783440.1        TTGAGGAAGATTTTTCCCCAGTTTGTTCTCAGACAAAAATATCTGATTAA
Chicken_TCONS_00053003      --------------------------------------------------
Chicken_TCONS_00053005      --------------------------------------------------
Cattle_TCONS_00055143       --------------------------------------------------
Cattle_TCONS_00055141       --------------------------------------------------
Mouse_NR_033447.1           --------------------------------------------------
                                                                              

Pig_TCONS_00003118          --------------------------------------------------
Pig_TCONS_00003119          --------------------------------------------------
Chicken_TCONS_00053006      --------------------------------------------------
Chicken_TCONS_00053007      --------------------------------------------------
Chicken_TCONS_00053009      --------------------------------------------------
Chicken_TCONS_00053008      --------------------------------------------------
Chicken_TCONS_00053013      --------------------------------------------------
Chicken_TCONS_00053011      --------------------------------------------------
Chicken_TCONS_00053010      --------------------------------------------------
Chicken_TCONS_00053012      --------------------------------------------------
Mouse_XR_001783441.1        TTCACCTTAAACTTCGTCATTGTTTGTTTCTTTCTTTTTATTTAATTTTA
Mouse_XR_001783438.1        --------------------------------------------------
Mouse_XR_001783439.1        --------------------------------------------------
Mouse_XR_001783442.1        --------------------------------------------------
Mouse_XR_001783440.1        TATGATAGGTTTCTTAAAAATATTATACTGCTCCTTTCCAAAATAATACT
Chicken_TCONS_00053003      --------------------------------------------------
Chicken_TCONS_00053005      --------------------------------------------------
Cattle_TCONS_00055143       --------------------------------------------------
Cattle_TCONS_00055141       --------------------------------------------------
Mouse_NR_033447.1           --------------------------------------------------
                                                                              

Pig_TCONS_00003118          --------------------------------------------------
Pig_TCONS_00003119          --------------------------------------------------
Chicken_TCONS_00053006      --------------------------------------------------
Chicken_TCONS_00053007      --------------------------------------------------
Chicken_TCONS_00053009      --------------------------------------------------
Chicken_TCONS_00053008      --------------------------------------------------
Chicken_TCONS_00053013      --------------------------------------------------
Chicken_TCONS_00053011      --------------------------------------------------
Chicken_TCONS_00053010      --------------------------------------------------
Chicken_TCONS_00053012      --------------------------------------------------
Mouse_XR_001783441.1        TAAATAAGTACACTGTAGCTGTCTTCAGGCACACCAGGAGAGGG------
Mouse_XR_001783438.1        --------------------------------------------------
Mouse_XR_001783439.1        --------------------------------------------------
Mouse_XR_001783442.1        --------------------------------------------------
Mouse_XR_001783440.1        GGAATACTTTCAAAGAAAGATTTTTAACACCTCTTGGAGTTTCTTTAAGA
Chicken_TCONS_00053003      --------------------------------------------------
Chicken_TCONS_00053005      --------------------------------------------------
Cattle_TCONS_00055143       --------------------------------------------------
Cattle_TCONS_00055141       --------------------------------------------------
Mouse_NR_033447.1           --------------------------------------------------
                                                                              

Pig_TCONS_00003118          --------------------------------------------------
Pig_TCONS_00003119          --------------------------------------------------
Chicken_TCONS_00053006      --------------------------------------------------
Chicken_TCONS_00053007      --------------------------------------------------
Chicken_TCONS_00053009      --------------------------------------------------
Chicken_TCONS_00053008      --------------------------------------------------
Chicken_TCONS_00053013      --------------------------------------------------
Chicken_TCONS_00053011      --------------------------------------------------
Chicken_TCONS_00053010      --------------------------------------------------
Chicken_TCONS_00053012      --------------------------------------------------
Mouse_XR_001783441.1        --------------------------------------------------
Mouse_XR_001783438.1        --------------------------------------------------
Mouse_XR_001783439.1        --------------------------------------------------
Mouse_XR_001783442.1        --------------------------------------------------
Mouse_XR_001783440.1        ATTATTAGCCAACAACCCATATCTACTTTTCTTTTTTTTTTGTCATGTTC
Chicken_TCONS_00053003      --------------------------------------------------
Chicken_TCONS_00053005      --------------------------------------------------
Cattle_TCONS_00055143       --------------------------------------------------
Cattle_TCONS_00055141       --------------------------------------------------
Mouse_NR_033447.1           --------------------------------------------------
                                                                              

Pig_TCONS_00003118          --------------------------------------------------
Pig_TCONS_00003119          --------------------------------------------------
Chicken_TCONS_00053006      --------------------------------------------------
Chicken_TCONS_00053007      --------------------------------------------------
Chicken_TCONS_00053009      --------------------------------------------------
Chicken_TCONS_00053008      --------------------------------------------------
Chicken_TCONS_00053013      --------------------------------------------------
Chicken_TCONS_00053011      --------------------------------------------------
Chicken_TCONS_00053010      --------------------------------------------------
Chicken_TCONS_00053012      --------------------------------------------------
Mouse_XR_001783441.1        --------------------------------------------------
Mouse_XR_001783438.1        --------------------------------------------------
Mouse_XR_001783439.1        --------------------------------------------------
Mouse_XR_001783442.1        --------------------------------------------------
Mouse_XR_001783440.1        TATTGCATAACTTATTTTATAACAATTTTTTCAGGGGCTGGAGAGATAGC
Chicken_TCONS_00053003      --------------------------------------------------
Chicken_TCONS_00053005      --------------------------------------------------
Cattle_TCONS_00055143       --------------------------------------------------
Cattle_TCONS_00055141       --------------------------------------------------
Mouse_NR_033447.1           --------------------------------------------------
                                                                              

Pig_TCONS_00003118          --------------------------------------------------
Pig_TCONS_00003119          --------------------------------------------------
Chicken_TCONS_00053006      --------------------------------------------------
Chicken_TCONS_00053007      --------------------------------------------------
Chicken_TCONS_00053009      --------------------------------------------------
Chicken_TCONS_00053008      --------------------------------------------------
Chicken_TCONS_00053013      --------------------------------------------------
Chicken_TCONS_00053011      --------------------------------------------------
Chicken_TCONS_00053010      --------------------------------------------------
Chicken_TCONS_00053012      --------------------------------------------------
Mouse_XR_001783441.1        --------------------------------------------------
Mouse_XR_001783438.1        --------------------------------------------------
Mouse_XR_001783439.1        --------------------------------------------------
Mouse_XR_001783442.1        --------------------------------------------------
Mouse_XR_001783440.1        TCAGTGGTTAAGAGCATTGACTGCTCTTCCGAAGGTCCAGAGTTCAAATC
Chicken_TCONS_00053003      --------------------------------------------------
Chicken_TCONS_00053005      --------------------------------------------------
Cattle_TCONS_00055143       --------------------------------------------------
Cattle_TCONS_00055141       --------------------------------------------------
Mouse_NR_033447.1           --------------------------------------------------
                                                                              

Pig_TCONS_00003118          --------------------------------------------------
Pig_TCONS_00003119          --------------------------------------------------
Chicken_TCONS_00053006      --------------------------------------------------
Chicken_TCONS_00053007      --------------------------------------------------
Chicken_TCONS_00053009      --------------------------------------------------
Chicken_TCONS_00053008      --------------------------------------------------
Chicken_TCONS_00053013      --------------------------------------------------
Chicken_TCONS_00053011      --------------------------------------------------
Chicken_TCONS_00053010      --------------------------------------------------
Chicken_TCONS_00053012      --------------------------------------------------
Mouse_XR_001783441.1        --------------------------------------------------
Mouse_XR_001783438.1        --------------------------------------------------
Mouse_XR_001783439.1        --------------------------------------------------
Mouse_XR_001783442.1        --------------------------------------------------
Mouse_XR_001783440.1        CCAGCAACCACATGGTGGCTCACAAACATCTTTAATGATATCTGATGCCC
Chicken_TCONS_00053003      --------------------------------------------------
Chicken_TCONS_00053005      --------------------------------------------------
Cattle_TCONS_00055143       --------------------------------------------------
Cattle_TCONS_00055141       --------------------------------------------------
Mouse_NR_033447.1           --------------------------------------------------
                                                                              

Pig_TCONS_00003118          --------------------------------------------------
Pig_TCONS_00003119          --------------------------------------------------
Chicken_TCONS_00053006      --------------------------------------------------
Chicken_TCONS_00053007      --------------------------------------------------
Chicken_TCONS_00053009      --------------------------------------------------
Chicken_TCONS_00053008      --------------------------------------------------
Chicken_TCONS_00053013      --------------------------------------------------
Chicken_TCONS_00053011      --------------------------------------------------
Chicken_TCONS_00053010      --------------------------------------------------
Chicken_TCONS_00053012      --------------------------------------------------
Mouse_XR_001783441.1        --------------------------------------------------
Mouse_XR_001783438.1        --------------------------------------------------
Mouse_XR_001783439.1        --------------------------------------------------
Mouse_XR_001783442.1        --------------------------------------------------
Mouse_XR_001783440.1        TCTTCTGGGGTGTCTGAAGACAGCTACAGCGTACTTACATATAATAAATA
Chicken_TCONS_00053003      --------------------------------------------------
Chicken_TCONS_00053005      --------------------------------------------------
Cattle_TCONS_00055143       --------------------------------------------------
Cattle_TCONS_00055141       --------------------------------------------------
Mouse_NR_033447.1           --------------------------------------------------
                                                                              

Pig_TCONS_00003118          --------------------------------------------------
Pig_TCONS_00003119          --------------------------------------------------
Chicken_TCONS_00053006      --------------------------------------------------
Chicken_TCONS_00053007      --------------------------------------------------
Chicken_TCONS_00053009      --------------------------------------------------
Chicken_TCONS_00053008      --------------------------------------------------
Chicken_TCONS_00053013      --------------------------------------------------
Chicken_TCONS_00053011      --------------------------------------------------
Chicken_TCONS_00053010      --------------------------------------------------
Chicken_TCONS_00053012      --------------------------------------------------
Mouse_XR_001783441.1        --------------------------------------------------
Mouse_XR_001783438.1        --------------------------------------------------
Mouse_XR_001783439.1        --------------------------------------------------
Mouse_XR_001783442.1        --------------------------------------------------
Mouse_XR_001783440.1        AATATATCTTTAAAAATAATTTTTTCATGCCTTATTGGTTTTTAACTTCT
Chicken_TCONS_00053003      --------------------------------------------------
Chicken_TCONS_00053005      --------------------------------------------------
Cattle_TCONS_00055143       --------------------------------------------------
Cattle_TCONS_00055141       --------------------------------------------------
Mouse_NR_033447.1           --------------------------------------------------
                                                                              

Pig_TCONS_00003118          --------------------------------------------------
Pig_TCONS_00003119          --------------------------------------------------
Chicken_TCONS_00053006      --------------------------------------------------
Chicken_TCONS_00053007      --------------------------------------------------
Chicken_TCONS_00053009      --------------------------------------------------
Chicken_TCONS_00053008      --------------------------------------------------
Chicken_TCONS_00053013      --------------------------------------------------
Chicken_TCONS_00053011      --------------------------------------------------
Chicken_TCONS_00053010      --------------------------------------------------
Chicken_TCONS_00053012      --------------------------------------------------
Mouse_XR_001783441.1        --------------------------------------------------
Mouse_XR_001783438.1        --------------------------------------------------
Mouse_XR_001783439.1        --------------------------------------------------
Mouse_XR_001783442.1        --------------------------------------------------
Mouse_XR_001783440.1        TGCATACTGAAGCATATTAGTCTACTAACGCTATATTTTAAATGTCTATT
Chicken_TCONS_00053003      --------------------------------------------------
Chicken_TCONS_00053005      --------------------------------------------------
Cattle_TCONS_00055143       --------------------------------------------------
Cattle_TCONS_00055141       --------------------------------------------------
Mouse_NR_033447.1           --------------------------------------------------
                                                                              

Pig_TCONS_00003118          --------------------------------------------------
Pig_TCONS_00003119          --------------------------------------------------
Chicken_TCONS_00053006      --------------------------------------------------
Chicken_TCONS_00053007      --------------------------------------------------
Chicken_TCONS_00053009      --------------------------------------------------
Chicken_TCONS_00053008      --------------------------------------------------
Chicken_TCONS_00053013      --------------------------------------------------
Chicken_TCONS_00053011      --------------------------------------------------
Chicken_TCONS_00053010      --------------------------------------------------
Chicken_TCONS_00053012      --------------------------------------------------
Mouse_XR_001783441.1        --------------------------------------------------
Mouse_XR_001783438.1        --------------------------------------------------
Mouse_XR_001783439.1        --------------------------------------------------
Mouse_XR_001783442.1        --------------------------------------------------
Mouse_XR_001783440.1        ATGTAACTTAGTCTCATACTCTATGGCTAGTAGGATTCAGTTTATAAAAT
Chicken_TCONS_00053003      --------------------------------------------------
Chicken_TCONS_00053005      --------------------------------------------------
Cattle_TCONS_00055143       --------------------------------------------------
Cattle_TCONS_00055141       --------------------------------------------------
Mouse_NR_033447.1           --------------------------------------------------
                                                                              

Pig_TCONS_00003118          --------------------------------------------------
Pig_TCONS_00003119          --------------------------------------------------
Chicken_TCONS_00053006      --------------------------------------------------
Chicken_TCONS_00053007      --------------------------------------------------
Chicken_TCONS_00053009      --------------------------------------------------
Chicken_TCONS_00053008      --------------------------------------------------
Chicken_TCONS_00053013      --------------------------------------------------
Chicken_TCONS_00053011      --------------------------------------------------
Chicken_TCONS_00053010      --------------------------------------------------
Chicken_TCONS_00053012      --------------------------------------------------
Mouse_XR_001783441.1        --------------------------------------------------
Mouse_XR_001783438.1        --------------------------------------------------
Mouse_XR_001783439.1        --------------------------------------------------
Mouse_XR_001783442.1        --------------------------------------------------
Mouse_XR_001783440.1        AGGCCAGTGGCTTCAGTTTCTATACCTTAAAAGATTTAAACAAACAAACA
Chicken_TCONS_00053003      --------------------------------------------------
Chicken_TCONS_00053005      --------------------------------------------------
Cattle_TCONS_00055143       --------------------------------------------------
Cattle_TCONS_00055141       --------------------------------------------------
Mouse_NR_033447.1           --------------------------------------------------
                                                                              

Pig_TCONS_00003118          --------------------------------------------------
Pig_TCONS_00003119          --------------------------------------------------
Chicken_TCONS_00053006      --------------------------------------------------
Chicken_TCONS_00053007      --------------------------------------------------
Chicken_TCONS_00053009      --------------------------------------------------
Chicken_TCONS_00053008      --------------------------------------------------
Chicken_TCONS_00053013      --------------------------------------------------
Chicken_TCONS_00053011      --------------------------------------------------
Chicken_TCONS_00053010      --------------------------------------------------
Chicken_TCONS_00053012      --------------------------------------------------
Mouse_XR_001783441.1        --------------------------------------------------
Mouse_XR_001783438.1        --------------------------------------------------
Mouse_XR_001783439.1        --------------------------------------------------
Mouse_XR_001783442.1        --------------------------------------------------
Mouse_XR_001783440.1        AACAAACACTAAACCATAAAGCTGAACCTTATTGCATTGGCAGTTTCTCA
Chicken_TCONS_00053003      --------------------------------------------------
Chicken_TCONS_00053005      --------------------------------------------------
Cattle_TCONS_00055143       --------------------------------------------------
Cattle_TCONS_00055141       --------------------------------------------------
Mouse_NR_033447.1           --------------------------------------------------
                                                                              

Pig_TCONS_00003118          --------------------------------------------------
Pig_TCONS_00003119          --------------------------------------------------
Chicken_TCONS_00053006      --------------------------------------------------
Chicken_TCONS_00053007      --------------------------------------------------
Chicken_TCONS_00053009      --------------------------------------------------
Chicken_TCONS_00053008      --------------------------------------------------
Chicken_TCONS_00053013      --------------------------------------------------
Chicken_TCONS_00053011      --------------------------------------------------
Chicken_TCONS_00053010      --------------------------------------------------
Chicken_TCONS_00053012      --------------------------------------------------
Mouse_XR_001783441.1        --------------------------------------------------
Mouse_XR_001783438.1        --------------------------------------------------
Mouse_XR_001783439.1        --------------------------------------------------
Mouse_XR_001783442.1        --------------------------------------------------
Mouse_XR_001783440.1        CGGAGATAATCTAAACTTACCCCAAGCATTAAATTTTGTAATGTGTTCAT
Chicken_TCONS_00053003      --------------------------------------------------
Chicken_TCONS_00053005      --------------------------------------------------
Cattle_TCONS_00055143       --------------------------------------------------
Cattle_TCONS_00055141       --------------------------------------------------
Mouse_NR_033447.1           --------------------------------------------------
                                                                              

Pig_TCONS_00003118          --------------------------------------------------
Pig_TCONS_00003119          --------------------------------------------------
Chicken_TCONS_00053006      --------------------------------------------------
Chicken_TCONS_00053007      --------------------------------------------------
Chicken_TCONS_00053009      --------------------------------------------------
Chicken_TCONS_00053008      --------------------------------------------------
Chicken_TCONS_00053013      --------------------------------------------------
Chicken_TCONS_00053011      --------------------------------------------------
Chicken_TCONS_00053010      --------------------------------------------------
Chicken_TCONS_00053012      --------------------------------------------------
Mouse_XR_001783441.1        --------------------------------------------------
Mouse_XR_001783438.1        --------------------------------------------------
Mouse_XR_001783439.1        --------------------------------------------------
Mouse_XR_001783442.1        --------------------------------------------------
Mouse_XR_001783440.1        TCATGCAGCATACCTAAGCAGCAGATACTAAAGAGAAAGCTACTATACCT
Chicken_TCONS_00053003      --------------------------------------------------
Chicken_TCONS_00053005      --------------------------------------------------
Cattle_TCONS_00055143       --------------------------------------------------
Cattle_TCONS_00055141       --------------------------------------------------
Mouse_NR_033447.1           --------------------------------------------------
                                                                              

Pig_TCONS_00003118          --------------------------------------------------
Pig_TCONS_00003119          --------------------------------------------------
Chicken_TCONS_00053006      --------------------------------------------------
Chicken_TCONS_00053007      --------------------------------------------------
Chicken_TCONS_00053009      --------------------------------------------------
Chicken_TCONS_00053008      --------------------------------------------------
Chicken_TCONS_00053013      --------------------------------------------------
Chicken_TCONS_00053011      --------------------------------------------------
Chicken_TCONS_00053010      --------------------------------------------------
Chicken_TCONS_00053012      --------------------------------------------------
Mouse_XR_001783441.1        --------------------------------------------------
Mouse_XR_001783438.1        --------------------------------------------------
Mouse_XR_001783439.1        --------------------------------------------------
Mouse_XR_001783442.1        --------------------------------------------------
Mouse_XR_001783440.1        AAGAAGCAGACACTAAAAAGAAAAAGCCTGGGGTCAGATGGCTTTACCTC
Chicken_TCONS_00053003      --------------------------------------------------
Chicken_TCONS_00053005      --------------------------------------------------
Cattle_TCONS_00055143       --------------------------------------------------
Cattle_TCONS_00055141       --------------------------------------------------
Mouse_NR_033447.1           --------------------------------------------------
                                                                              

Pig_TCONS_00003118          --------------------------------------------------
Pig_TCONS_00003119          --------------------------------------------------
Chicken_TCONS_00053006      --------------------------------------------------
Chicken_TCONS_00053007      --------------------------------------------------
Chicken_TCONS_00053009      --------------------------------------------------
Chicken_TCONS_00053008      --------------------------------------------------
Chicken_TCONS_00053013      --------------------------------------------------
Chicken_TCONS_00053011      --------------------------------------------------
Chicken_TCONS_00053010      --------------------------------------------------
Chicken_TCONS_00053012      --------------------------------------------------
Mouse_XR_001783441.1        --------------------------------------------------
Mouse_XR_001783438.1        --------------------------------------------------
Mouse_XR_001783439.1        --------------------------------------------------
Mouse_XR_001783442.1        --------------------------------------------------
Mouse_XR_001783440.1        TTGTGGTATGAACCTAGGCAGGGCTCTGGAATTACCAGTGGCTGGCCCCT
Chicken_TCONS_00053003      --------------------------------------------------
Chicken_TCONS_00053005      --------------------------------------------------
Cattle_TCONS_00055143       --------------------------------------------------
Cattle_TCONS_00055141       --------------------------------------------------
Mouse_NR_033447.1           --------------------------------------------------
                                                                              

Pig_TCONS_00003118          --------------------------------------------------
Pig_TCONS_00003119          --------------------------------------------------
Chicken_TCONS_00053006      --------------------------------------------------
Chicken_TCONS_00053007      --------------------------------------------------
Chicken_TCONS_00053009      --------------------------------------------------
Chicken_TCONS_00053008      --------------------------------------------------
Chicken_TCONS_00053013      --------------------------------------------------
Chicken_TCONS_00053011      --------------------------------------------------
Chicken_TCONS_00053010      --------------------------------------------------
Chicken_TCONS_00053012      --------------------------------------------------
Mouse_XR_001783441.1        --------------------------------------------------
Mouse_XR_001783438.1        --------------------------------------------------
Mouse_XR_001783439.1        --------------------------------------------------
Mouse_XR_001783442.1        --------------------------------------------------
Mouse_XR_001783440.1        AAGATAATATCAGAGTGTCTCCAGACCTGTGATTCTATGCATTTTAGACA
Chicken_TCONS_00053003      --------------------------------------------------
Chicken_TCONS_00053005      --------------------------------------------------
Cattle_TCONS_00055143       --------------------------------------------------
Cattle_TCONS_00055141       --------------------------------------------------
Mouse_NR_033447.1           --------------------------------------------------
                                                                              

Pig_TCONS_00003118          --------------------------------------------------
Pig_TCONS_00003119          --------------------------------------------------
Chicken_TCONS_00053006      --------------------------------------------------
Chicken_TCONS_00053007      --------------------------------------------------
Chicken_TCONS_00053009      --------------------------------------------------
Chicken_TCONS_00053008      --------------------------------------------------
Chicken_TCONS_00053013      --------------------------------------------------
Chicken_TCONS_00053011      --------------------------------------------------
Chicken_TCONS_00053010      --------------------------------------------------
Chicken_TCONS_00053012      --------------------------------------------------
Mouse_XR_001783441.1        --------------------------------------------------
Mouse_XR_001783438.1        --------------------------------------------------
Mouse_XR_001783439.1        --------------------------------------------------
Mouse_XR_001783442.1        --------------------------------------------------
Mouse_XR_001783440.1        ATAGAGAACCACTTGGTCTCTGCCTTACCGACTGTTCAAGACTGTTCAAA
Chicken_TCONS_00053003      --------------------------------------------------
Chicken_TCONS_00053005      --------------------------------------------------
Cattle_TCONS_00055143       --------------------------------------------------
Cattle_TCONS_00055141       --------------------------------------------------
Mouse_NR_033447.1           --------------------------------------------------
                                                                              

Pig_TCONS_00003118          --------------------------------------------------
Pig_TCONS_00003119          --------------------------------------------------
Chicken_TCONS_00053006      --------------------------------------------------
Chicken_TCONS_00053007      --------------------------------------------------
Chicken_TCONS_00053009      --------------------------------------------------
Chicken_TCONS_00053008      --------------------------------------------------
Chicken_TCONS_00053013      --------------------------------------------------
Chicken_TCONS_00053011      --------------------------------------------------
Chicken_TCONS_00053010      --------------------------------------------------
Chicken_TCONS_00053012      --------------------------------------------------
Mouse_XR_001783441.1        --------------------------------------------------
Mouse_XR_001783438.1        --------------------------------------------------
Mouse_XR_001783439.1        --------------------------------------------------
Mouse_XR_001783442.1        --------------------------------------------------
Mouse_XR_001783440.1        GGCATACTGTCTCTGTAGCCCTGAGAGCTCCACAGAAGATTAAGTCATAG
Chicken_TCONS_00053003      --------------------------------------------------
Chicken_TCONS_00053005      --------------------------------------------------
Cattle_TCONS_00055143       --------------------------------------------------
Cattle_TCONS_00055141       --------------------------------------------------
Mouse_NR_033447.1           --------------------------------------------------
                                                                              

Pig_TCONS_00003118          --------------------------------------------------
Pig_TCONS_00003119          --------------------------------------------------
Chicken_TCONS_00053006      --------------------------------------------------
Chicken_TCONS_00053007      --------------------------------------------------
Chicken_TCONS_00053009      --------------------------------------------------
Chicken_TCONS_00053008      --------------------------------------------------
Chicken_TCONS_00053013      --------------------------------------------------
Chicken_TCONS_00053011      --------------------------------------------------
Chicken_TCONS_00053010      --------------------------------------------------
Chicken_TCONS_00053012      --------------------------------------------------
Mouse_XR_001783441.1        --------------------------------------------------
Mouse_XR_001783438.1        --------------------------------------------------
Mouse_XR_001783439.1        --------------------------------------------------
Mouse_XR_001783442.1        --------------------------------------------------
Mouse_XR_001783440.1        ATAGCTTGGGGCTCACAGAGTAGAGGAATACATACTGCCTCAGCATCATG
Chicken_TCONS_00053003      --------------------------------------------------
Chicken_TCONS_00053005      --------------------------------------------------
Cattle_TCONS_00055143       --------------------------------------------------
Cattle_TCONS_00055141       --------------------------------------------------
Mouse_NR_033447.1           --------------------------------------------------
                                                                              

Pig_TCONS_00003118          --------------------------------------------------
Pig_TCONS_00003119          --------------------------------------------------
Chicken_TCONS_00053006      --------------------------------------------------
Chicken_TCONS_00053007      --------------------------------------------------
Chicken_TCONS_00053009      --------------------------------------------------
Chicken_TCONS_00053008      --------------------------------------------------
Chicken_TCONS_00053013      --------------------------------------------------
Chicken_TCONS_00053011      --------------------------------------------------
Chicken_TCONS_00053010      --------------------------------------------------
Chicken_TCONS_00053012      --------------------------------------------------
Mouse_XR_001783441.1        --------------------------------------------------
Mouse_XR_001783438.1        --------------------------------------------------
Mouse_XR_001783439.1        --------------------------------------------------
Mouse_XR_001783442.1        --------------------------------------------------
Mouse_XR_001783440.1        GAAAAAGTTCATGGTCTGACTGAGTTGAATGTTTCCTATTTTGACCATCC
Chicken_TCONS_00053003      --------------------------------------------------
Chicken_TCONS_00053005      --------------------------------------------------
Cattle_TCONS_00055143       --------------------------------------------------
Cattle_TCONS_00055141       --------------------------------------------------
Mouse_NR_033447.1           --------------------------------------------------
                                                                              

Pig_TCONS_00003118          --------------------------------------------------
Pig_TCONS_00003119          --------------------------------------------------
Chicken_TCONS_00053006      --------------------------------------------------
Chicken_TCONS_00053007      --------------------------------------------------
Chicken_TCONS_00053009      --------------------------------------------------
Chicken_TCONS_00053008      --------------------------------------------------
Chicken_TCONS_00053013      --------------------------------------------------
Chicken_TCONS_00053011      --------------------------------------------------
Chicken_TCONS_00053010      --------------------------------------------------
Chicken_TCONS_00053012      --------------------------------------------------
Mouse_XR_001783441.1        --------------------------------------------------
Mouse_XR_001783438.1        --------------------------------------------------
Mouse_XR_001783439.1        --------------------------------------------------
Mouse_XR_001783442.1        --------------------------------------------------
Mouse_XR_001783440.1        AGCCCATTATCTAGGTTTCTAAAGCATAAAGCAAGCTTGGTTTGTTCTTT
Chicken_TCONS_00053003      --------------------------------------------------
Chicken_TCONS_00053005      --------------------------------------------------
Cattle_TCONS_00055143       --------------------------------------------------
Cattle_TCONS_00055141       --------------------------------------------------
Mouse_NR_033447.1           --------------------------------------------------
                                                                              

Pig_TCONS_00003118          --------------------------------------------------
Pig_TCONS_00003119          --------------------------------------------------
Chicken_TCONS_00053006      --------------------------------------------------
Chicken_TCONS_00053007      --------------------------------------------------
Chicken_TCONS_00053009      --------------------------------------------------
Chicken_TCONS_00053008      --------------------------------------------------
Chicken_TCONS_00053013      --------------------------------------------------
Chicken_TCONS_00053011      --------------------------------------------------
Chicken_TCONS_00053010      --------------------------------------------------
Chicken_TCONS_00053012      --------------------------------------------------
Mouse_XR_001783441.1        --------------------------------------------------
Mouse_XR_001783438.1        --------------------------------------------------
Mouse_XR_001783439.1        --------------------------------------------------
Mouse_XR_001783442.1        --------------------------------------------------
Mouse_XR_001783440.1        TTATGTTGATGAGATATTAAACATGAAGATTATATACTTTTTATCTTAAC
Chicken_TCONS_00053003      --------------------------------------------------
Chicken_TCONS_00053005      --------------------------------------------------
Cattle_TCONS_00055143       --------------------------------------------------
Cattle_TCONS_00055141       --------------------------------------------------
Mouse_NR_033447.1           --------------------------------------------------
                                                                              

Pig_TCONS_00003118          --------------------------------------------------
Pig_TCONS_00003119          --------------------------------------------------
Chicken_TCONS_00053006      --------------------------------------------------
Chicken_TCONS_00053007      --------------------------------------------------
Chicken_TCONS_00053009      --------------------------------------------------
Chicken_TCONS_00053008      --------------------------------------------------
Chicken_TCONS_00053013      --------------------------------------------------
Chicken_TCONS_00053011      --------------------------------------------------
Chicken_TCONS_00053010      --------------------------------------------------
Chicken_TCONS_00053012      --------------------------------------------------
Mouse_XR_001783441.1        --------------------------------------------------
Mouse_XR_001783438.1        --------------------------------------------------
Mouse_XR_001783439.1        --------------------------------------------------
Mouse_XR_001783442.1        --------------------------------------------------
Mouse_XR_001783440.1        TTTATATATAGATGATTATGTTCAGCAGTTGGAAAGAGAAACAGGGAACT
Chicken_TCONS_00053003      --------------------------------------------------
Chicken_TCONS_00053005      --------------------------------------------------
Cattle_TCONS_00055143       --------------------------------------------------
Cattle_TCONS_00055141       --------------------------------------------------
Mouse_NR_033447.1           --------------------------------------------------
                                                                              

Pig_TCONS_00003118          --------------------------------------------------
Pig_TCONS_00003119          --------------------------------------------------
Chicken_TCONS_00053006      --------------------------------------------------
Chicken_TCONS_00053007      --------------------------------------------------
Chicken_TCONS_00053009      --------------------------------------------------
Chicken_TCONS_00053008      --------------------------------------------------
Chicken_TCONS_00053013      --------------------------------------------------
Chicken_TCONS_00053011      --------------------------------------------------
Chicken_TCONS_00053010      --------------------------------------------------
Chicken_TCONS_00053012      --------------------------------------------------
Mouse_XR_001783441.1        --------------------------------------------------
Mouse_XR_001783438.1        --------------------------------------------------
Mouse_XR_001783439.1        --------------------------------------------------
Mouse_XR_001783442.1        --------------------------------------------------
Mouse_XR_001783440.1        CTGAAACAACAATTAAAAAAAAAATCCCTTCATTGGTGATTGTGTGTCGT
Chicken_TCONS_00053003      --------------------------------------------------
Chicken_TCONS_00053005      --------------------------------------------------
Cattle_TCONS_00055143       --------------------------------------------------
Cattle_TCONS_00055141       --------------------------------------------------
Mouse_NR_033447.1           --------------------------------------------------
                                                                              

Pig_TCONS_00003118          --------------------------------------------------
Pig_TCONS_00003119          --------------------------------------------------
Chicken_TCONS_00053006      --------------------------------------------------
Chicken_TCONS_00053007      --------------------------------------------------
Chicken_TCONS_00053009      --------------------------------------------------
Chicken_TCONS_00053008      --------------------------------------------------
Chicken_TCONS_00053013      --------------------------------------------------
Chicken_TCONS_00053011      --------------------------------------------------
Chicken_TCONS_00053010      --------------------------------------------------
Chicken_TCONS_00053012      --------------------------------------------------
Mouse_XR_001783441.1        --------------------------------------------------
Mouse_XR_001783438.1        --------------------------------------------------
Mouse_XR_001783439.1        --------------------------------------------------
Mouse_XR_001783442.1        --------------------------------------------------
Mouse_XR_001783440.1        CATTTTACTTTGAGTTGTGATTTCAAGAAGACCAAGAAAACTTATGTACA
Chicken_TCONS_00053003      --------------------------------------------------
Chicken_TCONS_00053005      --------------------------------------------------
Cattle_TCONS_00055143       --------------------------------------------------
Cattle_TCONS_00055141       --------------------------------------------------
Mouse_NR_033447.1           --------------------------------------------------
                                                                              

Pig_TCONS_00003118          --------------------------------------------------
Pig_TCONS_00003119          --------------------------------------------------
Chicken_TCONS_00053006      --------------------------------------------------
Chicken_TCONS_00053007      --------------------------------------------------
Chicken_TCONS_00053009      --------------------------------------------------
Chicken_TCONS_00053008      --------------------------------------------------
Chicken_TCONS_00053013      --------------------------------------------------
Chicken_TCONS_00053011      --------------------------------------------------
Chicken_TCONS_00053010      --------------------------------------------------
Chicken_TCONS_00053012      --------------------------------------------------
Mouse_XR_001783441.1        --------------------------------------------------
Mouse_XR_001783438.1        --------------------------------------------------
Mouse_XR_001783439.1        --------------------------------------------------
Mouse_XR_001783442.1        --------------------------------------------------
Mouse_XR_001783440.1        TGATGAACGCTAAGCTCCCGTGGACTGTGGTCTGACACCAGGTTTTGCAA
Chicken_TCONS_00053003      --------------------------------------------------
Chicken_TCONS_00053005      --------------------------------------------------
Cattle_TCONS_00055143       --------------------------------------------------
Cattle_TCONS_00055141       --------------------------------------------------
Mouse_NR_033447.1           --------------------------------------------------
                                                                              

Pig_TCONS_00003118          --------------------------------------------------
Pig_TCONS_00003119          --------------------------------------------------
Chicken_TCONS_00053006      --------------------------------------------------
Chicken_TCONS_00053007      --------------------------------------------------
Chicken_TCONS_00053009      --------------------------------------------------
Chicken_TCONS_00053008      --------------------------------------------------
Chicken_TCONS_00053013      --------------------------------------------------
Chicken_TCONS_00053011      --------------------------------------------------
Chicken_TCONS_00053010      --------------------------------------------------
Chicken_TCONS_00053012      --------------------------------------------------
Mouse_XR_001783441.1        --------------------------------------------------
Mouse_XR_001783438.1        --------------------------------------------------
Mouse_XR_001783439.1        --------------------------------------------------
Mouse_XR_001783442.1        --------------------------------------------------
Mouse_XR_001783440.1        GAAAGAAGCTGCTTGTTTCTTAGGCAGGTGGCTCCCTGTGCTGCAGTTGG
Chicken_TCONS_00053003      --------------------------------------------------
Chicken_TCONS_00053005      --------------------------------------------------
Cattle_TCONS_00055143       --------------------------------------------------
Cattle_TCONS_00055141       --------------------------------------------------
Mouse_NR_033447.1           --------------------------------------------------
                                                                              

Pig_TCONS_00003118          --------------------------------------------------
Pig_TCONS_00003119          --------------------------------------------------
Chicken_TCONS_00053006      --------------------------------------------------
Chicken_TCONS_00053007      --------------------------------------------------
Chicken_TCONS_00053009      --------------------------------------------------
Chicken_TCONS_00053008      --------------------------------------------------
Chicken_TCONS_00053013      --------------------------------------------------
Chicken_TCONS_00053011      --------------------------------------------------
Chicken_TCONS_00053010      --------------------------------------------------
Chicken_TCONS_00053012      --------------------------------------------------
Mouse_XR_001783441.1        --------------------------------------------------
Mouse_XR_001783438.1        --------------------------------------------------
Mouse_XR_001783439.1        --------------------------------------------------
Mouse_XR_001783442.1        --------------------------------------------------
Mouse_XR_001783440.1        AGAGCGTCAATCATCACTGACAACCTGCAATACCCAGGCCTGGGTGTCTC
Chicken_TCONS_00053003      --------------------------------------------------
Chicken_TCONS_00053005      --------------------------------------------------
Cattle_TCONS_00055143       --------------------------------------------------
Cattle_TCONS_00055141       --------------------------------------------------
Mouse_NR_033447.1           --------------------------------------------------
                                                                              

Pig_TCONS_00003118          --------------------------------------------------
Pig_TCONS_00003119          --------------------------------------------------
Chicken_TCONS_00053006      --------------------------------------------------
Chicken_TCONS_00053007      --------------------------------------------------
Chicken_TCONS_00053009      --------------------------------------------------
Chicken_TCONS_00053008      --------------------------------------------------
Chicken_TCONS_00053013      --------------------------------------------------
Chicken_TCONS_00053011      --------------------------------------------------
Chicken_TCONS_00053010      --------------------------------------------------
Chicken_TCONS_00053012      --------------------------------------------------
Mouse_XR_001783441.1        --------------------------------------------------
Mouse_XR_001783438.1        --------------------------------------------------
Mouse_XR_001783439.1        --------------------------------------------------
Mouse_XR_001783442.1        --------------------------------------------------
Mouse_XR_001783440.1        CTCCAGCTATCACTGTCTGAGACTTTTAAAAGGGATGCGTAGTCCTCTTA
Chicken_TCONS_00053003      --------------------------------------------------
Chicken_TCONS_00053005      --------------------------------------------------
Cattle_TCONS_00055143       --------------------------------------------------
Cattle_TCONS_00055141       --------------------------------------------------
Mouse_NR_033447.1           --------------------------------------------------
                                                                              

Pig_TCONS_00003118          --------------------------------------------------
Pig_TCONS_00003119          --------------------------------------------------
Chicken_TCONS_00053006      --------------------------------------------------
Chicken_TCONS_00053007      --------------------------------------------------
Chicken_TCONS_00053009      --------------------------------------------------
Chicken_TCONS_00053008      --------------------------------------------------
Chicken_TCONS_00053013      --------------------------------------------------
Chicken_TCONS_00053011      --------------------------------------------------
Chicken_TCONS_00053010      --------------------------------------------------
Chicken_TCONS_00053012      --------------------------------------------------
Mouse_XR_001783441.1        --------------------------------------------------
Mouse_XR_001783438.1        --------------------------------------------------
Mouse_XR_001783439.1        --------------------------------------------------
Mouse_XR_001783442.1        --------------------------------------------------
Mouse_XR_001783440.1        GGTCTCGTTTCGTGCATTCCACACGTAAGTGGAAAAGTTTATCCGCACTG
Chicken_TCONS_00053003      --------------------------------------------------
Chicken_TCONS_00053005      --------------------------------------------------
Cattle_TCONS_00055143       --------------------------------------------------
Cattle_TCONS_00055141       --------------------------------------------------
Mouse_NR_033447.1           --------------------------------------------------
                                                                              

Pig_TCONS_00003118          --------------------------------------------------
Pig_TCONS_00003119          --------------------------------------------------
Chicken_TCONS_00053006      --------------------------------------------------
Chicken_TCONS_00053007      --------------------------------------------------
Chicken_TCONS_00053009      --------------------------------------------------
Chicken_TCONS_00053008      --------------------------------------------------
Chicken_TCONS_00053013      --------------------------------------------------
Chicken_TCONS_00053011      --------------------------------------------------
Chicken_TCONS_00053010      --------------------------------------------------
Chicken_TCONS_00053012      --------------------------------------------------
Mouse_XR_001783441.1        --------------------------------------------------
Mouse_XR_001783438.1        --------------------------------------------------
Mouse_XR_001783439.1        --------------------------------------------------
Mouse_XR_001783442.1        --------------------------------------------------
Mouse_XR_001783440.1        ACATGAAGAGCCTCATTCAGCTGGAACTTTTTGTTTTTCTACAACAAATA
Chicken_TCONS_00053003      --------------------------------------------------
Chicken_TCONS_00053005      --------------------------------------------------
Cattle_TCONS_00055143       --------------------------------------------------
Cattle_TCONS_00055141       --------------------------------------------------
Mouse_NR_033447.1           --------------------------------------------------
                                                                              

Pig_TCONS_00003118          --------------------------------------------------
Pig_TCONS_00003119          --------------------------------------------------
Chicken_TCONS_00053006      --------------------------------------------------
Chicken_TCONS_00053007      --------------------------------------------------
Chicken_TCONS_00053009      --------------------------------------------------
Chicken_TCONS_00053008      --------------------------------------------------
Chicken_TCONS_00053013      --------------------------------------------------
Chicken_TCONS_00053011      --------------------------------------------------
Chicken_TCONS_00053010      --------------------------------------------------
Chicken_TCONS_00053012      --------------------------------------------------
Mouse_XR_001783441.1        --------------------------------------------------
Mouse_XR_001783438.1        --------------------------------------------------
Mouse_XR_001783439.1        --------------------------------------------------
Mouse_XR_001783442.1        --------------------------------------------------
Mouse_XR_001783440.1        ATCCTTTCTTTCTATTTTGCAATGCTTGGGCTCATCTACAAATTCTTGGA
Chicken_TCONS_00053003      --------------------------------------------------
Chicken_TCONS_00053005      --------------------------------------------------
Cattle_TCONS_00055143       --------------------------------------------------
Cattle_TCONS_00055141       --------------------------------------------------
Mouse_NR_033447.1           --------------------------------------------------
                                                                              

Pig_TCONS_00003118          --------------------------------------------------
Pig_TCONS_00003119          --------------------------------------------------
Chicken_TCONS_00053006      --------------------------------------------------
Chicken_TCONS_00053007      --------------------------------------------------
Chicken_TCONS_00053009      --------------------------------------------------
Chicken_TCONS_00053008      --------------------------------------------------
Chicken_TCONS_00053013      --------------------------------------------------
Chicken_TCONS_00053011      --------------------------------------------------
Chicken_TCONS_00053010      --------------------------------------------------
Chicken_TCONS_00053012      --------------------------------------------------
Mouse_XR_001783441.1        --------------------------------------------------
Mouse_XR_001783438.1        --------------------------------------------------
Mouse_XR_001783439.1        --------------------------------------------------
Mouse_XR_001783442.1        --------------------------------------------------
Mouse_XR_001783440.1        CTCTTTCTTAGACATGCATAGTCCAGCAAAACTGCCCCCTCACCCCCCCT
Chicken_TCONS_00053003      --------------------------------------------------
Chicken_TCONS_00053005      --------------------------------------------------
Cattle_TCONS_00055143       --------------------------------------------------
Cattle_TCONS_00055141       --------------------------------------------------
Mouse_NR_033447.1           --------------------------------------------------
                                                                              

Pig_TCONS_00003118          --------------------------------------------------
Pig_TCONS_00003119          --------------------------------------------------
Chicken_TCONS_00053006      --------------------------------------------------
Chicken_TCONS_00053007      --------------------------------------------------
Chicken_TCONS_00053009      --------------------------------------------------
Chicken_TCONS_00053008      --------------------------------------------------
Chicken_TCONS_00053013      --------------------------------------------------
Chicken_TCONS_00053011      --------------------------------------------------
Chicken_TCONS_00053010      --------------------------------------------------
Chicken_TCONS_00053012      --------------------------------------------------
Mouse_XR_001783441.1        --------------------------------------------------
Mouse_XR_001783438.1        --------------------------------------------------
Mouse_XR_001783439.1        --------------------------------------------------
Mouse_XR_001783442.1        --------------------------------------------------
Mouse_XR_001783440.1        CCCAAATTAACATCAATCAGCAAGTGTATGCTATTTTTAATATCAAAGAC
Chicken_TCONS_00053003      --------------------------------------------------
Chicken_TCONS_00053005      --------------------------------------------------
Cattle_TCONS_00055143       --------------------------------------------------
Cattle_TCONS_00055141       --------------------------------------------------
Mouse_NR_033447.1           --------------------------------------------------
                                                                              

Pig_TCONS_00003118          --------------------------------------------------
Pig_TCONS_00003119          --------------------------------------------------
Chicken_TCONS_00053006      --------------------------------------------------
Chicken_TCONS_00053007      --------------------------------------------------
Chicken_TCONS_00053009      --------------------------------------------------
Chicken_TCONS_00053008      --------------------------------------------------
Chicken_TCONS_00053013      --------------------------------------------------
Chicken_TCONS_00053011      --------------------------------------------------
Chicken_TCONS_00053010      --------------------------------------------------
Chicken_TCONS_00053012      --------------------------------------------------
Mouse_XR_001783441.1        --------------------------------------------------
Mouse_XR_001783438.1        --------------------------------------------------
Mouse_XR_001783439.1        --------------------------------------------------
Mouse_XR_001783442.1        --------------------------------------------------
Mouse_XR_001783440.1        AGGTTGTTGGAATGAATGGACTTTCCTAGTGGCGACATAGAGACGGTGGG
Chicken_TCONS_00053003      --------------------------------------------------
Chicken_TCONS_00053005      --------------------------------------------------
Cattle_TCONS_00055143       --------------------------------------------------
Cattle_TCONS_00055141       --------------------------------------------------
Mouse_NR_033447.1           --------------------------------------------------
                                                                              

Pig_TCONS_00003118          --------------------------------------------------
Pig_TCONS_00003119          --------------------------------------------------
Chicken_TCONS_00053006      --------------------------------------------------
Chicken_TCONS_00053007      --------------------------------------------------
Chicken_TCONS_00053009      --------------------------------------------------
Chicken_TCONS_00053008      --------------------------------------------------
Chicken_TCONS_00053013      --------------------------------------------------
Chicken_TCONS_00053011      --------------------------------------------------
Chicken_TCONS_00053010      --------------------------------------------------
Chicken_TCONS_00053012      --------------------------------------------------
Mouse_XR_001783441.1        --------------------------------------------------
Mouse_XR_001783438.1        --------------------------------------------------
Mouse_XR_001783439.1        --------------------------------------------------
Mouse_XR_001783442.1        --------------------------------------------------
Mouse_XR_001783440.1        CTGGGACCAAGAAGAGTCAATCATTAATTACTCCCTTTGTTTTTCAATAG
Chicken_TCONS_00053003      --------------------------------------------------
Chicken_TCONS_00053005      --------------------------------------------------
Cattle_TCONS_00055143       --------------------------------------------------
Cattle_TCONS_00055141       --------------------------------------------------
Mouse_NR_033447.1           --------------------------------------------------
                                                                              

Pig_TCONS_00003118          --------------------------------------------------
Pig_TCONS_00003119          --------------------------------------------------
Chicken_TCONS_00053006      --------------------------------------------------
Chicken_TCONS_00053007      --------------------------------------------------
Chicken_TCONS_00053009      --------------------------------------------------
Chicken_TCONS_00053008      --------------------------------------------------
Chicken_TCONS_00053013      --------------------------------------------------
Chicken_TCONS_00053011      --------------------------------------------------
Chicken_TCONS_00053010      --------------------------------------------------
Chicken_TCONS_00053012      --------------------------------------------------
Mouse_XR_001783441.1        --------------------------------------------------
Mouse_XR_001783438.1        --------------------------------------------------
Mouse_XR_001783439.1        --------------------------------------------------
Mouse_XR_001783442.1        --------------------------------------------------
Mouse_XR_001783440.1        ACTTGCTATGCTTTAAAAATTGAATTATTTCAATAAAACAATATACAAAT
Chicken_TCONS_00053003      --------------------------------------------------
Chicken_TCONS_00053005      --------------------------------------------------
Cattle_TCONS_00055143       --------------------------------------------------
Cattle_TCONS_00055141       --------------------------------------------------
Mouse_NR_033447.1           --------------------------------------------------
                                                                              

Pig_TCONS_00003118          --------------------------------------------------
Pig_TCONS_00003119          --------------------------------------------------
Chicken_TCONS_00053006      --------------------------------------------------
Chicken_TCONS_00053007      --------------------------------------------------
Chicken_TCONS_00053009      --------------------------------------------------
Chicken_TCONS_00053008      --------------------------------------------------
Chicken_TCONS_00053013      --------------------------------------------------
Chicken_TCONS_00053011      --------------------------------------------------
Chicken_TCONS_00053010      --------------------------------------------------
Chicken_TCONS_00053012      --------------------------------------------------
Mouse_XR_001783441.1        --------------------------------------------------
Mouse_XR_001783438.1        --------------------------------------------------
Mouse_XR_001783439.1        --------------------------------------------------
Mouse_XR_001783442.1        --------------------------------------------------
Mouse_XR_001783440.1        AAATACAAAACAAAAGGGCACGTGTAGGGACATATTGAAAGGAAGCATGC
Chicken_TCONS_00053003      --------------------------------------------------
Chicken_TCONS_00053005      --------------------------------------------------
Cattle_TCONS_00055143       --------------------------------------------------
Cattle_TCONS_00055141       --------------------------------------------------
Mouse_NR_033447.1           --------------------------------------------------
                                                                              

Pig_TCONS_00003118          --------------------------------------------------
Pig_TCONS_00003119          --------------------------------------------------
Chicken_TCONS_00053006      --------------------------------------------------
Chicken_TCONS_00053007      --------------------------------------------------
Chicken_TCONS_00053009      --------------------------------------------------
Chicken_TCONS_00053008      --------------------------------------------------
Chicken_TCONS_00053013      --------------------------------------------------
Chicken_TCONS_00053011      --------------------------------------------------
Chicken_TCONS_00053010      --------------------------------------------------
Chicken_TCONS_00053012      --------------------------------------------------
Mouse_XR_001783441.1        --------------------------------------------------
Mouse_XR_001783438.1        --------------------------------------------------
Mouse_XR_001783439.1        --------------------------------------------------
Mouse_XR_001783442.1        --------------------------------------------------
Mouse_XR_001783440.1        ATACCAAAATGATAAGTGCAAATTGGATTTGAATATTCATGAGTCACAAA
Chicken_TCONS_00053003      --------------------------------------------------
Chicken_TCONS_00053005      --------------------------------------------------
Cattle_TCONS_00055143       --------------------------------------------------
Cattle_TCONS_00055141       --------------------------------------------------
Mouse_NR_033447.1           --------------------------------------------------
                                                                              

Pig_TCONS_00003118          --------------------------------------------------
Pig_TCONS_00003119          --------------------------------------------------
Chicken_TCONS_00053006      --------------------------------------------------
Chicken_TCONS_00053007      --------------------------------------------------
Chicken_TCONS_00053009      --------------------------------------------------
Chicken_TCONS_00053008      --------------------------------------------------
Chicken_TCONS_00053013      --------------------------------------------------
Chicken_TCONS_00053011      --------------------------------------------------
Chicken_TCONS_00053010      --------------------------------------------------
Chicken_TCONS_00053012      --------------------------------------------------
Mouse_XR_001783441.1        --------------------------------------------------
Mouse_XR_001783438.1        --------------------------------------------------
Mouse_XR_001783439.1        --------------------------------------------------
Mouse_XR_001783442.1        --------------------------------------------------
Mouse_XR_001783440.1        TCATTGACAGTTTGAAATAATGCAAAACAGCTTTATAAATGAGGTTAAGG
Chicken_TCONS_00053003      --------------------------------------------------
Chicken_TCONS_00053005      --------------------------------------------------
Cattle_TCONS_00055143       --------------------------------------------------
Cattle_TCONS_00055141       --------------------------------------------------
Mouse_NR_033447.1           --------------------------------------------------
                                                                              

Pig_TCONS_00003118          --------------------------------------------------
Pig_TCONS_00003119          --------------------------------------------------
Chicken_TCONS_00053006      --------------------------------------------------
Chicken_TCONS_00053007      --------------------------------------------------
Chicken_TCONS_00053009      --------------------------------------------------
Chicken_TCONS_00053008      --------------------------------------------------
Chicken_TCONS_00053013      --------------------------------------------------
Chicken_TCONS_00053011      --------------------------------------------------
Chicken_TCONS_00053010      --------------------------------------------------
Chicken_TCONS_00053012      --------------------------------------------------
Mouse_XR_001783441.1        --------------------------------------------------
Mouse_XR_001783438.1        --------------------------------------------------
Mouse_XR_001783439.1        --------------------------------------------------
Mouse_XR_001783442.1        --------------------------------------------------
Mouse_XR_001783440.1        CAAAGGACATCAAAGAAATGCATCTTTAAATCAATAGAAATTTGATTGTG
Chicken_TCONS_00053003      --------------------------------------------------
Chicken_TCONS_00053005      --------------------------------------------------
Cattle_TCONS_00055143       --------------------------------------------------
Cattle_TCONS_00055141       --------------------------------------------------
Mouse_NR_033447.1           --------------------------------------------------
                                                                              

Pig_TCONS_00003118          --------------------------------------------------
Pig_TCONS_00003119          --------------------------------------------------
Chicken_TCONS_00053006      --------------------------------------------------
Chicken_TCONS_00053007      --------------------------------------------------
Chicken_TCONS_00053009      --------------------------------------------------
Chicken_TCONS_00053008      --------------------------------------------------
Chicken_TCONS_00053013      --------------------------------------------------
Chicken_TCONS_00053011      --------------------------------------------------
Chicken_TCONS_00053010      --------------------------------------------------
Chicken_TCONS_00053012      --------------------------------------------------
Mouse_XR_001783441.1        --------------------------------------------------
Mouse_XR_001783438.1        --------------------------------------------------
Mouse_XR_001783439.1        --------------------------------------------------
Mouse_XR_001783442.1        --------------------------------------------------
Mouse_XR_001783440.1        TATGTACTTGTAAATTGTGGCTACAATGTTTGTGACACAGGAGAAAAAAT
Chicken_TCONS_00053003      --------------------------------------------------
Chicken_TCONS_00053005      --------------------------------------------------
Cattle_TCONS_00055143       --------------------------------------------------
Cattle_TCONS_00055141       --------------------------------------------------
Mouse_NR_033447.1           --------------------------------------------------
                                                                              

Pig_TCONS_00003118          --------------------------------------------------
Pig_TCONS_00003119          --------------------------------------------------
Chicken_TCONS_00053006      --------------------------------------------------
Chicken_TCONS_00053007      --------------------------------------------------
Chicken_TCONS_00053009      --------------------------------------------------
Chicken_TCONS_00053008      --------------------------------------------------
Chicken_TCONS_00053013      --------------------------------------------------
Chicken_TCONS_00053011      --------------------------------------------------
Chicken_TCONS_00053010      --------------------------------------------------
Chicken_TCONS_00053012      --------------------------------------------------
Mouse_XR_001783441.1        --------------------------------------------------
Mouse_XR_001783438.1        --------------------------------------------------
Mouse_XR_001783439.1        --------------------------------------------------
Mouse_XR_001783442.1        --------------------------------------------------
Mouse_XR_001783440.1        ACTGTGTATCTCTGATGAAGGGGGAGGACACATAAATATTCCCTCTATAT
Chicken_TCONS_00053003      --------------------------------------------------
Chicken_TCONS_00053005      --------------------------------------------------
Cattle_TCONS_00055143       --------------------------------------------------
Cattle_TCONS_00055141       --------------------------------------------------
Mouse_NR_033447.1           --------------------------------------------------
                                                                              

Pig_TCONS_00003118          --------------------------------------------------
Pig_TCONS_00003119          --------------------------------------------------
Chicken_TCONS_00053006      --------------------------------------------------
Chicken_TCONS_00053007      --------------------------------------------------
Chicken_TCONS_00053009      --------------------------------------------------
Chicken_TCONS_00053008      --------------------------------------------------
Chicken_TCONS_00053013      --------------------------------------------------
Chicken_TCONS_00053011      --------------------------------------------------
Chicken_TCONS_00053010      --------------------------------------------------
Chicken_TCONS_00053012      --------------------------------------------------
Mouse_XR_001783441.1        --------------------------------------------------
Mouse_XR_001783438.1        --------------------------------------------------
Mouse_XR_001783439.1        --------------------------------------------------
Mouse_XR_001783442.1        --------------------------------------------------
Mouse_XR_001783440.1        ATTATATTTTTGCAATTCATCATGTGCCTGGAGCCAAGCCAGGTAGAAAG
Chicken_TCONS_00053003      --------------------------------------------------
Chicken_TCONS_00053005      --------------------------------------------------
Cattle_TCONS_00055143       --------------------------------------------------
Cattle_TCONS_00055141       --------------------------------------------------
Mouse_NR_033447.1           --------------------------------------------------
                                                                              

Pig_TCONS_00003118          --------------------------------------------------
Pig_TCONS_00003119          --------------------------------------------------
Chicken_TCONS_00053006      --------------------------------------------------
Chicken_TCONS_00053007      --------------------------------------------------
Chicken_TCONS_00053009      --------------------------------------------------
Chicken_TCONS_00053008      --------------------------------------------------
Chicken_TCONS_00053013      --------------------------------------------------
Chicken_TCONS_00053011      --------------------------------------------------
Chicken_TCONS_00053010      --------------------------------------------------
Chicken_TCONS_00053012      --------------------------------------------------
Mouse_XR_001783441.1        --------------------------------------------------
Mouse_XR_001783438.1        --------------------------------------------------
Mouse_XR_001783439.1        --------------------------------------------------
Mouse_XR_001783442.1        --------------------------------------------------
Mouse_XR_001783440.1        TGGTTGGACATTGTACTTCCTGCTCAAGTGTTTCCTTGTGCAGAAATCGA
Chicken_TCONS_00053003      --------------------------------------------------
Chicken_TCONS_00053005      --------------------------------------------------
Cattle_TCONS_00055143       --------------------------------------------------
Cattle_TCONS_00055141       --------------------------------------------------
Mouse_NR_033447.1           --------------------------------------------------
                                                                              

Pig_TCONS_00003118          --------------------------------------------------
Pig_TCONS_00003119          --------------------------------------------------
Chicken_TCONS_00053006      --------------------------------------------------
Chicken_TCONS_00053007      --------------------------------------------------
Chicken_TCONS_00053009      --------------------------------------------------
Chicken_TCONS_00053008      --------------------------------------------------
Chicken_TCONS_00053013      --------------------------------------------------
Chicken_TCONS_00053011      --------------------------------------------------
Chicken_TCONS_00053010      --------------------------------------------------
Chicken_TCONS_00053012      --------------------------------------------------
Mouse_XR_001783441.1        --------------------------------------------------
Mouse_XR_001783438.1        --------------------------------------------------
Mouse_XR_001783439.1        --------------------------------------------------
Mouse_XR_001783442.1        --------------------------------------------------
Mouse_XR_001783440.1        GTTTCAGACCTCTGCCTGGAGAGTCTTCACTTGCCCTGCTAAAAAAAAAC
Chicken_TCONS_00053003      --------------------------------------------------
Chicken_TCONS_00053005      --------------------------------------------------
Cattle_TCONS_00055143       --------------------------------------------------
Cattle_TCONS_00055141       --------------------------------------------------
Mouse_NR_033447.1           --------------------------------------------------
                                                                              

Pig_TCONS_00003118          --------------------------------------------------
Pig_TCONS_00003119          --------------------------------------------------
Chicken_TCONS_00053006      --------------------------------------------------
Chicken_TCONS_00053007      --------------------------------------------------
Chicken_TCONS_00053009      --------------------------------------------------
Chicken_TCONS_00053008      --------------------------------------------------
Chicken_TCONS_00053013      --------------------------------------------------
Chicken_TCONS_00053011      --------------------------------------------------
Chicken_TCONS_00053010      --------------------------------------------------
Chicken_TCONS_00053012      --------------------------------------------------
Mouse_XR_001783441.1        --------------------------------------------------
Mouse_XR_001783438.1        --------------------------------------------------
Mouse_XR_001783439.1        --------------------------------------------------
Mouse_XR_001783442.1        --------------------------------------------------
Mouse_XR_001783440.1        CTAACCACACAACCATTTGTACAGTCGAATCCTTAGGCAGAGGTAGCACA
Chicken_TCONS_00053003      --------------------------------------------------
Chicken_TCONS_00053005      --------------------------------------------------
Cattle_TCONS_00055143       --------------------------------------------------
Cattle_TCONS_00055141       --------------------------------------------------
Mouse_NR_033447.1           --------------------------------------------------
                                                                              

Pig_TCONS_00003118          --------------------------------------------------
Pig_TCONS_00003119          --------------------------------------------------
Chicken_TCONS_00053006      --------------------------------------------------
Chicken_TCONS_00053007      --------------------------------------------------
Chicken_TCONS_00053009      --------------------------------------------------
Chicken_TCONS_00053008      --------------------------------------------------
Chicken_TCONS_00053013      --------------------------------------------------
Chicken_TCONS_00053011      --------------------------------------------------
Chicken_TCONS_00053010      --------------------------------------------------
Chicken_TCONS_00053012      --------------------------------------------------
Mouse_XR_001783441.1        --------------------------------------------------
Mouse_XR_001783438.1        --------------------------------------------------
Mouse_XR_001783439.1        --------------------------------------------------
Mouse_XR_001783442.1        --------------------------------------------------
Mouse_XR_001783440.1        CCTAGCTTTGGAGAATGACAGCTTTAAATCCTTCAGGAGAAAGAGCTCCT
Chicken_TCONS_00053003      --------------------------------------------------
Chicken_TCONS_00053005      --------------------------------------------------
Cattle_TCONS_00055143       --------------------------------------------------
Cattle_TCONS_00055141       --------------------------------------------------
Mouse_NR_033447.1           --------------------------------------------------
                                                                              

Pig_TCONS_00003118          --------------------------------------------------
Pig_TCONS_00003119          --------------------------------------------------
Chicken_TCONS_00053006      --------------------------------------------------
Chicken_TCONS_00053007      --------------------------------------------------
Chicken_TCONS_00053009      --------------------------------------------------
Chicken_TCONS_00053008      --------------------------------------------------
Chicken_TCONS_00053013      --------------------------------------------------
Chicken_TCONS_00053011      --------------------------------------------------
Chicken_TCONS_00053010      --------------------------------------------------
Chicken_TCONS_00053012      --------------------------------------------------
Mouse_XR_001783441.1        --------------------------------------------------
Mouse_XR_001783438.1        --------------------------------------------------
Mouse_XR_001783439.1        --------------------------------------------------
Mouse_XR_001783442.1        --------------------------------------------------
Mouse_XR_001783440.1        GCCACAGAGCACCTATCTTAGAGAATACATTACCTCTTAGAAGGGCAAGG
Chicken_TCONS_00053003      --------------------------------------------------
Chicken_TCONS_00053005      --------------------------------------------------
Cattle_TCONS_00055143       --------------------------------------------------
Cattle_TCONS_00055141       --------------------------------------------------
Mouse_NR_033447.1           --------------------------------------------------
                                                                              

Pig_TCONS_00003118          --------------------------------------------------
Pig_TCONS_00003119          --------------------------------------------------
Chicken_TCONS_00053006      --------------------------------------------------
Chicken_TCONS_00053007      --------------------------------------------------
Chicken_TCONS_00053009      --------------------------------------------------
Chicken_TCONS_00053008      --------------------------------------------------
Chicken_TCONS_00053013      --------------------------------------------------
Chicken_TCONS_00053011      --------------------------------------------------
Chicken_TCONS_00053010      --------------------------------------------------
Chicken_TCONS_00053012      --------------------------------------------------
Mouse_XR_001783441.1        --------------------------------------------------
Mouse_XR_001783438.1        --------------------------------------------------
Mouse_XR_001783439.1        --------------------------------------------------
Mouse_XR_001783442.1        --------------------------------------------------
Mouse_XR_001783440.1        AGGAAATGCAAGCGTTGAGAACAGTTTGTAAGAATCTCTTGACAACAAAG
Chicken_TCONS_00053003      --------------------------------------------------
Chicken_TCONS_00053005      --------------------------------------------------
Cattle_TCONS_00055143       --------------------------------------------------
Cattle_TCONS_00055141       --------------------------------------------------
Mouse_NR_033447.1           --------------------------------------------------
                                                                              

Pig_TCONS_00003118          --------------------------------------------------
Pig_TCONS_00003119          --------------------------------------------------
Chicken_TCONS_00053006      --------------------------------------------------
Chicken_TCONS_00053007      --------------------------------------------------
Chicken_TCONS_00053009      --------------------------------------------------
Chicken_TCONS_00053008      --------------------------------------------------
Chicken_TCONS_00053013      --------------------------------------------------
Chicken_TCONS_00053011      --------------------------------------------------
Chicken_TCONS_00053010      --------------------------------------------------
Chicken_TCONS_00053012      --------------------------------------------------
Mouse_XR_001783441.1        --------------------------------------------------
Mouse_XR_001783438.1        --------------------------------------------------
Mouse_XR_001783439.1        --------------------------------------------------
Mouse_XR_001783442.1        --------------------------------------------------
Mouse_XR_001783440.1        CAAGAGCATTGAATGCAAATGACAAAAGATATGTTGAAATAATTGGAGTT
Chicken_TCONS_00053003      --------------------------------------------------
Chicken_TCONS_00053005      --------------------------------------------------
Cattle_TCONS_00055143       --------------------------------------------------
Cattle_TCONS_00055141       --------------------------------------------------
Mouse_NR_033447.1           --------------------------------------------------
                                                                              

Pig_TCONS_00003118          --------------------------------------------------
Pig_TCONS_00003119          --------------------------------------------------
Chicken_TCONS_00053006      --------------------------------------------------
Chicken_TCONS_00053007      --------------------------------------------------
Chicken_TCONS_00053009      --------------------------------------------------
Chicken_TCONS_00053008      --------------------------------------------------
Chicken_TCONS_00053013      --------------------------------------------------
Chicken_TCONS_00053011      --------------------------------------------------
Chicken_TCONS_00053010      --------------------------------------------------
Chicken_TCONS_00053012      --------------------------------------------------
Mouse_XR_001783441.1        --------------------------------------------------
Mouse_XR_001783438.1        --------------------------------------------------
Mouse_XR_001783439.1        --------------------------------------------------
Mouse_XR_001783442.1        --------------------------------------------------
Mouse_XR_001783440.1        GCAAAATGTAGGCAACTCAGCCATTTGAATGGAAATGTGTTTTGTTTTGC
Chicken_TCONS_00053003      --------------------------------------------------
Chicken_TCONS_00053005      --------------------------------------------------
Cattle_TCONS_00055143       --------------------------------------------------
Cattle_TCONS_00055141       --------------------------------------------------
Mouse_NR_033447.1           --------------------------------------------------
                                                                              

Pig_TCONS_00003118          --------------------------------------------------
Pig_TCONS_00003119          --------------------------------------------------
Chicken_TCONS_00053006      --------------------------------------------------
Chicken_TCONS_00053007      --------------------------------------------------
Chicken_TCONS_00053009      --------------------------------------------------
Chicken_TCONS_00053008      --------------------------------------------------
Chicken_TCONS_00053013      --------------------------------------------------
Chicken_TCONS_00053011      --------------------------------------------------
Chicken_TCONS_00053010      --------------------------------------------------
Chicken_TCONS_00053012      --------------------------------------------------
Mouse_XR_001783441.1        --------------------------------------------------
Mouse_XR_001783438.1        --------------------------------------------------
Mouse_XR_001783439.1        --------------------------------------------------
Mouse_XR_001783442.1        --------------------------------------------------
Mouse_XR_001783440.1        CCAGCACTGATTACTCACTTGCAGGACCTTGATAGAGGATCTAGGGAACC
Chicken_TCONS_00053003      --------------------------------------------------
Chicken_TCONS_00053005      --------------------------------------------------
Cattle_TCONS_00055143       --------------------------------------------------
Cattle_TCONS_00055141       --------------------------------------------------
Mouse_NR_033447.1           --------------------------------------------------
                                                                              

Pig_TCONS_00003118          --------------------------------------------------
Pig_TCONS_00003119          --------------------------------------------------
Chicken_TCONS_00053006      --------------------------------------------------
Chicken_TCONS_00053007      --------------------------------------------------
Chicken_TCONS_00053009      --------------------------------------------------
Chicken_TCONS_00053008      --------------------------------------------------
Chicken_TCONS_00053013      --------------------------------------------------
Chicken_TCONS_00053011      --------------------------------------------------
Chicken_TCONS_00053010      --------------------------------------------------
Chicken_TCONS_00053012      --------------------------------------------------
Mouse_XR_001783441.1        --------------------------------------------------
Mouse_XR_001783438.1        --------------------------------------------------
Mouse_XR_001783439.1        --------------------------------------------------
Mouse_XR_001783442.1        --------------------------------------------------
Mouse_XR_001783440.1        CTTCCCCTGTGATTGGAGTGATATTTGAAACAGTAGGACTTAGAAAGCAA
Chicken_TCONS_00053003      --------------------------------------------------
Chicken_TCONS_00053005      --------------------------------------------------
Cattle_TCONS_00055143       --------------------------------------------------
Cattle_TCONS_00055141       --------------------------------------------------
Mouse_NR_033447.1           --------------------------------------------------
                                                                              

Pig_TCONS_00003118          --------------------------------------------------
Pig_TCONS_00003119          --------------------------------------------------
Chicken_TCONS_00053006      --------------------------------------------------
Chicken_TCONS_00053007      --------------------------------------------------
Chicken_TCONS_00053009      --------------------------------------------------
Chicken_TCONS_00053008      --------------------------------------------------
Chicken_TCONS_00053013      --------------------------------------------------
Chicken_TCONS_00053011      --------------------------------------------------
Chicken_TCONS_00053010      --------------------------------------------------
Chicken_TCONS_00053012      --------------------------------------------------
Mouse_XR_001783441.1        --------------------------------------------------
Mouse_XR_001783438.1        --------------------------------------------------
Mouse_XR_001783439.1        --------------------------------------------------
Mouse_XR_001783442.1        --------------------------------------------------
Mouse_XR_001783440.1        AGCGATATTTAGGGACTGTGTTAAAGCAGGGACACTTGTCAGTTAAGGAA
Chicken_TCONS_00053003      --------------------------------------------------
Chicken_TCONS_00053005      --------------------------------------------------
Cattle_TCONS_00055143       --------------------------------------------------
Cattle_TCONS_00055141       --------------------------------------------------
Mouse_NR_033447.1           --------------------------------------------------
                                                                              

Pig_TCONS_00003118          --------------------------------------------------
Pig_TCONS_00003119          --------------------------------------------------
Chicken_TCONS_00053006      --------------------------------------------------
Chicken_TCONS_00053007      --------------------------------------------------
Chicken_TCONS_00053009      --------------------------------------------------
Chicken_TCONS_00053008      --------------------------------------------------
Chicken_TCONS_00053013      --------------------------------------------------
Chicken_TCONS_00053011      --------------------------------------------------
Chicken_TCONS_00053010      --------------------------------------------------
Chicken_TCONS_00053012      --------------------------------------------------
Mouse_XR_001783441.1        --------------------------------------------------
Mouse_XR_001783438.1        --------------------------------------------------
Mouse_XR_001783439.1        --------------------------------------------------
Mouse_XR_001783442.1        --------------------------------------------------
Mouse_XR_001783440.1        TTTCTCTTCGAAGCTTGGCTTGGATCACCTGTAGGTTGTGAAGCATTTCT
Chicken_TCONS_00053003      --------------------------------------------------
Chicken_TCONS_00053005      --------------------------------------------------
Cattle_TCONS_00055143       --------------------------------------------------
Cattle_TCONS_00055141       --------------------------------------------------
Mouse_NR_033447.1           --------------------------------------------------
                                                                              

Pig_TCONS_00003118          --------------------------------------------------
Pig_TCONS_00003119          --------------------------------------------------
Chicken_TCONS_00053006      --------------------------------------------------
Chicken_TCONS_00053007      --------------------------------------------------
Chicken_TCONS_00053009      --------------------------------------------------
Chicken_TCONS_00053008      --------------------------------------------------
Chicken_TCONS_00053013      --------------------------------------------------
Chicken_TCONS_00053011      --------------------------------------------------
Chicken_TCONS_00053010      --------------------------------------------------
Chicken_TCONS_00053012      --------------------------------------------------
Mouse_XR_001783441.1        --------------------------------------------------
Mouse_XR_001783438.1        --------------------------------------------------
Mouse_XR_001783439.1        --------------------------------------------------
Mouse_XR_001783442.1        --------------------------------------------------
Mouse_XR_001783440.1        CTAAGGTAACTCCTCAGCAAATCTCTTTTTCATGCTGTCTCTCTTCCTTG
Chicken_TCONS_00053003      --------------------------------------------------
Chicken_TCONS_00053005      --------------------------------------------------
Cattle_TCONS_00055143       --------------------------------------------------
Cattle_TCONS_00055141       --------------------------------------------------
Mouse_NR_033447.1           --------------------------------------------------
                                                                              

Pig_TCONS_00003118          --------------------------------------------------
Pig_TCONS_00003119          --------------------------------------------------
Chicken_TCONS_00053006      --------------------------------------------------
Chicken_TCONS_00053007      --------------------------------------------------
Chicken_TCONS_00053009      --------------------------------------------------
Chicken_TCONS_00053008      --------------------------------------------------
Chicken_TCONS_00053013      --------------------------------------------------
Chicken_TCONS_00053011      --------------------------------------------------
Chicken_TCONS_00053010      --------------------------------------------------
Chicken_TCONS_00053012      --------------------------------------------------
Mouse_XR_001783441.1        --------------------------------------------------
Mouse_XR_001783438.1        --------------------------------------------------
Mouse_XR_001783439.1        --------------------------------------------------
Mouse_XR_001783442.1        --------------------------------------------------
Mouse_XR_001783440.1        GAAGATGATGAAGGTAGGTGACACACACGAGAATCACAGTGTACATTTTA
Chicken_TCONS_00053003      --------------------------------------------------
Chicken_TCONS_00053005      --------------------------------------------------
Cattle_TCONS_00055143       --------------------------------------------------
Cattle_TCONS_00055141       --------------------------------------------------
Mouse_NR_033447.1           --------------------------------------------------
                                                                              

Pig_TCONS_00003118          --------------------------------------------------
Pig_TCONS_00003119          --------------------------------------------------
Chicken_TCONS_00053006      --------------------------------------------------
Chicken_TCONS_00053007      --------------------------------------------------
Chicken_TCONS_00053009      --------------------------------------------------
Chicken_TCONS_00053008      --------------------------------------------------
Chicken_TCONS_00053013      --------------------------------------------------
Chicken_TCONS_00053011      --------------------------------------------------
Chicken_TCONS_00053010      --------------------------------------------------
Chicken_TCONS_00053012      --------------------------------------------------
Mouse_XR_001783441.1        --------------------------------------------------
Mouse_XR_001783438.1        --------------------------------------------------
Mouse_XR_001783439.1        --------------------------------------------------
Mouse_XR_001783442.1        --------------------------------------------------
Mouse_XR_001783440.1        TTAATTTGGAAATCGCTGCTGAATGGGGTCAGCTTAGAAAATTCACCTCT
Chicken_TCONS_00053003      --------------------------------------------------
Chicken_TCONS_00053005      --------------------------------------------------
Cattle_TCONS_00055143       --------------------------------------------------
Cattle_TCONS_00055141       --------------------------------------------------
Mouse_NR_033447.1           --------------------------------------------------
                                                                              

Pig_TCONS_00003118          --------------------------------------------------
Pig_TCONS_00003119          --------------------------------------------------
Chicken_TCONS_00053006      --------------------------------------------------
Chicken_TCONS_00053007      --------------------------------------------------
Chicken_TCONS_00053009      --------------------------------------------------
Chicken_TCONS_00053008      --------------------------------------------------
Chicken_TCONS_00053013      --------------------------------------------------
Chicken_TCONS_00053011      --------------------------------------------------
Chicken_TCONS_00053010      --------------------------------------------------
Chicken_TCONS_00053012      --------------------------------------------------
Mouse_XR_001783441.1        --------------------------------------------------
Mouse_XR_001783438.1        --------------------------------------------------
Mouse_XR_001783439.1        --------------------------------------------------
Mouse_XR_001783442.1        --------------------------------------------------
Mouse_XR_001783440.1        AGACCTTTGTTAGGCCATCCTTTAAGGCAGCAGGTTAAATTCAGGGAGTA
Chicken_TCONS_00053003      --------------------------------------------------
Chicken_TCONS_00053005      --------------------------------------------------
Cattle_TCONS_00055143       --------------------------------------------------
Cattle_TCONS_00055141       --------------------------------------------------
Mouse_NR_033447.1           --------------------------------------------------
                                                                              

Pig_TCONS_00003118          --------------------------------------------------
Pig_TCONS_00003119          --------------------------------------------------
Chicken_TCONS_00053006      --------------------------------------------------
Chicken_TCONS_00053007      --------------------------------------------------
Chicken_TCONS_00053009      --------------------------------------------------
Chicken_TCONS_00053008      --------------------------------------------------
Chicken_TCONS_00053013      --------------------------------------------------
Chicken_TCONS_00053011      --------------------------------------------------
Chicken_TCONS_00053010      --------------------------------------------------
Chicken_TCONS_00053012      --------------------------------------------------
Mouse_XR_001783441.1        --------------------------------------------------
Mouse_XR_001783438.1        --------------------------------------------------
Mouse_XR_001783439.1        --------------------------------------------------
Mouse_XR_001783442.1        --------------------------------------------------
Mouse_XR_001783440.1        CAATCCAGCTGAGGCAGGACTCGTGAGAAAGAGACTCTGCATCATCTCCA
Chicken_TCONS_00053003      --------------------------------------------------
Chicken_TCONS_00053005      --------------------------------------------------
Cattle_TCONS_00055143       --------------------------------------------------
Cattle_TCONS_00055141       --------------------------------------------------
Mouse_NR_033447.1           --------------------------------------------------
                                                                              

Pig_TCONS_00003118          --------------------------------------------------
Pig_TCONS_00003119          --------------------------------------------------
Chicken_TCONS_00053006      --------------------------------------------------
Chicken_TCONS_00053007      --------------------------------------------------
Chicken_TCONS_00053009      --------------------------------------------------
Chicken_TCONS_00053008      --------------------------------------------------
Chicken_TCONS_00053013      --------------------------------------------------
Chicken_TCONS_00053011      --------------------------------------------------
Chicken_TCONS_00053010      --------------------------------------------------
Chicken_TCONS_00053012      --------------------------------------------------
Mouse_XR_001783441.1        --------------------------------------------------
Mouse_XR_001783438.1        --------------------------------------------------
Mouse_XR_001783439.1        --------------------------------------------------
Mouse_XR_001783442.1        --------------------------------------------------
Mouse_XR_001783440.1        GTTTGCTGCCTGGAGACTTTGACTTGTATGTTAACCATAATCGAGGACAG
Chicken_TCONS_00053003      --------------------------------------------------
Chicken_TCONS_00053005      --------------------------------------------------
Cattle_TCONS_00055143       --------------------------------------------------
Cattle_TCONS_00055141       --------------------------------------------------
Mouse_NR_033447.1           --------------------------------------------------
                                                                              

Pig_TCONS_00003118          --------------------------------------------------
Pig_TCONS_00003119          --------------------------------------------------
Chicken_TCONS_00053006      --------------------------------------------------
Chicken_TCONS_00053007      --------------------------------------------------
Chicken_TCONS_00053009      --------------------------------------------------
Chicken_TCONS_00053008      --------------------------------------------------
Chicken_TCONS_00053013      --------------------------------------------------
Chicken_TCONS_00053011      --------------------------------------------------
Chicken_TCONS_00053010      --------------------------------------------------
Chicken_TCONS_00053012      --------------------------------------------------
Mouse_XR_001783441.1        --------------------------------------------------
Mouse_XR_001783438.1        --------------------------------------------------
Mouse_XR_001783439.1        --------------------------------------------------
Mouse_XR_001783442.1        --------------------------------------------------
Mouse_XR_001783440.1        CCATGAATTCTGAAAGCAATAAAAATAATCATCTCTGGAGAGATGATTCA
Chicken_TCONS_00053003      --------------------------------------------------
Chicken_TCONS_00053005      --------------------------------------------------
Cattle_TCONS_00055143       --------------------------------------------------
Cattle_TCONS_00055141       --------------------------------------------------
Mouse_NR_033447.1           --------------------------------------------------
                                                                              

Pig_TCONS_00003118          --------------------------------------------------
Pig_TCONS_00003119          --------------------------------------------------
Chicken_TCONS_00053006      --------------------------------------------------
Chicken_TCONS_00053007      --------------------------------------------------
Chicken_TCONS_00053009      --------------------------------------------------
Chicken_TCONS_00053008      --------------------------------------------------
Chicken_TCONS_00053013      --------------------------------------------------
Chicken_TCONS_00053011      --------------------------------------------------
Chicken_TCONS_00053010      --------------------------------------------------
Chicken_TCONS_00053012      --------------------------------------------------
Mouse_XR_001783441.1        --------------------------------------------------
Mouse_XR_001783438.1        --------------------------------------------------
Mouse_XR_001783439.1        --------------------------------------------------
Mouse_XR_001783442.1        --------------------------------------------------
Mouse_XR_001783440.1        GTGGGTAATAGTGCTGGTATGGAACCATGAGGACTTGAATTCAAATCTCT
Chicken_TCONS_00053003      --------------------------------------------------
Chicken_TCONS_00053005      --------------------------------------------------
Cattle_TCONS_00055143       --------------------------------------------------
Cattle_TCONS_00055141       --------------------------------------------------
Mouse_NR_033447.1           --------------------------------------------------
                                                                              

Pig_TCONS_00003118          --------------------------------------------------
Pig_TCONS_00003119          --------------------------------------------------
Chicken_TCONS_00053006      --------------------------------------------------
Chicken_TCONS_00053007      --------------------------------------------------
Chicken_TCONS_00053009      --------------------------------------------------
Chicken_TCONS_00053008      --------------------------------------------------
Chicken_TCONS_00053013      --------------------------------------------------
Chicken_TCONS_00053011      --------------------------------------------------
Chicken_TCONS_00053010      --------------------------------------------------
Chicken_TCONS_00053012      --------------------------------------------------
Mouse_XR_001783441.1        --------------------------------------------------
Mouse_XR_001783438.1        --------------------------------------------------
Mouse_XR_001783439.1        --------------------------------------------------
Mouse_XR_001783442.1        --------------------------------------------------
Mouse_XR_001783440.1        AGCACTATGAGAAAAGTTAGGCATCTCTGTGTAGCCTGTAATGATTGTAT
Chicken_TCONS_00053003      --------------------------------------------------
Chicken_TCONS_00053005      --------------------------------------------------
Cattle_TCONS_00055143       --------------------------------------------------
Cattle_TCONS_00055141       --------------------------------------------------
Mouse_NR_033447.1           --------------------------------------------------
                                                                              

Pig_TCONS_00003118          --------------------------------------------------
Pig_TCONS_00003119          --------------------------------------------------
Chicken_TCONS_00053006      --------------------------------------------------
Chicken_TCONS_00053007      --------------------------------------------------
Chicken_TCONS_00053009      --------------------------------------------------
Chicken_TCONS_00053008      --------------------------------------------------
Chicken_TCONS_00053013      --------------------------------------------------
Chicken_TCONS_00053011      --------------------------------------------------
Chicken_TCONS_00053010      --------------------------------------------------
Chicken_TCONS_00053012      --------------------------------------------------
Mouse_XR_001783441.1        --------------------------------------------------
Mouse_XR_001783438.1        --------------------------------------------------
Mouse_XR_001783439.1        --------------------------------------------------
Mouse_XR_001783442.1        --------------------------------------------------
Mouse_XR_001783440.1        CCATTGTAACCACGACCTATAACCTCAGCACTGGGAGAGAGGTAGGTGGA
Chicken_TCONS_00053003      --------------------------------------------------
Chicken_TCONS_00053005      --------------------------------------------------
Cattle_TCONS_00055143       --------------------------------------------------
Cattle_TCONS_00055141       --------------------------------------------------
Mouse_NR_033447.1           --------------------------------------------------
                                                                              

Pig_TCONS_00003118          --------------------------------------------------
Pig_TCONS_00003119          --------------------------------------------------
Chicken_TCONS_00053006      --------------------------------------------------
Chicken_TCONS_00053007      --------------------------------------------------
Chicken_TCONS_00053009      --------------------------------------------------
Chicken_TCONS_00053008      --------------------------------------------------
Chicken_TCONS_00053013      --------------------------------------------------
Chicken_TCONS_00053011      --------------------------------------------------
Chicken_TCONS_00053010      --------------------------------------------------
Chicken_TCONS_00053012      --------------------------------------------------
Mouse_XR_001783441.1        --------------------------------------------------
Mouse_XR_001783438.1        --------------------------------------------------
Mouse_XR_001783439.1        --------------------------------------------------
Mouse_XR_001783442.1        --------------------------------------------------
Mouse_XR_001783440.1        ACTCAAATCCCAGGAAGTTCTCTGCCTAGCTAGCCTAGCCAAAATTTCCA
Chicken_TCONS_00053003      --------------------------------------------------
Chicken_TCONS_00053005      --------------------------------------------------
Cattle_TCONS_00055143       --------------------------------------------------
Cattle_TCONS_00055141       --------------------------------------------------
Mouse_NR_033447.1           --------------------------------------------------
                                                                              

Pig_TCONS_00003118          --------------------------------------------------
Pig_TCONS_00003119          --------------------------------------------------
Chicken_TCONS_00053006      --------------------------------------------------
Chicken_TCONS_00053007      --------------------------------------------------
Chicken_TCONS_00053009      --------------------------------------------------
Chicken_TCONS_00053008      --------------------------------------------------
Chicken_TCONS_00053013      --------------------------------------------------
Chicken_TCONS_00053011      --------------------------------------------------
Chicken_TCONS_00053010      --------------------------------------------------
Chicken_TCONS_00053012      --------------------------------------------------
Mouse_XR_001783441.1        --------------------------------------------------
Mouse_XR_001783438.1        --------------------------------------------------
Mouse_XR_001783439.1        --------------------------------------------------
Mouse_XR_001783442.1        --------------------------------------------------
Mouse_XR_001783440.1        CTTTCTGGTTCATTGAGAAACCCTTAAAGGAAGAAGGCAGAGAGTGACAG
Chicken_TCONS_00053003      --------------------------------------------------
Chicken_TCONS_00053005      --------------------------------------------------
Cattle_TCONS_00055143       --------------------------------------------------
Cattle_TCONS_00055141       --------------------------------------------------
Mouse_NR_033447.1           --------------------------------------------------
                                                                              

Pig_TCONS_00003118          --------------------------------------------------
Pig_TCONS_00003119          --------------------------------------------------
Chicken_TCONS_00053006      --------------------------------------------------
Chicken_TCONS_00053007      --------------------------------------------------
Chicken_TCONS_00053009      --------------------------------------------------
Chicken_TCONS_00053008      --------------------------------------------------
Chicken_TCONS_00053013      --------------------------------------------------
Chicken_TCONS_00053011      --------------------------------------------------
Chicken_TCONS_00053010      --------------------------------------------------
Chicken_TCONS_00053012      --------------------------------------------------
Mouse_XR_001783441.1        --------------------------------------------------
Mouse_XR_001783438.1        --------------------------------------------------
Mouse_XR_001783439.1        --------------------------------------------------
Mouse_XR_001783442.1        --------------------------------------------------
Mouse_XR_001783440.1        AGAAAGACACTTAATGCCTTTCTTTGGAATATCTTCCTCTGGCCTCCATA
Chicken_TCONS_00053003      --------------------------------------------------
Chicken_TCONS_00053005      --------------------------------------------------
Cattle_TCONS_00055143       --------------------------------------------------
Cattle_TCONS_00055141       --------------------------------------------------
Mouse_NR_033447.1           --------------------------------------------------
                                                                              

Pig_TCONS_00003118          --------------------------------------------------
Pig_TCONS_00003119          --------------------------------------------------
Chicken_TCONS_00053006      --------------------------------------------------
Chicken_TCONS_00053007      --------------------------------------------------
Chicken_TCONS_00053009      --------------------------------------------------
Chicken_TCONS_00053008      --------------------------------------------------
Chicken_TCONS_00053013      --------------------------------------------------
Chicken_TCONS_00053011      --------------------------------------------------
Chicken_TCONS_00053010      --------------------------------------------------
Chicken_TCONS_00053012      --------------------------------------------------
Mouse_XR_001783441.1        --------------------------------------------------
Mouse_XR_001783438.1        --------------------------------------------------
Mouse_XR_001783439.1        --------------------------------------------------
Mouse_XR_001783442.1        --------------------------------------------------
Mouse_XR_001783440.1        TGATTGCCTGTTGACTCAGTTGCCTGTACCATATACATACACAACATGCA
Chicken_TCONS_00053003      --------------------------------------------------
Chicken_TCONS_00053005      --------------------------------------------------
Cattle_TCONS_00055143       --------------------------------------------------
Cattle_TCONS_00055141       --------------------------------------------------
Mouse_NR_033447.1           --------------------------------------------------
                                                                              

Pig_TCONS_00003118          --------------------------------------------------
Pig_TCONS_00003119          --------------------------------------------------
Chicken_TCONS_00053006      --------------------------------------------------
Chicken_TCONS_00053007      --------------------------------------------------
Chicken_TCONS_00053009      --------------------------------------------------
Chicken_TCONS_00053008      --------------------------------------------------
Chicken_TCONS_00053013      --------------------------------------------------
Chicken_TCONS_00053011      --------------------------------------------------
Chicken_TCONS_00053010      --------------------------------------------------
Chicken_TCONS_00053012      --------------------------------------------------
Mouse_XR_001783441.1        --------------------------------------------------
Mouse_XR_001783438.1        --------------------------------------------------
Mouse_XR_001783439.1        --------------------------------------------------
Mouse_XR_001783442.1        --------------------------------------------------
Mouse_XR_001783440.1        TATAAGTACACCTGTCAAAATAGATATTAAATAAAAGGTTAAAAATTAAT
Chicken_TCONS_00053003      --------------------------------------------------
Chicken_TCONS_00053005      --------------------------------------------------
Cattle_TCONS_00055143       --------------------------------------------------
Cattle_TCONS_00055141       --------------------------------------------------
Mouse_NR_033447.1           --------------------------------------------------
                                                                              

Pig_TCONS_00003118          --------------------------------------------------
Pig_TCONS_00003119          --------------------------------------------------
Chicken_TCONS_00053006      --------------------------------------------------
Chicken_TCONS_00053007      --------------------------------------------------
Chicken_TCONS_00053009      --------------------------------------------------
Chicken_TCONS_00053008      --------------------------------------------------
Chicken_TCONS_00053013      --------------------------------------------------
Chicken_TCONS_00053011      --------------------------------------------------
Chicken_TCONS_00053010      --------------------------------------------------
Chicken_TCONS_00053012      --------------------------------------------------
Mouse_XR_001783441.1        --------------------------------------------------
Mouse_XR_001783438.1        --------------------------------------------------
Mouse_XR_001783439.1        --------------------------------------------------
Mouse_XR_001783442.1        --------------------------------------------------
Mouse_XR_001783440.1        GAATTAGCTTCCAAAAGGTCACTATGTAGCCAAGGATGGCCTTGCACAAT
Chicken_TCONS_00053003      --------------------------------------------------
Chicken_TCONS_00053005      --------------------------------------------------
Cattle_TCONS_00055143       --------------------------------------------------
Cattle_TCONS_00055141       --------------------------------------------------
Mouse_NR_033447.1           --------------------------------------------------
                                                                              

Pig_TCONS_00003118          --------------------------------------------------
Pig_TCONS_00003119          --------------------------------------------------
Chicken_TCONS_00053006      --------------------------------------------------
Chicken_TCONS_00053007      --------------------------------------------------
Chicken_TCONS_00053009      --------------------------------------------------
Chicken_TCONS_00053008      --------------------------------------------------
Chicken_TCONS_00053013      --------------------------------------------------
Chicken_TCONS_00053011      --------------------------------------------------
Chicken_TCONS_00053010      --------------------------------------------------
Chicken_TCONS_00053012      --------------------------------------------------
Mouse_XR_001783441.1        --------------------------------------------------
Mouse_XR_001783438.1        --------------------------------------------------
Mouse_XR_001783439.1        --------------------------------------------------
Mouse_XR_001783442.1        --------------------------------------------------
Mouse_XR_001783440.1        TGCTTTTCTTGTCTTCCTATCAAGTGCTAGGATGATAGGTCGGCCCCACA
Chicken_TCONS_00053003      --------------------------------------------------
Chicken_TCONS_00053005      --------------------------------------------------
Cattle_TCONS_00055143       --------------------------------------------------
Cattle_TCONS_00055141       --------------------------------------------------
Mouse_NR_033447.1           --------------------------------------------------
                                                                              

Pig_TCONS_00003118          --------------------------------------------------
Pig_TCONS_00003119          --------------------------------------------------
Chicken_TCONS_00053006      --------------------------------------------------
Chicken_TCONS_00053007      --------------------------------------------------
Chicken_TCONS_00053009      --------------------------------------------------
Chicken_TCONS_00053008      --------------------------------------------------
Chicken_TCONS_00053013      --------------------------------------------------
Chicken_TCONS_00053011      --------------------------------------------------
Chicken_TCONS_00053010      --------------------------------------------------
Chicken_TCONS_00053012      --------------------------------------------------
Mouse_XR_001783441.1        --------------------------------------------------
Mouse_XR_001783438.1        --------------------------------------------------
Mouse_XR_001783439.1        --------------------------------------------------
Mouse_XR_001783442.1        --------------------------------------------------
Mouse_XR_001783440.1        AAGCCGGTTCACGAAGTGCTGGAGACTGAACTTCGGACTTCCCACATACT
Chicken_TCONS_00053003      --------------------------------------------------
Chicken_TCONS_00053005      --------------------------------------------------
Cattle_TCONS_00055143       --------------------------------------------------
Cattle_TCONS_00055141       --------------------------------------------------
[truncated: 29,955 more chars]
