# Supplementary material for: Genome-wide identification of tissue-specific long non-coding RNA in three farm animal species
Source: BMC Genomics. 2018 Sep 18;19:684. doi: 10.1186/s12864-018-5037-7 (PMC6145346; doi:10.1186/s12864-018-5037-7)
Supplement: Supplementary file 21 — Multiple Sequence Alignments for Conserved LncRNAs. A multiple sequence alignment file generated by ClustalW is included for each of the 39 groups of lncRNAs associated with orthologous genes across all five species. (ZIP 445 kb) [file 12864_2018_5037_MOESM21_ESM.zip › Group_9_Seqs.fa.align.out]

CLUSTAL 2.1 multiple sequence alignment


Pig_TCONS_00007939          --------------------------------------------------
Pig_TCONS_00007940          --------------------------------------------------
Pig_TCONS_00007942          --------------------------------------------------
Pig_TCONS_00007941          --------------------------------------------------
Pig_TCONS_00007943          --------------------------------------------------
Pig_TCONS_00007945          --------------------------------------------------
Pig_TCONS_00007944          --------------------------------------------------
Human_NR_047475.1           --------------------------------------------------
Human_NR_038204.1           --------------------------------------------------
Mouse_XR_001784244.1        --------------------------------------------------
Cattle_TCONS_00076017       --------------------------------------------------
Mouse_XR_868160.1           --------------------CGGTCTCAACTTGCCAATTATGCTTTCCAG
Human_XR_928958.1           --------------------------------------------------
Chicken_TCONS_00022527      --------------------------------------------------
Human_NR_125431.1           --------------------------------------------------
Human_XR_928865.1           --------------------------------------------------
Chicken_TCONS_00100207      --------------------------------------------------
Human_XR_928416.1           --------------------------------------------------
Mouse_XR_390359.2           CAGCTAGTCTATGAATCAATATCCTTTTGAGATGAGAAGAGAATTTATCC
Human_XR_928534.1           --------------------------------------------------
Human_NR_125421.1           --------------------------------------------------
Human_NR_117099.1           --------------------------------------------------
Mouse_XR_867986.2           --------------------------------------------------
                                                                              

Pig_TCONS_00007939          --------------------------------------------------
Pig_TCONS_00007940          --------------------------------------------------
Pig_TCONS_00007942          --------------------------------------------------
Pig_TCONS_00007941          --------------------------------------------------
Pig_TCONS_00007943          --------------------------------------------------
Pig_TCONS_00007945          --------------------------------------------------
Pig_TCONS_00007944          --------------------------------------------------
Human_NR_047475.1           --------------------------------------------------
Human_NR_038204.1           --------------------------------------------------
Mouse_XR_001784244.1        --------------------------------------------------
Cattle_TCONS_00076017       --------------------------------------------------
Mouse_XR_868160.1           ATATTACAGGGGACTCCGATTGGCTCTCCCCGAGTCACGTGCTCCCTGCT
Human_XR_928958.1           --------------------------------------------------
Chicken_TCONS_00022527      --------------------------------------------------
Human_NR_125431.1           --------------------------------------------------
Human_XR_928865.1           --------------------------------------------------
Chicken_TCONS_00100207      --------------------------------------------------
Human_XR_928416.1           --------------------------------------------------
Mouse_XR_390359.2           CTGTCTCAAAAATCAACCAAACAAGCAAAGAAACAGCCAGATAGCTCCCC
Human_XR_928534.1           --------------------------------------------------
Human_NR_125421.1           --------------------------------------------------
Human_NR_117099.1           --------------------------------------------------
Mouse_XR_867986.2           --------------------------------------------------
                                                                              

Pig_TCONS_00007939          --------------------------------------------------
Pig_TCONS_00007940          --------------------------------------------------
Pig_TCONS_00007942          --------------------------------------------------
Pig_TCONS_00007941          --------------------------------------------------
Pig_TCONS_00007943          --------------------------------------------------
Pig_TCONS_00007945          --------------------------------------------------
Pig_TCONS_00007944          --------------------------------------------------
Human_NR_047475.1           --------------------------------------------------
Human_NR_038204.1           --------------------------------------------------
Mouse_XR_001784244.1        --------------------------------------------------
Cattle_TCONS_00076017       --------------------------------------------------
Mouse_XR_868160.1           GGCCAAACAACAGTAGCCTGGAGTGTGAAGGGCTTCAGCTGGTGGCGCTG
Human_XR_928958.1           --------------------------------------------------
Chicken_TCONS_00022527      --------------------------------------------------
Human_NR_125431.1           --------------------------------------------------
Human_XR_928865.1           --------------------------------------------------
Chicken_TCONS_00100207      --------------------------------------------------
Human_XR_928416.1           --------------------------------------------------
Mouse_XR_390359.2           CAGGATTTCAATAGAAAATAGATTTCTACTAGAAAATAGTAGAAACAGGG
Human_XR_928534.1           --------------------------------------------------
Human_NR_125421.1           --------------------------------------------------
Human_NR_117099.1           --------------------------------------------------
Mouse_XR_867986.2           --------------------------------------------------
                                                                              

Pig_TCONS_00007939          --------------------------------------------------
Pig_TCONS_00007940          --------------------------------------------------
Pig_TCONS_00007942          --------------------------------------------------
Pig_TCONS_00007941          --------------------------------------------------
Pig_TCONS_00007943          --------------------------------------------------
Pig_TCONS_00007945          --------------------------------------------------
Pig_TCONS_00007944          --------------------------------------------------
Human_NR_047475.1           --------------------------------------------------
Human_NR_038204.1           --------------------------------------------------
Mouse_XR_001784244.1        --------------------------------------------------
Cattle_TCONS_00076017       --------------------------------------------------
Mouse_XR_868160.1           GCTGCTTGACTTTCTGGAAATGGATGCCATGCAAGGTTGCATTTTGACCA
Human_XR_928958.1           --------------------------------------------------
Chicken_TCONS_00022527      --------------------------------------------------
Human_NR_125431.1           --------------------------------------------------
Human_XR_928865.1           --------------------------------------------------
Chicken_TCONS_00100207      --------------------------------------------------
Human_XR_928416.1           --------------------------------------------------
Mouse_XR_390359.2           CTTTTTCTCAAGTCTACCACTTAAGCCTTTTCCTTAGCCTCTACTTCCCA
Human_XR_928534.1           --------------------------------------------------
Human_NR_125421.1           --------------------------------------------------
Human_NR_117099.1           --------------------------------------------------
Mouse_XR_867986.2           --------------------------------------------------
                                                                              

Pig_TCONS_00007939          --------------------------------------------------
Pig_TCONS_00007940          --------------------------------------------------
Pig_TCONS_00007942          --------------------------------------------------
Pig_TCONS_00007941          --------------------------------------------------
Pig_TCONS_00007943          --------------------------------------------------
Pig_TCONS_00007945          --------------------------------------------------
Pig_TCONS_00007944          --------------------------------------------------
Human_NR_047475.1           --------------------------------------------------
Human_NR_038204.1           --------------------------------------------------
Mouse_XR_001784244.1        --------------------------------------------------
Cattle_TCONS_00076017       --------------------------------------------------
Mouse_XR_868160.1           GGGGGAAGGAGGTCATTCTTGAGGGTGGCTGGATCGATTGTGAGTCTGCC
Human_XR_928958.1           --------------------------------------------------
Chicken_TCONS_00022527      --------------------------------------------------
Human_NR_125431.1           --------------------------------------------------
Human_XR_928865.1           --------------------------------------------------
Chicken_TCONS_00100207      --------------------------------------------------
Human_XR_928416.1           --------------------------------------------------
Mouse_XR_390359.2           GTAGAAACTTCTAAAATCATTAGAAATGGGGATGGTAAAATATGAGTGAC
Human_XR_928534.1           --------------------------------------------------
Human_NR_125421.1           --------------------------------------------------
Human_NR_117099.1           --------------------------------------------------
Mouse_XR_867986.2           --------------------------------------------------
                                                                              

Pig_TCONS_00007939          --------------------------------------------------
Pig_TCONS_00007940          --------------------------------------------------
Pig_TCONS_00007942          --------------------------------------------------
Pig_TCONS_00007941          --------------------------------------------------
Pig_TCONS_00007943          --------------------------------------------------
Pig_TCONS_00007945          --------------------------------------------------
Pig_TCONS_00007944          --------------------------------------------------
Human_NR_047475.1           --------------------------------------------------
Human_NR_038204.1           --------------------------------------------------
Mouse_XR_001784244.1        --------------------------------------------------
Cattle_TCONS_00076017       --------------------------------------------------
Mouse_XR_868160.1           CCAGCTCCAGAGACACGGCAAGATATCCTAGCAGCAAGCCCCACTTTCCA
Human_XR_928958.1           --------------------------------------------------
Chicken_TCONS_00022527      --------------------------------------------------
Human_NR_125431.1           --------------------------------------------------
Human_XR_928865.1           --------------------------------------------------
Chicken_TCONS_00100207      --------------------------------------------------
Human_XR_928416.1           --------------------------------------------------
Mouse_XR_390359.2           TAGGAAGTAAACAGAGTACCCTGGGAATCCATAAGAAGCAAGAAGACAGG
Human_XR_928534.1           --------------------------------------------------
Human_NR_125421.1           --------------------------------------------------
Human_NR_117099.1           --------------------------------------------------
Mouse_XR_867986.2           --------------------------------------------------
                                                                              

Pig_TCONS_00007939          --------------------------------------------------
Pig_TCONS_00007940          --------------------------------------------------
Pig_TCONS_00007942          --------------------------------------------------
Pig_TCONS_00007941          --------------------------------------------------
Pig_TCONS_00007943          --------------------------------------------------
Pig_TCONS_00007945          --------------------------------------------------
Pig_TCONS_00007944          --------------------------------------------------
Human_NR_047475.1           --------------------------------------------------
Human_NR_038204.1           --------------------------------------------------
Mouse_XR_001784244.1        --------------------------------------------------
Cattle_TCONS_00076017       --------------------------------------------------
Mouse_XR_868160.1           GTAACTGAAGTCATCTGCAGACACTGAGACCGTCCTTCGGAGGTGGGGCA
Human_XR_928958.1           --------------------------------------------------
Chicken_TCONS_00022527      --------------------------------------------------
Human_NR_125431.1           --------------------------------------------------
Human_XR_928865.1           --------------------------------------------------
Chicken_TCONS_00100207      --------------------------------------------------
Human_XR_928416.1           --------------------------------------------------
Mouse_XR_390359.2           CAGAGGTAATCTACTGTGACAAGCTATGGGTTTGCTTTGCTCCATGGCTT
Human_XR_928534.1           --------------------------------------------------
Human_NR_125421.1           --------------------------------------------------
Human_NR_117099.1           --------------------------------------------------
Mouse_XR_867986.2           --------------------------------------------------
                                                                              

Pig_TCONS_00007939          --------------------------------------------------
Pig_TCONS_00007940          --------------------------------------------------
Pig_TCONS_00007942          --------------------------------------------------
Pig_TCONS_00007941          --------------------------------------------------
Pig_TCONS_00007943          --------------------------------------------------
Pig_TCONS_00007945          --------------------------------------------------
Pig_TCONS_00007944          --------------------------------------------------
Human_NR_047475.1           --------------------------------------------------
Human_NR_038204.1           --------------------------------------------------
Mouse_XR_001784244.1        --------------------------------------------------
Cattle_TCONS_00076017       --------------------------------------------------
Mouse_XR_868160.1           GCTGAGAACCATTGAATACGGGAAGGCGTCTGAAGGCTCGTGGAAGCAGG
Human_XR_928958.1           --------------------------------------------------
Chicken_TCONS_00022527      --------------------------------------------------
Human_NR_125431.1           --------------------------------------------------
Human_XR_928865.1           --------------------------------------------------
Chicken_TCONS_00100207      --------------------------------------------------
Human_XR_928416.1           --------------------------------------------------
Mouse_XR_390359.2           TCAGCACATACTCACAAAATACATACCTGTTATTGAGTTTTTATTATTCT
Human_XR_928534.1           --------------------------------------------------
Human_NR_125421.1           --------------------------------------------------
Human_NR_117099.1           --------------------------------------------------
Mouse_XR_867986.2           --------------------------------------------------
                                                                              

Pig_TCONS_00007939          --------------------------------------------------
Pig_TCONS_00007940          --------------------------------------------------
Pig_TCONS_00007942          --------------------------------------------------
Pig_TCONS_00007941          --------------------------------------------------
Pig_TCONS_00007943          --------------------------------------------------
Pig_TCONS_00007945          --------------------------------------------------
Pig_TCONS_00007944          --------------------------------------------------
Human_NR_047475.1           --------------------------------------------------
Human_NR_038204.1           --------------------------------------------------
Mouse_XR_001784244.1        --------------------------------------------------
Cattle_TCONS_00076017       --------------------------------------------------
Mouse_XR_868160.1           GATGCAGAAACACATCCTCATCACCTCCCGTCTCGCCTTCTCCCTCAGGA
Human_XR_928958.1           --------------------------------------------------
Chicken_TCONS_00022527      --------------------------------------------------
Human_NR_125431.1           --------------------------------------------------
Human_XR_928865.1           --------------------------------------------------
Chicken_TCONS_00100207      --------------------------------------------------
Human_XR_928416.1           --------------------------------------------------
Mouse_XR_390359.2           GTTCCCACTAGGAGTCTAAATGTCCTGAAGCTACATTACTTAGCAACCTG
Human_XR_928534.1           --------------------------------------------------
Human_NR_125421.1           --------------------------------------------------
Human_NR_117099.1           --------------------------------------------------
Mouse_XR_867986.2           --------------------------------------------------
                                                                              

Pig_TCONS_00007939          --------------------------------------------------
Pig_TCONS_00007940          --------------------------------------------------
Pig_TCONS_00007942          --------------------------------------------------
Pig_TCONS_00007941          --------------------------------------------------
Pig_TCONS_00007943          --------------------------------------------------
Pig_TCONS_00007945          --------------------------------------------------
Pig_TCONS_00007944          --------------------------------------------------
Human_NR_047475.1           --------------------------------------------------
Human_NR_038204.1           --------------------------------------------------
Mouse_XR_001784244.1        --------------------------------------------------
Cattle_TCONS_00076017       --------------------------------------------------
Mouse_XR_868160.1           GAGCTAGAAGTACAGTCCTCCCAGCAAGGTCCAGGGAGAAAGAGCTTGGT
Human_XR_928958.1           --------------------------------------------------
Chicken_TCONS_00022527      --------------------------------------------------
Human_NR_125431.1           --------------------------------------------------
Human_XR_928865.1           --------------------------------------------------
Chicken_TCONS_00100207      --------------------------------------------------
Human_XR_928416.1           --------------------------------------------------
Mouse_XR_390359.2           ACAGATGTCAACATTGTTTGTTTCCTTGAGATAATTTAAGACCCAGTGGA
Human_XR_928534.1           --------------------------------------------------
Human_NR_125421.1           --------------------------------------------------
Human_NR_117099.1           --------------------------------------------------
Mouse_XR_867986.2           --------------------------------------------------
                                                                              

Pig_TCONS_00007939          --------------------------------------------------
Pig_TCONS_00007940          --------------------------------------------------
Pig_TCONS_00007942          --------------------------------------------------
Pig_TCONS_00007941          --------------------------------------------------
Pig_TCONS_00007943          --------------------------------------------------
Pig_TCONS_00007945          --------------------------------------------------
Pig_TCONS_00007944          --------------------------------------------------
Human_NR_047475.1           --------------------------------------------------
Human_NR_038204.1           --------------------------------------------------
Mouse_XR_001784244.1        --------------------------------------------------
Cattle_TCONS_00076017       --------------------------------------------------
Mouse_XR_868160.1           TGGTGGAGGCTCACGTGTGAGCTGGAGAGAGCGTGGGTTTCTTCATCTCC
Human_XR_928958.1           --------------------------------------------------
Chicken_TCONS_00022527      --------------------------------------------------
Human_NR_125431.1           --------------------------------------------------
Human_XR_928865.1           --------------------------------------------------
Chicken_TCONS_00100207      --------------------------------------------------
Human_XR_928416.1           --------------------------------------------------
Mouse_XR_390359.2           CTCTAATTGTGAGCATGGCAGAAGCAGATAGTTGATACAAATGAATGCAG
Human_XR_928534.1           --------------------------------------------------
Human_NR_125421.1           --------------------------------------------------
Human_NR_117099.1           --------------------------------------------------
Mouse_XR_867986.2           --------------------------------------------------
                                                                              

Pig_TCONS_00007939          --------------------------------------------------
Pig_TCONS_00007940          --------------------------------------------------
Pig_TCONS_00007942          --------------------------------------------------
Pig_TCONS_00007941          --------------------------------------------------
Pig_TCONS_00007943          --------------------------------------------------
Pig_TCONS_00007945          --------------------------------------------------
Pig_TCONS_00007944          --------------------------------------------------
Human_NR_047475.1           --------------------------------------------------
Human_NR_038204.1           --------------------------------------------------
Mouse_XR_001784244.1        --------------------------------------------------
Cattle_TCONS_00076017       --------------------------------------------------
Mouse_XR_868160.1           ATGGGGGTGATGGGATCCCAGTACTTCTGAAGTGGGACAGTGGGACTGAA
Human_XR_928958.1           --------------------------------------------------
Chicken_TCONS_00022527      --------------------------------------------------
Human_NR_125431.1           --------------------------------------------------
Human_XR_928865.1           --------------------------------------------------
Chicken_TCONS_00100207      --------------------------------------------------
Human_XR_928416.1           --------------------------------------------------
Mouse_XR_390359.2           TTGAACAACACTGTGGTGCCTCTACATAGCAATATAATATTGTGTCCCTC
Human_XR_928534.1           --------------------------------------------------
Human_NR_125421.1           --------------------------------------------------
Human_NR_117099.1           --------------------------------------------------
Mouse_XR_867986.2           --------------------------------------------------
                                                                              

Pig_TCONS_00007939          --------------------------------------------------
Pig_TCONS_00007940          --------------------------------------------------
Pig_TCONS_00007942          --------------------------------------------------
Pig_TCONS_00007941          --------------------------------------------------
Pig_TCONS_00007943          --------------------------------------------------
Pig_TCONS_00007945          --------------------------------------------------
Pig_TCONS_00007944          --------------------------------------------------
Human_NR_047475.1           --------------------------------------------------
Human_NR_038204.1           --------------------------------------------------
Mouse_XR_001784244.1        --------------------------------------------------
Cattle_TCONS_00076017       --------------------------------------------------
Mouse_XR_868160.1           GCCTCACAGACAGGAAAGGCACTCGTTCACTAACCACACCTGGGCAGAGA
Human_XR_928958.1           --------------------------------------------------
Chicken_TCONS_00022527      --------------------------------------------------
Human_NR_125431.1           --------------------------------------------------
Human_XR_928865.1           --------------------------------------------------
Chicken_TCONS_00100207      --------------------------------------------------
Human_XR_928416.1           --------------------------------------------------
Mouse_XR_390359.2           AGAGCTTAAGAGGCTAGATCTTGCGTGAAGTTTCTTACCATGCACAAACT
Human_XR_928534.1           --------------------------------------------------
Human_NR_125421.1           --------------------------------------------------
Human_NR_117099.1           --------------------------------------------------
Mouse_XR_867986.2           --------------------------------------------------
                                                                              

Pig_TCONS_00007939          --------------------------------------------------
Pig_TCONS_00007940          --------------------------------------------------
Pig_TCONS_00007942          --------------------------------------------------
Pig_TCONS_00007941          --------------------------------------------------
Pig_TCONS_00007943          --------------------------------------------------
Pig_TCONS_00007945          --------------------------------------------------
Pig_TCONS_00007944          --------------------------------------------------
Human_NR_047475.1           --------------------------------------------------
Human_NR_038204.1           --------------------------------------------------
Mouse_XR_001784244.1        --------------------------------------------------
Cattle_TCONS_00076017       --------------------------------------------------
Mouse_XR_868160.1           TGGCCACACTGATGTTTTATCAGGCGATTTTGCCTTGATCAGGCCAGCTG
Human_XR_928958.1           --------------------------------------------------
Chicken_TCONS_00022527      --------------------------------------------------
Human_NR_125431.1           --------------------------------------------------
Human_XR_928865.1           --------------------------------------------------
Chicken_TCONS_00100207      --------------------------------------------------
Human_XR_928416.1           --------------------------------------------------
Mouse_XR_390359.2           ACAAAACCATCTAAAAACACAGGGGTATGAGGCTATGTCTACTGACTTGA
Human_XR_928534.1           --------------------------------------------------
Human_NR_125421.1           --------------------------------------------------
Human_NR_117099.1           --------------------------------------------------
Mouse_XR_867986.2           --------------------------------------------------
                                                                              

Pig_TCONS_00007939          --------------------------------------------------
Pig_TCONS_00007940          --------------------------------------------------
Pig_TCONS_00007942          --------------------------------------------------
Pig_TCONS_00007941          --------------------------------------------------
Pig_TCONS_00007943          --------------------------------------------------
Pig_TCONS_00007945          --------------------------------------------------
Pig_TCONS_00007944          --------------------------------------------------
Human_NR_047475.1           --------------------------------------------------
Human_NR_038204.1           --------------------------------------------------
Mouse_XR_001784244.1        --------------------------------------------------
Cattle_TCONS_00076017       --------------------------------------------------
Mouse_XR_868160.1           CTTCGGGGAGGTGGGAAGGCTAGCACAAAGCCTCTGTGAATGCTTGCATT
Human_XR_928958.1           --------------------------------------------------
Chicken_TCONS_00022527      --------------------------------------------------
Human_NR_125431.1           --------------------------------------------------
Human_XR_928865.1           --------------------------------------------------
Chicken_TCONS_00100207      --------------------------------------------------
Human_XR_928416.1           --------------------------------------------------
Mouse_XR_390359.2           TTTTATTGATGGTATTGAGAAGGTTATGTATGTTCATACTCATATAATTA
Human_XR_928534.1           --------------------------------------------------
Human_NR_125421.1           ---------------------------------------------GCTTT
Human_NR_117099.1           --------------------------------------------------
Mouse_XR_867986.2           --------------------------------------------------
                                                                              

Pig_TCONS_00007939          --------------------------------------------------
Pig_TCONS_00007940          --------------------------------------------------
Pig_TCONS_00007942          --------------------------------------------------
Pig_TCONS_00007941          --------------------------------------------------
Pig_TCONS_00007943          --------------------------------------------------
Pig_TCONS_00007945          --------------------------------------------------
Pig_TCONS_00007944          --------------------------------------------------
Human_NR_047475.1           --------------------------------------------------
Human_NR_038204.1           --------------------------------------------------
Mouse_XR_001784244.1        --------------------------------------------------
Cattle_TCONS_00076017       --------------------------------------------------
Mouse_XR_868160.1           TGCTCCTTGGTGCTCACTCATGCTTCCTCAGAGCGAAAGCTCCCCACTCC
Human_XR_928958.1           --------------------------------------------------
Chicken_TCONS_00022527      --------------------------------------------------
Human_NR_125431.1           --------------------------------------------------
Human_XR_928865.1           --------------------------------------------------
Chicken_TCONS_00100207      --------------------------------------------------
Human_XR_928416.1           --------------------------------------------------
Mouse_XR_390359.2           TGTTAAATGTACACAGTATTTTACACGTCAATAAAACCTAGATAAACTTG
Human_XR_928534.1           --------------------------------------------------
Human_NR_125421.1           TCCTTTGCCTTCTGCCATGATTGTAAGTTTCCTGAGGCCTTCCCAGCGAT
Human_NR_117099.1           --------------------------------------------------
Mouse_XR_867986.2           --------------------------------------------------
                                                                              

Pig_TCONS_00007939          --------------------------------------------------
Pig_TCONS_00007940          --------------------------------------------------
Pig_TCONS_00007942          --------------------------------------------------
Pig_TCONS_00007941          --------------------------------------------------
Pig_TCONS_00007943          --------------------------------------------------
Pig_TCONS_00007945          --------------------------------------------------
Pig_TCONS_00007944          --------------------------------------------------
Human_NR_047475.1           --------------------------------------------------
Human_NR_038204.1           --------------------------------------------------
Mouse_XR_001784244.1        --------------------------------------------------
Cattle_TCONS_00076017       --------------------------------------------------
Mouse_XR_868160.1           TCCAGCGTGCTTGGGCACAGCTGAGTAGGCGGGACATGACGTGCCAATTT
Human_XR_928958.1           --------------------------------------------------
Chicken_TCONS_00022527      --------------------------------------------------
Human_NR_125431.1           --------------------------------------------------
Human_XR_928865.1           --------------------------------------------------
Chicken_TCONS_00100207      --------------------------------------------------
Human_XR_928416.1           --------------------------------------------------
Mouse_XR_390359.2           CTTAAGAAGTGAAAGACTACAACTAGTTTCCATGTACCAAATGGTGATTT
Human_XR_928534.1           --------------------------------------------------
Human_NR_125421.1           GTGGAACTGAAACCACACATTCAAAATAATGCTAACCTGTCAAGTTATTG
Human_NR_117099.1           --------------------------------------------------
Mouse_XR_867986.2           --------------------------------------------------
                                                                              

Pig_TCONS_00007939          --------------------------------------------------
Pig_TCONS_00007940          --------------------------------------------------
Pig_TCONS_00007942          --------------------------------------------------
Pig_TCONS_00007941          --------------------------------------------------
Pig_TCONS_00007943          --------------------------------------------------
Pig_TCONS_00007945          --------------------------------------------------
Pig_TCONS_00007944          --------------------------------------------------
Human_NR_047475.1           --------------------------------------------------
Human_NR_038204.1           --------------------------------------------------
Mouse_XR_001784244.1        --------------------------------------------------
Cattle_TCONS_00076017       --------------------------------------------------
Mouse_XR_868160.1           GCTCTTCCTTCCCCGAAGGCCGCTTCCAGACCATATTTTTTAATTTACAG
Human_XR_928958.1           --------------------------------------------------
Chicken_TCONS_00022527      --------------------------------------------------
Human_NR_125431.1           --------------------------------------------------
Human_XR_928865.1           --------------------------------------------------
Chicken_TCONS_00100207      --------------------------------------------------
Human_XR_928416.1           --------------------------------------------------
Mouse_XR_390359.2           TCTGGAAAATCATCTCAGCCTCACTGGAACCTTTGGCACAGGGTATGCCT
Human_XR_928534.1           --------------------------------------------------
Human_NR_125421.1           ATCTGCACTGTACATATTTCCTGGTCATAGGCAGCTTCCACACAAGAACA
Human_NR_117099.1           --------------------------------------------------
Mouse_XR_867986.2           --------------------------------------------------
                                                                              

Pig_TCONS_00007939          ------GCAAGGACAGAACAAACTGTGTGAGTTCTTGATACGACCTCCTG
Pig_TCONS_00007940          --------------------------------------------------
Pig_TCONS_00007942          --------------------------------------------------
Pig_TCONS_00007941          --------------------------------------------------
Pig_TCONS_00007943          --------------------------------------------------
Pig_TCONS_00007945          --------------------------------------------------
Pig_TCONS_00007944          --------------------------------------------------
Human_NR_047475.1           --------------------------------------------------
Human_NR_038204.1           --------------------------------------------------
Mouse_XR_001784244.1        --------------------------------------------------
Cattle_TCONS_00076017       --------------------------------------------------
Mouse_XR_868160.1           AATTTCTTATCTATTCCCTTGTTATCCTGGATACCAATATTTCTGCTAGC
Human_XR_928958.1           --------------------------------------------------
Chicken_TCONS_00022527      --------------------------------------------------
Human_NR_125431.1           --------------------------------------------------
Human_XR_928865.1           --------------------------------------------------
Chicken_TCONS_00100207      --------------------------------------------------
Human_XR_928416.1           --------------------------------------------------
Mouse_XR_390359.2           CTGCAGAAGACAGCACTGGCAGGACCCCTTATTGGTGACACCAAGCTTCT
Human_XR_928534.1           --------------------------------------------------
Human_NR_125421.1           TCTGGATGCAAATTAAAGAATTCAATTACTCAAGCCTAAGTGATAGAGGA
Human_NR_117099.1           --------------------------------------------------
Mouse_XR_867986.2           -----------------TCCCTCAACCTGTGTTACCTTCTTCCTTACCTT
                                                                              

Pig_TCONS_00007939          CCTGGCTCTTGTTCAATTATCTCTATGTTTCATCTCTGAAGTGGGGATAA
Pig_TCONS_00007940          --------------------------------------------------
Pig_TCONS_00007942          --------------------------------------------------
Pig_TCONS_00007941          --------------------------------------------------
Pig_TCONS_00007943          --------------------------------------------------
Pig_TCONS_00007945          ------------------------------GTATGTGTATATTCAGTGAA
Pig_TCONS_00007944          --------------------------------------------------
Human_NR_047475.1           --------------------------------------------------
Human_NR_038204.1           --------------------------------------------------
Mouse_XR_001784244.1        --------------------------------------------------
Cattle_TCONS_00076017       --------------------------------------------------
Mouse_XR_868160.1           CAGAGAATCCTTCAAACAAGAAAGACCCGGACTACGAATCTTTAGAATAC
Human_XR_928958.1           ------------------------------------------TCTGCCTA
Chicken_TCONS_00022527      --------------------------------------------------
Human_NR_125431.1           --------------------------------------------------
Human_XR_928865.1           --------------------------------------------------
Chicken_TCONS_00100207      --------------------------------------------------
Human_XR_928416.1           --------------------------------------------------
Mouse_XR_390359.2           CATCTCTCTGCATGGAGTTTAGATTTTTGCAAAAGCTTACATGACTGTGA
Human_XR_928534.1           --------------------------------------------------
Human_NR_125421.1           GACCTCGGCTACTCTGCCTGAGCACATCACTGCTGGATCTCAAAATCTGC
Human_NR_117099.1           --------------------------------------------------
Mouse_XR_867986.2           CATCTCTGTCACTCTTCAGAAGTGCATTGATTCATCAAACAGAACTGGCT
                                                                              

Pig_TCONS_00007939          TAATAGTACCTACCTCATAGGATTGTTGTGAAGAGTCGGGGTTACTCCTT
Pig_TCONS_00007940          --------------------------------------------------
Pig_TCONS_00007942          --------------------------------------------------
Pig_TCONS_00007941          --------------------------------------------------
Pig_TCONS_00007943          --------------------------------------------------
Pig_TCONS_00007945          GACTCTCAACAGAGAAAATTGCGTGGGCTGGACCAGGGAGGCAAGAATCT
Pig_TCONS_00007944          ------------------------------------------------TT
Human_NR_047475.1           --------------------------------------------------
Human_NR_038204.1           --------------------------------------------------
Mouse_XR_001784244.1        --------------------------------------------------
Cattle_TCONS_00076017       ---------------------TCACAGCCACCACCATCTTGGGGCACAGG
Mouse_XR_868160.1           ACTGCTCTTTATAGCCCCAGAGCAGCAGGCTCTATAATATGGGGGGATGC
Human_XR_928958.1           TAGAGGCCTGGGGTCCCTTTGGCAGCACTTTTCTCAAGAAAGTAGAGTCG
Chicken_TCONS_00022527      --------------------------------------------------
Human_NR_125431.1           --------------------------------------------------
Human_XR_928865.1           --------------------------------------------------
Chicken_TCONS_00100207      --------------------------------------------------
Human_XR_928416.1           --------------------------------------------------
Mouse_XR_390359.2           ATGAGACAGCATGGCTTTCAGAAATGTCCCTCTGTATTATAGTCCCCAAG
Human_XR_928534.1           --------------------------------------------------
Human_NR_125421.1           AAGAACTTCCTAGGGCTTCAGGAACTTTCATGTGCATACCAGTCACCTGG
Human_NR_117099.1           --------------------------------------------------
Mouse_XR_867986.2           ACCCACTCTTGTTTATGTAGAACACTACTATTATTCAAATTGCTATGCTA
                                                                              

Pig_TCONS_00007939          CTAAGTACTTCAAATAGTAAGTACTCCATAAATGCTGCATGTTTTTGAAG
Pig_TCONS_00007940          ------------------------------------GCATGTTTTTGAAG
Pig_TCONS_00007942          ------------------------------------GCATGTTTTTGAAG
Pig_TCONS_00007941          ------------------------------------GCATGTTTTTGAAG
Pig_TCONS_00007943          --------------------------------------------------
Pig_TCONS_00007945          ACACATAATGTGTGTCAGGGAAGCACCAGCTCAGGATGGAGCAGTCCCTT
Pig_TCONS_00007944          CTTAGCAATATGAGTTGATAAACCTGAAGACCAAAACCAACTATTTCAAC
Human_NR_047475.1           --------------------------------------------------
Human_NR_038204.1           --------------------------------------------------
Mouse_XR_001784244.1        --------------------------------------------------
Cattle_TCONS_00076017       GAACCCGGAGCTTGAGCAGGCCCCAGGACACCCCGTCTGTTGCCCCCTCC
Mouse_XR_868160.1           CTATGACGGGCCAGCTATAATCCCAACTGAGGGAGGGCATCTGGGCAGTA
Human_XR_928958.1           TGGACAACCAACTGCACAGGTTGGGAGGCTTTGAAGAACAAGCTGCCATG
Chicken_TCONS_00022527      --------------------------------------------------
Human_NR_125431.1           --------------------------------------------------
Human_XR_928865.1           --------------------------------------------------
Chicken_TCONS_00100207      --------------------------------------------------
Human_XR_928416.1           --------------------------------------------------
Mouse_XR_390359.2           TGGAAGGGTTTCTCTGAGTGGGAGAATTGTTTGGTACTGCCACATACTAA
Human_XR_928534.1           --------------------------------------------------
Human_NR_125421.1           GAATCTTGTTACGATGCATATTCTTTTTCAGTAAGCCCAAATTCTGCAAT
Human_NR_117099.1           --------------------------------------------------
Mouse_XR_867986.2           CTCTAATATTAACTTTCGGGGGACCCCTTCTTGTTTAGGGCTGAGGATAC
                                                                              

Pig_TCONS_00007939          TGGAAATGTATTATTTGTATCCCATATCTGAATTTCAGTCTCACAGAAAT
Pig_TCONS_00007940          TGGAAATGTATTATTTGTATCCCATATCTGAATTTCAGTCTCACAGAAAT
Pig_TCONS_00007942          TGGAAATGTATTATTTGTATCCCATATCTGAATTTCAGTCTCACAGAAAT
Pig_TCONS_00007941          TGGAAATGTATTATTTGTATCCCATATCTGAATTTCAGTCTCACAGAAAT
Pig_TCONS_00007943          --------------------------------------------------
Pig_TCONS_00007945          AAGAAAGATGTTGAGGAAGTTCCCTG---GTGGTGCAATGGGTTAGGGAT
Pig_TCONS_00007944          ATTTAAAA----ATAAGGACTGCATA---AACATCTAATGGGA-AAACAT
Human_NR_047475.1           --------------------------------------------------
Human_NR_038204.1           --------------------------------------------------
Mouse_XR_001784244.1        --------------------------------------------------
Cattle_TCONS_00076017       TGCAAGCCCAGGACCAGTGGCTGATCCTCCACGGCCCCCCACCCAGCCCT
Mouse_XR_868160.1           GGCTGGGGTTCTGCTGATATCAGGTGCT-GACCGTTCCATAGCCAGTGTG
Human_XR_928958.1           AATCCTGCAGCTACAAGGAAATGAACTCTATTAACTTGAGTGAGCTTAAA
Chicken_TCONS_00022527      --------------------------------------------------
Human_NR_125431.1           --------------------------------------------------
Human_XR_928865.1           --------------------------------------------------
Chicken_TCONS_00100207      --------------------------------------------------
Human_XR_928416.1           --------------------------------------------------
Mouse_XR_390359.2           CAGTTTTTTCTCAATCATCTTTAATCTTTTGGTAAGGGTTATTCATAATT
Human_XR_928534.1           --------------------------------------------------
Human_NR_125421.1           TCTTATAAGGTCTTAGGGGACATGATGTTTGCTTCTAGTGGTCCATGGTC
Human_NR_117099.1           --------------------------------------------------
Mouse_XR_867986.2           AGCTCAGCCGTAGAGTGCTTGCCCAGCTCTGCTGAGGCCCTCCCTGACTT
                                                                              

Pig_TCONS_00007939          TACATAAAACAGAAGAGAATGAATCATAGAATATCAAATACCATAACCTT
Pig_TCONS_00007940          TACATAAAACAGAAGAGAATGAATCATAGAATATCAAATACCATAACCTT
Pig_TCONS_00007942          TACATAAAACAGAAGAGAATGAATCATAGAATATCAAATACCATAACCTT
Pig_TCONS_00007941          TACATAAAACAGAAGAGAATGAATCATAGAATATCAAATACCATAACCTT
Pig_TCONS_00007943          --------------------------------------------------
Pig_TCONS_00007945          CTGAAGTCACTACAGAGGCTAAGGTCGCTCCTGTGATGAGGGTTTGATTC
Pig_TCONS_00007944          TCCCAGTGTTAGAATCAAGGAAAGCTGAAGATATAGTGAGATGTACATCA
Human_NR_047475.1           --------------------------------------------------
Human_NR_038204.1           --------------------------------------------------
Mouse_XR_001784244.1        --------------------------------------------------
Cattle_TCONS_00076017       GCGGAGTTTCTGCTCAGAGCGCCGTGGCTCACGGCTCGGCCGCCTGAGAC
Mouse_XR_868160.1           CTTGGACCTGAGCCCCGAGGAAGATGGGAGCATCCTTCCTCCGGGATTTT
Human_XR_928958.1           ACTAGATCCTTCCCCAGTCAAGCCTCCAGGTGAGAATTCAATCCTGGCTG
Chicken_TCONS_00022527      --------------------------------------------------
Human_NR_125431.1           --------------------------------------------------
Human_XR_928865.1           --------------------------------------------------
Chicken_TCONS_00100207      --------------------------------------------------
Human_XR_928416.1           --------------------------------------------------
Mouse_XR_390359.2           GTGCAACACTGAACAATAAACAGGTTCTGACAGATTTCTGGTAGCAACAA
Human_XR_928534.1           --------------------------------------------------
Human_NR_125421.1           TACTCCTGAAGGTCCACCATGCCCAGCTTCATCTCCCCACCCTCTGGAAA
Human_NR_117099.1           --------------------------------------------------
Mouse_XR_867986.2           CCAACGTCCAGGATCCTTGTCAGGAAGTAAACAGAAATGCGCCTGGTCCC
                                                                              

Pig_TCONS_00007939          TAGTACAGAAGGACTTTGAGAATTATTTCCCTAATAG-------------
Pig_TCONS_00007940          TAGTACAGAAGGACTTTGAGAATTATTTCCCTAATAGGTAAGCAATTGGC
Pig_TCONS_00007942          TAGTACAGAAGGACTTTGAGAATTATTTCCCTAATAGGTAAGCAATTGGC
Pig_TCONS_00007941          TAGTACAGAAGGACTTTGAGAATTATTTCCCTAATAGGTAAGCAATTGGC
Pig_TCONS_00007943          ---AGCTGAAGGATCCAAACTACTTTGTGTCT--TCAG-CACA-ATGGA-
Pig_TCONS_00007945          CAGGCCTGGGAACTTCCAAATGCTACAGGCACGGCCAGACATACACAGA-
Pig_TCONS_00007944          AAGAGGAGAGAG-----AAGTATCG-GTGGATTTTAGAGTATA-ATGAA-
Human_NR_047475.1           --------------------------------------------------
Human_NR_038204.1           --------------------------------------------------
Mouse_XR_001784244.1        --------------------------------------------------
Cattle_TCONS_00076017       CTGCACTCACACTGCTCAGTTCCGTTCCTCCCGGAGAAGCCCACGTGGGA
Mouse_XR_868160.1           ACCCAATAACCTATATGAACATTTTGTGCTGTCTTCCTGATCTTGAGCTA
Human_XR_928958.1           GCACCTGGATTGCAGCTTACAGAAGACCCAGCTAAGGCCATGTCTGGACT
Chicken_TCONS_00022527      --------------------------------------------------
Human_NR_125431.1           --------------------------------------------------
Human_XR_928865.1           --------------------------------------------------
Chicken_TCONS_00100207      --------------------------------------------------
Human_XR_928416.1           --------------------------------------------------
Mouse_XR_390359.2           ACAAAAATCCAAAAGTAGTGAAACTAGTTCTTAAGAAGGTATGCTTACCT
Human_XR_928534.1           --------------------------------------------------
Human_NR_125421.1           CTCTCCTGTACCCAAGCCACTTGCTCTCTTCTAAATAGGCATTGTGTTCC
Human_NR_117099.1           --------------------------------------------------
Mouse_XR_867986.2           TTGCACGGGTCTGGGCTCTCGGTGAATGAAGGGATGAATTGCCTGTGGTA
                                                                              

Pig_TCONS_00007939          -----------------------------------TTAAATTTGATTATT
Pig_TCONS_00007940          ATAAAGACAAGACTGAATGAAGTCTGCTGTGACAGTTAAATTTGATTATT
Pig_TCONS_00007942          ATAAAGACAAGACTGAATGAAGTCTGCTGTGACAGTTAAATTTGATTATT
Pig_TCONS_00007941          ATAAAGACAAGACTGAATGAAGTCTGCTGTGACAGTTAAATTTGATTATT
Pig_TCONS_00007943          --AAACTCAGTT--TTTTTATGTTT----------TTC--CCTAG---CA
Pig_TCONS_00007945          --AAAGATGGTT--GAAATGAATTTG----AAGAATTG--TGTAGGTGTA
Pig_TCONS_00007944          --GTAAGAGGTCCAGTGTTTAATTT----------TTA--TTTGA---TA
Human_NR_047475.1           --------------------------------------------------
Human_NR_038204.1           --------------------------------------------------
Mouse_XR_001784244.1        --------------------------------------------------
Cattle_TCONS_00076017       ATCACGGCCAAAGGGAAGAGAAACTGTTCTTCAACAGGAGCAAGAAAGAC
Mouse_XR_868160.1           CAGGAGCAGTGGAAGCTGAAAGTGCCCTGGCCAGTGAGATTCTTTAGCAG
Human_XR_928958.1           TTAAATCCACAGGAACTGCAAGATGGTATCAGAAGTGGGACCTGCAGTGG
Chicken_TCONS_00022527      --------------------------------------------------
Human_NR_125431.1           --------------------------------------------------
Human_XR_928865.1           --------------------------------------------------
Chicken_TCONS_00100207      --------------------------------------------------
Human_XR_928416.1           --------------------------------------------------
Mouse_XR_390359.2           TTCTTGATTTGTGAATCGAAGACCTTGGGTGCCATTCCTGTGGCTCTAAG
Human_XR_928534.1           --------------------------------------------------
Human_NR_125421.1           CATGTTCCCATGTGTCTGCCTCTTTCAACTTCTCCTCTAAAAATTCTCCA
Human_NR_117099.1           --------------------------------------------------
Mouse_XR_867986.2           TTGGTCTCCTCTGGAGTCCCAAGCTCTTGTGAGACTTGAGCTTGAGGAAA
                                                                              

Pig_TCONS_00007939          TCTCAAATACTACTGTCAACTCTGCCAAATAACAGAAATCTGTGGCCTGA
Pig_TCONS_00007940          TCTCAAATACTACTGTCAACTCTGCCAAATAA---AAATCTGTGGCCTGA
Pig_TCONS_00007942          TCTCAAATACTACTGTCAACTCTGCCAAATAACAGAAATCTGTGGCCTGA
Pig_TCONS_00007941          TCTCAAATACTACTGTCAACTCTGCCAAATAACAGAAATCTGTGGCCTGA
Pig_TCONS_00007943          GATTAATAAATAATGTCATGTTATAA------CAGAAATCTGTGGCCTGA
Pig_TCONS_00007945          ACATGATGAATGGCTTCAAATAAAAGGTCAAGCAGAAATCTGTGGCCTGA
Pig_TCONS_00007944          GGTATATGCTTACTTGCAAATTTG--------CAGAAATCTGTGGCCTGA
Human_NR_047475.1           --------------------------------------------------
Human_NR_038204.1           --------------------------------------------------
Mouse_XR_001784244.1        --------------------------------------------------
Cattle_TCONS_00076017       TCGCTCAGGCTGGAGCGACAGCTTGACTGAAAGAGAGATTCAGTGCCAGG
Mouse_XR_868160.1           CTAAGCAACAGGCTGAAGTAGCTTCTGTGTTGGGCAAGGAGGCTTCTAAC
Human_XR_928958.1           GGCATCTAGCAACCCCCAGGAGCATTGAGTGACCAGGCTTGGGACCCACC
Chicken_TCONS_00022527      --------------------------------------------------
Human_NR_125431.1           --------------------------------------------------
Human_XR_928865.1           --------------------------------------------------
Chicken_TCONS_00100207      --------------------------------------------------
Human_XR_928416.1           --------------------------------------------------
Mouse_XR_390359.2           TTTTCCAGATTTATAAATTTACTGCTGTTTA--GGAAGTTTAAGTGTAAT
Human_XR_928534.1           ------------------------------------GTTGTGCACATGTA
Human_NR_125421.1           TGACCCCCAAGCATAAGCCTCCAGCAGCAAGCTCAAAAATGCTTTCTACT
Human_NR_117099.1           --------------------------------------------------
Mouse_XR_867986.2           GGAAGGCTTTTGACTTCAGTGTGCTCCAAAACCATGCCAGGAATGCCAGA
                                                                              

Pig_TCONS_00007939          CCGTGACACTTGTGCTTAGAGTCTTAGCACATGGTCTGGCG--CTGCTGC
Pig_TCONS_00007940          CCGTGACACTTGTGCTTAGAGTCTTAGCACATGGTCTGGCG--CTGCTGC
Pig_TCONS_00007942          CCGTGACACTTGTGCTTAGAGTCTTAGCACATGGTCTGGCG--CTGCTGC
Pig_TCONS_00007941          CCGTGACACTTGTGCTTAGAGTCTTAGCACATGGTCTGGCG--CTGCTGC
Pig_TCONS_00007943          CCGTGACACTTGTGCTTAGAGTCTTAGCACATGGTCTGGCG--CTGCTGC
Pig_TCONS_00007945          CCGTGACACTTGTGCTTAGAGTCTTAGCACATGGTCTGGCG--CTGCTGC
Pig_TCONS_00007944          CCGTGACACTTGTGCTTAGAGTCTTAGCACATGGTCTGGCG--CTGCTGC
Human_NR_047475.1           --------------------------------------------------
Human_NR_038204.1           --------------------------------------------------
Mouse_XR_001784244.1        --------------------------------------------------
Cattle_TCONS_00076017       AGCCACAGCCCCCGGACCTGACAACGGGAGGCACTGCTGAG--GGGCCAT
Mouse_XR_868160.1           CATCTGAGCCTACCAGTGGAAAATCAAGCAGACCCGTAAAG--CAAGACC
Human_XR_928958.1           GGGCGCAGGGTGTCCATTGTTCTCTCGAAGCAACTGAGAAT--TGTGGAT
Chicken_TCONS_00022527      --------------------------------------------------
Human_NR_125431.1           ----------------------------------------------ATTG
Human_XR_928865.1           ------------------------------CTGCTTTTCCC--CTCTTGC
Chicken_TCONS_00100207      --------------------------------------------------
Human_XR_928416.1           --------------------------------------------------
Mouse_XR_390359.2           TAGAGACTTGGCCATCCAAACTATACAGCTCACTTAGTAAA--TTAAATA
Human_XR_928534.1           CCCTAGAACTTAAAGTATAATTAAAAAAAAAAAGACTTAAT--ATGCTAA
Human_NR_125421.1           CTGTTGTGTTGCCCGGCCCACTTCAAGAGTAGATGCTCAATTCCTTCTTC
Human_NR_117099.1           --------------------------------------------------
Mouse_XR_867986.2           CAGTGAGACATACCCAGTGGGTGACAATAATTAGTGCTCCCACCCATCCC
                                                                              

Pig_TCONS_00007939          TGGGAATCCTGAGTCACTCTTCTCCTGTGATTCCTA---ATGTTGAAGGG
Pig_TCONS_00007940          TGGGAATCCTGAGTCACTCTTCTCCTGTGATTCCTA---ATGTTGAAGGG
Pig_TCONS_00007942          TGGGAATCCTGAGTCACTCTTCTCCTGTGATTCCTA---ATGTTGAAGGG
Pig_TCONS_00007941          TGGGAATCCTGAGTCACTCTTCTCCTGTGATTCCTA---ATGTTGAAGGG
Pig_TCONS_00007943          TGGGAATCCTGAGTCACTCTTCTCCTGTGATTCCTA---ATGTTGAAGGG
Pig_TCONS_00007945          TGGGAATCCTGAGTCACTCTTCTCCTGTGATTCCTA---ATGTTGAAGGG
Pig_TCONS_00007944          TGGGAATCCTGAGTCACTCTTCTCCTGTGATTCCTA---ATGTTGAAGGG
Human_NR_047475.1           --------------------------------------------------
Human_NR_038204.1           --------------------------------------------------
Mouse_XR_001784244.1        --------------------------------------------------
Cattle_TCONS_00076017       CTCCGACCCCCACCATCTAGAGCCTCAGGCATATTG---TGCGGGATCCC
Mouse_XR_868160.1           TTACATCCCACAGGCGTGGAGAATTGGGTTATGGCA---CTAAGCAATGG
Human_XR_928958.1           ATTCTTCATTATTCCATCATCATCTCAAACCTCTTGGGTATAGTGTTTGA
Chicken_TCONS_00022527      --------------------------------------------------
Human_NR_125431.1           CGCATGCGGGAAACCCACGCTGAGGGAAGAATCATGGGAAAGAGTAGAGA
Human_XR_928865.1           TGCCAGAAGCAGGAGGAGATTTTTCTCTGAGCTTCAATTGAGAAACTGCT
Chicken_TCONS_00100207      ----------------------------------CTGTCAGTGAGCTGCT
Human_XR_928416.1           --------------------------------------------------
Mouse_XR_390359.2           GGACTTTCAGGCTCAGCGAATATTTTCTATCACATCCTGGAGAAAGAGAA
Human_XR_928534.1           TACTTAAAATATGAGGAAACTCTGTTAGGTTCCTAGACATTGCTCCAGCT
Human_NR_125421.1           CCCTAGTCGTATTTGCTGCTACTTTTGCAGGCTGCTGGAACACTTTCACT
Human_NR_117099.1           --------------------------------------------------
Mouse_XR_867986.2           AACAGAGGGAGTGCCTCTGTGTTTCCTAACCTACCCTACACATGAGAGTT
                                                                              

Pig_TCONS_00007939          AG-TCTCTGCAGAGGAGGAAGGACAGTCTGTCAGGGTGGATGGTCCCTAT
Pig_TCONS_00007940          AG-TCTCTGCAGAGGAGGAAGGACAGTCTGTCAGGGTGGATGGTCCCTAT
Pig_TCONS_00007942          AG-TCTCTGCAGAGGAGGAAGGACAGTCTGTCAGGGTGGATGGTCCCTAT
Pig_TCONS_00007941          AG-TCTCTGCAGAGGAGGAAGGACAGTCTGTCAGGGTGGATGGTCCCTAT
Pig_TCONS_00007943          AG-TCTCTGCAGAGGAGGAAGGACAGTCTGTCAGGGTGGATGGTCCCTAT
Pig_TCONS_00007945          AG-TCTCTGCAGAGGAGGAAGGACAGTCTGTCAGGGTGGATGGTCCCTAT
Pig_TCONS_00007944          AG-TCTCTGCAGAGGAGGAAGGACAGTCTGTCAGGGTGGATGGTCCCTAT
Human_NR_047475.1           ----CTAGACAGAGGATGAAATGCAGTAGTTCA---CCAACATGTTATGT
Human_NR_038204.1           --------------------------------------------------
Mouse_XR_001784244.1        ------------------------------------------GTCAGGGT
Cattle_TCONS_00076017       TG-GCTCATCTGAACCTGGAATCAACCAAGTCTCCACCCCCTGCAGTCTT
Mouse_XR_868160.1           AT-TCCCATCAGCCAAGGTATTAGTTCACACACTAAGGGGTGTGTGAACT
Human_XR_928958.1           CT-ACTACTGTGACCATAAATTCCAATAAAACCTAGGAAAAATGAAACCA
Chicken_TCONS_00022527      -------------------------CCACTCTTCACCGTGTGCCACGTCT
Human_NR_125431.1           CG-GGGTTCCACCGTGTTAGCCAGGATGGTCTCGATTTCCTGACCTCGTC
Human_XR_928865.1           GG-GGCTCGCTGAGTTTGAGGAAGAG-GCATCTGAACAGATGCCTGAAGA
Chicken_TCONS_00100207      CT-GCTGCCCTGGCTGTGTGTGATGCTCATTCATATTGGTCCATCTTTGC
Human_XR_928416.1           --------------------------------GCCAGCCTTAGCATGCTG
Mouse_XR_390359.2           AC-TCATATCTCAATTAAGATAAGACCCTCTCCCATTACATGGATATGCT
Human_XR_928534.1           GA-ATAGTGCCTTCTGATCAGGAGTCTGAGTTCCAGCCTCATTTGGCTAC
Human_NR_125421.1           CT-GAGGATTCTGATGAACACAGTTCTTGCCCTCTTCACTTTTCCAATCT
Human_NR_117099.1           ---------------ACACCGAATAACTCGTTACAAAAAGAGCTAGGGTC
Mouse_XR_867986.2           CTTAGAAAGCTGAAAACACAGGGATGGGCCACCAGGGCCTTGTTCCCAGC
                                                                              

Pig_TCONS_00007939          CTCCATTGGC----TGTGGACCAGGAATCACATGGTCCAGTTCCTGCTGT
Pig_TCONS_00007940          CTCCATTGGC----TGTGGACCAGGAATCACATGGTCCAGTTCCTGCTGT
Pig_TCONS_00007942          CTCCATTGGC----TGTGGACCAGGAATCACATGGTCCAGTTCCTGCTGT
Pig_TCONS_00007941          CTCCATTGGC----TGTGGACCAGGAATCACATGGTCCAGTTCCTGCTGT
Pig_TCONS_00007943          CTCCATTGGC----TGTGGACCAGGAATCACATGGTCCAGTTCCTGCTGT
Pig_TCONS_00007945          CTCCATTGGC----TGTGGACCAGGAATCACATGGTCCAGTTCCTGCTGT
Pig_TCONS_00007944          CTCCATTGGC----TGTGGACCAGGAATCACATGGTCCAGTTCCTGCTGT
Human_NR_047475.1           TTCTATGAAC----AACCAGATGCAAACGTCCTGGC---ATTCATCCTGC
Human_NR_038204.1           --------------------------------------------------
Mouse_XR_001784244.1        GGCCAT--GC----CACAGATTGCTAGGAGAGTTGATTGGAGTCTTGTAA
Cattle_TCONS_00076017       CCATCTGATC----CTGTGACTGTTGGAAGCAC-ATCCATCTCCACACCC
Mouse_XR_868160.1           GGATGGTAAC----CATGATGACCAAGTTAGATCTCATGGCGCTCCCAAA
Human_XR_928958.1           CTACATTAAC----TGAAAGGAGAGAAAGGAACAAGCTAGTGAGTCAGGA
Chicken_TCONS_00022527      CAGGTTTTCT----TTTTGTTCATCTGAGACACAGAACACCTCTTGATGA
Human_NR_125431.1           ATCCTCCCGC----CTTGGCCTCCCAAAGTGCTGGGATTACAGGCTTGAG
Human_XR_928865.1           ACATGAACAA----ACCGGTCATATGAAGATGTAGGATCAGAATGTTCAG
Chicken_TCONS_00100207      AACCGGGATT----CCGAGTCGGGATTCCGAGCGAGGCCTCATCGTGCAG
Human_XR_928416.1           GCTTGTTGCC----TCTTGGTTTTAAAATGGTTGCTGTAACTACAGTGGG
Mouse_XR_390359.2           ACTGAAAAAC----TCTGAGAGTGAGCAGAAATGGATTCATTCCAATGA-
Human_XR_928534.1           TCCTCTACCC----TTTTAAGTTTTAATTTTCTCAACTTCTTCCCTTTG-
Human_NR_125421.1           GGTTGCAGGCACAGCGGGGGACAGCAGGAGTGCAACACAGTAACTTAATA
Human_NR_117099.1           CCAGACTGCG-----CCAAAGCTTCAGGAGACTGCTCCTCGTCTGTGCAC
Mouse_XR_867986.2           TCTCCCCGACCCTTCTGTTGATAGAACTCTGTTGCTATAGAGATGGCCAT
                                                                              

Pig_TCONS_00007939          CAGTGAAAAGAGGCTCTTTAAGGAAATGATTGTCTGT-----CCAACATG
Pig_TCONS_00007940          CAGTGAAAAGAGGCTCTTTAAGGAAATGATTGTCTGT-----CCAACATG
Pig_TCONS_00007942          CAGTGAAAAGAGGCTCTTTAAGGAAATGATTGTCTGT-----CCAACATG
Pig_TCONS_00007941          CAGTGAAAAGAGGCTCTTTAAGGAAATGATTGTCTGT-----CCAACATG
Pig_TCONS_00007943          CAGTGAAAAGAGGCTCTTTAAGGAAATGATTGTCTGT-----CCAACATG
Pig_TCONS_00007945          CAGTGAAAAGAGGCTCTTTAAGGAAATGATTGTCTGT-----CCAACATG
Pig_TCONS_00007944          CAGTGAAAAGAGGCTCTTTAAGGAAATGATTGTCTGT-----CCAACATG
Human_NR_047475.1           CTGCTT------GCTGTTTGT-------ACCATC--T-----CCGTGGTA
Human_NR_038204.1           --------------------------------------------------
Mouse_XR_001784244.1        TGGTGGGCGAAGATTGATGAG-----CAGGTCCCACA-----CCAAGCCA
Cattle_TCONS_00076017       CCGAGGCCGGGGGCCTCTCAAGGGAAGAGTCGCCTTT-----CC---TCG
Mouse_XR_868160.1           GTGTGGCCAGCAGCCG-TGATGCTTTGTGTCACCCTC-----CTGGGGGG
Human_XR_928958.1           GAAAGAATTATTGCTTATTAAGTTCATTTACTTCAAT-----TGTGAGGA
Chicken_TCONS_00022527      AGGTCAC-----AGCTTTGATCCCCGTGGCTCGCTCT-----TGTGTTTG
Human_NR_125431.1           CCACCGCGCCCCGCTCTTTCGTGTTCCAAAGGCTTTT-----TAAATAAA
Human_XR_928865.1           GAAAAAGAAAAAGCAAGTGAAAACTTTTACAGTCAGA-----ATGAGCTT
Chicken_TCONS_00100207      CCACAGAGCGGGGAAGGGAGGGGAGAAAGATTCCATT-----AAAAAGAA
Human_XR_928416.1           TTTCTAATAGACTTAAATGAAAGGGCACCGCTTGATT-----CAAGGAAT
Mouse_XR_390359.2           -TGTCTCCAACATCTACTGCTGCATCTGCCATCAAGC-----TGAATGCT
Human_XR_928534.1           --TTTCATCAGCACTAGTTGACACTGCAACTTGCTTT-----GACCAATA
Human_NR_125421.1           TAATATGGAGCTGCTATTATGGAGGGAAACATTCACTG-CTCTGAAAGGA
Human_NR_117099.1           AGATGAGTGGCCAACTCTGGAGCCCAGGTTGTTGCTTC-CTAGTCTGGTG
Mouse_XR_867986.2           TCCTCTAGGGAGAAGAGTTGAGTGAAGCCTGCAGAGAGGCCTCCTGGGAA
                                                                              

Pig_TCONS_00007939          GGAAGCATCTGAGGAGTG---TTGAAAAACATACTGAGCTGAGGCCCCAT
Pig_TCONS_00007940          GGAAGCATCTGAGGAGTG---TTGAAAAACATACTGAGCTGAGGCCCCAT
Pig_TCONS_00007942          GGAAGCATCTGAGGAGTG---TTGAAAAACATACTGAGCTGAGGCCCCAT
Pig_TCONS_00007941          GGAAGCATCTGAGGAGTG---TTGAAAAACATACTGAGCTGAGGCCCCAT
Pig_TCONS_00007943          GGAAGCATCTGAGGAGTG---TTGAAAAACATACTGAGCTGAGGCCCCAT
Pig_TCONS_00007945          GGAAGCATCTGAGGAGTG---TTGAAAAACATACTGAGCTGAGGCCCCAT
Pig_TCONS_00007944          GGAAGCATCTGAGGAGTG---TTGAAAAACATACTGAGCTGAGGCCCCAT
Human_NR_047475.1           GCAACCATCCAAGCTGC----TGGAAGCACAGACTGAGCT----------
Human_NR_038204.1           ------AGTGAAGAGGTG---CCAGAATCCGCGAAGAGG---------GT
Mouse_XR_001784244.1        GGGGCAGTAGGGATGGAG---AGGAAGACCATTTAGAGGTAAGTA-----
Cattle_TCONS_00076017       TGATGTCCCTGGAACTTC---TAGAGCCTGACATAGCATTGGCTGT--GT
Mouse_XR_868160.1           GCTTGTGTTAGAAACCTTTCCTCAGCTTCCTCTAACCCCTTTGGAATCCT
Human_XR_928958.1           ATAGAAAGTTAATGAGATTGAATAGCTAACCAACCAAGGTCAGCATG-GT
Chicken_TCONS_00022527      TAGCCATTATTAGTAACA---TCAGCTCGTGCATGCACTTCTCCCTGCCT
Human_NR_125431.1           CTTCCACTCCTGTCCTGGATTCTGCTTTATGGCCCTCAGTCGAATTCTTT
Human_XR_928865.1           GGCTTATTTGGAGAATAGG--CGATGAAATAAACAGAGACTTGCAACAAA
Chicken_TCONS_00100207      ATGTTGTCAAGGAAACTGCTTTCACAGCCCCGCTCCGTGCAGCCAATAAG
Human_XR_928416.1           TGAGAAGCAAGATGTGTC---TTCAAGCATGGCTAGATCCAGAAGGAATT
Mouse_XR_390359.2           GTCAATGCAACAAAGACCTAGTTCTACCACAGAGACCTCATGAATTGGCA
Human_XR_928534.1           GCATGGACAGAAATGAGACCTACCAACTTTATATTGCTCTCTTCGAGGTC
Human_NR_125421.1           CTCAACAGCTGAGTCTTAAAGAAGGATTTTACAAGATTGACAAAGAAATG
Human_NR_117099.1           GTGAATCCTTCATAGTCT---GAGTCTCACTTGGTTGCTCAGACTGGAGT
Mouse_XR_867986.2           CAGAACAGTGCATGGAGTCTCTCCACCCAGTCATTCACTTCCTCCTCTAC
                                                                              

Pig_TCONS_00007939          CCTCAGCTCAGATTCTGA-TTTAATTGATCTGGGACTG-GCTGGCCTGGG
Pig_TCONS_00007940          CCTCAGCTCAGATTCTGA-TTTAATTGATCTGGGACTG-GCTGGCCTGGG
Pig_TCONS_00007942          CCTCAGCTCAGATTCTGA-TTTAATTGATCTGGGACTG-GCTGGCCTGGG
Pig_TCONS_00007941          CCTCAGCTCAGATTCTGA-TTTAATTGATCTGGGACTG-GCTGGCCTGGG
Pig_TCONS_00007943          CCTCAGCTCAGATTCTGA-TTTAATTGATCTGGGACTG-GCTGGCCTGGG
Pig_TCONS_00007945          CCTCAGCTCAGATTCTGA-TTTAATTGATCTGGGACTG-GCTGGCCTGGG
Pig_TCONS_00007944          CCTCAGCTCAGATTCTGA-TTTAATTGATCTGGGACTG-GCTGGCCTGGG
Human_NR_047475.1           CTATGAGTCAA----TTA-TTTTATATACCTGGGAACGTGCTAGCCT---
Human_NR_038204.1           CGACGAATGCGCTGCCGC-GGAGGCAACAATGGCCATG-AGGGATTCAAG
Mouse_XR_001784244.1        GGACAGCTCACAGACAGA-ACTGACTGAACGTGGGCAAAGTAGATAAGAG
Cattle_TCONS_00076017       GCGGGACTCCTTGGAGGA-ACAGCTGACTCTGGGATGGAGCAGGGCA---
Mouse_XR_868160.1           TCCTTGCTGGGCAGCCCA-GAGGCTGCCCTTTGCCAATGACATCATGGAG
Human_XR_928958.1           GCAAAGAAGTGGTCTACA-TTTAACATTTTGCAGGAAGGATTTGACAGCT
Chicken_TCONS_00022527      GCCCTTGTCTGGCTGCAA-GGGAGCAGGGGCAGGATAA--CAAAAGAAAG
Human_NR_125431.1           CTTCTGAGGAGGCAAGGACTGAAGTTGCTTCTGACCAGTACAGGAGAAAA
Human_XR_928865.1           TAGGAGAGCAGCAATTGA-AGAACCGTGGTTACACTGCAAAGGATATCAA
Chicken_TCONS_00100207      GCACAAAGAAGAGTCTCACCACGCAGAGCTGTGTGCAGCACGGGCTAGGC
Human_XR_928416.1           CCACCCAAGCTGATTCATTTAAAACACAGATAACTCGTCAGAAGATAGGT
Mouse_XR_390359.2           GAACATGGCAGTACACAGATGGCTACTGACATGCAGACAAATACATGTTA
Human_XR_928534.1           TGTGCCACCACGTAAGAAGTATAACTATGCTGCTTCTAGTGAAGTTGAGC
Human_NR_125421.1           GGTTATCTCCAGATAGGAAGGAAAAATCACAAGGAATAGTACAGCAAGGA
Human_NR_117099.1           ACAGTGGTACGATCTCGA-CTCACTGAAACCTCTGCTTCCTGGCTTCAAG
Mouse_XR_867986.2           ATGCTCGCCTACTCCTGCGTCTACTCCTGTCTGTATTTGTTGGTTTATTT
                                                                              

Pig_TCONS_00007939          CATTGGTAGTTCTTGAAGCTTCCAAG----TTTTACTAATCTGATTCTC-
Pig_TCONS_00007940          CATTGGTAGTTCTTGAAGCTTCCAAG----TTTTACTAATCTGATTCTC-
Pig_TCONS_00007942          CATTGGTAGTTCTTGAAGCTTCCAAG----TTTTACTAATCTGATTCTC-
Pig_TCONS_00007941          CATTGGTAGTTCTTGAAGCTTCCAAG----TTTTACTAATCTGATTCTC-
Pig_TCONS_00007943          CATTGGTAGTTCTTGAAGCTTCCAAG----TTTTACTAATCTGATTCTC-
Pig_TCONS_00007945          CATTGGTAGTTCTTGAAGCTTCCAAG----TTTTACTAATCTGATTCTC-
Pig_TCONS_00007944          CATTGGTAGTTCTTGAAGCTTCCAAG----TTTTACTAATCTGATTCTC-
Human_NR_047475.1           TCCTGTCACTCTTTGATGTCACTATG----TA--GACAGTTTGCAGCCT-
Human_NR_038204.1           GATTATGCGTCTCTGCACCCTACAA------TACACCAACTGGCAGTTC-
Mouse_XR_001784244.1        AGTTCGGTGGGGTTCAGAGCGTTGTG----CTGAATCATCAGGAAGGTGG
Cattle_TCONS_00076017       CACACGCGATGATCCCGGGGCACTTG----CTGGGTCAGAAAGAGAGGA-
Mouse_XR_868160.1           CACCTTGCCCACTGGGGTTCCGTTGG----GTGTGGTTAATGGGAAGTGT
Human_XR_928958.1           TCTTTTGGGCATATCAGAATCGCCAG----CATCACTACTCTTGCACTGT
Chicken_TCONS_00022527      TATAAATAGTCTTTTTAAAAGCCTG------TTAAATAGAAGTAGACTT-
Human_NR_125431.1           CGAATACAGCAGGGATGACTTCCAC-----CAGCTCCACTTTGCAGCTCT
Human_XR_928865.1           TGCTCACAGCATCTCAGAGCGCTAGT----CTACCCTGCCACCCTTATGG
Chicken_TCONS_00100207      TCCACAAACGTAATTGAGACAGCAGGAATTCAGTGCTAACTACAAAGCCT
Human_XR_928416.1           GTTACAAAGACTTTCAAGCCCAAGGA--------ACTGCTGAAGAGACTG
Mouse_XR_390359.2           AAGGGAGAGACCTTCAAATGATGATACAAGAATTTCCTCAGAGAGGTTTC
Human_XR_928534.1           CTCACCCAGATGTCTCAGCTACCATAACTAAGGCACTAGACATGTGGGTG
Human_NR_125421.1           AAGAGGAAACAGCACTGGACTTGGGGAAAAGGGAAATCCTTGAGATGTTG
Human_NR_117099.1           CATTTCTCCTGCCTCAGCCTCCTGAG----------TAGCTGAGATTACA
Mouse_XR_867986.2           TATTAGCATCTTTACAGAGGATTAGGCAACCCGCTGGACACAAGCCTCTT
                                                                              

Pig_TCONS_00007939          ---CATCTCTATCAGAAGAATGGAAATCCCTTTAACAATGTTTGCTAAAC
Pig_TCONS_00007940          ---CATCTCTATCAGAAGAATGGAAATCCCTTTAACAATGTTTGCTAAAC
Pig_TCONS_00007942          ---CATCTCTATCAGAAGAATGGAAATCCCTTTAACAATGTTTGCTAAAC
Pig_TCONS_00007941          ---CATCTCTATCAGAAGAATGGAAATCCCTTTAACAATGTTTGCTAAAC
Pig_TCONS_00007943          ---CATCTCTATCAGAAGAATGGAAATCCCTTTAACAATGTTTGCTAAAC
Pig_TCONS_00007945          ---CATCTCTATCAGAAGAATGGAAATCCCTTTAACAATGTTTGCTAAAC
Pig_TCONS_00007944          ---CATCTCTATCAGAAGAATGGAAATCCCTTTAACAATGTTTGCTAAAC
Human_NR_047475.1           ---AGGCAACATGGGAAAAAGTGAAACACTTCACTCAGGGCGCAGAACAA
Human_NR_038204.1           ---CATC---ATTTGAAAGAAAATCTTCAAGGTAAAGACATTTACAATGA
Mouse_XR_001784244.1        TGATGTCATCAATTAGGAAAGAAGAGTAGGCATGGTGATGTGATTTATTC
Cattle_TCONS_00076017       ---TCTATTCAACCAAGAG-CATCACCAGGGAGCATGTCAAGGTCGACAG
Mouse_XR_868160.1           ---TGCAGGAGATTAGAGGGAAGAAGTTTGTTTTCTTTGGTTTCCAG---
Human_XR_928958.1           -GCGGCCATTATTAAGTGAAATAAGGATTACTTGAACACAAGCACTGCAA
Chicken_TCONS_00022527      ---TTTAGGGAGGAGGGAGAAAGAATGAGGCGTGTTACCATAGTAACTGC
Human_NR_125431.1           ---GAGGTGTATTAAAAATGACCTGGAAGAAGTCATGCCACGGGCCAGAC
Human_XR_928865.1           ATAATATATTTCTGGACTTTGAATCGAGTCAGTACCCAGAACTACAGGAC
Chicken_TCONS_00100207      TGTTTTGATTACCGTGTGGACTCCATCCCAACCTACTGTAGTTGTTCT--
Human_XR_928416.1           ---CATCGAAGATCCAGCATCCATAGTGTACTTCATGGAATCCAGACTGC
Mouse_XR_390359.2           CCAAACAAGAACTAAGTAAAACTAAAGGAGTGAGAACATAAAAACAATGG
Human_XR_928534.1           AGCCATTTGGATTTTCCATCCTCATGCCCAGCTGA--ACTCCCAGGGCAA
Human_NR_125421.1           CTAAGGCATAAAGAGCAAGACAGAGAGTGTCAGAAGATGACACTGACGTC
Human_NR_117099.1           GGCGCCCACCACCAAAAAAAAAATAACCCAGCCTCAGAGGTGCTTATTTA
Mouse_XR_867986.2           TGGGTACAGAAAACCCTACCCACTGCCCATGTCCTTCGCACCGATGGATA
                                                                              

Pig_TCONS_00007939          TTCCAGT--ACAGTTTCTGGAC--ATCTTG---ATGAAGATAAATCCACA
Pig_TCONS_00007940          TTCCAGT--ACAGTTTCTGGAC--ATCTTG---ATGAAGATAAATCCACA
Pig_TCONS_00007942          TTCCAGT--ACAGTTTCTGGAC--ATCTTG---ATGAAGATAAATCCACA
Pig_TCONS_00007941          TTCCAGT--ACAGTTTCTGGAC--ATCTTG---ATGAAGATAAATCCACA
Pig_TCONS_00007943          TTCCAGT--ACAGTTTCTGGAC--ATCTTG---ATGAAGATAAATCCACA
Pig_TCONS_00007945          TTCCAGT--ACAGTTTCTGGAC--ATCTTG---ATGAAGATAAATCCACA
Pig_TCONS_00007944          TTCCAGT--ACAGTTTCTGGAC--ATCTTG---ATGAAGATAAATCCACA
Human_NR_047475.1           TGGAAGT--CCCTGGAAGGAAA--GGCTTGCAAGAGAAAACCAAGTGGCT
Human_NR_038204.1           CACAAAA--ACCTTTCAAAGGC--ATCATGGTCCTAAAGGGCTTTCCCCA
Mouse_XR_001784244.1        CAGGAAT--ACTCCGAGGAGGT--GTGTATGAGACATCCAGCAAGCGA-A
Cattle_TCONS_00076017       GAAGAGC--TCCTGGTGGCTGC--GGCTGGAACAACTCCAGCAACAGAAA
Mouse_XR_868160.1           -GTCAAC--TCCTCTGGAAGGT--CCTCAGCTTCTAGAGGATGGTCCCCC
Human_XR_928958.1           TGCCGCT--ACAGTCAATGTGATAACCCAGCTGGTGACTAAGTGACCAAG
Chicken_TCONS_00022527      CAATGGT--TTATTTAAGAAGGGCAAAGAAACAAACACCACAAAAAGGCG
Human_NR_125431.1           CTTAACA--TTCCTTTCGGCTTACCCCAGGATTTCAGACAAAGCTTCACT
Human_XR_928865.1           TGTCAAA--TGCTTCTGAAGAGTCTCCTTTACTTCATCCTTCAGTTGCAA
Chicken_TCONS_00100207      TTGTGCC--TCCGTTAATGAGCCAGCCTTGCTTTCCTCTCTGTAAAGCTA
Human_XR_928416.1           GCCAACT--GACAGCAATAGAGAGGCCTCAGGAGAAGCTAAGGATTTGCT
Mouse_XR_390359.2           GGAGATT--TTTATTTTAGAAGAGCTTCCTGCTTGCAGGAAAAAGTGCAA
Human_XR_928534.1           TGGAGCT--GCATAAATTGGAC-CATTTGGAATAGAAGGACATCCCAGAT
Human_NR_125421.1           ACCTGAC--TCCTGCTGCTGAGCTTCTCTGACATTTTCTCAAGGGCTCAA
Human_NR_117099.1           GCAAATTCAACCTTAAACCTGAGTGCATGGAAACTATTGATGCAGTGTCC
Mouse_XR_867986.2           GGCCAGC--GCGCTTCACTGGC-CGCTTCAGAGGCGTGAGGACGTCTGCA
                                                                              

Pig_TCONS_00007939          GA--AGAA--CGGTCCTGGGT-------TTCTGTCTCTTTACCTTGATG-
Pig_TCONS_00007940          GA--AGAA--CGGTCCTGGGT-------TTCTGTCTCTTTACCTTGATG-
Pig_TCONS_00007942          GA--AGAA--CGGTCCTGGGT-------TTCTGTCTCTTTACCTTGATG-
Pig_TCONS_00007941          GA--AGAA--CGGTCCTGGGT-------TTCTGTCTCTTTACCTTGATG-
Pig_TCONS_00007943          GA--AGAA--CGGTCCTGGGT-------TTCTGTCTCTTTACCTTGATG-
Pig_TCONS_00007945          GA--AGAA--CGGTCCTGGGT-------TTCTGTCTCTTTACCTTGATG-
Pig_TCONS_00007944          GA--AGAA--CGGTCCTGGGT-------TTCTGTCTCTTTACCTTGATG-
Human_NR_047475.1           TC--TGAG--ATATTCGAAAG-------TCCAGTTGTTTTCCCTTTTTA-
Human_NR_038204.1           AG--GGAC--AGCACAGTGTG-------TTCCAGGCCCTGACAAGAGGT-
Mouse_XR_001784244.1        GA--TGGG--AGAATCGGAGT-------CTCACCCTAGGAATGTGTTTG-
Cattle_TCONS_00076017       TA--TTGT--GGCCAGGGATTATAC---TCCAAAGAATGAACTAGTTAC-
Mouse_XR_868160.1           TTCTTTGC--AAAACTCTTTTTGGG---TTCCATTAACCACCCTGTCTC-
Human_XR_928958.1           GACGGGGA--GTATCTACAGCGGGGAGACTCTGGAAAAAGGGAGGATTCA
Chicken_TCONS_00022527      AAGTCGAG--AGGAGCTGGAG-------ATCACTGGAGGAATCTGTCGGG
Human_NR_125431.1           TTCCTAAC--CAGTCACAAATCAGA-GAATTTTTGATTCCACCTATGAC-
Human_XR_928865.1           TA----CA--TCATTTTTGTTCTTTTGCTTCTGTTATTTTAACATAGTC-
Chicken_TCONS_00100207      GCCAGAAA--TTTTAAGTAGGAGAGAGGTCAGGGGGAAGGTGTCAGAAAT
Human_XR_928416.1           AACTGTGA--AGAAAAAGATT-------ATGTGTTTCACAACACTGCAA-
Mouse_XR_390359.2           GGTTCCAT--ACATGGGAATTCTAACATTTCCCTGTTACCATGCTTTCTC
Human_XR_928534.1           GATTCCAGTCAGCCCAGAATCATAAGAATCCTGAGAAATAATATGTCAT-
Human_NR_125421.1           GGCTTGGATACCCTCTGATATGGTTTATCTGTGTCCCCGCCCAAATCTCA
Human_NR_117099.1           AAGGTGGAGAAAGGTCAGAGTGGA----TCCAGAGGAGCCAAGAGAAGAC
Mouse_XR_867986.2           GTCTCTCATCTTCCTTTAGTCGAGCTCTTCCCAACGTTGCTGATTAGAA-
                                                                              

Pig_TCONS_00007939          ---T----TAGCTCCTCAGGGACACCTGGGAAACAGTGTCTCTTGAAGAA
Pig_TCONS_00007940          ---T----TAGCTCCTCAGGGACACCTGGGAAACAGTGTCTCTTGAAGAA
Pig_TCONS_00007942          ---T----TAGCTCCTCAGGGACACCTGGGAAACAGTGTCTCTTGAAGAA
Pig_TCONS_00007941          ---T----TAGCTCCTCAGGGACACCTGGGAAACAGTGTCTCTTGAAGAA
Pig_TCONS_00007943          ---T----TAGCTCCTCAGGGACACCTGGGAAACAGTGTCTCTTGAAGAA
Pig_TCONS_00007945          ---T----TAGCTCCTCAGGGACACCTGGGAAACAGTGTCTCTTGAAGAA
Pig_TCONS_00007944          ---T----TAGCTCCTCAGGGACACCTGGGAAACAGTGTCTCTTGAAGAA
Human_NR_047475.1           ---A-----AAATTTTCAGATGCTCTTTGATGCCA-----TTTCATAAAG
Human_NR_038204.1           ---T----TAAGACCTGTGACACAGACTGAAGCT----CTCCTGGCATAC
Mouse_XR_001784244.1        ---C----CCTTAACTGCTGTTGATATAAAAATCACTGATTCTTAGAGGT
Cattle_TCONS_00076017       ---C----CTTGAGCTCATACTGACATAAATA-CATGATTGGATAAATAA
Mouse_XR_868160.1           ---T----TGTCTCTTCCTGTCTATCCAGACAGTTTACTGTTACAAACCT
Human_XR_928958.1           CATC----CAGTGCCACTGGGGCAGGGCAGAATGAGAGTTCATCATGCTA
Chicken_TCONS_00022527      ACAC----AGACAACATGGGGCCAGAAAGCTCTCATTGGGTCTGGAGCAA
Human_NR_125431.1           ---C----TGTGAGCTCCTGCTTCAAGATATTCCACCTTTTTTAGGCCAA
Human_XR_928865.1           -TAC----AGATATTTTCAAGAGCAGTCTAATCTATTTTTTTAATTGAAC
Chicken_TCONS_00100207      GACT----GCAGGCTTGCTTTTGGTAGCAGTATTCTTCCTGCAAGGATAA
Human_XR_928416.1           GCCT----CGAAACCACAGAAGCAGTGAGCAAGCTAACATTTATTCTAAA
Mouse_XR_390359.2           ACTTGTGATAGAACTTGTGTTTCAGCCCAGAGTGGTAGCCATGCTCTCTC
Human_XR_928534.1           -------GATTGTCTTAAGCAACTAAATGAAAACATAGTTGGATACAAAG
Human_NR_125421.1           CCTTGGTTTGTAATCATCTCCATGTGTCAAGAATGGGACCAGGTGGAGAT
Human_NR_117099.1           GTCCAGCATGGTGACCTGGGCTCAAGTCAAGGTCCTTATTTCTCTGCTGA
Mouse_XR_867986.2           ---CCCAGTGCTCTCCGGGAAGCACAGAAATTGGATCAATCTGTAAAGCC
                                                                              

Pig_TCONS_00007939          CC----TGTGGGTAAACACCCTGTC---TCACATTCCAAAGAACCTTTAA
Pig_TCONS_00007940          CC----TGTGGGTAAACACCCTGTC---TCACATTCCAAAGAACCTTTAA
Pig_TCONS_00007942          CC----TGTGGGTAAACACCCTGTC---TCACATTCCAAAGAACCTTTAA
Pig_TCONS_00007941          CC----TGTGGGTAAACACCCTGTC---TCACATTCCAAAGAACCTTTAA
Pig_TCONS_00007943          CC----TGTGGGTAAACACCCTGTC---TCACATTCCAAAGAACCTTTAA
Pig_TCONS_00007945          CC----TGTGGGTAAACACCCTGTC---TCACATTCCAAAGAACCTTTAA
Pig_TCONS_00007944          CC----TGTGGGTAAACACCCTGTC---TCACATTCCAAAGAACCTTTAA
Human_NR_047475.1           CC----TGTGATTGGGCCAAAAGTC---TTAGTTCACCATGTACCACAAA
Human_NR_038204.1           TC----TGAAGCTCTCCTGGCACCC---TCCCCTTT--ATGCTTCACAGG
Mouse_XR_001784244.1        CC----TGAGAACGTTCAACCTCCA---ACACAGAT---TGCTCTCCAAC
Cattle_TCONS_00076017       AT----AAATAAATCTGGACAAACC---TCCCACGCCAAAAAATCCTAAA
Mouse_XR_868160.1           CA----GAGAGCTGTCCCATAGGCT---CCTCTTACCTCTGAAATATTAT
Human_XR_928958.1           CA----AAGAATGGCACAGAATATA---CGACTTGTGAGTGGATTATCTC
Chicken_TCONS_00022527      AT----ACCAAGGGCTGAAAATGTA---GAATA------GAAACTGCATC
Human_NR_125431.1           ACC-AATGTATAACCTCCAAGTGTCGATTTACACTTTCGACTGTAACTTC
Human_XR_928865.1           TTT-ATATTGACAAAAAAAGGTATC--TCAAATTCAAAAACGATGATGTA
Chicken_TCONS_00100207      TTA-CTTAAAGTGAGACGAATGCTC--TGCATTTCAGTTAACTCCTCTCC
Human_XR_928416.1           GAT-AAACATGAAATCCAGTTTATA---CCTCCAGGTCAACACTCTCATC
Mouse_XR_390359.2           CCT-GATGGCTGTACTCTAGGACTACAGCTTCCAGGAGAACACAGCTATC
Human_XR_928534.1           CAG-TATATAACTACAAAAGCCTTTTAGTTCAAGAGCTAGTTTAACTTTA
Human_NR_125421.1           AAT-TGAATCATGGGGGCAGTTTCCCACATACTGTTCACATGGTAGTAAA
Human_NR_117099.1           AC-----CATCACATTCCTTATACAGAGTGGGACAGCATTGGCTGAGTTC
Mouse_XR_867986.2           AAACGGAGATGAAGGGCGTTCGGTCTCTGGGAATGAATATGTAACGCCTC
                                                                              

Pig_TCONS_00007939          TGATGATGATTG--TGTACCATCT-GCCAA--GATAAGCAAGTTCCTGGA
Pig_TCONS_00007940          TGATGATGATTG--TGTACCATCT-GCCAA--GATAAGCAAGTTCCTGGA
Pig_TCONS_00007942          TGATGATGATTG--TGTACCATCT-GCCAA--GATAAGCAAGTTCCTGGA
Pig_TCONS_00007941          TGATGATGATTG--TGTACCATCT-GCCAA--GATAAGCAAGTTCCTGGA
Pig_TCONS_00007943          TGATGATGATTG--TGTACCATCT-GCCAA--GATAAGCAAGTTCCTGGA
Pig_TCONS_00007945          TGATGATGATTG--TGTACCATCT-GCCAA--GATAAGCAAGTTCCTGGA
Pig_TCONS_00007944          TGATGATGATTG--TGTACCATCT-GCCAA--GATAAGCAAGTTCCTGGA
Human_NR_047475.1           TAGTGTACTCTA--TATAGCATAT-GCTTA--ACTAAGAAAAAATAAAGA
Human_NR_038204.1           TGTTTCTCCTAA--TAAATTTCTT-GTATG--TCTCATCCCATCTGGG--
Mouse_XR_001784244.1        CAGTGGCTGGGG--TGCTATTGGG-ACAAG--AGACTTCCAGGCTAAGGA
Cattle_TCONS_00076017       TAATGTTTGCAGA-TACTCTGCCC-TCATGG-AGGGAGCAGGACCTCCCC
Mouse_XR_868160.1           GAATCTCTTCTCA-AATCCGTCTG-TTGCTG-ACAGACCCTGACTGATCT
Human_XR_928958.1           TGGAATTTTCTG--TTGACTACAT-TTGTAC-TACAGTTGTATGTGGGTA
Chicken_TCONS_00022527      TGGAATTGCAGG--TGTGATGGTG-CCCAGA-AACACCACAATGGGACTG
Human_NR_125431.1           TGCTTTCCTGAGA-TTTACCCCTG-CCTTTA-AAAACCCTTGCTTGTAAT
Human_XR_928865.1           CAATGGCTTCTG--TCTTTGGTTT-TATAAT-GCTTTCATCATCATTAGA
Chicken_TCONS_00100207      AGCCTACATTAAA-TCCAGGAGGA-AAATTC-CCGATCCAAACCTGTGGA
Human_XR_928416.1           TGATCTCAGAAGAATTCATCATTT-TTTGAGGACCTACTTTGTGCTAGGA
Mouse_XR_390359.2           TCAGAGCTTCCCCTCCAGCTACAGAGCATGGGAATGGCACAGCCTGGAAG
Human_XR_928534.1           CAGTAAATATTCAGTAGAAAATCT-CTGGTCTGTGGTTTCTGTCTCCTGA
Human_NR_125421.1           TAAGTCTCATGAGCTCTGATGGTTTTATAAATGGGAGTTCCCCTGCACAG
Human_NR_117099.1           TACTAGCAAATGCCGGAGATGTGGTTCCTGTTGGCCTTTTAACTGATGTG
Mouse_XR_867986.2           TGCTCTCCAAAGACTCCTTTTGTGTAACTCAGCTTTCAACAGTCCGACAT
                                                                              

Pig_TCONS_00007939          AATAACA----GCATCAACATCACCAGAGAACTTGTTAGAAGTACAAAAT
Pig_TCONS_00007940          AATAACA----GCATCAACATCACCAGAGAACTTGTTAGAAGTACAAAAT
Pig_TCONS_00007942          AATAGGG----GCCGCG-CGGGCCCGGGTCACGGGTTCGCGCCGCGTCTT
Pig_TCONS_00007941          AATAAGGCCC-GCCTCGCCGACGTCACAGCGCGGCGGCGGCCGCCGGTGT
Pig_TCONS_00007943          AATAACA----GCATCAACATCACCAGAGAACTTGTTAGAAGTACAAAAT
Pig_TCONS_00007945          AATAACA----GCATCAACATCACCAGAGAACTTGTTAGAAGTACAAAAT
Pig_TCONS_00007944          AATAACA----GCATCAACATCACCAGAGAACTTGTTAGAAGTACAAAAT
Human_NR_047475.1           TTTAGAAATA-GA-------------------------------------
Human_NR_038204.1           --------------------------------------------------
Mouse_XR_001784244.1        TGTTGAAAGA-CTTTTGAGGTCATTGTTCAGTTTACATCTGTGAACAGGC
Cattle_TCONS_00076017       TCCCTCTCTC-CAGACACGGGCCCTGCACAGTGGCTCCCTTCCAAGGCAA
Mouse_XR_868160.1           ACAGGGTCTGGCCAATGGTGGCACTGCCTAGAACTCTCAACCCAGGGCAA
Human_XR_928958.1           ACAAACTGTGGAAAGTGAAACTTCGGGTAAGGGGGAGGCTACCGTAGATA
Chicken_TCONS_00022527      TTCCACTCTCAACATTAAAGGCTCAAAGACCAGAAGCAA-----------
Human_NR_125431.1           CCCTCAGGGAGGCCGTGTATTTATTAATCATGAGCTGCCCAATTCTCCTT
Human_XR_928865.1           ACATTCAAAATGTAACATCGCTTGCAGTATTTTATTCAATTTTTTTGTTT
Chicken_TCONS_00100207      GGAATAAGAAGAGCTCCAGGGGGAAAAGAAACA-----------------
Human_XR_928416.1           ACTTTATGTAAAT-------------------------------------
Mouse_XR_390359.2           TCTGACTTTAACTATTCAACATTGCCACTAGATGGAAATTCCGCTCTTAA
Human_XR_928534.1           CTGGATCTTGACAGATCCAAACATAAATGCTGAAACCAATAA--------
Human_NR_125421.1           GCTCTTTTTGCCTGCCACCATGGAAGACACCCCTTTGCCCTTCCTTTATT
Human_NR_117099.1           ATGAAATAAAGTCTTCCATAATTTGACAA---------------------
Mouse_XR_867986.2           CCAAAGAAGGCAGACATACCACCCTGACAACTTAAATAAAATTTTCAACT
                                                                              

Pig_TCONS_00007939          CAGCCTGCACTCCA-----GATCT-CTGGACTCAGAAACTCTGAG-----
Pig_TCONS_00007940          CAGCCTGCACTCCA-----GATCT-CTGGACTCAGAAACTCTGAG-----
Pig_TCONS_00007942          CAGTCCGGCGCCGA-----GGCCA-TTTTGTCCGAGCGCCGGCCGCAGCC
Pig_TCONS_00007941          GAACCGGTTGATGAATGGCGACCGGCTGCAATCAGAGCGCCTACCAGGCG
Pig_TCONS_00007943          CAGCCTGCACTCCA-----GATCT-CTGGACTCAGAAACTCTGAG-----
Pig_TCONS_00007945          CAGCCTGCACTCCA-----GATCT-CTGGACTCAGAAACTCTGAG-----
Pig_TCONS_00007944          CAGCCTGCACTCCA-----GATCT-CTGGACTCAGAAACTCTGAG-----
Human_NR_047475.1           --------------------------------------------------
Human_NR_038204.1           --------------------------------------------------
Mouse_XR_001784244.1        --------------------------------------------------
Cattle_TCONS_00076017       ACAGGAC-------------------------------------------
Mouse_XR_868160.1           ATGAAGCAAAACAGAAATCATGGCTGAGAGTTCAGCTGTAGTAGGTGTGG
Human_XR_928958.1           GCCCAGTATTTCTTATTTTGTGGATTTGTTTATCTTTCTGCTCACATCCT
Chicken_TCONS_00022527      --------------------------------------------------
Human_NR_125431.1           GCTTGGTGCCCTGCAAATAAACACCCTCTTTTCTCCCACTGCAAAA----
Human_XR_928865.1           TTTTCCCCAAACAAAGTATGAAAGTTATAATTCAAAATAAGGCTTATATG
Chicken_TCONS_00100207      --------------------------------------------------
Human_XR_928416.1           --------------------------------------------------
Mouse_XR_390359.2           AGTAGATTGAATTAGAAAGTCTGAGTATGGAACAGAAGACCTGGCATTGA
Human_XR_928534.1           --------------------------------------------------
Human_NR_125421.1           TTCTGCCACAATTGTGAGGCCTCCCTAGCTATGTGGAATTGTGAGTGCAT
Human_NR_117099.1           --------------------------------------------------
Mouse_XR_867986.2           TTTTTTTTTGTTAAATATTAAAGAATGGTTTGGGTGACTTGGGACAGAAA
                                                                              

Pig_TCONS_00007939          --------------------------------------------------
Pig_TCONS_00007940          --------------------------------------------------
Pig_TCONS_00007942          GCGGGGCCCTGGGTGGCCGCACAGGCCCAATCCCGCCGGCTCCGCGAAGG
Pig_TCONS_00007941          GGGGTGGGAAGGGTCATTGGAGGGTCTGCAGGGGAAGCCCCGTACGGGGA
Pig_TCONS_00007943          --------------------------------------------------
Pig_TCONS_00007945          --------------------------------------------------
Pig_TCONS_00007944          --------------------------------------------------
Human_NR_047475.1           --------------------------------------------------
Human_NR_038204.1           --------------------------------------------------
Mouse_XR_001784244.1        --------------------------------------------------
Cattle_TCONS_00076017       --------------------------------------------------
Mouse_XR_868160.1           CAGGGACTGTGGCTATGGGGTTGGGTCCGGTGTCAGCTGTGTCCTGTTGT
Human_XR_928958.1           TTTCCTTCTGCATTACCATTTTAGTAAAAATAGATAGCATCCA-------
Chicken_TCONS_00022527      --------------------------------------------------
Human_NR_125431.1           --------------------------------------------------
Human_XR_928865.1           GACAATGAATAAAAAAATCAAGATGT------------------------
Chicken_TCONS_00100207      --------------------------------------------------
Human_XR_928416.1           --------------------------------------------------
Mouse_XR_390359.2           GCCAAGACTAAGCAATGGAGTTCAAGTAAAGAAGACATATTCTGAAGGAA
Human_XR_928534.1           --------------------------------------------------
Human_NR_125421.1           TAAACCTCTTTCCTTTACAAAA----------------------------
Human_NR_117099.1           --------------------------------------------------
Mouse_XR_867986.2           CTTACTTTTCATGTAGTGAGTACTATTAATTCGGTAGGTGTTTCAGAGAT
                                                                              

Pig_TCONS_00007939          --------------------------------------------------
Pig_TCONS_00007940          --------------------------------------------------
Pig_TCONS_00007942          AGTCCGGCCCAGCCCGCGAGCAGCCGCCTCGCCCACCCGCCCGCAGGGTC
Pig_TCONS_00007941          TGAGAGGCTGCTCTACGTAACTAAACCCCTGACGAGTGCACTCTCATCTC
Pig_TCONS_00007943          --------------------------------------------------
Pig_TCONS_00007945          --------------------------------------------------
Pig_TCONS_00007944          --------------------------------------------------
Human_NR_047475.1           --------------------------------------------------
Human_NR_038204.1           --------------------------------------------------
Mouse_XR_001784244.1        --------------------------------------------------
Cattle_TCONS_00076017       --------------------------------------------------
Mouse_XR_868160.1           AGTGGACATAGCAGCCTGCCAAGGTCATTTATTCTGCTTTGGTCCTTGGA
Human_XR_928958.1           --------------------------------------------------
Chicken_TCONS_00022527      --------------------------------------------------
Human_NR_125431.1           --------------------------------------------------
Human_XR_928865.1           --------------------------------------------------
Chicken_TCONS_00100207      --------------------------------------------------
Human_XR_928416.1           --------------------------------------------------
Mouse_XR_390359.2           GACAGCCACACCTCACTCTGCAGCATGGTATAAGTTTGCTAGTCCCATGC
Human_XR_928534.1           --------------------------------------------------
Human_NR_125421.1           --------------------------------------------------
Human_NR_117099.1           --------------------------------------------------
Mouse_XR_867986.2           CTCTGGTTGAGATAAGATGTGTTGTTGAGAAGTACTTGCAAATCTTTGTA
                                                                              

Pig_TCONS_00007939          --------------------------------------------------
Pig_TCONS_00007940          --------------------------------------------------
Pig_TCONS_00007942          TGGGGGCGCGCCCGCTGCAGTGACGCGCAACCCGCGCCCCACCCGGGCCA
Pig_TCONS_00007941          AGGAGGAGGCCCGAAGTTGGCCTCAACTAGAATGCAGTGCACTTCGGACT
Pig_TCONS_00007943          --------------------------------------------------
Pig_TCONS_00007945          --------------------------------------------------
Pig_TCONS_00007944          --------------------------------------------------
Human_NR_047475.1           --------------------------------------------------
Human_NR_038204.1           --------------------------------------------------
Mouse_XR_001784244.1        --------------------------------------------------
Cattle_TCONS_00076017       --------------------------------------------------
Mouse_XR_868160.1           CAGGGCCTTGGTTTTTGCTCTTTTTCTTTTTTTTTTTTTTTGTTCCAATG
Human_XR_928958.1           --------------------------------------------------
Chicken_TCONS_00022527      --------------------------------------------------
Human_NR_125431.1           --------------------------------------------------
Human_XR_928865.1           --------------------------------------------------
Chicken_TCONS_00100207      --------------------------------------------------
Human_XR_928416.1           --------------------------------------------------
Mouse_XR_390359.2           CTTAAGGAATGTACTTTGATCAACTGTGTGGCCTTGTGGCATGGCCTGCA
Human_XR_928534.1           --------------------------------------------------
Human_NR_125421.1           --------------------------------------------------
Human_NR_117099.1           --------------------------------------------------
Mouse_XR_867986.2           TCCTTCACAGCTCTGGTTGAGAAAATCATAAAATCAGCAGGTCTATGAAT
                                                                              

Pig_TCONS_00007939          --------------------------------------------------
Pig_TCONS_00007940          --------------------------------------------------
Pig_TCONS_00007942          CGTCCCCGCTCCCGGGCCCTGCGGCAGACAAAGGGGCCTTGGGGCGCCGC
Pig_TCONS_00007941          GGAGCGTAGTCTCAATCCCAGGCCTACTTCTTTTGC--------------
Pig_TCONS_00007943          --------------------------------------------------
Pig_TCONS_00007945          --------------------------------------------------
Pig_TCONS_00007944          --------------------------------------------------
Human_NR_047475.1           --------------------------------------------------
Human_NR_038204.1           --------------------------------------------------
Mouse_XR_001784244.1        --------------------------------------------------
Cattle_TCONS_00076017       --------------------------------------------------
Mouse_XR_868160.1           TTTCAGCCTTCCAATAATTCCTTGCTCCTCCAACATCATTCCAGGAAAAA
Human_XR_928958.1           --------------------------------------------------
Chicken_TCONS_00022527      --------------------------------------------------
Human_NR_125431.1           --------------------------------------------------
Human_XR_928865.1           --------------------------------------------------
Chicken_TCONS_00100207      --------------------------------------------------
Human_XR_928416.1           --------------------------------------------------
Mouse_XR_390359.2           AGAGAATGTACATCTGGCTCTCTGACTGAAAAAGCATACTTAACACCACA
Human_XR_928534.1           --------------------------------------------------
Human_NR_125421.1           --------------------------------------------------
Human_NR_117099.1           --------------------------------------------------
Mouse_XR_867986.2           TAGAGATATTTGGAAATGTGAATAAGAAATAAATTCCAACCTGATACCTT
                                                                              

Pig_TCONS_00007939          --------------------------------------------------
Pig_TCONS_00007940          --------------------------------------------------
Pig_TCONS_00007942          CGGGTGCCGGAGCGAGGTGGTGGTCACAAAGCGGCTCCCGTGCCACCGCG
Pig_TCONS_00007941          --------------------------------------------------
Pig_TCONS_00007943          --------------------------------------------------
Pig_TCONS_00007945          --------------------------------------------------
Pig_TCONS_00007944          --------------------------------------------------
Human_NR_047475.1           --------------------------------------------------
Human_NR_038204.1           --------------------------------------------------
Mouse_XR_001784244.1        --------------------------------------------------
Cattle_TCONS_00076017       --------------------------------------------------
Mouse_XR_868160.1           AAATGATGCTGATGAATTTTAAAGTTCATGTAGTCGGAGATGTCCTGATG
Human_XR_928958.1           --------------------------------------------------
Chicken_TCONS_00022527      --------------------------------------------------
Human_NR_125431.1           --------------------------------------------------
Human_XR_928865.1           --------------------------------------------------
Chicken_TCONS_00100207      --------------------------------------------------
Human_XR_928416.1           --------------------------------------------------
Mouse_XR_390359.2           AACCTCTTCACGAAAGTGCATTTGCACAGGAATGCTCTCAGCAATAGTGA
Human_XR_928534.1           --------------------------------------------------
Human_NR_125421.1           --------------------------------------------------
Human_NR_117099.1           --------------------------------------------------
Mouse_XR_867986.2           TA------------------------------------------------
                                                                              

Pig_TCONS_00007939          --------------------------------------------------
Pig_TCONS_00007940          --------------------------------------------------
Pig_TCONS_00007942          CAGCCCGGCGCCCCGGGCTTGGCCCTCAGCGCTCGCCCGCCAGTACCAGC
Pig_TCONS_00007941          --------------------------------------------------
Pig_TCONS_00007943          --------------------------------------------------
Pig_TCONS_00007945          --------------------------------------------------
Pig_TCONS_00007944          --------------------------------------------------
Human_NR_047475.1           --------------------------------------------------
Human_NR_038204.1           --------------------------------------------------
Mouse_XR_001784244.1        --------------------------------------------------
Cattle_TCONS_00076017       --------------------------------------------------
Mouse_XR_868160.1           CCTGCCACAATGAACTTGACTGATACAACCCAACAAGCAGATGCTTGGTG
Human_XR_928958.1           --------------------------------------------------
Chicken_TCONS_00022527      --------------------------------------------------
Human_NR_125431.1           --------------------------------------------------
Human_XR_928865.1           --------------------------------------------------
Chicken_TCONS_00100207      --------------------------------------------------
Human_XR_928416.1           --------------------------------------------------
Mouse_XR_390359.2           CACTTGGCAAACAGATGGCTCCTCCTCTGGTATGTGACACTGACTTGAAT
Human_XR_928534.1           --------------------------------------------------
Human_NR_125421.1           --------------------------------------------------
Human_NR_117099.1           --------------------------------------------------
Mouse_XR_867986.2           --------------------------------------------------
                                                                              

Pig_TCONS_00007939          --------------------------------------------------
Pig_TCONS_00007940          --------------------------------------------------
Pig_TCONS_00007942          GGGACCCGGGCGGAGCCAGGCTCCGAACAAAGGCGGCGGCACGG------
Pig_TCONS_00007941          --------------------------------------------------
Pig_TCONS_00007943          --------------------------------------------------
Pig_TCONS_00007945          --------------------------------------------------
Pig_TCONS_00007944          --------------------------------------------------
Human_NR_047475.1           --------------------------------------------------
Human_NR_038204.1           --------------------------------------------------
Mouse_XR_001784244.1        --------------------------------------------------
Cattle_TCONS_00076017       --------------------------------------------------
Mouse_XR_868160.1           TCTGGCCTGAAGCATTGTTTAGCGGGATGAGAGATTATAGGGCTCTTTAC
Human_XR_928958.1           --------------------------------------------------
Chicken_TCONS_00022527      --------------------------------------------------
Human_NR_125431.1           --------------------------------------------------
Human_XR_928865.1           --------------------------------------------------
Chicken_TCONS_00100207      --------------------------------------------------
Human_XR_928416.1           --------------------------------------------------
Mouse_XR_390359.2           ATTCACTGGGAGACTTACCAAGCCAGCTTTCATATCCCTCCTTCACTAGA
Human_XR_928534.1           --------------------------------------------------
Human_NR_125421.1           --------------------------------------------------
Human_NR_117099.1           --------------------------------------------------
Mouse_XR_867986.2           --------------------------------------------------
                                                                              

Pig_TCONS_00007939          --------------------------------------------------
Pig_TCONS_00007940          --------------------------------------------------
Pig_TCONS_00007942          --------------------------------------------------
Pig_TCONS_00007941          --------------------------------------------------
Pig_TCONS_00007943          --------------------------------------------------
Pig_TCONS_00007945          --------------------------------------------------
Pig_TCONS_00007944          --------------------------------------------------
Human_NR_047475.1           --------------------------------------------------
Human_NR_038204.1           --------------------------------------------------
Mouse_XR_001784244.1        --------------------------------------------------
Cattle_TCONS_00076017       --------------------------------------------------
Mouse_XR_868160.1           AAGTGATCACCTACCATGTATGTGGGTAAAGGTTGACTACACAACCACCG
Human_XR_928958.1           --------------------------------------------------
Chicken_TCONS_00022527      --------------------------------------------------
Human_NR_125431.1           --------------------------------------------------
Human_XR_928865.1           --------------------------------------------------
Chicken_TCONS_00100207      --------------------------------------------------
Human_XR_928416.1           --------------------------------------------------
Mouse_XR_390359.2           TGGTGGAGCTACATTCTGATTGGATGATTGTCCCAACTACTCTTGTCCTT
Human_XR_928534.1           --------------------------------------------------
Human_NR_125421.1           --------------------------------------------------
Human_NR_117099.1           --------------------------------------------------
Mouse_XR_867986.2           --------------------------------------------------
                                                                              

Pig_TCONS_00007939          --------------------------------------------------
Pig_TCONS_00007940          --------------------------------------------------
Pig_TCONS_00007942          --------------------------------------------------
Pig_TCONS_00007941          --------------------------------------------------
Pig_TCONS_00007943          --------------------------------------------------
Pig_TCONS_00007945          --------------------------------------------------
Pig_TCONS_00007944          --------------------------------------------------
Human_NR_047475.1           --------------------------------------------------
Human_NR_038204.1           --------------------------------------------------
Mouse_XR_001784244.1        --------------------------------------------------
Cattle_TCONS_00076017       --------------------------------------------------
Mouse_XR_868160.1           TTCTGTAAAAATGTGTTAATCACAAGAAACATACCACAAACCATCAGAAA
Human_XR_928958.1           --------------------------------------------------
Chicken_TCONS_00022527      --------------------------------------------------
Human_NR_125431.1           --------------------------------------------------
Human_XR_928865.1           --------------------------------------------------
Chicken_TCONS_00100207      --------------------------------------------------
Human_XR_928416.1           --------------------------------------------------
Mouse_XR_390359.2           CATTCCTTTTCTTCCAGGTAAGGTTTTGGGAAGGATTTGATCAGGAACAC
Human_XR_928534.1           --------------------------------------------------
Human_NR_125421.1           --------------------------------------------------
Human_NR_117099.1           --------------------------------------------------
Mouse_XR_867986.2           --------------------------------------------------
                                                                              

Pig_TCONS_00007939          --------------------------------------------------
Pig_TCONS_00007940          --------------------------------------------------
Pig_TCONS_00007942          --------------------------------------------------
Pig_TCONS_00007941          --------------------------------------------------
Pig_TCONS_00007943          --------------------------------------------------
Pig_TCONS_00007945          --------------------------------------------------
Pig_TCONS_00007944          --------------------------------------------------
Human_NR_047475.1           --------------------------------------------------
Human_NR_038204.1           --------------------------------------------------
Mouse_XR_001784244.1        --------------------------------------------------
Cattle_TCONS_00076017       --------------------------------------------------
Mouse_XR_868160.1           GATTTGGCCTAGATGTCCTGGAGATATTGGCACAACAAACAAGCAAACAA
Human_XR_928958.1           --------------------------------------------------
Chicken_TCONS_00022527      --------------------------------------------------
Human_NR_125431.1           --------------------------------------------------
Human_XR_928865.1           --------------------------------------------------
Chicken_TCONS_00100207      --------------------------------------------------
Human_XR_928416.1           --------------------------------------------------
Mouse_XR_390359.2           CAGTGGCACCAGCAGGAGACTTGTCTCCTCTATCAACAGTTATCAGAGCT
Human_XR_928534.1           --------------------------------------------------
Human_NR_125421.1           --------------------------------------------------
Human_NR_117099.1           --------------------------------------------------
Mouse_XR_867986.2           --------------------------------------------------
                                                                              

Pig_TCONS_00007939          --------------------------------------------------
Pig_TCONS_00007940          --------------------------------------------------
Pig_TCONS_00007942          --------------------------------------------------
Pig_TCONS_00007941          --------------------------------------------------
Pig_TCONS_00007943          --------------------------------------------------
Pig_TCONS_00007945          --------------------------------------------------
Pig_TCONS_00007944          --------------------------------------------------
Human_NR_047475.1           --------------------------------------------------
Human_NR_038204.1           --------------------------------------------------
Mouse_XR_001784244.1        --------------------------------------------------
Cattle_TCONS_00076017       --------------------------------------------------
Mouse_XR_868160.1           AACTCCAAAACAAAAGAAATTCACAAACAAACAACAAGACCAATGGCATG
Human_XR_928958.1           --------------------------------------------------
Chicken_TCONS_00022527      --------------------------------------------------
Human_NR_125431.1           --------------------------------------------------
Human_XR_928865.1           --------------------------------------------------
Chicken_TCONS_00100207      --------------------------------------------------
Human_XR_928416.1           --------------------------------------------------
Mouse_XR_390359.2           TAATGATGTCCCATCCGCTTTCGACCAGCAAGAATGACACGACCACCAGT
Human_XR_928534.1           --------------------------------------------------
Human_NR_125421.1           --------------------------------------------------
Human_NR_117099.1           --------------------------------------------------
Mouse_XR_867986.2           --------------------------------------------------
                                                                              

Pig_TCONS_00007939          --------------------------------------------------
Pig_TCONS_00007940          --------------------------------------------------
Pig_TCONS_00007942          --------------------------------------------------
Pig_TCONS_00007941          --------------------------------------------------
Pig_TCONS_00007943          --------------------------------------------------
Pig_TCONS_00007945          --------------------------------------------------
Pig_TCONS_00007944          --------------------------------------------------
Human_NR_047475.1           --------------------------------------------------
Human_NR_038204.1           --------------------------------------------------
Mouse_XR_001784244.1        --------------------------------------------------
Cattle_TCONS_00076017       --------------------------------------------------
Mouse_XR_868160.1           TTTCAGTCCGTTGACTTTTTACCAGACAAGAAATAAAAACTCTTCCTGGC
Human_XR_928958.1           --------------------------------------------------
Chicken_TCONS_00022527      --------------------------------------------------
Human_NR_125431.1           --------------------------------------------------
Human_XR_928865.1           --------------------------------------------------
Chicken_TCONS_00100207      --------------------------------------------------
Human_XR_928416.1           --------------------------------------------------
Mouse_XR_390359.2           TCTTCTAACAGCAGTTTATTCAGCAAGCTTCAGTCTTCATCT--------
Human_XR_928534.1           --------------------------------------------------
Human_NR_125421.1           --------------------------------------------------
Human_NR_117099.1           --------------------------------------------------
Mouse_XR_867986.2           --------------------------------------------------
                                                                              
