# Supplementary material for: Genome-wide identification of tissue-specific long non-coding RNA in three farm animal species
Source: BMC Genomics. 2018 Sep 18;19:684. doi: 10.1186/s12864-018-5037-7 (PMC6145346; doi:10.1186/s12864-018-5037-7)
Supplement: Supplementary file 21 — Multiple Sequence Alignments for Conserved LncRNAs. A multiple sequence alignment file generated by ClustalW is included for each of the 39 groups of lncRNAs associated with orthologous genes across all five species. (ZIP 445 kb) [file 12864_2018_5037_MOESM21_ESM.zip › Group_4_Seqs.fa.align.out]

CLUSTAL 2.1 multiple sequence alignment


Mouse_XR_001781261.1        GGCTGCGGCGGCGGCATTGGAGCGCTCCACGTCCACCATCAGGTCCTCGA
Mouse_XR_001781263.1        --------------------------------------------------
Mouse_XR_874634.2           --------------------------------------------------
Mouse_XR_001781262.1        --------------------------------------------------
Mouse_XR_001781264.1        --------------------------------------------------
Chicken_TCONS_00089634      --------------------------------------------------
Chicken_TCONS_00089635      --------------------------------------------------
Pig_TCONS_00095928          --------------------------------------------------
Pig_TCONS_00095929          --------------------------------------------------
Chicken_TCONS_00089633      --------------------------------------------------
Human_NR_126491.1           --------------------------------------------------
Mouse_NR_033497.1           --------------------------------------------------
Pig_TCONS_00095927          --------------------------------------------------
Cattle_TCONS_00054637       --------------------------------------------------
Chicken_TCONS_00004643      --------------------------------------------------
Human_NR_125367.1           --------------------------------------------------
Pig_TCONS_00062821          --------------------------------------------------
Mouse_XR_879955.2           --------------------------------------------------
                                                                              

Mouse_XR_001781261.1        TCTCATTCTGCAGCCTGTGCTTGGTCTTCTCCAGAGAGGAACACTTGGCA
Mouse_XR_001781263.1        --------------------------------------------------
Mouse_XR_874634.2           --------------------------------------------------
Mouse_XR_001781262.1        --------------------------------------------------
Mouse_XR_001781264.1        --------------------------------------------------
Chicken_TCONS_00089634      --------------------------------------------------
Chicken_TCONS_00089635      --------------------------------------------------
Pig_TCONS_00095928          --------------------------------------------------
Pig_TCONS_00095929          --------------------------------------------------
Chicken_TCONS_00089633      --------------------------------------------------
Human_NR_126491.1           --------------------------------------------------
Mouse_NR_033497.1           --------------------------------------------------
Pig_TCONS_00095927          --------------------------------------------------
Cattle_TCONS_00054637       --------------------------------------------------
Chicken_TCONS_00004643      --------------------------------------------------
Human_NR_125367.1           --------------------------------------------------
Pig_TCONS_00062821          --------------------------------------------------
Mouse_XR_879955.2           --------------------------------------------------
                                                                              

Mouse_XR_001781261.1        TTGACAGCCTCCACTGCCTCCTCTGCATCCTGCAGCCTCTGAGCCAGCTT
Mouse_XR_001781263.1        --------------------------------------------------
Mouse_XR_874634.2           --------------------------------------------------
Mouse_XR_001781262.1        --------------------------------------------------
Mouse_XR_001781264.1        --------------------------------------------------
Chicken_TCONS_00089634      --------------------------------------------------
Chicken_TCONS_00089635      --------------------------------------------------
Pig_TCONS_00095928          --------------------------------------------------
Pig_TCONS_00095929          --------------------------------------------------
Chicken_TCONS_00089633      --------------------------------------------------
Human_NR_126491.1           --------------------------------------------------
Mouse_NR_033497.1           --------------------------------------------------
Pig_TCONS_00095927          --------------------------------------------------
Cattle_TCONS_00054637       --------------------------------------------------
Chicken_TCONS_00004643      --------------------------------------------------
Human_NR_125367.1           --------------------------------------------------
Pig_TCONS_00062821          --------------------------------------------------
Mouse_XR_879955.2           --------------------------------------------------
                                                                              

Mouse_XR_001781261.1        CTTCCTGCAGTAGGGGAAGGAGGGAGGGTGGCCGGGAAGAGAGGGATGGG
Mouse_XR_001781263.1        --------------------------------------------------
Mouse_XR_874634.2           --------------------------------------------------
Mouse_XR_001781262.1        --------------------------------------------------
Mouse_XR_001781264.1        --------------------------------------------------
Chicken_TCONS_00089634      --------------------------------------------------
Chicken_TCONS_00089635      --------------------------------------------------
Pig_TCONS_00095928          --------------------------------------------------
Pig_TCONS_00095929          --------------------------------------------------
Chicken_TCONS_00089633      --------------------------------------------------
Human_NR_126491.1           --------------------------------------------------
Mouse_NR_033497.1           --------------------------------------------------
Pig_TCONS_00095927          --------------------------------------------------
Cattle_TCONS_00054637       --------------------------------------------------
Chicken_TCONS_00004643      --------------------------------------------------
Human_NR_125367.1           --------------------------------------------------
Pig_TCONS_00062821          --------------------------------------------------
Mouse_XR_879955.2           --------------------------------------------------
                                                                              

Mouse_XR_001781261.1        GAGAATGGAGGAGGTAGGTTTGGACAAGAGGAGAACATGTGACTTTCAAA
Mouse_XR_001781263.1        --------------------------------------------------
Mouse_XR_874634.2           --------------------------------------------------
Mouse_XR_001781262.1        --------------------------------------------------
Mouse_XR_001781264.1        --------------------------------------------------
Chicken_TCONS_00089634      --------------------------------------------------
Chicken_TCONS_00089635      --------------------------------------------------
Pig_TCONS_00095928          --------------------------------------------------
Pig_TCONS_00095929          --------------------------------------------------
Chicken_TCONS_00089633      --------------------------------------------------
Human_NR_126491.1           --------------------------------------------------
Mouse_NR_033497.1           --------------------------------------------------
Pig_TCONS_00095927          --------------------------------------------------
Cattle_TCONS_00054637       --------------------------------------------------
Chicken_TCONS_00004643      --------------------------------------------------
Human_NR_125367.1           --------------------------------------------------
Pig_TCONS_00062821          --------------------------------------------------
Mouse_XR_879955.2           --------------------------------------------------
                                                                              

Mouse_XR_001781261.1        AGACTATCCTTGACTATCTAGAAGCAATCAGAGAAGGCTGGGGATGGGCT
Mouse_XR_001781263.1        --------------------------------------------------
Mouse_XR_874634.2           --------------------------------------------------
Mouse_XR_001781262.1        --------------------------------------------------
Mouse_XR_001781264.1        --------------------------------------------------
Chicken_TCONS_00089634      --------------------------------------------------
Chicken_TCONS_00089635      --------------------------------------------------
Pig_TCONS_00095928          --------------------------------------------------
Pig_TCONS_00095929          --------------------------------------------------
Chicken_TCONS_00089633      --------------------------------------------------
Human_NR_126491.1           --------------------------------------------------
Mouse_NR_033497.1           --------------------------------------------------
Pig_TCONS_00095927          --------------------------------------------------
Cattle_TCONS_00054637       --------------------------------------------------
Chicken_TCONS_00004643      --------------------------------------------------
Human_NR_125367.1           --------------------------------------------------
Pig_TCONS_00062821          --------------------------------------------------
Mouse_XR_879955.2           --------------------------------------------------
                                                                              

Mouse_XR_001781261.1        TCAGAGGCTGGGCACTTGGCAGACAAATCTTAGTAGCTGAGCATGAAGGC
Mouse_XR_001781263.1        --------------------------------------------------
Mouse_XR_874634.2           --------------------------------------------------
Mouse_XR_001781262.1        --------------------------------------------------
Mouse_XR_001781264.1        --------------------------------------------------
Chicken_TCONS_00089634      --------------------------------------------------
Chicken_TCONS_00089635      --------------------------------------------------
Pig_TCONS_00095928          --------------------------------------------------
Pig_TCONS_00095929          --------------------------------------------------
Chicken_TCONS_00089633      --------------------------------------------------
Human_NR_126491.1           --------------------------------------------------
Mouse_NR_033497.1           --------------------------------------------------
Pig_TCONS_00095927          --------------------------------------------------
Cattle_TCONS_00054637       --------------------------------------------------
Chicken_TCONS_00004643      --------------------------------------------------
Human_NR_125367.1           --------------------------------------------------
Pig_TCONS_00062821          --------------------------------------------------
Mouse_XR_879955.2           --------------------------------------------------
                                                                              

Mouse_XR_001781261.1        ATAGCACCACTGAGCACCATGAGCCTGATCCTTCTTGGCTGCAGCAGCCC
Mouse_XR_001781263.1        --------------------------------------------------
Mouse_XR_874634.2           --------------------------------------------------
Mouse_XR_001781262.1        --------------------------------------------------
Mouse_XR_001781264.1        --------------------------------------------------
Chicken_TCONS_00089634      --------------------------------------------------
Chicken_TCONS_00089635      --------------------------------------------------
Pig_TCONS_00095928          --------------------------------------------------
Pig_TCONS_00095929          --------------------------------------------------
Chicken_TCONS_00089633      --------------------------------------------------
Human_NR_126491.1           --------------------------------------------------
Mouse_NR_033497.1           --------------------------------------------------
Pig_TCONS_00095927          --------------------------------------------------
Cattle_TCONS_00054637       --------------------------------------------------
Chicken_TCONS_00004643      --------------------------------------------------
Human_NR_125367.1           --------------------------------------------------
Pig_TCONS_00062821          --------------------------------------------------
Mouse_XR_879955.2           --------------------------------------------------
                                                                              

Mouse_XR_001781261.1        CATTCCCTACAGCACCGTACCCCAGGTGGGAGCACTCAGCCCTCAGACAA
Mouse_XR_001781263.1        --------------------------------------------------
Mouse_XR_874634.2           --------------------------------------------------
Mouse_XR_001781262.1        --------------------------------------------------
Mouse_XR_001781264.1        --------------------------------------------------
Chicken_TCONS_00089634      --------------------------------------------------
Chicken_TCONS_00089635      --------------------------------------------------
Pig_TCONS_00095928          --------------------------------------------------
Pig_TCONS_00095929          --------------------------------------------------
Chicken_TCONS_00089633      --------------------------------------------------
Human_NR_126491.1           --------------------------------------------------
Mouse_NR_033497.1           --------------------------------------------------
Pig_TCONS_00095927          --------------------------------------------------
Cattle_TCONS_00054637       --------------------------------------------------
Chicken_TCONS_00004643      --------------------------------------------------
Human_NR_125367.1           --------------------------------------------------
Pig_TCONS_00062821          --------------------------------------------------
Mouse_XR_879955.2           --------------------------------------------------
                                                                              

Mouse_XR_001781261.1        ACCTTTTGTTCGTCTTATATTCGGATGAGAAACATAACGCGAGCAAAAAG
Mouse_XR_001781263.1        --------------------------------------------------
Mouse_XR_874634.2           --------------------------------------------------
Mouse_XR_001781262.1        --------------------------------------------------
Mouse_XR_001781264.1        --------------------------------------------------
Chicken_TCONS_00089634      --------------------------------------------------
Chicken_TCONS_00089635      --------------------------------------------------
Pig_TCONS_00095928          --------------------------------------------------
Pig_TCONS_00095929          --------------------------------------------------
Chicken_TCONS_00089633      --------------------------------------------------
Human_NR_126491.1           --------------------------------------------------
Mouse_NR_033497.1           --------------------------------------------------
Pig_TCONS_00095927          --------------------------------------------------
Cattle_TCONS_00054637       --------------------------------------------------
Chicken_TCONS_00004643      --------------------------------------------------
Human_NR_125367.1           --------------------------------------------------
Pig_TCONS_00062821          --------------------------------------------------
Mouse_XR_879955.2           --------------------------------------------------
                                                                              

Mouse_XR_001781261.1        CTTCCCTGAGAGGAGCAGGAGGTGGGGGTGCCTAAGAGTCCCCTCTGTGT
Mouse_XR_001781263.1        --------------------------------------------------
Mouse_XR_874634.2           --------------------------------------------------
Mouse_XR_001781262.1        --------------------------------------------------
Mouse_XR_001781264.1        --------------------------------------------------
Chicken_TCONS_00089634      --------------------------------------------------
Chicken_TCONS_00089635      --------------------------------------------------
Pig_TCONS_00095928          --------------------------------------------------
Pig_TCONS_00095929          --------------------------------------------------
Chicken_TCONS_00089633      --------------------------------------------------
Human_NR_126491.1           --------------------------------------------------
Mouse_NR_033497.1           --------------------------------------------------
Pig_TCONS_00095927          --------------------------------------------------
Cattle_TCONS_00054637       --------------------------------------------------
Chicken_TCONS_00004643      --------------------------------------------------
Human_NR_125367.1           --------------------------------------------------
Pig_TCONS_00062821          --------------------------------------------------
Mouse_XR_879955.2           --------------------------------------------------
                                                                              

Mouse_XR_001781261.1        GGACTACTGAGCATCAGACTGGGCTGCAGAGGAGCCTCAACCAGGGCTGG
Mouse_XR_001781263.1        --------------------------------------------------
Mouse_XR_874634.2           --------------------------------------------------
Mouse_XR_001781262.1        --------------------------------------------------
Mouse_XR_001781264.1        --------------------------------------------------
Chicken_TCONS_00089634      --------------------------------------------------
Chicken_TCONS_00089635      --------------------------------------------------
Pig_TCONS_00095928          --------------------------------------------------
Pig_TCONS_00095929          --------------------------------------------------
Chicken_TCONS_00089633      --------------------------------------------------
Human_NR_126491.1           --------------------------------------------------
Mouse_NR_033497.1           --------------------------------------------------
Pig_TCONS_00095927          --------------------------------------------------
Cattle_TCONS_00054637       --------------------------------------------------
Chicken_TCONS_00004643      --------------------------------------------------
Human_NR_125367.1           --------------------------------------------------
Pig_TCONS_00062821          --------------------------------------------------
Mouse_XR_879955.2           --------------------------------------------------
                                                                              

Mouse_XR_001781261.1        CTACCCAGGACTCACTTGGCTTCCTCCAGCTCCTCTGTCCTCTGTATGGC
Mouse_XR_001781263.1        --------------------------------------------------
Mouse_XR_874634.2           --------------------------------------------------
Mouse_XR_001781262.1        --------------------------------------------------
Mouse_XR_001781264.1        --------------------------------------------------
Chicken_TCONS_00089634      --------------------------------------------------
Chicken_TCONS_00089635      --------------------------------------------------
Pig_TCONS_00095928          --------------------------------------------------
Pig_TCONS_00095929          --------------------------------------------------
Chicken_TCONS_00089633      --------------------------------------------------
Human_NR_126491.1           --------------------------------------------------
Mouse_NR_033497.1           --------------------------------------------------
Pig_TCONS_00095927          --------------------------------------------------
Cattle_TCONS_00054637       --------------------------------------------------
Chicken_TCONS_00004643      --------------------------------------------------
Human_NR_125367.1           --------------------------------------------------
Pig_TCONS_00062821          --------------------------------------------------
Mouse_XR_879955.2           --------------------------------------------------
                                                                              

Mouse_XR_001781261.1        ATCCGTCTCATACTTGGTCCTCCACTGGGCCACCTCTGAATTGGCCTTGG
Mouse_XR_001781263.1        --------------------------------------------------
Mouse_XR_874634.2           --------------------------------------------------
Mouse_XR_001781262.1        --------------------------------------------------
Mouse_XR_001781264.1        --------------------------------------------------
Chicken_TCONS_00089634      --------------------------------------------------
Chicken_TCONS_00089635      --------------------------------------------------
Pig_TCONS_00095928          --------------------------------------------------
Pig_TCONS_00095929          --------------------------------------------------
Chicken_TCONS_00089633      --------------------------------------------------
Human_NR_126491.1           --------------------------------------------------
Mouse_NR_033497.1           --------------------------------------------------
Pig_TCONS_00095927          --------------------------------------------------
Cattle_TCONS_00054637       --------------------------------------------------
Chicken_TCONS_00004643      --------------------------------------------------
Human_NR_125367.1           --------------------------------------------------
Pig_TCONS_00062821          --------------------------------------------------
Mouse_XR_879955.2           --------------------------------------------------
                                                                              

Mouse_XR_001781261.1        ACAGGACTCGCTGTAGCTCAGCCTTGGCCTCTGTCTCCTCCTCATACTGT
Mouse_XR_001781263.1        ---------------------------------------CCTCATACTGT
Mouse_XR_874634.2           ---------------------------------------CCTCATACTGT
Mouse_XR_001781262.1        ---------------------------------------CCTCATACTGT
Mouse_XR_001781264.1        --------------------------------------------------
Chicken_TCONS_00089634      --------------------------------------------------
Chicken_TCONS_00089635      --------------------------------------------------
Pig_TCONS_00095928          --------------------------------------------------
Pig_TCONS_00095929          --------------------------------------------------
Chicken_TCONS_00089633      --------------------------------------------------
Human_NR_126491.1           --------------------------------------------------
Mouse_NR_033497.1           --------------------------------------------------
Pig_TCONS_00095927          --------------------------------------------------
Cattle_TCONS_00054637       --------------------------------------------------
Chicken_TCONS_00004643      --------------------------------------------------
Human_NR_125367.1           --------------------------------------------------
Pig_TCONS_00062821          --------------------------------------------------
Mouse_XR_879955.2           --------------------------------------------------
                                                                              

Mouse_XR_001781261.1        TCCCTCAGCAGGTCACAATCATGCCGTGCTGACTGCAGTGCGTGGGCCAG
Mouse_XR_001781263.1        TCCCTCAGCAGGTCACAATCATGCCGTGCTGACTGCAGTGCGTGGGCCAG
Mouse_XR_874634.2           TCCCTCAGCAGGTCACAATCATGCCGTGCTGACTGCAGTGCGTGGGCCAG
Mouse_XR_001781262.1        TCCCTCAGCAGGTCACAATCATGCCGTGCTGACTGCAGTGCGTGGGCCAG
Mouse_XR_001781264.1        -----CAGCAGGTCACAATCATGCCGTGCTGACTGCAGTGCGTGGGCCAG
Chicken_TCONS_00089634      --------------------------------------------------
Chicken_TCONS_00089635      --------------------------------------------------
Pig_TCONS_00095928          --------------------------------------------------
Pig_TCONS_00095929          --------------------------------------------------
Chicken_TCONS_00089633      --------------------------------------------------
Human_NR_126491.1           --------------------------------------------------
Mouse_NR_033497.1           --------------------------------------------------
Pig_TCONS_00095927          --------------------------------------------------
Cattle_TCONS_00054637       --------------------------------------------------
Chicken_TCONS_00004643      --------------------------------------------------
Human_NR_125367.1           --------------------------------------------------
Pig_TCONS_00062821          --------------------------------------------------
Mouse_XR_879955.2           --------------------------------------------------
                                                                              

Mouse_XR_001781261.1        CGCGTTCTTGGCCTGGGAAGAG----------------------------
Mouse_XR_001781263.1        CGCGTTCTTGGCCTGGGAAGAG----------------------------
Mouse_XR_874634.2           CGCGTTCTTGGCCTGGGAAGAG----------------------------
Mouse_XR_001781262.1        CGCGTTCTTGGCCTGGGAAGAG----------------------------
Mouse_XR_001781264.1        CGCGTTCTTGGCCTGGGAAGAGGTGCAAACAGGCATCAGGAAGTTTTCCT
Chicken_TCONS_00089634      --------------------------------------------------
Chicken_TCONS_00089635      --------------------------------------------------
Pig_TCONS_00095928          --------------------------------------------------
Pig_TCONS_00095929          --------------------------------------------------
Chicken_TCONS_00089633      --------------------------------------------------
Human_NR_126491.1           --------------------------------------------------
Mouse_NR_033497.1           --------------------------------------------------
Pig_TCONS_00095927          --------------------------------------------------
Cattle_TCONS_00054637       --------------------------------------------------
Chicken_TCONS_00004643      --------------------------------------------------
Human_NR_125367.1           --------------------------------------------------
Pig_TCONS_00062821          --------------------------------------------------
Mouse_XR_879955.2           --------------------------------------------------
                                                                              

Mouse_XR_001781261.1        ----------------------TTTGTAGTAAGTTGTGGACCAGACAAGC
Mouse_XR_001781263.1        ----------------------TTTGTAGTAAGTTGTGGACCAGACAAGC
Mouse_XR_874634.2           ----------------------TTTGTAGTAAGTTGTGGACCAGACAAGC
Mouse_XR_001781262.1        ----------------------TTTGTAGTAAGTTGTGGACCAGACAAGC
Mouse_XR_001781264.1        TGAGATTACCACACTATAAGAGTTTGTAGTAAGTTGTGGACCAGACAAGC
Chicken_TCONS_00089634      --------------------------------------------------
Chicken_TCONS_00089635      --------------------------------------------------
Pig_TCONS_00095928          --------------------------------------------------
Pig_TCONS_00095929          --------------------------------------------------
Chicken_TCONS_00089633      --------------------------------------------------
Human_NR_126491.1           --------------------------------------------------
Mouse_NR_033497.1           --------------------------------------------------
Pig_TCONS_00095927          --------------------------------------------------
Cattle_TCONS_00054637       --------------------------------------------------
Chicken_TCONS_00004643      --------------------------------------------------
Human_NR_125367.1           --------------------------------------------------
Pig_TCONS_00062821          --------------------------------------------------
Mouse_XR_879955.2           --------------------------------------------------
                                                                              

Mouse_XR_001781261.1        CTCACTCTTAGAGAAGAAAGAGACCCATATTCTGGCCAATTGGTGCACTC
Mouse_XR_001781263.1        CTCACTCTTAGAGAAGAAAGAGACCCATATTCTGGCCAATTGGTGCACTC
Mouse_XR_874634.2           CTCACTCTTAGAGAAGAAAGAGACCCATATTCTGGCCAATTGGTGCACTC
Mouse_XR_001781262.1        CTCACTCTTAGAGAAGAAAGAGACCCATATTCTGGCCAATTGGTGCACTC
Mouse_XR_001781264.1        CTCACTCTTAGAGAAGAAAGAGACCCATATTCTGGCCAATTGGTGCACTC
Chicken_TCONS_00089634      --------------------------------------------------
Chicken_TCONS_00089635      --------------------------------------------------
Pig_TCONS_00095928          --------------------------------------------------
Pig_TCONS_00095929          --------------------------------------------------
Chicken_TCONS_00089633      --------------------------------------------------
Human_NR_126491.1           --------------------------------------------------
Mouse_NR_033497.1           --------------------------------------------------
Pig_TCONS_00095927          --------------------------------------------------
Cattle_TCONS_00054637       --------------------------------------------------
Chicken_TCONS_00004643      --------------------------------------------------
Human_NR_125367.1           --------------------------------------------------
Pig_TCONS_00062821          --------------------------------------------------
Mouse_XR_879955.2           --------------------------------------------------
                                                                              

Mouse_XR_001781261.1        TATGCTTTGTCCAGACACAGAGTCTAGGCCTTACCTTGACCTCCTCCTCC
Mouse_XR_001781263.1        TATGCTTTGTCCAGACACAGAGTCTAGGCCTTACCTTGACCTCCTCCTCC
Mouse_XR_874634.2           TATGCTTTGTCCAGACACAGAGTCTAGGCCTTACCTTGACCTCCTCCTCC
Mouse_XR_001781262.1        TATGCTTTGTCCAGACACAGAGTCTAGGCCTTACCTTGACCTCCTCCTCC
Mouse_XR_001781264.1        TATGCTTTGTCCAGACACAGAGTCTAGGCCTTACCTTGACCTCCTCCTCC
Chicken_TCONS_00089634      --------------------------------------------------
Chicken_TCONS_00089635      --------------------------------------------------
Pig_TCONS_00095928          --------------------------------------------------
Pig_TCONS_00095929          --------------------------------------------------
Chicken_TCONS_00089633      --------------------------------------------------
Human_NR_126491.1           --------------------------------------------------
Mouse_NR_033497.1           --------------------------------------------------
Pig_TCONS_00095927          --------------------------------------------------
Cattle_TCONS_00054637       --------------------------------------------------
Chicken_TCONS_00004643      --------------------------------------------------
Human_NR_125367.1           --------------------------------------------------
Pig_TCONS_00062821          --------------------------------------------------
Mouse_XR_879955.2           --------------------------------------------------
                                                                              

Mouse_XR_001781261.1        AGTTGCCTCTTGAGGTCCTCCAGCTGCTGTGTATATGTGAGCTTGCCTCG
Mouse_XR_001781263.1        AGTTGCCTCTTGAGGTCCTCCAGCTGCTGTGTATATGTGAGCTTGCCTCG
Mouse_XR_874634.2           AGTTGCCTCTTGAGGTCCTCCAGCTGCTGTGTATATGTGAGCTTGCCTCG
Mouse_XR_001781262.1        AGTTGCCTCTTGAGGTCCTCCAGCTGCTGTGTATATGTGAGCTTGCCTCG
Mouse_XR_001781264.1        AGTTGCCTCTTGAGGTCCTCCAGCTGCTGTGTATATGTGAGCTTGCCTCG
Chicken_TCONS_00089634      --------------------------------------------------
Chicken_TCONS_00089635      --------------------------------------------------
Pig_TCONS_00095928          --------------------------------------------------
Pig_TCONS_00095929          --------------------------------------------------
Chicken_TCONS_00089633      --------------------------------------------------
Human_NR_126491.1           --------------------------------------------------
Mouse_NR_033497.1           --------------------------------------------------
Pig_TCONS_00095927          --------------------------------------------------
Cattle_TCONS_00054637       --------------------------------------------------
Chicken_TCONS_00004643      --------------------------------------------------
Human_NR_125367.1           --------------------------------------------------
Pig_TCONS_00062821          --------------------------------------------------
Mouse_XR_879955.2           --------------------------------------------------
                                                                              

Mouse_XR_001781261.1        GGTTAGCTGAGAGATCAGAGCCTCCTTCTCGTCCAGCTGCCGGGACAGCT
Mouse_XR_001781263.1        GGTTAGCTGAGAGATCAGAGCCTCCTTCTCGTCCAGCTGCCGGGACAGCT
Mouse_XR_874634.2           GGTTAGCTGAGAGATCAGAGCCTCCTTCTCGTCCAGCTGCCGGGACAGCT
Mouse_XR_001781262.1        GGTTAGCTGAGAGATCAGAGCCTCCTTCTCGTCCAGCTGCCGGGACAGCT
Mouse_XR_001781264.1        GGTTAGCTGAGAGATCAGAGCCTCCTTCTCGTCCAGCTGCCGGGACAGCT
Chicken_TCONS_00089634      --------------------------------------------------
Chicken_TCONS_00089635      --------------------------------------------------
Pig_TCONS_00095928          --------------------------------------------------
Pig_TCONS_00095929          --------------------------------------------------
Chicken_TCONS_00089633      --------------------------------------------------
Human_NR_126491.1           --------------------------------------------------
Mouse_NR_033497.1           --------------------------------------------------
Pig_TCONS_00095927          --------------------------------------------------
Cattle_TCONS_00054637       --------------------------------------------------
Chicken_TCONS_00004643      --------------------------------------------------
Human_NR_125367.1           --------------------------------------------------
Pig_TCONS_00062821          --------------------------------------------------
Mouse_XR_879955.2           --------------------------------------------------
                                                                              

Mouse_XR_001781261.1        CCCCTGGGGAGGCACCAAGCTTGGCCCGCTGGCTGGTGAGGTCATTGACA
Mouse_XR_001781263.1        CCCCTGGGGAGGCACCAAGCTTGGCCCGCTGGCTGGTGAGGTCATTGACA
Mouse_XR_874634.2           CCCCTGGGGAGGCACCAAGCTTGGCCCGCTGGCTGGTGAGGTCATTGACA
Mouse_XR_001781262.1        CCCCTGGGGAGGCACCAAGCTTGGCCCGCTGGCTGGTGAGGTCATTGACA
Mouse_XR_001781264.1        CCCCTGGGGAGGCACCAAGCTTGGCCCGCTGGCTGGTGAGGTCATTGACA
Chicken_TCONS_00089634      --------------------------------------------------
Chicken_TCONS_00089635      --------------------------------------------------
Pig_TCONS_00095928          --------------------------------------------------
Pig_TCONS_00095929          --------------------------------------------------
Chicken_TCONS_00089633      --------------------------------------------------
Human_NR_126491.1           --------------------------------------------------
Mouse_NR_033497.1           --------------------------------------------------
Pig_TCONS_00095927          --------------------------------------------------
Cattle_TCONS_00054637       --------------------------------------------------
Chicken_TCONS_00004643      --------------------------------------------------
Human_NR_125367.1           --------------------------------------------------
Pig_TCONS_00062821          --------------------------------------------------
Mouse_XR_879955.2           --------------------------------------------------
                                                                              

Mouse_XR_001781261.1        GAACGCTGCGTCTCCTCGGCCTTGCTCCGGTGCTCATTCATCTGGTCTTC
Mouse_XR_001781263.1        GAACGCTGCGTCTCCTCGGCCTTGCTCCGGTGCTCATTCATCTGGTCTTC
Mouse_XR_874634.2           GAACGCTGCGTCTCCTCGGCCTTGCTCCGGTGCTCATTCATCTGGTCTTC
Mouse_XR_001781262.1        GAACGCTGCGTCTCCTCGGCCTTGCTCCGGTGCTCATTCATCTGGTCTTC
Mouse_XR_001781264.1        GAACGCTGCGTCTCCTCGGCCTTGCTCCGGTGCTCATTCATCTGGTCTTC
Chicken_TCONS_00089634      --------------------------------------------------
Chicken_TCONS_00089635      --------------------------------------------------
Pig_TCONS_00095928          --------------------------------------------------
Pig_TCONS_00095929          --------------------------------------------------
Chicken_TCONS_00089633      --------------------------------------------------
Human_NR_126491.1           --------------------------------------------------
Mouse_NR_033497.1           --------------------------------------------------
Pig_TCONS_00095927          --------------------------------------------------
Cattle_TCONS_00054637       --------------------------------------------------
Chicken_TCONS_00004643      --------------------------------------------------
Human_NR_125367.1           --------------------------------------------------
Pig_TCONS_00062821          --------------------------------------------------
Mouse_XR_879955.2           --------------------------------------------------
                                                                              

Mouse_XR_001781261.1        CAAGGTCCGGCACATCTTCTCCAGCTTCTGCTTCACCCGCTGGAGGTTGT
Mouse_XR_001781263.1        CAAGGTCCGGCACATCTTCTCCAGCTTCTGCTTCACCCGCTGGAGGTTGT
Mouse_XR_874634.2           CAAGGTCCGGCACATCTTCTCCAGCTTCTGCTTCACCCGCTGGAGGTTGT
Mouse_XR_001781262.1        CAAGGTCCGGCACATCTTCTCCAGCTTCTGCTTCACCCGCTGGAGGTTGT
Mouse_XR_001781264.1        CAAGGTCCGGCACATCTTCTCCAGCTTCTGCTTCACCCGCTGGAGGTTGT
Chicken_TCONS_00089634      --------------------------------------------------
Chicken_TCONS_00089635      --------------------------------------------------
Pig_TCONS_00095928          --------------------------------------------------
Pig_TCONS_00095929          --------------------------------------------------
Chicken_TCONS_00089633      --------------------------------------------------
Human_NR_126491.1           --------------------------------------------------
Mouse_NR_033497.1           --------------------------------------------------
Pig_TCONS_00095927          --------------------------------------------------
Cattle_TCONS_00054637       --------------------------------------------------
Chicken_TCONS_00004643      --------------------------------------------------
Human_NR_125367.1           --------------------------------------------------
Pig_TCONS_00062821          --------------------------------------------------
Mouse_XR_879955.2           --------------------------------------------------
                                                                              

Mouse_XR_001781261.1        CGATCTGCTCGCCCAGCTCCGCCACGCTGTCGGCATGCTTCTTGCGCAGG
Mouse_XR_001781263.1        CGATCTGCTCGCCCAGCTCCGCCACGCTGTCGGCATGCTTCTTGCGCAGG
Mouse_XR_874634.2           CGATCTGCTCGCCCAGCTCCGCCACGCTGTCGGCATGCTTCTTGCGCAGG
Mouse_XR_001781262.1        CGATCTGCTCGCCCAGCTCCGCCACGCTGTCGGCATGCTTCTTGCGCAGG
Mouse_XR_001781264.1        CGATCTGCTCGCCCAGCTCCGCCACGCTGTCGGCATGCTTCTTGCGCAGG
Chicken_TCONS_00089634      --------------------------------------------------
Chicken_TCONS_00089635      --------------------------------------------------
Pig_TCONS_00095928          --------------------------------------------------
Pig_TCONS_00095929          --------------------------------------------------
Chicken_TCONS_00089633      --------------------------------------------------
Human_NR_126491.1           --------------------------------------------------
Mouse_NR_033497.1           --------------------------------------------------
Pig_TCONS_00095927          --------------------------------------------------
Cattle_TCONS_00054637       --------------------------------------------------
Chicken_TCONS_00004643      --------------------------------------------------
Human_NR_125367.1           --------------------------------------------------
Pig_TCONS_00062821          --------------------------------------------------
Mouse_XR_879955.2           --------------------------------------------------
                                                                              

Mouse_XR_001781261.1        GCCGCCGCCGTGGCCTCGTGCTGCAGCGTGGCCTCCTCCAGGTCCCGCCG
Mouse_XR_001781263.1        GCCGCCGCCGTGGCCTCGTGCTGCAGCGTGGCCTCCTCCAGGTCCCGCCG
Mouse_XR_874634.2           GCCGCCGCCGTGGCCTCGTGCTGCAGCGTGGCCTCCTCCAGGTCCCGCCG
Mouse_XR_001781262.1        GCCGCCGCCGTGGCCTCGTGCTGCAGCGTGGCCTCCTCCAGGTCCCGCCG
Mouse_XR_001781264.1        GCCGCCGCCGTGGCCTCGTGCTGCAGCGTGGCCTCCTCCAGGTCCCGCCG
Chicken_TCONS_00089634      --------------------------------------------------
Chicken_TCONS_00089635      --------------------------------------------------
Pig_TCONS_00095928          --------------------------------------------------
Pig_TCONS_00095929          --------------------------------------------------
Chicken_TCONS_00089633      --------------------------------------------------
Human_NR_126491.1           --------------------------------------------------
Mouse_NR_033497.1           --------------------------------------------------
Pig_TCONS_00095927          --------------------------------------------------
Cattle_TCONS_00054637       --------------------------------------------------
Chicken_TCONS_00004643      --------------------------------------------------
Human_NR_125367.1           --------------------------------------------------
Pig_TCONS_00062821          --------------------------------------------------
Mouse_XR_879955.2           --------------------------------------------------
                                                                              

Mouse_XR_001781261.1        CATCTTCTGGAACTCGGCCTCGCGCTTCTTGTTCATCTCTATCTGCACGG
Mouse_XR_001781263.1        CATCTTCTGGAACTCGGCCTCGCGCTTCTTGTTCATCTCTATCTGCACGG
Mouse_XR_874634.2           CATCTTCTGGAACTCGGCCTCGCGCTTCTTGTTCATCTCTATCTGCACGG
Mouse_XR_001781262.1        CATCTTCTGGAACTCGGCCTCGCGCTTCTTGTTCATCTCTATCTGCACGG
Mouse_XR_001781264.1        CATCTTCTGGAACTCGGCCTCGCGCTTCTTGTTCATCTCTATCTGCACGG
Chicken_TCONS_00089634      --------------------------------------------------
Chicken_TCONS_00089635      --------------------------------------------------
Pig_TCONS_00095928          --------------------------------------------------
Pig_TCONS_00095929          --------------------------------------------------
Chicken_TCONS_00089633      --------------------------------------------------
Human_NR_126491.1           --------------------------------------------------
Mouse_NR_033497.1           --------------------------------------------------
Pig_TCONS_00095927          --------------------------------------------------
Cattle_TCONS_00054637       --------------------------------------------------
Chicken_TCONS_00004643      --------------------------------------------------
Human_NR_125367.1           --------------------------------------------------
Pig_TCONS_00062821          --------------------------------------------------
Mouse_XR_879955.2           --------------------------------------------------
                                                                              

Mouse_XR_001781261.1        ATGTGGCCCCGCCTGCCTCCTCCAGCCTTTCACTGATCTCCTCCAGCTCC
Mouse_XR_001781263.1        ATGTGGCCCCGCCTGCCTCCTCCAGCCTTTCACTGATCTCCTCCAGCTCC
Mouse_XR_874634.2           ATGTGGCCCCGCCTGCCTCCTCCAGCCTTTCACTGATCTCCTCCAGCTCC
Mouse_XR_001781262.1        ATGTGGCCCCGCCTGCCTCCTCCAGCCTTTCACTGATCTCCTCCAGCTCC
Mouse_XR_001781264.1        ATGTGGCCCCGCCTGCCTCCTCCAGCCTTTCACTGATCTCCTCCAGCTCC
Chicken_TCONS_00089634      --------------------------------------------------
Chicken_TCONS_00089635      --------------------------------------------------
Pig_TCONS_00095928          --------------------------------------------------
Pig_TCONS_00095929          --------------------------------------------------
Chicken_TCONS_00089633      --------------------------------------------------
Human_NR_126491.1           --------------------------------------------------
Mouse_NR_033497.1           --------------------------------------------------
Pig_TCONS_00095927          --------------------------------------------------
Cattle_TCONS_00054637       --------------------------------------------------
Chicken_TCONS_00004643      --------------------------------------------------
Human_NR_125367.1           --------------------------------------------------
Pig_TCONS_00062821          --------------------------------------------------
Mouse_XR_879955.2           --------------------------------------------------
                                                                              

Mouse_XR_001781261.1        CGGGACAGGTCAGAGCGCAGCTTCTCCACCTTGGCCCGGGCTGTGCGCTC
Mouse_XR_001781263.1        CGGGACAGGTCAGAGCGCAGCTTCTCCACCTTGGCCCGGGCTGTGCGCTC
Mouse_XR_874634.2           CGGGACAGGTCAGAGCGCAGCTTCTCCACCTTGGCCCGGGCTGTGCGCTC
Mouse_XR_001781262.1        CGGGACAGGTCAGAGCGCAGCTTCTCCACCTTGGCCCGGGCTGTGCGCTC
Mouse_XR_001781264.1        CGGGACAGGTCAGAGCGCAGCTTCTCCACCTTGGCCCGGGCTGTGCGCTC
Chicken_TCONS_00089634      --------------------------------------------------
Chicken_TCONS_00089635      --------------------------------------------------
Pig_TCONS_00095928          --------------------------------------------------
Pig_TCONS_00095929          --------------------------------------------------
Chicken_TCONS_00089633      --------------------------------------------------
Human_NR_126491.1           --------------------------------------------------
Mouse_NR_033497.1           --------------------------------------------------
Pig_TCONS_00095927          --------------------------------------------------
Cattle_TCONS_00054637       --------------------------------------------------
Chicken_TCONS_00004643      --------------------------------------------------
Human_NR_125367.1           --------------------------------------------------
Pig_TCONS_00062821          --------------------------------------------------
Mouse_XR_879955.2           --------------------------------------------------
                                                                              

Mouse_XR_001781261.1        GGCCTCCAGCTCCTCCTCCAGCTCCTCGATGCGTGCCTAGCCAGGGACAC
Mouse_XR_001781263.1        GGCCTCCAGCTCCTCCTCCAGCTCCTCGATGCGTGCCTAGCCAGGGACAC
Mouse_XR_874634.2           GGCCTCCAGCTCCTCCTCCAGCTCCTCGATGCGTGCCTAGCCAGGGACAC
Mouse_XR_001781262.1        GGCCTCCAGCTCCTCCTCCAGCTCCTCGATGCGTGCCTAGCCAGGGACAC
Mouse_XR_001781264.1        GGCCTCCAGCTCCTCCTCCAGCTCCTCGATGCGTGCCTAGCCAGGGACAC
Chicken_TCONS_00089634      --------------------------------------------------
Chicken_TCONS_00089635      --------------------------------------------------
Pig_TCONS_00095928          --------------------------------------------------
Pig_TCONS_00095929          --------------------------------------------------
Chicken_TCONS_00089633      --------------------------------------------------
Human_NR_126491.1           --------------------------------------------------
Mouse_NR_033497.1           --------------------------------------------------
Pig_TCONS_00095927          --------------------------------------------------
Cattle_TCONS_00054637       --------------------------------------------------
Chicken_TCONS_00004643      --------------------------------------------------
Human_NR_125367.1           -------------------------------------------TCTGTGG
Pig_TCONS_00062821          --------------------------------------------------
Mouse_XR_879955.2           --------------------------------------------------
                                                                              

Mouse_XR_001781261.1        AGAGGGTCAGACCTGCTTCCTGCACCCCTCCATTGAGGCCGGCCCTGGAG
Mouse_XR_001781263.1        AGAGGGTCAGACCTGCTTCCTGCACCCCTCCATTGAGGCCGGCCCTGGAG
Mouse_XR_874634.2           AGAGGGTCAGACCTGCTTCCTGCACCCCTCCATTGAGGCCGGCCCTGGAG
Mouse_XR_001781262.1        AGAGGGTCAGACCTGCTTCCTGCACCCCTCCATTGAGGCCGGCCCTGGAG
Mouse_XR_001781264.1        AGAGGGTCAGACCTGCTTCCTGCACCCCTCCATTGAGGCCGGCCCTGGAG
Chicken_TCONS_00089634      --------------------------------------------------
Chicken_TCONS_00089635      --------------------------------------------------
Pig_TCONS_00095928          --------------------------------------------------
Pig_TCONS_00095929          --------------------------------------------------
Chicken_TCONS_00089633      --------------------------------------------------
Human_NR_126491.1           --------------------------------------------------
Mouse_NR_033497.1           --------------------------------------------------
Pig_TCONS_00095927          --------------------------------------------------
Cattle_TCONS_00054637       --------------------------------------------------
Chicken_TCONS_00004643      --------------------------------------------------
Human_NR_125367.1           GAAGGAAAGGCCAGAAGTGACTCCTGCCGTAGCTGCGGCAGGCCTGGAGG
Pig_TCONS_00062821          --------------------------------------------------
Mouse_XR_879955.2           --------------------------------------------------
                                                                              

Mouse_XR_001781261.1        CTCTAAAAGATCCCTGGTCTATGAGAACAGCACGTCCATGATGCTCTCCT
Mouse_XR_001781263.1        CTCTAAAAGATCCCTGGTCTATGAGAACAGCACGTCCATGATGCTCTCCT
Mouse_XR_874634.2           CTCTAAAAGATCCCTGGTCTATGAGAACAGCACGTCCATGATGCTCTCCT
Mouse_XR_001781262.1        CTCTAAAAGATCCCTGGTCTATGAGAACAGCACGTCCATGATGCTCTCCT
Mouse_XR_001781264.1        CTCTAAAAGATCCCTGGTCTATGAGAACAGCACGTCCATGATGCTCTCCT
Chicken_TCONS_00089634      --------------------------------------------------
Chicken_TCONS_00089635      --------------------------------------------------
Pig_TCONS_00095928          --------------------------------------------------
Pig_TCONS_00095929          --------------------------------------------------
Chicken_TCONS_00089633      --------------------------------------------------
Human_NR_126491.1           --------------------------------------------------
Mouse_NR_033497.1           --------------------------------------------------
Pig_TCONS_00095927          --------------------------------------------------
Cattle_TCONS_00054637       --------------------------------------------------
Chicken_TCONS_00004643      --------------------------------------------------
Human_NR_125367.1           CCGTACTGGGACCTGGCCAAAGACCCAGAAGTCCAGCTTTGAAGAAAACC
Pig_TCONS_00062821          --------------------------------------------------
Mouse_XR_879955.2           --------------------------------------------------
                                                                              

Mouse_XR_001781261.1        GCGTCAGCTTCAGGTCTCCCTCCAGCTTCCGCTTGGCTCGC-TCTAGGTC
Mouse_XR_001781263.1        GCGTCAGCTTCAGGTCTCCCTCCAGCTTCCGCTTGGCTCGC-TCTAGGTC
Mouse_XR_874634.2           GCGTCAGCTTCAGGTCTCCCTCCAGCTTCCGCTTGGCTCGC-TCTAGGTC
Mouse_XR_001781262.1        GCGTCAGCTTCAGGTCTCCCTCCAGCTTCCGCTTGGCTCGC-TCTAGGTC
Mouse_XR_001781264.1        GCGTCAGCTTCAGGTCTCCCTCCAGCTTCCGCTTGGCTCGC-TCTAGGTC
Chicken_TCONS_00089634      -----------------TGTGTGTGTTGTTGTCTGCCACGC-TCTCAGTA
Chicken_TCONS_00089635      -----------------TGTGTGTGTTGTTGTCTGCCACGC-TCTCAGTA
Pig_TCONS_00095928          --------------------------------------------------
Pig_TCONS_00095929          --------------------------------------------------
Chicken_TCONS_00089633      -----------------ACCATTTCCATTTCTCTGGCATTTATTTAAACA
Human_NR_126491.1           --------------------------------CTGGAGCTGGGACAGGTC
Mouse_NR_033497.1           --------------------------------------------------
Pig_TCONS_00095927          --------------------------------------------------
Cattle_TCONS_00054637       --------------------------------------------------
Chicken_TCONS_00004643      -------------------AATGTATTAGGGCTCCATAAAACTCAATTCC
Human_NR_125367.1           TGGAGAAAGAGAGAGTCACAAATCATCTCCATACTGCAGGAGATGCAGAA
Pig_TCONS_00062821          -----------------------------------------GAAGGATGG
Mouse_XR_879955.2           --------------------------------------------------
                                                                              

Mouse_XR_001781261.1        CATGCGCACCTTCTTCTCCTGCTCCAGGGATCCCTCCAGCTGGCAGAGAG
Mouse_XR_001781263.1        CATGCGCACCTTCTTCTCCTGCTCCAGGGATCCCTCCAGCTGGCAGAGAG
Mouse_XR_874634.2           CATGCGCACCTTCTTCTCCTGCTCCAGGGATCCCTCCAGCTGGCAGAGAG
Mouse_XR_001781262.1        CATGCGCACCTTCTTCTCCTGCTCCAGGGATCCCTCCAGCTGGCAGAGAG
Mouse_XR_001781264.1        CATGCGCACCTTCTTCTCCTGCTCCAGGGATCCCTCCAGCTGGCAGAGAG
Chicken_TCONS_00089634      TGAGCTGGGCATGCCAGACGGATC-AGTGCCTCCTGCAGACCTCTGATGA
Chicken_TCONS_00089635      TGAGCTGGGCATGCCAGACGGATC-AGTGCCTCCTGCAGACCTCTGATGA
Pig_TCONS_00095928          --------------------------------------------------
Pig_TCONS_00095929          --------------------------------------------------
Chicken_TCONS_00089633      TTAGTTA--CATGTCTTAGAAAAGAAATAATTTTCTTCACAGTTTAATTC
Human_NR_126491.1           AGCATCCATCTTCTTCTTCTGGTTGATGAG--GCTGCTGCTCACCTGGGA
Mouse_NR_033497.1           -----------AGCCCTACAGTCTGATGAA-CATTCTAGAGTATGTGGAC
Pig_TCONS_00095927          --------------------------------------------------
Cattle_TCONS_00054637       --------------------------------------------------
Chicken_TCONS_00004643      AAGGAAGCAAGGGGGAGCAGGGAGGGAGCTTACCTACAGCTTCATTGAAT
Human_NR_125367.1           ATGGCAGAAGGCATCCCTTGGCTGTGACAGTTTCTTGATCTTCACTTGAT
Pig_TCONS_00062821          AGGGTGAGACAAGGAAGGCCAGTTGAGCTTCAGGAGGGCCTGCCATTGGT
Mouse_XR_879955.2           --------------------------------------------------
                                                                              

Mouse_XR_001781261.1        AAGGACCAGCCATGAACCACAAGTGCCGTCTGGTTCCGC--CTG-CTCCT
Mouse_XR_001781263.1        AAGGACCAGCCATGAACCACAAGTGCCGTCTGGTTCCGC--CTG-CTCCT
Mouse_XR_874634.2           AAGGACCAGCCATGAACCACAAGTGCCGTCTGGTTCCGC--CTG-CTCCT
Mouse_XR_001781262.1        AAGGACCAGCCATGAACCACAAGTGCCGTCTGGTTCCGC--CTG-CTCCT
Mouse_XR_001781264.1        AAGGACCAGCCATGAACCACAAGTGCCGTCTGGTTCCGC--CTG-CTCCT
Chicken_TCONS_00089634      ACCAACTGACAGAGAATGCCCAGTC---TCTGCTGCCAG--CAG-CATTT
Chicken_TCONS_00089635      ACCAACTGACAGAGAATGCCCAGTC---TCTGCTGCCAG--CAG-CATTT
Pig_TCONS_00095928          --------------------------------------------------
Pig_TCONS_00095929          --------------------------------------------------
Chicken_TCONS_00089633      ATTTAACAACATTG--TGATAAGTACTGTCCATTCCTGGTGCAT-TGTTA
Human_NR_126491.1           ATGCAGCAGCTGCACCCGCTCACTA--GTCTCAATCAGCTCCTG-CTCCG
Mouse_NR_033497.1           ACAGATGGACGCTCTGGCCACAGCT-TGTTGACCTGGGACTCGG-CGATG
Pig_TCONS_00095927          --------------------------------------------------
Cattle_TCONS_00054637       --------------------------------------------------
Chicken_TCONS_00004643      TCTTTTATACCCACAGGAACAAATGGTTTTGTTTGTCACCAGGC-AAGAA
Human_NR_125367.1           TTTCATGGTCTTGACACTTTGAGGACTACTGCTCAGGTTTACAGATGCCA
Pig_TCONS_00062821          TGGAGTTGATAATGAAACAAAGAAGGAGCAGGATTTCAAACAAACAAACA
Mouse_XR_879955.2           --------------------------------------------------
                                                                              

Mouse_XR_001781261.1        CCCGCTGCTTCTGCT-TGAACTTCATGTTTCCAAAGTGCATGATGGCGCC
Mouse_XR_001781263.1        CCCGCTGCTTCTGCT-TGAACTTCATGTTTCCAAAGTGCATGATGGCGCC
Mouse_XR_874634.2           CCCGCTGCTTCTGCT-TGAACTTCATGTTTCCAAAGTGCATGATGGCGCC
Mouse_XR_001781262.1        CCCGCTGCTTCTGCT-TGAACTTCATGTTTCCAAAGTGCATGATGGCGCC
Mouse_XR_001781264.1        CCCGCTGCTTCTGCT-TGAACTTCATGTTTCCAAAGTGCATGATGGCGCC
Chicken_TCONS_00089634      CTGCTGCCCTCTGTG-TAAAATGAGAGCTCCCAGGAATATCAGTACAACC
Chicken_TCONS_00089635      CTGCTGCCCTCTGTG-TAAAATGAGAGCTCCCAGGAATATCAGTACAACC
Pig_TCONS_00095928          --------------------------------------------------
Pig_TCONS_00095929          --------------------------------------------------
Chicken_TCONS_00089633      CTCTTCTATTTGTCC-TGAAAAGTATTCTTTAAATAACCACGGTAAAGTC
Human_NR_126491.1           CCAGCTTCCGGGACCGCTCTGTCTGCTCCACCACGGCACGCAACTCCTCC
Mouse_NR_033497.1           TCCGCCCTCTCCTCCGCCTCATCCA-GCTCGTGCTGCACCTTGCGGAACT
Pig_TCONS_00095927          --------------------------------------------------
Cattle_TCONS_00054637       --------------------------------------------------
Chicken_TCONS_00004643      GAAAAATATTTGCATACCGAATCTGCTATTTTTAATGCTGCTGCCTGGAG
Human_NR_125367.1           TTTATGTCCAGAGCTACTGAGGGTGCCAACAGATGTCGTTTTGTAAGAAA
Pig_TCONS_00062821          AACAAACAAACAAACAAACAAACAGCTCCCAGGGCTGTTGTAGCGCCCCT
Mouse_XR_879955.2           --------------------------------------------------
                                                                              

Mouse_XR_001781261.1        TG-TCAGCTTGTAAATGGA-GTTCTTCTCTTCTGGAGTGAAGCCCAGCAC
Mouse_XR_001781263.1        TG-TCAGCTTGTAAATGGA-GTTCTTCTCTTCTGGAGTGAAGCCCAGCAC
Mouse_XR_874634.2           TG-TCAGCTTGTAAATGGA-GTTCTTCTCTTCTGGAGTGAAGCCCAGCAC
Mouse_XR_001781262.1        TG-TCAGCTTGTAAATGGA-GTTCTTCTCTTCTGGAGTGAAGCCCAGCAC
Mouse_XR_001781264.1        TG-TCAGCTTGTAAATGGA-GTTCTTCTCTTCTGGAGTGAAGCCCAGCAC
Chicken_TCONS_00089634      CG-AAAAGAAATGC-CGGT-GCTCTAATTTTCTAGAGCAATGCTTCTCTT
Chicken_TCONS_00089635      CG-AAAAGAAATGC-CGGT-GCTCTAATTTTCTAGAGCAATGCTTCTCTT
Pig_TCONS_00095928          --------------------------------------------------
Pig_TCONS_00095929          --------------------------------------------------
Chicken_TCONS_00089633      CT-TAAT----TTCTCTGT-AATGAAAAAAACAACATTTCTGCAGAGGCC
Human_NR_126491.1           AGCTCAGCCTGCAGCAGGTTGTTGCGCCGCTCCACGATGGCGATGTTCTC
Mouse_NR_033497.1           TGGACAGCCTCCAGCTCATTCTCCAGCTCCCGGACCCGGGCCTCCAGCTT
Pig_TCONS_00095927          --------------------------------------------------
Cattle_TCONS_00054637       --------------------------------------------------
Chicken_TCONS_00004643      GACTGGGAGATGATGGGTTGCACAAAGTAATTACAGAAGAAATTGAGGGA
Human_NR_125367.1           AGCTCCCCAAAATTCTGTGCATCGGACTCATTTATGCAATCTCTGCCTAC
Pig_TCONS_00062821          GA--AAGTGTAACACCTGCTGAAGGATTGAAGTTCAACAGGAAAAGCAAC
Mouse_XR_879955.2           --------------------------------------------------
                                                                              

Mouse_XR_001781261.1        GTCAAAGGCGCTCTGGAAGCAGCCCCCATATCAGTGAAGCCCAGAAAAGG
Mouse_XR_001781263.1        GTCAAAGGCGCTCTGGAAGCAGCCCCCATATCAGTGAAGCCCAGAAAAGG
Mouse_XR_874634.2           GTCAAAGGCGCTCTGGAAGCAGCCCCCATATCAGTGAAGCCCAGAAAAGG
Mouse_XR_001781262.1        GTCAAAGGCGCTCTGGAAGCAGCCCCCATATCAGTGAAGCCCAGAAAAGG
Mouse_XR_001781264.1        GTCAAAGGCGCTCTGGAAGCAGCCCCCATATCAGTGAAGCCCAGAAAAGG
Chicken_TCONS_00089634      CCCTACACTTCTTCTAAGATG--CAGCTGAGCACTGGACCATGACAATGT
Chicken_TCONS_00089635      CCCTACACTTCTTCTAAGATG--CAGCTGAGCACTGGACCATGACAATGT
Pig_TCONS_00095928          --------------------------------------------------
Pig_TCONS_00095929          --------------------------------------------------
Chicken_TCONS_00089633      TTCTCTTCTTATTTTACACTG---TGACTATCTGTTGGCTTTCTAAATGT
Human_NR_126491.1           CTTCAGGTCGTCGTTGGCACGGACTGCAT---CGTCCAGCTGAATCTGGG
Mouse_NR_033497.1           CTGCAGCTGCTTCTTGCCGC------------CCTTGAGGGCGATCTGCT
Pig_TCONS_00095927          --------------------------------------------------
Cattle_TCONS_00054637       --------------------------------------------------
Chicken_TCONS_00004643      TTTGTGGATGTGATGGACTTAAAGACAGGAGACTGGGGATCTGAGTGCTT
Human_NR_125367.1           ATTGGGACCCCACTGAAGCCACGACCCCTA--AGGCAGGGCTGGACTGCC
Pig_TCONS_00062821          ATGAAGAACATTGTAGGTGGAG---TGACAGGACCTGAGTTCTGAGATGC
Mouse_XR_879955.2           ---------------------------------AGGAACGAACATTGTAC
                                                                              

Mouse_XR_001781261.1        AAGTGTGACCAGTTAATGAGACCCGCATACACTGGAGAGAGAACCTGAAT
Mouse_XR_001781263.1        AAGTGTGACCAGTTAATGAGACCCGCATACACTGGAGAGAGAACCTGAAT
Mouse_XR_874634.2           AAGTGTGACCAGTTAATGAGACCCGCATACACTGGAGAGAGAACCTGAAT
Mouse_XR_001781262.1        AAGTGTGACCAGTTAATGAGACCCGCATACACTGGAGAGAGAACCTGAAT
Mouse_XR_001781264.1        AAGTGTGACCAGTTAATGAGACCCGCATACACTGGAGAGAGAACCTGAAT
Chicken_TCONS_00089634      ACACAGA---AATTGATGGTGCAGAAAGACTGAGAGGCAATGGGCAGAAG
Chicken_TCONS_00089635      ACACAGA---AATTGATGGTGCAGAAAGACTGAGAGGCAATGGGCAGAAG
Pig_TCONS_00095928          -------------------------------AAGAAGAAATTTTCCGTCT
Pig_TCONS_00095929          -------------------------------AAGAAGAAATTTTCCGTCT
Chicken_TCONS_00089633      ACTTGAAA--TCTTCACTGCGCCAAAAAACAGAACAAAACAAAACAAAAA
Human_NR_126491.1           TTACCT------TCAACAAGCTCTGGAGGCTCTTGACTTGCTTCTGGGCC
Mouse_NR_033497.1           CTGCCTCGT---CCAGACGGTGCTGCAAGTCCTTGATGGTCTGCTCCATG
Pig_TCONS_00095927          ------GGTCACACCCATGGCCGGGTCTTTAACCAACGTTCTTGTAAAGA
Cattle_TCONS_00054637       ----------GCTCCTTTGTTGCAAATCAGACCCAGGGAGGTTGCTCACC
Chicken_TCONS_00004643      CAGTGACCTGGTATTTTTAGCGTTTGGGGAATGCAACCAAGAGGCAGAGA
Human_NR_125367.1           TTGCAGTGGGAAACAGCCCAAGTGTCCATCACTAGAGGAATGCCTGAGTA
Pig_TCONS_00062821          TCCCATCTTTGGTCTGTAAAATGAGGACTTAGGACAAGATCATCTCAAAG
Mouse_XR_879955.2           TGGATGCAGAAGATGGACTCCCTGGGCACCCACAGGACTTGGATTAATTA
                                                                              

Mouse_XR_001781261.1        TTGTTTTCCTATCCCCTGTAA-AGT-ATGAG-ATTCCCACAAGCAGAG-A
Mouse_XR_001781263.1        TTGTTTTCCTATCCCCTGTAA-AGT-ATGAG-ATTCCCACAAGCAGAG-A
Mouse_XR_874634.2           TTGTTTTCCTATCCCCTGTAA-AGT-ATGAG-ATTCCCACAAGCAGAG-A
Mouse_XR_001781262.1        TTGTTTTCCTATCCCCTGTAA-AGT-ATGAG-ATTCCCACAAGCAGAG-A
Mouse_XR_001781264.1        TTGTTTTCCTATCCCCTGTAA-AGT-ATGAG-ATTCCCACAAGCAGAG-A
Chicken_TCONS_00089634      AAGATGC----TCTCTGGAAA-CAT-CTGAG-ATGTTGAAGAGTGAAACA
Chicken_TCONS_00089635      AAGATGC----TCTCTGGAAA-CAT-CTGAG-ATGTTGAAGAGTGAAACA
Pig_TCONS_00095928          TTCTTAAGAAGTCCCAGGAAG-CATTGTTTG-ATTCTCAGAAGTCAGT-A
Pig_TCONS_00095929          TTCTTAAGAAGTCCCAGGAAG-CATTGTTTG-ATTCTCAGAAGTCAGT-A
Chicken_TCONS_00089633      ACCTAAACCAAACAACAACAA-CAACAAACT-AAACAAAGAAAAAAACAA
Human_NR_126491.1           TCGGCGGCC--ATGCGGTTGG-CGT-GGCTG-AGCTGGATCTCCATCTCA
Mouse_NR_033497.1           TTCTTCTTCATGCGCTCCAGGTCGTCATTGGCACGGACAGCATCATCCAG
Pig_TCONS_00095927          AACCAAGTCAGCCTCCTGCTCTGACAGATGAAACCTTGAGGAGCTGGC--
Cattle_TCONS_00054637       ACCCTCCCCAAGGGCAGGAAGCAACTTCGTG-ATCTGGATCTGTCCTG--
Chicken_TCONS_00004643      ATAGCTACTGCTTCACTAGAGACAT----GCCACCTTCAGAAGGATATAA
Human_NR_125367.1           TACTGAGGCCAGCCTTACTATAGAGTCCAAGCAGCAAGTGACAAGGATGA
Pig_TCONS_00062821          GCCCCTTTTAGCTCTGATGATCTTTAATTCTGTCACTGTACTTTGGGCAG
Mouse_XR_879955.2           CCCATCGTATTGTACTTGCTAGTTCGTTTTCCATTTGAACCCCTCCCCGA
                                                                              

Mouse_XR_001781261.1        GAGACTCCAAAACACA--GACAGACATTAAAGATCAGGGCCTTAT-CACC
Mouse_XR_001781263.1        GAGACTCCAAAACACA--GACAGACATTAAAGATCAGGGCCTTAT-CACC
Mouse_XR_874634.2           GAGACTCCAAAACACA--GACAGACATTAAAGATCAGGGCCTTAT-CACC
Mouse_XR_001781262.1        GAGACTCCAAAACACA--GACAGACATTAAAGATCAGGGCCTTAT-CACC
Mouse_XR_001781264.1        GAGACTCCAAAACACA--GACAGACATTAAAGATCAGGGCCTTAT-CACC
Chicken_TCONS_00089634      GAGACAACAGAATCCA--G-TATCCATTCAAAATAAGAAACA-GC-AAAC
Chicken_TCONS_00089635      GAGACAACAGAATCCA--G-TATCCATTCAAAATAAGAAACA-GC-AAAC
Pig_TCONS_00095928          GATAAGAAAAGTCTCC--TTGAATTCTTCTGAGTAAAAATCTTCC-CATT
Pig_TCONS_00095929          GATAAGAAAAGTCTCC--TTGAATTCTTCTGAGTAAAAATCTTCC-CATT
Chicken_TCONS_00089633      CACAAGAAACATCCCAT-GTGAGTCAAGCTATCTAAAGATCT-GA-AAAT
Human_NR_126491.1           TTGAGGTCTCCTTCCA--TCTTCTTCTTCACCCTCAGGGCCTCGT-TGCG
Mouse_NR_033497.1           CTGGATTTGAGTGTCCT-GAGGATCAGAAAAATGAGTGGCCTCAT-TGCG
Pig_TCONS_00095927          --TGTCCCCAGTGCTAA-GATGTCCTTCCAAACCGGGACCCAGAC-AGCT
Cattle_TCONS_00054637       -AGACTGCAGAAGGCGC-TTGCTCCAGGATAACCCGAGTTCCTCC-TCTC
Chicken_TCONS_00004643      GCTAAGGAGAGGGCTCTCTGCTAAGGCTCAGGATGAAGCTTTCAG-TCCT
Human_NR_125367.1           GGTGGCTCTACATGTGCACGTGTAGAACTGCCCCCAAGACCTTGTGAAAT
Pig_TCONS_00062821          TTTGGTAACCTTCCTGAGCCTTCTTTTCCTCTTTGGTAAGTAAGGTTAAA
Mouse_XR_879955.2           CAGGTCTCAGAATCTTCATCCTTCCCAGCTGGGTAGGAGGTGGTACACCT
                                                                              

Mouse_XR_001781261.1        AT-----CCACTGTGAATGCTCATAGCTGTTCTCTGTAGCTGCTGTGGGC
Mouse_XR_001781263.1        AT-----CCACTGTGAATGCTCATAGCTGTTCTCTGTAGCTGCTGTGGGC
Mouse_XR_874634.2           AT-----CCACTGTGAATGCTCATAGCTGTTCTCTGTAGCTGCTGTGGGC
Mouse_XR_001781262.1        AT-----CCACTGTGAATGCTCATAGCTGTTCTCTGTAGCTGCTGTGGGC
Mouse_XR_001781264.1        AT-----CCACTGTGAATGCTCATAGCTGTTCTCTGTAGCTGCTGTGGGC
Chicken_TCONS_00089634      AG-----CTAGTTTTTAGGAAGAGAGA-------AAAAAAGATTTTAAGT
Chicken_TCONS_00089635      AG-----CTAGTTTTTAGGAAGAGAGA-------AAAAAAGATTTTAAGT
Pig_TCONS_00095928          AGA----CCTTTATGTGTCATCAAAGAACCCAGTTTTAAGGGCCTAAA--
Pig_TCONS_00095929          AGA----CCTTTATGTGTCATCAAAGAACCCAGTTTTAAGGGCCTAAA--
Chicken_TCONS_00089633      GG-----CTCCAAAAATGGCTGTAAGTTAAAAATAATGTTTCTCTTAATT
Human_NR_126491.1           GCTG---CGTGTCTCTGCGTCCAGGGAGGTCTGCAGCGAGTCCACCACCC
Mouse_NR_033497.1           GCTG---CGTGTCTCCGCATCCAGGGAGGTCTGCAGGGAGTCCACCATCC
Pig_TCONS_00095927          GGA----GGGCTCCAGTTACTCAAGAAGAGAAGAGAAGAGACCATCCAGG
Cattle_TCONS_00054637       TG------CCTCCCTGACATTCAGTCTGTCTTTGGCATCTGACACCATGG
Chicken_TCONS_00004643      GGATTAATCTGTAAAAGCAGCCCAAGCTTGAGTTGAAAATGAGCTGTGTG
Human_NR_125367.1           GCAAAGAATATTGAGTATCACTTTAGAATATATTAAACAACCTATCAAGA
Pig_TCONS_00062821          GTACCATTCGTAAAAGGGAGTTTGAGGATAAGTGGAATTATATATTTATT
Mouse_XR_879955.2           AAG-----CATTGCAGAGCCTATGAGTCTATGTGAATGAGGGCACTGGAT
                                                                              

Mouse_XR_001781261.1        -TACCCGCCTATGTTCCTATATCTTTCCCTGCCTAGGTTTTGGTACCCGT
Mouse_XR_001781263.1        -TACCCGCCTATGTTCCTATATCTTTCCCTGCCTAGGTTTTGGTACCCGT
Mouse_XR_874634.2           -TACCCGCCTATGTTCCTATATCTTTCCCTGCCTAGGTTTTGGTACCCGT
Mouse_XR_001781262.1        -TACCCGCCTATGTTCCTATATCTTTCCCTGCCTAGGTTTTGGTACCCGT
Mouse_XR_001781264.1        -TACCCGCCTATGTTCCTATATCTTTCCCTGCCTAGGTTTTGGTACCCGT
Chicken_TCONS_00089634      -CACTTATTT-TGACAACATGGTTCACAAGGACTTGGGGTGTGAAGAGGC
Chicken_TCONS_00089635      -CACTTATTT-TGACAACATGGTTCACAAGGACTTGGGGTGTGAAGAGGC
Pig_TCONS_00095928          -CACC-GTCT-CGATGCCCTGCCTTTCCAGCCCTGCTGCTCTCCACCCAC
Pig_TCONS_00095929          -CACC-GTCT-CGATGCCCTGCCTTTCCAGCCCTGCTGCTCTCCACCCAC
Chicken_TCONS_00089633      -CCATTAATA--AACATTCTTGTTGCAGTGTCTTTCCAGTTAGGGTAGGC
Human_NR_126491.1           GCAGGTGGTTGCGCTTGGCCTGTTCCATCTCCTCGTCCTTCTCTGCCAGC
Mouse_NR_033497.1           GCAGGTGGTTGCGCTTGGCCTGCTCCATCTCCTCATCCTTCTCTGCCAGC
Pig_TCONS_00095927          -CACCCAGGCAGGTCCCTCCCCCCAGTCTCCGAAGCGCTTCACAAGCAGA
Cattle_TCONS_00054637       CCACCTGCTCCTCTTGAAGAACTTCTTCTGGCTTCGAGGAAACTGCCCTT
Chicken_TCONS_00004643      TCACACTCTGGCATTTGACTGGTGGTCAAGCTCTTCTCATTTTTACCCTT
Human_NR_125367.1           TTAATGAGCTTATTCAGAAAAGAAAATAAGTCCTGATCAATTTCAGCGTG
Pig_TCONS_00062821          -CATTCACTC--AACAAATGACTGGGGGAGTGTGAAGACTTCCTGGTGAG
Mouse_XR_879955.2           GCAGCAGGAAAAGATTAGGAAGAAGGAAGGCTGAGCCAACTCCATGCCAA
                                                                              

Mouse_XR_001781261.1        -----GTGTATCT-CTCCTCTACCCAACAGCTCA-CTTC-AGCCCCCAGG
Mouse_XR_001781263.1        -----GTGTATCT-CTCCTCTACCCAACAGCTCA-CTTC-AGCCCCCAGG
Mouse_XR_874634.2           -----GTGTATCT-CTCCTCTACCCAACAGCTCA-CTTC-AGCCCCCAGG
Mouse_XR_001781262.1        -----GTGTATCT-CTCCTCTACCCAACAGCTCA-CTTC-AGCCCCCAGG
Mouse_XR_001781264.1        -----GTGTATCT-CTCCTCTACCCAACAGCTCA-CTTC-AGCCCCCAGG
Chicken_TCONS_00089634      -----ATCAGACTGCTCATCTCTCCAGCAGTAC-----C-AGGACCAAGG
Chicken_TCONS_00089635      -----ATCAGACTGCTCATCTCTCCAGCAGTAC-----C-AGGACCAAGG
Pig_TCONS_00095928          TTC--GTGAATGT-CTCAGTGATGGAGGAGATT--CTAC-AACCGCCACT
Pig_TCONS_00095929          TTC--GTGAATGT-CTCAGTTACAGAGCAGTTG--TTTC---CCGCAA--
Chicken_TCONS_00089633      TAC--TCTCAATAATCAGCGTATGAACCATTGTGCCTTC-AGTCATTGCC
Human_NR_126491.1           TTCCGCTCGATCTCTGCCTTGATCTGGTTGAACTCCAGCTGGGCCCGGAG
Mouse_NR_033497.1           TTCCTTTCAATCTCTGCCTTGATCTGGTTGAACTCTAGCTGGGCGCGGAG
Pig_TCONS_00095927          --------------------------------------------------
Cattle_TCONS_00054637       TTCCTGTGCTCCTTGCCTTCTCCGTGCTCTCCAGTCTGACAGCCACCCTC
Chicken_TCONS_00004643      AAATCAGCGTCACTTCCCTCCCTATTGCTTTATAAGTACTCAGTGCTCTG
Human_NR_125367.1           TTTGGACCAGCAGATTCCAGGTGATGGATAGGCAGCTTCATTTTAATAGT
Pig_TCONS_00062821          TGTTGTAAATCATGATGAATCTCAGAGCCTTGCAAAGTCCTGACCCCAAA
Mouse_XR_879955.2           CTCCAAAGCCCCAGGAGCCCAGCTTTGAAAAACACCTGC--ATTAAAAGA
                                                                              

Mouse_XR_001781261.1        GTCTGCAGGGCTCTCCTTCCTGTATCCCTAGTAGTGTGGTTTTGTTTCTT
Mouse_XR_001781263.1        GTCTGCAGGGCTCTCCTTCCTGTATCCCTAGTAGTGTGGTTTTGTTTCTT
Mouse_XR_874634.2           GTCTGCAGGGCTCTCCTTCCTGTATCCCTAGTAGTGTGGTTTTGTTTCTT
Mouse_XR_001781262.1        GTCTGCAGGGCTCTCCTTCCTGTATCCCTAGTAGTGTGGTTTTGTTTCTT
Mouse_XR_001781264.1        GTCTGCAGGGCTCTCCTTCCTGTATCCCTAGTAGTGTGGTTTTGTTTCTT
Chicken_TCONS_00089634      AGACTCAGAAAGAGCTAA----AGC----AGTCGGCAAGCAGGAAAGAGA
Chicken_TCONS_00089635      AGACTCAGAAAGAGCATT----TGTTTTTAGTCTGATGGCTGTATAGGTC
Pig_TCONS_00095928          GCCCTGTCCTCATCTTGGTGCCCCAGCTGGGAACACTGATGTCACTGTCC
Pig_TCONS_00095929          GATCTAGCCGCGGCCCTGCCCCCATAC----AACA-TGAGAGCAAAACCC
Chicken_TCONS_00089633      AACCTTACAAAAGCCATTT---TACTCCCCCTTAACAAACAATATATTCT
Human_NR_126491.1           GATCTTGCCCTCCTCCTGCTTTCGGACCTTCTCCAGCTCATGGATAGTCT
Mouse_NR_033497.1           GATCTTGCCCTCCTCGTGCTCCAGGGAGGCCTGGAAAGGATATAGATTTT
Pig_TCONS_00095927          --------------------------------------------------
Cattle_TCONS_00054637       CGAGGCAGTCGGTCTCATGTACCAGCCCTGCCCACCAGAATTCCAACTTC
Chicken_TCONS_00004643      CAGCATGGATGTATTTTGATGTTGGATTCAACTCATCACCTTCCTGCTTT
Human_NR_125367.1           CTGTTGGTACAGGGTGACCTGTAGCCTTTCCAGAAGAGGTAAAATGAATC
Pig_TCONS_00062821          GCATCATAAGATCCTTGATTATCCCAGTATGGCCTACAGACTCACTGTTT
Mouse_XR_879955.2           GAGAGGAGCCCAGCTGTGTCCTCGGCAGGTGTTCAGTCAGCCTCGTGATA
                                                                              

Mouse_XR_001781261.1        TCCTGTCTCTGTCCATGGTTCTCAGCACACTGTGATTTGACAACACCAAA
Mouse_XR_001781263.1        TCCTGTCTCTGTCCATGGTTCTCAGCACACTGTGATTTGACAACACCAAA
Mouse_XR_874634.2           TCCTGTCTCTGTCCATGGTTCTCAGCACACTGTGATTTGACAACACCAAA
Mouse_XR_001781262.1        TCCTGTCTCTGTCCATGGTTCTCAGCACACTGTGATTTGACAACACCAAA
Mouse_XR_001781264.1        TCCTGTCTCTGTCCATGGTTCTCAGCACACTGTGATTTGACAACACCAAA
Chicken_TCONS_00089634      GAGAAT---------TGGTTTTCCCCACACCACAAAATGACATTTCCT--
Chicken_TCONS_00089635      GTGTGG---------AGGCACCAGACGCAGC-CTGCCTGCCCATCCCT--
Pig_TCONS_00095928          TTCCCAG--AGCTCCGGGCCTTGACGGTGGGGCCGCTC-CCACCACACCT
Pig_TCONS_00095929          GTCTGTT--TAATC---ATTGTTAAAAGGATATTGTTC-AAAGGATCCAA
Chicken_TCONS_00089633      TCTTTGCA-----CTTAGCTGTACCAGACATAAGTCTTGTCAGGCAGAAG
Human_NR_126491.1           TTCCGCTGGAACCCAACTGCTCAGTCAAGTCGGAGATCTCCTCTGTGTGG
Mouse_NR_033497.1           GCAGGCATATAGTCAGAGACCAGGGTGGAAGCAAGGGT----GTGTCTAA
Pig_TCONS_00095927          --------------------------------------------------
Cattle_TCONS_00054637       CTACAAGGATGCAAACCATCTTCATCAGATTCCCCACTGTTACCTCCAAC
Chicken_TCONS_00004643      TAAACCTGGCAACGAAGGAAACAGAGCTCACGCTCCCAACTGAAGTGCAA
Human_NR_125367.1           CTCCGGTTGTCACCCCCTCCTTCCTCGCTCCAATTCCATCATTAATCCCC
Pig_TCONS_00062821          ACCAAGTGTGGAAAGTCAATCTACACATTTTGGAAGGACTTGCAATAAGA
Mouse_XR_879955.2           GAGCCTGTTTCTTCTCAATTCCATCCTTGACACCTGAGATCAACAACAGA
                                                                              

Mouse_XR_001781261.1        TATTGGCTTCATAGCACGTGTCTTAGCATACCCTGT-TCACGGGGTAGAT
Mouse_XR_001781263.1        TATTGGCTTCATAGCACGTGTCTTAGCATACCCTGT-TCACGGGGTAGAT
Mouse_XR_874634.2           TATTGGCTTCATAGCACGTGTCTTAGCATACCCTGT-TCACGGGGTAGAT
Mouse_XR_001781262.1        TATTGGCTTCATAGCACGTGTCTTAGCATACCCTGT-TCACGGGGTAGAT
Mouse_XR_001781264.1        TATTGGCTTCATAGCACGTGTCTTAGCATACCCTGT-TCACGGGGTAGAT
Chicken_TCONS_00089634      CCTGGACTTCATGGAAAAATGCAATG-GCTTCCTGT-AGAATGGTATGT-
Chicken_TCONS_00089635      CCTGCAGAGC-CAGAACAAAGCAGAG-ATT--CAGA-AGCCAGGTGTGTT
Pig_TCONS_00095928          CTTCACCCTCGCCACACTCTTCCATCTTTTAGAATT-GTGGCTCTCATCA
Pig_TCONS_00095929          ACTTGCAGTTGTAAGATG--------------------------------
Chicken_TCONS_00089633      AGTGAACAGTCAAAAAAAAAAAAAAGTGGGCAGATC-ATAAAAATCTGTG
Human_NR_126491.1           GGAACACGGCGTTCTTGAGTTTGAAGAGCTCTGTGC-TGAGGGAGCGAGC
Mouse_NR_033497.1           AAACCATGGCACAGAGAGCATTTGGGGATGGTATACATGACTCAGTAGGA
Pig_TCONS_00095927          --------------------------------------------------
Cattle_TCONS_00054637       TCCCCTGAACCAAATACTCTGTCCTCTTCCTGCTTGTCTAAAAGCCTGCT
Chicken_TCONS_00004643      AGCGAGTGACTCTGTAAAGATCAAGGAGATGCTCCCGACCACGTAATTCA
Human_NR_125367.1           GTTTGAGGATTTGAGTGCTGCCGAGGACTGACAGACTCCATGAGGTTCAG
Pig_TCONS_00062821          ATTGGAACCACATGATCATAGAACAGAGAAATGGCCTGGACCCAGCACTG
Mouse_XR_879955.2           GCCGGAGCCCCCCAGCCACTGCCCCAGGGTTCCTCT-GCCAGGACTGCAA
                                                                              

Mouse_XR_001781261.1        CTCCAGGAGGGTTGTACCACTTTAAAAATCAGATAGCCAGTATCTTGGCT
Mouse_XR_001781263.1        CTCCAGGAGGGTTGTACCACTTTAAAAATCAGATAGCCAGTATCTTGGCT
Mouse_XR_874634.2           CTCCAGGAGGGTTGTACCACTTTAAAAATCAGATAGCCAGTATCTTGGCT
Mouse_XR_001781262.1        CTCCAGGAGGGTTGTACCACTTTAAAAATCAGATAGCCAGTATCTTGGCT
Mouse_XR_001781264.1        CTCCAGGAGGGTTGTACCACTTTAAAAATCAGATAGCCAGTATCTTGGCT
Chicken_TCONS_00089634      --------------------------------------------------
Chicken_TCONS_00089635      TCCCAAGGCACATTCTTCACTCAGTAAGACAGGCATTCAGGCCATCGGGC
Pig_TCONS_00095928          TTTGTGTGAAAATAGGGAAATTGTACGTCTCTCTAATGGCT---------
Pig_TCONS_00095929          --------------------------------------------------
Chicken_TCONS_00089633      GCTTATTCAA--TACAACATTTTACTTGAGAAACATTCCCCCTGGGATTT
Human_NR_126491.1           CTCCTTC-----TGCGAGGACTCCAGCTCCGACTGCGACTCCTCATACTT
Mouse_NR_033497.1           GATGCAGTGGAAGGAAATGAGAAAGAGTGTGCACAAGAGAAATGAAAGCA
Pig_TCONS_00095927          --------------------------------------------------
Cattle_TCONS_00054637       CCCCTTTGCTGCTGCTCCCATCCTTCCCAGGATCACACACTCATGAATCT
Chicken_TCONS_00004643      AAGCAAGGAAAAAAATGAAGGAGGTGAAAAAATCAAACAATGTGTATGAG
Human_NR_125367.1           CTGCTGCCTGGTACATGTGGTCACCTGCAGCTTCTTCAGCCCTACATATA
Pig_TCONS_00062821          CTCAAA------TGTGGCAGCTGACTGGTTTCCCTGTGGTCCTCTAGGCT
Mouse_XR_879955.2           GACCAGGCTGCTCAAGTTGACTGGAAGAAGAATGACCCTTCCTTCTGAGC
                                                                              

Mouse_XR_001781261.1        --CTGTTCCTAAGCTGGTACCATGTGCCACGACCAAGTGTCTGCCCGTAG
Mouse_XR_001781263.1        --CTGTTCCTAAGCTGGTACCATGTGCCACGACCAAGTGTCTGCCCGTAG
Mouse_XR_874634.2           --CTGTTCCTAAGCTGGTACCATGTGCCACGACCAAGTGTCTGCCCGTAG
Mouse_XR_001781262.1        --CTGTTCCTAAGCTGGTACCATGTGCCACGACCAAGTGTCTGCCCGTAG
Mouse_XR_001781264.1        --CTGTTCCTAAGCTGGTACCATGTGCCACGACCAAGTGTCTGCCCGTAG
Chicken_TCONS_00089634      --------------------------------------------------
Chicken_TCONS_00089635      --AACAGGCGTGG--AAAAGTGGATGGAAAAATATAGAATCTGCCCAGGG
Pig_TCONS_00095928          --------------------------------------------------
Pig_TCONS_00095929          --------------------------------------------------
Chicken_TCONS_00089633      --GCAGCTTGCAAATGCTGTTGTCAGCCACGGTCTCAGTATGAGCAGGGC
Human_NR_126491.1           --CTGCTTCCACTCGGCCAGGATCTGCCCGGGGACAAGGCTCACTC----
Mouse_NR_033497.1           AGCTGAAGAGAAGGGGATGCAGACTCCCAGGGGGGCGGAGGGAGTCAGCT
Pig_TCONS_00095927          --------------------------------------------------
Cattle_TCONS_00054637       TCCTTCCTCATTTCCTGCATCCGATCTGTCAGCAAGGCATTTGATTTCTT
Chicken_TCONS_00004643      ATGTACTGCACAGA-GCCAAAGTACCTTCCACACACAGCTTTAGGCACTC
Human_NR_125367.1           TTTTGTGCTGTTTTAGACTGCTCTTTCTTCCATTAAATGAGAGATTAGAT
Pig_TCONS_00062821          CCCTGTGAAGGACCCGAAAGGACTTTCCTGAGAGGCTTTTGTGTGGAGCT
Mouse_XR_879955.2           AGGAGTCTCCAGGCCACCCGTCCTCACCTTG-------------------
                                                                              

Mouse_XR_001781261.1        CTGAGAACTCGCATACTTACATCCGTGGC-CATGAGCTCTTCAGAGTCAT
Mouse_XR_001781263.1        CTGAGAACTCGCATACTTACATCCGTGGC-CATGAGCTCTTCAGAGTCAT
Mouse_XR_874634.2           CTGAGAACTCGCATACTTACATCCGTGGC-CATGAGCTCTTCAGAGTCAT
Mouse_XR_001781262.1        CTGAGAACTCGCATACTTACATCCGTGGC-CATGAGCTCTTCAGAGTCAT
Mouse_XR_001781264.1        CTGAGAACTCGCATACTTACATCCGTGGC-CATGAGCTCTTCAGAGTCAT
Chicken_TCONS_00089634      --------------------------------------------------
Chicken_TCONS_00089635      TTGGTAGATCTTCTTTTCAGGCTTTTTGC-AAAGA----TTCAGCCACAT
Pig_TCONS_00095928          --------------------------------------------------
Pig_TCONS_00095929          --------------------------------------------------
Chicken_TCONS_00089633      ATGCTAGAGGGATCAGTAAATCCTGTGG---AGTAGTTGATGAACCAGCT
Human_NR_126491.1           -TTCAGCCCCCCAGCCTCAGCCCCATGTC-CAGGGGC--TGCAGCAGCAG
Mouse_NR_033497.1           TTGAAGACAAAGAGGAAAATGAAAAGTGT-TGCCAAGGAAACAGAGGCAA
Pig_TCONS_00095927          --------------------------------------------------
Cattle_TCONS_00054637       CCTTAGACACTACCATGTGTAAAACGGCT---------------------
Chicken_TCONS_00004643      CGGTACTGCAACGTTTCAGAAGAGAAAAG-CAAAGGAGGAAAAGAAATAC
Human_NR_125367.1           CTGAATGGCCACGTGATCTTCTGAGTCCCATCTGTAAGAATCTGCATTTC
Pig_TCONS_00062821          TTCCTCTGTGTGCCTGGGAACCTCCTCCTGAGATTTCTCACCTGCGTTCC
Mouse_XR_879955.2           --------------------------------------------------
                                                                              

Mouse_XR_001781261.1        CAATGGAGGCCACAGTCGTCTCTCCTTGGGAGATGAACGCATAATCGTAG
Mouse_XR_001781263.1        CAATGGAGGCCACAGTCGTCTCTCCTTGGGAGATGAACGCATAATCGTAG
Mouse_XR_874634.2           CAATGGAGGCCACAGTCGTCTCTCCTTGGGAGATGAACGCATAATCGTAG
Mouse_XR_001781262.1        CAATGGAGGCCACAGTCGTCTCTCCTTGGGAGATGAACGCATAATCGTAG
Mouse_XR_001781264.1        CAATGGAGGCCACAGTCGTCTCTCCTTGGGAGATGAACGCATAATCGTAG
Chicken_TCONS_00089634      --------------------------------------------------
Chicken_TCONS_00089635      TATTTCTTCTCAGTTGTGCCTTGCCTGTTAAGTT---TGCACATCTCTGC
Pig_TCONS_00095928          --------------------------------------------------
Pig_TCONS_00095929          --------------------------------------------------
Chicken_TCONS_00089633      GACAGGGAATGCCCAGCCTGCTGTGCAGCAGCATTTCTGCTGTCCTCTGT
Human_NR_126491.1           CATTGGAGCGCTCTA-CGTCCACCATCAAGTCCTCGATCTCATTCTGTAG
Mouse_NR_033497.1           TGAAGCAGAGAGTAAAGG--------------------------------
Pig_TCONS_00095927          --------------------------------------------------
Cattle_TCONS_00054637       --------------------------------------------------
Chicken_TCONS_00004643      CACTTCTGGCAGAATGAGGTAAAGACTGACTGCTGTGAAAACACTGAGCG
Human_NR_125367.1           CACGGAATTGGGGGAGCAAACGTTCTCAAAACATTCTTAAATGCAAACCC
Pig_TCONS_00062821          AGCAGCTTCTTGAACTCCATTCTGGAGAGCACA-----------------
Mouse_XR_879955.2           --------------------------------------------------
                                                                              

Mouse_XR_001781261.1        GGGTTGTTGGTGATCAGCAGCATGTCTACAAGTGGAAGGAATGTGGTTCG
Mouse_XR_001781263.1        GGGTTGTTGGTGATCAGCAGCATGTCTACAAGTGGAAGGAATGTGGTTCG
Mouse_XR_874634.2           GGGTTGTTGGTGATCAGCAGCATGTCTACAAGTGGAAGGAATGTGGTTCG
Mouse_XR_001781262.1        GGGTTGTTGGTGATCAGCAGCATGTCTACAAGTGGAAGGAATGTGGTTCG
Mouse_XR_001781264.1        GGGTTGTTGGTGATCAGCAGCATGTCTACAAGTGGAAGGAATGTGGTTCG
Chicken_TCONS_00089634      --------------------------------------------------
Chicken_TCONS_00089635      TTATCACTGCTTAAATAATGTCTGTTTGTGCTACGACCCACTTGATTTTG
Pig_TCONS_00095928          --------------------------------------------------
Pig_TCONS_00095929          --------------------------------------------------
Chicken_TCONS_00089633      GTAAAACAAGAGCACATAGGAATGTTAGCACCAAAGCAGCAGAATTGCTG
Human_NR_126491.1           --------------------------------------------------
Mouse_NR_033497.1           --------------------------------------------------
Pig_TCONS_00095927          --------------------------------------------------
Cattle_TCONS_00054637       --------------------------------------------------
Chicken_TCONS_00004643      GGAATGGAACTTATGCCCTGCATCAGCAGGGGCCTCTGAAGCTTTGCGTT
Human_NR_125367.1           GCAGGCACAGCATGTGTCTGTCAACTCCAAGAGCATTTGGATGTTCGAAG
Pig_TCONS_00062821          --------------------------------------------------
Mouse_XR_879955.2           --------------------------------------------------
                                                                              

Mouse_XR_001781261.1        GGTGTGCCACAGCCCCTGGCTATCCTGGGGGCTGCTGGCTATAGCAAACA
Mouse_XR_001781263.1        GGTGTGCCACAGCCCCTGGCTATCCTGGGGGCTGCTGGCTATAGCAAACA
Mouse_XR_874634.2           GGTGTGCCACAGCCCCTGGCTATCCTGGGGGCTGCTGGCTATAGCAAACA
Mouse_XR_001781262.1        GGTGTGCCACAGCCCCTGGCTATCCTGGGGGCTGCTGGCTATAGCAAACA
Mouse_XR_001781264.1        GGTGTGCCACAGCCCCTGGCTATCCTGGGGGCTGCTGGCTATAGCAAACA
Chicken_TCONS_00089634      --------------------------------------------------
Chicken_TCONS_00089635      AAGGAGCC-------CCGGTAACACGTGCCAAAGGTGAACATTCCTCTCA
Pig_TCONS_00095928          --------------------------------------------------
Pig_TCONS_00095929          --------------------------------------------------
Chicken_TCONS_00089633      AAACACTGATCTTTCAGAGCAAGACTTCTCATCTCAACACGCCCCAA-CA
Human_NR_126491.1           --------------------------------------------------
Mouse_NR_033497.1           --------------------------------------------------
Pig_TCONS_00095927          --------------------------------------------------
Cattle_TCONS_00054637       --------------------------------------------------
Chicken_TCONS_00004643      AAACACTGTAACTCAGTGGCATGGAAACACCAAACACCACATTTGACAGG
Human_NR_125367.1           GGAGAGGATGTTTGACATCTAACCCGTCGTGGAAAGAGGAGCCTCTACAG
Pig_TCONS_00062821          --------------------------------------------------
Mouse_XR_879955.2           --------------------------------------------------
                                                                              

Mouse_XR_001781261.1        GGCCAAGAGAGAGGCTCAGATAGGGCTTGATTTGACCCCCAAGATTGAAC
Mouse_XR_001781263.1        GGCCAAGAGAGAGGCTCAGATAGGGCTTGATTTGACCCCCAAGATTGAAC
Mouse_XR_874634.2           GGCCAAGAGAGAGGCTCAGATAGGGCTTGATTTGACCCCCAAGATTGAAC
Mouse_XR_001781262.1        GGCCAAGAGAGAGGCTCAGATAGGGCTTGATTTGACCCCCAAGATTGAAC
Mouse_XR_001781264.1        GGCCAAGAGAGAGGCTCAGATAGGGCTTGATTTGACCCCCAAGATTGAAC
Chicken_TCONS_00089634      --------------------------------------------------
Chicken_TCONS_00089635      GTGAAAAAAACTTACTGTTGTCGAGTCTTAAGTTACATCTCAGATCTGAG
Pig_TCONS_00095928          --------------------------------------------------
Pig_TCONS_00095929          --------------------------------------------------
Chicken_TCONS_00089633      CTAAGATGCAGCTGGGCACCAGACTCTGGAGATGGCTGGACTCCACTGGC
Human_NR_126491.1           --------------------------------------------------
Mouse_NR_033497.1           --------------------------------------------------
Pig_TCONS_00095927          --------------------------------------------------
Cattle_TCONS_00054637       --------------------------------------------------
Chicken_TCONS_00004643      ACTACCAGCCCAGCTGAGTAACTTGTTAAATTTTCATCAAAACTCACCCA
Human_NR_125367.1           TGACATGAAGGCAATGGATTCTCAGCATTACAAGGCAAGACAGAACTTGA
Pig_TCONS_00062821          --------------------------------------------------
Mouse_XR_879955.2           --------------------------------------------------
                                                                              

Mouse_XR_001781261.1        CTAGCAGTATCATAGGGCCCAAGGCATACTGCCTGAACCCAGTCTTAAGC
Mouse_XR_001781263.1        CTAGCAGTATCATAGGGCCCAAGGCATACTGCCTGAACCCAGTCTTAAGC
Mouse_XR_874634.2           CTAGCAGTATCATAGGGCCCAAGGCATACTGCCTGAACCCAGTCTTAAGC
Mouse_XR_001781262.1        CTAGCAGTATCATAGGGCCCAAGGCATACTGCCTGAACCCAGTCTTAAGC
Mouse_XR_001781264.1        CTAGCAGTATCATAGGGCCCAAGGCATACTGCCTGAACCCAGTCTTAAGC
Chicken_TCONS_00089634      --------------------------------------------------
Chicken_TCONS_00089635      ATACACAGGACATCTGGGCATCAGATTACTAGGGTAAAGCAGTTTCA--C
Pig_TCONS_00095928          --------------------------------------------------
Pig_TCONS_00095929          --------------------------------------------------
Chicken_TCONS_00089633      ACTGAAATGTAAAGACAGCACAGTCAAAAGAGAAGAGGCGAACTGAAAGC
Human_NR_126491.1           --------------------------------------------------
Mouse_NR_033497.1           --------------------------------------------------
Pig_TCONS_00095927          --------------------------------------------------
Cattle_TCONS_00054637       --------------------------------------------------
Chicken_TCONS_00004643      ACAGGAAACCTCAGGCTTTGATCCAGCACGTCCCACAGAAACACCTCAAC
Human_NR_125367.1           AGGAAGAAGGCTGGGAGGAAACCAATGTTGAATGAACACTGACTCTGTGC
Pig_TCONS_00062821          --------------------------------------------------
Mouse_XR_879955.2           --------------------------------------------------
                                                                              

Mouse_XR_001781261.1        AGAGAGGACCAGGTTGCCATGGAAATAGCTGGTCTCAGTCTGACTCACCT
Mouse_XR_001781263.1        AGAGAGGACCAGGTTGCCATGGAAATAGCTGGTCTCAGTCTGACTCACCT
Mouse_XR_874634.2           AGAGAGGACCAGGTTGCCATGGAAATAGCTGGTCTCAGTCTGACTCACCT
Mouse_XR_001781262.1        AGAGAGGACCAGGTTGCCATGGAAATAGCTGGTCTCAGTCTGACTCACCT
Mouse_XR_001781264.1        AGAGAGGACCAGGTTGCCATGGAAATAGCTGGTCTCAGTCTGACTCACCT
Chicken_TCONS_00089634      --------------------------------------------------
Chicken_TCONS_00089635      TAAGAAGTCTAA--TAGAACTAAACTCTCAAGGAAAAAT---ACTTCCTT
Pig_TCONS_00095928          --------------------------------------------------
Pig_TCONS_00095929          --------------------------------------------------
Chicken_TCONS_00089633      TATCTCTGTATATAGACTGTCCAACAGCAATGCAGAGTGGGCAAGGCACT
Human_NR_126491.1           --------------------------------------------------
Mouse_NR_033497.1           --------------------------------------------------
Pig_TCONS_00095927          --------------------------------------------------
Cattle_TCONS_00054637       --------------------------------------------------
Chicken_TCONS_00004643      AGCAGCTCACTCTATTCTAGCCTATTTATATGCCAAAAGATCAACTGGGA
Human_NR_125367.1           TCAGCCCTGAGCAAGCAGTGGAATGCCCCTGGGCTGTGAGCCACGAATTC
Pig_TCONS_00062821          --------------------------------------------------
Mouse_XR_879955.2           --------------------------------------------------
                                                                              

Mouse_XR_001781261.1        AGAAGCTCAGGCTTTTTATTAGACAGGATTTGGTAGAAAATGTGATAATC
Mouse_XR_001781263.1        AGAAGCTCAGGCTTTTTATTAGACAGGATTTGGTAGAAAATGTGATAATC
Mouse_XR_874634.2           AGAAGCTCAGGCTTTTTATTAGACAGGATTTGGTAGAAAATGTGATAATC
Mouse_XR_001781262.1        AGAAGCTCAGGCTTTTTATTAGACAGGATTTGGTAGAAAATGTGATAATC
Mouse_XR_001781264.1        AGAAGCTCAGGCTTTTTATTAGACAGGATTTGGTAGAAAATGTGATAATC
Chicken_TCONS_00089634      --------------------------------------------------
Chicken_TCONS_00089635      TGGGACTTGAAAGTCCATGCAGTACAAACAAGGTATCAGATGC----ATC
Pig_TCONS_00095928          --------------------------------------------------
Pig_TCONS_00095929          --------------------------------------------------
Chicken_TCONS_00089633      GGAGGGCTGACATTCCCCATGAAGGAGAGAGCATTCAAGCATGCTAAAAA
Human_NR_126491.1           --------------------------------------------------
Mouse_NR_033497.1           --------------------------------------------------
Pig_TCONS_00095927          --------------------------------------------------
Cattle_TCONS_00054637       --------------------------------------------------
Chicken_TCONS_00004643      GCAGCCTCGATTCATAGGGTTGCATCTGCATGGCCCCACGTGTGCATGAG
Human_NR_125367.1           AAATCCCAGCTTGTAGAGCTGTTCTGGGGGTTAGAAGTTTGGGGTCCCTC
Pig_TCONS_00062821          --------------------------------------------------
Mouse_XR_879955.2           --------------------------------------------------
                                                                              

Mouse_XR_001781261.1        TCTTTCTGCTTTCAGCTGGAAAATAACCCTGGATTTTTCCAGAAGGTCTG
Mouse_XR_001781263.1        TCTTTCTGCTTTCAGCTGGAAAATAACCCTGGATTTTTCCAGAAGGTCTG
Mouse_XR_874634.2           TCTTTCTGCTTTCAGCTGGAAAATAACCCTGGATTTTTCCAGAAGGTCTG
Mouse_XR_001781262.1        TCTTTCTGCTTTCAGCTGGAAAATAACCCTGGATTTTTCCAGAAGGTCTG
Mouse_XR_001781264.1        TCTTTCTGCTTTCAGCTGGAAAATAACCCTGGATTTTTCCAGAAGGTCTG
Chicken_TCONS_00089634      --------------------------------------------------
Chicken_TCONS_00089635      TATTTTAAACTTTCTCTTAGAGATGTTCCTTTATGCCAATTATAGGTCCG
Pig_TCONS_00095928          --------------------------------------------------
Pig_TCONS_00095929          --------------------------------------------------
Chicken_TCONS_00089633      TAGATCCTTCTTGAGAATGAGGTTGGGCAGCTGCCTCCCTTACTGCCACC
Human_NR_126491.1           --------------------------------------------------
Mouse_NR_033497.1           --------------------------------------------------
Pig_TCONS_00095927          --------------------------------------------------
Cattle_TCONS_00054637       --------------------------------------------------
Chicken_TCONS_00004643      GCTGTTGGTCTCACCTCTCCCAGTGCTGTCCTGTGGGTCCCGTGCCTCTG
Human_NR_125367.1           GTTGCTGCACTCGTTCCAGGTTTGGGGCTGGCGCTGCCCTTCTGACCCCT
Pig_TCONS_00062821          --------------------------------------------------
Mouse_XR_879955.2           --------------------------------------------------
                                                                              

Mouse_XR_001781261.1        TGAACAGGCAGATAGGAGAGGAATGAGGTTAGATACAAAGAAGTCAAGGG
Mouse_XR_001781263.1        TGAACAGGCAGATAGGAGAGGAATGAGGTTAGATACAAAGAAGTCAAGGG
Mouse_XR_874634.2           TGAACAGGCAGATAGGAGAGGAATGAGGTTAGATACAAAGAAGTCAAGGG
Mouse_XR_001781262.1        TGAACAGGCAGATAGGAGAGGAATGAGGTTAGATACAAAGAAGTCAAGGG
Mouse_XR_001781264.1        TGAACAGGCAGATAGGAGAGGAATGAGGTTAGATACAAAGAAGTCAAGGG
Chicken_TCONS_00089634      --------------------------------------------------
Chicken_TCONS_00089635      TGTTTTCCCCATGATCAGTTACCTTTGCATCAGCACTTACCAGCTGACAG
Pig_TCONS_00095928          --------------------------------------------------
Pig_TCONS_00095929          --------------------------------------------------
Chicken_TCONS_00089633      CCTTATGATATAAATGCTTCTCCCCATACTCTGTGATTACTGAAGAGCCT
Human_NR_126491.1           --------------------------------------------------
Mouse_NR_033497.1           --------------------------------------------------
Pig_TCONS_00095927          --------------------------------------------------
Cattle_TCONS_00054637       --------------------------------------------------
Chicken_TCONS_00004643      CCATTATCCCAATAGCAGTTCCTGCACAGCAACAGCTGACTGTTTCTATT
Human_NR_125367.1           CCCTAAAGTGGACACAGGAGAAGGAGCGGGGAGAAGAGACAGGCGGCCAG
Pig_TCONS_00062821          --------------------------------------------------
Mouse_XR_879955.2           --------------------------------------------------
                                                                              

Mouse_XR_001781261.1        GAAGGGACGGGGACCATTACAAGCAAAGGAC-AGAGGGAGAGACCAGTGT
Mouse_XR_001781263.1        GAAGGGACGGGGACCATTACAAGCAAAGGAC-AGAGGGAGAGACCAGTGT
Mouse_XR_874634.2           GAAGGGACGGGGACCATTACAAGCAAAGGAC-AGAGGGAGAGACCAGTGT
Mouse_XR_001781262.1        GAAGGGACGGGGACCATTACAAGCAAAGGAC-AGAGGGAGAGACCAGTGT
Mouse_XR_001781264.1        GAAGGGACGGGGACCATTACAAGCAAAGGAC-AGAGGGAGAGACCAGTGT
Chicken_TCONS_00089634      --------------------------------------------------
Chicken_TCONS_00089635      GCAGCC-TAACTCCAGAAATAGTAATTCAAT-GCAAGATGATTCCTGTCC
Pig_TCONS_00095928          --------------------------------------------------
Pig_TCONS_00095929          --------------------------------------------------
Chicken_TCONS_00089633      GAGAGGGCACATGCAGTTTGAGTAGTTGAATTAAGAAACAATGACTAAAG
Human_NR_126491.1           --------------------------------------------------
Mouse_NR_033497.1           --------------------------------------------------
Pig_TCONS_00095927          --------------------------------------------------
Cattle_TCONS_00054637       --------------------------------------------------
Chicken_TCONS_00004643      GGTGTAGCAGACAGAGATGTGTATCATTTTT---AAAACTGTCCCTGACA
Human_NR_125367.1           GAGACACCCTGTTGAGGGCTCCCTCTGCTTGCAACAGGACCTGCTGAGGT
Pig_TCONS_00062821          --------------------------------------------------
Mouse_XR_879955.2           --------------------------------------------------
                                                                              

Mouse_XR_001781261.1        ATGGATACAGAGGTCACACATGAAGGTGGAAACAGAGACCCAGAAGGGAA
Mouse_XR_001781263.1        ATGGATACAGAGGTCACACATGAAGGTGGAAACAGAGACCCAGAAGGGAA
Mouse_XR_874634.2           ATGGATACAGAGGTCACACATGAAGGTGGAAACAGAGACCCAGAAGGGAA
Mouse_XR_001781262.1        ATGGATACAGAGGTCACACATGAAGGTGGAAACAGAGACCCAGAAGGGAA
Mouse_XR_001781264.1        ATGGATACAGAGGTCACACATGAAGGTGGAAACAGAGACCCAGAAGGGAA
Chicken_TCONS_00089634      --------------------------------------------------
Chicken_TCONS_00089635      TCCATCTGTGGCAGCAAATCGCCAAGTGGGGATAAATTCATTTTCCATTC
Pig_TCONS_00095928          --------------------------------------------------
Pig_TCONS_00095929          --------------------------------------------------
Chicken_TCONS_00089633      AATGCAAATTTCTGACTCCTTGAAAATGCCCGTGTAATGTCTGAGTCTTA
Human_NR_126491.1           --------------------------------------------------
Mouse_NR_033497.1           --------------------------------------------------
Pig_TCONS_00095927          --------------------------------------------------
Cattle_TCONS_00054637       --------------------------------------------------
Chicken_TCONS_00004643      TTTTTCAGGGAAACCAAACTTATAGCAGAAGGCTGAGCTGCAAAATCTGA
Human_NR_125367.1           TGCAGCTGAAGTGCTGGTCTTCCCAGAGAAAACAACCCCTCATTCTCAAA
Pig_TCONS_00062821          --------------------------------------------------
Mouse_XR_879955.2           --------------------------------------------------
                                                                              

Mouse_XR_001781261.1        GAAAGCATCTTAGAGAGAAACCCCAAAGAGACATGCACTGAGAGCAGACA
Mouse_XR_001781263.1        GAAAGCATCTTAGAGAGAAACCCCAAAGAGACATGCACTGAGAGCAGACA
Mouse_XR_874634.2           GAAAGCATCTTAGAGAGAAACCCCAAAGAGACATGCACTGAGAGCAGACA
Mouse_XR_001781262.1        GAAAGCATCTTAGAGAGAAACCCCAAAGAGACATGCACTGAGAGCAGACA
Mouse_XR_001781264.1        GAAAGCATCTTAGAGAGAAACCCCAAAGAGACATGCACTGAGAGCAGACA
Chicken_TCONS_00089634      --------------------------------------------------
Chicken_TCONS_00089635      CACCTCTATTAATGTTCCATTTTTATCCTGATAATCCCACAGACTGTACA
Pig_TCONS_00095928          --------------------------------------------------
Pig_TCONS_00095929          --------------------------------------------------
Chicken_TCONS_00089633      GTGACCATTCATCCTATGGAAATGAGCATAAGAATGTCTATATCAAGGTC
Human_NR_126491.1           --------------------------------------------------
Mouse_NR_033497.1           --------------------------------------------------
Pig_TCONS_00095927          --------------------------------------------------
Cattle_TCONS_00054637       --------------------------------------------------
Chicken_TCONS_00004643      CACGGAATTTTAACAAAAATATTGGCTATTTTGGGGTATGAAAACATGTT
Human_NR_125367.1           GGATGAGAGTGAGCCCTGCGGGGCTGCATGCTCTTGGCCATGGGAGATCA
Pig_TCONS_00062821          --------------------------------------------------
Mouse_XR_879955.2           --------------------------------------------------
                                                                              

Mouse_XR_001781261.1        GGAGAAGCCAGAGAAAGCCTCAGGCAGAAGTAGAGACAGAAAGAAAAACT
Mouse_XR_001781263.1        GGAGAAGCCAGAGAAAGCCTCAGGCAGAAGTAGAGACAGAAAGAAAAACT
Mouse_XR_874634.2           GGAGAAGCCAGAGAAAGCCTCAGGCAGAAGTAGAGACAGAAAGAAAAACT
Mouse_XR_001781262.1        GGAGAAGCCAGAGAAAGCCTCAGGCAGAAGTAGAGACAGAAAGAAAAACT
Mouse_XR_001781264.1        GGAGAAGCCAGAGAAAGCCTCAGGCAGAAGTAGAGACAGAAAGAAAAACT
Chicken_TCONS_00089634      --------------------------------------------------
Chicken_TCONS_00089635      GGCTTTTTAGTGGAGTTCTACACAGTGCAACGTGTGGGAACTTTGTGTTT
Pig_TCONS_00095928          --------------------------------------------------
Pig_TCONS_00095929          --------------------------------------------------
Chicken_TCONS_00089633      TTCTTAGACCAAGATCTTGACATTGACAAAGAAGAGATGCCCAATTACAT
Human_NR_126491.1           --------------------------------------------------
Mouse_NR_033497.1           --------------------------------------------------
Pig_TCONS_00095927          --------------------------------------------------
Cattle_TCONS_00054637       --------------------------------------------------
Chicken_TCONS_00004643      ATGAAAAAAAAAAAAAAAAAGAAAA-------------------------
Human_NR_125367.1           ACTGTGGTCACATAGAGTGTAATCAGTGTGTATTTATGGATCACTCACTA
Pig_TCONS_00062821          --------------------------------------------------
Mouse_XR_879955.2           --------------------------------------------------
                                                                              

Mouse_XR_001781261.1        GCA--TACTGCAGGAAGAGGTTGGGATCGGGCTGTAGAGCCAGGATGGAC
Mouse_XR_001781263.1        GCA--TACTGCAGGAAGAGGTTGGGATCGGGCTGTAGAGCCAGGATGGAC
Mouse_XR_874634.2           GCA--TACTGCAGGAAGAGGTTGGGATCGGGCTGTAGAGCCAGGATGGAC
Mouse_XR_001781262.1        GCA--TACTGCAGGAAGAGGTTGGGATCGGGCTGTAGAGCCAGGATGGAC
Mouse_XR_001781264.1        GCA--TACTGCAGGAAGAGGTTGGGATCGGGCTGTAGAGCCAGGATGGAC
Chicken_TCONS_00089634      --------------------------------------------------
Chicken_TCONS_00089635      ACA--AACGGTGTGAAGGCACCGT--TTATAACAGAAAATCTAATTGATA
Pig_TCONS_00095928          --------------------------------------------------
Pig_TCONS_00095929          --------------------------------------------------
Chicken_TCONS_00089633      GAA--CATAGCAAGTGTATAGTGATGTTTGCTGAGAATATCCCCATAGCC
Human_NR_126491.1           --------------------------------------------------
Mouse_NR_033497.1           --------------------------------------------------
Pig_TCONS_00095927          --------------------------------------------------
Cattle_TCONS_00054637       --------------------------------------------------
Chicken_TCONS_00004643      --------------------------------------------------
Human_NR_125367.1           CATGCAAGACCGGGACACAGCCGGGATTTACTGTGGGGCTGAAAGCAAGT
Pig_TCONS_00062821          --------------------------------------------------
Mouse_XR_879955.2           --------------------------------------------------
                                                                              

Mouse_XR_001781261.1        TCAGCCTAAATAAGCCCCAGCAAATTCATGGAACTTACAGGTCTCTATGT
Mouse_XR_001781263.1        TCAGCCTAAATAAGCCCCAGCAAATTCATGGAACTTACAGGTCTCTATGT
Mouse_XR_874634.2           TCAGCCTAAATAAGCCCCAGCAAATTCATGGAACTTACAGGTCTCTATGT
Mouse_XR_001781262.1        TCAGCCTAAATAAGCCCCAGCAAATTCATGGAACTTACAGGTCTCTATGT
Mouse_XR_001781264.1        TCAGCCTAAATAAGCCCCAGCAAATTCATGGAACTTACAGGTCTCTATGT
Chicken_TCONS_00089634      --------------------------------------------------
Chicken_TCONS_00089635      TTTTTTTTAA--AGTCTGCAGATATTTCTTATACAAAATTGTCTCCA---
Pig_TCONS_00095928          --------------------------------------------------
Pig_TCONS_00095929          --------------------------------------------------
Chicken_TCONS_00089633      CTTCTGACTTGTTGCTTTTAGATGTAATATAAAATAAATTCTTTTCTTCT
Human_NR_126491.1           --------------------------------------------------
Mouse_NR_033497.1           --------------------------------------------------
Pig_TCONS_00095927          --------------------------------------------------
Cattle_TCONS_00054637       --------------------------------------------------
Chicken_TCONS_00004643      --------------------------------------------------
Human_NR_125367.1           CACTTAAAAAGGTAAAAATTCATGTCCTTTTAATCTACTTTTCAGCAAGG
Pig_TCONS_00062821          --------------------------------------------------
Mouse_XR_879955.2           --------------------------------------------------
                                                                              

Mouse_XR_001781261.1        CTGCAGATGCCAACTTTCCTGTTGCCCCAAAATGGATTCGGATGAATTTC
Mouse_XR_001781263.1        CTGCAGATGCCAACTTTCCTGTTGCCCCAAAATGGATTCGGATGAATTTC
Mouse_XR_874634.2           CTGCAGATGCCAACTTTCCTGTTGCCCCAAAATGGATTCGGATGAATTTC
Mouse_XR_001781262.1        CTGCAGATGCCAACTTTCCTGTTGCCCCAAAATGGATTCGGATGAATTTC
Mouse_XR_001781264.1        CTGCAGATGCCAACTTTCCTGTTGCCCCAAAATGGATTCGGATGAATTTC
Chicken_TCONS_00089634      --------------------------------------------------
Chicken_TCONS_00089635      --------------------------------------------------
Pig_TCONS_00095928          --------------------------------------------------
Pig_TCONS_00095929          --------------------------------------------------
Chicken_TCONS_00089633      ATTGATGTGACCATTTCCTGGAGTTGTGCAGAATACAGCCGTGGTCAAGA
Human_NR_126491.1           --------------------------------------------------
Mouse_NR_033497.1           --------------------------------------------------
Pig_TCONS_00095927          --------------------------------------------------
Cattle_TCONS_00054637       --------------------------------------------------
Chicken_TCONS_00004643      --------------------------------------------------
Human_NR_125367.1           AACATCACGTCTGAATGCTCGCGGCCTCTGCCTGCCCCGTGGGATGGTGC
Pig_TCONS_00062821          --------------------------------------------------
Mouse_XR_879955.2           --------------------------------------------------
                                                                              

Mouse_XR_001781261.1        CCCTGAAGAGATGGATGGGAGAGAGAAGCAATGAGCCTGGGAAAGGCTCA
Mouse_XR_001781263.1        CCCTGAAGAGATGGATGGGAGAGAGAAGCAATGAGCCTGGGAAAGGCTCA
Mouse_XR_874634.2           CCCTGAAGAGATGGATGGGAGAGAGAAGCAATGAGCCTGGGAAAGGCTCA
Mouse_XR_001781262.1        CCCTGAAGAGATGGATGGGAGAGAGAAGCAATGAGCCTGGGAAAGGCTCA
Mouse_XR_001781264.1        CCCTGAAGAGATGGATGGGAGAGAGAAGCAATGAGCCTGGGAAAGGCTCA
Chicken_TCONS_00089634      --------------------------------------------------
Chicken_TCONS_00089635      --------------------------------------------------
Pig_TCONS_00095928          --------------------------------------------------
Pig_TCONS_00095929          --------------------------------------------------
Chicken_TCONS_00089633      AGTTAAACACTTTATGTGCTACCCAGGTGCAAAACCTAATGTATTCTGTA
Human_NR_126491.1           --------------------------------------------------
Mouse_NR_033497.1           --------------------------------------------------
Pig_TCONS_00095927          --------------------------------------------------
Cattle_TCONS_00054637       --------------------------------------------------
Chicken_TCONS_00004643      --------------------------------------------------
Human_NR_125367.1           TGGAAATTATACTCATATTTAGATAGCATTCTCTGCAAGTGGCTGCTGTT
Pig_TCONS_00062821          --------------------------------------------------
Mouse_XR_879955.2           --------------------------------------------------
                                                                              

Mouse_XR_001781261.1        CATTTGAGGCCATCCTTCGAAAGCCAGCACAAGTCCCAAGTTCAAGATGT
Mouse_XR_001781263.1        CATTTGAGGCCATCCTTCGAAAGCCAGCACAAGTCCCAAGTTCAAGATGT
Mouse_XR_874634.2           CATTTGAGGCCATCCTTCGAAAGCCAGCACAAGTCCCAAGTTCAAGATGT
Mouse_XR_001781262.1        CATTTGAGGCCATCCTTCGAAAGCCAGCACAAGTCCCAAGTTCAAGATGT
Mouse_XR_001781264.1        CATTTGAGGCCATCCTTCGAAAGCCAGCACAAGTCCCAAGTTCAAGATGT
Chicken_TCONS_00089634      --------------------------------------------------
Chicken_TCONS_00089635      --------------------------------------------------
Pig_TCONS_00095928          --------------------------------------------------
Pig_TCONS_00095929          --------------------------------------------------
Chicken_TCONS_00089633      GCAAAAGTTCTCCATCTTGTGATACAGTTAAATAAAGACAAACACAGTTC
Human_NR_126491.1           --------------------------------------------------
Mouse_NR_033497.1           --------------------------------------------------
Pig_TCONS_00095927          --------------------------------------------------
Cattle_TCONS_00054637       --------------------------------------------------
Chicken_TCONS_00004643      --------------------------------------------------
Human_NR_125367.1           GTCCTTCCATCGTCAGCACAGGCAGATGCTGGGAGTACCCACCTTGGGGT
Pig_TCONS_00062821          --------------------------------------------------
Mouse_XR_879955.2           --------------------------------------------------
                                                                              

Mouse_XR_001781261.1        TTGGCCTCCTGCTTGCTGCTGTTGGCGGTTGGGTGGCTCTTCCCATCCTT
Mouse_XR_001781263.1        TTGGCCTCCTGCTTGCTGCTGTTGGCGGTTGGGTGGCTCTTCCCATCCTT
Mouse_XR_874634.2           TTGGCCTCCTGCTTGCTGCTGTTGGCGGTTGGGTGGCTCTTCCCATCCTT
Mouse_XR_001781262.1        TTGGCCTCCTGCTTGCTGCTGTTGGCGGTTGGGTGGCTCTTCCCATCCTT
Mouse_XR_001781264.1        TTGGCCTCCTGCTTGCTGCTGTTGGCGGTTGGGTGGCTCTTCCCATCCTT
Chicken_TCONS_00089634      --------------------------------------------------
Chicken_TCONS_00089635      --------------------------------------------------
Pig_TCONS_00095928          --------------------------------------------------
Pig_TCONS_00095929          --------------------------------------------------
Chicken_TCONS_00089633      TTCAATTCTA----------------------------------------
Human_NR_126491.1           --------------------------------------------------
Mouse_NR_033497.1           --------------------------------------------------
Pig_TCONS_00095927          --------------------------------------------------
Cattle_TCONS_00054637       --------------------------------------------------
Chicken_TCONS_00004643      --------------------------------------------------
Human_NR_125367.1           GAGGTGGCAAGAGAGGGCCAGCTTGTATCCGCCTCGTTGTCGTCCTTCCT
Pig_TCONS_00062821          --------------------------------------------------
Mouse_XR_879955.2           --------------------------------------------------
                                                                              

Mouse_XR_001781261.1        TCCTATGACATGAT------------------------------------
Mouse_XR_001781263.1        TCCTAT--------------------------------------------
Mouse_XR_874634.2           TCCTATCTCTCTTTC-----------------------------------
Mouse_XR_001781262.1        TCCTATGACATGATGATCTTGGAGAGAAAAGGAAGAACTGGAGGGAGACC
Mouse_XR_001781264.1        TCCTATGTGAGTATTCATTGAGGGCCAACTTTGAGCTTGGCACTGATGTG
Chicken_TCONS_00089634      --------------------------------------------------
Chicken_TCONS_00089635      --------------------------------------------------
Pig_TCONS_00095928          --------------------------------------------------
Pig_TCONS_00095929          --------------------------------------------------
Chicken_TCONS_00089633      --------------------------------------------------
Human_NR_126491.1           --------------------------------------------------
Mouse_NR_033497.1           --------------------------------------------------
Pig_TCONS_00095927          --------------------------------------------------
Cattle_TCONS_00054637       --------------------------------------------------
Chicken_TCONS_00004643      --------------------------------------------------
Human_NR_125367.1           TCCTGACTTGACTCTCTCCTCTGTGGCCTTCTCAGGAGTGGGATGTGGTT
Pig_TCONS_00062821          --------------------------------------------------
Mouse_XR_879955.2           --------------------------------------------------
                                                                              

Mouse_XR_001781261.1        --------------------------------------------------
Mouse_XR_001781263.1        --------------------------------------------------
Mouse_XR_874634.2           --------------------------------------------------
Mouse_XR_001781262.1        ACGGTCCAAGCCAGGAGGAAAGGAGAGAGGCGCACAGAGAACAGAAGCTC
Mouse_XR_001781264.1        GTCAATGGAG----------------------------------------
Chicken_TCONS_00089634      --------------------------------------------------
Chicken_TCONS_00089635      --------------------------------------------------
Pig_TCONS_00095928          --------------------------------------------------
Pig_TCONS_00095929          --------------------------------------------------
Chicken_TCONS_00089633      --------------------------------------------------
Human_NR_126491.1           --------------------------------------------------
Mouse_NR_033497.1           --------------------------------------------------
Pig_TCONS_00095927          --------------------------------------------------
Cattle_TCONS_00054637       --------------------------------------------------
Chicken_TCONS_00004643      --------------------------------------------------
Human_NR_125367.1           GTGAGGAGAATGTGCACTTTACCCCTCACCAGTCCAGAGAGGGGCACATA
Pig_TCONS_00062821          --------------------------------------------------
Mouse_XR_879955.2           --------------------------------------------------
                                                                              

Mouse_XR_001781261.1        --------GATCTTGGAGAGAAAAGGAAGAACTGGAGGGAGACCACGGTC
Mouse_XR_001781263.1        --------------------------------------------------
Mouse_XR_874634.2           ------TGGAACTCAGGAGGGTGGCGAGTAAATGCTCAGACACTATGAGA
Mouse_XR_001781262.1        TCTTTCTGGAACTCAGGAGGGTGGCGAGTAAATGCTCAGACACTATGAGA
Mouse_XR_001781264.1        -------ATACGTAACAATGAACCAAAGCAAAGACCCCTGCTCCGGGAGC
Chicken_TCONS_00089634      --------------------------------------------------
Chicken_TCONS_00089635      --------------------------------------------------
Pig_TCONS_00095928          --------------------------------------------------
Pig_TCONS_00095929          --------------------------------------------------
Chicken_TCONS_00089633      --------------------------------------------------
Human_NR_126491.1           --------------------------------------------------
Mouse_NR_033497.1           --------------------------------------------------
Pig_TCONS_00095927          --------------------------------------------------
Cattle_TCONS_00054637       --------------------------------------------------
Chicken_TCONS_00004643      --------------------------------------------------
Human_NR_125367.1           GCCCAAACCTCTCCCCTTCCCAGAAACCTGCAAGTCCCCCTGGGTGCGCC
Pig_TCONS_00062821          --------------------------------------------------
Mouse_XR_879955.2           --------------------------------------------------
                                                                              

Mouse_XR_001781261.1        CAAGC---CAGGAGGAAAGGAGAGAGGCGCACAGAGAACA----------
Mouse_XR_001781263.1        --------------------------------------------------
Mouse_XR_874634.2           TGGACTCGCAGGTGCGCAGGTGCGGGGCTCATTGGCTCCTTCCTCCCCTT
Mouse_XR_001781262.1        TGGACTCGCAGGTGCGCAGGTGCGGGGCTCATTGGCTCCTTCCTCCCCTT
Mouse_XR_001781264.1        TTTGT---CCAGCTGATTGTAGCAGTGGACCCAGGCTTCAGAGTACAGCT
Chicken_TCONS_00089634      --------------------------------------------------
Chicken_TCONS_00089635      --------------------------------------------------
Pig_TCONS_00095928          --------------------------------------------------
Pig_TCONS_00095929          --------------------------------------------------
Chicken_TCONS_00089633      --------------------------------------------------
Human_NR_126491.1           --------------------------------------------------
Mouse_NR_033497.1           --------------------------------------------------
Pig_TCONS_00095927          --------------------------------------------------
Cattle_TCONS_00054637       --------------------------------------------------
Chicken_TCONS_00004643      --------------------------------------------------
Human_NR_125367.1           TGTGTGATGAGGCAGGCTCCGAGAGCCACAGGCTGGTGGGCCACTAGGAA
Pig_TCONS_00062821          --------------------------------------------------
Mouse_XR_879955.2           --------------------------------------------------
                                                                              

Mouse_XR_001781261.1        -GAAGACAG-ATGCATGGAGGCAGCTTGGAGCAGAGTTTGCAGTAGCCCC
Mouse_XR_001781263.1        -----ACAG-ATGCATGGAGGCAGCTTGGAGCAGAGTTTGCAGTAGCCCC
Mouse_XR_874634.2           CACAGACAG-ATGCATGGAGGCAGCTTGGAGCAGAGTTTGCAGTAGCCCC
Mouse_XR_001781262.1        CACAGACAG-ATGCATGGAGGCAGCTTGGAGCAGAGTTTGCAGTAGCCCC
Mouse_XR_001781264.1        TGTGCTTTGCATGCGTGCGTGACATTCCTAGTGGAGAGAATGGGGGCCCG
Chicken_TCONS_00089634      --------------------------------------------------
Chicken_TCONS_00089635      --------------------------------------------------
Pig_TCONS_00095928          --------------------------------------------------
Pig_TCONS_00095929          --------------------------------------------------
Chicken_TCONS_00089633      --------------------------------------------------
Human_NR_126491.1           --------------------------------------------------
Mouse_NR_033497.1           --------------------------------------------------
Pig_TCONS_00095927          --------------------------------------------------
Cattle_TCONS_00054637       --------------------------------------------------
Chicken_TCONS_00004643      --------------------------------------------------
Human_NR_125367.1           GCAGTAAAGGAAGACATTTTATGATTGTAGCTGGAGATAATGAATTGAAA
Pig_TCONS_00062821          --------------------------------------------------
Mouse_XR_879955.2           --------------------------------------------------
                                                                              

Mouse_XR_001781261.1        CTCCTCTCCCATCCCCT-----CCATCTTGGGCTTTC-ATTGATTGGCCT
Mouse_XR_001781263.1        CTCCTCTCCCATCCCCT-----CCATCTTGGGCTTTC-ATTGATTGGCCT
Mouse_XR_874634.2           CTCCTCTCCCATCCCCT-----CCATCTTGGGCTTTC-ATTGATTGGCCT
Mouse_XR_001781262.1        CTCCTCTCCCATCCCCT-----CCATCTTGGGCTTTC-ATTGATTGGCCT
Mouse_XR_001781264.1        AACCCATGTGAGGAGTGGGTGGTGATGTGGAGCACACTACAGAGTGACAA
Chicken_TCONS_00089634      --------------------------------------------------
Chicken_TCONS_00089635      --------------------------------------------------
Pig_TCONS_00095928          --------------------------------------------------
Pig_TCONS_00095929          --------------------------------------------------
Chicken_TCONS_00089633      --------------------------------------------------
Human_NR_126491.1           --------------------------------------------------
Mouse_NR_033497.1           --------------------------------------------------
Pig_TCONS_00095927          --------------------------------------------------
Cattle_TCONS_00054637       --------------------------------------------------
Chicken_TCONS_00004643      --------------------------------------------------
Human_NR_125367.1           AGCTGGTCTCTGTTTCTGGAAATGATGCCAGGAGGCCCTCAAAATAAACG
Pig_TCONS_00062821          --------------------------------------------------
Mouse_XR_879955.2           --------------------------------------------------
                                                                              

Mouse_XR_001781261.1        GACTGTCAGCCTCCAGAGGTCTCAGCTCTCA-AGATAAAGTGGGAGG---
Mouse_XR_001781263.1        GACTGTCAGCCTCCAGAGGTCTCAGCTCTCA-AGATAAAGTGGGAGG---
Mouse_XR_874634.2           GACTGTCAGCCTCCAGAGGTCTCAGCTCTCA-AGATAAAGTGGGAGG---
Mouse_XR_001781262.1        GACTGTCAGCCTCCAGAGGTCTCAGCTCTCA-AGATAAAGTGGGAGG---
Mouse_XR_001781264.1        GA--GACAAGACAAAGGGGCAGCAAGTGCTATAAATAAAAAGGGAGGCTG
Chicken_TCONS_00089634      --------------------------------------------------
Chicken_TCONS_00089635      --------------------------------------------------
Pig_TCONS_00095928          --------------------------------------------------
Pig_TCONS_00095929          --------------------------------------------------
Chicken_TCONS_00089633      --------------------------------------------------
Human_NR_126491.1           --------------------------------------------------
Mouse_NR_033497.1           --------------------------------------------------
Pig_TCONS_00095927          --------------------------------------------------
Cattle_TCONS_00054637       --------------------------------------------------
Chicken_TCONS_00004643      --------------------------------------------------
Human_NR_125367.1           CCCACCTGTCCTTCAGGTCTCAACACCTGTTGCTCTTGGGACAGAGATCC
Pig_TCONS_00062821          --------------------------------------------------
Mouse_XR_879955.2           --------------------------------------------------
                                                                              

Mouse_XR_001781261.1        --TCCGTAAGGACTGGGAAACAAGCCATGCTTAGCCTGGGCTCGAGCCTT
Mouse_XR_001781263.1        --TCCGTAAGGACTGGGAAACAAGCCATGCTTAGCCTGGGCTCGAGCCTT
Mouse_XR_874634.2           --TCCGTAAGGACTGGGAAACAAGCCATGCTTAGCCTGGGCTCGAGCCTT
Mouse_XR_001781262.1        --TCCGTAAGGACTGGGAAACAAGCCATGCTTAGCCTGGGCTCGAGCCTT
Mouse_XR_001781264.1        CTTCGCTGAGGTCGACCAAATAAGGCCTGGACAGAAGGAAGGTGATCCGC
Chicken_TCONS_00089634      --------------------------------------------------
Chicken_TCONS_00089635      --------------------------------------------------
Pig_TCONS_00095928          --------------------------------------------------
Pig_TCONS_00095929          --------------------------------------------------
Chicken_TCONS_00089633      --------------------------------------------------
Human_NR_126491.1           --------------------------------------------------
Mouse_NR_033497.1           --------------------------------------------------
Pig_TCONS_00095927          --------------------------------------------------
Cattle_TCONS_00054637       --------------------------------------------------
Chicken_TCONS_00004643      --------------------------------------------------
Human_NR_125367.1           CAGGCCCAAAATAGGCACAGCTGCTATGGATGCTCGTCTTGCCCTCCTGG
Pig_TCONS_00062821          --------------------------------------------------
Mouse_XR_879955.2           --------------------------------------------------
                                                                              

Mouse_XR_001781261.1        TGCTTGTGCTTCAGGGTCTGCGAT-TTATCCTAGAAAAACAATGTTTGAA
Mouse_XR_001781263.1        TGCTTGTGCTTCAGGGTCTGCGAT-TTATCCTAGAAAAACAATGTTTGAA
Mouse_XR_874634.2           TGCTTGTGCTTCAGGGTCTGCGAT-TTATCCTAGAAAAACAATGTTTGAA
Mouse_XR_001781262.1        TGCTTGTGCTTCAGGGTCTGCGAT-TTATCCTAGAAAAACAATGTTTGAA
Mouse_XR_001781264.1        CTCCCGAGCCTCCCCTCCCCAGGCATTGTGCCTG-----CTTTGTCTGGG
Chicken_TCONS_00089634      --------------------------------------------------
Chicken_TCONS_00089635      --------------------------------------------------
Pig_TCONS_00095928          --------------------------------------------------
Pig_TCONS_00095929          --------------------------------------------------
Chicken_TCONS_00089633      --------------------------------------------------
Human_NR_126491.1           --------------------------------------------------
Mouse_NR_033497.1           --------------------------------------------------
Pig_TCONS_00095927          --------------------------------------------------
Cattle_TCONS_00054637       --------------------------------------------------
Chicken_TCONS_00004643      --------------------------------------------------
Human_NR_125367.1           AGCTGAGACTGGGCCATGTTTGGAAATATGTCTCCCTCCATCCCCTCCTC
Pig_TCONS_00062821          --------------------------------------------------
Mouse_XR_879955.2           --------------------------------------------------
                                                                              

Mouse_XR_001781261.1        GCCAGAAGTGCCCTAGAGCAGTGATTCCCAACCTTCCCAAAGACCCTTTC
Mouse_XR_001781263.1        GCCAGAAGTGCCCTAGAGCAGTGATTCCCAACCTTCCCAAAGACCCTTTC
Mouse_XR_874634.2           GCCAGAAGTGCCCTAGAGCAGTGATTCCCAACCTTCCCAAAGACCCTTTC
Mouse_XR_001781262.1        GCCAGAAGTGCCCTAGAGCAGTGATTCCCAACCTTCCCAAAGACCCTTTC
Mouse_XR_001781264.1        CTCTGTCACCACACTGATCAA--ATGTCAGGTCCAAATAGGAGCCATTTG
Chicken_TCONS_00089634      --------------------------------------------------
Chicken_TCONS_00089635      --------------------------------------------------
Pig_TCONS_00095928          --------------------------------------------------
Pig_TCONS_00095929          --------------------------------------------------
Chicken_TCONS_00089633      --------------------------------------------------
Human_NR_126491.1           --------------------------------------------------
Mouse_NR_033497.1           --------------------------------------------------
Pig_TCONS_00095927          --------------------------------------------------
Cattle_TCONS_00054637       --------------------------------------------------
Chicken_TCONS_00004643      --------------------------------------------------
Human_NR_125367.1           CCATCCTCATTTGGAGCCTTAGGGCTTTAAGACGTGAGCTCTTTCCTCGC
Pig_TCONS_00062821          --------------------------------------------------
Mouse_XR_879955.2           --------------------------------------------------
                                                                              

Mouse_XR_001781261.1        ATACACTTCCTCCTGTCATGGTGACCTCCAACCATAAAATGATTTGCGTT
Mouse_XR_001781263.1        ATACACTTCCTCCTGTCATGGTGACCTCCAACCATAAAATGATTTGCGTT
Mouse_XR_874634.2           ATACACTTCCTCCTGTCATGGTGACCTCCAACCATAAAATGATTTGCGTT
Mouse_XR_001781262.1        ATACACTTCCTCCTGTCATGGTGACCTCCAACCATAAAATGATTTGCGTT
Mouse_XR_001781264.1        CTGTGAACATGCCAGTGGAGACCAGCGGAAAGTTTGCTAAAATTACTGCT
Chicken_TCONS_00089634      --------------------------------------------------
Chicken_TCONS_00089635      --------------------------------------------------
Pig_TCONS_00095928          --------------------------------------------------
Pig_TCONS_00095929          --------------------------------------------------
Chicken_TCONS_00089633      --------------------------------------------------
Human_NR_126491.1           --------------------------------------------------
Mouse_NR_033497.1           --------------------------------------------------
Pig_TCONS_00095927          --------------------------------------------------
Cattle_TCONS_00054637       --------------------------------------------------
Chicken_TCONS_00004643      --------------------------------------------------
Human_NR_125367.1           TCCCTCTCCCCAGTCTTTCTTGGGTATCTCTGCTCCTCCCATCACCTGTT
Pig_TCONS_00062821          --------------------------------------------------
Mouse_XR_879955.2           --------------------------------------------------
                                                                              

Mouse_XR_001781261.1        GCTACTTCCTAACTGTAATTTTGCTACTGTTATGAATTGTAACACACATA
Mouse_XR_001781263.1        GCTACTTCCTAACTGTAATTTTGCTACTGTTATGAATTGTAACACACATA
Mouse_XR_874634.2           GCTACTTCCTAACTGTAATTTTGCTACTGTTATGAATTGTAACACACATA
Mouse_XR_001781262.1        GCTACTTCCTAACTGTAATTTTGCTACTGTTATGAATTGTAACACACATA
Mouse_XR_001781264.1        GGGAATTAGGGGGAGGTGGGGGTCTGCAGTCTTGAACTAAAGGAGAACTG
Chicken_TCONS_00089634      --------------------------------------------------
Chicken_TCONS_00089635      --------------------------------------------------
Pig_TCONS_00095928          --------------------------------------------------
Pig_TCONS_00095929          --------------------------------------------------
Chicken_TCONS_00089633      --------------------------------------------------
Human_NR_126491.1           --------------------------------------------------
Mouse_NR_033497.1           --------------------------------------------------
Pig_TCONS_00095927          --------------------------------------------------
Cattle_TCONS_00054637       --------------------------------------------------
Chicken_TCONS_00004643      --------------------------------------------------
Human_NR_125367.1           CCTGGGCATGGCATAGGCAGTTGGTAAATGACAGATGAATGAATACATGT
Pig_TCONS_00062821          --------------------------------------------------
Mouse_XR_879955.2           --------------------------------------------------
                                                                              

Mouse_XR_001781261.1        TTTTTGGAGATAGAGGTTTTGTCAAAGGAGTCGAGACCCACAGGCTGAGA
Mouse_XR_001781263.1        TTTTTGGAGATAGAGGTTTTGTCAAAGGAGTCGAGACCCACAGGCTGAGA
Mouse_XR_874634.2           TTTTTGGAGATAGAGGTTTTGTCAAAGGAGTCGAGACCCACAGGCTGAGA
Mouse_XR_001781262.1        TTTTTGGAGATAGAGGTTTTGTCAAAGGAGTCGAGACCCACAGGCTGAGA
Mouse_XR_001781264.1        AGCGTGGAAAGAGAA-TTCTGAAAGGAATCTCAAAACCCAAAGGGAGAGG
Chicken_TCONS_00089634      --------------------------------------------------
Chicken_TCONS_00089635      --------------------------------------------------
Pig_TCONS_00095928          --------------------------------------------------
Pig_TCONS_00095929          --------------------------------------------------
Chicken_TCONS_00089633      --------------------------------------------------
Human_NR_126491.1           --------------------------------------------------
Mouse_NR_033497.1           --------------------------------------------------
Pig_TCONS_00095927          --------------------------------------------------
Cattle_TCONS_00054637       --------------------------------------------------
Chicken_TCONS_00004643      --------------------------------------------------
Human_NR_125367.1           ACAAGGAAACACAGATCTGAAATTTCTAGCAGCAAAGTTTGGAGCAGGAA
Pig_TCONS_00062821          --------------------------------------------------
Mouse_XR_879955.2           --------------------------------------------------
                                                                              

Mouse_XR_001781261.1        ACCATTTCTCGCGAGGCTCATCCTATCCCGGGATGACTTTCTCATCTCTG
Mouse_XR_001781263.1        ACCATTTCTCGCGAGGCTCATCCTATCCCGGGATGACTTTCTCATCTCTG
Mouse_XR_874634.2           ACCATTTCTCGCGAGGCTCATCCTATCCCGGGATGACTTTCTCATCTCTG
Mouse_XR_001781262.1        ACCATTTCTCGCGAGGCTCATCCTATCCCGGGATGACTTTCTCATCTCTG
Mouse_XR_001781264.1        CTCAGG----AGGAGGCAGAAGAGGT---AGGGCGTCTGGCCCAAGGGGA
Chicken_TCONS_00089634      --------------------------------------------------
Chicken_TCONS_00089635      --------------------------------------------------
Pig_TCONS_00095928          --------------------------------------------------
Pig_TCONS_00095929          --------------------------------------------------
Chicken_TCONS_00089633      --------------------------------------------------
Human_NR_126491.1           --------------------------------------------------
Mouse_NR_033497.1           --------------------------------------------------
Pig_TCONS_00095927          --------------------------------------------------
Cattle_TCONS_00054637       --------------------------------------------------
Chicken_TCONS_00004643      --------------------------------------------------
Human_NR_125367.1           GCTCTGGCTGGCCCTGGGCTTTTTGCTAAGGGTGTTCTGGCTTCGCGTGG
Pig_TCONS_00062821          --------------------------------------------------
Mouse_XR_879955.2           --------------------------------------------------
                                                                              

Mouse_XR_001781261.1        GGCTGGGCCCTTGCTGTTCTCTAAGAACTTGGTACAATGTC------TGA
Mouse_XR_001781263.1        GGCTGGGCCCTTGCTGTTCTCTAAGAACTTGGTACAATGTC------TGA
Mouse_XR_874634.2           GGCTGGGCCCTTGCTGTTCTCTAAGAACTTGGTACAATGTC------TGA
Mouse_XR_001781262.1        GGCTGGGCCCTTGCTGTTCTCTAAGAACTTGGTACAATGTC------TGA
Mouse_XR_001781264.1        GGAGGAGGCCTTA--GTTGTCTGAGAACAGGAGAGGGGACCCAGGAGTGG
Chicken_TCONS_00089634      --------------------------------------------------
Chicken_TCONS_00089635      --------------------------------------------------
Pig_TCONS_00095928          --------------------------------------------------
Pig_TCONS_00095929          --------------------------------------------------
Chicken_TCONS_00089633      --------------------------------------------------
Human_NR_126491.1           --------------------------------------------------
Mouse_NR_033497.1           --------------------------------------------------
Pig_TCONS_00095927          --------------------------------------------------
Cattle_TCONS_00054637       --------------------------------------------------
Chicken_TCONS_00004643      --------------------------------------------------
Human_NR_125367.1           CAGCACCCCTCCCCACCGGGCCTTTGCCAGGACGCTCGATCCTCTCTTCG
Pig_TCONS_00062821          --------------------------------------------------
Mouse_XR_879955.2           --------------------------------------------------
                                                                              

Mouse_XR_001781261.1        TG--CTGCACATACTTGTAGC--CCAACA----CTGAGTGTTGAAACTTT
Mouse_XR_001781263.1        TG--CTGCACATACTTGTAGC--CCAACA----CTGAGTGTTGAAACTTT
Mouse_XR_874634.2           TG--CTGCACATACTTGTAGC--CCAACA----CTGAGTGTTGAAACTTT
Mouse_XR_001781262.1        TG--CTGCACATACTTGTAGC--CCAACA----CTGAGTGTTGAAACTTT
Mouse_XR_001781264.1        TAGCCAGCACTTGCCCCTAGCTGCCTGTATCCCCTGACCTTGGAGAACCT
Chicken_TCONS_00089634      --------------------------------------------------
Chicken_TCONS_00089635      --------------------------------------------------
Pig_TCONS_00095928          --------------------------------------------------
Pig_TCONS_00095929          --------------------------------------------------
Chicken_TCONS_00089633      --------------------------------------------------
Human_NR_126491.1           --------------------------------------------------
Mouse_NR_033497.1           --------------------------------------------------
Pig_TCONS_00095927          --------------------------------------------------
Cattle_TCONS_00054637       --------------------------------------------------
Chicken_TCONS_00004643      --------------------------------------------------
Human_NR_125367.1           GGCTTCTGAGCAGTGTGAATTGCAAACAGCCATGCCCACTCCCCAGGCCA
Pig_TCONS_00062821          --------------------------------------------------
Mouse_XR_879955.2           --------------------------------------------------
                                                                              

Mouse_XR_001781261.1        GGAACAGGG---ATTTGAAACAGATTAAGTCAGCCAA--TAGACACATAC
Mouse_XR_001781263.1        GGAACAGGG---ATTTGAAACAGATTAAGTCAGCCAA--TAGACACATAC
Mouse_XR_874634.2           GGAACAGGG---ATTTGAAACAGATTAAGTCAGCCAA--TAGACACATAC
Mouse_XR_001781262.1        GGAACAGGG---ATTTGAAACAGATTAAGTCAGCCAA--TAGACACATAC
Mouse_XR_001781264.1        ATCCCTGGCTCCACATGGGCCAGGATTAGGGAGCTGAGCTAGTCTCTCTC
Chicken_TCONS_00089634      --------------------------------------------------
Chicken_TCONS_00089635      --------------------------------------------------
Pig_TCONS_00095928          --------------------------------------------------
Pig_TCONS_00095929          --------------------------------------------------
Chicken_TCONS_00089633      --------------------------------------------------
Human_NR_126491.1           --------------------------------------------------
Mouse_NR_033497.1           --------------------------------------------------
Pig_TCONS_00095927          --------------------------------------------------
Cattle_TCONS_00054637       --------------------------------------------------
Chicken_TCONS_00004643      --------------------------------------------------
Human_NR_125367.1           AGAAAACCAAGTTCATGGCCAGGATTGCTCACAAAAAAAAAAAAAAAAAA
Pig_TCONS_00062821          --------------------------------------------------
Mouse_XR_879955.2           --------------------------------------------------
                                                                              

Mouse_XR_001781261.1        ACACACACACACACACACACACACACACACACA-CGCACGCACGCACGC-
Mouse_XR_001781263.1        ACACACACACACACACACACACACACACACACA-CGCACGCACGCACGC-
Mouse_XR_874634.2           ACACACACACACACACACACACACACACACACA-CGCACGCACGCACGC-
Mouse_XR_001781262.1        ACACACACACACACACACACACACACACACACA-CGCACGCACGCACGC-
Mouse_XR_001781264.1        AGGTTTCTCTTTACAAGCAGCTGCTCCTTCTTGTCATTCTTTTGTACTCC
Chicken_TCONS_00089634      --------------------------------------------------
Chicken_TCONS_00089635      --------------------------------------------------
Pig_TCONS_00095928          --------------------------------------------------
Pig_TCONS_00095929          --------------------------------------------------
Chicken_TCONS_00089633      --------------------------------------------------
Human_NR_126491.1           --------------------------------------------------
Mouse_NR_033497.1           --------------------------------------------------
Pig_TCONS_00095927          --------------------------------------------------
Cattle_TCONS_00054637       --------------------------------------------------
Chicken_TCONS_00004643      --------------------------------------------------
Human_NR_125367.1           AGAACCACTTCTGCCTTATCATTCTCTCTTTATTACCGAAATGCGGAGAC
Pig_TCONS_00062821          --------------------------------------------------
Mouse_XR_879955.2           --------------------------------------------------
                                                                              

Mouse_XR_001781261.1        GCAGGCACACACAGACTTTCCTGGGTATGGGAAAAGGTAATTAGTCACCC
Mouse_XR_001781263.1        GCAGGCACACACAGACTTTCCTGGGTATGGGAAAAGGTAATTAGTCACCC
Mouse_XR_874634.2           GCAGGCACACACAGACTTTCCTGGGTATGGGAAAAGGTAATTAGTCACCC
Mouse_XR_001781262.1        GCAGGCACACACAGACTTTCCTGGGTATGGGAAAAGGTAATTAGTCACCC
Mouse_XR_001781264.1        GCTGGTTCCAAAATGCTTTGTTCTCTGCATACTCAAAACACCGCCCACTC
Chicken_TCONS_00089634      --------------------------------------------------
Chicken_TCONS_00089635      --------------------------------------------------
Pig_TCONS_00095928          --------------------------------------------------
Pig_TCONS_00095929          --------------------------------------------------
Chicken_TCONS_00089633      --------------------------------------------------
Human_NR_126491.1           --------------------------------------------------
Mouse_NR_033497.1           --------------------------------------------------
Pig_TCONS_00095927          --------------------------------------------------
Cattle_TCONS_00054637       --------------------------------------------------
Chicken_TCONS_00004643      --------------------------------------------------
Human_NR_125367.1           AGAAAGTCAACAGAGAAAGAATTGTTTTCCCCAAGGCCACACAGATTGCT
Pig_TCONS_00062821          --------------------------------------------------
Mouse_XR_879955.2           --------------------------------------------------
                                                                              

Mouse_XR_001781261.1        CCCTGATCTGAGGCTCCCAAGTCACACTTGGAAGAAGGGACGTCAGGGTC
Mouse_XR_001781263.1        CCCTGATCTGAGGCTCCCAAGTCACACTTGGAAGAAGGGACGTCAGGGTC
Mouse_XR_874634.2           CCCTGATCTGAGGCTCCCAAGTCACACTTGGAAGAAGGGACGTCAGGGTC
Mouse_XR_001781262.1        CCCTGATCTGAGGCTCCCAAGTCACACTTGGAAGAAGGGACGTCAGGGTC
Mouse_XR_001781264.1        AATACACCAGGCACCCCAATCTCGACTTTCTGATAGACAGGGACCAGCTG
Chicken_TCONS_00089634      --------------------------------------------------
Chicken_TCONS_00089635      --------------------------------------------------
Pig_TCONS_00095928          --------------------------------------------------
Pig_TCONS_00095929          --------------------------------------------------
Chicken_TCONS_00089633      --------------------------------------------------
Human_NR_126491.1           --------------------------------------------------
Mouse_NR_033497.1           --------------------------------------------------
Pig_TCONS_00095927          --------------------------------------------------
Cattle_TCONS_00054637       --------------------------------------------------
Chicken_TCONS_00004643      --------------------------------------------------
Human_NR_125367.1           CCAACACTTGACTTTTCCTGCTAGGAACTCAATCCAAGAGATGGGCTTTC
Pig_TCONS_00062821          --------------------------------------------------
Mouse_XR_879955.2           --------------------------------------------------
                                                                              

Mouse_XR_001781261.1        TGGCTGCTGCTTTCTTCCTGGGATGCTTTTCAGGGGCTGCAGGCAGATTA
Mouse_XR_001781263.1        TGGCTGCTGCTTTCTTCCTGGGATGCTTTTCAGGGGCTGCAGGCAGATTA
Mouse_XR_874634.2           TGGCTGCTGCTTTCTTCCTGGGATGCTTTTCAGGGGCTGCAGGCAGATTA
Mouse_XR_001781262.1        TGGCTGCTGCTTTCTTCCTGGGATGCTTTTCAGGGGCTGCAGGCAGATTA
Mouse_XR_001781264.1        GGGAGGCAGACCAGTTTCAATAAGAGTCTATTAAGCAGGTAGATCTCTC-
Chicken_TCONS_00089634      --------------------------------------------------
Chicken_TCONS_00089635      --------------------------------------------------
Pig_TCONS_00095928          --------------------------------------------------
Pig_TCONS_00095929          --------------------------------------------------
Chicken_TCONS_00089633      --------------------------------------------------
Human_NR_126491.1           --------------------------------------------------
Mouse_NR_033497.1           --------------------------------------------------
Pig_TCONS_00095927          --------------------------------------------------
Cattle_TCONS_00054637       --------------------------------------------------
Chicken_TCONS_00004643      --------------------------------------------------
Human_NR_125367.1           TTTTGTTCTCTGACTATAAAAGGGTGTCACCTTGTCACCATCTTCTATCA
Pig_TCONS_00062821          --------------------------------------------------
Mouse_XR_879955.2           --------------------------------------------------
                                                                              

Mouse_XR_001781261.1        CCTCTGGGGTCTGTGGACAGAA-ACAGAAAGCTGGACAGACTCCCTAAGT
Mouse_XR_001781263.1        CCTCTGGGGTCTGTGGACAGAA-ACAGAAAGCTGGACAGACTCCCTAAGT
Mouse_XR_874634.2           CCTCTGGGGTCTGTGGACAGAA-ACAGAAAGCTGGACAGACTCCCTAAGT
Mouse_XR_001781262.1        CCTCTGGGGTCTGTGGACAGAA-ACAGAAAGCTGGACAGACTCCCTAAGT
Mouse_XR_001781264.1        CTTCAAGAGTGTTTGGAGAGGGCACTGTGTGGAGTGGCCAGTCTAGAAGC
Chicken_TCONS_00089634      --------------------------------------------------
Chicken_TCONS_00089635      --------------------------------------------------
Pig_TCONS_00095928          --------------------------------------------------
Pig_TCONS_00095929          --------------------------------------------------
Chicken_TCONS_00089633      --------------------------------------------------
Human_NR_126491.1           --------------------------------------------------
Mouse_NR_033497.1           --------------------------------------------------
Pig_TCONS_00095927          --------------------------------------------------
Cattle_TCONS_00054637       --------------------------------------------------
Chicken_TCONS_00004643      --------------------------------------------------
Human_NR_125367.1           CACAGGACCCCTATGGGCTTGGTTTGGTTTTGTTCTTTCATCATTATTAT
Pig_TCONS_00062821          --------------------------------------------------
Mouse_XR_879955.2           --------------------------------------------------
                                                                              

Mouse_XR_001781261.1        CTGAAGAGATGAGCCTTTATAAAAGG--ACTGGAAACTAAGGAAGT----
Mouse_XR_001781263.1        CTGAAGAGATGAGCCTTTATAAAAGG--ACTGGAAACTAAGGAAGT----
Mouse_XR_874634.2           CTGAAGAGATGAGCCTTTATAAAAGG--ACTGGAAACTAAGGAAGT----
Mouse_XR_001781262.1        CTGAAGAGATGAGCCTTTATAAAAGG--ACTGGAAACTAAGGAAGT----
Mouse_XR_001781264.1        TTGAGG----GAGCTTAAAGGGGGGGCTACCGGGGAGCACAGAGATCCCC
Chicken_TCONS_00089634      --------------------------------------------------
Chicken_TCONS_00089635      --------------------------------------------------
Pig_TCONS_00095928          --------------------------------------------------
Pig_TCONS_00095929          --------------------------------------------------
Chicken_TCONS_00089633      --------------------------------------------------
Human_NR_126491.1           --------------------------------------------------
Mouse_NR_033497.1           --------------------------------------------------
Pig_TCONS_00095927          --------------------------------------------------
Cattle_TCONS_00054637       --------------------------------------------------
Chicken_TCONS_00004643      --------------------------------------------------
Human_NR_125367.1           TTGGAAAGTTATATTTCCTTTACTGTCCTTGAGGTGTGAGGCTTCACCTC
Pig_TCONS_00062821          --------------------------------------------------
Mouse_XR_879955.2           --------------------------------------------------
                                                                              

Mouse_XR_001781261.1        TGGAAGAGCTCATCCTTTCTGGTCATGGAGCGTGGAGAGCAGGAGGGTGT
Mouse_XR_001781263.1        TGGAAGAGCTCATCCTTTCTGGTCATGGAGCGTGGAGAGCAGGAGGGTGT
Mouse_XR_874634.2           TGGAAGAGCTCATCCTTTCTGGTCATGGAGCGTGGAGAGCAGGAGGGTGT
Mouse_XR_001781262.1        TGGAAGAGCTCATCCTTTCTGGTCATGGAGCGTGGAGAGCAGGAGGGTGT
Mouse_XR_001781264.1        TTTGAGACCTTGCTCCACAGTTTCTAGCTGTATGGTCAGTCACATAACTC
Chicken_TCONS_00089634      --------------------------------------------------
Chicken_TCONS_00089635      --------------------------------------------------
Pig_TCONS_00095928          --------------------------------------------------
Pig_TCONS_00095929          --------------------------------------------------
Chicken_TCONS_00089633      --------------------------------------------------
Human_NR_126491.1           --------------------------------------------------
Mouse_NR_033497.1           --------------------------------------------------
Pig_TCONS_00095927          --------------------------------------------------
Cattle_TCONS_00054637       --------------------------------------------------
Chicken_TCONS_00004643      --------------------------------------------------
Human_NR_125367.1           ATCTTGTCTCCATATCCCTGAGTCACTAAGGAGTCCTATGTCAATGACAC
Pig_TCONS_00062821          --------------------------------------------------
Mouse_XR_879955.2           --------------------------------------------------
                                                                              

Mouse_XR_001781261.1        GGTTGGTGGGTTCAGGCTTGTGTTTTGTTTTGTTTT-GTTTTGTTGTTTT
Mouse_XR_001781263.1        GGTTGGTGGGTTCAGGCTTGTGTTTTGTTTTGTTTT-GTTTTGTTGTTTT
Mouse_XR_874634.2           GGTTGGTGGGTTCAGGCTTGTGTTTTGTTTTGTTTT-GTTTTGTTGTTTT
Mouse_XR_001781262.1        GGTTGGTGGGTTCAGGCTTGTGTTTTGTTTTGTTTT-GTTTTGTTGTTTT
Mouse_XR_001781264.1        CCTGAGACAGTTTTGCCATCAATGTGGTTTTTTGCAAGGATTATGGAGAC
Chicken_TCONS_00089634      --------------------------------------------------
Chicken_TCONS_00089635      --------------------------------------------------
Pig_TCONS_00095928          --------------------------------------------------
Pig_TCONS_00095929          --------------------------------------------------
Chicken_TCONS_00089633      --------------------------------------------------
Human_NR_126491.1           --------------------------------------------------
Mouse_NR_033497.1           --------------------------------------------------
Pig_TCONS_00095927          --------------------------------------------------
Cattle_TCONS_00054637       --------------------------------------------------
Chicken_TCONS_00004643      --------------------------------------------------
Human_NR_125367.1           CTCTCCATATGCTTTACCTAAGCTGCCCCTTCTCTCAGCAAGTTCGCGCC
Pig_TCONS_00062821          --------------------------------------------------
Mouse_XR_879955.2           --------------------------------------------------
                                                                              

Mouse_XR_001781261.1        TGGAGAGTGG-GAGAGA---GGAGCAGAGAGGCCTTCTGCAAAGTT-GCA
Mouse_XR_001781263.1        TGGAGAGTGG-GAGAGA---GGAGCAGAGAGGCCTTCTGCAAAGTT-GCA
Mouse_XR_874634.2           TGGAGAGTGG-GAGAGA---GGAGCAGAGAGGCCTTCTGCAAAGTT-GCA
Mouse_XR_001781262.1        TGGAGAGTGG-GAGAGA---GGAGCAGAGAGGCCTTCTGCAAAGTT-GCA
Mouse_XR_001781264.1        TAAACACAGGTGAGGGACCTAGCACACATCAGCACATAACAGACTTCATA
Chicken_TCONS_00089634      --------------------------------------------------
Chicken_TCONS_00089635      --------------------------------------------------
Pig_TCONS_00095928          --------------------------------------------------
Pig_TCONS_00095929          --------------------------------------------------
Chicken_TCONS_00089633      --------------------------------------------------
Human_NR_126491.1           --------------------------------------------------
Mouse_NR_033497.1           --------------------------------------------------
Pig_TCONS_00095927          --------------------------------------------------
Cattle_TCONS_00054637       --------------------------------------------------
Chicken_TCONS_00004643      --------------------------------------------------
Human_NR_125367.1           AGGCTTCCCCATGAAGGCCACCTAAGGGTGTCTATCGTCCCCCTCCTAAA
Pig_TCONS_00062821          --------------------------------------------------
Mouse_XR_879955.2           --------------------------------------------------
                                                                              

Mouse_XR_001781261.1        AGGGTGGGGCTGTCATAGGCAGGCCCA-ACTGAGCTCTAAGATAGTATCT
Mouse_XR_001781263.1        AGGGTGGGGCTGTCATAGGCAGGCCCA-ACTGAGCTCTAAGATAGTATCT
Mouse_XR_874634.2           AGGGTGGGGCTGTCATAGGCAGGCCCA-ACTGAGCTCTAAGATAGTATCT
Mouse_XR_001781262.1        AGGGTGGGGCTGTCATAGGCAGGCCCA-ACTGAGCTCTAAGATAGTATCT
Mouse_XR_001781264.1        ATGGTTTTTATCTC-CAGGAACACCAACACCAGGGACCCAGACTGCAGAC
Chicken_TCONS_00089634      --------------------------------------------------
Chicken_TCONS_00089635      --------------------------------------------------
Pig_TCONS_00095928          --------------------------------------------------
Pig_TCONS_00095929          --------------------------------------------------
Chicken_TCONS_00089633      --------------------------------------------------
Human_NR_126491.1           --------------------------------------------------
Mouse_NR_033497.1           --------------------------------------------------
Pig_TCONS_00095927          --------------------------------------------------
Cattle_TCONS_00054637       --------------------------------------------------
Chicken_TCONS_00004643      --------------------------------------------------
Human_NR_125367.1           TCTCCCCAGGACTTTTGAACAAGGGCCATGTCCAGTTTAATGTCACACAA
Pig_TCONS_00062821          --------------------------------------------------
Mouse_XR_879955.2           --------------------------------------------------
                                                                              

Mouse_XR_001781261.1        GAACGGGGCAA--------GACTGTAGAATGTCAGATGGTT-GCTGTGTG
Mouse_XR_001781263.1        GAACGGGGCAA--------GACTGTAGAATGTCAGATGGTT-GCTGTGTG
Mouse_XR_874634.2           GAACGGGGCAA--------GACTGTAGAATGTCAGATGGTT-GCTGTGTG
Mouse_XR_001781262.1        GAACGGGGCAA--------GACTGTAGAATGTCAGATGGTT-GCTGTGTG
Mouse_XR_001781264.1        ACCAGAGTTAGTTTTTTTGGCCCCTAGCATTTCCCTCAGCCCACCAAGTC
Chicken_TCONS_00089634      --------------------------------------------------
Chicken_TCONS_00089635      --------------------------------------------------
Pig_TCONS_00095928          --------------------------------------------------
Pig_TCONS_00095929          --------------------------------------------------
Chicken_TCONS_00089633      --------------------------------------------------
Human_NR_126491.1           --------------------------------------------------
Mouse_NR_033497.1           --------------------------------------------------
Pig_TCONS_00095927          --------------------------------------------------
Cattle_TCONS_00054637       --------------------------------------------------
Chicken_TCONS_00004643      --------------------------------------------------
Human_NR_125367.1           AGAAGACTCATCAAAGCCCAGGAGTTGGGAGTTCTTGCTCCTCACTGCCA
Pig_TCONS_00062821          --------------------------------------------------
Mouse_XR_879955.2           --------------------------------------------------
                                                                              

Mouse_XR_001781261.1        TCATGGG--GATGGT--GACCTT------GCCCAAGGGCAGTACCAGGGC
Mouse_XR_001781263.1        TCATGGG--GATGGT--GACCTT------GCCCAAGGGCAGTACCAGGGC
Mouse_XR_874634.2           TCATGGG--GATGGT--GACCTT------GCCCAAGGGCAGTACCAGGGC
Mouse_XR_001781262.1        TCATGGG--GATGGT--GACCTT------GCCCAAGGGCAGTACCAGGGC
Mouse_XR_001781264.1        TCATTGGTTGAAGACAAGACCTTCACGTGATCCTAGACCTAACCCATCTC
Chicken_TCONS_00089634      --------------------------------------------------
Chicken_TCONS_00089635      --------------------------------------------------
Pig_TCONS_00095928          --------------------------------------------------
Pig_TCONS_00095929          --------------------------------------------------
Chicken_TCONS_00089633      --------------------------------------------------
Human_NR_126491.1           --------------------------------------------------
Mouse_NR_033497.1           --------------------------------------------------
Pig_TCONS_00095927          --------------------------------------------------
Cattle_TCONS_00054637       --------------------------------------------------
Chicken_TCONS_00004643      --------------------------------------------------
Human_NR_125367.1           TGGAAAGCATGAAACATCTGAGATAAAAATAATCTGTGCCATCCCCTGGC
Pig_TCONS_00062821          --------------------------------------------------
Mouse_XR_879955.2           --------------------------------------------------
                                                                              

Mouse_XR_001781261.1        AGAGGTTTAGGCTTGTGCAAGGGGCCCG-TGCTGGGCCCCATGTCTCTGA
Mouse_XR_001781263.1        AGAGGTTTAGGCTTGTGCAAGGGGCCCG-TGCTGGGCCCCATGTCTCTGA
Mouse_XR_874634.2           AGAGGTTTAGGCTTGTGCAAGGGGCCCG-TGCTGGGCCCCATGTCTCTGA
Mouse_XR_001781262.1        AGAGGTTTAGGCTTGTGCAAGGGGCCCG-TGCTGGGCCCCATGTCTCTGA
Mouse_XR_001781264.1        CACAGGATAGCCTTGAGTCAGGAGACCACTGCCCTGCTGC-TACCTATAA
Chicken_TCONS_00089634      --------------------------------------------------
Chicken_TCONS_00089635      --------------------------------------------------
Pig_TCONS_00095928          --------------------------------------------------
Pig_TCONS_00095929          --------------------------------------------------
Chicken_TCONS_00089633      --------------------------------------------------
Human_NR_126491.1           --------------------------------------------------
Mouse_NR_033497.1           --------------------------------------------------
Pig_TCONS_00095927          --------------------------------------------------
Cattle_TCONS_00054637       --------------------------------------------------
Chicken_TCONS_00004643      --------------------------------------------------
Human_NR_125367.1           TCCGGATGGACAGCAGTTGGGGCATGAGCGCCTCCAGAATGTCTCAGCAT
Pig_TCONS_00062821          --------------------------------------------------
Mouse_XR_879955.2           --------------------------------------------------
                                                                              

Mouse_XR_001781261.1        GATTACAGTCTTAGCTGCCAAGAGC---AACTCTGTGGGGGTGGAATGAA
Mouse_XR_001781263.1        GATTACAGTCTTAGCTGCCAAGAGC---AACTCTGTGGGGGTGGAATGAA
Mouse_XR_874634.2           GATTACAGTCTTAGCTGCCAAGAGC---AACTCTGTGGGGGTGGAATGAA
Mouse_XR_001781262.1        GATTACAGTCTTAGCTGCCAAGAGC---AACTCTGTGGGGGTGGAATGAA
Mouse_XR_001781264.1        AACTTTTCTCACGACCATGGTGAACCCCAAGCCCACCAAAAGCTGGCCCA
Chicken_TCONS_00089634      --------------------------------------------------
Chicken_TCONS_00089635      --------------------------------------------------
Pig_TCONS_00095928          --------------------------------------------------
Pig_TCONS_00095929          --------------------------------------------------
Chicken_TCONS_00089633      --------------------------------------------------
Human_NR_126491.1           --------------------------------------------------
Mouse_NR_033497.1           --------------------------------------------------
Pig_TCONS_00095927          --------------------------------------------------
Cattle_TCONS_00054637       --------------------------------------------------
Chicken_TCONS_00004643      --------------------------------------------------
Human_NR_125367.1           TGCTGAGGGTAACCGGATCGCCGCTCAGATCCAGCAGGCAGCCTCAGAAC
Pig_TCONS_00062821          --------------------------------------------------
Mouse_XR_879955.2           --------------------------------------------------
                                                                              

Mouse_XR_001781261.1        ACAAAGCAAAGGCCCTTTTGTGGTGCTAGGTTCCTAATAATAGCCATGGC
Mouse_XR_001781263.1        ACAAAGCAAAGGCCCTTTTGTGGTGCTAGGTTCCTAATAATAGCCATGGC
Mouse_XR_874634.2           ACAAAGCAAAGGCCCTTTTGTGGTGCTAGGTTCCTAATAATAGCCATGGC
Mouse_XR_001781262.1        ACAAAGCAAAGGCCCTTTTGTGGTGCTAGGTTCCTAATAATAGCCATGGC
Mouse_XR_001781264.1        GCAAAATGGCAACATTGTCAGGAAAACAAATGGA-AGTGGAGGGGAAGTG
Chicken_TCONS_00089634      --------------------------------------------------
Chicken_TCONS_00089635      --------------------------------------------------
Pig_TCONS_00095928          --------------------------------------------------
Pig_TCONS_00095929          --------------------------------------------------
Chicken_TCONS_00089633      --------------------------------------------------
Human_NR_126491.1           --------------------------------------------------
Mouse_NR_033497.1           --------------------------------------------------
Pig_TCONS_00095927          --------------------------------------------------
Cattle_TCONS_00054637       --------------------------------------------------
Chicken_TCONS_00004643      --------------------------------------------------
Human_NR_125367.1           CTCCCAGCTGCTGTTGTTTTTAGCACCGGGATTATTGGTAGGGGTGTAAA
Pig_TCONS_00062821          --------------------------------------------------
Mouse_XR_879955.2           --------------------------------------------------
                                                                              

Mouse_XR_001781261.1        TGGGCTCCAGGAGATGCCGCCATAGTCTGG---CCCCA-GTCTTGTTCTC
Mouse_XR_001781263.1        TGGGCTCCAGGAGATGCCGCCATAGTCTGG---CCCCA-GTCTTGTTCTC
Mouse_XR_874634.2           TGGGCTCCAGGAGATGCCGCCATAGTCTGG---CCCCA-GTCTTGTTCTC
Mouse_XR_001781262.1        TGGGCTCCAGGAGATGCCGCCATAGTCTGG---CCCCA-GTCTTGTTCTC
Mouse_XR_001781264.1        AAGAGTTAGCTAAATGCTTTTTGTGTCTGGGGACCACACAGAAAGCTCCT
Chicken_TCONS_00089634      --------------------------------------------------
Chicken_TCONS_00089635      --------------------------------------------------
Pig_TCONS_00095928          --------------------------------------------------
Pig_TCONS_00095929          --------------------------------------------------
Chicken_TCONS_00089633      --------------------------------------------------
Human_NR_126491.1           --------------------------------------------------
Mouse_NR_033497.1           --------------------------------------------------
Pig_TCONS_00095927          --------------------------------------------------
Cattle_TCONS_00054637       --------------------------------------------------
Chicken_TCONS_00004643      --------------------------------------------------
Human_NR_125367.1           TAGACATCTGTGTTCTGGGTGGCTCGCTCACCCCACATTCCTAGGCACAC
Pig_TCONS_00062821          --------------------------------------------------
Mouse_XR_879955.2           --------------------------------------------------
                                                                              

Mouse_XR_001781261.1        GGAGGTGTTCCTGTGCCTTGTGCCACGGCACTGATTGCTAGAACTGTAGC
Mouse_XR_001781263.1        GGAGGTGTTCCTGTGCCTTGTGCCACGGCACTGATTGCTAGAACTGTAGC
Mouse_XR_874634.2           GGAGGTGTTCCTGTGCCTTGTGCCACGGCACTGATTGCTAGAACTGTAGC
Mouse_XR_001781262.1        GGAGGTGTTCCTGTGCCTTGTGCCACGGCACTGATTGCTAGAACTGTAGC
Mouse_XR_001781264.1        GATAGAGATGGGGAGCCAGGTTATAAGGAGGAGACAGGTTAAACTGTGGC
Chicken_TCONS_00089634      --------------------------------------------------
Chicken_TCONS_00089635      --------------------------------------------------
Pig_TCONS_00095928          --------------------------------------------------
Pig_TCONS_00095929          --------------------------------------------------
Chicken_TCONS_00089633      --------------------------------------------------
Human_NR_126491.1           --------------------------------------------------
Mouse_NR_033497.1           --------------------------------------------------
Pig_TCONS_00095927          --------------------------------------------------
Cattle_TCONS_00054637       --------------------------------------------------
Chicken_TCONS_00004643      --------------------------------------------------
Human_NR_125367.1           TTGTTTTATTAAAGCTCTCAGCTGTCGGGTGATCCAGGCGTGGAGAAATG
Pig_TCONS_00062821          --------------------------------------------------
Mouse_XR_879955.2           --------------------------------------------------
                                                                              

Mouse_XR_001781261.1        TTGTTAGCCCCACCTCAGCCTCTGTTACCTGTGTT-TGCCTGGCTCTGCT
Mouse_XR_001781263.1        TTGTTAGCCCCACCTCAGCCTCTGTTACCTGTGTT-TGCCTGGCTCTGCT
Mouse_XR_874634.2           TTGTTAGCCCCACCTCAGCCTCTGTTACCTGTGTT-TGCCTGGCTCTGCT
Mouse_XR_001781262.1        TTGTTAGCCCCACCTCAGCCTCTGTTACCTGTGTT-TGCCTGGCTCTGCT
Mouse_XR_001781264.1        CCTCAGGAGGTGGTCCGGCCAGAGACCCTTCAGATATTTCTGATCTTAGG
Chicken_TCONS_00089634      --------------------------------------------------
Chicken_TCONS_00089635      --------------------------------------------------
Pig_TCONS_00095928          --------------------------------------------------
Pig_TCONS_00095929          --------------------------------------------------
Chicken_TCONS_00089633      --------------------------------------------------
Human_NR_126491.1           --------------------------------------------------
Mouse_NR_033497.1           --------------------------------------------------
Pig_TCONS_00095927          --------------------------------------------------
Cattle_TCONS_00054637       --------------------------------------------------
Chicken_TCONS_00004643      --------------------------------------------------
Human_NR_125367.1           AAAGGCCGCCCTCACCAGCTGGTGGTGGACTGCAAACTGCAACCAGTTTT
Pig_TCONS_00062821          --------------------------------------------------
Mouse_XR_879955.2           --------------------------------------------------
                                                                              

Mouse_XR_001781261.1        GTGAG---AGAAGGCAGAGAGCTGGGGAAGAGTGGGCGCAAAGT-CAGCA
Mouse_XR_001781263.1        GTGAG---AGAAGGCAGAGAGCTGGGGAAGAGTGGGCGCAAAGT-CAGCA
Mouse_XR_874634.2           GTGAG---AGAAGGCAGAGAGCTGGGGAAGAGTGGGCGCAAAGT-CAGCA
Mouse_XR_001781262.1        GTGAG---AGAAGGCAGAGAGCTGGGGAAGAGTGGGCGCAAAGT-CAGCA
Mouse_XR_001781264.1        GTCAGCCAAGGATGCAGAGGGTCTGGAAACCTCTGAAGGAGAATGCTAGA
Chicken_TCONS_00089634      --------------------------------------------------
Chicken_TCONS_00089635      --------------------------------------------------
Pig_TCONS_00095928          --------------------------------------------------
Pig_TCONS_00095929          --------------------------------------------------
Chicken_TCONS_00089633      --------------------------------------------------
Human_NR_126491.1           --------------------------------------------------
Mouse_NR_033497.1           --------------------------------------------------
Pig_TCONS_00095927          --------------------------------------------------
Cattle_TCONS_00054637       --------------------------------------------------
Chicken_TCONS_00004643      --------------------------------------------------
Human_NR_125367.1           CCCCCATAAGGACATGTTACTCCTATTAGAAACTGTGTCCCTCACATGTC
Pig_TCONS_00062821          --------------------------------------------------
Mouse_XR_879955.2           --------------------------------------------------
                                                                              

Mouse_XR_001781261.1        CAAGGGTGTTAGGGAGGGAGACAAAGGGCCCAAGCCTGGAAAA--CCAAT
Mouse_XR_001781263.1        CAAGGGTGTTAGGGAGGGAGACAAAGGGCCCAAGCCTGGAAAA--CCAAT
Mouse_XR_874634.2           CAAGGGTGTTAGGGAGGGAGACAAAGGGCCCAAGCCTGGAAAA--CCAAT
Mouse_XR_001781262.1        CAAGGGTGTTAGGGAGGGAGACAAAGGGCCCAAGCCTGGAAAA--CCAAT
Mouse_XR_001781264.1        GTATTCTGATATGGAAAAAAATGGGCAAACTTAGCTTGGTATAGGTCTTT
Chicken_TCONS_00089634      --------------------------------------------------
Chicken_TCONS_00089635      --------------------------------------------------
Pig_TCONS_00095928          --------------------------------------------------
Pig_TCONS_00095929          --------------------------------------------------
Chicken_TCONS_00089633      --------------------------------------------------
Human_NR_126491.1           --------------------------------------------------
Mouse_NR_033497.1           --------------------------------------------------
Pig_TCONS_00095927          --------------------------------------------------
Cattle_TCONS_00054637       --------------------------------------------------
Chicken_TCONS_00004643      --------------------------------------------------
Human_NR_125367.1           CTTAAGAAGCGGGCCATCTGCCAATCATAAATCGAGATCTCAGCCGTTCC
Pig_TCONS_00062821          --------------------------------------------------
Mouse_XR_879955.2           --------------------------------------------------
                                                                              

Mouse_XR_001781261.1        ATCTCCAGTCCC-----AACTGGAACA-GTGATGTTCCGGGGAGGAGAAA
Mouse_XR_001781263.1        ATCTCCAGTCCC-----AACTGGAACA-GTGATGTTCCGGGGAGGAGAAA
Mouse_XR_874634.2           ATCTCCAGTCCC-----AACTGGAACA-GTGATGTTCCGGGGAGGAGAAA
Mouse_XR_001781262.1        ATCTCCAGTCCC-----AACTGGAACA-GTGATGTTCCGGGGAGGAGAAA
Mouse_XR_001781264.1        AATTCCAGCACTCAGGAGACAGAAGCATGCAGATCTCTGAGTTTGAGGCT
Chicken_TCONS_00089634      --------------------------------------------------
Chicken_TCONS_00089635      --------------------------------------------------
Pig_TCONS_00095928          --------------------------------------------------
Pig_TCONS_00095929          --------------------------------------------------
Chicken_TCONS_00089633      --------------------------------------------------
Human_NR_126491.1           --------------------------------------------------
Mouse_NR_033497.1           --------------------------------------------------
Pig_TCONS_00095927          --------------------------------------------------
Cattle_TCONS_00054637       --------------------------------------------------
Chicken_TCONS_00004643      --------------------------------------------------
Human_NR_125367.1           AAATAAAGAAAGAGTCTACCCTCCTTGCTGGCAGTCCTTTTATAGTTGAC
Pig_TCONS_00062821          --------------------------------------------------
Mouse_XR_879955.2           --------------------------------------------------
                                                                              

Mouse_XR_001781261.1        AGGTGGA-----ACAGAGGAGCCAGGACTGGCTAGACCTCGAAACCGAGG
Mouse_XR_001781263.1        AGGTGGA-----ACAGAGGAGCCAGGACTGGCTAGACCTCGAAACCGAGG
Mouse_XR_874634.2           AGGTGGA-----ACAGAGGAGCCAGGACTGGCTAGACCTCGAAACCGAGG
Mouse_XR_001781262.1        AGGTGGA-----ACAGAGGAGCCAGGACTGGCTAGACCTCGAAACCGAGG
Mouse_XR_001781264.1        AGCCTGGTCTATACAGAGAATGCCAGGTCAGTCAGGGAGACAAAGTAAGA
Chicken_TCONS_00089634      --------------------------------------------------
Chicken_TCONS_00089635      --------------------------------------------------
Pig_TCONS_00095928          --------------------------------------------------
Pig_TCONS_00095929          --------------------------------------------------
Chicken_TCONS_00089633      --------------------------------------------------
Human_NR_126491.1           --------------------------------------------------
Mouse_NR_033497.1           --------------------------------------------------
Pig_TCONS_00095927          --------------------------------------------------
Cattle_TCONS_00054637       --------------------------------------------------
Chicken_TCONS_00004643      --------------------------------------------------
Human_NR_125367.1           AGATTTTTTTTTTTAATCTTGTGCTTGGCCATGTATTTCTTGTGTAATTA
Pig_TCONS_00062821          --------------------------------------------------
Mouse_XR_879955.2           --------------------------------------------------
                                                                              

Mouse_XR_001781261.1        GC--GCCAGGTGTGGAAAGACT---TGTGGGACGTAGTGG--AAGGAAGT
Mouse_XR_001781263.1        GC--GCCAGGTGTGGAAAGACT---TGTGGGACGTAGTGG--AAGGAAGT
Mouse_XR_874634.2           GC--GCCAGGTGTGGAAAGACT---TGTGGGACGTAGTGG--AAGGAAGT
Mouse_XR_001781262.1        GC--GCCAGGTGTGGAAAGACT---TGTGGGACGTAGTGG--AAGGAAGT
Mouse_XR_001781264.1        CCCTGCCAGTGAGAGAGAGTCTCACTGTGGGACTAGCCTGTTAAGGCACC
Chicken_TCONS_00089634      --------------------------------------------------
Chicken_TCONS_00089635      --------------------------------------------------
Pig_TCONS_00095928          --------------------------------------------------
Pig_TCONS_00095929          --------------------------------------------------
Chicken_TCONS_00089633      --------------------------------------------------
Human_NR_126491.1           --------------------------------------------------
Mouse_NR_033497.1           --------------------------------------------------
Pig_TCONS_00095927          --------------------------------------------------
Cattle_TCONS_00054637       --------------------------------------------------
Chicken_TCONS_00004643      --------------------------------------------------
Human_NR_125367.1           AAAAATTATAAAAGGTAATAAAAAATACAAATCCAAAAAAAAAAAAA---
Pig_TCONS_00062821          --------------------------------------------------
Mouse_XR_879955.2           --------------------------------------------------
                                                                              

Mouse_XR_001781261.1        GTATCGAGGAAGAGAAGTGGGTTCAAGAAACTTGGGG-TGGGGTGAGGAA
Mouse_XR_001781263.1        GTATCGAGGAAGAGAAGTGGGTTCAAGAAACTTGGGG-TGGGGTGAGGAA
Mouse_XR_874634.2           GTATCGAGGAAGAGAAGTGGGTTCAAGAAACTTGGGG-TGGGGTGAGGAA
Mouse_XR_001781262.1        GTATCGAGGAAGAGAAGTGGGTTCAAGAAACTTGGGG-TGGGGTGAGGAA
Mouse_XR_001781264.1        CGGCTTTAAGGACCAAGTAGCTACCATAATCTCAGCTCTTGGCTGTGATT
Chicken_TCONS_00089634      --------------------------------------------------
Chicken_TCONS_00089635      --------------------------------------------------
Pig_TCONS_00095928          --------------------------------------------------
Pig_TCONS_00095929          --------------------------------------------------
Chicken_TCONS_00089633      --------------------------------------------------
Human_NR_126491.1           --------------------------------------------------
Mouse_NR_033497.1           --------------------------------------------------
Pig_TCONS_00095927          --------------------------------------------------
Cattle_TCONS_00054637       --------------------------------------------------
Chicken_TCONS_00004643      --------------------------------------------------
Human_NR_125367.1           --------------------------------------------------
Pig_TCONS_00062821          --------------------------------------------------
Mouse_XR_879955.2           --------------------------------------------------
                                                                              

Mouse_XR_001781261.1        CCGATGGGGGTGGAGTAGATAAGGCGAAAT-GACAGCGTCTC--------
Mouse_XR_001781263.1        CCGATGGGGGTGGAGTAGATAAGGCGAAAT-GACAGCGTCTC--------
Mouse_XR_874634.2           CCGATGGGGGTGGAGTAGATAAGGCGAAAT-GACAGCGTCTC--------
Mouse_XR_001781262.1        CCGATGGGGGTGGAGTAGATAAGGCGAAAT-GACAGCGTCTC--------
Mouse_XR_001781264.1        CTGATGCTGTTACTATCTTCAAGCTGACTTAGACAATTCTTTAGTATATG
Chicken_TCONS_00089634      --------------------------------------------------
Chicken_TCONS_00089635      --------------------------------------------------
Pig_TCONS_00095928          --------------------------------------------------
Pig_TCONS_00095929          --------------------------------------------------
Chicken_TCONS_00089633      --------------------------------------------------
Human_NR_126491.1           --------------------------------------------------
Mouse_NR_033497.1           --------------------------------------------------
Pig_TCONS_00095927          --------------------------------------------------
Cattle_TCONS_00054637       --------------------------------------------------
Chicken_TCONS_00004643      --------------------------------------------------
Human_NR_125367.1           --------------------------------------------------
Pig_TCONS_00062821          --------------------------------------------------
Mouse_XR_879955.2           --------------------------------------------------
                                                                              

Mouse_XR_001781261.1        -CTCAGCCACACAACAGAGGGGGTGGCACAGC-TCTTGGGAA--AACTTG
Mouse_XR_001781263.1        -CTCAGCCACACAACAGAGGGGGTGGCACAGC-TCTTGGGAA--AACTTG
Mouse_XR_874634.2           -CTCAGCCACACAACAGAGGGGGTGGCACAGC-TCTTGGGAA--AACTTG
Mouse_XR_001781262.1        -CTCAGCCACACAACAGAGGGGGTGGCACAGC-TCTTGGGAA--AACTTG
Mouse_XR_001781264.1        TCTTAGGGTTTCTACTGTTGTGATAAAACACCATGATCAGAAGCAACTTG
Chicken_TCONS_00089634      --------------------------------------------------
Chicken_TCONS_00089635      --------------------------------------------------
Pig_TCONS_00095928          --------------------------------------------------
Pig_TCONS_00095929          --------------------------------------------------
Chicken_TCONS_00089633      --------------------------------------------------
Human_NR_126491.1           --------------------------------------------------
Mouse_NR_033497.1           --------------------------------------------------
Pig_TCONS_00095927          --------------------------------------------------
Cattle_TCONS_00054637       --------------------------------------------------
Chicken_TCONS_00004643      --------------------------------------------------
Human_NR_125367.1           --------------------------------------------------
Pig_TCONS_00062821          --------------------------------------------------
Mouse_XR_879955.2           --------------------------------------------------
                                                                              

Mouse_XR_001781261.1        GGA----AGGGCTC-TTGAAGGCCATTCCCGTGAGATAACAATGC-ACTT
Mouse_XR_001781263.1        GGA----AGGGCTC-TTGAAGGCCATTCCCGTGAGATAACAATGC-ACTT
Mouse_XR_874634.2           GGA----AGGGCTC-TTGAAGGCCATTCCCGTGAGATAACAATGC-ACTT
Mouse_XR_001781262.1        GGA----AGGGCTC-TTGAAGGCCATTCCCGTGAGATAACAATGC-ACTT
Mouse_XR_001781264.1        GGAGGAAAGGGTTTACTTCAGCCCACAACTCTCAGGTCATCCTCTGACAC
Chicken_TCONS_00089634      --------------------------------------------------
Chicken_TCONS_00089635      --------------------------------------------------
Pig_TCONS_00095928          --------------------------------------------------
Pig_TCONS_00095929          --------------------------------------------------
Chicken_TCONS_00089633      --------------------------------------------------
Human_NR_126491.1           --------------------------------------------------
Mouse_NR_033497.1           --------------------------------------------------
Pig_TCONS_00095927          --------------------------------------------------
Cattle_TCONS_00054637       --------------------------------------------------
Chicken_TCONS_00004643      --------------------------------------------------
Human_NR_125367.1           --------------------------------------------------
Pig_TCONS_00062821          --------------------------------------------------
Mouse_XR_879955.2           --------------------------------------------------
                                                                              

Mouse_XR_001781261.1        CAAATCCTTTCCTAATCTCCCCTCCTATTATTAGCCCTG---AGTCCTCT
Mouse_XR_001781263.1        CAAATCCTTTCCTAATCTCCCCTCCTATTATTAGCCCTG---AGTCCTCT
Mouse_XR_874634.2           CAAATCCTTTCCTAATCTCCCCTCCTATTATTAGCCCTG---AGTCCTCT
Mouse_XR_001781262.1        CAAATCCTTTCCTAATCTCCCCTCCTATTATTAGCCCTG---AGTCCTCT
Mouse_XR_001781264.1        TGAGGGAAGCCAGGACAAGAACTCAAGGTAAGAGTCTGGTGGAGGCAGGG
Chicken_TCONS_00089634      --------------------------------------------------
Chicken_TCONS_00089635      --------------------------------------------------
Pig_TCONS_00095928          --------------------------------------------------
Pig_TCONS_00095929          --------------------------------------------------
Chicken_TCONS_00089633      --------------------------------------------------
Human_NR_126491.1           --------------------------------------------------
Mouse_NR_033497.1           --------------------------------------------------
Pig_TCONS_00095927          --------------------------------------------------
Cattle_TCONS_00054637       --------------------------------------------------
Chicken_TCONS_00004643      --------------------------------------------------
Human_NR_125367.1           --------------------------------------------------
Pig_TCONS_00062821          --------------------------------------------------
Mouse_XR_879955.2           --------------------------------------------------
                                                                              

Mouse_XR_001781261.1        CCACCAAGA--GGCCACAGGCCC-CTAGGCTGTGTCCTTTCCCCCATGCC
Mouse_XR_001781263.1        CCACCAAGA--GGCCACAGGCCC-CTAGGCTGTGTCCTTTCCCCCATGCC
Mouse_XR_874634.2           CCACCAAGA--GGCCACAGGCCC-CTAGGCTGTGTCCTTTCCCCCATGCC
Mouse_XR_001781262.1        CCACCAAGA--GGCCACAGGCCC-CTAGGCTGTGTCCTTTCCCCCATGCC
Mouse_XR_001781264.1        GAACTAAGTCTGCTTACTGGCTTGCTCCCCAATGGCTTGCCCAGTCTGAT
Chicken_TCONS_00089634      --------------------------------------------------
Chicken_TCONS_00089635      --------------------------------------------------
Pig_TCONS_00095928          --------------------------------------------------
Pig_TCONS_00095929          --------------------------------------------------
Chicken_TCONS_00089633      --------------------------------------------------
Human_NR_126491.1           --------------------------------------------------
Mouse_NR_033497.1           --------------------------------------------------
Pig_TCONS_00095927          --------------------------------------------------
Cattle_TCONS_00054637       --------------------------------------------------
Chicken_TCONS_00004643      --------------------------------------------------
Human_NR_125367.1           --------------------------------------------------
Pig_TCONS_00062821          --------------------------------------------------
Mouse_XR_879955.2           --------------------------------------------------
                                                                              

Mouse_XR_001781261.1        CTTGGCTAGAATTAGATGGTCCTGTCTGCGAG-ATCATCTGCTAAGCAAG
Mouse_XR_001781263.1        CTTGGCTAGAATTAGATGGTCCTGTCTGCGAG-ATCATCTGCTAAGCAAG
Mouse_XR_874634.2           CTTGGCTAGAATTAGATGGTCCTGTCTGCGAG-ATCATCTGCTAAGCAAG
Mouse_XR_001781262.1        CTTGGCTAGAATTAGATGGTCCTGTCTGCGAG-ATCATCTGCTAAGCAAG
Mouse_XR_001781264.1        TCTTGTAACACCCAAGCACTCTTGCTTAGGGGTGGCACCACCTGCAATGG
Chicken_TCONS_00089634      --------------------------------------------------
Chicken_TCONS_00089635      --------------------------------------------------
Pig_TCONS_00095928          --------------------------------------------------
Pig_TCONS_00095929          --------------------------------------------------
Chicken_TCONS_00089633      --------------------------------------------------
Human_NR_126491.1           --------------------------------------------------
Mouse_NR_033497.1           --------------------------------------------------
Pig_TCONS_00095927          --------------------------------------------------
Cattle_TCONS_00054637       --------------------------------------------------
Chicken_TCONS_00004643      --------------------------------------------------
Human_NR_125367.1           --------------------------------------------------
Pig_TCONS_00062821          --------------------------------------------------
Mouse_XR_879955.2           --------------------------------------------------
                                                                              

Mouse_XR_001781261.1        GTCGTTCTGGCTTCTGGGTGTTGTTACTAGAGAAGCCTGTGGAA---AGA
Mouse_XR_001781263.1        GTCGTTCTGGCTTCTGGGTGTTGTTACTAGAGAAGCCTGTGGAA---AGA
Mouse_XR_874634.2           GTCGTTCTGGCTTCTGGGTGTTGTTACTAGAGAAGCCTGTGGAA---AGA
Mouse_XR_001781262.1        GTCGTTCTGGCTTCTGGGTGTTGTTACTAGAGAAGCCTGTGGAA---AGA
Mouse_XR_001781264.1        GCTGTGCTGTCCTGTATCAATAATTAATTAAAAAGCCAATCTGATGGGGA
Chicken_TCONS_00089634      --------------------------------------------------
Chicken_TCONS_00089635      --------------------------------------------------
Pig_TCONS_00095928          --------------------------------------------------
Pig_TCONS_00095929          --------------------------------------------------
Chicken_TCONS_00089633      --------------------------------------------------
Human_NR_126491.1           --------------------------------------------------
Mouse_NR_033497.1           --------------------------------------------------
Pig_TCONS_00095927          --------------------------------------------------
Cattle_TCONS_00054637       --------------------------------------------------
Chicken_TCONS_00004643      --------------------------------------------------
Human_NR_125367.1           --------------------------------------------------
Pig_TCONS_00062821          --------------------------------------------------
Mouse_XR_879955.2           --------------------------------------------------
                                                                              

Mouse_XR_001781261.1        TGGTGGGAAGGGGTTGGAAGGTCACTGAACAACCCCCAGACACACACTGT
Mouse_XR_001781263.1        TGGTGGGAAGGGGTTGGAAGGTCACTGAACAACCCCCAGACACACACTGT
Mouse_XR_874634.2           TGGTGGGAAGGGGTTGGAAGGTCACTGAACAACCCCCAGACACACACTGT
Mouse_XR_001781262.1        TGGTGGGAAGGGGTTGGAAGGTCACTGAACAACCCCCAGACACACACTGT
Mouse_XR_001781264.1        CATTTTTTTTCAGTTGAGGTTCCTCTTCCTCCTCATATGATCCTAGCTGT
Chicken_TCONS_00089634      --------------------------------------------------
Chicken_TCONS_00089635      --------------------------------------------------
Pig_TCONS_00095928          --------------------------------------------------
Pig_TCONS_00095929          --------------------------------------------------
Chicken_TCONS_00089633      --------------------------------------------------
Human_NR_126491.1           --------------------------------------------------
Mouse_NR_033497.1           --------------------------------------------------
Pig_TCONS_00095927          --------------------------------------------------
Cattle_TCONS_00054637       --------------------------------------------------
Chicken_TCONS_00004643      --------------------------------------------------
Human_NR_125367.1           --------------------------------------------------
Pig_TCONS_00062821          --------------------------------------------------
Mouse_XR_879955.2           --------------------------------------------------
                                                                              

Mouse_XR_001781261.1        GGTTGTGGAACACCCCCTGATACGAAGAGGGTTAGAAGCCAAGGCCTGAG
Mouse_XR_001781263.1        GGTTGTGGAACACCCCCTGATACGAAGAGGGTTAGAAGCCAAGGCCTGAG
Mouse_XR_874634.2           GGTTGTGGAACACCCCCTGATACGAAGAGGGTTAGAAGCCAAGGCCTGAG
Mouse_XR_001781262.1        GGTTGTGGAACACCCCCTGATACGAAGAGGGTTAGAAGCCAAGGCCTGAG
Mouse_XR_001781264.1        GTTGAGCGAACAACAACAAAACTAACCAGGACAGTATGCATATTCTTAAA
Chicken_TCONS_00089634      --------------------------------------------------
Chicken_TCONS_00089635      --------------------------------------------------
Pig_TCONS_00095928          --------------------------------------------------
Pig_TCONS_00095929          --------------------------------------------------
Chicken_TCONS_00089633      --------------------------------------------------
Human_NR_126491.1           --------------------------------------------------
Mouse_NR_033497.1           --------------------------------------------------
Pig_TCONS_00095927          --------------------------------------------------
Cattle_TCONS_00054637       --------------------------------------------------
Chicken_TCONS_00004643      --------------------------------------------------
Human_NR_125367.1           --------------------------------------------------
Pig_TCONS_00062821          --------------------------------------------------
Mouse_XR_879955.2           --------------------------------------------------
                                                                              

Mouse_XR_001781261.1        T-TCTCCTGTCAATAAATAAACACATCTTCAACGTGG-------------
Mouse_XR_001781263.1        T-TCTCCTGTCAATAAATAAACACATCTTCAACGTGG-------------
Mouse_XR_874634.2           T-TCTCCTGTCAATAAATAAACACATCTTCAACGTGG-------------
Mouse_XR_001781262.1        T-TCTCCTGTCAATAAATAAACACATCTTCAACGTGG-------------
Mouse_XR_001781264.1        AGTGGGCAATCTGGAGAAGAGCAAAGGATGGGGTTAGAGAGATGGCTCAC
Chicken_TCONS_00089634      --------------------------------------------------
Chicken_TCONS_00089635      --------------------------------------------------
Pig_TCONS_00095928          --------------------------------------------------
Pig_TCONS_00095929          --------------------------------------------------
Chicken_TCONS_00089633      --------------------------------------------------
Human_NR_126491.1           --------------------------------------------------
Mouse_NR_033497.1           --------------------------------------------------
Pig_TCONS_00095927          --------------------------------------------------
Cattle_TCONS_00054637       --------------------------------------------------
Chicken_TCONS_00004643      --------------------------------------------------
Human_NR_125367.1           --------------------------------------------------
Pig_TCONS_00062821          --------------------------------------------------
Mouse_XR_879955.2           --------------------------------------------------
                                                                              

Mouse_XR_001781261.1        --------------------------------------------------
Mouse_XR_001781263.1        --------------------------------------------------
Mouse_XR_874634.2           --------------------------------------------------
Mouse_XR_001781262.1        --------------------------------------------------
Mouse_XR_001781264.1        TGTTTAGAGCACTTGCTGTTCTTGCAGGGGAATGGAGGTCTGATTCCCAC
Chicken_TCONS_00089634      --------------------------------------------------
Chicken_TCONS_00089635      --------------------------------------------------
Pig_TCONS_00095928          --------------------------------------------------
Pig_TCONS_00095929          --------------------------------------------------
Chicken_TCONS_00089633      --------------------------------------------------
Human_NR_126491.1           --------------------------------------------------
Mouse_NR_033497.1           --------------------------------------------------
Pig_TCONS_00095927          --------------------------------------------------
Cattle_TCONS_00054637       --------------------------------------------------
Chicken_TCONS_00004643      --------------------------------------------------
Human_NR_125367.1           --------------------------------------------------
Pig_TCONS_00062821          --------------------------------------------------
Mouse_XR_879955.2           --------------------------------------------------
                                                                              

Mouse_XR_001781261.1        --------------------------------------------------
Mouse_XR_001781263.1        --------------------------------------------------
Mouse_XR_874634.2           --------------------------------------------------
Mouse_XR_001781262.1        --------------------------------------------------
Mouse_XR_001781264.1        AACCCACAGGGCAGCATACAACCTTATGTAATTCCAGTTCTGAGGGATCC
Chicken_TCONS_00089634      --------------------------------------------------
Chicken_TCONS_00089635      --------------------------------------------------
Pig_TCONS_00095928          --------------------------------------------------
Pig_TCONS_00095929          --------------------------------------------------
Chicken_TCONS_00089633      --------------------------------------------------
Human_NR_126491.1           --------------------------------------------------
Mouse_NR_033497.1           --------------------------------------------------
Pig_TCONS_00095927          --------------------------------------------------
Cattle_TCONS_00054637       --------------------------------------------------
Chicken_TCONS_00004643      --------------------------------------------------
Human_NR_125367.1           --------------------------------------------------
Pig_TCONS_00062821          --------------------------------------------------
Mouse_XR_879955.2           --------------------------------------------------
                                                                              

Mouse_XR_001781261.1        --------------------------------------------------
Mouse_XR_001781263.1        --------------------------------------------------
Mouse_XR_874634.2           --------------------------------------------------
Mouse_XR_001781262.1        --------------------------------------------------
Mouse_XR_001781264.1        TGTTGCATGCCGGCCTGCGGCTTACAAGGACCGGGTACACCAGGGAGGCA
Chicken_TCONS_00089634      --------------------------------------------------
Chicken_TCONS_00089635      --------------------------------------------------
Pig_TCONS_00095928          --------------------------------------------------
Pig_TCONS_00095929          --------------------------------------------------
Chicken_TCONS_00089633      --------------------------------------------------
Human_NR_126491.1           --------------------------------------------------
Mouse_NR_033497.1           --------------------------------------------------
Pig_TCONS_00095927          --------------------------------------------------
Cattle_TCONS_00054637       --------------------------------------------------
Chicken_TCONS_00004643      --------------------------------------------------
Human_NR_125367.1           --------------------------------------------------
Pig_TCONS_00062821          --------------------------------------------------
Mouse_XR_879955.2           --------------------------------------------------
                                                                              

Mouse_XR_001781261.1        --------------------------------------------------
Mouse_XR_001781263.1        --------------------------------------------------
Mouse_XR_874634.2           --------------------------------------------------
Mouse_XR_001781262.1        --------------------------------------------------
Mouse_XR_001781264.1        GGCTGGGGCTGAAAGAGACTTAGATGGCAAGACATGATTCTGCTCAAGGC
Chicken_TCONS_00089634      --------------------------------------------------
Chicken_TCONS_00089635      --------------------------------------------------
Pig_TCONS_00095928          --------------------------------------------------
Pig_TCONS_00095929          --------------------------------------------------
Chicken_TCONS_00089633      --------------------------------------------------
Human_NR_126491.1           --------------------------------------------------
Mouse_NR_033497.1           --------------------------------------------------
Pig_TCONS_00095927          --------------------------------------------------
Cattle_TCONS_00054637       --------------------------------------------------
Chicken_TCONS_00004643      --------------------------------------------------
Human_NR_125367.1           --------------------------------------------------
Pig_TCONS_00062821          --------------------------------------------------
Mouse_XR_879955.2           --------------------------------------------------
                                                                              

Mouse_XR_001781261.1        --------------------------------------------------
Mouse_XR_001781263.1        --------------------------------------------------
Mouse_XR_874634.2           --------------------------------------------------
Mouse_XR_001781262.1        --------------------------------------------------
Mouse_XR_001781264.1        TCTGGCCTCCAGGTGTGGGGGAGCTGGCTTTTAGAATTAGCAAAAAGGCC
Chicken_TCONS_00089634      --------------------------------------------------
Chicken_TCONS_00089635      --------------------------------------------------
Pig_TCONS_00095928          --------------------------------------------------
Pig_TCONS_00095929          --------------------------------------------------
Chicken_TCONS_00089633      --------------------------------------------------
Human_NR_126491.1           --------------------------------------------------
Mouse_NR_033497.1           --------------------------------------------------
Pig_TCONS_00095927          --------------------------------------------------
Cattle_TCONS_00054637       --------------------------------------------------
Chicken_TCONS_00004643      --------------------------------------------------
Human_NR_125367.1           --------------------------------------------------
Pig_TCONS_00062821          --------------------------------------------------
Mouse_XR_879955.2           --------------------------------------------------
                                                                              

Mouse_XR_001781261.1        --------------------------------------------------
Mouse_XR_001781263.1        --------------------------------------------------
Mouse_XR_874634.2           --------------------------------------------------
Mouse_XR_001781262.1        --------------------------------------------------
Mouse_XR_001781264.1        AGAGATTCTCTGGCAGTGGAGGCTGTGCTCTGAATTAACTTGGCTAGGTA
Chicken_TCONS_00089634      --------------------------------------------------
Chicken_TCONS_00089635      --------------------------------------------------
Pig_TCONS_00095928          --------------------------------------------------
Pig_TCONS_00095929          --------------------------------------------------
Chicken_TCONS_00089633      --------------------------------------------------
Human_NR_126491.1           --------------------------------------------------
Mouse_NR_033497.1           --------------------------------------------------
Pig_TCONS_00095927          --------------------------------------------------
Cattle_TCONS_00054637       --------------------------------------------------
Chicken_TCONS_00004643      --------------------------------------------------
Human_NR_125367.1           --------------------------------------------------
Pig_TCONS_00062821          --------------------------------------------------
Mouse_XR_879955.2           --------------------------------------------------
                                                                              

Mouse_XR_001781261.1        --------------------------------------------------
Mouse_XR_001781263.1        --------------------------------------------------
Mouse_XR_874634.2           --------------------------------------------------
Mouse_XR_001781262.1        --------------------------------------------------
Mouse_XR_001781264.1        ATTAAGATTTTTAGCTATCTTCAATAGGAATCTCTAATATTGGACTTATT
Chicken_TCONS_00089634      --------------------------------------------------
Chicken_TCONS_00089635      --------------------------------------------------
Pig_TCONS_00095928          --------------------------------------------------
Pig_TCONS_00095929          --------------------------------------------------
Chicken_TCONS_00089633      --------------------------------------------------
Human_NR_126491.1           --------------------------------------------------
Mouse_NR_033497.1           --------------------------------------------------
Pig_TCONS_00095927          --------------------------------------------------
Cattle_TCONS_00054637       --------------------------------------------------
Chicken_TCONS_00004643      --------------------------------------------------
Human_NR_125367.1           --------------------------------------------------
Pig_TCONS_00062821          --------------------------------------------------
Mouse_XR_879955.2           --------------------------------------------------
                                                                              

Mouse_XR_001781261.1        --------------------------------------------------
Mouse_XR_001781263.1        --------------------------------------------------
Mouse_XR_874634.2           --------------------------------------------------
Mouse_XR_001781262.1        --------------------------------------------------
Mouse_XR_001781264.1        ACTAGACCAGTCCAAGATTGAGTTAGAATAACTGGTCACATTGAAGGAAA
Chicken_TCONS_00089634      --------------------------------------------------
Chicken_TCONS_00089635      --------------------------------------------------
Pig_TCONS_00095928          --------------------------------------------------
Pig_TCONS_00095929          --------------------------------------------------
Chicken_TCONS_00089633      --------------------------------------------------
Human_NR_126491.1           --------------------------------------------------
Mouse_NR_033497.1           --------------------------------------------------
Pig_TCONS_00095927          --------------------------------------------------
Cattle_TCONS_00054637       --------------------------------------------------
Chicken_TCONS_00004643      --------------------------------------------------
Human_NR_125367.1           --------------------------------------------------
Pig_TCONS_00062821          --------------------------------------------------
Mouse_XR_879955.2           --------------------------------------------------
                                                                              

Mouse_XR_001781261.1        --------------------------------------------------
Mouse_XR_001781263.1        --------------------------------------------------
Mouse_XR_874634.2           --------------------------------------------------
Mouse_XR_001781262.1        --------------------------------------------------
Mouse_XR_001781264.1        AAGGAGAATCATTATAATTCTTTCTTATGACCAATCTTTCTAAGTCAGAT
Chicken_TCONS_00089634      --------------------------------------------------
Chicken_TCONS_00089635      --------------------------------------------------
Pig_TCONS_00095928          --------------------------------------------------
Pig_TCONS_00095929          --------------------------------------------------
Chicken_TCONS_00089633      --------------------------------------------------
Human_NR_126491.1           --------------------------------------------------
Mouse_NR_033497.1           --------------------------------------------------
Pig_TCONS_00095927          --------------------------------------------------
Cattle_TCONS_00054637       --------------------------------------------------
Chicken_TCONS_00004643      --------------------------------------------------
Human_NR_125367.1           --------------------------------------------------
Pig_TCONS_00062821          --------------------------------------------------
Mouse_XR_879955.2           --------------------------------------------------
                                                                              

Mouse_XR_001781261.1        --------------------------------------------------
Mouse_XR_001781263.1        --------------------------------------------------
Mouse_XR_874634.2           --------------------------------------------------
Mouse_XR_001781262.1        --------------------------------------------------
Mouse_XR_001781264.1        TCCACAGTCTTTGATGTTCTTTTTACCATAAGGTTAAAAAGCTTGAAACA
Chicken_TCONS_00089634      --------------------------------------------------
Chicken_TCONS_00089635      --------------------------------------------------
Pig_TCONS_00095928          --------------------------------------------------
Pig_TCONS_00095929          --------------------------------------------------
Chicken_TCONS_00089633      --------------------------------------------------
Human_NR_126491.1           --------------------------------------------------
Mouse_NR_033497.1           --------------------------------------------------
Pig_TCONS_00095927          --------------------------------------------------
Cattle_TCONS_00054637       --------------------------------------------------
Chicken_TCONS_00004643      --------------------------------------------------
Human_NR_125367.1           --------------------------------------------------
Pig_TCONS_00062821          --------------------------------------------------
Mouse_XR_879955.2           --------------------------------------------------
                                                                              

Mouse_XR_001781261.1        --------------------------------------------------
Mouse_XR_001781263.1        --------------------------------------------------
Mouse_XR_874634.2           --------------------------------------------------
Mouse_XR_001781262.1        --------------------------------------------------
Mouse_XR_001781264.1        AGGCAGGTTCGCTTGTCCAAACTGGAAAAATGGCAAGCAAGGGTGGGTCG
Chicken_TCONS_00089634      --------------------------------------------------
Chicken_TCONS_00089635      --------------------------------------------------
Pig_TCONS_00095928          --------------------------------------------------
Pig_TCONS_00095929          --------------------------------------------------
Chicken_TCONS_00089633      --------------------------------------------------
Human_NR_126491.1           --------------------------------------------------
Mouse_NR_033497.1           --------------------------------------------------
Pig_TCONS_00095927          --------------------------------------------------
Cattle_TCONS_00054637       --------------------------------------------------
Chicken_TCONS_00004643      --------------------------------------------------
Human_NR_125367.1           --------------------------------------------------
Pig_TCONS_00062821          --------------------------------------------------
Mouse_XR_879955.2           --------------------------------------------------
                                                                              

Mouse_XR_001781261.1        --------------------------------------------------
Mouse_XR_001781263.1        --------------------------------------------------
Mouse_XR_874634.2           --------------------------------------------------
Mouse_XR_001781262.1        --------------------------------------------------
Mouse_XR_001781264.1        AAAACATGTACCCAATTCAGCTTCCTTGTCACTACAGTCCTACAGTCAGG
Chicken_TCONS_00089634      --------------------------------------------------
Chicken_TCONS_00089635      --------------------------------------------------
Pig_TCONS_00095928          --------------------------------------------------
Pig_TCONS_00095929          --------------------------------------------------
Chicken_TCONS_00089633      --------------------------------------------------
Human_NR_126491.1           --------------------------------------------------
Mouse_NR_033497.1           --------------------------------------------------
Pig_TCONS_00095927          --------------------------------------------------
Cattle_TCONS_00054637       --------------------------------------------------
Chicken_TCONS_00004643      --------------------------------------------------
Human_NR_125367.1           --------------------------------------------------
Pig_TCONS_00062821          --------------------------------------------------
Mouse_XR_879955.2           --------------------------------------------------
                                                                              

Mouse_XR_001781261.1        --------------------------------------------------
Mouse_XR_001781263.1        --------------------------------------------------
Mouse_XR_874634.2           --------------------------------------------------
Mouse_XR_001781262.1        --------------------------------------------------
Mouse_XR_001781264.1        GCCCTGAGCGAACTCACCTGTCTTGTCACAGGAATTAGCCATCATGCTTC
Chicken_TCONS_00089634      --------------------------------------------------
Chicken_TCONS_00089635      --------------------------------------------------
Pig_TCONS_00095928          --------------------------------------------------
Pig_TCONS_00095929          --------------------------------------------------
Chicken_TCONS_00089633      --------------------------------------------------
Human_NR_126491.1           --------------------------------------------------
Mouse_NR_033497.1           --------------------------------------------------
Pig_TCONS_00095927          --------------------------------------------------
Cattle_TCONS_00054637       --------------------------------------------------
Chicken_TCONS_00004643      --------------------------------------------------
Human_NR_125367.1           --------------------------------------------------
Pig_TCONS_00062821          --------------------------------------------------
Mouse_XR_879955.2           --------------------------------------------------
                                                                              

Mouse_XR_001781261.1        --------------------------------------------------
Mouse_XR_001781263.1        --------------------------------------------------
Mouse_XR_874634.2           --------------------------------------------------
Mouse_XR_001781262.1        --------------------------------------------------
Mouse_XR_001781264.1        TGCTCCGTTCTGTGGAGAGAACCTATGCTTTTCCCTTTCCTAATAAGGCA
Chicken_TCONS_00089634      --------------------------------------------------
Chicken_TCONS_00089635      --------------------------------------------------
Pig_TCONS_00095928          --------------------------------------------------
Pig_TCONS_00095929          --------------------------------------------------
Chicken_TCONS_00089633      --------------------------------------------------
Human_NR_126491.1           --------------------------------------------------
Mouse_NR_033497.1           --------------------------------------------------
Pig_TCONS_00095927          --------------------------------------------------
Cattle_TCONS_00054637       --------------------------------------------------
Chicken_TCONS_00004643      --------------------------------------------------
Human_NR_125367.1           --------------------------------------------------
Pig_TCONS_00062821          --------------------------------------------------
Mouse_XR_879955.2           --------------------------------------------------
                                                                              

Mouse_XR_001781261.1        --------------------------------------------------
Mouse_XR_001781263.1        --------------------------------------------------
Mouse_XR_874634.2           --------------------------------------------------
Mouse_XR_001781262.1        --------------------------------------------------
Mouse_XR_001781264.1        GCTGTTCAGGATCAAACCATATGCCAATAAGTAGATCCTTTTAAGATACT
Chicken_TCONS_00089634      --------------------------------------------------
Chicken_TCONS_00089635      --------------------------------------------------
Pig_TCONS_00095928          --------------------------------------------------
Pig_TCONS_00095929          --------------------------------------------------
Chicken_TCONS_00089633      --------------------------------------------------
Human_NR_126491.1           --------------------------------------------------
Mouse_NR_033497.1           --------------------------------------------------
Pig_TCONS_00095927          --------------------------------------------------
Cattle_TCONS_00054637       --------------------------------------------------
Chicken_TCONS_00004643      --------------------------------------------------
Human_NR_125367.1           --------------------------------------------------
Pig_TCONS_00062821          --------------------------------------------------
Mouse_XR_879955.2           --------------------------------------------------
                                                                              

Mouse_XR_001781261.1        --------------------------------------------------
Mouse_XR_001781263.1        --------------------------------------------------
Mouse_XR_874634.2           --------------------------------------------------
Mouse_XR_001781262.1        --------------------------------------------------
Mouse_XR_001781264.1        ATAAGGCATTTATTAAGTTCTTTGACATCCAAATTTCAAAATTCTAAAAT
Chicken_TCONS_00089634      --------------------------------------------------
Chicken_TCONS_00089635      --------------------------------------------------
Pig_TCONS_00095928          --------------------------------------------------
Pig_TCONS_00095929          --------------------------------------------------
Chicken_TCONS_00089633      --------------------------------------------------
Human_NR_126491.1           --------------------------------------------------
Mouse_NR_033497.1           --------------------------------------------------
Pig_TCONS_00095927          --------------------------------------------------
Cattle_TCONS_00054637       --------------------------------------------------
Chicken_TCONS_00004643      --------------------------------------------------
Human_NR_125367.1           --------------------------------------------------
Pig_TCONS_00062821          --------------------------------------------------
Mouse_XR_879955.2           --------------------------------------------------
                                                                              

Mouse_XR_001781261.1        --------------------------------------------------
Mouse_XR_001781263.1        --------------------------------------------------
Mouse_XR_874634.2           --------------------------------------------------
Mouse_XR_001781262.1        --------------------------------------------------
Mouse_XR_001781264.1        AAAAGTATGATTTAAATAATGTGCACGGGAATGCACTAAATAACATGCAC
Chicken_TCONS_00089634      --------------------------------------------------
Chicken_TCONS_00089635      --------------------------------------------------
Pig_TCONS_00095928          --------------------------------------------------
Pig_TCONS_00095929          --------------------------------------------------
Chicken_TCONS_00089633      --------------------------------------------------
Human_NR_126491.1           --------------------------------------------------
Mouse_NR_033497.1           --------------------------------------------------
Pig_TCONS_00095927          --------------------------------------------------
Cattle_TCONS_00054637       --------------------------------------------------
Chicken_TCONS_00004643      --------------------------------------------------
Human_NR_125367.1           --------------------------------------------------
Pig_TCONS_00062821          --------------------------------------------------
Mouse_XR_879955.2           --------------------------------------------------
                                                                              

Mouse_XR_001781261.1        --------------------------------------------------
Mouse_XR_001781263.1        --------------------------------------------------
Mouse_XR_874634.2           --------------------------------------------------
Mouse_XR_001781262.1        --------------------------------------------------
Mouse_XR_001781264.1        GGGGATATAATTGGATCCGATGCCCTCTCCTGGCCTCCATCAGAAACACA
Chicken_TCONS_00089634      --------------------------------------------------
Chicken_TCONS_00089635      --------------------------------------------------
Pig_TCONS_00095928          --------------------------------------------------
Pig_TCONS_00095929          --------------------------------------------------
Chicken_TCONS_00089633      --------------------------------------------------
Human_NR_126491.1           --------------------------------------------------
Mouse_NR_033497.1           --------------------------------------------------
Pig_TCONS_00095927          --------------------------------------------------
Cattle_TCONS_00054637       --------------------------------------------------
Chicken_TCONS_00004643      --------------------------------------------------
Human_NR_125367.1           --------------------------------------------------
Pig_TCONS_00062821          --------------------------------------------------
Mouse_XR_879955.2           --------------------------------------------------
                                                                              

Mouse_XR_001781261.1        --------------------------------------------------
Mouse_XR_001781263.1        --------------------------------------------------
Mouse_XR_874634.2           --------------------------------------------------
Mouse_XR_001781262.1        --------------------------------------------------
Mouse_XR_001781264.1        CATACTATACATACATACATGTAGGCAAAAACTCCAACACAAAACAAAAG
Chicken_TCONS_00089634      --------------------------------------------------
Chicken_TCONS_00089635      --------------------------------------------------
Pig_TCONS_00095928          --------------------------------------------------
Pig_TCONS_00095929          --------------------------------------------------
Chicken_TCONS_00089633      --------------------------------------------------
Human_NR_126491.1           --------------------------------------------------
Mouse_NR_033497.1           --------------------------------------------------
Pig_TCONS_00095927          --------------------------------------------------
Cattle_TCONS_00054637       --------------------------------------------------
Chicken_TCONS_00004643      --------------------------------------------------
Human_NR_125367.1           --------------------------------------------------
Pig_TCONS_00062821          --------------------------------------------------
Mouse_XR_879955.2           --------------------------------------------------
                                                                              

Mouse_XR_001781261.1        --------------------------------------------------
Mouse_XR_001781263.1        --------------------------------------------------
Mouse_XR_874634.2           --------------------------------------------------
Mouse_XR_001781262.1        --------------------------------------------------
Mouse_XR_001781264.1        CAAATGACTGTTTCTTTAAAAAGAGGGAAAGTACTGGACATGGCGGTACA
Chicken_TCONS_00089634      --------------------------------------------------
Chicken_TCONS_00089635      --------------------------------------------------
Pig_TCONS_00095928          --------------------------------------------------
Pig_TCONS_00095929          --------------------------------------------------
Chicken_TCONS_00089633      --------------------------------------------------
Human_NR_126491.1           --------------------------------------------------
Mouse_NR_033497.1           --------------------------------------------------
Pig_TCONS_00095927          --------------------------------------------------
Cattle_TCONS_00054637       --------------------------------------------------
Chicken_TCONS_00004643      --------------------------------------------------
Human_NR_125367.1           --------------------------------------------------
Pig_TCONS_00062821          --------------------------------------------------
Mouse_XR_879955.2           --------------------------------------------------
                                                                              

Mouse_XR_001781261.1        --------------------------------------------------
Mouse_XR_001781263.1        --------------------------------------------------
Mouse_XR_874634.2           --------------------------------------------------
Mouse_XR_001781262.1        --------------------------------------------------
Mouse_XR_001781264.1        TGTCATTCCCAGCACGCAGGAGACAAAGACAGGTAGATCTCTGTAAGTTC
Chicken_TCONS_00089634      --------------------------------------------------
Chicken_TCONS_00089635      --------------------------------------------------
Pig_TCONS_00095928          --------------------------------------------------
Pig_TCONS_00095929          --------------------------------------------------
Chicken_TCONS_00089633      --------------------------------------------------
Human_NR_126491.1           --------------------------------------------------
Mouse_NR_033497.1           --------------------------------------------------
Pig_TCONS_00095927          --------------------------------------------------
Cattle_TCONS_00054637       --------------------------------------------------
Chicken_TCONS_00004643      --------------------------------------------------
Human_NR_125367.1           --------------------------------------------------
Pig_TCONS_00062821          --------------------------------------------------
Mouse_XR_879955.2           --------------------------------------------------
                                                                              

Mouse_XR_001781261.1        --------------------------------------------------
Mouse_XR_001781263.1        --------------------------------------------------
Mouse_XR_874634.2           --------------------------------------------------
Mouse_XR_001781262.1        --------------------------------------------------
Mouse_XR_001781264.1        AAGGCCAGCCTGGTCTACAGAGTGAATTCCAAGATAGTCTAGGCTACATA
Chicken_TCONS_00089634      --------------------------------------------------
Chicken_TCONS_00089635      --------------------------------------------------
Pig_TCONS_00095928          --------------------------------------------------
Pig_TCONS_00095929          --------------------------------------------------
Chicken_TCONS_00089633      --------------------------------------------------
Human_NR_126491.1           --------------------------------------------------
Mouse_NR_033497.1           --------------------------------------------------
Pig_TCONS_00095927          --------------------------------------------------
Cattle_TCONS_00054637       --------------------------------------------------
Chicken_TCONS_00004643      --------------------------------------------------
Human_NR_125367.1           --------------------------------------------------
Pig_TCONS_00062821          --------------------------------------------------
Mouse_XR_879955.2           --------------------------------------------------
                                                                              

Mouse_XR_001781261.1        --------------------------------------------------
Mouse_XR_001781263.1        --------------------------------------------------
Mouse_XR_874634.2           --------------------------------------------------
Mouse_XR_001781262.1        --------------------------------------------------
Mouse_XR_001781264.1        GAGAGATCTGTCTTTAAAAAAGAAAAAAGAAAAAAAAATGGTGAGCAGAG
Chicken_TCONS_00089634      --------------------------------------------------
Chicken_TCONS_00089635      --------------------------------------------------
Pig_TCONS_00095928          --------------------------------------------------
Pig_TCONS_00095929          --------------------------------------------------
Chicken_TCONS_00089633      --------------------------------------------------
Human_NR_126491.1           --------------------------------------------------
Mouse_NR_033497.1           --------------------------------------------------
Pig_TCONS_00095927          --------------------------------------------------
Cattle_TCONS_00054637       --------------------------------------------------
Chicken_TCONS_00004643      --------------------------------------------------
Human_NR_125367.1           --------------------------------------------------
Pig_TCONS_00062821          --------------------------------------------------
Mouse_XR_879955.2           --------------------------------------------------
                                                                              

Mouse_XR_001781261.1        --------------------------------------------------
Mouse_XR_001781263.1        --------------------------------------------------
Mouse_XR_874634.2           --------------------------------------------------
Mouse_XR_001781262.1        --------------------------------------------------
Mouse_XR_001781264.1        AGAAGATGTTAAGAACACTGGAGGCTATTCCAGAGAACAAGGGTTCAATT
Chicken_TCONS_00089634      --------------------------------------------------
Chicken_TCONS_00089635      --------------------------------------------------
Pig_TCONS_00095928          --------------------------------------------------
Pig_TCONS_00095929          --------------------------------------------------
Chicken_TCONS_00089633      --------------------------------------------------
Human_NR_126491.1           --------------------------------------------------
Mouse_NR_033497.1           --------------------------------------------------
Pig_TCONS_00095927          --------------------------------------------------
Cattle_TCONS_00054637       --------------------------------------------------
Chicken_TCONS_00004643      --------------------------------------------------
Human_NR_125367.1           --------------------------------------------------
Pig_TCONS_00062821          --------------------------------------------------
Mouse_XR_879955.2           --------------------------------------------------
                                                                              

Mouse_XR_001781261.1        --------------------------------------------------
Mouse_XR_001781263.1        --------------------------------------------------
Mouse_XR_874634.2           --------------------------------------------------
Mouse_XR_001781262.1        --------------------------------------------------
Mouse_XR_001781264.1        CCCAGACCCTCATAACAGCTCACAAATGTCTGAAATGAAACAGGGCCTGA
Chicken_TCONS_00089634      --------------------------------------------------
Chicken_TCONS_00089635      --------------------------------------------------
Pig_TCONS_00095928          --------------------------------------------------
Pig_TCONS_00095929          --------------------------------------------------
Chicken_TCONS_00089633      --------------------------------------------------
Human_NR_126491.1           --------------------------------------------------
Mouse_NR_033497.1           --------------------------------------------------
Pig_TCONS_00095927          --------------------------------------------------
Cattle_TCONS_00054637       --------------------------------------------------
Chicken_TCONS_00004643      --------------------------------------------------
Human_NR_125367.1           --------------------------------------------------
Pig_TCONS_00062821          --------------------------------------------------
Mouse_XR_879955.2           --------------------------------------------------
                                                                              

Mouse_XR_001781261.1        --------------------------------------------------
Mouse_XR_001781263.1        --------------------------------------------------
Mouse_XR_874634.2           --------------------------------------------------
Mouse_XR_001781262.1        --------------------------------------------------
Mouse_XR_001781264.1        ATCCAAAATGAGCCAAGAACTTAGAGCCTCTTAGTCTATGGGGCTGACAC
Chicken_TCONS_00089634      --------------------------------------------------
Chicken_TCONS_00089635      --------------------------------------------------
Pig_TCONS_00095928          --------------------------------------------------
Pig_TCONS_00095929          --------------------------------------------------
Chicken_TCONS_00089633      --------------------------------------------------
Human_NR_126491.1           --------------------------------------------------
Mouse_NR_033497.1           --------------------------------------------------
Pig_TCONS_00095927          --------------------------------------------------
Cattle_TCONS_00054637       --------------------------------------------------
Chicken_TCONS_00004643      --------------------------------------------------
Human_NR_125367.1           --------------------------------------------------
Pig_TCONS_00062821          --------------------------------------------------
Mouse_XR_879955.2           --------------------------------------------------
                                                                              

Mouse_XR_001781261.1        --------------------------------------------------
Mouse_XR_001781263.1        --------------------------------------------------
Mouse_XR_874634.2           --------------------------------------------------
Mouse_XR_001781262.1        --------------------------------------------------
Mouse_XR_001781264.1        CATTAAGAGTTTAAAGGCGAGAACACAGACCTGGAGTTTGGAAGATGGAG
Chicken_TCONS_00089634      --------------------------------------------------
Chicken_TCONS_00089635      --------------------------------------------------
Pig_TCONS_00095928          --------------------------------------------------
Pig_TCONS_00095929          --------------------------------------------------
Chicken_TCONS_00089633      --------------------------------------------------
Human_NR_126491.1           --------------------------------------------------
Mouse_NR_033497.1           --------------------------------------------------
Pig_TCONS_00095927          --------------------------------------------------
Cattle_TCONS_00054637       --------------------------------------------------
Chicken_TCONS_00004643      --------------------------------------------------
Human_NR_125367.1           --------------------------------------------------
Pig_TCONS_00062821          --------------------------------------------------
Mouse_XR_879955.2           --------------------------------------------------
                                                                              

Mouse_XR_001781261.1        --------------------------------------------------
Mouse_XR_001781263.1        --------------------------------------------------
Mouse_XR_874634.2           --------------------------------------------------
Mouse_XR_001781262.1        --------------------------------------------------
Mouse_XR_001781264.1        GAGGCTTTGAGAAGGACTGTATGGCGAGCTGTGTTCCCAGCTTGTGTGGA
Chicken_TCONS_00089634      --------------------------------------------------
Chicken_TCONS_00089635      --------------------------------------------------
Pig_TCONS_00095928          --------------------------------------------------
Pig_TCONS_00095929          --------------------------------------------------
Chicken_TCONS_00089633      --------------------------------------------------
Human_NR_126491.1           --------------------------------------------------
Mouse_NR_033497.1           --------------------------------------------------
Pig_TCONS_00095927          --------------------------------------------------
Cattle_TCONS_00054637       --------------------------------------------------
Chicken_TCONS_00004643      --------------------------------------------------
Human_NR_125367.1           --------------------------------------------------
Pig_TCONS_00062821          --------------------------------------------------
Mouse_XR_879955.2           --------------------------------------------------
                                                                              

Mouse_XR_001781261.1        --------------------------------------------------
Mouse_XR_001781263.1        --------------------------------------------------
Mouse_XR_874634.2           --------------------------------------------------
Mouse_XR_001781262.1        --------------------------------------------------
Mouse_XR_001781264.1        AATCAGTACTGGCCCAAAGTATGGTCGGTGAACGGTGGGGTGAGCTAGAA
Chicken_TCONS_00089634      --------------------------------------------------
Chicken_TCONS_00089635      --------------------------------------------------
Pig_TCONS_00095928          --------------------------------------------------
Pig_TCONS_00095929          --------------------------------------------------
Chicken_TCONS_00089633      --------------------------------------------------
Human_NR_126491.1           --------------------------------------------------
Mouse_NR_033497.1           --------------------------------------------------
Pig_TCONS_00095927          --------------------------------------------------
Cattle_TCONS_00054637       --------------------------------------------------
Chicken_TCONS_00004643      --------------------------------------------------
Human_NR_125367.1           --------------------------------------------------
Pig_TCONS_00062821          --------------------------------------------------
Mouse_XR_879955.2           --------------------------------------------------
                                                                              

Mouse_XR_001781261.1        --------------------------------------------------
Mouse_XR_001781263.1        --------------------------------------------------
Mouse_XR_874634.2           --------------------------------------------------
Mouse_XR_001781262.1        --------------------------------------------------
Mouse_XR_001781264.1        AGGACATGAGGGAAATCTCTTGTCAGACTGTGGTGTATGGTTCTGGAGGT
Chicken_TCONS_00089634      --------------------------------------------------
Chicken_TCONS_00089635      --------------------------------------------------
Pig_TCONS_00095928          --------------------------------------------------
Pig_TCONS_00095929          --------------------------------------------------
Chicken_TCONS_00089633      --------------------------------------------------
Human_NR_126491.1           --------------------------------------------------
Mouse_NR_033497.1           --------------------------------------------------
Pig_TCONS_00095927          --------------------------------------------------
Cattle_TCONS_00054637       --------------------------------------------------
Chicken_TCONS_00004643      --------------------------------------------------
Human_NR_125367.1           --------------------------------------------------
Pig_TCONS_00062821          --------------------------------------------------
Mouse_XR_879955.2           --------------------------------------------------
                                                                              

Mouse_XR_001781261.1        --------------------------------------------------
Mouse_XR_001781263.1        --------------------------------------------------
Mouse_XR_874634.2           --------------------------------------------------
Mouse_XR_001781262.1        --------------------------------------------------
Mouse_XR_001781264.1        ATAGGATGGAAAGAAAAAGATATGAGGGTCCCATTGGCTATATGTGAGCC
Chicken_TCONS_00089634      --------------------------------------------------
Chicken_TCONS_00089635      --------------------------------------------------
Pig_TCONS_00095928          --------------------------------------------------
Pig_TCONS_00095929          --------------------------------------------------
Chicken_TCONS_00089633      --------------------------------------------------
Human_NR_126491.1           --------------------------------------------------
Mouse_NR_033497.1           --------------------------------------------------
Pig_TCONS_00095927          --------------------------------------------------
Cattle_TCONS_00054637       --------------------------------------------------
Chicken_TCONS_00004643      --------------------------------------------------
Human_NR_125367.1           --------------------------------------------------
Pig_TCONS_00062821          --------------------------------------------------
Mouse_XR_879955.2           --------------------------------------------------
                                                                              

Mouse_XR_001781261.1        --------------------------------------------------
Mouse_XR_001781263.1        --------------------------------------------------
Mouse_XR_874634.2           --------------------------------------------------
Mouse_XR_001781262.1        --------------------------------------------------
Mouse_XR_001781264.1        CCTCTCTGCTCTACACAGAATCGGATACATCTCAGCCAGAACAAGTAACT
Chicken_TCONS_00089634      --------------------------------------------------
Chicken_TCONS_00089635      --------------------------------------------------
Pig_TCONS_00095928          --------------------------------------------------
Pig_TCONS_00095929          --------------------------------------------------
Chicken_TCONS_00089633      --------------------------------------------------
Human_NR_126491.1           --------------------------------------------------
Mouse_NR_033497.1           --------------------------------------------------
Pig_TCONS_00095927          --------------------------------------------------
Cattle_TCONS_00054637       --------------------------------------------------
Chicken_TCONS_00004643      --------------------------------------------------
Human_NR_125367.1           --------------------------------------------------
Pig_TCONS_00062821          --------------------------------------------------
Mouse_XR_879955.2           --------------------------------------------------
                                                                              

Mouse_XR_001781261.1        --------------------------------------------------
Mouse_XR_001781263.1        --------------------------------------------------
Mouse_XR_874634.2           --------------------------------------------------
Mouse_XR_001781262.1        --------------------------------------------------
Mouse_XR_001781264.1        GTCAGTCAAATTACATTCTGTGCATAGGCCGTGCGGTTCAGAGGGAATAC
Chicken_TCONS_00089634      --------------------------------------------------
Chicken_TCONS_00089635      --------------------------------------------------
Pig_TCONS_00095928          --------------------------------------------------
Pig_TCONS_00095929          --------------------------------------------------
Chicken_TCONS_00089633      --------------------------------------------------
Human_NR_126491.1           --------------------------------------------------
Mouse_NR_033497.1           --------------------------------------------------
Pig_TCONS_00095927          --------------------------------------------------
Cattle_TCONS_00054637       --------------------------------------------------
Chicken_TCONS_00004643      --------------------------------------------------
Human_NR_125367.1           --------------------------------------------------
Pig_TCONS_00062821          --------------------------------------------------
Mouse_XR_879955.2           --------------------------------------------------
                                                                              

Mouse_XR_001781261.1        --------------------------------------------------
Mouse_XR_001781263.1        --------------------------------------------------
Mouse_XR_874634.2           --------------------------------------------------
Mouse_XR_001781262.1        --------------------------------------------------
Mouse_XR_001781264.1        GATGTTCTTCTGCCCAAAGTCAGGCAGAGAATGTGGTATTAGGACTCAAG
Chicken_TCONS_00089634      --------------------------------------------------
Chicken_TCONS_00089635      --------------------------------------------------
Pig_TCONS_00095928          --------------------------------------------------
Pig_TCONS_00095929          --------------------------------------------------
Chicken_TCONS_00089633      --------------------------------------------------
Human_NR_126491.1           --------------------------------------------------
Mouse_NR_033497.1           --------------------------------------------------
Pig_TCONS_00095927          --------------------------------------------------
Cattle_TCONS_00054637       --------------------------------------------------
Chicken_TCONS_00004643      --------------------------------------------------
Human_NR_125367.1           --------------------------------------------------
Pig_TCONS_00062821          --------------------------------------------------
Mouse_XR_879955.2           --------------------------------------------------
                                                                              

Mouse_XR_001781261.1        --------------------------------------------------
Mouse_XR_001781263.1        --------------------------------------------------
Mouse_XR_874634.2           --------------------------------------------------
Mouse_XR_001781262.1        --------------------------------------------------
Mouse_XR_001781264.1        CCTAGGTCTGCTTTGTTCCAAAGTGATTTCTACTGATGTGCCGTATTTCT
Chicken_TCONS_00089634      --------------------------------------------------
Chicken_TCONS_00089635      --------------------------------------------------
Pig_TCONS_00095928          --------------------------------------------------
Pig_TCONS_00095929          --------------------------------------------------
Chicken_TCONS_00089633      --------------------------------------------------
Human_NR_126491.1           --------------------------------------------------
Mouse_NR_033497.1           --------------------------------------------------
Pig_TCONS_00095927          --------------------------------------------------
Cattle_TCONS_00054637       --------------------------------------------------
Chicken_TCONS_00004643      --------------------------------------------------
Human_NR_125367.1           --------------------------------------------------
Pig_TCONS_00062821          --------------------------------------------------
Mouse_XR_879955.2           --------------------------------------------------
                                                                              

Mouse_XR_001781261.1        --------------------------------------------------
Mouse_XR_001781263.1        --------------------------------------------------
Mouse_XR_874634.2           --------------------------------------------------
Mouse_XR_001781262.1        --------------------------------------------------
Mouse_XR_001781264.1        CAGACCAGCAAAATGGACACTATCCTGAGAGCGACAGAGAGACTGCCACC
Chicken_TCONS_00089634      --------------------------------------------------
Chicken_TCONS_00089635      --------------------------------------------------
Pig_TCONS_00095928          --------------------------------------------------
Pig_TCONS_00095929          --------------------------------------------------
Chicken_TCONS_00089633      --------------------------------------------------
Human_NR_126491.1           --------------------------------------------------
Mouse_NR_033497.1           --------------------------------------------------
Pig_TCONS_00095927          --------------------------------------------------
Cattle_TCONS_00054637       --------------------------------------------------
Chicken_TCONS_00004643      --------------------------------------------------
Human_NR_125367.1           --------------------------------------------------
Pig_TCONS_00062821          --------------------------------------------------
Mouse_XR_879955.2           --------------------------------------------------
                                                                              

Mouse_XR_001781261.1        --------------------------------------------------
Mouse_XR_001781263.1        --------------------------------------------------
Mouse_XR_874634.2           --------------------------------------------------
Mouse_XR_001781262.1        --------------------------------------------------
Mouse_XR_001781264.1        TGAAACTGGGGCAGACTGCGTGTTATCCTGAAAGCACAGTTTGAGGGGCC
Chicken_TCONS_00089634      --------------------------------------------------
Chicken_TCONS_00089635      --------------------------------------------------
Pig_TCONS_00095928          --------------------------------------------------
Pig_TCONS_00095929          --------------------------------------------------
Chicken_TCONS_00089633      --------------------------------------------------
Human_NR_126491.1           --------------------------------------------------
Mouse_NR_033497.1           --------------------------------------------------
Pig_TCONS_00095927          --------------------------------------------------
Cattle_TCONS_00054637       --------------------------------------------------
Chicken_TCONS_00004643      --------------------------------------------------
Human_NR_125367.1           --------------------------------------------------
Pig_TCONS_00062821          --------------------------------------------------
Mouse_XR_879955.2           --------------------------------------------------
                                                                              

Mouse_XR_001781261.1        --------------------------------------------------
Mouse_XR_001781263.1        --------------------------------------------------
Mouse_XR_874634.2           --------------------------------------------------
Mouse_XR_001781262.1        --------------------------------------------------
Mouse_XR_001781264.1        AGCTGGGTACTGAGGGGAGGAGAGGCTAGAGGCAAGGAGACTGTGGCAGA
Chicken_TCONS_00089634      --------------------------------------------------
Chicken_TCONS_00089635      --------------------------------------------------
Pig_TCONS_00095928          --------------------------------------------------
Pig_TCONS_00095929          --------------------------------------------------
Chicken_TCONS_00089633      --------------------------------------------------
Human_NR_126491.1           --------------------------------------------------
Mouse_NR_033497.1           --------------------------------------------------
Pig_TCONS_00095927          --------------------------------------------------
Cattle_TCONS_00054637       --------------------------------------------------
Chicken_TCONS_00004643      --------------------------------------------------
Human_NR_125367.1           --------------------------------------------------
Pig_TCONS_00062821          --------------------------------------------------
Mouse_XR_879955.2           --------------------------------------------------
                                                                              

Mouse_XR_001781261.1        --------------------------------------------------
Mouse_XR_001781263.1        --------------------------------------------------
Mouse_XR_874634.2           --------------------------------------------------
Mouse_XR_001781262.1        --------------------------------------------------
Mouse_XR_001781264.1        GGCTAAAGTAGCAATCAAGGTTGACAGATGAAAAGGAAAGGACCAGTGAG
Chicken_TCONS_00089634      --------------------------------------------------
Chicken_TCONS_00089635      --------------------------------------------------
Pig_TCONS_00095928          --------------------------------------------------
Pig_TCONS_00095929          --------------------------------------------------
Chicken_TCONS_00089633      --------------------------------------------------
Human_NR_126491.1           --------------------------------------------------
Mouse_NR_033497.1           --------------------------------------------------
Pig_TCONS_00095927          --------------------------------------------------
Cattle_TCONS_00054637       --------------------------------------------------
Chicken_TCONS_00004643      --------------------------------------------------
Human_NR_125367.1           --------------------------------------------------
Pig_TCONS_00062821          --------------------------------------------------
Mouse_XR_879955.2           --------------------------------------------------
                                                                              

Mouse_XR_001781261.1        --------------------------------------------------
Mouse_XR_001781263.1        --------------------------------------------------
Mouse_XR_874634.2           --------------------------------------------------
Mouse_XR_001781262.1        --------------------------------------------------
Mouse_XR_001781264.1        GGGTGGGGCTTTTCTAAGGAGGGGATAAAATTCGTTTTAACAGACTGGCT
Chicken_TCONS_00089634      --------------------------------------------------
Chicken_TCONS_00089635      --------------------------------------------------
Pig_TCONS_00095928          --------------------------------------------------
Pig_TCONS_00095929          --------------------------------------------------
Chicken_TCONS_00089633      --------------------------------------------------
Human_NR_126491.1           --------------------------------------------------
Mouse_NR_033497.1           --------------------------------------------------
Pig_TCONS_00095927          --------------------------------------------------
Cattle_TCONS_00054637       --------------------------------------------------
Chicken_TCONS_00004643      --------------------------------------------------
Human_NR_125367.1           --------------------------------------------------
Pig_TCONS_00062821          --------------------------------------------------
Mouse_XR_879955.2           --------------------------------------------------
                                                                              

Mouse_XR_001781261.1        --------------------------------------------------
Mouse_XR_001781263.1        --------------------------------------------------
Mouse_XR_874634.2           --------------------------------------------------
Mouse_XR_001781262.1        --------------------------------------------------
Mouse_XR_001781264.1        CCAGGAACTTGGGAAGTGCATCAGAAAGGACAGGACAGGCACAAATGGGC
Chicken_TCONS_00089634      --------------------------------------------------
Chicken_TCONS_00089635      --------------------------------------------------
Pig_TCONS_00095928          --------------------------------------------------
Pig_TCONS_00095929          --------------------------------------------------
Chicken_TCONS_00089633      --------------------------------------------------
Human_NR_126491.1           --------------------------------------------------
Mouse_NR_033497.1           --------------------------------------------------
Pig_TCONS_00095927          --------------------------------------------------
Cattle_TCONS_00054637       --------------------------------------------------
Chicken_TCONS_00004643      --------------------------------------------------
Human_NR_125367.1           --------------------------------------------------
Pig_TCONS_00062821          --------------------------------------------------
Mouse_XR_879955.2           --------------------------------------------------
                                                                              

Mouse_XR_001781261.1        --------------------------------------------------
Mouse_XR_001781263.1        --------------------------------------------------
Mouse_XR_874634.2           --------------------------------------------------
Mouse_XR_001781262.1        --------------------------------------------------
Mouse_XR_001781264.1        AATCTCTTAGACAGGCAGGACATAGACTTGGTCTGAGTGAGTTAGAGGTA
Chicken_TCONS_00089634      --------------------------------------------------
Chicken_TCONS_00089635      --------------------------------------------------
Pig_TCONS_00095928          --------------------------------------------------
Pig_TCONS_00095929          --------------------------------------------------
Chicken_TCONS_00089633      --------------------------------------------------
Human_NR_126491.1           --------------------------------------------------
Mouse_NR_033497.1           --------------------------------------------------
Pig_TCONS_00095927          --------------------------------------------------
Cattle_TCONS_00054637       --------------------------------------------------
Chicken_TCONS_00004643      --------------------------------------------------
Human_NR_125367.1           --------------------------------------------------
Pig_TCONS_00062821          --------------------------------------------------
Mouse_XR_879955.2           --------------------------------------------------
                                                                              

Mouse_XR_001781261.1        --------------------------------------------------
Mouse_XR_001781263.1        --------------------------------------------------
Mouse_XR_874634.2           --------------------------------------------------
Mouse_XR_001781262.1        --------------------------------------------------
Mouse_XR_001781264.1        ACAGTGGATAACCAATGGAAGATGGTTTTGCGTCCCAGTAGGCAGTGAGA
Chicken_TCONS_00089634      --------------------------------------------------
Chicken_TCONS_00089635      --------------------------------------------------
Pig_TCONS_00095928          --------------------------------------------------
Pig_TCONS_00095929          --------------------------------------------------
Chicken_TCONS_00089633      --------------------------------------------------
Human_NR_126491.1           --------------------------------------------------
Mouse_NR_033497.1           --------------------------------------------------
Pig_TCONS_00095927          --------------------------------------------------
Cattle_TCONS_00054637       --------------------------------------------------
Chicken_TCONS_00004643      --------------------------------------------------
Human_NR_125367.1           --------------------------------------------------
Pig_TCONS_00062821          --------------------------------------------------
Mouse_XR_879955.2           --------------------------------------------------
                                                                              

Mouse_XR_001781261.1        --------------------------------------------------
Mouse_XR_001781263.1        --------------------------------------------------
Mouse_XR_874634.2           --------------------------------------------------
Mouse_XR_001781262.1        --------------------------------------------------
Mouse_XR_001781264.1        ATTATGGGCTGGCGGGTAGGGCTGGTGGGTAAGAGCTATTCTATGGTGGT
Chicken_TCONS_00089634      --------------------------------------------------
Chicken_TCONS_00089635      --------------------------------------------------
Pig_TCONS_00095928          --------------------------------------------------
Pig_TCONS_00095929          --------------------------------------------------
Chicken_TCONS_00089633      --------------------------------------------------
Human_NR_126491.1           --------------------------------------------------
Mouse_NR_033497.1           --------------------------------------------------
Pig_TCONS_00095927          --------------------------------------------------
Cattle_TCONS_00054637       --------------------------------------------------
Chicken_TCONS_00004643      --------------------------------------------------
Human_NR_125367.1           --------------------------------------------------
Pig_TCONS_00062821          --------------------------------------------------
Mouse_XR_879955.2           --------------------------------------------------
                                                                              

Mouse_XR_001781261.1        --------------------------------------------------
Mouse_XR_001781263.1        --------------------------------------------------
Mouse_XR_874634.2           --------------------------------------------------
Mouse_XR_001781262.1        --------------------------------------------------
Mouse_XR_001781264.1        GTAGGACATGATGATCTTGGAGAGAAAAGGAAGAACTGGAGGGAGACCAC
Chicken_TCONS_00089634      --------------------------------------------------
Chicken_TCONS_00089635      --------------------------------------------------
Pig_TCONS_00095928          --------------------------------------------------
Pig_TCONS_00095929          --------------------------------------------------
Chicken_TCONS_00089633      --------------------------------------------------
Human_NR_126491.1           --------------------------------------------------
Mouse_NR_033497.1           --------------------------------------------------
Pig_TCONS_00095927          --------------------------------------------------
Cattle_TCONS_00054637       --------------------------------------------------
Chicken_TCONS_00004643      --------------------------------------------------
Human_NR_125367.1           --------------------------------------------------
Pig_TCONS_00062821          --------------------------------------------------
Mouse_XR_879955.2           --------------------------------------------------
                                                                              

Mouse_XR_001781261.1        --------------------------------------------------
Mouse_XR_001781263.1        --------------------------------------------------
Mouse_XR_874634.2           --------------------------------------------------
Mouse_XR_001781262.1        --------------------------------------------------
Mouse_XR_001781264.1        GGTCCAAGCCAGGAGGAAAGGAGAGAGGCGCACAGAGAACAGAAGGTGAG
Chicken_TCONS_00089634      --------------------------------------------------
Chicken_TCONS_00089635      --------------------------------------------------
Pig_TCONS_00095928          --------------------------------------------------
Pig_TCONS_00095929          --------------------------------------------------
Chicken_TCONS_00089633      --------------------------------------------------
Human_NR_126491.1           --------------------------------------------------
Mouse_NR_033497.1           --------------------------------------------------
Pig_TCONS_00095927          --------------------------------------------------
Cattle_TCONS_00054637       --------------------------------------------------
Chicken_TCONS_00004643      --------------------------------------------------
Human_NR_125367.1           --------------------------------------------------
Pig_TCONS_00062821          --------------------------------------------------
Mouse_XR_879955.2           --------------------------------------------------
                                                                              

Mouse_XR_001781261.1        --------------------------------------------------
Mouse_XR_001781263.1        --------------------------------------------------
Mouse_XR_874634.2           --------------------------------------------------
Mouse_XR_001781262.1        --------------------------------------------------
Mouse_XR_001781264.1        ATGGTACCATGGGCAAAAGGACTTGCCCTGCAAGCCTGACCTGTACTTGA
Chicken_TCONS_00089634      --------------------------------------------------
Chicken_TCONS_00089635      --------------------------------------------------
Pig_TCONS_00095928          --------------------------------------------------
Pig_TCONS_00095929          --------------------------------------------------
Chicken_TCONS_00089633      --------------------------------------------------
Human_NR_126491.1           --------------------------------------------------
Mouse_NR_033497.1           --------------------------------------------------
Pig_TCONS_00095927          --------------------------------------------------
Cattle_TCONS_00054637       --------------------------------------------------
Chicken_TCONS_00004643      --------------------------------------------------
Human_NR_125367.1           --------------------------------------------------
Pig_TCONS_00062821          --------------------------------------------------
Mouse_XR_879955.2           --------------------------------------------------
                                                                              

Mouse_XR_001781261.1        --------------------------------------------------
Mouse_XR_001781263.1        --------------------------------------------------
Mouse_XR_874634.2           --------------------------------------------------
Mouse_XR_001781262.1        --------------------------------------------------
Mouse_XR_001781264.1        TCCCAGAACCCATTTTAGAAGGCTGGATGTGTGCTGGAGATGGCTCAATG
Chicken_TCONS_00089634      --------------------------------------------------
Chicken_TCONS_00089635      --------------------------------------------------
Pig_TCONS_00095928          --------------------------------------------------
Pig_TCONS_00095929          --------------------------------------------------
Chicken_TCONS_00089633      --------------------------------------------------
Human_NR_126491.1           --------------------------------------------------
Mouse_NR_033497.1           --------------------------------------------------
Pig_TCONS_00095927          --------------------------------------------------
Cattle_TCONS_00054637       --------------------------------------------------
Chicken_TCONS_00004643      --------------------------------------------------
Human_NR_125367.1           --------------------------------------------------
Pig_TCONS_00062821          --------------------------------------------------
Mouse_XR_879955.2           --------------------------------------------------
                                                                              

Mouse_XR_001781261.1        --------------------------------------------------
Mouse_XR_001781263.1        --------------------------------------------------
Mouse_XR_874634.2           --------------------------------------------------
Mouse_XR_001781262.1        --------------------------------------------------
Mouse_XR_001781264.1        CACCAATGCTCTTCCAGAGGACTCGGGTTCAGTTCCCAGCACCCACCTGG
Chicken_TCONS_00089634      --------------------------------------------------
Chicken_TCONS_00089635      --------------------------------------------------
Pig_TCONS_00095928          --------------------------------------------------
Pig_TCONS_00095929          --------------------------------------------------
Chicken_TCONS_00089633      --------------------------------------------------
Human_NR_126491.1           --------------------------------------------------
Mouse_NR_033497.1           --------------------------------------------------
Pig_TCONS_00095927          --------------------------------------------------
Cattle_TCONS_00054637       --------------------------------------------------
Chicken_TCONS_00004643      --------------------------------------------------
Human_NR_125367.1           --------------------------------------------------
Pig_TCONS_00062821          --------------------------------------------------
Mouse_XR_879955.2           --------------------------------------------------
                                                                              

Mouse_XR_001781261.1        --------------------------------------------------
Mouse_XR_001781263.1        --------------------------------------------------
Mouse_XR_874634.2           --------------------------------------------------
Mouse_XR_001781262.1        --------------------------------------------------
Mouse_XR_001781264.1        CAGGGATGGTGCCATCAGTAACCCCTTTCCTGGGGCCAATGCCCTCTTCT
Chicken_TCONS_00089634      --------------------------------------------------
Chicken_TCONS_00089635      --------------------------------------------------
Pig_TCONS_00095928          --------------------------------------------------
Pig_TCONS_00095929          --------------------------------------------------
Chicken_TCONS_00089633      --------------------------------------------------
Human_NR_126491.1           --------------------------------------------------
Mouse_NR_033497.1           --------------------------------------------------
Pig_TCONS_00095927          --------------------------------------------------
Cattle_TCONS_00054637       --------------------------------------------------
Chicken_TCONS_00004643      --------------------------------------------------
Human_NR_125367.1           --------------------------------------------------
Pig_TCONS_00062821          --------------------------------------------------
Mouse_XR_879955.2           --------------------------------------------------
                                                                              

Mouse_XR_001781261.1        --------------------------------------------------
Mouse_XR_001781263.1        --------------------------------------------------
Mouse_XR_874634.2           --------------------------------------------------
Mouse_XR_001781262.1        --------------------------------------------------
Mouse_XR_001781264.1        GGCCTCCATGGGCACTGCATGCCAGTGGTGTGCACAGGCATACATGTGAG
Chicken_TCONS_00089634      --------------------------------------------------
Chicken_TCONS_00089635      --------------------------------------------------
Pig_TCONS_00095928          --------------------------------------------------
Pig_TCONS_00095929          --------------------------------------------------
Chicken_TCONS_00089633      --------------------------------------------------
Human_NR_126491.1           --------------------------------------------------
Mouse_NR_033497.1           --------------------------------------------------
Pig_TCONS_00095927          --------------------------------------------------
Cattle_TCONS_00054637       --------------------------------------------------
Chicken_TCONS_00004643      --------------------------------------------------
Human_NR_125367.1           --------------------------------------------------
Pig_TCONS_00062821          --------------------------------------------------
Mouse_XR_879955.2           --------------------------------------------------
                                                                              

Mouse_XR_001781261.1        --------------------------------------------------
Mouse_XR_001781263.1        --------------------------------------------------
Mouse_XR_874634.2           --------------------------------------------------
Mouse_XR_001781262.1        --------------------------------------------------
Mouse_XR_001781264.1        AGACCACACATACACACACACACACACACAAACTCTCTCTCTCTCTCTCT
Chicken_TCONS_00089634      --------------------------------------------------
Chicken_TCONS_00089635      --------------------------------------------------
Pig_TCONS_00095928          --------------------------------------------------
Pig_TCONS_00095929          --------------------------------------------------
Chicken_TCONS_00089633      --------------------------------------------------
Human_NR_126491.1           --------------------------------------------------
Mouse_NR_033497.1           --------------------------------------------------
Pig_TCONS_00095927          --------------------------------------------------
Cattle_TCONS_00054637       --------------------------------------------------
Chicken_TCONS_00004643      --------------------------------------------------
Human_NR_125367.1           --------------------------------------------------
Pig_TCONS_00062821          --------------------------------------------------
Mouse_XR_879955.2           --------------------------------------------------
                                                                              

Mouse_XR_001781261.1        --------------------------------------------------
Mouse_XR_001781263.1        --------------------------------------------------
Mouse_XR_874634.2           --------------------------------------------------
Mouse_XR_001781262.1        --------------------------------------------------
Mouse_XR_001781264.1        CTCTCTCTCTCTCTCAGCATAAAAATAAATATATATATATATTTAAAGAT
Chicken_TCONS_00089634      --------------------------------------------------
Chicken_TCONS_00089635      --------------------------------------------------
Pig_TCONS_00095928          --------------------------------------------------
Pig_TCONS_00095929          --------------------------------------------------
Chicken_TCONS_00089633      --------------------------------------------------
Human_NR_126491.1           --------------------------------------------------
Mouse_NR_033497.1           --------------------------------------------------
Pig_TCONS_00095927          --------------------------------------------------
Cattle_TCONS_00054637       --------------------------------------------------
Chicken_TCONS_00004643      --------------------------------------------------
Human_NR_125367.1           --------------------------------------------------
Pig_TCONS_00062821          --------------------------------------------------
Mouse_XR_879955.2           --------------------------------------------------
                                                                              

Mouse_XR_001781261.1        --------------------------------------------------
Mouse_XR_001781263.1        --------------------------------------------------
Mouse_XR_874634.2           --------------------------------------------------
Mouse_XR_001781262.1        --------------------------------------------------
Mouse_XR_001781264.1        TTATTTATTTATTATATGTAAGTATACTGTCTTCAGACATTCCAGAAGAG
Chicken_TCONS_00089634      --------------------------------------------------
Chicken_TCONS_00089635      --------------------------------------------------
Pig_TCONS_00095928          --------------------------------------------------
Pig_TCONS_00095929          --------------------------------------------------
Chicken_TCONS_00089633      --------------------------------------------------
Human_NR_126491.1           --------------------------------------------------
Mouse_NR_033497.1           --------------------------------------------------
Pig_TCONS_00095927          --------------------------------------------------
Cattle_TCONS_00054637       --------------------------------------------------
Chicken_TCONS_00004643      --------------------------------------------------
Human_NR_125367.1           --------------------------------------------------
Pig_TCONS_00062821          --------------------------------------------------
Mouse_XR_879955.2           --------------------------------------------------
                                                                              

Mouse_XR_001781261.1        --------------------------------------------------
Mouse_XR_001781263.1        --------------------------------------------------
Mouse_XR_874634.2           --------------------------------------------------
Mouse_XR_001781262.1        --------------------------------------------------
Mouse_XR_001781264.1        GGCATCAGATCTCATTACAGATGGTTGCAAGCCACCATGTGGTTGCTGGG
Chicken_TCONS_00089634      --------------------------------------------------
Chicken_TCONS_00089635      --------------------------------------------------
Pig_TCONS_00095928          --------------------------------------------------
Pig_TCONS_00095929          --------------------------------------------------
Chicken_TCONS_00089633      --------------------------------------------------
Human_NR_126491.1           --------------------------------------------------
Mouse_NR_033497.1           --------------------------------------------------
Pig_TCONS_00095927          --------------------------------------------------
Cattle_TCONS_00054637       --------------------------------------------------
Chicken_TCONS_00004643      --------------------------------------------------
Human_NR_125367.1           --------------------------------------------------
Pig_TCONS_00062821          --------------------------------------------------
Mouse_XR_879955.2           --------------------------------------------------
                                                                              

Mouse_XR_001781261.1        --------------------------------------------------
Mouse_XR_001781263.1        --------------------------------------------------
Mouse_XR_874634.2           --------------------------------------------------
Mouse_XR_001781262.1        --------------------------------------------------
Mouse_XR_001781264.1        ATTTGAACTCAGAACCGAGCCATCTCGCCAGCCCAATATATATTTTTAAT
Chicken_TCONS_00089634      --------------------------------------------------
Chicken_TCONS_00089635      --------------------------------------------------
Pig_TCONS_00095928          --------------------------------------------------
Pig_TCONS_00095929          --------------------------------------------------
Chicken_TCONS_00089633      --------------------------------------------------
Human_NR_126491.1           --------------------------------------------------
Mouse_NR_033497.1           --------------------------------------------------
Pig_TCONS_00095927          --------------------------------------------------
Cattle_TCONS_00054637       --------------------------------------------------
Chicken_TCONS_00004643      --------------------------------------------------
Human_NR_125367.1           --------------------------------------------------
Pig_TCONS_00062821          --------------------------------------------------
Mouse_XR_879955.2           --------------------------------------------------
                                                                              

Mouse_XR_001781261.1        --------------------------------------------------
Mouse_XR_001781263.1        --------------------------------------------------
Mouse_XR_874634.2           --------------------------------------------------
Mouse_XR_001781262.1        --------------------------------------------------
Mouse_XR_001781264.1        AATAAAATTCTGGATGTGGCAGCAAGCATCTGTAACCCCAGCACTCCTGT
Chicken_TCONS_00089634      --------------------------------------------------
Chicken_TCONS_00089635      --------------------------------------------------
Pig_TCONS_00095928          --------------------------------------------------
Pig_TCONS_00095929          --------------------------------------------------
Chicken_TCONS_00089633      --------------------------------------------------
Human_NR_126491.1           --------------------------------------------------
Mouse_NR_033497.1           --------------------------------------------------
Pig_TCONS_00095927          --------------------------------------------------
Cattle_TCONS_00054637       --------------------------------------------------
Chicken_TCONS_00004643      --------------------------------------------------
Human_NR_125367.1           --------------------------------------------------
Pig_TCONS_00062821          --------------------------------------------------
Mouse_XR_879955.2           --------------------------------------------------
                                                                              

Mouse_XR_001781261.1        --------------------------------------------------
Mouse_XR_001781263.1        --------------------------------------------------
Mouse_XR_874634.2           --------------------------------------------------
Mouse_XR_001781262.1        --------------------------------------------------
Mouse_XR_001781264.1        GGCAAAATAAGAGGTGAAGCCAGGAGAATATTCGGGAAGCCAAAAAGTTC
Chicken_TCONS_00089634      --------------------------------------------------
Chicken_TCONS_00089635      --------------------------------------------------
Pig_TCONS_00095928          --------------------------------------------------
Pig_TCONS_00095929          --------------------------------------------------
Chicken_TCONS_00089633      --------------------------------------------------
Human_NR_126491.1           --------------------------------------------------
Mouse_NR_033497.1           --------------------------------------------------
Pig_TCONS_00095927          --------------------------------------------------
Cattle_TCONS_00054637       --------------------------------------------------
Chicken_TCONS_00004643      --------------------------------------------------
Human_NR_125367.1           --------------------------------------------------
Pig_TCONS_00062821          --------------------------------------------------
Mouse_XR_879955.2           --------------------------------------------------
                                                                              

Mouse_XR_001781261.1        --------------------------------------------------
Mouse_XR_001781263.1        --------------------------------------------------
Mouse_XR_874634.2           --------------------------------------------------
Mouse_XR_001781262.1        --------------------------------------------------
Mouse_XR_001781264.1        ATGGAACAGAGAAACCTTGCCTCAGACCTATGTGGAAGGAGGGAACCAAT
Chicken_TCONS_00089634      --------------------------------------------------
Chicken_TCONS_00089635      --------------------------------------------------
Pig_TCONS_00095928          --------------------------------------------------
Pig_TCONS_00095929          --------------------------------------------------
Chicken_TCONS_00089633      --------------------------------------------------
Human_NR_126491.1           --------------------------------------------------
Mouse_NR_033497.1           --------------------------------------------------
Pig_TCONS_00095927          --------------------------------------------------
Cattle_TCONS_00054637       --------------------------------------------------
Chicken_TCONS_00004643      --------------------------------------------------
Human_NR_125367.1           --------------------------------------------------
Pig_TCONS_00062821          --------------------------------------------------
Mouse_XR_879955.2           --------------------------------------------------
                                                                              

Mouse_XR_001781261.1        --------------------------------------------------
Mouse_XR_001781263.1        --------------------------------------------------
Mouse_XR_874634.2           --------------------------------------------------
Mouse_XR_001781262.1        --------------------------------------------------
Mouse_XR_001781264.1        CCTGACAAGCTGTGCCCTGACCCCCACGTGTGCCCTGTGACACAAGAGAT
Chicken_TCONS_00089634      --------------------------------------------------
Chicken_TCONS_00089635      --------------------------------------------------
Pig_TCONS_00095928          --------------------------------------------------
Pig_TCONS_00095929          --------------------------------------------------
Chicken_TCONS_00089633      --------------------------------------------------
Human_NR_126491.1           --------------------------------------------------
Mouse_NR_033497.1           --------------------------------------------------
Pig_TCONS_00095927          --------------------------------------------------
Cattle_TCONS_00054637       --------------------------------------------------
Chicken_TCONS_00004643      --------------------------------------------------
Human_NR_125367.1           --------------------------------------------------
Pig_TCONS_00062821          --------------------------------------------------
Mouse_XR_879955.2           --------------------------------------------------
                                                                              

Mouse_XR_001781261.1        --------------------------------------------------
Mouse_XR_001781263.1        --------------------------------------------------
Mouse_XR_874634.2           --------------------------------------------------
Mouse_XR_001781262.1        --------------------------------------------------
Mouse_XR_001781264.1        GCACACATCATGCATGGGCACACACACATCCACCACACATGCTAAAAATT
Chicken_TCONS_00089634      --------------------------------------------------
Chicken_TCONS_00089635      --------------------------------------------------
Pig_TCONS_00095928          --------------------------------------------------
Pig_TCONS_00095929          --------------------------------------------------
Chicken_TCONS_00089633      --------------------------------------------------
Human_NR_126491.1           --------------------------------------------------
Mouse_NR_033497.1           --------------------------------------------------
Pig_TCONS_00095927          --------------------------------------------------
Cattle_TCONS_00054637       --------------------------------------------------
Chicken_TCONS_00004643      --------------------------------------------------
Human_NR_125367.1           --------------------------------------------------
Pig_TCONS_00062821          --------------------------------------------------
Mouse_XR_879955.2           --------------------------------------------------
                                                                              

Mouse_XR_001781261.1        --------------------------------------------------
Mouse_XR_001781263.1        --------------------------------------------------
Mouse_XR_874634.2           --------------------------------------------------
Mouse_XR_001781262.1        --------------------------------------------------
Mouse_XR_001781264.1        AGGAAGTGAGAAAGATATAGGAGCCAAAGAGAATAAGGCGAGACTTGTTT
Chicken_TCONS_00089634      --------------------------------------------------
Chicken_TCONS_00089635      --------------------------------------------------
Pig_TCONS_00095928          --------------------------------------------------
Pig_TCONS_00095929          --------------------------------------------------
Chicken_TCONS_00089633      --------------------------------------------------
Human_NR_126491.1           --------------------------------------------------
Mouse_NR_033497.1           --------------------------------------------------
Pig_TCONS_00095927          --------------------------------------------------
Cattle_TCONS_00054637       --------------------------------------------------
Chicken_TCONS_00004643      --------------------------------------------------
Human_NR_125367.1           --------------------------------------------------
Pig_TCONS_00062821          --------------------------------------------------
Mouse_XR_879955.2           --------------------------------------------------
                                                                              

Mouse_XR_001781261.1        --------------------------------------------------
Mouse_XR_001781263.1        --------------------------------------------------
Mouse_XR_874634.2           --------------------------------------------------
Mouse_XR_001781262.1        --------------------------------------------------
Mouse_XR_001781264.1        CCTAGAAATCCCAGAAGTCTTTCAAGAGGAGCAGGTGGCCGGTAGTGTCA
Chicken_TCONS_00089634      --------------------------------------------------
Chicken_TCONS_00089635      --------------------------------------------------
Pig_TCONS_00095928          --------------------------------------------------
Pig_TCONS_00095929          --------------------------------------------------
Chicken_TCONS_00089633      --------------------------------------------------
Human_NR_126491.1           --------------------------------------------------
Mouse_NR_033497.1           --------------------------------------------------
Pig_TCONS_00095927          --------------------------------------------------
Cattle_TCONS_00054637       --------------------------------------------------
Chicken_TCONS_00004643      --------------------------------------------------
Human_NR_125367.1           --------------------------------------------------
Pig_TCONS_00062821          --------------------------------------------------
Mouse_XR_879955.2           --------------------------------------------------
                                                                              

Mouse_XR_001781261.1        --------------------------------------------------
Mouse_XR_001781263.1        --------------------------------------------------
Mouse_XR_874634.2           --------------------------------------------------
Mouse_XR_001781262.1        --------------------------------------------------
Mouse_XR_001781264.1        GATTCCAAAGAAAGGCAGAGTGACAGGAGAAGAGAGCTTGGGTGGCTGTT
Chicken_TCONS_00089634      --------------------------------------------------
Chicken_TCONS_00089635      --------------------------------------------------
Pig_TCONS_00095928          --------------------------------------------------
Pig_TCONS_00095929          --------------------------------------------------
Chicken_TCONS_00089633      --------------------------------------------------
Human_NR_126491.1           --------------------------------------------------
Mouse_NR_033497.1           --------------------------------------------------
Pig_TCONS_00095927          --------------------------------------------------
Cattle_TCONS_00054637       --------------------------------------------------
Chicken_TCONS_00004643      --------------------------------------------------
Human_NR_125367.1           --------------------------------------------------
Pig_TCONS_00062821          --------------------------------------------------
Mouse_XR_879955.2           --------------------------------------------------
                                                                              

Mouse_XR_001781261.1        --------------------------------------------------
Mouse_XR_001781263.1        --------------------------------------------------
Mouse_XR_874634.2           --------------------------------------------------
Mouse_XR_001781262.1        --------------------------------------------------
Mouse_XR_001781264.1        CAGGAAGCAGCTTCCAGAGAGTCCCAGGGCAGTGCCAGGGTGCTGGGGTT
Chicken_TCONS_00089634      --------------------------------------------------
Chicken_TCONS_00089635      --------------------------------------------------
Pig_TCONS_00095928          --------------------------------------------------
Pig_TCONS_00095929          --------------------------------------------------
Chicken_TCONS_00089633      --------------------------------------------------
Human_NR_126491.1           --------------------------------------------------
Mouse_NR_033497.1           --------------------------------------------------
Pig_TCONS_00095927          --------------------------------------------------
Cattle_TCONS_00054637       --------------------------------------------------
Chicken_TCONS_00004643      --------------------------------------------------
Human_NR_125367.1           --------------------------------------------------
Pig_TCONS_00062821          --------------------------------------------------
Mouse_XR_879955.2           --------------------------------------------------
                                                                              

Mouse_XR_001781261.1        --------------------------------------------------
Mouse_XR_001781263.1        --------------------------------------------------
Mouse_XR_874634.2           --------------------------------------------------
Mouse_XR_001781262.1        --------------------------------------------------
Mouse_XR_001781264.1        TAATCAGGAATAAGGACGAGCAGGATTTAAGCTGAGTAGATGGGAGTTAA
Chicken_TCONS_00089634      --------------------------------------------------
Chicken_TCONS_00089635      --------------------------------------------------
Pig_TCONS_00095928          --------------------------------------------------
Pig_TCONS_00095929          --------------------------------------------------
Chicken_TCONS_00089633      --------------------------------------------------
Human_NR_126491.1           --------------------------------------------------
Mouse_NR_033497.1           --------------------------------------------------
Pig_TCONS_00095927          --------------------------------------------------
Cattle_TCONS_00054637       --------------------------------------------------
Chicken_TCONS_00004643      --------------------------------------------------
Human_NR_125367.1           --------------------------------------------------
Pig_TCONS_00062821          --------------------------------------------------
Mouse_XR_879955.2           --------------------------------------------------
                                                                              

Mouse_XR_001781261.1        --------------------------------------------------
Mouse_XR_001781263.1        --------------------------------------------------
Mouse_XR_874634.2           --------------------------------------------------
Mouse_XR_001781262.1        --------------------------------------------------
Mouse_XR_001781264.1        AGGAACGGAATAGGAAGTGCAGGCAGCGGGGGTTCCAGCTTCCAAGGCAG
Chicken_TCONS_00089634      --------------------------------------------------
Chicken_TCONS_00089635      --------------------------------------------------
Pig_TCONS_00095928          --------------------------------------------------
Pig_TCONS_00095929          --------------------------------------------------
Chicken_TCONS_00089633      --------------------------------------------------
Human_NR_126491.1           --------------------------------------------------
Mouse_NR_033497.1           --------------------------------------------------
Pig_TCONS_00095927          --------------------------------------------------
Cattle_TCONS_00054637       --------------------------------------------------
Chicken_TCONS_00004643      --------------------------------------------------
Human_NR_125367.1           --------------------------------------------------
Pig_TCONS_00062821          --------------------------------------------------
Mouse_XR_879955.2           --------------------------------------------------
                                                                              

Mouse_XR_001781261.1        --------------------------------------------------
Mouse_XR_001781263.1        --------------------------------------------------
Mouse_XR_874634.2           --------------------------------------------------
Mouse_XR_001781262.1        --------------------------------------------------
Mouse_XR_001781264.1        CGATTTGGCAACAGAATGAATGAGCCAGGAAGTGGGTCAGATAGCACGGT
Chicken_TCONS_00089634      --------------------------------------------------
Chicken_TCONS_00089635      --------------------------------------------------
Pig_TCONS_00095928          --------------------------------------------------
Pig_TCONS_00095929          --------------------------------------------------
Chicken_TCONS_00089633      --------------------------------------------------
Human_NR_126491.1           --------------------------------------------------
Mouse_NR_033497.1           --------------------------------------------------
Pig_TCONS_00095927          --------------------------------------------------
Cattle_TCONS_00054637       --------------------------------------------------
Chicken_TCONS_00004643      --------------------------------------------------
Human_NR_125367.1           --------------------------------------------------
Pig_TCONS_00062821          --------------------------------------------------
Mouse_XR_879955.2           --------------------------------------------------
                                                                              

Mouse_XR_001781261.1        --------------------------------------------------
Mouse_XR_001781263.1        --------------------------------------------------
Mouse_XR_874634.2           --------------------------------------------------
Mouse_XR_001781262.1        --------------------------------------------------
Mouse_XR_001781264.1        TTATTTTGTTTTTTAAGATAAGGCAACCCTGAGCACGTGGAGCAGGGGTG
Chicken_TCONS_00089634      --------------------------------------------------
Chicken_TCONS_00089635      --------------------------------------------------
Pig_TCONS_00095928          --------------------------------------------------
Pig_TCONS_00095929          --------------------------------------------------
Chicken_TCONS_00089633      --------------------------------------------------
Human_NR_126491.1           --------------------------------------------------
Mouse_NR_033497.1           --------------------------------------------------
Pig_TCONS_00095927          --------------------------------------------------
Cattle_TCONS_00054637       --------------------------------------------------
Chicken_TCONS_00004643      --------------------------------------------------
Human_NR_125367.1           --------------------------------------------------
Pig_TCONS_00062821          --------------------------------------------------
Mouse_XR_879955.2           --------------------------------------------------
                                                                              

Mouse_XR_001781261.1        --------------------------------------------------
Mouse_XR_001781263.1        --------------------------------------------------
Mouse_XR_874634.2           --------------------------------------------------
Mouse_XR_001781262.1        --------------------------------------------------
Mouse_XR_001781264.1        TTAAAGGATGTCCTTGGTTTGCTCTCTGTTTCCTTTTGGCCTCTCTGGCA
Chicken_TCONS_00089634      --------------------------------------------------
Chicken_TCONS_00089635      --------------------------------------------------
Pig_TCONS_00095928          --------------------------------------------------
Pig_TCONS_00095929          --------------------------------------------------
Chicken_TCONS_00089633      --------------------------------------------------
Human_NR_126491.1           --------------------------------------------------
Mouse_NR_033497.1           --------------------------------------------------
Pig_TCONS_00095927          --------------------------------------------------
Cattle_TCONS_00054637       --------------------------------------------------
Chicken_TCONS_00004643      --------------------------------------------------
Human_NR_125367.1           --------------------------------------------------
Pig_TCONS_00062821          --------------------------------------------------
Mouse_XR_879955.2           --------------------------------------------------
                                                                              

Mouse_XR_001781261.1        --------------------------------------------------
Mouse_XR_001781263.1        --------------------------------------------------
Mouse_XR_874634.2           --------------------------------------------------
Mouse_XR_001781262.1        --------------------------------------------------
Mouse_XR_001781264.1        CTGTTTTCTTATTTCCAGCTCTCTTTCTGGAACTCAGGAGGGTGGCGAGT
Chicken_TCONS_00089634      --------------------------------------------------
Chicken_TCONS_00089635      --------------------------------------------------
Pig_TCONS_00095928          --------------------------------------------------
Pig_TCONS_00095929          --------------------------------------------------
Chicken_TCONS_00089633      --------------------------------------------------
Human_NR_126491.1           --------------------------------------------------
Mouse_NR_033497.1           --------------------------------------------------
Pig_TCONS_00095927          --------------------------------------------------
Cattle_TCONS_00054637       --------------------------------------------------
Chicken_TCONS_00004643      --------------------------------------------------
Human_NR_125367.1           --------------------------------------------------
Pig_TCONS_00062821          --------------------------------------------------
Mouse_XR_879955.2           --------------------------------------------------
                                                                              

Mouse_XR_001781261.1        --------------------------------------------------
Mouse_XR_001781263.1        --------------------------------------------------
Mouse_XR_874634.2           --------------------------------------------------
Mouse_XR_001781262.1        --------------------------------------------------
Mouse_XR_001781264.1        AAATGCTCAGACACTATGAGATGGACTCGCAGGTGCGCAGGTGCGGGGCT
Chicken_TCONS_00089634      --------------------------------------------------
Chicken_TCONS_00089635      --------------------------------------------------
Pig_TCONS_00095928          --------------------------------------------------
Pig_TCONS_00095929          --------------------------------------------------
Chicken_TCONS_00089633      --------------------------------------------------
Human_NR_126491.1           --------------------------------------------------
Mouse_NR_033497.1           --------------------------------------------------
Pig_TCONS_00095927          --------------------------------------------------
Cattle_TCONS_00054637       --------------------------------------------------
Chicken_TCONS_00004643      --------------------------------------------------
Human_NR_125367.1           --------------------------------------------------
Pig_TCONS_00062821          --------------------------------------------------
Mouse_XR_879955.2           --------------------------------------------------
                                                                              

Mouse_XR_001781261.1        --------------------------------------------------
Mouse_XR_001781263.1        --------------------------------------------------
Mouse_XR_874634.2           --------------------------------------------------
Mouse_XR_001781262.1        --------------------------------------------------
Mouse_XR_001781264.1        CATTGGCTCCTTCCTCCCCTTCACAGACAGATGCATGGAGGCAGCTTGGA
Chicken_TCONS_00089634      --------------------------------------------------
Chicken_TCONS_00089635      --------------------------------------------------
Pig_TCONS_00095928          --------------------------------------------------
Pig_TCONS_00095929          --------------------------------------------------
Chicken_TCONS_00089633      --------------------------------------------------
Human_NR_126491.1           --------------------------------------------------
Mouse_NR_033497.1           --------------------------------------------------
Pig_TCONS_00095927          --------------------------------------------------
Cattle_TCONS_00054637       --------------------------------------------------
Chicken_TCONS_00004643      --------------------------------------------------
Human_NR_125367.1           --------------------------------------------------
Pig_TCONS_00062821          --------------------------------------------------
Mouse_XR_879955.2           --------------------------------------------------
                                                                              

Mouse_XR_001781261.1        --------------------------------------------------
Mouse_XR_001781263.1        --------------------------------------------------
Mouse_XR_874634.2           --------------------------------------------------
Mouse_XR_001781262.1        --------------------------------------------------
Mouse_XR_001781264.1        GCAGAGTTTGCAGTAGCCCCCTCCTCTCCCATCCCCTCCATCTTGGGCTT
Chicken_TCONS_00089634      --------------------------------------------------
Chicken_TCONS_00089635      --------------------------------------------------
Pig_TCONS_00095928          --------------------------------------------------
Pig_TCONS_00095929          --------------------------------------------------
Chicken_TCONS_00089633      --------------------------------------------------
Human_NR_126491.1           --------------------------------------------------
Mouse_NR_033497.1           --------------------------------------------------
Pig_TCONS_00095927          --------------------------------------------------
Cattle_TCONS_00054637       --------------------------------------------------
Chicken_TCONS_00004643      --------------------------------------------------
Human_NR_125367.1           --------------------------------------------------
Pig_TCONS_00062821          --------------------------------------------------
Mouse_XR_879955.2           --------------------------------------------------
                                                                              

Mouse_XR_001781261.1        --------------------------------------------------
Mouse_XR_001781263.1        --------------------------------------------------
Mouse_XR_874634.2           --------------------------------------------------
Mouse_XR_001781262.1        --------------------------------------------------
Mouse_XR_001781264.1        TCATTGATTGGCCTGACTGTCAGCCTCCAGAGGTCTCAGCTCTCAAGATA
Chicken_TCONS_00089634      --------------------------------------------------
Chicken_TCONS_00089635      --------------------------------------------------
Pig_TCONS_00095928          --------------------------------------------------
Pig_TCONS_00095929          --------------------------------------------------
Chicken_TCONS_00089633      --------------------------------------------------
Human_NR_126491.1           --------------------------------------------------
Mouse_NR_033497.1           --------------------------------------------------
Pig_TCONS_00095927          --------------------------------------------------
Cattle_TCONS_00054637       --------------------------------------------------
Chicken_TCONS_00004643      --------------------------------------------------
Human_NR_125367.1           --------------------------------------------------
Pig_TCONS_00062821          --------------------------------------------------
Mouse_XR_879955.2           --------------------------------------------------
                                                                              

Mouse_XR_001781261.1        --------------------------------------------------
Mouse_XR_001781263.1        --------------------------------------------------
Mouse_XR_874634.2           --------------------------------------------------
Mouse_XR_001781262.1        --------------------------------------------------
Mouse_XR_001781264.1        AAGTGGGAGGTCCGTAAGGACTGGGAAACAAGCCATGCTTAGCCTGGGCT
Chicken_TCONS_00089634      --------------------------------------------------
Chicken_TCONS_00089635      --------------------------------------------------
Pig_TCONS_00095928          --------------------------------------------------
Pig_TCONS_00095929          --------------------------------------------------
Chicken_TCONS_00089633      --------------------------------------------------
Human_NR_126491.1           --------------------------------------------------
Mouse_NR_033497.1           --------------------------------------------------
Pig_TCONS_00095927          --------------------------------------------------
Cattle_TCONS_00054637       --------------------------------------------------
Chicken_TCONS_00004643      --------------------------------------------------
Human_NR_125367.1           --------------------------------------------------
Pig_TCONS_00062821          --------------------------------------------------
Mouse_XR_879955.2           --------------------------------------------------
                                                                              

Mouse_XR_001781261.1        --------------------------------------------------
Mouse_XR_001781263.1        --------------------------------------------------
Mouse_XR_874634.2           --------------------------------------------------
Mouse_XR_001781262.1        --------------------------------------------------
Mouse_XR_001781264.1        CGAGCCTTTGCTTGTGCTTCAGGGTCTGCGATTTATCCTAGAAAAACAAT
Chicken_TCONS_00089634      --------------------------------------------------
Chicken_TCONS_00089635      --------------------------------------------------
Pig_TCONS_00095928          --------------------------------------------------
Pig_TCONS_00095929          --------------------------------------------------
Chicken_TCONS_00089633      --------------------------------------------------
Human_NR_126491.1           --------------------------------------------------
Mouse_NR_033497.1           --------------------------------------------------
Pig_TCONS_00095927          --------------------------------------------------
Cattle_TCONS_00054637       --------------------------------------------------
Chicken_TCONS_00004643      --------------------------------------------------
Human_NR_125367.1           --------------------------------------------------
Pig_TCONS_00062821          --------------------------------------------------
Mouse_XR_879955.2           --------------------------------------------------
                                                                              

Mouse_XR_001781261.1        --------------------------------------------------
Mouse_XR_001781263.1        --------------------------------------------------
Mouse_XR_874634.2           --------------------------------------------------
Mouse_XR_001781262.1        --------------------------------------------------
Mouse_XR_001781264.1        GTTTGAAGCCAGAAGTGCCCTAGAGCAGTGATTCCCAACCTTCCCAAAGA
Chicken_TCONS_00089634      --------------------------------------------------
Chicken_TCONS_00089635      --------------------------------------------------
Pig_TCONS_00095928          --------------------------------------------------
Pig_TCONS_00095929          --------------------------------------------------
Chicken_TCONS_00089633      --------------------------------------------------
Human_NR_126491.1           --------------------------------------------------
Mouse_NR_033497.1           --------------------------------------------------
Pig_TCONS_00095927          --------------------------------------------------
Cattle_TCONS_00054637       --------------------------------------------------
Chicken_TCONS_00004643      --------------------------------------------------
Human_NR_125367.1           --------------------------------------------------
Pig_TCONS_00062821          --------------------------------------------------
Mouse_XR_879955.2           --------------------------------------------------
                                                                              

Mouse_XR_001781261.1        --------------------------------------------------
Mouse_XR_001781263.1        --------------------------------------------------
Mouse_XR_874634.2           --------------------------------------------------
Mouse_XR_001781262.1        --------------------------------------------------
Mouse_XR_001781264.1        CCCTTTCATACACTTCCTCCTGTCATGGTGACCTCCAACCATAAAATGAT
Chicken_TCONS_00089634      --------------------------------------------------
Chicken_TCONS_00089635      --------------------------------------------------
Pig_TCONS_00095928          --------------------------------------------------
Pig_TCONS_00095929          --------------------------------------------------
Chicken_TCONS_00089633      --------------------------------------------------
Human_NR_126491.1           --------------------------------------------------
Mouse_NR_033497.1           --------------------------------------------------
Pig_TCONS_00095927          --------------------------------------------------
Cattle_TCONS_00054637       --------------------------------------------------
Chicken_TCONS_00004643      --------------------------------------------------
Human_NR_125367.1           --------------------------------------------------
Pig_TCONS_00062821          --------------------------------------------------
Mouse_XR_879955.2           --------------------------------------------------
                                                                              

Mouse_XR_001781261.1        --------------------------------------------------
Mouse_XR_001781263.1        --------------------------------------------------
Mouse_XR_874634.2           --------------------------------------------------
Mouse_XR_001781262.1        --------------------------------------------------
Mouse_XR_001781264.1        TTGCGTTGCTACTTCCTAACTGTAATTTTGCTACTGTTATGAATTGTAAC
Chicken_TCONS_00089634      --------------------------------------------------
Chicken_TCONS_00089635      --------------------------------------------------
Pig_TCONS_00095928          --------------------------------------------------
Pig_TCONS_00095929          --------------------------------------------------
Chicken_TCONS_00089633      --------------------------------------------------
Human_NR_126491.1           --------------------------------------------------
Mouse_NR_033497.1           --------------------------------------------------
Pig_TCONS_00095927          --------------------------------------------------
Cattle_TCONS_00054637       --------------------------------------------------
Chicken_TCONS_00004643      --------------------------------------------------
Human_NR_125367.1           --------------------------------------------------
Pig_TCONS_00062821          --------------------------------------------------
Mouse_XR_879955.2           --------------------------------------------------
                                                                              

Mouse_XR_001781261.1        --------------------------------------------------
Mouse_XR_001781263.1        --------------------------------------------------
Mouse_XR_874634.2           --------------------------------------------------
Mouse_XR_001781262.1        --------------------------------------------------
Mouse_XR_001781264.1        ACACATATTTTTGGAGATAGAGGTTTTGTCAAAGGAGTCGAGACCCACAG
Chicken_TCONS_00089634      --------------------------------------------------
Chicken_TCONS_00089635      --------------------------------------------------
Pig_TCONS_00095928          --------------------------------------------------
Pig_TCONS_00095929          --------------------------------------------------
Chicken_TCONS_00089633      --------------------------------------------------
Human_NR_126491.1           --------------------------------------------------
Mouse_NR_033497.1           --------------------------------------------------
Pig_TCONS_00095927          --------------------------------------------------
Cattle_TCONS_00054637       --------------------------------------------------
Chicken_TCONS_00004643      --------------------------------------------------
Human_NR_125367.1           --------------------------------------------------
Pig_TCONS_00062821          --------------------------------------------------
Mouse_XR_879955.2           --------------------------------------------------
                                                                              

Mouse_XR_001781261.1        --------------------------------------------------
Mouse_XR_001781263.1        --------------------------------------------------
Mouse_XR_874634.2           --------------------------------------------------
Mouse_XR_001781262.1        --------------------------------------------------
Mouse_XR_001781264.1        GCTGAGAACCATTTCTCGCGAGGCTCATCCTATCCCGGGATGACTTTCTC
Chicken_TCONS_00089634      --------------------------------------------------
Chicken_TCONS_00089635      --------------------------------------------------
Pig_TCONS_00095928          --------------------------------------------------
Pig_TCONS_00095929          --------------------------------------------------
Chicken_TCONS_00089633      --------------------------------------------------
Human_NR_126491.1           --------------------------------------------------
Mouse_NR_033497.1           --------------------------------------------------
Pig_TCONS_00095927          --------------------------------------------------
Cattle_TCONS_00054637       --------------------------------------------------
Chicken_TCONS_00004643      --------------------------------------------------
Human_NR_125367.1           --------------------------------------------------
Pig_TCONS_00062821          --------------------------------------------------
Mouse_XR_879955.2           --------------------------------------------------
                                                                              

Mouse_XR_001781261.1        --------------------------------------------------
Mouse_XR_001781263.1        --------------------------------------------------
Mouse_XR_874634.2           --------------------------------------------------
Mouse_XR_001781262.1        --------------------------------------------------
Mouse_XR_001781264.1        ATCTCTGGGCTGGGCCCTTGCTGTTCTCTAAGAACTTGGTACAATGTCTG
Chicken_TCONS_00089634      --------------------------------------------------
Chicken_TCONS_00089635      --------------------------------------------------
Pig_TCONS_00095928          --------------------------------------------------
Pig_TCONS_00095929          --------------------------------------------------
Chicken_TCONS_00089633      --------------------------------------------------
Human_NR_126491.1           --------------------------------------------------
Mouse_NR_033497.1           --------------------------------------------------
Pig_TCONS_00095927          --------------------------------------------------
Cattle_TCONS_00054637       --------------------------------------------------
Chicken_TCONS_00004643      --------------------------------------------------
Human_NR_125367.1           --------------------------------------------------
Pig_TCONS_00062821          --------------------------------------------------
Mouse_XR_879955.2           --------------------------------------------------
                                                                              

Mouse_XR_001781261.1        --------------------------------------------------
Mouse_XR_001781263.1        --------------------------------------------------
Mouse_XR_874634.2           --------------------------------------------------
Mouse_XR_001781262.1        --------------------------------------------------
Mouse_XR_001781264.1        ATGCTGCACATACTTGTAGCCCAACACTGAGTGTTGAAACTTTGGAACAG
Chicken_TCONS_00089634      --------------------------------------------------
Chicken_TCONS_00089635      --------------------------------------------------
Pig_TCONS_00095928          --------------------------------------------------
Pig_TCONS_00095929          --------------------------------------------------
Chicken_TCONS_00089633      --------------------------------------------------
Human_NR_126491.1           --------------------------------------------------
Mouse_NR_033497.1           --------------------------------------------------
Pig_TCONS_00095927          --------------------------------------------------
Cattle_TCONS_00054637       --------------------------------------------------
Chicken_TCONS_00004643      --------------------------------------------------
Human_NR_125367.1           --------------------------------------------------
Pig_TCONS_00062821          --------------------------------------------------
Mouse_XR_879955.2           --------------------------------------------------
                                                                              

Mouse_XR_001781261.1        --------------------------------------------------
Mouse_XR_001781263.1        --------------------------------------------------
Mouse_XR_874634.2           --------------------------------------------------
Mouse_XR_001781262.1        --------------------------------------------------
Mouse_XR_001781264.1        GGATTTGAAACAGATTAAGTCAGCCAATAGACACATACACACACACACAC
Chicken_TCONS_00089634      --------------------------------------------------
Chicken_TCONS_00089635      --------------------------------------------------
Pig_TCONS_00095928          --------------------------------------------------
Pig_TCONS_00095929          --------------------------------------------------
Chicken_TCONS_00089633      --------------------------------------------------
Human_NR_126491.1           --------------------------------------------------
Mouse_NR_033497.1           --------------------------------------------------
Pig_TCONS_00095927          --------------------------------------------------
Cattle_TCONS_00054637       --------------------------------------------------
Chicken_TCONS_00004643      --------------------------------------------------
Human_NR_125367.1           --------------------------------------------------
Pig_TCONS_00062821          --------------------------------------------------
Mouse_XR_879955.2           --------------------------------------------------
                                                                              

Mouse_XR_001781261.1        --------------------------------------------------
Mouse_XR_001781263.1        --------------------------------------------------
Mouse_XR_874634.2           --------------------------------------------------
Mouse_XR_001781262.1        --------------------------------------------------
Mouse_XR_001781264.1        ACACACACACACACACACACACGCACGCACGCACGCGCAGGCACACACAG
Chicken_TCONS_00089634      --------------------------------------------------
Chicken_TCONS_00089635      --------------------------------------------------
Pig_TCONS_00095928          --------------------------------------------------
Pig_TCONS_00095929          --------------------------------------------------
Chicken_TCONS_00089633      --------------------------------------------------
Human_NR_126491.1           --------------------------------------------------
Mouse_NR_033497.1           --------------------------------------------------
Pig_TCONS_00095927          --------------------------------------------------
Cattle_TCONS_00054637       --------------------------------------------------
Chicken_TCONS_00004643      --------------------------------------------------
Human_NR_125367.1           --------------------------------------------------
Pig_TCONS_00062821          --------------------------------------------------
Mouse_XR_879955.2           --------------------------------------------------
                                                                              

Mouse_XR_001781261.1        --------------------------------------------------
Mouse_XR_001781263.1        --------------------------------------------------
Mouse_XR_874634.2           --------------------------------------------------
Mouse_XR_001781262.1        --------------------------------------------------
Mouse_XR_001781264.1        ACTTTCCTGGGTATGGGAAAAGGTAATTAGTCACCCCCCTGATCTGAGGC
Chicken_TCONS_00089634      --------------------------------------------------
Chicken_TCONS_00089635      --------------------------------------------------
Pig_TCONS_00095928          --------------------------------------------------
Pig_TCONS_00095929          --------------------------------------------------
Chicken_TCONS_00089633      --------------------------------------------------
Human_NR_126491.1           --------------------------------------------------
Mouse_NR_033497.1           --------------------------------------------------
Pig_TCONS_00095927          --------------------------------------------------
Cattle_TCONS_00054637       --------------------------------------------------
Chicken_TCONS_00004643      --------------------------------------------------
Human_NR_125367.1           --------------------------------------------------
Pig_TCONS_00062821          --------------------------------------------------
Mouse_XR_879955.2           --------------------------------------------------
                                                                              

Mouse_XR_001781261.1        --------------------------------------------------
Mouse_XR_001781263.1        --------------------------------------------------
Mouse_XR_874634.2           --------------------------------------------------
Mouse_XR_001781262.1        --------------------------------------------------
Mouse_XR_001781264.1        TCCCAAGTCACACTTGGAAGAAGGGACGTCAGGGTCTGGCTGCTGCTTTC
Chicken_TCONS_00089634      --------------------------------------------------
Chicken_TCONS_00089635      --------------------------------------------------
Pig_TCONS_00095928          --------------------------------------------------
Pig_TCONS_00095929          --------------------------------------------------
Chicken_TCONS_00089633      --------------------------------------------------
Human_NR_126491.1           --------------------------------------------------
Mouse_NR_033497.1           --------------------------------------------------
Pig_TCONS_00095927          --------------------------------------------------
Cattle_TCONS_00054637       --------------------------------------------------
Chicken_TCONS_00004643      --------------------------------------------------
Human_NR_125367.1           --------------------------------------------------
Pig_TCONS_00062821          --------------------------------------------------
Mouse_XR_879955.2           --------------------------------------------------
                                                                              

Mouse_XR_001781261.1        --------------------------------------------------
Mouse_XR_001781263.1        --------------------------------------------------
Mouse_XR_874634.2           --------------------------------------------------
Mouse_XR_001781262.1        --------------------------------------------------
Mouse_XR_001781264.1        TTCCTGGGATGCTTTTCAGGGGCTGCAGGCAGATTACCTCTGGGGTCTGT
Chicken_TCONS_00089634      --------------------------------------------------
Chicken_TCONS_00089635      --------------------------------------------------
Pig_TCONS_00095928          --------------------------------------------------
Pig_TCONS_00095929          --------------------------------------------------
Chicken_TCONS_00089633      --------------------------------------------------
Human_NR_126491.1           --------------------------------------------------
Mouse_NR_033497.1           --------------------------------------------------
Pig_TCONS_00095927          --------------------------------------------------
Cattle_TCONS_00054637       --------------------------------------------------
Chicken_TCONS_00004643      --------------------------------------------------
Human_NR_125367.1           --------------------------------------------------
Pig_TCONS_00062821          --------------------------------------------------
Mouse_XR_879955.2           --------------------------------------------------
                                                                              

Mouse_XR_001781261.1        --------------------------------------------------
Mouse_XR_001781263.1        --------------------------------------------------
Mouse_XR_874634.2           --------------------------------------------------
Mouse_XR_001781262.1        --------------------------------------------------
Mouse_XR_001781264.1        GGACAGAAACAGAAAGCTGGACAGACTCCCTAAGTCTGAAGAGATGAGCC
Chicken_TCONS_00089634      --------------------------------------------------
Chicken_TCONS_00089635      --------------------------------------------------
Pig_TCONS_00095928          --------------------------------------------------
Pig_TCONS_00095929          --------------------------------------------------
Chicken_TCONS_00089633      --------------------------------------------------
Human_NR_126491.1           --------------------------------------------------
Mouse_NR_033497.1           --------------------------------------------------
Pig_TCONS_00095927          --------------------------------------------------
Cattle_TCONS_00054637       --------------------------------------------------
Chicken_TCONS_00004643      --------------------------------------------------
Human_NR_125367.1           --------------------------------------------------
Pig_TCONS_00062821          --------------------------------------------------
Mouse_XR_879955.2           --------------------------------------------------
                                                                              

Mouse_XR_001781261.1        --------------------------------------------------
Mouse_XR_001781263.1        --------------------------------------------------
Mouse_XR_874634.2           --------------------------------------------------
Mouse_XR_001781262.1        --------------------------------------------------
Mouse_XR_001781264.1        TTTATAAAAGGACTGGAAACTAAGGAAGTTGGAAGAGCTCATCCTTTCTG
Chicken_TCONS_00089634      --------------------------------------------------
Chicken_TCONS_00089635      --------------------------------------------------
Pig_TCONS_00095928          --------------------------------------------------
Pig_TCONS_00095929          --------------------------------------------------
Chicken_TCONS_00089633      --------------------------------------------------
Human_NR_126491.1           --------------------------------------------------
Mouse_NR_033497.1           --------------------------------------------------
Pig_TCONS_00095927          --------------------------------------------------
Cattle_TCONS_00054637       --------------------------------------------------
Chicken_TCONS_00004643      --------------------------------------------------
Human_NR_125367.1           --------------------------------------------------
Pig_TCONS_00062821          --------------------------------------------------
Mouse_XR_879955.2           --------------------------------------------------
                                                                              

Mouse_XR_001781261.1        --------------------------------------------------
Mouse_XR_001781263.1        --------------------------------------------------
Mouse_XR_874634.2           --------------------------------------------------
Mouse_XR_001781262.1        --------------------------------------------------
Mouse_XR_001781264.1        GTCATGGAGCGTGGAGAGCAGGAGGGTGTGGTTGGTGGGTTCAGGCTTGT
Chicken_TCONS_00089634      --------------------------------------------------
Chicken_TCONS_00089635      --------------------------------------------------
Pig_TCONS_00095928          --------------------------------------------------
Pig_TCONS_00095929          --------------------------------------------------
Chicken_TCONS_00089633      --------------------------------------------------
Human_NR_126491.1           --------------------------------------------------
Mouse_NR_033497.1           --------------------------------------------------
Pig_TCONS_00095927          --------------------------------------------------
Cattle_TCONS_00054637       --------------------------------------------------
Chicken_TCONS_00004643      --------------------------------------------------
Human_NR_125367.1           --------------------------------------------------
Pig_TCONS_00062821          --------------------------------------------------
Mouse_XR_879955.2           --------------------------------------------------
                                                                              

Mouse_XR_001781261.1        --------------------------------------------------
Mouse_XR_001781263.1        --------------------------------------------------
Mouse_XR_874634.2           --------------------------------------------------
Mouse_XR_001781262.1        --------------------------------------------------
Mouse_XR_001781264.1        GTTTTGTTTTGTTTTGTTTTGTTGTTTTTGGAGAGTGGGAGAGAGGAGCA
Chicken_TCONS_00089634      --------------------------------------------------
Chicken_TCONS_00089635      --------------------------------------------------
Pig_TCONS_00095928          --------------------------------------------------
Pig_TCONS_00095929          --------------------------------------------------
Chicken_TCONS_00089633      --------------------------------------------------
Human_NR_126491.1           --------------------------------------------------
Mouse_NR_033497.1           --------------------------------------------------
Pig_TCONS_00095927          --------------------------------------------------
Cattle_TCONS_00054637       --------------------------------------------------
Chicken_TCONS_00004643      --------------------------------------------------
Human_NR_125367.1           --------------------------------------------------
Pig_TCONS_00062821          --------------------------------------------------
Mouse_XR_879955.2           --------------------------------------------------
                                                                              

Mouse_XR_001781261.1        --------------------------------------------------
Mouse_XR_001781263.1        --------------------------------------------------
Mouse_XR_874634.2           --------------------------------------------------
Mouse_XR_001781262.1        --------------------------------------------------
Mouse_XR_001781264.1        GAGAGGCCTTCTGCAAAGTTGCAAGGGTGGGGCTGTCATAGGCAGGCCCA
Chicken_TCONS_00089634      --------------------------------------------------
Chicken_TCONS_00089635      --------------------------------------------------
Pig_TCONS_00095928          --------------------------------------------------
Pig_TCONS_00095929          --------------------------------------------------
Chicken_TCONS_00089633      --------------------------------------------------
Human_NR_126491.1           --------------------------------------------------
Mouse_NR_033497.1           --------------------------------------------------
Pig_TCONS_00095927          --------------------------------------------------
Cattle_TCONS_00054637       --------------------------------------------------
Chicken_TCONS_00004643      --------------------------------------------------
Human_NR_125367.1           --------------------------------------------------
Pig_TCONS_00062821          --------------------------------------------------
Mouse_XR_879955.2           --------------------------------------------------
                                                                              

Mouse_XR_001781261.1        --------------------------------------------------
Mouse_XR_001781263.1        --------------------------------------------------
Mouse_XR_874634.2           --------------------------------------------------
Mouse_XR_001781262.1        --------------------------------------------------
Mouse_XR_001781264.1        ACTGAGCTCTAAGATAGTATCTGAACGGGGCAAGACTGTAGAATGTCAGA
Chicken_TCONS_00089634      --------------------------------------------------
Chicken_TCONS_00089635      --------------------------------------------------
Pig_TCONS_00095928          --------------------------------------------------
Pig_TCONS_00095929          --------------------------------------------------
Chicken_TCONS_00089633      --------------------------------------------------
Human_NR_126491.1           --------------------------------------------------
Mouse_NR_033497.1           --------------------------------------------------
Pig_TCONS_00095927          --------------------------------------------------
Cattle_TCONS_00054637       --------------------------------------------------
Chicken_TCONS_00004643      --------------------------------------------------
Human_NR_125367.1           --------------------------------------------------
Pig_TCONS_00062821          --------------------------------------------------
Mouse_XR_879955.2           --------------------------------------------------
                                                                              

Mouse_XR_001781261.1        --------------------------------------------------
Mouse_XR_001781263.1        --------------------------------------------------
Mouse_XR_874634.2           --------------------------------------------------
Mouse_XR_001781262.1        --------------------------------------------------
Mouse_XR_001781264.1        TGGTTGCTGTGTGTCATGGGGATGGTGACCTTGCCCAAGGGCAGTACCAG
Chicken_TCONS_00089634      --------------------------------------------------
Chicken_TCONS_00089635      --------------------------------------------------
Pig_TCONS_00095928          --------------------------------------------------
Pig_TCONS_00095929          --------------------------------------------------
Chicken_TCONS_00089633      --------------------------------------------------
Human_NR_126491.1           --------------------------------------------------
Mouse_NR_033497.1           --------------------------------------------------
Pig_TCONS_00095927          --------------------------------------------------
Cattle_TCONS_00054637       --------------------------------------------------
Chicken_TCONS_00004643      --------------------------------------------------
Human_NR_125367.1           --------------------------------------------------
Pig_TCONS_00062821          --------------------------------------------------
Mouse_XR_879955.2           --------------------------------------------------
                                                                              

Mouse_XR_001781261.1        --------------------------------------------------
Mouse_XR_001781263.1        --------------------------------------------------
Mouse_XR_874634.2           --------------------------------------------------
Mouse_XR_001781262.1        --------------------------------------------------
Mouse_XR_001781264.1        GGCAGAGGTTTAGGCTTGTGCAAGGGGCCCGTGCTGGGCCCCATGTCTCT
Chicken_TCONS_00089634      --------------------------------------------------
Chicken_TCONS_00089635      --------------------------------------------------
Pig_TCONS_00095928          --------------------------------------------------
Pig_TCONS_00095929          --------------------------------------------------
Chicken_TCONS_00089633      --------------------------------------------------
Human_NR_126491.1           --------------------------------------------------
Mouse_NR_033497.1           --------------------------------------------------
Pig_TCONS_00095927          --------------------------------------------------
Cattle_TCONS_00054637       --------------------------------------------------
Chicken_TCONS_00004643      --------------------------------------------------
Human_NR_125367.1           --------------------------------------------------
Pig_TCONS_00062821          --------------------------------------------------
Mouse_XR_879955.2           --------------------------------------------------
                                                                              

Mouse_XR_001781261.1        --------------------------------------------------
Mouse_XR_001781263.1        --------------------------------------------------
Mouse_XR_874634.2           --------------------------------------------------
Mouse_XR_001781262.1        --------------------------------------------------
Mouse_XR_001781264.1        GAGATTACAGTCTTAGCTGCCAAGAGCAACTCTGTGGGGGTGGAATGAAA
Chicken_TCONS_00089634      --------------------------------------------------
Chicken_TCONS_00089635      --------------------------------------------------
Pig_TCONS_00095928          --------------------------------------------------
Pig_TCONS_00095929          --------------------------------------------------
Chicken_TCONS_00089633      --------------------------------------------------
Human_NR_126491.1           --------------------------------------------------
Mouse_NR_033497.1           --------------------------------------------------
Pig_TCONS_00095927          --------------------------------------------------
Cattle_TCONS_00054637       --------------------------------------------------
Chicken_TCONS_00004643      --------------------------------------------------
Human_NR_125367.1           --------------------------------------------------
Pig_TCONS_00062821          --------------------------------------------------
Mouse_XR_879955.2           --------------------------------------------------
                                                                              

Mouse_XR_001781261.1        --------------------------------------------------
Mouse_XR_001781263.1        --------------------------------------------------
Mouse_XR_874634.2           --------------------------------------------------
Mouse_XR_001781262.1        --------------------------------------------------
Mouse_XR_001781264.1        CAAAGCAAAGGCCCTTTTGTGGTGCTAGGTTCCTAATAATAGCCATGGCT
Chicken_TCONS_00089634      --------------------------------------------------
Chicken_TCONS_00089635      --------------------------------------------------
Pig_TCONS_00095928          --------------------------------------------------
Pig_TCONS_00095929          --------------------------------------------------
Chicken_TCONS_00089633      --------------------------------------------------
Human_NR_126491.1           --------------------------------------------------
Mouse_NR_033497.1           --------------------------------------------------
Pig_TCONS_00095927          --------------------------------------------------
Cattle_TCONS_00054637       --------------------------------------------------
Chicken_TCONS_00004643      --------------------------------------------------
Human_NR_125367.1           --------------------------------------------------
Pig_TCONS_00062821          --------------------------------------------------
Mouse_XR_879955.2           --------------------------------------------------
                                                                              

Mouse_XR_001781261.1        --------------------------------------------------
Mouse_XR_001781263.1        --------------------------------------------------
Mouse_XR_874634.2           --------------------------------------------------
Mouse_XR_001781262.1        --------------------------------------------------
Mouse_XR_001781264.1        GGGCTCCAGGAGATGCCGCCATAGTCTGGCCCCAGTCTTGTTCTCGGAGG
Chicken_TCONS_00089634      --------------------------------------------------
Chicken_TCONS_00089635      --------------------------------------------------
Pig_TCONS_00095928          --------------------------------------------------
Pig_TCONS_00095929          --------------------------------------------------
Chicken_TCONS_00089633      --------------------------------------------------
Human_NR_126491.1           --------------------------------------------------
Mouse_NR_033497.1           --------------------------------------------------
Pig_TCONS_00095927          --------------------------------------------------
Cattle_TCONS_00054637       --------------------------------------------------
Chicken_TCONS_00004643      --------------------------------------------------
Human_NR_125367.1           --------------------------------------------------
Pig_TCONS_00062821          --------------------------------------------------
Mouse_XR_879955.2           --------------------------------------------------
                                                                              

Mouse_XR_001781261.1        --------------------------------------------------
Mouse_XR_001781263.1        --------------------------------------------------
Mouse_XR_874634.2           --------------------------------------------------
Mouse_XR_001781262.1        --------------------------------------------------
Mouse_XR_001781264.1        TGTTCCTGTGCCTTGTGCCACGGCACTGATTGCTAGAACTGTAGCTTGTT
Chicken_TCONS_00089634      --------------------------------------------------
Chicken_TCONS_00089635      --------------------------------------------------
Pig_TCONS_00095928          --------------------------------------------------
Pig_TCONS_00095929          --------------------------------------------------
Chicken_TCONS_00089633      --------------------------------------------------
Human_NR_126491.1           --------------------------------------------------
Mouse_NR_033497.1           --------------------------------------------------
Pig_TCONS_00095927          --------------------------------------------------
Cattle_TCONS_00054637       --------------------------------------------------
Chicken_TCONS_00004643      --------------------------------------------------
Human_NR_125367.1           --------------------------------------------------
Pig_TCONS_00062821          --------------------------------------------------
Mouse_XR_879955.2           --------------------------------------------------
                                                                              

Mouse_XR_001781261.1        --------------------------------------------------
Mouse_XR_001781263.1        --------------------------------------------------
Mouse_XR_874634.2           --------------------------------------------------
Mouse_XR_001781262.1        --------------------------------------------------
Mouse_XR_001781264.1        AGCCCCACCTCAGCCTCTGTTACCTGTGTTTGCCTGGCTCTGCTGTGAGA
Chicken_TCONS_00089634      --------------------------------------------------
Chicken_TCONS_00089635      --------------------------------------------------
Pig_TCONS_00095928          --------------------------------------------------
Pig_TCONS_00095929          --------------------------------------------------
Chicken_TCONS_00089633      --------------------------------------------------
Human_NR_126491.1           --------------------------------------------------
Mouse_NR_033497.1           --------------------------------------------------
Pig_TCONS_00095927          --------------------------------------------------
Cattle_TCONS_00054637       --------------------------------------------------
Chicken_TCONS_00004643      --------------------------------------------------
Human_NR_125367.1           --------------------------------------------------
Pig_TCONS_00062821          --------------------------------------------------
Mouse_XR_879955.2           --------------------------------------------------
                                                                              

Mouse_XR_001781261.1        --------------------------------------------------
Mouse_XR_001781263.1        --------------------------------------------------
Mouse_XR_874634.2           --------------------------------------------------
Mouse_XR_001781262.1        --------------------------------------------------
Mouse_XR_001781264.1        GAAGGCAGAGAGCTGGGGAAGAGTGGGCGCAAAGTCAGCACAAGGGTGTT
Chicken_TCONS_00089634      --------------------------------------------------
Chicken_TCONS_00089635      --------------------------------------------------
Pig_TCONS_00095928          --------------------------------------------------
Pig_TCONS_00095929          --------------------------------------------------
Chicken_TCONS_00089633      --------------------------------------------------
Human_NR_126491.1           --------------------------------------------------
Mouse_NR_033497.1           --------------------------------------------------
Pig_TCONS_00095927          --------------------------------------------------
Cattle_TCONS_00054637       --------------------------------------------------
Chicken_TCONS_00004643      --------------------------------------------------
Human_NR_125367.1           --------------------------------------------------
Pig_TCONS_00062821          --------------------------------------------------
Mouse_XR_879955.2           --------------------------------------------------
                                                                              

Mouse_XR_001781261.1        --------------------------------------------------
Mouse_XR_001781263.1        --------------------------------------------------
Mouse_XR_874634.2           --------------------------------------------------
Mouse_XR_001781262.1        --------------------------------------------------
Mouse_XR_001781264.1        AGGGAGGGAGACAAAGGGCCCAAGCCTGGAAAACCAATATCTCCAGTCCC
Chicken_TCONS_00089634      --------------------------------------------------
Chicken_TCONS_00089635      --------------------------------------------------
Pig_TCONS_00095928          --------------------------------------------------
Pig_TCONS_00095929          --------------------------------------------------
Chicken_TCONS_00089633      --------------------------------------------------
Human_NR_126491.1           --------------------------------------------------
Mouse_NR_033497.1           --------------------------------------------------
Pig_TCONS_00095927          --------------------------------------------------
Cattle_TCONS_00054637       --------------------------------------------------
Chicken_TCONS_00004643      --------------------------------------------------
Human_NR_125367.1           --------------------------------------------------
Pig_TCONS_00062821          --------------------------------------------------
Mouse_XR_879955.2           --------------------------------------------------
                                                                              

Mouse_XR_001781261.1        --------------------------------------------------
Mouse_XR_001781263.1        --------------------------------------------------
Mouse_XR_874634.2           --------------------------------------------------
Mouse_XR_001781262.1        --------------------------------------------------
Mouse_XR_001781264.1        AACTGGAACAGTGATGTTCCGGGGAGGAGAAAAGGTGGAACAGAGGAGCC
Chicken_TCONS_00089634      --------------------------------------------------
Chicken_TCONS_00089635      --------------------------------------------------
Pig_TCONS_00095928          --------------------------------------------------
Pig_TCONS_00095929          --------------------------------------------------
Chicken_TCONS_00089633      --------------------------------------------------
Human_NR_126491.1           --------------------------------------------------
Mouse_NR_033497.1           --------------------------------------------------
Pig_TCONS_00095927          --------------------------------------------------
Cattle_TCONS_00054637       --------------------------------------------------
Chicken_TCONS_00004643      --------------------------------------------------
Human_NR_125367.1           --------------------------------------------------
Pig_TCONS_00062821          --------------------------------------------------
Mouse_XR_879955.2           --------------------------------------------------
                                                                              

Mouse_XR_001781261.1        --------------------------------------------------
Mouse_XR_001781263.1        --------------------------------------------------
Mouse_XR_874634.2           --------------------------------------------------
Mouse_XR_001781262.1        --------------------------------------------------
Mouse_XR_001781264.1        AGGACTGGCTAGACCTCGAAACCGAGGGCGCCAGGTGTGGAAAGACTTGT
Chicken_TCONS_00089634      --------------------------------------------------
Chicken_TCONS_00089635      --------------------------------------------------
Pig_TCONS_00095928          --------------------------------------------------
Pig_TCONS_00095929          --------------------------------------------------
Chicken_TCONS_00089633      --------------------------------------------------
Human_NR_126491.1           --------------------------------------------------
Mouse_NR_033497.1           --------------------------------------------------
Pig_TCONS_00095927          --------------------------------------------------
Cattle_TCONS_00054637       --------------------------------------------------
Chicken_TCONS_00004643      --------------------------------------------------
Human_NR_125367.1           --------------------------------------------------
Pig_TCONS_00062821          --------------------------------------------------
Mouse_XR_879955.2           --------------------------------------------------
                                                                              

Mouse_XR_001781261.1        --------------------------------------------------
Mouse_XR_001781263.1        --------------------------------------------------
Mouse_XR_874634.2           --------------------------------------------------
Mouse_XR_001781262.1        --------------------------------------------------
Mouse_XR_001781264.1        GGGACGTAGTGGAAGGAAGTGTATCGAGGAAGAGAAGTGGGTTCAAGAAA
Chicken_TCONS_00089634      --------------------------------------------------
Chicken_TCONS_00089635      --------------------------------------------------
Pig_TCONS_00095928          --------------------------------------------------
Pig_TCONS_00095929          --------------------------------------------------
Chicken_TCONS_00089633      --------------------------------------------------
Human_NR_126491.1           --------------------------------------------------
Mouse_NR_033497.1           --------------------------------------------------
Pig_TCONS_00095927          --------------------------------------------------
Cattle_TCONS_00054637       --------------------------------------------------
Chicken_TCONS_00004643      --------------------------------------------------
Human_NR_125367.1           --------------------------------------------------
Pig_TCONS_00062821          --------------------------------------------------
Mouse_XR_879955.2           --------------------------------------------------
                                                                              

Mouse_XR_001781261.1        --------------------------------------------------
Mouse_XR_001781263.1        --------------------------------------------------
Mouse_XR_874634.2           --------------------------------------------------
Mouse_XR_001781262.1        --------------------------------------------------
Mouse_XR_001781264.1        CTTGGGGTGGGGTGAGGAACCGATGGGGGTGGAGTAGATAAGGCGAAATG
Chicken_TCONS_00089634      --------------------------------------------------
Chicken_TCONS_00089635      --------------------------------------------------
Pig_TCONS_00095928          --------------------------------------------------
Pig_TCONS_00095929          --------------------------------------------------
Chicken_TCONS_00089633      --------------------------------------------------
Human_NR_126491.1           --------------------------------------------------
Mouse_NR_033497.1           --------------------------------------------------
Pig_TCONS_00095927          --------------------------------------------------
Cattle_TCONS_00054637       --------------------------------------------------
Chicken_TCONS_00004643      --------------------------------------------------
Human_NR_125367.1           --------------------------------------------------
Pig_TCONS_00062821          --------------------------------------------------
Mouse_XR_879955.2           --------------------------------------------------
                                                                              

Mouse_XR_001781261.1        --------------------------------------------------
Mouse_XR_001781263.1        --------------------------------------------------
Mouse_XR_874634.2           --------------------------------------------------
Mouse_XR_001781262.1        --------------------------------------------------
Mouse_XR_001781264.1        ACAGCGTCTCCTCAGCCACACAACAGAGGGGGTGGCACAGCTCTTGGGAA
Chicken_TCONS_00089634      --------------------------------------------------
Chicken_TCONS_00089635      --------------------------------------------------
Pig_TCONS_00095928          --------------------------------------------------
Pig_TCONS_00095929          --------------------------------------------------
Chicken_TCONS_00089633      --------------------------------------------------
Human_NR_126491.1           --------------------------------------------------
Mouse_NR_033497.1           --------------------------------------------------
Pig_TCONS_00095927          --------------------------------------------------
Cattle_TCONS_00054637       --------------------------------------------------
Chicken_TCONS_00004643      --------------------------------------------------
Human_NR_125367.1           --------------------------------------------------
Pig_TCONS_00062821          --------------------------------------------------
Mouse_XR_879955.2           --------------------------------------------------
                                                                              

Mouse_XR_001781261.1        --------------------------------------------------
Mouse_XR_001781263.1        --------------------------------------------------
Mouse_XR_874634.2           --------------------------------------------------
Mouse_XR_001781262.1        --------------------------------------------------
Mouse_XR_001781264.1        AACTTGGGAAGGGCTCTTGAAGGCCATTCCCGTGAGATAACAATGCACTT
Chicken_TCONS_00089634      --------------------------------------------------
Chicken_TCONS_00089635      --------------------------------------------------
Pig_TCONS_00095928          --------------------------------------------------
Pig_TCONS_00095929          --------------------------------------------------
Chicken_TCONS_00089633      --------------------------------------------------
Human_NR_126491.1           --------------------------------------------------
Mouse_NR_033497.1           --------------------------------------------------
Pig_TCONS_00095927          --------------------------------------------------
Cattle_TCONS_00054637       --------------------------------------------------
Chicken_TCONS_00004643      --------------------------------------------------
Human_NR_125367.1           --------------------------------------------------
Pig_TCONS_00062821          --------------------------------------------------
Mouse_XR_879955.2           --------------------------------------------------
                                                                              

Mouse_XR_001781261.1        --------------------------------------------------
Mouse_XR_001781263.1        --------------------------------------------------
Mouse_XR_874634.2           --------------------------------------------------
Mouse_XR_001781262.1        --------------------------------------------------
Mouse_XR_001781264.1        CAAATCCTTTCCTAATCTCCCCTCCTATTATTAGCCCTGAGTCCTCTCCA
Chicken_TCONS_00089634      --------------------------------------------------
Chicken_TCONS_00089635      --------------------------------------------------
Pig_TCONS_00095928          --------------------------------------------------
Pig_TCONS_00095929          --------------------------------------------------
Chicken_TCONS_00089633      --------------------------------------------------
Human_NR_126491.1           --------------------------------------------------
Mouse_NR_033497.1           --------------------------------------------------
Pig_TCONS_00095927          --------------------------------------------------
Cattle_TCONS_00054637       --------------------------------------------------
Chicken_TCONS_00004643      --------------------------------------------------
Human_NR_125367.1           --------------------------------------------------
Pig_TCONS_00062821          --------------------------------------------------
Mouse_XR_879955.2           --------------------------------------------------
                                                                              

Mouse_XR_001781261.1        --------------------------------------------------
Mouse_XR_001781263.1        --------------------------------------------------
Mouse_XR_874634.2           --------------------------------------------------
Mouse_XR_001781262.1        --------------------------------------------------
Mouse_XR_001781264.1        CCAAGAGGCCACAGGCCCCTAGGCTGTGTCCTTTCCCCCATGCCCTTGGC
Chicken_TCONS_00089634      --------------------------------------------------
Chicken_TCONS_00089635      --------------------------------------------------
Pig_TCONS_00095928          --------------------------------------------------
Pig_TCONS_00095929          --------------------------------------------------
Chicken_TCONS_00089633      --------------------------------------------------
Human_NR_126491.1           --------------------------------------------------
Mouse_NR_033497.1           --------------------------------------------------
Pig_TCONS_00095927          --------------------------------------------------
Cattle_TCONS_00054637       --------------------------------------------------
Chicken_TCONS_00004643      --------------------------------------------------
Human_NR_125367.1           --------------------------------------------------
Pig_TCONS_00062821          --------------------------------------------------
Mouse_XR_879955.2           --------------------------------------------------
                                                                              

Mouse_XR_001781261.1        --------------------------------------------------
Mouse_XR_001781263.1        --------------------------------------------------
Mouse_XR_874634.2           --------------------------------------------------
Mouse_XR_001781262.1        --------------------------------------------------
Mouse_XR_001781264.1        TAGAATTAGATGGTCCTGTCTGCGAGATCATCTGCTAAGCAAGGTCGTTC
Chicken_TCONS_00089634      --------------------------------------------------
Chicken_TCONS_00089635      --------------------------------------------------
Pig_TCONS_00095928          --------------------------------------------------
Pig_TCONS_00095929          --------------------------------------------------
Chicken_TCONS_00089633      --------------------------------------------------
Human_NR_126491.1           --------------------------------------------------
Mouse_NR_033497.1           --------------------------------------------------
Pig_TCONS_00095927          --------------------------------------------------
Cattle_TCONS_00054637       --------------------------------------------------
Chicken_TCONS_00004643      --------------------------------------------------
Human_NR_125367.1           --------------------------------------------------
Pig_TCONS_00062821          --------------------------------------------------
Mouse_XR_879955.2           --------------------------------------------------
                                                                              

Mouse_XR_001781261.1        --------------------------------------------------
Mouse_XR_001781263.1        --------------------------------------------------
Mouse_XR_874634.2           --------------------------------------------------
Mouse_XR_001781262.1        --------------------------------------------------
Mouse_XR_001781264.1        TGGCTTCTGGGTGTTGTTACTAGAGAAGCCTGTGGAAAGATGGTGGGAAG
Chicken_TCONS_00089634      --------------------------------------------------
Chicken_TCONS_00089635      --------------------------------------------------
Pig_TCONS_00095928          --------------------------------------------------
Pig_TCONS_00095929          --------------------------------------------------
Chicken_TCONS_00089633      --------------------------------------------------
Human_NR_126491.1           --------------------------------------------------
Mouse_NR_033497.1           --------------------------------------------------
Pig_TCONS_00095927          --------------------------------------------------
Cattle_TCONS_00054637       --------------------------------------------------
Chicken_TCONS_00004643      --------------------------------------------------
Human_NR_125367.1           --------------------------------------------------
Pig_TCONS_00062821          --------------------------------------------------
Mouse_XR_879955.2           --------------------------------------------------
                                                                              

Mouse_XR_001781261.1        --------------------------------------------------
Mouse_XR_001781263.1        --------------------------------------------------
Mouse_XR_874634.2           --------------------------------------------------
Mouse_XR_001781262.1        --------------------------------------------------
Mouse_XR_001781264.1        GGGTTGGAAGGTCACTGAACAACCCCCAGACACACACTGTGGTTGTGGAA
Chicken_TCONS_00089634      --------------------------------------------------
Chicken_TCONS_00089635      --------------------------------------------------
Pig_TCONS_00095928          --------------------------------------------------
Pig_TCONS_00095929          --------------------------------------------------
Chicken_TCONS_00089633      --------------------------------------------------
Human_NR_126491.1           --------------------------------------------------
Mouse_NR_033497.1           --------------------------------------------------
Pig_TCONS_00095927          --------------------------------------------------
Cattle_TCONS_00054637       --------------------------------------------------
Chicken_TCONS_00004643      --------------------------------------------------
Human_NR_125367.1           --------------------------------------------------
Pig_TCONS_00062821          --------------------------------------------------
Mouse_XR_879955.2           --------------------------------------------------
                                                                              

Mouse_XR_001781261.1        --------------------------------------------------
Mouse_XR_001781263.1        --------------------------------------------------
Mouse_XR_874634.2           --------------------------------------------------
Mouse_XR_001781262.1        --------------------------------------------------
Mouse_XR_001781264.1        CACCCCCTGATACGAAGAGGGTTAGAAGCCAAGGCCTGAGTTCTCCTGTC
Chicken_TCONS_00089634      --------------------------------------------------
Chicken_TCONS_00089635      --------------------------------------------------
Pig_TCONS_00095928          --------------------------------------------------
Pig_TCONS_00095929          --------------------------------------------------
Chicken_TCONS_00089633      --------------------------------------------------
Human_NR_126491.1           --------------------------------------------------
Mouse_NR_033497.1           --------------------------------------------------
Pig_TCONS_00095927          --------------------------------------------------
Cattle_TCONS_00054637       --------------------------------------------------
Chicken_TCONS_00004643      --------------------------------------------------
Human_NR_125367.1           --------------------------------------------------
Pig_TCONS_00062821          --------------------------------------------------
Mouse_XR_879955.2           --------------------------------------------------
                                                                              

Mouse_XR_001781261.1        --------------------------
Mouse_XR_001781263.1        --------------------------
Mouse_XR_874634.2           --------------------------
Mouse_XR_001781262.1        --------------------------
Mouse_XR_001781264.1        AATAAATAAACACATCTTCAACGTGG
Chicken_TCONS_00089634      --------------------------
Chicken_TCONS_00089635      --------------------------
Pig_TCONS_00095928          --------------------------
Pig_TCONS_00095929          --------------------------
Chicken_TCONS_00089633      --------------------------
Human_NR_126491.1           --------------------------
Mouse_NR_033497.1           --------------------------
Pig_TCONS_00095927          --------------------------
Cattle_TCONS_00054637       --------------------------
Chicken_TCONS_00004643      --------------------------
Human_NR_125367.1           --------------------------
Pig_TCONS_00062821          --------------------------
Mouse_XR_879955.2           --------------------------
                                                      
