# Supplementary material for: Genome-wide identification of tissue-specific long non-coding RNA in three farm animal species
Source: BMC Genomics. 2018 Sep 18;19:684. doi: 10.1186/s12864-018-5037-7 (PMC6145346; doi:10.1186/s12864-018-5037-7)
Supplement: Supplementary file 21 — Multiple Sequence Alignments for Conserved LncRNAs. A multiple sequence alignment file generated by ClustalW is included for each of the 39 groups of lncRNAs associated with orthologous genes across all five species. (ZIP 445 kb) [file 12864_2018_5037_MOESM21_ESM.zip › Group_5_Seqs.fa.align.out]

CLUSTAL 2.1 multiple sequence alignment


Mouse_XR_384341.3           --------------------------------------------------
Mouse_XR_384342.3           --------------------------------------------------
Pig_TCONS_00043896          --------------------------------------------------
Mouse_XR_384343.1           --------------------------------------------------
Chicken_TCONS_00009468      TGTGGATGCCCTCTGCTCTCCAGCACCCTCCTCACCTCACTGAAGGATTA
Cattle_TCONS_00030568       --------------------------------------------------
Chicken_TCONS_00009466      --------------------------------------------------
                                                                              

Mouse_XR_384341.3           --------------------------------------------------
Mouse_XR_384342.3           --------------------------------------------------
Pig_TCONS_00043896          --------------------------------------------------
Mouse_XR_384343.1           --------------------------------------------------
Chicken_TCONS_00009468      ACTCCCGTAAATAAGGCACGATCCGTCCCATTCTTTCTCTGTCTGAGTAT
Cattle_TCONS_00030568       --------------------------------------------------
Chicken_TCONS_00009466      --------------------------------------------------
                                                                              

Mouse_XR_384341.3           --------------------------------------------------
Mouse_XR_384342.3           --------------------------------------------------
Pig_TCONS_00043896          --------------------------------------------------
Mouse_XR_384343.1           --------------------------------------------------
Chicken_TCONS_00009468      ACAACCGGATCACCAATGTCGTGTTCATCTTTAATAAAGCCGTATCATTA
Cattle_TCONS_00030568       --------------------------------------------------
Chicken_TCONS_00009466      --------------------------------------------------
                                                                              

Mouse_XR_384341.3           --------------------------------------------------
Mouse_XR_384342.3           --------------------------------------------------
Pig_TCONS_00043896          --------------------------------------------------
Mouse_XR_384343.1           --------------------------------------------------
Chicken_TCONS_00009468      CGCTTATGGGATCCTGGGCAGCCTGGTTTAGTGCTAGATCTAGCAGTCAG
Cattle_TCONS_00030568       --------------------------------------------------
Chicken_TCONS_00009466      --------------------------------------------------
                                                                              

Mouse_XR_384341.3           --------------------------------------------------
Mouse_XR_384342.3           --------------------------------------------------
Pig_TCONS_00043896          --------------------------------------------------
Mouse_XR_384343.1           --------------------------------------------------
Chicken_TCONS_00009468      CAATCCTGCCTGTGGCATGGGGATTGGAACTAGATGACCTTTGAGATATC
Cattle_TCONS_00030568       --------------------------------------------------
Chicken_TCONS_00009466      --------------------------------------------------
                                                                              

Mouse_XR_384341.3           --------------------------------------------------
Mouse_XR_384342.3           --------------------------------------------------
Pig_TCONS_00043896          --------------------------------------------------
Mouse_XR_384343.1           --------------------------------------------------
Chicken_TCONS_00009468      TTCCAACCCAAGCCATTCTATGATTCAACTGCACTGAATTCAGGCCTTGA
Cattle_TCONS_00030568       --------------------------------------------------
Chicken_TCONS_00009466      --------------------------------------------------
                                                                              

Mouse_XR_384341.3           --------------------------------------------------
Mouse_XR_384342.3           --------------------------------------------------
Pig_TCONS_00043896          --------------------------------------------------
Mouse_XR_384343.1           --------------------------------------------------
Chicken_TCONS_00009468      AAATGGACAAGCAACTTCATGGAACTCTAGGCAATTGGGATGGAAGAGAC
Cattle_TCONS_00030568       --------------------------------------------------
Chicken_TCONS_00009466      --------------------------------------------------
                                                                              

Mouse_XR_384341.3           --------------------------------------------------
Mouse_XR_384342.3           --------------------------------------------------
Pig_TCONS_00043896          --------------------------------------------------
Mouse_XR_384343.1           --------------------------------------------------
Chicken_TCONS_00009468      ATGGAAATGTCATAGAGATTACTCACCCACTCTACCTTTCTGTACCAGTA
Cattle_TCONS_00030568       --------------------------------------------------
Chicken_TCONS_00009466      --------------------------------------------------
                                                                              

Mouse_XR_384341.3           --------------------------------------------------
Mouse_XR_384342.3           --------------------------------------------------
Pig_TCONS_00043896          --------------------------------------------------
Mouse_XR_384343.1           --------------------------------------------------
Chicken_TCONS_00009468      TCATCTATGTCCAAAGAATTCCTGACAGATATCAGTATGATTTGTTTTTA
Cattle_TCONS_00030568       --------------------------------------------------
Chicken_TCONS_00009466      --------------------------------------------------
                                                                              

Mouse_XR_384341.3           --------------------------------------------------
Mouse_XR_384342.3           --------------------------------------------------
Pig_TCONS_00043896          --------------------------------------------------
Mouse_XR_384343.1           --------------------------------------------------
Chicken_TCONS_00009468      GAAGTCTCTCCTATGGACGATTTTACATCTCCACAAACTGCTCCAGGACA
Cattle_TCONS_00030568       --------------------------------------------------
Chicken_TCONS_00009466      --------------------------------------------------
                                                                              

Mouse_XR_384341.3           --------------------------------------------------
Mouse_XR_384342.3           --------------------------------------------------
Pig_TCONS_00043896          --------------------------------------------------
Mouse_XR_384343.1           --------------------------------------------------
Chicken_TCONS_00009468      TCCATCCTAACAACAGACAAATGCTTCCTTCCTGTCTTTTCTTACTGGAG
Cattle_TCONS_00030568       --------------------------------------------------
Chicken_TCONS_00009466      --------------------------------------------------
                                                                              

Mouse_XR_384341.3           --------------------------------------------------
Mouse_XR_384342.3           --------------------------------------------------
Pig_TCONS_00043896          --------------------------------------------------
Mouse_XR_384343.1           --------------------------------------------------
Chicken_TCONS_00009468      GTTAAGCCTGTTAACCTGGCTGGAACATAAAGAATAATTTATTCCCTTCC
Cattle_TCONS_00030568       --------------------------------------------------
Chicken_TCONS_00009466      --------------------------------------------------
                                                                              

Mouse_XR_384341.3           --------------------------------------------------
Mouse_XR_384342.3           --------------------------------------------------
Pig_TCONS_00043896          --------------------------------------------------
Mouse_XR_384343.1           --------------------------------------------------
Chicken_TCONS_00009468      ACTTTGCATCTGACTCTAGGTATTTCAAAACACAGCTCTTAGCAATCTTC
Cattle_TCONS_00030568       --------------------------------------------------
Chicken_TCONS_00009466      --------------------------------------------------
                                                                              

Mouse_XR_384341.3           --------------------------------------------------
Mouse_XR_384342.3           --------------------------------------------------
Pig_TCONS_00043896          --------------------------------------------------
Mouse_XR_384343.1           --------------------------------------------------
Chicken_TCONS_00009468      ACTTCTCATATCTCACATTATGGAACCAGTCCTATTTTTAGATGCCCAGT
Cattle_TCONS_00030568       --------------------------------------------------
Chicken_TCONS_00009466      --------------------------------------------------
                                                                              

Mouse_XR_384341.3           --------------------------------------------------
Mouse_XR_384342.3           --------------------------------------------------
Pig_TCONS_00043896          --------------------------------------------------
Mouse_XR_384343.1           --------------------------------------------------
Chicken_TCONS_00009468      CATCATCCTTCTCTCCTCAATTCCCTCTAATTAGTCTGCACTTTTCTTGA
Cattle_TCONS_00030568       --------------------------------------------------
Chicken_TCONS_00009466      --------------------------------------------------
                                                                              

Mouse_XR_384341.3           --------------------------------------------------
Mouse_XR_384342.3           --------------------------------------------------
Pig_TCONS_00043896          --------------------------------------------------
Mouse_XR_384343.1           --------------------------------------------------
Chicken_TCONS_00009468      ACTGAACCGAAACTGAACACTGGACATCAGCCAAGACATTATCAGGGTAT
Cattle_TCONS_00030568       --------------------------------------------------
Chicken_TCONS_00009466      --------------------------------------------------
                                                                              

Mouse_XR_384341.3           --------------------------------------------------
Mouse_XR_384342.3           --------------------------------------------------
Pig_TCONS_00043896          --------------------------------------------------
Mouse_XR_384343.1           --------------------------------------------------
Chicken_TCONS_00009468      GGATTAGTTTGTGCCTTGCATAAAAACTCCATTTTCTGTAAAGTCTAATT
Cattle_TCONS_00030568       --------------------------------------------------
Chicken_TCONS_00009466      --------------------------------------------------
                                                                              

Mouse_XR_384341.3           --------------------------------------------------
Mouse_XR_384342.3           --------------------------------------------------
Pig_TCONS_00043896          --------------------------------------------------
Mouse_XR_384343.1           --------------------------------------------------
Chicken_TCONS_00009468      TTCTTCTTTTTTTGGCCACAAAACTTCCGTTTCATAATTAATTTGTATAT
Cattle_TCONS_00030568       --------------------------------------------------
Chicken_TCONS_00009466      --------------------------------------------------
                                                                              

Mouse_XR_384341.3           --------------------------------------------------
Mouse_XR_384342.3           --------------------------------------------------
Pig_TCONS_00043896          --------------------------------------------------
Mouse_XR_384343.1           --------------------------------------------------
Chicken_TCONS_00009468      ATTATTCAGAATCACTTGTCTATAACAACAGCAGAGAGTGCACTTGCCCT
Cattle_TCONS_00030568       --------------------------------------------------
Chicken_TCONS_00009466      --------------------------------------------------
                                                                              

Mouse_XR_384341.3           --------------------------------------------------
Mouse_XR_384342.3           --------------------------------------------------
Pig_TCONS_00043896          --------------------------------------------------
Mouse_XR_384343.1           --------------------------------------------------
Chicken_TCONS_00009468      TTACCTTCAGTCAACTAGCACCCAAGATGTAGGCTAACACCATTTGATAT
Cattle_TCONS_00030568       --------------------------------------------------
Chicken_TCONS_00009466      --------------------------------------------------
                                                                              

Mouse_XR_384341.3           --------------------------------------------------
Mouse_XR_384342.3           --------------------------------------------------
Pig_TCONS_00043896          --------------------------------------------------
Mouse_XR_384343.1           --------------------------------------------------
Chicken_TCONS_00009468      AAGACCCCTCTCTACCTCCTCCAAAAAATTCTCAGTGTTCAGCAGTCATG
Cattle_TCONS_00030568       --------------------------------------------------
Chicken_TCONS_00009466      --------------------------------------------------
                                                                              

Mouse_XR_384341.3           --------------------------------------------------
Mouse_XR_384342.3           --------------------------------------------------
Pig_TCONS_00043896          --------------------------------------------------
Mouse_XR_384343.1           --------------------------------------------------
Chicken_TCONS_00009468      AGAGTTAAAAATCAATAGAAGAATCAGCCTGGCATGGGCCAGCCCTCTTT
Cattle_TCONS_00030568       --------------------------------------------------
Chicken_TCONS_00009466      --------------------------------------------------
                                                                              

Mouse_XR_384341.3           --------------------------------------------------
Mouse_XR_384342.3           --------------------------------------------------
Pig_TCONS_00043896          --------------------------------------------------
Mouse_XR_384343.1           --------------------------------------------------
Chicken_TCONS_00009468      CAGGCCTAGCAGCACAGAACAAAGCACTTTCATCTGAGGCTCTCAACTGT
Cattle_TCONS_00030568       --------------------------------------------------
Chicken_TCONS_00009466      --------------------------------------------------
                                                                              

Mouse_XR_384341.3           --------------------------------------------------
Mouse_XR_384342.3           --------------------------------------------------
Pig_TCONS_00043896          --------------------------------------------------
Mouse_XR_384343.1           --------------------------------------------------
Chicken_TCONS_00009468      AGAATGTTTATTCCTCTTTTGGGCCTAGCAAGGCTTTACTTGTTGACGTT
Cattle_TCONS_00030568       --------------------------------------------------
Chicken_TCONS_00009466      --------------------------------------------------
                                                                              

Mouse_XR_384341.3           --------------------------------------------------
Mouse_XR_384342.3           --------------------------------------------------
Pig_TCONS_00043896          --------------------------------------------------
Mouse_XR_384343.1           --------------------------------------------------
Chicken_TCONS_00009468      TCATGAACAATGAAAGCCCATCTGTTCCCCAAAAACTTTGCTAGCAGCTA
Cattle_TCONS_00030568       --------------------------------------------------
Chicken_TCONS_00009466      --------------------------------------------------
                                                                              

Mouse_XR_384341.3           --------------------------------------------------
Mouse_XR_384342.3           --------------------------------------------------
Pig_TCONS_00043896          --------------------------------------------------
Mouse_XR_384343.1           --------------------------------------------------
Chicken_TCONS_00009468      TAATGAAACAGACCTACAGGTAGCTTCAAAATTCAAAGCCAAAACAGCAG
Cattle_TCONS_00030568       --------------------------------------------------
Chicken_TCONS_00009466      --------------------------------------------------
                                                                              

Mouse_XR_384341.3           --------------------------------------------------
Mouse_XR_384342.3           --------------------------------------------------
Pig_TCONS_00043896          --------------------------------------------------
Mouse_XR_384343.1           --------------------------------------------------
Chicken_TCONS_00009468      GTTTACTAGATAACCAGCCAACATCACTTGGGCCATGAGAGAAGAATCAG
Cattle_TCONS_00030568       --------------------------------------------------
Chicken_TCONS_00009466      --------------------------------------------------
                                                                              

Mouse_XR_384341.3           --------------------------------------------------
Mouse_XR_384342.3           --------------------------------------------------
Pig_TCONS_00043896          --------------------------------------------------
Mouse_XR_384343.1           --------------------------------------------------
Chicken_TCONS_00009468      CTTTTATATATACATATAAAATCAGAGTACTTCAATGTTAGATGGCTTAC
Cattle_TCONS_00030568       --------------------------------------------------
Chicken_TCONS_00009466      --------------------------------------------------
                                                                              

Mouse_XR_384341.3           --------------------------------------------------
Mouse_XR_384342.3           --------------------------------------------------
Pig_TCONS_00043896          --------------------------------------------------
Mouse_XR_384343.1           --------------------------------------------------
Chicken_TCONS_00009468      CTGTCAATAGCGGTTTACTCCTACCCCAGATCTGTATTGCTCCTGAATGA
Cattle_TCONS_00030568       --------------------------------------------------
Chicken_TCONS_00009466      --------------------------------------------------
                                                                              

Mouse_XR_384341.3           --------------------------------------------------
Mouse_XR_384342.3           --------------------------------------------------
Pig_TCONS_00043896          --------------------------------------------------
Mouse_XR_384343.1           --------------------------------------------------
Chicken_TCONS_00009468      TGGGCTGGGTGATTAGATCAGACAGAAGTGTAAATCTCACTACAGGTAAT
Cattle_TCONS_00030568       --------------------------------------------------
Chicken_TCONS_00009466      --------------------------------------------------
                                                                              

Mouse_XR_384341.3           --------------------------------------------------
Mouse_XR_384342.3           --------------------------------------------------
Pig_TCONS_00043896          --------------------------------------------------
Mouse_XR_384343.1           --------------------------------------------------
Chicken_TCONS_00009468      GCAGATGGAACAGGTGGCCCTCTTTCTGACCTGCTGCTACTTCAAACTGT
Cattle_TCONS_00030568       --------------------------------------------------
Chicken_TCONS_00009466      --------------------------------------------------
                                                                              

Mouse_XR_384341.3           --------------------------------------------------
Mouse_XR_384342.3           --------------------------------------------------
Pig_TCONS_00043896          --------------------------------------------------
Mouse_XR_384343.1           --------------------------------------------------
Chicken_TCONS_00009468      AAGTAGGGTAGCCCTTCTCTTTCCTCTTATGTGTAGAAAAGATATATTCT
Cattle_TCONS_00030568       --------------------------------------------------
Chicken_TCONS_00009466      --------------------------------------------------
                                                                              

Mouse_XR_384341.3           --------------------------------------------------
Mouse_XR_384342.3           --------------------------------------------------
Pig_TCONS_00043896          --------------------------------------------------
Mouse_XR_384343.1           --------------------------------------------------
Chicken_TCONS_00009468      GATATTTACTCTTCCTCAGCCCTGCACGAAAATATTTGCTGGCCCTCAAT
Cattle_TCONS_00030568       --------------------------------------------------
Chicken_TCONS_00009466      --------------------------------------------------
                                                                              

Mouse_XR_384341.3           --------------------------------------------------
Mouse_XR_384342.3           --------------------------------------------------
Pig_TCONS_00043896          --------------------------------------------------
Mouse_XR_384343.1           --------------------------------------------------
Chicken_TCONS_00009468      GTATTTCAAATATTTTTCTCATTAAACAAATTAACCTTTCTTAAATGCAC
Cattle_TCONS_00030568       --------------------------------------------------
Chicken_TCONS_00009466      ----------GAGGTGGACAGCCTCAGTGTGGGATGGAGGAAGCAAGATC
                                                                              

Mouse_XR_384341.3           --------------------------------------------------
Mouse_XR_384342.3           --------------------------------------------------
Pig_TCONS_00043896          --------------------------------------------------
Mouse_XR_384343.1           --------------------------------------------------
Chicken_TCONS_00009468      AGATCATTCACTTGTGATATAATTGTAACTAGAAAAAAAGAAAACATGGG
Cattle_TCONS_00030568       --------------------------------------------------
Chicken_TCONS_00009466      TCCCCACTGCCAGAGGAGTGGATCTCCAGCTGTTCTACCTCACCTCTGCA
                                                                              

Mouse_XR_384341.3           --------------------------------------------------
Mouse_XR_384342.3           --------------------------------------------------
Pig_TCONS_00043896          --------------------------------------------------
Mouse_XR_384343.1           --------------------------------------------------
Chicken_TCONS_00009468      AAATATCAGTAATACCAGCCTTCAAATTAACATGTATGGGTAATACTTAG
Cattle_TCONS_00030568       --------------------------------------------------
Chicken_TCONS_00009466      GTTGGTTAGCAAGTGGGGCCCTGCCTGGCAGCCTCACTTCTCTGCTAGCT
                                                                              

Mouse_XR_384341.3           --------------------------------------------------
Mouse_XR_384342.3           --------------------------------------------------
Pig_TCONS_00043896          --------------------------------------------------
Mouse_XR_384343.1           --------------------------------------------------
Chicken_TCONS_00009468      GGGGGAAAAAAAACCAACAAAAACAAAACACAATATTCAAAGGCATCACA
Cattle_TCONS_00030568       --------------------------------------------------
Chicken_TCONS_00009466      GGGGAGTGGCTCCTTAATCCCATTCTTGCTTGACTTCATGGCAGCCCTTA
                                                                              

Mouse_XR_384341.3           --------------------------------------------------
Mouse_XR_384342.3           --------------------------------------------------
Pig_TCONS_00043896          --------------------------------------------------
Mouse_XR_384343.1           --------------------------------------------------
Chicken_TCONS_00009468      TTACAGAGCAAGAGCCTAGAAATAAAGATTTTACATTTAAACTTCAAAAG
Cattle_TCONS_00030568       --------------------------------------------------
Chicken_TCONS_00009466      CACAATCCCTGGCAACACTGCCAGGCATCTCTGTTATGTGAACACCCCCA
                                                                              

Mouse_XR_384341.3           --------------------------------------------------
Mouse_XR_384342.3           --------------------------------------------------
Pig_TCONS_00043896          --------------------------------------------------
Mouse_XR_384343.1           --------------------------------------------------
Chicken_TCONS_00009468      GAACACATTCAAAAAGGACTGAAAGACACCTTACCTGGACAACTGCTACA
Cattle_TCONS_00030568       --------------------------------------------------
Chicken_TCONS_00009466      GAGCTCTTCTGTACTCAGCTTGAAACAACTTCAAAGATGCACTGCTTCTG
                                                                              

Mouse_XR_384341.3           --------------------------------------------------
Mouse_XR_384342.3           --------------------------------------------------
Pig_TCONS_00043896          --------------------------------------------------
Mouse_XR_384343.1           --------------------------------------------------
Chicken_TCONS_00009468      GAGCAAAAACCAATGAAAAGTATTGTTTGCTTAGGATCAGTCAGCCATTT
Cattle_TCONS_00030568       --------------------------------------------------
Chicken_TCONS_00009466      GCCTTCAGAAGAAAGTTGCTGCTGCCCTCAGAGGGGTAGCATTCCCTGGC
                                                                              

Mouse_XR_384341.3           --------------------------------------------------
Mouse_XR_384342.3           --------------------------------------------------
Pig_TCONS_00043896          --------------------------------------------------
Mouse_XR_384343.1           --------------------------------------------------
Chicken_TCONS_00009468      CCTATGGATCAGAGTCTTGCATTAGCTTTTTTTATTCTATTCTTTTCACA
Cattle_TCONS_00030568       --------------------------------------------------
Chicken_TCONS_00009466      TTCCCTCCTTCGCGTTTCCCTTCCCTCAGCCTCTTCACTTTCTTTTCTCT
                                                                              

Mouse_XR_384341.3           --------------------------------------------------
Mouse_XR_384342.3           --------------------------------------------------
Pig_TCONS_00043896          --------------------------------------------------
Mouse_XR_384343.1           --------------------------------------------------
Chicken_TCONS_00009468      CCAAAAAAAAAAAATTCAGGGTAGGGATGGGGAGAGGGTTATGGAAACAA
Cattle_TCONS_00030568       --------------------------------------------------
Chicken_TCONS_00009466      CCTCTCCTCTGATCCCCTCTTGGATGCTGATCCTTTAACCTCACCAGCAC
                                                                              

Mouse_XR_384341.3           --------------------------------------------------
Mouse_XR_384342.3           --------------------------------------------------
Pig_TCONS_00043896          --------------------------------------------------
Mouse_XR_384343.1           --------------------------------------------------
Chicken_TCONS_00009468      AGCCATATGGGTGCTTTAACAAAACAGAAGTTTTTGGTTGTAACACTTTT
Cattle_TCONS_00030568       --------------------------------------------------
Chicken_TCONS_00009466      AGAACTGGGACCCACGTATTTCTCCTCTCCGGGCTGCTTCCATCTTGGCA
                                                                              

Mouse_XR_384341.3           --------------------------------------------------
Mouse_XR_384342.3           --------------------------------------------------
Pig_TCONS_00043896          --------------------------------------------------
Mouse_XR_384343.1           --------------------------------------------------
Chicken_TCONS_00009468      CACAGAAGGTAATGACTAAGGTCTTTTACTAGCAGCTGCTTTTCTCGTTA
Cattle_TCONS_00030568       -----------------------------------GCTCTGCACTTCCCA
Chicken_TCONS_00009466      GAGAGCCCCAGCAGGGAGGCAGGGGGCACTGGCAGCCTTCCTCTCCCAGA
                                                                              

Mouse_XR_384341.3           --------------------------------------------------
Mouse_XR_384342.3           --------------------------------------------------
Pig_TCONS_00043896          --------------------------------------------------
Mouse_XR_384343.1           --------------------------------------------------
Chicken_TCONS_00009468      TAGTACATTATGTATTATTTATATCACTCTATAAGTGCTCACTACACTTT
Cattle_TCONS_00030568       TGTGGAACTCCAAGCCTAAGGTAAGGCCAAGGCCAGGACAACAGTACCAA
Chicken_TCONS_00009466      GGCCTTGCAGAAGGACACCCCACTACCACTGCTGGCCTCTGCCCCGTCCT
                                                                              

Mouse_XR_384341.3           --------------------------------------------------
Mouse_XR_384342.3           --------------------------------------------------
Pig_TCONS_00043896          --------------------------------------------------
Mouse_XR_384343.1           --------------------------------------------------
Chicken_TCONS_00009468      AAAGCTGTATCTTTGGCCTTAGGAACTTAAGACACAATTCTGAGATGACA
Cattle_TCONS_00030568       GACCATGTGCATGAAATCCTTGCTGCCATCACCAGAGTTGTGGTATC-CA
Chicken_TCONS_00009466      TTGCTGGGGACAAGAGGACAGGGCAGTGAGGGAGAGGCCAGGCTGAAAGC
                                                                              

Mouse_XR_384341.3           --------------------------------------------------
Mouse_XR_384342.3           --------------------------------------------------
Pig_TCONS_00043896          --------------------------------------------------
Mouse_XR_384343.1           --------------------------------------------------
Chicken_TCONS_00009468      AAACAGAAGCACCAGCAGAGCACAGGAAGATTAGAAAAAAGAAAAGATAA
Cattle_TCONS_00030568       GCGTGCATCAGATGCTGAAGGACATAGACTTTGAGAGAAGAATCCAGTTG
Chicken_TCONS_00009466      AGAGCCAGTTCTCACCTCTTTGATCACGAATCTTGTAATGGTTGGATATT
                                                                              

Mouse_XR_384341.3           --------------------------------------------------
Mouse_XR_384342.3           --------------------------------------------------
Pig_TCONS_00043896          --------------------------------------------------
Mouse_XR_384343.1           --------------------------------------------------
Chicken_TCONS_00009468      ATAAAAGAAACATACCTTCATATCACTCAGACTCATAAGGGTAAAGACAG
Cattle_TCONS_00030568       ATAACCTTGAATGACAATGGCTATGAGGCTCCTTGTCATCCTGGCCATAA
Chicken_TCONS_00009466      TTTTTTTCCTGGAATTCCAGTTCTGTGGAAGTAAATAAAGAAGAAAAAAG
                                                                              

Mouse_XR_384341.3           --------------------------------------------------
Mouse_XR_384342.3           --------------------------------------------------
Pig_TCONS_00043896          --------------------------------------------------
Mouse_XR_384343.1           --------------------------------------------------
Chicken_TCONS_00009468      AGGCACAGATTCTGGACAGAATCAAGCACAAACTAGAGAAGAGGAACTGC
Cattle_TCONS_00030568       TTGGCACTATTCTATGTATCATTCTTTCTGGAAAGGGTAGGGAAATGGTA
Chicken_TCONS_00009466      CAACCCGTGTTCATGGCCAGAGAGTAAAGACTGAACATATGAAACAAACG
                                                                              

Mouse_XR_384341.3           --------------------------------------------------
Mouse_XR_384342.3           --------------------------------------------------
Pig_TCONS_00043896          --------------------------------------------------
Mouse_XR_384343.1           --------------------------------------------------
Chicken_TCONS_00009468      TGCAGCTGGCAGAACTATTTGACCAGTACTAGTGAGTGAAAGATGAGTAG
Cattle_TCONS_00030568       TGCCCCAATACACTAGGCTGCTACTGCCTGCATTGGGCCAACCAGTGTGA
Chicken_TCONS_00009466      CAGCGTGGTGAGGTGGGTGCATGTTGCCACTGTTTTGGTGCAGCCTCCTT
                                                                              

Mouse_XR_384341.3           --------------------------------------------------
Mouse_XR_384342.3           --------------------------------------------------
Pig_TCONS_00043896          --------------------------------------------------
Mouse_XR_384343.1           --------------------------------------------------
Chicken_TCONS_00009468      CCCCAGGGTCTTGGGATGATGAGCCACTCAGAGTGACACACCAACAAAAT
Cattle_TCONS_00030568       ACACACTGAAGTGGCACAGCTTCTGCTTTATTGTGAGCTAACCTCAGAGT
Chicken_TCONS_00009466      TTAGGGGCACCTTTCCTAGCAGCTCCTCTCTCAAGAAAGCCATCCTGGAT
                                                                              

Mouse_XR_384341.3           --------------------------------------------------
Mouse_XR_384342.3           --------------------------------------------------
Pig_TCONS_00043896          --------------------------------------------------
Mouse_XR_384343.1           --------------------------------------------------
Chicken_TCONS_00009468      AACACAGAAGCCCCATCAAAGACAATAACCAAATGGTATGGCATCAACCC
Cattle_TCONS_00030568       GGC-CAGATACTACTTAGCGACTAAACAACAAACCTCTGAGTGGCAGATG
Chicken_TCONS_00009466      GTAAGCAATGGGGCTCAAAACTCAGTCAATAAAAAGAAGAACAAACAACT
                                                                              

Mouse_XR_384341.3           --------------------------------------------------
Mouse_XR_384342.3           --------------------------------------------------
Pig_TCONS_00043896          --------------------------------------------------
Mouse_XR_384343.1           --------------------------------------------------
Chicken_TCONS_00009468      AAGACATGGAAGACTTTTGCTCAAGACCCCAGACTAGATTAGATCAGTCA
Cattle_TCONS_00030568       ATGACACCATCTCTGGTCAGCCCACCCCTGAAGGTTATTTAGGATGAAAA
Chicken_TCONS_00009466      GTCCAACAAGGGGAAAAGAAATATTTTCCAAAATATCTGACCCCCCTTAT
                                                                              

Mouse_XR_384341.3           --------------------------------------------------
Mouse_XR_384342.3           --------------------------------------------------
Pig_TCONS_00043896          --------------------------------------------------
Mouse_XR_384343.1           --------------------------------------------------
Chicken_TCONS_00009468      CACAGAAGTCTGTTTCATCAAAATTTTCCATTATTAAAAGAAGCTACAGC
Cattle_TCONS_00030568       TATGACCTAATGCCCAGGAATAATGACTGTTATAGAATGAATATTGTGTC
Chicken_TCONS_00009466      TTCTTTCTTTCTCCATGGAAGGATAGGGTTGGGAGCATCAGGAGCCTTTT
                                                                              

Mouse_XR_384341.3           --------------------------------------------------
Mouse_XR_384342.3           --------------------------------------------------
Pig_TCONS_00043896          --------------------------------------------------
Mouse_XR_384343.1           --------------------------------------------------
Chicken_TCONS_00009468      AGAAGAGTTATCACCAGACTTTGAGATGACCCATGAAAGAAAAACATTTT
Cattle_TCONS_00030568       CCCCTCCAATGTATATATTGAAGTCCTAGAACCCAGTGTGTCAGTATTCA
Chicken_TCONS_00009466      CCCTCTAATTCTGTCTGTCGTCTTCAAATCTGCCAGTCTGGGGACAGACA
                                                                              

Mouse_XR_384341.3           --------------------------------------------------
Mouse_XR_384342.3           --------------------------------------------------
Pig_TCONS_00043896          --------------------------------------------------
Mouse_XR_384343.1           --------------------------------------------------
Chicken_TCONS_00009468      CTCCCTGGTCCAATTAGCTATATCCTTTTCTCAGAGAATCACTAAGGTTG
Cattle_TCONS_00030568       GAGATGGGGCTTTAAAAGATGTTTGGGTTTACATGAGCTCACAAAGTTGA
Chicken_TCONS_00009466      GACAGCACCAGAGATCCCCGAAGTGGGGATCTGTCTGAAGGGGAGCTCTG
                                                                              

Mouse_XR_384341.3           --------------------------------------------------
Mouse_XR_384342.3           --------------------------------------------------
Pig_TCONS_00043896          --------------------------------------------------
Mouse_XR_384343.1           --------------------------------------------------
Chicken_TCONS_00009468      GAAAAGACCCACAGGATCACACTCAGTCCAACCATCCACCCATCACCAAT
Cattle_TCONS_00030568       GACCCCCATGATGAGATTCAGTTCCGTCAGTTCAGTCGCTCAGTAGTGTC
Chicken_TCONS_00009466      TCGGCCTCAGATCTGTTTTCTCTGGAAGCTTTTCTGGGCTAACCTCTTCA
                                                                              

Mouse_XR_384341.3           --------------------------------------------------
Mouse_XR_384342.3           --------------------------------------------------
Pig_TCONS_00043896          --------------------------------------------------
Mouse_XR_384343.1           --------------------------------------------------
Chicken_TCONS_00009468      AGTTCTCACTAAACCATGTCCCTCAACACAACGTCCAAACGTTTCTTGAA
Cattle_TCONS_00030568       CGACTCTGCGACCCCATGAACCACAGCACTCCAGGCCTCCCTGTCCATCA
Chicken_TCONS_00009466      AAGTGCAGGAGGGAAACACCATCTGCCTGCTGGATTAGAGGAAGTATGAA
                                                                              

Mouse_XR_384341.3           --------------------------------------------------
Mouse_XR_384342.3           --------------------------------------------------
Pig_TCONS_00043896          --------------------------------------------------
Mouse_XR_384343.1           --------------------------------------------------
Chicken_TCONS_00009468      CACCTCCAGGGTCTGATCTTATATCAGCTCTTGTAGCTGAACCGTCACTC
Cattle_TCONS_00030568       CCAACTCCCGGAGTCTACCCAAACCCATGCCCATTGAGCTGGTGATGCCA
Chicken_TCONS_00009466      TGAGATTTAATTAAGATGATTTTGCCCTCTAGACAGGTTGTTTAAAAATT
                                                                              

Mouse_XR_384341.3           --------------------------------------------------
Mouse_XR_384342.3           --------------------------------------------------
Pig_TCONS_00043896          --------------------------------------------------
Mouse_XR_384343.1           --------------------------------------------------
Chicken_TCONS_00009468      TACAGCATGCTGCTGTCCTTTAACTCTTATCCACCTTAAGAACTGTGTTT
Cattle_TCONS_00030568       TCCAATCATTTCATCCTCTGTCATCCCCTTCTCCTCCTGCCCTCAATCTT
Chicken_TCONS_00009466      AATTTTACCTCTCCTTTCCCTTCAATTAAACTTGTAAGCTAGAGGGAGCA
                                                                              

Mouse_XR_384341.3           --------------------------------------------------
Mouse_XR_384342.3           --------------------------------------------------
Pig_TCONS_00043896          --------------------------------------------------
Mouse_XR_384343.1           --------------------------------------------------
Chicken_TCONS_00009468      TATTGATGGTTTTAAAGGACTGATTATGTTGAAAATAAATGAAGGGGGAG
Cattle_TCONS_00030568       TGCCAGCATCAGGGTCTTTTCAAAGGAGCCAGGTCTTCACATCAGGTGGC
Chicken_TCONS_00009466      GTGCACCCTGAAATATTGATTCTGCCTCTCAGATTGCAGTGACCTACATT
                                                                              

Mouse_XR_384341.3           --------------------------------------------------
Mouse_XR_384342.3           --------------------------------------------------
Pig_TCONS_00043896          --------------------------------------------------
Mouse_XR_384343.1           --------------------------------------------------
Chicken_TCONS_00009468      GGGAAAAAAGAAAAAAAAGTCAGAGTCCTTCAATCTACTGTATAGCATTT
Cattle_TCONS_00030568       CAAAGTATTGGAGTTAGACACCAGAAAGCAGTCTCTTTTCCAGTGTGCAC
Chicken_TCONS_00009466      TGGGGGTGCTCTGTCCACCATCAGGACTGTCACTGTCCTGCACACTGAGC
                                                                              

Mouse_XR_384341.3           --------------------------------------------------
Mouse_XR_384342.3           --------------------------------------------------
Pig_TCONS_00043896          --------------------------------------------------
Mouse_XR_384343.1           --------------------------------------------------
Chicken_TCONS_00009468      CAGGAAACTTGGAGTACTTGAAGTATATATAGAATCTGCATTGAACATAC
Cattle_TCONS_00030568       AATGAAGAGACCATGTGAGCAAGCAGCAAGAAGGCAGCCACAGGAAGCCA
Chicken_TCONS_00009466      ATGGGAAGAGCGATCAGGCTGCTGGCTTGGGTTAGATGCAGAGCTCAACA
                                                                              

Mouse_XR_384341.3           --------------------------------------------------
Mouse_XR_384342.3           --------------------------------------------------
Pig_TCONS_00043896          --------------------------------------------------
Mouse_XR_384343.1           --------------------------------------------------
Chicken_TCONS_00009468      GATGTCCTGC---AAAAGTTAAGTACTAGGTAAGCATCTGAACTATGCAG
Cattle_TCONS_00030568       GGAAGAGTTT---TCACCAGGCACATAAGTCAGCTAGCACATTGATTTTG
Chicken_TCONS_00009466      CGAATCCTTTAATTTCTTTTAAATACATCATGATTCATTATCTCAGGCAG
                                                                              

Mouse_XR_384341.3           --------------------------------------------------
Mouse_XR_384342.3           --------------------------------------------------
Pig_TCONS_00043896          --------------------------------------------------
Mouse_XR_384343.1           --------------------------------------------------
Chicken_TCONS_00009468      CTGTACGATTACAAGCACCACCAATGAGAAAACAAACTCTTGAATTCATT
Cattle_TCONS_00030568       GACTTTGCAGGCTTCAGAAATGTGAGATATAAATCGCTGTTGTTTAAGCC
Chicken_TCONS_00009466      GATCCTATATCAGGTGCATGAAGAAAGCTTTGTGAGAGGCAAGCCGAGGT
                                                                              

Mouse_XR_384341.3           --------------------------------------------------
Mouse_XR_384342.3           --------------------------------------------------
Pig_TCONS_00043896          --------------------------------------------------
Mouse_XR_384343.1           --------------------------------------------------
Chicken_TCONS_00009468      TCCAAAATCATTCTTCTACTTGAATGTATGTAAGTCACTGTGCATGAAGA
Cattle_TCONS_00030568       TCCCTGTCTGTGGCATTTTGTTATGGCAGCTGAGCCACTTTCATAAGAAA
Chicken_TCONS_00009466      TGGCTGATCAAAGCAGTGCCCTAGGCAACATGAGAGAGCTTCCCAGCCAA
                                                                              

Mouse_XR_384341.3           --------------------------------------------------
Mouse_XR_384342.3           --------------------------------------------------
Pig_TCONS_00043896          --------------------------------------------------
Mouse_XR_384343.1           --------------------------------------------------
Chicken_TCONS_00009468      ACAATAATATCAGAAACTTTTATGCAGGTTTCGTTGCTCTCAGCCTCCCT
Cattle_TCONS_00030568       GTGACCTGCTTACCTACTGGATTACCACTCTTCCATCTCACACTGCCTCT
Chicken_TCONS_00009466      CTGCATCTGGTTTCTGCAAAGGCAGACGGCTTCGGTTTGACTGCTGGGAT
                                                                              

Mouse_XR_384341.3           --------------------------------------------------
Mouse_XR_384342.3           --------------------------------------------------
Pig_TCONS_00043896          --------------------------------------------------
Mouse_XR_384343.1           --------------------------------------------------
Chicken_TCONS_00009468      TGCTGGAACTCCACCAACTCAAGGGATGCATCATTCATTTTTGCTTGGTA
Cattle_TCONS_00030568       CAATGGTACTCATCTGGATGTCCATGTACTGCCCCAGGGTTAGCTTCCAT
Chicken_TCONS_00009466      TGACTGGAAGGAAACTTAGATGTGTTTCTTTTTTTTTTTCCCCAATAGTT
                                                                              

Mouse_XR_384341.3           --------------------------------------------------
Mouse_XR_384342.3           --------------------------------------------------
Pig_TCONS_00043896          --------------------------------------------------
Mouse_XR_384343.1           --------------------------------------------------
Chicken_TCONS_00009468      GAATTAAATCCTAAAGTTGCCTAAAGAGTGCACTGTCCCAGACAGCAAGC
Cattle_TCONS_00030568       ATGCAGGGTAGAAAACTAAGATTGAGAAAGAATTAATCAGATTATCTACT
Chicken_TCONS_00009466      TTTCCCCCTCAGCTTATCAGTCATGTCAGCCCTACACAACAAGGAATAAC
                                                                              

Mouse_XR_384341.3           --------------------------------------------------
Mouse_XR_384342.3           --------------------------------------------------
Pig_TCONS_00043896          --------------------------------------------------
Mouse_XR_384343.1           --------------------------------------------------
Chicken_TCONS_00009468      CTAATACTTGTCAACTGATCAGAAAAAGTTCTTCAAGCAAAAATAAATTA
Cattle_TCONS_00030568       CTTATTTTTTTAAGAGGCCACAGTATAGGTAAGGGGTAAATTTGAGGGGA
Chicken_TCONS_00009466      TGAAGACTTTTGGCTTTCATCCACACCTGGGAAGCTTACATCATCCTCAT
                                                                              

Mouse_XR_384341.3           --------------------------------------------------
Mouse_XR_384342.3           --------------------------------------------------
Pig_TCONS_00043896          --------------------------------------------------
Mouse_XR_384343.1           --------------------------------------------------
Chicken_TCONS_00009468      CTCCAGCACTGGTGGACTTAACCAAATCTGTTGAAGGCAACATCAAAAAG
Cattle_TCONS_00030568       TGTGAAGTGCAAGTGTTCAAACCTGGACAGATGA--CCAAACTCCAGATT
Chicken_TCONS_00009466      GGAAGGCTTCAAAAGTGTGGCAAACAAGGAGTAAAATATTGGCCTGGCAA
                                                                              

Mouse_XR_384341.3           --------------------------------------------------
Mouse_XR_384342.3           --------------------------------------------------
Pig_TCONS_00043896          --------------------------------------------------
Mouse_XR_384343.1           --------------------------------------------------
Chicken_TCONS_00009468      GACCAAATGGTACCCACTCCTCACTCCTGATTCCCAGAGTCTATCCAGGA
Cattle_TCONS_00030568       ATTCATGTGAAGATTCCTATTCCTATGGGAAGAAAAAGGGAGACCCATTT
Chicken_TCONS_00009466      AGATGAAACTCTTGAGAAATGCCCTGGTTTCTGAGCCCTGCCCGTAGTTC
                                                                              

Mouse_XR_384341.3           --------------------------------------------------
Mouse_XR_384342.3           --------------------------------------------------
Pig_TCONS_00043896          --------------------------------------------------
Mouse_XR_384343.1           --------------------------------------------------
Chicken_TCONS_00009468      GATATTTTACACTAATCCAGTGGCTAGCTCTGAATCAGCAGCTTAACTGG
Cattle_TCONS_00030568       CTCATTCTACACGGAAAACTAAACTTCTAGGTTAGTAAATACCCGCATAT
Chicken_TCONS_00009466      TGCTGATCAGGATGCAGATCTGCTCCAGCTAAGTAATGTAGCATGCAAAC
                                                                              

Mouse_XR_384341.3           --------------------------------------------------
Mouse_XR_384342.3           --------------------------------------------------
Pig_TCONS_00043896          --------------------------------------------------
Mouse_XR_384343.1           --------------------------------------------------
Chicken_TCONS_00009468      TCCATTTCCAGCAGTTGTTAAGTTTAAATCTCGTTAAAATCATGCTGTGG
Cattle_TCONS_00030568       AAAAACAAAAAGTATATAGATATCAGATGAAAATGTAAAACATGTGACAT
Chicken_TCONS_00009466      AGGGAGAAAAAAGAATTTGGGAAGGAATTATGGATCTGTGAATAATTTTG
                                                                              

Mouse_XR_384341.3           --------------------------------------------------
Mouse_XR_384342.3           --------------------------------------------------
Pig_TCONS_00043896          --------------------------------------------------
Mouse_XR_384343.1           --------------------------------------------------
Chicken_TCONS_00009468      CTGATGCTGAGTAGACAGCAAAGCTTATGGCCAGAGACTGAACATGGAAC
Cattle_TCONS_00030568       AAAAGCCATAAAGAAAAATCTTGACAAACTCGAGTACATAAAAATTTTAA
Chicken_TCONS_00009466      ACTTCAGCTCTCACCAATTATACGTGCCATGGTGTATTGCGTGTTGAGTC
                                                                              

Mouse_XR_384341.3           --------------------------------------------------
Mouse_XR_384342.3           --------------------------------------------------
Pig_TCONS_00043896          --------------------------------------------------
Mouse_XR_384343.1           --------------------------------------------------
Chicken_TCONS_00009468      AGCAAGTGTGGATGTAAACACCACCAGATGAGCACCGTAAACACCTA-TG
Cattle_TCONS_00030568       ACTAGAACAAAAAGACAGCTTAAACAAATTTAAAAGATAAATAAAAACTA
Chicken_TCONS_00009466      ACTCCCAAGAGTTGTCGAGTACCATAAATTTACATTAATACAAAACATAC
                                                                              

Mouse_XR_384341.3           ------------------------------GACACACAAAACCAGCCAGC
Mouse_XR_384342.3           ------------------------------GACACACAAAACCAGCCAGC
Pig_TCONS_00043896          -------------------------------------------------A
Mouse_XR_384343.1           --------------------------------------------------
Chicken_TCONS_00009468      ACCCATCCCAATTACATAGACTCCATAGCAAGCACTTCAGAACAGATCCC
Cattle_TCONS_00030568       AGGGAAAATACTGCTCTATATTACAAAGGGTTCGTATCCAGGTTGTTATA
Chicken_TCONS_00009466      TACTATGCGCCTTCATGATGCTGAGGGTCACGAACATCACTCTCATT-TT
                                                                              

Mouse_XR_384341.3           ACAGACTCTTATCACGTCCTTTCTCTTCTAATAAACCAAGAGTAAGACCT
Mouse_XR_384342.3           ACAGACTCTTATCACGTCCTTTCTCTTCTAATAAACCAAGAGT-------
Pig_TCONS_00043896          ATTCATCATTAG-ACGGTCTCTGAAATCTCTGTAGACAAGA---------
Mouse_XR_384343.1           --------------------------------------------------
Chicken_TCONS_00009468      ACAGCACATGGAAAGGCTCTTGTAGGTCATAAAGAAAAAAAAACAAAAAC
Cattle_TCONS_00030568       AAACTCCTATAAATCATTATAAAAACACCCAGAAAATGTATAAAATGATC
Chicken_TCONS_00009466      ATGTCCTGTGATGGCAATTTCTTAGTCCACTAAAAGCAAAAAGAGCTGCA
                                                                              

Mouse_XR_384341.3           GTTTCTCTAAAGTTGCTCCCA--------CTCCCGCTGCTG-----TTAC
Mouse_XR_384342.3           -------------TGCTCCCA--------CTCCCGCTGCTG-----TTAC
Pig_TCONS_00043896          -------------TGCCAATG--------ATCGCTTCAGGA-----CAAG
Mouse_XR_384343.1           --------------------------------------------------
Chicken_TCONS_00009468      AAAAAAACACAACTAGTTTTA--------ATCACACACGAAATGAATCAG
Cattle_TCONS_00030568       AAAGGATATGAACTGACCCATGAGATAATACCAAAAAACAAATAAACAAA
Chicken_TCONS_00009466      TATGTT-----ATCACCAGAACACACTATCTTGCTTTACAGGAGATGCTT
                                                                              

Mouse_XR_384341.3           TTAAAATAGTTTTCCGTGAGACTTCTCTGGAAACACATACCTTGTTTGTG
Mouse_XR_384342.3           TTAAAATAGTTTTCCGTGAGACTTCTCTGGAAACACATACCTTGTTTGTG
Pig_TCONS_00043896          GCAAAATTGTATTCA--CAAATTAAATTAGTACCAT-CCTGGAATTTATG
Mouse_XR_384343.1           --------------------------------------------------
Chicken_TCONS_00009468      TTGAAAAAAGTTACTATTTTCAGAACCAACGAGAACAGCTTCAAGGATGG
Cattle_TCONS_00030568       CAAAACAACAACACTACCAACAACAGCAACAAAAAAACACACACACTCAA
Chicken_TCONS_00009466      GCCAATAAAATTATTCCAGCTATCCACACATTCCAGTCTTTGGCAACGGA
                                                                              

Mouse_XR_384341.3           ACAATTTCAGAGTGACTCCTTTTAACTCATCCTTGGTGAAGGATCAG---
Mouse_XR_384342.3           ACAATTTCAGAGTGACTCCTTTTAACTCATCCTTGGTGAAGGATCAG---
Pig_TCONS_00043896          GAGAACTCCGACTTA-TGAATATGAAGAATGGGTGGGAGAGCATCAG---
Mouse_XR_384343.1           -------------------ACCTGCCCAGTTCTTGA------AGCAC---
Chicken_TCONS_00009468      AAAGGTTTCAAGGTTTCAGACATGTATGTCCTTTCATGAATTTTCAA---
Cattle_TCONS_00030568       GAAGATACCTTTACTAATAATTAGGAAAATGCAAAGTAAAACAGTAAGTC
Chicken_TCONS_00009466      GCAAACCTTGGCATTACCACGTTGATATGAGTCTGCAAACTCAGCAGTAA
                                                                         *    

Mouse_XR_384341.3           -AGG--AAACTTTCCAAACTCCCATAT-GCCAT--GCTCAAACTCTGCTC
Mouse_XR_384342.3           -AGG--AAACTTTCCAAACTCCCATAT-GCCAT--GCTCAAACTCTGCTC
Pig_TCONS_00043896          --GG--ACTCCTCCCCTCTGGCTGTGTAGATAT--AGTGAAAGGA-GTAC
Mouse_XR_384343.1           -ATG--ATTTGTGACAGCTCTTTTTTGAGACAC--ATAGAAACGAGGTGG
Chicken_TCONS_00009468      -AGGCAATGCAAGCAGGTTCACTTTTCAAACAT--TTAAAAATATACTGG
Cattle_TCONS_00030568       AATAGCATTTTTTATCCTTCAGTTTGTTAATAATAATAATAATGACATTC
Chicken_TCONS_00009466      CATG--AGTTCTTGCAAGTTCCTCCCTAAAAATCTAATCAGCATCATTAA
                                  *                        *                  

Mouse_XR_384341.3           CCGAGCTACCCTGGT-CAAGTTCGTGAACTA--TTAC--CAGCATCAGCT
Mouse_XR_384342.3           CCGAGCTACCCTGGT-CAAGTTCGTGAACTA--TTAC--CAGCATCAGCT
Pig_TCONS_00043896          AAGAACTACCTTCA--------CAGAAGCCT--TCAC--CAGTGTCTCCA
Mouse_XR_384343.1           TCAGACCAGATCCA--------TCCACGCCT--GGAC--CTGTCAAGTTA
Chicken_TCONS_00009468      AGAGACCTTCTCTACACATCAAAGTACACAT--CTACA-CTGTGCCACTG
Cattle_TCONS_00030568       TAGTGGAATATCCAG-TGCCAGCAAAGGTTT--GGTGC-TCTTAAGGACT
Chicken_TCONS_00009466      GGAAACCTTTTGAGAACAGACAGAGATGCTTGATGACTCTAAGGTTCATG
                                                                              

Mouse_XR_384341.3           AGATAACATAAGGC-TGCATTCATCACAATGGCAT--ATAACTGTTGGCT
Mouse_XR_384342.3           AGATAACATAAGGC-TGCATTCATCACAATGGCAT--ATAACTGTTGGCT
Pig_TCONS_00043896          ACTTGATTC----C-TTCTCTGAACTCCAGAATCC--TTATTCTCTGAGC
Mouse_XR_384343.1           GGACAAAATGTGGC-TCCATT-ATGTTGGTGG--------------AGAA
Chicken_TCONS_00009468      ACCTTAAA-ACCCT-TCCACTGGTCTCCATTTGCA--TGTTGTTGCTATG
Cattle_TCONS_00030568       TCTTACAATGTACCATGCTCTCTTTCTAGTATTTT--ACATATATCAACA
Chicken_TCONS_00009466      GTCCAAGCTCTGGTTCTCTTGGGTTTCCCTGACATGCCCAGCATTTCTCC
                                             *                                

Mouse_XR_384341.3           ATATAGGAACTAGTTTCATCTTTTGAAGTCGGTCTACTAAGAATATTTGC
Mouse_XR_384342.3           ATATAGGAACTAGTTTCATCTTTTGAAGTCGGTCTACTAAGAATATTTGC
Pig_TCONS_00043896          CTGTGGATGCCAATTCTGGCTGCTCAGGACAGTCATCTGAAGACTTGGTT
Mouse_XR_384343.1           ATATCGAGGCTAGGGAAGGCTCTCCAGGG-AGAGGCCGGAGGACA-----
Chicken_TCONS_00009468      GTAAATGCATCAAACTAAAGAACTTGTTGGAAAAAAATAAGGTTGAGTTT
Cattle_TCONS_00030568       CATTTAATTCTCATAAAAACCCTGTAGGTAAGTGTCATATTATCATTTTC
Chicken_TCONS_00009466      AGGAAGGAATTTGGCTTCACTGCCCTTTGTGATGTTC--AAATCTTTGTC
                                                                              

Mouse_XR_384341.3           TTTTTACCATCACT-TTCTTGGAAAGTTCCTCAAGGATCTGTTCCAGCCA
Mouse_XR_384342.3           TTTTTACCATCACT-TTCTTGGAAAGTTCCTCAAGGATCTGTTCCAGCCA
Pig_TCONS_00043896          GTTTTGTTCTTAGTATTGTTTAATACAGATATATGGGATAACTTGTGCTA
Mouse_XR_384343.1           GCTTTGTTACCAGT-TTGTCACACAAAGGGACATTATAAAGTTTTTTTTT
Chicken_TCONS_00009468      CTGCCTTTAGTCACACTGGGGCAGACATTTATCTCAGCCAAGTTTCACCA
Cattle_TCONS_00030568       ATTTTACGGTTGAA-CTGAGGGGCATGTTGTTGTTTTTCAGTTGCTAAGT
Chicken_TCONS_00009466      ACATTTCCTTCATGCCAGGAGCCCAATGGTCCGGAGTTCTAGCAGCACTT
                                                    *                         

Mouse_XR_384341.3           AACAAGAGAGTAAAGCAGAGAACAAGGTCAGCAAATAGAAGGGGGGGGAA
Mouse_XR_384342.3           AACAAGAGAGTAAAGCAGAGAACAAGGTCAGCAAATAGAAGGGGGGGGAA
Pig_TCONS_00043896          AATAAAATATATTATTAGAGT-CAA-------------------------
Mouse_XR_384343.1           ACCTTC--------------------------------------------
Chicken_TCONS_00009468      GGGAAAACTGGAAAGTAATACAGAGAACTACAAAAAAAAGAAAGTAATAA
Cattle_TCONS_00030568       CCTATCTGACTCTTTGTGACCTCATGGACTGTAGCATGCCAGACTCCTCT
Chicken_TCONS_00009466      TTCAAAGAGTATTACTGAGGCTTAGCATC-GCATGTAAAACAGTAAATCA
                                                                              

Mouse_XR_384341.3           CAGTCTTGGGATTCTAGAAGACTTGGCATGCACCCAATCTGTCTGGTAAA
Mouse_XR_384342.3           CAGTCTTGGGATTCTAGAAGACTTGGCATGCACCCAATCTGTCTGGTAAA
Pig_TCONS_00043896          --------------------------------------------------
Mouse_XR_384343.1           --------------------------------------------------
Chicken_TCONS_00009468      CAGAAAGAAAAAGAGCACAGATTTAAAATAATTTTAGAGAAGAAGGGAAA
Cattle_TCONS_00030568       GTCCTCCCCTATCTCCCAGAGTTTGCTCAAATTCAAGTCCCTTGAGTCAG
Chicken_TCONS_00009466      GAGCCTGTAAGCCTGCACAGAAGTTTCTGTATTTGGGTCTGATTCTGGTG
                                                                              

Mouse_XR_384341.3           AGATCTGAAGAGGTAGTGAGA-----------------------------
Mouse_XR_384342.3           AGATCTGAAGAGGTAGTGAGA-----------------------------
Pig_TCONS_00043896          --------------------------------------------------
Mouse_XR_384343.1           --------------------------------------------------
Chicken_TCONS_00009468      GAGCACACGAGAAAAAAGGCACAGCTCATGTAGTTACTCTTGCTGGACTC
Cattle_TCONS_00030568       TGATGCTATCTACCTGATGGA-ACATGTTTTAGTGACATATACTAAGATC
Chicken_TCONS_00009466      CTCAGTCACACCACAACTGCAGACAAAACTGGATGAGGAAAGCTAAGCAA
                                                                              

Mouse_XR_384341.3           --------------------------------------------------
Mouse_XR_384342.3           --------------------------------------------------
Pig_TCONS_00043896          --------------------------------------------------
Mouse_XR_384343.1           --------------------------------------------------
Chicken_TCONS_00009468      GTTCAGATTGTGTTTGATTTCTAATTAAGTTTTTTTGTTCTCCAGTTCAA
Cattle_TCONS_00030568       TCACAGTTTATAAGTGCCTCTCTATTCAACACTTTTAACCATTAGACTAG
Chicken_TCONS_00009466      GACAAGGGTGCTGAAGAGCCTTCCCACCTCCTAAACATTTCTGTATGCTG
                                                                              

Mouse_XR_384341.3           --------------------------------------------------
Mouse_XR_384342.3           --------------------------------------------------
Pig_TCONS_00043896          --------------------------------------------------
Mouse_XR_384343.1           --------------------------------------------------
Chicken_TCONS_00009468      ACAATACTTTTAACTTCTTGTAAGTACTTTACACGGGAATTAAATTAGTA
Cattle_TCONS_00030568       ACTGC-CTATAAGTTGGTAGTGGTTTCTCTGGATGGCAGTTTGGCTGTAA
Chicken_TCONS_00009466      GTGATAACATTTGTAGTAAAACTCTTAAGACCATAAGGTCTTCATGGCAT
                                                                              

Mouse_XR_384341.3           --------------------------------------------------
Mouse_XR_384342.3           --------------------------------------------------
Pig_TCONS_00043896          --------------------------------------------------
Mouse_XR_384343.1           --------------------------------------------------
Chicken_TCONS_00009468      TAACAACAACAAAAAAAACCCTCTGCTCCAGCAGCCCCGGATATGACAGA
Cattle_TCONS_00030568       TGAAAATTTTTAAATGGACACACAAACTATTGAATCTTGAGTAGTCTGGG
Chicken_TCONS_00009466      GCTGCAGAGCTGTGTTCTTACCCCAACCCAAGCACCCTGTGGATGAGGAC
                                                                              

Mouse_XR_384341.3           --------------------------------------------------
Mouse_XR_384342.3           --------------------------------------------------
Pig_TCONS_00043896          --------------------------------------------------
Mouse_XR_384343.1           --------------------------------------------------
Chicken_TCONS_00009468      ATAGAGAATCTTCTCCTTAAGCAGATAAAAAAAAATGCACCTAAAATAGC
Cattle_TCONS_00030568       ATCTGGAATTAAATTAAATTCCAACTTAAATTAAATTCCAATTTAGGTTG
Chicken_TCONS_00009466      TCAGCTTCAAGTGCAACAACGCAGGTTGTTCTGCACACACGCCACATTCT
                                                                              

Mouse_XR_384341.3           --------------------------------------------------
Mouse_XR_384342.3           --------------------------------------------------
Pig_TCONS_00043896          --------------------------------------------------
Mouse_XR_384343.1           --------------------------------------------------
Chicken_TCONS_00009468      TTTATTTCCTATCAATAATCACGCAACTTAAGAGAAAAGTGAGAACTCCA
Cattle_TCONS_00030568       GAATCTGAACCCCACTAATTACTAAACAAGCCAGTTTACCTATCTGAGTC
Chicken_TCONS_00009466      TTAGAAGGTGTTGTTGTGTCTCTTGTCTCCACCCTCAAGAAATCCAAAAA
                                                                              

Mouse_XR_384341.3           --------------------------------------------------
Mouse_XR_384342.3           --------------------------------------------------
Pig_TCONS_00043896          --------------------------------------------------
Mouse_XR_384343.1           --------------------------------------------------
Chicken_TCONS_00009468      GCAGCCATCTCAGCCTGGGCAGCAAGGGGAACCCATGAAACACTTGGAGG
Cattle_TCONS_00030568       CCAGAATTTTTATCTTTAAAATGGTTATATAGCTTTCCTATGTAAGTGTG
Chicken_TCONS_00009466      CACTTGAAAAGATCATAGCAGTCAGATGAGATTAGAGAAGATATCACAAA
                                                                              

Mouse_XR_384341.3           --------------------------------------------------
Mouse_XR_384342.3           --------------------------------------------------
Pig_TCONS_00043896          --------------------------------------------------
Mouse_XR_384343.1           --------------------------------------------------
Chicken_TCONS_00009468      AAAGAAAGGGAAAGCAGAGGGAGGGAGCGAGGCTCCGTCGATCCCAAGCA
Cattle_TCONS_00030568       TTGTGAGAATTAAAGTACAGAAACAGTGGAATTTTTCTTCTAAAAGGAAA
Chicken_TCONS_00009466      TGGAAACAGATGATGCAAGTCGTCCCCAGCAAGTAGCACCTGGTCGTGAA
                                                                              

Mouse_XR_384341.3           --------------------------------------------------
Mouse_XR_384342.3           --------------------------------------------------
Pig_TCONS_00043896          --------------------------------------------------
Mouse_XR_384343.1           --------------------------------------------------
Chicken_TCONS_00009468      CAAGGGTCATTCAGCCACTGTAGAAGAACTCACAGGAGTGGCACAGAAAA
Cattle_TCONS_00030568       AAATGGCA------------------------------------------
Chicken_TCONS_00009466      GCATGAAGAAACAGGTTTTGAATCACCAAGGAAATGGCATCAAAATACAC
                                                                              

Mouse_XR_384341.3           --------------------------------------------------
Mouse_XR_384342.3           --------------------------------------------------
Pig_TCONS_00043896          --------------------------------------------------
Mouse_XR_384343.1           --------------------------------------------------
Chicken_TCONS_00009468      AAGGAAAAGGTGAAGCCTTGAGCTCAGTAACAGGGATTATATTGTCACAC
Cattle_TCONS_00030568       --------------------------------------------------
Chicken_TCONS_00009466      CCCTGACTGGCTGAACCGCAGAACTCCCTGTCGTGAGATATTCCTCAGAC
                                                                              

Mouse_XR_384341.3           --------------------------------------------------
Mouse_XR_384342.3           --------------------------------------------------
Pig_TCONS_00043896          --------------------------------------------------
Mouse_XR_384343.1           --------------------------------------------------
Chicken_TCONS_00009468      AGACATTCCTTTAGCTCTCTAAGCAAAGAAAACGCCACCAAATGGAAACC
Cattle_TCONS_00030568       --------------------------------------------------
Chicken_TCONS_00009466      CAAAATCCAAAGTAATACTCAGAAGACAACGAGGACTTCCTGTGCAAGGT
                                                                              

Mouse_XR_384341.3           --------------------------------------------------
Mouse_XR_384342.3           --------------------------------------------------
Pig_TCONS_00043896          --------------------------------------------------
Mouse_XR_384343.1           --------------------------------------------------
Chicken_TCONS_00009468      AGATTTTCGAAGTGAACTAAATTCCCAAGTCTTCTATAAGCTTTACTTAA
Cattle_TCONS_00030568       --------------------------------------------------
Chicken_TCONS_00009466      ACTCCTGCTGGGTTAGGAAGGAAGGAAAGGAAGAAGGGAAGGAAGGGAAG
                                                                              

Mouse_XR_384341.3           --------------------------------------------------
Mouse_XR_384342.3           --------------------------------------------------
Pig_TCONS_00043896          --------------------------------------------------
Mouse_XR_384343.1           --------------------------------------------------
Chicken_TCONS_00009468      GTTCAAAACACAATCCACCTGCAACCACGGACAAACTAATAGCACTTTTT
Cattle_TCONS_00030568       --------------------------------------------------
Chicken_TCONS_00009466      GAAGAAGGGAAGGAAGGAAGGAAGACCATAGAAGAAAAGCCCATTCTTCT
                                                                              

Mouse_XR_384341.3           --------------------------------------------------
Mouse_XR_384342.3           --------------------------------------------------
Pig_TCONS_00043896          --------------------------------------------------
Mouse_XR_384343.1           --------------------------------------------------
Chicken_TCONS_00009468      GTCGGGTTTTGTCTTGTTGTAATTCAGGGCACATTCATCTTTTGGCAAGG
Cattle_TCONS_00030568       --------------------------------------------------
Chicken_TCONS_00009466      TACGCCCATTGAGTAGTAACTTAGAGAAAAGAGCACCACCTAGTGCTATG
                                                                              

Mouse_XR_384341.3           --------------------------------------------------
Mouse_XR_384342.3           --------------------------------------------------
Pig_TCONS_00043896          --------------------------------------------------
Mouse_XR_384343.1           --------------------------------------------------
Chicken_TCONS_00009468      AATACATAACGTGAAGGGAAACGCCTGACTAGGCTTTCTTTCCCCTCCAC
Cattle_TCONS_00030568       --------------------------------------------------
Chicken_TCONS_00009466      TGCTGTTTGGTGGTGCTGCGGTGTCCCATGCCCTTCTTCCTTCTGATTTC
                                                                              

Mouse_XR_384341.3           --------------------------------------------------
Mouse_XR_384342.3           --------------------------------------------------
Pig_TCONS_00043896          --------------------------------------------------
Mouse_XR_384343.1           --------------------------------------------------
Chicken_TCONS_00009468      GAAAGAATGAGTTTGTGGTTACCTCACGAGCAGTGGAAAGGCAAGTTTAT
Cattle_TCONS_00030568       --------------------------------------------------
Chicken_TCONS_00009466      AGCGTTCTCCCACCGTGTGCTGCTCAGCAGCACGGAGCATCCCAGCTCCC
                                                                              

Mouse_XR_384341.3           --------------------------------------------------
Mouse_XR_384342.3           --------------------------------------------------
Pig_TCONS_00043896          --------------------------------------------------
Mouse_XR_384343.1           --------------------------------------------------
Chicken_TCONS_00009468      TTCCTAGAAAGCAAGATCACAGATCCCAGCCTGCCCCAAGCAATATCAGT
Cattle_TCONS_00030568       --------------------------------------------------
Chicken_TCONS_00009466      GAGGAGGACAGCAGCTGGTTTGCCCAGAGCCCGACATCTCTCCGTTCTGT
                                                                              

Mouse_XR_384341.3           --------------------------------------------------
Mouse_XR_384342.3           --------------------------------------------------
Pig_TCONS_00043896          --------------------------------------------------
Mouse_XR_384343.1           --------------------------------------------------
Chicken_TCONS_00009468      TACGGATGATCGAGTCAGATATGATGAAACCTGAATTAATTCAGCAGCAG
Cattle_TCONS_00030568       --------------------------------------------------
Chicken_TCONS_00009466      GCAGCCTGAATGAGGCAGCGCCTTGGGCACATGGTTAGCATAATTACGGT
                                                                              

Mouse_XR_384341.3           --------------------------------------------------
Mouse_XR_384342.3           --------------------------------------------------
Pig_TCONS_00043896          --------------------------------------------------
Mouse_XR_384343.1           --------------------------------------------------
Chicken_TCONS_00009468      ATGGTGCTGTGTTTTTTTTCCCCAGCTAAAATGCAAAACATATGGATGGG
Cattle_TCONS_00030568       --------------------------------------------------
Chicken_TCONS_00009466      GGTTGCTCTGATTCATTCAGGCCGGATTCTACCGTCCTTACTCACACAGA
                                                                              

Mouse_XR_384341.3           --------------------------------------------------
Mouse_XR_384342.3           --------------------------------------------------
Pig_TCONS_00043896          --------------------------------------------------
Mouse_XR_384343.1           --------------------------------------------------
Chicken_TCONS_00009468      GTGGCATAAAGTTTCAGCAAAGGACAAGGGAATGTTTGTTTAAGTCACGG
Cattle_TCONS_00030568       --------------------------------------------------
Chicken_TCONS_00009466      GGAGATCTGTGCCTCACTGATGGGCCCCGCTGCTTTCACTGGACTGAAAG
                                                                              

Mouse_XR_384341.3           --------------------------------------------------
Mouse_XR_384342.3           --------------------------------------------------
Pig_TCONS_00043896          --------------------------------------------------
Mouse_XR_384343.1           --------------------------------------------------
Chicken_TCONS_00009468      TGCAAAGAGTAACATGAAAACTTACAAAAGATATGCAACCTGAGCTTTCC
Cattle_TCONS_00030568       --------------------------------------------------
Chicken_TCONS_00009466      GCAGTAATCAATGCTCACAGAGCAGGCCTGGGAAAGCAGATGACCAGATT
                                                                              

Mouse_XR_384341.3           --------------------------------------------------
Mouse_XR_384342.3           --------------------------------------------------
Pig_TCONS_00043896          --------------------------------------------------
Mouse_XR_384343.1           --------------------------------------------------
Chicken_TCONS_00009468      AAAAGCTACACCTCTTTGGTATCCTTCCATTAACAAACTCTCCAACAGAA
Cattle_TCONS_00030568       --------------------------------------------------
Chicken_TCONS_00009466      CCTGCACCTTGAAAAACAGGTGGTGTTCTTTGCCTTTACCTTCTGATTCT
                                                                              

Mouse_XR_384341.3           --------------------------------------------------
Mouse_XR_384342.3           --------------------------------------------------
Pig_TCONS_00043896          --------------------------------------------------
Mouse_XR_384343.1           --------------------------------------------------
Chicken_TCONS_00009468      ATATTTCCCAACGCTTGACAAGACCCCAAAAAAATCACTATTTAATACTG
Cattle_TCONS_00030568       --------------------------------------------------
Chicken_TCONS_00009466      ACACTCGTGCCAAGCTTCTAAGCTTGTCTTTACGCAGCTGAAAGCTCTGT
                                                                              

Mouse_XR_384341.3           --------------------------------------------------
Mouse_XR_384342.3           --------------------------------------------------
Pig_TCONS_00043896          --------------------------------------------------
Mouse_XR_384343.1           --------------------------------------------------
Chicken_TCONS_00009468      CCAAACAACTTATTTTTTGCCCTCACTGGGGCATAATTGCATACTGCTGG
Cattle_TCONS_00030568       --------------------------------------------------
Chicken_TCONS_00009466      GCTTTTTTATTGCCTTCTTTAAATCAAAATTTGCAGGAGGGAGATCTTCA
                                                                              

Mouse_XR_384341.3           --------------------------------------------------
Mouse_XR_384342.3           --------------------------------------------------
Pig_TCONS_00043896          --------------------------------------------------
Mouse_XR_384343.1           --------------------------------------------------
Chicken_TCONS_00009468      ACTGCTGAACTTCATTCATACTTCATTTTCTCAGATATTTTTCCCAAAAA
Cattle_TCONS_00030568       --------------------------------------------------
Chicken_TCONS_00009466      ATGAAAACACTGCTTTCCATGAGAGTTTCCATCCTTCGCTGTCATTAAGA
                                                                              

Mouse_XR_384341.3           --------------------------------------------------
Mouse_XR_384342.3           --------------------------------------------------
Pig_TCONS_00043896          --------------------------------------------------
Mouse_XR_384343.1           --------------------------------------------------
Chicken_TCONS_00009468      ACTTTCACATCCTCACATCATCACAGCTGGATTGTAACTGAAGAAAATCG
Cattle_TCONS_00030568       --------------------------------------------------
Chicken_TCONS_00009466      TGGACCATACGTAACCTTAACTCTTTTTGTCTGCATTTATTGTAAAAATC
                                                                              

Mouse_XR_384341.3           --------------------------------------------------
Mouse_XR_384342.3           --------------------------------------------------
Pig_TCONS_00043896          --------------------------------------------------
Mouse_XR_384343.1           --------------------------------------------------
Chicken_TCONS_00009468      TGGCTCATTTTTAGGGCCCAGTGGATAGTACTGTAATCTATTTTGTTGCT
Cattle_TCONS_00030568       --------------------------------------------------
Chicken_TCONS_00009466      CACCTCGCTGCCTTTGTTTATGTCTTTTGGTTATTAATCCATACAATGTT
                                                                              

Mouse_XR_384341.3           --------------------------------------------------
Mouse_XR_384342.3           --------------------------------------------------
Pig_TCONS_00043896          --------------------------------------------------
Mouse_XR_384343.1           --------------------------------------------------
Chicken_TCONS_00009468      TATCTACTTACAGAACGATTTAAATAGCAAGAGATGCTTAGCACTGTACG
Cattle_TCONS_00030568       --------------------------------------------------
Chicken_TCONS_00009466      TGTATTCATATTTTTAGCACTGAACACCTTCCATTCTGACTCACAGCTTC
                                                                              

Mouse_XR_384341.3           --------------------------------------------------
Mouse_XR_384342.3           --------------------------------------------------
Pig_TCONS_00043896          --------------------------------------------------
Mouse_XR_384343.1           --------------------------------------------------
Chicken_TCONS_00009468      GGAAGCATGCAACCAGTAGCTCTGCCCTCCAGAGCCTGCAATATATACCA
Cattle_TCONS_00030568       --------------------------------------------------
Chicken_TCONS_00009466      ACGTTTTCTGTCACAGTGTAATTAAAATATCCCAAGAAGGGAAGAAACAG
                                                                              

Mouse_XR_384341.3           --------------------------------------------------
Mouse_XR_384342.3           --------------------------------------------------
Pig_TCONS_00043896          --------------------------------------------------
Mouse_XR_384343.1           --------------------------------------------------
Chicken_TCONS_00009468      AGCAGGCACGGATATTCAGCTGACATTTGTGGAGCTATTCATGGTAGGCA
Cattle_TCONS_00030568       --------------------------------------------------
Chicken_TCONS_00009466      GTGAATCAACTCAGAATGATTCTGCATCAGCTGTCGTTATGTATTATGTA
                                                                              

Mouse_XR_384341.3           --------------------------------------------------
Mouse_XR_384342.3           --------------------------------------------------
Pig_TCONS_00043896          --------------------------------------------------
Mouse_XR_384343.1           --------------------------------------------------
Chicken_TCONS_00009468      GCCTAAACACAACAGAAAGCACTTGCGGAACAGCAACCTAAGAAAGAAAA
Cattle_TCONS_00030568       --------------------------------------------------
Chicken_TCONS_00009466      AATAGGTCCAGACTTGAAGATACTTGTAGCATTGGCTATGTGGGTTAATT
                                                                              

Mouse_XR_384341.3           --------------------------------------------------
Mouse_XR_384342.3           --------------------------------------------------
Pig_TCONS_00043896          --------------------------------------------------
Mouse_XR_384343.1           --------------------------------------------------
Chicken_TCONS_00009468      CTAATTTCAACAGACCAAGTGCTTCAAAGCACACCTATCCAAAAGGCTGA
Cattle_TCONS_00030568       --------------------------------------------------
Chicken_TCONS_00009466      TACATAAGGATGTCTATAGTAAAATGTCATTTAAATGTCTTCTTCCATTT
                                                                              

Mouse_XR_384341.3           --------------------------------------------------
Mouse_XR_384342.3           --------------------------------------------------
Pig_TCONS_00043896          --------------------------------------------------
Mouse_XR_384343.1           --------------------------------------------------
Chicken_TCONS_00009468      TTCCGTCCACTCAGCTCCTTCTTTCCTGGTTGCAATAGCTGGATCCAGCA
Cattle_TCONS_00030568       --------------------------------------------------
Chicken_TCONS_00009466      ACATTTTTGAGTTTCCTGAGTGATCTTCATGAGCCATGCTACCATGGCTA
                                                                              

Mouse_XR_384341.3           --------------------------------------------------
Mouse_XR_384342.3           --------------------------------------------------
Pig_TCONS_00043896          --------------------------------------------------
Mouse_XR_384343.1           --------------------------------------------------
Chicken_TCONS_00009468      CAGAGGAAAAGAACTTTGGTGCAAAAGCTATTAGAAGTAACCGCTGAGAA
Cattle_TCONS_00030568       --------------------------------------------------
Chicken_TCONS_00009466      GATTCAATTAATCTAGTAATGGGTTATGTCTTCTACCTATGAAATTATTC
                                                                              

Mouse_XR_384341.3           --------------------------------------------------
Mouse_XR_384342.3           --------------------------------------------------
Pig_TCONS_00043896          --------------------------------------------------
Mouse_XR_384343.1           --------------------------------------------------
Chicken_TCONS_00009468      AAGGAACATGAAAGATGGAACGGTATTCAAACAGCAGATGGGGAGAAAAA
Cattle_TCONS_00030568       --------------------------------------------------
Chicken_TCONS_00009466      AGCATTGCACCGTACATTCCAACTGGTAGATGATAAAAATCAGCTCTTCA
                                                                              

Mouse_XR_384341.3           --------------------------------------------------
Mouse_XR_384342.3           --------------------------------------------------
Pig_TCONS_00043896          --------------------------------------------------
Mouse_XR_384343.1           --------------------------------------------------
Chicken_TCONS_00009468      AATATTACAGAAACTAGCACAAAAGCAAGAAGTGCAGAAGAGGGTCAACT
Cattle_TCONS_00030568       --------------------------------------------------
Chicken_TCONS_00009466      GATTTTTTCCACATCCTCTGATTTGGAAAACAAAACCTCTTTTCCACAGA
                                                                              

Mouse_XR_384341.3           --------------------------------------------------
Mouse_XR_384342.3           --------------------------------------------------
Pig_TCONS_00043896          --------------------------------------------------
Mouse_XR_384343.1           --------------------------------------------------
Chicken_TCONS_00009468      ATGTAGCTCAGAACTGGGGACGAGGGAGGACCAAAGCCAGTGCTCCCAGA
Cattle_TCONS_00030568       --------------------------------------------------
Chicken_TCONS_00009466      GGTTTTTATTTCTACGTCATAATCCTACTTTTTTTTCCCCTATCCAGCAG
                                                                              

Mouse_XR_384341.3           --------------------------------------------------
Mouse_XR_384342.3           --------------------------------------------------
Pig_TCONS_00043896          --------------------------------------------------
Mouse_XR_384343.1           --------------------------------------------------
Chicken_TCONS_00009468      ACAAATCTACGTAGCAGAAGGCTGAGGTTACAAGGGATGATGAACACATC
Cattle_TCONS_00030568       --------------------------------------------------
Chicken_TCONS_00009466      TCTTCTCAAAGGATACCCTTCAGCTGAGGAAGAAATGGTTTGGGTTATCC
                                                                              

Mouse_XR_384341.3           --------------------------------------------------
Mouse_XR_384342.3           --------------------------------------------------
Pig_TCONS_00043896          --------------------------------------------------
Mouse_XR_384343.1           --------------------------------------------------
Chicken_TCONS_00009468      CCATTTGCCTTATCAGAAGTTCACAGTGAATCCTGATCTCATGCCACAAG
Cattle_TCONS_00030568       --------------------------------------------------
Chicken_TCONS_00009466      ACACCTCCCTGCCATGTACCTGCACCTTCACTGCTGCAACCACTGCCACC
                                                                              

Mouse_XR_384341.3           --------------------------------------------------
Mouse_XR_384342.3           --------------------------------------------------
Pig_TCONS_00043896          --------------------------------------------------
Mouse_XR_384343.1           --------------------------------------------------
Chicken_TCONS_00009468      CAGCTTGATTAGTTGGGCAAATAAATAAATAAACAAACATACTGAAATTG
Cattle_TCONS_00030568       --------------------------------------------------
Chicken_TCONS_00009466      CACAGATACCACTTGTGACCATTTCTTACCCGGGACAGGATTTTTCATTT
                                                                              

Mouse_XR_384341.3           --------------------------------------------------
Mouse_XR_384342.3           --------------------------------------------------
Pig_TCONS_00043896          --------------------------------------------------
Mouse_XR_384343.1           --------------------------------------------------
Chicken_TCONS_00009468      AACTAGTAATCAGTACACTTCCCCTCTTGGAATACCAGAAATAGAAGGTT
Cattle_TCONS_00030568       --------------------------------------------------
Chicken_TCONS_00009466      CATGTTTTCA----------------------------------------
                                                                              

Mouse_XR_384341.3           --------------------------------------------------
Mouse_XR_384342.3           --------------------------------------------------
Pig_TCONS_00043896          --------------------------------------------------
Mouse_XR_384343.1           --------------------------------------------------
Chicken_TCONS_00009468      TAATTCATGAGCTACAATTATTACTTTCACTGTTATTGAAAAAATTTCCT
Cattle_TCONS_00030568       --------------------------------------------------
Chicken_TCONS_00009466      --------------------------------------------------
                                                                              

Mouse_XR_384341.3           --------------------------------------------------
Mouse_XR_384342.3           --------------------------------------------------
Pig_TCONS_00043896          --------------------------------------------------
Mouse_XR_384343.1           --------------------------------------------------
Chicken_TCONS_00009468      GACAGATGCCTTATATTTTGTGCACACAATTGCCATACTTGGCAGACGTC
Cattle_TCONS_00030568       --------------------------------------------------
Chicken_TCONS_00009466      --------------------------------------------------
                                                                              

Mouse_XR_384341.3           --------------------------------------------------
Mouse_XR_384342.3           --------------------------------------------------
Pig_TCONS_00043896          --------------------------------------------------
Mouse_XR_384343.1           --------------------------------------------------
Chicken_TCONS_00009468      AGATTTCACCGTGGTGAAGCAGCATTACAGTGCATGGCAGAGACCCAGGA
Cattle_TCONS_00030568       --------------------------------------------------
Chicken_TCONS_00009466      --------------------------------------------------
                                                                              

Mouse_XR_384341.3           --------------------------------------------------
Mouse_XR_384342.3           --------------------------------------------------
Pig_TCONS_00043896          --------------------------------------------------
Mouse_XR_384343.1           --------------------------------------------------
Chicken_TCONS_00009468      TGGGGTACAAGAAGGGCACATCTGAGATGATTCAGGGAAATCTGGGTGGC
Cattle_TCONS_00030568       --------------------------------------------------
Chicken_TCONS_00009466      --------------------------------------------------
                                                                              

Mouse_XR_384341.3           --------------------------------------------------
Mouse_XR_384342.3           --------------------------------------------------
Pig_TCONS_00043896          --------------------------------------------------
Mouse_XR_384343.1           --------------------------------------------------
Chicken_TCONS_00009468      CATATCCCACGGCTTCTCTTTGCTTCGGGGCTGTAACACTCAACAGATGC
Cattle_TCONS_00030568       --------------------------------------------------
Chicken_TCONS_00009466      --------------------------------------------------
                                                                              

Mouse_XR_384341.3           --------------------------------------------------
Mouse_XR_384342.3           --------------------------------------------------
Pig_TCONS_00043896          --------------------------------------------------
Mouse_XR_384343.1           --------------------------------------------------
Chicken_TCONS_00009468      CGACACTGTGGCACTCGTGCTCTTGCCAAAGTAGTGAATAAAGCACATAA
Cattle_TCONS_00030568       --------------------------------------------------
Chicken_TCONS_00009466      --------------------------------------------------
                                                                              

Mouse_XR_384341.3           --------------------------------------------------
Mouse_XR_384342.3           --------------------------------------------------
Pig_TCONS_00043896          --------------------------------------------------
Mouse_XR_384343.1           --------------------------------------------------
Chicken_TCONS_00009468      ACTCAAACGTAGGGAGGATTTCAAAATAAATGAATTAATTAATAAAACAC
Cattle_TCONS_00030568       --------------------------------------------------
Chicken_TCONS_00009466      --------------------------------------------------
                                                                              

Mouse_XR_384341.3           --------------------------------------------------
Mouse_XR_384342.3           --------------------------------------------------
Pig_TCONS_00043896          --------------------------------------------------
Mouse_XR_384343.1           --------------------------------------------------
Chicken_TCONS_00009468      TTCCACAGCTCTTCCCTTCACTGCTCTCTGATATTAAATATACCTGGTGA
Cattle_TCONS_00030568       --------------------------------------------------
Chicken_TCONS_00009466      --------------------------------------------------
                                                                              

Mouse_XR_384341.3           --------------------------------------------------
Mouse_XR_384342.3           --------------------------------------------------
Pig_TCONS_00043896          --------------------------------------------------
Mouse_XR_384343.1           --------------------------------------------------
Chicken_TCONS_00009468      TAAAACACTGTCCCCTAACTACTCATTTCCCTTGTTCTTTGCTTTTGGCC
Cattle_TCONS_00030568       --------------------------------------------------
Chicken_TCONS_00009466      --------------------------------------------------
                                                                              

Mouse_XR_384341.3           --------------------------------------------------
Mouse_XR_384342.3           --------------------------------------------------
Pig_TCONS_00043896          --------------------------------------------------
Mouse_XR_384343.1           --------------------------------------------------
Chicken_TCONS_00009468      ATTAACACAGTTCCAACTGGATTCCAACCTCCTCACTGACAGCGTGCCCA
Cattle_TCONS_00030568       --------------------------------------------------
Chicken_TCONS_00009466      --------------------------------------------------
                                                                              

Mouse_XR_384341.3           --------------------------------------------------
Mouse_XR_384342.3           --------------------------------------------------
Pig_TCONS_00043896          --------------------------------------------------
Mouse_XR_384343.1           --------------------------------------------------
Chicken_TCONS_00009468      ATGCTACAGGTCTGTTTCCTCCAGCTGCACCACCACACAGTTCGTGTCCT
Cattle_TCONS_00030568       --------------------------------------------------
Chicken_TCONS_00009466      --------------------------------------------------
                                                                              

Mouse_XR_384341.3           --------------------------------------------------
Mouse_XR_384342.3           --------------------------------------------------
Pig_TCONS_00043896          --------------------------------------------------
Mouse_XR_384343.1           --------------------------------------------------
Chicken_TCONS_00009468      TTCACTGTCTGTTCCACCTGAGGCGTCATCCAACCACATCTCAGTGGTTT
Cattle_TCONS_00030568       --------------------------------------------------
Chicken_TCONS_00009466      --------------------------------------------------
                                                                              

Mouse_XR_384341.3           --------------------------------------------------
Mouse_XR_384342.3           --------------------------------------------------
Pig_TCONS_00043896          --------------------------------------------------
Mouse_XR_384343.1           --------------------------------------------------
Chicken_TCONS_00009468      CTTTTTTTCCTTGGTTGTTGGTCAGCTTCCAGAGCTCTTCATCTTTTCAC
Cattle_TCONS_00030568       --------------------------------------------------
Chicken_TCONS_00009466      --------------------------------------------------
                                                                              

Mouse_XR_384341.3           --------------------------------------------------
Mouse_XR_384342.3           --------------------------------------------------
Pig_TCONS_00043896          --------------------------------------------------
Mouse_XR_384343.1           --------------------------------------------------
Chicken_TCONS_00009468      ATAACTCTTTATTATTATTTCCTCTTCTGTTTCCATACAGCATCTTAAAA
Cattle_TCONS_00030568       --------------------------------------------------
Chicken_TCONS_00009466      --------------------------------------------------
                                                                              

Mouse_XR_384341.3           --------------------------------------------------
Mouse_XR_384342.3           --------------------------------------------------
Pig_TCONS_00043896          --------------------------------------------------
Mouse_XR_384343.1           --------------------------------------------------
Chicken_TCONS_00009468      GGCTGCATTACCAATTGACGCTGAAGCGTATCATCTTTGTGTCTGGGACT
Cattle_TCONS_00030568       --------------------------------------------------
Chicken_TCONS_00009466      --------------------------------------------------
                                                                              

Mouse_XR_384341.3           --------------------------------------------------
Mouse_XR_384342.3           --------------------------------------------------
Pig_TCONS_00043896          --------------------------------------------------
Mouse_XR_384343.1           --------------------------------------------------
Chicken_TCONS_00009468      CTCAGTGACTCAGCATGAATTAAGGCCATCCTTCTCCAACAGAGGACTAG
Cattle_TCONS_00030568       --------------------------------------------------
Chicken_TCONS_00009466      --------------------------------------------------
                                                                              

Mouse_XR_384341.3           --------------------------------------------------
Mouse_XR_384342.3           --------------------------------------------------
Pig_TCONS_00043896          --------------------------------------------------
Mouse_XR_384343.1           --------------------------------------------------
Chicken_TCONS_00009468      GAGACAGACATTTACTTCCATTTTCCACAATTTTGCTGTCTTCTCTATAA
Cattle_TCONS_00030568       --------------------------------------------------
Chicken_TCONS_00009466      --------------------------------------------------
                                                                              

Mouse_XR_384341.3           --------------------------------------------------
Mouse_XR_384342.3           --------------------------------------------------
Pig_TCONS_00043896          --------------------------------------------------
Mouse_XR_384343.1           --------------------------------------------------
Chicken_TCONS_00009468      CAGGATACATGTAACAGACACTGTTTCACACTTCAGCAGAGGCAGTCCCT
Cattle_TCONS_00030568       --------------------------------------------------
Chicken_TCONS_00009466      --------------------------------------------------
                                                                              

Mouse_XR_384341.3           --------------------------------------------------
Mouse_XR_384342.3           --------------------------------------------------
Pig_TCONS_00043896          --------------------------------------------------
Mouse_XR_384343.1           --------------------------------------------------
Chicken_TCONS_00009468      CAAGCAAGCCTTCTGATGAGCTCCGTCCATCCATTATTACTCTCTTCAAG
Cattle_TCONS_00030568       --------------------------------------------------
Chicken_TCONS_00009466      --------------------------------------------------
                                                                              

Mouse_XR_384341.3           --------------------------------------------------
Mouse_XR_384342.3           --------------------------------------------------
Pig_TCONS_00043896          --------------------------------------------------
Mouse_XR_384343.1           --------------------------------------------------
Chicken_TCONS_00009468      AGTTCCCTTGTTTAGCTTGTGTCCAAAAAGGCAAAGGACCTAAGTCCAAC
Cattle_TCONS_00030568       --------------------------------------------------
Chicken_TCONS_00009466      --------------------------------------------------
                                                                              

Mouse_XR_384341.3           --------------------------------------------------
Mouse_XR_384342.3           --------------------------------------------------
Pig_TCONS_00043896          --------------------------------------------------
Mouse_XR_384343.1           --------------------------------------------------
Chicken_TCONS_00009468      CGTCCTGTATGCTTTAGATCACCCTTGGTAGGATCATAGAATGGTTTGGG
Cattle_TCONS_00030568       --------------------------------------------------
Chicken_TCONS_00009466      --------------------------------------------------
                                                                              

Mouse_XR_384341.3           --------------------------------------------------
Mouse_XR_384342.3           --------------------------------------------------
Pig_TCONS_00043896          --------------------------------------------------
Mouse_XR_384343.1           --------------------------------------------------
Chicken_TCONS_00009468      TTGGGAGGGGCCTTAAGATCATCTCATTCCAACCCTGCTACATTAGGCAA
Cattle_TCONS_00030568       --------------------------------------------------
Chicken_TCONS_00009466      --------------------------------------------------
                                                                              

Mouse_XR_384341.3           --------------------------------------------------
Mouse_XR_384342.3           --------------------------------------------------
Pig_TCONS_00043896          --------------------------------------------------
Mouse_XR_384343.1           --------------------------------------------------
Chicken_TCONS_00009468      GGACACCAACCACTAGACCAGGTGCTCCAAACCCTAGGATGCCCTAACAG
Cattle_TCONS_00030568       --------------------------------------------------
Chicken_TCONS_00009466      --------------------------------------------------
                                                                              

Mouse_XR_384341.3           --------------------------------------------------
Mouse_XR_384342.3           --------------------------------------------------
Pig_TCONS_00043896          --------------------------------------------------
Mouse_XR_384343.1           --------------------------------------------------
Chicken_TCONS_00009468      TGCTGTGGCACACCATACAGAGCGAGGACAGGCACTGCCACCTCTCCTGT
Cattle_TCONS_00030568       --------------------------------------------------
Chicken_TCONS_00009466      --------------------------------------------------
                                                                              

Mouse_XR_384341.3           --------------------------------------------------
Mouse_XR_384342.3           --------------------------------------------------
Pig_TCONS_00043896          --------------------------------------------------
Mouse_XR_384343.1           --------------------------------------------------
Chicken_TCONS_00009468      TGGAGACATTCCAAGTCCTGACCCCAACCAAACCCCAGACAGCTCACACA
Cattle_TCONS_00030568       --------------------------------------------------
Chicken_TCONS_00009466      --------------------------------------------------
                                                                              

Mouse_XR_384341.3           --------------------------------------------------
Mouse_XR_384342.3           --------------------------------------------------
Pig_TCONS_00043896          --------------------------------------------------
Mouse_XR_384343.1           --------------------------------------------------
Chicken_TCONS_00009468      ATAACTAAGTGCAACATCGACACACGCTGTGGCTAGAGAGGATCGCAATG
Cattle_TCONS_00030568       --------------------------------------------------
Chicken_TCONS_00009466      --------------------------------------------------
                                                                              

Mouse_XR_384341.3           --------------------------------------------------
Mouse_XR_384342.3           --------------------------------------------------
Pig_TCONS_00043896          --------------------------------------------------
Mouse_XR_384343.1           --------------------------------------------------
Chicken_TCONS_00009468      GTCAATGAGAACCTACCCAGCCCATAAGAAGCCTGTATAATACATCGTGG
Cattle_TCONS_00030568       --------------------------------------------------
Chicken_TCONS_00009466      --------------------------------------------------
                                                                              

Mouse_XR_384341.3           --------------------------------------------------
Mouse_XR_384342.3           --------------------------------------------------
Pig_TCONS_00043896          --------------------------------------------------
Mouse_XR_384343.1           --------------------------------------------------
Chicken_TCONS_00009468      CTGTGGACACCACTAACATGGCAAGATGCTCAAAAATTTGAAACTATAAC
Cattle_TCONS_00030568       --------------------------------------------------
Chicken_TCONS_00009466      --------------------------------------------------
                                                                              

Mouse_XR_384341.3           --------------------------------------------------
Mouse_XR_384342.3           --------------------------------------------------
Pig_TCONS_00043896          --------------------------------------------------
Mouse_XR_384343.1           --------------------------------------------------
Chicken_TCONS_00009468      TGACATCCCTTTGTGAACTTGATTCCAGAACTACCTGCCTGATGGCCTGC
Cattle_TCONS_00030568       --------------------------------------------------
Chicken_TCONS_00009466      --------------------------------------------------
                                                                              

Mouse_XR_384341.3           --------------------------------------------------
Mouse_XR_384342.3           --------------------------------------------------
Pig_TCONS_00043896          --------------------------------------------------
Mouse_XR_384343.1           --------------------------------------------------
Chicken_TCONS_00009468      AGCATTTCAGAGCTTCCTCAACAGAAGTGGATCTTCATCTGCTGAAAAGA
Cattle_TCONS_00030568       --------------------------------------------------
Chicken_TCONS_00009466      --------------------------------------------------
                                                                              

Mouse_XR_384341.3           --------------------------------------------------
Mouse_XR_384342.3           --------------------------------------------------
Pig_TCONS_00043896          --------------------------------------------------
Mouse_XR_384343.1           --------------------------------------------------
Chicken_TCONS_00009468      CACTGACAGAAGAAGGCAGTAATTCCAGCTTTACAAAAAGAGTAGCTTTT
Cattle_TCONS_00030568       --------------------------------------------------
Chicken_TCONS_00009466      --------------------------------------------------
                                                                              

Mouse_XR_384341.3           --------------------------------------------------
Mouse_XR_384342.3           --------------------------------------------------
Pig_TCONS_00043896          --------------------------------------------------
Mouse_XR_384343.1           --------------------------------------------------
Chicken_TCONS_00009468      CACAGGCAAAAGAAAAAAAAGAGTTCAGACAGCCATCAGGAGGGCTCCCC
Cattle_TCONS_00030568       --------------------------------------------------
Chicken_TCONS_00009466      --------------------------------------------------
                                                                              

Mouse_XR_384341.3           --------------------------------------------------
Mouse_XR_384342.3           --------------------------------------------------
Pig_TCONS_00043896          --------------------------------------------------
Mouse_XR_384343.1           --------------------------------------------------
Chicken_TCONS_00009468      GATTCCATCTGAAAACAGACACTACGCACAGGCACACAGAGGAACACAGA
Cattle_TCONS_00030568       --------------------------------------------------
Chicken_TCONS_00009466      --------------------------------------------------
                                                                              

Mouse_XR_384341.3           --------------------------------------------------
Mouse_XR_384342.3           --------------------------------------------------
Pig_TCONS_00043896          --------------------------------------------------
Mouse_XR_384343.1           --------------------------------------------------
Chicken_TCONS_00009468      AAGCAAAGCCCTTTGTTGAAGTTGTACGCTACTACCAAAATGGTGAGCCC
Cattle_TCONS_00030568       --------------------------------------------------
Chicken_TCONS_00009466      --------------------------------------------------
                                                                              

Mouse_XR_384341.3           --------------------------------------------------
Mouse_XR_384342.3           --------------------------------------------------
Pig_TCONS_00043896          --------------------------------------------------
Mouse_XR_384343.1           --------------------------------------------------
Chicken_TCONS_00009468      ACAACTCTTTCAGTGGAGGGTGCAATACAGAAGGAATTTTTTTTTTAATT
Cattle_TCONS_00030568       --------------------------------------------------
Chicken_TCONS_00009466      --------------------------------------------------
                                                                              

Mouse_XR_384341.3           --------------------------------------------------
Mouse_XR_384342.3           --------------------------------------------------
Pig_TCONS_00043896          --------------------------------------------------
Mouse_XR_384343.1           --------------------------------------------------
Chicken_TCONS_00009468      GGGGAATTTAACCTTAGTTACTGGATTACCTGCCAAATTCTTTTCAGCTT
Cattle_TCONS_00030568       --------------------------------------------------
Chicken_TCONS_00009466      --------------------------------------------------
                                                                              

Mouse_XR_384341.3           --------------------------------------------------
Mouse_XR_384342.3           --------------------------------------------------
Pig_TCONS_00043896          --------------------------------------------------
Mouse_XR_384343.1           --------------------------------------------------
Chicken_TCONS_00009468      TCATGCTTCACTGAACAGTATTTAGCTCATTGCTCACAAACCCATTATTA
Cattle_TCONS_00030568       --------------------------------------------------
Chicken_TCONS_00009466      --------------------------------------------------
                                                                              

Mouse_XR_384341.3           --------------------------------------------------
Mouse_XR_384342.3           --------------------------------------------------
Pig_TCONS_00043896          --------------------------------------------------
Mouse_XR_384343.1           --------------------------------------------------
Chicken_TCONS_00009468      CCCTAAAGAAAATGGGGAGCAATTAACATACAAAATGATAGCTTTAAGGT
Cattle_TCONS_00030568       --------------------------------------------------
Chicken_TCONS_00009466      --------------------------------------------------
                                                                              

Mouse_XR_384341.3           --------------------------------------------------
Mouse_XR_384342.3           --------------------------------------------------
Pig_TCONS_00043896          --------------------------------------------------
Mouse_XR_384343.1           --------------------------------------------------
Chicken_TCONS_00009468      GGTGCTGGTTGGAAAGAAAGAAGTATTTCTGAATAGTGTTGTCTACGATT
Cattle_TCONS_00030568       --------------------------------------------------
Chicken_TCONS_00009466      --------------------------------------------------
                                                                              

Mouse_XR_384341.3           --------------------------------------------------
Mouse_XR_384342.3           --------------------------------------------------
Pig_TCONS_00043896          --------------------------------------------------
Mouse_XR_384343.1           --------------------------------------------------
Chicken_TCONS_00009468      AGGTGAAATAAGCAGGTTCTGGGGAAAAAAAAACCAAAACAATTTGCTAA
Cattle_TCONS_00030568       --------------------------------------------------
Chicken_TCONS_00009466      --------------------------------------------------
                                                                              

Mouse_XR_384341.3           --------------------------------------------------
Mouse_XR_384342.3           --------------------------------------------------
Pig_TCONS_00043896          --------------------------------------------------
Mouse_XR_384343.1           --------------------------------------------------
Chicken_TCONS_00009468      ATCATTTCAGTAATGTCTATTCTACAACTTGTGATTAAGGCTCAAGCTAA
Cattle_TCONS_00030568       --------------------------------------------------
Chicken_TCONS_00009466      --------------------------------------------------
                                                                              

Mouse_XR_384341.3           --------------------------------------------------
Mouse_XR_384342.3           --------------------------------------------------
Pig_TCONS_00043896          --------------------------------------------------
Mouse_XR_384343.1           --------------------------------------------------
Chicken_TCONS_00009468      CACAGCTCTTCAGAAAGCTCAGGGCAAAATGCCTTTGAAACATCTCAGTT
Cattle_TCONS_00030568       --------------------------------------------------
Chicken_TCONS_00009466      --------------------------------------------------
                                                                              

Mouse_XR_384341.3           --------------------------------------------------
Mouse_XR_384342.3           --------------------------------------------------
Pig_TCONS_00043896          --------------------------------------------------
Mouse_XR_384343.1           --------------------------------------------------
Chicken_TCONS_00009468      GAGTTACTACCATGTGGGTTGCAACCTAAAAGCTCCTTTTGGGCAAGCCT
Cattle_TCONS_00030568       --------------------------------------------------
Chicken_TCONS_00009466      --------------------------------------------------
                                                                              

Mouse_XR_384341.3           --------------------------------------------------
Mouse_XR_384342.3           --------------------------------------------------
Pig_TCONS_00043896          --------------------------------------------------
Mouse_XR_384343.1           --------------------------------------------------
Chicken_TCONS_00009468      TGTTCAGAAAACATATATGTAACTATACTCTAAATCATTATAACAGCAGA
Cattle_TCONS_00030568       --------------------------------------------------
Chicken_TCONS_00009466      --------------------------------------------------
                                                                              

Mouse_XR_384341.3           --------------------------------------------------
Mouse_XR_384342.3           --------------------------------------------------
Pig_TCONS_00043896          --------------------------------------------------
Mouse_XR_384343.1           --------------------------------------------------
Chicken_TCONS_00009468      GACCAAAGCTGAACTCAGCTCAAGTCCCCCAGAAGAACTGAAGAACCAAA
Cattle_TCONS_00030568       --------------------------------------------------
Chicken_TCONS_00009466      --------------------------------------------------
                                                                              

Mouse_XR_384341.3           --------------------------------------------------
Mouse_XR_384342.3           --------------------------------------------------
Pig_TCONS_00043896          --------------------------------------------------
Mouse_XR_384343.1           --------------------------------------------------
Chicken_TCONS_00009468      ACAAGAAGGAAACAGAATTCAGTAGTTTTCGTAATGCACTGCACAGCGCT
Cattle_TCONS_00030568       --------------------------------------------------
Chicken_TCONS_00009466      --------------------------------------------------
                                                                              

Mouse_XR_384341.3           --------------------------------------------------
Mouse_XR_384342.3           --------------------------------------------------
Pig_TCONS_00043896          --------------------------------------------------
Mouse_XR_384343.1           --------------------------------------------------
Chicken_TCONS_00009468      GTGCTGATGCAACTGGCCTTGCAGCTCTACAGCACTACACGGAGTGCACA
Cattle_TCONS_00030568       --------------------------------------------------
Chicken_TCONS_00009466      --------------------------------------------------
                                                                              

Mouse_XR_384341.3           --------------------------------------------------
Mouse_XR_384342.3           --------------------------------------------------
Pig_TCONS_00043896          --------------------------------------------------
Mouse_XR_384343.1           --------------------------------------------------
Chicken_TCONS_00009468      AAGAGAAACAACAGAAAAGTCACTGGCAGGGATAAAGCAGTTGTGCAAGG
Cattle_TCONS_00030568       --------------------------------------------------
Chicken_TCONS_00009466      --------------------------------------------------
                                                                              

Mouse_XR_384341.3           --------------------------------------------------
Mouse_XR_384342.3           --------------------------------------------------
Pig_TCONS_00043896          --------------------------------------------------
Mouse_XR_384343.1           --------------------------------------------------
Chicken_TCONS_00009468      GTTTGTTCCTGGGCTCAGAAGGAGAAATCTCGCATGTGAACAGTTCATCT
Cattle_TCONS_00030568       --------------------------------------------------
Chicken_TCONS_00009466      --------------------------------------------------
                                                                              

Mouse_XR_384341.3           --------------------------------------------------
Mouse_XR_384342.3           --------------------------------------------------
Pig_TCONS_00043896          --------------------------------------------------
Mouse_XR_384343.1           --------------------------------------------------
Chicken_TCONS_00009468      GACAAAGCAGACAGACAGGAACAAAGATGCAATCCCTCATTCCTAGCAAG
Cattle_TCONS_00030568       --------------------------------------------------
Chicken_TCONS_00009466      --------------------------------------------------
                                                                              

Mouse_XR_384341.3           --------------------------------------------------
Mouse_XR_384342.3           --------------------------------------------------
Pig_TCONS_00043896          --------------------------------------------------
Mouse_XR_384343.1           --------------------------------------------------
Chicken_TCONS_00009468      CTGTACTCAGCTGTAGGACCTCAGCTATCCAGTTATGTTACAGAAATATG
Cattle_TCONS_00030568       --------------------------------------------------
Chicken_TCONS_00009466      --------------------------------------------------
                                                                              

Mouse_XR_384341.3           --------------------------------------------------
Mouse_XR_384342.3           --------------------------------------------------
Pig_TCONS_00043896          --------------------------------------------------
Mouse_XR_384343.1           --------------------------------------------------
Chicken_TCONS_00009468      CCTTGCAACGTTTGGGATTTGTTTCCAACAGCTACCGTGCTCCACCGTGA
Cattle_TCONS_00030568       --------------------------------------------------
Chicken_TCONS_00009466      --------------------------------------------------
                                                                              

Mouse_XR_384341.3           --------------------------------------------------
Mouse_XR_384342.3           --------------------------------------------------
Pig_TCONS_00043896          --------------------------------------------------
Mouse_XR_384343.1           --------------------------------------------------
Chicken_TCONS_00009468      CGCAGCTGAGCCATATTCATTCACTTTTATCAACCCTCTGCCATCGATTA
Cattle_TCONS_00030568       --------------------------------------------------
Chicken_TCONS_00009466      --------------------------------------------------
                                                                              

Mouse_XR_384341.3           --------------------------------------------------
Mouse_XR_384342.3           --------------------------------------------------
Pig_TCONS_00043896          --------------------------------------------------
Mouse_XR_384343.1           --------------------------------------------------
Chicken_TCONS_00009468      TTTCTAATCTATTTATCATCTCACGTCTACAACCATAAAAGCCTATTTGC
Cattle_TCONS_00030568       --------------------------------------------------
Chicken_TCONS_00009466      --------------------------------------------------
                                                                              

Mouse_XR_384341.3           --------------------------------------------------
Mouse_XR_384342.3           --------------------------------------------------
Pig_TCONS_00043896          --------------------------------------------------
Mouse_XR_384343.1           --------------------------------------------------
Chicken_TCONS_00009468      ACAAGCAGCTTTCAGTCAATTCCCAGTAACAGCAACCCTTTGTAGTTTAA
Cattle_TCONS_00030568       --------------------------------------------------
Chicken_TCONS_00009466      --------------------------------------------------
                                                                              

Mouse_XR_384341.3           --------------------------------------------------
Mouse_XR_384342.3           --------------------------------------------------
Pig_TCONS_00043896          --------------------------------------------------
Mouse_XR_384343.1           --------------------------------------------------
Chicken_TCONS_00009468      ATGAACTCCTACACCACTATTTTTCTTGGCTTGAAGGATATTTAATACTT
Cattle_TCONS_00030568       --------------------------------------------------
Chicken_TCONS_00009466      --------------------------------------------------
                                                                              

Mouse_XR_384341.3           --------------------------------------------------
Mouse_XR_384342.3           --------------------------------------------------
Pig_TCONS_00043896          --------------------------------------------------
Mouse_XR_384343.1           --------------------------------------------------
Chicken_TCONS_00009468      TCTTGAGCTGACAGAGCAGTCTGCTAACCTGCAACACGCTCTATTCTGGG
Cattle_TCONS_00030568       --------------------------------------------------
Chicken_TCONS_00009466      --------------------------------------------------
                                                                              

Mouse_XR_384341.3           --------------------------------------------------
Mouse_XR_384342.3           --------------------------------------------------
Pig_TCONS_00043896          --------------------------------------------------
Mouse_XR_384343.1           --------------------------------------------------
Chicken_TCONS_00009468      GATCACACCTATCTCATATTTTCCTTTTTCAATACACAGCCCAACCGTGC
Cattle_TCONS_00030568       --------------------------------------------------
Chicken_TCONS_00009466      --------------------------------------------------
                                                                              

Mouse_XR_384341.3           --------------------------------------------------
Mouse_XR_384342.3           --------------------------------------------------
Pig_TCONS_00043896          --------------------------------------------------
Mouse_XR_384343.1           --------------------------------------------------
Chicken_TCONS_00009468      TTTGGAATAATACCTCCCTGTATTCTGTGTGAAAAAGGCTCGGGTAGAAA
Cattle_TCONS_00030568       --------------------------------------------------
Chicken_TCONS_00009466      --------------------------------------------------
                                                                              

Mouse_XR_384341.3           --------------------------------------------------
Mouse_XR_384342.3           --------------------------------------------------
Pig_TCONS_00043896          --------------------------------------------------
Mouse_XR_384343.1           --------------------------------------------------
Chicken_TCONS_00009468      ACCACTCCCTGAGAAGCATCTCTCTGCACGGGCAGCACAACTGCAGCGTA
Cattle_TCONS_00030568       --------------------------------------------------
Chicken_TCONS_00009466      --------------------------------------------------
                                                                              

Mouse_XR_384341.3           --------------------------------------------------
Mouse_XR_384342.3           --------------------------------------------------
Pig_TCONS_00043896          --------------------------------------------------
Mouse_XR_384343.1           --------------------------------------------------
Chicken_TCONS_00009468      CATCCCATGTTATCACGCAGGGGCGGTGCCTGTTTACCAAAAGTGTTATT
Cattle_TCONS_00030568       --------------------------------------------------
Chicken_TCONS_00009466      --------------------------------------------------
                                                                              

Mouse_XR_384341.3           --------------------------------------------------
Mouse_XR_384342.3           --------------------------------------------------
Pig_TCONS_00043896          --------------------------------------------------
Mouse_XR_384343.1           --------------------------------------------------
Chicken_TCONS_00009468      GAGCTGTTCCCCCCCAACACACCCACCAGCAGCAGCTCTCAGCAGCGTGG
Cattle_TCONS_00030568       --------------------------------------------------
Chicken_TCONS_00009466      --------------------------------------------------
                                                                              

Mouse_XR_384341.3           --------------------------------------------------
Mouse_XR_384342.3           --------------------------------------------------
Pig_TCONS_00043896          --------------------------------------------------
Mouse_XR_384343.1           --------------------------------------------------
Chicken_TCONS_00009468      CTTATCCCTACGCCCTGCATGGCACAGCGACCCGCCTGCTTTGTCTCCCT
Cattle_TCONS_00030568       --------------------------------------------------
Chicken_TCONS_00009466      --------------------------------------------------
                                                                              

Mouse_XR_384341.3           --------------------------------------------------
Mouse_XR_384342.3           --------------------------------------------------
Pig_TCONS_00043896          --------------------------------------------------
Mouse_XR_384343.1           --------------------------------------------------
Chicken_TCONS_00009468      GCGCAGCCCCTGCATTACCCCATAAGGTGAAGCGCACGCGATGGCTGCAA
Cattle_TCONS_00030568       --------------------------------------------------
Chicken_TCONS_00009466      --------------------------------------------------
                                                                              

Mouse_XR_384341.3           --------------------------------------------------
Mouse_XR_384342.3           --------------------------------------------------
Pig_TCONS_00043896          --------------------------------------------------
Mouse_XR_384343.1           --------------------------------------------------
Chicken_TCONS_00009468      AGCCCAAATGGAGAGACAGACCTCGCCCAAGGCCCGACCGTGTGTGCCAC
Cattle_TCONS_00030568       --------------------------------------------------
Chicken_TCONS_00009466      --------------------------------------------------
                                                                              

Mouse_XR_384341.3           --------------------------------------------------
Mouse_XR_384342.3           --------------------------------------------------
Pig_TCONS_00043896          --------------------------------------------------
Mouse_XR_384343.1           --------------------------------------------------
Chicken_TCONS_00009468      CACAGCATCAGCACTTAACGCAGAGAACCTTCTTTAGAGGGGGGAAAAAG
Cattle_TCONS_00030568       --------------------------------------------------
Chicken_TCONS_00009466      --------------------------------------------------
                                                                              

Mouse_XR_384341.3           --------------------------------------------------
Mouse_XR_384342.3           --------------------------------------------------
Pig_TCONS_00043896          --------------------------------------------------
Mouse_XR_384343.1           --------------------------------------------------
Chicken_TCONS_00009468      CCACCATCCCCATCCAGTACCACGACCCAGACCCAAACATGCGCATTCCG
Cattle_TCONS_00030568       --------------------------------------------------
Chicken_TCONS_00009466      --------------------------------------------------
                                                                              

Mouse_XR_384341.3           --------------------------------------------------
Mouse_XR_384342.3           --------------------------------------------------
Pig_TCONS_00043896          --------------------------------------------------
Mouse_XR_384343.1           --------------------------------------------------
Chicken_TCONS_00009468      CTGTACGTGTGCGTGCGTGCAGCTCTATTTCCTCTTATATTTGAATTATG
Cattle_TCONS_00030568       --------------------------------------------------
Chicken_TCONS_00009466      --------------------------------------------------
                                                                              

Mouse_XR_384341.3           --------------------------------------------------
Mouse_XR_384342.3           --------------------------------------------------
Pig_TCONS_00043896          --------------------------------------------------
Mouse_XR_384343.1           --------------------------------------------------
Chicken_TCONS_00009468      TAAAGGCATCCTGAAACTGAAGACATCCGTGGGCTAATCTGGAAGTTCTT
Cattle_TCONS_00030568       --------------------------------------------------
Chicken_TCONS_00009466      --------------------------------------------------
                                                                              

Mouse_XR_384341.3           --------------------------------------------------
Mouse_XR_384342.3           --------------------------------------------------
Pig_TCONS_00043896          --------------------------------------------------
Mouse_XR_384343.1           --------------------------------------------------
Chicken_TCONS_00009468      CAAACGTAACATCTTCGCGTAGTAAACCGAGAAGAGCCGGGAGCTCGCTG
Cattle_TCONS_00030568       --------------------------------------------------
Chicken_TCONS_00009466      --------------------------------------------------
                                                                              

Mouse_XR_384341.3           --------------------------------------------------
Mouse_XR_384342.3           --------------------------------------------------
Pig_TCONS_00043896          --------------------------------------------------
Mouse_XR_384343.1           --------------------------------------------------
Chicken_TCONS_00009468      CCGACCAGATTTTTATCTCCGATAAAAAGCGTCATTTGAATGAGCTGACG
Cattle_TCONS_00030568       --------------------------------------------------
Chicken_TCONS_00009466      --------------------------------------------------
                                                                              

Mouse_XR_384341.3           --------------------------------------------------
Mouse_XR_384342.3           --------------------------------------------------
Pig_TCONS_00043896          --------------------------------------------------
Mouse_XR_384343.1           --------------------------------------------------
Chicken_TCONS_00009468      TTCCCGAACGATGGAAGCTCCGTTCCCAACGCGGCTCCCACACAAACCCC
Cattle_TCONS_00030568       --------------------------------------------------
Chicken_TCONS_00009466      --------------------------------------------------
                                                                              

Mouse_XR_384341.3           --------------------------------------------------
Mouse_XR_384342.3           --------------------------------------------------
Pig_TCONS_00043896          --------------------------------------------------
Mouse_XR_384343.1           --------------------------------------------------
Chicken_TCONS_00009468      TGTTTGCTGCGAGCAGCCGCACGGATCGCACCGCGGAGCGCAGGAGCGGC
Cattle_TCONS_00030568       --------------------------------------------------
Chicken_TCONS_00009466      --------------------------------------------------
                                                                              

Mouse_XR_384341.3           --------------------------------------------------
Mouse_XR_384342.3           --------------------------------------------------
Pig_TCONS_00043896          --------------------------------------------------
Mouse_XR_384343.1           --------------------------------------------------
Chicken_TCONS_00009468      TCCGGGGCTGTCATTAACGGGAGTGCGTGCCGAAAACGCGAGGCCGAGAA
Cattle_TCONS_00030568       --------------------------------------------------
Chicken_TCONS_00009466      --------------------------------------------------
                                                                              

Mouse_XR_384341.3           ----------
Mouse_XR_384342.3           ----------
Pig_TCONS_00043896          ----------
Mouse_XR_384343.1           ----------
Chicken_TCONS_00009468      TGACTCGACG
Cattle_TCONS_00030568       ----------
Chicken_TCONS_00009466      ----------
                                      
