# Supplementary material for: Genome-wide identification of tissue-specific long non-coding RNA in three farm animal species
Source: BMC Genomics. 2018 Sep 18;19:684. doi: 10.1186/s12864-018-5037-7 (PMC6145346; doi:10.1186/s12864-018-5037-7)
Supplement: Supplementary file 21 — Multiple Sequence Alignments for Conserved LncRNAs. A multiple sequence alignment file generated by ClustalW is included for each of the 39 groups of lncRNAs associated with orthologous genes across all five species. (ZIP 445 kb) [file 12864_2018_5037_MOESM21_ESM.zip › Group_6_Seqs.fa.align.out]

CLUSTAL 2.1 multiple sequence alignment


Cattle_TCONS_00120243       GAATCTTCACGGCCGGATGGGGCTTGGGGCAGAGAGAACAGGGCTCACCT
Cattle_TCONS_00120245       --------------------------------------------------
Chicken_TCONS_00087701      --------------------------------------------------
Pig_TCONS_00058302          --------------------------------------------------
Chicken_TCONS_00026581      --------------------------------------------------
Human_NR_038292.1           --------------------------------------------------
Mouse_XR_876700.1           --------------------------------------------------
                                                                              

Cattle_TCONS_00120243       CCCGGCCTCACGGGGTACTGTGGGTTCTGGAAACGTGCATCGCTGCTAAA
Cattle_TCONS_00120245       --------------------------------------------------
Chicken_TCONS_00087701      --------------------------------------------------
Pig_TCONS_00058302          --------------------------------------------------
Chicken_TCONS_00026581      --------------------------------------------------
Human_NR_038292.1           --------------------------------------------------
Mouse_XR_876700.1           --------------------------------------------------
                                                                              

Cattle_TCONS_00120243       GAGTACTCTGCAAACATTCAGAGAGAGTGAGAGGAAGAGACGGAGGGAGG
Cattle_TCONS_00120245       --------------------------------------------------
Chicken_TCONS_00087701      --------------------------------------------------
Pig_TCONS_00058302          --------------------------------------------------
Chicken_TCONS_00026581      --------------------------------------------------
Human_NR_038292.1           --------------------------------------------------
Mouse_XR_876700.1           --------------------------------------------------
                                                                              

Cattle_TCONS_00120243       TAAGTGATGAGAGGGTGGGTTTGCCATGACCGAGAGCACCTCCGTGACTC
Cattle_TCONS_00120245       --------------------------------------------------
Chicken_TCONS_00087701      --------------------------------------------------
Pig_TCONS_00058302          --------------------------------------------------
Chicken_TCONS_00026581      --------------------------------------------------
Human_NR_038292.1           --------------------------------------------------
Mouse_XR_876700.1           --------------------------------------------------
                                                                              

Cattle_TCONS_00120243       ACCTTGACGGCACCTCGTCCGCAAGCCGCCCAGACTCACCGTCACCCCGG
Cattle_TCONS_00120245       --------------------------------------------------
Chicken_TCONS_00087701      --------------------------------------------------
Pig_TCONS_00058302          --------------------------------------------------
Chicken_TCONS_00026581      --------------------------------------------------
Human_NR_038292.1           --------------------------------------------------
Mouse_XR_876700.1           --------------------------------------------------
                                                                              

Cattle_TCONS_00120243       CCTCTGCAGCCCTTAATTACTTGTCTGACCACACGCTCGATTTAGCAGAG
Cattle_TCONS_00120245       --------------------------------------------------
Chicken_TCONS_00087701      --------------------------------------------------
Pig_TCONS_00058302          --------------------------------------------------
Chicken_TCONS_00026581      --------------------------------------------------
Human_NR_038292.1           ---------------AGCTTACTGTTAGTGGTCGAGTTTTTCTGGAAGTG
Mouse_XR_876700.1           --------------------------------------------------
                                                                              

Cattle_TCONS_00120243       AACAGAAAGGTTTGGGGAAGCGTAAGAACGGGCTAAACAAAAGCAATGAG
Cattle_TCONS_00120245       --------------------------------------------------
Chicken_TCONS_00087701      --------------------------------------------------
Pig_TCONS_00058302          --------------------------------------------------
Chicken_TCONS_00026581      --------------------------------------------------
Human_NR_038292.1           GGCTTCCGCGATCGCGGGGACCAACGCCCTGAGCTCTTGTGCCCAAAGGG
Mouse_XR_876700.1           --------------------------------------------------
                                                                              

Cattle_TCONS_00120243       GGGAAGGAGATGAGGACGAAAAAAACATCAAAGACCCTAGGAACGGGGCT
Cattle_TCONS_00120245       --------------------------------------------------
Chicken_TCONS_00087701      --------------------------------------------------
Pig_TCONS_00058302          --------------------------------------------------
Chicken_TCONS_00026581      --------------------------------------------------
Human_NR_038292.1           GATCGCCAGGTTTTTTGATGCGGATCGAAAGGGACTGGCCCCGGAGCCTA
Mouse_XR_876700.1           --------------------------------------------------
                                                                              

Cattle_TCONS_00120243       TCACTAACCTGAGCGCCTGGGCTGCCGCTCAGCTCCAGGAAGGCGGGGGT
Cattle_TCONS_00120245       --------------------------------------------------
Chicken_TCONS_00087701      --------------------------------------------------
Pig_TCONS_00058302          --------------------------------------------------
Chicken_TCONS_00026581      --------------------------------------------------
Human_NR_038292.1           CAACCTGACGCAGGTGGACAAGGTGGAGGAGAGAGAATTCCTTGGCAGTA
Mouse_XR_876700.1           --------------------------------------------------
                                                                              

Cattle_TCONS_00120243       CCCGCCCGGTCGTTTACTTGTCTTTCTGGGCCTAGAACAGCGCCCGACAC
Cattle_TCONS_00120245       --------------------------------------------------
Chicken_TCONS_00087701      --------------------------------------------------
Pig_TCONS_00058302          --------------------------------------------------
Chicken_TCONS_00026581      --------------------------------------------------
Human_NR_038292.1           GCATTATGAACAAATGCAGGGCTGAGAAACAGCATGGTGGCCTTGACTAA
Mouse_XR_876700.1           --------------------------------------------------
                                                                              

Cattle_TCONS_00120243       AGCAGACGTTTGCTGGGTGAACTCGGTGGGCTCTCACACCACCCTGAAGG
Cattle_TCONS_00120245       --------------------------------------------------
Chicken_TCONS_00087701      --------------------------------------------------
Pig_TCONS_00058302          --------------------------------------------------
Chicken_TCONS_00026581      --------------------------------------------------
Human_NR_038292.1           GTTTATGGCGACAGCAGTTGGGGTAACATGTGACCTGGATCTGATCATTG
Mouse_XR_876700.1           --------------------------------------------------
                                                                              

Cattle_TCONS_00120243       ATGATGCGAGCTGTGCTGGCTGGAAGATCACACTTCCAAGGGCCCCGAGG
Cattle_TCONS_00120245       --------------------------------------------------
Chicken_TCONS_00087701      --------------------------------------------------
Pig_TCONS_00058302          --------------------------------------------------
Chicken_TCONS_00026581      --------------------------------------------------
Human_NR_038292.1           TGATTCAAGTCAGCGTCATTTAGGGTTTTCGGGAAACATTTTTTGAAAGG
Mouse_XR_876700.1           --------------------------------------------------
                                                                              

Cattle_TCONS_00120243       AGGCCCCCGCGGGGCCCACCTGCTGTCCTGGGGAGGGCCTGGGGCCCGGG
Cattle_TCONS_00120245       --------------------------------------------------
Chicken_TCONS_00087701      --------------------------------------------------
Pig_TCONS_00058302          --------------------------------------------------
Chicken_TCONS_00026581      --------------------------------------------------
Human_NR_038292.1           GAGCAACTTGGCTGGAACACTCCATCAATTCTTTGCCCTGTGCATTTTTG
Mouse_XR_876700.1           --------------------------------------------------
                                                                              

Cattle_TCONS_00120243       GAAAGGCCAGCACCAGGGAAGCTTTGGGAAGCGAGCTCTGTTTCCTCACC
Cattle_TCONS_00120245       --------------------------------------------------
Chicken_TCONS_00087701      --------------------------------------------------
Pig_TCONS_00058302          --------------------------------------------------
Chicken_TCONS_00026581      --------------------------------------------------
Human_NR_038292.1           CCCTTCTTTCTGCCTCTCAGGAATGCAGAGAGAATTCCTGGAGGAACAGC
Mouse_XR_876700.1           --------------------------------------------------
                                                                              

Cattle_TCONS_00120243       CTCGCCCTCCGCTGTGACAGGACCCCCTCTCTCTGGGTCCTTCTGATCAT
Cattle_TCONS_00120245       --------------------------------------------------
Chicken_TCONS_00087701      --------------------------------------------------
Pig_TCONS_00058302          --------------------------------------------------
Chicken_TCONS_00026581      --------------------------------------------------
Human_NR_038292.1           AGCTATCATACATCCGTGATGAAAGCCATGGGACAAAGGCAATTGAGCAA
Mouse_XR_876700.1           --------------------------------------------------
                                                                              

Cattle_TCONS_00120243       GAGGACAGCAGGCCTGCCCCGCTCGGGCACACGCCCGATTTCCCTCAGTG
Cattle_TCONS_00120245       --------------------------------------------------
Chicken_TCONS_00087701      --------------------------------------------------
Pig_TCONS_00058302          --------------------------------------------------
Chicken_TCONS_00026581      --------------------------------------------------
Human_NR_038292.1           GAAGACAGGAGCTGGGGACATTCTTGACAGTAGTGCCACCTCTGGATGAT
Mouse_XR_876700.1           --------------------------------------------------
                                                                              

Cattle_TCONS_00120243       TCCAGGATGAAGACAGGGACGAGGACAAAAGGTCAGGCCCCTGCGGCCGT
Cattle_TCONS_00120245       --------------------------------------------------
Chicken_TCONS_00087701      --------------------------------------------------
Pig_TCONS_00058302          --------------------------------------------------
Chicken_TCONS_00026581      --------------------------------------------------
Human_NR_038292.1           TTACCTTGGGACCTCTTATTAAATGAGATAGGACTTCTTCCTGTTTAATC
Mouse_XR_876700.1           --------------------------------------------------
                                                                              

Cattle_TCONS_00120243       TCTGGACCATCTGATTCCTGACCAAGGGAATCACTGCCATGCAGAGGCAG
Cattle_TCONS_00120245       --------------------------------------ATGGAGAAGCCG
Chicken_TCONS_00087701      --------------------------------------------------
Pig_TCONS_00058302          --------------------------------------------------
Chicken_TCONS_00026581      --------------------------------------------------
Human_NR_038292.1           CACTGGAGTGGAATTTTCTGTTACAGTGAATGCAGTCCTAATTGATGATA
Mouse_XR_876700.1           --------------------------------------------------
                                                                              

Cattle_TCONS_00120243       GTGGTGGACACCGCCTCGCTGCACTTCAGATTCGTTGTTCAGTTGCTCAG
Cattle_TCONS_00120245       CGGGT---------TTGGCTGCCTT---GGTTTCTGTCCCAGC----CTG
Chicken_TCONS_00087701      --------------------------------------------------
Pig_TCONS_00058302          --------------------------------------------------
Chicken_TCONS_00026581      --------------------------------------------------
Human_NR_038292.1           TTGGCTAATACATATTAGCACCTGCTATGTCCCAGTACAGTTTAAGCATT
Mouse_XR_876700.1           --------------------------------------------------
                                                                              

Cattle_TCONS_00120243       TCATGTCCGACCCTTTGCGACCCCATGGACTGTAGCCCGCCAGGCTCCTC
Cattle_TCONS_00120245       GCATATATCACCCTCTGC--CCTGATTCCTTATAAAACACGTGA----TA
Chicken_TCONS_00087701      --------------------------------------------------
Pig_TCONS_00058302          --------------------------------------------------
Chicken_TCONS_00026581      --------------------------------------------------
Human_NR_038292.1           TTATCTACTAATGTTTTAAATTTTCTCAGTGACCTTATGAGATAGGCCAA
Mouse_XR_876700.1           --------------------------------------------------
                                                                              

Cattle_TCONS_00120243       TGTCCATGGGATTCTCCAGGCAAGGATACTGGAGTGGTTTGCCATGCCGT
Cattle_TCONS_00120245       TTTCCATAGAGTTTT-------GGCTTCCCGGAA--GCTTGTCCTGTTTC
Chicken_TCONS_00087701      --------------------------------------------------
Pig_TCONS_00058302          --------------------------------------------------
Chicken_TCONS_00026581      --------------------------------------------------
Human_NR_038292.1           AGGTTCTCAGAGTGTGGTTCCTGGACCAGCAACAT-CAGCATCACCTGGA
Mouse_XR_876700.1           --------------------------------------------------
                                                                              

Cattle_TCONS_00120243       CCTCCAGGGGATCTTGCTGACCCAGTGATCGAACTCGAGTCTCCCGTGGC
Cattle_TCONS_00120245       TTTCCATGGCATTTATC---CTTCGTCATCAAA---GAA-----------
Chicken_TCONS_00087701      --------------------------------------------------
Pig_TCONS_00058302          --------------------------------------------------
Chicken_TCONS_00026581      --------------------------------------------------
Human_NR_038292.1           AACTTGTTAGAAATACAAATTTTAGGGCCTGGCCCTAGACCCACTGAATC
Mouse_XR_876700.1           --------------------------------------------------
                                                                              

Cattle_TCONS_00120243       TCCTGCTTGGCAGGCAAATTCTTTACCACTGAGCCATCAGGGAAGTCCTG
Cattle_TCONS_00120245       ---------AGAAGCGGATTTTCTACTGC---------AGTCTGGTTCCT
Chicken_TCONS_00087701      --------------------------------------------------
Pig_TCONS_00058302          --------------------------------------------------
Chicken_TCONS_00026581      --------------------------------------------------
Human_NR_038292.1           AGAAACTCTAGGGGTGAGGACCTAGCAGTCTGTTTAAAAAGCCCTCCATG
Mouse_XR_876700.1           --------------------------------------------------
                                                                              

Cattle_TCONS_00120243       CACTTCAAATTACAGCGAGGTTTTTTCCTTTTCCATCTTAAAGTACCTTG
Cattle_TCONS_00120245       CTCTTCAAGCCCCCGCAGTGTGTCTTGAAGCCCCCTC----ACCTCCTCA
Chicken_TCONS_00087701      --------------------------------------------------
Pig_TCONS_00058302          --------------------------------------------------
Chicken_TCONS_00026581      --------------------------------------------------
Human_NR_038292.1           CTATTTTGATGAATGCCAAAGTTGGACAGCTACTGAGATAGGGTATTGTT
Mouse_XR_876700.1           --------------------------------------------------
                                                                              

Cattle_TCONS_00120243       ACAACTTTTTTAAACTTTACAAATATTTTTTAAGGGTAGGTCATTTTCAT
Cattle_TCONS_00120245       GGCGCACTCTTA--CTTTGCATCCTGACTTCTA----ACATTGCCTTTGT
Chicken_TCONS_00087701      --------------------------------------------------
Pig_TCONS_00058302          --------------------------------------------------
Chicken_TCONS_00026581      --------------------------------------------------
Human_NR_038292.1           ATTATCCCCATTTTACAGATAAGGAAACAGCTGAATTTATGTCACTTGCC
Mouse_XR_876700.1           --------------------------------------------------
                                                                              

Cattle_TCONS_00120243       CATATTTTCATTAATGTTTAAAATAATTTACTCAGATTACAGTAACAAAA
Cattle_TCONS_00120245       --TGCTTTGACTTCTGCCTGAAATCTTACGGTTTGTTGAGAATTTTATAT
Chicken_TCONS_00087701      --------------------------------------------------
Pig_TCONS_00058302          --------------------------------------------------
Chicken_TCONS_00026581      --------------------------------------------------
Human_NR_038292.1           CAATGTCACACAACTAGCAAGACTGACTCCTTGAAGCTCATCACATGTAA
Mouse_XR_876700.1           --------------------------------------------------
                                                                              

Cattle_TCONS_00120243       TAAAGCAGGTAATGCTGTGGGCAGCTGCATCTGTAGGGTCTCCTCTGTCT
Cattle_TCONS_00120245       TTTCACGGGACAT-TTTTAAACGTCTGTGCATCTGTTGTTCCATCATTTG
Chicken_TCONS_00087701      --------------------------------------------------
Pig_TCONS_00058302          --------------------------------------------------
Chicken_TCONS_00026581      --------------------------------------------------
Human_NR_038292.1           GAACTGCTTTAGAGCAGTGGTCTTCAAACTTTGAAAGCATATCCTGTTGA
Mouse_XR_876700.1           --------------------------------------------------
                                                                              

Cattle_TCONS_00120243       GGGGCTCAGCCTGGGTAAACAAGAGTCAGTACAAGAGAACAAGAAGTGGA
Cattle_TCONS_00120245       AAATCTTCTACTCTTTGTAGCAGAGAAGCTTCCAGA----ATAAACTGGC
Chicken_TCONS_00087701      --------------------------------------------------
Pig_TCONS_00058302          --------------------------------------------------
Chicken_TCONS_00026581      --------------------------------------------------
Human_NR_038292.1           AAAATTATGTATCCACTTCTACATTTTTAAGTTGACATCTAAAAATTTCA
Mouse_XR_876700.1           --------------------------------------------------
                                                                              

Cattle_TCONS_00120243       GTCCAACCAATGGCCCGTTCACTGTCAGGAGCCGGGTCAGGGGGAGGCCT
Cattle_TCONS_00120245       AAACAACCAATTCCCTGTAAGGAGGTAATAATTCCAATTTCAGGGAACTT
Chicken_TCONS_00087701      --------------------------------------------------
Pig_TCONS_00058302          --------------------------------------------------
Chicken_TCONS_00026581      --------------------------------------------------
Human_NR_038292.1           CATCATAAGTTTAAACAGTTGTAAAAAATGTGATTTCTGGTATATTGTGA
Mouse_XR_876700.1           --------------------------------------------------
                                                                              

Cattle_TCONS_00120243       GAGAGCCGTCCCGGGGGTCGCCAAGGCTCAGCTCTGGAGCCTGAAGACC-
Cattle_TCONS_00120245       GATGACGATCT-GGCAGCCTCAGGTCCTTGGCCAGTGTCTTAGAAAAGCA
Chicken_TCONS_00087701      --------------------------------------------------
Pig_TCONS_00058302          --------------------------------------------------
Chicken_TCONS_00026581      --------------------------------------------------
Human_NR_038292.1           ATTATGACATTTTAAAATGTATTCCATCACTCCTCTAAATGTATTCAGTG
Mouse_XR_876700.1           --------------------------------------------------
                                                                              

Cattle_TCONS_00120243       -TTCCCGAATCTTGCAAAAGGTGGCGGCAAACAGTCCCCCGCTCCGGGGT
Cattle_TCONS_00120245       TTTCCAGCATCCTTCACGAAGGACCAGCTGAAGGACTCTGTGTCTGTCTC
Chicken_TCONS_00087701      --------------------------------------------------
Pig_TCONS_00058302          --------------------------------------------------
Chicken_TCONS_00026581      --------------------------------------------------
Human_NR_038292.1           GTTTCTAAATACCATAGTGATTTAAATCTATCATCAATTTAAAAAAAAAA
Mouse_XR_876700.1           --------------------------------------------------
                                                                              

Cattle_TCONS_00120243       CGGAGGACAGCAGGGAGGTCACTGAGGTCAGAGCAGAGTGCAGAGGGCCT
Cattle_TCONS_00120245       TGGGCTGTGTTCAGAGGGACCCTTATCTTTAGGTCACGTGCTG-------
Chicken_TCONS_00087701      --------------------------------------------------
Pig_TCONS_00058302          --------------------------------------------------
Chicken_TCONS_00026581      --------------------------------------------------
Human_NR_038292.1           ACAAGCTTTTTTTTTTAACATTAGATATTTTGCATCTTTTTCTCTCTTTT
Mouse_XR_876700.1           --------------------------------------------------
                                                                              

Cattle_TCONS_00120243       AGGAGTCTGGAGAGGGGCTCTCTGCAGGGCATCCCACCACGTGTGAGCAT
Cattle_TCONS_00120245       ------TCAAACAGCCAACCTTTCCAAG--ATCTAGC------TGTACAT
Chicken_TCONS_00087701      --------------------------------------------------
Pig_TCONS_00058302          --------------------------------------------------
Chicken_TCONS_00026581      --------------------------------------------------
Human_NR_038292.1           TTTTTTTTTTTTTGAGACAGACTCTCACTGTGTCACCCAGGCTGGAGTGC
Mouse_XR_876700.1           --------------------------------------------------
                                                                              

Cattle_TCONS_00120243       GCTAGGAGGAGGCAGTGTCCCCCAGGCCTGGAGGGGAGCCCAGCGGGAGC
Cattle_TCONS_00120245       TCTCTGAG-ATGCTTTTTCTTTTTTTCTTTCCAAAATGACTCGCAGAAGC
Chicken_TCONS_00087701      --------------------------------------------------
Pig_TCONS_00058302          --------------------------------------------------
Chicken_TCONS_00026581      --------------------------------------------------
Human_NR_038292.1           AGTGGCACAATCTTGGCTCATTGCAACTTCCACTTCCCAGGTTCAAGTGA
Mouse_XR_876700.1           --------------------------------------------------
                                                                              

Cattle_TCONS_00120243       GAGGGGTGGGAGAGAGTGAAGAGGCCCAGAGCCCACCCTCTGCGAGGTAG
Cattle_TCONS_00120245       TACATTTCCTCAGTTCT-----TTTATAATACCTATTACCTTTAAAAT--
Chicken_TCONS_00087701      --------------------------------------------------
Pig_TCONS_00058302          --------------------------------------------------
Chicken_TCONS_00026581      --------------------------------------------------
Human_NR_038292.1           TTCTCCTGCCTCAGCTTCCCAAGTAGCTGGGATTACAGGCGTACGCCACC
Mouse_XR_876700.1           --------------------------------------------------
                                                                              

Cattle_TCONS_00120243       TGTCGAAGCAGGCCCTGTGGGCACCCTCGGTCGTCCTCCCTAAAGACCGA
Cattle_TCONS_00120245       --TAAAAGCAAA---TGTAA-----CTGGGCATGCAAATATTAAGGCATA
Chicken_TCONS_00087701      --------------------------------------------------
Pig_TCONS_00058302          --------------------------------------------------
Chicken_TCONS_00026581      --------------------------------------------------
Human_NR_038292.1           ATGCCCAGTTAAC--TTTTGTATTTTTAGTAGAGACGGCGTTTCATCATG
Mouse_XR_876700.1           --------------------------------------------------
                                                                              

Cattle_TCONS_00120243       GTTCTCAGACCAGCGTCACCCGGGACGTTCGTCATTGCCGGAAGGATGAG
Cattle_TCONS_00120245       TTTTCCTCAAAAATTTTATAGGAATTGTTCT--------------ATCAT
Chicken_TCONS_00087701      --------------------------------------------------
Pig_TCONS_00058302          --------------------------------------------------
Chicken_TCONS_00026581      --------------------------------------------------
Human_NR_038292.1           TTGGCTAGGCTGGTCTTGAACTCCTGACCTCAAGTGATCTGCCCACCTTG
Mouse_XR_876700.1           --------------------------------------------------
                                                                              

Cattle_TCONS_00120243       GTCTCTGTATTTACTGATGACAGCTCCTGGAGCCTGCGGCCTAGGCAGAT
Cattle_TCONS_00120245       GTTCTAGCATTGACTGTTG------CTTATAAACGTCTGGATAA-CTGAT
Chicken_TCONS_00087701      --------------------------------------------------
Pig_TCONS_00058302          --------------------------------------------------
Chicken_TCONS_00026581      --------------------------------------------------
Human_NR_038292.1           GTCTTCCAAAGTACTGGGACTACAGGCATGAGAAACCAAGCCCGGCCATC
Mouse_XR_876700.1           --------------------------------------------------
                                                                              

Cattle_TCONS_00120243       TTCTTCCCAGAAACCTCATTTATCCCCCTGGCCTGTCCACAGATCACTGG
Cattle_TCONS_00120245       TTTTTCC-----ACCTTTATAAATGACCTGGTCTCTTTCTG--TTTCTGA
Chicken_TCONS_00087701      --------------------------------------------------
Pig_TCONS_00058302          --------------------------------------------------
Chicken_TCONS_00026581      --------------------------------------------------
Human_NR_038292.1           TTTCTCTTTTTTACTTGAATTCAGTCTTTTTATTCTTCTTCCATTCCTCT
Mouse_XR_876700.1           --------------------------------------------------
                                                                              

Cattle_TCONS_00120243       AGCCTATCTCTTCCCTAAAGAAGAGA-AACCCAGAGCCATGGGTACTGCG
Cattle_TCONS_00120245       CCTGCTTCTTCTGCGTGTGTTGGAAATAGCTCGGTTCTCTGGTTGCTGTA
Chicken_TCONS_00087701      --------------------------------------------------
Pig_TCONS_00058302          --------------------------------------------------
Chicken_TCONS_00026581      --------------------------------------------------
Human_NR_038292.1           CTCTCTCTCTCTTTTTTTTTTTGAGACAGTCTCACTATGTCACCCAGGCT
Mouse_XR_876700.1           --------------------------------------------------
                                                                              

Cattle_TCONS_00120243       TCCTGTGGTGTGAGCAGAGCAGCATGGAGAAGCCGCGGGTTTGGCTGC-C
Cattle_TCONS_00120245       TATT-TGAGATATTTTATTTACTAGAGGAATATTTATTGTTTGCCTGCAC
Chicken_TCONS_00087701      -------ATTTGATTGGACGAAAACGAAGTGTCCTAGTAACCGTC-GC-A
Pig_TCONS_00058302          --------------------------------------------------
Chicken_TCONS_00026581      --------------------------------------------------
Human_NR_038292.1           GGAGTGCAGTGGCGCAATCTCGGCTCACTGCAGCCTCTACCTCCCAGATT
Mouse_XR_876700.1           --------------------------------------------------
                                                                              

Cattle_TCONS_00120243       TTGGTTTCTGTCCCAGCCTGGCATATATCACCCTCTGCCCTGAATGTGGG
Cattle_TCONS_00120245       TTAATTTC-----CAGC-------------------------AATGTGGG
Chicken_TCONS_00087701      ATGACTCCG----CAGC-------------------------AGGCTCGG
Pig_TCONS_00058302          --------------------------------------------------
Chicken_TCONS_00026581      --------------------------------------------------
Human_NR_038292.1           CAAGCGATTCTCCTGCCTCAGCCTCCTGAGTAGTTGGGACTACAGGTGCG
Mouse_XR_876700.1           --------------------------------------------------
                                                                              

Cattle_TCONS_00120243       AGATATAAAGGCTAATAAGACATGGTTCCTGCCATCAAGGGGTCAAAAAC
Cattle_TCONS_00120245       AGATATAAAGGCTAATAAGACATGGTTCCTGCCATCAAGGGGTCAAAAAC
Chicken_TCONS_00087701      GGCGGTGGCCGGTGCGGCCGCGTA-TTCCCGAAGCCGTGTGCGCATTTTG
Pig_TCONS_00058302          --------------------------------------------------
Chicken_TCONS_00026581      --------------------------------------------------
Human_NR_038292.1           TGCCACCATGCCCGGCTAATTTTTTTGTATTTTTAGTAGAGATGGGGTTT
Mouse_XR_876700.1           ------------------------------AATACTGACTTCCAGGCAAC
                                                                              

Cattle_TCONS_00120243       CAGCAGGAAACAGAGGCCTCAATGGAATGAACCCCATCCTCACGCAGAAA
Cattle_TCONS_00120245       CAGCAGGAAACAGAGGCCTCAATGGAATGAACCCCATCCTCACGCAGAAA
Chicken_TCONS_00087701      C-GCAGCGTG-GGCGGCAGCTCCGCCTCGCAGCCGGAGCTGCCGGGGAGA
Pig_TCONS_00058302          --------------------------------------------------
Chicken_TCONS_00026581      --------------------------------------------------
Human_NR_038292.1           CACCATTTTGGCCAGGATGGTCTCAATCTCCTGACCTCGTGATCTGCCTG
Mouse_XR_876700.1           TACAACCAAGGGGAGAGGTCCCAGGAGCGCCCACTGTTAGGCTGGAGTTA
                                                                              

Cattle_TCONS_00120243       TCTAGTCTGGAGGTGGGGCCGGCAAAGCAGCCATTGCAGTGTGGGAAGAA
Cattle_TCONS_00120245       TCTAGTCTGGAGGTGGGGCCGGCAAAGCAGCCATTGCAGTGTGGGAAGAA
Chicken_TCONS_00087701      GGTTCTGTGGGAACTTCGCCG----TGCCGCTGTGCCGCTCCCCCCGAGG
Pig_TCONS_00058302          --------------------------------------------------
Chicken_TCONS_00026581      --------------------------------------------------
Human_NR_038292.1           CCTTGGCCTCCCAAAGTGCTGGGATCACAGGCATGAACCACCGCTCCTGG
Mouse_XR_876700.1           CATAGGAAAGAACAGAGAGCA-----GCCACCACTGTACGGCCTGCACCA
                                                                              

Cattle_TCONS_00120243       ACTGTGAGAATTCCTATTTATACTTACTTCCTATAG-------CTCCTCC
Cattle_TCONS_00120245       ACTGTGAGAATTCCTATTTATACTTACTTCCTATAG-------CTCCTCC
Chicken_TCONS_00087701      CCCTCGGCACCCCCTGCCTCTCCTCCCGCCCCACATAAAGGGTCTCCTTC
Pig_TCONS_00058302          --------------------------------------------------
Chicken_TCONS_00026581      ------------------GAAAGGCAGTCACCTCATGTGAACAGAGTCAA
Human_NR_038292.1           CCTCTTTCTTTCTTTTCTGTTCTTTTCCATCTGCCCTCCCCAAACATCTC
Mouse_XR_876700.1           TCCTACAAGATCTGAAAGTGCGGAGTCCTCAGAGCTGTCAGAGGATGTGG
                                                                              

Cattle_TCONS_00120243       ATCCATGGGATTCTCCAGACAAGAATCCTCGAGTGGGTTGCCATGCCCTT
Cattle_TCONS_00120245       ATCCATGGGATTCTCCAGACAAGAATCCTCGAGTGGGTTGCCATGCCCTT
Chicken_TCONS_00087701      ACCCGCCGCCTCTTCCGGCCCGGGGTGCCGCAGCAG--CGCTGTGGG---
Pig_TCONS_00058302          --------------------------------------------------
Chicken_TCONS_00026581      GGCTGGAAGAGGGCTGGACCTGCTCTTCCCTAAAGGACCAACAGGGAAGG
Human_NR_038292.1           CCTCCCTACCTCCCTCCCTCCCTACTTTCCTTGCTTCCTTCCTTCCTCT-
Mouse_XR_876700.1           GGCTTATGACAACACCTGGGAGGAGAGATGGAGAAGGCTTTTATGGAGTC
                                                                              

Cattle_TCONS_00120243       CCCCAGGATCGAACCTGCATCTCCTGTGGCTCCTGCATTGCAGGTGGATT
Cattle_TCONS_00120245       CCCCAGGATCGAACCTGCATCTCCTGTGGCTCCTGCATTGCAGGTGGATT
Chicken_TCONS_00087701      GGCAGGGAGCCGCTCTGCGCATGCGCGGGCTGCAGCGCCTTTCTAGCACT
Pig_TCONS_00058302          --------------------------------------------------
Chicken_TCONS_00026581      CAGTGGTTCCCTTCACGCTGCGCAAGCCTCTACTA-GTTGAGGCAGCACT
Human_NR_038292.1           CTTTCTGTTTCTCTATTTTTCTTTTTTTCCTTCTTTTTTGAGACCATCTC
Mouse_XR_876700.1           CCAGTGAGTCTCTTTCAGTGAACCTGGAGCTTGCCAGTTTGTCTAGACTG
                                                                              

Cattle_TCONS_00120243       CTTTACCACTGGGCCACA-GGGGAAGCCCTACCATAAAAATTAAGAAATT
Cattle_TCONS_00120245       CTTTACCACTGGGCCACA-GGGGAAGCCCTACCATAAAAATTAAGAAATT
Chicken_TCONS_00087701      TTCTGGCGCGCAGCCGCCTGAGGCGGCGGGGCCGCGCGGCCGTTATCATG
Pig_TCONS_00058302          ---------GTCCCTGTTGGATGTGACAGCACCGTGTGGGT---GTGTCA
Chicken_TCONS_00026581      GCTAAACGAGCGTTCTCTTGGTGGACCAGCCTCTTTTCTACTCATTCACT
Human_NR_038292.1           ACTCTGTTGCCCAGGATGGAATGCAGTGGCACAATCTTAGCTC-ACTACA
Mouse_XR_876700.1           GCTTTGCCAGTGAACCCC----AGGACCCTCTCGTCTCTGCTTCCCCATT
                                                                              

Cattle_TCONS_00120243       AATATAATAGTTGATGTTTTAAACAGTTAATATTCCCAGTG--ATGCTGG
Cattle_TCONS_00120245       AATATAATAGTTGATGTTTTAAACAGTTAATATTCCCAGTG--ATGCTGG
Chicken_TCONS_00087701      GCAACGGCGCCTCACGCCGGGCGTCGGTTAGGCCCCGGGCGCAGCGCTGG
Pig_TCONS_00058302          GAGCTGAACTCTTGTCTTCGGCCCCCGTGTCTCTCCCAGCCACTCACTCG
Chicken_TCONS_00026581      GACTCAAAATCCAGAATACAGACTCTG-AACCCATAGAATCCACAACTGA
Human_NR_038292.1           ACCTCTGCCTCCCAGGTTCAAGCAATTCTCCTGCCTCAGCCTCCCAAGTA
Mouse_XR_876700.1           GGTGGAATCCCAGGCATACTGCTACATCCAGCTTTTC-GCTATACACGCA
                                                                              

Cattle_TCONS_00120243       GGCCT-CACAGGATGCTGTGC-GTTGTGGC--TACCTGTTGTGA--ATCA
Cattle_TCONS_00120245       GGCCT-CACAGGATGCTGTGC-GTTGTGGC--TACCTGTTGTGA--ATCA
Chicken_TCONS_00087701      GAGTG-TCCGTTGCGCTCTCC-CTCACCGCCCTGCCCGCTGTTGCCATTG
Pig_TCONS_00058302          CCAGG-CTTCCAGGGCCAGCT-GTCTCAGTATTCCTTGTTCAGAGTTTTA
Chicken_TCONS_00026581      CAATGTCCTCTGATTCTATTTTGTCTCAGT--CACTCTTTCACAAGTTTA
Human_NR_038292.1           GCTGGGACCACAGGCAGATGCCACCACACCAAGCTAAAGTTTTTTTTTTA
Mouse_XR_876700.1           TGCTGGGATAGAACTCAGTTC-CTCACATT--TGCAAGGTGTGTGAGCCA
                                                                   *          

Cattle_TCONS_00120243       TTCCCTGGAGAGGAGGAAGGGTTGGTGGGTTGGCCACCACGTTATCTAGA
Cattle_TCONS_00120245       TTCCCTGGAGAGGAGGAAGGGTTGGTGGGTTGGCCACCACGTTATCTAGA
Chicken_TCONS_00087701      CCTTCAGATCAGGTGAGGAGGTAAGCAGGAGACGAAGAACATCACGAAGA
Pig_TCONS_00058302          CCTCCTGGGCTGGATTACAGGTTCCTCGG-GAGAGGCTAGACTTCCTATG
Chicken_TCONS_00026581      CTTCC------AACTGCTGGGTGTGAAGGTGGGAGGAACGACTTTTAATG
Human_NR_038292.1           TTTTTC--ATAGAGACAGGGGATCTCATTATGTTGCCCAAACTGGTCGTG
Mouse_XR_876700.1           TGGAG-GAGAAGGATGCAAGGAGCCAAGGAAGTGTGAAGGCCCCCTTATA
                                               **                             

Cattle_TCONS_00120243       TTTT-------GCTCCACTGATCCTCACAGCTGGGCTTAAAACACTACAG
Cattle_TCONS_00120245       TTTT-------GCTCCACTGATCCTCACAGCTGGGCTTAAAACACTACAG
Chicken_TCONS_00087701      TTTTTGCAGGAGATAAAATAGCCTCTGGTCGTTGGCTTAATACAAGGGTG
Pig_TCONS_00058302          TGTT---------GTCTGTAATCCTCAGCACAAGACTAAACATGCAGTTG
Chicken_TCONS_00026581      TCCA----------CTTTAGAGCAACAGGAGACATCTTC-CATGTGACTT
Human_NR_038292.1           AACT--CCTGGGCTCAAGTGCTCTGCCTGCCTCGGCCTCCCAAAGTGTAG
Mouse_XR_876700.1           TCCT----------CATCATCGCCACAGACAGGGACCACCCAGGCTTCAG
                                                  *            *     *        

Cattle_TCONS_00120243       AAAAGAAACTGCAAAGTGAAGATATTAGCGATGCAAACACATGAAAAATA
Cattle_TCONS_00120245       AAAAGAAACTGCAAAGTGAAGATATTAGCGATGCAAACACATGAAAAATA
Chicken_TCONS_00087701      TGGGTAAATGACATTTTTGGCATATAAACAACACGTACCCACAGAAATGC
Pig_TCONS_00058302          CACTTGGTAAGCACT-------TGTGAATAAAGGAAACAGAGAGGCAGAG
Chicken_TCONS_00026581      TAGA-AGAAAGCAAA-CAGCCAAATGAGCCCAGGA-ACCTGCAGTAAGAA
Human_NR_038292.1           GGATTACAGGCGTGAGCCAC--TGTGCACGTTGGGACTAATATTTTCTTA
Mouse_XR_876700.1           ACTTGGGAGGGCTCC-CAGTACGACGAGTGGCACGTTCAGGCGTGAAGTC
                                                                              

Cattle_TCONS_00120243       AGGAGATGGCAGAGCTTAGAC-TCTACTCCTTCCATAAGCTCTT---CAG
Cattle_TCONS_00120245       AGGAGATGGCAGAGCTTAGAC-TCTACTCCTTCCATAAGCTCTT---CAG
Chicken_TCONS_00087701      TGGAAAGAGCCCAGGAGCACT-TGGAGCGGCCCCAGAGGCACCTGGACAA
Pig_TCONS_00058302          CTGGCACC-CCAACTTTTCAC-TCAAGCACCAC--GAGACTGGAGGGTGA
Chicken_TCONS_00026581      CATCACCAGTAAGAACATCAC-C--AGCATCACCAGATCAGCTTGCATGA
Human_NR_038292.1           TTCGTATTTCCATGGCAGAATATTCCTCACTGCTAGAATGAGACCAGAGG
Mouse_XR_876700.1           AGACTGCTGATACTGTGAGGCAGCAGGAGCTGATAGAAGAACAACCCCCT
                                                                *             

Cattle_TCONS_00120243       ATCAGATCAGTCGCTCAGTCGTGT--CTGATTCTTTGCGACCCCATGAAT
Cattle_TCONS_00120245       ATCAGATCAGTCGCTCAGTCGTGT--CTGATTCTTTGCGACCCCATGAAT
Chicken_TCONS_00087701      CCCTGGAGAGCC-TGGAAGAGCCT--CAGAGCATCTGGAAGAATCTGAAA
Pig_TCONS_00058302          AGGTGACCAGGA-CTCAGAGCTGG--AGGCTTCTGTAC-AGAACCTGCAT
Chicken_TCONS_00026581      AAGCAGTAAGAGCCATGGAAGTGGGAATGCTTCTTTTTTTTCTTCATTCA
Human_NR_038292.1           TCAAAATCAGCTCTATGTCTGTTT--GTCATTCTTATGGATATGAGAAAT
Mouse_XR_876700.1           CCCACATCCACC-CCCAAGAAAGCAAGGAAGTAGTGGGCAGGGGCCGCAT
                                                                              

Cattle_TCONS_00120243       CGCAGCACGCCATGCCTCCCTGTCCATCACCAACTCCGGAGTTC--GCTC
Cattle_TCONS_00120245       CGCAGCACGCCATGCCTCCCTGTCCATCACCAACTCCGGAGTTC--GCTC
Chicken_TCONS_00087701      GCTGCCCCGGCGGCCCCCAGAGGCCCTGGGAGAGCCCTGTGCAGA-GCAC
Pig_TCONS_00058302          GACAACCCTTCAA-------------------------------------
Chicken_TCONS_00026581      AGGAATCTTCTAATCATCTTTTTATGACACACAACTAAAAATCTT-TTTT
Human_NR_038292.1           TGTGTTCACACAAGTAGATAGGAATGAAAGGAATTTTGAAATAGAAATGC
Mouse_XR_876700.1           GGATCCAGGGTGGGCAGAAACGGCAAATGGGCTTGTAGATCTGACTATAT
                                                                              

Cattle_TCONS_00120243       AGACTCACGACCATCGAGTCAGTGATGCCAT-CCAGCCATCTCATCCTCT
Cattle_TCONS_00120245       AGACTCACGACCATCGAGTCAGTGATGCCAT-CCAGCCATCTCATCCTCT
Chicken_TCONS_00087701      AGAGGTGCCCGGACAGGACTAG-GAAGACGC-ACATCCTGCTCGTCCTCC
Pig_TCONS_00058302          --------------------------------------------------
Chicken_TCONS_00026581      AGTAACA-------------------------------------------
Human_NR_038292.1           AGTTCTAATTTTTCTAACTTCCATATTACGTGCCAAAAATCACATAATAA
Mouse_XR_876700.1           AATTTTAGC-------AACTTTTGATGGCTCCCTTCCCACACCAGATTCC
                                                                              

Cattle_TCONS_00120243       GTCGTCCCCTTCTCCTCCTGCCCCCAATC-CCTCCCAGCAT-CAGAGTCT
Cattle_TCONS_00120245       GTCGTCCCCTTCTCCTCCTGCCCCCAATC-CCTCCCAGCAT-CAGAGTCT
Chicken_TCONS_00087701      A------CGTTCTGAGCCTGAAGCAAAAG-CATAGCGTCATACCAGGCAC
Pig_TCONS_00058302          --------------------------------------------------
Chicken_TCONS_00026581      --------------------------------------------------
Human_NR_038292.1           TCTATCATAAGATTCTCTAGTCCTCTCTCATCTGGTGATCTTCTTTTCCA
Mouse_XR_876700.1           ACCAT--TCTTCCTGACTGGTCCCTACTTATCACCCTATTTGTGTGTCCA
                                                                              

Cattle_TCONS_00120243       TTTCCAATGAGTCAACGCTTCACATGAGGTGGCCAAAGTACTGGAGTTTC
Cattle_TCONS_00120245       TTTCCAATGAGTCAACGCTTCACATGAGGTGGCCAAAGTACTGGAGTTTC
Chicken_TCONS_00087701      TATGAAGAAAATCGTCTCTGTTTCAGCTGTAACCAGGAAAGAGGAACAGC
Pig_TCONS_00058302          --------------------------------------------------
Chicken_TCONS_00026581      --------------------------------------------------
Human_NR_038292.1           CGCTTTCTTTGCAACCCCCTCATGTGGCCAACATTTAGAGTAATGTTTTC
Mouse_XR_876700.1           CAGTAAGGCAACCAGGGTTGGTTCCTATAAATCTGGGCTTCCTCA-----
                                                                              

Cattle_TCONS_00120243       AGCTTCAGCATCATTCCTTCCAAAGAAATCCCAGGGCTGATCTCCTTTAG
Cattle_TCONS_00120245       AGCTTCAGCATCATTCCTTCCAAAGAAATCCCAGGGCTGATCTCCTTTAG
Chicken_TCONS_00087701      TGGTT-GGGATCAAGCAG--CAAGTCTATCCAG-----------------
Pig_TCONS_00058302          --------------------------------------------------
Chicken_TCONS_00026581      --------------------------------------------------
Human_NR_038292.1           CAACTTCTTTTTCTTCAGCTCACAGTAATAAATACATTTTACATCTTGAA
Mouse_XR_876700.1           --------------------------------------------------
                                                                              

Cattle_TCONS_00120243       GATGGAC------
Cattle_TCONS_00120245       GATGGAC------
Chicken_TCONS_00087701      -------------
Pig_TCONS_00058302          -------------
Chicken_TCONS_00026581      -------------
Human_NR_038292.1           AAAAAAAAAAAAA
Mouse_XR_876700.1           -------------
                                         
