# Supplementary material for: Genome-wide identification of tissue-specific long non-coding RNA in three farm animal species
Source: BMC Genomics. 2018 Sep 18;19:684. doi: 10.1186/s12864-018-5037-7 (PMC6145346; doi:10.1186/s12864-018-5037-7)
Supplement: Supplementary file 21 — Multiple Sequence Alignments for Conserved LncRNAs. A multiple sequence alignment file generated by ClustalW is included for each of the 39 groups of lncRNAs associated with orthologous genes across all five species. (ZIP 445 kb) [file 12864_2018_5037_MOESM21_ESM.zip › Group_38_Seqs.fa.align.out]

CLUSTAL 2.1 multiple sequence alignment


Chicken_TCONS_00010456      --------------------------------------------------
Chicken_TCONS_00010458      TTTCATTCCAGGAAACGGCTGAGGCACTTTGCTGAAACTCTGCAAAATAA
Chicken_TCONS_00010457      --------------------------------------------------
Chicken_TCONS_00010452      --------------------------------------------------
Chicken_TCONS_00010453      --------------------------------------------------
Chicken_TCONS_00010454      --------------------------------------------------
Chicken_TCONS_00010455      --------------------------------------------------
Chicken_TCONS_00001812      --------------------------------------------------
Chicken_TCONS_00001813      --------------------------------------------------
Cattle_TCONS_00025957       --------------------------------------------------
Pig_TCONS_00044426          --------------------------------------------------
                                                                              

Chicken_TCONS_00010456      --------------------------------------------------
Chicken_TCONS_00010458      TTAAATAAAAGATTCAGCCAAAGAGAGACACCTGGCTTGGAAAACTTCCC
Chicken_TCONS_00010457      --------------------------------------------------
Chicken_TCONS_00010452      --------------------------------------------------
Chicken_TCONS_00010453      --------------------------------------------------
Chicken_TCONS_00010454      --------------------------------------------------
Chicken_TCONS_00010455      --------------------------------------------------
Chicken_TCONS_00001812      --------------------------------------------------
Chicken_TCONS_00001813      --------------------------------------------------
Cattle_TCONS_00025957       --------------------------------------------------
Pig_TCONS_00044426          --------------------------------------------------
                                                                              

Chicken_TCONS_00010456      --------------------------------------------------
Chicken_TCONS_00010458      CCTCCACACATCTGACAAAACGATAAACAGATGAAAAGCAGGATTTTTTG
Chicken_TCONS_00010457      --------------------------------------------------
Chicken_TCONS_00010452      --------------------------------------------------
Chicken_TCONS_00010453      --------------------------------------------------
Chicken_TCONS_00010454      --------------------------------------------------
Chicken_TCONS_00010455      --------------------------------------------------
Chicken_TCONS_00001812      --------------------------------------------------
Chicken_TCONS_00001813      --------------------------------------------------
Cattle_TCONS_00025957       --------------------------------------------------
Pig_TCONS_00044426          --------------------------------------------------
                                                                              

Chicken_TCONS_00010456      --------------------------------------------------
Chicken_TCONS_00010458      AACAGAAGAAGAAAGTAATGCTGATTGTACTAGTAGCTCCATCTACATTT
Chicken_TCONS_00010457      --------------------------------------------------
Chicken_TCONS_00010452      --------------------------------------------------
Chicken_TCONS_00010453      --------------------------------------------------
Chicken_TCONS_00010454      --------------------------------------------------
Chicken_TCONS_00010455      --------------------------------------------------
Chicken_TCONS_00001812      --------------------------------------------------
Chicken_TCONS_00001813      --------------------------------------------------
Cattle_TCONS_00025957       --------------------------------------------------
Pig_TCONS_00044426          --------------------------------------------------
                                                                              

Chicken_TCONS_00010456      ------------------------------------------------GC
Chicken_TCONS_00010458      TGTTGTTGTTGTTGTTCTTTTGCTTTAATTTACACTACATCCCTGCAGGC
Chicken_TCONS_00010457      ------------------------------------------------GC
Chicken_TCONS_00010452      ------------------------------------------------GC
Chicken_TCONS_00010453      ------------------------------------------------GC
Chicken_TCONS_00010454      ------------------------------------------CTGCAGGC
Chicken_TCONS_00010455      ------------------------------------------------GC
Chicken_TCONS_00001812      --------------------------------------------------
Chicken_TCONS_00001813      --------------------------------------------------
Cattle_TCONS_00025957       --------------------------------------------------
Pig_TCONS_00044426          -------------------------------------TTCTCATTTTTTT
                                                                              

Chicken_TCONS_00010456      TGTTTCTGGAGCATATCCCTTTGTTCTGCAAGGCACAGGATCGTGTACAC
Chicken_TCONS_00010458      TGTTTCTGGAGCATATCCCTTTGTTCTGCAAGGCACAGGATCGTGTACAC
Chicken_TCONS_00010457      TGTTTCTGGAGCATATCCCTTTGTTCTGCAAGGCACAGGATCGTGTACAC
Chicken_TCONS_00010452      TGTTTCTGGAGCATATCCCTTTGTTCTGCAAGGCACAGGATCGTGTACAC
Chicken_TCONS_00010453      TGTTTCTGGAGCATATCCCTTTGTTCTGCAAGGCACAGGATCGTGTACAC
Chicken_TCONS_00010454      TGTTTCTGGAGCATATCCCTTTGTTCTGCAAGGCACAGGATCGTGTACAC
Chicken_TCONS_00010455      TGTTTCTGGAGCATATCCCTTTGTTCTGCAAGGCACAGGATCGTGTACAC
Chicken_TCONS_00001812      --------------------------------------------------
Chicken_TCONS_00001813      --------------------------------------------------
Cattle_TCONS_00025957       --------------------------------------------------
Pig_TCONS_00044426          TTTTTTTTTAATGTTTGTTGTCTCATAGTTGAGTACTCTTACAAGAAGCT
                                                                              

Chicken_TCONS_00010456      AGCAGCAGGAGGGGGCTCAGTTTCCTGCTGCTGCTC-ATGGGAGGAG--G
Chicken_TCONS_00010458      AGCAGCAGGAGGGGGCTCAGTTTCCTGCTGCTGCTC-ATGGGAGGAG--G
Chicken_TCONS_00010457      AGCAGCAGGAGGGGGCTCAGTTTCCTGCTGCTGCTC-ATGGGAGGAG--G
Chicken_TCONS_00010452      AGCAGCAGGAGGGGGCTCAGTTTCCTGCTGCTGCTC-ATGGGAGGAG--G
Chicken_TCONS_00010453      AGCAGCAGGAGGGGGCTCAGTTTCCTGCTGCTGCTC-ATGGGAGGAG--G
Chicken_TCONS_00010454      AGCAGCAGGAGGGGGCTCAGTTTCCTGCTGCTGCTC-ATGGGAGGAG--G
Chicken_TCONS_00010455      AGCAGCAGGAGGGGGCTCAGTTTCCTGCTGCTGCTC-ATGGGAGGAG--G
Chicken_TCONS_00001812      -----------------------------GCGCTGC-GCAGGGGGCC--T
Chicken_TCONS_00001813      --------------------------------------------------
Cattle_TCONS_00025957       --------------ATCAAATTAATTTCTAAAACCT-ATAAAATTTT--C
Pig_TCONS_00044426          TTTTGGAGTTCAACTTCTGACTTCTGTATGAGACTTCATGATAATTTGTC
                                                                              

Chicken_TCONS_00010456      ACTTCCCACCCCAGGAAAGAGAAGACC--AGGGGAAACTTGAGA----AG
Chicken_TCONS_00010458      ACTTCCCACCCCAGGAAAGAGAAGACC--AGGGGAAACTTGAGA----AG
Chicken_TCONS_00010457      ACTTCCCACCCCAGGAAAGAGAAGACC--AGGGGAAACTTGAGA----AG
Chicken_TCONS_00010452      ACTTCCCACCCCAGGAAAGAGAAGACC--AGGGGAAACTTGAGA----AG
Chicken_TCONS_00010453      ACTTCCCACCCCAGGAAAGAGAAGACC--AGGGGAAACTTGAGA----AG
Chicken_TCONS_00010454      ACTTCCCACCCCAGGAAAGAGAAGACC--AGGGGAAACTTGAGA----AG
Chicken_TCONS_00010455      ACTTCCCACCCCAGGAAAGAGAAGACC--AGGGGAAACTTGAGA----AG
Chicken_TCONS_00001812      CCTTCCGCCCCCGGTCGCCGCGCAGAC--AGCGGCAGCGCAAAC----GC
Chicken_TCONS_00001813      --------------------------------------------------
Cattle_TCONS_00025957       AAAGCACTATTAAAAAAAAAAAACACTTTAAGGAATATGTCAAA----AC
Pig_TCONS_00044426          ATTTTAGTATTGAAGATGCAGGATTTTTTGGAAATTCTATGTAATTGTAC
                                                                              

Chicken_TCONS_00010456      GCTGCGATGACACTGGAGGCACAGCTTCAGGGCTTTTAGCA-CTATGCGT
Chicken_TCONS_00010458      GCTGCGATGACACTGGAGGCACAGCTTCAGGGCTTTTAGCA-CTATGCGT
Chicken_TCONS_00010457      GCTGCGATGACACTGGAGGCACAGCTTCAGGGCTTTTAGCA-CTATGCGT
Chicken_TCONS_00010452      GCTGCGATGACACTGGAGGCACAGCTTCAGGGCTTTTAGCA-CTATGCGT
Chicken_TCONS_00010453      GCTGCGATGACACTGGAGGCACAGCTTCAGGGCTTTTAGCA-CTATGCGT
Chicken_TCONS_00010454      GCTGCGATGACACTGGAGGCACAGCTTCAGGGCTTTTAGCA-CTATGCGT
Chicken_TCONS_00010455      GCTGCGATGACACTGGAGGCACAGCTTCAGGGCTTTTAGCA-CTATGCGT
Chicken_TCONS_00001812      GCGGCGCTGTGCTCGGCCTCGCGCTGTATCTGGGGAGAGCAGCGACACGT
Chicken_TCONS_00001813      --------------------------------------GCA--GGCTGCT
Cattle_TCONS_00025957       AATCCAGAAACCTGGGTTTCAAAATAAATCTGCGAGTGACA--AATGTCA
Pig_TCONS_00044426          AGGGTAATAATACTGGGGGAAGAATTTTTTTGAGTCGAGGATGGATTAAA
                                                                    *         

Chicken_TCONS_00010456      CACATTCGTGTGACCCA--TGACCAACATGTAATGT--TGTGCCTGACGC
Chicken_TCONS_00010458      CACATTCGTGTGACCCA--TGACCAACATGTAATGT--TGTGCCTGACGC
Chicken_TCONS_00010457      CACATTCGTGTGACCCA--TGACCAACATGTAATGT--TGTGCCTGACGC
Chicken_TCONS_00010452      CACATTCGTGTGACCCA--TGACCAACATGTAATGT--TGTGCCTGACGC
Chicken_TCONS_00010453      CACATTCGTGTGACCCA--TGACCAACATGTAATGT--TGTGCCTGACGC
Chicken_TCONS_00010454      CACATTCGTGTGACCCA--TGACCAACATGTAATGT--TGTGCCTGACGC
Chicken_TCONS_00010455      CACATTCGTGTGACCCA--TGACCAACATGTAATGT--TGTGCCTGACGC
Chicken_TCONS_00001812      CAGCGCGGGGCGGCCC---GGCCCAGCCTA-----------GCCTAGCCC
Chicken_TCONS_00001813      CGTCGTGGGAAGAGCC---TTCCCA-CGGG-----------GCCGGAT--
Cattle_TCONS_00025957       GATCTTTGGAATGCTTAAGAGTTCAGAAGGTACTTTC-TATAGAGGAAAC
Pig_TCONS_00044426          AAAGGAGAGGATGGGGGAATGAAAAGTGAGAAACTTAGCTGAGATAGAGG
                                                    *                         

Chicken_TCONS_00010456      ACGTGAAGAGCTCTGCCTCTCTGGAGAGC----GTCACAGAGGCTGCAGG
Chicken_TCONS_00010458      ACGTGAAGAGCTCTGCCTCTCTGGAGAGC----GTCACAGAGGCTGCAGG
Chicken_TCONS_00010457      ACGTGAAGAGCTCTGCCTCTCTGGAGAGC----GTCACAGAGGCTGCAGG
Chicken_TCONS_00010452      ACGTGAAGAGCTCTGCCTCTCTGGAGAGC----GTCACAGAGGCTGCAGG
Chicken_TCONS_00010453      ACGTGAAGAGCTCTGCCTCTCTGGAGAGC----GTCACAGAGGCTGCAGG
Chicken_TCONS_00010454      ACGTGAAGAGCTCTGCCTCTCTGGAGAGC----GTCACAGAGGCTGCAGG
Chicken_TCONS_00010455      ACGTGAAGAGCTCTGCCTCTCTGGAGAGC----GTCACAGAGGCTGCAGG
Chicken_TCONS_00001812      -----AGGGAGCGGGGAGGTGTGAGCGCG----CAGGCGGCGGCAGTGCC
Chicken_TCONS_00001813      -----AGCAGCCCTGGGCACCCAGAAATA----CCCGTTTTGGTCTTTCA
Cattle_TCONS_00025957       TATCAAGCAACTAGAGTCCTCAAAGGGCTGGATTATATTCCCATCCCTTA
Pig_TCONS_00044426          AATTTAAAAGGTTTGGCACTAAAAATGCGTT-TTCTGAGAGGTTTGTACA
                                 *                                            

Chicken_TCONS_00010456      GGTCCGGAGCTGGCAGCCCCCTG------GGGCAGACGACAGCACCCTGT
Chicken_TCONS_00010458      GGTCCGGAGCTGGCAGCCCCCTG------GGGCAGACGACAGCACCCTGT
Chicken_TCONS_00010457      GGTCCGGAGCTGGCAGCCCCCTG------GGGCAGACGACAGCACCCTGT
Chicken_TCONS_00010452      GGTCCGGAGCTGGCAGCCCCCTG------GGGCAGACGACAGCACCCTGT
Chicken_TCONS_00010453      GGTCCGGAGCTGGCAGCCCCCTG------GGGCAGACGACAGCACCCTGT
Chicken_TCONS_00010454      GGTCCGGAGCTGGCAGCCCCCTG------GGGCAGACGACAGCACCCTGT
Chicken_TCONS_00010455      GGTCCGGAGCTGGCAGCCCCCTG------GGGCAGACGACAGCACCCTGT
Chicken_TCONS_00001812      GGCGGGGCGCTCGCTGCGCGTGT------TTGGACATGTCTCCGGG-CAT
Chicken_TCONS_00001813      GGCGTTTCCTGCGCACTGCTTAA------CAGCACGTGTTCCCTT--TGT
Cattle_TCONS_00025957       GTTCAATTGTTACCTGAACAGTT------TACTCTGAACTAACAAATCAT
Pig_TCONS_00044426          GCACAGTCTTTGGCAGAGAGTTGGGAAAGTACTTTGGGTAGGGATTCTGT
                            *            *                                   *

Chicken_TCONS_00010456      GACACCTGGTGCGTCATCT--GCAGCTGA-GCTC-CCAGTAAGGTC--AG
Chicken_TCONS_00010458      GACACCTGGTGCGTCATCT--GCAGCTGA-GCTC-CCAGTAAGGTC--AG
Chicken_TCONS_00010457      GACACCTGGTGCGTCATCT--GCAGCTGA-GCTC-CCAGTAAGGTC--AG
Chicken_TCONS_00010452      GACACCTGGTGCGTCATCT--GCAGCTGA-GCTC-CCAGTAAGGTC--AG
Chicken_TCONS_00010453      GACACCTGGTGCGTCATCT--GCAGCTGA-GCTC-CCAGTAAGGTC--AG
Chicken_TCONS_00010454      GACACCTGGTGCGTCATCT--GCAGCTGA-GCTC-CCAGTAAGGTC--AG
Chicken_TCONS_00010455      GACACCTGGTGCGTCATCT--GCAGCTGA-GCTC-CCAGTAAGGTC--AG
Chicken_TCONS_00001812      GTCCCCCGGTGCG---TCT--GCGGGCTC-GTCT-CCACGCAGGGC--CT
Chicken_TCONS_00001813      GCAGCCCGGAG----------ACAAGGAG-GCTC-CCAGGAGGCCCTACT
Cattle_TCONS_00025957       AGCACCCTGTAGACTTTTTGAGTAATTGT-GTTAACCAAGAAAGGGATAG
Pig_TCONS_00044426          AATTCCTGAATCTGGGACAAAGTACTTTCAGTTTGTTGGTGAACTAGCAG
                                **                        *                   

Chicken_TCONS_00010456      G-CAGGAGACTGATAAATGACCCCACCT-TGTCAACACCACCGTCATTAG
Chicken_TCONS_00010458      G-CAGGAGACTGATAAATGACCCCACCT-TGTCAACACCACCGTCATTAG
Chicken_TCONS_00010457      G-CAGGAGACTGATAAATGACCCCACCT-TGTCAACACCACCGTCATTAG
Chicken_TCONS_00010452      G-CAGGAGACTGATAAATGACCCCACCT-TGTCAACACCACCGTCATTAG
Chicken_TCONS_00010453      G-CAGGAGACTGATAAATGACCCCACCT-TGTCAACACCACCGTCATTAG
Chicken_TCONS_00010454      G-CAGGAGACTGATAAATGACCCCACCT-TGTCAACACCACCGTCATTAG
Chicken_TCONS_00010455      G-CAGGAGACTGATAAATGACCCCACCT-TGTCAACACCACCGTCATTAG
Chicken_TCONS_00001812      G-CCGTTCCCCACTGCCTGCGGGCAGCTCTCCCCCTTCTTCCCACCGTGG
Chicken_TCONS_00001813      G-CGGCCTTCCAGTACTTGAAGGGGGCT-------TATAAACAAGAGGGG
Cattle_TCONS_00025957       A-TAAAAAAAGAAAATTTTATATAAGGTGAGGGAATGAACTTCTTTCTCT
Pig_TCONS_00044426          GTCAAAGTGGTAGTAAGGTTTAGGCCTCTACTAAGTGGAACCAGCTTTGG
                                                                              

Chicken_TCONS_00010456      TGCTGTTATCACCC-TGCGAAT--GGGAACGTGAAGGAATTCATATCCCT
Chicken_TCONS_00010458      TGCTGTTATCACCC-TGCGAAT--GGGAACGTGAAGGAATTCATATCCCT
Chicken_TCONS_00010457      TGCTGTTATCACCC-TGCGAAT--GGGAACGTGAAGGAATTCATATCCCT
Chicken_TCONS_00010452      TGCTGTTATCACCC-TGCGAAT--GGGAACGTGAAGGAATTCATATCCCT
Chicken_TCONS_00010453      TGCTGTTATCACCC-TGCGAAT--GGGAACGTGAAGGAATTCATATCCCT
Chicken_TCONS_00010454      TGCTGTTATCACCC-TGCGAAT--GGGAACGTGAAGGAATTCATATCCCT
Chicken_TCONS_00010455      TGCTGTTATCACCC-TGCGAAT--GGGAACGTGAAGGAATTCATATCCCT
Chicken_TCONS_00001812      AGCCA---CGACCTGTACCTCTTGGGGAACATGCACAGATGTCCATCACT
Chicken_TCONS_00001813      AACTGATTTGACCTGTACCTCTTGGGGAACATGCACAGATGTCCATCACT
Cattle_TCONS_00025957       ATTTCAT-AGACTAGTAAAATTT-AGGAATCAACACAAGTTTGAAAATCT
Pig_TCONS_00044426          AGAAGGAGTGGACGGGAAGCAT---ATAGTAAAAGCAGGCTGCTGGAGGC
                                                 *     *                      

Chicken_TCONS_00010456      GCCCTTGCCAAAGCTGGAGAGCAAGTGGGAACAGGAGCTGTGGAGGTGAC
Chicken_TCONS_00010458      GCCCTTGCCAAAGCTGGAGAGCAAGTGGGAACAGGAGCTGTGGAGGTGAC
Chicken_TCONS_00010457      GCCCTTGCCAAAGCTGGAGAGCAAGTGGGAACAGGAGCTGTGGAGGTGAC
Chicken_TCONS_00010452      GCCCTTGCCAAAGCTGGAGAGCAAGTGGGAACAGGAGCTGTGGAGGTGAC
Chicken_TCONS_00010453      GCCCTTGCCAAAGCTGGAGAGCAAGTGGGAACAGGAGCTGTGGAGGTGAC
Chicken_TCONS_00010454      GCCCTTGCCAAAGCTGGAGAGCAAGTGGGAACAGGAGCTGTGGAGGTGAC
Chicken_TCONS_00010455      GCCCTTGCCAAAGCTGGAGAGCAAGTGGGAACAGGAGCTGTGGAGGTGAC
Chicken_TCONS_00001812      TCTCTGGC---AGCTCCAG---ACATAGAGGAGGAAGCC---TAGTCAAC
Chicken_TCONS_00001813      TCTCTGGC---AGCTCCAG---ACATAGAGGAGGAAGCC---TAGTCAAC
Cattle_TCONS_00025957       TATTTTGCCAAAGACGTTATTTAAAGAATTACATTATCATCTGCTGTCAC
Pig_TCONS_00044426          AGTTTTAAAGAAATTCCCA----TGTAGTGCTTCATGCCTTTGTCTCAGT
                                *      *                         *            

Chicken_TCONS_00010456      TGTTCACACCACTTACATTCTCCTGCAAAGCA-GCACAATGTTTGGTTTG
Chicken_TCONS_00010458      TGTTCACACCACTTACATTCTCCTGCAAAGCA-GCACAATGTTTGGTTTG
Chicken_TCONS_00010457      TGTTCACACCACTTACATTCTCCTGCAAAGCA-GCACAATGTTTGGTTTG
Chicken_TCONS_00010452      TGTTCACACCACTTACATTCTCCTGCAAAGCA-GCACAATGTTTGGTTTG
Chicken_TCONS_00010453      TGTTCACACCACTTACATTCTCCTGCAAAGCA-GCACAATGTTTGGTTTG
Chicken_TCONS_00010454      TGTTCACACCACTTACATTCTCCTGCAAAGCA-GCACAATGTTTGGTTTG
Chicken_TCONS_00010455      TGTTCACACCACTTACATTCTCCTGCAAAGCA-GCACAATGTTTGGTTTG
Chicken_TCONS_00001812      AGTGCAAGATGCTCACGGATACCTTGACAGCA-GGGCACTGAAGGG---G
Chicken_TCONS_00001813      AGTGCAAGATGCTCACGGATACCTTGACAGCA-GGGCACTGAAGGG---G
Cattle_TCONS_00025957       TATCATTTTGGGGCAAAGATGATGTTTTAACACGCCCAAAGTAAGAAAGG
Pig_TCONS_00044426          ATTCTATAAAGGGAAAAGATTTTTTTTGAAAG-CTCTGTTATAAACCATG
                              *           *             *                    *

Chicken_TCONS_00010456      --TTAACCAAAGGGATTTTGTAGCTGATCATTAAATATTATTTCAGATTA
Chicken_TCONS_00010458      --TTAACCAAAGGGATTTTGTAGCTGATCATTAAATATTATTTCAGATTA
Chicken_TCONS_00010457      --TTAACCAAAGGGATTTTGTAGCTGATCATTAAATATTATTTCAGATTA
Chicken_TCONS_00010452      --TTAACCAAAGGGATTTTGTAGCTGATCATTAAATATTATTTCAGATTA
Chicken_TCONS_00010453      --TTAACCAAAGGGATTTTGTAGCTGATCATTAAATATTATTTCAGATTA
Chicken_TCONS_00010454      --TTAACCAAAGGGATTTTGTAGCTGATCATTAAATATTATTTCAGATTA
Chicken_TCONS_00010455      --TTAACCAAAGGGATTTTGTAGCTGATCATTAAATATTATTTCAGATTA
Chicken_TCONS_00001812      --ATGAATGTAAACATTTAACAGCTGTTT------TATTCATCCGATCTG
Chicken_TCONS_00001813      --ATGAATGTAAACATTTAACAGCTGTTT------TATTCATCCGATCTG
Cattle_TCONS_00025957       T-ATCCATATCAGAAAATAAAGCATGGTCTTTTTAAGTTAATACATTTTA
Pig_TCONS_00044426          TGATGATTATCGCCTCTTTCCTGGTGCCTTGAAGATGTGAAGGCCATTTG
                               *             *      **           *     *    * 

Chicken_TCONS_00010456      --ATGGAATTTATAGGCTGTCTGA-TGACGATGAGAT-TTCTTTCAAAGG
Chicken_TCONS_00010458      --ATGGAATTTATAGGCTGTCTGA-TGACGATGAGAT-TTCTTTCAAAGG
Chicken_TCONS_00010457      --ATGGAATTTATAGGCTGTCTGA-TGACGATGAGAT-TTCTTTCAAAGG
Chicken_TCONS_00010452      --ATGGAATTTATAGGCTGTCTGA-TGACGATGAGAT-TTCTTTCAAAGG
Chicken_TCONS_00010453      --ATGGAATTTATAGGCTGTCTGA-TGACGATGAGAT-TTCTTTCAAAGG
Chicken_TCONS_00010454      --ATGGAATTTATAGGCTGTCTGA-TGACGATGAGAT-TTCTTTCAAAGG
Chicken_TCONS_00010455      --ATGGAATTTATAGGCTGTCTGA-TGACGATGAGAT-TTCTTTCAAAGG
Chicken_TCONS_00001812      --AT--ACTTTA--------------AATGAAGCAGT-GGCCCTAGGGAG
Chicken_TCONS_00001813      --AT--ACTTTA--------------AATGAAGCAGT-GGCCCTAGGGAG
Cattle_TCONS_00025957       --AGTTACTAAATGTCACCTTTTG-CATTTCAGCCTTTGGGAACTCATCA
Pig_TCONS_00044426          TGACGCATTCCTGATGAGGGAAGGATAATTAAACTCT-GCAGTAACATGA
                              *   * *                           *             

Chicken_TCONS_00010456      AGGGACAAAAGACTTCAGCATGCACTGGCATGGCTAGAACACTAACAAAT
Chicken_TCONS_00010458      AGGGACAAAAGACTTCAGCATGCACTGGCATGGCTAGAACACTAACAAAT
Chicken_TCONS_00010457      AGGGACAAAAGACTTCAGCATGCACTGGCATGGCTAGAACACTAACAAAT
Chicken_TCONS_00010452      AGGGACAAAAGACTTCAGCATGCACTGGCATGGCTAGAACACTAACAAAT
Chicken_TCONS_00010453      AGGGACAAAAGACTTCAGCATGCACTGGCATGGCTAGAACACTAACAAAT
Chicken_TCONS_00010454      AGGGACAAAAGACTTCAGCATGCACTGGCATGGCTAGAACACTAACAAAT
Chicken_TCONS_00010455      AGGGACAAAAGACTTCAGCATGCACTGGCATGGCTAGAACACTAACAAAT
Chicken_TCONS_00001812      AGAAAATAAAGAAAAGAGTTTGTGATCACGTAATTA-AAGACTGTATCAT
Chicken_TCONS_00001813      AGAAAATAAAGAAAAGAGTTTGTGATCACGTAATTA-AAGACTGTATCAT
Cattle_TCONS_00025957       AAACTATTAATCTATGAACAAGAGAACACTAAATTAGGCTTTTATGCTAT
Pig_TCONS_00044426          ACTCGGCCTAGACTCTTTCTAATGCTCCCTCTGCCAGTCCTCAGTGTTGG
                            *        *                  *      *              

Chicken_TCONS_00010456      --CACTAGCGTGGTGGAAAGCCCAGAAATGCTCTCATGCCCCTTTTCTCA
Chicken_TCONS_00010458      --CACTAGCGTGGTGGAAAGCCCAGAAATGCTCTCATGCCCCTTTTCTCA
Chicken_TCONS_00010457      --CACTAGCGTGGTGGAAAGCCCAGAAATGCTCTCATGCCCCTTTTCTCA
Chicken_TCONS_00010452      --CACTAGCGTGGTGGAAAGCCCAGAAATGCTCTCATGCCCCTTTTCTCA
Chicken_TCONS_00010453      --CACTAGCGTGGTGGAAAGCCCAGAAATGCTCTCATGCCCCTTTTCTCA
Chicken_TCONS_00010454      --CACTAGCGTGGTGGAAAGCCCAGAAATGCTCTCATGCCCCTTTTCTCA
Chicken_TCONS_00010455      --CACTAGCGTGGTGGAAAGCCCAGAAATGCTCTCATGCCCCTTTTCTCA
Chicken_TCONS_00001812      --AATGAATATGCACAGAAGGGTTGAATTAAGGTTGTAC-----TGGCAA
Chicken_TCONS_00001813      --AATGAATATGCACAGAAGGGTTGAATTAAGGTTGTAC-----TGGCAA
Cattle_TCONS_00025957       TCATTGGATATGCTATTCCTACTGCCTGGAAGATCCCCTCCCCTTTTTTT
Pig_TCONS_00044426          GGTCCCAGCTCAAGGTTGGAGGTTTCTCTGAGCCCACAGACATGGATCTG
                                                                              

Chicken_TCONS_00010456      TGCAGCCTG--TCTGAACTAACAGCACATCCAAAAGCGGCAGGTAATGTA
Chicken_TCONS_00010458      TGCAGCCTG--TCTGAACTAACAGCACATCCAAAAGCGGCAGGTAATGTA
Chicken_TCONS_00010457      TGCAGCCTG--TCTGAACTAACAGCACATCCAAAAGCGGCAGGTAATGTA
Chicken_TCONS_00010452      TGCAGCCTG--TCTGAACTAACAGCACATCCAAAAGCGGCAGGTAATGTA
Chicken_TCONS_00010453      TGCAGCCTG--TCTGAACTAACAGCACATCCAAAAGCGGCAGGTAATGTA
Chicken_TCONS_00010454      TGCAGCCTG--TCTGAACTAACAGCACATCCAAAAGCGGCAGGTAATGTA
Chicken_TCONS_00010455      TGCAGCCTG--TCTGAACTAACAGCACATCCAAAAGCGGCAGGTAATGTA
Chicken_TCONS_00001812      CCCAGCTT----CTGATATTGCCTAACTTTTAA--GCAATA--CACTGCA
Chicken_TCONS_00001813      CCCAGCTT----CTGATATTGCCTAACTTTTAA--GCAATA--CACTGCA
Cattle_TCONS_00025957       TTTTCCCTA--GCTAATATCTGCTTATCGTCCAAGAAGACTTCCCTGACT
Pig_TCONS_00044426          CCCATCCCACGACTGCTGTCTGTTT-CTGCTCAGAGCTCTGACTTTCTTA
                                 *      **    *             *                 

Chicken_TCONS_00010456      GCCTGCACAGGGGCTGGAAAT-GGACCCACCTGACCACGTTGA--TTTTG
Chicken_TCONS_00010458      GCCTGCACAGGGGCTGGAAAT-GGACCCACCTGACCACGTTGA--TTTTG
Chicken_TCONS_00010457      GCCTGCACAGGGGCTGGAAAT-GGACCCACCTGACCACGTTGA--TTTTG
Chicken_TCONS_00010452      GCCTGCACAGGGGCTGGAAAT-GGACCCACCTGACCACGTTGA--TTTTG
Chicken_TCONS_00010453      GCCTGCACAGGGGCTGGAAAT-GGACCCACCTGACCACGTTGA--TTTTG
Chicken_TCONS_00010454      GCCTGCACAGGGGCTGGAAAT-GGACCCACCTGACCACGTTGA--TTTTG
Chicken_TCONS_00010455      GCCTGCACAGGGGCTGGAAAT-GGACCCACCTGACCACGTTGA--TTTTG
Chicken_TCONS_00001812      ACCTTTACA---------------ACATTTCTT-TCATGTTG---CCTTG
Chicken_TCONS_00001813      ACCTTTACA---------------ACATTTCTT-TCATGTTG---CCTTG
Cattle_TCONS_00025957       CTCTGGACTTGTTCAGCAAATAGGACTTACTTCCCGGTGGCAC--AGTGA
Pig_TCONS_00044426          GTGTGAACAGTGTCTTCAAAAAGAGCTACGGAGCACATTTTTGTTTCTTC
                               *  **                 *                     *  

Chicken_TCONS_00010456      ACAA--GTAACTTGACAGCACTGTGAGTGGCAGGA-----GCAGTGTGAT
Chicken_TCONS_00010458      ACAA--GTAACTTGACAGCACTGTGAGTGGCAGGA-----GCAGTGTGAT
Chicken_TCONS_00010457      ACAA--GTAACTTGACAGCACTGTGAGTGGCAGGA-----GCAGTGTGAT
Chicken_TCONS_00010452      ACAA--GTAACTTGACAGCACTGTGAGTGGCAGGA-----GCAGTGTGAT
Chicken_TCONS_00010453      ACAA--GTAACTTGACAGCACTGTGAGTGGCAGGA-----GCAGTGTGAT
Chicken_TCONS_00010454      ACAA--GTAACTTGACAGCACTGTGAGTGGCAGGA-----GCAGTGTGAT
Chicken_TCONS_00010455      ACAA--GTAACTTGACAGCACTGTGAGTGGCAGGA-----GCAGTGTGAT
Chicken_TCONS_00001812      GCAA--GCA-CTGTTTCTCACTATTGGTT-TGGAG-----GGAGCCTGGC
Chicken_TCONS_00001813      GCAA--GCA-CTGTTTCTCACTATTGGTT-TGGAG-----GGAGCCTGGC
Cattle_TCONS_00025957       ATAAAGGAATCCATCTGCCAATGCAAGGGACATGGATT-TGATCCCTGGT
Pig_TCONS_00044426          CTCATCCTGTTTGTCAGGGGCTACTGGGTGTGTGGTCTGTAACTTCCTAC
                               *                 *    *                       

Chicken_TCONS_00010456      TTATTCAAAAGTTGACTACT---CTGGAAAAAAAAAAAAGAAACACAACT
Chicken_TCONS_00010458      TTATTCAAAAGTTGACTACT---CTGGAAAAAAAAAAAAGAAACACAACT
Chicken_TCONS_00010457      TTATTCAAAAGTTGACTACT---CTGGAAAAAAAAAAAAGAAACACAACT
Chicken_TCONS_00010452      TTATTCAAAAGTTGACTACT---CTGGAAAAAAAAAAAAGAAACACAACT
Chicken_TCONS_00010453      TTATTCAAAAGTTGACTACT---CTGGAAAAAAAAAAAAGAAACACAACT
Chicken_TCONS_00010454      TTATTCAAAAGTTGACTACT---CTGGAAAAAAAAAAAAGAAACACAACT
Chicken_TCONS_00010455      TTATTCAAAAGTTGACTACT---CTGGAAAAAAAAAAAAGAAACACAACT
Chicken_TCONS_00001812      ATTTTGTGAGTTCTGTCATA---TTGGAAACAAGTAATAGAAATATAACT
Chicken_TCONS_00001813      ATTTTGTGAGTTCTGTCATA---TTGGAAACAAGTAATAGAAATATAACT
Cattle_TCONS_00025957       CCGGGAAGATTCCACATGCC---TTGGAGCAACTGAGCCCCTGTGCAATC
Pig_TCONS_00044426          CTTCTCCGCCTTATCTTACGGTGTTGGGACCTTCTTGGTGAACTCTGGCT
                                                    ***                       

Chicken_TCONS_00010456      AAATTTGCATATAATGAGATGCATTTTAAAATCAAAACAATTAACAG---
Chicken_TCONS_00010458      AAATTTGCATATAATGAGATGCATTTTAAAATCAAAACAATTAACAG---
Chicken_TCONS_00010457      AAATTTGCATATAATGAGATGCATTTTAAAATCAAAACAATTAACAG---
Chicken_TCONS_00010452      AAATTTGCATATAATGAGATGCATTTTAAAATCAAAACAATTAACAG---
Chicken_TCONS_00010453      AAATTTGCATATAATGAGATGCATTTTAAAATCAAAACAATTAACAG---
Chicken_TCONS_00010454      AAATTTGCATATAATGAGATGCATTTTAAAATCAAAACAATTAACAG---
Chicken_TCONS_00010455      AAATTTGCATATAATGAGATGCATTTTAAAATCAAAACAATTAACAG---
Chicken_TCONS_00001812      ---TTTATCTGTGCCCCCCCACAC---ACGTACACACCCTGTAACTA---
Chicken_TCONS_00001813      ---TTTATCTGTGCCCCCCCACAC---ACGTACACACCCTGTAACTA---
Cattle_TCONS_00025957       ACAGCTGCTGAAGCCCGTATGCCTAGAACCTGTGCCCCACAAGAAAAGAA
Pig_TCONS_00044426          TCGCAAGCTGGTTGGCCGCTGTTCAGGGTCTATTAAACCTAGAATCTT--
                                                                 *     *      

Chicken_TCONS_00010456      -CTATGTTATTTTTTCTTCCTTTGCTTTTGCTTGGAGCACGGTT------
Chicken_TCONS_00010458      -CTATGTTATTTTTTCTTCCTTTGCTTTTGCTTGGAGCACGGTT------
Chicken_TCONS_00010457      -CTATGTTATTTTTTCTTCCTTTGCTTTTGCTTGGAGCACGGTT------
Chicken_TCONS_00010452      -CTATGTTATTTTTTCTTCCTTTGCTTTTGCTTGGAGCACGGTT------
Chicken_TCONS_00010453      -CTATGTTATTTTTTCTTCCTTTGCTTTTGCTTGGAGCACGGTT------
Chicken_TCONS_00010454      -CTATGTTATTTTTTCTTCCTTTGCTTTTGCTTGGAGCACGGTT------
Chicken_TCONS_00010455      -CTATGTTATTTTTTCTTCCTTTGCTTTTGCTTGGAGCACGGTT------
Chicken_TCONS_00001812      -TTGCAGCGTGCTCTTTTCCCA-GCTTTTTCT--GAAGGAAGCT------
Chicken_TCONS_00001813      -TTGCAGCGTGCTCTTTTCCCA-GCTTTTTCT--GAAGGAAGCT------
Cattle_TCONS_00025957       GCTACAGCAT-TGAGAACCCTGCGCACTGCGACAAAAAGTAGCCTCCGAT
Pig_TCONS_00044426          TCTTCATCAAAAGATACAGCAGTTGGCTCTGTATGGTGGATTGTGGGTGA
                              *                *       *                      

Chicken_TCONS_00010456      -AACCCTGATGCTTAAAATTCCCT-TTGAATGCCTTTTGGTGGG------
Chicken_TCONS_00010458      -AACCCTGATGCTTAAAATTCCCT-TTGAATGCCTTTTGGTGGG------
Chicken_TCONS_00010457      -AACCCTGATGCTTAAAATTCCCT-TTGAATGCCTTTTGGTGGG------
Chicken_TCONS_00010452      -AACCCTGATGCTTAAAATTCCCT-TTGAATGCCTTTTGGTGGG------
Chicken_TCONS_00010453      -AACCCTGATGCTTAAAATTCCCT-TTGAATGCCTTTTGGTGGG------
Chicken_TCONS_00010454      -AACCCTGATGCTTAAAATTCCCT-TTGAATGCCTTTTGGTGGG------
Chicken_TCONS_00010455      -AACCCTGATGCTTAAAATTCCCT-TTGAATGCCTTTTGGTGGG------
Chicken_TCONS_00001812      -A--CGGAATGC----ACTTCATG-GTAAGTGAGAAGATTCAAG------
Chicken_TCONS_00001813      -A--CGGAATGC----ACTTCATG-GTAAGTGAGAAGATTCAAG------
Cattle_TCONS_00025957       CACTGCAACTAGAGAAACCCCACATGCAACAGTGGAGACCCAGGTCAGCC
Pig_TCONS_00044426          CTGTTTCCCTCTTGTGCTTTTCTGTTTCTTATGGGAAACGTAGATTTCCT
                                     *                                        

Chicken_TCONS_00010456      -AATCTGATGGGATGCAGGGAGCCTGGCAGCCCCTCCAAATACCTCCATG
Chicken_TCONS_00010458      -AATCTGATGGGATGCAGGGAGCCTGGCAGCCCCTCCAAATACCTCCATG
Chicken_TCONS_00010457      -AATCTGATGGGATGCAGGGAGCCTGGCAGCCCCTCCAAATACCTCCATG
Chicken_TCONS_00010452      -AATCTGATGGGATGCAGGGAGCCTGGCAGCCCCTCCAAATACCTCCATG
Chicken_TCONS_00010453      -AATCTGATGGGATGCAGGGAGCCTGGCAGCCCCTCCAAATACCTCCATG
Chicken_TCONS_00010454      -AATCTGATGGGATGCAGGGAGCCTGGCAGCCCCTCCAAATACCTCCATG
Chicken_TCONS_00010455      -AATCTGATGGGATGCAGGGAGCCTGGCAGCCCCTCCAAATACCTCCATG
Chicken_TCONS_00001812      -AATTCAAAGAAGAAGAATGAGAGTTACTTGATTTTTTAATTTGTTCTGG
Chicken_TCONS_00001813      -AATTCAAAGAAGAAGAATGAGAGTTACTTGATTTTTTAATTTGTTCTGG
Cattle_TCONS_00025957       CAAAACTAAGTAAATAAATAAAATCTCTCTTCTCACTAAAGATAAATAAA
Pig_TCONS_00044426          TTATATCAAAGAGAAAATAAGATGTTTTTTTAGAAAAGGGAAAAATATGT
                              *    *        *                                 

Chicken_TCONS_00010456      TACAACCAGCAGTGTTGGTGGAGTCTCGTCAGCACATGGGAGACATAAGG
Chicken_TCONS_00010458      TACAACCAGCAGTGTTGGTGGAGTCTCGTCAGCACATGGGAGACATAAGG
Chicken_TCONS_00010457      TACAACCAGCAGTGTTGGTGGAGTCTCGTCAGCACATGGGAGACATAAGG
Chicken_TCONS_00010452      TACAACCAGCAGTGTTGGTGGAGTCTCGTCAGCACATGGGAGACATAAGG
Chicken_TCONS_00010453      TACAACCAGCAGTGTTGGTGGAGTCTCGTCAGCACATGGGAGACATAAGG
Chicken_TCONS_00010454      TACAACCAGCAGTGTTGGTGGAGTCTCGTCAGCACATGGGAGACATAAGG
Chicken_TCONS_00010455      TACAACCAGCAGTGTTGGTGGAGTCTCGTCAGCACATGGGAGACATAAGG
Chicken_TCONS_00001812      T----CCTAGAATGTGAACTAATACATACTTGTTTATGAAA---ATAAA-
Chicken_TCONS_00001813      T----CCTAGAATGTGAACTAATACATACTTGTTTATGAAA---ATAAA-
Cattle_TCONS_00025957       TAAAACCAGCAAACAAACTTCATAGCCAGGCATATACTATCT-CAAATAG
Pig_TCONS_00044426          TAAAAGTACCAGTTTGGTAACAATCGCTCTTATTGATGGGTGTCTCAGT-
                            *         *          *             *          *   

Chicken_TCONS_00010456      AGCTGGCCAATCTGGCCCATCAAGTCCTGGTTTGCAAACTCTGCTCAACT
Chicken_TCONS_00010458      AGCTGGCCAATCTGGCCCATCAAGTCCTGGTTTGCAAACTCTGCTCAACT
Chicken_TCONS_00010457      AGCTGGCCAATCTGGCCCATCAAGTCCTGGTTTGCAAACTCTGCTCAACT
Chicken_TCONS_00010452      AGCTGGCCAATCTGGCCCATCAAGTCCTGGTTTGCAAACTCTGCTCAACT
Chicken_TCONS_00010453      AGCTGGCCAATCTGGCCCATCAAGTCCTGGTTTGCAAACTCTGCTCAACT
Chicken_TCONS_00010454      AGCTGGCCAATCTGGCCCATCAAGTCCTGGTTTGCAAACTCTGCTCAACT
Chicken_TCONS_00010455      AGCTGGCCAATCTGGCCCATCAAGTCCTGGTTTGCAAACTCTGCTCAACT
Chicken_TCONS_00001812      ---TGCGCTATATGTGCAGTATAGATTTTTTTT------CCTGCTTGGGG
Chicken_TCONS_00001813      ---TGCGCTATATGTGCAGTATAGATTTTTTTT------CCTGCTTGGGG
Cattle_TCONS_00025957       AAATCTTGTCCCTTAAAAGAAAAAAACTAGCATACTCATTTAATATGTAA
Pig_TCONS_00044426          -TCTTAGCTTCCTTCCATCTCTTTATGAAGTGTGC---CCGGATGTGTAC
                               *        *                   *                 

Chicken_TCONS_00010456      AAG-TGATACCAACAATTGGATCCACAGGTCTTGACTGGTCTGTTTGTGA
Chicken_TCONS_00010458      AAG-TGATACCAACAATTGGATCCACAGGTCTTGACTGGTCTGTTTGTGA
Chicken_TCONS_00010457      AAG-TGATACCAACAATTGGATCCACAGGTCTTGACTGGTCTGTTTGTGA
Chicken_TCONS_00010452      AAG-TGATACCAACAATTGGATCCACAGGTCTTGACTGGTCTGTTTGTGA
Chicken_TCONS_00010453      AAG-TGATACCAACAATTGGATCCACAGGTCTTGACTGGTCTGTTTGTGA
Chicken_TCONS_00010454      AAG-TGATACCAACAATTGGATCCACAGGTCTTGACTGGTCTGTTTGTGA
Chicken_TCONS_00010455      AAG-TGATACCAACAATTGGATCCACAGGTCTTGACTGGTCTGTTTGTGA
Chicken_TCONS_00001812      AAG-TGTTCTTGACAG----------------------------------
Chicken_TCONS_00001813      AAG-TGTTCTTGACAG----------------------------------
Cattle_TCONS_00025957       AAGCTGCCTTTTAAGTATCAAATATGTTCTAAGTGAGTGGTTATTTGCTT
Pig_TCONS_00044426          AAATAGTATTTAAACCCATGAAACGAGATAGATCAACTTTGTATATTATG
                            **   *      *                                     

Chicken_TCONS_00010456      AAATTATCTAAAGTGACAAGCAAGGTCTCTCACGACTGACTCATATAAGG
Chicken_TCONS_00010458      AAATTATCTAAAGTGACAAGCAAGGTCTCTCACGACTGACTCATATAAGG
Chicken_TCONS_00010457      AAATTATCTAAAGTGACAAGCAAGGTCTCTCACGACTGACTCATATAAGG
Chicken_TCONS_00010452      AAATTATCTAAAGTGACAAGCAAGGTCTCTCACGACTGACTCATATAAGG
Chicken_TCONS_00010453      AAATTATCTAAAGTGACAAGCAAGGTCTCTCACGACTGACTCATATAAGG
Chicken_TCONS_00010454      AAATTATCTAAAGTGACAAGCAAGGTCTCTCACGACTGACTCATATAAGG
Chicken_TCONS_00010455      AAATTATCTAAAGTGACAAGCAAGGTCTCTCACGACTGACTCATATAAGG
Chicken_TCONS_00001812      --------------------------------------------------
Chicken_TCONS_00001813      --------------------------------------------------
Cattle_TCONS_00025957       TTCTGAGGTTCTGCAGTCTGGGTAAAATGCATTTTTCTCAGCTTCTGAAA
Pig_TCONS_00044426          ATTTCCTCTAAAACTGTATGTGTGAGGAGTTCCTGCTGTGGTGCAAAGGG
                                                                              

Chicken_TCONS_00010456      TGACTGGCTCATTCTTGTATGGGGTGTGCTGGGTGTTAC----AGCTATT
Chicken_TCONS_00010458      TGACTGGCTCATTCTTGTATGGGGTGTGCTGGGTGTTAC----AGCTATT
Chicken_TCONS_00010457      TGACTGGCTCATTCTTGTATGGGGTGTGCTGGGTGTTAC----AGCTATT
Chicken_TCONS_00010452      TGACTGGCTCATTCTTGTATGGGGTGTGCTGGGTGTTAC----AGCTATT
Chicken_TCONS_00010453      TGACTGGCTCATTCTTGTATGGGGTGTGCTGGGTGTTAC----AGCTATT
Chicken_TCONS_00010454      TGACTGGCTCATTCTTGTATGGGGTGTGCTGGGTGTTAC----AGCTATT
Chicken_TCONS_00010455      TGACTGGCTCATTCTTGTATGGGGTGTGCTGGGTGTTAC----AGCTATT
Chicken_TCONS_00001812      --------------------------------------------------
Chicken_TCONS_00001813      --------------------------------------------------
Cattle_TCONS_00025957       CAATAGGCAAGTGAGAGTGTACAGTGATGTCCCTATGTT----ACTCTCA
Pig_TCONS_00044426          ACCGGTGGCATCTTGGGAGTGCTGGGATGCAGGTTCGATCCCCAGCCTGG
                                                                              

Chicken_TCONS_00010456      GCTGACCTCAGACTGAGCACTGTGGCCTTTTGGTTCAAAAACATATGCTT
Chicken_TCONS_00010458      GCTGACCTCAGACTGAGCACTGTGGCCTTTTGGTTCAAAAACATATGCTT
Chicken_TCONS_00010457      GCTGACCTCAGACTGAGCACTGTGGCCTTTTGGTTCAAAAACATATGCTT
Chicken_TCONS_00010452      GCTGACCTCAGACTGAGCACTGTGGCCTTTTGGTTCAAAAACATATGCTT
Chicken_TCONS_00010453      GCTGACCTCAGACTGAGCACTGTGGCCTTTTGGTTCAAAAACATATGCTT
Chicken_TCONS_00010454      GCTGACCTCAGACTGAGCACTGTGGCCTTTTGGTTCAAAAACATATGCTT
Chicken_TCONS_00010455      GCTGACCTCAGACTGAGCACTGTGGCCTTTTGGTTCAAAAACATATGCTT
Chicken_TCONS_00001812      --------------------------------------------------
Chicken_TCONS_00001813      --------------------------------------------------
Cattle_TCONS_00025957       AAAGAGAAGCTAATATTCAGGAAGCTTGATAAGATAATCATCTCATCAAA
Pig_TCONS_00044426          CACGGTGGGTTAAGGATCCGGCGTTGCTGCCACTGCAGCTTAGCTCACAA
                                                                              

Chicken_TCONS_00010456      CAATGAGATGCTCTGTGAGTTTGGTAACC----TCGGTATTCTATGAGAA
Chicken_TCONS_00010458      CAATGAGATGCTCTGTGAGTTTGGTAACC----TCGGTATTCTATGAGAA
Chicken_TCONS_00010457      CAATGAGATGCTCTGTGAGTTTGGTAACC----TCGGTATTCTATGAGAA
Chicken_TCONS_00010452      CAATGAGATGCTCTGTGAGTTTGGTAACC----TCGGTATTCTATGAGAA
Chicken_TCONS_00010453      CAATGAGATGCTCTGTGAGTTTGGTAACC----TCGGTATTCTATGAGAA
Chicken_TCONS_00010454      CAATGAGATGCTCTGTGAGTTTGGTAACC----TCGGTATTCTATGAGAA
Chicken_TCONS_00010455      CAATGAGATGCTCTGTGAGTTTGGTAACC----TCGGTATTCTATGAGAA
Chicken_TCONS_00001812      --------------------------------------------------
Chicken_TCONS_00001813      --------------------------------------------------
Cattle_TCONS_00025957       TGTTGGTATAGTCCAGGCCTTTATTTTCA----CTTTTAGGAAAAGCAGT
Pig_TCONS_00044426          TTGAAGCTTGGATCAGATCCCTGGCCCAGACGCTCCATATGCCATGGGGC
                                                                              

Chicken_TCONS_00010456      GTGTTTGATTTCACAGAGGAAAGCCTAAGGACACTTGAAATGTCTTGTTT
Chicken_TCONS_00010458      GTGTTTGATTTCACAGAGGAAAGCCTAAGGACACTTGAAATGTCTTGTTT
Chicken_TCONS_00010457      GTGTTTGATTTCACAGAGGAAAGCCTAAGGACACTTGAAATGTCTTGTTT
Chicken_TCONS_00010452      GTGTTTGATTTCACAGAGGAAAGCCTAAGGACACTTGAAATGTCTTGTTT
Chicken_TCONS_00010453      GTGTTTGATTTCACAGAGGAAAGCCTAAGGACACTTGAAATGTCTTGTTT
Chicken_TCONS_00010454      GTGTTTGATTTCACAGAGGAAAGCCTAAGGACACTTGAAATGTCTTGTTT
Chicken_TCONS_00010455      GTGTTTGATTTCACAGAGGAAAGCCTAAGGACACTTGAAATGTCTTGTTT
Chicken_TCONS_00001812      --------------------------------------------------
Chicken_TCONS_00001813      --------------------------------------------------
Cattle_TCONS_00025957       AACGTCCTTTTTAAGGAACTTGAATTTAAAATAAGTAGGGACTTCCCTGG
Pig_TCONS_00044426          AGCAAAAATGGAAAAAAAAAAAAAAGGAAAAAAAAAAAAAAGCTTACATC
                                                                              

Chicken_TCONS_00010456      CTGCAACTCTGAACCAGTTTCTTGTCATCAGGTAACACCTGGTGCTTTTG
Chicken_TCONS_00010458      CTGCAACTCTGAACCAGTTTCTTGTCATCAGGTAACACCTGGTGCTTTTG
Chicken_TCONS_00010457      CTGCAACTCTGAACCAGTTTCTTGTCATCAGGTAACACCTGGTGCTTTTG
Chicken_TCONS_00010452      CTGCAACTCTGAACCAGTTTCTTGTCATCAGGTAACACCTGGTGCTTTTG
Chicken_TCONS_00010453      CTGCAACTCTGAACCAGTTTCTTGTCATCAGGTAACACCTGGTGCTTTTG
Chicken_TCONS_00010454      CTGCAACTCTGAACCAGTTTCTTGTCATCAGGTAACACCTGGTGCTTTTG
Chicken_TCONS_00010455      CTGCAACTCTGAACCAGTTTCTTGTCATCAGGTAACACCTGGTGCTTTTG
Chicken_TCONS_00001812      --------------------------------------------------
Chicken_TCONS_00001813      --------------------------------------------------
Cattle_TCONS_00025957       AGGTCCAATAGTTAAGACTCCAGGTTTCCACTGCAGGGAGTATGGGTTTG
Pig_TCONS_00044426          AGTGACAACAACAAAAG--ACAAAAAAAAAAAAAAAAACTTACATCAGTG
                                                                              

Chicken_TCONS_00010456      TCAGTGCTAAGCAGCACGTTACATTCTATACTCTAAAATGTTTGGATCAG
Chicken_TCONS_00010458      TCAGTGCTAAGCAGCACGTTACATTCTATACTCTAAAATGTTTGGATCAG
Chicken_TCONS_00010457      TCAGTGCTAAGCAGCACGTTACATTCTATACTCTAAAATGTTTGGATCAG
Chicken_TCONS_00010452      TCAGTGCTAAGCAGCACGTTACATTCTATACTCTAAAATGTTTGGATCAG
Chicken_TCONS_00010453      TCAGTGCTAAGCAGCACGTTACATTCTATACTCTAAAATGTTTGGATCAG
Chicken_TCONS_00010454      TCAGTGCTAAGCAGCACGTTACATTCTATACTCTAAAATGTTTGGATCAG
Chicken_TCONS_00010455      TCAGTGCTAAGCAGCACGTTACATTCTATACTCTAAAATGTTTGGATCAG
Chicken_TCONS_00001812      --------------------------------------------------
Chicken_TCONS_00001813      --------------------------------------------------
Cattle_TCONS_00025957       ACCCCTGGCCTGGCCCACATGCAGACCCTACATGCCAGTCTGTGTGGCCA
Pig_TCONS_00044426          ACAACGACAAAAGACCAAAAAAAAAAGCT-TACATCAGTGACAACAACAA
                                                                              

Chicken_TCONS_00010456      TTATGCATGGATGCAAGAAAATAAAACCCCGCTGTATATCTTTGCTTACT
Chicken_TCONS_00010458      TTATGCATGGATGCAAGAAAATAAAACCCCGCTGTATATCTTTGCTTACT
Chicken_TCONS_00010457      TTATGCATGGATGCAAGAAAATAAAACCCCGCTGTATATCTTTGCTTACT
Chicken_TCONS_00010452      TTATGCATGGATGCAAGAAAATAAAACCCCGCTGTATATCTTTGCTTACT
Chicken_TCONS_00010453      TTATGCATGGATGCAAGAAAATAAAACCCCGCTGTATATCTTTGCTTACT
Chicken_TCONS_00010454      TTATGCATGGATGCAAGAAAATAAAACCCCGCTGTATATCTTTGCTTACT
Chicken_TCONS_00010455      TTATGCATGGATGCAAGAAAATAAAACCCCGCTGTATATCTTTGCTTACT
Chicken_TCONS_00001812      --------------------------------------------------
Chicken_TCONS_00001813      --------------------------------------------------
Cattle_TCONS_00025957       AAATAAATAAATAGATAAAATCTCAAAGTAAATTAAGGTTTACATGCATT
Pig_TCONS_00044426          AAGACAAAAAAAAAAAAAAGGAAAAATAAAGAAAAAAAATCAAACATATG
                                                                              

Chicken_TCONS_00010456      ATCTGTCCTCTGTCCCTGTCATTCTAACACGCATTTCAAAAGAAGACAGT
Chicken_TCONS_00010458      ATCTGTCCTCTGTCCCTGTCATTCTAACACGCATTTCAAAAGAAGACAGT
Chicken_TCONS_00010457      ATCTGTCCTCTGTCCCTGTCATTCTAACACGCATTTCAAAAGAAGACAGT
Chicken_TCONS_00010452      ATCTGTCCTCTGTCCCTGTCATTCTAACACGCATTTCAAAAGAAGACAGT
Chicken_TCONS_00010453      ATCTGTCCTCTGTCCCTGTCATTCTAACACGCATTTCAAAAGAAGACAGT
Chicken_TCONS_00010454      ATCTGTCCTCTGTCCCTGTCATTCTAACACGCATTTCAAAAGAAGACAGT
Chicken_TCONS_00010455      ATCTGTCCTCTGTCCCTGTCATTCTAACACGCATTTCAAAAGAAGACAGT
Chicken_TCONS_00001812      --------------------------------------------------
Chicken_TCONS_00001813      --------------------------------------------------
Cattle_TCONS_00025957       AAGTAATGTCGCTTCATCCCTTTCTAAATGTCCAGCTAAAACAAAGGAGC
Pig_TCONS_00044426          AGAGAGTATCTGAGAATGTTGTATGAGCTTTAAAAAACAAACAAACCTGG
                                                                              

Chicken_TCONS_00010456      GCTCTGCTTTCCAGTCAAAATATTAAAGAATGCTTCTAAAATACTTTAGT
Chicken_TCONS_00010458      GCTCTGCTTTCCAGTCAAAATATTAAAGAATGCTTCTAAAATACTTTAGT
Chicken_TCONS_00010457      GCTCTGCTTTCCAGTCAAAATATTAAAGAATGCTTCTAAAATACTTTAGT
Chicken_TCONS_00010452      GCTCTGCTTTCCAGTCAAAATATTAAAGAATGCTTCTAAAATACTTTAGT
Chicken_TCONS_00010453      GCTCTGCTTTCCAGTCAAAATATTAAAGAATGCTTCTAAAATACTTTAGT
Chicken_TCONS_00010454      GCTCTGCTTTCCAGTCAAAATATTAAAGAATGCTTCTAAAATACTTTAGT
Chicken_TCONS_00010455      GCTCTGCTTTCCAGTCAAAATATTAAAGAATGCTTCTAAAATACTTTAGT
Chicken_TCONS_00001812      --------------------------------------------------
Chicken_TCONS_00001813      --------------------------------------------------
Cattle_TCONS_00025957       ATCCAAG-------------------------------------------
Pig_TCONS_00044426          ACTTCCAGTTTCTAAGGACAGTAAGCAAAAATCTGAACAAACAGAAAAAA
                                                                              

Chicken_TCONS_00010456      TATAAATATGAAAATGTTATGTAATGTGAGATATGCTACAGACTGCAGCT
Chicken_TCONS_00010458      TATAAATATGAAAATGTTATGTAATGTGAGATATGCTACAGACTGCAGCT
Chicken_TCONS_00010457      TATAAATATGAAAATGTTATGTAATGTGAGATATGCTACAGACTGCAGCT
Chicken_TCONS_00010452      TATAAATATGAAAATGTTATGTAATGTGAGATATGCTACAGACTGCAGCT
Chicken_TCONS_00010453      TATAAATATGAAAATGTTATGTAATGTGAGATATGCTACAGACTGCAGCT
Chicken_TCONS_00010454      TATAAATATGAAAATGTTATGTAATGTGAGATATGCTACAGACTGCAGCT
Chicken_TCONS_00010455      TATAAATATGAAAATGTTATGTAATGTGAGATATGCTACAGACTGCAGCT
Chicken_TCONS_00001812      --------------------------------------------------
Chicken_TCONS_00001813      --------------------------------------------------
Cattle_TCONS_00025957       --------------------------------------------------
Pig_TCONS_00044426          AGATCTGGAATGGGAGTTCCCTGGCGGCTCAGGAGGTTAAGGACCTGGTG
                                                                              

Chicken_TCONS_00010456      TGCGTAATACAAAGGAGCAACCTCAGCAGAGAAGTCCAGATGTACACTGT
Chicken_TCONS_00010458      TGCGTAATACAAAGGAGCAACCTCAGCAGAGAAGTCCAGATGTACACTGT
Chicken_TCONS_00010457      TGCGTAATACAAAGGAGCAACCTCAGCAGAGAAGTCCAGATGTACACTGT
Chicken_TCONS_00010452      TGCGTAATACAAAGGAGCAACCTCAGCAGAGAAGTCCAGATGTACACTGT
Chicken_TCONS_00010453      TGCGTAATACAAAGGAGCAACCTCAGCAGAGAAGTCCAGATGTACACTGT
Chicken_TCONS_00010454      TGCGTAATACAAAGGAGCAACCTCAGCAGAGAAGTCCAGATGTACACTGT
Chicken_TCONS_00010455      TGCGTAATACAAAGGAGCAACCTCAGCAGAGAAGTCCAGATGTACACTGT
Chicken_TCONS_00001812      --------------------------------------------------
Chicken_TCONS_00001813      --------------------------------------------------
Cattle_TCONS_00025957       --------------------------------------------------
Pig_TCONS_00044426          TTTTCACTGCTGTGGCTCTGGTTACACTGTGGTGCTGGTTTGATCCCTAG
                                                                              

Chicken_TCONS_00010456      CTAAAAATCTGGCCTATAAATTGGTGGTTAATAAACACGGAATAATGTAT
Chicken_TCONS_00010458      CTAAAAATCTGGCCTATAAATTGGTGGTTAATAAACACGGAATAATGTAT
Chicken_TCONS_00010457      CTAAAAATCTGGCCTATAAATTGGTGGTTAATAAACACGGAATAATGTAT
Chicken_TCONS_00010452      CTAAAAATCTGGCCTATAAATTGGTGGTTAATAAACACGGAATAATGTAT
Chicken_TCONS_00010453      CTAAAAATCTGGCCTATAAATTGGTGGTTAATAAACACGGAATAATGTAT
Chicken_TCONS_00010454      CTAAAAATCTGGCCTATAAATTGGTGGTTAATAAACACGGAATAATGTAT
Chicken_TCONS_00010455      CTAAAAATCTGGCCTATAAATTGGTGGTTAATAAACACGGAATAATGTAT
Chicken_TCONS_00001812      --------------------------------------------------
Chicken_TCONS_00001813      --------------------------------------------------
Cattle_TCONS_00025957       --------------------------------------------------
Pig_TCONS_00044426          CCTGGGAAGTTCTGTAGGCTGTGGGCACAGCAGGGGGAAAAAAACAAAAA
                                                                              

Chicken_TCONS_00010456      CAGGTATTCAGCTAGGAGCACCAGGCTGCTAACATCTGCCGTGAAGTGAA
Chicken_TCONS_00010458      CAGGTATTCAGCTAGGAGCACCAGGCTGCTAACATCTGCCGTGAAGTGAA
Chicken_TCONS_00010457      CAGGTATTCAGCTAGGAGCACCAGGCTGCTAACATCTGCCGTGAAGTGAA
Chicken_TCONS_00010452      CAGGTATTCAGCTAGGAGCACCAGGCTGCTAACATCTGCCGTGAAGTGAA
Chicken_TCONS_00010453      CAGGTATTCAGCTAGGAGCACCAGGCTGCTAACATCTGCCGTGAAGTGAA
Chicken_TCONS_00010454      CAGGTATTCAGCTAGGAGCACCAGGCTGCTAACATCTGCCGTGAAGTGAA
Chicken_TCONS_00010455      CAGGTATTCAGCTAGGAGCACCAGGCTGCTAACATCTGCCGTGAAGTGAA
Chicken_TCONS_00001812      --------------------------------------------------
Chicken_TCONS_00001813      --------------------------------------------------
Cattle_TCONS_00025957       --------------------------------------------------
Pig_TCONS_00044426          ACAAAAAACCACAACCAAACAAAAAGACCTGGAGCAACTCTCATTGAATT
                                                                              

Chicken_TCONS_00010456      ACTGGTTGTTCTCAACTCAGTACATACATGTGCTTTCCTGTACATTCACA
Chicken_TCONS_00010458      ACTGGTTGTTCTCAACTCAGTACATACATGTGCTTTCCTGTACATTCACA
Chicken_TCONS_00010457      ACTGGTTGTTCTCAACTCAGTACATACATGTGCTTTCCTGTACATTCACA
Chicken_TCONS_00010452      ACTGGTTGTTCTCAACTCAGTACATACATGTGCTTTCCTGTACATTCACA
Chicken_TCONS_00010453      ACTGGTTGTTCTCAACTCAGTACATACATGTGCTTTCCTGTACATTCACA
Chicken_TCONS_00010454      ACTGGTTGTTCTCAACTCAGTACATACATGTGCTTTCCTGTACATTCACA
Chicken_TCONS_00010455      ACTGGTTGTTCTCAACTCAGTACATACATGTGCTTTCCTGTACATTCACA
Chicken_TCONS_00001812      --------------------------------------------------
Chicken_TCONS_00001813      --------------------------------------------------
Cattle_TCONS_00025957       --------------------------------------------------
Pig_TCONS_00044426          ATCAATAGTAGGCAGGCAGCTCTCTAAGTAGGTTTAGGGGTAATGACTAT
                                                                              

Chicken_TCONS_00010456      CAGAGAGCTGGATAGTGGCTCTATAGGTGGCCAAAACAAAAGCTTTCTCC
Chicken_TCONS_00010458      CAGAGAGCTGGATAGTGGCTCTATAGGTGGCCAAAACAAAAGCTTTCTCC
Chicken_TCONS_00010457      CAGAGAGCTGGATAGTGGCTCTATAGGTGGCCAAAACAAAAGCTTTCTCC
Chicken_TCONS_00010452      CAGAGAGCTGGATAGTGGCTCTATAGGTGGCCAAAACAAAAGCTTTCTCC
Chicken_TCONS_00010453      CAGAGAGCTGGATAGTGGCTCTATAGGTGGCCAAAACAAAAGCTTTCTCC
Chicken_TCONS_00010454      CAGAGAGCTGGATAGTGGCTCTATAGGTGGCCAAAACAAAAGCTTTCTCC
Chicken_TCONS_00010455      CAGAGAGCTGGATAGTGGCTCTATAGGTGGCCAAAACAAAAGCTTTCTCC
Chicken_TCONS_00001812      --------------------------------------------------
Chicken_TCONS_00001813      --------------------------------------------------
Cattle_TCONS_00025957       --------------------------------------------------
Pig_TCONS_00044426          TTTTACTTTATGCTAATAAACTTGGATTGTTTTACTTTTTTAATTGCGAT
                                                                              

Chicken_TCONS_00010456      AACAAAGGGGAATGATCTGTGATGGAATTATCTCTGGTATTGGTACTGCA
Chicken_TCONS_00010458      AACAAAGGGGAATGATCTGTGATGGAATTATCTCTGGTATTGGTACTGCA
Chicken_TCONS_00010457      AACAAAGGGGAATGATCTGTGATGGAATTATCTCTGGTATTGGTACTGCA
Chicken_TCONS_00010452      AACAAAGGGGAATGATCTGTGATGGAATTATCTCTGGTATTGGTACTGCA
Chicken_TCONS_00010453      AACAAAGGGGAATGATCTGTGATGGAATTATCTCTGGTATTGGTACTGCA
Chicken_TCONS_00010454      AACAAAGGGGAATGATCTGTGATGGAATTATCTCTGGTATTGGTACTGCA
Chicken_TCONS_00010455      AACAAAGGGGAATGATCTGTGATGGAATTATCTCTGGTATTGGTACTGCA
Chicken_TCONS_00001812      --------------------------------------------------
Chicken_TCONS_00001813      --------------------------------------------------
Cattle_TCONS_00025957       --------------------------------------------------
Pig_TCONS_00044426          GATCTATGACATTTGGAATGATAAAAATATTTGAAAATAATTTAAAAACT
                                                                              

Chicken_TCONS_00010456      GGTTCCCTCCAGCACTGTGATAGTTTTGAAAGCATAATGCAGACTGGTCT
Chicken_TCONS_00010458      GGTTCCCTCCAGCACTGTGATAGTTTTGAAAGCATAATGCAGACTGGTCT
Chicken_TCONS_00010457      GGTTCCCTCCAGCACTGTGATAGTTTTGAAAGCATAATGCAGACTGGTCT
Chicken_TCONS_00010452      GGTTCCCTCCAGCACTGTGATAGTTTTGAAAGCATAATGCAGACTGGTCT
Chicken_TCONS_00010453      GGTTCCCTCCAGCACTGTGATAGTTTTGAAAGCATAATGCAGACTGGTCT
Chicken_TCONS_00010454      GGTTCCCTCCAGCACTGTGATAGTTTTGAAAGCATAATGCAGACTGGTCT
Chicken_TCONS_00010455      GGTTCCCTCCAGCACTGTGATAGTTTTGAAAGCATAATGCAGACTGGTCT
Chicken_TCONS_00001812      --------------------------------------------------
Chicken_TCONS_00001813      --------------------------------------------------
Cattle_TCONS_00025957       --------------------------------------------------
Pig_TCONS_00044426          CAAATCTGCCTCCACAGACCCTTTGAATATCCATGGTCCCCACTTACATC
                                                                              

Chicken_TCONS_00010456      TGAGTAAGGACTATTTTTTGCAACAGAACAACACATGAAAATCTAAATCA
Chicken_TCONS_00010458      TGAGTAAGGACTATTTTTTGCAACAGAACAACACATGAAAATCTAAATCA
Chicken_TCONS_00010457      TGAGTAAGGACTATTTTTTGCAACAGAACAACACATGAAAATCTAAATCA
Chicken_TCONS_00010452      TGAGTAAGGACTATTTTTTGCAACAGAACAACACATGAAAATCTAAATCA
Chicken_TCONS_00010453      TGAGTAAGGACTATTTTTTGCAACAGAACAACACATGAAAATCTAAATCA
Chicken_TCONS_00010454      TGAGTAAGGACTATTTTTTGCAACAGAACAACACATGAAAATCTAAATCA
Chicken_TCONS_00010455      TGAGTAAGGACTATTTTTTGCAACAGAACAACACATGAAAATCTAAATCA
Chicken_TCONS_00001812      --------------------------------------------------
Chicken_TCONS_00001813      --------------------------------------------------
Cattle_TCONS_00025957       --------------------------------------------------
Pig_TCONS_00044426          TGTTATTAATCAGCCCCTCACTCCCACCCCCTCCCATGGCAAGAAATCCT
                                                                              

Chicken_TCONS_00010456      TGCTGTAAATTTGGGAACAAAATGCACTTAATCAGGACATATAGCCTGGG
Chicken_TCONS_00010458      TGCTGTAAATTTGGGAACAAAATGCACTTAATCAGGACATATAGCCTGGG
Chicken_TCONS_00010457      TGCTGTAAATTTGGGAACAAAATGCACTTAATCAGGACATATAGCCTGGG
Chicken_TCONS_00010452      TGCTGTAAATTTGGGAACAAAATGCACTTAATCAGGACATATAGCCTGGG
Chicken_TCONS_00010453      TGCTGTAAATTTGGGAACAAAATGCACTTAATCAGGACATATAGCCTGGG
Chicken_TCONS_00010454      TGCTGTAAATTTGGGAACAAAATGCACTTAATCAGGACATATAGCCTGGG
Chicken_TCONS_00010455      TGCTGTAAATTTGGGAACAAAATGCACTTAATCAGGACATATAGCCTGGG
Chicken_TCONS_00001812      --------------------------------------------------
Chicken_TCONS_00001813      --------------------------------------------------
Cattle_TCONS_00025957       --------------------------------------------------
Pig_TCONS_00044426          GACTCTAGATCCCTAGATCACCCTCCATGGAGCATTTGAAAAACGTTAGT
                                                                              

Chicken_TCONS_00010456      AAATGCTCTCTGTTGTATTTCACACTGATGAGAGCTTCTCTTGATTTGAT
Chicken_TCONS_00010458      AAATGCTCTCTGTTGTATTTCACACTGATGAGAGCTTCTCTTGATTTGAT
Chicken_TCONS_00010457      AAATGCTCTCTGTTGTATTTCACACTGATGAGAGCTTCTCTTGATTTGAT
Chicken_TCONS_00010452      AAATGCTCTCTGTTGTATTTCACACTGATGAGAGCTTCTCTTGATTTGAT
Chicken_TCONS_00010453      AAATGCTCTCTGTTGTATTTCACACTGATGAGAGCTTCTCTTGATTTGAT
Chicken_TCONS_00010454      AAATGCTCTCTGTTGTATTTCACACTGATGAGAGCTTCTCTTGATTTGAT
Chicken_TCONS_00010455      AAATGCTCTCTGTTGTATTTCACACTGATGAGAGCTTCTCTTGATTTGAT
Chicken_TCONS_00001812      --------------------------------------------------
Chicken_TCONS_00001813      --------------------------------------------------
Cattle_TCONS_00025957       --------------------------------------------------
Pig_TCONS_00044426          ATTATAGCTCATCTGGGATGGGAAAGGGAGTCAGACTTCCTTTATGGCTT
                                                                              

Chicken_TCONS_00010456      TTGTGTGTAGTGGAGCTTCACCAGAAAGATTACAGGAAGTCTTAGGGCAA
Chicken_TCONS_00010458      TTGTGTGTAGTGGAGCTTCACCAGAAAGATTACAGGAAGTCTTAGGGCAA
Chicken_TCONS_00010457      TTGTGTGTAGTGGAGCTTCACCAGAAAGATTACAGGAAGTCTTAGGGCAA
Chicken_TCONS_00010452      TTGTGTGTAGTGGAGCTTCACCAGAAAGATTACAGGAAGTCTTAGGGCAA
Chicken_TCONS_00010453      TTGTGTGTAGTGGAGCTTCACCAGAAAGATTACAGGAAGTCTTAGGGCAA
Chicken_TCONS_00010454      TTGTGTGTAGTGGAGCTTCACCAGAAAGATTACAGGAAGTCTTAGGGCAA
Chicken_TCONS_00010455      TTGTGTGTAGTGGAGCTTCACCAGAAAGATTACAGGAAGTCTTAGGGCAA
Chicken_TCONS_00001812      --------------------------------------------------
Chicken_TCONS_00001813      --------------------------------------------------
Cattle_TCONS_00025957       --------------------------------------------------
Pig_TCONS_00044426          CAGATTTTTGAGTTATGCATAGAAAAGCTTTCTTGGCTCCATGGTTATAC
                                                                              

Chicken_TCONS_00010456      ATCTGCAGCTGAGACATAGGTGTAGAGGGATTTTCAGCCAGAATATCACT
Chicken_TCONS_00010458      ATCTGCAGCTGAGACATAGGTGTAGAGGGATTTTCAGCCAGAATATCACT
Chicken_TCONS_00010457      ATCTGCAGCTGAGACATAGGTGTAGAGGGATTTTCAGCCAGAATATCACT
Chicken_TCONS_00010452      ATCTGCAGCTGAGACATAGGTGTAGAGGGATTTTCAGCCAGAATATCACT
Chicken_TCONS_00010453      ATCTGCAGCTGAGACATAGGTGTAGAGGGATTTTCAGCCAGAATATCACT
Chicken_TCONS_00010454      ATCTGCAGCTGAGACATAGGTGTAGAGGGATTTTCAGCCAGAATATCACT
Chicken_TCONS_00010455      ATCTGCAGCTGAGACATAGGTGTAGAGGGATTTTCAGCCAGAATATCACT
Chicken_TCONS_00001812      --------------------------------------------------
Chicken_TCONS_00001813      --------------------------------------------------
Cattle_TCONS_00025957       --------------------------------------------------
Pig_TCONS_00044426          AGTATACATTGTTTTATGTGTGCAGTCAACTATGTTTTCCTTTGTTATTT
                                                                              

Chicken_TCONS_00010456      GACAAAAATGTTTTGGCTAAAATTATTTTCCCTTACTGTGACTTCTGTCA
Chicken_TCONS_00010458      GACAAAAATGTTTTGGCTAAAATTATTTTCCCTTACTGTGACTTCTGTCA
Chicken_TCONS_00010457      GACAAAAATGTTTTGGCTAAAATTATTTTCCCTTACTGTGACTTCTGTCA
Chicken_TCONS_00010452      GACAAAAATGTTTTGGCTAAAATTATTTTCCCTTACTGTGACTTCTGTCA
Chicken_TCONS_00010453      GACAAAAATGTTTTGGCTAAAATTATTTTCCCTTACTGTGACTTCTGTCA
Chicken_TCONS_00010454      GACAAAAATGTTTTGGCTAAAATTATTTTCCCTTACTGTGACTTCTGTCA
Chicken_TCONS_00010455      GACAAAAATGTTTTGGCTAAAATTATTTTCCCTTACTGTGACTTCTGTCA
Chicken_TCONS_00001812      --------------------------------------------------
Chicken_TCONS_00001813      --------------------------------------------------
Cattle_TCONS_00025957       --------------------------------------------------
Pig_TCONS_00044426          GGGCTTATTGTACAGTTTCTAATCCATCTGGAATTTATTTGTGTAGACAT
                                                                              

Chicken_TCONS_00010456      GGGAAGACAGCAGTGTAGCACTGT---CATGGCACCCAACAGCAAAGAAT
Chicken_TCONS_00010458      GGGAAGACAGCAGTGTAGCACTGT---CATGGCACCCAACAGCAAAGAAT
Chicken_TCONS_00010457      GGGAAGACAGCAGTGTAGCACTGT---CATGGCACCCAACAGCAAAGAAT
Chicken_TCONS_00010452      GGGAAGACAGCAGTGTAGCACTGT---CATGGCACCCAACAGCAAAGAAT
Chicken_TCONS_00010453      GGGAAGACAGCAGTGTAGCACTGT---CATGGCACCCAACAGCAAAGAAT
Chicken_TCONS_00010454      GGGAAGACAGCAGTGTAGCACTGT---CATGGCACCCAACAGCAAAGAAT
Chicken_TCONS_00010455      GGGAAGACAGCAGTGTAGCACTGT---CATGGCACCCAACAGCAAAGAAT
Chicken_TCONS_00001812      --------------------------------------------------
Chicken_TCONS_00001813      --------------------------------------------------
Cattle_TCONS_00025957       --------------------------------------------------
Pig_TCONS_00044426          CGCGAGGTGGGAATCTGATATAGGATGTTTTGACCCCACCATTTTGTAAT
                                                                              

Chicken_TCONS_00010456      GCCACCACAAAGGAAAATAGTATTTACACTGAAAGGGAAAAATTAGTTAA
Chicken_TCONS_00010458      GCCACCACAAAGGAAAATAGTATTTACACTGAAAGGGAAAAATTAGTTAA
Chicken_TCONS_00010457      GCCACCACAAAGGAAAATAGTATTTACACTGAAAGGGAAAAATTAGTTAA
Chicken_TCONS_00010452      GCCACCACAAAGGAAAATAGTATTTACACTGAAAGGGAAAAATTAGTTAA
Chicken_TCONS_00010453      GCCACCACAAAGGAAAATAGTATTTACACTGAAAGGGAAAAATTAGTTAA
Chicken_TCONS_00010454      GCCACCACAAAGGAAAATAGTATTTACACTGAAAGGGAAAAATTAGTTAA
Chicken_TCONS_00010455      GCCACCACAAAGGAAAATAGTATTTACACTGAAAGGGAAAAATTAGTTAA
Chicken_TCONS_00001812      --------------------------------------------------
Chicken_TCONS_00001813      --------------------------------------------------
Cattle_TCONS_00025957       --------------------------------------------------
Pig_TCONS_00044426          CAACACAAATTAACGCTGACAGTTACCACTGCACATGGTAAAATGAGCTA
                                                                              

Chicken_TCONS_00010456      TGACCTGGTTTAAAACAGGAAACAAGGTGTCACGTTCTGTTCTTTGAAAG
Chicken_TCONS_00010458      TGACCTGGTTTAAAACAGGAAACAAGGTGTCACGTTCTGTTCTTTGAAAG
Chicken_TCONS_00010457      TGACCTGGTTTAAAACAGGAAACAAGGTGTCACGTTCTGTTCTTTGAAAG
Chicken_TCONS_00010452      TGACCTGGTTTAAAACAGGAAACAAGGTGTCACGTTCTGTTCTTTGAAAG
Chicken_TCONS_00010453      TGACCTGGTTTAAAACAGGAAACAAGGTGTCACGTTCTGTTCTTTGAAAG
Chicken_TCONS_00010454      TGACCTGGTTTAAAACAGGAAACAAGGTGTCACGTTCTGTTCTTTGAAAG
Chicken_TCONS_00010455      TGACCTGGTTTAAAACAGGAAACAAGGTGTCACGTTCTGTTCTTTGAAAG
Chicken_TCONS_00001812      --------------------------------------------------
Chicken_TCONS_00001813      --------------------------------------------------
Cattle_TCONS_00025957       --------------------------------------------------
Pig_TCONS_00044426          CGAACTAGTTGCTTCCAGAAGAATAAATCTTCTTGACACATTTATATCTG
                                                                              

Chicken_TCONS_00010456      TAAAAATGATAAGAGCTTTGATGAGTGGACACCATAATAAGGGCCTTGGT
Chicken_TCONS_00010458      TAAAAATGATAAGAGCTTTGATGAGTGGACACCATAATAAGGGCCTTGGT
Chicken_TCONS_00010457      TAAAAATGATAAGAGCTTTGATGAGTGGACACCATAATAAGGGCCTTGGT
Chicken_TCONS_00010452      TAAAAATGATAAGAGCTTTGATGAGTGGACACCATAATAAGGGCCTTGGT
Chicken_TCONS_00010453      TAAAAATGATAAGAGCTTTGATGAGTGGACACCATAATAAGGGCCTTGGT
Chicken_TCONS_00010454      TAAAAATGATAAGAGCTTTGATGAGTGGACACCATAATAAGGGCCTTGGT
Chicken_TCONS_00010455      TAAAAATGATAAGAGCTTTGATGAGTGGACACCATAATAAGGGCCTTGGT
Chicken_TCONS_00001812      --------------------------------------------------
Chicken_TCONS_00001813      --------------------------------------------------
Cattle_TCONS_00025957       --------------------------------------------------
Pig_TCONS_00044426          CAGTATTTGACTTGGGAAAATTACACCTGATTAAAAACAATGGTCAGAGA
                                                                              

Chicken_TCONS_00010456      TTTATGTCGCATCCAGGTGCAGCTCCTCACCCTATACAGCCATCCATCCA
Chicken_TCONS_00010458      TTTATGTCGCATCCAGGTGCAGCTCCTCACCCTATACAGCCATCCATCCA
Chicken_TCONS_00010457      TTTATGTCGCATCCAGGTGCAGCTCCTCACCCTATACAGCCATCCATCCA
Chicken_TCONS_00010452      TTTATGTCGCATCCAGGTGCAGCTCCTCACCCTATACAGCCATCCATCCA
Chicken_TCONS_00010453      TTTATGTCGCATCCAGGTGCAGCTCCTCACCCTATACAGCCATCCATCCA
Chicken_TCONS_00010454      TTTATGTCGCATCCAGGTGCAGCTCCTCACCCTATACAGCCATCCATCCA
Chicken_TCONS_00010455      TTTATGTCGCATCCAGGTGCAGCTCCTCACCCTATACAGCCATCCATCCA
Chicken_TCONS_00001812      --------------------------------------------------
Chicken_TCONS_00001813      --------------------------------------------------
Cattle_TCONS_00025957       --------------------------------------------------
Pig_TCONS_00044426          GAAAAACTAAGAGGGGCAGAAGTTTTAATTAATAAGATTCGATAAGGATA
                                                                              

Chicken_TCONS_00010456      TTTCAGCACAGAGCAGTCCTTTTTTTTCATCCTGGACCACAGGAAGGGAC
Chicken_TCONS_00010458      TTTCAGCACAGAGCAGTCCTTTTTTTTCATCCTGGACCACAGGAAGGGAC
Chicken_TCONS_00010457      TTTCAGCACAGAGCAGTCCTTTTTTTTCATCCTGGACCACAGGAAGGGAC
Chicken_TCONS_00010452      TTTCAGCACAGAGCAGTCCTTTTTTTTCATCCTGGACCACAGGAAGGGAC
Chicken_TCONS_00010453      TTTCAGCACAGAGCAGTCCTTTTTTTTCATCCTGGACCACAGGAAGGGAC
Chicken_TCONS_00010454      TTTCAGCACAGAGCAGTCCTTTTTTTTCATCCTGGACCACAGGAAGGGAC
Chicken_TCONS_00010455      TTTCAGCACAGAGCAGTCCTTTTTTTTCATCCTGGACCACAGGAAGGGAC
Chicken_TCONS_00001812      --------------------------------------------------
Chicken_TCONS_00001813      --------------------------------------------------
Cattle_TCONS_00025957       --------------------------------------------------
Pig_TCONS_00044426          GAACAGCGCTATAAGCCCTTATAAGATTTATGTGAAAAACACATTCTTAG
                                                                              

Chicken_TCONS_00010456      GTTGCCAGGCAGGGAACTTGTTCCCTCTGGCACATGCTGTTATTACTCCT
Chicken_TCONS_00010458      GTTGCCAGGCAGGGAACTTGTTCCCTCTGGCACATGCTGTTATTACTCCT
Chicken_TCONS_00010457      GTTGCCAGGCAGGGAACTTGTTCCCTCTGGCACATGCTGTTATTACTCCT
Chicken_TCONS_00010452      GTTGCCAGGCAGGGAACTTGTTCCCTCTGGCACATGCTGTTATTACTCCT
Chicken_TCONS_00010453      GTTGCCAGGCAGGGAACTTGTTCCCTCTGGCACATGCTGTTATTACTCCT
Chicken_TCONS_00010454      GTTGCCAGGCAGGGAACTTGTTCCCTCTGGCACATGCTGTTATTACTCCT
Chicken_TCONS_00010455      GTTGCCAGGCAGGGAACTTGTTCCCTCTGGCACATGCTGTTATTACTCCT
Chicken_TCONS_00001812      --------------------------------------------------
Chicken_TCONS_00001813      --------------------------------------------------
Cattle_TCONS_00025957       --------------------------------------------------
Pig_TCONS_00044426          GCTTGATGAAACTGATTTTTGGTAAGAAG---------------------
                                                                              

Chicken_TCONS_00010456      CCTGGACAGCATTTTCTTCCTCTCTTTTTCTATTTCTTTCCTGCTTTTAG
Chicken_TCONS_00010458      CCTGGACAGCATTTTCTTCCTCTCTTTTTCTATTTCTTTCCTGCTTTTAG
Chicken_TCONS_00010457      CCTGGACAGCATTTTCTTCCTCTCTTTTTCTATTTCTTTCCTGCTTTTAG
Chicken_TCONS_00010452      CCTGGACAGCATTTTCTTCCTCTCTTTTTCTATTTCTTTCCTGCTTTTAG
Chicken_TCONS_00010453      CCTGGACAGCATTTTCTTCCTCTCTTTTTCTATTTCTTTCCTGCTTTTAG
Chicken_TCONS_00010454      CCTGGACAGCATTTTCTTCCTCTCTTTTTCTATTTCTTTCCTGCTTTTAG
Chicken_TCONS_00010455      CCTGGACAGCATTTTCTTCCTCTCTTTTTCTATTTCTTTCCTGCTTTTAG
Chicken_TCONS_00001812      --------------------------------------------------
Chicken_TCONS_00001813      --------------------------------------------------
Cattle_TCONS_00025957       --------------------------------------------------
Pig_TCONS_00044426          --------------------------------------------------
                                                                              

Chicken_TCONS_00010456      GTTCAGCAATCCCTTTTTTACATCTAGATCAAACTGTCTTCCTTGTGATG
Chicken_TCONS_00010458      GTTCAGCAATCCCTTTTTTACATCTAGATCAAACTGTCTTCCTTGTGATG
Chicken_TCONS_00010457      GTTCAGCAATCCCTTTTTTACATCTAGATCAAACTGTCTTCCTTGTGATG
Chicken_TCONS_00010452      GTTCAGCAATCCCTTTTTTACATCTAGATCAAACTGTCTTCCTTGTGATG
Chicken_TCONS_00010453      GTTCAGCAATCCCTTTTTTACATCTAGATCAAACTGTCTTCCTTGTGATG
Chicken_TCONS_00010454      GTTCAGCAATCCCTTTTTTACATCTAGATCAAACTGTCTTCCTTGTGATG
Chicken_TCONS_00010455      GTTCAGCAATCCCTTTTTTACATCTAGATCAAACTGTCTTCCTTGTGATG
Chicken_TCONS_00001812      --------------------------------------------------
Chicken_TCONS_00001813      --------------------------------------------------
Cattle_TCONS_00025957       --------------------------------------------------
Pig_TCONS_00044426          --------------------------------------------------
                                                                              

Chicken_TCONS_00010456      CTGTAGGTGGGACTCAGCTCTCACAAGGCCAAAAGAGCTGTGGGTCCCCC
Chicken_TCONS_00010458      CTGTAGGTGGGACTCAGCTCTCACAAGGCCAAAAGAGCTGTGGGTCCCCC
Chicken_TCONS_00010457      CTGTAGGTGGGACTCAGCTCTCACAAGGCCAAAAGAGCTGTGGGTCCCCC
Chicken_TCONS_00010452      CTGTAGGTGGGACTCAGCTCTCACAAGGCCAAAAGAGCTGTGGGTCCCCC
Chicken_TCONS_00010453      CTGTAGGTGGGACTCAGCTCTCACAAGGCCAAAAGAGCTGTGGGTCCCCC
Chicken_TCONS_00010454      CTGTAGGTGGGACTCAGCTCTCACAAGGCCAAAAGAGCTGTGGGTCCCCC
Chicken_TCONS_00010455      CTGTAGGTGGGACTCAGCTCTCACAAGGCCAAAAGAGCTGTGGGTCCCCC
Chicken_TCONS_00001812      --------------------------------------------------
Chicken_TCONS_00001813      --------------------------------------------------
Cattle_TCONS_00025957       --------------------------------------------------
Pig_TCONS_00044426          --------------------------------------------------
                                                                              

Chicken_TCONS_00010456      ACAGGACAGGACCAGAAAGGCAGAGGGGCAATGTTCCTACCCACTGGTGC
Chicken_TCONS_00010458      ACAGGACAGGACCAGAAAGGCAGAGGGGCAATGTTCCTACCCACTGGTGC
Chicken_TCONS_00010457      ACAGGACAGGACCAGAAAGGCAGAGGGGCAATGTTCCTACCCACTGGTGC
Chicken_TCONS_00010452      ACAGGACAGGACCAGAAAGGCAGAGGGGCAATGTTCCTACCCACTGGTGC
Chicken_TCONS_00010453      ACAGGACAGGACCAGAAAGGCAGAGGGGCAATGTTCCTACCCACTGGTGC
Chicken_TCONS_00010454      ACAGGACAGGACCAGAAAGGCAGAGGGGCAATGTTCCTACCCACTGGTGC
Chicken_TCONS_00010455      ACAGGACAGGACCAGAAAGGCAGAGGGGCAATGTTCCTACCCACTGGTGC
Chicken_TCONS_00001812      --------------------------------------------------
Chicken_TCONS_00001813      --------------------------------------------------
Cattle_TCONS_00025957       --------------------------------------------------
Pig_TCONS_00044426          --------------------------------------------------
                                                                              

Chicken_TCONS_00010456      TATTGCTCAGGGATGTCCCTGGTTTCTGCACTTATATCTAAATCTACACT
Chicken_TCONS_00010458      TATTGCTCAGGGATGTCCCTGGTTTCTGCACTTATATCTAAATCTACACT
Chicken_TCONS_00010457      TATTGCTCAGGGATGTCCCTGGTTTCTGCACTTATATCTAAATCTACACT
Chicken_TCONS_00010452      TATTGCTCAGGGATGTCCCTGGTTTCTGCACTTATATCTAAATCTACACT
Chicken_TCONS_00010453      TATTGCTCAGGGATGTCCCTGGTTTCTGCACTTATATCTAAATCTACACT
Chicken_TCONS_00010454      TATTGCTCAGGGATGTCCCTGGTTTCTGCACTTATATCTAAATCTACACT
Chicken_TCONS_00010455      TATTGCTCAGGGATGTCCCTGGTTTCTGCACTTATATCTAAATCTACACT
Chicken_TCONS_00001812      --------------------------------------------------
Chicken_TCONS_00001813      --------------------------------------------------
Cattle_TCONS_00025957       --------------------------------------------------
Pig_TCONS_00044426          --------------------------------------------------
                                                                              

Chicken_TCONS_00010456      GGAGGCTCCAAGCCGGAGCCCAGTCACTTCACATGGGGTTGAAATCATTA
Chicken_TCONS_00010458      GGAGGCTCCAAGCCGGAGCCCAGTCACTTCACATGGGGTTGAAATCATTA
Chicken_TCONS_00010457      GGAGGCTCCAAGCCGGAGCCCAGTCACTTCACATGGGGTTGAAATCATTA
Chicken_TCONS_00010452      GGAGGCTCCAAGCCGGAGCCCAGTCACTTCACATGGGGTTGAAATCATTA
Chicken_TCONS_00010453      GGAGGCTCCAAGCCGGAGCCCAGTCACTTCACATGGGGTTGAAATCATTA
Chicken_TCONS_00010454      GGAGGCTCCAAGCCGGAGCCCAGTCACTTCACATGGGGTTGAAATCATTA
Chicken_TCONS_00010455      GGAGGCTCCAAGCCGGAGCCCAGTCACTTCACATGGGGTTGAAATCATTA
Chicken_TCONS_00001812      --------------------------------------------------
Chicken_TCONS_00001813      --------------------------------------------------
Cattle_TCONS_00025957       --------------------------------------------------
Pig_TCONS_00044426          --------------------------------------------------
                                                                              

Chicken_TCONS_00010456      AGGTGCACATTTCAGTATTGTCAGGATTTGGGAACAATTACCCATCTGTT
Chicken_TCONS_00010458      AGGTGCACATTTCAGTATTGTCAGGATTTGGGAACAATTACCCATCTGTT
Chicken_TCONS_00010457      AGGTGCACATTTCAGTATTGTCAGGATTTGGGAACAATTACCCATCTGTT
Chicken_TCONS_00010452      AGGTGCACATTTCAGTATTGTCAGGATTTGGGAACAATTACCCATCTGTT
Chicken_TCONS_00010453      AGGTGCACATTTCAGTATTGTCAGGATTTGGGAACAATTACCCATCTGTT
Chicken_TCONS_00010454      AGGTGCACATTTCAGTATTGTCAGGATTTGGGAACAATTACCCATCTGTT
Chicken_TCONS_00010455      AGGTGCACATTTCAGTATTGTCAGGATTTGGGAACAATTACCCATCTGTT
Chicken_TCONS_00001812      --------------------------------------------------
Chicken_TCONS_00001813      --------------------------------------------------
Cattle_TCONS_00025957       --------------------------------------------------
Pig_TCONS_00044426          --------------------------------------------------
                                                                              

Chicken_TCONS_00010456      GTTAAATCTAATAGCAATTCTGTTTCACAGTCTGTTGTAATTTACTCCCT
Chicken_TCONS_00010458      GTTAAATCTAATAGCAATTCTGTTTCACAGTCTGTTGTAATTTACTCCCT
Chicken_TCONS_00010457      GTTAAATCTAATAGCAATTCTGTTTCACAGTCTGTTGTAATTTACTCCCT
Chicken_TCONS_00010452      GTTAAATCTAATAGCAATTCTGTTTCACAGTCTGTTGTAATTTACTCCCT
Chicken_TCONS_00010453      GTTAAATCTAATAGCAATTCTGTTTCACAGTCTGTTGTAATTTACTCCCT
Chicken_TCONS_00010454      GTTAAATCTAATAGCAATTCTGTTTCACAGTCTGTTGTAATTTACTCCCT
Chicken_TCONS_00010455      GTTAAATCTAATAGCAATTCTGTTTCACAGTCTGTTGTAATTTACTCCCT
Chicken_TCONS_00001812      --------------------------------------------------
Chicken_TCONS_00001813      --------------------------------------------------
Cattle_TCONS_00025957       --------------------------------------------------
Pig_TCONS_00044426          --------------------------------------------------
                                                                              

Chicken_TCONS_00010456      GGTTATTATCATAACTGAATAAATGACTCTGGCATGTCTTTGAACTCCCA
Chicken_TCONS_00010458      GGTTATTATCATAACTGAATAAATGACTCTGGCATGTCTTTGAACTCCCA
Chicken_TCONS_00010457      GGTTATTATCATAACTGAATAAATGACTCTGGCATGTCTTTGAACTCCCA
Chicken_TCONS_00010452      GGTTATTATCATAACTGAATAAATGACTCTGGCATGTCTTTGAACTCCCA
Chicken_TCONS_00010453      GGTTATTATCATAACTGAATAAATGACTCTGGCATGTCTTTGAACTCCCA
Chicken_TCONS_00010454      GGTTATTATCATAACTGAATAAATGACTCTGGCATGTCTTTGAACTCCCA
Chicken_TCONS_00010455      GGTTATTATCATAACTGAATAAATGACTCTGGCATGTCTTTGAACTCCCA
Chicken_TCONS_00001812      --------------------------------------------------
Chicken_TCONS_00001813      --------------------------------------------------
Cattle_TCONS_00025957       --------------------------------------------------
Pig_TCONS_00044426          --------------------------------------------------
                                                                              

Chicken_TCONS_00010456      GCCCTTTGTTGCCACCTCCCAGAGGAGAGGCAGTTACCTGCCATATAATT
Chicken_TCONS_00010458      GCCCTTTGTTGCCACCTCCCAGAGGAGAGGCAGTTACCTGCCATATAATT
Chicken_TCONS_00010457      GCCCTTTGTTGCCACCTCCCAGAGGAGAGGCAGTTACCTGCCATATAATT
Chicken_TCONS_00010452      GCCCTTTGTTGCCACCTCCCAGAGGAGAGGCAGTTACCTGCCATATAATT
Chicken_TCONS_00010453      GCCCTTTGTTGCCACCTCCCAGAGGAGAGGCAGTTACCTGCCATATAATT
Chicken_TCONS_00010454      GCCCTTTGTTGCCACCTCCCAGAGGAGAGGCAGTTACCTGCCATATAATT
Chicken_TCONS_00010455      GCCCTTTGTTGCCACCTCCCAGAGGAGAGGCAGTTACCTGCCATATAATT
Chicken_TCONS_00001812      --------------------------------------------------
Chicken_TCONS_00001813      --------------------------------------------------
Cattle_TCONS_00025957       --------------------------------------------------
Pig_TCONS_00044426          --------------------------------------------------
                                                                              

Chicken_TCONS_00010456      GCTCTTAAAGTATCTAAGAGCAATGTCACACAAACTTAAATTGCTGCCAA
Chicken_TCONS_00010458      GCTCTTAAAGTATCTAAGAGCAATGTCACACAAACTTAAATTGCTGCCAA
Chicken_TCONS_00010457      GCTCTTAAAGTATCTAAGAGCAATGTCACACAAACTTAAATTGCTGCCAA
Chicken_TCONS_00010452      GCTCTTAAAGTATCTAAGAGCAATGTCACACAAACTTAAATTGCTGCCAA
Chicken_TCONS_00010453      GCTCTTAAAGTATCTAAGAGCAATGTCACACAAACTTAAATTGCTGCCAA
Chicken_TCONS_00010454      GCTCTTAAAGTATCTAAGAGCAATGTCACACAAACTTAAATTGCTGCCAA
Chicken_TCONS_00010455      GCTCTTAAAGTATCTAAGAGCAATGTCACACAAACTTAAATTGCTGCCAA
Chicken_TCONS_00001812      --------------------------------------------------
Chicken_TCONS_00001813      --------------------------------------------------
Cattle_TCONS_00025957       --------------------------------------------------
Pig_TCONS_00044426          --------------------------------------------------
                                                                              

Chicken_TCONS_00010456      AGGTTTGCTTGTTTGACTTTGTCCGCAAAGGGGTGTGTGTGTTTGTACAG
Chicken_TCONS_00010458      AGGTTTGCTTGTTTGACTTTGTCCGCAAAGGGGTGTGTGTGTTTGTACAG
Chicken_TCONS_00010457      AGGTTTGCTTGTTTGACTTTGTCCGCAAAGGGGTGTGTGTGTTTGTACAG
Chicken_TCONS_00010452      AGGTTTGCTTGTTTGACTTTGTCCGCAAAGGGGTGTGTGTGTTTGTACAG
Chicken_TCONS_00010453      AGGTTTGCTTGTTTGACTTTGTCCGCAAAGGGGTGTGTGTGTTTGTACAG
Chicken_TCONS_00010454      AGGTTTGCTTGTTTGACTTTGTCCGCAAAGGGGTGTGTGTGTTTGTACAG
Chicken_TCONS_00010455      AGGTTTGCTTGTTTGACTTTGTCCGCAAAGGGGTGTGTGTGTTTGTACAG
Chicken_TCONS_00001812      --------------------------------------------------
Chicken_TCONS_00001813      --------------------------------------------------
Cattle_TCONS_00025957       --------------------------------------------------
Pig_TCONS_00044426          --------------------------------------------------
                                                                              

Chicken_TCONS_00010456      CAAGTCACGCTTGTCAGCTGGGAGGAAGTAAACACCTGCTGGGAAACAGT
Chicken_TCONS_00010458      CAAGTCACGCTTGTCAGCTGGGAGGAAGTAAACACCTGCTGGGAAACAGT
Chicken_TCONS_00010457      CAAGTCACGCTTGTCAGCTGGGAGGAAGTAAACACCTGCTGGGAAACAGT
Chicken_TCONS_00010452      CAAGTCACGCTTGTCAGCTGGGAGGAAGTAAACACCTGCTGGGAAACAGT
Chicken_TCONS_00010453      CAAGTCACGCTTGTCAGCTGGGAGGAAGTAAACACCTGCTGGGAAACAGT
Chicken_TCONS_00010454      CAAGTCACGCTTGTCAGCTGGGAGGAAGTAAACACCTGCTGGGAAACAGT
Chicken_TCONS_00010455      CAAGTCACGCTTGTCAGCTGGGAGGAAGTAAACACCTGCTGGGAAACAGT
Chicken_TCONS_00001812      --------------------------------------------------
Chicken_TCONS_00001813      --------------------------------------------------
Cattle_TCONS_00025957       --------------------------------------------------
Pig_TCONS_00044426          --------------------------------------------------
                                                                              

Chicken_TCONS_00010456      TGGAGCAGATTTTAAGCTTCTTTTCCAGTGCTCTCACCATGTGGCTGCTC
Chicken_TCONS_00010458      TGGAGCAGATTTTAAGCTTCTTTTCCAGTGCTCTCACCATGTGGCTGCTC
Chicken_TCONS_00010457      TGGAGCAGATTTTAAGCTTCTTTTCCAGTGCTCTCACCATGTGGCTGCTC
Chicken_TCONS_00010452      TGGAGCAGATTTTAAGCTTCTTTTCCAGTGCTCTCACCATGTGGCTGCTC
Chicken_TCONS_00010453      TGGAGCAGATTTTAAGCTTCTTTTCCAGTGCTCTCACCATGTGGCTGCTC
Chicken_TCONS_00010454      TGGAGCAGATTTTAAGCTTCTTTTCCAGTGCTCTCACCATGTGGCTGCTC
Chicken_TCONS_00010455      TGGAGCAGATTTTAAGCTTCTTTTCCAGTGCTCTCACCATGTGGCTGCTC
Chicken_TCONS_00001812      --------------------------------------------------
Chicken_TCONS_00001813      --------------------------------------------------
Cattle_TCONS_00025957       --------------------------------------------------
Pig_TCONS_00044426          --------------------------------------------------
                                                                              

Chicken_TCONS_00010456      CATATCCATGTTGGTGCAAGGTCAGCAAGGCTGGATCTGATCACCGCCGT
Chicken_TCONS_00010458      CATATCCATGTTGGTGCAAGGTCAGCAAGGCTGGATCTGATCACCGCCGT
Chicken_TCONS_00010457      CATATCCATGTTGGTGCAAGGTCAGCAAGGCTGGATCTGATCACCGCCGT
Chicken_TCONS_00010452      CATATCCATGTTGGTGCAAGGTCAGCAAGGCTGGATCTGATCACCGCCGT
Chicken_TCONS_00010453      CATATCCATGTTGGTGCAAGGTCAGCAAGGCTGGATCTGATCACCGCCGT
Chicken_TCONS_00010454      CATATCCATGTTGGTGCAAGGTCAGCAAGGCTGGATCTGATCACCGCCGT
Chicken_TCONS_00010455      CATATCCATGTTGGTGCAAGGTCAGCAAGGCTGGATCTGATCACCGCCGT
Chicken_TCONS_00001812      --------------------------------------------------
Chicken_TCONS_00001813      --------------------------------------------------
Cattle_TCONS_00025957       --------------------------------------------------
Pig_TCONS_00044426          --------------------------------------------------
                                                                              

Chicken_TCONS_00010456      CTGCTGCTCTTTGCATGGAGAATAGGGGTACCAGAGGGACTGCTGCCCTC
Chicken_TCONS_00010458      CTGCTGCTCTTTGCATGGAGAATAGGGGTACCAGAGGGACTGCTGCCCTC
Chicken_TCONS_00010457      CTGCTGCTCTTTGCATGGAGAATAGGGGTACCAGAGGGACTGCTGCCCTC
Chicken_TCONS_00010452      CTGCTGCTCTTTGCATGGAGAATAGGGGTACCAGAGGGACTGCTGCCCTC
Chicken_TCONS_00010453      CTGCTGCTCTTTGCATGGAGAATAGGGGTACCAGAGGGACTGCTGCCCTC
Chicken_TCONS_00010454      CTGCTGCTCTTTGCATGGAGAATAGGGGTACCAGAGGGACTGCTGCCCTC
Chicken_TCONS_00010455      CTGCTGCTCTTTGCATGGAGAATAGGGGTACCAGAGGGACTGCTGCCCTC
Chicken_TCONS_00001812      --------------------------------------------------
Chicken_TCONS_00001813      --------------------------------------------------
Cattle_TCONS_00025957       --------------------------------------------------
Pig_TCONS_00044426          --------------------------------------------------
                                                                              

Chicken_TCONS_00010456      TCCCTGCTGCAGCACGATGCTGAGTGGTGGGGCAAAGCAAGGTTTTTGGC
Chicken_TCONS_00010458      TCCCTGCTGCAGCACGATGCTGAGTGGTGGGGCAAAGCAAGGTTTTTGGC
Chicken_TCONS_00010457      TCCCTGCTGCAGCACGATGCTGAGTGGTGGGGCAAAGCAAGGTTTTTGGC
Chicken_TCONS_00010452      TCCCTGCTGCAGCACGATGCTGAGTGGTGGGGCAAAGCAAGGTTTTTGGC
Chicken_TCONS_00010453      TCCCTGCTGCAGCACGATGCTGAGTGGTGGGGCAAAGCAAGGTTTTTGGC
Chicken_TCONS_00010454      TCCCTGCTGCAGCACGATGCTGAGTGGTGGGGCAAAGCAAGGTTTTTGGC
Chicken_TCONS_00010455      TCCCTGCTGCAGCACGATGCTGAGTGGTGGGGCAAAGCAAGGTTTTTGGC
Chicken_TCONS_00001812      --------------------------------------------------
Chicken_TCONS_00001813      --------------------------------------------------
Cattle_TCONS_00025957       --------------------------------------------------
Pig_TCONS_00044426          --------------------------------------------------
                                                                              

Chicken_TCONS_00010456      CCAGCACTGTTCTTCTCCCTGATGCTGCATTTCATAACTTGAATGTACTC
Chicken_TCONS_00010458      CCAGCACTGTTCTTCTCCCTGATGCTGCATTTCATAACTTGAATGTACTC
Chicken_TCONS_00010457      CCAGCACTGTTCTTCTCCCTGATGCTGCATTTCATAACTTGAATGTACTC
Chicken_TCONS_00010452      CCAGCACTGTTCTTCTCCCTGATGCTGCATTTCATAACTTGAATGTACTC
Chicken_TCONS_00010453      CCAGCACTGTTCTTCTCCCTGATGCTGCATTTCATAACTTGAATGTACTC
Chicken_TCONS_00010454      CCAGCACTGTTCTTCTCCCTGATGCTGCATTTCATAACTTGAATGTACTC
Chicken_TCONS_00010455      CCAGCACTGTTCTTCTCCCTGATGCTGCATTTCATAACTTGAATGTACTC
Chicken_TCONS_00001812      --------------------------------------------------
Chicken_TCONS_00001813      --------------------------------------------------
Cattle_TCONS_00025957       --------------------------------------------------
Pig_TCONS_00044426          --------------------------------------------------
                                                                              

Chicken_TCONS_00010456      TTCCTATCTTCTGCTTCAAGATGAGAAACCCTGTCCAGGTTGGCAGTACT
Chicken_TCONS_00010458      TTCCTATCTTCTGCTTCAAGATGAGAAACCCTGTCCAGGTTGGCAGTACT
Chicken_TCONS_00010457      TTCCTATCTTCTGCTTCAAGATGAGAAACCCTGTCCAGGTTGGCAGTACT
Chicken_TCONS_00010452      TTCCTATCTTCTGCTTCAAGATGAGAAACCCTGTCCAGGTTGGCAGTACT
Chicken_TCONS_00010453      TTCCTATCTTCTGCTTCAAGATGAGAAACCCTGTCCAGGTTGGCAGTACT
Chicken_TCONS_00010454      TTCCTATCTTCTGCTTCAAGATGAGAAACCCTGTCCAGGTTGGCAGTACT
Chicken_TCONS_00010455      TTCCTATCTTCTGCTTCAAGATGAGAAACCCTGTCCAGGTTGGCAGTACT
Chicken_TCONS_00001812      --------------------------------------------------
Chicken_TCONS_00001813      --------------------------------------------------
Cattle_TCONS_00025957       --------------------------------------------------
Pig_TCONS_00044426          --------------------------------------------------
                                                                              

Chicken_TCONS_00010456      CCTCCTGACCCTTCAGCCAGGGAGATCAGCTTAGGAGGGCAGGTAGCATC
Chicken_TCONS_00010458      CCTCCTGACCCTTCAGCCAGGGAGATCAGCTTAGGAGGGCAGGTAGCATC
Chicken_TCONS_00010457      CCTCCTGACCCTTCAGCCAGGGAGATCAGCTTAGGAGGGCAGGTAGCATC
Chicken_TCONS_00010452      CCTCCTGACCCTTCAGCCAGGGAGATCAGCTTAGGAGGGCAGGTAGCATC
Chicken_TCONS_00010453      CCTCCTGACCCTTCAGCCAGGGAGATCAGCTTAGGAGGGCAGGTAGCATC
Chicken_TCONS_00010454      CCTCCTGACCCTTCAGCCAGGGAGATCAGCTTAGGAGGGCAGGTAGCATC
Chicken_TCONS_00010455      CCTCCTGACCCTTCAGCCAGGGAGATCAGCTTAGGAGGGCAGGTAGCATC
Chicken_TCONS_00001812      --------------------------------------------------
Chicken_TCONS_00001813      --------------------------------------------------
Cattle_TCONS_00025957       --------------------------------------------------
Pig_TCONS_00044426          --------------------------------------------------
                                                                              

Chicken_TCONS_00010456      AGTGGGTTGGATCATCTGGCAGATGTGCTCA-------------------
Chicken_TCONS_00010458      AGTGGGTTGGATCATCTGGCAGATGTGCTCAGATCAGTG-----------
Chicken_TCONS_00010457      AGTGGGTTGGATCATCTGGCAGATGTGCTCATTTCATTCCAGGAAACGGC
Chicken_TCONS_00010452      AGTGGGTTGGATCATCTGGCAGATGTGCTCA-------------------
Chicken_TCONS_00010453      AGTGGGTTGGATCATCTGGCAGATGTGCTCATTTCATTCCAGGAAACGGC
Chicken_TCONS_00010454      AGTGGGTTGGATCATCTGGCAGATGTGCTCAA------------------
Chicken_TCONS_00010455      AGTGGGTTGGATCATCTGGCAGATGTGCTCAGTCACAGTGACCTTGGACA
Chicken_TCONS_00001812      --------------------------------------------------
Chicken_TCONS_00001813      --------------------------------------------------
Cattle_TCONS_00025957       --------------------------------------------------
Pig_TCONS_00044426          --------------------------------------------------
                                                                              

Chicken_TCONS_00010456      --------------------------------------------------
Chicken_TCONS_00010458      -----------ATTCAAATGCTGTAAAATTT-----------------CC
Chicken_TCONS_00010457      TGAGGCACTTTGCTGAAACTCTGCAAAATAATTAAATAAAAGATTCAGCC
Chicken_TCONS_00010452      --------------------------------------------------
Chicken_TCONS_00010453      TGAGGCACTTTGCTGAAACTCTGCAAAATAATTAAATAAAAGATTCAGCC
Chicken_TCONS_00010454      --------------------------------------------------
Chicken_TCONS_00010455      AAAGATCTCTGGGTCAAAGTGTGGCAGCTGCTGCAGCCCTTTGCTTTCCA
Chicken_TCONS_00001812      --------------------------------------------------
Chicken_TCONS_00001813      --------------------------------------------------
Cattle_TCONS_00025957       --------------------------------------------------
Pig_TCONS_00044426          --------------------------------------------------
                                                                              

Chicken_TCONS_00010456      --------------------------------------------------
Chicken_TCONS_00010458      CAAGGGAGTCGAGCTGTCAGCAATGAGTGGCAATTCATAGAACTAATACT
Chicken_TCONS_00010457      AAAGAGAGACACCTGGCTTGGAAAACTTCCCCCTCCACACATCTGACAAA
Chicken_TCONS_00010452      --------------------------------------------------
Chicken_TCONS_00010453      AAAGAGAGACACCTGGCTTGGAAAACTTCCCCCTCCACACATCTGACAAA
Chicken_TCONS_00010454      --------------------------------------------------
Chicken_TCONS_00010455      GGCTCCAGATCTGTTTTATTGTAT-TTCATGGGGATATTTGTGTAACCCA
Chicken_TCONS_00001812      --------------------------------------------------
Chicken_TCONS_00001813      --------------------------------------------------
Cattle_TCONS_00025957       --------------------------------------------------
Pig_TCONS_00044426          --------------------------------------------------
                                                                              

Chicken_TCONS_00010456      --------------------------------------------------
Chicken_TCONS_00010458      AAAATAAAGCTGGTAGGGGTTTATTATTGTCAG-----------------
Chicken_TCONS_00010457      ACGATAAACAGATGAAAAGCAGGATTTTTTGAACAGAAGAAGAA------
Chicken_TCONS_00010452      --------------------------------------------------
Chicken_TCONS_00010453      ACGATAAACAGATGAAAAGCAGGATTTTTTGAACAGAAGAAGAAAGAGGC
Chicken_TCONS_00010454      --------------------------------------------------
Chicken_TCONS_00010455      GAAGCAGTCATGAAAGAGGCAGGGTTTCTGCTGGTGCATGAACTGAACTC
Chicken_TCONS_00001812      --------------------------------------------------
Chicken_TCONS_00001813      --------------------------------------------------
Cattle_TCONS_00025957       --------------------------------------------------
Pig_TCONS_00044426          --------------------------------------------------
                                                                              

Chicken_TCONS_00010456      --------------------------------------------------
Chicken_TCONS_00010458      --------------------------------------------------
Chicken_TCONS_00010457      --------------------------------------------------
Chicken_TCONS_00010452      --------------------------------------------------
Chicken_TCONS_00010453      CAGACTTTGTGCATGCCCTTGCACTCACTCTCCAAACACAATTGTGTTGT
Chicken_TCONS_00010454      --------------------------------------------------
Chicken_TCONS_00010455      TTGTTTAC------------------------------------CATTTG
Chicken_TCONS_00001812      --------------------------------------------------
Chicken_TCONS_00001813      --------------------------------------------------
Cattle_TCONS_00025957       --------------------------------------------------
Pig_TCONS_00044426          --------------------------------------------------
                                                                              

Chicken_TCONS_00010456      --------------------------------------------------
Chicken_TCONS_00010458      --------------------------------------------------
Chicken_TCONS_00010457      --------------------------------------------------
Chicken_TCONS_00010452      --------------------------------------------------
Chicken_TCONS_00010453      TGTCAGATATGCAATAGAGGAGGCACTCATATTCAGGAATTGCATGTGAA
Chicken_TCONS_00010454      --------------------------------------------------
Chicken_TCONS_00010455      GACAAATCCTACCTTTGGATAAGCCTTTGGACATGGTATCTTAAACTACA
Chicken_TCONS_00001812      --------------------------------------------------
Chicken_TCONS_00001813      --------------------------------------------------
Cattle_TCONS_00025957       --------------------------------------------------
Pig_TCONS_00044426          --------------------------------------------------
                                                                              

Chicken_TCONS_00010456      -----------------------TGTTAAAGCAGACAAGTGGTAGAAGGT
Chicken_TCONS_00010458      -----------------------TGTTAAAGCAGACAAGTGGTAGAAGGT
Chicken_TCONS_00010457      -----------------------TGTTAAAGCAGACAAGTGGTAGAAGGT
Chicken_TCONS_00010452      ----------------------------AAATAACATAGAAAGAGGAGTT
Chicken_TCONS_00010453      AAATTTGAATCATGTTGGACATTCATAGAAATAACATAGAAAGAGGAGTT
Chicken_TCONS_00010454      --------------------------------------------------
Chicken_TCONS_00010455      GTAGATCCAGTGAAGGCAGAAAGTGGCCATCTGGACTCTGCAGGTGAGAT
Chicken_TCONS_00001812      --------------------------------------------------
Chicken_TCONS_00001813      --------------------------------------------------
Cattle_TCONS_00025957       --------------------------------------------------
Pig_TCONS_00044426          --------------------------------------------------
                                                                              

Chicken_TCONS_00010456      GGGTGCCCGAGGCCATGTGACACAGAGCAAC---TGGAAGAAGCATCTTG
Chicken_TCONS_00010458      GGGTGCCCGAGGCCATGTGACACAGAGCAAC---TGGAAGAAGCATCTTG
Chicken_TCONS_00010457      GGGTGCCCGAGGCCATGTGACACAGAGCAAC---TGGAAGAAGCATCTTG
Chicken_TCONS_00010452      CATCTTTTAAAACTGGGGGGAAAAAAAAGCCCTTTTTGAGTAGTGTTTTG
Chicken_TCONS_00010453      CATCTTTTAAAACTGGGGGGAAAAAAAAGCCCTTTTTGAGTAGTGTTTTG
Chicken_TCONS_00010454      --------------------------------------------------
Chicken_TCONS_00010455      TTATCCATGAGCCAAAGCTAACATAAATCTCAGACTTATGCCTTTCTTTG
Chicken_TCONS_00001812      --------------------------------------------------
Chicken_TCONS_00001813      --------------------------------------------------
Cattle_TCONS_00025957       --------------------------------------------------
Pig_TCONS_00044426          --------------------------------------------------
                                                                              

Chicken_TCONS_00010456      GGCAGTGGACCAGACTGGTGGTGCTGTGACCCTCAGA--GCTCATTA---
Chicken_TCONS_00010458      GGCAGTGGACCAGACTGGTGGTGCTGTGACCCTCAGA--GCTCATTAATG
Chicken_TCONS_00010457      GGCAGTGGACCAGACTGGTGGTGCTGTGACCCTCAGA--GCTCATTA---
Chicken_TCONS_00010452      AAAGCATCCTCAGAATGGACAAGGCAACCCTCGCAAAATGCTGTCTGTAA
Chicken_TCONS_00010453      AAAGCATCCTCAGAATGGACAAGGCAACCCTCGCAAAATGCTGTCTGTAA
Chicken_TCONS_00010454      --------------------------------------------------
Chicken_TCONS_00010455      GAATTTCAGCAATGCT--TCGCAGAGCCAGTTCCAGG--CTTCTTGGCAA
Chicken_TCONS_00001812      --------------------------------------------------
Chicken_TCONS_00001813      --------------------------------------------------
Cattle_TCONS_00025957       --------------------------------------------------
Pig_TCONS_00044426          --------------------------------------------------
                                                                              

Chicken_TCONS_00010456      ---------------------------------CTATAAGCAGTGGGGGT
Chicken_TCONS_00010458      TTAGGTGTTGAAAAATAAATAGAACTGTTTATTCTATAAGCAGTGGGGGT
Chicken_TCONS_00010457      ---------------------------------CTATAAGCAGTGGGGGT
Chicken_TCONS_00010452      AACAGCAAGAACAAGTCAGATAATAATCTATTGCTCTTCTTTATGAGAGG
Chicken_TCONS_00010453      AACAGCAAGAACAAGTCAGATAATAATCTATTGCTCTTCTTTATGAGAGG
Chicken_TCONS_00010454      --------------------------------------------------
Chicken_TCONS_00010455      TGCCGGCCAAAGAAATAAATAATTTAAAAAATGCCTCCTGCCA-GAGAGC
Chicken_TCONS_00001812      --------------------------------------------------
Chicken_TCONS_00001813      --------------------------------------------------
Cattle_TCONS_00025957       --------------------------------------------------
Pig_TCONS_00044426          --------------------------------------------------
                                                                              

Chicken_TCONS_00010456      AGAGTCCTGCT---GG-AGACCCTCAGC---AGACCCCAG-----TGCCC
Chicken_TCONS_00010458      AGAGTCCTGCT---GG-AGACCCTCAGC---AGACCCCAG-----TGCCC
Chicken_TCONS_00010457      AGAGTCCTGCT---GG-AGACCCTCAGC---AGACCCCAG-----TGCCC
Chicken_TCONS_00010452      TATGCTGGGTA---AGTAGAAACAAAAT---GAACCACAGAATTATGCCT
Chicken_TCONS_00010453      TATGCTGGGTA---AGTAGAAACAAAAT---GAACCACAGAATTATGCCT
Chicken_TCONS_00010454      --------------------------------------------------
Chicken_TCONS_00010455      AGAGCTAGAGACAAAATGGACCTGGAACTGAGAAATGTGGGGAGCTGCTC
Chicken_TCONS_00001812      --------------------------------------------------
Chicken_TCONS_00001813      --------------------------------------------------
Cattle_TCONS_00025957       --------------------------------------------------
Pig_TCONS_00044426          --------------------------------------------------
                                                                              

Chicken_TCONS_00010456      CACTGACCTTCCTGATTCCA-----CTGTTC-----CTGAGA------CA
Chicken_TCONS_00010458      CACTGACCTTCCTGATTCCA-----CTGTTC-----CTGAGA------CA
Chicken_TCONS_00010457      CACTGACCTTCCTGATTCCA-----CTGTTC-----CTGAGA------CA
Chicken_TCONS_00010452      TTATGGCATCAGAAATGTCA-----CCCCTAGGAAATTAAAAGCCGCGCA
Chicken_TCONS_00010453      TTATGGCATCAGAAATGTCA-----CCCCTAGGAAATTAAAAGCCGCGCA
Chicken_TCONS_00010454      --------------------------------------------------
Chicken_TCONS_00010455      CCATTTCTGTCAGAAGGGCAGAGGGTGGCCGTGCCTATTGCTGCCAGACA
Chicken_TCONS_00001812      --------------------------------------------------
Chicken_TCONS_00001813      --------------------------------------------------
Cattle_TCONS_00025957       --------------------------------------------------
Pig_TCONS_00044426          --------------------------------------------------
                                                                              

Chicken_TCONS_00010456      ACTTTGCTGCCGCTGAGC--TGAACAGGAAAATAGCAACAGGACTGTAA-
Chicken_TCONS_00010458      ACTTTGCTGCCGCTGAGC--TGAACAGGAAAATAGCAACAGGACTGTAA-
Chicken_TCONS_00010457      ACTTTGCTGCCGCTGAGC--TGAACAGGAAAATAGCAACAGGACTGTAA-
Chicken_TCONS_00010452      CAATTGCCAGCATTAATCCCTGCCCTGGATGCTGCAAAAAGACCCCTGAG
Chicken_TCONS_00010453      CAATTGCCAGCATTAATCCCTGCCCTGGATGCTGCAAAAAGACCCCTGAG
Chicken_TCONS_00010454      --------------------------------------------------
Chicken_TCONS_00010455      TCCTCTCCTGCA-TGCTCTCTGGCCTTGCAAA-GGGAGCAGAAACAGGAA
Chicken_TCONS_00001812      --------------------------------------------------
Chicken_TCONS_00001813      --------------------------------------------------
Cattle_TCONS_00025957       --------------------------------------------------
Pig_TCONS_00044426          --------------------------------------------------
                                                                              

Chicken_TCONS_00010456      --------------------------------------------------
Chicken_TCONS_00010458      --------------------------------------------------
Chicken_TCONS_00010457      --------------------------------------------------
Chicken_TCONS_00010452      TTTCCCTTTGGCAGAACTTCAATTTCTTGATGATTTTTTTGTGTGTGCAC
Chicken_TCONS_00010453      TTTCCCTTTGGCAGAACTTCAATTTCTTGATGATTTTTTTGTGTGTGCAC
Chicken_TCONS_00010454      --------------------------------------------------
Chicken_TCONS_00010455      GCTGGCTCCAGCAAAGCTGCAACTGCCAAGGATGTTGTGTCACTGCCTGC
Chicken_TCONS_00001812      --------------------------------------------------
Chicken_TCONS_00001813      --------------------------------------------------
Cattle_TCONS_00025957       --------------------------------------------------
Pig_TCONS_00044426          --------------------------------------------------
                                                                              

Chicken_TCONS_00010456      --------------------------------------------------
Chicken_TCONS_00010458      --------------------------------------------------
Chicken_TCONS_00010457      --------------------------------------------------
Chicken_TCONS_00010452      AGCAGTGCCCCAGTTGA---CACATCTGGGTCTGTGCCCTGTCTGTACCT
Chicken_TCONS_00010453      AGCAGTGCCCCAGTTGA---CACATCTGGGTCTGTGCCCTGTCTGTACCT
Chicken_TCONS_00010454      --------------------------------------------------
Chicken_TCONS_00010455      AGTTATTGCCAGGCTTTGCTCACAGTCAGCAAGCTGAGCTGCGCCAACTT
Chicken_TCONS_00001812      --------------------------------------------------
Chicken_TCONS_00001813      --------------------------------------------------
Cattle_TCONS_00025957       --------------------------------------------------
Pig_TCONS_00044426          --------------------------------------------------
                                                                              

Chicken_TCONS_00010456      --------------------------------------------------
Chicken_TCONS_00010458      --------------------------------------------------
Chicken_TCONS_00010457      --------------------------------------------------
Chicken_TCONS_00010452      GCTCAGCGGGAATGTAAACACGGCACAGACACTGCTGCCTTTAGCTGCAT
Chicken_TCONS_00010453      GCTCAGCGGGAATGTAAACACGGCACAGACACTGCTGCCTTTAGCTGCAT
Chicken_TCONS_00010454      --------------------------------------------------
Chicken_TCONS_00010455      GGAGACAGTGGCTCTCACAAGGGTGAATTTCACCCTGCCCATACACAGGT
Chicken_TCONS_00001812      --------------------------------------------------
Chicken_TCONS_00001813      --------------------------------------------------
Cattle_TCONS_00025957       --------------------------------------------------
Pig_TCONS_00044426          --------------------------------------------------
                                                                              

Chicken_TCONS_00010456      --------------------------------------------------
Chicken_TCONS_00010458      --------------------------------------------------
Chicken_TCONS_00010457      --------------------------------------------------
Chicken_TCONS_00010452      GATCTCCTCACATCGGCCAAGGGGAAATGATAGCAGTGTTTCTTCTGTCT
Chicken_TCONS_00010453      GATCTCCTCACATCGGCCAAGGGGAAATGATAGCAGTGTTTCTTCTGTCT
Chicken_TCONS_00010454      --------------------------------------------------
Chicken_TCONS_00010455      GCTCTTCCTACAAGGCACACGAAAGGATTTT-GTAGCACTGAGGTTTAGT
Chicken_TCONS_00001812      --------------------------------------------------
Chicken_TCONS_00001813      --------------------------------------------------
Cattle_TCONS_00025957       --------------------------------------------------
Pig_TCONS_00044426          --------------------------------------------------
                                                                              

Chicken_TCONS_00010456      --------------------------------------------------
Chicken_TCONS_00010458      --------------------------------------------------
Chicken_TCONS_00010457      --------------------------------------------------
Chicken_TCONS_00010452      CTACACTGTGAGCGCATGTTTTGTGGCAGAAGAAGGAAATGGTACTTTTT
Chicken_TCONS_00010453      CTACACTGTGAGCGCATGTTTTGTGGCAGAAGAAGGAAATGGTACTTTTT
Chicken_TCONS_00010454      --------------------------------------------------
Chicken_TCONS_00010455      TTGTGTTTTAAGCTTGGGTTTTGCTGTTGATGGGAAGCGGCTTTTCCTCT
Chicken_TCONS_00001812      --------------------------------------------------
Chicken_TCONS_00001813      --------------------------------------------------
Cattle_TCONS_00025957       --------------------------------------------------
Pig_TCONS_00044426          --------------------------------------------------
                                                                              

Chicken_TCONS_00010456      --------------------------------------------------
Chicken_TCONS_00010458      --------------------------------------------------
Chicken_TCONS_00010457      --------------------------------------------------
Chicken_TCONS_00010452      GCAGGTGAGCTACAGAACAGAGAATGAAATCCTCGTGACTCAGAGAAAGG
Chicken_TCONS_00010453      GCAGGTGAGCTACAGAACAGAGAATGAAATCCTCGTGACTCAGAGAAAGG
Chicken_TCONS_00010454      --------------------------------------------------
Chicken_TCONS_00010455      TCAGTTTTGTCATT---CTGTGGAACAACTCATGGCCACCATCTGTGTGG
Chicken_TCONS_00001812      --------------------------------------------------
Chicken_TCONS_00001813      --------------------------------------------------
Cattle_TCONS_00025957       --------------------------------------------------
Pig_TCONS_00044426          --------------------------------------------------
                                                                              

Chicken_TCONS_00010456      --------------------------------------------------
Chicken_TCONS_00010458      --------------------------------------------------
Chicken_TCONS_00010457      --------------------------------------------------
Chicken_TCONS_00010452      ACATAAAGGAAAGGTTA-AATCTGCAAAAGTGCCATTCATTCACTGTTCA
Chicken_TCONS_00010453      ACATAAAGGAAAGGTTA-AATCTGCAAAAGTGCCATTCATTCACTGTTCA
Chicken_TCONS_00010454      --------------------------------------------------
Chicken_TCONS_00010455      GCACAGATACTAGACCATGACTTGCAAGATCTGAGCTCATTTCCTGCATC
Chicken_TCONS_00001812      --------------------------------------------------
Chicken_TCONS_00001813      --------------------------------------------------
Cattle_TCONS_00025957       --------------------------------------------------
Pig_TCONS_00044426          --------------------------------------------------
                                                                              

Chicken_TCONS_00010456      --------------------------------------------------
Chicken_TCONS_00010458      --------------------------------------------------
Chicken_TCONS_00010457      --------------------------------------------------
Chicken_TCONS_00010452      GCTAAGGAGGCAGTAAAGAAAGTCTCTCAGACAGATAACGTGAC-TGCAG
Chicken_TCONS_00010453      GCTAAGGAGGCAGTAAAGAAAGTCTCTCAGACAGATAACGTGAC-TGCAG
Chicken_TCONS_00010454      --------------------------------------------------
Chicken_TCONS_00010455      AAGCCATAGATTTTTTGCATGACCTAAGGAAGTTACTTCAACTCATCCAG
Chicken_TCONS_00001812      --------------------------------------------------
Chicken_TCONS_00001813      --------------------------------------------------
Cattle_TCONS_00025957       --------------------------------------------------
Pig_TCONS_00044426          --------------------------------------------------
                                                                              

Chicken_TCONS_00010456      --------------------------------------------------
Chicken_TCONS_00010458      --------------------------------------------------
Chicken_TCONS_00010457      --------------------------------------------------
Chicken_TCONS_00010452      CCACGTTATGTTGGCTTTTCTTTGTCTTGCCCGGTTAAAGCTATCATGCT
Chicken_TCONS_00010453      CCACGTTATGTTGGCTTTTCTTTGTCTTGCCCGGTTAAAGCTATCATGCT
Chicken_TCONS_00010454      --------------------------------------------------
Chicken_TCONS_00010455      GTATCACTTCTCCACTTACATGAAGCTTTCAGCTTCAGTGGAATTTGTTA
Chicken_TCONS_00001812      --------------------------------------------------
Chicken_TCONS_00001813      --------------------------------------------------
Cattle_TCONS_00025957       --------------------------------------------------
Pig_TCONS_00044426          --------------------------------------------------
                                                                              

Chicken_TCONS_00010456      --------------------------------------------------
Chicken_TCONS_00010458      --------------------------------------------------
Chicken_TCONS_00010457      --------------------------------------------------
Chicken_TCONS_00010452      ACACACAAGAACTGATATGGAAAGGTCAGCTAC--ATTGCTTAGGTGAGA
Chicken_TCONS_00010453      ACACACAAGAACTGATATGGAAAGGTCAGCTAC--ATTGCTTAGGTGAGA
Chicken_TCONS_00010454      --------------------------------------------------
Chicken_TCONS_00010455      TAATAACCCCACTGAGATGTGAAGGTCTAACAGCAGAAGCCATAATGAAG
Chicken_TCONS_00001812      --------------------------------------------------
Chicken_TCONS_00001813      --------------------------------------------------
Cattle_TCONS_00025957       --------------------------------------------------
Pig_TCONS_00044426          --------------------------------------------------
                                                                              

Chicken_TCONS_00010456      --------------------------------------------------
Chicken_TCONS_00010458      --------------------------------------------------
Chicken_TCONS_00010457      --------------------------------------------------
Chicken_TCONS_00010452      ACAGAGCAGCACTAGGGCATTTCAGCATGTTGCAGATGCCTACCAGACAA
Chicken_TCONS_00010453      ACAGAGCAGCACTAGGGCATTTCAGCATGTTGCAGATGCCTACCAGACAA
Chicken_TCONS_00010454      --------------------------------------------------
Chicken_TCONS_00010455      ACACTGTGGTTACCTAGCAGGCTCA-GTGCAACCACTGTTGGTTTCACT-
Chicken_TCONS_00001812      --------------------------------------------------
Chicken_TCONS_00001813      --------------------------------------------------
Cattle_TCONS_00025957       --------------------------------------------------
Pig_TCONS_00044426          --------------------------------------------------
                                                                              

Chicken_TCONS_00010456      --------------------------------------------------
Chicken_TCONS_00010458      --------------------------------------------------
Chicken_TCONS_00010457      --------------------------------------------------
Chicken_TCONS_00010452      GGGAACTGCTGAGAGTTCACAAAGAACACATCTCCTCAAAGCTCAGTAAT
Chicken_TCONS_00010453      GGGAACTGCTGAGAGTTCACAAAGAACACATCTCCTCAAAGCTCAGTAAT
Chicken_TCONS_00010454      --------------------------------------------------
Chicken_TCONS_00010455      GGAAGCTGCTATGAGTTTAAAAATTGCGTCCCTCTGACTTTTCCCACATA
Chicken_TCONS_00001812      --------------------------------------------------
Chicken_TCONS_00001813      --------------------------------------------------
Cattle_TCONS_00025957       --------------------------------------------------
Pig_TCONS_00044426          --------------------------------------------------
                                                                              

Chicken_TCONS_00010456      --------------------------------------------------
Chicken_TCONS_00010458      --------------------------------------------------
Chicken_TCONS_00010457      --------------------------------------------------
Chicken_TCONS_00010452      GTGTCTGGGAAATCTTGCTAAATTTACCAGTGTTTCTTGCTTGAACTGTG
Chicken_TCONS_00010453      GTGTCTGGGAAATCTTGCTAAATTTACCAGTGTTTCTTGCTTGAACTGTG
Chicken_TCONS_00010454      --------------------------------------------------
Chicken_TCONS_00010455      AATCCTAGAAGTTTGAGCCAGTGACTACAATGTGGGCCACTGACAATTTA
Chicken_TCONS_00001812      --------------------------------------------------
Chicken_TCONS_00001813      --------------------------------------------------
Cattle_TCONS_00025957       --------------------------------------------------
Pig_TCONS_00044426          --------------------------------------------------
                                                                              

Chicken_TCONS_00010456      --------------------------------------------------
Chicken_TCONS_00010458      --------------------------------------------------
Chicken_TCONS_00010457      --------------------------------------------------
Chicken_TCONS_00010452      TCC-TGATGTTCAAAGGAAG----GCTCTGAGTAAGGACATCTATTGCCC
Chicken_TCONS_00010453      TCC-TGATGTTCAAAGGAAG----GCTCTGAGTAAGGACATCTATTGCCC
Chicken_TCONS_00010454      --------------------------------------------------
Chicken_TCONS_00010455      TTAATAATGTTTCTGTCCCTCCCTGCTAGGATCAGTGATTCAAATGCTGT
Chicken_TCONS_00001812      --------------------------------------------------
Chicken_TCONS_00001813      --------------------------------------------------
Cattle_TCONS_00025957       --------------------------------------------------
Pig_TCONS_00044426          --------------------------------------------------
                                                                              

Chicken_TCONS_00010456      --------------------------------------------------
Chicken_TCONS_00010458      --------------------------------------------------
Chicken_TCONS_00010457      --------------------------------------------------
Chicken_TCONS_00010452      ATTTCTAATTCTGGCTACTAATTTTGAAAAAAAAATCACTTTTCCTCGTG
Chicken_TCONS_00010453      ATTTCTAATTCTGGCTACTAATTTTGAAAAAAAAATCACTTTTCCTCGTG
Chicken_TCONS_00010454      --------------------------------------------------
Chicken_TCONS_00010455      AAAATTTCCCAAGGGAGTCGAGCTGTCAGCAATGAGTGGCAATTCATAGA
Chicken_TCONS_00001812      --------------------------------------------------
Chicken_TCONS_00001813      --------------------------------------------------
Cattle_TCONS_00025957       --------------------------------------------------
Pig_TCONS_00044426          --------------------------------------------------
                                                                              

Chicken_TCONS_00010456      --------------------------------------------------
Chicken_TCONS_00010458      --------------------------------------------------
Chicken_TCONS_00010457      --------------------------------------------------
Chicken_TCONS_00010452      TCTGACTTCTCAGTAATTTCAGAGTACATGTGTGAATATACATGTGGTCA
Chicken_TCONS_00010453      TCTGACTTCTCAGTAATTTCAGAGTACATGTGTGAATATACATGTGGTCA
Chicken_TCONS_00010454      --------------------------------------------------
Chicken_TCONS_00010455      ACTAATACTAAAATAAAGCTGGTAGGGGTTTATTATTGTCAGTGTTAAAG
Chicken_TCONS_00001812      --------------------------------------------------
Chicken_TCONS_00001813      --------------------------------------------------
Cattle_TCONS_00025957       --------------------------------------------------
Pig_TCONS_00044426          --------------------------------------------------
                                                                              

Chicken_TCONS_00010456      --------------------------------------------------
Chicken_TCONS_00010458      --------------------------------------------------
Chicken_TCONS_00010457      --------------------------------------------------
Chicken_TCONS_00010452      TAAAAAAGACTTTTGTAACTCTTGGCAAAGAGCCTTTTTTCCTATGGAAC
Chicken_TCONS_00010453      TAAAAAAGACTTTTGTAACTCTTGGCAAAGAGCCTTTTTTCCTATGGAAC
Chicken_TCONS_00010454      --------------------------------------------------
Chicken_TCONS_00010455      CAGACAAG-TGGTAGAAGGTGGGTGCCCGAGGCCATGTGACACAGAGCAA
Chicken_TCONS_00001812      --------------------------------------------------
Chicken_TCONS_00001813      --------------------------------------------------
Cattle_TCONS_00025957       --------------------------------------------------
Pig_TCONS_00044426          --------------------------------------------------
                                                                              

Chicken_TCONS_00010456      --------------------------------------------------
Chicken_TCONS_00010458      --------------------------------------------------
Chicken_TCONS_00010457      --------------------------------------------------
Chicken_TCONS_00010452      TTGGGAGATGCTTGTGGAAGAGCCGGAAACGTATCTTGTGTTTTACTTCT
Chicken_TCONS_00010453      TTGGGAGATGCTTGTGGAAGAGCCGGAAACGTATCTTGTGTTTTACTTCT
Chicken_TCONS_00010454      --------------------------------------------------
Chicken_TCONS_00010455      CTGGAAGAAGCATCTTGGGCAGTGGACCAGACTGGTGGTGCTGTGACCCT
Chicken_TCONS_00001812      --------------------------------------------------
Chicken_TCONS_00001813      --------------------------------------------------
Cattle_TCONS_00025957       --------------------------------------------------
Pig_TCONS_00044426          --------------------------------------------------
                                                                              

Chicken_TCONS_00010456      --------------------------------------------------
Chicken_TCONS_00010458      --------------------------------------------------
Chicken_TCONS_00010457      --------------------------------------------------
Chicken_TCONS_00010452      TTGTCCTTTGAAGACAGGAGTACTGCAGGAAATACAGCTACCAGTTTCTG
Chicken_TCONS_00010453      TTGTCCTTTGAAGACAGGAGTACTGCAGGAAATACAGCTACCAGTTTCTG
Chicken_TCONS_00010454      --------------------------------------------------
Chicken_TCONS_00010455      CAGAGCTCATTA--------------------------------------
Chicken_TCONS_00001812      --------------------------------------------------
Chicken_TCONS_00001813      --------------------------------------------------
Cattle_TCONS_00025957       --------------------------------------------------
Pig_TCONS_00044426          --------------------------------------------------
                                                                              

Chicken_TCONS_00010456      --------------------------------------------------
Chicken_TCONS_00010458      --------------------------------------------------
Chicken_TCONS_00010457      --------------------------------------------------
Chicken_TCONS_00010452      CTTCACAGTGCTTTTCTTCACTGTGCCAGTGCTATGGCAGTAATTAAAAT
Chicken_TCONS_00010453      CTTCACAGTGCTTTTCTTCACTGTGCCAGTGCTATGGCAGTAATTAAAAT
Chicken_TCONS_00010454      --------------------------------------------------
Chicken_TCONS_00010455      --------------------------------------------------
Chicken_TCONS_00001812      --------------------------------------------------
Chicken_TCONS_00001813      --------------------------------------------------
Cattle_TCONS_00025957       --------------------------------------------------
Pig_TCONS_00044426          --------------------------------------------------
                                                                              

Chicken_TCONS_00010456      --------------------------------------------------
Chicken_TCONS_00010458      --------------------------------------------------
Chicken_TCONS_00010457      --------------------------------------------------
Chicken_TCONS_00010452      GACAGATAAATAACATTCACGTTTGTTCTCCAAGCCCAGCAATGGGAAAA
Chicken_TCONS_00010453      GACAGATAAATAACATTCACGTTTGTTCTCCAAGCCCAGCAATGGGAAAA
Chicken_TCONS_00010454      --------------------------------------------------
Chicken_TCONS_00010455      --------------------------------------------------
Chicken_TCONS_00001812      --------------------------------------------------
Chicken_TCONS_00001813      --------------------------------------------------
Cattle_TCONS_00025957       --------------------------------------------------
Pig_TCONS_00044426          --------------------------------------------------
                                                                              

Chicken_TCONS_00010456      --------------------------------------------------
Chicken_TCONS_00010458      --------------------------------------------------
Chicken_TCONS_00010457      --------------------------------------------------
Chicken_TCONS_00010452      CTCTGCACAGCCCAAGTTAGAGCTGCATGAACTGCATTGACCCCTGCCTA
Chicken_TCONS_00010453      CTCTGCACAGCCCAAGTTAGAGCTGCATGAACTGCATTGACCCCTGCCTA
Chicken_TCONS_00010454      --------------------------------------------------
Chicken_TCONS_00010455      --------------------------------------------------
Chicken_TCONS_00001812      --------------------------------------------------
Chicken_TCONS_00001813      --------------------------------------------------
Cattle_TCONS_00025957       --------------------------------------------------
Pig_TCONS_00044426          --------------------------------------------------
                                                                              

Chicken_TCONS_00010456      --------------------------------------------------
Chicken_TCONS_00010458      --------------------------------------------------
Chicken_TCONS_00010457      --------------------------------------------------
Chicken_TCONS_00010452      CACCACTTCATCTACCTTATGGGAGGGTTATGTAGTTGATTATTATTGCT
Chicken_TCONS_00010453      CACCACTTCATCTACCTTATGGGAGGGTTATGTAGTTGATTATTATTGCT
Chicken_TCONS_00010454      --------------------------------------------------
Chicken_TCONS_00010455      --------------------------------------------------
Chicken_TCONS_00001812      --------------------------------------------------
Chicken_TCONS_00001813      --------------------------------------------------
Cattle_TCONS_00025957       --------------------------------------------------
Pig_TCONS_00044426          --------------------------------------------------
                                                                              

Chicken_TCONS_00010456      --------------------------------------------------
Chicken_TCONS_00010458      --------------------------------------------------
Chicken_TCONS_00010457      --------------------------------------------------
Chicken_TCONS_00010452      ATTTGGAACATGGGGTTTGTTTAATGCAGCATTTTGAGAGAAAAAAAACA
Chicken_TCONS_00010453      ATTTGGAACATGGGGTTTGTTTAATGCAGCATTTTGAGAGAAAAAAAACA
Chicken_TCONS_00010454      --------------------------------------------------
Chicken_TCONS_00010455      --------------------------------------------------
Chicken_TCONS_00001812      --------------------------------------------------
Chicken_TCONS_00001813      --------------------------------------------------
Cattle_TCONS_00025957       --------------------------------------------------
Pig_TCONS_00044426          --------------------------------------------------
                                                                              

Chicken_TCONS_00010456      --------------------------------------------------
Chicken_TCONS_00010458      --------------------------------------------------
Chicken_TCONS_00010457      --------------------------------------------------
Chicken_TCONS_00010452      TGTACTTCTCTGGGCATACTCCTGTTCCTGCAAGGACAAGAGAACTTAGC
Chicken_TCONS_00010453      TGTACTTCTCTGGGCATACTCCTGTTCCTGCAAGGACAAGAGAACTTAGC
Chicken_TCONS_00010454      --------------------------------------------------
Chicken_TCONS_00010455      --------------------------------------------------
Chicken_TCONS_00001812      --------------------------------------------------
Chicken_TCONS_00001813      --------------------------------------------------
Cattle_TCONS_00025957       --------------------------------------------------
Pig_TCONS_00044426          --------------------------------------------------
                                                                              

Chicken_TCONS_00010456      --------------------------------------------------
Chicken_TCONS_00010458      --------------------------------------------------
Chicken_TCONS_00010457      --------------------------------------------------
Chicken_TCONS_00010452      TTCTTTTCAATGGGAATCCTGCTGTTTATTTAATAGCAGGTGGGATTAAA
Chicken_TCONS_00010453      TTCTTTTCAATGGGAATCCTGCTGTTTATTTAATAGCAGGTGGGATTAAA
Chicken_TCONS_00010454      --------------------------------------------------
Chicken_TCONS_00010455      --------------------------------------------------
Chicken_TCONS_00001812      --------------------------------------------------
Chicken_TCONS_00001813      --------------------------------------------------
Cattle_TCONS_00025957       --------------------------------------------------
Pig_TCONS_00044426          --------------------------------------------------
                                                                              

Chicken_TCONS_00010456      --------------------------------------------------
Chicken_TCONS_00010458      --------------------------------------------------
Chicken_TCONS_00010457      --------------------------------------------------
Chicken_TCONS_00010452      CCCTGCAATAGGTCAAAGTGGGAGGATCTGGAGTGACATTCAGGACATAT
Chicken_TCONS_00010453      CCCTGCAATAGGTCAAAGTGGGAGGATCTGGAGTGACATTCAGGACATAT
Chicken_TCONS_00010454      --------------------------------------------------
Chicken_TCONS_00010455      --------------------------------------------------
Chicken_TCONS_00001812      --------------------------------------------------
Chicken_TCONS_00001813      --------------------------------------------------
Cattle_TCONS_00025957       --------------------------------------------------
Pig_TCONS_00044426          --------------------------------------------------
                                                                              

Chicken_TCONS_00010456      --------------------------------------------------
Chicken_TCONS_00010458      --------------------------------------------------
Chicken_TCONS_00010457      --------------------------------------------------
Chicken_TCONS_00010452      GTAAGCATTTACTGGTGTGGTGTCCAGGTTCTCTATGCACCACCATGGTG
Chicken_TCONS_00010453      GTAAGCATTTACTGGTGTGGTGTCCAGGTTCTCTATGCACCACCATGGTG
Chicken_TCONS_00010454      --------------------------------------------------
Chicken_TCONS_00010455      --------------------------------------------------
Chicken_TCONS_00001812      --------------------------------------------------
Chicken_TCONS_00001813      --------------------------------------------------
Cattle_TCONS_00025957       --------------------------------------------------
Pig_TCONS_00044426          --------------------------------------------------
                                                                              

Chicken_TCONS_00010456      --------------------------------------------------
Chicken_TCONS_00010458      --------------------------------------------------
Chicken_TCONS_00010457      --------------------------------------------------
Chicken_TCONS_00010452      TTTTGTTTTTGAGAGCGTGGGGAGGAGCAGATAGCACGTGCAGCCTTGTT
Chicken_TCONS_00010453      TTTTGTTTTTGAGAGCGTGGGGAGGAGCAGATAGCACGTGCAGCCTTGTT
Chicken_TCONS_00010454      --------------------------------------------------
Chicken_TCONS_00010455      --------------------------------------------------
Chicken_TCONS_00001812      --------------------------------------------------
Chicken_TCONS_00001813      --------------------------------------------------
Cattle_TCONS_00025957       --------------------------------------------------
Pig_TCONS_00044426          --------------------------------------------------
                                                                              

Chicken_TCONS_00010456      --------------------------------------------------
Chicken_TCONS_00010458      --------------------------------------------------
Chicken_TCONS_00010457      --------------------------------------------------
Chicken_TCONS_00010452      TCTTCAGTATCAACAAGAAGCAACTCAGTTCATCCTGTCAGAGGGAGAGC
Chicken_TCONS_00010453      TCTTCAGTATCAACAAGAAGCAACTCAGTTCATCCTGTCAGAGGGAGAGC
Chicken_TCONS_00010454      --------------------------------------------------
Chicken_TCONS_00010455      --------------------------------------------------
Chicken_TCONS_00001812      --------------------------------------------------
Chicken_TCONS_00001813      --------------------------------------------------
Cattle_TCONS_00025957       --------------------------------------------------
Pig_TCONS_00044426          --------------------------------------------------
                                                                              

Chicken_TCONS_00010456      --------------------------------------------------
Chicken_TCONS_00010458      --------------------------------------------------
Chicken_TCONS_00010457      --------------------------------------------------
Chicken_TCONS_00010452      AGTTGGCGTAACTTATCCAGCAGAACAGCTGATACTGTGAAATGTATCTG
Chicken_TCONS_00010453      AGTTGGCGTAACTTATCCAGCAGAACAGCTGATACTGTGAAATGTATCTG
Chicken_TCONS_00010454      --------------------------------------------------
Chicken_TCONS_00010455      --------------------------------------------------
Chicken_TCONS_00001812      --------------------------------------------------
Chicken_TCONS_00001813      --------------------------------------------------
Cattle_TCONS_00025957       --------------------------------------------------
Pig_TCONS_00044426          --------------------------------------------------
                                                                              

Chicken_TCONS_00010456      --------------------------------------------------
Chicken_TCONS_00010458      --------------------------------------------------
Chicken_TCONS_00010457      --------------------------------------------------
Chicken_TCONS_00010452      AGAATTAGTCAAACAGACCAAGAGTGAGTACAGCCTGCGGTTTAATGACA
Chicken_TCONS_00010453      AGAATTAGTCAAACAGACCAAG----------------------------
Chicken_TCONS_00010454      --------------------------------------------------
Chicken_TCONS_00010455      --------------------------------------------------
Chicken_TCONS_00001812      --------------------------------------------------
Chicken_TCONS_00001813      --------------------------------------------------
Cattle_TCONS_00025957       --------------------------------------------------
Pig_TCONS_00044426          --------------------------------------------------
                                                                              

Chicken_TCONS_00010456      --------------------------------------------------
Chicken_TCONS_00010458      --------------------------------------------------
Chicken_TCONS_00010457      --------------------------------------------------
Chicken_TCONS_00010452      GCTGAGCAAAGGTTCTCATTGTACTAACAACATCCTGTGTCTCTGTGGCA
Chicken_TCONS_00010453      --------------------------------------------------
Chicken_TCONS_00010454      --------------------------------------------------
Chicken_TCONS_00010455      --------------------------------------------------
Chicken_TCONS_00001812      --------------------------------------------------
Chicken_TCONS_00001813      --------------------------------------------------
Cattle_TCONS_00025957       --------------------------------------------------
Pig_TCONS_00044426          --------------------------------------------------
                                                                              

Chicken_TCONS_00010456      --------------------------------------------------
Chicken_TCONS_00010458      --------------------------------------------------
Chicken_TCONS_00010457      --------------------------------------------------
Chicken_TCONS_00010452      GTGATGTGGTATATGCACACGTACTCTTTTGCAGTCAATAACTTCTCATC
Chicken_TCONS_00010453      --------------------------------------------------
Chicken_TCONS_00010454      --------------------------------------------------
Chicken_TCONS_00010455      --------------------------------------------------
Chicken_TCONS_00001812      --------------------------------------------------
Chicken_TCONS_00001813      --------------------------------------------------
Cattle_TCONS_00025957       --------------------------------------------------
Pig_TCONS_00044426          --------------------------------------------------
                                                                              

Chicken_TCONS_00010456      --------------------------------------------------
Chicken_TCONS_00010458      --------------------------------------------------
Chicken_TCONS_00010457      --------------------------------------------------
Chicken_TCONS_00010452      AGATTTTCACACCGGCTGATTTGGCTGTTATTTAACAAGTGTGTTTTCCT
Chicken_TCONS_00010453      --------------------------------------------------
Chicken_TCONS_00010454      --------------------------------------------------
Chicken_TCONS_00010455      --------------------------------------------------
Chicken_TCONS_00001812      --------------------------------------------------
Chicken_TCONS_00001813      --------------------------------------------------
Cattle_TCONS_00025957       --------------------------------------------------
Pig_TCONS_00044426          --------------------------------------------------
                                                                              

Chicken_TCONS_00010456      --------------------------------------------------
Chicken_TCONS_00010458      --------------------------------------------------
Chicken_TCONS_00010457      --------------------------------------------------
Chicken_TCONS_00010452      CTTCCTGCCTTGCGTTTATTTTTGTTGCTGTTGTTGCAGAAGTAAAATCA
Chicken_TCONS_00010453      --------------------------------------------------
Chicken_TCONS_00010454      --------------------------------------------------
Chicken_TCONS_00010455      --------------------------------------------------
Chicken_TCONS_00001812      --------------------------------------------------
Chicken_TCONS_00001813      --------------------------------------------------
Cattle_TCONS_00025957       --------------------------------------------------
Pig_TCONS_00044426          --------------------------------------------------
                                                                              

Chicken_TCONS_00010456      --------------------------------------------------
Chicken_TCONS_00010458      --------------------------------------------------
Chicken_TCONS_00010457      --------------------------------------------------
Chicken_TCONS_00010452      TCTCACATTTTCTCAGAAATTCTTCAGAGTGCTGCTAATGTTTTGCTTGA
Chicken_TCONS_00010453      --------------------------------------------------
Chicken_TCONS_00010454      --------------------------------------------------
Chicken_TCONS_00010455      --------------------------------------------------
Chicken_TCONS_00001812      --------------------------------------------------
Chicken_TCONS_00001813      --------------------------------------------------
Cattle_TCONS_00025957       --------------------------------------------------
Pig_TCONS_00044426          --------------------------------------------------
                                                                              

Chicken_TCONS_00010456      --------------------------------------------------
Chicken_TCONS_00010458      --------------------------------------------------
Chicken_TCONS_00010457      --------------------------------------------------
Chicken_TCONS_00010452      TGTTTTGCTGAAAGAGGTTTTGCAGGGACTTTTTAAATGTCACATCTGTT
Chicken_TCONS_00010453      --------------------------------------------------
Chicken_TCONS_00010454      --------------------------------------------------
Chicken_TCONS_00010455      --------------------------------------------------
Chicken_TCONS_00001812      --------------------------------------------------
Chicken_TCONS_00001813      --------------------------------------------------
Cattle_TCONS_00025957       --------------------------------------------------
Pig_TCONS_00044426          --------------------------------------------------
                                                                              

Chicken_TCONS_00010456      --------------------------------------------------
Chicken_TCONS_00010458      --------------------------------------------------
Chicken_TCONS_00010457      --------------------------------------------------
Chicken_TCONS_00010452      CTCAAAGTGCATTTACTTAATTGGCGTACAGTGCTGGATGGCATTCAGTA
Chicken_TCONS_00010453      --------------------------------------------------
Chicken_TCONS_00010454      --------------------------------------------------
Chicken_TCONS_00010455      --------------------------------------------------
Chicken_TCONS_00001812      --------------------------------------------------
Chicken_TCONS_00001813      --------------------------------------------------
Cattle_TCONS_00025957       --------------------------------------------------
Pig_TCONS_00044426          --------------------------------------------------
                                                                              

Chicken_TCONS_00010456      --------------------------------------------------
Chicken_TCONS_00010458      --------------------------------------------------
Chicken_TCONS_00010457      --------------------------------------------------
Chicken_TCONS_00010452      CCTACACACGTACCAGCTAGGTACAAAGCTGCATGGCTTGTCAGAGCATA
Chicken_TCONS_00010453      --------------------------------------------------
Chicken_TCONS_00010454      --------------------------------------------------
Chicken_TCONS_00010455      --------------------------------------------------
Chicken_TCONS_00001812      --------------------------------------------------
Chicken_TCONS_00001813      --------------------------------------------------
Cattle_TCONS_00025957       --------------------------------------------------
Pig_TCONS_00044426          --------------------------------------------------
                                                                              

Chicken_TCONS_00010456      --------------------------------------------------
Chicken_TCONS_00010458      --------------------------------------------------
Chicken_TCONS_00010457      --------------------------------------------------
Chicken_TCONS_00010452      CCTGAAAAAGAAACATGAGCTCAGCTTCCTCTAGAAGTGTGGCAAGCTCT
Chicken_TCONS_00010453      --------------------------------------------------
Chicken_TCONS_00010454      --------------------------------------------------
Chicken_TCONS_00010455      --------------------------------------------------
Chicken_TCONS_00001812      --------------------------------------------------
Chicken_TCONS_00001813      --------------------------------------------------
Cattle_TCONS_00025957       --------------------------------------------------
Pig_TCONS_00044426          --------------------------------------------------
                                                                              

Chicken_TCONS_00010456      --------------------------------------------------
Chicken_TCONS_00010458      --------------------------------------------------
Chicken_TCONS_00010457      --------------------------------------------------
Chicken_TCONS_00010452      GATGATATGGGAGATAGCACAGCAGGGTGATGCTCATGGCAAGTGATGGA
Chicken_TCONS_00010453      --------------------------------------------------
Chicken_TCONS_00010454      --------------------------------------------------
Chicken_TCONS_00010455      --------------------------------------------------
Chicken_TCONS_00001812      --------------------------------------------------
Chicken_TCONS_00001813      --------------------------------------------------
Cattle_TCONS_00025957       --------------------------------------------------
Pig_TCONS_00044426          --------------------------------------------------
                                                                              

Chicken_TCONS_00010456      --------------------------------------------------
Chicken_TCONS_00010458      --------------------------------------------------
Chicken_TCONS_00010457      --------------------------------------------------
Chicken_TCONS_00010452      CACAGGTCGTGCTTGGTGGTGCCAAACAGAAGAAGAGGAAATCTTTTCCA
Chicken_TCONS_00010453      --------------------------------------------------
Chicken_TCONS_00010454      --------------------------------------------------
Chicken_TCONS_00010455      --------------------------------------------------
Chicken_TCONS_00001812      --------------------------------------------------
Chicken_TCONS_00001813      --------------------------------------------------
Cattle_TCONS_00025957       --------------------------------------------------
Pig_TCONS_00044426          --------------------------------------------------
                                                                              

Chicken_TCONS_00010456      --------------------------------------------------
Chicken_TCONS_00010458      --------------------------------------------------
Chicken_TCONS_00010457      --------------------------------------------------
Chicken_TCONS_00010452      TGAAAAAAAAAATCCTCTTACATTTGGTGACCTTTCTGCCTGAATAAAAA
Chicken_TCONS_00010453      --------------------------------------------------
Chicken_TCONS_00010454      --------------------------------------------------
Chicken_TCONS_00010455      --------------------------------------------------
Chicken_TCONS_00001812      --------------------------------------------------
Chicken_TCONS_00001813      --------------------------------------------------
Cattle_TCONS_00025957       --------------------------------------------------
Pig_TCONS_00044426          --------------------------------------------------
                                                                              

Chicken_TCONS_00010456      --------------------------------------------------
Chicken_TCONS_00010458      --------------------------------------------------
Chicken_TCONS_00010457      --------------------------------------------------
Chicken_TCONS_00010452      CAAAATCAATAGTGTTAACATCTCCTGTAATGTTTGATCTTTTCTTATGT
Chicken_TCONS_00010453      --------------------------------------------------
Chicken_TCONS_00010454      --------------------------------------------------
Chicken_TCONS_00010455      --------------------------------------------------
Chicken_TCONS_00001812      --------------------------------------------------
Chicken_TCONS_00001813      --------------------------------------------------
Cattle_TCONS_00025957       --------------------------------------------------
Pig_TCONS_00044426          --------------------------------------------------
                                                                              

Chicken_TCONS_00010456      --------------------------------------------------
Chicken_TCONS_00010458      --------------------------------------------------
Chicken_TCONS_00010457      --------------------------------------------------
Chicken_TCONS_00010452      CCTTGAGATTTCTTACGCATAGGTATTACATTATGTAATATATTTTATAT
Chicken_TCONS_00010453      --------------------------------------------------
Chicken_TCONS_00010454      --------------------------------------------------
Chicken_TCONS_00010455      --------------------------------------------------
Chicken_TCONS_00001812      --------------------------------------------------
Chicken_TCONS_00001813      --------------------------------------------------
Cattle_TCONS_00025957       --------------------------------------------------
Pig_TCONS_00044426          --------------------------------------------------
                                                                              

Chicken_TCONS_00010456      --------------------------------------------------
Chicken_TCONS_00010458      --------------------------------------------------
Chicken_TCONS_00010457      --------------------------------------------------
Chicken_TCONS_00010452      TTAGCATACAAATGATGAAACGCAGCTTTCCCCAATACCTCTTATAGTAG
Chicken_TCONS_00010453      --------------------------------------------------
Chicken_TCONS_00010454      --------------------------------------------------
Chicken_TCONS_00010455      --------------------------------------------------
Chicken_TCONS_00001812      --------------------------------------------------
Chicken_TCONS_00001813      --------------------------------------------------
Cattle_TCONS_00025957       --------------------------------------------------
Pig_TCONS_00044426          --------------------------------------------------
                                                                              

Chicken_TCONS_00010456      --------------------------------------------------
Chicken_TCONS_00010458      --------------------------------------------------
Chicken_TCONS_00010457      --------------------------------------------------
Chicken_TCONS_00010452      ATATCAACATGCTTAATCAGTGAGATCATCTATCATCCCCATTTAAAGGG
Chicken_TCONS_00010453      --------------------------------------------------
Chicken_TCONS_00010454      --------------------------------------------------
Chicken_TCONS_00010455      --------------------------------------------------
Chicken_TCONS_00001812      --------------------------------------------------
Chicken_TCONS_00001813      --------------------------------------------------
Cattle_TCONS_00025957       --------------------------------------------------
Pig_TCONS_00044426          --------------------------------------------------
                                                                              

Chicken_TCONS_00010456      --------------------------------------------------
Chicken_TCONS_00010458      --------------------------------------------------
Chicken_TCONS_00010457      --------------------------------------------------
Chicken_TCONS_00010452      CTGGGAAACAGAGAAAAATAAAATGGTGTGCCACACAGGCCAGAAATGCA
Chicken_TCONS_00010453      --------------------------------------------------
Chicken_TCONS_00010454      --------------------------------------------------
Chicken_TCONS_00010455      --------------------------------------------------
Chicken_TCONS_00001812      --------------------------------------------------
Chicken_TCONS_00001813      --------------------------------------------------
Cattle_TCONS_00025957       --------------------------------------------------
Pig_TCONS_00044426          --------------------------------------------------
                                                                              

Chicken_TCONS_00010456      --------------------------------------------------
Chicken_TCONS_00010458      --------------------------------------------------
Chicken_TCONS_00010457      --------------------------------------------------
Chicken_TCONS_00010452      GTGGCAAAGCCTGGAATAAAATTAGGTCTCATTAGTTGTAGCCCAGTGGT
Chicken_TCONS_00010453      --------------------------------------------------
Chicken_TCONS_00010454      --------------------------------------------------
Chicken_TCONS_00010455      --------------------------------------------------
Chicken_TCONS_00001812      --------------------------------------------------
Chicken_TCONS_00001813      --------------------------------------------------
Cattle_TCONS_00025957       --------------------------------------------------
Pig_TCONS_00044426          --------------------------------------------------
                                                                              

Chicken_TCONS_00010456      --------------------------------------------------
Chicken_TCONS_00010458      --------------------------------------------------
Chicken_TCONS_00010457      --------------------------------------------------
Chicken_TCONS_00010452      CTCTTTGCTAGGAAATGATGCCTCCTTATTTTATAGTACAAAAATATAAA
Chicken_TCONS_00010453      --------------------------------------------------
Chicken_TCONS_00010454      --------------------------------------------------
Chicken_TCONS_00010455      --------------------------------------------------
Chicken_TCONS_00001812      --------------------------------------------------
Chicken_TCONS_00001813      --------------------------------------------------
Cattle_TCONS_00025957       --------------------------------------------------
Pig_TCONS_00044426          --------------------------------------------------
                                                                              

Chicken_TCONS_00010456      --------------------------------------------------
Chicken_TCONS_00010458      --------------------------------------------------
Chicken_TCONS_00010457      --------------------------------------------------
Chicken_TCONS_00010452      AACGTAGAGCAGCAGCACTGAATATATTAGAAAAGGCTTGAAAGAAAGCA
Chicken_TCONS_00010453      --------------------------------------------------
Chicken_TCONS_00010454      --------------------------------------------------
Chicken_TCONS_00010455      --------------------------------------------------
Chicken_TCONS_00001812      --------------------------------------------------
Chicken_TCONS_00001813      --------------------------------------------------
Cattle_TCONS_00025957       --------------------------------------------------
Pig_TCONS_00044426          --------------------------------------------------
                                                                              

Chicken_TCONS_00010456      --------------------------------------------------
Chicken_TCONS_00010458      --------------------------------------------------
Chicken_TCONS_00010457      --------------------------------------------------
Chicken_TCONS_00010452      GTGGGAAAATGTAAAATCACACAATAAATTTGGAAACAAAACCTCTTCTG
Chicken_TCONS_00010453      --------------------------------------------------
Chicken_TCONS_00010454      --------------------------------------------------
Chicken_TCONS_00010455      --------------------------------------------------
Chicken_TCONS_00001812      --------------------------------------------------
Chicken_TCONS_00001813      --------------------------------------------------
Cattle_TCONS_00025957       --------------------------------------------------
Pig_TCONS_00044426          --------------------------------------------------
                                                                              

Chicken_TCONS_00010456      --------------------------------------------------
Chicken_TCONS_00010458      --------------------------------------------------
Chicken_TCONS_00010457      --------------------------------------------------
Chicken_TCONS_00010452      AAAGAAAAGGCAAAACGATCTGTTCAAGTAATGACTTTCACATTCCACTG
Chicken_TCONS_00010453      --------------------------------------------------
Chicken_TCONS_00010454      --------------------------------------------------
Chicken_TCONS_00010455      --------------------------------------------------
Chicken_TCONS_00001812      --------------------------------------------------
Chicken_TCONS_00001813      --------------------------------------------------
Cattle_TCONS_00025957       --------------------------------------------------
Pig_TCONS_00044426          --------------------------------------------------
                                                                              

Chicken_TCONS_00010456      --------------------------------------------------
Chicken_TCONS_00010458      --------------------------------------------------
Chicken_TCONS_00010457      --------------------------------------------------
Chicken_TCONS_00010452      TGCTTGTTTTTCCGAAAACAATCCACGATTCCCATAGATTCCTCTATATT
Chicken_TCONS_00010453      --------------------------------------------------
Chicken_TCONS_00010454      --------------------------------------------------
Chicken_TCONS_00010455      --------------------------------------------------
Chicken_TCONS_00001812      --------------------------------------------------
Chicken_TCONS_00001813      --------------------------------------------------
Cattle_TCONS_00025957       --------------------------------------------------
Pig_TCONS_00044426          --------------------------------------------------
                                                                              

Chicken_TCONS_00010456      --------------------------------------------------
Chicken_TCONS_00010458      --------------------------------------------------
Chicken_TCONS_00010457      --------------------------------------------------
Chicken_TCONS_00010452      CTGCAATCTAGTACTGATAGAAGTGTGTTTTTTTCATTGGAAAAATGTTT
Chicken_TCONS_00010453      --------------------------------------------------
Chicken_TCONS_00010454      --------------------------------------------------
Chicken_TCONS_00010455      --------------------------------------------------
Chicken_TCONS_00001812      --------------------------------------------------
Chicken_TCONS_00001813      --------------------------------------------------
Cattle_TCONS_00025957       --------------------------------------------------
Pig_TCONS_00044426          --------------------------------------------------
                                                                              

Chicken_TCONS_00010456      --------------------------------------------------
Chicken_TCONS_00010458      --------------------------------------------------
Chicken_TCONS_00010457      --------------------------------------------------
Chicken_TCONS_00010452      TTTTTTTTTGACCGTTTTCACTTGCTGTAGAGGAAGAGAAGGAAAGTACG
Chicken_TCONS_00010453      --------------------------------------------------
Chicken_TCONS_00010454      --------------------------------------------------
Chicken_TCONS_00010455      --------------------------------------------------
Chicken_TCONS_00001812      --------------------------------------------------
Chicken_TCONS_00001813      --------------------------------------------------
Cattle_TCONS_00025957       --------------------------------------------------
Pig_TCONS_00044426          --------------------------------------------------
                                                                              

Chicken_TCONS_00010456      --------------------------------------------------
Chicken_TCONS_00010458      --------------------------------------------------
Chicken_TCONS_00010457      --------------------------------------------------
Chicken_TCONS_00010452      TAAAGCCAGCAGGACTGCTGGGAGGCCAGTAGGTTTTTCTTTTTCTATGT
Chicken_TCONS_00010453      --------------------------------------------------
Chicken_TCONS_00010454      --------------------------------------------------
Chicken_TCONS_00010455      --------------------------------------------------
Chicken_TCONS_00001812      --------------------------------------------------
Chicken_TCONS_00001813      --------------------------------------------------
Cattle_TCONS_00025957       --------------------------------------------------
Pig_TCONS_00044426          --------------------------------------------------
                                                                              

Chicken_TCONS_00010456      --------------------------------------------------
Chicken_TCONS_00010458      --------------------------------------------------
Chicken_TCONS_00010457      --------------------------------------------------
Chicken_TCONS_00010452      TTTTCTTTTATTTTGTGAGCTTTACAAATGTGCTGTAAGCTTAGTTTATG
Chicken_TCONS_00010453      --------------------------------------------------
Chicken_TCONS_00010454      --------------------------------------------------
Chicken_TCONS_00010455      --------------------------------------------------
Chicken_TCONS_00001812      --------------------------------------------------
Chicken_TCONS_00001813      --------------------------------------------------
Cattle_TCONS_00025957       --------------------------------------------------
Pig_TCONS_00044426          --------------------------------------------------
                                                                              

Chicken_TCONS_00010456      --------------------------------------------------
Chicken_TCONS_00010458      --------------------------------------------------
Chicken_TCONS_00010457      --------------------------------------------------
Chicken_TCONS_00010452      CTTCAAACGCATTTTGTCTGGCAAATCATAACTGATGCAATATGATTTGA
Chicken_TCONS_00010453      --------------------------------------------------
Chicken_TCONS_00010454      --------------------------------------------------
Chicken_TCONS_00010455      --------------------------------------------------
Chicken_TCONS_00001812      --------------------------------------------------
Chicken_TCONS_00001813      --------------------------------------------------
Cattle_TCONS_00025957       --------------------------------------------------
Pig_TCONS_00044426          --------------------------------------------------
                                                                              

Chicken_TCONS_00010456      --------------------------------------------------
Chicken_TCONS_00010458      --------------------------------------------------
Chicken_TCONS_00010457      --------------------------------------------------
Chicken_TCONS_00010452      AAGTCTCCGCCATCATGCAGAAATTACAATTCTCTCCCCAGGGACCTTCC
Chicken_TCONS_00010453      --------------------------------------------------
Chicken_TCONS_00010454      --------------------------------------------------
Chicken_TCONS_00010455      --------------------------------------------------
Chicken_TCONS_00001812      --------------------------------------------------
Chicken_TCONS_00001813      --------------------------------------------------
Cattle_TCONS_00025957       --------------------------------------------------
Pig_TCONS_00044426          --------------------------------------------------
                                                                              

Chicken_TCONS_00010456      --------------------------------------------------
Chicken_TCONS_00010458      --------------------------------------------------
Chicken_TCONS_00010457      --------------------------------------------------
Chicken_TCONS_00010452      CCAAAACATAAAGCAGAGCCTTCCTCCTCATTAAAACATTTTATTGTGTG
Chicken_TCONS_00010453      --------------------------------------------------
Chicken_TCONS_00010454      --------------------------------------------------
Chicken_TCONS_00010455      --------------------------------------------------
Chicken_TCONS_00001812      --------------------------------------------------
Chicken_TCONS_00001813      --------------------------------------------------
Cattle_TCONS_00025957       --------------------------------------------------
Pig_TCONS_00044426          --------------------------------------------------
                                                                              

Chicken_TCONS_00010456      --------------------------------------------------
Chicken_TCONS_00010458      --------------------------------------------------
Chicken_TCONS_00010457      --------------------------------------------------
Chicken_TCONS_00010452      AAAAATGACAATGAGCCGTAAAATCTGGAGGGAAATGATTGCTGCACACT
Chicken_TCONS_00010453      --------------------------------------------------
Chicken_TCONS_00010454      --------------------------------------------------
Chicken_TCONS_00010455      --------------------------------------------------
Chicken_TCONS_00001812      --------------------------------------------------
Chicken_TCONS_00001813      --------------------------------------------------
Cattle_TCONS_00025957       --------------------------------------------------
Pig_TCONS_00044426          --------------------------------------------------
                                                                              

Chicken_TCONS_00010456      --------------------------------------------------
Chicken_TCONS_00010458      --------------------------------------------------
Chicken_TCONS_00010457      --------------------------------------------------
Chicken_TCONS_00010452      AACATATGCTCAACGATTTCAATACCAGAGCGTGTGGAGGCTGTCAGTTG
Chicken_TCONS_00010453      --------------------------------------------------
Chicken_TCONS_00010454      --------------------------------------------------
Chicken_TCONS_00010455      --------------------------------------------------
Chicken_TCONS_00001812      --------------------------------------------------
Chicken_TCONS_00001813      --------------------------------------------------
Cattle_TCONS_00025957       --------------------------------------------------
Pig_TCONS_00044426          --------------------------------------------------
                                                                              

Chicken_TCONS_00010456      --------------------------------------------------
Chicken_TCONS_00010458      --------------------------------------------------
Chicken_TCONS_00010457      --------------------------------------------------
Chicken_TCONS_00010452      CACTTCAAGATGAGGAAATGAGCTTCTTGATCTTGTCCGGATGGAGGGCA
Chicken_TCONS_00010453      --------------------------------------------------
Chicken_TCONS_00010454      --------------------------------------------------
Chicken_TCONS_00010455      --------------------------------------------------
Chicken_TCONS_00001812      --------------------------------------------------
Chicken_TCONS_00001813      --------------------------------------------------
Cattle_TCONS_00025957       --------------------------------------------------
Pig_TCONS_00044426          --------------------------------------------------
                                                                              

Chicken_TCONS_00010456      --------------------------------------------------
Chicken_TCONS_00010458      --------------------------------------------------
Chicken_TCONS_00010457      --------------------------------------------------
Chicken_TCONS_00010452      ATTTAGAGGGACATTGCAAGCAGAGCAGTTGGGCCCTGAATGCCTTTTTT
Chicken_TCONS_00010453      --------------------------------------------------
Chicken_TCONS_00010454      --------------------------------------------------
Chicken_TCONS_00010455      --------------------------------------------------
Chicken_TCONS_00001812      --------------------------------------------------
Chicken_TCONS_00001813      --------------------------------------------------
Cattle_TCONS_00025957       --------------------------------------------------
Pig_TCONS_00044426          --------------------------------------------------
                                                                              

Chicken_TCONS_00010456      --------------------------------------------------
Chicken_TCONS_00010458      --------------------------------------------------
Chicken_TCONS_00010457      --------------------------------------------------
Chicken_TCONS_00010452      CAACACAGCAGCAGGATATCCAGCAATCAGCAGTACGACGGCACTAGTTT
Chicken_TCONS_00010453      --------------------------------------------------
Chicken_TCONS_00010454      --------------------------------------------------
Chicken_TCONS_00010455      --------------------------------------------------
Chicken_TCONS_00001812      --------------------------------------------------
Chicken_TCONS_00001813      --------------------------------------------------
Cattle_TCONS_00025957       --------------------------------------------------
Pig_TCONS_00044426          --------------------------------------------------
                                                                              

Chicken_TCONS_00010456      --------------------------------------------------
Chicken_TCONS_00010458      --------------------------------------------------
Chicken_TCONS_00010457      --------------------------------------------------
Chicken_TCONS_00010452      GTTTTGTTTGCAAAAGCATGTCTTACTGTCCCTTCGCTATTCCTGCTTCA
Chicken_TCONS_00010453      --------------------------------------------------
Chicken_TCONS_00010454      --------------------------------------------------
Chicken_TCONS_00010455      --------------------------------------------------
Chicken_TCONS_00001812      --------------------------------------------------
Chicken_TCONS_00001813      --------------------------------------------------
Cattle_TCONS_00025957       --------------------------------------------------
Pig_TCONS_00044426          --------------------------------------------------
                                                                              

Chicken_TCONS_00010456      --------------------------------------------------
Chicken_TCONS_00010458      --------------------------------------------------
Chicken_TCONS_00010457      --------------------------------------------------
Chicken_TCONS_00010452      CTTTTCTTAAAGCCGATGAGAATAATTGTGGCTGTTATTATTATGTACAA
Chicken_TCONS_00010453      --------------------------------------------------
Chicken_TCONS_00010454      --------------------------------------------------
Chicken_TCONS_00010455      --------------------------------------------------
Chicken_TCONS_00001812      --------------------------------------------------
Chicken_TCONS_00001813      --------------------------------------------------
Cattle_TCONS_00025957       --------------------------------------------------
Pig_TCONS_00044426          --------------------------------------------------
                                                                              

Chicken_TCONS_00010456      --------------------------------------------------
Chicken_TCONS_00010458      --------------------------------------------------
Chicken_TCONS_00010457      --------------------------------------------------
Chicken_TCONS_00010452      AAACGGCACAGAAAGAAGATAAAGGTTGCCTACTCAGGCACTCAGAAGTT
Chicken_TCONS_00010453      --------------------------------------------------
Chicken_TCONS_00010454      --------------------------------------------------
Chicken_TCONS_00010455      --------------------------------------------------
Chicken_TCONS_00001812      --------------------------------------------------
Chicken_TCONS_00001813      --------------------------------------------------
Cattle_TCONS_00025957       --------------------------------------------------
Pig_TCONS_00044426          --------------------------------------------------
                                                                              

Chicken_TCONS_00010456      --------------------------------------------------
Chicken_TCONS_00010458      --------------------------------------------------
Chicken_TCONS_00010457      --------------------------------------------------
Chicken_TCONS_00010452      AGAAAATAATGGGATTACTGTTGCCTTGACAACATTTCCCTCTCCTTCCC
Chicken_TCONS_00010453      --------------------------------------------------
Chicken_TCONS_00010454      --------------------------------------------------
Chicken_TCONS_00010455      --------------------------------------------------
Chicken_TCONS_00001812      --------------------------------------------------
Chicken_TCONS_00001813      --------------------------------------------------
Cattle_TCONS_00025957       --------------------------------------------------
Pig_TCONS_00044426          --------------------------------------------------
                                                                              

Chicken_TCONS_00010456      --------------------------------------------------
Chicken_TCONS_00010458      --------------------------------------------------
Chicken_TCONS_00010457      --------------------------------------------------
Chicken_TCONS_00010452      CTGCCCCCAGTTTCATTCCAGGAAACGGCTGAGGCACTTTGCTGAAACTC
Chicken_TCONS_00010453      --------------------------------------------------
Chicken_TCONS_00010454      --------------------------------------------------
Chicken_TCONS_00010455      --------------------------------------------------
Chicken_TCONS_00001812      --------------------------------------------------
Chicken_TCONS_00001813      --------------------------------------------------
Cattle_TCONS_00025957       --------------------------------------------------
Pig_TCONS_00044426          --------------------------------------------------
                                                                              

Chicken_TCONS_00010456      --------------------------------------------------
Chicken_TCONS_00010458      --------------------------------------------------
Chicken_TCONS_00010457      --------------------------------------------------
Chicken_TCONS_00010452      TGCAAAATAATTAAATAAAAGATTCAGCCAAAGAGAGACACCTGGCTTGG
Chicken_TCONS_00010453      --------------------------------------------------
Chicken_TCONS_00010454      --------------------------------------------------
Chicken_TCONS_00010455      --------------------------------------------------
Chicken_TCONS_00001812      --------------------------------------------------
Chicken_TCONS_00001813      --------------------------------------------------
Cattle_TCONS_00025957       --------------------------------------------------
Pig_TCONS_00044426          --------------------------------------------------
                                                                              

Chicken_TCONS_00010456      --------------------------------------------------
Chicken_TCONS_00010458      --------------------------------------------------
Chicken_TCONS_00010457      --------------------------------------------------
Chicken_TCONS_00010452      AAAACTTCCCCCTCCACACATCTGACAAAACGATAAACAGATGAAAAGCA
Chicken_TCONS_00010453      --------------------------------------------------
Chicken_TCONS_00010454      --------------------------------------------------
Chicken_TCONS_00010455      --------------------------------------------------
Chicken_TCONS_00001812      --------------------------------------------------
Chicken_TCONS_00001813      --------------------------------------------------
Cattle_TCONS_00025957       --------------------------------------------------
Pig_TCONS_00044426          --------------------------------------------------
                                                                              

Chicken_TCONS_00010456      -----------------------
Chicken_TCONS_00010458      -----------------------
Chicken_TCONS_00010457      -----------------------
Chicken_TCONS_00010452      GGATTTTTTGAACAGAAGAAGAA
Chicken_TCONS_00010453      -----------------------
Chicken_TCONS_00010454      -----------------------
Chicken_TCONS_00010455      -----------------------
Chicken_TCONS_00001812      -----------------------
Chicken_TCONS_00001813      -----------------------
Cattle_TCONS_00025957       -----------------------
Pig_TCONS_00044426          -----------------------
                                                   
