# Supplementary material for: Genome-wide identification of tissue-specific long non-coding RNA in three farm animal species
Source: BMC Genomics. 2018 Sep 18;19:684. doi: 10.1186/s12864-018-5037-7 (PMC6145346; doi:10.1186/s12864-018-5037-7)
Supplement: Supplementary file 21 — Multiple Sequence Alignments for Conserved LncRNAs. A multiple sequence alignment file generated by ClustalW is included for each of the 39 groups of lncRNAs associated with orthologous genes across all five species. (ZIP 445 kb) [file 12864_2018_5037_MOESM21_ESM.zip › Group_3_Seqs.fa.align.out]

CLUSTAL 2.1 multiple sequence alignment


Chicken_TCONS_00065501      ACACAACGTTCCAGAGGGCCTGAAGCTTGGCCTTTCCATGGCTTTTAGGT
Chicken_TCONS_00065502      ACACAACGTTCCAGAGGGCCTGAAGCTTGGCCTTTCCATGGCTTTTAGGT
Chicken_TCONS_00065500      ACACAACGTTCCAGAGGGCCTGAAGCTTGGCCTTTCCATGGCTTTTAGGT
Chicken_TCONS_00065499      ACACAACGTTCCAGAGGGCCTGAAGCTTGGCCTTTCCATGGCTTTTAGGT
Chicken_TCONS_00065504      --------------------------------------------------
Chicken_TCONS_00065503      --------------------------------------------------
Pig_TCONS_00085215          --------------------------------------------------
Cattle_TCONS_00086888       --------------------------------------------------
                                                                              

Chicken_TCONS_00065501      ATTCCAGCAGTCAGCCAGACTGTTACTCAAGTTTCAGTTGTCTATTCATG
Chicken_TCONS_00065502      ATTCCAGCAGTCAGCCAGACTGTTACTCAAGTTTCAGTTGTCTATTCATG
Chicken_TCONS_00065500      ATTCCAGCAGTCAGCCAGACTGTTACTCAAGTTTCAGTTGTCTATTCATG
Chicken_TCONS_00065499      ATTCCAGCAGTCAGCCAGACTGTTACTCAAGTTTCAGTTGTCTATTCATG
Chicken_TCONS_00065504      --------------------------------------------------
Chicken_TCONS_00065503      --------------------------------------------------
Pig_TCONS_00085215          --------------------------------------------------
Cattle_TCONS_00086888       --------------------------------------------------
                                                                              

Chicken_TCONS_00065501      AAAACTACCAAGATCCTTTCACAAGATAGAGATAGGAAGCAGCAGAAACA
Chicken_TCONS_00065502      AAAACTACCAAGATCCTTTCACAAGATAGAGATAGGAAGCAGCAGAAACA
Chicken_TCONS_00065500      AAAACTACCAAGATCCTTTCACAAGATAGAGATAGGAAGCAGCAGAAACA
Chicken_TCONS_00065499      AAAACTACCAAGATCCTTTCACAAGATAGAGATAGGAAGCAGCAGAAACA
Chicken_TCONS_00065504      --------------------------------------------------
Chicken_TCONS_00065503      --------------------------------------------------
Pig_TCONS_00085215          --------------------------------------------------
Cattle_TCONS_00086888       --------------------------------------------------
                                                                              

Chicken_TCONS_00065501      GATAACAGAAGCTAGACAATTCTTTACTTCTCTGTAAAGATGTAAAAAAT
Chicken_TCONS_00065502      GATAACAGAAGCTAGACAATTCTTTACTTCTCTGTAAAGATGTAAAAAAT
Chicken_TCONS_00065500      GATAACAGAAGCTAGACAATTCTTTACTTCTCTGTAAAGATGTAAAAAAT
Chicken_TCONS_00065499      GATAACAGAAGCTAGACAATTCTTTACTTCTCTGTAAAGATGTAAAAAAT
Chicken_TCONS_00065504      --------------------------------------------------
Chicken_TCONS_00065503      --------------------------------------------------
Pig_TCONS_00085215          --------------------------------------------------
Cattle_TCONS_00086888       --------------------------------------------------
                                                                              

Chicken_TCONS_00065501      GTGTAGAAAAACATCTTTCTTACTGTGTATAATTTAGAAATTTTAAAATA
Chicken_TCONS_00065502      GTGTAGAAAAACATCTTTCTTACTGTGTATAATTTAGAAATTTTAAAATA
Chicken_TCONS_00065500      GTGTAGAAAAACATCTTTCTTACTGTGTATAATTTAGAAATTTTAAAATA
Chicken_TCONS_00065499      GTGTAGAAAAACATCTTTCTTACTGTGTATAATTTAGAAATTTTAAAATA
Chicken_TCONS_00065504      --------------------------------------------------
Chicken_TCONS_00065503      --------------------------------------------------
Pig_TCONS_00085215          --------------------------------------------------
Cattle_TCONS_00086888       --------------------------------------------------
                                                                              

Chicken_TCONS_00065501      CATTAATTGTTATTTATTAATTCAACTGATTTCACCGTGTCAACCTTTAC
Chicken_TCONS_00065502      CATTAATTGTTATTTATTAATTCAACTGATTTCACCGTGTCAACCTTTAC
Chicken_TCONS_00065500      CATTAATTGTTATTTATTAATTCAACTGATTTCACCGTGTCAACCTTTAC
Chicken_TCONS_00065499      CATTAATTGTTATTTATTAATTCAACTGATTTCACCGTGTCAACCTTTAC
Chicken_TCONS_00065504      --------------------------------------------------
Chicken_TCONS_00065503      --------------------------------------------------
Pig_TCONS_00085215          --------------------------------------------------
Cattle_TCONS_00086888       --------------------------------------------------
                                                                              

Chicken_TCONS_00065501      TTCCATTATATATAGTGTATTAGATAATATAAAATATTTAAATAGTTAGA
Chicken_TCONS_00065502      TTCCATTATATATAGTGTATTAGATAATATAAAATATTTAAATAGTTAGA
Chicken_TCONS_00065500      TTCCATTATATATAGTGTATTAGATAATATAAAATATTTAAATAGTTAGA
Chicken_TCONS_00065499      TTCCATTATATATAGTGTATTAGATAATATAAAATATTTAAATAGTTAGA
Chicken_TCONS_00065504      --------------------------------------------------
Chicken_TCONS_00065503      --------------------------------------------------
Pig_TCONS_00085215          --------------------------------------------------
Cattle_TCONS_00086888       --------------------------------------------------
                                                                              

Chicken_TCONS_00065501      TATCAAAATTGTAAAAATTTTACTTAAAACTATTATATGTATTAAATAAC
Chicken_TCONS_00065502      TATCAAAATTGTAAAAATTTTACTTAAAACTATTATATGTATTAAATAAC
Chicken_TCONS_00065500      TATCAAAATTGTAAAAATTTTACTTAAAACTATTATATGTATTAAATAAC
Chicken_TCONS_00065499      TATCAAAATTGTAAAAATTTTACTTAAAACTATTATATGTATTAAATAAC
Chicken_TCONS_00065504      --------------------------------------------------
Chicken_TCONS_00065503      --------------------------------------------------
Pig_TCONS_00085215          --------------------------------------------------
Cattle_TCONS_00086888       --------------------------------------------------
                                                                              

Chicken_TCONS_00065501      CACAAAAATTAATCCTTCGCATAACAAATATTTGGATTTTAATGGATATT
Chicken_TCONS_00065502      CACAAAAATTAATCCTTCGCATAACAAATATTTGGATTTTAATGGATATT
Chicken_TCONS_00065500      CACAAAAATTAATCCTTCGCATAACAAATATTTGGATTTTAATGGATATT
Chicken_TCONS_00065499      CACAAAAATTAATCCTTCGCATAACAAATATTTGGATTTTAATGGATATT
Chicken_TCONS_00065504      --------------------------------------------------
Chicken_TCONS_00065503      --------------------------------------------------
Pig_TCONS_00085215          --------------------------------------------------
Cattle_TCONS_00086888       --------------------------------------------------
                                                                              

Chicken_TCONS_00065501      GTAGGAATAGTCAATCAAGAATATGTACAAAATTAGCTGGATCTGAAATA
Chicken_TCONS_00065502      GTAGGAATAGTCAATCAAGAATATGTACAAAATTAGCTGGATCTGAAATA
Chicken_TCONS_00065500      GTAGGAATAGTCAATCAAGAATATGTACAAAATTAGCTGGATCTGAAATA
Chicken_TCONS_00065499      GTAGGAATAGTCAATCAAGAATATGTACAAAATTAGCTGGATCTGAAATA
Chicken_TCONS_00065504      --------------------------------------------------
Chicken_TCONS_00065503      --------------------------------------------------
Pig_TCONS_00085215          --------------------------------------------------
Cattle_TCONS_00086888       --------------------------------------------------
                                                                              

Chicken_TCONS_00065501      AAATAAGCCTCTGGAATTCTAATTTTGAATTAATTCTCACTACTAAGGAT
Chicken_TCONS_00065502      AAATAAGCCTCTGGAATTCTAATTTTGAATTAATTCTCACTACTAAGGAT
Chicken_TCONS_00065500      AAATAAGCCTCTGGAATTCTAATTTTGAATTAATTCTCACTACTAAGGAT
Chicken_TCONS_00065499      AAATAAGCCTCTGGAATTCTAATTTTGAATTAATTCTCACTACTAAGGAT
Chicken_TCONS_00065504      --------------------------------------------------
Chicken_TCONS_00065503      --------------------------------------------------
Pig_TCONS_00085215          --------------------------------------------------
Cattle_TCONS_00086888       --------------------------------------------------
                                                                              

Chicken_TCONS_00065501      TTAATGCTCACTAACCCAGAAGAGTGCACTATTTTTGCACATACAATATC
Chicken_TCONS_00065502      TTAATGCTCACTAACCCAGAAGAGTGCACTATTTTTGCACATACAATATC
Chicken_TCONS_00065500      TTAATGCTCACTAACCCAGAAGAGTGCACTATTTTTGCACATACAATATC
Chicken_TCONS_00065499      TTAATGCTCACTAACCCAGAAGAGTGCACTATTTTTGCACATACAATATC
Chicken_TCONS_00065504      --------------------------------------------------
Chicken_TCONS_00065503      --------------------------------------------------
Pig_TCONS_00085215          --------------------------------------------------
Cattle_TCONS_00086888       --------------------------------------------------
                                                                              

Chicken_TCONS_00065501      ATTACCTAAAATTAAAACAAGTGCTACAAAGCAGAAAATTGTTAAAGTGT
Chicken_TCONS_00065502      ATTACCTAAAATTAAAACAAGTGCTACAAAGCAGAAAATTGTTAAAGTGT
Chicken_TCONS_00065500      ATTACCTAAAATTAAAACAAGTGCTACAAAGCAGAAAATTGTTAAAGTGT
Chicken_TCONS_00065499      ATTACCTAAAATTAAAACAAGTGCTACAAAGCAGAAAATTGTTAAAGTGT
Chicken_TCONS_00065504      --------------------------------------------------
Chicken_TCONS_00065503      --------------------------------------------------
Pig_TCONS_00085215          --------------------------------------------------
Cattle_TCONS_00086888       --------------------------------------------------
                                                                              

Chicken_TCONS_00065501      GCCACCAAAATATAATGCCAGTTTTCCAAATAAGTAGCAAAGCTTTATAT
Chicken_TCONS_00065502      GCCACCAAAATATAATGCCAGTTTTCCAAATAAGTAGCAAAGCTTTATAT
Chicken_TCONS_00065500      GCCACCAAAATATAATGCCAGTTTTCCAAATAAGTAGCAAAGCTTTATAT
Chicken_TCONS_00065499      GCCACCAAAATATAATGCCAGTTTTCCAAATAAGTAGCAAAGCTTTATAT
Chicken_TCONS_00065504      --------------------------------------------------
Chicken_TCONS_00065503      --------------------------------------------------
Pig_TCONS_00085215          --------------------------------------------------
Cattle_TCONS_00086888       --------------------------------------------------
                                                                              

Chicken_TCONS_00065501      AAAATTAGGTTGTACCTCAAATAAAAAGAAATATTTGTTTTCAAGTGTCA
Chicken_TCONS_00065502      AAAATTAGGTTGTACCTCAAATAAAAAGAAATATTTGTTTTCAAGTGTCA
Chicken_TCONS_00065500      AAAATTAGGTTGTACCTCAAATAAAAAGAAATATTTGTTTTCAAGTGTCA
Chicken_TCONS_00065499      AAAATTAGGTTGTACCTCAAATAAAAAGAAATATTTGTTTTCAAGTGTCA
Chicken_TCONS_00065504      --------------------------------------------------
Chicken_TCONS_00065503      --------------------------------------------------
Pig_TCONS_00085215          --------------------------------------------------
Cattle_TCONS_00086888       --------------------------------------------------
                                                                              

Chicken_TCONS_00065501      TATATATCCAACTGTGAATGCATTTATATATACATATGCATACACAGCCA
Chicken_TCONS_00065502      TATATATCCAACTGTGAATGCATTTATATATACATATGCATACACAGCCA
Chicken_TCONS_00065500      TATATATCCAACTGTGAATGCATTTATATATACATATGCATACACAGCCA
Chicken_TCONS_00065499      TATATATCCAACTGTGAATGCATTTATATATACATATGCATACACAGCCA
Chicken_TCONS_00065504      --------------------------------------------------
Chicken_TCONS_00065503      --------------------------------------------------
Pig_TCONS_00085215          --------------------------------------------------
Cattle_TCONS_00086888       --------------------------------------------------
                                                                              

Chicken_TCONS_00065501      CATGTATAAATTTCTATGTTCATTAAATCCAACTATTAGAATAAGTCTCC
Chicken_TCONS_00065502      CATGTATAAATTTCTATGTTCATTAAATCCAACTATTAGAATAAGTCTCC
Chicken_TCONS_00065500      CATGTATAAATTTCTATGTTCATTAAATCCAACTATTAGAATAAGTCTCC
Chicken_TCONS_00065499      CATGTATAAATTTCTATGTTCATTAAATCCAACTATTAGAATAAGTCTCC
Chicken_TCONS_00065504      --------------------------------------------------
Chicken_TCONS_00065503      --------------------------------------------------
Pig_TCONS_00085215          --------------------------------------------------
Cattle_TCONS_00086888       --------------------------------------------------
                                                                              

Chicken_TCONS_00065501      AATCATAACTAGTTAAAACTCATGGTATTTTTAAATTCAGTTGAGTAGAG
Chicken_TCONS_00065502      AATCATAACTAGTTAAAACTCATGGTATTTTTAAATTCAGTTGAGTAGAG
Chicken_TCONS_00065500      AATCATAACTAGTTAAAACTCATGGTATTTTTAAATTCAGTTGAGTAGAG
Chicken_TCONS_00065499      AATCATAACTAGTTAAAACTCATGGTATTTTTAAATTCAGTTGAGTAGAG
Chicken_TCONS_00065504      --------------------------------------------------
Chicken_TCONS_00065503      --------------------------------------------------
Pig_TCONS_00085215          --------------------------------------------------
Cattle_TCONS_00086888       --------------------------------------------------
                                                                              

Chicken_TCONS_00065501      CAATGTGAATCTCTATGTCAAACTTTATTAAAATTGTGTATGTATGTTTT
Chicken_TCONS_00065502      CAATGTGAATCTCTATGTCAAACTTTATTAAAATTGTGTATGTATGTTTT
Chicken_TCONS_00065500      CAATGTGAATCTCTATGTCAAACTTTATTAAAATTGTGTATGTATGTTTT
Chicken_TCONS_00065499      CAATGTGAATCTCTATGTCAAACTTTATTAAAATTGTGTATGTATGTTTT
Chicken_TCONS_00065504      --------------------------------------------------
Chicken_TCONS_00065503      --------------------------------------------------
Pig_TCONS_00085215          --------------------------------------------------
Cattle_TCONS_00086888       --------------------------------------------------
                                                                              

Chicken_TCONS_00065501      AAGCAAGGTATTGAAAGGTAATTTTGTTAAGGATTTCTTTGCTTAGTAAA
Chicken_TCONS_00065502      AAGCAAGGTATTGAAAGGTAATTTTGTTAAGGATTTCTTTGCTTAGTAAA
Chicken_TCONS_00065500      AAGCAAGGTATTGAAAGGTAATTTTGTTAAGGATTTCTTTGCTTAGTAAA
Chicken_TCONS_00065499      AAGCAAGGTATTGAAAGGTAATTTTGTTAAGGATTTCTTTGCTTAGTAAA
Chicken_TCONS_00065504      --------------------------------------------------
Chicken_TCONS_00065503      --------------------------------------------------
Pig_TCONS_00085215          --------------------------------------------------
Cattle_TCONS_00086888       --------------------------------------------------
                                                                              

Chicken_TCONS_00065501      ACAGTATACTGCATACAGGTACAACCCATTGTAATGGCATTGTACTAAGC
Chicken_TCONS_00065502      ACAGTATACTGCATACAGGTACAACCCATTGTAATGGCATTGTACTAAGC
Chicken_TCONS_00065500      ACAGTATACTGCATACAGGTACAACCCATTGTAATGGCATTGTACTAAGC
Chicken_TCONS_00065499      ACAGTATACTGCATACAGGTACAACCCATTGTAATGGCATTGTACTAAGC
Chicken_TCONS_00065504      --------------------------------------------------
Chicken_TCONS_00065503      --------------------------------------------------
Pig_TCONS_00085215          --------------------------------------------------
Cattle_TCONS_00086888       --------------------------------------------------
                                                                              

Chicken_TCONS_00065501      ACAGTGCAAAAATATTATGGTACAAACACTTTAGAAGCTTACTGAATTCT
Chicken_TCONS_00065502      ACAGTGCAAAAATATTATGGTACAAACACTTTAGAAGCTTACTGAATTCT
Chicken_TCONS_00065500      ACAGTGCAAAAATATTATGGTACAAACACTTTAGAAGCTTACTGAATTCT
Chicken_TCONS_00065499      ACAGTGCAAAAATATTATGGTACAAACACTTTAGAAGCTTACTGAATTCT
Chicken_TCONS_00065504      --------------------------------------------------
Chicken_TCONS_00065503      --------------------------------------------------
Pig_TCONS_00085215          --------------------------------------------------
Cattle_TCONS_00086888       --------------------------------------------------
                                                                              

Chicken_TCONS_00065501      TAGTGGAAAAAAAAATATACACTTCATAGGGAGAATTCCCTGAAATGCTT
Chicken_TCONS_00065502      TAGTGGAAAAAAAAATATACACTTCATAGGGAGAATTCCCTGAAATGCTT
Chicken_TCONS_00065500      TAGTGGAAAAAAAAATATACACTTCATAGGGAGAATTCCCTGAAATGCTT
Chicken_TCONS_00065499      TAGTGGAAAAAAAAATATACACTTCATAGGGAGAATTCCCTGAAATGCTT
Chicken_TCONS_00065504      --------------------------------------------------
Chicken_TCONS_00065503      --------------------------------------------------
Pig_TCONS_00085215          --------------------------------------------------
Cattle_TCONS_00086888       --------------------------------------------------
                                                                              

Chicken_TCONS_00065501      TTAAAGTGTTGGAGAAAGAGCAAAGAATGGGAAATAGCACATCATATATT
Chicken_TCONS_00065502      TTAAAGTGTTGGAGAAAGAGCAAAGAATGGGAAATAGCACATCATATATT
Chicken_TCONS_00065500      TTAAAGTGTTGGAGAAAGAGCAAAGAATGGGAAATAGCACATCATATATT
Chicken_TCONS_00065499      TTAAAGTGTTGGAGAAAGAGCAAAGAATGGGAAATAGCACATCATATATT
Chicken_TCONS_00065504      --------------------------------------------------
Chicken_TCONS_00065503      --------------------------------------------------
Pig_TCONS_00085215          --------------------------------------------------
Cattle_TCONS_00086888       --------------------------------------------------
                                                                              

Chicken_TCONS_00065501      TCATAAATGGTGTACTTTTTAATAACTGCTAGCTCAATTTTAAGAGACAT
Chicken_TCONS_00065502      TCATAAATGGTGTACTTTTTAATAACTGCTAGCTCAATTTTAAGAGACAT
Chicken_TCONS_00065500      TCATAAATGGTGTACTTTTTAATAACTGCTAGCTCAATTTTAAGAGACAT
Chicken_TCONS_00065499      TCATAAATGGTGTACTTTTTAATAACTGCTAGCTCAATTTTAAGAGACAT
Chicken_TCONS_00065504      --------------------------------------------------
Chicken_TCONS_00065503      --------------------------------------------------
Pig_TCONS_00085215          --------------------------------------------------
Cattle_TCONS_00086888       --------------------------------------------------
                                                                              

Chicken_TCONS_00065501      AAAGTACTTTGGAAGTCCTGCTATTCTTAGTTAGCTGGTTAGTTACCAAG
Chicken_TCONS_00065502      AAAGTACTTTGGAAGTCCTGCTATTCTTAGTTAGCTGGTTAGTTACCAAG
Chicken_TCONS_00065500      AAAGTACTTTGGAAGTCCTGCTATTCTTAGTTAGCTGGTTAGTTACCAAG
Chicken_TCONS_00065499      AAAGTACTTTGGAAGTCCTGCTATTCTTAGTTAGCTGGTTAGTTACCAAG
Chicken_TCONS_00065504      --------------------------------------------------
Chicken_TCONS_00065503      --------------------------------------------------
Pig_TCONS_00085215          --------------------------------------------------
Cattle_TCONS_00086888       --------------------------------------------------
                                                                              

Chicken_TCONS_00065501      AAAAGCAACAAAGTAGCACTGTCTATCTTAAAGAAAACCAAAAGCAACAG
Chicken_TCONS_00065502      AAAAGCAACAAAGTAGCACTGTCTATCTTAAAGAAAACCAAAAGCAACAG
Chicken_TCONS_00065500      AAAAGCAACAAAGTAGCACTGTCTATCTTAAAGAAAACCAAAAGCAACAG
Chicken_TCONS_00065499      AAAAGCAACAAAGTAGCACTGTCTATCTTAAAGAAAACCAAAAGCAACAG
Chicken_TCONS_00065504      --------------------------------------------------
Chicken_TCONS_00065503      --------------------------------------------------
Pig_TCONS_00085215          --------------------------------------------------
Cattle_TCONS_00086888       --------------------------------------------------
                                                                              

Chicken_TCONS_00065501      AAAACTCAATAATCCAGAATACCAAATTATTAAACTGCAATAGTACAGAT
Chicken_TCONS_00065502      AAAACTCAATAATCCAGAATACCAAATTATTAAACTGCAATAGTACAGAT
Chicken_TCONS_00065500      AAAACTCAATAATCCAGAATACCAAATTATTAAACTGCAATAGTACAGAT
Chicken_TCONS_00065499      AAAACTCAATAATCCAGAATACCAAATTATTAAACTGCAATAGTACAGAT
Chicken_TCONS_00065504      --------------------------------------------------
Chicken_TCONS_00065503      --------------------------------------------------
Pig_TCONS_00085215          --------------------------------------------------
Cattle_TCONS_00086888       --------------------------------------------------
                                                                              

Chicken_TCONS_00065501      AAATACATAAATCTGCTTCAATTTGCAGTGTAACTTTTAGGCAGTTTCTT
Chicken_TCONS_00065502      AAATACATAAATCTGCTTCAATTTGCAGTGTAACTTTTAGGCAGTTTCTT
Chicken_TCONS_00065500      AAATACATAAATCTGCTTCAATTTGCAGTGTAACTTTTAGGCAGTTTCTT
Chicken_TCONS_00065499      AAATACATAAATCTGCTTCAATTTGCAGTGTAACTTTTAGGCAGTTTCTT
Chicken_TCONS_00065504      --------------------------------------------------
Chicken_TCONS_00065503      --------------------------------------------------
Pig_TCONS_00085215          --------------------------------------------------
Cattle_TCONS_00086888       --------------------------------------------------
                                                                              

Chicken_TCONS_00065501      CTTTTTCCCAAATGTGAATTAAAGAATGAATTCTGAAATGTTCCTTTGAG
Chicken_TCONS_00065502      CTTTTTCCCAAATGTGAATTAAAGAATGAATTCTGAAATGTTCCTTTGAG
Chicken_TCONS_00065500      CTTTTTCCCAAATGTGAATTAAAGAATGAATTCTGAAATGTTCCTTTGAG
Chicken_TCONS_00065499      CTTTTTCCCAAATGTGAATTAAAGAATGAATTCTGAAATGTTCCTTTGAG
Chicken_TCONS_00065504      --------------------------------------------------
Chicken_TCONS_00065503      --------------------------------------------------
Pig_TCONS_00085215          --------------------------------------------------
Cattle_TCONS_00086888       --------------------------------------------------
                                                                              

Chicken_TCONS_00065501      GTTAACAAATGTGGATTATTATGGATAAAGATGTGGAGAAATGCTGAAAT
Chicken_TCONS_00065502      GTTAACAAATGTGGATTATTATGGATAAAGATGTGGAGAAATGCTGAAAT
Chicken_TCONS_00065500      GTTAACAAATGTGGATTATTATGGATAAAGATGTGGAGAAATGCTGAAAT
Chicken_TCONS_00065499      GTTAACAAATGTGGATTATTATGGATAAAGATGTGGAGAAATGCTGAAAT
Chicken_TCONS_00065504      --------------------------------------------------
Chicken_TCONS_00065503      --------------------------------------------------
Pig_TCONS_00085215          --------------------------------------------------
Cattle_TCONS_00086888       --------------------------------------------------
                                                                              

Chicken_TCONS_00065501      CATTCTTCCCCTTCCTCTGTTATCAACACAGTAATCCTATAAGCACTTTG
Chicken_TCONS_00065502      CATTCTTCCCCTTCCTCTGTTATCAACACAGTAATCCTATAAGCACTTTG
Chicken_TCONS_00065500      CATTCTTCCCCTTCCTCTGTTATCAACACAGTAATCCTATAAGCACTTTG
Chicken_TCONS_00065499      CATTCTTCCCCTTCCTCTGTTATCAACACAGTAATCCTATAAGCACTTTG
Chicken_TCONS_00065504      --------------------------------------------------
Chicken_TCONS_00065503      --------------------------------------------------
Pig_TCONS_00085215          --------------------------------------------------
Cattle_TCONS_00086888       --------------------------------------------------
                                                                              

Chicken_TCONS_00065501      CATTCCTTATAAAGAAAGGCCAATTGCATCTGAGTTTCTGCATTAGGTAG
Chicken_TCONS_00065502      CATTCCTTATAAAGAAAGGCCAATTGCATCTGAGTTTCTGCATTAGGTAG
Chicken_TCONS_00065500      CATTCCTTATAAAGAAAGGCCAATTGCATCTGAGTTTCTGCATTAGGTAG
Chicken_TCONS_00065499      CATTCCTTATAAAGAAAGGCCAATTGCATCTGAGTTTCTGCATTAGGTAG
Chicken_TCONS_00065504      --------------------------------------------------
Chicken_TCONS_00065503      --------------------------------------------------
Pig_TCONS_00085215          --------------------------------------------------
Cattle_TCONS_00086888       --------------------------------------------------
                                                                              

Chicken_TCONS_00065501      TAATATCACTTGACTGTAGTGCTGTCCATGAGAAAAATGTCCACGCTAAG
Chicken_TCONS_00065502      TAATATCACTTGACTGTAGTGCTGTCCATGAGAAAAATGTCCACGCTAAG
Chicken_TCONS_00065500      TAATATCACTTGACTGTAGTGCTGTCCATGAGAAAAATGTCCACGCTAAG
Chicken_TCONS_00065499      TAATATCACTTGACTGTAGTGCTGTCCATGAGAAAAATGTCCACGCTAAG
Chicken_TCONS_00065504      --------------------------------------------------
Chicken_TCONS_00065503      --------------------------------------------------
Pig_TCONS_00085215          --------------------------------------------------
Cattle_TCONS_00086888       --------------------------------------------------
                                                                              

Chicken_TCONS_00065501      GTGAGCACTTCTAAGGGCTAATGGAATGTGTTTTTTATAATATACACTTC
Chicken_TCONS_00065502      GTGAGCACTTCTAAGGGCTAATGGAATGTGTTTTTTATAATATACACTTC
Chicken_TCONS_00065500      GTGAGCACTTCTAAGGGCTAATGGAATGTGTTTTTTATAATATACACTTC
Chicken_TCONS_00065499      GTGAGCACTTCTAAGGGCTAATGGAATGTGTTTTTTATAATATACACTTC
Chicken_TCONS_00065504      --------------------------------------------------
Chicken_TCONS_00065503      --------------------------------------------------
Pig_TCONS_00085215          --------------------------------------------------
Cattle_TCONS_00086888       --------------------------------------------------
                                                                              

Chicken_TCONS_00065501      TAAATATGTGGCCTTATTATTATATTATGAATAACCTTAGCTTTTTAATG
Chicken_TCONS_00065502      TAAATATGTGGCCTTATTATTATATTATGAATAACCTTAGCTTTTTAATG
Chicken_TCONS_00065500      TAAATATGTGGCCTTATTATTATATTATGAATAACCTTAGCTTTTTAATG
Chicken_TCONS_00065499      TAAATATGTGGCCTTATTATTATATTATGAATAACCTTAGCTTTTTAATG
Chicken_TCONS_00065504      --------------------------------------------------
Chicken_TCONS_00065503      --------------------------------------------------
Pig_TCONS_00085215          --------------------------------------------------
Cattle_TCONS_00086888       --------------------------------------------------
                                                                              

Chicken_TCONS_00065501      GATTTTTCATGAAAGCCCAGGAAGTTCATGTTAAAAAAAATGCTAGTCAT
Chicken_TCONS_00065502      GATTTTTCATGAAAGCCCAGGAAGTTCATGTTAAAAAAAATGCTAGTCAT
Chicken_TCONS_00065500      GATTTTTCATGAAAGCCCAGGAAGTTCATGTTAAAAAAAATGCTAGTCAT
Chicken_TCONS_00065499      GATTTTTCATGAAAGCCCAGGAAGTTCATGTTAAAAAAAATGCTAGTCAT
Chicken_TCONS_00065504      --------------------------------------------------
Chicken_TCONS_00065503      --------------------------------------------------
Pig_TCONS_00085215          --------------------------------------------------
Cattle_TCONS_00086888       --------------------------------------------------
                                                                              

Chicken_TCONS_00065501      AAGAAATTATGAAATTTAAACTCATCATTGTAGGAAATATTTACCACTAG
Chicken_TCONS_00065502      AAGAAATTATGAAATTTAAACTCATCATTGTAGGAAATATTTACCACTAG
Chicken_TCONS_00065500      AAGAAATTATGAAATTTAAACTCATCATTGTAGGAAATATTTACCACTAG
Chicken_TCONS_00065499      AAGAAATTATGAAATTTAAACTCATCATTGTAGGAAATATTTACCACTAG
Chicken_TCONS_00065504      --------------------------------------------------
Chicken_TCONS_00065503      --------------------------------------------------
Pig_TCONS_00085215          --------------------------------------------------
Cattle_TCONS_00086888       --------------------------------------------------
                                                                              

Chicken_TCONS_00065501      ACTACTCAACAGAGCTTGATACTGCTACAAGAAAAGGCTGTCCTAATTCT
Chicken_TCONS_00065502      ACTACTCAACAGAGCTTGATACTGCTACAAGAAAAGGCTGTCCTAATTCT
Chicken_TCONS_00065500      ACTACTCAACAGAGCTTGATACTGCTACAAGAAAAGGCTGTCCTAATTCT
Chicken_TCONS_00065499      ACTACTCAACAGAGCTTGATACTGCTACAAGAAAAGGCTGTCCTAATTCT
Chicken_TCONS_00065504      --------------------------------------------------
Chicken_TCONS_00065503      --------------------------------------------------
Pig_TCONS_00085215          --------------------------------------------------
Cattle_TCONS_00086888       --------------------------------------------------
                                                                              

Chicken_TCONS_00065501      ACAGTATTTTGCTACAAACTTTCATACTTTATAAATATATGACAAAGGCA
Chicken_TCONS_00065502      ACAGTATTTTGCTACAAACTTTCATACTTTATAAATATATGACAAAGGCA
Chicken_TCONS_00065500      ACAGTATTTTGCTACAAACTTTCATACTTTATAAATATATGACAAAGGCA
Chicken_TCONS_00065499      ACAGTATTTTGCTACAAACTTTCATACTTTATAAATATATGACAAAGGCA
Chicken_TCONS_00065504      --------------------------------------------------
Chicken_TCONS_00065503      --------------------------------------------------
Pig_TCONS_00085215          --------------------------------------------------
Cattle_TCONS_00086888       --------------------------------------------------
                                                                              

Chicken_TCONS_00065501      TACAATTTAAACTAGGTAGCTGTGATCAGCTAATCTTTCCTTTGTAGTTT
Chicken_TCONS_00065502      TACAATTTAAACTAGGTAGCTGTGATCAGCTAATCTTTCCTTTGTAGTTT
Chicken_TCONS_00065500      TACAATTTAAACTAGGTAGCTGTGATCAGCTAATCTTTCCTTTGTAGTTT
Chicken_TCONS_00065499      TACAATTTAAACTAGGTAGCTGTGATCAGCTAATCTTTCCTTTGTAGTTT
Chicken_TCONS_00065504      --------------------------------------------------
Chicken_TCONS_00065503      --------------------------------------------------
Pig_TCONS_00085215          --------------------------------------------------
Cattle_TCONS_00086888       --------------------------------------------------
                                                                              

Chicken_TCONS_00065501      TGTTGTATTTGTTAATCAAGTAGATTTCTTTAACTTTTCTATATATCATC
Chicken_TCONS_00065502      TGTTGTATTTGTTAATCAAGTAGATTTCTTTAACTTTTCTATATATCATC
Chicken_TCONS_00065500      TGTTGTATTTGTTAATCAAGTAGATTTCTTTAACTTTTCTATATATCATC
Chicken_TCONS_00065499      TGTTGTATTTGTTAATCAAGTAGATTTCTTTAACTTTTCTATATATCATC
Chicken_TCONS_00065504      --------------------------------------------------
Chicken_TCONS_00065503      --------------------------------------------------
Pig_TCONS_00085215          --------------------------------------------------
Cattle_TCONS_00086888       --------------------------------------------------
                                                                              

Chicken_TCONS_00065501      TAACATCACCAATATGCCATAAATCAATATTGCAGGTAGTTAAATTGGCC
Chicken_TCONS_00065502      TAACATCACCAATATGCCATAAATCAATATTGCAGGTAGTTAAATTGGCC
Chicken_TCONS_00065500      TAACATCACCAATATGCCATAAATCAATATTGCAGGTAGTTAAATTGGCC
Chicken_TCONS_00065499      TAACATCACCAATATGCCATAAATCAATATTGCAGGTAGTTAAATTGGCC
Chicken_TCONS_00065504      --------------------------------------------------
Chicken_TCONS_00065503      --------------------------------------------------
Pig_TCONS_00085215          --------------------------------------------------
Cattle_TCONS_00086888       --------------------------------------------------
                                                                              

Chicken_TCONS_00065501      ATTTACTTATTACCTGTGGGCTGCATCCCAGAAGAGGCACATTAGAGATG
Chicken_TCONS_00065502      ATTTACTTATTACCTGTGGGCTGCATCCCAGAAGAGGCACATTAGAGATG
Chicken_TCONS_00065500      ATTTACTTATTACCTGTGGGCTGCATCCCAGAAGAGGCACATTAGAGATG
Chicken_TCONS_00065499      ATTTACTTATTACCTGTGGGCTGCATCCCAGAAGAGGCACATTAGAGATG
Chicken_TCONS_00065504      --------------------------------------GAAACAGATGGC
Chicken_TCONS_00065503      --ACAAACGTGAAGAAAAGCTATTTACTTGCGTGGGATTCTTTAAGGATC
Pig_TCONS_00085215          --------------------------------------AAATCGTTGATA
Cattle_TCONS_00086888       ----ACTGAAAGCCGGGGAGGTGTTTTCCCTGATCCTGGAAAGGAACGAA
                                                                              

Chicken_TCONS_00065501      CTGTATTGAATGAAAAAAGCAGCATATGCTATAGCTTTGGATACAGTGGA
Chicken_TCONS_00065502      CTGTATTGAATGAAAAAAGCAGCATATGCTATAGCTTTGGATACAGTGGA
Chicken_TCONS_00065500      CTGTATTGAATGAAAAAAGCAGCATATGCTATAGCTTTGGATACAGTGGA
Chicken_TCONS_00065499      CTGTATTGAATGAAAAAAGCAGCATATGCTATAGCTTTGGATACAGTGGA
Chicken_TCONS_00065504      CTTTCTTG------GTATTCAACAAATGAAACTTCTACTAAGAAAGTAGC
Chicken_TCONS_00065503      TTCTCTTGTTT---ATCATCTCTTTATG--ATAGTGAAGGAGAAAACTG-
Pig_TCONS_00085215          TTCGTGTTCAC----ACAGGAGGATGCGGTGTTGTAAAGTGACTTGACTT
Cattle_TCONS_00086888       TAAGGGCCACT----TTAGGCCGCTGCAGAGAAGTGTTTAGAAGTGTTTA
                                                                              

Chicken_TCONS_00065501      GATACAATTCAC-ACATACGTGAGGAAGAGTCTTTTCCA-----CTCTCT
Chicken_TCONS_00065502      GATACAATTCAC-ACATACGTGAGGAAGAGTCTTTTCCA-----CTCTCT
Chicken_TCONS_00065500      GATACAATTCAC-ACATACGTGAGGAAGAGTCTTTTCCA-----CTCTCT
Chicken_TCONS_00065499      GATACAATTCAC-ACATACGTGAGGAAGAGTCTTTTCCA-----CTCTCT
Chicken_TCONS_00065504      AGTGTTTTGCAC-ACATACGTGAGGAAGAGTCTTTTCCA-----CTCTCT
Chicken_TCONS_00065503      -GTAAGAACAGC-ACATACGTGAGGAAGAGTCTTTTCCA-----CTCTCT
Pig_TCONS_00085215          GGTGCTCTCAGC-GAAGGAACGACAGAG-GCGTCTCCGG-----AGGCTT
Cattle_TCONS_00086888       GATGCTGGCATTAGAATGCGTGGAGGATGGCATACTAGGGCAAGAGTGTG
                              *            *     *    *  *  *                 

Chicken_TCONS_00065501      GTGTTTTGTGATAATG-GAGGAACTGACAGTTACCTTCATCCCTTTCGAA
Chicken_TCONS_00065502      GTGTTTTGTGATAATG-GAGGAACTGACAGTTACCTTCATCCCTTTCGAA
Chicken_TCONS_00065500      GTGTTTTGTGATAATG-GAGGAACTGACAGTTACCTTCATCCCTTTCGAA
Chicken_TCONS_00065499      GTGTTTTGTGATAATG-GAGGAACTGACAGTTACCTTCATCCCTTTCGAA
Chicken_TCONS_00065504      GTGTTTTGTGATAATG-GAGGAACTGACAGTTACCTTCATCCCTTTCGAA
Chicken_TCONS_00065503      GTGTTTTGTGATAATG-GAGGAACTGACAGTTACCTTCATCCCTTTCGAA
Pig_TCONS_00085215          ATGCTCTGTGCTTA------ACATCCATGATCCCCCTTAACCAACACAGC
Cattle_TCONS_00086888       GTGCTGTGGGCTTCCATGTGGCCTTCGCCTTGCTCAGTGGTCCACGCGG-
                             ** * ** * *                  *   *      *    *   

Chicken_TCONS_00065501      ACAAATTTGAAGTTAT---GATCCATAAACAATTTCTGTACAACATGAGG
Chicken_TCONS_00065502      ACAAATTTGAAGTTAT---GATCCATAAACAATTTCTGTACAACATGAGG
Chicken_TCONS_00065500      ACAAATTTGAAGTTAT---GATCCATAAACAATTTCTGTACAACATGAGG
Chicken_TCONS_00065499      ACAAATTTGAAGTTAT---GATCCATAAACAATTTCTGTACAACATGAGG
Chicken_TCONS_00065504      ACAAATTTGAAGTTAT---GATCCATAAACAATTTCTGTACAACATGAGG
Chicken_TCONS_00065503      ACAAATTTGAAGTTAT---GATCCATAAACAATTTCTGTACAACATGAGG
Pig_TCONS_00085215          AGAAATAAAAAATAAA---AGGACTTGAAAAACGTTTGTT---CGTGAGA
Cattle_TCONS_00086888       GCAGAGGAAGGGTGAACCCGAGGTTCCACAGCCTACTTTTCAGAATGGAC
                              * *       * *            *        * *      **   

Chicken_TCONS_00065501      CCTTGTGGGAAGAGGATGAGAGAACTGAGCTTTTCAAGCTAAAGAAGAAG
Chicken_TCONS_00065502      CCTTGTGGGAAGAGGATGAGAGAACTGAGCTTTTCAAGCTAAAGAAGAAG
Chicken_TCONS_00065500      CCTTGTGGGAAGAGGATGAGAGAACTGAGCTTTTCAAGCTAAAGAAGAAG
Chicken_TCONS_00065499      CCTTGTGGGAAGAGGATGAGAGAACTGAGCTTTTCAAGCTAAAGAAGAAG
Chicken_TCONS_00065504      CCTTGTGGGAAGAGGATGAGAGAACTGAGCTTTTCAAGCTAAAGAAGAAG
Chicken_TCONS_00065503      CCTTGTGGGAAGAGGATGAGAGAACTGAGCTTTTCAAGCTAAAGAAGAAG
Pig_TCONS_00085215          AGTTACCA----AGGAGCAGAAGTCAGAG---TTCACATGGAAGGAAAAG
Cattle_TCONS_00086888       CGCAGCTT----ATGAGAACATGCCTATGTTGCTCTTCTAGCAAACACCG
                                        * **  * *   *   *    **       *      *

Chicken_TCONS_00065501      AGGCAACTTTGGGGACATCTAAC-AACAGCCCCGGTAA--CAACTGCGAG
Chicken_TCONS_00065502      AGGCAACTTTGGGGACATCTAAC-AACAGCCCCGGTAA--CAACTGCGAG
Chicken_TCONS_00065500      AGGCAACTTTGGGGACATCTAAC-AACAGCCCCGGTAA--CAACTGCGAG
Chicken_TCONS_00065499      AGGCAACTTTGGGGACATCTAAC-AACAGCCCCGGTAA--CAACTGCGAG
Chicken_TCONS_00065504      AGGCAACTTTGGGGACATCTAAC-AACAGCCCCGGTAA--CAACTGCGAG
Chicken_TCONS_00065503      AGGCAACTTTGGGGACATCTAAC-AACAGCCCCGGTAA--CAACTGCGAG
Pig_TCONS_00085215          AGG---TTTTGGTTTGATCTGCTTGACAATTACAACCC--CAACTGGTAT
Cattle_TCONS_00086888       ATTCCATCAGGGTATGTACATTCGGACACCAACTACTCTTCCTCTGAGAG
                            *         **      *      ***    *       *  ***  * 

Chicken_TCONS_00065501      AAGGTG-ATCAAGATGGTA----AAGCCAGGCTCTGCACAGTGGTTTCTG
Chicken_TCONS_00065502      AAGGTG-ATCAAGATGGTA----AAGCCAGGCTCTGCACAGTGGTTTCTG
Chicken_TCONS_00065500      AAGGTG-ATCAAGATGGTA----AAGCCAGGCTCTGCACAGTGGTTTCTG
Chicken_TCONS_00065499      AAGGTG-ATCAAGATGGTA----AAGCCAGGCTCTGCACAGTGGTTTCTG
Chicken_TCONS_00065504      AAGGTG-ATCAAGATGGTA----AAGCCAGGCTCTGCACAGTGGTTTCTG
Chicken_TCONS_00065503      AAGGTG-ATCAAGATGGTA----AAGCCAGGCTCTGCACAGTGGTTTCTG
Pig_TCONS_00085215          CTACTG-CATAAAAT--TA----AGGCTTA--TACGGAGAGCATCTCCTG
Cattle_TCONS_00086888       AAACGGGCCTGAGGGTACAGAGAAGATTGTGTCACGGCCAGTGGCCTCAG
                                 *     *      *    *           *   **      * *

Chicken_TCONS_00065501      GTGGGAGGATGAGACAGAAAGGGC--------ACAGAGTAAA--ATAAGA
Chicken_TCONS_00065502      GTGGGAGGATGAGACAGAAAGGGC--------ACAGAGTAAA--ATAAGA
Chicken_TCONS_00065500      GTGGGAGGATGAGACAGAAAGGGC--------ACAGAGTAAA--ATAAGA
Chicken_TCONS_00065499      GTGGGAGGATGAGACAGAAAGGGC--------ACAGAGTAAA--ATAAGA
Chicken_TCONS_00065504      GTGGGAGGATGAGACAGAAAGGGC--------ACAGAGTAAA--ATAAGA
Chicken_TCONS_00065503      GTGGGAGGATGAGACAGAAAGGGC--------ACAGAGTAAA--ATAAGA
Pig_TCONS_00085215          G--GATGGGTGATTCCCTTCAGTA--------ACAGAGGAAGG-ACATAA
Cattle_TCONS_00086888       GGATCTCATCGTTTGCTTGGAGGATCAAGCTTATAAATGAAGTGATACAA
                            *         *          *          * * *  **   * *  *

Chicken_TCONS_00065501      GAGGCTCAGGTGATGTATAGAGCAACCTTTTCCCTGTGAGGACCTGTGAG
Chicken_TCONS_00065502      GAGGCTCAGGTGATGTATAGAGCAACCTTTTCCCTGTGAGGACCTGTGAG
Chicken_TCONS_00065500      GAGGCTCAGGTGATGTATAGAGCAACCTTTTCCCTGTGAGGACCTGTGAG
Chicken_TCONS_00065499      GAGGCTCAGGTGATGTATAGAGCAACCTTTTCCCTGTGAGGACCTGTGAG
Chicken_TCONS_00065504      GAGGCTCAGGTGATGTATAGAGCAACCTTTTCCCTGTGAGGACCTGTGAG
Chicken_TCONS_00065503      GAGGCTCAGGTGATGTATAGAGCAACCTTTTCCCTGTGAGGACCTGTGAG
Pig_TCONS_00085215          CATGCTCTGG-AACGAATAGG-----CTCTGTTTTAGAAGGA---ATGAG
Cattle_TCONS_00086888       CATGAGACACAGTAATCCAGCAACATACAGGTTTTGGAAATACCTATGAG
                             * *              **              *   *  *    ****

Chicken_TCONS_00065501      GACAAAGGTCTACTGTTGTTCAGTAGAGCT--GGTTGCC--TGTGGAAGG
Chicken_TCONS_00065502      GACAAAGGTCTACTGTTGTTCAGTAGAGCT--GGTTGCC--TGTGGAAGG
Chicken_TCONS_00065500      GACAAAGGTCTACTGTTGTTCAGTAGAGCT--GGTTGCC--TGTGGAAGG
Chicken_TCONS_00065499      GACAAAGGTCTACTGTTGTTCAGTAGAGCT--GGTTGCC--TGTGGAAGG
Chicken_TCONS_00065504      GACAAAGGTCTACTGTTGTTCAGTAGAGCT--GGTTGCC--TGTGGAAGG
Chicken_TCONS_00065503      GACAAAGGTCTACTGTTGTTCAGTAGAGCT--GGTTGCC--TGTGGAAGG
Pig_TCONS_00085215          GG-AAAGGTCAA-----ATTCAG-AGGGC---GTCAGCC--TGAGGAATG
Cattle_TCONS_00086888       ATAACACACTTTTTCATGCACGGAAGGGTCAAGACAGAAAATGAACCAAG
                               * *              * * ** *    *   *    **    * *

Chicken_TCONS_00065501      TGTCCAGCCTCAGTATCAGGCTGGACAAAGCCCTGAGCAACCTGGTCTGG
Chicken_TCONS_00065502      TGTCCAGCCTCAGTATCAGGCTGGACAAAGCCCTGAGCAACCTGGTCTGG
Chicken_TCONS_00065500      TGTCCAGCCTCAGTATCAGGCTGGACAAAGCCCTGAGCAACCTGGTCTGG
Chicken_TCONS_00065499      TGTCCAGCCTCAGTATCAGGCTGGACAAAGCCCTGAGCAACCTGGTCTGG
Chicken_TCONS_00065504      TGTCCAGCCTCAGTATCAGGCTGGACAAAGCCCTGAGCAACCTGGTCTGG
Chicken_TCONS_00065503      TGTCCAGCCTCAGTATCAGGCTGGACAAAGCCCTGAGCAACCTGGTCTGG
Pig_TCONS_00085215          ACTTTTGGGAGACCTCAGGGTTGCACAGCCGTCAGTGGAGCCGTGATGGG
Cattle_TCONS_00086888       TCTTTTATGTTACTTTGCAACTTACTCGAGGAAAGAGAAGAAAGCAGTGG
                              *        *         *            * * *         **

Chicken_TCONS_00065501      GAACATTGCTGGCCCTGCTTTGAGCAGGTGATGTGTACGCAGACTTTCTG
Chicken_TCONS_00065502      GAACATTGCTGGCCCTGCTTTGAGCAGGTGATGTGTACGCAGACTTTCTG
Chicken_TCONS_00065500      GAACATTGCTGGCCCTGCTTTGAGCAGGTGATGTGTACGCAGACTTTCTG
Chicken_TCONS_00065499      GAACATTGCTGGCCCTGCTTTGAGCAGGTGATGTGTACGCAGACTTTCTG
Chicken_TCONS_00065504      GAACATTGCTGGCCCTGCTTTGAGCAGGTGATGTGTACGCAGACTTTCTG
Chicken_TCONS_00065503      GAACATTGCTGGCCCTGCTTTGAGCAGGTGATGTGTACGCAGACTTTCTG
Pig_TCONS_00085215          AGTCTTTACAAGCACT--TTCGGACTCG-GCTCTTTA-GCCAATCATCTA
Cattle_TCONS_00086888       AGCAGGGAGAATCCTA--TGAGTTCATGCAAAATGATAGTTTAAAATGTT
                                        *     *  *  *  *     *    *   *   * * 

Chicken_TCONS_00065501      AGCTTGGTCCAAACAGCA-TGATCCTGTGATTCTG--TGACTGTATGACT
Chicken_TCONS_00065502      AGCTTGGTCCAAACAGCA-TGATCCTGTGATTCTG--TGACTGTATGACT
Chicken_TCONS_00065500      AGCTTGGTCCAAACAGCA-TGATCCTGTGATTCTG--TGACTGTATGACT
Chicken_TCONS_00065499      AGCTTGGTCCAAACAGCA-TGATCCTGTGATTCTG--TGACTGTATGACT
Chicken_TCONS_00065504      AGCTTGGTCCAAACAGCA-TGATCCTGTGATTCTG--TGACTGTATGACT
Chicken_TCONS_00065503      AGCTTGGTCCAAACAGCA-TGATCCTGTGATTCTG--TGACTGTATGACT
Pig_TCONS_00085215          TGCAATTTATATGAATTC-TATTTCATTCAACCTA--TAGATGTATATAA
Cattle_TCONS_00086888       TGGTTCATTCAGGAGTCAGTGATTAATTTGGTATGATTAAATTTTCAGTG
                             *     *  *        *  *    *     *   *   * *      

Chicken_TCONS_00065501      TTATATGATTATGGAAACCTACCTAAAGCCTGC-CGAGGTTCTG-GTTGA
Chicken_TCONS_00065502      TTATATGATTATGGAAACCTACCTAAAGCCTGC-CGAGGTTCTG-GTTGA
Chicken_TCONS_00065500      TTATATGATTATGGAAACCTACCTAAAGCCTGC-CGAGGTTCTG-GTTGA
Chicken_TCONS_00065499      TTATATGATTATGGAAACCTACCTAAAGCCTGC-CGAGGTTCTG-GTTGA
Chicken_TCONS_00065504      TTATATGATTATGGAAACCTACCTAAAGCCTGC-CGAGGTTCTG-GTTGA
Chicken_TCONS_00065503      TTATATGATTATGGAAACCTACCTAAAGCCTGC-CGAGGTTCTG-GTTGA
Pig_TCONS_00085215          ATA-GTTTTCATGAAGATCTTTTTACATAAAATATAAGATTTCA-AGTGA
Cattle_TCONS_00086888       AGGTCATGGAGTGGAGGGTTAAATACAGAAAGTTAGAAATTCAATAAGAA
                                       ** *    *   ** *         *  **        *

Chicken_TCONS_00065501      TTGCAGTAGCAATCTGATAGATTGGATGAGAACCAAGAGCAATGATAATT
Chicken_TCONS_00065502      TTGCAGTAGCAATCTGATAGATTGGATGAGAACCAAGAGCAATGATAATT
Chicken_TCONS_00065500      TTGCAGTAGCAATCTGATAGATTGGATGAGAACCAAGAGCAATGATAATT
Chicken_TCONS_00065499      TTGCAGTAGCAATCTGATAGATTGGATGAGAACCAAGAGCAATGATAATT
Chicken_TCONS_00065504      TTGCAGTAGCAATCTGATAGATTGGATGAGAACCAAGAGCAATGATAATT
Chicken_TCONS_00065503      TTGCAGTAGCAATCTGATAGATTGGATGAGAACCAAGAGCAATGATAATT
Pig_TCONS_00085215          GCATATGTGCTG-CTGACA-------CGAGCATCACCTCCCAGTATCTTC
Cattle_TCONS_00086888       GTCAAAATGTAGAAGCAGAGAAAATCGAATGAGCACCTACCTAAATCTTA
                                *   *       * *         *  * **    *    **  * 

Chicken_TCONS_00065501      CTTA---GTGAGAAGGGACTTGATTCAGGAT---GCTGTACCAGAACTCC
Chicken_TCONS_00065502      CTTA---GTGAGAAGGGACTTGATTCAGGAT---GCTGTACCAGAACTCC
Chicken_TCONS_00065500      CTTA---GTGAGAAGGGACTTGATTCAGGAT---GCTGTACCAGAACTCC
Chicken_TCONS_00065499      CTTA---GTGAGAAGGGACTTGATTCAGGAT---GCTGTACCAGAACTCC
Chicken_TCONS_00065504      CTTA---GTGAGAAGGGACTTGATTCAGGAT---GCTGTACCAGAACTCC
Chicken_TCONS_00065503      CTTA---GTGAGAAGGGACTTGATTCAGGAT---GCTGTACCAGAACTCC
Pig_TCONS_00085215          TGAA---AGGAGAGAAAACACATCATACGCCC--ACTATGCCAACCTT--
Cattle_TCONS_00086888       AGAATCAGTGGAAATAGATGTCTCTATCTTCCAGATCCTACCCATTCTTC
                               *     *  *    *                    * **     *  

Chicken_TCONS_00065501      AAAAACTTGCTGAAGCAAATTTTCCAAACAAGTCAGAAAAAGAATGTTTA
Chicken_TCONS_00065502      AAAAACTTGCTGAAGCAAATTTTCCAAACAAGTCAGAAAAAGAATGTTTA
Chicken_TCONS_00065500      AAAAACTTGCTGAAGCAAATTTTCCAAACAAGTCAGAAAAAGAATGTTTA
Chicken_TCONS_00065499      AAAAACTTGCTGAAGCAAATTTTCCAAACAAGTCAGAAAAAGAATGTTTA
Chicken_TCONS_00065504      AAAAACTTGCTGAAGCAAATTTTCCAAACAAGTCAGAAAAAGAATGTTTA
Chicken_TCONS_00065503      AAAAACTTGCTGAAGCAAATTTTCCAAACAAGTCAGAAAAAGAATGTTTA
Pig_TCONS_00085215          --------------------------------------------------
Cattle_TCONS_00086888       CAGACCCACCTCAAATGACATATCCTCTGTTAGATTTCCTGATGCTTCCA
                                                                              

Chicken_TCONS_00065501      TTTGGCAAAGTTTACTGAGTGTGTCAAATTGATGTGTGTGTTATGACTGC
Chicken_TCONS_00065502      TTTGGCAAAGTTTACTGAGTGTGTCAAATTGATGTGTGTGTTATGACTGC
Chicken_TCONS_00065500      TTTGGCAAAGTTTACTGAGTGTGTCAAATTGATGTGTGTGTTATGACTGC
Chicken_TCONS_00065499      TTTGGCAAAGTTTACTGAGTGTGTCAAATTGATGTGTGTGTTATGACTGC
Chicken_TCONS_00065504      TTTGGCAAAGTTTACTGAGTGTGTCAAATTGATGTGTGTGTTATGACTGC
Chicken_TCONS_00065503      TTTGGCAAAGTTTACTGAGTGTGTCAAATTGATGTGTGTGTTATGACTGC
Pig_TCONS_00085215          --------------------------------------------------
Cattle_TCONS_00086888       GTTGGCTAAGATACCTTCTTCCTTTGAACCC-TTCATACCCTCTGTGAGT
                                                                              

Chicken_TCONS_00065501      ACAATTAGAATAACGCACGCACTAACAAATAGAGATATGCATCTGGCACA
Chicken_TCONS_00065502      ACAATTAGAATAACGCACGCACTAACAAATAGAGATATGCATCTGGCACA
Chicken_TCONS_00065500      ACAATTAGAATAACGCACGCACTAACAAATAGAGATATGCATCTGGCACA
Chicken_TCONS_00065499      ACAATTAGAATAACGCACGCACTAACAAATAGAGATATGCATCTGGCACA
Chicken_TCONS_00065504      ACAATTAGAATAACGCACGCACTAACAAATAGAGATATGCATCTGGCACA
Chicken_TCONS_00065503      ACAATTAGAATAACGCACGCACTAACAAATAGAGATATGCATCTGGCACA
Pig_TCONS_00085215          --------------------------------------------------
Cattle_TCONS_00086888       GTTTTGCTTGGAGTTCTTATTATATTCTGGCCAGCTGTGTGATTAACTGT
                                                                              

Chicken_TCONS_00065501      TTCCTCTCTAGAGAACATGCTATTAAATATTGCTTTCTTTCTGTAACATG
Chicken_TCONS_00065502      TTCCTCTCTAGAGAACATGCTATTAAATATTGCTTTCTTTCTGTAACATG
Chicken_TCONS_00065500      TTCCTCTCTAGAGAACATGCTATTAAATATTGCTTTCTTTCTGTAACATG
Chicken_TCONS_00065499      TTCCTCTCTAGAGAACATGCTATTAAATATTGCTTTCTTTCTGTAACATG
Chicken_TCONS_00065504      TTCCTCTCTAGAGAACATGCTATTAAATATTGCTTTCTTTCTGTAACATG
Chicken_TCONS_00065503      TTCCTCTCTAGAGAACATGCTATTAAATATTGCTTTCTTTCTGTAACATG
Pig_TCONS_00085215          --------------------------------------------------
Cattle_TCONS_00086888       GCATGTTTCTGCATCTTATCCCCCTTCCTGTGGCTTATCTTTCTAGCACA
                                                                              

Chicken_TCONS_00065501      TTTTTCCTAAACTATTTCAAAACTTCTTTATCTGTTCCCAGAACAACAGA
Chicken_TCONS_00065502      TTTTTCCTAAACTATTTCAAAACTTCTTTATCTGTTCCCAGAACAACAGA
Chicken_TCONS_00065500      TTTTTCCTAAACTATTTCAAAACTTCTTTATCTGTTCCCAGAACAACAGA
Chicken_TCONS_00065499      TTTTTCCTAAACTATTTCAAAACTTCTTTATCTGTTCCCAGAACAACAGA
Chicken_TCONS_00065504      TTTTTCCTAAACTATTTCAAAACTTCTTTATCTGTTCCCAGAACAACAGA
Chicken_TCONS_00065503      TTTTTCCTAAACTATTTCAAAACTTCTTTATCTGTTCCCAGAACAACAGA
Pig_TCONS_00085215          --------------------------------------------------
Cattle_TCONS_00086888       GTGCCGCGTGCGTCGAATGTCCCCAGGTCACCCGGCTCCTCGTCTTTGGC
                                                                              

Chicken_TCONS_00065501      TTCCTTAAAAAGTGAGATCTGATTTTGCAATTGTCATGGTACAAAAGCAC
Chicken_TCONS_00065502      TTCCTTAAAAAGTGAGATCTGATTTTGCAATTGTCATGGTACAAAAGCAC
Chicken_TCONS_00065500      TTCCTTAAAAAGTGAGATCTGATTTTGCAATTGTCATGGTACAAAAGCAC
Chicken_TCONS_00065499      TTCCTTAAAAAGTGAGATCTGATTTTGCAATTGTCATGGTACAAAAGCAC
Chicken_TCONS_00065504      TTCCTTAAAAAGTGAGATCTGATTTTGCAATTGTCATGGTACAAAAGCAC
Chicken_TCONS_00065503      TTCCTTAAAAAGTGAGATCTGATTTTGCAATTGTCATGGTACAAAAGCAC
Pig_TCONS_00085215          --------------------------------------------------
Cattle_TCONS_00086888       CGCCTTCAGCCA--------------------------------------
                                                                              

Chicken_TCONS_00065501      TTCAAATTCATATTATTACCGTTGAAGTTGTGAGAAATCTTTAGCTTCTA
Chicken_TCONS_00065502      TTCAAATTCATATTATTACCGTTGAAGTTGTGAGAAATCTTTAGCTTCTA
Chicken_TCONS_00065500      TTCAAATTCATATTATTACCGTTGAAGTTGTGAGAAATCTTTAGCTTCTA
Chicken_TCONS_00065499      TTCAAATTCATATTATTACCGTTGAAGTTGTGAGAAATCTTTAGCTTCTA
Chicken_TCONS_00065504      TTCAAATTCATATTATTACCGTTGAAGTTGTGAGAAATCTTTAGCTTCTA
Chicken_TCONS_00065503      TTCAAATTCATATTATTACCGTTGAAGTTGTGAGAAATCTTTAGCTTCTA
Pig_TCONS_00085215          --------------------------------------------------
Cattle_TCONS_00086888       --------------------------------------------------
                                                                              

Chicken_TCONS_00065501      ATCTGTAAGTCAAATAAACACACCCTGATTTAAGATGTAATGCTGATCCT
Chicken_TCONS_00065502      ATCTGTAAGTCAAATAAACACACCCTGATTTAAGATGTAATGCTGATCCT
Chicken_TCONS_00065500      ATCTGTAAGTCAAATAAACACACCCTGATTTAAGATGTAATGCTGATCCT
Chicken_TCONS_00065499      ATCTGTAAGTCAAATAAACACACCCTGATTTAAGATGTAATGCTGATCCT
Chicken_TCONS_00065504      ATCTGTAAGTCAAATAAACACACCCTGATTTAAGATGTAATGCTGATCCT
Chicken_TCONS_00065503      ATCTGTAAGTCAAATAAACACACCCTGATTTAAGATGTAATGCTGATCCT
Pig_TCONS_00085215          --------------------------------------------------
Cattle_TCONS_00086888       --------------------------------------------------
                                                                              

Chicken_TCONS_00065501      TAAGGCTGGCTGCAGGCACAGGTGGTTCTAGTGACTGGGGAGTTACAAGC
Chicken_TCONS_00065502      TAAGGCTGGCTGCAGGCACAGGTGGTTCTAGTGACTGGGGAGTTACAAGC
Chicken_TCONS_00065500      TAAGGCTGGCTGCAGGCACAGGTGGTTCTAGTGACTGGGGAGTTACAAGC
Chicken_TCONS_00065499      TAAGGCTGGCTGCAGGCACAGGTGGTTCTAGTGACTGGGGAGTTACAAGC
Chicken_TCONS_00065504      TAAGGCTGGCTGCAGGCACAGGTGGTTCTAGTGACTGGGGAGTTACAAGC
Chicken_TCONS_00065503      TAAGGCTGGCTGCAGGCACAGGTGGTTCTAGTGACTGGGGAGTTACAAGC
Pig_TCONS_00085215          --------------------------------------------------
Cattle_TCONS_00086888       --------------------------------------------------
                                                                              

Chicken_TCONS_00065501      AAGCTGTATGCTATAGGCAGGGAGAAAAGTAGGGGTGGAGTGTTAGGGAG
Chicken_TCONS_00065502      AAGCTGTATGCTATAGGCAGGGAGAAAAGTAGGGGTGGAGTGTTAGGGAG
Chicken_TCONS_00065500      AAGCTGTATGCTATAGGCAGGGAGAAAAGTAGGGGTGGAGTGTTAGGGAG
Chicken_TCONS_00065499      AAGCTGTATGCTATAGGCAGGGAGAAAAGTAGGGGTGGAGTGTTAGGGAG
Chicken_TCONS_00065504      AAGCTGTATGCTATAGGCAGGGAGAAAAGTAGGGGTGGAGTGTTAGGGAG
Chicken_TCONS_00065503      AAGCTGTATGCTATAGGCAGGGAGAAAAGTAGGGGTGGAGTGTTAGGGAG
Pig_TCONS_00085215          --------------------------------------------------
Cattle_TCONS_00086888       --------------------------------------------------
                                                                              

Chicken_TCONS_00065501      ACGTTTTAAGTAAATGGGAGTTTGTTGGAGGTGAACAAATTTACAGGACT
Chicken_TCONS_00065502      ACGTTTTAAGTAAATGGGAGTTTGTTGGAGGTGAACAAATTTACAGGACT
Chicken_TCONS_00065500      ACGTTTTAAGTAAATGGGAGTTTGTTGGAGGTGAACAAATTTACAGGACT
Chicken_TCONS_00065499      ACGTTTTAAGTAAATGGGAGTTTGTTGGAGGTGAACAAATTTACAGGACT
Chicken_TCONS_00065504      ACGTTTTAAGTAAATGGGAGTTTGTTGGAGGTGAACAAATTTACAGGACT
Chicken_TCONS_00065503      ACGTTTTAAGTAAATGGGAGTTTGTTGGAGGTGAACAAATTTACAGGACT
Pig_TCONS_00085215          --------------------------------------------------
Cattle_TCONS_00086888       --------------------------------------------------
                                                                              

Chicken_TCONS_00065501      AGGAGGAAGATAATGATAATCTGACCTTCTAGGGCAGGAAATCTGAAAAG
Chicken_TCONS_00065502      AGGAGGAAGATAATGATAATCTGACCTTCTAGGGCAGGAAATCTGAAAAG
Chicken_TCONS_00065500      AGGAGGAAGATAATGATAATCTGACCTTCTAGGGCAGGAAATCTGAAAAG
Chicken_TCONS_00065499      AGGAGGAAGATAATGATAATCTGACCTTCTAGGGCAGGAAATCTGAAAAG
Chicken_TCONS_00065504      AGGAGGAAGATAATGATAATCTGACCTTCTAGGGCAGGAAATCTGAAAAG
Chicken_TCONS_00065503      AGGAGGAAGATAATGATAATCTGACCTTCTAGGGCAGGAAATCTGAAAAG
Pig_TCONS_00085215          --------------------------------------------------
Cattle_TCONS_00086888       --------------------------------------------------
                                                                              

Chicken_TCONS_00065501      GTAAAGTTTATGTGATGAAAGTATCTAGGAATGAGGGGAAACACTTTCAA
Chicken_TCONS_00065502      GTAAAGTTTATGTGATGAAAGTATCTAGGAATGAGGGGAAACACTTTCAA
Chicken_TCONS_00065500      GTAAAGTTTATGTGATGAAAGTATCTAGGAATGAGGGGAAACACTTTCAA
Chicken_TCONS_00065499      GTAAAGTTTATGTGATGAAAGTATCTAGGAATGAGGGGAAACACTTTCAA
Chicken_TCONS_00065504      GTAAAGTTTATGTGATGAAAGTATCTAGGAATGAGGGGAAACACTTTCAA
Chicken_TCONS_00065503      GTAAAGTTTATGTGATGAAAGTATCTAGGAATGAGGGGAAACACTTTCAA
Pig_TCONS_00085215          --------------------------------------------------
Cattle_TCONS_00086888       --------------------------------------------------
                                                                              

Chicken_TCONS_00065501      AATGCTATTGGAAAGGCTTAGGAAACCTTCTGAGAGAGCATCGTGGTGCT
Chicken_TCONS_00065502      AATGCTATTGGAAAGGCTTAGGAAACCTTCTGAGAGAGCATCGTGGTGCT
Chicken_TCONS_00065500      AATGCTATTGGAAAGGCTTAGGAAACCTTCTGAGAGAGCATCGTGGTGCT
Chicken_TCONS_00065499      AATGCTATTGGAAAGGCTTAGGAAACCTTCTGAGAGAGCATCGTGGTGCT
Chicken_TCONS_00065504      AATGCTATTGGAAAGGCTTAGGAAACCTTCTGAGAGAGCATCGTGGTGCT
Chicken_TCONS_00065503      AATGCTATTGGAAAGGCTTAGGAAACCTTCTGAGAGAGCATCGTGGTGCT
Pig_TCONS_00085215          --------------------------------------------------
Cattle_TCONS_00086888       --------------------------------------------------
                                                                              

Chicken_TCONS_00065501      AGGAAATGGGATGAAGCCTCCTGCTTCTTTTAGTTTATGTGCTAGAATTT
Chicken_TCONS_00065502      AGGAAATGGGATGAAGCCTCCTGCTTCTTTTAGTTTATGTGCTAGAATTT
Chicken_TCONS_00065500      AGGAAATGGGATGAAGCCTCCTGCTTCTTTTAGTTTATGTGCTAGAATTT
Chicken_TCONS_00065499      AGGAAATGGGATGAAGCCTCCTGCTTCTTTTAGTTTATGTGCTAGAATTT
Chicken_TCONS_00065504      AGGAAATGGGATGAAGCCTCCTGCTTCTTTTAGTTTATGTGCTAGAATTT
Chicken_TCONS_00065503      AGGAAATGGGATGAAGCCTCCTGCTTCTTTTAGTTTATGTGCTAGAATTT
Pig_TCONS_00085215          --------------------------------------------------
Cattle_TCONS_00086888       --------------------------------------------------
                                                                              

Chicken_TCONS_00065501      TGCCTATAGAAATGGCTTTAGTGATTTGGAGTGGTGCAAACTAGGCCTGG
Chicken_TCONS_00065502      TGCCTATAGAAATGGCTTTAGTGATTTGGAGTGGTGCAAACTAGGCCTGG
Chicken_TCONS_00065500      TGCCTATAGAAATGGCTTTAGTGATTTGGAGTGGTGCAAACTAGGCCTGG
Chicken_TCONS_00065499      TGCCTATAGAAATGGCTTTAGTGATTTGGAGTGGTGCAAACTAGGCCTGG
Chicken_TCONS_00065504      TGCCTATAGAAATGGCTTTAGTGATTTGGAGTGGTGCAAACTAGGCCTGG
Chicken_TCONS_00065503      TGCCTATAGAAATGGCTTTAGTGATTTGGAGTGGTGCAAACTAGGCCTGG
Pig_TCONS_00085215          --------------------------------------------------
Cattle_TCONS_00086888       --------------------------------------------------
                                                                              

Chicken_TCONS_00065501      TTTAGGTCAGCTTGTTGGAGGCTGGGGGGTGTTATTTAGCCTCTGGCTGC
Chicken_TCONS_00065502      TTTAGGTCAGCTTGTTGGAGGCTGGGGGGTGTTATTTAGCCTCTGGCTGC
Chicken_TCONS_00065500      TTTAGGTCAGCTTGTTGGAGGCTGGGGGGTGTTATTTAGCCTCTGGCTGC
Chicken_TCONS_00065499      TTTAGGTCAGCTTGTTGGAGGCTGGGGGGTGTTATTTAGCCTCTGGCTGC
Chicken_TCONS_00065504      TTTAGGTCAGCTTGTTGGAGGCTGGGGGGTGTTATTTAGCCTCTGGCTGC
Chicken_TCONS_00065503      TTTAGGTCAGCTTGTTGGAGGCTGGGGGGTGTTATTTAGCCTCTGGCTGC
Pig_TCONS_00085215          --------------------------------------------------
Cattle_TCONS_00086888       --------------------------------------------------
                                                                              

Chicken_TCONS_00065501      ACTGGAGTTGCTGGCCTGGGAGACACAGGTGTGGGGGAGGTTTGAGCTAC
Chicken_TCONS_00065502      ACTGGAGTTGCTGGCCTGGGAGACACAGGTGTGGGGGAGGTTTGAGCTAC
Chicken_TCONS_00065500      ACTGGAGTTGCTGGCCTGGGAGACACAGGTGTGGGGGAGGTTTGAGCTAC
Chicken_TCONS_00065499      ACTGGAGTTGCTGGCCTGGGAGACACAGGTGTGGGGGAGGTTTGAGCTAC
Chicken_TCONS_00065504      ACTGGAGTTGCTGGCCTGGGAGACACAGGTGTGGGGGAGGTTTGAGCTAC
Chicken_TCONS_00065503      ACTGGAGTTGCTGGCCTGGGAGACACAGGTGTGGGGGAGGTTTGAGCTAC
Pig_TCONS_00085215          --------------------------------------------------
Cattle_TCONS_00086888       --------------------------------------------------
                                                                              

Chicken_TCONS_00065501      ATCGTTCTTTCTCTTTTGAAGCCATCTTTTTACAAAAATTTCTTAATTAT
Chicken_TCONS_00065502      ATCGTTCTTTCTCTTTTGAAGCCATCTTTTTACAAAAATTTCTTAATTAT
Chicken_TCONS_00065500      ATCGTTCTTTCTCTTTTGAAGCCATCTTTTTACAAAAATTTCTTAATTAT
Chicken_TCONS_00065499      ATCGTTCTTTCTCTTTTGAAGCCATCTTTTTACAAAAATTTCTTAATTAT
Chicken_TCONS_00065504      ATCGTTCTTTCTCTTTTGAAGCCATCTTTTTACAAAAATTTCTTAATTAT
Chicken_TCONS_00065503      ATCGTTCTTTCTCTTTTGAAGCCATCTTTTTACAAAAATTTCTTAATTAT
Pig_TCONS_00085215          --------------------------------------------------
Cattle_TCONS_00086888       --------------------------------------------------
                                                                              

Chicken_TCONS_00065501      TTCAGAAAGGTTCTCACTGTTGCTGTTGCAAGGATATTGGCAAAGTAACT
Chicken_TCONS_00065502      TTCAGAAAGGTTCTCACTGTTGCTGTTGCAAGGATATTGGCAAAGTAACT
Chicken_TCONS_00065500      TTCAGAAAGGTTCTCACTGTTGCTGTTGCAAGGATATTGGCAAAGTAACT
Chicken_TCONS_00065499      TTCAGAAAGGTTCTCACTGTTGCTGTTGCAAGGATATTGGCAAAGTAACT
Chicken_TCONS_00065504      TTCAGAAAGGTTCTCACTGTTGCTGTTGCAAGGATATTGGCAAAGTAACT
Chicken_TCONS_00065503      TTCAGAAAGGTTCTCACTGTTGCTGTTGCAAGGATATTGGCAAAGTAACT
Pig_TCONS_00085215          --------------------------------------------------
Cattle_TCONS_00086888       --------------------------------------------------
                                                                              

Chicken_TCONS_00065501      TTTCTGCATCAGACTCCTGCACTCAGGAAGTGACAATCCATTTGAGAGAT
Chicken_TCONS_00065502      TTTCTGCATCAGACTCCTGCACTCAGGAAGTGACAATCCATTTGAGAGAT
Chicken_TCONS_00065500      TTTCTGCATCAGACTCCTGCACTCAGGAAGTGACAATCCATTTGAGAGAT
Chicken_TCONS_00065499      TTTCTGCATCAGACTCCTGCACTCAGGAAGTGACAATCCATTTGAGAGAT
Chicken_TCONS_00065504      TTTCTGCATCAGACTCCTGCACTCAGGAAGTGACAATCCATTTGAGAGAT
Chicken_TCONS_00065503      TTTCTGCATCAGACTCCTGCACTCAGGAAGTGACAATCCATTTGAGAGAT
Pig_TCONS_00085215          --------------------------------------------------
Cattle_TCONS_00086888       --------------------------------------------------
                                                                              

Chicken_TCONS_00065501      CTGATGAGAAGGAAGGAGAATGGTTAGAAGTCCAGAAGACACATCAGAAC
Chicken_TCONS_00065502      CTGATGAGAAGGAAGGAGAATGGTTAGAAGTCCAGAAGACACATCAGAAC
Chicken_TCONS_00065500      CTGATGAGAAGGAAGGAGAATGGTTAGAAGTCCAGAAGACACATCAGAAC
Chicken_TCONS_00065499      CTGATGAGAAGGAAGGAGAATGGTTAGAAGTCCAGAAGACACATCAGAAC
Chicken_TCONS_00065504      CTGATGAGAAGGAAGGAGAATGGTTAGAAGTCCAGAAGACACATCAGAAC
Chicken_TCONS_00065503      CTGATGAGAAGGAAGGAGAATGGTTAGAAGTCCAGAAGACACATCAGAAC
Pig_TCONS_00085215          --------------------------------------------------
Cattle_TCONS_00086888       --------------------------------------------------
                                                                              

Chicken_TCONS_00065501      TGGGGATATAGGTATGAACTCTGAGGAGAGACAAATTCCCACTTGATTTC
Chicken_TCONS_00065502      TGGGGATATAGGTATGAACTCTGAGGAGAGACAAATTCCCACTTGATTTC
Chicken_TCONS_00065500      TGGGGATATAGGTATGAACTCTGAGGAGAGACAAATTCCCACTTGATTTC
Chicken_TCONS_00065499      TGGGGATATAGGTATGAACTCTGAGGAGAGACAAATTCCCACTTGATTTC
Chicken_TCONS_00065504      TGGGGATATAGGTATGAACTCTGAGGAGAGACAAATTCCCACTTGATTTC
Chicken_TCONS_00065503      TGGGGATATAGGTATGAACTCTGAGGAGAGACAAA---------------
Pig_TCONS_00085215          --------------------------------------------------
Cattle_TCONS_00086888       --------------------------------------------------
                                                                              

Chicken_TCONS_00065501      TGTGTTATGAAATCCAGTCTATTCAAGAGAATTCCACAATGCAGACAGCA
Chicken_TCONS_00065502      TGTGTTATGAAATCCAGTCTATTCAAGAGAATTCCACAATGCAGACAGCA
Chicken_TCONS_00065500      TGTGTTATGAAATCCAGTCTATTCAAGAGAATTCCACAATGCAGACAGCA
Chicken_TCONS_00065499      TGTGTTATGAAATCCAGTCTATTCAAGAGAATTCCACAATGCAGACAGCA
Chicken_TCONS_00065504      TGTGTTATGAAATCCAGTCTATTCAAGAGAATTCCACAATGCAGACAGCA
Chicken_TCONS_00065503      --------------------------------------------------
Pig_TCONS_00085215          --------------------------------------------------
Cattle_TCONS_00086888       --------------------------------------------------
                                                                              

Chicken_TCONS_00065501      TGCTAGAAATGTACTTCCACTGCAAATACCATGGCTTCAAGAAAAAAGCA
Chicken_TCONS_00065502      TGCTAGAAATGTACTTCCACTGCAAATACCATGGCTTCAAGAAAAAAGCA
Chicken_TCONS_00065500      TGCTAGAAATGTACTTCCACTGCAAATACCATGGCTTCAAGAAAAAAGCA
Chicken_TCONS_00065499      TGCTAGAAATGTACTTCCACTGCAAATACCATGGCTTCAAGAAAAAAGCA
Chicken_TCONS_00065504      TGCTAGAAATGTACTTCCACTGCAAATACCATGGCTTCAAGAAAAAAGCA
Chicken_TCONS_00065503      -----------------------------------------------GCA
Pig_TCONS_00085215          --------------------------------------------------
Cattle_TCONS_00086888       --------------------------------------------------
                                                                              

Chicken_TCONS_00065501      CAACTTGAATCATGCTATCTGCTTTACATCCATGCATTATTGTTGCCACA
Chicken_TCONS_00065502      CAACTTGAATCATGCTATCTGCTTTACATCCATGCATTATTGTTGCCACA
Chicken_TCONS_00065500      CAACTTGAATCATGCTATCTGCTTTACATCCATGCATTATTGTTGCCACA
Chicken_TCONS_00065499      CAACTTGAATCATGCTATCTGCTTTACATCCATGCATTATTGTTGCCACA
Chicken_TCONS_00065504      CAACTTGAATCATGCTATCTGCTTTACATCCATGCATTATTGTTGCCACA
Chicken_TCONS_00065503      CAACTTGAATCATGCTATCTGCTTTACATCCATGCATTATTGTTGCCACA
Pig_TCONS_00085215          --------------------------------------------------
Cattle_TCONS_00086888       --------------------------------------------------
                                                                              

Chicken_TCONS_00065501      AGATCAGAAGAGATGCAGAAGCCATCAGCCCAGGACAA------------
Chicken_TCONS_00065502      AGATCAGAAGAGATGCAGAAGCCATCAGCCCAGGACAAGATAAGGAGAAG
Chicken_TCONS_00065500      AGATCAGAAGAGATGCAGAAGCCATCAGCCCAGGACAAGATAAGGAGAAG
Chicken_TCONS_00065499      AGATCAGAAGAGATGCAGAAGCCATCAGCCCAGGACAAG-----------
Chicken_TCONS_00065504      AGATCAGAAGAGATGCAGAAGCCATCAGCCCAGGACAA------------
Chicken_TCONS_00065503      AGATCAGAAGAGATGCAGAAGCCATCAGCCCAGGACAA------------
Pig_TCONS_00085215          --------------------------------------------------
Cattle_TCONS_00086888       --------------------------------------------------
                                                                              

Chicken_TCONS_00065501      --------------------------------------------------
Chicken_TCONS_00065502      GCTTTTAGAGCAGAGAAAGAGTACAGTGGTCATCAAGAATTCTGATAATG
Chicken_TCONS_00065500      GCTTTTAGAGCAGAGAAAGAGTACAGTGGTCATCAAGAATTCTGATAATG
Chicken_TCONS_00065499      --------------------------------------------------
Chicken_TCONS_00065504      --------------------------------------------------
Chicken_TCONS_00065503      --------------------------------------------------
Pig_TCONS_00085215          --------------------------------------------------
Cattle_TCONS_00086888       --------------------------------------------------
                                                                              

Chicken_TCONS_00065501      --------------------------------------------------
Chicken_TCONS_00065502      CCAGTTGAAGAGCATCCAATGGCAATTAAGTTATAACCCATTGACTGCCC
Chicken_TCONS_00065500      CCAGTTGAAGAGCATCCAATGGCAATTAAGTTATAACCCATTGACTGCCC
Chicken_TCONS_00065499      ------------------------------TTATAACCCATTGACTGCCC
Chicken_TCONS_00065504      --------------------------------------------------
Chicken_TCONS_00065503      --------------------------------------------------
Pig_TCONS_00085215          --------------------------------------------------
Cattle_TCONS_00086888       --------------------------------------------------
                                                                              

Chicken_TCONS_00065501      --------------------------------------------------
Chicken_TCONS_00065502      CCTACAGAAGAGGACCAGACTCAAACTATATAATTCAGGGATCCTGTCTG
Chicken_TCONS_00065500      CCTACAGAAGAGGACCAGACTCAAACTATATAATTCAGGGATCCTGTCTG
Chicken_TCONS_00065499      CCTACAGAAGAGGACCAGACTCAAACTATATAATTCAGGGATCCTGTCTG
Chicken_TCONS_00065504      --------------------------------------------------
Chicken_TCONS_00065503      --------------------------------------------------
Pig_TCONS_00085215          --------------------------------------------------
Cattle_TCONS_00086888       --------------------------------------------------
                                                                              

Chicken_TCONS_00065501      ----------------TTGTTACGGTGTCCTAGGAAGATCTGGTACCAAG
Chicken_TCONS_00065502      GCAGCCTGCATTTCTGTTGTTACGGTGTCCTAGGAAGATCTGGTACCAAG
Chicken_TCONS_00065500      GCAGCCTGCATTTCTGTTGTTACGGTGTCCTAGGAAGATCTGGTACCAAG
Chicken_TCONS_00065499      GCAGCCTGCATTTCTGTTGTTACGGTGTCCTAGGAAGATCTGGTACCAAG
Chicken_TCONS_00065504      ----------------TTGTTACGGTGTCCTAGGAAGATCTGGTACCAAG
Chicken_TCONS_00065503      ----------------TTGTTACGGTGTCCTAGGAAGATCTGGTACCAAG
Pig_TCONS_00085215          --------------------------------------------------
Cattle_TCONS_00086888       --------------------------------------------------
                                                                              

Chicken_TCONS_00065501      AGAAGAACATATGAAGCAGAACTGCTTTCCCTTCTTTTCCTCCCTGCAAG
Chicken_TCONS_00065502      AGAAGAACATATGAAGCAGAACTGCTTTCCCTTCTTTTCCTCCCTGCAAG
Chicken_TCONS_00065500      AGAAGAACATATGAAGCAGAACTGCTTTCCCTTCTTTTCCTCCCTGCAAG
Chicken_TCONS_00065499      AGAAGAACATATGAAGCAGAACTGCTTTCCCTTCTTTTCCTCCCTGCAAG
Chicken_TCONS_00065504      AGAAGAACATATGAAGCAGAACTGCTTTCCCTTCTTTTCCTCCCTGCAAG
Chicken_TCONS_00065503      AGAAGAACATATGAAGCAGAACTGCTTTCCCTTCTTTTCCTCCCTGCAAG
Pig_TCONS_00085215          --------------------------------------------------
Cattle_TCONS_00086888       --------------------------------------------------
                                                                              

Chicken_TCONS_00065501      ATGCTGAGTGAAGAGGCCACCAGTTGAAAATTCATCTGAAACGTGACTTC
Chicken_TCONS_00065502      ATGCTGAGTGAAGAGGCCACCAGTTGAAAATTCATCTGAAACGTGACTTC
Chicken_TCONS_00065500      ATGCTGAGTGAAGAGGCCACCAGTTGAAAATTCATCTGAAACGTGACTTC
Chicken_TCONS_00065499      ATGCTGAGTGAAGAGGCCACCAGTTGAAAATTCATCTGAAACGTGACTTC
Chicken_TCONS_00065504      ATGCTGAGTGAAGAGGCCACCAGTTGAAAATTCATCTGAAACGTGACTTC
Chicken_TCONS_00065503      ATGCTGAGTGAAGAGGCCACCAGTTGAAAATTCATCTGAAACGTGACTTC
Pig_TCONS_00085215          --------------------------------------------------
Cattle_TCONS_00086888       --------------------------------------------------
                                                                              

Chicken_TCONS_00065501      AGCAGTGCAAATGCTCAACTT-----------------------------
Chicken_TCONS_00065502      AGCAGTGCAAATGCTCAACTTCACAATGTACTAAGCCAACTGAACCATAA
Chicken_TCONS_00065500      AGCAGTGCAAATGCTCAACTT-----------------------------
Chicken_TCONS_00065499      AGCAGTGCAAATGCTCAACTT-----------------------------
Chicken_TCONS_00065504      AGCAGTGCAAATGCTCAACTT-----------------------------
Chicken_TCONS_00065503      AGCAGTGCAAATGCTCAACTT-----------------------------
Pig_TCONS_00085215          --------------------------------------------------
Cattle_TCONS_00086888       --------------------------------------------------
                                                                              

Chicken_TCONS_00065501      ------ATTTTGTGTCAGCAGCATGTGGAATTTCCTTCGGTCACTTAATG
Chicken_TCONS_00065502      GTCTTAATTTTGTGTCAGCAGCATGTGGAATTTCCTTCGGTCACTTAATG
Chicken_TCONS_00065500      ------ATTTTGTGTCAGCAGCATGTGGAATTTCCTTCGGTCACTTAATG
Chicken_TCONS_00065499      ------ATTTTGTGTCAGCAGCATGTGGAATTTCCTTCGGTCACTTAATG
Chicken_TCONS_00065504      ------ATTTTGTGTCAGCAGCATGTGGAATTTCCTTCGGTCACTTAATG
Chicken_TCONS_00065503      ------ATTTTGTGTCAGCAGCATGTGGAATTTCCTTCGGTCACTTAATG
Pig_TCONS_00085215          --------------------------------------------------
Cattle_TCONS_00086888       --------------------------------------------------
                                                                              

Chicken_TCONS_00065501      TCATCATATCGTATAGGCAACAGCACTCGGGACAGCACAGCAGCGCTGCT
Chicken_TCONS_00065502      TCATCATATCGTATAGGCAACAGCACTCGGGACAGCACAGCAGCGCTGCT
Chicken_TCONS_00065500      TCATCATATCGTATAGGCAACAGCACTCGGGACAGCACAGCAGCGCTGCT
Chicken_TCONS_00065499      TCATCATATCGTATAGGCAACAGCACTCGGGACAGCACAGCAGCGCTGCT
Chicken_TCONS_00065504      TCATCATATCGTATAGGCAACAGCACTCGGGACAGCACAGCAGCGCTGCT
Chicken_TCONS_00065503      TCATCATATCGTATAGGCAACAGCACTCGGGACAGCACAGCAGCGCTGCT
Pig_TCONS_00085215          --------------------------------------------------
Cattle_TCONS_00086888       --------------------------------------------------
                                                                              

Chicken_TCONS_00065501      TTATGGCTGCAACGAGGGGAACAAAAAAGACCTTTCAGTCCAGCTCTGTG
Chicken_TCONS_00065502      TTATGGCTGCAACGAGGGGAACAAAAAAGACCTTTCAGTCCAGCTCTGTG
Chicken_TCONS_00065500      TTATGGCTGCAACGAGGGGAACAAAAAAGACCTTTCAGTCCAGCTCTGTG
Chicken_TCONS_00065499      TTATGGCTGCAACGAGGGGAACAAAAAAGACCTTTCAGTCCAGCTCTGTG
Chicken_TCONS_00065504      TTATGGCTGCAACGAGGGGAACAAAAAAGACCTTTCAGTCCAGCTCTGTG
Chicken_TCONS_00065503      TTATGGCTGCAACGAGGGGAACAAAAAAGACCTTTCAGTCCAGCTCTGTG
Pig_TCONS_00085215          --------------------------------------------------
Cattle_TCONS_00086888       --------------------------------------------------
                                                                              

Chicken_TCONS_00065501      TTCTGAATGTTATTCAGTCCACTGGAAATCATCTCCCCAAGAGATCTATA
Chicken_TCONS_00065502      TTCTGAATGTTATTCAGTCCACTGGAAATCATCTCCCCAAGAGATCTATA
Chicken_TCONS_00065500      TTCTGAATGTTATTCAGTCCACTGGAAATCATCTCCCCAAGAGATCTATA
Chicken_TCONS_00065499      TTCTGAATGTTATTCAGTCCACTGGAAATCATCTCCCCAAGAGATCTATA
Chicken_TCONS_00065504      TTCTGAATGTTATTCAGTCCACTGGAAATCATCTCCCCAAGAGATCTATA
Chicken_TCONS_00065503      TTCTGAATGTTATTCAGTCCACTGGAAATCATCTCCCCAAGAGATCTATA
Pig_TCONS_00085215          --------------------------------------------------
Cattle_TCONS_00086888       --------------------------------------------------
                                                                              

Chicken_TCONS_00065501      CTTCACCTCAGTAAGGTTGAGTTAGCCTTCAAAAATACACAGAAGGAAAT
Chicken_TCONS_00065502      CTTCACCTCAGTAAGGTTGAGTTAGCCTTCAAAAATACACAGAAGGAAAT
Chicken_TCONS_00065500      CTTCACCTCAGTAAGGTTGAGTTAGCCTTCAAAAATACACAGAAGGAAAT
Chicken_TCONS_00065499      CTTCACCTCAGTAAGGTTGAGTTAGCCTTCAAAAATACACAGAAGGAAAT
Chicken_TCONS_00065504      CTTCACCTCAGTAAGGTTGAGTTAGCCTTCAAAAATACACAGAAGGAAAT
Chicken_TCONS_00065503      CTTCACCTCAGTAAGGTTGAGTTAGCCTTCAAAAATACACAGAAGGAAAT
Pig_TCONS_00085215          --------------------------------------------------
Cattle_TCONS_00086888       --------------------------------------------------
                                                                              

Chicken_TCONS_00065501      AAAAGCCTCAGAGAGGTAGCAAATCCAGCTAAGCCACAAATGAGTCAACA
Chicken_TCONS_00065502      AAAAGCCTCAGAGAGGTAGCAAATCCAGCTAAGCCACAAATGAGTCAACA
Chicken_TCONS_00065500      AAAAGCCTCAGAGAGGTAGCAAATCCAGCTAAGCCACAAATGAGTCAACA
Chicken_TCONS_00065499      AAAAGCCTCAGAGAGGTAGCAAATCCAGCTAAGCCACAAATGAGTCAACA
Chicken_TCONS_00065504      AAAAGCCTCAGAGAGGTAGCAAATCCAGCTAAGCCACAAATGAGTCAACA
Chicken_TCONS_00065503      AAAAGCCTCAGAGAGGTAGCAAATCCAGCTAAGCCACAAATGAGTCAACA
Pig_TCONS_00085215          --------------------------------------------------
Cattle_TCONS_00086888       --------------------------------------------------
                                                                              

Chicken_TCONS_00065501      TGTCCGTTAAGATGCATTGACTTTCCATCCATTTACATTTAGAGGCCAGA
Chicken_TCONS_00065502      TGTCCGTTAAGATGCATTGACTTTCCATCCATTTACATTTAGAGGCCAGA
Chicken_TCONS_00065500      TGTCCGTTAAGATGCATTGACTTTCCATCCATTTACATTTAGAGGCCAGA
Chicken_TCONS_00065499      TGTCCGTTAAGATGCATTGACTTTCCATCCATTTACATTTAGAGGCCAGA
Chicken_TCONS_00065504      TGTCCGTTAAGATGCATTGACTTTCCATCCATTTACATTTAGAGGCCAGA
Chicken_TCONS_00065503      TGTCCGTTAAGATGCATTGACTTTCCATCCATTTACATTTAGAGGCCAGA
Pig_TCONS_00085215          --------------------------------------------------
Cattle_TCONS_00086888       --------------------------------------------------
                                                                              

Chicken_TCONS_00065501      GTAATCCCAAGAAAACAGAAGATACTCTGAAAACACAGCTAGATAAACCA
Chicken_TCONS_00065502      GTAATCCCAAGAAAACAGAAGATACTCTGAAAACACAGCTAGATAAACCA
Chicken_TCONS_00065500      GTAATCCCAAGAAAACAGAAGATACTCTGAAAACACAGCTAGATAAACCA
Chicken_TCONS_00065499      GTAATCCCAAGAAAACAGAAGATACTCTGAAAACACAGCTAGATAAACCA
Chicken_TCONS_00065504      GTAATCCCAAGAAAACAGAAGATACTCTGAAAACACAGCTAGATAAACCA
Chicken_TCONS_00065503      GTAATCCCAAGAAAACAGAAGATACTCTGAAAACACAGCTAGATAAACCA
Pig_TCONS_00085215          --------------------------------------------------
Cattle_TCONS_00086888       --------------------------------------------------
                                                                              

Chicken_TCONS_00065501      AGTGTCCTCAGCCTCTCCTCAGGCGAAGTACCCTCTGGCCCTTTTATCCG
Chicken_TCONS_00065502      AGTGTCCTCAGCCTCTCCTCAGGCGAAGTACCCTCTGGCCCTTTTATCCG
Chicken_TCONS_00065500      AGTGTCCTCAGCCTCTCCTCAGGCGAAGTACCCTCTGGCCCTTTTATCCG
Chicken_TCONS_00065499      AGTGTCCTCAGCCTCTCCTCAGGCGAAGTACCCTCTGGCCCTTTTATCCG
Chicken_TCONS_00065504      AGTGTCCTCAGCCTCTCCTCAGGCGAAGTACCCTCTGGCCCTTTTATCCG
Chicken_TCONS_00065503      AGTGTCCTCAGCCTCTCCTCAGGCGAAGTACCCTCTGGCCCTTTTATCCG
Pig_TCONS_00085215          --------------------------------------------------
Cattle_TCONS_00086888       --------------------------------------------------
                                                                              

Chicken_TCONS_00065501      CTTTGCTGCCTACCTCTGCGCACTTTCAAGGAGCCAAACATCATTTTTAA
Chicken_TCONS_00065502      CTTTGCTGCCTACCTCTGCGCACTTTCAAGGAGCCAAACATCATTTTTAA
Chicken_TCONS_00065500      CTTTGCTGCCTACCTCTGCGCACTTTCAAGGAGCCAAACATCATTTTTAA
Chicken_TCONS_00065499      CTTTGCTGCCTACCTCTGCGCACTTTCAAGGAGCCAAACATCATTTTTAA
Chicken_TCONS_00065504      CTTTGCTGCCTACCTCTGCGCACTTTCAAGGAGCCAAACATCATTTTTAA
Chicken_TCONS_00065503      CTTTGCTGCCTACCTCTGCGCACTTTCAAGGAGCCAAACATCATTTTTAA
Pig_TCONS_00085215          --------------------------------------------------
Cattle_TCONS_00086888       --------------------------------------------------
                                                                              

Chicken_TCONS_00065501      TTGTGGATTCCAGAACTGCATGCAGTATTCAAGTATGGAGAGATGCAGCT
Chicken_TCONS_00065502      TTGTGGATTCCAGAACTGCATGCAGTATTCAAGTATGGAGAGATGCAGCT
Chicken_TCONS_00065500      TTGTGGATTCCAGAACTGCATGCAGTATTCAAGTATGGAGAGATGCAGCT
Chicken_TCONS_00065499      TTGTGGATTCCAGAACTGCATGCAGTATTCAAGTATGGAGAGATGCAGCT
Chicken_TCONS_00065504      TTGTGGATTCCAGAACTGCATGCAGTATTCAAGTATGGAGAGATGCAGCT
Chicken_TCONS_00065503      TTGTGGATTCCAGAACTGCATGCAGTATTCAAGTATGGAGAGATGCAGCT
Pig_TCONS_00085215          --------------------------------------------------
Cattle_TCONS_00086888       --------------------------------------------------
                                                                              

Chicken_TCONS_00065501      TTAGAAGATACTCTTCAGAAAAGAAAACACCCATATTTGTAGGAAGTTTG
Chicken_TCONS_00065502      TTAGAAGATACTCTTCAGAAAAGAAAACACCCATATTTGTAGGAAGTTTG
Chicken_TCONS_00065500      TTAGAAGATACTCTTCAGAAAAGAAAACACCCATATTTGTAGGAAGTTTG
Chicken_TCONS_00065499      TTAGAAGATACTCTTCAGAAAAGAAAACACCCATATTTGTAGGAAGTTTG
Chicken_TCONS_00065504      TTAGAAGATACTCTTCAGAAAAGAAAACACCCATATTTGTAGGAAGTTTG
Chicken_TCONS_00065503      TTAGAAGATACTCTTCAGAAAAGAAAACACCCATATTTGTAGGAAGTTTG
Pig_TCONS_00085215          --------------------------------------------------
Cattle_TCONS_00086888       --------------------------------------------------
                                                                              

Chicken_TCONS_00065501      CACTAGTCACAAAGTGAAGGAGCTGAACAGAAATGGCAACAGTAACCTCC
Chicken_TCONS_00065502      CACTAGTCACAAAGTGAAGGAGCTGAACAGAAATGGCAACAGTAACCTCC
Chicken_TCONS_00065500      CACTAGTCACAAAGTGAAGGAGCTGAACAGAAATGGCAACAGTAACCTCC
Chicken_TCONS_00065499      CACTAGTCACAAAGTGAAGGAGCTGAACAGAAATGGCAACAGTAACCTCC
Chicken_TCONS_00065504      CACTAGTCACAAAGTGAAGGAGCTGAACAGAAATGGCAACAGTAACCTCC
Chicken_TCONS_00065503      CACTAGTCACAAAGTGAAGGAGCTGAACAGAAATGGCAACAGTAACCTCC
Pig_TCONS_00085215          --------------------------------------------------
Cattle_TCONS_00086888       --------------------------------------------------
                                                                              

Chicken_TCONS_00065501      CAAGGCACTCCTGACTGAAGTCTACATTTAACTAACGACTGAACAGAACA
Chicken_TCONS_00065502      CAAGGCACTCCTGACTGAAGTCTACATTTAACTAACGACTGAACAGAACA
Chicken_TCONS_00065500      CAAGGCACTCCTGACTGAAGTCTACATTTAACTAACGACTGAACAGAACA
Chicken_TCONS_00065499      CAAGGCACTCCTGACTGAAGTCTACATTTAACTAACGACTGAACAGAACA
Chicken_TCONS_00065504      CAAGGCACTCCTGACTGAAGTCTACATTTAACTAACGACTGAACAGAACA
Chicken_TCONS_00065503      CAAGGCACTCCTGACTGAAGTCTACATTTAACTAACGACTGAACAGAACA
Pig_TCONS_00085215          --------------------------------------------------
Cattle_TCONS_00086888       --------------------------------------------------
                                                                              

Chicken_TCONS_00065501      CAGAAGAGGTAACCATAGAAGCTGATTCAGCTCCACAGCCGAGGGGGTCA
Chicken_TCONS_00065502      CAGAAGAGGTAACCATAGAAGCTGATTCAGCTCCACAGCCGAGGGGGTCA
Chicken_TCONS_00065500      CAGAAGAGGTAACCATAGAAGCTGATTCAGCTCCACAGCCGAGGGGGTCA
Chicken_TCONS_00065499      CAGAAGAGGTAACCATAGAAGCTGATTCAGCTCCACAGCCGAGGGGGTCA
Chicken_TCONS_00065504      CAGAAGAGGTAACCATAGAAGCTGATTCAGCTCCACAGCCGAGGGGGTCA
Chicken_TCONS_00065503      CAGAAGAGGTAACCATAGAAGCTGATTCAGCTCCACAGCCGAGGGGGTCA
Pig_TCONS_00085215          --------------------------------------------------
Cattle_TCONS_00086888       --------------------------------------------------
                                                                              

Chicken_TCONS_00065501      TGGGTCTCTTGAACAGTTGTATGAGCAGAACAGGCCTAACAATTGGCAGG
Chicken_TCONS_00065502      TGGGTCTCTTGAACAGTTGTATGAGCAGAACAGGCCTAACAATTGGCAGG
Chicken_TCONS_00065500      TGGGTCTCTTGAACAGTTGTATGAGCAGAACAGGCCTAACAATTGGCAGG
Chicken_TCONS_00065499      TGGGTCTCTTGAACAGTTGTATGAGCAGAACAGGCCTAACAATTGGCAGG
Chicken_TCONS_00065504      TGGGTCTCTTGAACAGTTGTATGAGCAGAACAGGCCTAACAATTGGCAGG
Chicken_TCONS_00065503      TGGGTCTCTTGAACAGTTGTATGAGCAGAACAGGCCTAACAATTGGCAGG
Pig_TCONS_00085215          --------------------------------------------------
Cattle_TCONS_00086888       --------------------------------------------------
                                                                              

Chicken_TCONS_00065501      AGATACAAATGGAAAAGTACTAGCTCGTTATAGTGGCTGTGAGCTCGGGT
Chicken_TCONS_00065502      AGATACAAATGGAAAAGTACTAGCTCGTTATAGTGGCTGTGAGCTCGGGT
Chicken_TCONS_00065500      AGATACAAATGGAAAAGTACTAGCTCGTTATAGTGGCTGTGAGCTCGGGT
Chicken_TCONS_00065499      AGATACAAATGGAAAAGTACTAGCTCGTTATAGTGGCTGTGAGCTCGGGT
Chicken_TCONS_00065504      AGATACAAATGGAAAAGTACTAGCTCGTTATAGTGGCTGTGAGCTCGGGT
Chicken_TCONS_00065503      AGATACAAATGGAAAAGTACTAGCTCGTTATAGTGGCTGTGAGCTCGGGT
Pig_TCONS_00085215          --------------------------------------------------
Cattle_TCONS_00086888       --------------------------------------------------
                                                                              

Chicken_TCONS_00065501      GCTATGTGCACAACCCAGGCTATGAGACCTTGAAGCTGTCAAAGCAGGAA
Chicken_TCONS_00065502      GCTATGTGCACAACCCAGGCTATGAGACCTTGAAGCTGTCAAAGCAGGAA
Chicken_TCONS_00065500      GCTATGTGCACAACCCAGGCTATGAGACCTTGAAGCTGTCAAAGCAGGAA
Chicken_TCONS_00065499      GCTATGTGCACAACCCAGGCTATGAGACCTTGAAGCTGTCAAAGCAGGAA
Chicken_TCONS_00065504      GCTATGTGCACAACCCAGGCTATGAGACCTTGAAGCTGTCAAAGCAGGAA
Chicken_TCONS_00065503      GCTATGTGCACAACCCAGGCTATGAGACCTTGAAGCTGTCAAAGCAGGAA
Pig_TCONS_00085215          --------------------------------------------------
Cattle_TCONS_00086888       --------------------------------------------------
                                                                              

Chicken_TCONS_00065501      GAAAAACTGAGGCTTCAGTTAAGATAGGGGGGTAGCTAGCCTGGGAAGAG
Chicken_TCONS_00065502      GAAAAACTGAGGCTTCAGTTAAGATAGGGGGGTAGCTAGCCTGGGAAGAG
Chicken_TCONS_00065500      GAAAAACTGAGGCTTCAGTTAAGATAGGGGGGTAGCTAGCCTGGGAAGAG
Chicken_TCONS_00065499      GAAAAACTGAGGCTTCAGTTAAGATAGGGGGGTAGCTAGCCTGGGAAGAG
Chicken_TCONS_00065504      GAAAAACTGAGGCTTCAGTTAAGATAGGGGGGTAGCTAGCCTGGGAAGAG
Chicken_TCONS_00065503      GAAAAACTGAGGCTTCAGTTAAGATAGGGGGGTAGCTAGCCTGGGAAGAG
Pig_TCONS_00085215          --------------------------------------------------
Cattle_TCONS_00086888       --------------------------------------------------
                                                                              

Chicken_TCONS_00065501      ATTAAGACAGCAGAATGGTATGAAAACATGCACTACCAATAGTATTCTTA
Chicken_TCONS_00065502      ATTAAGACAGCAGAATGGTATGAAAACATGCACTACCAATAGTATTCTTA
Chicken_TCONS_00065500      ATTAAGACAGCAGAATGGTATGAAAACATGCACTACCAATAGTATTCTTA
Chicken_TCONS_00065499      ATTAAGACAGCAGAATGGTATGAAAACATGCACTACCAATAGTATTCTTA
Chicken_TCONS_00065504      ATTAAGACAGCAGAATGGTATGAAAACATGCACTACCAATAGTATTCTTA
Chicken_TCONS_00065503      ATTAAGACAGCAGAATGGTATGAAAACATGCACTACCAATAGTATTCTTA
Pig_TCONS_00085215          --------------------------------------------------
Cattle_TCONS_00086888       --------------------------------------------------
                                                                              

Chicken_TCONS_00065501      GGCAGGGGGCTTTTCGCTATGCTTCAACCAATTACACGCTGACGTGCGTT
Chicken_TCONS_00065502      GGCAGGGGGCTTTTCGCTATGCTTCAACCAATTACACGCTGACGTGCGTT
Chicken_TCONS_00065500      GGCAGGGGGCTTTTCGCTATGCTTCAACCAATTACACGCTGACGTGCGTT
Chicken_TCONS_00065499      GGCAGGGGGCTTTTCGCTATGCTTCAACCAATTACACGCTGACGTGCGTT
Chicken_TCONS_00065504      GGCAGGGGGCTTTTCGCTATGCTTCAACCAATTACACGCTGACGTGCGTT
Chicken_TCONS_00065503      GGCAGGGGGCTTTTCGCTATGCTTCAACCAATTACACGCTGACGTGCGTT
Pig_TCONS_00085215          --------------------------------------------------
Cattle_TCONS_00086888       --------------------------------------------------
                                                                              

Chicken_TCONS_00065501      CGCCACGATCTATATATGTGCATAAGTAACGGATAATAAACGGAGACTCT
Chicken_TCONS_00065502      CGCCACGATCTATATATGTGCATAAGTAACGGATAATAAACGGAGACTCT
Chicken_TCONS_00065500      CGCCACGATCTATATATGTGCATAAGTAACGGATAATAAACGGAGACTCT
Chicken_TCONS_00065499      CGCCACGATCTATATATGTGCATAAGTAACGGATAATAAACGGAGACTCT
Chicken_TCONS_00065504      CGCCACGATCTATATATGTGCATAAGTAACGGATAATAAACGGAGACTCT
Chicken_TCONS_00065503      CGCCACGATCTATATATGTGCATAAGTAACGGATAATAAACGGAGACTCT
Pig_TCONS_00085215          --------------------------------------------------
Cattle_TCONS_00086888       --------------------------------------------------
                                                                              

Chicken_TCONS_00065501      AATGCACTCATATGGGTCATGTCATCACTCCCCACGCGGCTCGGCCAGCA
Chicken_TCONS_00065502      AATGCACTCATATGGGTCATGTCATCACTCCCCACGCGGCTCGGCCAGCA
Chicken_TCONS_00065500      AATGCACTCATATGGGTCATGTCATCACTCCCCACGCGGCTCGGCCAGCA
Chicken_TCONS_00065499      AATGCACTCATATGGGTCATGTCATCACTCCCCACGCGGCTCGGCCAGCA
Chicken_TCONS_00065504      AATGCACTCATATGGGTCATGTCATCACTCCCCACGCGGCTCGGCCAGCA
Chicken_TCONS_00065503      AATGCACTCATATGGGTCATGTCATCACTCCCCACGCGGCTCGGCCAGCA
Pig_TCONS_00085215          --------------------------------------------------
Cattle_TCONS_00086888       --------------------------------------------------
                                                                              

Chicken_TCONS_00065501      AATGGACTAAATTCCGGTTTCGAACCCTTGGGGATCTGCGACAACCCGGG
Chicken_TCONS_00065502      AATGGACTAAATTCCGGTTTCGAACCCTTGGGGATCTGCGACAACCCGGG
Chicken_TCONS_00065500      AATGGACTAAATTCCGGTTTCGAACCCTTGGGGATCTGCGACAACCCGGG
Chicken_TCONS_00065499      AATGGACTAAATTCCGGTTTCGAACCCTTGGGGATCTGCGACAACCCGGG
Chicken_TCONS_00065504      AATGGACTAAATTCCGGTTTCGAACCCTTGGGGATCTGCGACAACCCGGG
Chicken_TCONS_00065503      AATGGACTAAATTCCGGTTTCGAACCCTTGGGGATCTGCGACAACCCGGG
Pig_TCONS_00085215          --------------------------------------------------
Cattle_TCONS_00086888       --------------------------------------------------
                                                                              

Chicken_TCONS_00065501      ACCAGGGGGGTCCACAACA
Chicken_TCONS_00065502      ACCAGGGGGGTCCACAACA
Chicken_TCONS_00065500      ACCAGGGGGGTCCACAACA
Chicken_TCONS_00065499      ACCAGGGGGGTCCACAACA
Chicken_TCONS_00065504      ACCAGGGGGGTCCACAACA
Chicken_TCONS_00065503      ACCAGGGGGGTCCACAACA
Pig_TCONS_00085215          -------------------
Cattle_TCONS_00086888       -------------------
                                               
