# Supplementary material for: Genome-wide identification of tissue-specific long non-coding RNA in three farm animal species
Source: BMC Genomics. 2018 Sep 18;19:684. doi: 10.1186/s12864-018-5037-7 (PMC6145346; doi:10.1186/s12864-018-5037-7)
Supplement: Supplementary file 21 — Multiple Sequence Alignments for Conserved LncRNAs. A multiple sequence alignment file generated by ClustalW is included for each of the 39 groups of lncRNAs associated with orthologous genes across all five species. (ZIP 445 kb) [file 12864_2018_5037_MOESM21_ESM.zip › Group_33_Seqs.fa.align.out]

CLUSTAL 2.1 multiple sequence alignment


Chicken_TCONS_00075061      CTCCGTTCCGCTCCGCTCCGCCCCGCGGTGCGGTGCCCGGGAGCTGCCCC
Chicken_TCONS_00075060      CTCCGTTCCGCTCCGCTCCGCCCCGCGGTGCGGTGCCCGGGAGCTGCCCC
Chicken_TCONS_00075059      CTCCGTTCCGCTCCGCTCCGCCCCGCGGTGCGGTGCCCGGGAGCTGCCCC
Pig_TCONS_00048392          --------------------------------------------------
Pig_TCONS_00048394          --------------------------------------------------
Pig_TCONS_00048393          --------------------------------------------------
Pig_TCONS_00048398          --------------------------------------------------
Pig_TCONS_00054214          --------------------------------------------------
Pig_TCONS_00054213          --------------------------------------------------
Chicken_TCONS_00076377      --------------------------------------------------
Chicken_TCONS_00076376      --------------------------------------------------
Cattle_TCONS_00097214       --------------------------------------------------
Cattle_TCONS_00097215       --------------------------------------------------
Mouse_XR_001778782.1        --------------------------------------------------
Mouse_XR_001778781.1        --------------------------------------------------
Mouse_XR_388061.3           --------------------------------------------------
Mouse_XR_388062.3           --------------------------------------------------
Cattle_TCONS_00097213       --------------------------------------------------
Pig_TCONS_00048396          --------------------------------------------------
Pig_TCONS_00054218          --------------------------------------------------
                                                                              

Chicken_TCONS_00075061      TGCCCTGGAGCGGGCACCGGAGGGCACGGCGGGGCTCTGTGCGGGGCAGC
Chicken_TCONS_00075060      TGCCCTGGAGCGGGCACCGGAGGGCACGGCGGGGCTCTGTGCGGGGCAGC
Chicken_TCONS_00075059      TGCCCTGGAGCGGGCACCGGAGGGCACGGCGGGGCTCTGTGCGGGGCAGC
Pig_TCONS_00048392          --------------------------------------------------
Pig_TCONS_00048394          --------------------------------------------------
Pig_TCONS_00048393          --------------------------------------------------
Pig_TCONS_00048398          --------------------------------------------------
Pig_TCONS_00054214          --------------------------------------------------
Pig_TCONS_00054213          --------------------------------------------------
Chicken_TCONS_00076377      --------------------------------------------------
Chicken_TCONS_00076376      --------------------------------------------------
Cattle_TCONS_00097214       --------------------------------------------------
Cattle_TCONS_00097215       --------------------------------------------------
Mouse_XR_001778782.1        --------------------------------------------------
Mouse_XR_001778781.1        --------------------------------------------------
Mouse_XR_388061.3           --------------------------------------------------
Mouse_XR_388062.3           --------------------------------------------------
Cattle_TCONS_00097213       --------------------------------------------------
Pig_TCONS_00048396          --------------------------------------------------
Pig_TCONS_00054218          --------------------------------------------------
                                                                              

Chicken_TCONS_00075061      GCGGTGCCGGTCCGAGGGAGGGGGCGGTGGGTGCAGCCCCGCGGGGTCCG
Chicken_TCONS_00075060      GCGGTGCCGGTCCGAGGGAGGGGGCGGTGGGTGCAGCCCCGCGGGGTCCG
Chicken_TCONS_00075059      GCGGTGCCGGTCCGAGGGAGGGGGCGGTGGGTGCAGCCCCGCGGGGTCCG
Pig_TCONS_00048392          --------------------------------------------------
Pig_TCONS_00048394          --------------------------------------------------
Pig_TCONS_00048393          --------------------------------------------------
Pig_TCONS_00048398          --------------------------------------------------
Pig_TCONS_00054214          --------------------------------------------------
Pig_TCONS_00054213          --------------------------------------------------
Chicken_TCONS_00076377      --------------------------------------------------
Chicken_TCONS_00076376      --------------------------------------------------
Cattle_TCONS_00097214       --------------------------------------------------
Cattle_TCONS_00097215       --------------------------------------------------
Mouse_XR_001778782.1        --------------------------------------------------
Mouse_XR_001778781.1        --------------------------------------------------
Mouse_XR_388061.3           --------------------------------------------------
Mouse_XR_388062.3           --------------------------------------------------
Cattle_TCONS_00097213       --------------------------------------------------
Pig_TCONS_00048396          --------------------------------------------------
Pig_TCONS_00054218          --------------------------------------------------
                                                                              

Chicken_TCONS_00075061      TGCCGCTCCCCGCGTTACTCGCCGTTCCCCGAGCACGGGGCATCCATTTC
Chicken_TCONS_00075060      TGCCGCTCCCCGCGTTACTCGCCGTTCCCCGAGCACGGGGCATCCATTTC
Chicken_TCONS_00075059      TGCCGCTCCCCGCGTTACTCGCCGTTCCCCGAGCACGGGGCATCCATTTC
Pig_TCONS_00048392          --------------------------------------------------
Pig_TCONS_00048394          --------------------------------------------------
Pig_TCONS_00048393          --------------------------------------------------
Pig_TCONS_00048398          --------------------------------------------------
Pig_TCONS_00054214          --------------------------------------------------
Pig_TCONS_00054213          --------------------------------------------------
Chicken_TCONS_00076377      --------------------------------------------------
Chicken_TCONS_00076376      --------------------------------------------------
Cattle_TCONS_00097214       --------------------------------------------------
Cattle_TCONS_00097215       --------------------------------------------------
Mouse_XR_001778782.1        --------------------------------------------------
Mouse_XR_001778781.1        --------------------------------------------------
Mouse_XR_388061.3           --------------------------------------------------
Mouse_XR_388062.3           --------------------------------------------------
Cattle_TCONS_00097213       --------------------------------------------------
Pig_TCONS_00048396          --------------------------------------------------
Pig_TCONS_00054218          --------------------------------------------------
                                                                              

Chicken_TCONS_00075061      CTCCCCCCCCCCCCCCCCCCCCTTCACCACGCCGGGTTAGCAAAGAGCCG
Chicken_TCONS_00075060      CTCCCCCCCCCCCCCCCCCCCCTTCACCACGCCGGGTTAGCAAAGAGCCG
Chicken_TCONS_00075059      CTCCCCCCCCCCCCCCCCCCCCTTCACCACGCCGGGTTAGCAAAGAGCCG
Pig_TCONS_00048392          --------------------------------------------------
Pig_TCONS_00048394          --------------------------------------------------
Pig_TCONS_00048393          --------------------------------------------------
Pig_TCONS_00048398          --------------------------------------------------
Pig_TCONS_00054214          --------------------------------------------------
Pig_TCONS_00054213          --------------------------------------------------
Chicken_TCONS_00076377      --------------------------------------------------
Chicken_TCONS_00076376      --------------------------------------------------
Cattle_TCONS_00097214       --------------------------------------------------
Cattle_TCONS_00097215       --------------------------------------------------
Mouse_XR_001778782.1        --------------------------------------------------
Mouse_XR_001778781.1        --------------------------------------------------
Mouse_XR_388061.3           --------------------------------------------------
Mouse_XR_388062.3           --------------------------------------------------
Cattle_TCONS_00097213       --------------------------------------------------
Pig_TCONS_00048396          --------------------------------------------------
Pig_TCONS_00054218          --------------------------------------------------
                                                                              

Chicken_TCONS_00075061      TGCAAGTTTTCAAGCCTCGCTCCCTCAGCGCAAAGCCCCGTGGCGAACAA
Chicken_TCONS_00075060      TGCAAGTTTTCAAGCCTCGCTCCCTCAGCGCAAAGCCCCGTGGCGAACAA
Chicken_TCONS_00075059      TGCAAGTTTTCAAGCCTCGCTCCCTCAGCGCAAAGCCCCGTGGCGAACAA
Pig_TCONS_00048392          --------------------------------------------------
Pig_TCONS_00048394          --------------------------------------------------
Pig_TCONS_00048393          --------------------------------------------------
Pig_TCONS_00048398          --------------------------------------------------
Pig_TCONS_00054214          --------------------------------------------------
Pig_TCONS_00054213          --------------------------------------------------
Chicken_TCONS_00076377      --------------------------------------------------
Chicken_TCONS_00076376      --------------------------------------------------
Cattle_TCONS_00097214       --------------------------------------------------
Cattle_TCONS_00097215       --------------------------------------------------
Mouse_XR_001778782.1        --------------------------------------------------
Mouse_XR_001778781.1        --------------------------------------------------
Mouse_XR_388061.3           --------------------------------------------------
Mouse_XR_388062.3           --------------------------------------------------
Cattle_TCONS_00097213       --------------------------------------------------
Pig_TCONS_00048396          --------------------------------------------------
Pig_TCONS_00054218          --------------------------------------------------
                                                                              

Chicken_TCONS_00075061      ACTGCGTTTACTTTCGCCTCCCCTCTCCCGGTGCCCCCTCCGAGGGGGAG
Chicken_TCONS_00075060      ACTGCGTTTACTTTCGCCTCCCCTCTCCCGGTGCCCCCTCCGAGGGGGAG
Chicken_TCONS_00075059      ACTGCGTTTACTTTCGCCTCCCCTCTCCCGGTGCCCCCTCCGAGGGGGAG
Pig_TCONS_00048392          --------------------------------------------------
Pig_TCONS_00048394          --------------------------------------------------
Pig_TCONS_00048393          --------------------------------------------------
Pig_TCONS_00048398          --------------------------------------------------
Pig_TCONS_00054214          --------------------------------------------------
Pig_TCONS_00054213          --------------------------------------------------
Chicken_TCONS_00076377      --------------------------------------------------
Chicken_TCONS_00076376      --------------------------------------------------
Cattle_TCONS_00097214       --------------------------------------------------
Cattle_TCONS_00097215       --------------------------------------------------
Mouse_XR_001778782.1        --------------------------------------------------
Mouse_XR_001778781.1        --------------------------------------------------
Mouse_XR_388061.3           --------------------------------------------------
Mouse_XR_388062.3           --------------------------------------------------
Cattle_TCONS_00097213       --------------------------------------------------
Pig_TCONS_00048396          --------------------------------------------------
Pig_TCONS_00054218          --------------------------------------------------
                                                                              

Chicken_TCONS_00075061      GGCGAGGGGCCGGAGGGGGAGGGGGGGGGCGGCCGTGCGGGCGGAGAGCG
Chicken_TCONS_00075060      GGCGAGGGGCCGGAGGGGGAGGGGGGGGGCGGCCGTGCGGGCGGAGAGCG
Chicken_TCONS_00075059      GGCGAGGGGCCGGAGGGGGAGGGGGGGGGCGGCCGTGCGGGCGGAGAGCG
Pig_TCONS_00048392          --------------------------------------------------
Pig_TCONS_00048394          --------------------------------------------------
Pig_TCONS_00048393          --------------------------------------------------
Pig_TCONS_00048398          --------------------------------------------------
Pig_TCONS_00054214          --------------------------------------------------
Pig_TCONS_00054213          --------------------------------------------------
Chicken_TCONS_00076377      --------------------------------------------------
Chicken_TCONS_00076376      --------------------------------------------------
Cattle_TCONS_00097214       --------------------------------------------------
Cattle_TCONS_00097215       --------------------------------------------------
Mouse_XR_001778782.1        --------------------------------------------------
Mouse_XR_001778781.1        --------------------------------------------------
Mouse_XR_388061.3           --------------------------------------------------
Mouse_XR_388062.3           --------------------------------------------------
Cattle_TCONS_00097213       --------------------------------------------------
Pig_TCONS_00048396          --------------------------------------------------
Pig_TCONS_00054218          --------------------------------------------------
                                                                              

Chicken_TCONS_00075061      GCAGCGCTCGGTCGGCGGCGGAGCGGCTCCGTGCGAACCCCGACAGCGCC
Chicken_TCONS_00075060      GCAGCGCTCGGTCGGCGGCGGAGCGGCTCCGTGCGAACCCCGACAGCGCC
Chicken_TCONS_00075059      GCAGCGCTCGGTCGGCGGCGGAGCGGCTCCGTGCGAACCCCGACAGCGCC
Pig_TCONS_00048392          --------------------------------------------------
Pig_TCONS_00048394          --------------------------------------------------
Pig_TCONS_00048393          --------------------------------------------------
Pig_TCONS_00048398          --------------------------------------------------
Pig_TCONS_00054214          --------------------------------------------------
Pig_TCONS_00054213          --------------------------------------------------
Chicken_TCONS_00076377      --------------------------------------------------
Chicken_TCONS_00076376      --------------------------------------------------
Cattle_TCONS_00097214       --------------------------------------------------
Cattle_TCONS_00097215       --------------------------------------------------
Mouse_XR_001778782.1        --------------------------------------------------
Mouse_XR_001778781.1        --------------------------------------------------
Mouse_XR_388061.3           --------------------------------------------------
Mouse_XR_388062.3           --------------------------------------------------
Cattle_TCONS_00097213       --------------------------------------------------
Pig_TCONS_00048396          --------------------------------------------------
Pig_TCONS_00054218          --------------------------------------------------
                                                                              

Chicken_TCONS_00075061      ATCTCTCGTCCGCAGCGCAGCGCCGAGCGGAGCCGCTCCGCTGTCGGCCG
Chicken_TCONS_00075060      ATCTCTCGTCCGCAGCGCAGCGCCGAGCGGAGCCGCTCCGCTGTCGGCCG
Chicken_TCONS_00075059      ATCTCTCGTCCGCAGCGCAGCGCCGAGCGGAGCCGCTCCGCTGTCGGCCG
Pig_TCONS_00048392          --------------------------------------------------
Pig_TCONS_00048394          --------------------------------------------------
Pig_TCONS_00048393          --------------------------------------------------
Pig_TCONS_00048398          --------------------------------------------------
Pig_TCONS_00054214          --------------------------------------------------
Pig_TCONS_00054213          --------------------------------------------------
Chicken_TCONS_00076377      --------------------------------------------------
Chicken_TCONS_00076376      --------------------------------------------------
Cattle_TCONS_00097214       --------------------------------------------------
Cattle_TCONS_00097215       --------------------------------------------------
Mouse_XR_001778782.1        --------------------------------------------------
Mouse_XR_001778781.1        --------------------------------------------------
Mouse_XR_388061.3           --------------------------------------------------
Mouse_XR_388062.3           --------------------------------------------------
Cattle_TCONS_00097213       --------------------------------------------------
Pig_TCONS_00048396          --------------------------------------------------
Pig_TCONS_00054218          --------------------------------------------------
                                                                              

Chicken_TCONS_00075061      GGCCGGGCCGTCGGGGAGGAGGGGGGGGTGGGAGGGGGGGTTGAGCTGCG
Chicken_TCONS_00075060      GGCCGGGCCGTCGGGGAGGAGGGGGGGGTGGGAGGGGGGGTTGAGCTGCG
Chicken_TCONS_00075059      GGCCGGGCCGTCGGGGAGGAGGGGGGGGTGGGAGGGGGGGTTGAGCTGCG
Pig_TCONS_00048392          --------------------------------------------------
Pig_TCONS_00048394          --------------------------------------------------
Pig_TCONS_00048393          --------------------------------------------------
Pig_TCONS_00048398          --------------------------------------------------
Pig_TCONS_00054214          --------------------------------------------------
Pig_TCONS_00054213          --------------------------------------------------
Chicken_TCONS_00076377      --------------------------------------------------
Chicken_TCONS_00076376      --------------------------------------------------
Cattle_TCONS_00097214       --------------------------------------------------
Cattle_TCONS_00097215       --------------------------------------------------
Mouse_XR_001778782.1        --------------------------------------------------
Mouse_XR_001778781.1        --------------------------------------------------
Mouse_XR_388061.3           --------------------------------------------------
Mouse_XR_388062.3           --------------------------------------------------
Cattle_TCONS_00097213       --------------------------------------------------
Pig_TCONS_00048396          --------------------------------------------------
Pig_TCONS_00054218          --------------------------------------------------
                                                                              

Chicken_TCONS_00075061      GCGGTCCCGGTGCTCCCGCAGTGCCCCTCCCGAGCTGCCAGGCTGGATTT
Chicken_TCONS_00075060      GCGGTCCCGGTGCTCCCGCAGTGCCCCTCCCGAGCTGCCAGGCTGGATTT
Chicken_TCONS_00075059      GCGGTCCCGGTGCTCCCGCAGTGCCCCTCCCGAGCTGCCAGGCTGGATTT
Pig_TCONS_00048392          --------------------------------------------------
Pig_TCONS_00048394          --------------------------------------------------
Pig_TCONS_00048393          --------------------------------------------------
Pig_TCONS_00048398          --------------------------------------------------
Pig_TCONS_00054214          --------------------------------------------------
Pig_TCONS_00054213          --------------------------------------------------
Chicken_TCONS_00076377      --------------------------------------------------
Chicken_TCONS_00076376      --------------------------------------------------
Cattle_TCONS_00097214       --------------------------------------------------
Cattle_TCONS_00097215       --------------------------------------------------
Mouse_XR_001778782.1        --------------------------------------------------
Mouse_XR_001778781.1        --------------------------------------------------
Mouse_XR_388061.3           --------------------------------------------------
Mouse_XR_388062.3           --------------------------------------------------
Cattle_TCONS_00097213       --------------------------------------------------
Pig_TCONS_00048396          --------------------------------------------------
Pig_TCONS_00054218          --------------------------------------------------
                                                                              

Chicken_TCONS_00075061      TATGGGAATATCGATAGAATTAAAGTTCCTTGTAATTCCGTGATAAATGG
Chicken_TCONS_00075060      TATGGGAATATCGATAGAATTAAAGTTCCTTGTAATTCCGTGATAAATGG
Chicken_TCONS_00075059      TATGGGAATATCGATAGAATTAAAGTTCCTTGTAATTCCGTGATAAATGG
Pig_TCONS_00048392          --------------------------------------------------
Pig_TCONS_00048394          --------------------------------------------------
Pig_TCONS_00048393          --------------------------------------------------
Pig_TCONS_00048398          --------------------------------------------------
Pig_TCONS_00054214          --------------------------------------------------
Pig_TCONS_00054213          --------------------------------------------------
Chicken_TCONS_00076377      --------------------------------------------------
Chicken_TCONS_00076376      --------------------------------------------------
Cattle_TCONS_00097214       --------------------------------------------------
Cattle_TCONS_00097215       --------------------------------------------------
Mouse_XR_001778782.1        --------------------------------------------------
Mouse_XR_001778781.1        --------------------------------------------------
Mouse_XR_388061.3           --------------------------------------------------
Mouse_XR_388062.3           --------------------------------------------------
Cattle_TCONS_00097213       --------------------------------------------------
Pig_TCONS_00048396          --------------------------------------------------
Pig_TCONS_00054218          --------------------------------------------------
                                                                              

Chicken_TCONS_00075061      GGTGTCTCTAGTAAGTAAGATGAAGTGCGGTGCCGTGAAGTTGTTTATCT
Chicken_TCONS_00075060      GGTGTCTCTAGTAAGTAAGATGAAGTGCGGTGCCGTGAAGTTGTTTATCT
Chicken_TCONS_00075059      GGTGTCTCTAGTAAGTAAGATGAAGTGCGGTGCCGTGAAGTTGTTTATCT
Pig_TCONS_00048392          --------------------------------------------------
Pig_TCONS_00048394          --------------------------------------------------
Pig_TCONS_00048393          --------------------------------------------------
Pig_TCONS_00048398          --------------------------------------------------
Pig_TCONS_00054214          --------------------------------------------------
Pig_TCONS_00054213          --------------------------------------------------
Chicken_TCONS_00076377      --------------------------------------------------
Chicken_TCONS_00076376      --------------------------------------------------
Cattle_TCONS_00097214       --------------------------------------------------
Cattle_TCONS_00097215       --------------------------------------------------
Mouse_XR_001778782.1        --------------------------------------------------
Mouse_XR_001778781.1        --------------------------------------------------
Mouse_XR_388061.3           --------------------------------------------------
Mouse_XR_388062.3           --------------------------------------------------
Cattle_TCONS_00097213       --------------------------------------------------
Pig_TCONS_00048396          --------------------------------------------------
Pig_TCONS_00054218          --------------------------------------------------
                                                                              

Chicken_TCONS_00075061      GGAAAGTAATTCTCAGAAACCTGACTTCTGACACTTGGTCATATATTAAA
Chicken_TCONS_00075060      GGAAAGTAATTCTCAGAAACCTGACTTCTGACACTTGGTCATATATTAAA
Chicken_TCONS_00075059      GGAAAGTAATTCTCAGAAACCTGACTTCTGACACTTGGTCATATATTAAA
Pig_TCONS_00048392          --------------------------------------------------
Pig_TCONS_00048394          --------------------------------------------------
Pig_TCONS_00048393          --------------------------------------------------
Pig_TCONS_00048398          --------------------------------------------------
Pig_TCONS_00054214          --------------------------------------------------
Pig_TCONS_00054213          --------------------------------------------------
Chicken_TCONS_00076377      --------------------------------------------------
Chicken_TCONS_00076376      --------------------------------------------------
Cattle_TCONS_00097214       --------------------------------------------------
Cattle_TCONS_00097215       --------------------------------------------------
Mouse_XR_001778782.1        --------------------------------------------------
Mouse_XR_001778781.1        --------------------------------------------------
Mouse_XR_388061.3           --------------------------------------------------
Mouse_XR_388062.3           --------------------------------------------------
Cattle_TCONS_00097213       --------------------------------------------------
Pig_TCONS_00048396          --------------------------------------------------
Pig_TCONS_00054218          --------------------------------------------------
                                                                              

Chicken_TCONS_00075061      CCGGCGTCTTGAACGTTGTACTTCAGATGCTCCTTTTCCCCCTTCCCCTC
Chicken_TCONS_00075060      CCGGCGTCTTGAACGTTGTACTTCAGATGCTCCTTTTCCCCCTTCCCCTC
Chicken_TCONS_00075059      CCGGCGTCTTGAACGTTGTACTTCAGATGCTCCTTTTCCCCCTTCCCCTC
Pig_TCONS_00048392          --------------------------------------------------
Pig_TCONS_00048394          --------------------------------------------------
Pig_TCONS_00048393          --------------------------------------------------
Pig_TCONS_00048398          --------------------------------------------------
Pig_TCONS_00054214          --------------------------------------------------
Pig_TCONS_00054213          --------------------------------------------------
Chicken_TCONS_00076377      --------------------------------------------------
Chicken_TCONS_00076376      --------------------------------------------------
Cattle_TCONS_00097214       --------------------------------------------------
Cattle_TCONS_00097215       --------------------------------------------------
Mouse_XR_001778782.1        --------------------------------------------------
Mouse_XR_001778781.1        --------------------------------------------------
Mouse_XR_388061.3           --------------------------------------------------
Mouse_XR_388062.3           --------------------------------------------------
Cattle_TCONS_00097213       --------------------------------------------------
Pig_TCONS_00048396          --------------------------------------------------
Pig_TCONS_00054218          --------------------------------------------------
                                                                              

Chicken_TCONS_00075061      GCAGTTTGCTATTTATAAGACTTCGTAGGTGCGGGTGAGTTGCTGGGTAA
Chicken_TCONS_00075060      GCAGTTTGCTATTTATAAGACTTCGTAGGTGCGGGTGAGTTGCTGGGTAA
Chicken_TCONS_00075059      GCAGTTTGCTATTTATAAGACTTCGTAGGTGCGGGTGAGTTGCTGGGTAA
Pig_TCONS_00048392          --------------------------------------------------
Pig_TCONS_00048394          --------------------------------------------------
Pig_TCONS_00048393          --------------------------------------------------
Pig_TCONS_00048398          --------------------------------------------------
Pig_TCONS_00054214          --------------------------------------------------
Pig_TCONS_00054213          --------------------------------------------------
Chicken_TCONS_00076377      --------------------------------------------------
Chicken_TCONS_00076376      --------------------------------------------------
Cattle_TCONS_00097214       --------------------------------------------------
Cattle_TCONS_00097215       --------------------------------------------------
Mouse_XR_001778782.1        --------------------------------------------------
Mouse_XR_001778781.1        --------------------------------------------------
Mouse_XR_388061.3           --------------------------------------------------
Mouse_XR_388062.3           --------------------------------------------------
Cattle_TCONS_00097213       --------------------------------------------------
Pig_TCONS_00048396          --------------------------------------------------
Pig_TCONS_00054218          --------------------------------------------------
                                                                              

Chicken_TCONS_00075061      TTTTTCACCAACTGTGAAAAGCATCGTTTGCAACAGCCGAAGAATTCTCT
Chicken_TCONS_00075060      TTTTTCACCAACTGTGAAAAGCATCGTTTGCAACAGCCGAAGAATTCTCT
Chicken_TCONS_00075059      TTTTTCACCAACTGTGAAAAGCATCGTTTGCAACAGCCGAAGAATTCTCT
Pig_TCONS_00048392          --------------------------------------------------
Pig_TCONS_00048394          --------------------------------------------------
Pig_TCONS_00048393          --------------------------------------------------
Pig_TCONS_00048398          --------------------------------------------------
Pig_TCONS_00054214          --------------------------------------------------
Pig_TCONS_00054213          --------------------------------------------------
Chicken_TCONS_00076377      --------------------------------------------------
Chicken_TCONS_00076376      --------------------------------------------------
Cattle_TCONS_00097214       --------------------------------------------------
Cattle_TCONS_00097215       --------------------------------------------------
Mouse_XR_001778782.1        --------------------------------------------------
Mouse_XR_001778781.1        --------------------------------------------------
Mouse_XR_388061.3           --------------------------------------------------
Mouse_XR_388062.3           --------------------------------------------------
Cattle_TCONS_00097213       --------------------------------------------------
Pig_TCONS_00048396          --------------------------------------------------
Pig_TCONS_00054218          --------------------------------------------------
                                                                              

Chicken_TCONS_00075061      GCTTAGGAAACAGTACGGGGAGAGTGGGCTCACGAATAGATAACATCTCC
Chicken_TCONS_00075060      GCTTAGGAAACAGTACGGGGAGAGTGGGCTCACGAATAGATAACATCTCC
Chicken_TCONS_00075059      GCTTAGGAAACAGTACGGGGAGAGTGGGCTCACGAATAGATAACATCTCC
Pig_TCONS_00048392          --------------------------------------------------
Pig_TCONS_00048394          --------------------------------------------------
Pig_TCONS_00048393          --------------------------------------------------
Pig_TCONS_00048398          --------------------------------------------------
Pig_TCONS_00054214          --------------------------------------------------
Pig_TCONS_00054213          --------------------------------------------------
Chicken_TCONS_00076377      --------------------------------------------------
Chicken_TCONS_00076376      --------------------------------------------------
Cattle_TCONS_00097214       --------------------------------------------------
Cattle_TCONS_00097215       --------------------------------------------------
Mouse_XR_001778782.1        --------------------------------------------------
Mouse_XR_001778781.1        --------------------------------------------------
Mouse_XR_388061.3           --------------------------------------------------
Mouse_XR_388062.3           --------------------------------------------------
Cattle_TCONS_00097213       --------------------------------------------------
Pig_TCONS_00048396          --------------------------------------------------
Pig_TCONS_00054218          --------------------------------------------------
                                                                              

Chicken_TCONS_00075061      CGACCGTGCCATTATCGGCACAAACCCGTGCGGCTGCGCTGCTCCCGGCA
Chicken_TCONS_00075060      CGACCGTGCCATTATCGGCACAAACCCGTGCGGCTGCGCTGCTCCCGGCA
Chicken_TCONS_00075059      CGACCGTGCCATTATCGGCACAAACCCGTGCGGCTGCGCTGCTCCCGGCA
Pig_TCONS_00048392          --------------------------------------------------
Pig_TCONS_00048394          --------------------------------------------------
Pig_TCONS_00048393          --------------------------------------------------
Pig_TCONS_00048398          --------------------------------------------------
Pig_TCONS_00054214          --------------------------------------------------
Pig_TCONS_00054213          --------------------------------------------------
Chicken_TCONS_00076377      --------------------------------------------------
Chicken_TCONS_00076376      --------------------------------------------------
Cattle_TCONS_00097214       --------------------------------------------------
Cattle_TCONS_00097215       --------------------------------------------------
Mouse_XR_001778782.1        --------------------------------------------------
Mouse_XR_001778781.1        --------------------------------------------------
Mouse_XR_388061.3           --------------------------------------------------
Mouse_XR_388062.3           --------------------------------------------------
Cattle_TCONS_00097213       --------------------------------------------------
Pig_TCONS_00048396          --------------------------------------------------
Pig_TCONS_00054218          --------------------------------------------------
                                                                              

Chicken_TCONS_00075061      GCCAAAAGGCAGGGAGGGCACGCTGCGAGGCGAGCAGGCTAACGACACCT
Chicken_TCONS_00075060      GCCAAAAGGCAGGGAGGGCACGCTGCGAGGCGAGCAGGCTAACGACACCT
Chicken_TCONS_00075059      GCCAAAAGGCAGGGAGGGCACGCTGCGAGGCGAGCAGGCTAACGACACCT
Pig_TCONS_00048392          --------------------------------------------------
Pig_TCONS_00048394          --------------------------------------------------
Pig_TCONS_00048393          --------------------------------------------------
Pig_TCONS_00048398          --------------------------------------------------
Pig_TCONS_00054214          --------------------------------------------------
Pig_TCONS_00054213          --------------------------------------------------
Chicken_TCONS_00076377      --------------------------------------------------
Chicken_TCONS_00076376      --------------------------------------------------
Cattle_TCONS_00097214       --------------------------------------------------
Cattle_TCONS_00097215       --------------------------------------------------
Mouse_XR_001778782.1        --------------------------------------------------
Mouse_XR_001778781.1        --------------------------------------------------
Mouse_XR_388061.3           --------------------------------------------------
Mouse_XR_388062.3           --------------------------------------------------
Cattle_TCONS_00097213       --------------------------------------------------
Pig_TCONS_00048396          --------------------------------------------------
Pig_TCONS_00054218          --------------------------------------------------
                                                                              

Chicken_TCONS_00075061      AGATGGGATCGCAGAGGCGATTCTGCAGACCTAAAGCATGCTCCGACGGC
Chicken_TCONS_00075060      AGATGGGATCGCAGAGGCGATTCTGCAGACCTAAAGCATGCTCCGACGGC
Chicken_TCONS_00075059      AGATGGGATCGCAGAGGCGATTCTGCAGACCTAAAGCATGCTCCGACGGC
Pig_TCONS_00048392          --------------------------------------------------
Pig_TCONS_00048394          --------------------------------------------------
Pig_TCONS_00048393          --------------------------------------------------
Pig_TCONS_00048398          --------------------------------------------------
Pig_TCONS_00054214          --------------------------------------------------
Pig_TCONS_00054213          --------------------------------------------------
Chicken_TCONS_00076377      --------------------------------------------------
Chicken_TCONS_00076376      --------------------------------------------------
Cattle_TCONS_00097214       --------------------------------------------------
Cattle_TCONS_00097215       --------------------------------------------------
Mouse_XR_001778782.1        --------------------------------------------------
Mouse_XR_001778781.1        --------------------------------------------------
Mouse_XR_388061.3           --------------------------------------------------
Mouse_XR_388062.3           --------------------------------------------------
Cattle_TCONS_00097213       --------------------------------------------------
Pig_TCONS_00048396          --------------------------------------------------
Pig_TCONS_00054218          --------------------------------------------------
                                                                              

Chicken_TCONS_00075061      ACGAACAACATGAGCGTGGTTCTGCACAGCCCCAAAGACACCCGGACATC
Chicken_TCONS_00075060      ACGAACAACATGAGCGTGGTTCTGCACAGCCCCAAAGACACCCGGACATC
Chicken_TCONS_00075059      ACGAACAACATGAGCGTGGTTCTGCACAGCCCCAAAGACACCCGGACATC
Pig_TCONS_00048392          --------------------------------------------------
Pig_TCONS_00048394          --------------------------------------------------
Pig_TCONS_00048393          --------------------------------------------------
Pig_TCONS_00048398          --------------------------------------------------
Pig_TCONS_00054214          --------------------------------------------------
Pig_TCONS_00054213          --------------------------------------------------
Chicken_TCONS_00076377      --------------------------------------------------
Chicken_TCONS_00076376      --------------------------------------------------
Cattle_TCONS_00097214       --------------------------------------------------
Cattle_TCONS_00097215       --------------------------------------------------
Mouse_XR_001778782.1        --------------------------------------------------
Mouse_XR_001778781.1        --------------------------------------------------
Mouse_XR_388061.3           --------------------------------------------------
Mouse_XR_388062.3           --------------------------------------------------
Cattle_TCONS_00097213       --------------------------------------------------
Pig_TCONS_00048396          --------------------------------------------------
Pig_TCONS_00054218          --------------------------------------------------
                                                                              

Chicken_TCONS_00075061      TGCCGGGTTTATCTTAGAGACTGCAATTAGTGACAAACCGAGTGCAACTC
Chicken_TCONS_00075060      TGCCGGGTTTATCTTAGAGACTGCAATTAGTGACAAACCGAGTGCAACTC
Chicken_TCONS_00075059      TGCCGGGTTTATCTTAGAGACTGCAATTAGTGACAAACCGAGTGCAACTC
Pig_TCONS_00048392          --------------------------------------------------
Pig_TCONS_00048394          --------------------------------------------------
Pig_TCONS_00048393          --------------------------------------------------
Pig_TCONS_00048398          --------------------------------------------------
Pig_TCONS_00054214          --------------------------------------------------
Pig_TCONS_00054213          --------------------------------------------------
Chicken_TCONS_00076377      --------------------------------------------------
Chicken_TCONS_00076376      --------------------------------------------------
Cattle_TCONS_00097214       --------------------------------------------------
Cattle_TCONS_00097215       --------------------------------------------------
Mouse_XR_001778782.1        --------------------------------------------------
Mouse_XR_001778781.1        --------------------------------------------------
Mouse_XR_388061.3           --------------------------------------------------
Mouse_XR_388062.3           --------------------------------------------------
Cattle_TCONS_00097213       --------------------------------------------------
Pig_TCONS_00048396          --------------------------------------------------
Pig_TCONS_00054218          --------------------------------------------------
                                                                              

Chicken_TCONS_00075061      GGCTTGGCTTTCCTATTCCTGCACACCATCGGAACCAGCAAAAGTTCCCA
Chicken_TCONS_00075060      GGCTTGGCTTTCCTATTCCTGCACACCATCGGAACCAGCAAAAGTTCCCA
Chicken_TCONS_00075059      GGCTTGGCTTTCCTATTCCTGCACACCATCGGAACCAGCAAAAGTTCCCA
Pig_TCONS_00048392          --------------------------------------------------
Pig_TCONS_00048394          --------------------------------------------------
Pig_TCONS_00048393          --------------------------------------------------
Pig_TCONS_00048398          --------------------------------------------------
Pig_TCONS_00054214          --------------------------------------------------
Pig_TCONS_00054213          --------------------------------------------------
Chicken_TCONS_00076377      --------------------------------------------------
Chicken_TCONS_00076376      --------------------------------------------------
Cattle_TCONS_00097214       --------------------------------------------------
Cattle_TCONS_00097215       --------------------------------------------------
Mouse_XR_001778782.1        --------------------------------------------------
Mouse_XR_001778781.1        --------------------------------------------------
Mouse_XR_388061.3           --------------------------------------------------
Mouse_XR_388062.3           --------------------------------------------------
Cattle_TCONS_00097213       --------------------------------------------------
Pig_TCONS_00048396          --------------------------------------------------
Pig_TCONS_00054218          --------------------------------------------------
                                                                              

Chicken_TCONS_00075061      GCTCACAGCATAACCCCCCCCCCCGCCCTCCAGGACGGCCCCATTCCCCA
Chicken_TCONS_00075060      GCTCACAGCATAACCCCCCCCCCCGCCCTCCAGGACGGCCCCATTCCCCA
Chicken_TCONS_00075059      GCTCACAGCATAACCCCCCCCCCCGCCCTCCAGGACGGCCCCATTCCCCA
Pig_TCONS_00048392          --------------------------------------------------
Pig_TCONS_00048394          --------------------------------------------------
Pig_TCONS_00048393          --------------------------------------------------
Pig_TCONS_00048398          --------------------------------------------------
Pig_TCONS_00054214          --------------------------------------------------
Pig_TCONS_00054213          --------------------------------------------------
Chicken_TCONS_00076377      --------------------------------------------------
Chicken_TCONS_00076376      --------------------------------------------------
Cattle_TCONS_00097214       --------------------------------------------------
Cattle_TCONS_00097215       --------------------------------------------------
Mouse_XR_001778782.1        --------------------------------------------------
Mouse_XR_001778781.1        --------------------------------------------------
Mouse_XR_388061.3           --------------------------------------------------
Mouse_XR_388062.3           --------------------------------------------------
Cattle_TCONS_00097213       --------------------------------------------------
Pig_TCONS_00048396          --------------------------------------------------
Pig_TCONS_00054218          --------------------------------------------------
                                                                              

Chicken_TCONS_00075061      GACTTGTTTTTCCCATTGCAAGATGAATGTGGCACTGTATGTCACTTAAC
Chicken_TCONS_00075060      GACTTGTTTTTCCCATTGCAAGATGAATGTGGCACTGTATGTCACTTAAC
Chicken_TCONS_00075059      GACTTGTTTTTCCCATTGCAAGATGAATGTGGCACTGTATGTCACTTAAC
Pig_TCONS_00048392          --------------------------------------------------
Pig_TCONS_00048394          --------------------------------------------------
Pig_TCONS_00048393          --------------------------------------------------
Pig_TCONS_00048398          --------------------------------------------------
Pig_TCONS_00054214          --------------------------------------------------
Pig_TCONS_00054213          --------------------------------------------------
Chicken_TCONS_00076377      --------------------------------------------------
Chicken_TCONS_00076376      --------------------------------------------------
Cattle_TCONS_00097214       --------------------------------------------------
Cattle_TCONS_00097215       --------------------------------------------------
Mouse_XR_001778782.1        --------------------------------------------------
Mouse_XR_001778781.1        --------------------------------------------------
Mouse_XR_388061.3           --------------------------------------------------
Mouse_XR_388062.3           --------------------------------------------------
Cattle_TCONS_00097213       --------------------------------------------------
Pig_TCONS_00048396          --------------------------------------------------
Pig_TCONS_00054218          --------------------------------------------------
                                                                              

Chicken_TCONS_00075061      GCGCTCACCTATGAGAGGCACAAAAAGTGAAGGTTATTGCTTTTTGGAAC
Chicken_TCONS_00075060      GCGCTCACCTATGAGAGGCACAAAAAGTGAAGGTTATTGCTTTTTGGAAC
Chicken_TCONS_00075059      GCGCTCACCTATGAGAGGCACAAAAAGTGAAGGTTATTGCTTTTTGGAAC
Pig_TCONS_00048392          --------------------------------------------------
Pig_TCONS_00048394          --------------------------------------------------
Pig_TCONS_00048393          --------------------------------------------------
Pig_TCONS_00048398          --------------------------------------------------
Pig_TCONS_00054214          --------------------------------------------------
Pig_TCONS_00054213          --------------------------------------------------
Chicken_TCONS_00076377      --------------------------------------------------
Chicken_TCONS_00076376      --------------------------------------------------
Cattle_TCONS_00097214       --------------------------------------------------
Cattle_TCONS_00097215       --------------------------------------------------
Mouse_XR_001778782.1        --------------------------------------------------
Mouse_XR_001778781.1        --------------------------------------------------
Mouse_XR_388061.3           --------------------------------------------------
Mouse_XR_388062.3           --------------------------------------------------
Cattle_TCONS_00097213       --------------------------------------------------
Pig_TCONS_00048396          --------------------------------------------------
Pig_TCONS_00054218          --------------------------------------------------
                                                                              

Chicken_TCONS_00075061      GCACACTCGCAGTGTTCCACTTGCACGTTTGATGGATGTCTGTGGAAACA
Chicken_TCONS_00075060      GCACACTCGCAGTGTTCCACTTGCACGTTTGATGGATGTCTGTGGAAACA
Chicken_TCONS_00075059      GCACACTCGCAGTGTTCCACTTGCACGTTTGATGGATGTCTGTGGAAACA
Pig_TCONS_00048392          --------------------------------------------------
Pig_TCONS_00048394          --------------------------------------------------
Pig_TCONS_00048393          --------------------------------------------------
Pig_TCONS_00048398          --------------------------------------------------
Pig_TCONS_00054214          --------------------------------------------------
Pig_TCONS_00054213          --------------------------------------------------
Chicken_TCONS_00076377      --------------------------------------------------
Chicken_TCONS_00076376      --------------------------------------------------
Cattle_TCONS_00097214       --------------------------------------------------
Cattle_TCONS_00097215       --------------------------------------------------
Mouse_XR_001778782.1        --------------------------------------------------
Mouse_XR_001778781.1        --------------------------------------------------
Mouse_XR_388061.3           --------------------------------------------------
Mouse_XR_388062.3           --------------------------------------------------
Cattle_TCONS_00097213       --------------------------------------------------
Pig_TCONS_00048396          --------------------------------------------------
Pig_TCONS_00054218          --------------------------------------------------
                                                                              

Chicken_TCONS_00075061      CAGCTCCGGCCCCATCAAACTGTTTGGATTCAGAGTGCTCCGCTTGCAAA
Chicken_TCONS_00075060      CAGCTCCGGCCCCATCAAACTGTTTGGATTCAGAGTGCTCCGCTTGCAAA
Chicken_TCONS_00075059      CAGCTCCGGCCCCATCAAACTGTTTGGATTCAGAGTGCTCCGCTTGCAAA
Pig_TCONS_00048392          --------------------------------------------------
Pig_TCONS_00048394          --------------------------------------------------
Pig_TCONS_00048393          --------------------------------------------------
Pig_TCONS_00048398          --------------------------------------------------
Pig_TCONS_00054214          --------------------------------------------------
Pig_TCONS_00054213          --------------------------------------------------
Chicken_TCONS_00076377      --------------------------------------------------
Chicken_TCONS_00076376      --------------------------------------------------
Cattle_TCONS_00097214       --------------------------------------------------
Cattle_TCONS_00097215       --------------------------------------------------
Mouse_XR_001778782.1        --------------------------------------------------
Mouse_XR_001778781.1        --------------------------------------------------
Mouse_XR_388061.3           --------------------------------------------------
Mouse_XR_388062.3           --------------------------------------------------
Cattle_TCONS_00097213       --------------------------------------------------
Pig_TCONS_00048396          --------------------------------------------------
Pig_TCONS_00054218          --------------------------------------------------
                                                                              

Chicken_TCONS_00075061      CCAGTAGATTTCTGAGTAAACTTGAGACGAAGAGCACAAATTTGGGTGAG
Chicken_TCONS_00075060      CCAGTAGATTTCTGAGTAAACTTGAGACGAAGAGCACAAATTTGGGTGAG
Chicken_TCONS_00075059      CCAGTAGATTTCTGAGTAAACTTGAGACGAAGAGCACAAATTTGGGTGAG
Pig_TCONS_00048392          --------------------------------------------------
Pig_TCONS_00048394          --------------------------------------------------
Pig_TCONS_00048393          --------------------------------------------------
Pig_TCONS_00048398          --------------------------------------------------
Pig_TCONS_00054214          --------------------------------------------------
Pig_TCONS_00054213          --------------------------------------------------
Chicken_TCONS_00076377      --------------------------------------------------
Chicken_TCONS_00076376      --------------------------------------------------
Cattle_TCONS_00097214       --------------------------------------------------
Cattle_TCONS_00097215       --------------------------------------------------
Mouse_XR_001778782.1        --------------------------------------------------
Mouse_XR_001778781.1        --------------------------------------------------
Mouse_XR_388061.3           --------------------------------------------------
Mouse_XR_388062.3           --------------------------------------------------
Cattle_TCONS_00097213       --------------------------------------------------
Pig_TCONS_00048396          --------------------------------------------------
Pig_TCONS_00054218          --------------------------------------------------
                                                                              

Chicken_TCONS_00075061      CTAAGGGGGAGCCTCTTCCTTAGCACTGATGTGGGTGAGTGCATGCGGAG
Chicken_TCONS_00075060      CTAAGGGGGAGCCTCTTCCTTAGCACTGATGTGGGTGAGTGCATGCGGAG
Chicken_TCONS_00075059      CTAAGGGGGAGCCTCTTCCTTAGCACTGATGTGGGTGAGTGCATGCGGAG
Pig_TCONS_00048392          --------------------------------------------------
Pig_TCONS_00048394          --------------------------------------------------
Pig_TCONS_00048393          --------------------------------------------------
Pig_TCONS_00048398          --------------------------------------------------
Pig_TCONS_00054214          --------------------------------------------------
Pig_TCONS_00054213          --------------------------------------------------
Chicken_TCONS_00076377      --------------------------------------------------
Chicken_TCONS_00076376      --------------------------------------------------
Cattle_TCONS_00097214       --------------------------------------------------
Cattle_TCONS_00097215       --------------------------------------------------
Mouse_XR_001778782.1        --------------------------------------------------
Mouse_XR_001778781.1        --------------------------------------------------
Mouse_XR_388061.3           --------------------------------------------------
Mouse_XR_388062.3           --------------------------------------------------
Cattle_TCONS_00097213       --------------------------------------------------
Pig_TCONS_00048396          --------------------------------------------------
Pig_TCONS_00054218          --------------------------------------------------
                                                                              

Chicken_TCONS_00075061      CTCTGACCTCCAGGGCAGCACTGGAGTTACTGTACAGCATTGTTCTGGTG
Chicken_TCONS_00075060      CTCTGACCTCCAGGGCAGCACTGGAGTTACTGTACAGCATTGTTCTGGTG
Chicken_TCONS_00075059      CTCTGACCTCCAGGGCAGCACTGGAGTTACTGTACAGCATTGTTCTGGTG
Pig_TCONS_00048392          --------------------------------------------------
Pig_TCONS_00048394          --------------------------------------------------
Pig_TCONS_00048393          --------------------------------------------------
Pig_TCONS_00048398          --------------------------------------------------
Pig_TCONS_00054214          --------------------------------------------------
Pig_TCONS_00054213          --------------------------------------------------
Chicken_TCONS_00076377      --------------------------------------------------
Chicken_TCONS_00076376      --------------------------------------------------
Cattle_TCONS_00097214       --------------------------------------------------
Cattle_TCONS_00097215       --------------------------------------------------
Mouse_XR_001778782.1        --------------------------------------------------
Mouse_XR_001778781.1        --------------------------------------------------
Mouse_XR_388061.3           --------------------------------------------------
Mouse_XR_388062.3           --------------------------------------------------
Cattle_TCONS_00097213       --------------------------------------------------
Pig_TCONS_00048396          --------------------------------------------------
Pig_TCONS_00054218          --------------------------------------------------
                                                                              

Chicken_TCONS_00075061      TGATGATTGCAGAGCTGCCGCCCCAAAACGGCACGGCGTAGCAGAGAGAA
Chicken_TCONS_00075060      TGATGATTGCAGAGCTGCCGCCCCAAAACGGCACGGCGTAGCAGAGAGAA
Chicken_TCONS_00075059      TGATGATTGCAGAGCTGCCGCCCCAAAACGGCACGGCGTAGCAGAGAGAA
Pig_TCONS_00048392          --------------------------------------------------
Pig_TCONS_00048394          --------------------------------------------------
Pig_TCONS_00048393          --------------------------------------------------
Pig_TCONS_00048398          --------------------------------------------------
Pig_TCONS_00054214          --------------------------------------------------
Pig_TCONS_00054213          --------------------------------------------------
Chicken_TCONS_00076377      --------------------------------------------------
Chicken_TCONS_00076376      --------------------------------------------------
Cattle_TCONS_00097214       --------------------------------------------------
Cattle_TCONS_00097215       --------------------------------------------------
Mouse_XR_001778782.1        --------------------------------------------------
Mouse_XR_001778781.1        --------------------------------------------------
Mouse_XR_388061.3           --------------------------------------------------
Mouse_XR_388062.3           --------------------------------------------------
Cattle_TCONS_00097213       --------------------------------------------------
Pig_TCONS_00048396          --------------------------------------------------
Pig_TCONS_00054218          --------------------------------------------------
                                                                              

Chicken_TCONS_00075061      AGGATTATTAGCAATTTTTTGGATCACCTTCAGGAGCAGCAACGCTCTCC
Chicken_TCONS_00075060      AGGATTATTAGCAATTTTTTGGATCACCTTCAGGAGCAGCAACGCTCTCC
Chicken_TCONS_00075059      AGGATTATTAGCAATTTTTTGGATCACCTTCAGGAGCAGCAACGCTCTCC
Pig_TCONS_00048392          --------------------------------------------------
Pig_TCONS_00048394          --------------------------------------------------
Pig_TCONS_00048393          --------------------------------------------------
Pig_TCONS_00048398          --------------------------------------------------
Pig_TCONS_00054214          --------------------------------------------------
Pig_TCONS_00054213          --------------------------------------------------
Chicken_TCONS_00076377      --------------------------------------------------
Chicken_TCONS_00076376      --------------------------------------------------
Cattle_TCONS_00097214       --------------------------------------------------
Cattle_TCONS_00097215       --------------------------------------------------
Mouse_XR_001778782.1        --------------------------------------------------
Mouse_XR_001778781.1        --------------------------------------------------
Mouse_XR_388061.3           --------------------------------------------------
Mouse_XR_388062.3           --------------------------------------------------
Cattle_TCONS_00097213       --------------------------------------------------
Pig_TCONS_00048396          --------------------------------------------------
Pig_TCONS_00054218          --------------------------------------------------
                                                                              

Chicken_TCONS_00075061      TCCCTCCCCTCCGCCATTCTCACTGTAGTGCTATTTTCCTTTATTATTTG
Chicken_TCONS_00075060      TCCCTCCCCTCCGCCATTCTCACTGTAGTGCTATTTTCCTTTATTATTTG
Chicken_TCONS_00075059      TCCCTCCCCTCCGCCATTCTCACTGTAGTGCTATTTTCCTTTATTATTTG
Pig_TCONS_00048392          --------------------------------------------------
Pig_TCONS_00048394          --------------------------------------------------
Pig_TCONS_00048393          --------------------------------------------------
Pig_TCONS_00048398          --------------------------------------------------
Pig_TCONS_00054214          --------------------------------------------------
Pig_TCONS_00054213          --------------------------------------------------
Chicken_TCONS_00076377      --------------------------------------------------
Chicken_TCONS_00076376      --------------------------------------------------
Cattle_TCONS_00097214       --------------------------------------------------
Cattle_TCONS_00097215       --------------------------------------------------
Mouse_XR_001778782.1        --------------------------------------------------
Mouse_XR_001778781.1        --------------------------------------------------
Mouse_XR_388061.3           --------------------------------------------------
Mouse_XR_388062.3           --------------------------------------------------
Cattle_TCONS_00097213       --------------------------------------------------
Pig_TCONS_00048396          --------------------------------------------------
Pig_TCONS_00054218          --------------------------------------------------
                                                                              

Chicken_TCONS_00075061      GCTATTCACGACGGCTGTCTAAACATTTACAGTCCCCTATTAACAGCGTT
Chicken_TCONS_00075060      GCTATTCACGACGGCTGTCTAAACATTTACAGTCCCCTATTAACAGCGTT
Chicken_TCONS_00075059      GCTATTCACGACGGCTGTCTAAACATTTACAGTCCCCTATTAACAGCGTT
Pig_TCONS_00048392          --------------------------------------------------
Pig_TCONS_00048394          --------------------------------------------------
Pig_TCONS_00048393          --------------------------------------------------
Pig_TCONS_00048398          --------------------------------------------------
Pig_TCONS_00054214          --------------------------------------------------
Pig_TCONS_00054213          --------------------------------------------------
Chicken_TCONS_00076377      --------------------------------------------------
Chicken_TCONS_00076376      --------------------------------------------------
Cattle_TCONS_00097214       --------------------------------------------------
Cattle_TCONS_00097215       --------------------------------------------------
Mouse_XR_001778782.1        --------------------------------------------------
Mouse_XR_001778781.1        --------------------------------------------------
Mouse_XR_388061.3           --------------------------------------------------
Mouse_XR_388062.3           --------------------------------------------------
Cattle_TCONS_00097213       --------------------------------------------------
Pig_TCONS_00048396          --------------------------------------------------
Pig_TCONS_00054218          --------------------------------------------------
                                                                              

Chicken_TCONS_00075061      TCTCCCCAAACAATCGCACGCTTTCATTTCAATTAGAGCCATTCAGGCTC
Chicken_TCONS_00075060      TCTCCCCAAACAATCGCACGCTTTCATTTCAATTAGAGCCATTCAGGCTC
Chicken_TCONS_00075059      TCTCCCCAAACAATCGCACGCTTTCATTTCAATTAGAGCCATTCAGGCTC
Pig_TCONS_00048392          --------------------------------------------------
Pig_TCONS_00048394          --------------------------------------------------
Pig_TCONS_00048393          --------------------------------------------------
Pig_TCONS_00048398          --------------------------------------------------
Pig_TCONS_00054214          --------------------------------------------------
Pig_TCONS_00054213          --------------------------------------------------
Chicken_TCONS_00076377      --------------------------------------------------
Chicken_TCONS_00076376      --------------------------------------------------
Cattle_TCONS_00097214       --------------------------------------------------
Cattle_TCONS_00097215       --------------------------------------------------
Mouse_XR_001778782.1        --------------------------------------------------
Mouse_XR_001778781.1        --------------------------------------------------
Mouse_XR_388061.3           --------------------------------------------------
Mouse_XR_388062.3           --------------------------------------------------
Cattle_TCONS_00097213       --------------------------------------------------
Pig_TCONS_00048396          --------------------------------------------------
Pig_TCONS_00054218          --------------------------------------------------
                                                                              

Chicken_TCONS_00075061      GGGTTTTGCCACCAGGCCACGTCCCAGCCCCGCTCCCTTTCCCAGCACGG
Chicken_TCONS_00075060      GGGTTTTGCCACCAGGCCACGTCCCAGCCCCGCTCCCTTTCCCAGCACGG
Chicken_TCONS_00075059      GGGTTTTGCCACCAGGCCACGTCCCAGCCCCGCTCCCTTTCCCAGCACGG
Pig_TCONS_00048392          --------------------------------------------------
Pig_TCONS_00048394          --------------------------------------------------
Pig_TCONS_00048393          --------------------------------------------------
Pig_TCONS_00048398          --------------------------------------------------
Pig_TCONS_00054214          --------------------------------------------------
Pig_TCONS_00054213          --------------------------------------------------
Chicken_TCONS_00076377      --------------------------------------------------
Chicken_TCONS_00076376      --------------------------------------------------
Cattle_TCONS_00097214       --------------------------------------------------
Cattle_TCONS_00097215       --------------------------------------------------
Mouse_XR_001778782.1        --------------------------------------------------
Mouse_XR_001778781.1        --------------------------------------------------
Mouse_XR_388061.3           --------------------------------------------------
Mouse_XR_388062.3           --------------------------------------------------
Cattle_TCONS_00097213       --------------------------------------------------
Pig_TCONS_00048396          --------------------------------------------------
Pig_TCONS_00054218          --------------------------------------------------
                                                                              

Chicken_TCONS_00075061      ACCCAGGCAGCGCACAGCCCACATCCCCACACCTCCTGCTCACATCCCCA
Chicken_TCONS_00075060      ACCCAGGCAGCGCACAGCCCACATCCCCACACCTCCTGCTCACATCCCCA
Chicken_TCONS_00075059      ACCCAGGCAGCGCACAGCCCACATCCCCACACCTCCTGCTCACATCCCCA
Pig_TCONS_00048392          --------------------------------------------------
Pig_TCONS_00048394          --------------------------------------------------
Pig_TCONS_00048393          --------------------------------------------------
Pig_TCONS_00048398          --------------------------------------------------
Pig_TCONS_00054214          --------------------------------------------------
Pig_TCONS_00054213          --------------------------------------------------
Chicken_TCONS_00076377      --------------------------------------------------
Chicken_TCONS_00076376      --------------------------------------------------
Cattle_TCONS_00097214       --------------------------------------------------
Cattle_TCONS_00097215       --------------------------------------------------
Mouse_XR_001778782.1        --------------------------------------------------
Mouse_XR_001778781.1        --------------------------------------------------
Mouse_XR_388061.3           --------------------------------------------------
Mouse_XR_388062.3           --------------------------------------------------
Cattle_TCONS_00097213       --------------------------------------------------
Pig_TCONS_00048396          --------------------------------------------------
Pig_TCONS_00054218          --------------------------------------------------
                                                                              

Chicken_TCONS_00075061      CACCTCCTGCCCTGCTCCAGGTTAGGAGCTCAGACCACGATGCGTTCTGC
Chicken_TCONS_00075060      CACCTCCTGCCCTGCTCCAGGTTAGGAGCTCAGACCACGATGCGTTCTGC
Chicken_TCONS_00075059      CACCTCCTGCCCTGCTCCAGGTTAGGAGCTCAGACCACGATGCGTTCTGC
Pig_TCONS_00048392          --------------------------------------------------
Pig_TCONS_00048394          --------------------------------------------------
Pig_TCONS_00048393          --------------------------------------------------
Pig_TCONS_00048398          --------------------------------------------------
Pig_TCONS_00054214          --------------------------------------------------
Pig_TCONS_00054213          --------------------------------------------------
Chicken_TCONS_00076377      --------------------------------------------------
Chicken_TCONS_00076376      --------------------------------------------------
Cattle_TCONS_00097214       --------------------------------------------------
Cattle_TCONS_00097215       --------------------------------------------------
Mouse_XR_001778782.1        --------------------------------------------------
Mouse_XR_001778781.1        --------------------------------------------------
Mouse_XR_388061.3           --------------------------------------------------
Mouse_XR_388062.3           --------------------------------------------------
Cattle_TCONS_00097213       --------------------------------------------------
Pig_TCONS_00048396          --------------------------------------------------
Pig_TCONS_00054218          --------------------------------------------------
                                                                              

Chicken_TCONS_00075061      CCTGGGTGCGGATCAAGAACAACACATTAAGAACAGTTACCGCTCCCTTT
Chicken_TCONS_00075060      CCTGGGTGCGGATCAAGAACAACACATTAAGAACAGTTACCGCTCCCTTT
Chicken_TCONS_00075059      CCTGGGTGCGGATCAAGAACAACACATTAAGAACAGTTACCGCTCCCTTT
Pig_TCONS_00048392          --------------------------------------------------
Pig_TCONS_00048394          --------------------------------------------------
Pig_TCONS_00048393          --------------------------------------------------
Pig_TCONS_00048398          --------------------------------------------------
Pig_TCONS_00054214          --------------------------------------------------
Pig_TCONS_00054213          --------------------------------------------------
Chicken_TCONS_00076377      --------------------------------------------------
Chicken_TCONS_00076376      --------------------------------------------------
Cattle_TCONS_00097214       --------------------------------------------------
Cattle_TCONS_00097215       --------------------------------------------------
Mouse_XR_001778782.1        --------------------------------------------------
Mouse_XR_001778781.1        --------------------------------------------------
Mouse_XR_388061.3           --------------------------------------------------
Mouse_XR_388062.3           --------------------------------------------------
Cattle_TCONS_00097213       --------------------------------------------------
Pig_TCONS_00048396          --------------------------------------------------
Pig_TCONS_00054218          --------------------------------------------------
                                                                              

Chicken_TCONS_00075061      GTTTGCCCGGTGTCTGATTTTTATGGTGCAGAACTAAAGAGTGCCCGCTG
Chicken_TCONS_00075060      GTTTGCCCGGTGTCTGATTTTTATGGTGCAGAACTAAAGAGTGCCCGCTG
Chicken_TCONS_00075059      GTTTGCCCGGTGTCTGATTTTTATGGTGCAGAACTAAAGAGTGCCCGCTG
Pig_TCONS_00048392          --------------------------------------------------
Pig_TCONS_00048394          --------------------------------------------------
Pig_TCONS_00048393          --------------------------------------------------
Pig_TCONS_00048398          --------------------------------------------------
Pig_TCONS_00054214          --------------------------------------------------
Pig_TCONS_00054213          --------------------------------------------------
Chicken_TCONS_00076377      --------------------------------------------------
Chicken_TCONS_00076376      --------------------------------------------------
Cattle_TCONS_00097214       --------------------------------------------------
Cattle_TCONS_00097215       --------------------------------------------------
Mouse_XR_001778782.1        --------------------------------------------------
Mouse_XR_001778781.1        --------------------------------------------------
Mouse_XR_388061.3           --------------------------------------------------
Mouse_XR_388062.3           --------------------------------------------------
Cattle_TCONS_00097213       --------------------------------------------------
Pig_TCONS_00048396          --------------------------------------------------
Pig_TCONS_00054218          --------------------------------------------------
                                                                              

Chicken_TCONS_00075061      AATTTGACTATGGAAGCGGGCAAATTGCTTTCCAAAAGGCTTCTTCGGAG
Chicken_TCONS_00075060      AATTTGACTATGGAAGCGGGCAAATTGCTTTCCAAAAGGCTTCTTCGGAG
Chicken_TCONS_00075059      AATTTGACTATGGAAGCGGGCAAATTGCTTTCCAAAAGGCTTCTTCGGAG
Pig_TCONS_00048392          --------------------------------------------------
Pig_TCONS_00048394          --------------------------------------------------
Pig_TCONS_00048393          --------------------------------------------------
Pig_TCONS_00048398          --------------------------------------------------
Pig_TCONS_00054214          --------------------------------------------------
Pig_TCONS_00054213          --------------------------------------------------
Chicken_TCONS_00076377      --------------------------------------------------
Chicken_TCONS_00076376      --------------------------------------------------
Cattle_TCONS_00097214       --------------------------------------------------
Cattle_TCONS_00097215       --------------------------------------------------
Mouse_XR_001778782.1        --------------------------------------------------
Mouse_XR_001778781.1        --------------------------------------------------
Mouse_XR_388061.3           --------------------------------------------------
Mouse_XR_388062.3           --------------------------------------------------
Cattle_TCONS_00097213       --------------------------------------------------
Pig_TCONS_00048396          --------------------------------------------------
Pig_TCONS_00054218          --------------------------------------------------
                                                                              

Chicken_TCONS_00075061      CACAGTGATAAGGCACAACCCGCTCCTAGGTGCAGCGCCAGATAAATCCT
Chicken_TCONS_00075060      CACAGTGATAAGGCACAACCCGCTCCTAGGTGCAGCGCCAGATAAATCCT
Chicken_TCONS_00075059      CACAGTGATAAGGCACAACCCGCTCCTAGGTGCAGCGCCAGATAAATCCT
Pig_TCONS_00048392          --------------------------------------------------
Pig_TCONS_00048394          --------------------------------------------------
Pig_TCONS_00048393          --------------------------------------------------
Pig_TCONS_00048398          --------------------------------------------------
Pig_TCONS_00054214          --------------------------------------------------
Pig_TCONS_00054213          --------------------------------------------------
Chicken_TCONS_00076377      --------------------------------------------------
Chicken_TCONS_00076376      --------------------------------------------------
Cattle_TCONS_00097214       --------------------------------------------------
Cattle_TCONS_00097215       --------------------------------------------------
Mouse_XR_001778782.1        --------------------------------------------------
Mouse_XR_001778781.1        --------------------------------------------------
Mouse_XR_388061.3           --------------------------------------------------
Mouse_XR_388062.3           --------------------------------------------------
Cattle_TCONS_00097213       --------------------------------------------------
Pig_TCONS_00048396          --------------------------------------------------
Pig_TCONS_00054218          --------------------------------------------------
                                                                              

Chicken_TCONS_00075061      TTTAACAGTCCTCAGATCAGTTAACAGGGTGAGTAAATCACAGATCGCTG
Chicken_TCONS_00075060      TTTAACAGTCCTCAGATCAGTTAACAGGGTGAGTAAATCACAGATCGCTG
Chicken_TCONS_00075059      TTTAACAGTCCTCAGATCAGTTAACAGG----------------------
Pig_TCONS_00048392          --------------------------------------------------
Pig_TCONS_00048394          --------------------------------------------------
Pig_TCONS_00048393          --------------------------------------------------
Pig_TCONS_00048398          --------------------------------------------------
Pig_TCONS_00054214          --------------------------------------------------
Pig_TCONS_00054213          --------------------------------------------------
Chicken_TCONS_00076377      --------------------------------------------------
Chicken_TCONS_00076376      --------------------------------------------------
Cattle_TCONS_00097214       --------------------------------------------------
Cattle_TCONS_00097215       --------------------------------------------------
Mouse_XR_001778782.1        --------------------------------------------------
Mouse_XR_001778781.1        --------------------------------------------------
Mouse_XR_388061.3           --------------------------------------------------
Mouse_XR_388062.3           --------------------------------------------------
Cattle_TCONS_00097213       --------------------------------------------------
Pig_TCONS_00048396          --------------------------------------------------
Pig_TCONS_00054218          --------------------------------------------------
                                                                              

Chicken_TCONS_00075061      TTAGCAGATTTATGGGAGAGAATTAATAGAATCAGACGAGATAATCTGGC
Chicken_TCONS_00075060      TTAGCAGATTTATGGGAGAGAATTAATAGAATCAGACGAGATAATCTGGC
Chicken_TCONS_00075059      --------------------------------------------------
Pig_TCONS_00048392          --------------------------------------------------
Pig_TCONS_00048394          --------------------------------------------------
Pig_TCONS_00048393          --------------------------------------------------
Pig_TCONS_00048398          --------------------------------------------------
Pig_TCONS_00054214          --------------------------------------------------
Pig_TCONS_00054213          --------------------------------------------------
Chicken_TCONS_00076377      --------------------------------------------------
Chicken_TCONS_00076376      --------------------------------------------------
Cattle_TCONS_00097214       --------------------------------------------------
Cattle_TCONS_00097215       --------------------------------------------------
Mouse_XR_001778782.1        --------------------------------------------------
Mouse_XR_001778781.1        --------------------------------------------------
Mouse_XR_388061.3           --------------------------------------------------
Mouse_XR_388062.3           --------------------------------------------------
Cattle_TCONS_00097213       --------------------------------------------------
Pig_TCONS_00048396          --------------------------------------------------
Pig_TCONS_00054218          --------------------------------------------------
                                                                              

Chicken_TCONS_00075061      GGGGATAAAATTGCTGAGGAAACAGTCCTGCCTTCTATCGGGGGTACGGA
Chicken_TCONS_00075060      GGGGATAAAATTGCTGAGGAAACAGTCCTGCCTTCTATCGGGGGTACGGA
Chicken_TCONS_00075059      --------------------------------------------------
Pig_TCONS_00048392          --------------------------------------------------
Pig_TCONS_00048394          --------------------------------------------------
Pig_TCONS_00048393          --------------------------------------------------
Pig_TCONS_00048398          --------------------------------------------------
Pig_TCONS_00054214          --------------------------------------------------
Pig_TCONS_00054213          --------------------------------------------------
Chicken_TCONS_00076377      --------------------------------------------------
Chicken_TCONS_00076376      --------------------------------------------------
Cattle_TCONS_00097214       --------------------------------------------------
Cattle_TCONS_00097215       --------------------------------------------------
Mouse_XR_001778782.1        --------------------------------------------------
Mouse_XR_001778781.1        --------------------------------------------------
Mouse_XR_388061.3           --------------------------------------------------
Mouse_XR_388062.3           --------------------------------------------------
Cattle_TCONS_00097213       --------------------------------------------------
Pig_TCONS_00048396          --------------------------------------------------
Pig_TCONS_00054218          --------------------------------------------------
                                                                              

Chicken_TCONS_00075061      ACAGCGCTGTGATTGCGGGCAGTCAGCGCGGGTCGGGCAATGGGAGCTCA
Chicken_TCONS_00075060      ACAGCGCTGTGATTGCGGGCAGTCAGCGCGGGTCGGGCAATGGGAGCTCA
Chicken_TCONS_00075059      --------------------------------------------------
Pig_TCONS_00048392          --------------------------------------------------
Pig_TCONS_00048394          --------------------------------------------------
Pig_TCONS_00048393          --------------------------------------------------
Pig_TCONS_00048398          --------------------------------------------------
Pig_TCONS_00054214          --------------------------------------------------
Pig_TCONS_00054213          --------------------------------------------------
Chicken_TCONS_00076377      --------------------------------------------------
Chicken_TCONS_00076376      --------------------------------------------------
Cattle_TCONS_00097214       --------------------------------------------------
Cattle_TCONS_00097215       --------------------------------------------------
Mouse_XR_001778782.1        --------------------------------------------------
Mouse_XR_001778781.1        --------------------------------------------------
Mouse_XR_388061.3           --------------------------------------------------
Mouse_XR_388062.3           --------------------------------------------------
Cattle_TCONS_00097213       --------------------------------------------------
Pig_TCONS_00048396          --------------------------------------------------
Pig_TCONS_00054218          --------------------------------------------------
                                                                              

Chicken_TCONS_00075061      ATCATCGCGGCAGCGATTCGGCGTTTATGAATCCTTTGCTCTTTAAGCAA
Chicken_TCONS_00075060      ATCATCGCGGCAGCGATTCGGCGTTTATGAATCCTTTGCTCTTTAAGCAA
Chicken_TCONS_00075059      --------------------------------------------------
Pig_TCONS_00048392          --------------------------------------------------
Pig_TCONS_00048394          --------------------------------------------------
Pig_TCONS_00048393          --------------------------------------------------
Pig_TCONS_00048398          --------------------------------------------------
Pig_TCONS_00054214          --------------------------------------------------
Pig_TCONS_00054213          --------------------------------------------------
Chicken_TCONS_00076377      --------------------------------------------------
Chicken_TCONS_00076376      --------------------------------------------------
Cattle_TCONS_00097214       --------------------------------------------------
Cattle_TCONS_00097215       --------------------------------------------------
Mouse_XR_001778782.1        --------------------------------------------------
Mouse_XR_001778781.1        --------------------------------------------------
Mouse_XR_388061.3           --------------------------------------------------
Mouse_XR_388062.3           --------------------------------------------------
Cattle_TCONS_00097213       --------------------------------------------------
Pig_TCONS_00048396          --------------------------------------------------
Pig_TCONS_00054218          --------------------------------------------------
                                                                              

Chicken_TCONS_00075061      CTCGCAGACGCAAATAGGAGCCGCGCTCCCTTTGAAGACACGTTCTTTAT
Chicken_TCONS_00075060      CTCGCAGACGCAAATAGGAGCCGCGCTCCCTTTGAAGACACGTTCTTTAT
Chicken_TCONS_00075059      --------------------------------------------------
Pig_TCONS_00048392          --------------------------------------------------
Pig_TCONS_00048394          --------------------------------------------------
Pig_TCONS_00048393          --------------------------------------------------
Pig_TCONS_00048398          --------------------------------------------------
Pig_TCONS_00054214          --------------------------------------------------
Pig_TCONS_00054213          --------------------------------------------------
Chicken_TCONS_00076377      --------------------------------------------------
Chicken_TCONS_00076376      --------------------------------------------------
Cattle_TCONS_00097214       --------------------------------------------------
Cattle_TCONS_00097215       --------------------------------------------------
Mouse_XR_001778782.1        --------------------------------------------------
Mouse_XR_001778781.1        --------------------------------------------------
Mouse_XR_388061.3           --------------------------------------------------
Mouse_XR_388062.3           --------------------------------------------------
Cattle_TCONS_00097213       --------------------------------------------------
Pig_TCONS_00048396          --------------------------------------------------
Pig_TCONS_00054218          --------------------------------------------------
                                                                              

Chicken_TCONS_00075061      ATATTTTTATTGGAGGTAATTTACTATTTGCATTACCTGTGTTTACTTCA
Chicken_TCONS_00075060      ATATTTTTATTGGAGGTAATTTACTATTTGCATTACCTGTGTTTACTTCA
Chicken_TCONS_00075059      --------------------------------------------------
Pig_TCONS_00048392          --------------------------------------------------
Pig_TCONS_00048394          --------------------------------------------------
Pig_TCONS_00048393          --------------------------------------------------
Pig_TCONS_00048398          --------------------------------------------------
Pig_TCONS_00054214          --------------------------------------------------
Pig_TCONS_00054213          --------------------------------------------------
Chicken_TCONS_00076377      --------------------------------------------------
Chicken_TCONS_00076376      --------------------------------------------------
Cattle_TCONS_00097214       --------------------------------------------------
Cattle_TCONS_00097215       --------------------------------------------------
Mouse_XR_001778782.1        --------------------------------------------------
Mouse_XR_001778781.1        --------------------------------------------------
Mouse_XR_388061.3           --------------------------------------------------
Mouse_XR_388062.3           --------------------------------------------------
Cattle_TCONS_00097213       --------------------------------------------------
Pig_TCONS_00048396          --------------------------------------------------
Pig_TCONS_00054218          --------------------------------------------------
                                                                              

Chicken_TCONS_00075061      TAATTGAACGTTTTGCATTCAAATTTATGGAACGCGCTCCGCTCGAGAAT
Chicken_TCONS_00075060      TAATTGAACGTTTTGCATTCAAATTTATGGAACGCGCTCCGCTCGAGAAT
Chicken_TCONS_00075059      --------------------------------------------------
Pig_TCONS_00048392          --------------------------------------------------
Pig_TCONS_00048394          --------------------------------------------------
Pig_TCONS_00048393          --------------------------------------------------
Pig_TCONS_00048398          --------------------------------------------------
Pig_TCONS_00054214          --------------------------------------------------
Pig_TCONS_00054213          --------------------------------------------------
Chicken_TCONS_00076377      --------------------------------------------------
Chicken_TCONS_00076376      --------------------------------------------------
Cattle_TCONS_00097214       --------------------------------------------------
Cattle_TCONS_00097215       --------------------------------------------------
Mouse_XR_001778782.1        --------------------------------------------------
Mouse_XR_001778781.1        --------------------------------------------------
Mouse_XR_388061.3           --------------------------------------------------
Mouse_XR_388062.3           --------------------------------------------------
Cattle_TCONS_00097213       --------------------------------------------------
Pig_TCONS_00048396          --------------------------------------------------
Pig_TCONS_00054218          --------------------------------------------------
                                                                              

Chicken_TCONS_00075061      ATATTTCTCCCCGATTAGCATAAATAGTCACTTACCTCATGAATTACTAA
Chicken_TCONS_00075060      ATATTTCTCCCCGATTAGCATAAATAGTCACTTACCTCATGAATTACTAA
Chicken_TCONS_00075059      --------------------------------------------------
Pig_TCONS_00048392          --------------------------------------------------
Pig_TCONS_00048394          --------------------------------------------------
Pig_TCONS_00048393          --------------------------------------------------
Pig_TCONS_00048398          --------------------------------------------------
Pig_TCONS_00054214          --------------------------------------------------
Pig_TCONS_00054213          --------------------------------------------------
Chicken_TCONS_00076377      --------------------------------------------------
Chicken_TCONS_00076376      --------------------------------------------------
Cattle_TCONS_00097214       --------------------------------------------------
Cattle_TCONS_00097215       --------------------------------------------------
Mouse_XR_001778782.1        --------------------------------------------------
Mouse_XR_001778781.1        --------------------------------------------------
Mouse_XR_388061.3           --------------------------------------------------
Mouse_XR_388062.3           --------------------------------------------------
Cattle_TCONS_00097213       --------------------------------------------------
Pig_TCONS_00048396          --------------------------------------------------
Pig_TCONS_00054218          --------------------------------------------------
                                                                              

Chicken_TCONS_00075061      CAAAGTTTATCTGAAAATATAGGTGTCTTTTTTATTAAGTGGAGCACCAG
Chicken_TCONS_00075060      CAAAGTTTATCTGAAAATATAGGTGTCTTTTTTATTAAGTGGAGCACCAG
Chicken_TCONS_00075059      -----------------------TGTCTTTTTTATTAAGTGGAGCACCAG
Pig_TCONS_00048392          --------------------------------------------------
Pig_TCONS_00048394          --------------------------------------------------
Pig_TCONS_00048393          --------------------------------------------------
Pig_TCONS_00048398          --------------------------------------------------
Pig_TCONS_00054214          --------------------------------------------------
Pig_TCONS_00054213          --------------------------------------------------
Chicken_TCONS_00076377      --------------------------------------------------
Chicken_TCONS_00076376      --------------------------------------------------
Cattle_TCONS_00097214       --------------------------------------------------
Cattle_TCONS_00097215       --------------------------------------------------
Mouse_XR_001778782.1        --------------------------------------------------
Mouse_XR_001778781.1        --------------------------------------------------
Mouse_XR_388061.3           --------------------------------------------------
Mouse_XR_388062.3           --------------------------------------------------
Cattle_TCONS_00097213       --------------------------------------------------
Pig_TCONS_00048396          --------------------------------------------------
Pig_TCONS_00054218          --------------------------------------------------
                                                                              

Chicken_TCONS_00075061      CATATGTACCACGCATCCCGATTTGCTGGTGGTGCTGCGGTGTCGGAGCA
Chicken_TCONS_00075060      CATATGTACCACGCATCCCGATTTGCTGGTGGTGCTGCGGTGTCGGAGCA
Chicken_TCONS_00075059      CATATGTACCACGCATCCCGATTTGCTGGTGGTGCTGCGGTGTCGGAGCA
Pig_TCONS_00048392          --------------------------------------------------
Pig_TCONS_00048394          --------------------------------------------------
Pig_TCONS_00048393          --------------------------------------------------
Pig_TCONS_00048398          --------------------------------------------------
Pig_TCONS_00054214          --------------------------------------------------
Pig_TCONS_00054213          --------------------------------------------------
Chicken_TCONS_00076377      --------------------------------------------------
Chicken_TCONS_00076376      --------------------------------------------------
Cattle_TCONS_00097214       --------------------------------------------------
Cattle_TCONS_00097215       --------------------------------------------------
Mouse_XR_001778782.1        --------------------------------------------------
Mouse_XR_001778781.1        --------------------------------------------------
Mouse_XR_388061.3           --------------------------------------------------
Mouse_XR_388062.3           --------------------------------------------------
Cattle_TCONS_00097213       --------------------------------------------------
Pig_TCONS_00048396          --------------------------------------------------
Pig_TCONS_00054218          --------------------------------------------------
                                                                              

Chicken_TCONS_00075061      GAGGGAACAGAAGCAGCGGCAAACAAACGCCATCGATTAATATCTGTGTG
Chicken_TCONS_00075060      GAGGGAACAGAAGCAGCGGCAAACAAACGCCATCGATTAATATCTGT---
Chicken_TCONS_00075059      GAGGGAACAGAAGCAGCGGCAAACAAACGCCATCGATTAATATCTGT---
Pig_TCONS_00048392          --------------------------------------------------
Pig_TCONS_00048394          --------------------------------------------------
Pig_TCONS_00048393          --------------------------------------------------
Pig_TCONS_00048398          --------------------------------------------------
Pig_TCONS_00054214          --------------------------------------------------
Pig_TCONS_00054213          --------------------------------------------------
Chicken_TCONS_00076377      --------------------------------------------------
Chicken_TCONS_00076376      --------------------------------------------------
Cattle_TCONS_00097214       --------------------------------------------------
Cattle_TCONS_00097215       --------------------------------------------------
Mouse_XR_001778782.1        --------------------------------------------------
Mouse_XR_001778781.1        --------------------------------------------------
Mouse_XR_388061.3           --------------------------------------------------
Mouse_XR_388062.3           --------------------------------------------------
Cattle_TCONS_00097213       --------------------------------------------------
Pig_TCONS_00048396          --------------------------------------------------
Pig_TCONS_00054218          --------------------------------------------------
                                                                              

Chicken_TCONS_00075061      AGTGTGACAATAATTGCTTCTGCCGACGCTTTGCTAATTGTTAATAACGA
Chicken_TCONS_00075060      --------------------------------------------------
Chicken_TCONS_00075059      --------------------------------------------------
Pig_TCONS_00048392          --------------------------------------------------
Pig_TCONS_00048394          --------------------------------------------------
Pig_TCONS_00048393          --------------------------------------------------
Pig_TCONS_00048398          --------------------------------------------------
Pig_TCONS_00054214          --------------------------------------------------
Pig_TCONS_00054213          --------------------------------------------------
Chicken_TCONS_00076377      --------------------------------------------------
Chicken_TCONS_00076376      --------------------------------------------------
Cattle_TCONS_00097214       --------------------------------------------------
Cattle_TCONS_00097215       --------------------------------------------------
Mouse_XR_001778782.1        --------------------------------------------------
Mouse_XR_001778781.1        --------------------------------------------------
Mouse_XR_388061.3           --------------------------------------------------
Mouse_XR_388062.3           --------------------------------------------------
Cattle_TCONS_00097213       --------------------------------------------------
Pig_TCONS_00048396          --------------------------------------------------
Pig_TCONS_00054218          --------------------------------------------------
                                                                              

Chicken_TCONS_00075061      GCCGGCGACTCAAAGTTTGCTGCAGAAGGAGCAGAAAGGGGGGGAACCTC
Chicken_TCONS_00075060      --------------------------------------------------
Chicken_TCONS_00075059      --------------------------------------------------
Pig_TCONS_00048392          --------------------------------------------------
Pig_TCONS_00048394          --------------------------------------------------
Pig_TCONS_00048393          --------------------------------------------------
Pig_TCONS_00048398          --------------------------------------------------
Pig_TCONS_00054214          --------------------------------------------------
Pig_TCONS_00054213          --------------------------------------------------
Chicken_TCONS_00076377      --------------------------------------------------
Chicken_TCONS_00076376      --------------------------------------------------
Cattle_TCONS_00097214       --------------------------------------------------
Cattle_TCONS_00097215       --------------------------------------------------
Mouse_XR_001778782.1        --------------------------------------------------
Mouse_XR_001778781.1        --------------------------------------------------
Mouse_XR_388061.3           --------------------------------------------------
Mouse_XR_388062.3           --------------------------------------------------
Cattle_TCONS_00097213       --------------------------------------------------
Pig_TCONS_00048396          --------------------------------------------------
Pig_TCONS_00054218          --------------------------------------------------
                                                                              

Chicken_TCONS_00075061      CTCGGTGGGTTTCCCCTCTCTTTGCCCCACGCTCGCTGATGGCCGGGGCT
Chicken_TCONS_00075060      --------------------------------------------------
Chicken_TCONS_00075059      --------------------------------------------------
Pig_TCONS_00048392          --------------------------------------------------
Pig_TCONS_00048394          --------------------------------------------------
Pig_TCONS_00048393          --------------------------------------------------
Pig_TCONS_00048398          --------------------------------------------------
Pig_TCONS_00054214          --------------------------------------------------
Pig_TCONS_00054213          --------------------------------------------------
Chicken_TCONS_00076377      --------------------------------------------------
Chicken_TCONS_00076376      --------------------------------------------------
Cattle_TCONS_00097214       --------------------------------------------------
Cattle_TCONS_00097215       --------------------------------------------------
Mouse_XR_001778782.1        --------------------------------------------------
Mouse_XR_001778781.1        --------------------------------------------------
Mouse_XR_388061.3           --------------------------------------------------
Mouse_XR_388062.3           --------------------------------------------------
Cattle_TCONS_00097213       --------------------------------------------------
Pig_TCONS_00048396          --------------------------------------------------
Pig_TCONS_00054218          --------------------------------------------------
                                                                              

Chicken_TCONS_00075061      CGCTCGGGGCTCCCCGCTCACTGTTGGGATTGTTTCTCTCTTCCCCCTAA
Chicken_TCONS_00075060      --------------------------------------------------
Chicken_TCONS_00075059      --------------------------------------------------
Pig_TCONS_00048392          --------------------------------------------------
Pig_TCONS_00048394          --------------------------------------------------
Pig_TCONS_00048393          --------------------------------------------------
Pig_TCONS_00048398          --------------------------------------------------
Pig_TCONS_00054214          --------------------------------------------------
Pig_TCONS_00054213          --------------------------------------------------
Chicken_TCONS_00076377      --------------------------------------------------
Chicken_TCONS_00076376      --------------------------------------------------
Cattle_TCONS_00097214       --------------------------------------------------
Cattle_TCONS_00097215       --------------------------------------------------
Mouse_XR_001778782.1        --------------------------------------------------
Mouse_XR_001778781.1        --------------------------------------------------
Mouse_XR_388061.3           --------------------------------------------------
Mouse_XR_388062.3           --------------------------------------------------
Cattle_TCONS_00097213       --------------------------------------------------
Pig_TCONS_00048396          --------------------------------------------------
Pig_TCONS_00054218          --------------------------------------------------
                                                                              

Chicken_TCONS_00075061      TCCTGTTTTTATGCTCAGCTGCAAATCCCAATAATGGATATGATGTAGGC
Chicken_TCONS_00075060      --------------------------------------------------
Chicken_TCONS_00075059      --------------------------------------------------
Pig_TCONS_00048392          --------------------------------------------------
Pig_TCONS_00048394          --------------------------------------------------
Pig_TCONS_00048393          --------------------------------------------------
Pig_TCONS_00048398          --------------------------------------------------
Pig_TCONS_00054214          --------------------------------------------------
Pig_TCONS_00054213          --------------------------------------------------
Chicken_TCONS_00076377      ----CTGCAAAAGGACACAGCCACGTGCTGCTGGAATCGGCTTGAAGCTG
Chicken_TCONS_00076376      --------------------------------------------------
Cattle_TCONS_00097214       --------------------------------------------------
Cattle_TCONS_00097215       --------------------------------------------------
Mouse_XR_001778782.1        --------------------------------------------------
Mouse_XR_001778781.1        --------------------------------------------------
Mouse_XR_388061.3           --------------------------------------------------
Mouse_XR_388062.3           --------------------------------------------------
Cattle_TCONS_00097213       --------------------------------------------------
Pig_TCONS_00048396          --------------------------------------------------
Pig_TCONS_00054218          --------------------------------------------------
                                                                              

Chicken_TCONS_00075061      CCATCCTCCAGAATTAACACGACCCCACTTAGACAAAGGACACTCGAACC
Chicken_TCONS_00075060      --------------------------------------------------
Chicken_TCONS_00075059      --------------------------------------------------
Pig_TCONS_00048392          --------------------------------------------------
Pig_TCONS_00048394          --------------------------------------------------
Pig_TCONS_00048393          --------------------------------------------------
Pig_TCONS_00048398          --------------------------------------------------
Pig_TCONS_00054214          --------------------------------------------------
Pig_TCONS_00054213          --------------------------------------------------
Chicken_TCONS_00076377      AACCTTGAATTTCAGGTAGATTAAAAAAAGACAATCGCTGCTGGAGGAGA
Chicken_TCONS_00076376      --------------------------------------------------
Cattle_TCONS_00097214       --------------------------------------------------
Cattle_TCONS_00097215       --------------------------------------------------
Mouse_XR_001778782.1        --------------------------------------------------
Mouse_XR_001778781.1        --------------------------------------------------
Mouse_XR_388061.3           --------------------------------------------------
Mouse_XR_388062.3           --------------------------------------------------
Cattle_TCONS_00097213       --------------------------------------------------
Pig_TCONS_00048396          --------------------------------------------------
Pig_TCONS_00054218          --------------------------------------------------
                                                                              

Chicken_TCONS_00075061      CTATCGACTGCCGGATTGAATCCTTCATCCCATGGAAGCCAACAACAAAA
Chicken_TCONS_00075060      --------------------------------------------------
Chicken_TCONS_00075059      --------------------------------------------------
Pig_TCONS_00048392          --------------------------------------------------
Pig_TCONS_00048394          --------------------------------------------------
Pig_TCONS_00048393          --------------------------------------------------
Pig_TCONS_00048398          --------------------------------------------------
Pig_TCONS_00054214          -----------------AAGCCAGAGGACACAGGAGCCTTCTGAGTGTAA
Pig_TCONS_00054213          -----------------AAGCCAGAGGACACAGGAGCCTTCTGAGTGTAA
Chicken_TCONS_00076377      CTGCAGGAGATGGAATCTAAACCTGCTGGAGCCAAACTGACACCAAAAAC
Chicken_TCONS_00076376      --------------------------------------------------
Cattle_TCONS_00097214       --------------------------------------------------
Cattle_TCONS_00097215       --------------------------------------------------
Mouse_XR_001778782.1        --------------------------------------------------
Mouse_XR_001778781.1        --------------------------------------------------
Mouse_XR_388061.3           --------------------------------------------------
Mouse_XR_388062.3           --------------------------------------------------
Cattle_TCONS_00097213       --------------------------------------------------
Pig_TCONS_00048396          --------------------------------------------------
Pig_TCONS_00054218          --------------------------------------------------
                                                                              

Chicken_TCONS_00075061      CTTCCATTGATTTCAGTGGCAGCAGGATCGGGTCCTGGCTGGCAGCAATC
Chicken_TCONS_00075060      --------------------------------------------------
Chicken_TCONS_00075059      --------------------------------------------------
Pig_TCONS_00048392          --------------------------------------------------
Pig_TCONS_00048394          --------------------------------------------------
Pig_TCONS_00048393          --------------------------------------------------
Pig_TCONS_00048398          --------------------------------------------------
Pig_TCONS_00054214          TTCTGGCCGAGAGACTTTTTGCAAGAGGATCCCGTGTAACAAGCAAAGCC
Pig_TCONS_00054213          TTCTGGCCGAGAGACTTTTTGCAAGAGGATCCCGTGTAACAAGCAAAGCC
Chicken_TCONS_00076377      AGCCAGCCTGCCACCGCTGTAAGTAGTGTAACAGTTACCTGAACAGCTAT
Chicken_TCONS_00076376      --------------------------------------------------
Cattle_TCONS_00097214       --------------------------------------------------
Cattle_TCONS_00097215       --------------------------------------------------
Mouse_XR_001778782.1        --------------------------------------------------
Mouse_XR_001778781.1        --------------------------------------------------
Mouse_XR_388061.3           --------------------------------------------------
Mouse_XR_388062.3           --------------------------------------------------
Cattle_TCONS_00097213       --------------------------------------------------
Pig_TCONS_00048396          --------------------------------------------------
Pig_TCONS_00054218          --------------------------------------------------
                                                                              

Chicken_TCONS_00075061      TGTGTGTGTCAAAGGGCCACGGCTGCAAAAACTGAGGGCCATCGGCCAGC
Chicken_TCONS_00075060      --------------------------------------------------
Chicken_TCONS_00075059      --------------------------------------------------
Pig_TCONS_00048392          --------------------------------------------------
Pig_TCONS_00048394          --------------------------------------------------
Pig_TCONS_00048393          --------------------------------------------------
Pig_TCONS_00048398          --------------------------------------------------
Pig_TCONS_00054214          CGATACCCTTTAAAAATGCCAGGATGGATTTTCAGCGGGCTTTATGGCAA
Pig_TCONS_00054213          CGATACCCTTTAAAAATGCCAGGATGGATTTTCAGCGGGCTTTATGGCAA
Chicken_TCONS_00076377      AAAAGTGCAAATCCATAGAGGGGGCAGGAAAGAACAAAGAGAGAACTGCC
Chicken_TCONS_00076376      --------------------------------------------------
Cattle_TCONS_00097214       --------------------------------------------------
Cattle_TCONS_00097215       --------------------------------------------------
Mouse_XR_001778782.1        --------------------------------------------------
Mouse_XR_001778781.1        --------------------------------------------------
Mouse_XR_388061.3           --------------------------------------------------
Mouse_XR_388062.3           --------------------------------------------------
Cattle_TCONS_00097213       --------------------------------------------------
Pig_TCONS_00048396          --------------------------------------------------
Pig_TCONS_00054218          --------------------------------------------------
                                                                              

Chicken_TCONS_00075061      AGGGAATGAGGTCTGCTCCCCCAAAGGCAACATTCCCACTGACTCGTGGT
Chicken_TCONS_00075060      --------------------------------------------------
Chicken_TCONS_00075059      --------------------------------------------------
Pig_TCONS_00048392          --------------------------------------------------
Pig_TCONS_00048394          --------------------------------------------------
Pig_TCONS_00048393          --------------------------------------------------
Pig_TCONS_00048398          --------------------------------------------------
Pig_TCONS_00054214          TATCAATAGAATGAAAGTTACTTGTAATTCAGTGATAAATGAGATGTCTC
Pig_TCONS_00054213          TATCAATAGAATGAAAGTTACTTGTAATTCAGTGATAAATGAGATGTCTC
Chicken_TCONS_00076377      CTCCCCGTCTCCCGCTCCGCAGGGAATAACACGAGCTGCACTACAGCAGC
Chicken_TCONS_00076376      --------------------------------------------------
Cattle_TCONS_00097214       --------------------------------------------------
Cattle_TCONS_00097215       --------------------------------------------------
Mouse_XR_001778782.1        --------------------------------------------------
Mouse_XR_001778781.1        --------------------------------------------------
Mouse_XR_388061.3           --------------------------------------------------
Mouse_XR_388062.3           --------------------------------------------------
Cattle_TCONS_00097213       --------------------------------------------------
Pig_TCONS_00048396          --------------------------------------------------
Pig_TCONS_00054218          --------------------------------------------------
                                                                              

Chicken_TCONS_00075061      GGATCTCCACAAACCAGGTGCTGACATACACGTGTGTTTTGCCTGGATGC
Chicken_TCONS_00075060      --------------------------------------------------
Chicken_TCONS_00075059      --------------------------------------------------
Pig_TCONS_00048392          --------------------------------------------------
Pig_TCONS_00048394          --------------------------------------------------
Pig_TCONS_00048393          --------------------------------------------------
Pig_TCONS_00048398          --------------------------------------------------
Pig_TCONS_00054214          TAGTAAGTAAGATTAAGTGCAGTGCTATAAAGTTGTTTATCTGAAAAGTA
Pig_TCONS_00054213          TAGTAAGTAAGATTAAGTGCAGTGCTATAAAGTTGTTTATCTGAAAAGTA
Chicken_TCONS_00076377      AAATGCTCCAAGGGGAGAGGAAAGAGCTGCGGCTGAAATCTCTGTGCAAA
Chicken_TCONS_00076376      --------------------------------------------------
Cattle_TCONS_00097214       --------------------------------------------------
Cattle_TCONS_00097215       --------------------------------------------------
Mouse_XR_001778782.1        --------------------------------------------------
Mouse_XR_001778781.1        --------------------------------------------------
Mouse_XR_388061.3           --------------------------------------------------
Mouse_XR_388062.3           --------------------------------------------------
Cattle_TCONS_00097213       --------------------------------------------------
Pig_TCONS_00048396          --------------------------------------------------
Pig_TCONS_00054218          --------------------------------------------------
                                                                              

Chicken_TCONS_00075061      AATGAGCACATCCCTAAGTGTACGGCAGCAAAACGAGCTGCTTTCAGTGC
Chicken_TCONS_00075060      --------------------------------------------------
Chicken_TCONS_00075059      --------------------------------------------------
Pig_TCONS_00048392          --------------------------------------------------
Pig_TCONS_00048394          --------------------------------------------------
Pig_TCONS_00048393          --------------------------------------------------
Pig_TCONS_00048398          --------------------------------------------------
Pig_TCONS_00054214          ATTCTCAGAAAACCTGACTTCTGACACTTAGTCATATATTAAGCCAGCTT
Pig_TCONS_00054213          ATTCTCAGAAAACCTGACTTCTGACACTTAGTCATATATTAAGCCAGCTT
Chicken_TCONS_00076377      CCACAGGGAAACAATTCCGTGTCTCCGGTTCTCTCTGCCTCATTCCGATG
Chicken_TCONS_00076376      --------------------------------------------------
Cattle_TCONS_00097214       --------------------------------------------------
Cattle_TCONS_00097215       --------------------------------------------------
Mouse_XR_001778782.1        --------------------------------------------------
Mouse_XR_001778781.1        --------------------------------------------------
Mouse_XR_388061.3           --------------------------------------------------
Mouse_XR_388062.3           --------------------------------------------------
Cattle_TCONS_00097213       --------------------------------------------------
Pig_TCONS_00048396          --------------------------------------------------
Pig_TCONS_00054218          --------------------------------------------------
                                                                              

Chicken_TCONS_00075061      TCTCACTTTTCCTGAGCCTGGGCAACCCATTCCCGTGACTGCAGCTTGCT
Chicken_TCONS_00075060      --------------------------------------------------
Chicken_TCONS_00075059      --------------------------------------------------
Pig_TCONS_00048392          --------------------------------------------------
Pig_TCONS_00048394          --------------------------------------------------
Pig_TCONS_00048393          --------------------------------------------------
Pig_TCONS_00048398          --------------------------------------------------
Pig_TCONS_00054214          CTTGAACATTGCACTTCAGAATCCTCTCACCCACCCAACAGCATAACTTT
Pig_TCONS_00054213          CTTGAACATTGCACTTCAGAATCCTCTCACCCACCCAACAGCATAACTTT
Chicken_TCONS_00076377      CTGTGTGAATAAATAAGCTCCACGACTGCTGAAGACCTCGTGCAAATGTG
Chicken_TCONS_00076376      --------------------------------------------------
Cattle_TCONS_00097214       --------------------------------------------------
Cattle_TCONS_00097215       --------------------------------------------------
Mouse_XR_001778782.1        --------------------------------------------------
Mouse_XR_001778781.1        --------------------------------------------------
Mouse_XR_388061.3           --------------------------------------------------
Mouse_XR_388062.3           --------------------------------------------------
Cattle_TCONS_00097213       --------------------------------------------------
Pig_TCONS_00048396          --------------------------------------------------
Pig_TCONS_00054218          --------------------------------------------------
                                                                              

Chicken_TCONS_00075061      GCCCCATCCACGTCTGACACTGCTCTTTTATTTTAAAGCTGAGAAAATCT
Chicken_TCONS_00075060      --------------------------------------------------
Chicken_TCONS_00075059      --------------------------------------------------
Pig_TCONS_00048392          --------------------------------------------------
Pig_TCONS_00048394          --------------------------------------------------
Pig_TCONS_00048393          --------------------------------------------------
Pig_TCONS_00048398          --------------------------------------------------
Pig_TCONS_00054214          ACTATTTATAACGAGACCTTAGGTGTCACTCATTGGCTCCTTAGACCAGA
Pig_TCONS_00054213          ACTATTTATAACGAGACCTTAGGTGTCACTCATTGGCTCCTTAGACCAGA
Chicken_TCONS_00076377      CTCGCACTCTGCTCTCCTGGGGCACAGGCAGTGGCTTTTTTGCACTGTGT
Chicken_TCONS_00076376      --------------------------------------------------
Cattle_TCONS_00097214       --------------------------------------------------
Cattle_TCONS_00097215       --------------------------------------------------
Mouse_XR_001778782.1        -----------TTCTTTCTTCTCCTCCTCCTTCCTCTTCTTTAATGGTTT
Mouse_XR_001778781.1        -----------TTCTTTCTTCTCCTCCTCCTTCCTCTTCTTTAATGGTTT
Mouse_XR_388061.3           --------------TTTCTTCTCCTCCTCCTTCCTCTTCTTTAATGGTTT
Mouse_XR_388062.3           ---------------TTCTTCTCCTCCTCCTTCCTCTTCTTTAATGGTTT
Cattle_TCONS_00097213       --------------------------------------------------
Pig_TCONS_00048396          --------------------------------------------------
Pig_TCONS_00054218          --------------------------------------------------
                                                                              

Chicken_TCONS_00075061      TCCTTTTAAACTCATGCTGAGCATCAAATTGGACTCCACTTGCAGCTGAA
Chicken_TCONS_00075060      --------------------------------------------------
Chicken_TCONS_00075059      --------------------------------------------------
Pig_TCONS_00048392          --------------------------------------------------
Pig_TCONS_00048394          --------------------------------------------------
Pig_TCONS_00048393          --------------------------------------------------
Pig_TCONS_00048398          --------------------------------------------------
Pig_TCONS_00054214          GTCTCTTGTGTTAATTTCTCCCATGCTGGCAGCCTTGGGTTTTCTGCAAC
Pig_TCONS_00054213          GTCTCTTGTGTTAATTTCTCCCATGCTGGCAGCCTTGGGTTTTCTGCAAC
Chicken_TCONS_00076377      GAGCAAAGCCATTTGTGAGAGCCGAAAAAAAACAAAGCAGATATCGTCGC
Chicken_TCONS_00076376      --------------------------------------------------
Cattle_TCONS_00097214       --------------------------------------------------
Cattle_TCONS_00097215       --------------------------------------------------
Mouse_XR_001778782.1        TTTTTTTTTTGGAGAATTTTATGTATGAATACTGTATCTATCTTATTTCC
Mouse_XR_001778781.1        TTTTTTTTTTGGAGAATTTTATGTATGAATACTGTATCTATCTTATTTCC
Mouse_XR_388061.3           TTTTTTTTTTGGAGAATTTTATGTATGAATACTGTATCTATCTTATTTCC
Mouse_XR_388062.3           TTTTTTTTTTGGAGAATTTTATGTATGAATACTGTATCTATCTTATTTCC
Cattle_TCONS_00097213       --------------------------------------------------
Pig_TCONS_00048396          --------------------------------------------------
Pig_TCONS_00054218          --------------------------------------------------
                                                                              

Chicken_TCONS_00075061      CATCTTGGCTGCCTGTTCCCCAGCCGCTCCGCTGTATTTTATGTAGAATT
Chicken_TCONS_00075060      --------------------------------------------------
Chicken_TCONS_00075059      --------------------------------------------------
Pig_TCONS_00048392          --------------------------------------------------
Pig_TCONS_00048394          --------------------------------------------------
Pig_TCONS_00048393          --------------------------------------------------
Pig_TCONS_00048398          --------------------------------------------------
Pig_TCONS_00054214          CCTGGGAATCCCTAACAAGAGACTCCCCAAAAGGTTTACCCTTAAAGGCC
Pig_TCONS_00054213          CCTGGGAATCCCTAACAAGAGACTCCCCAAAAGGTTTACCCTTAAAGGCC
Chicken_TCONS_00076377      CCATCACCTCGTGTCCATTAGATTAAGTCAACATCATTAGATAAATTCCT
Chicken_TCONS_00076376      --------------------------------------------------
Cattle_TCONS_00097214       --------------------------------------------------
Cattle_TCONS_00097215       --------------------------------------------------
Mouse_XR_001778782.1        TCCCTCCCTCTGCCCCTTCCAACTCTCCCCATGCCTCTATTATTAAGTGT
Mouse_XR_001778781.1        TCCCTCCCTCTGCCCCTTCCAACTCTCCCCATGCCTCTATTATTAAGTGT
Mouse_XR_388061.3           TCCCTCCCTCTGCCCCTTCCAACTCTCCCCATGCCTCTATTATTAAGTGT
Mouse_XR_388062.3           TCCCTCCCTCTGCCCCTTCCAACTCTCCCCATGCCTCTATTATTAAGTGT
Cattle_TCONS_00097213       --------------------------------------------------
Pig_TCONS_00048396          --------------------------------------------------
Pig_TCONS_00054218          --------------------------------------------------
                                                                              

Chicken_TCONS_00075061      CTCTCTGCTAATGTAACTTGCTTTCCCTCTCTGTTCTCTTTGCAGTTTTG
Chicken_TCONS_00075060      ----------------------------------------------TTTG
Chicken_TCONS_00075059      ----------------------------------------------TTTG
Pig_TCONS_00048392          --------------------------------------------------
Pig_TCONS_00048394          --------------------------------------------------
Pig_TCONS_00048393          --------------------------------------------------
Pig_TCONS_00048398          --------------------------------------------------
Pig_TCONS_00054214          AGCACTGTTGGTACTTTCCAGAAAAGCACTTTTTCCTTTCATCATTACTG
Pig_TCONS_00054213          AGCACTGTTGGTACTTTCCAGAAAAGCACTTTTTCCTTTCATCATTACTG
Chicken_TCONS_00076377      TCTGCAAGATGCTTCTGCAGAGGGATTCAAGTGCATACCTGTCCTGCTTG
Chicken_TCONS_00076376      --------------------------------------------------
Cattle_TCONS_00097214       --------------------------------------------------
Cattle_TCONS_00097215       --------------------------------------------------
Mouse_XR_001778782.1        ATGGCTGCTTACTCTTTAATTATTGCTGTTTTACACACACACACACACAC
Mouse_XR_001778781.1        ATGGCTGCTTACTCTTTAATTATTGCTGTTTTACACACACACACACACAC
Mouse_XR_388061.3           ATGGCTGCTTACTCTTTAATTATTGCTGTTTTACACACACACACACACAC
Mouse_XR_388062.3           ATGGCTGCTTACTCTTTAATTATTGCTGTTTTACACACACACACACACAC
Cattle_TCONS_00097213       --------------------------------------------------
Pig_TCONS_00048396          --------------------------------------------------
Pig_TCONS_00054218          --------------------------------------------------
                                                                              

Chicken_TCONS_00075061      CATCGGTGTTGCCGAATCCATCATTTCCACTGCTTGCTTATCGTGTTTCT
Chicken_TCONS_00075060      CATCGGTGTTGCCGAATCCATCATTTCCACTGCTTGCTTATCGTGTTTCT
Chicken_TCONS_00075059      CATCGGTGTTGCCGAATCCATCATTTCCACTGCTTGCTTATCGTGTTTCT
Pig_TCONS_00048392          --------------------------------------------------
Pig_TCONS_00048394          --------------------------------------------------
Pig_TCONS_00048393          --------------------------------------------------
Pig_TCONS_00048398          --------------------------------------------------
Pig_TCONS_00054214          CAGAGAAGCTGTTTATAGGAGTAGTTTTGGTTTTATGGGAGTACTTTGTT
Pig_TCONS_00054213          CAGAGAAGCTGTTTATAGGAGTAGTTTTGGTTTTATGGGAGTACTTTGTT
Chicken_TCONS_00076377      AAGTACTAATGCTGCTCCGGCACTAGAAGTAAGTGCCTTTTGAAGGCAGT
Chicken_TCONS_00076376      --------------------------------------------------
Cattle_TCONS_00097214       --------------------------------------------------
Cattle_TCONS_00097215       --------------------------------------------------
Mouse_XR_001778782.1        ACACACACACACACACACACGAGTTCCTATATGTTCTTGTTCCTATATAT
Mouse_XR_001778781.1        ACACACACACACACACACACGAGTTCCTATATGTTCTTGTTCCTATATAT
Mouse_XR_388061.3           ACACACACACACACACACACGAGTTCCTATATGTTCTTGTTCCTATATAT
Mouse_XR_388062.3           ACACACACACACACACACACGAGTTCCTATATGTTCTTGTTCCTATATAT
Cattle_TCONS_00097213       --------------------------------------------------
Pig_TCONS_00048396          --------------------------------------------------
Pig_TCONS_00054218          --------------------------------------------------
                                                                              

Chicken_TCONS_00075061      GAAAC--ACTCAGAATATCCCAAATAAGCCCGTGTGATCCAGAAGGAACT
Chicken_TCONS_00075060      GAAAC--ACTCAGAATATCCCAAATAAGCCCGTGTGATCCAGAAGGAACT
Chicken_TCONS_00075059      GAAAC--ACTCAGAATATCCCAAATAAGCCCGTGTGATCCAGAAGGAACT
Pig_TCONS_00048392          --------------------------------------------------
Pig_TCONS_00048394          --------------------------------------------------
Pig_TCONS_00048393          --------------------------------------------------
Pig_TCONS_00048398          --------------------------------------------------
Pig_TCONS_00054214          GGGATGGAATGAGGTATGCTGTTACCAGTTTGGGGAAGAAAGAGTGAAGA
Pig_TCONS_00054213          GGGATGGAATGAGGTATGCTGTTACCAGTTTGGGGAAGAAAGAGTGAAGA
Chicken_TCONS_00076377      TCAGAGCCCCCGTGCAGCTGCCTGCTTTATAGCTCGTAGCTGCATGTCAC
Chicken_TCONS_00076376      --------------------------------------------------
Cattle_TCONS_00097214       --------------------------------------------------
Cattle_TCONS_00097215       --------------------------------------------------
Mouse_XR_001778782.1        ATGGTATATGTATTTAG--GACTCACTGCATGCATGGGACTGGAAAACCG
Mouse_XR_001778781.1        ATGGTATATGTATTTAG--GACTCACTGCATGCATGGGACTGGAAAACCG
Mouse_XR_388061.3           ATGGTATATGTATTTAG--GACTCACTGCATGCATGGGACTGGAAAACCG
Mouse_XR_388062.3           ATGGTATATGTATTTAG--GACTCACTGCATGCATGGGACTGGAAAACCG
Cattle_TCONS_00097213       --------------------------------------------------
Pig_TCONS_00048396          --------------------------------------------------
Pig_TCONS_00054218          --------------------------------------------------
                                                                              

Chicken_TCONS_00075061      TCTCTCTCGGGCTGGAGGTTGGTGCCACCAGGTTTGTGCTGCGCTCACCC
Chicken_TCONS_00075060      TCTCTCTCGGGCTGGAGGTTGGTGCCACCAGGTTTGTGCTGCGCTCACCC
Chicken_TCONS_00075059      TCTCTCTCGGGCTGGAGGTTGGTGCCACCAGGTTTGTGCTGCGCTCACCC
Pig_TCONS_00048392          --------------------------------------------------
Pig_TCONS_00048394          --------------------------------------------------
Pig_TCONS_00048393          --------------------------------------------------
Pig_TCONS_00048398          --------------------------------------------------
Pig_TCONS_00054214          TTATGTCAATATTTATGCAACCTAACAGAATTCCTTTGCTTTCCTCCCCT
Pig_TCONS_00054213          TTATGTCAATATTTATGCAACCTAACAGAATTCCTTTGCTTTCCTCCCCT
Chicken_TCONS_00076377      CTTTGAAGGCTGGGGATGGCAGTGGCAGAGCAGTGCCTCCCAGCCGGGGG
Chicken_TCONS_00076376      --------------------------------------------------
Cattle_TCONS_00097214       --------------------------------------------------
Cattle_TCONS_00097215       --------------------------------------------------
Mouse_XR_001778782.1        AACCGGGACACATACCTGGAGAAGATGAATCCAATCTCTCTCAGCCCCAC
Mouse_XR_001778781.1        AACCGGGACACATACCTGGAGAAGATGAATCCAATCTCTCTCAGCCCCAC
Mouse_XR_388061.3           AACCGGGACACATACCTGGAGAAGATGAATCCAATCTCTCTCAGCCCCAC
Mouse_XR_388062.3           AACCGGGACACATACCTGGAGAAGATGAATCCAATCTCTCTCAGCCCCAC
Cattle_TCONS_00097213       --------------------------------------------------
Pig_TCONS_00048396          --------------------------------------------------
Pig_TCONS_00054218          --------------------------------------------------
                                                                              

Chicken_TCONS_00075061      TATGATGCATGTCCCACTTTACTCGTCTCCATGAATGGTTCAGCCTGGAT
Chicken_TCONS_00075060      TATGATGCATGTCCCACTTTACTCGTCTCCATGAATGGTTCAGCCTGGAT
Chicken_TCONS_00075059      TATGATGCATGTCCCACTTTACTCGTCTCCATGAATGGTTCAGCCTGGAT
Pig_TCONS_00048392          --------------------------------------------------
Pig_TCONS_00048394          --------------------------------------------------
Pig_TCONS_00048393          --------------------------------------------------
Pig_TCONS_00048398          --------------------------------------------------
Pig_TCONS_00054214          CAAACAGTATTTTACGTAGTAATGAAGTTAAGGGATTATAGCCTATGTAT
Pig_TCONS_00054213          CAAACAGTATTTTACGTAGTAATGAAGTTAAGGGATTATAGCCTATGTAT
Chicken_TCONS_00076377      AAGCAGGCAGTCGGCACAATCCGTCCCTCGCAATTAAGGGAGGAAAGCAG
Chicken_TCONS_00076376      --------------------------------------------------
Cattle_TCONS_00097214       --------------------------------------------------
Cattle_TCONS_00097215       --------------------------------------------------
Mouse_XR_001778782.1        TAATTGCCTGTAGGGTTTATCACTGGCTTGGAACTTGCCAAGTGGGCTAA
Mouse_XR_001778781.1        TAATTGCCTGTAGGGTTTATCACTGGCTTGGAACTTGCCAAGTGGGCTAA
Mouse_XR_388061.3           TAATTGCCTGTAGGGTTTATCACTGGCTTGGAACTTGCCAAGTGGGCTAA
Mouse_XR_388062.3           TAATTGCCTGTAGGGTTTATCACTGGCTTGGAACTTGCCAAGTGGGCTAA
Cattle_TCONS_00097213       --------------------------------------------------
Pig_TCONS_00048396          --------------------------------------------------
Pig_TCONS_00054218          --------------------------------------------------
                                                                              

Chicken_TCONS_00075061      GTGAAAATCAATACAGACGTCCCTGATGCCAAAAACCTATTTGTC--TAA
Chicken_TCONS_00075060      GTGAAAATCAATACAGACGTCCCTGATGCCAAAAACCTATTTGTC--TAA
Chicken_TCONS_00075059      GTGAAAATCAATACAGACGTCCCTGATGCCAAAAACCTATTTGTC--TAA
Pig_TCONS_00048392          -----------------------------------------GGCCTTTTC
Pig_TCONS_00048394          --------------------------------------------------
Pig_TCONS_00048393          --------------------------------------------------
Pig_TCONS_00048398          --------------------------------------------------
Pig_TCONS_00054214          TCAGAGGGAAATTTAACTGCTTCAGTTACACAAACATATTATGTCATTTA
Pig_TCONS_00054213          TCAGAGGGAAATTTAACTGCTTCAGTTACACAAACATATTATGTCATTTA
Chicken_TCONS_00076377      AAGCTGGGGAAAATTCAAGCAGTGTGTTTTAGTAGAGGACCGCTCCCTTA
Chicken_TCONS_00076376      --------------------------------------------------
Cattle_TCONS_00097214       --------------------------------------------------
Cattle_TCONS_00097215       --------------------------------------------------
Mouse_XR_001778782.1        GCTGACTGGCCAGCGAGTCTCAGAAATCTATTTGTCTTCCTAACAAACAT
Mouse_XR_001778781.1        GCTGACTGGCCAGCGAGTCTCAGAAATCTATTTGTCTTCCTAACAAACAT
Mouse_XR_388061.3           GCTGACTGGCCAGCGAGTCTCAGAAATCTATTTGTCTTCCTAACAAACAT
Mouse_XR_388062.3           GCTGACTGGCCAGCGAGTCTCAGAAATCTATTTGTCTTCCTAACAAACAT
Cattle_TCONS_00097213       --------------------------------------------------
Pig_TCONS_00048396          --------------------------------------------------
Pig_TCONS_00054218          --------------------------------------------------
                                                                              

Chicken_TCONS_00075061      AAGATATAAAAAGTGAAATTGCAATAAAGATTTTTATCGGGCTTTATGGT
Chicken_TCONS_00075060      AAGATATAAAAAGTGAAATTGCAATAAAGATTTTTATCGGGCTTTATGGT
Chicken_TCONS_00075059      AAGATATAAAAAGTGAAATTGCAATAAAGATTTTTATCGGGCTTTATGGT
Pig_TCONS_00048392          TTTTTGTGTTTGAGGAGGGGCCAGGTTAGAGTTGGGGGAGAGCCTGGGAG
Pig_TCONS_00048394          -------------------GCCAGGTTAGAGTTGGGGGAGAGCCTGGGAG
Pig_TCONS_00048393          -------------------GCCAGGTTAGAGTTGGGGGAGAGCCTGGGAG
Pig_TCONS_00048398          -------------------GAAAAGTTCAA--TACCTGATACTCTTGGGA
Pig_TCONS_00054214          ACAGTGTCCATAGCAATAATTTTTCTAAGGCTTGTAAAAAAAATCATTAG
Pig_TCONS_00054213          ACAGTGTCCATAGCAATAATTTTTCTAAGGCTTGTAAAAAAAATCATTAG
Chicken_TCONS_00076377      CCTCGGTGAATTACCAGTGCCGCTCACAGGGACGTGCGGGGCCGATGCAA
Chicken_TCONS_00076376      --------------------------------------------------
Cattle_TCONS_00097214       --------------------------------------------------
Cattle_TCONS_00097215       --------------------------------------------------
Mouse_XR_001778782.1        GCACTACTGCGGATGAATTCTTTTAAGATGTGGGTTTTGGGGACTGAAAC
Mouse_XR_001778781.1        GCACTACTGCGGATGAATTCTTTTAAGATGTGGGTTTTGGGGACTGAAAC
Mouse_XR_388061.3           GCACTACTGCGGATGAATTCTTTTAAGATGTGGGTTTTGGGGACTGAAAC
Mouse_XR_388062.3           GCACTACTGCGGATGAATTCTTTTAAGATGTGGGTTTTGGGGACTGAAAC
Cattle_TCONS_00097213       --------------------------------------------------
Pig_TCONS_00048396          --------------------------------------------------
Pig_TCONS_00054218          --------------------------------------------------
                                                                              

Chicken_TCONS_00075061      GGAATTCGTCATTTATAACTGGGATGATG-ATGTTGGGTTATATAACGTG
Chicken_TCONS_00075060      GGAATTCGTCATTTATAACTGGGATGATG-ATGTTGGGTTATATAACGTG
Chicken_TCONS_00075059      GGAATTCGTCATTTATAACTGGGATGATG-ATGTTGGGTTATATAACGTG
Pig_TCONS_00048392          GAGCGGACCCCT----CCCTGCGACGCTCCCTGTGGGGTTGGGTCACCTG
Pig_TCONS_00048394          GAGCGGACCCCT----CCCTGCGACGCTCCCTGTGGGGTTGGGTCACCTG
Pig_TCONS_00048393          GAGCGGACCCCT----CCCTGCGACGCTCCCTGTGGGGTTGGGTCACCTG
Pig_TCONS_00048398          GAGTTACTTCGTATATTTTCAGAAAGTCACTTTTGGTGAAGAGGTTTCAG
Pig_TCONS_00054214          CCACAAATGTCTGA--AGCTGATATTTTTCATGTAAAATATGAATTTCAG
Pig_TCONS_00054213          CCACAAATGTCTGA--AGCTGATATTTTTCATGTAAAATATGAATTTCAG
Chicken_TCONS_00076377      AGCACAGACAGTAATAAAGCACACGGGAAACTGGCATGAATTAACCTGCA
Chicken_TCONS_00076376      --------------------------------------------------
Cattle_TCONS_00097214       --------------------------------------------------
Cattle_TCONS_00097215       --------------------------------------------------
Mouse_XR_001778782.1        TCAGGTCCTCGTGCCTGCATGGCAAGCTACCATCCCAGCCCCACCGTGGT
Mouse_XR_001778781.1        TCAGGTCCTCGTGCCTGCATGGCAAGCTACCATCCCAGCCCCACCGTGGT
Mouse_XR_388061.3           TCAGGTCCTCGTGCCTGCATGGCAAGCTACCATCCCAGCCCCACCGTGGT
Mouse_XR_388062.3           TCAGGTCCTCGTGCCTGCATGGCAAGCTACCATCCCAGCCCCACCGTGGT
Cattle_TCONS_00097213       --------------------------------------------------
Pig_TCONS_00048396          --------------------------------------------------
Pig_TCONS_00054218          --------------------------------------------------
                                                                              

Chicken_TCONS_00075061      TTC-GCTCTCAAATTAGCTGATGTGAGTAAATAGAGGTAATCTGGTAAAA
Chicken_TCONS_00075060      TTC-GCTCTCAAATTAGCTGATGTGAGTAAATAGAGGTAATCTGGTAAAA
Chicken_TCONS_00075059      TTC-GCTCTCAAATTAGCTGATGTGAGTAAATAGAGGTAATCTGGTAAAA
Pig_TCONS_00048392          TCT----GACTCGTTCCTCCTCTCCACGCTCTCTCG-CCCTCCTGCCTTT
Pig_TCONS_00048394          TCT----GACTCGTTCCTCCTCTCCACGCTCTCTCG-CCCTCCTGCCTTT
Pig_TCONS_00048393          TCT----GACTCGTTCCTCCTCTCCACGCTCTCTCG-CCCTCCTGCCTTT
Pig_TCONS_00048398          TCCTGGAAGCCAGACACAAGGAACCACTAGATTTCGGCTCTCTTGCTGAT
Pig_TCONS_00054214          TATATTTAGGAAAAAATCTTTTTTTGTTTATAAAAATTTTTTTATCCTTT
Pig_TCONS_00054213          TATATTTAGGAAAAAATCTTTTTTTGTTTATAAAAATTTTTTTATCCTTT
Chicken_TCONS_00076377      GAAGAGTGAGTTTATTGCTCTTCATCATTTACACGCATCCTCCTAAAGAA
Chicken_TCONS_00076376      --------------------------------------------------
Cattle_TCONS_00097214       --------------------------------------------------
Cattle_TCONS_00097215       --------------------------------------------------
Mouse_XR_001778782.1        GACTTCAGTCAATTGTCCCATCTGGATGTCCGACACGTATCTTGCTGGTA
Mouse_XR_001778781.1        GACTTCAGTCAATTGTCCCATCTGGATGTCCGACACGTATCTTGCTGGTA
Mouse_XR_388061.3           GACTTCAGTCAATTGTCCCATCTGGATGTCCGACACGTATCTTGCTGGTA
Mouse_XR_388062.3           GACTTCAGTCAATTGTCCCATCTGGATGTCCGACACGTATCTTGCTGGTA
Cattle_TCONS_00097213       --------------------------------------------------
Pig_TCONS_00048396          --------------------------------------------------
Pig_TCONS_00054218          --------------------------------------------------
                                                                              

Chicken_TCONS_00075061      TCTGGTGCCC---AGGTTGATCTCTGCAGAAAGCTACAGTTAAAGGAGGA
Chicken_TCONS_00075060      TCTGGTGCCC---AGGTTGATCTCTGCAGAAAGCTACAGTTAAAGGAGGA
Chicken_TCONS_00075059      TCTGGTGCCC---AGGTTGATCTCTGCAGAAAGCTACAGTTAAAGGAGGA
Pig_TCONS_00048392          TGCACCGCCC----GGGGGAACAGGGCTGGACGCG-CGGGCAATTTGATT
Pig_TCONS_00048394          TGCACCGCCC----GGGGGAACAGGGCTGGACGCG-CGGGCAATTTGATT
Pig_TCONS_00048393          TGCACCGCCC----GGGGGAACAGGGCTGGACGCG-CGGGCAATTTGATT
Pig_TCONS_00048398          TGCAACAAT-----GTACAATTGGGGGGATTATTG-GGGGCAGTTTTCTA
Pig_TCONS_00054214          TGCATCAGTTTT-GGTACAAGCTGTGAGATATGTTTCCTGCCTCTCATGA
Pig_TCONS_00054213          TGCATCAGTTTT-GGTACAAGCTGTGAGATATGTTTCCTGCCTCTCATGA
Chicken_TCONS_00076377      AACATGATGAAAACCTGTGTGTAAATTACCAAGCCAAACGCCGTTCTTCT
Chicken_TCONS_00076376      --------------------------------------------------
Cattle_TCONS_00097214       --------------------------------------------------
Cattle_TCONS_00097215       --------------------------------------------------
Mouse_XR_001778782.1        GGTTGTAAAACAACTTCTGTTTTAGATGGCATGGCTAAAGCTTTCTATGG
Mouse_XR_001778781.1        GGTTGTAAAACAACTTCTGTTTTAGATGGCATGGCTAAAGCTTTCTATGG
Mouse_XR_388061.3           GGTTGTAAAACAACTTCTGTTTTAGATGGCATGGCTAAAGCTTTCTATGG
Mouse_XR_388062.3           GGTTGTAAAACAACTTCTGTTTTAGATGGCATGGCTAAAGCTTTCTATGG
Cattle_TCONS_00097213       --------------------------------------------------
Pig_TCONS_00048396          --------------------------------------------------
Pig_TCONS_00054218          --------------------------------------------------
                                                                              

Chicken_TCONS_00075061      GAAGAAA-ACAGTCACATCAATATCACACCACTGAGCTGTCCC--AGCAA
Chicken_TCONS_00075060      GAAGAAA-ACAGTCACATCAATATCACACCACTGAGCTGTCCC--AGCAA
Chicken_TCONS_00075059      GAAGAAA-ACAGTCACATCAATATCACACCACTGAGCTGTCCC--AGCAA
Pig_TCONS_00048392          GTGTT----TATTTTTCTGGAGCCTGTGCGTGTTTTATGTT------TTA
Pig_TCONS_00048394          GTGTT----TATTTTTCTGGAGCCTGTGCGTGTTTTATGTT------TTA
Pig_TCONS_00048393          GTGTT----TATTTTTCTGGAGCCTGTGCGTGTTTTATGTT------TTA
Pig_TCONS_00048398          GGCTA----GAGTGT----GAGAATGAAATCATAAGGCATT------TCG
Pig_TCONS_00054214          AAGTA----TTTTTTTTTTCAGTCAGGAACACTGAAACATTCATAAATAA
Pig_TCONS_00054213          AAGTA----TTTTTTTTTTCAGTCAGGAACACTGAAACATTCATAAATAA
Chicken_TCONS_00076377      GTGCTGGGCTCAGAGGGCAAACCTCCCAGTGCAGAAATACCATCTTGTGA
Chicken_TCONS_00076376      --------------------------------------------------
Cattle_TCONS_00097214       --------------------------------------------------
Cattle_TCONS_00097215       --------------------------------------------------
Mouse_XR_001778782.1        GATCATAGATCACTAGATAATACCCACAGTTTGCGTTAACCTGTGTGTTC
Mouse_XR_001778781.1        GATCATAGATCACTAGATAATACCCACAGTTTGCGTTAACCTGTGTGTTC
Mouse_XR_388061.3           GATCATAGATCACTAGATAATACCCACAGTTTGCGTTAACCTGTGTGTTC
Mouse_XR_388062.3           GATCATAGATCACTAGATAATACCCACAGTTTGCGTTAACCTGTGTGTTC
Cattle_TCONS_00097213       --------------------------------------AGCCAGGCAGAA
Pig_TCONS_00048396          --------------------------------------------------
Pig_TCONS_00054218          --------------------------------------------------
                                                                              

Chicken_TCONS_00075061      AGCCCTGTGATACGCACGAGGCGTTGGTATCTATTTTAGCTCTGGAAAAT
Chicken_TCONS_00075060      AGCCCTGTGATACGCACGAGGCGTTGGTATCTATTTTAGCTCTGGAAAAT
Chicken_TCONS_00075059      AGCCCTGTGATACGCACGAGGCGTTGGTATCTATTTTAGCTCTGGAAAAT
Pig_TCONS_00048392          ATAACTTTGTCAACT-CGGTGAACTTTCTCGAGAG--AGCACCGGGCAG-
Pig_TCONS_00048394          ATAACTTTGTCAACT-CGGTGAACTTTCTCGAGAG--AGCACCGGGCAG-
Pig_TCONS_00048393          ATAACTTTGTCAACT-CGGTGAACTTTCTCGAGAG--AGCACCGGGCAG-
Pig_TCONS_00048398          GGGAGGCATTTAATTACCTTTTACTTATTCCTAGA--AATGCGGTCTAGG
Pig_TCONS_00054214          ACAACATTTATAAACAAAGTTCACTAATGATGAAG--ACCATGGGATACA
Pig_TCONS_00054213          ACAACATTTATAAACAAAGTTCACTAATGATGAAG--ACCATGGGATACA
Chicken_TCONS_00076377      TAAAATGACTAATACATGACTAAAGCCATTTTCCATTGTGCAGGCGGAGC
Chicken_TCONS_00076376      --------------------------------------------------
Cattle_TCONS_00097214       --------------------------------------------------
Cattle_TCONS_00097215       --------------------------------------------------
Mouse_XR_001778782.1        CTAGTCAAAATCCATAGCAGTTGTCTGAGATCAGGACCTCTGAGAATAAT
Mouse_XR_001778781.1        CTAGTCAAAATCCATAGCAGTTGTCTGAGATCAGGACCTCTGAGAATAAT
Mouse_XR_388061.3           CTAGTCAAAATCCATAGCAGTTGTCTGAGATCAGGACCTCTGAGAATAAT
Mouse_XR_388062.3           CTAGTCAAAATCCATAGCAGTTGTCTGAGATCAGGACCTCTGAGAATAAT
Cattle_TCONS_00097213       GAGGAGGCGAGAAGCATGAAGTGTTAACTCCCCGG-TGCCAAGGCCTGCG
Pig_TCONS_00048396          --------------------------------------------------
Pig_TCONS_00054218          ---------------------------ATGGAAAAGATGCTGGAGAGGAT
                                                                              

Chicken_TCONS_00075061      CCTTGCT-GCTTCTCTCCCTTCTGCTCTGCACTGAGTTGTTTCGGCAGCA
Chicken_TCONS_00075060      CCTTGCT-GCTTCTCTCCCTTCTGCTCTGCACTGAGTTGTTTCGGCAGCA
Chicken_TCONS_00075059      CCTTGCT-GCTTCTCTCCCTTCTGCTCTGCACTGAGTTGTTTCGGCAGCA
Pig_TCONS_00048392          CTTCTCTCGCCTCTCTCCTTCCCCCTTGTCTCTCACTGGCCTCTG-GGTC
Pig_TCONS_00048394          CTTCTCTCGCCTCTCTCCTTCCCCCTTGTCTCTCACTGGCCTCTG-GGTC
Pig_TCONS_00048393          CTTCTCTCGCCTCTCTCCTTCCCCCTTGTCTCTCACTGGCCTCTG-GGTC
Pig_TCONS_00048398          CTACATTAAGGGTTCTTGGGCATATTAGAAAATAGTCGTTCTAAGTGGTA
Pig_TCONS_00054214          GATTCATGGCCATGCACCTA-ATTGTTGCAATTATGTATCATTTCTAG-A
Pig_TCONS_00054213          GATTCATGGCCATGCACCTA-ATTGTTGCAATTATGTATCATTTCTAG-A
Chicken_TCONS_00076377      TCTGGGGATCAATTGTTTTCCACGG-TGGATCCCTCAGACAGTGAATTCC
Chicken_TCONS_00076376      --------------------------------------------------
Cattle_TCONS_00097214       --------------------------------------------------
Cattle_TCONS_00097215       --------------------------------------------------
Mouse_XR_001778782.1        AAGAAACAGCAACAACTTGGAAGAACTGTGTGTGGGTAACAACGCTTACT
Mouse_XR_001778781.1        AAGAAACAGCAACAACTTGGAAGAACTGTGTGTGGGTAACAACGCTTACT
Mouse_XR_388061.3           AAGAAACAGCAACAACTTGGAAGAACTGTGTGTGGGTAACAACGCTTACT
Mouse_XR_388062.3           AAGAAACAGCAACAACTTGGAAGAACTGTGTGTGGGTAACAACGCTTACT
Cattle_TCONS_00097213       CCGCCCGGACAGCCGCCCGCCGCGCCTGCAGCCCCGAACGGCCGCCGCGC
Pig_TCONS_00048396          --------------------------------------------------
Pig_TCONS_00054218          GTAAAATCTGAACACCACGGAAAAACGATGCATCGAGACAGACAGAAACA
                                                                              

Chicken_TCONS_00075061      AGGAGCAGTGGCAGCATGAAATAATATGTGAATTTTATGTGCTCTCTCTT
Chicken_TCONS_00075060      AGGAGCAGTGGCAGCATGAAATAATATGTGAATTTTATGTGCTCTCTCTT
Chicken_TCONS_00075059      AGGAGCAGTGGCAGCATGAAATAATATGTGAATTTTATGTGCTCTCTCTT
Pig_TCONS_00048392          GCTTCCAAAAGTTGCTTCCTTCGAGTTTTCCCTGTTA------AGCTTCA
Pig_TCONS_00048394          GCTTCCAAAAGTTGCTTCCTTCGAGTTTTCCCTGTTA------AGCTTCA
Pig_TCONS_00048393          GCTTCCAAAAGTTGCTTCCTTCGAGTTTTCCCTGTTA------AGCTTCA
Pig_TCONS_00048398          TCTCTAAAAAGATTTAATTCTCCATTTCTGTAGCCCC------CCCTTGA
Pig_TCONS_00054214          AATTAAAATGCCCATGTTTGGCCAGCTAAACGTATTAT----TATCTGCA
Pig_TCONS_00054213          AATTAAAATGCCCATGTTTGGCCAGCTAAACGTATTAT----TATCTGCA
Chicken_TCONS_00076377      TCTGGTGGTTGGTATGATATTCATGGCCAGGGCTGTCAGTCACCTCCAGG
Chicken_TCONS_00076376      --------------------------------------------------
Cattle_TCONS_00097214       --------------------------------------------------
Cattle_TCONS_00097215       --------------------------------------------------
Mouse_XR_001778782.1        GGAGATCAGTTCTCTCCTCTCTGGTTTTGCTTTTGCTTAGATCACCAACT
Mouse_XR_001778781.1        GGAGATCAGTTCTCTCCTCTCTGGTTTTGCTTTTGCTTAGATCACCAACT
Mouse_XR_388061.3           GGAGATCAGTTCTCTCCTCTCTGGTTTTGCTTTTGCTTAGATCACCAACT
Mouse_XR_388062.3           GGAGATCAGTTCTCTCCTCTCTGGTTTTGCTTTTGCTTAGATCACCAACT
Cattle_TCONS_00097213       GCGCCCCGCCTGCAGCCGGGGCCAGCAAGCCGAGCCG------AGCCCTC
Pig_TCONS_00048396          --------------------------------------------------
Pig_TCONS_00054218          TCGTGCTGGACCCGAATTCTACCCCCCCCCCGACCCC--------CGCCC
                                                                              

Chicken_TCONS_00075061      CCTCAAAGCTGCCTACCAGTGAGTGGCGAGGGGGGCACGATACGGAGGTG
Chicken_TCONS_00075060      CCTCAAAGCTGCCTACCAGTGAGTGGCGAGGGGGGCACGATACGGAGGTG
Chicken_TCONS_00075059      CCTCAAAGCTGCCTACCAGTGAGTGGCGAGGGGGGCACGATACGGAGGTG
Pig_TCONS_00048392          CCTTGGCGTGGTCCATAC--GGAAGGCAGAATCAACCCCACTCACAGCCT
Pig_TCONS_00048394          CCTTGGCGTGGTCCATAC--GGAAGGCAGAATCAACCCCACTCACAGCCT
Pig_TCONS_00048393          CCTTGGCGTGGTCCATAC--GGAAGGCAGAATCAACCCCACTCACAGCCT
Pig_TCONS_00048398          TCCTAATATTTTCCATTA--GCACG--TGTTTCCACTTAATATACATGAC
Pig_TCONS_00054214          CATTTTTCTGGTTTATTTTTGTACACTGCTGTCAAGCCAGGGTATTTTTC
Pig_TCONS_00054213          CATTTTTCTGGTTTATTTTTGTACACTGCTGTCAAGCCAGGGTATTTTTC
Chicken_TCONS_00076377      GAACTGAAATGGGATGCCACTCCGGTTGCTGTTATTAATCTCGACTGCAG
Chicken_TCONS_00076376      --------------------------------------------------
Cattle_TCONS_00097214       --------------------------------------------------
Cattle_TCONS_00097215       --------------------------------------------------
Mouse_XR_001778782.1        TTCCTGCCTCTTTCTGGTGCCAATTTTGAGGGCAGGAGGCTCCAAGGCAT
Mouse_XR_001778781.1        TTCCTGCCTCTTTCTGGTGCCAATTTTGAGGGCAGGAGGCTCCAAGGCAT
Mouse_XR_388061.3           TTCCTGCCTCTTTCTGGTGCCAATTTTGAGGGCAGGAGGCTCCAAGGCAT
Mouse_XR_388062.3           TTCCTGCCTCTTTCTGGTGCCAATTTTGAGGGCAGGAGGCTCCAAGGCAT
Cattle_TCONS_00097213       CTTATGCAAAGCGCGCAGCGGAGCGGCGAGCGGGGGACGCCGCGCA---C
Pig_TCONS_00048396          ------------------------------------AATATTGACTGTCT
Pig_TCONS_00054218          TAAAAAACCAGATTTCTCAGGAACGGGGACAGCTGGCTCGAATAAAACAG
                                                                              

Chicken_TCONS_00075061      GTGTTTTGA-TGT-GTGACTGCGAAGGGTGAGACGGCCATTATTAAG-AG
Chicken_TCONS_00075060      GTGTTTTGA-TGT-GTGACTGCGAAGGGTGAGACGGCCATTATTAAG-AG
Chicken_TCONS_00075059      GTGTTTTGA-TGT-GTGACTGCGAAGGGTGAGACGGCCATTATTAAG-AG
Pig_TCONS_00048392          CCACCAAGGCTGCTGCGGGTCTATCAGCTTG----TTCCCCGGGAGTTCA
Pig_TCONS_00048394          CCACCAAGGCTGCTGCGGGTCTATCAGCTTG----TTCCCCGGGAGTTCA
Pig_TCONS_00048393          CCACCAAGGCTGCTGCGGGTCTATCAGCTTG----TTCCCCGGGAGTTCA
Pig_TCONS_00048398          GCTCCTCAAGTGC-ATGATTTGTCAAAGCTG----TGCCTTGTAAG--CA
Pig_TCONS_00054214          TTTCTCTTATTGCAGAGTCTTTTATAGTCTCCTATTTTCTTTTGGGGAAA
Pig_TCONS_00054213          TTTCTCTTATTGCAGAGTCTTTTATAGTCTCCTATTTTCTTTTGGGGAAA
Chicken_TCONS_00076377      GTGTGGAAATTAATTTCATGGGTATTTTTATCATTTCCTTTTTTGTTAAG
Chicken_TCONS_00076376      --------------------------------------------------
Cattle_TCONS_00097214       --------------------------------------------------
Cattle_TCONS_00097215       --------------------------------------------------
Mouse_XR_001778782.1        TTTCTGGAACAGAAGAGCTCTGAGTGCCATGTGTCTGCCTTTGAATGCAG
Mouse_XR_001778781.1        TTTCTGGAACAGAAGAGCTCTGAGTGCCATGTGTCTGCCTTTGAATGCAG
Mouse_XR_388061.3           TTTCTGGAACAGAAGAGCTCTGAGTGCCATGTGTCTGCCTTTGAATGCAG
Mouse_XR_388062.3           TTTCTGGAACAGAAGAGCTCTGAGTGCCATGTGTCTGCCTTTGAATGCAG
Cattle_TCONS_00097213       CCAGCCGGGTTCCTCCGGCTTCGCCGCCGCCGCCGCCACCGCAGCCCGCG
Pig_TCONS_00048396          GTGTTCTAAGAGACACGCATCCATGGCGATCA---TGAACCTCAGCGGCA
Pig_TCONS_00054218          GAGAAGAAATATATATAAAACCAAATGCTTCCTTACTTTCTTTTCCCTCT
                                                                              

Chicken_TCONS_00075061      TGATCGACTTCAGTGACTTTTAAACAAA--GCTGTGATTTAATGTCTTAA
Chicken_TCONS_00075060      TGATCGACTTCAGTGACTTTTAAACAAA--GCTGTGATTTAATGTCTTAA
Chicken_TCONS_00075059      TGATCGACTTCAGTGACTTTTAAACAAA--GCTGTGATTTAATGTCTTAA
Pig_TCONS_00048392          GGAGCCTCCTCAGACCTTCCCGAGGGTCCTCCAGCGAGTCCTCAGTCTCA
Pig_TCONS_00048394          GGAGCCTCCTCAGACCTTCCCGAGGGTCCTCCAGCGAGTCCTCAGTCTCA
Pig_TCONS_00048393          GGAGCCTCCTCAGACCTTCCCGAGGGTCCTCCAGCGAGTCCTCAGTCTCA
Pig_TCONS_00048398          AGGTCTTCTTCCACAATGATCAACAGAG--ACAAAGATCCCACACACACG
Pig_TCONS_00054214          AAAAAAAATCCAAATCTTTTTTGTTTTGTTTTGACA----TGGAGCAGTG
Pig_TCONS_00054213          AAAAAAAATCCAAATCTTTTTTGTTTTGTTTTGACA----TGGAGCAGTG
Chicken_TCONS_00076377      GATTAGCATTTCCCCATGACCCGGACTCCGGATGGAGGCCAATGCA--AA
Chicken_TCONS_00076376      GATTAGCATTTCCCCATGACCCGGACTCCGGATGGAGGCCAATGCA--AA
Cattle_TCONS_00097214       -------------------CCTGGAAATCTCTGGGAGGACAGGGCT--CG
Cattle_TCONS_00097215       -------------------CCTGGAAATCTCTGGGAGGACAGGGCT--CG
Mouse_XR_001778782.1        CTTGTCTCTCTGCTGGTCTCTTAAAGGGACCTAAATGTGCAGTTTTTGCA
Mouse_XR_001778781.1        CTTGTCTCTCTGCTGGTCTCTTAAAGGGACCTAAATGTGCAGTTTTTGCA
Mouse_XR_388061.3           CTTGTCTCTCTGCTGGTCTCTTAAAGGGACCTAAATGTGCAGTTTTTGCA
Mouse_XR_388062.3           CTTGTCTCTCTGCTGGTCTCTTAAAGGGACCTAAATGTGCAGTTTTTGCA
Cattle_TCONS_00097213       GAGGACCTTCCCGAGCCTGAAGCCGCCGACTCGGCGCGCTAGGAGGCGAG
Pig_TCONS_00048396          GCAACCAGCCTGACGTTTCTGGAGCCCCCACCCCAGGCCAACCTGTGCCG
Pig_TCONS_00054218          CTGCGGAGCCGGGTGACTGTCACGGCGCTGCTGTGAGAGCTTCAGGCTCT
                                                                              

Chicken_TCONS_00075061      AGCCCGAGATGGCACAGACTTGTCGTTAGTTGGCGTGGTGGGCTGAGTGC
Chicken_TCONS_00075060      AGCCCGAGATGGCACAGACTTGTCGTTAGTTGGCGTGGTGGGCTGAGTGC
Chicken_TCONS_00075059      AGCCCGAGATGGCACAGACTTGTCGTTAGTTGGCGTGGTGGGCTGAGTGC
Pig_TCONS_00048392          GCTCTCACA-G-TAATAAGATGGGGGGAGCATGACCTTCGCAGCCGTGCC
Pig_TCONS_00048394          GCTCTCACA-G-TAATAAGATGGGGGGAGCATGACCTTCGCAGCCGTGCC
Pig_TCONS_00048393          GCTCTCACA-G-TAATAAGATGGGGGGAGCATGACCTTCGCAGCCGTGCC
Pig_TCONS_00048398          GCTGTTTGATG-TCAATAGCTGAGTGGGATAAGGT-----AAGGTGTGAT
Pig_TCONS_00054214          GTCCTCTCAGGCTTATAACTTAATTCTCATTTTTGTCCTTTTTACTTTAT
Pig_TCONS_00054213          GTCCTCTCAGGCTTATAACTTAATTCTCATTTTTGTCCTTTTTACTTTAT
Chicken_TCONS_00076377      GTGGTTTGCCCAGCCCCGCCACAATGGTGAGCTAATGCTGGGGAGCAGGA
Chicken_TCONS_00076376      GTGGTTTGCCCAGCCCCGCCACAATGGTGAGCTAATGCTGGGGAGCAGGA
Cattle_TCONS_00097214       GTGCTGAGATGAAGATGCTCAAGAC---ACGTCCACGG-GATGAGCAAAC
Cattle_TCONS_00097215       GTGCTGAGATGAAGATGCTCAAGAC---ACGTCCACGG-GATGAGCAAAC
Mouse_XR_001778782.1        AAACCTTCCCTCTGAGGCTCATGCCTCCCCTCCTCTTTCAGAGAGAGCAG
Mouse_XR_001778781.1        AAACCTTCCCTCTGAGGCTCATGCCTCCCCTCCTCTTTCAGAGAGAGCAG
Mouse_XR_388061.3           AAACCTTCCCTCTGAGGCTCATGCCTCCCCTCCTCTTTCAGAGAGAGCAG
Mouse_XR_388062.3           AAACCTTCCCTCTGAGGCTCATGCCTCCCCTCCTCTTTCAGAGAGAGCAG
Cattle_TCONS_00097213       CAGGCGAGGAGGGGCCGGGGCGAGCG-AGCGAGCACATTGGCGTGAGCCG
Pig_TCONS_00048396          TGTGCTGTAAGGTGCCGTCCCACGTGGACAGGCCACGGGCCACAGGCCAC
Pig_TCONS_00054218          GGCTCCCAAGTGAAACCTCCTCGCTGGGGCAGGAAC----CGGGTTGTAA
                                                                              

Chicken_TCONS_00075061      CATGCACTGGGCTTATC-TCGTGTGAGTAA-AGCATAGAAATGTGTGGGG
Chicken_TCONS_00075060      CATGCACTGGGCTTATC-TCGTGTGAGTAA-AGCATAGAAATGTGTGGGG
Chicken_TCONS_00075059      CATGCACTGGGCTTATC-TCGTGTGAGTAA-AGCATAGAAATGTGTGGGG
Pig_TCONS_00048392          TGGACACTCACCAGCAC-AGGGACCATTTC-TGGACCTTAGCTCCTTCTC
Pig_TCONS_00048394          TGGACACTCACCAGCAC-AGGGACCATTTC-TGGACCTTAGCTCCTTCTC
Pig_TCONS_00048393          TGGACACTCACCAGCAC-AGGGACCATTTC-TGGACCTTAGCTCCTTCTC
Pig_TCONS_00048398          GGTAGCATCATTGCCAT-GGAAACAAGTGA-TGA--CGTTGCTTGACCTG
Pig_TCONS_00054214          TATTTAGTGATT--CAC-AGGGGTGTCTAA-ACATTTACAGTTCTCTGTT
Pig_TCONS_00054213          TATTTAGTGATT--CAC-AGGGGTGTCTAA-ACATTTACAGTTCTCTGTT
Chicken_TCONS_00076377      GGGGAAGGGGGCGTGAA-ACTTTCCATTC--CTGCTTGGTGTGGA-----
Chicken_TCONS_00076376      GGGGAAGGGGGCGTGAA-ACTTTCCATTC--CTGCTTGGTGTGGA-----
Cattle_TCONS_00097214       GTGCTCGCTTCCGAGGT-CCTCTCCACCCGCCGGCGTGTCCCAGC-----
Cattle_TCONS_00097215       GTGCTCGCTTCCGAGGT-CCTCTCCACCCGCCGGCGTGTCCCAGC-----
Mouse_XR_001778782.1        CAAACAGCTTGTGAGTT-ATTTATGACCTG-GTTCGTGCCAAAGAGAGTT
Mouse_XR_001778781.1        CAAACAGCTTGTGAGTT-ATTTATGACCTG-GTTCGTGCCAAAGAGAGTT
Mouse_XR_388061.3           CAAACAGCTTGTGAGTT-ATTTATGACCTG-GTTCGTGCCAAAGAGAGTT
Mouse_XR_388062.3           CAAACAGCTTGTGAGTT-ATTTATGACCTG-GTTCGTGCCAAAGAGAGTT
Cattle_TCONS_00097213       GGGAAACCAGCTTCTTT-TCATTTCATCAACAAAACTGGACACGGATCAA
Pig_TCONS_00048396          CCTCCATCAGCTCTCACCTCTCATCCCCACAGGACCTTGGAGGCAGAATG
Pig_TCONS_00054218          GGCCCAACGATTCCAACTTAAGTCTTCCCAGCTGAGTTGGGGGCGGGGGC
                                                                              

Chicken_TCONS_00075061      TAAGTGATGGGGTCTTCGGCAGCACAAGGCTCTTGGCTTGCGTGGCCTTA
Chicken_TCONS_00075060      TAAGTGATGGGGTCTTCGGCAGCACAAGGCTCTTGGCTTGCGTGGCCTTA
Chicken_TCONS_00075059      TAAGTGATGGGGTCTTCGGCAGCACAAGGCTCTTGGCTTGCGTGGCCTTA
Pig_TCONS_00048392          GATGAAATGGAAATAAGAGCAGCACACGTCT-CCGAGCGCCGAGGTGGAA
Pig_TCONS_00048394          GATGAAATGGAAATAAGAGCAGCACACGTCT-CCGAGCGCCGAGGTGGAA
Pig_TCONS_00048393          GATGAAATGGAAATAAGAGCAGCACACGTCT-CCGAGCGCCGAGGTGGAA
Pig_TCONS_00048398          AAGGCCAAGG--GTGGCTTTGGCATGCACCTGCTAGGAGATAACACGACT
Pig_TCONS_00054214          AGCAGCGTTTCTCTTGTAACAATGGAGCTCT-CTCATTTTAATTAGTACT
Pig_TCONS_00054213          AGCAGCGTTTCTCTTGTAACAATGGAGCTCT-CTCATTTTAATTAGTACT
Chicken_TCONS_00076377      CAATGAATGCCACTGGACG-ACGTCAGATGTCATCACAACATGCACTTCT
Chicken_TCONS_00076376      CAATGAATGCCACTGGACG-ACGTCAGATGTCATCACAACATGCACTTCT
Cattle_TCONS_00097214       CTACAAACGACTGTTCTCGCACGCTGGGGTCTCTCTCCATCCCCCTCTCT
Cattle_TCONS_00097215       CTACAAACGACTGTTCTCGCACGCTGGGGTCTCTCTCCATCCCCCTCTCT
Mouse_XR_001778782.1        TGGTGGGAGCTGGGGGGCAGACTTCGGGGCCCTGTAGAATGGTAGAGACT
Mouse_XR_001778781.1        TGGTGGGAGCTGGGGGGCAGACTTCGGGGCCCTGTAGAATGGTAGAGACT
Mouse_XR_388061.3           TGGTGGGAGCTGGGGGGCAGACTTCGGGGCCCTGTAGAATGGTAGAGACT
Mouse_XR_388062.3           TGGTGGGAGCTGGGGGGCAGACTTCGGGGCCCTGTAGAATGGTAGAGACT
Cattle_TCONS_00097213       TTTCAACTGACCTTTGCCGAAAGGTGGCGCTGTTGACTGCATAAATATTG
Pig_TCONS_00048396          GGAAGAGGGGTCCTGGATGCGCTGCGGCGGTCGTGTCTGTGTTGGGCCTC
Pig_TCONS_00054218          TAGCACCTGCTTCCACATGTAGGGGGAGGGCTTCACCTGCCGTTTTGTTA
                                                                              

Chicken_TCONS_00075061      TGGCAGAG-GGGGGCTGTGCCAACGGGAGCACATAAGGATCTCACGTTAC
Chicken_TCONS_00075060      TGGCAGAG-GGGGGCTGTGCCAACGGGAGCACATAAGGATCTCACGTTAC
Chicken_TCONS_00075059      TGGCAGAG-GGGGGCTGTGCCAACGGGAGCACATAAGGATCTCACGTTAC
Pig_TCONS_00048392          AGCCAG---TGCGTTCAAGCCGAGGGCAAGGCCTGG--------------
Pig_TCONS_00048394          AGCCAG---TGCGTTCAAGCCGAGGGCAAGGCCTGGAAAGCAGCTTCT-T
Pig_TCONS_00048393          AGCCAG---TGCGTTCAAGCCGAGGGCAAGGCCTGGA-------------
Pig_TCONS_00048398          CCCCAGGTTTGCACCACAGTTGAAAGTAGGCCTTCAGTAGAGCTCTTC-C
Pig_TCONS_00054214          ATTCAG----GTTTTTGAGTCTCTACAATTACAGCAGGCCACATTGCT-C
Pig_TCONS_00054213          ATTCAG----GTTTTTGAGTCTCTACAATTACAGCAGGCCACATTGCT-C
Chicken_TCONS_00076377      CTGCACCA--AGACTTCG-TAAAGCA-ATCCTG-GGAAATGCAGGTTGTT
Chicken_TCONS_00076376      CTGCACCA--AGACTTCG-TAAAGCA-ATCCTG-GGAAATGCAGGTTGTT
Cattle_TCONS_00097214       CTCTGTCT--GTCTCCCACTCTCTCC-ATCTCT-GCCTTTGTCTTTTTCT
Cattle_TCONS_00097215       CTCTGTCT--GTCTCCCACTCTCTCC-ATCTCT-GCCTTTGTCTTTTTCT
Mouse_XR_001778782.1        CTTCAGAG--AAGTCCCAGTACCTTGGATCCCGAGGAGATGTGAAGCAGG
Mouse_XR_001778781.1        CTTCAGAG--AAGTCCCAGTACCTTGGATCCCGAGGAGATGTGAAGCAGG
Mouse_XR_388061.3           CTTCAGAG--AAGTCCCAGTACCTTGGATCCCGAGGAGATGTGAAGCAGG
Mouse_XR_388062.3           CTTCAGAG--AAGTCCCAGTACCTTGGATCCCGAGGAGATGTGAAGCAGG
Cattle_TCONS_00097213       ACATAATCTTCACTCTTTCTTCCCCAAACTGGTTATGGACATACCTCATT
Pig_TCONS_00048396          CTCCCGCC-CCAGGTCCTCTCTCTGCTCCTCTCTCCATCCGCCCTGGGCT
Pig_TCONS_00054218          CACTGACC-GGGGTTTGAGACGAGGGCTTGTCCGGATGCTACAAAGTCAG
                                                                              

Chicken_TCONS_00075061      CTCCAACCTTCAATTATCGTGCTGAATCTGGCCTAACCTGCTTATCTCCT
Chicken_TCONS_00075060      CTCCAACCTTCAATTATCGTGCTGAATCTGGCCTAACCTGCTTATCTCCT
Chicken_TCONS_00075059      CTCCAACCTTCAATTATCGTGCTGAATCTGGCCTAACCTGCTTATCTCCT
Pig_TCONS_00048392          --------------------------------------------------
Pig_TCONS_00048394          TTCATTTCATCAACAAAACTGGACACGGATCAATTTCAACTGACCTTTGC
Pig_TCONS_00048393          --------------------------------------------------
Pig_TCONS_00048398          GTCTTATGTGCTGAAACACTGA----------------------------
Pig_TCONS_00054214          TAAATTTCTTTGCTAACATTGTTTGT--------------TTCACTTCTA
Pig_TCONS_00054213          TAAATTTCTTTGCTAACATTGTTTGT--------------TTCACTTCTA
Chicken_TCONS_00076377      CTCAGTTCTGTGCGAGAATAACACATT-----------------TGCCAA
Chicken_TCONS_00076376      CTCAGTTCTGTGCGAGAATAACACATT-----------------TGCCAA
Cattle_TCONS_00097214       GTCTGT-CTCTGTCTGTCTCTCTGTTT-----------------CTCTCA
Cattle_TCONS_00097215       GTCTGT-CTCTGTCTGTCTCTCTGTTT-----------------CTCTCA
Mouse_XR_001778782.1        GACAAAGCTGGATTGGTGGCTCTGGTC-----------------ACGTGA
Mouse_XR_001778781.1        GACAAAGCTGGATTGGTGGCTCTGGTC-----------------ACGTGA
Mouse_XR_388061.3           GACAAAGCTGGATTGGTGGCTCTGGTC-----------------ACGTGA
Mouse_XR_388062.3           GACAAAGCTGGATTGGTGGCTCTGGTC-----------------ACGTGA
Cattle_TCONS_00097213       CCATCCCAACAAAGTACTCCCATAAAACCCAAGC------TACTCTTATA
Pig_TCONS_00048396          CCAAAAGGCAGAGCTACGCAGATGTTG-----------------------
Pig_TCONS_00054218          CAAAGATCCA-GCAAACAGAGGTGAACACCTCATCAGCT-AGGTTTCCCA
                                                                              

Chicken_TCONS_00075061      GAGAATTACTCACTGGGTTTTGGCAGGAGGAGGTGTCAATGAAAATGAGA
Chicken_TCONS_00075060      GAGAATTACTCACTGGGTTTTGGCAGGAGGAGGTGTCAATGAAAATGAGA
Chicken_TCONS_00075059      GAGAATTACTCACTGGGTTTTGGCAGGAGGAGGTGTCAATGAAAATGAGA
Pig_TCONS_00048392          --------------------TACCCAAGGGAATCCTCTACATCAGT----
Pig_TCONS_00048394          CGAAAGGTGGCGCTGTTGAGTACCCAAGGGAATCCTCTACATCAGT----
Pig_TCONS_00048393          -------------------------AAGCAGCTTCTTTTCATT--T----
Pig_TCONS_00048398          --------------------TTTGGAAAGGTGGTGTGGACCTTAGC----
Pig_TCONS_00054214          TCCAAGCCAATCTAATCCAAATACAATATGAACTGTGTTTTCTTAC----
Pig_TCONS_00054213          TCCAAGCCAATCTAATCCAAATACAATATGAACTGTGTTTTCTTAC----
Chicken_TCONS_00076377      TAGT---------GG-GAGAAAAAAAAGGCGAAGTTAAATGTATGA----
Chicken_TCONS_00076376      TAGT---------GG-GAGAAAAAAAAGGCGAAGTTAAATGTATGA----
Cattle_TCONS_00097214       GAAT---------GGTGCTAACAAGGAGGGAGGGGTGGAGGATTGA----
Cattle_TCONS_00097215       GAAT---------GGTGCTAACAAGGAGGGAGGGGTGGAGGATTGA----
Mouse_XR_001778782.1        CAGTACTCTGGCAGGCTAGGGTACAGAAAGGGGGACCTGACCTGGG----
Mouse_XR_001778781.1        CAGTACTCTGGCAGGCTAGGGTACAGAAAGGGGGACCTGACCTGGG----
Mouse_XR_388061.3           CAGTACTCTGGCAGGCTAGGGTACAGAAAGGGGGACCTGACCTGGG----
Mouse_XR_388062.3           CAGTACTCTGGCAGGCTAGGGTACAGAAAGGGGGACCTGACCTGGG----
Cattle_TCONS_00097213       AACATCTTCTCTGCAGTAATGATGAAAAGGAAAAGTGCTTTTCTGGAAAA
Pig_TCONS_00048396          ------------CAGCCAAAACATTAAAAGTGGCTTGCGCATCGGT----
Pig_TCONS_00054218          CCGACGGTTAAAAGGCATCCCAGTTTTACCAACCACGAAGCCAAAG----
                                                                              

Chicken_TCONS_00075061      CAGTTCTGGAGCCAGCATCGCTGCCAGCAGCCAGGGC--TTAATTCTGGG
Chicken_TCONS_00075060      CAGTTCTGGAGCCAGCATCGCTGCCAGCAGCCAGGGC--TTAATTCTGGG
Chicken_TCONS_00075059      CAGTTCTGGAGCCAGCATCGCTGCCAGCAGCCAGGGC--TTAATTCTGGG
Pig_TCONS_00048392          ---GATGTGAAAAATCCTGT-TGCCTGAAGTCCAA----GAGTGTTC---
Pig_TCONS_00048394          ---GATGTGAAAAATCCTGT-TGCCTGAAGTCCAA----GAGTGTTC---
Pig_TCONS_00048393          ---CATCAACAAAACTGGACACGGATCAATTTCAACT--GACCTTTG---
Pig_TCONS_00048398          ---CTGCTGATGTATATCCTCTGCCC--ATTACAG------ATGTTC---
Pig_TCONS_00054214          ---TGCTTAATATCCCCTTGCTATATATACTCTAGT-----AATCTC---
Pig_TCONS_00054213          ---TGCTTAATATCCCCTTGCTATATATACTCTAGT-----AATCTC---
Chicken_TCONS_00076377      ---AACCAAATCAGATGTAGCTGCTTAGAAAGCTACA--GCTCCTATTTG
Chicken_TCONS_00076376      ---AACCAAATCAGATGTAGCTGCTTAGAAAGCTACA--GCTCCTATTTG
Cattle_TCONS_00097214       ---AACCTGCTCCGTCAAAATTATTTGATCTGTTTC----CATCTTTCCG
Cattle_TCONS_00097215       ---AACCTGCTCCGTCAAAATTATTTGATCTGTTTC----CATCTTTCCG
Mouse_XR_001778782.1        ---GACTGTCTCCAAGATCAGTGCTCA-TGTCCAATG--TCTTCCTCCAG
Mouse_XR_001778781.1        ---GACTGTCTCCAAGATCAGTGCTCA-TGTCCAATG--TCTTCCTCCAG
Mouse_XR_388061.3           ---GACTGTCTCCAAGATCAGTGCTCA-TGTCCAATG--TCTTCCTCCAG
Mouse_XR_388062.3           ---GACTGTCTCCAAGATCAGTGCTCA-TGTCCAATG--TCTTCCTCCAG
Cattle_TCONS_00097213       TACCAACAGTGCTGGCCTTTTAGGGTAACGACTTGCCTACAAGCCTTTTG
Pig_TCONS_00048396          -------TGTTGTCCCTTTGCGAGATTGATTCCAGT-----GTCATGCAA
Pig_TCONS_00054218          ---CCTTAGGGAAGACGCAAGGCCGCCTCTTCTAGTTCCAAAGGCTTTGC
                                                                              

Chicken_TCONS_00075061      CAGAGCTGGGGACAGTGTGTTCCTCTCCCTGCCATG---GCTCCAGCTGC
Chicken_TCONS_00075060      CAGAGCTGGGGACAGTGTGTTCCTCTCCCTGCCATG---GCTCCAGCTGC
Chicken_TCONS_00075059      CAGAGCTGGGGACAGTGTGTTCCTCTCCCTGCCATG---GCTCCAGCTGC
Pig_TCONS_00048392          CTGACATTGGCTAAGACCCATCTGGATGCAACCAAG---CCTTACAGAGC
Pig_TCONS_00048394          CTGACATTGGCTAAGACCCATCTGGATGCAACCAAG---CCTTACAGAGC
Pig_TCONS_00048393          CCGAAAGGTGGCGCTGTTGAGCCGGCTGCACCTCTG---TCTTGCA----
Pig_TCONS_00048398          CTGACATTGGCTAAGACCCATCTGGATGCAACCAAG---CCTTACAGAGC
Pig_TCONS_00054214          TGTAGAACAATATAGAGTAATTTAGAAACCATCGAT---TCTTCTAAAGC
Pig_TCONS_00054213          TGTAGAACAATATAGAGTAATTTAGAAACCATCGAT---TCTTCTAAAGC
Chicken_TCONS_00076377      CTGGCACCCGGGCTGCTTTCACATGTATTTTCTGACAGATGCTGCTACAT
Chicken_TCONS_00076376      CTGGCACCCGGGCTGCTTTCACATGTATTTTCTGACAGATGCTGCTACAT
Cattle_TCONS_00097214       TCGG-GCCCCAGTGAACACCCCATGAGCTCTCTG-------CTGC--CAT
Cattle_TCONS_00097215       TCGG-GCCCCAGTGAACACCCCATGAGCTCTCTG-------CTGC--CAT
Mouse_XR_001778782.1        CAAGGCTCCTCAATGGCATCCTCTAAGTTTTCTCTC---TTTCAGGGTAC
Mouse_XR_001778781.1        CAAGGCTCCTCAATGGCATCCTCTAAGTTTTCTCTC---TTTCAGGGTAC
Mouse_XR_388061.3           CAAGGCTCCTCAATGGCATCCTCTAAGTTTTCTCTC---TTTCAGGGTAC
Mouse_XR_388062.3           CAAGGCTCCTCAATGGCATCCTCTAAGTTTTCTCTC---TTTCAGGGTAC
Cattle_TCONS_00097213       GCGAGTCTCTCCTTAGGGATTCCCGGGTTTGCTGAA--ACCCAAGGCTGC
Pig_TCONS_00048396          CAGAGTGTTAAGGAAATGATGACTGA-TCAGCAGCTCCTATTTGCTTTGT
Pig_TCONS_00054218          CAGATCACAACAGCCAGCACGTGGGGAGCCAGGCCTCTTCCCAAAGTCTT
                                                                              

Chicken_TCONS_00075061      TCCCATCCCCAGCCCTCTCCACCAGGTGAGCTCTTCCCCATCCCATTCCC
Chicken_TCONS_00075060      TCCCATCCCCAGCCCTCTCCACCAGGTGAGCTCTTCCCCATCCCATTCCC
Chicken_TCONS_00075059      TCCCATCCCCAGCCCTCTCCACCAGGTGAGCTCTTCCCCATCCCATTCCC
Pig_TCONS_00048392          GGCCTCCCCCGGGGCAGGGCAGTAGCTGAGTGG---------------AT
Pig_TCONS_00048394          GGCCTCCCCCGGGGCAGGGCAGTAGCTGAGTGG---------------AT
Pig_TCONS_00048393          --CTTTGCACGGAGGGAGGAAGAGCGCGAGGGA-----------------
Pig_TCONS_00048398          GGCCTCCCCCGGGGCAGGGCAGTAGCTGAGTGG---------------AT
Pig_TCONS_00054214          TTATGCAAAAAAAAAAAAAAAGAAGAAGAAGAAGAAAA-AGAAGAAAAAA
Pig_TCONS_00054213          TTATGCAAAAAAAAAAAAAAAGAAGAAGAAGAAGAAAA-AGAAGAAAAAA
Chicken_TCONS_00076377      CTCCATAGTCAAGAAGACAGCTCCAGCCACTGGGCTTC-----------C
Chicken_TCONS_00076376      CTCCATAGTCAAGAAGACAGCTCCAGCCACTGGGCTTC-----------C
Cattle_TCONS_00097214       GTTAATATCCCGGGAGAT-------GCTATCTGGTGGC-----------C
Cattle_TCONS_00097215       GTTAATATCCCGGGAGAT-------GCTATCTGGTGGC-----------C
Mouse_XR_001778782.1        AAAAATGACTAGATTGGCTAAGAGTTATACCAGGTAAT----------AC
Mouse_XR_001778781.1        AAAAATGACTAGATTGGCTAAGAGTTATACCAGGTAAT----------AC
Mouse_XR_388061.3           AAAAATGACTAGATTGGCTAAGAGTTATACCAGGTAAT----------AC
Mouse_XR_388062.3           AAAAATGACTAGATTGGCTAAGAGTTATACCAGGTAAT----------AC
Cattle_TCONS_00097213       CAGCATGAGGGAAATGAACACAAGTCTAATCTGGTGTA--TGAAGCCAAT
Pig_TCONS_00048396          GATTTTTGAAGGAAAGCAAAAGACTGTCTTCTGGGACT---------TCA
Pig_TCONS_00054218          GGCCCTCCCCTGGAGGGGGAAACCCAGGCCCAGCTCTC-----------C
                                                                              

Chicken_TCONS_00075061      ATTCCTGTTCCTGGCTCCCAGCTCTAGTCTCCATGTTGGAAGCCCAGTGG
Chicken_TCONS_00075060      ATTCCTGTTCCTGGCTCCCAGCTCTAGTCTCCATGTTGGAAGCCCAGTGG
Chicken_TCONS_00075059      ATTCCTGTTCCTGGCTCCCAGCTCTAGTCTCCATGTTGGAAGCCCAGTGG
Pig_TCONS_00048392          GTGTTCTCTCCTGACTGTACCTATTTGGATGTGAATTCAGACACACATCA
Pig_TCONS_00048394          GTGTTCTCTCCTGACTGTACCTATTTGGATGTGAATTCAGACACACATCA
Pig_TCONS_00048393          --------------------------------------------------
Pig_TCONS_00048398          GTGTTCTCTCCTGACTGTACCTATTTGGATGTGAATTCAGACACACATCA
Pig_TCONS_00054214          GAAAGAACCAACAATTCTGTTTCTAAGATTTTAAAGCGATAGGCCAGTCG
Pig_TCONS_00054213          GAAAGAACCAACAATTCTGTTTCTAAGATTTTAAAGCGATAGGCCAGTCG
Chicken_TCONS_00076377      AACATGGAGACTAGAGCTGGGAGCCAGGAACAGGAATGGGAATGGGATGG
Chicken_TCONS_00076376      AACATGGAGACTAGAGCTGGGAGCCAGGAACAGGAATGGGAATGGGATGG
Cattle_TCONS_00097214       CACAT-----CTCATGCCAGAGGC-AACACCCGCTCCCAAAGAATCCCAG
Cattle_TCONS_00097215       CACAT-----CTCATGCCAGAGGC-AACACCCGCTCCCAAAGAATCCCAG
Mouse_XR_001778782.1        TGGAGTGTGTTTCCATTGTAACACTTCAAACCTCAATGTGAGACAGGTAA
Mouse_XR_001778781.1        TGGAGTGTGTTTCCATTGTAACACTTCAAACCTCAATGTGAGACAGGTAA
Mouse_XR_388061.3           TGGAGTGTGTTTCCATTGTAACACTTCAAACCTCAATGTGAGACAGGTAA
Mouse_XR_388062.3           TGGAGTGTGTTTCCATTGTAACACTTCAAACCTCAATGTGAGACAGGTAA
Cattle_TCONS_00097213       GAGTGACACCTAAGGTCTCATTATCAATAGTAAAGTATGCAGTCGGGTGG
Pig_TCONS_00048396          AAGAGGCAGACAGAGGGTGCCCACTCACGTTTAAACTCCTAAAAGTAGAG
Pig_TCONS_00054218          GTCCGTGCCTGTGAAAGCAGTGAACCCTTCTTCTGTGCTGCGGGGGGTGA
                                                                              

Chicken_TCONS_00075061      CTGGA-GCTGTCTTCTTGACTATGGAGATGTAGCAGCATCTGTCAGAAAA
Chicken_TCONS_00075060      CTGGA-GCTGTCTTCTTGACTATGGAGATGTAGCAGCATCTGTCAGAAAA
Chicken_TCONS_00075059      CTGGA-GCTGTCTTCTTGACTATGGAGATGTAGCAGCATCTGTCAGAAAA
Pig_TCONS_00048392          GGAAG-GCTTTCCTGTGTTATGAACTGTGATATAAGCAAGAGACACAGTA
Pig_TCONS_00048394          GGAAG-GCTTTCCTGTGTTATGAACTGTGATATAAGCAAGAGACACAGTA
Pig_TCONS_00048393          --------------------------------------------------
Pig_TCONS_00048398          GGAAG-GCTTTCCTGTGTTATGAACTGTGATATAAGCAAGAGACACAGTA
Pig_TCONS_00054214          GAGAC-GCCGAGATTTATT-TGAGGGAAAGCAAGAGTGCGCGAAGCGGAC
Pig_TCONS_00054213          GAGAC-GCCGAGATTTATT-TGAGGGAAAGCAAGAGTGCGCGAAGCGGAC
Chicken_TCONS_00076377      GGAAG-AGCTCACCTGGTGGAGAGGGCTGGGGATGG--GAGCAGCTGGAG
Chicken_TCONS_00076376      GGAAG-AGCTCACCTGGTGGAGAGGGCTGGGGATGG--GAGCAGCTGGAG
Cattle_TCONS_00097214       CCCGC-GTCCCACCCTTCTGAGAGAGGCAGAGCCCA--TCTCCCTTGACG
Cattle_TCONS_00097215       CCCGC-GTCCCACCCTTCTGAGAGAGGCAGAGCCCA--TCTCCCTTGACG
Mouse_XR_001778782.1        CTAAA-GTGGACACTCATAGACAGGATAAACCACGGCGGAGCATTCATAG
Mouse_XR_001778781.1        CTAAA-GTGGACACTCATAGACAGGATAAACCACGGCGGAGCATTCATAG
Mouse_XR_388061.3           CTAAA-GTGGACACTCATAGACAGGATAAACCACGGCGGAGCATTCATAG
Mouse_XR_388062.3           CTAAA-GTGGACACTCATAGACAGGATAAACCACGGCGGAGCATTCATAG
Cattle_TCONS_00097213       GTGAG-AGCATTCTGAAGTGCAATGTTCAAGAAGCTGGCTTAATATATGA
Pig_TCONS_00048396          GAAGTTACTCTGCCTGATTCTAGAATTATATGACATTTCTGCAAAGTCAG
Pig_TCONS_00054218          GAAAC--TGCTTCTGGGCTTGAAAAGGAGACGAGAAGGAGAGAAATTTTT
                                                                              

Chicken_TCONS_00075061      TACATGTGAAAGCAGCCCGGGTGCCAGC---AAATAGGAGCTGTAGCTTT
Chicken_TCONS_00075060      TACATGTGAAAGCAGCCCGGGTGCCAGC---AAATAGGAGCTGTAGCTTT
Chicken_TCONS_00075059      TACATGTGAAAGCAGCCCGGGTGCCAGC---AAATAGGAGCTGTAGCTTT
Pig_TCONS_00048392          AAAGGACTCAGAAATCTTGTT-GCTCCT---TTGTATAACTCGCCATCCC
Pig_TCONS_00048394          AAAGGACTCAGAAATCTTGTT-GCTCCT---TTGTATAACTCGCCATCCC
Pig_TCONS_00048393          --------------------------------------------------
Pig_TCONS_00048398          AAAGGACTCAGAAATCTTGTT-GCTCCT---TTGTATAACTCGCCATCCC
Pig_TCONS_00054214          CCAGCGTTTGGAAGACCGGCCCGCTTGC---TTGGATGTTGGACTGTTGA
Pig_TCONS_00054213          CCAGCGTTTGGAAGACCGGCCCGCTTGC---TTGGATGTTGGACTGTTGA
Chicken_TCONS_00076377      CCATGGCAGGGAGAGGAACACACTGTCC---CCAGCTCTGCCCAGAATTA
Chicken_TCONS_00076376      CCATGGCAGGGAGAGGAACACACTGTCC---CCAGCTCTGCCCAGAATTA
Cattle_TCONS_00097214       CC-TGTGTGGCTGAGGCG-GTTTTTTCT---TGAACTCTGCACC---TTG
Cattle_TCONS_00097215       CC-TGTGTGGCTGAGGCG-GTTTTTTCT---TGAACTCTGCACC---TTG
Mouse_XR_001778782.1        GTGACGACAGCTAAGTCAGACGCTCTTT---TTGAGTTTACCAT---CTA
Mouse_XR_001778781.1        GTGACGACAGCTAAGTCAGACGCTCTTT---TTGAGTTTACCAT---CTA
Mouse_XR_388061.3           GTGACGACAGCTAAGTCAGACGCTCTTT---TTGAGTTTACCAT---CTA
Mouse_XR_388062.3           GTGACGACAGCTAAGTCAGACGCTCTTT---TTGAGTTTACCAT---CTA
Cattle_TCONS_00097213       CTAAGTGTCAGAAGTCAGGTTTTCTGAGAA-TTACTTTTCAGATAAACAA
Pig_TCONS_00048396          ATAATATTTAAGCAAATAGTCCTAAAA-----------------------
Pig_TCONS_00054218          AAAAGTCTGGGGAAAATGAATCATAAATAAACAACACAGCCTTTGAACCT
                                                                              

Chicken_TCONS_00075061      CTAAGCAG--CTACATCTGATTTGGTTTCATACATTTAACTTCGCCTTTT
Chicken_TCONS_00075060      CTAAGCAG--CTACATCTGATTTGGTTTCATACATTTAACTTCGCCTTTT
Chicken_TCONS_00075059      CTAAGCAG--CTACATCTGATTTGGTTTCATACATTTAACTTCGCCTTTT
Pig_TCONS_00048392          CTA-------CTGCCCCTAATCATCCAGAATAAAACGCAAGCATGTTTTC
Pig_TCONS_00048394          CTA-------CTGCCCCTAATCATCCAGAATAAAACGCAAGCATGTTTTC
Pig_TCONS_00048393          --------------------------------------------------
Pig_TCONS_00048398          CTA-------CTGCCCCTAATCATCCAGAATAAAACGCAAGCATGTTTTC
Pig_TCONS_00054214          TTT-------CTCCAATTAATGAAATGCGTTTGGTGTTAATCATATTTAT
Pig_TCONS_00054213          TTT-------CTCCAATTAATGAAATGCGTTTGGTGTTAATCATATTTAT
Chicken_TCONS_00076377      AGCCCTGG--CTGCTGGCAGCGATGCTGGCTCCAGAACTGTCTCATTTTC
Chicken_TCONS_00076376      AGCCCTGG--CTGCTGGCAGCGATGCTGGCTCCAGAACTGTCTCATTTTC
Cattle_TCONS_00097214       GGAACATT--TTTATGTGCCTCTTGCCAAACCTGAAACT-TGATGTTGGG
Cattle_TCONS_00097215       GGAACATT--TTTATGTGCCTCTTGCCAAACCTGAAACT-TGATGTTGGG
Mouse_XR_001778782.1        GATGGGGT--CTGAAGG--GTCGAGCCATACCTGCTGCATCTCCACACTA
Mouse_XR_001778781.1        GATGGGGT--CTGAAGG--GTCGAGCCATACCTGCTGCATCTCCACACTA
Mouse_XR_388061.3           GATGGGGT--CTGAAGG--GTCGAGCCATACCTGCTGCATCTCCACACTA
Mouse_XR_388062.3           GATGGGGT--CTGAAGG--GTCGAGCCATACCTGCTGCATCTCCACACTA
Cattle_TCONS_00097213       CTTTATAGCACTGCACTTAATCTTACTTACTAGAGACATCTCATTTATCA
Pig_TCONS_00048396          --------------------------------------------------
Pig_TCONS_00054218          CAGGACACAAGTGCAAGCAGGCACTGCCCACTGGGGCAGAGAAAGAGACA
                                                                              

Chicken_TCONS_00075061      -TTTTCTCCCACTATTGGCAAATGT--GTTATTCTCGCACAGAACTGAGA
Chicken_TCONS_00075060      -TTTTCTCCCACTATTGGCAAATGT--GTTATTCTCGCACAGAACTGAGA
Chicken_TCONS_00075059      -TTTTCTCCCACTATTGGCAAATGT--GTTATTCTCGCACAGAACTGAGA
Pig_TCONS_00048392          -CTGACGCTCAGTGTTGATGT-------GGGTGCCTCAGCACAGCTCTTC
Pig_TCONS_00048394          -CTGACGCTCAGTGTTGATGT-------GGGTGCCTCAGCACAGCTCTTC
Pig_TCONS_00048393          --------------------------------------------------
Pig_TCONS_00048398          -CTGACGCTCAGTGTTGATGT-------GGGTGCCTCAGCACAGCTCTTC
Pig_TCONS_00054214          -TTTATGGAAGGGGGAGACGCTAGGAGGGTGTATTTAAAAAAAAATCTTA
Pig_TCONS_00054213          -TTTATGGAAGGGGGAGACGCTAGGAGGGTGTATTTAAAAAAAAATCTTA
Chicken_TCONS_00076377      ATTGACACCTCCTCCTGCCAAAACCCAGTGAGTAATTCTCA-GGAGATAA
Chicken_TCONS_00076376      ATTGACACCTCCTCCTGCCAAAACCCAGTGAGTAATTCTCA-GGAGATAA
Cattle_TCONS_00097214       ATTGTTGG-TGATCCTCCAAGAGGCCGGGCCTCCAGTTCAG-GCACCAGA
Cattle_TCONS_00097215       ATTGTTGG-TGATCCTCCAAGAGGCCGGGCCTCCAGTTCAG-GCACCAGA
Mouse_XR_001778782.1        AGAAGCAGCCGGTGTAAGCAGACATCATTCTGAACCTTCTGTGGTACTAT
Mouse_XR_001778781.1        AGAAGCAGCCGGTGTAAGCAGACATCATTCTGAACCTTCTGTGGTACTAT
Mouse_XR_388061.3           AGAAGCAGCCGGTGTAAGCAGACATCATTCTGAACCTTCTGTGGTACTAT
Mouse_XR_388062.3           AGAAGCAGCCGGTGTAAGCAGACATCATTCTGAACCTTCTGTGGTACTAT
Cattle_TCONS_00097213       CTGAATTACA----------------------------------------
Pig_TCONS_00048396          --------------------------------------------------
Pig_TCONS_00054218          GTGGTTCTCAAGTTGGGACAAAAAAAGGCCAAAGGAGTGAAGGAATTTCT
                                                                              

Chicken_TCONS_00075061      ACAACCTGCATTT---CCCAGGATTGCTTTACGAAGTCTTGGTGCAGAGA
Chicken_TCONS_00075060      ACAACCTGCATTT---CCCAGGATTGCTTTACGAAGTCTTGGTGCAGAGA
Chicken_TCONS_00075059      ACAACCTGCATTT---CCCAGGATTGCTTTACGAAGTCTTGGTGCAGAGA
Pig_TCONS_00048392          ATGTTCAGTCTAA-AATTAAAGATGGTGTCACGGTGTT----TCCCTTGC
Pig_TCONS_00048394          ATGTTCAGTCTAA-AATTAAAGATGGTGTCACGGTGTT----TCCCTTGC
Pig_TCONS_00048393          --------------------------------------------------
Pig_TCONS_00048398          ATGTTCAGTCTAA-AATTAAAGATGGTGTCACGGTGTT----TCCCTTGC
Pig_TCONS_00054214          AAAGCCTGCAAAACGATCGAAGAGTGAAAACTATTGTTGGAACGAGTTGG
Pig_TCONS_00054213          AAAGCCTGCAAAACGATCGAAGAGTGAAAACTATTGTTGGAACGAGTTGG
Chicken_TCONS_00076377      GCAGGTTAGGCCAGATTCAGCACGATAATTGAAGGTTGGAGGTAACGTGA
Chicken_TCONS_00076376      GCAGGTTAGGCCAGATTCAGCACGATAATTGAAGGTTGGAGGTAACGTGA
Cattle_TCONS_00097214       ACACACCTGGCCACTCCCAGAAGCTCTTTTCCCAAGTGCCAGGAAGCTGC
Cattle_TCONS_00097215       ACACACCTGGCCACTCCCAGAAGCTCTTTTCCCAAGTGCCAGGAAGCTGC
Mouse_XR_001778782.1        GACAACCAAAAAAAACCCTCACCGACTCCTGTGGATCACCAGCCAGCTAC
Mouse_XR_001778781.1        GACAACCAAAAAAAACCCTCACCGACTCCTGTGGATCACCAGCCAGCTAC
Mouse_XR_388061.3           GACAACCAAAAAAAACCCTCACCGACTCCTGTGGATCACCAGCCAGCTAC
Mouse_XR_388062.3           GACAACCAAAAAAAACCCTCACCGACTCCTGTGGATCACCAGCCAGCTAC
Cattle_TCONS_00097213       --------------------------------------------------
Pig_TCONS_00048396          --------------------------------------------------
Pig_TCONS_00054218          GCTCTCTCTTGGCTGGGAGGGGAGAGGGGCCCGGCTTCCTGTCCAGCTGA
                                                                              

Chicken_TCONS_00075061      AGTGCATG--TTGTG-ATGACATCTGACGTCGTCCAGTGGCATTCATTGT
Chicken_TCONS_00075060      AGTGCATG--TTGTG-ATGACATCTGACGTCGTCCAGTGGCATTCATTGT
Chicken_TCONS_00075059      AGTGCATG--TTGTG-ATGACATCTGACGTCGTCCAGTGGCATTCATTGT
Pig_TCONS_00048392          AGGGTCCA--TCACACGTTGTTCTTTGGGCCACACCCTCGTCGTATGGAA
Pig_TCONS_00048394          AGGGTCCA--TCACACGTTGTTCTTTGGGCCACACCCTCGTCGTATGGAA
Pig_TCONS_00048393          --------------------------------------------------
Pig_TCONS_00048398          AGGGTCCA--TCACACGTTGTTCTTTGGGCCACACCCTCGTCGTATGGAA
Pig_TCONS_00054214          TTTTTACC--TCAACAGCGCCACCTTTCGGCAAAGGCTTGCAGGAGAGGG
Pig_TCONS_00054213          TTTTTACC--TCAACAGCGCCACCTTTCGGCAAAGGCTTGCAGGAGAGGG
Chicken_TCONS_00076377      GATCCTTA--TGTGCTCCCGTTGGCACAGCCCCCCT---CTGCCATAAGG
Chicken_TCONS_00076376      GATCCTTA--TGTGCTCCCGTTGGCACAGCCCCCCT---CTGCCATAAGG
Cattle_TCONS_00097214       ACCTCGTC--TTCGG---GGTAGGAGCAGCTTGGGAGAATGGCCCAGAAT
Cattle_TCONS_00097215       ACCTCGTC--TTCGG---GGTAGGAGCAGCTTGGGAGAATGGCCCAGAAT
Mouse_XR_001778782.1        TTCTTAGA--CCTGGG--AGATTGCTTTGCTTTGGC--ACTGCCCAAAGA
Mouse_XR_001778781.1        TTCTTAGA--CCTGGG--AGATTGCTTTGCTTTGGC--ACTGCCCAAAGA
Mouse_XR_388061.3           TTCTTAGA--CCTGGG--AGATTGCTTTGCTTTGGC--ACTGCCCAAAGA
Mouse_XR_388062.3           TTCTTAGA--CCTGGG--AGATTGCTTTGCTTTGGC--ACTGCCCAAAGA
Cattle_TCONS_00097213       --------------------------------------------------
Pig_TCONS_00048396          --------------------------------------------------
Pig_TCONS_00054218          CTCGCCTGGGTTTCTGAAAAGCAGTACAGGCGTCCAACACTGTCAAATGC
                                                                              

Chicken_TCONS_00075061      CCACACCAAGCAGGAATGGAAAGTTTCACGCCCCCTTCCCCTCCTGCTCC
Chicken_TCONS_00075060      CCACACCAAGCAGGAATGGAAAGTTTCACGCCCCCTTCCCCTCCTGCTCC
Chicken_TCONS_00075059      CCACACCAAGCAGGAATGGAAAGTTTCACGCCCCCTTCCCCTCCTGCTCC
Pig_TCONS_00048392          ATTCCCGGGCCAGGATC--TCAGCTGCAGCTGCGGCCTGTGCCACAGCTG
Pig_TCONS_00048394          ATTCCCGGGCCAGGATC--TCAGCTGCAGCTGCGGCCTGTGCCACAGCTG
Pig_TCONS_00048393          --------------------------------------------------
Pig_TCONS_00048398          ATTCCCGGGCCAGGATC--TCAGCTGCAGCTGCGGCCTGTGCCACAGCTG
Pig_TCONS_00054214          GCCTGCGGGCTGTGTTGGGTGGCCAGCGGGTG-AGCCAGCTTGCCGGGAT
Pig_TCONS_00054213          GCCTGCGGGCTGTGTTGGGTGGCCAGCGGGTG-AGCCAGCTTGCCGGGAT
Chicken_TCONS_00076377      CCACGCAAG----------CCAAGAGCCTTGTGCTGCCGAAGACCCCATC
Chicken_TCONS_00076376      CCACGCAAG----------CCAAGAGCCTTGTGCTGCCGAAGACCCCATC
Cattle_TCONS_00097214       CTTCCAGAA----------TCACTTTCATTCTGTTATCTTGAAACAAACA
Cattle_TCONS_00097215       CTTCCAGAA----------TCACTTTCATTCTGTTATCTTGAAACAAACA
Mouse_XR_001778782.1        TGGCAGGAGTCCTTTCATCCCAGAGCCTTGTTCCTGCCACAACGGCAGCA
Mouse_XR_001778781.1        TGGCA---------------------------------------------
Mouse_XR_388061.3           TGGCA---------------------------------------------
Mouse_XR_388062.3           TGGCA---------------------------------------------
Cattle_TCONS_00097213       --------------------------------------------------
Pig_TCONS_00048396          --------------------------------------------------
Pig_TCONS_00054218          AGCATGTGCCCCCTAAGTTTTGTGTGTGTGTGTGTGTGTGTGTGTGTGTG
                                                                              

Chicken_TCONS_00075061      CCAGCATTAGCTCACCATTGTG------GCGGGGCTGGGC-AAACCACTT
Chicken_TCONS_00075060      CCAGCATTAGCTCACCATTGTG------GCGGGGCTGGGC-AAACCACTT
Chicken_TCONS_00075059      CCAGCATTAGCTCACCATTGTG------GCGGGGCTGGGC-AAACCACTT
Pig_TCONS_00048392          GGGGCGAGGCCAGATCCC-----------TAACCCACCAC-ACCCGGCGG
Pig_TCONS_00048394          GGGGCGAGGCCAGATCCC-----------TAACCCACCAC-ACCCGGCGG
Pig_TCONS_00048393          --------------------------------------------------
Pig_TCONS_00048398          GGGGCGAGGCCAGATCCC-----------TAACCCACCAC-ACCCGGCGG
Pig_TCONS_00054214          GGGGCGCTTCTAGCTCGCGTGGCGGTGGCTGGCCCGAAAC-CTCCGAGCG
Pig_TCONS_00054213          GGGGCGCTTCTAGCTCGCGTGGCGGTGGCTGGCCCGAAAC-CTCCGAGCG
Chicken_TCONS_00076377      ACTTACCCCACACATTTCTATGCTTTACTCACA-CGAGATAAGCCCAGTG
Chicken_TCONS_00076376      ACTTACCCCACACATTTCTATGCTTTACTCACA-CGAGATAAGCCCAGTG
Cattle_TCONS_00097214       CATTAACCTGCAGATGTGGCTACTGGGTGTAGC-CTCTATTGAGAC--TG
Cattle_TCONS_00097215       CATTAACCTGCAGATGTGGCTACTGGGTGTAGC-CTCTATTGAGAC--TG
Mouse_XR_001778782.1        CATTATTGTAAAACTTCTGCGTTTCTTTCTGCCTCCAAAGCAAAGCAAAG
Mouse_XR_001778781.1        ------------------------------------------AAGCAAAG
Mouse_XR_388061.3           ------------------------------------------AAGCAAAG
Mouse_XR_388062.3           ------------------------------------------AAGCAAAG
Cattle_TCONS_00097213       --------------------------------------------------
Pig_TCONS_00048396          --------------------------------------------------
Pig_TCONS_00054218          TGGCATATTTGAGAACTCACCTACCGGCCCCTCCTTCTAC-ATTTTCCTC
                                                                              

Chicken_TCONS_00075061      TGCATTGGCCTCCATCCGGAGTCCGGGTCATG---GGGAAATGCTAATCC
Chicken_TCONS_00075060      TGCATTGGCCTCCATCCGGAGTCCGGGTCATG---GGGAAATGCTAATCC
Chicken_TCONS_00075059      TGCATTGGCCTCCATCCGGAGTCCGGGTCATG---GGGAAATGCTAATCC
Pig_TCONS_00048392          GGCATCCAACTCAGCGCTGCCTCAGAGACACC---GTTGGATCTTTAACC
Pig_TCONS_00048394          GGCATCCAACTCAGCGCTGCCTCAGAGACACC---GTTGGATCTTTAACC
Pig_TCONS_00048393          --------------------------------------------------
Pig_TCONS_00048398          GGCATCCAACTCAGCGCTGCCTCAGAGACACC---GTTGGATCTTTAACC
Pig_TCONS_00054214          CGCACACACCCCCCCGCCCTGCCCGCGCCCCCCGCGCCCGCCCTCCCTCC
Pig_TCONS_00054213          CGCACACACCCCCCCGCCCTGCCCGCGCCCCCCGCGCCCGCCCTCCCTCC
Chicken_TCONS_00076377      CATGGCACTCAGCCCACCACGCCAAC-TAACGACAAGTCTGTGCCATCTC
Chicken_TCONS_00076376      CATGGCACTCAGCCCACCACGCCAAC-TAACGACAAGTCTGTGCCATCTC
Cattle_TCONS_00097214       AAT--CAATTGGCCCCCAGTGCAAACACATCGTTAAATGAATAT------
Cattle_TCONS_00097215       AAT--CAATTGGCCCCCAGTGCAAACACATCGTTAAATGAATAT------
Mouse_XR_001778782.1        GACT-CAAGGAGAGCATTGGAAGGAAGAGCCCAAACCCTGGCACTTCAAT
Mouse_XR_001778781.1        GACT-CAAGGAGAGCATTGGAAGGAAGAGCCCAAACCCTGGCACTTCAAT
Mouse_XR_388061.3           GACT-CAAGGAGAGCATTGGAAGGAAGAGCCCAAACCCTGGCACTTCAAT
Mouse_XR_388062.3           GACT-CAAGGAGAGCATTGGAAGGAAGAGCCCAAACCCTGGCACTTCAAT
Cattle_TCONS_00097213       --------------------------------------------------
Pig_TCONS_00048396          --------------------------------------------------
Pig_TCONS_00054218          TTCATTTTGGTGATCTCTGCAGAAGCTGAACTCCAGAGAAGCAATGACTC
                                                                              

Chicken_TCONS_00075061      TTAACAAAAAAGGAAATGATAAAAATACCCATGAAATTAATTTC-CACAC
Chicken_TCONS_00075060      TTAACAAAAAAGGAAATGATAAAAATACCCATGAAATTAATTTC-CACAC
Chicken_TCONS_00075059      TTAACAAAAAAGGAAATGATAAAAATACCCATGAAATTAATTTC-CACAC
Pig_TCONS_00048392          CCCT-----GCACCACAGTGGGAACTCCCCAACCAAATATTTTAACAGAA
Pig_TCONS_00048394          CCCT-----GCACCACAGTGGGAACTCCCCAACCAAATATTTTAACAGAA
Pig_TCONS_00048393          --------------------------------------------------
Pig_TCONS_00048398          CCCT-----GCACCACAGTGGGAACTCCCCAACCAAATATTTTAACAGAA
Pig_TCONS_00054214          CCCCTGCTCACGCCAATGTGCTCGCTGCTCGCCCGGGCCCCTCCTCGCCT
Pig_TCONS_00054213          CCCCTGCTCACGCCAATGTGCTCGCTGCTCGCCCGGGCCCCTCCTCGCCT
Chicken_TCONS_00076377      GGGCTTTAAGACATTAAATCACAGCTTTGTTTAAAAGTCACTGAAGTCGA
Chicken_TCONS_00076376      GGGCTTTAAGACATTAAATCACAGCTTTGTTTAAAAGTCACTGAAGTCGA
Cattle_TCONS_00097214       -GCACGTAACATATTCACTTATAATT-------GATGTGTTTGCA--CGC
Cattle_TCONS_00097215       -GCACGTAACATATTCACTTATAATT-------GATGTGTTTGCA--CGC
Mouse_XR_001778782.1        TGCTGGTAGAACATAGGAGCATCAGGGG---CATTTGGCTGTGAGGAGGA
Mouse_XR_001778781.1        TGCTGGTAGAACATAGGAGCATCAGGGG---CATTTGGCTGTGAGGAGGA
Mouse_XR_388061.3           TGCTGGTAGAACATAGGAGCATCAGGGG---CATTTGGCTGTGAGGAGGA
Mouse_XR_388062.3           TGCTGGTAGAACATAGGAGCATCAGGGG---CATTTGGCTGTGAGGAGGA
Cattle_TCONS_00097213       --------------------------------------------------
Pig_TCONS_00048396          --------------------------------------------------
Pig_TCONS_00054218          AGTCT-----CCCCCCAAATCCATTTTGAGACTGGGCTGCCTATGGAATG
                                                                              

Chicken_TCONS_00075061      CTGCAGTCGAGATTAATAA---CAGCAACCGGAGTGGCATCCCATTTCAG
Chicken_TCONS_00075060      CTGCAGTCGAGATTAATAA---CAGCAACCGGAGTGGCATCCCATTTCAG
Chicken_TCONS_00075059      CTGCAGTCGAGATTAATAA---CAGCAACCGGAGTGGCATCCCATTTCAG
Pig_TCONS_00048392          ATGGTGAAGCAGGTGTTCT---CCTGCACAGGACCGGTGTAAAGACAGAC
Pig_TCONS_00048394          ATGGTGAAGCAGGTGTTCT---CCTGCACAGGACCGGTGTAAAGACAGAC
Pig_TCONS_00048393          --------------------------------------------------
Pig_TCONS_00048398          ATGGTGAAGCAGGTGTTCT---CCTGCACAGGACCGGTGTAAAGACAGAC
Pig_TCONS_00054214          GCTCGTCTCCTAGCGCGCC---GAGCCGGCGGCTTCAGGCTCGGGAAGGT
Pig_TCONS_00054213          GCTCGTCTCCTAGCGCGCC---GAGCCGGCGGCTTCAGGCTCGGGAAGGT
Chicken_TCONS_00076377      TCACTCTTAATAATGGCCGTCTCACCCTTCGCAGTCACACATCAAAACAC
Chicken_TCONS_00076376      TCACTCTTAATAATGGCCGTCTCACCCTTCGCAGTCACACATCAAAACAC
Cattle_TCONS_00097214       TTTTCCCTGTCTTTTGCCA-CTCACCCTTTGTT-TTAAATATCACTG-AC
Cattle_TCONS_00097215       TTTTCCCTGTCTTTTGCCA-CTCACCCTTTGTT-TTAAATATCACTG-AC
Mouse_XR_001778782.1        TGTTTCCAGCAAACAAGAA--GAAGCCTCTGCTTGGAGAAGACGCAGGA-
Mouse_XR_001778781.1        TGTTTCCAGCAAACAAGAA--GAAGCCTCTGCTTGGAGAAGACGCAGGA-
Mouse_XR_388061.3           TGTTTCCAGCAAACAAGAA--GAAGCCTCTGCTTGGAGAAGACGCAGGA-
Mouse_XR_388062.3           TGTTTCCAGCAAACAAGAA--GAAGCCTCTGCTTGGAGAAGACGCAGGA-
Cattle_TCONS_00097213       --------------------------------------------------
Pig_TCONS_00048396          --------------------------------------------------
Pig_TCONS_00054218          TGGGTCCCGGAGCTGCTTT---GTCTCTTAAACACTTCATATCACCAAGT
                                                                              

Chicken_TCONS_00075061      TTCCCTGGAGGTGACTGACAGCCCTGG-CCATGAATAT-CATACCAACCA
Chicken_TCONS_00075060      TTCCCTGGAGGTGACTGACAGCCCTGG-CCATGAATAT-CATACCAACCA
Chicken_TCONS_00075059      TTCCCTGGAGGTGACTGACAGCCCTGG-CCATGAATAT-CATACCAACCA
Pig_TCONS_00048392          TGTAAGCGGGCCTTCTAAATACT--CA-GCTTTGAAAG-CAAATGCCCCA
Pig_TCONS_00048394          TGTAAGCGGGCCTTCTAAATACT--CA-GCTTTGAAAG-CAAATGCCCCA
Pig_TCONS_00048393          --------------------------------------------------
Pig_TCONS_00048398          TGTAAGCGGGCCTTCTAAATACT--CA-GCTTTGAAAG-CAAATGCCCCA
Pig_TCONS_00054214          CCTCCGCGGGTTGCGGTGGCGGCGGCG-GCGGCGGCGG-CGGCGGCGAAG
Pig_TCONS_00054213          CCTCCGCGGGTTGCGGTGGCGGCGGCG-GCGGCGGCGG-CGGCGGCGAAG
Chicken_TCONS_00076377      CACCTCCGTATCGTGCCCCCCTCGCCACTCACTGGTAGGCAGCTTTGAGG
Chicken_TCONS_00076376      CACCTCCGTATCGTGCCCCCCTCGCCACTCACTGGTAGGCAGCTTTGAGG
Cattle_TCONS_00097214       CGCCTGCCGACCATGCCACTC-CTCCATGCACTATTATTGAGACATGGAG
Cattle_TCONS_00097215       CGCCTGCCGACCATGCCACTC-CTCCATGCACTATTATTGAGACATGGAG
Mouse_XR_001778782.1        -GATGGAGAGATGAGTTCATAATACTACACACCAA----GAATCTGGAAA
Mouse_XR_001778781.1        -GATGGAGAGATGAGTTCATAATACTACACACCAA----GAATCTGGAAA
Mouse_XR_388061.3           -GATGGAGAGATGAGTTCATAATACTACACACCAA----GAATCTGGAAA
Mouse_XR_388062.3           -GATGGAGAGATGAGTTCATAATACTACACACCAA----GAATCTGGAAA
Cattle_TCONS_00097213       --------------------------------------------------
Pig_TCONS_00048396          --------------------------------------------------
Pig_TCONS_00054218          TCTCATTCAAGGAGACCTGTGTTAAGGCTGGACAAAATTTTGGCTTGAGA
                                                                              

Chicken_TCONS_00075061      CCAGAGGAATTCACTGTCTGAGGGATCCACC-GTGGAAAACAATTGATCC
Chicken_TCONS_00075060      CCAGAGGAATTCACTGTCTGAGGGATCCACC-GTGGAAAACAATTGATCC
Chicken_TCONS_00075059      CCAGAGGAATTCACTGTCTGAGGGATCCACC-GTGGAAAACAATTGATCC
Pig_TCONS_00048392          TCCTGGAGGGCGGCAAGGATTAGAATCCTGT-GTGGCTTGCAGAT-----
Pig_TCONS_00048394          TCCTGGAGGGCGGCAAGGATTAGAATCCTGT-GTGGCTTGCAGAT-----
Pig_TCONS_00048393          --------------------------------------------------
Pig_TCONS_00048398          TCCTGGAGGGCGGCAAGGATTAGAATCCTGT-GTGGCTTGCAGAT-----
Pig_TCONS_00054214          CCGGAGGAGCCCGGCCGGGTGCGCGGCGTCC-CCCGCTCGCCGCT-----
Pig_TCONS_00054213          CCGGAGGAGCCCGGCCGGGTGCGCGGCGTCC-CCCGCTCGCCGCT-----
Chicken_TCONS_00076377      AAG----AGAGAGCACATAAAATTCACATATTATTTCATGCTGCCACTGC
Chicken_TCONS_00076376      AAG----AGAGAGCACATAAAATTCACATATTATTTCATGCTGCCACTGC
Cattle_TCONS_00097214       TGATTTAAAGAAACACATATAAACATCTCCCTCTGACACACTGTTCGTTC
Cattle_TCONS_00097215       TGATTTAAAGAAACACATATAAACATCTCCCTCTGACACACTGTTCGTTC
Mouse_XR_001778782.1        ATGGTCAAAAATATAAGTTCTAGTTCTTTCCATAAATAAATGATCAATAG
Mouse_XR_001778781.1        ATGGTCAAAAATATAAGTTCTAGTTCTTTCCATAAATAAATGATCAATAG
Mouse_XR_388061.3           ATGGTCAAAAATATAAGTTCTAGTTCTTTCCATAAATAAATGATCAATAG
Mouse_XR_388062.3           ATG-----------------------------------------------
Cattle_TCONS_00097213       --------------------------------------------------
Pig_TCONS_00048396          --------------------------------------------------
Pig_TCONS_00054218          TTCTTGGATCTGGCCTGGAATGCTAAGAAGTTGCCCTATCCCGGCTATTG
                                                                              

Chicken_TCONS_00075061      CCAGAGCTCCGCCTGCACAATGGAAAATGGCTTT----AGTCATGTATTA
Chicken_TCONS_00075060      CCAGAGCTCCGCCTGCACAATGGAAAATGGCTTT----AGTCATGTATTA
Chicken_TCONS_00075059      CCAGAGCTCCGCCTGCACAATGGAAAATGGCTTT----AGTCATGTATTA
Pig_TCONS_00048392          TTGGAGCA-----TGGACGAAGCCAGCGCGAGTTCCATGAGTATGTCTTA
Pig_TCONS_00048394          TTGGAGCA-----TGGACGAAGCCAGCGCGAGTTCCATGAGTATGTCTTA
Pig_TCONS_00048393          --------------------------------------------------
Pig_TCONS_00048398          TTGGAGCA-----TGGACGAAGCCAGCGCGAGTTCCATGAGTATGTCTTA
Pig_TCONS_00054214          CCGCTGCGCCCTTTGCATAAGGAGGGCTCGCCTCGCCGGCCCGGGCTGCA
Pig_TCONS_00054213          CCGCTGCGCCCTTTGCATAAGGAGGGCTCGCCTCGCCGGCCCGGGCTGCA
Chicken_TCONS_00076377      TCCTTGCTGCCGAAACAACTCAGTGCAGAGCAGAAGGGAGAGAAGCAGCA
Chicken_TCONS_00076376      TCCTTGCTGCCGAAACAACTCAGTGCAGAGCAGAAGGGAGAGAAGCAGCA
Cattle_TCONS_00097214       CACCCGAACAGAAGATGGAGATCTGAGAGGCTTACAGGAGAAAAAGTTAA
Cattle_TCONS_00097215       CACCCGAACAGAAGATGGAGATCTGAGAGGCTTACAGGAGAAAAAGTTAA
Mouse_XR_001778782.1        AAGAAAGAGGGGTGACAGGTAACAGGGGAGCTGTCACAGACAAAAG--CT
Mouse_XR_001778781.1        AAGAAAGAGGGGTGACAGGTAACAGGGGAGCTGTCACAGACAAAAG--CT
Mouse_XR_388061.3           AAGAAAGAGGGGTGACAGACCATTTCACAGTGAACCTGGAAAGAAGTTCT
Mouse_XR_388062.3           ------------------ACCATTTCACAGTGAACCTGGAAAGAAGTTCT
Cattle_TCONS_00097213       --------------------------------------------------
Pig_TCONS_00048396          --------------------------------------------------
Pig_TCONS_00054218          TTTGTGAGTCCTTCCAACCTGGCAACAAGAAATT---AGCTGACTTCTCG
                                                                              

Chicken_TCONS_00075061      GTCATTTTATCACAAGATGGTATTTCTGCACTGGGAGGTTTGCCCTCTGA
Chicken_TCONS_00075060      GTCATTTTATCACAAGATGGTATTTCTGCACTGGGAGGTTTGCCCTCTGA
Chicken_TCONS_00075059      GTCATTTTATCACAAGATGGTATTTCTGCACTGGGAGGTTTGCCCTCTGA
Pig_TCONS_00048392          AGCGCATTACATCGCTGTATTCGTT-GGCGCTGAGGAAATAAGGG---AA
Pig_TCONS_00048394          AGCGCATTACATCGCTGTATTCGTT-GGCGCTGAGGAAATAAGGG---AA
Pig_TCONS_00048393          --------------------------------------------------
Pig_TCONS_00048398          AGCGCATTACATCGCTGTATTCGTT-GGCGCTGAGGAAATAAGGG---AA
Pig_TCONS_00054214          GGCGGGGCGCG-CGCGGCGGCCGCTCGGGGCTGGAAGCGCGGCGG---GC
Pig_TCONS_00054213          GGCGGGGCGCG-CGCGGCGGCCGCTCGGGGCTGGAAGCGCGGCGG---GC
Chicken_TCONS_00076377      AGGATTTTCCAGAGCTAAAATAGAT--A--CCAACGCCT-CGTGCGTATC
Chicken_TCONS_00076376      AGGATTTTCCAGAGCTAAAATAGAT--A--CCAACGCCT-CGTGCGTATC
Cattle_TCONS_00097214       GGAGCCCGTCAAGAAGAGGATGGAC--AGACCAAAGAAA-ACAGCCCACG
Cattle_TCONS_00097215       GGAGCCCGTCAAGAAGAGGATGGAC--AGACCAAAGAAA-ACAGCCCACG
Mouse_XR_001778782.1        GATGTTC-----CTTTAGGTCTGAA--A---GAGTATTG-TCAGCACAGA
Mouse_XR_001778781.1        GATGTTC-----CTTTAGGTCTGAA--A---GAGTATTG-TCAGCACAGA
Mouse_XR_388061.3           CATGCCCA--GTTTCCAGGCCGGAC--TCTTGGGTACCAACCTACTGATA
Mouse_XR_388062.3           CATGCCCA--GTTTCCAGGCCGGAC--TCTTGGGTACCAACCTACTGATA
Cattle_TCONS_00097213       --------------------------------------------------
Pig_TCONS_00048396          --------------------------------------------------
Pig_TCONS_00054218          CCTATATAACGGACCTGCAAGGTGCAAAGCCTTCTGCCAGCATCTTACAC
                                                                              

Chicken_TCONS_00075061      GCCCAGCACAGAAGAACGGCGTTTGGCTTGGTAATTTACACACAG-GTTT
Chicken_TCONS_00075060      GCCCAGCACAGAAGAACGGCGTTTGGCTTGGTAATTTACACACAG-GTTT
Chicken_TCONS_00075059      GCCCAGCACAGAAGAACGGCGTTTGGCTTGGTAATTTACACACAG-GTTT
Pig_TCONS_00048392          AAGTATTCCGTTTAAAGTGTTCTTAGTACTGAGACTTACCTAATT---GT
Pig_TCONS_00048394          AAGTATTCCGTTTAAAGTGTTCTTAGTACTGAGACTTACCTAATT---GT
Pig_TCONS_00048393          --------------------------------------------------
Pig_TCONS_00048398          AAGTATTCCGTTTAAAGTGTTCTTAGTACTGAGACTTACCTAATT---GT
Pig_TCONS_00054214          GGCTGTCCGGGCGGCGCTGGCCTTGGCACGGGGGAGTTAACACTTCATGC
Pig_TCONS_00054213          GGCTGTCCGGGCGGCGCTGGCCTTGGCACGGGGGAGTTAACACTTCATGC
Chicken_TCONS_00076377      ACAGGGCTTTGCTGGGACA-GCTCAGTGGTGTGATATTGATGTGACTGTT
Chicken_TCONS_00076376      ACAGGGCTTTGCTGGGACA-GCTCAGTGGTGTGATATTGATGTGACTGTT
Cattle_TCONS_00097214       GCAGCAGACACCTGAGATACAGTC--------AGTCGTACCCACACCACC
Cattle_TCONS_00097215       GCAGCAGACACCTGAGATACAACCTTCATCAAAGCTGCTGCAGGTCCATC
Mouse_XR_001778782.1        GTGG-TTGCAGCAGTGAC-GTGTGGAGGGAGAAGAGGC---ACATAAATC
Mouse_XR_001778781.1        GTGG-TTGCAGCAGTGAC-GTGTGGAGGGAGAAGAGGC---ACATAAATC
Mouse_XR_388061.3           ACAG-ACTTTGCAGAGACTGTGTCGAATGGCAATGCTCCTCACATGCACT
Mouse_XR_388062.3           ACAG-ACTTTGCAGAGACTGTGTCGAATGGCAATGCTCCTCACATGCACT
Cattle_TCONS_00097213       --------------------------------------------------
Pig_TCONS_00048396          --------------------------------------------------
Pig_TCONS_00054218          TCTTCAAGGGAGAGAATCAACGTCTGCCTAAAGATGTAACGGAAAGCTGT
                                                                              

Chicken_TCONS_00075061      TCATCATGTTTTCTTTAGGAGGATGCGTGTAAATGATGAAGAGCAATAAA
Chicken_TCONS_00075060      TCATCATGTTTTCTTTAGGAGGATGCGTGTAAATGATGAAGAGCAATAAA
Chicken_TCONS_00075059      TCATCATGTTTTCTTTAGGAGGATGCGTGTAAATGATGAAGAGCAATAAA
Pig_TCONS_00048392          TTGTTGTTATTTGTTTATTTAGATTCTTTTCCCATCCGATCACCACCAAA
Pig_TCONS_00048394          TTGTTGTTATTTGTTTATTTAGATTCTTTTCCCATCCGATCACCACCAAA
Pig_TCONS_00048393          --------------------------------------------------
Pig_TCONS_00048398          TTGTTGTTATTTGTTTATTTAGATTCTTTTCCCATCCGATCACCACCAAA
Pig_TCONS_00054214          TTCTCGCCTCCTCTTCAGCCTGGCTCTTTTTATTTTTTTTTTTTCTCTTT
Pig_TCONS_00054213          TTCTCGCCTCCTCTTCAGCCTGGCTCTTTTTATTTTTTTTTTTTCTCTTT
Chicken_TCONS_00076377      TTCTTCTCCTCCTTTAACTGTAGCTTTCTGCAGAGATCAACCTGGGCACC
Chicken_TCONS_00076376      TTCTTCTCCTCCTTTAACTGTAGCTTTCTGCAGAGATCAACCTGGGCACC
Cattle_TCONS_00097214       AGGTTGACTGCCAGAAAAT---GCAGCTCT-----AGCCATGTGAGTCCC
Cattle_TCONS_00097215       AGCTTCGTTCCCCTGGAACTAAAGAGCCTTGTAAGAACTTCACGAGGACC
Mouse_XR_001778782.1        AGCCTTTCCTTG-TCTTTGATTTTACTTCCTTCATAGTCGTCCAAGGTCT
Mouse_XR_001778781.1        AGCCTTTCCTTG-TCTTTGATTTTACTTCCTTCATAGTCGTCCAAGGTCT
Mouse_XR_388061.3           TACATGTGCCTGCTCAGTGCACAAAACCACATGGGAGAC-TCCAGGATAC
Mouse_XR_388062.3           TACATGTGCCTGCTCAGTGCACAAAACCACATGGGAGAC-TCCAGGATAC
Cattle_TCONS_00097213       --------------------------------------------------
Pig_TCONS_00048396          --------------------------------------------------
Pig_TCONS_00054218          AATCCTAGACTGCGTTTATTGATGACTCCCTGGGACTTTGCATAGATTAC
                                                                              

Chicken_TCONS_00075061      CTCACTCTTCTGCAGGTTAATTCATGCCAGTTTCCCGTGTGCTTTATTAC
Chicken_TCONS_00075060      CTCACTCTTCTGCAGGTTAATTCATGCCAGTTTCCCGTGTGCTTTATTAC
Chicken_TCONS_00075059      CTCACTCTTCTGCAGGTTAATTCATGCCAGTTTCCCGTGTGCTTTATTAC
Pig_TCONS_00048392          GCCCTTTTCC---------ACACAAAGCTGCTGAATGTTTTCCTTTCTGT
Pig_TCONS_00048394          GCCCTTTTCC---------ACACAAAGCTGCTGAATGTTTTCCTTTCTGT
Pig_TCONS_00048393          --------------------------------------------------
Pig_TCONS_00048398          GCCCTTTTCC---------ACACAAAGCTGCTGAATGTTTTCCTTTCTGT
Pig_TCONS_00054214          CTTTCCTCTC---------TCTCTCTCTCTCTTTCTCTCTCTCTCCCTCG
Pig_TCONS_00054213          CTTTCCTCTC---------TCTCTCTCTCTCTTTCTCTCTCTCTCCCTCG
Chicken_TCONS_00076377      AGATTTTACCAGATTACCTCTATTTACTCACATCAGCTAATTTGAGAGCG
Chicken_TCONS_00076376      AGATTTTACCAGATTACCTCTATTTACTCACATCAGCTAATTTGAGAGCG
Cattle_TCONS_00097214       --TTGCTCTTCGCGGGCTCCCTGCAGCC-TTCTGATACA-----------
Cattle_TCONS_00097215       --ATTCATCCAGGGAGTCCTCAACCTCAGTTCTCACATGTTTGATCTACA
Mouse_XR_001778782.1        ATAAACGCTAGGTGGAAACACTAATATCTATCT-ATCTATCTATCTATCT
Mouse_XR_001778781.1        ATAAACGCTAGGTGGAAACACTAATATCTATCT-ATCTATCTATCTATCT
Mouse_XR_388061.3           -CAAACACTTTGAAGAACAGACAATAGTCAAGT-GTGTAGGTGATGTTGA
Mouse_XR_388062.3           -CAAACACTTTGAAGAACAGACAATAGTCAAGT-GTGTAGGTGATGTTGA
Cattle_TCONS_00097213       --------------------------------------------------
Pig_TCONS_00048396          --------------------------------------------------
Pig_TCONS_00054218          CCCTCATCTT--------CATGACGACCCTTCAGGGGGTTGCATTTCTTG
                                                                              

Chicken_TCONS_00075061      TGTCTGTGCTTTGCATCGGCCCCGCACGTCCCTGTGA-GCGGCACTGGTA
Chicken_TCONS_00075060      TGTCTGTGCTTTGCATCGGCCCCGCACGTCCCTGTGA-GCGGCACTGGTA
Chicken_TCONS_00075059      TGTCTGTGCTTTGCATCGGCCCCGCACGTCCCTGTGA-GCGGCACTGGTA
Pig_TCONS_00048392          AGGCCCTGGCCCACCAGTGAGCAGATCTAATC-------CATTCATTATA
Pig_TCONS_00048394          AGGCCCTGGCCCACCAGTGAGCAGATCTAATC-------CATTCATTATA
Pig_TCONS_00048393          --------------------------------------------------
Pig_TCONS_00048398          AGGCCCTGGCCCACCAGTGAGCAGATCTAATC-------CATTCATTATA
Pig_TCONS_00054214          CGCTCTTCCTCCCTCCGTGCAAAGTGCAAGACAGAGGTGCAGCCGGGCTG
Pig_TCONS_00054213          CGCTCTTCCTCCCTCCGTGCAAAGTGCAAGACAGAGGTGCAGCCGGGCTG
Chicken_TCONS_00076377      AACACGTTATATAACCCAACATCAT-CATCCCAGT----TATAAATGACG
Chicken_TCONS_00076376      AACACGTTATATAACCCAACATCAT-CATCCCAGT----TATAAATGACG
Cattle_TCONS_00097214       --------------------------------------------------
Cattle_TCONS_00097215       GATAAGATACTCCTATGCATTTTGC-AAGTTCAGT----TTAGGATGACC
Mouse_XR_001778782.1        ATCTATCTATCTATCTATCTATCTAACACATATAT----ATCACATATAC
Mouse_XR_001778781.1        ATCTATCTATCTATCTATCTATCTAACACATATAT----ATCACATATAC
Mouse_XR_388061.3           GTTCAT---TCCAAGTCTAAGACATGCAAAGGAGT----GACCTGGGTGT
Mouse_XR_388062.3           GTTCAT---TCCAAGTCTAAGACATGCAAAGGAGT----GACCTGGGTGT
Cattle_TCONS_00097213       --------------------------------------------------
Pig_TCONS_00048396          --------------------------------------------------
Pig_TCONS_00054218          CTGGGCCCATTTTACAGATGAGAAAACAGGTCTGTGG--CGGTCAAGTCC
                                                                              

Chicken_TCONS_00075061      ATTCACCGAGTGGAAGCGCGCTGTCACAGTGAGGAATCAGGATGCCAACA
Chicken_TCONS_00075060      ATTCACCGAGTGGAAGCGCGCTGTCACAGTGAGGAATCAGGATGCCAACA
Chicken_TCONS_00075059      ATTCACCGAGTGGAAGCGCGCTGTCACAGTGAGGAATCAGGATGCCAACA
Pig_TCONS_00048392          GCTAAGAAGGTACAGGGCAACTAGCTTAAGGATGCCATAGGAACTCGTGA
Pig_TCONS_00048394          GCTAAGAAGGTACAGGGCAACTAGCTTAAGGATGCCATAGGAACTCGTGA
Pig_TCONS_00048393          --------------------------------------------------
Pig_TCONS_00048398          GCTAAGAAGGTACAGGGCAACTAGCTTAAGGATGCCATAGGAACTCGTGA
Pig_TCONS_00054214          GAGGAAAGGGAGGGGGGAGTTGAGTTCTTTCTTGGCTTTTTTTTTTTTTT
Pig_TCONS_00054213          GAGGAAAGGGAGGGGGGAGTTGAGTTCTTTCTTGGCTTTTTTTTTTTTTT
Chicken_TCONS_00076377      AATTCCACCATAAAGCCCGATAAAAATCTTTATTGCAATTTCACTTTTTA
Chicken_TCONS_00076376      AATTCCACCATAAAGCCCGATAAAAATCTTTATTGCAATTTCACTTTTTA
Cattle_TCONS_00097214       --------------------------------------------------
Cattle_TCONS_00097215       TGCACTGATACCTGTTTTCACTAA--CTGGAAGAGATCTGAAGAGGACTT
Mouse_XR_001778782.1        ACATATATACATATATACTATATACATACAGTATATATGCATACACTATA
Mouse_XR_001778781.1        ACATATATACATATATACTATATACATACAGTATATATGCATACACTATA
Mouse_XR_388061.3           ATTGCTGAGACCACGGGTCACATCTTCACTAACTGGCAGCATGCTGTAGA
Mouse_XR_388062.3           ATTGCTGAGACCACGGGTCACATCTTCACTAACTGGCAGCATGCTGTAGA
Cattle_TCONS_00097213       --------------------------------------------------
Pig_TCONS_00048396          --------------------------------------------------
Pig_TCONS_00054218          TTCAGCCAACTCTGGATCACCCAGTGACTCAGCTGGA-------------
                                                                              

Chicken_TCONS_00075061      TCTTCGTATCACCAAAATTAAACAGGTCAGTGCAAAAGGTGCACTGCAGG
Chicken_TCONS_00075060      TCTTCGTATCACCAAAATTAAACAGGTCAGTGCAAAAGGTGCACTGCAGG
Chicken_TCONS_00075059      TCTTCGTATCACCAAAATTAAACAGGTCAGTGCAAAAGGTGCACTGCAGG
Pig_TCONS_00048392          TATTT---CCAGGCCACTTGAGGATGCCGTTGAACGGGCTGCCTCAAAGA
Pig_TCONS_00048394          TATTT---CCAGGCCACTTGAGGATGCCGTTGAACGGGCTGCCTCAAAGA
Pig_TCONS_00048393          --------------------------------------------------
Pig_TCONS_00048398          TATTT---CCAGGCCACTTGAGGATGCCGTTGAACGGGCTGCCTCAAAGA
Pig_TCONS_00054214          TTTTT---TAAAGCAAAATAGCGAAGTCCCGGGGAAAGGCGAGGAGGAGA
Pig_TCONS_00054213          TTTTT---TAAAGCAAAATAGCGAAGTCCCGGGGAAAGGCGAGGAGGAGA
Chicken_TCONS_00076377      TATCTTT-TAGACAAATAGGTTTTTGGCATCAGGGACGTCTGTATTGATT
Chicken_TCONS_00076376      TATCTTT-TAGACAAATAGGTTTTTGGCATCAGGGACGTCTGTATTGATT
Cattle_TCONS_00097214       --------------------------------------------------
Cattle_TCONS_00097215       TTGCTCT-TAGGAGGACACAGCATAGGTAACAAA-ATGTGTTTGTCTTAC
Mouse_XR_001778782.1        TTTACAC-TATGTATTTGCAAATATATATACATTAATATGTATGTGTATA
Mouse_XR_001778781.1        TTTACAC-TATGTATTTGCAAATATATATACATTAATATGTATGTGTATA
Mouse_XR_388061.3           TTT-TAC-CA-GAAGTCACACTTATGTGGATGGAGAGGC-TAGATAAGTT
Mouse_XR_388062.3           TTT-TAC-CA-GAAGTCACACTTATGTGGATGGAGAGGC-TAGATAAGTT
Cattle_TCONS_00097213       --------------------------------------------------
Pig_TCONS_00048396          --------------------------------------------------
Pig_TCONS_00054218          --------------------------------------------------
                                                                              

Chicken_TCONS_00075061      TCAGTGCAAAAAGGCACACTTAGCTCTACACAGGTCACGCAGTGCCTTCA
Chicken_TCONS_00075060      TCAGTGCAAAAAGGCACACTTAGCTCTACACAGGTCACGCAGTGCCTTCA
Chicken_TCONS_00075059      TCAGTGCAAAAAGGCACACTTAGCTCTACACAGGTCACGCAGTGCCTTCA
Pig_TCONS_00048392          ACGG----AAAGTATGCATTTG-GTGGGGGGGAAGGAAGAAGGAATGTTT
Pig_TCONS_00048394          ACGG----AAAGTATGCATTTG-GTGGGGGGGAAGGAAGAAGGAATGTTT
Pig_TCONS_00048393          --------------------------------------------------
Pig_TCONS_00048398          ACGG----AAAGTATGCATTTG-GTGGGGGGGAAGGAAGAAGGAATGTTT
Pig_TCONS_00054214          GCAA----AAGGGGGGAGGCCGAGCCGACGAGCAGCCCGAGCTACAGCTC
Pig_TCONS_00054213          GCAA----AAGGGGGGAGGCCGAGCCGACGAGCAGCCCGAGCTACAGCTC
Chicken_TCONS_00076377      TTCACATCCAGGCTGAACCATTCATGGAGACGAGTAAAGTGGGACATGCA
Chicken_TCONS_00076376      TTCACATCCAGGCTGAACCATTCATGGAGACGAGTAAAGTGGGACATGCA
Cattle_TCONS_00097214       --------------------------------------------------
Cattle_TCONS_00097215       CAAGTTTCCTTTCTCTTTGTTTTCAAGGGGCTTCCTTCCAGTTCTCCTTC
Mouse_XR_001778782.1        TATATGTGTATATACACACACACATATATTTGCA-ACTGTACACTAGTGA
Mouse_XR_001778781.1        TATATGTGTATATACACACACACATATATTTGCA-ACTGTACACTAGTGA
Mouse_XR_388061.3           TCTAAGTAAAGGAAACAGAGCACTTCTCTCTATACACTGAGGACTGTCTG
Mouse_XR_388062.3           TCTAAGTAAAGGAAACAGAGCACTTCTCTCTATACACTGAGGACTGTCTG
Cattle_TCONS_00097213       --------------------------------------------------
Pig_TCONS_00048396          --------------------------------------------------
Pig_TCONS_00054218          --------------------------------------------------
                                                                              

Chicken_TCONS_00075061      GTCTGGGTCAAGCTACCACACGTGAGCCCTGCTGTTTGGCCACTCCAAAG
Chicken_TCONS_00075060      GTCTGGGTCAAGCTACCACACGTGAGCCCTGCTGTTTGGCCACTCCAAAG
Chicken_TCONS_00075059      GTCTGGGTCAAGCTACCACACGTGAGCCCTGCTGTTTGGCCACTCCAAAG
Pig_TCONS_00048392          GCCCACGTACGGCGGCT---CTCGTTACTTAAAACAAAATGAT---GCTT
Pig_TCONS_00048394          GCCCACGTACGGCGGCT---CTCGTTACTTAAAACAAAATGAT---GCTT
Pig_TCONS_00048393          --------------------------------------------------
Pig_TCONS_00048398          GCCCACGTACGGCGGCT---CTCGTTACTTAAAACAAAATGAT---GCTT
Pig_TCONS_00054214          GAAGATGAAAAAAAGAT---TTTAAAGCCTCTGATCCAGCAAG---AAGA
Pig_TCONS_00054213          GAAGATGAAAAAAAGAT---TTTAAAGCCTCTGATCCAGCAAG---AAGA
Chicken_TCONS_00076377      TCATAGGGTGAGCGC-A--GCACAAACCTGGTGGCACCAACCTCCAGCCC
Chicken_TCONS_00076376      TCATAGGGTGAGCGC-A--GCACAAACCTGGTGGCACCAACCTCCAGCCC
Cattle_TCONS_00097214       --------------------------------------------------
Cattle_TCONS_00097215       TTACGGCTTCACCACTG--GTGTGGTCAACACAGCAGGCAAAATTAACCC
Mouse_XR_001778782.1        GAATAGCATAATGAA----------ATCTTGAGACATCACACTTCATCCC
Mouse_XR_001778781.1        GAATAGCATAATGAA----------ATCTTGAGACATCACACTTCATCCC
Mouse_XR_388061.3           TGGAAGCCAGTTG-------------CCACAAGACACACCACACCCTTTC
Mouse_XR_388062.3           TGGAAGCCAGTTG-------------CCACAAGACACACCACACCCTTTC
Cattle_TCONS_00097213       --------------------------------------------------
Pig_TCONS_00048396          --------------------------------------------------
Pig_TCONS_00054218          --------------------------------------------------
                                                                              

Chicken_TCONS_00075061      CTGCATAACATTCCCGATATTGGAAAAAACTCTGCCCCGCCGTGTC---A
Chicken_TCONS_00075060      CTGCATAACATTCCCGATATTGGAAAAAACTCTGCCCCGCCGTGTC---A
Chicken_TCONS_00075059      CTGCATAACATTCCCGATATTGGAAAAAACTCTGCCCCGCCGTGTC---A
Pig_TCONS_00048392          CTGTAAAGCGCGTTCGTTCTGAAAGCACACA-TGCAGGTACCTGCCAAAA
Pig_TCONS_00048394          CTGTAAAGCGCGTTCGTTCTGAAAGCACACA-TGCAGGTACCTGCCAAAA
Pig_TCONS_00048393          --------------------------------------------------
Pig_TCONS_00048398          CTGTAAAGCGCGTTCGTTCTGAAAGCACACA-TGCAGGTACCTGCCAAAA
Pig_TCONS_00054214          GTTTAAAGCAATTGCTGAGTTTTATAGCACT-TGTGACGTCAGGCCCAAA
Pig_TCONS_00054213          GTTTAAAGCAATTGCTGAGTTTTATAGCACT-TGTGACGTCAGGCCCAAA
Chicken_TCONS_00076377      GAGAGAGAAGTTCCTTCTGGATCACACGGGCTTATTTGGGATATTCTGAG
Chicken_TCONS_00076376      GAGAGAGAAGTTCCTTCTGGATCACACGGGCTTATTTGGGATATTCTGAG
Cattle_TCONS_00097214       --------------------------------------------------
Cattle_TCONS_00097215       GACTAAA-------------------------------------------
Mouse_XR_001778782.1        ACCTAGAGTATGAATCATCGTTCCTTTCAGTGTGTCTGCACAGTATGTGC
Mouse_XR_001778781.1        ACCTAGAGTATGAATCATCGTTCCTTTCAGTGTGTCTGCACAGTATGTGC
Mouse_XR_388061.3           CACAAGAAACCAAGACTTCGTGGACCCAAGCCTGCCTGTTTTGTCAATAT
Mouse_XR_388062.3           CACAAGAAACCAAGACTTCGTGGACCCAAGCCTGCCTGTTTTGTCAATAT
Cattle_TCONS_00097213       --------------------------------------------------
Pig_TCONS_00048396          --------------------------------------------------
Pig_TCONS_00054218          --------------------------------------------------
                                                                              

Chicken_TCONS_00075061      GCTCACTGCAGCAGTTGCCAGCTGCAAAGATTAATTTTTAACCTCCTCGT
Chicken_TCONS_00075060      GCTCACTGCAGCAGTTGCCAGCTGCAAAGATTAATTTTTAACCTCCTCGT
Chicken_TCONS_00075059      GCTCACTGCAGCAGTTGCCAGCTGCAAAGATTAATTTTTAACCTCCTCGT
Pig_TCONS_00048392          GCTCAGATTTACTGCTGCCGTTCACAGATGCCAGTGTTGAAACGCTTCGC
Pig_TCONS_00048394          GCTCAGATTTACTGCTGCCGTTCACAGATGCCAGTGTTGAAACGCTTCGC
Pig_TCONS_00048393          --------------------------------------------------
Pig_TCONS_00048398          GCTCAGATTTACTGCTGCCGTTCACAGATGCCAGTGTTGAAACGCTTCGC
Pig_TCONS_00054214          TGGGAAATTGACTGGTACTCCAGACCAATGGGAG-GCGGCCGCGATTAGC
Pig_TCONS_00054213          TGGGAAATTGACTGGTACTCCAGACCAATGGGAG-GCGGCCGCGATTAGC
Chicken_TCONS_00076377      TGTTTCAGA-AACACGATAATTCCTCACTGTGACAGCGCGCTTCCATCTG
Chicken_TCONS_00076376      TGTTTCAGA-AACACGATA-CTGCAAAAGGACACAGC-CACGTGCTGCTG
Cattle_TCONS_00097214       --------------------------------------------------
Cattle_TCONS_00097215       --------------------------------------------------
Mouse_XR_001778782.1        TACCTTAATTAATCATTTAGTTGCCATTGGTTACCAAAGTAGTGATCTTA
Mouse_XR_001778781.1        TACCTTAATTAATCATTTAGTTGCCATTGGTTACCAAAGTAGTGATCTTA
Mouse_XR_388061.3           CTTTGGAGTCAAAGTTGAGGCTGGGAGCTCTTGGC----CACCAGTTCCA
Mouse_XR_388062.3           CTTTGGAGTCAAAGTTGAGGCTGGGAGCTCTTGGC----CACCAGTTCCA
Cattle_TCONS_00097213       --------------------------------------------------
Pig_TCONS_00048396          --------------------------------------------------
Pig_TCONS_00054218          --------------------------------------------------
                                                                              

Chicken_TCONS_00075061      TTTCCAGGGCTAAGGCAGATGAGCAAACACTCCCCACCAGCCCTCAGCTG
Chicken_TCONS_00075060      TTTCCAGGGCTAAGGCAGATGAGCAAACACTCCCCACCAGCCCTCAGCTG
Chicken_TCONS_00075059      TTTCCAGGGCTAAGGCAGATGAGCAAACACTCCCCACCAGCCCTCAGCTG
Pig_TCONS_00048392          CTGCTGCT-T----GCTGAGTGTTTGATTTCCTTGATCCAAAAATTACTG
Pig_TCONS_00048394          CTGCTGCT-T----GCTGAGTGTTTGATTTCCTTGATCCAAAAATTACTG
Pig_TCONS_00048393          --------------------------------------------------
Pig_TCONS_00048398          CTGCTGCT-T----GCTGAGTGTTTGATTTCCTTGATCCAAAAATTACTG
Pig_TCONS_00054214          ATAATAGTGT----AGAGACAAGGAAACTTTTCGGAGCTGTCAATCAGGG
Pig_TCONS_00054213          ATAATAGTGT----AGAGACAAGGAAACTTTTCGGAGCTGTCAATCAGGG
Chicken_TCONS_00076377      GAAAAGGG--AAAACTGTGCTATGATGTGTAGATTTCCTTTGAAT-----
Chicken_TCONS_00076376      GAATCGGCTTGAAGCTGAACCTTGAATTTCAGGTAGATTAAAAAAAGACA
Cattle_TCONS_00097214       --------------------------------------------------
Cattle_TCONS_00097215       --------------------------------------------------
Mouse_XR_001778782.1        GTGTTTGCATACAGGTACTCACCAGGGTCCTTAGAATGTATCTTCCTATA
Mouse_XR_001778781.1        GTGTTTGCATACAGGTACTCACCAGGGTCCTTAGAATGTATCTTCCTATA
Mouse_XR_388061.3           GCCACCGCAT-CTACTGCTTTCTG----CCATGCTGCTTCTGTCATTACA
Mouse_XR_388062.3           GCCACCGCAT-CTACTGCTTTCTG----CCATGCTGCTTCTGTCATTACA
Cattle_TCONS_00097213       --------------------------------------------------
Pig_TCONS_00048396          --------------------------------------------------
Pig_TCONS_00054218          --------------------------------------------------
                                                                              

Chicken_TCONS_00075061      GGGAAACTGTTGTTAGATTGGTGGAGGTGACAGCTCCCGAGGTTCA-GCC
Chicken_TCONS_00075060      GGGAAACTGTTGTTAGATTGGTGGAGGTGACAGCTCCCGAGGTTCA-GCC
Chicken_TCONS_00075059      GGGAAACTGTTGTTAGATTGGTGGAGGTGACAGCTCCCGAGGTTCA-GCC
Pig_TCONS_00048392          TAAAGTT-GTTGTCTAGTGTCTGC--------------------------
Pig_TCONS_00048394          TAAAGTT-GTTGTCTAGTGTCTGC--------------------------
Pig_TCONS_00048393          --------------------------------------------------
Pig_TCONS_00048398          TAAAGTT-GTTGTCTAGTGTCTGC--------------------------
Pig_TCONS_00054214          CCCAATCAGCTGACTGTCAGCTGGGACGGGCAGCCTTAACCCTTCCCGCT
Pig_TCONS_00054213          CCCAATCAGCTGACTGTCAGCTGGGACGGGCAGCCTTAACCCTTCCCGCT
Chicken_TCONS_00076377      ----CTGCAGGATTAGA---------------------------------
Chicken_TCONS_00076376      ATCGCTGCTGGAGGAGACTGCAGGAGATGGAATCTAAACCTGCTGGAGCC
Cattle_TCONS_00097214       --------------------------------------------------
Cattle_TCONS_00097215       --------------------------------------------------
Mouse_XR_001778782.1        GATATTAATGGGGTGGGGATCAGGAGCTACTGGACTCTGATTCTCATCTG
Mouse_XR_001778781.1        GATATTAATGGGGTGGGGATCAGGAGCTACTGGACTCTGATTCTCATCTG
Mouse_XR_388061.3           AAC-TCAAACCTGCTGGCACCATAAGACAAAATAAA-TGATTTTTTTATG
Mouse_XR_388062.3           AAC-TCAAACCTGCTGGCACCATAAGACAAAATAAA-TGATTTTTTTATG
Cattle_TCONS_00097213       --------------------------------------------------
Pig_TCONS_00048396          --------------------------------------------------
Pig_TCONS_00054218          --------------------------------------------------
                                                                              

Chicken_TCONS_00075061      CTCTCATTTCTGAGCGCTGCCGTGCACTCCTGCAGCACCCATTGCAGCAG
Chicken_TCONS_00075060      CTCTCATTTCTGAGCGCTGCCGTGCACTCCTGCAGCACCCATTGCAGCAG
Chicken_TCONS_00075059      CTCTCATTTCTGAGCGCTGCCGTGCACTCCTGCAGCACCCATTGCAGCAG
Pig_TCONS_00048392          --------------------------------------------------
Pig_TCONS_00048394          --------------------------------------------------
Pig_TCONS_00048393          --------------------------------------------------
Pig_TCONS_00048398          --------------------------------------------------
Pig_TCONS_00054214          CCGCAGCCTCCTCAGGAGGCTGCAGAGCCGGGAACAAAGTTTGGTGTAAG
Pig_TCONS_00054213          CCGCAGCCTCCTCAGGAGGCTGCAGAGCCGGGAACAAAGTTTGGTGTAAG
Chicken_TCONS_00076377      --------------------------------------------------
Chicken_TCONS_00076376      AAACTGACACCAAAAACAGCCAGCCTGCCACCGCATTCCTCACTGTGACA
Cattle_TCONS_00097214       --------------------------------------------------
Cattle_TCONS_00097215       --------------------------------------------------
Mouse_XR_001778782.1        TTATTAACATTTGTATTGTTGCTCTAAGTGATACCCACAGATCCCAGCTA
Mouse_XR_001778781.1        TTATTAACATTTGTATTGTTGCTCTAAGTGATACCCACAGATCCCAGCTA
Mouse_XR_388061.3           T--CTAA-------------------------------------------
Mouse_XR_388062.3           T--CTAA-------------------------------------------
Cattle_TCONS_00097213       --------------------------------------------------
Pig_TCONS_00048396          --------------------------------------------------
Pig_TCONS_00054218          --------------------------------------------------
                                                                              

Chicken_TCONS_00075061      AGGTGTAGCAGAGCTGCAGTGACGGTGCCCGAGCAGTGCTGCTACAGGAT
Chicken_TCONS_00075060      AGGTGTAGCAGAGCTGCAGTGACGGTGCCCGAGCAGTGCTGCTACAGGAT
Chicken_TCONS_00075059      AGGTGTAGCAGAGCTGCAGTGACGGTGCCCGAGCAGTGCTGCTACAGGAT
Pig_TCONS_00048392          --------------------------------------------------
Pig_TCONS_00048394          --------------------------------------------------
Pig_TCONS_00048393          --------------------------------------------------
Pig_TCONS_00048398          --------------------------------------------------
Pig_TCONS_00054214          AGGGGAAGGAGTTTTCCAGCGGCGCTGTGGGAAACCA-------------
Pig_TCONS_00054213          AGGGGAAGGAGTTTTCCAGCGGCGCTGTGGGAAACCAGGTGGACCGGGAG
Chicken_TCONS_00076377      --------------------------------------------------
Chicken_TCONS_00076376      GCGCGCTTCCATCTGGAAAAGGGAAAACTGTGCTATGATGTGTAGATTTC
Cattle_TCONS_00097214       --------------------------------------------------
Cattle_TCONS_00097215       --------------------------------------------------
Mouse_XR_001778782.1        CTGCTTGGTAAATCTTAGCCCATCCTCCTCCTTGGCTGGCTGATGGGCTC
Mouse_XR_001778781.1        CTGCTTGGTAAATCTTAGCCCATCCTCCTCCTTGGCTGGCTGATGGGCTC
Mouse_XR_388061.3           --------------------------------------------------
Mouse_XR_388062.3           --------------------------------------------------
Cattle_TCONS_00097213       --------------------------------------------------
Pig_TCONS_00048396          --------------------------------------------------
Pig_TCONS_00054218          --------------------------------------------------
                                                                              

Chicken_TCONS_00075061      TTCCTCATGGGAAGAAAAAAAAAAAAAAAAAAGA----------------
Chicken_TCONS_00075060      TTCCTCATGGGAAGAAAAAAAAAAAAAAAAAAGA----------------
Chicken_TCONS_00075059      TTCCTCATGGGAAGAAAAAAAAAAAAAAAAAAGA----------------
Pig_TCONS_00048392          --------------------------------------------------
Pig_TCONS_00048394          --------------------------------------------------
Pig_TCONS_00048393          --------------------------------------------------
Pig_TCONS_00048398          --------------------------------------------------
Pig_TCONS_00054214          --------------------------------------------------
Pig_TCONS_00054213          GCCGATTTGCTTTACTTTGGAGCGAGAGAGGCCTGCCTTCCGGAGCCCCA
Chicken_TCONS_00076377      --------------------------------------------------
Chicken_TCONS_00076376      CTTTGAATCTGCAGGATTAGA-----------------------------
Cattle_TCONS_00097214       --------------------------------------------------
Cattle_TCONS_00097215       --------------------------------------------------
Mouse_XR_001778782.1        ATACTTATGTCTGAAAGAAGTCCCTCCTTGGGAGATCTTCTCTGTCTGTT
Mouse_XR_001778781.1        ATACTTATGTCTGAAAGAAGTCCCTCCTTGGGAGATCTTCTCTGTCTGTT
Mouse_XR_388061.3           --------------------------------------------------
Mouse_XR_388062.3           --------------------------------------------------
Cattle_TCONS_00097213       --------------------------------------------------
Pig_TCONS_00048396          --------------------------------------------------
Pig_TCONS_00054218          --------------------------------------------------
                                                                              

Chicken_TCONS_00075061      --------------------------------------------------
Chicken_TCONS_00075060      --------------------------------------------------
Chicken_TCONS_00075059      --------------------------------------------------
Pig_TCONS_00048392          --------------------------------------------------
Pig_TCONS_00048394          --------------------------------------------------
Pig_TCONS_00048393          --------------------------------------------------
Pig_TCONS_00048398          --------------------------------------------------
Pig_TCONS_00054214          --------------------------------------------------
Pig_TCONS_00054213          GCTTGCCTGCCACTCCCTCAGCGGAGATTGGCCTGACCCCCACTCTCTGG
Chicken_TCONS_00076377      --------------------------------------------------
Chicken_TCONS_00076376      --------------------------------------------------
Cattle_TCONS_00097214       --------------------------------------------------
Cattle_TCONS_00097215       --------------------------------------------------
Mouse_XR_001778782.1        TAATGCTAAGTAGCTGACACACCTCTACTCTGTTCAGTGGACCCTGTGGC
Mouse_XR_001778781.1        TAATGCTAAGTAGCTGACACACCTCTACTCTGTTCAGTGGACCCTGTGGC
Mouse_XR_388061.3           --------------------------------------------------
Mouse_XR_388062.3           --------------------------------------------------
Cattle_TCONS_00097213       --------------------------------------------------
Pig_TCONS_00048396          --------------------------------------------------
Pig_TCONS_00054218          --------------------------------------------------
                                                                              

Chicken_TCONS_00075061      --------------------------------------------------
Chicken_TCONS_00075060      --------------------------------------------------
Chicken_TCONS_00075059      --------------------------------------------------
Pig_TCONS_00048392          --------------------------------------------------
Pig_TCONS_00048394          --------------------------------------------------
Pig_TCONS_00048393          --------------------------------------------------
Pig_TCONS_00048398          --------------------------------------------------
Pig_TCONS_00054214          --------------------------------------------------
Pig_TCONS_00054213          ATCCTGTATTCGCCAGGCAGCTTCTTCTCTTTACTCCACCTTCGGCACCC
Chicken_TCONS_00076377      --------------------------------------------------
Chicken_TCONS_00076376      --------------------------------------------------
Cattle_TCONS_00097214       --------------------------------------------------
Cattle_TCONS_00097215       --------------------------------------------------
Mouse_XR_001778782.1        TTGGCATTTGTGACTAACCATACACAGATGTATCTCAATATTTAAAATGC
Mouse_XR_001778781.1        TTGGCATTTGTGACTAACCATACACAGATGTATCTCAATATTTAAAATGC
Mouse_XR_388061.3           --------------------------------------------------
Mouse_XR_388062.3           --------------------------------------------------
Cattle_TCONS_00097213       --------------------------------------------------
Pig_TCONS_00048396          --------------------------------------------------
Pig_TCONS_00054218          --------------------------------------------------
                                                                              

Chicken_TCONS_00075061      --------------------------------------------------
Chicken_TCONS_00075060      --------------------------------------------------
Chicken_TCONS_00075059      --------------------------------------------------
Pig_TCONS_00048392          --------------------------------------------------
Pig_TCONS_00048394          --------------------------------------------------
Pig_TCONS_00048393          --------------------------------------------------
Pig_TCONS_00048398          --------------------------------------------------
Pig_TCONS_00054214          --------------------------------------------------
Pig_TCONS_00054213          GGGTGTCCACCCAGGGGACCTTCCTTCCCCGAGCCTGGCACTGCCCGGAG
Chicken_TCONS_00076377      --------------------------------------------------
Chicken_TCONS_00076376      --------------------------------------------------
Cattle_TCONS_00097214       --------------------------------------------------
Cattle_TCONS_00097215       --------------------------------------------------
Mouse_XR_001778782.1        TGGAGTGAAGATCCCCATGTCATTATAAAGAATAGCTTAGAGAGATCTGG
Mouse_XR_001778781.1        TGGAGTGAAGATCCCCATGTCATTATAAAGAATAGCTTAGAGAGATCTGG
Mouse_XR_388061.3           --------------------------------------------------
Mouse_XR_388062.3           --------------------------------------------------
Cattle_TCONS_00097213       --------------------------------------------------
Pig_TCONS_00048396          --------------------------------------------------
Pig_TCONS_00054218          --------------------------------------------------
                                                                              

Chicken_TCONS_00075061      --------------------------------------------------
Chicken_TCONS_00075060      --------------------------------------------------
Chicken_TCONS_00075059      --------------------------------------------------
Pig_TCONS_00048392          --------------------------------------------------
Pig_TCONS_00048394          --------------------------------------------------
Pig_TCONS_00048393          --------------------------------------------------
Pig_TCONS_00048398          --------------------------------------------------
Pig_TCONS_00054214          --------------------------------------------------
Pig_TCONS_00054213          CTCAAACTTGGCCCAAACTCTTTGTCCCTCTTCCCGGTGCCGGCGCGTGG
Chicken_TCONS_00076377      --------------------------------------------------
Chicken_TCONS_00076376      --------------------------------------------------
Cattle_TCONS_00097214       --------------------------------------------------
Cattle_TCONS_00097215       --------------------------------------------------
Mouse_XR_001778782.1        ATCCTTTACCAGCCTCTCCTAGGCCAGTGTGTTCCATCACAACTGTACAA
Mouse_XR_001778781.1        ATCCTTTACCAGCCTCTCCTAGGCCAGTGTGTTCCATCACAACTGTACAA
Mouse_XR_388061.3           --------------------------------------------------
Mouse_XR_388062.3           --------------------------------------------------
Cattle_TCONS_00097213       --------------------------------------------------
Pig_TCONS_00048396          --------------------------------------------------
Pig_TCONS_00054218          --------------------------------------------------
                                                                              

Chicken_TCONS_00075061      --------------------------------------------------
Chicken_TCONS_00075060      --------------------------------------------------
Chicken_TCONS_00075059      --------------------------------------------------
Pig_TCONS_00048392          --------------------------------------------------
Pig_TCONS_00048394          --------------------------------------------------
Pig_TCONS_00048393          --------------------------------------------------
Pig_TCONS_00048398          --------------------------------------------------
Pig_TCONS_00054214          --------------------------------------------------
Pig_TCONS_00054213          GGGTGCAGGGGTCCCGACTGCGCGCAGGACGTCGCCCGGCCGAGCGCCTG
Chicken_TCONS_00076377      --------------------------------------------------
Chicken_TCONS_00076376      --------------------------------------------------
Cattle_TCONS_00097214       --------------------------------------------------
Cattle_TCONS_00097215       --------------------------------------------------
Mouse_XR_001778782.1        TAGTACAAATCAGGAATCCGGCTTTGCTCAACCCACCTACCCATCCTGCA
Mouse_XR_001778781.1        TAGTACAAATCAGGAATCCGGCTTTGCTCAACCCACCTACCCATCCTGCA
Mouse_XR_388061.3           --------------------------------------------------
Mouse_XR_388062.3           --------------------------------------------------
Cattle_TCONS_00097213       --------------------------------------------------
Pig_TCONS_00048396          --------------------------------------------------
Pig_TCONS_00054218          --------------------------------------------------
                                                                              

Chicken_TCONS_00075061      --------------------------------------------------
Chicken_TCONS_00075060      --------------------------------------------------
Chicken_TCONS_00075059      --------------------------------------------------
Pig_TCONS_00048392          --------------------------------------------------
Pig_TCONS_00048394          --------------------------------------------------
Pig_TCONS_00048393          --------------------------------------------------
Pig_TCONS_00048398          --------------------------------------------------
Pig_TCONS_00054214          --------------------------------------------------
Pig_TCONS_00054213          CCAGGGCGATTCGGAGTGGCGGAGACAGAAAGCCCGTTTTATCACACCCT
Chicken_TCONS_00076377      --------------------------------------------------
Chicken_TCONS_00076376      --------------------------------------------------
Cattle_TCONS_00097214       --------------------------------------------------
Cattle_TCONS_00097215       --------------------------------------------------
Mouse_XR_001778782.1        TGAGTTCCATGTGCATGCTTCTCTCTCTCTCTCTCTCTCTCTGTATATGT
Mouse_XR_001778781.1        TGAGTTCCATGTGCATGCTTCTCTCTCTCTCTCTCTCTCTCTGTATATGT
Mouse_XR_388061.3           --------------------------------------------------
Mouse_XR_388062.3           --------------------------------------------------
Cattle_TCONS_00097213       --------------------------------------------------
Pig_TCONS_00048396          --------------------------------------------------
Pig_TCONS_00054218          --------------------------------------------------
                                                                              

Chicken_TCONS_00075061      --------------------------------------------------
Chicken_TCONS_00075060      --------------------------------------------------
Chicken_TCONS_00075059      --------------------------------------------------
Pig_TCONS_00048392          --------------------------------------------------
Pig_TCONS_00048394          --------------------------------------------------
Pig_TCONS_00048393          --------------------------------------------------
Pig_TCONS_00048398          --------------------------------------------------
Pig_TCONS_00054214          --------------------------------------------------
Pig_TCONS_00054213          CTTTTAAAGAA---------------------------------------
Chicken_TCONS_00076377      --------------------------------------------------
Chicken_TCONS_00076376      --------------------------------------------------
Cattle_TCONS_00097214       --------------------------------------------------
Cattle_TCONS_00097215       --------------------------------------------------
Mouse_XR_001778782.1        ATGTGTGAGTGAGTGTGTGTGTGTGAGTGTGTGTGTGTGTGTGTGTTATG
Mouse_XR_001778781.1        ATGTGTGAGTGAGTGTGTGTGTGTGAGTGTGTGTGTGTGTGTGTGTTATG
Mouse_XR_388061.3           --------------------------------------------------
Mouse_XR_388062.3           --------------------------------------------------
Cattle_TCONS_00097213       --------------------------------------------------
Pig_TCONS_00048396          --------------------------------------------------
Pig_TCONS_00054218          --------------------------------------------------
                                                                              

Chicken_TCONS_00075061      --------------------------------------------------
Chicken_TCONS_00075060      --------------------------------------------------
Chicken_TCONS_00075059      --------------------------------------------------
Pig_TCONS_00048392          --------------------------------------------------
Pig_TCONS_00048394          --------------------------------------------------
Pig_TCONS_00048393          --------------------------------------------------
Pig_TCONS_00048398          --------------------------------------------------
Pig_TCONS_00054214          --------------------------------------------------
Pig_TCONS_00054213          --------------------------------------------------
Chicken_TCONS_00076377      --------------------------------------------------
Chicken_TCONS_00076376      --------------------------------------------------
Cattle_TCONS_00097214       --------------------------------------------------
Cattle_TCONS_00097215       --------------------------------------------------
Mouse_XR_001778782.1        ATTTTACCAAATAGTGTCTACCCCAGTCAAGACACAGAATATTTCTGTAT
Mouse_XR_001778781.1        ATTTTACCAAATAGTGTCTACCCCAGTCAAGACACAGAATATTTCTGTAT
Mouse_XR_388061.3           --------------------------------------------------
Mouse_XR_388062.3           --------------------------------------------------
Cattle_TCONS_00097213       --------------------------------------------------
Pig_TCONS_00048396          --------------------------------------------------
Pig_TCONS_00054218          --------------------------------------------------
                                                                              

Chicken_TCONS_00075061      --------------------------------------------------
Chicken_TCONS_00075060      --------------------------------------------------
Chicken_TCONS_00075059      --------------------------------------------------
Pig_TCONS_00048392          --------------------------------------------------
Pig_TCONS_00048394          --------------------------------------------------
Pig_TCONS_00048393          --------------------------------------------------
Pig_TCONS_00048398          --------------------------------------------------
Pig_TCONS_00054214          --------------------------------------------------
Pig_TCONS_00054213          --------------------------------------------------
Chicken_TCONS_00076377      --------------------------------------------------
Chicken_TCONS_00076376      --------------------------------------------------
Cattle_TCONS_00097214       --------------------------------------------------
Cattle_TCONS_00097215       --------------------------------------------------
Mouse_XR_001778782.1        CTTGGTTCCTGCTGATTCTCTCCATATGTGTGCCTTTACTCCTGTACTTG
Mouse_XR_001778781.1        CTTGGTTCCTGCTGATTCTCTCCATATGTGTGCCTTTACTCCTGTACTTG
Mouse_XR_388061.3           --------------------------------------------------
Mouse_XR_388062.3           --------------------------------------------------
Cattle_TCONS_00097213       --------------------------------------------------
Pig_TCONS_00048396          --------------------------------------------------
Pig_TCONS_00054218          --------------------------------------------------
                                                                              

Chicken_TCONS_00075061      --------------------------------------------------
Chicken_TCONS_00075060      --------------------------------------------------
Chicken_TCONS_00075059      --------------------------------------------------
Pig_TCONS_00048392          --------------------------------------------------
Pig_TCONS_00048394          --------------------------------------------------
Pig_TCONS_00048393          --------------------------------------------------
Pig_TCONS_00048398          --------------------------------------------------
Pig_TCONS_00054214          --------------------------------------------------
Pig_TCONS_00054213          --------------------------------------------------
Chicken_TCONS_00076377      --------------------------------------------------
Chicken_TCONS_00076376      --------------------------------------------------
Cattle_TCONS_00097214       --------------------------------------------------
Cattle_TCONS_00097215       --------------------------------------------------
Mouse_XR_001778782.1        TCCCTGCACTCTGTAACTGATTGGGGCAGGATCTCAGGTCTGATATCTAT
Mouse_XR_001778781.1        TCCCTGCACTCTGTAACTGATTGGGGCAGGATCTCAGGTCTGATATCTAT
Mouse_XR_388061.3           --------------------------------------------------
Mouse_XR_388062.3           --------------------------------------------------
Cattle_TCONS_00097213       --------------------------------------------------
Pig_TCONS_00048396          --------------------------------------------------
Pig_TCONS_00054218          --------------------------------------------------
                                                                              

Chicken_TCONS_00075061      --------------------------------------------------
Chicken_TCONS_00075060      --------------------------------------------------
Chicken_TCONS_00075059      --------------------------------------------------
Pig_TCONS_00048392          --------------------------------------------------
Pig_TCONS_00048394          --------------------------------------------------
Pig_TCONS_00048393          --------------------------------------------------
Pig_TCONS_00048398          --------------------------------------------------
Pig_TCONS_00054214          --------------------------------------------------
Pig_TCONS_00054213          --------------------------------------------------
Chicken_TCONS_00076377      --------------------------------------------------
Chicken_TCONS_00076376      --------------------------------------------------
Cattle_TCONS_00097214       --------------------------------------------------
Cattle_TCONS_00097215       --------------------------------------------------
Mouse_XR_001778782.1        ACCCTGGTTCCAGTTAAATCAGCTCCAAGCTCCCAGGGGGTCCTATGTGA
Mouse_XR_001778781.1        ACCCTGGTTCCAGTTAAATCAGCTCCAAGCTCCCAGGGGGTCCTATGTGA
Mouse_XR_388061.3           --------------------------------------------------
Mouse_XR_388062.3           --------------------------------------------------
Cattle_TCONS_00097213       --------------------------------------------------
Pig_TCONS_00048396          --------------------------------------------------
Pig_TCONS_00054218          --------------------------------------------------
                                                                              

Chicken_TCONS_00075061      --------------------------------------------------
Chicken_TCONS_00075060      --------------------------------------------------
Chicken_TCONS_00075059      --------------------------------------------------
Pig_TCONS_00048392          --------------------------------------------------
Pig_TCONS_00048394          --------------------------------------------------
Pig_TCONS_00048393          --------------------------------------------------
Pig_TCONS_00048398          --------------------------------------------------
Pig_TCONS_00054214          --------------------------------------------------
Pig_TCONS_00054213          --------------------------------------------------
Chicken_TCONS_00076377      --------------------------------------------------
Chicken_TCONS_00076376      --------------------------------------------------
Cattle_TCONS_00097214       --------------------------------------------------
Cattle_TCONS_00097215       --------------------------------------------------
Mouse_XR_001778782.1        TCAGGAATAAATTGGATTTCTCTCAGAGGAAAGGGAGTTAGAAATCCAGA
Mouse_XR_001778781.1        TCAGGAATAAATTGGATTTCTCTCAGAGGAAAGGGAGTTAGAAATCCAGA
Mouse_XR_388061.3           --------------------------------------------------
Mouse_XR_388062.3           --------------------------------------------------
Cattle_TCONS_00097213       --------------------------------------------------
Pig_TCONS_00048396          --------------------------------------------------
Pig_TCONS_00054218          --------------------------------------------------
                                                                              

Chicken_TCONS_00075061      --------------------------------------------------
Chicken_TCONS_00075060      --------------------------------------------------
Chicken_TCONS_00075059      --------------------------------------------------
Pig_TCONS_00048392          --------------------------------------------------
Pig_TCONS_00048394          --------------------------------------------------
Pig_TCONS_00048393          --------------------------------------------------
Pig_TCONS_00048398          --------------------------------------------------
Pig_TCONS_00054214          --------------------------------------------------
Pig_TCONS_00054213          --------------------------------------------------
Chicken_TCONS_00076377      --------------------------------------------------
Chicken_TCONS_00076376      --------------------------------------------------
Cattle_TCONS_00097214       --------------------------------------------------
Cattle_TCONS_00097215       --------------------------------------------------
Mouse_XR_001778782.1        ACTTTTTATAGATAAAAATTGCTGCAAAAGGAAGAAAACCATTGAAAGCC
Mouse_XR_001778781.1        ACTTTTTATAGATAAAAATTGCTGCAAAAGGAAGAAAACCATTGAAAGCC
Mouse_XR_388061.3           --------------------------------------------------
Mouse_XR_388062.3           --------------------------------------------------
Cattle_TCONS_00097213       --------------------------------------------------
Pig_TCONS_00048396          --------------------------------------------------
Pig_TCONS_00054218          --------------------------------------------------
                                                                              

Chicken_TCONS_00075061      --------------------------------------------------
Chicken_TCONS_00075060      --------------------------------------------------
Chicken_TCONS_00075059      --------------------------------------------------
Pig_TCONS_00048392          --------------------------------------------------
Pig_TCONS_00048394          --------------------------------------------------
Pig_TCONS_00048393          --------------------------------------------------
Pig_TCONS_00048398          --------------------------------------------------
Pig_TCONS_00054214          --------------------------------------------------
Pig_TCONS_00054213          --------------------------------------------------
Chicken_TCONS_00076377      --------------------------------------------------
Chicken_TCONS_00076376      --------------------------------------------------
Cattle_TCONS_00097214       --------------------------------------------------
Cattle_TCONS_00097215       --------------------------------------------------
Mouse_XR_001778782.1        AAAAGCACTGAGGGGATGCAGACCATAGAGTCTTTCTTATTGTAGAAGAT
Mouse_XR_001778781.1        AAAAGCACTGAGGGGATGCAGACCATAGAGTCTTTCTTATTGTAGAAGAT
Mouse_XR_388061.3           --------------------------------------------------
Mouse_XR_388062.3           --------------------------------------------------
Cattle_TCONS_00097213       --------------------------------------------------
Pig_TCONS_00048396          --------------------------------------------------
Pig_TCONS_00054218          --------------------------------------------------
                                                                              

Chicken_TCONS_00075061      --------------------------------------------------
Chicken_TCONS_00075060      --------------------------------------------------
Chicken_TCONS_00075059      --------------------------------------------------
Pig_TCONS_00048392          --------------------------------------------------
Pig_TCONS_00048394          --------------------------------------------------
Pig_TCONS_00048393          --------------------------------------------------
Pig_TCONS_00048398          --------------------------------------------------
Pig_TCONS_00054214          --------------------------------------------------
Pig_TCONS_00054213          --------------------------------------------------
Chicken_TCONS_00076377      --------------------------------------------------
Chicken_TCONS_00076376      --------------------------------------------------
Cattle_TCONS_00097214       --------------------------------------------------
Cattle_TCONS_00097215       --------------------------------------------------
Mouse_XR_001778782.1        TTTAAAGACCCTGGTAGGCAATGAAGGCTATGCATCGTCTTAATATTCTA
Mouse_XR_001778781.1        TTTAAAGACCCTGGTAGGCAATGAAGGCTATGCATCGTCTTAATATTCTA
Mouse_XR_388061.3           --------------------------------------------------
Mouse_XR_388062.3           --------------------------------------------------
Cattle_TCONS_00097213       --------------------------------------------------
Pig_TCONS_00048396          --------------------------------------------------
Pig_TCONS_00054218          --------------------------------------------------
                                                                              

Chicken_TCONS_00075061      --------------------------------------------------
Chicken_TCONS_00075060      --------------------------------------------------
Chicken_TCONS_00075059      --------------------------------------------------
Pig_TCONS_00048392          --------------------------------------------------
Pig_TCONS_00048394          --------------------------------------------------
Pig_TCONS_00048393          --------------------------------------------------
Pig_TCONS_00048398          --------------------------------------------------
Pig_TCONS_00054214          --------------------------------------------------
Pig_TCONS_00054213          --------------------------------------------------
Chicken_TCONS_00076377      --------------------------------------------------
Chicken_TCONS_00076376      --------------------------------------------------
Cattle_TCONS_00097214       --------------------------------------------------
Cattle_TCONS_00097215       --------------------------------------------------
Mouse_XR_001778782.1        GTGGTTTGCAGGACCCAAATCTGCCCCAAGAAAGGCATGATTGTGTGTGC
Mouse_XR_001778781.1        GTGGTTTGCAGGACCCAAATCTGCCCCAAGAAAGGCATGATTGTGTGTGC
Mouse_XR_388061.3           --------------------------------------------------
Mouse_XR_388062.3           --------------------------------------------------
Cattle_TCONS_00097213       --------------------------------------------------
Pig_TCONS_00048396          --------------------------------------------------
Pig_TCONS_00054218          --------------------------------------------------
                                                                              

Chicken_TCONS_00075061      --------------------------------------------------
Chicken_TCONS_00075060      --------------------------------------------------
Chicken_TCONS_00075059      --------------------------------------------------
Pig_TCONS_00048392          --------------------------------------------------
Pig_TCONS_00048394          --------------------------------------------------
Pig_TCONS_00048393          --------------------------------------------------
Pig_TCONS_00048398          --------------------------------------------------
Pig_TCONS_00054214          --------------------------------------------------
Pig_TCONS_00054213          --------------------------------------------------
Chicken_TCONS_00076377      --------------------------------------------------
Chicken_TCONS_00076376      --------------------------------------------------
Cattle_TCONS_00097214       --------------------------------------------------
Cattle_TCONS_00097215       --------------------------------------------------
Mouse_XR_001778782.1        AATCAGCAGGGAGTACTACTTCATCTGGATCTGACTCTGTCTCTATTATG
Mouse_XR_001778781.1        AATCAGCAGGGAGTACTACTTCATCTGGATCTGACTCTGTCTCTATTATG
Mouse_XR_388061.3           --------------------------------------------------
Mouse_XR_388062.3           --------------------------------------------------
Cattle_TCONS_00097213       --------------------------------------------------
Pig_TCONS_00048396          --------------------------------------------------
Pig_TCONS_00054218          --------------------------------------------------
                                                                              

Chicken_TCONS_00075061      --------------------------------------------------
Chicken_TCONS_00075060      --------------------------------------------------
Chicken_TCONS_00075059      --------------------------------------------------
Pig_TCONS_00048392          --------------------------------------------------
Pig_TCONS_00048394          --------------------------------------------------
Pig_TCONS_00048393          --------------------------------------------------
Pig_TCONS_00048398          --------------------------------------------------
Pig_TCONS_00054214          --------------------------------------------------
Pig_TCONS_00054213          --------------------------------------------------
Chicken_TCONS_00076377      --------------------------------------------------
Chicken_TCONS_00076376      --------------------------------------------------
Cattle_TCONS_00097214       --------------------------------------------------
Cattle_TCONS_00097215       --------------------------------------------------
Mouse_XR_001778782.1        TGTCTATGAGGATGGTCCTCAGGTTAACTGTCAGTCACAGACTTATCCAG
Mouse_XR_001778781.1        TGTCTATGAGGATGGTCCTCAGGTTAACTGTCAGTCACAGACTTATCCAG
Mouse_XR_388061.3           --------------------------------------------------
Mouse_XR_388062.3           --------------------------------------------------
Cattle_TCONS_00097213       --------------------------------------------------
Pig_TCONS_00048396          --------------------------------------------------
Pig_TCONS_00054218          --------------------------------------------------
                                                                              

Chicken_TCONS_00075061      --------------------------------------------------
Chicken_TCONS_00075060      --------------------------------------------------
Chicken_TCONS_00075059      --------------------------------------------------
Pig_TCONS_00048392          --------------------------------------------------
Pig_TCONS_00048394          --------------------------------------------------
Pig_TCONS_00048393          --------------------------------------------------
Pig_TCONS_00048398          --------------------------------------------------
Pig_TCONS_00054214          --------------------------------------------------
Pig_TCONS_00054213          --------------------------------------------------
Chicken_TCONS_00076377      --------------------------------------------------
Chicken_TCONS_00076376      --------------------------------------------------
Cattle_TCONS_00097214       --------------------------------------------------
Cattle_TCONS_00097215       --------------------------------------------------
Mouse_XR_001778782.1        CGTCTTCAGTACCAGACCACTCTTAGAGAAGTTAACTTCTCTTGGACAGT
Mouse_XR_001778781.1        CGTCTTCAGTACCAGACCACTCTTAGAGAAGTTAACTTCTCTTGGACAGT
Mouse_XR_388061.3           --------------------------------------------------
Mouse_XR_388062.3           --------------------------------------------------
Cattle_TCONS_00097213       --------------------------------------------------
Pig_TCONS_00048396          --------------------------------------------------
Pig_TCONS_00054218          --------------------------------------------------
                                                                              

Chicken_TCONS_00075061      --------------------------------------------------
Chicken_TCONS_00075060      --------------------------------------------------
Chicken_TCONS_00075059      --------------------------------------------------
Pig_TCONS_00048392          --------------------------------------------------
Pig_TCONS_00048394          --------------------------------------------------
Pig_TCONS_00048393          --------------------------------------------------
Pig_TCONS_00048398          --------------------------------------------------
Pig_TCONS_00054214          --------------------------------------------------
Pig_TCONS_00054213          --------------------------------------------------
Chicken_TCONS_00076377      --------------------------------------------------
Chicken_TCONS_00076376      --------------------------------------------------
Cattle_TCONS_00097214       --------------------------------------------------
Cattle_TCONS_00097215       --------------------------------------------------
Mouse_XR_001778782.1        GACGCACCCTGTCTGAAATGTAGACAGAGCTGAGCAAGGAATTGGGGTCA
Mouse_XR_001778781.1        GACGCACCCTGTCTGAAATGTAGACAGAGCTGAGCAAGGAATTGGGGTCA
Mouse_XR_388061.3           --------------------------------------------------
Mouse_XR_388062.3           --------------------------------------------------
Cattle_TCONS_00097213       --------------------------------------------------
Pig_TCONS_00048396          --------------------------------------------------
Pig_TCONS_00054218          --------------------------------------------------
                                                                              

Chicken_TCONS_00075061      --------------------------------------------------
Chicken_TCONS_00075060      --------------------------------------------------
Chicken_TCONS_00075059      --------------------------------------------------
Pig_TCONS_00048392          --------------------------------------------------
Pig_TCONS_00048394          --------------------------------------------------
Pig_TCONS_00048393          --------------------------------------------------
Pig_TCONS_00048398          --------------------------------------------------
Pig_TCONS_00054214          --------------------------------------------------
Pig_TCONS_00054213          --------------------------------------------------
Chicken_TCONS_00076377      --------------------------------------------------
Chicken_TCONS_00076376      --------------------------------------------------
Cattle_TCONS_00097214       --------------------------------------------------
Cattle_TCONS_00097215       --------------------------------------------------
Mouse_XR_001778782.1        GTCAATGCAAGACTCATGTTTTCTCTTCTCCAGACCATTTCACAGTGAAC
Mouse_XR_001778781.1        GTCAATGCAAGACTCATGTTTTCTCTTCTCCAGACCATTTCACAGTGAAC
Mouse_XR_388061.3           --------------------------------------------------
Mouse_XR_388062.3           --------------------------------------------------
Cattle_TCONS_00097213       --------------------------------------------------
Pig_TCONS_00048396          --------------------------------------------------
Pig_TCONS_00054218          --------------------------------------------------
                                                                              

Chicken_TCONS_00075061      --------------------------------------------------
Chicken_TCONS_00075060      --------------------------------------------------
Chicken_TCONS_00075059      --------------------------------------------------
Pig_TCONS_00048392          --------------------------------------------------
Pig_TCONS_00048394          --------------------------------------------------
Pig_TCONS_00048393          --------------------------------------------------
Pig_TCONS_00048398          --------------------------------------------------
Pig_TCONS_00054214          --------------------------------------------------
Pig_TCONS_00054213          --------------------------------------------------
Chicken_TCONS_00076377      --------------------------------------------------
Chicken_TCONS_00076376      --------------------------------------------------
Cattle_TCONS_00097214       --------------------------------------------------
Cattle_TCONS_00097215       --------------------------------------------------
Mouse_XR_001778782.1        CTGGAAAGAAGTTCTCATGCCCAGTTTCCAGGCCGGACTCTTGGGTACCA
Mouse_XR_001778781.1        CTGGAAAGAAGTTCTCATGCCCAGTTTCCAGGCCGGACTCTTGGGTACCA
Mouse_XR_388061.3           --------------------------------------------------
Mouse_XR_388062.3           --------------------------------------------------
Cattle_TCONS_00097213       --------------------------------------------------
Pig_TCONS_00048396          --------------------------------------------------
Pig_TCONS_00054218          --------------------------------------------------
                                                                              

Chicken_TCONS_00075061      --------------------------------------------------
Chicken_TCONS_00075060      --------------------------------------------------
Chicken_TCONS_00075059      --------------------------------------------------
Pig_TCONS_00048392          --------------------------------------------------
Pig_TCONS_00048394          --------------------------------------------------
Pig_TCONS_00048393          --------------------------------------------------
Pig_TCONS_00048398          --------------------------------------------------
Pig_TCONS_00054214          --------------------------------------------------
Pig_TCONS_00054213          --------------------------------------------------
Chicken_TCONS_00076377      --------------------------------------------------
Chicken_TCONS_00076376      --------------------------------------------------
Cattle_TCONS_00097214       --------------------------------------------------
Cattle_TCONS_00097215       --------------------------------------------------
Mouse_XR_001778782.1        ACCTACTGATAACAGACTTTGCAGAGACTGTGTCGAATGGCAATGCTCCT
Mouse_XR_001778781.1        ACCTACTGATAACAGACTTTGCAGAGACTGTGTCGAATGGCAATGCTCCT
Mouse_XR_388061.3           --------------------------------------------------
Mouse_XR_388062.3           --------------------------------------------------
Cattle_TCONS_00097213       --------------------------------------------------
Pig_TCONS_00048396          --------------------------------------------------
Pig_TCONS_00054218          --------------------------------------------------
                                                                              

Chicken_TCONS_00075061      --------------------------------------------------
Chicken_TCONS_00075060      --------------------------------------------------
Chicken_TCONS_00075059      --------------------------------------------------
Pig_TCONS_00048392          --------------------------------------------------
Pig_TCONS_00048394          --------------------------------------------------
Pig_TCONS_00048393          --------------------------------------------------
Pig_TCONS_00048398          --------------------------------------------------
Pig_TCONS_00054214          --------------------------------------------------
Pig_TCONS_00054213          --------------------------------------------------
Chicken_TCONS_00076377      --------------------------------------------------
Chicken_TCONS_00076376      --------------------------------------------------
Cattle_TCONS_00097214       --------------------------------------------------
Cattle_TCONS_00097215       --------------------------------------------------
Mouse_XR_001778782.1        CACATGCACTTACATGTGCCTGCTCAGTGCACAAAACCACATGGGAGACT
Mouse_XR_001778781.1        CACATGCACTTACATGTGCCTGCTCAGTGCACAAAACCACATGGGAGACT
Mouse_XR_388061.3           --------------------------------------------------
Mouse_XR_388062.3           --------------------------------------------------
Cattle_TCONS_00097213       --------------------------------------------------
Pig_TCONS_00048396          --------------------------------------------------
Pig_TCONS_00054218          --------------------------------------------------
                                                                              

Chicken_TCONS_00075061      --------------------------------------------------
Chicken_TCONS_00075060      --------------------------------------------------
Chicken_TCONS_00075059      --------------------------------------------------
Pig_TCONS_00048392          --------------------------------------------------
Pig_TCONS_00048394          --------------------------------------------------
Pig_TCONS_00048393          --------------------------------------------------
Pig_TCONS_00048398          --------------------------------------------------
Pig_TCONS_00054214          --------------------------------------------------
Pig_TCONS_00054213          --------------------------------------------------
Chicken_TCONS_00076377      --------------------------------------------------
Chicken_TCONS_00076376      --------------------------------------------------
Cattle_TCONS_00097214       --------------------------------------------------
Cattle_TCONS_00097215       --------------------------------------------------
Mouse_XR_001778782.1        CCAGGATACCAAACACTTTGAAGAACAGACAATAGTCAAGTGTGTAGGTG
Mouse_XR_001778781.1        CCAGGATACCAAACACTTTGAAGAACAGACAATAGTCAAGTGTGTAGGTG
Mouse_XR_388061.3           --------------------------------------------------
Mouse_XR_388062.3           --------------------------------------------------
Cattle_TCONS_00097213       --------------------------------------------------
Pig_TCONS_00048396          --------------------------------------------------
Pig_TCONS_00054218          --------------------------------------------------
                                                                              

Chicken_TCONS_00075061      --------------------------------------------------
Chicken_TCONS_00075060      --------------------------------------------------
Chicken_TCONS_00075059      --------------------------------------------------
Pig_TCONS_00048392          --------------------------------------------------
Pig_TCONS_00048394          --------------------------------------------------
Pig_TCONS_00048393          --------------------------------------------------
Pig_TCONS_00048398          --------------------------------------------------
Pig_TCONS_00054214          --------------------------------------------------
Pig_TCONS_00054213          --------------------------------------------------
Chicken_TCONS_00076377      --------------------------------------------------
Chicken_TCONS_00076376      --------------------------------------------------
Cattle_TCONS_00097214       --------------------------------------------------
Cattle_TCONS_00097215       --------------------------------------------------
Mouse_XR_001778782.1        ATGTTGAGTTCATTCCAAGTCTAAGACATGCAAAGGAGTGACCTGGGTGT
Mouse_XR_001778781.1        ATGTTGAGTTCATTCCAAGTCTAAGACATGCAAAGGAGTGACCTGGGTGT
Mouse_XR_388061.3           --------------------------------------------------
Mouse_XR_388062.3           --------------------------------------------------
Cattle_TCONS_00097213       --------------------------------------------------
Pig_TCONS_00048396          --------------------------------------------------
Pig_TCONS_00054218          --------------------------------------------------
                                                                              

Chicken_TCONS_00075061      --------------------------------------------------
Chicken_TCONS_00075060      --------------------------------------------------
Chicken_TCONS_00075059      --------------------------------------------------
Pig_TCONS_00048392          --------------------------------------------------
Pig_TCONS_00048394          --------------------------------------------------
Pig_TCONS_00048393          --------------------------------------------------
Pig_TCONS_00048398          --------------------------------------------------
Pig_TCONS_00054214          --------------------------------------------------
Pig_TCONS_00054213          --------------------------------------------------
Chicken_TCONS_00076377      --------------------------------------------------
Chicken_TCONS_00076376      --------------------------------------------------
Cattle_TCONS_00097214       --------------------------------------------------
Cattle_TCONS_00097215       --------------------------------------------------
Mouse_XR_001778782.1        ATTGCTGAGACCACGGGTCACATCTTCACTAACTGGCAGCATGCTGTAGA
Mouse_XR_001778781.1        ATTGCTGAGACCACGGGTCACATCTTCACTAACTGGCAGCATGCTGTAGA
Mouse_XR_388061.3           --------------------------------------------------
Mouse_XR_388062.3           --------------------------------------------------
Cattle_TCONS_00097213       --------------------------------------------------
Pig_TCONS_00048396          --------------------------------------------------
Pig_TCONS_00054218          --------------------------------------------------
                                                                              

Chicken_TCONS_00075061      --------------------------------------------------
Chicken_TCONS_00075060      --------------------------------------------------
Chicken_TCONS_00075059      --------------------------------------------------
Pig_TCONS_00048392          --------------------------------------------------
Pig_TCONS_00048394          --------------------------------------------------
Pig_TCONS_00048393          --------------------------------------------------
Pig_TCONS_00048398          --------------------------------------------------
Pig_TCONS_00054214          --------------------------------------------------
Pig_TCONS_00054213          --------------------------------------------------
Chicken_TCONS_00076377      --------------------------------------------------
Chicken_TCONS_00076376      --------------------------------------------------
Cattle_TCONS_00097214       --------------------------------------------------
Cattle_TCONS_00097215       --------------------------------------------------
Mouse_XR_001778782.1        TTTTACCAGAAGTCACACTTATGTGGATGGAGAGGCTAGATAAGTTTCTA
Mouse_XR_001778781.1        TTTTACCAGAAGTCACACTTATGTGGATGGAGAGGCTAGATAAGTTTCTA
Mouse_XR_388061.3           --------------------------------------------------
Mouse_XR_388062.3           --------------------------------------------------
Cattle_TCONS_00097213       --------------------------------------------------
Pig_TCONS_00048396          --------------------------------------------------
Pig_TCONS_00054218          --------------------------------------------------
                                                                              

Chicken_TCONS_00075061      --------------------------------------------------
Chicken_TCONS_00075060      --------------------------------------------------
Chicken_TCONS_00075059      --------------------------------------------------
Pig_TCONS_00048392          --------------------------------------------------
Pig_TCONS_00048394          --------------------------------------------------
Pig_TCONS_00048393          --------------------------------------------------
Pig_TCONS_00048398          --------------------------------------------------
Pig_TCONS_00054214          --------------------------------------------------
Pig_TCONS_00054213          --------------------------------------------------
Chicken_TCONS_00076377      --------------------------------------------------
Chicken_TCONS_00076376      --------------------------------------------------
Cattle_TCONS_00097214       --------------------------------------------------
Cattle_TCONS_00097215       --------------------------------------------------
Mouse_XR_001778782.1        AGTAAAGGAAACAGAGCACTTCTCTCTATACACTGAGGACTGTCTGTGGA
Mouse_XR_001778781.1        AGTAAAGGAAACAGAGCACTTCTCTCTATACACTGAGGACTGTCTGTGGA
Mouse_XR_388061.3           --------------------------------------------------
Mouse_XR_388062.3           --------------------------------------------------
Cattle_TCONS_00097213       --------------------------------------------------
Pig_TCONS_00048396          --------------------------------------------------
Pig_TCONS_00054218          --------------------------------------------------
                                                                              

Chicken_TCONS_00075061      --------------------------------------------------
Chicken_TCONS_00075060      --------------------------------------------------
Chicken_TCONS_00075059      --------------------------------------------------
Pig_TCONS_00048392          --------------------------------------------------
Pig_TCONS_00048394          --------------------------------------------------
Pig_TCONS_00048393          --------------------------------------------------
Pig_TCONS_00048398          --------------------------------------------------
Pig_TCONS_00054214          --------------------------------------------------
Pig_TCONS_00054213          --------------------------------------------------
Chicken_TCONS_00076377      --------------------------------------------------
Chicken_TCONS_00076376      --------------------------------------------------
Cattle_TCONS_00097214       --------------------------------------------------
Cattle_TCONS_00097215       --------------------------------------------------
Mouse_XR_001778782.1        AGCCAGTTGCCACAAGACACACCACACCCTTTCCACAAGAAACCAAGACT
Mouse_XR_001778781.1        AGCCAGTTGCCACAAGACACACCACACCCTTTCCACAAGAAACCAAGACT
Mouse_XR_388061.3           --------------------------------------------------
Mouse_XR_388062.3           --------------------------------------------------
Cattle_TCONS_00097213       --------------------------------------------------
Pig_TCONS_00048396          --------------------------------------------------
Pig_TCONS_00054218          --------------------------------------------------
                                                                              

Chicken_TCONS_00075061      --------------------------------------------------
Chicken_TCONS_00075060      --------------------------------------------------
Chicken_TCONS_00075059      --------------------------------------------------
Pig_TCONS_00048392          --------------------------------------------------
Pig_TCONS_00048394          --------------------------------------------------
Pig_TCONS_00048393          --------------------------------------------------
Pig_TCONS_00048398          --------------------------------------------------
Pig_TCONS_00054214          --------------------------------------------------
Pig_TCONS_00054213          --------------------------------------------------
Chicken_TCONS_00076377      --------------------------------------------------
Chicken_TCONS_00076376      --------------------------------------------------
Cattle_TCONS_00097214       --------------------------------------------------
Cattle_TCONS_00097215       --------------------------------------------------
Mouse_XR_001778782.1        TCGTGGACCCAAGCCTGCCTGTTTTGTCAATATCTTTGGAGTCAAAGTTG
Mouse_XR_001778781.1        TCGTGGACCCAAGCCTGCCTGTTTTGTCAATATCTTTGGAGTCAAAGTTG
Mouse_XR_388061.3           --------------------------------------------------
Mouse_XR_388062.3           --------------------------------------------------
Cattle_TCONS_00097213       --------------------------------------------------
Pig_TCONS_00048396          --------------------------------------------------
Pig_TCONS_00054218          --------------------------------------------------
                                                                              

Chicken_TCONS_00075061      --------------------------------------------------
Chicken_TCONS_00075060      --------------------------------------------------
Chicken_TCONS_00075059      --------------------------------------------------
Pig_TCONS_00048392          --------------------------------------------------
Pig_TCONS_00048394          --------------------------------------------------
Pig_TCONS_00048393          --------------------------------------------------
Pig_TCONS_00048398          --------------------------------------------------
Pig_TCONS_00054214          --------------------------------------------------
Pig_TCONS_00054213          --------------------------------------------------
Chicken_TCONS_00076377      --------------------------------------------------
Chicken_TCONS_00076376      --------------------------------------------------
Cattle_TCONS_00097214       --------------------------------------------------
Cattle_TCONS_00097215       --------------------------------------------------
Mouse_XR_001778782.1        AGGCTGGGAGCTCTTGGCCACCAGTTCCAGCCACCGCATCTACTGCTTTC
Mouse_XR_001778781.1        AGGCTGGGAGCTCTTGGCCACCAGTTCCAGCCACCGCATCTACTGCTTTC
Mouse_XR_388061.3           --------------------------------------------------
Mouse_XR_388062.3           --------------------------------------------------
Cattle_TCONS_00097213       --------------------------------------------------
Pig_TCONS_00048396          --------------------------------------------------
Pig_TCONS_00054218          --------------------------------------------------
                                                                              

Chicken_TCONS_00075061      --------------------------------------------------
Chicken_TCONS_00075060      --------------------------------------------------
Chicken_TCONS_00075059      --------------------------------------------------
Pig_TCONS_00048392          --------------------------------------------------
Pig_TCONS_00048394          --------------------------------------------------
Pig_TCONS_00048393          --------------------------------------------------
Pig_TCONS_00048398          --------------------------------------------------
Pig_TCONS_00054214          --------------------------------------------------
Pig_TCONS_00054213          --------------------------------------------------
Chicken_TCONS_00076377      --------------------------------------------------
Chicken_TCONS_00076376      --------------------------------------------------
Cattle_TCONS_00097214       --------------------------------------------------
Cattle_TCONS_00097215       --------------------------------------------------
Mouse_XR_001778782.1        TGCCATGCTGCTTCTGTCATTACAAACTCAAACCTGCTGGCACCATAAGA
Mouse_XR_001778781.1        TGCCATGCTGCTTCTGTCATTACAAACTCAAACCTGCTGGCACCATAAGA
Mouse_XR_388061.3           --------------------------------------------------
Mouse_XR_388062.3           --------------------------------------------------
Cattle_TCONS_00097213       --------------------------------------------------
Pig_TCONS_00048396          --------------------------------------------------
Pig_TCONS_00054218          --------------------------------------------------
                                                                              

Chicken_TCONS_00075061      ---------------------------
Chicken_TCONS_00075060      ---------------------------
Chicken_TCONS_00075059      ---------------------------
Pig_TCONS_00048392          ---------------------------
Pig_TCONS_00048394          ---------------------------
Pig_TCONS_00048393          ---------------------------
Pig_TCONS_00048398          ---------------------------
Pig_TCONS_00054214          ---------------------------
Pig_TCONS_00054213          ---------------------------
Chicken_TCONS_00076377      ---------------------------
Chicken_TCONS_00076376      ---------------------------
Cattle_TCONS_00097214       ---------------------------
Cattle_TCONS_00097215       ---------------------------
Mouse_XR_001778782.1        CAAAATAAATGATTTTTTTATGTCTAA
Mouse_XR_001778781.1        CAAAATAAATGATTTTTTTATGTCTAA
Mouse_XR_388061.3           ---------------------------
Mouse_XR_388062.3           ---------------------------
Cattle_TCONS_00097213       ---------------------------
Pig_TCONS_00048396          ---------------------------
Pig_TCONS_00054218          ---------------------------
                                                       
