# Supplementary material for: Genome-wide identification of tissue-specific long non-coding RNA in three farm animal species
Source: BMC Genomics. 2018 Sep 18;19:684. doi: 10.1186/s12864-018-5037-7 (PMC6145346; doi:10.1186/s12864-018-5037-7)
Supplement: Supplementary file 21 — Multiple Sequence Alignments for Conserved LncRNAs. A multiple sequence alignment file generated by ClustalW is included for each of the 39 groups of lncRNAs associated with orthologous genes across all five species. (ZIP 445 kb) [file 12864_2018_5037_MOESM21_ESM.zip › Group_34_Seqs.fa.align.out]

CLUSTAL 2.1 multiple sequence alignment


Chicken_TCONS_00076480      GTACTCAACTTGCCCAACAGCCCCTCCGCCGTCACACGCTGTATCTCAAG
Chicken_TCONS_00076481      GTACTCAACTTGCCCAACAGCCCCTCCGCCGTCACACGCTGTATCTCAAG
Pig_TCONS_00048245          --------------------------------------------------
Cattle_TCONS_00097357       ------GAGCCAGGACACCGTAAAGATGCAGCTGTGTGCAGTAGTCAAAG
                                                                              

Chicken_TCONS_00076480      GCCTTCTGGGACTCCATTTTTGAGCCAAAACTGTGCCCACAAGAGACGTC
Chicken_TCONS_00076481      GCCTTCTGGGACTCCATTTTTGAGCCAAAACTGTGCCCACAAGAGACGTC
Pig_TCONS_00048245          --------------------------------------------------
Cattle_TCONS_00097357       ATAGGAGTTTGGAGTCAGTTGGATACAAGTTCGGCTTGTTGTCAGCTGTG
                                                                              

Chicken_TCONS_00076480      ACCTCCTGCCTGATGAGCCTTTTCCCCTT--TCCTGGCCCTGCGGTGTGC
Chicken_TCONS_00076481      ACCTCCTGCCTGATGAGCCTTTTCCCCTT--TCCTGGCCCTGCGGTGTGC
Pig_TCONS_00048245          ------------AGAGGGCCTCGCTCACT--CACCAGCCCCACTGCGGGC
Cattle_TCONS_00097357       TGACTTTCAGCAAGTGACTTCACCTCTCTAGTCCTGTCTACGAAACAGGG
                                        *          * *  *    *   *          * 

Chicken_TCONS_00076480      CAGC--GGAGCAGGTCATGGGACAGCCTGCCCCAGACTGC-ACCCACCGC
Chicken_TCONS_00076481      CAGC--GGAGCAGGTCATGGGACAGCCTGCCCCAGACTGC-ACCCACCGC
Pig_TCONS_00048245          ACAA--GCCTTTGGCTTTAGAGCTCCGTGGCTCCACCGGC-AGG-ACCGG
Cattle_TCONS_00097357       ATAACAGTAGCTCCCTCCCGGGGCTTTTGGCAGAACTTATTATGCACAGA
                                  *            *       ** *          *   ** * 

Chicken_TCONS_00076480      ATCTCCGTGCGGTCCTTTCTCGCCTCTGATTCTTTTTTGGAGAGGCCAGA
Chicken_TCONS_00076481      ATCTCCGTGCGGTCCTTTCTCGCCTCTGATTCTTTTTTGGAGAGGCCAGA
Pig_TCONS_00048245          GTG--GGTAAGACGCTGCAAGGAGATGGACTTTGGTTCAAAAGGAGGAAG
Cattle_TCONS_00097357       GCATTTGACACACTCCCTGGCACATAGGAAGCATCAATAAACATGTCTGG
                                  *       *            **           *         

Chicken_TCONS_00076480      TTTTGACCA---TAAAAGGGAAGAATGGAATGTTGGGCGACACGCCATGC
Chicken_TCONS_00076481      TTTTGACCA---TAAAAGGGAAGAATGGAATGTTGGGCGACACGCCATGC
Pig_TCONS_00048245          AAATTTCTA---GCCATCTGAACTTTCTAAAATACAACGA-ACGCCTCCC
Cattle_TCONS_00097357       TTATTGGTATATGCTAGCTCTGTTTTCAGTTTTTTAAGGAACCTCCATAC
                               *    *      *         *      *     **  * **   *

Chicken_TCONS_00076480      CCCGATTGGCTGAGCACCTAC--CCGTGATGG------------TTTCGG
Chicken_TCONS_00076481      CCCGATTGGCTGAGCACCTAC--CCGTGATGG------------TTTCGG
Pig_TCONS_00048245          ACAAGGGAACAAAGTCCCTGC--ACGAGGCTG------------TTGACT
Cattle_TCONS_00097357       TGCACCAACTGACATTCCTATCAACAAAGTAAGAGGGGTCCTCTTTCTCC
                                            ***     *                   **    

Chicken_TCONS_00076480      GGGAAATAACCAGGTCGGAGTCATTTTCCTCTCCCCCCACCCCGAGCCG-
Chicken_TCONS_00076481      GGGAAATAACCAGGTCGGAGTCATTTTCCTCTCCCCCCACCCCGAGCCG-
Pig_TCONS_00048245          GCAGTGTCGTCGGGGGAGAGGGGAGGCAGAG---CCACGGGCCAGCCAG-
Cattle_TCONS_00097357       ATATTGTCTTTGCCATTCATTATTTGCAGACTTTTTTGATGGTGGCCATT
                                  *           *                           *   

Chicken_TCONS_00076480      AGAACGAAAACAATGCGACCAAACCGTGTGGTTCACCATTGAAACCAAGG
Chicken_TCONS_00076481      AGAACGAAAACAATGCGACCAAACCGTGTGGTTCACCATTGAAACCAAGG
Pig_TCONS_00048245          CGGACCTGTGCCATCT--CGGAACAACGAGGCT--GCGTTTAGAAAGAAC
Cattle_TCONS_00097357       CTGGCCCATATGAAGTGGCACCTCATTGTAGGT--TTGATTTGCATAAAG
                                *       *     *    *   *  * *      *       *  

Chicken_TCONS_00076480      CAGGACTTTTTGTGTCTGTGCCTCCTATTGCTCTTGGTTCCACCTGCATG
Chicken_TCONS_00076481      CAGGACTTTTTGTGTCTGTGCCTCCTATTGCTCTTGGTTCCACCTGCATG
Pig_TCONS_00048245          GAGCAGTCCCTGGGTCC-TGCTACGGGACCCGCTCGGTTGTAGGTGGTTC
Cattle_TCONS_00097357       AATGTTTCTTTGGTGTGATGCTAGCATTGGGATTCCGGAGGGGAAGTCTA
                             *    *   **      ***            *  *        *  * 

Chicken_TCONS_00076480      AAACCGAGCCCTCGCTTCTGGGTGTGCACGGCAGCTCTGTTTCCCATCCA
Chicken_TCONS_00076481      AAACCGAGCCCTCGCTTCTGGGTGTGCACGGCAGCTCTGTTTCCCATCCA
Pig_TCONS_00048245          AGGGACAAAAGCAACTTACACAAGGGCGCGTGTGCTTGAGGGTGGAGGTA
Cattle_TCONS_00097357       ACGTATTTGTGTGCGGTCTATGAACACACCTTCAAGTTTTCTTTCAAACA
                            *               *         * *                *   *

Chicken_TCONS_00076480      ACATCTCTGTGGCCGCCACCGGTTGATGCTATCTTGGA----GATGAATG
Chicken_TCONS_00076481      ACATCTCTGTGGCCGCCACCGGTTGATGCTATCTTGGA----GATGAATG
Pig_TCONS_00048245          A----ACGAAGAGCGCGATGGGGT----CTGGCTTTGA----GCGTAACA
Cattle_TCONS_00097357       GATCCACAGATA-CATAAACACAGACCTCTGAAGCAAATATGGCACAAGG
                                  *      *   *          **       *    *   **  

Chicken_TCONS_00076480      GGAGCGACCTGGTGGCCATGTTGGCCAGAAACCACAACTGCCTCCAGCCA
Chicken_TCONS_00076481      GGAGCGACCTGGTGGCCATGTTGGCCAGAAACCACAACTGCCTCCAGCCA
Pig_TCONS_00048245          GGACT--CTAGGAAGGCACAGTGGACGGA--CCACCATCACCCCC--CCA
Cattle_TCONS_00097357       GTAACAGCTGTTGAATGTGAGTGGTGGGGAAACACTGGTGTCCACCACTC
                            * *    *             ***   *    ***      *  *  *  

Chicken_TCONS_00076480      ACCTGGCAGCCCTTC-TGTTGGGAGAACCTGAGATCCTCCTTCTTGTGGT
Chicken_TCONS_00076481      ACCTGGCAGCCCTTC-TGTTGGGAGAACCTGAGATCCTCCTTCTTGTGGT
Pig_TCONS_00048245          AC--GGGACCCCTG------AGGAAGACCTCAG--CCTCGTTTCTGTGAT
Cattle_TCONS_00097357       TC--AACTCCTCTGCATGTCTGAAAAGTCTTCATAACACCAAGTTGTGGG
                             *       * **        * *    **      * *     ****  

Chicken_TCONS_00076480      TGTCCATCCCATTTCCACAACCAAAACCCGTCAGAACAAAGCGCCTTTGT
Chicken_TCONS_00076481      TGTCCATCCCATTTCCACAACCAAAACCCGTCAGAACAAAGCGCCTTTGT
Pig_TCONS_00048245          CTTCCAGCCAAAATGCATAACCTGCATTTCACTGTGAGCAGCACC-----
Cattle_TCONS_00097357       -GTGGAGAAAGAAAGGACGGT-TAAAGGAAACAAAGAGTTCCACT--GAA
                              *  *          *        *     *         * *      

Chicken_TCONS_00076480      GCTTGGACATCCCTCCCACCCAGCTGCCTTGTGACTGCCC----TCGTTA
Chicken_TCONS_00076481      GCTTGGACATCCCTCCCACCCAGCTGCCTTGTGACTGCCC----TCGTTA
Pig_TCONS_00048245          ----AGACAAATC-CACACCGAAGGGCAT-GTGACAA------------A
Cattle_TCONS_00097357       TATTGTTCAAGGCCCAGGTGGATGGGCTGGGGCACCATTTAAGGTTGAAA
                                   **   * *      *   **   *  **              *

Chicken_TCONS_00076480      GATCACTTCTGTGGCTAAAATAGGACTTTACTCTTGTGAGTCATTTGCCT
Chicken_TCONS_00076481      GATCACTTCTGTGGCTAAAATAGGACTTTACTCTTGTGAGTCATTTGCCT
Pig_TCONS_00048245          AGACACGTTTG------GAAT---ATTTCAAACGTGTCAA------GGCT
Cattle_TCONS_00097357       GGAAACCTTCA----GAGACCGGAGGCTCCTAGGAACAAAGATACAAAAT
                                ** *          *        *          *          *

Chicken_TCONS_00076480      GAACCTGCCACCAGCACTGACTTACAACCTTTAATAAAAAATGATAAAGA
Chicken_TCONS_00076481      GAACCTGCCACCAGCACTGACTTACAACCTTTAATAAAAAATGATAAAGA
Pig_TCONS_00048245          GCGAACGCCA--AGGAGCGGCCCAAGAACCC--ATCCAGACTGAAGACGG
Cattle_TCONS_00097357       CTGGGTTTCTGGGGCAAGGACTAAAAGAAGGAGATGGGACAGGGAGAGGA
                                    *    * *  * *  *         **       *   * * 

Chicken_TCONS_00076480      AGCTGAGAGGGTTTCCTGGAAACATTGTCAGCCTTGAGTTGGGAGCAGAT
Chicken_TCONS_00076481      AGCTGAGAGGGTTTCCTGGAAACATTGTCAGCCTTGAGTTGGGAGCAGAT
Pig_TCONS_00048245          GGGCATCACGTGATCCTGGCT-----------------------------
Cattle_TCONS_00097357       TGCAGTGGTGAGGCGCTTTCC-TGGTGTAAGGACATTGGCGGAACCGAAG
                             *       *     **                                 

Chicken_TCONS_00076480      GCTGGCAGCGAGCAAAGTTCTTTTAAGCCATAAAGGCATTTTCCTGTTTA
Chicken_TCONS_00076481      GCTGGCAGCGAGCAAAGTTCTTTTAAGCCATAAAGGCATTTTCCTGTTTA
Pig_TCONS_00048245          --------------------------------------------------
Cattle_TCONS_00097357       CCAGAGCACCAGTGGGGCCGTGGGGAACTGCGCAGCACTGTCAAATCACT
                                                                              

Chicken_TCONS_00076480      ATGATTACCCTGAGAAATCTTGAGGCTGAATCAGGATGTTTGTGATCAGC
Chicken_TCONS_00076481      ATGATTACCCTGAGAAATCTTGAGGCTGAATCAGGATGTTTGTGATCAGC
Pig_TCONS_00048245          --------------------------------------------------
Cattle_TCONS_00097357       GGGTGTAGCTCAGTGCATCAGATGCCAGCCAAGGACTGTGTTAAATGTCA
                                                                              

Chicken_TCONS_00076480      TTCACCCTTCTGGGA-AGGCCGCACCCAGAGAAATTCTTCTCTCATTGCC
Chicken_TCONS_00076481      TTCACCCTTCTGGGA-AGGCCGCACCCAGAGAAATTCTTCTCTCATTGCC
Pig_TCONS_00048245          --------------------------------------------------
Cattle_TCONS_00097357       GTCAGTAGCAGGAAACAGGGTGGGTTCTGAGAGTTTGAAATGCAGCTGCT
                                                                              

Chicken_TCONS_00076480      TTCACCCAGTCAGAACGGGGTGGTGGTGTGGGTAACGCTGGCCCTGGAGC
Chicken_TCONS_00076481      TTCACCCAGTCAGAACGGGGTGGTGGTGTGGGTAACGCTGGCCCTGGAGC
Pig_TCONS_00048245          --------------------------------------------------
Cattle_TCONS_00097357       CTGAGTCTGCTGTGTTGGGGGAGTTTGCTCTGTCCCTTTTAACACAGACG
                                                                              

Chicken_TCONS_00076480      CATAAGCTGTTCCCAGTTGTCACC---AATTTCTTCCTGTTTGCCCTCCA
Chicken_TCONS_00076481      CATAAGCTGTTCCCAGTTGTCACC---AATTTCTTCCTGTTTGCCCTCCA
Pig_TCONS_00048245          --------------------------------------------------
Cattle_TCONS_00097357       AAAAGGGAGACCTGGATTTCCAGGGGGAAGAGCTCCACCAGGATCCTGCA
                                                                              

Chicken_TCONS_00076480      TTTGGGGCAGCTCCGGTGCCAGTCCTACCAGGCTCTGAGCAAGCCCTGGT
Chicken_TCONS_00076481      TTTGGGGCAGCTCCGGTGCCAGTCCTACCAGGCTCTGAGCAAGCCCTGGT
Pig_TCONS_00048245          --------------------------------------------------
Cattle_TCONS_00097357       ATCATGGGCTTTTAGGCTGTAGTAGACATCGAGGCTGACATACTCAGCCT
                                                                              

Chicken_TCONS_00076480      TGAGAAGAAATTCTTCTATTAGCAGTCATCCCAAGGCATAGGGTTTATCC
Chicken_TCONS_00076481      TGAGAAGAAATTCTTCTATTAGCAGTCATCCCAAGGCATAGGGTTTATCC
Pig_TCONS_00048245          --------------------------------------------------
Cattle_TCONS_00097357       TCCTCCCCCCACTCTCCATCTTTAGTCTAATCCAATCATCAGTCCCACCC
                                                                              

Chicken_TCONS_00076480      TACAAAAACTCTTCTAGACCTCCTGCTTGCAGGAATCCTTTTTGCAAGGG
Chicken_TCONS_00076481      TACAAAAACTCTTCTAGACCTCCTGCTTGCAGGAATCCTTTTTGCAAGGG
Pig_TCONS_00048245          --------------------------------------------------
Cattle_TCONS_00097357       CTCCAGAGTGACTGGCTCAGGAAGGGACATGTGACCAGTTCTGGCCAATG
                                                                              

Chicken_TCONS_00076480      AAACGTTCCCAGCGCTGGTTGTTCCAGTGCTCATGGAAGCCTCCTTGGTA
Chicken_TCONS_00076481      AAACGTTCCCAGCGCTGGTTGTTCCAGTGCTCATGGAAGCCTCCTTGGTA
Pig_TCONS_00048245          --------------------------------------------------
Cattle_TCONS_00097357       AACTGGA--AGACAGTGACAGCCAGGGGCCTTCTGGGAGAATCTCCTGAC
                                                                              

Chicken_TCONS_00076480      CCCAGTGCAAATCTTCTTCCCTATTGCTCCTCCACGTCAGCGTTCTCCCT
Chicken_TCONS_00076481      CCCAGTGCAAATCTTCTTCCCTATTGCTCCTCCACGTCAGCGTTCTCCCT
Pig_TCONS_00048245          --------------------------------------------------
Cattle_TCONS_00097357       TTCCAGGAGAGCACCATGGGAGAGATGGTCTCTCTTCTTCCGTAATGCCT
                                                                              

Chicken_TCONS_00076480      CTTTGTGGGGCAGCACTTTGCAGATAAGCTCCAGAGACGTTTCACCATCA
Chicken_TCONS_00076481      CTTTGTGGGGCAGCACTTTGCAGATAAGCTCCAGAGACGTTTCACCATCA
Pig_TCONS_00048245          --------------------------------------------------
Cattle_TCONS_00097357       GGAACCACGGCCGCCATCTTGTAACCAGCATGAGGACAAAGCCAACGTCA
                                                                              

Chicken_TCONS_00076480      CCCACCTTTCCATCAGGCCACTTGCTCTGCCCTCACCCATGGGTACCATT
Chicken_TCONS_00076481      CCCACCTTTCCATCAGGCCACTTGCTCTGCCCTCACCCATGGGTACCATT
Pig_TCONS_00048245          --------------------------------------------------
Cattle_TCONS_00097357       TGGTGGGCAAGACAAGGTGACAGGAAGGACCTAGCTCCTTGAGGACACCT
                                                                              

Chicken_TCONS_00076480      GCTCTCCCATGGCAGCAGTGCCTTGCATCACTTCACCACCTGCTGCAATC
Chicken_TCONS_00076481      GCTCTCCCATGGCAGCAGTGCCTTGCATCACTTCACCACCTGCTGCAATC
Pig_TCONS_00048245          --------------------------------------------------
Cattle_TCONS_00097357       CTGGGCCATGGACCAGCCAAGCCTGAAGCCTCCCTGTAACTTCCTGTTAT
                                                                              

Chicken_TCONS_00076480      CCTCTTGCTGGTGCTACCGCAGCGGCGAGCACTGAGACCTATCGCAGCAT
Chicken_TCONS_00076481      CCTCTTGCTGGTGCTACCGCAGCGGCGAGCACTGAGACCTATCGCAGCAT
Pig_TCONS_00048245          --------------------------------------------------
Cattle_TCONS_00097357       GTGACATCATACATATCCTTATTCTGGAATTCTGTCAACTTCCATGCAAC
                                                                              

Chicken_TCONS_00076480      CACTGCTTGTCCCCACAAAACCAGAGGGGAACCAAAGCATCTTACTCACT
Chicken_TCONS_00076481      CACTGCTTGTCCCCACAAAACCAGAGGGGAACCAAAGCATCTTACTCACT
Pig_TCONS_00048245          --------------------------------------------------
Cattle_TCONS_00097357       TTCCATGCCTGTTCCTGATACAAGACCAGGAAGCTGAAGCTGTGCTGGTG
                                                                              

Chicken_TCONS_00076480      GGCATCGGAGCAGTGCACCCCATCACCTCCCTCCTGTTGGGCAGCGGTTT
Chicken_TCONS_00076481      GGCATCGGAGCAGTGCACCCCATCACCTCCCTCCTGTTGGGCAGCGGTTT
Pig_TCONS_00048245          --------------------------------------------------
Cattle_TCONS_00097357       TGCAT------GGTGCTTTTGCCCGAGTCAGGGAAGCCGTATCTTCCCCA
                                                                              

Chicken_TCONS_00076480      GGGAGAGGAGGAAGAAGTGGCTGTGCTCATTCTGGGGCAGAGAGCTTGTT
Chicken_TCONS_00076481      GGGAGAGGAGGAAGAAGTGGCTGTGCTCATTCTGGGGCAGAGAGCTTGTT
Pig_TCONS_00048245          --------------------------------------------------
Cattle_TCONS_00097357       GCCTGTGGAGTGGGCTACAGTTGGCTTTCAACCCAAACTGGCCCCCTACT
                                                                              

Chicken_TCONS_00076480      CCTGGTGTCATCCTCCACCATTGTGGGTTACCTGCAATGCTTTGGTTTCG
Chicken_TCONS_00076481      CCTGGTGTCATCCTCCACCATTGTGGGTTACCTGCAATGCTTTGGTTTCG
Pig_TCONS_00048245          --------------------------------------------------
Cattle_TCONS_00097357       CCAGGAACCCCCACACAGCAGACAGCCCACACAGCGGTCACAGAGAACAT
                                                                              

Chicken_TCONS_00076480      GGTTTTGGAGAGCCAAAGCCTGGAAGGAGCCTTTTTTGCAAGATAAGGAT
Chicken_TCONS_00076481      GGTTTTGGAGAGCCAAAGCCTGGAAGGAGCCTTTTTTGCAAGATAAGGAT
Pig_TCONS_00048245          --------------------------------------------------
Cattle_TCONS_00097357       CTGGCAAAGTCCCCAGGTCCCCCTGCCAGACTGGTACACCTGCAGAGACC
                                                                              

Chicken_TCONS_00076480      GAAGGTGGCACTCAGAGAGTTGTTATCTGTGTGGCTCAGGGCTATGCTGG
Chicken_TCONS_00076481      GAAGGTGGCACTCAGAGAGTTGTTATCTGTGTGGCTCAGGGCTATGCTGG
Pig_TCONS_00048245          --------------------------------------------------
Cattle_TCONS_00097357       GAGAGCTCCCTCCCTCCATTCCAGATAATGCTGGCCTCAGAGAAGTTCAG
                                                                              

Chicken_TCONS_00076480      TGACGAAGCAGCTCTGAAAGCTGCAGCAGGAGCACGGGTAGGGCCTAATT
Chicken_TCONS_00076481      TGACGAAGCAGCTCTGAAAGCTGCAGCAGGAGCACGGGTAGGGCCTAATT
Pig_TCONS_00048245          --------------------------------------------------
Cattle_TCONS_00097357       GTGGGGGCGGGGGTGCCAAGGGCTGAATGCAACCCCCCTCCACCCCAGCT
                                                                              

Chicken_TCONS_00076480      CGTTCCACGTTCTGTCCAAGACTGGAGTTCAAAATACAATGAGAGAACAC
Chicken_TCONS_00076481      CGTTCCACGTTCTGTCCAAGACTGGAGTTCAAAATACAATGAGAGAACAC
Pig_TCONS_00048245          --------------------------------------------------
Cattle_TCONS_00097357       CAGTCCGCCCTTCATGTGTGCTTTGTTTTGAACAATTCACATTTCCTCGA
                                                                              

Chicken_TCONS_00076480      ATCTGTGAATTTTTCTGCTATTCACGAATGTGGTGCTCAGAGCTCATCCT
Chicken_TCONS_00076481      ATCTGTGAATTTTTCTGCTATTCACGAA-GGGGCCGTCAGAAAAGGACGC
Pig_TCONS_00048245          --------------------------------------------------
Cattle_TCONS_00097357       GTCTTACAAAGTGCTATTTCCGTGCAACTTCGAGCCCCACCCCACTTCCT
                                                                              

Chicken_TCONS_00076480      CAGCTTGGGGCATCCTTCCCCAAGCACAGAGCTGTACCCTTGGCCACTGT
Chicken_TCONS_00076481      GAGAGAAATGAAATCTGT--TATTCTGGTGACTGCATCGCC--CTACGAG
Pig_TCONS_00048245          --------------------------------------------------
Cattle_TCONS_00097357       TTCCAACCAGAGTGACCCCTGCATAGCTCTAATGGAAACCCTGGAGCCGA
                                                                              

Chicken_TCONS_00076480      GCCTCCAGGGCAGCAGTTCCGAGAGGGACCATGCAGCAGCCTGCAATTGA
Chicken_TCONS_00076481      GGGTGATGGGCAAAGGGAAACCCAGGGACCGCTCCTCTGCTCACCAATAC
Pig_TCONS_00048245          --------------------------------------------------
Cattle_TCONS_00097357       CGAGGCTGGGGCCTGAGCACCTCCGACCATGCTCCCCCTCGCGTCTACCC
                                                                              

Chicken_TCONS_00076480      AGGATTT--TAGCTTGACTTCACTCCGGGGAGTAAAATGTTTTGCTGATT
Chicken_TCONS_00076481      CGAATCCCCTATCTCAGTTCCAATAAGTGGGAACACATCCTCCCCTGCAC
Pig_TCONS_00048245          --------------------------------------------------
Cattle_TCONS_00097357       AACCCGGCCCGGGGCCGCTGCCCGCTCTCGGCTCAGCTGTGGACCTGAC-
                                                                              

Chicken_TCONS_00076480      GGAGAGAATGGAATAGCGAGGGAAGAAAATTGGTGCTAAATTCTGAGCAC
Chicken_TCONS_00076481      GCTGGGAGCAGCACAACCA--------ACCTGCAGTTAAACATTGA----
Pig_TCONS_00048245          --------------------------------------------------
Cattle_TCONS_00097357       --------------------------------------------------
                                                                              

Chicken_TCONS_00076480      TCCTGCTCAAACCCCTTTGGGGGGGGAGGACATGGGAAGGAACCGGGAGC
Chicken_TCONS_00076481      -------CGAGTTGCCTCCGCAGTGGATTTC-CAGGAATCTATTGAGATA
Pig_TCONS_00048245          --------------------------------------------------
Cattle_TCONS_00097357       --------------------------------------------------
                                                                              

Chicken_TCONS_00076480      AGA-CATTCCAGGAATTCTGACTTATAACCAATAGCAGTGGTAGAGAAGC
Chicken_TCONS_00076481      AGGTCATCCTTCTGGATGTGCTATGGGGCTGATTTAAGTACCC-----AC
Pig_TCONS_00048245          --------------------------------------------------
Cattle_TCONS_00097357       --------------------------------------------------
                                                                              

Chicken_TCONS_00076480      AGGCAGAGGTGCTGCCTCTGACCTGAAAGTACTGCTCGGAGGTGGACATC
Chicken_TCONS_00076481      TGGGAAAGGTTCTATTTCAGCCTTC----TGTTGCCATTAATGGGTCATC
Pig_TCONS_00048245          --------------------------------------------------
Cattle_TCONS_00097357       --------------------------------------------------
                                                                              

Chicken_TCONS_00076480      TGCTATGCAGCTCTGAAGTGGAAGGTCCTCGGTGTTCAGGCTGCTCTCCT
Chicken_TCONS_00076481      -ACAACATATTCCTATTGTGCACA--------TGGGCTGGTAGCCCCAGC
Pig_TCONS_00048245          --------------------------------------------------
Cattle_TCONS_00097357       --------------------------------------------------
                                                                              

Chicken_TCONS_00076480      TCACGTGTCACCTCCTGACACTGGGAGATATCCCAAG-GCTGAAAAGGAA
Chicken_TCONS_00076481      TGGGGGGCTGTGT---GGCACTGAG---TGTGCCATGTGAAGTGCTGCCC
Pig_TCONS_00048245          --------------------------------------------------
Cattle_TCONS_00097357       --------------------------------------------------
                                                                              

Chicken_TCONS_00076480      AGTGAAAGCCCTCTGCCATGCCCGTTTCCCCATAGCAATGCTTGTTCACC
Chicken_TCONS_00076481      AGTGGGATTGCCTTCCCATTGATTCCTCTCCTTTA-ATTGCTCCTTGTGC
Pig_TCONS_00048245          --------------------------------------------------
Cattle_TCONS_00097357       --------------------------------------------------
                                                                              

Chicken_TCONS_00076480      TGGAGAGCTTGCACAGAGCAGTGGACTGGGAAGGTAACCTCATCTCCAGG
Chicken_TCONS_00076481      TCGCAG---TGCA---AGCCATGGAAACAGCTCTTAATC-CACCTCCTGC
Pig_TCONS_00048245          --------------------------------------------------
Cattle_TCONS_00097357       --------------------------------------------------
                                                                              

Chicken_TCONS_00076480      CAGTGCAGGGATGCGAATACCCCTCTGTGCCCCCCCCCGTGCTGCTGCAC
Chicken_TCONS_00076481      CAATTCCTTAATACCTGTGCTT-----TATTCCTTCCCAT--CGGTGATT
Pig_TCONS_00048245          --------------------------------------------------
Cattle_TCONS_00097357       --------------------------------------------------
                                                                              

Chicken_TCONS_00076480      GGCCCTCCTGCTCCCCATGCACGGGTCTGGCCCCATCCCAGCTGCTGGAG
Chicken_TCONS_00076481      GGATCAGCAGCTCTTTGGAAGTCGAAGTGGCACAAGTGCT-TTGCTTTGG
Pig_TCONS_00048245          --------------------------------------------------
Cattle_TCONS_00097357       --------------------------------------------------
                                                                              

Chicken_TCONS_00076480      GTCTCCTGAGGATGTGGGATTTGCCCAGAAGCACAAGAAGACATTCATAC
Chicken_TCONS_00076481      TCTCTCTCACACTCAAGCAGATTGTCAGCACCTT-----GCTGGCTGGGC
Pig_TCONS_00048245          --------------------------------------------------
Cattle_TCONS_00097357       --------------------------------------------------
                                                                              

Chicken_TCONS_00076480      AGCTACTGGGAGGGGGGTTGTGAAAGCCCAGCACGTTTTTTTTCCCTCTA
Chicken_TCONS_00076481      AATTGCTCGCAGCAGG-TTGCTCCTGCT--GTGTGTGCTCCTCTTCTGTA
Pig_TCONS_00048245          --------------------------------------------------
Cattle_TCONS_00097357       --------------------------------------------------
                                                                              

Chicken_TCONS_00076480      ACAAATGACCTTTGTCTTTCCTTTTATTTTCATTTTCAGGCTCTGGCTTT
Chicken_TCONS_00076481      AAGAA--------GTCCCCCCCCC----CCCAACTCCAGG---TAGTGCA
Pig_TCONS_00048245          --------------------------------------------------
Cattle_TCONS_00097357       --------------------------------------------------
                                                                              

Chicken_TCONS_00076480      CCAGCGGTCAAGCGGTTT--AAGAATCTTGGCAGGATGAAAAAAAAAGCA
Chicken_TCONS_00076481      GCAGCAAAGTGACAGCCTGAAAGGACCACAGCACTGTGCTTTGGAAATGG
Pig_TCONS_00048245          --------------------------------------------------
Cattle_TCONS_00097357       --------------------------------------------------
                                                                              

Chicken_TCONS_00076480      GGATTCATCCCCCTAATTGCTCTGTCTCTCTGGCCACCACGTCATC--CT
Chicken_TCONS_00076481      AGAAGTGCT------GTTGCTCTG-CTGCTTGGCATGCAGATTGTTGGCT
Pig_TCONS_00048245          --------------------------------------------------
Cattle_TCONS_00097357       --------------------------------------------------
                                                                              

Chicken_TCONS_00076480      GCTTCGGCCCAAGGTCAGTAACTTTCCTAAATCATCATATCCCAGAATGC
Chicken_TCONS_00076481      CCATTGGCAGCAGGGATGTGGTGCTCAGAGCTCATC----CTCAGCTTGG
Pig_TCONS_00048245          --------------------------------------------------
Cattle_TCONS_00097357       --------------------------------------------------
                                                                              

Chicken_TCONS_00076480      CACGGAGGACGCATGGAACTCATGCTGAAACGCACAGCCTTTGCACGAAC
Chicken_TCONS_00076481      --------------GGCATCCTTCCCCAAGCACAGAGC---TGTACCCTT
Pig_TCONS_00048245          --------------------------------------------------
Cattle_TCONS_00097357       --------------------------------------------------
                                                                              

Chicken_TCONS_00076480      ACCCATCGCCTCCTCGGCTTTGCCTCTCCACTCGAGAGTCCGT-GCAGTT
Chicken_TCONS_00076481      GGCCACTGTGCCTCCAGGGCAGCAGTTCCGAGAGGGACCATGCAGCAGCC
Pig_TCONS_00048245          --------------------------------------------------
Cattle_TCONS_00097357       --------------------------------------------------
                                                                              

Chicken_TCONS_00076480      CTTGTTTTGCAGAAAAAGGAAGAACAGCGCTGATGTAATGACAGGATTCT
Chicken_TCONS_00076481      TGCAATTGAAGGATTTTAGCTTGACTTCACTCCGGGGAGTAAAATGTTTT
Pig_TCONS_00048245          --------------------------------------------------
Cattle_TCONS_00097357       --------------------------------------------------
                                                                              

Chicken_TCONS_00076480      GGGAGCTGGAGATT-TATGGGGGAAAAGTAAGCAAATAGCTAGCAGCTCT
Chicken_TCONS_00076481      GCTGATTGGAGAGAATGGAATAGCGAGGGAAGAAAATTGGTGCTAAATTC
Pig_TCONS_00048245          --------------------------------------------------
Cattle_TCONS_00097357       --------------------------------------------------
                                                                              

Chicken_TCONS_00076480      TGA-TAAAGTGGTGAGAAAGCACCTGCGGTGAGCTGCTATTGCTTTGCCT
Chicken_TCONS_00076481      TGAGCACTCCTGCTCAAACCCCTTTGGGGGGGGAGGACATGGGAAGGAAC
Pig_TCONS_00048245          --------------------------------------------------
Cattle_TCONS_00097357       --------------------------------------------------
                                                                              

Chicken_TCONS_00076480      CTTGAGTACGGCTGATTGCATGGGGTCATACCCACCCGGGGCAAGGAGCA
Chicken_TCONS_00076481      CGGGAGCA-GAC--ATTCCAGGA----ATTCTGACTTATAACCAATAGCA
Pig_TCONS_00048245          --------------------------------------------------
Cattle_TCONS_00097357       --------------------------------------------------
                                                                              

Chicken_TCONS_00076480      ACCCTAAGCCCCCAGCAGCTAGATGTGCTGCTCTTAAT-TAACCCTGCTT
Chicken_TCONS_00076481      GTGGTAGAGA---AGCAGGCAGAGGTGCTGCCTCTGACCTGAAAGTACT-
Pig_TCONS_00048245          --------------------------------------------------
Cattle_TCONS_00097357       --------------------------------------------------
                                                                              

Chicken_TCONS_00076480      AATTACCAGGTGGGAACACATCCTCCC-CTGCACGCTGGGAGCAGCACAA
Chicken_TCONS_00076481      -GCTCGGAGGTGGACATCTGCTATGCAGCTCTGAAGTGGAAGGTCCTCGG
Pig_TCONS_00048245          --------------------------------------------------
Cattle_TCONS_00097357       --------------------------------------------------
                                                                              

Chicken_TCONS_00076480      CCAACCTGCAGTTAAACATTGACGAGTTGCCTCC--GCAGTGG---ATTT
Chicken_TCONS_00076481      TGTTCAGGCTGCTCT-CCTTCACGTGTCACCTCCTGACACTGGGAGATAT
Pig_TCONS_00048245          --------------------------------------------------
Cattle_TCONS_00097357       --------------------------------------------------
                                                                              

Chicken_TCONS_00076480      CCAGGAATCTATTGAGATAAGGTCATCCTTCTGG-ATGTGCTATGGGGCT
Chicken_TCONS_00076481      CCCAAGGCTGAAAAGGAAAGTGAAAGCCCTCTGCCATGCCCGTTTCCCCA
Pig_TCONS_00048245          --------------------------------------------------
Cattle_TCONS_00097357       --------------------------------------------------
                                                                              

Chicken_TCONS_00076480      GATTTAAG--TACCCACTGGGAAAGGTTCTATTTCAGCCTTCTGTTGCCA
Chicken_TCONS_00076481      TAGCAATGCTTGTTCACCTGGAGAGCTTGCACAG-AGCAGTGGACTGGGA
Pig_TCONS_00048245          --------------------------------------------------
Cattle_TCONS_00097357       --------------------------------------------------
                                                                              

Chicken_TCONS_00076480      TTAATGGGTCATCACAACATATTCCTATTGTGCACATGGGCTG--GTAGC
Chicken_TCONS_00076481      AGGTAACCTCATCTCCAGGCAGTGCAGGGATGCGAATACCCCTCTGTGCC
Pig_TCONS_00048245          --------------------------------------------------
Cattle_TCONS_00097357       --------------------------------------------------
                                                                              

Chicken_TCONS_00076480      CCCAGCTGGGGGGCTGTGTGGCACTGAGTGTGCCATGTGAAGTGCTGCCC
Chicken_TCONS_00076481      CCCCCCCGTGCTGCTGCACGGCCCTCC-TGCTCCCCATGCA-------CG
Pig_TCONS_00048245          --------------------------------------------------
Cattle_TCONS_00097357       --------------------------------------------------
                                                                              

Chicken_TCONS_00076480      AGTGGGATTGCCTTCCCATTGATTCCTCTCCTTTAATTGCTCCTTGTGCT
Chicken_TCONS_00076481      GGTCTGGCCCCATCCCAGCTGCTGGAGGTCTCCTGA--GGATGTGGGATT
Pig_TCONS_00048245          --------------------------------------------------
Cattle_TCONS_00097357       --------------------------------------------------
                                                                              

Chicken_TCONS_00076480      CGCAGTGCAAGCCATGGAAACAGCTCTTAATCCACCTCCTGCCAATTCCT
Chicken_TCONS_00076481      TGCCCAGAAGCACAAGAAGACATTCATACAGCTACTGGGAGGGGGGTTGT
Pig_TCONS_00048245          --------------------------------------------------
Cattle_TCONS_00097357       --------------------------------------------------
                                                                              

Chicken_TCONS_00076480      TAATACCTGTGCTTTATTCCTTCCCATCGGTGATTGGATCAGCAGCTCTT
Chicken_TCONS_00076481      GAAAGCCCAGCACGTTTTTTTTCCCTCTAACAAATGA---------CCTT
Pig_TCONS_00048245          --------------------------------------------------
Cattle_TCONS_00097357       --------------------------------------------------
                                                                              

Chicken_TCONS_00076480      TGGAAGTCGAAGTGGCACAAGTGCTTTGCTTTGGTCTCTCTCACAGGTAA
Chicken_TCONS_00076481      TGTCTTTCCTTTTATTTTCATTTTCAGGCTCTGG-CTTTCCAGCGGTCAA
Pig_TCONS_00048245          --------------------------------------------------
Cattle_TCONS_00097357       --------------------------------------------------
                                                                              

Chicken_TCONS_00076480      GCA--TGGAATGCTGGGTCAAGAATATTGGATGTCCCCCATGCTTCCCCA
Chicken_TCONS_00076481      GCGGTTTAAGAATCTTGGCAGGATGAAAAAAAAAGCAGGATTCATCCCCC
Pig_TCONS_00048245          --------------------------------------------------
Cattle_TCONS_00097357       --------------------------------------------------
                                                                              

Chicken_TCONS_00076480      CACCACCTCTGTCTCTCTGTCTCAGCAGAGCATTTTTCT---GTTCAT--
Chicken_TCONS_00076481      TAATTGCTCTGTCTCTCTGGC-CACCACGTCATCCTGCTTCGGCCCAAGG
Pig_TCONS_00048245          --------------------------------------------------
Cattle_TCONS_00097357       --------------------------------------------------
                                                                              

Chicken_TCONS_00076480      TTGTTGAGTTTCAGCCTGGGAGATTTTCCCCATTGGTACCGATGTTTTTC
Chicken_TCONS_00076481      TCAGTAACTTTCCTAAATCATCATATCCCAGAATGCCACGGAGGACGCAT
Pig_TCONS_00048245          --------------------------------------------------
Cattle_TCONS_00097357       --------------------------------------------------
                                                                              

Chicken_TCONS_00076480      TTCTTGCGACTTGAAGTGCAT---TTGAGAATTCATTTCTGAAACTTCCC
Chicken_TCONS_00076481      GGAACTCATGCTGAAACGCACAGCCTTTGCACGAACACCCATCGCCTCCT
Pig_TCONS_00048245          --------------------------------------------------
Cattle_TCONS_00097357       --------------------------------------------------
                                                                              

Chicken_TCONS_00076480      TGCTGCTAATTTTACACCAGGGGG-CCGT-CAGAAAAGGACGCG-AGAGA
Chicken_TCONS_00076481      CGGCTTTGCCTCTCCACTCGAGAGTCCGTGCAGTTCTTGTTTTGCAGAAA
Pig_TCONS_00048245          --------------------------------------------------
Cattle_TCONS_00097357       --------------------------------------------------
                                                                              

Chicken_TCONS_00076480      AATGAAATCTGTTATTCTGGTGACTGCATCGCCCTACGAGG-GGTGATGG
Chicken_TCONS_00076481      AAGGAAGAACAGCGCTGATGTAATGACAGGATTCTGGGAGCTGGAGATTT
Pig_TCONS_00048245          --------------------------------------------------
Cattle_TCONS_00097357       --------------------------------------------------
                                                                              

Chicken_TCONS_00076480      GCAAAGGGAAACCCAGGGACCGCTCCTCTGCTCACCAATACCGAATCCCC
Chicken_TCONS_00076481      ATGGGGGAAA----------------------------------------
Pig_TCONS_00048245          --------------------------------------------------
Cattle_TCONS_00097357       --------------------------------------------------
                                                                              

Chicken_TCONS_00076480      TATCTCAGTTCCAATAA
Chicken_TCONS_00076481      -----------------
Pig_TCONS_00048245          -----------------
Cattle_TCONS_00097357       -----------------
                                             
