# Supplementary material for: Genome-wide identification of tissue-specific long non-coding RNA in three farm animal species
Source: BMC Genomics. 2018 Sep 18;19:684. doi: 10.1186/s12864-018-5037-7 (PMC6145346; doi:10.1186/s12864-018-5037-7)
Supplement: Supplementary file 21 — Multiple Sequence Alignments for Conserved LncRNAs. A multiple sequence alignment file generated by ClustalW is included for each of the 39 groups of lncRNAs associated with orthologous genes across all five species. (ZIP 445 kb) [file 12864_2018_5037_MOESM21_ESM.zip › Group_35_Seqs.fa.align.out]

CLUSTAL 2.1 multiple sequence alignment


Pig_TCONS_00085658          --------------------------------------------------
Pig_TCONS_00085659          --------------------------------------------------
Cattle_TCONS_00047946       --------------------------------------------------
Chicken_TCONS_00113799      GCAGGTTTAAAACTGAGTCTCCAGAGCTTCTATGCCTTGCCTCGTACTTC
Chicken_TCONS_00113798      --------------------------------------------------
Chicken_TCONS_00113800      --------------------------------------------------
                                                                              

Pig_TCONS_00085658          --------------------------------------------------
Pig_TCONS_00085659          --------------------------------------------------
Cattle_TCONS_00047946       --------------------------------------------------
Chicken_TCONS_00113799      CTTTTCTCTGTCCTATACAGCAGCACACCTGAGTCACTGTTGAGACTGGA
Chicken_TCONS_00113798      --------------------CAGCACACCTGAGTCACTGTTGAGACTGGA
Chicken_TCONS_00113800      --------------------------------------------------
                                                                              

Pig_TCONS_00085658          --------------------------------------------------
Pig_TCONS_00085659          --------------------------------------------------
Cattle_TCONS_00047946       --------------------------------------------------
Chicken_TCONS_00113799      AATCCTCAGTGCTCTGTCCAGATGTGAACTGAAGCCATGCCAAGGTTATG
Chicken_TCONS_00113798      AATCCTCAGTGCTCTGTCCAGATGTGAACTGAAGCCATGCCAAGGTTATG
Chicken_TCONS_00113800      --------------------------------------------------
                                                                              

Pig_TCONS_00085658          --------------------------------------------------
Pig_TCONS_00085659          --------------------------------------------------
Cattle_TCONS_00047946       --------------------------------------------------
Chicken_TCONS_00113799      ACAGCAGCACAAAGCAGCTCTCCCAGCTGGCAAAGGAGTGGGATGAAAGT
Chicken_TCONS_00113798      ACAGCAGCACAAAGCAGCTCTCCCAGCTGGCAAAGGAGTGGGATGAAAGT
Chicken_TCONS_00113800      --------------------------------------------------
                                                                              

Pig_TCONS_00085658          --------------------------------------------------
Pig_TCONS_00085659          --------------------------------------------------
Cattle_TCONS_00047946       --------------------------------------------------
Chicken_TCONS_00113799      CTCTGCAGAGGTGGGGAAATACCTCTTTCAAGAGTAGTTGGGAAGGCACA
Chicken_TCONS_00113798      CTCTGCAGAGGTGGGGAAATACCTCTTTCAAGAGTAGTTGGGAAGGCACA
Chicken_TCONS_00113800      --------------------------------------------------
                                                                              

Pig_TCONS_00085658          --------------------------------------------------
Pig_TCONS_00085659          --------------------------------------------------
Cattle_TCONS_00047946       --------------------------------------------------
Chicken_TCONS_00113799      GCTTGCAGTTTCCATCACTCGACCTTTCTGCTGGCCTCTGCTGCTTGCCT
Chicken_TCONS_00113798      GCTTGCAGTTTCCATCACTCGACCTTTCTGCTGGCCTCTGCTGCTTGCCT
Chicken_TCONS_00113800      --------------------------------------------------
                                                                              

Pig_TCONS_00085658          --------------------------------------------------
Pig_TCONS_00085659          --------------------------------------------------
Cattle_TCONS_00047946       --------------------------------------------------
Chicken_TCONS_00113799      AGTAGCAGCAGCTTTGTCAGAAAAAGAAATTAAAATCAGATGCACTTTGA
Chicken_TCONS_00113798      AGTAGCAGCAGCTTTGTCAGAAAAAGAAATTAAAATCAGATGCACTTTGA
Chicken_TCONS_00113800      --------------------------------------------------
                                                                              

Pig_TCONS_00085658          --------------------------------------------------
Pig_TCONS_00085659          --------------------------------------------------
Cattle_TCONS_00047946       --------------------------------------------------
Chicken_TCONS_00113799      AGTGTTGAAACCAACCCCTCAAGAGGACGGACCTCTCTGTTGTGCCACTC
Chicken_TCONS_00113798      AGTGTTGAAACCAACCCCTCAAGAGGACGGACCTCTCTGTTGTGCCACTC
Chicken_TCONS_00113800      --------------------------------------------------
                                                                              

Pig_TCONS_00085658          --------------------------------------------------
Pig_TCONS_00085659          --------------------------------------------------
Cattle_TCONS_00047946       --------------------------------------------------
Chicken_TCONS_00113799      AGATCATCACAAACCTTGCAGCGAAGAGATCCATTTAAAGACAGAAATCC
Chicken_TCONS_00113798      AGATCATCACAAACCTTGCAGCGAAGAGATCCATTTAAAGACAGAAATCC
Chicken_TCONS_00113800      --------------------------------------------------
                                                                              

Pig_TCONS_00085658          --------------------------TTGCTCCTCGCGGTCGTACTACTC
Pig_TCONS_00085659          --------------------------TTGCTCCTCGCGGTCGTACTACTC
Cattle_TCONS_00047946       --------------------------TTGCTCCTCGCGGTCGTATTGCTC
Chicken_TCONS_00113799      CAGAAACCTATGATTTATGTTCAGCTCAGTTTGTCACACTGGAGAAAATC
Chicken_TCONS_00113798      CAGAAACCTATGATTTATGTTCAGCTCAGTTTGTCACACTGGAGAAAATC
Chicken_TCONS_00113800      --------------------------GTGCTGGTCGCTGTGGTGCTGCTT
                                                        * *  ** *  * *      * 

Pig_TCONS_00085658          TCA--TGGGGATATGTCATCTATGCATCAACTGTAGCTGCGCGGCGACAG
Pig_TCONS_00085659          TCA--TGGGGATATGTCATCTATGCATCAACTGTAGCTGCGCGGCGACAG
Cattle_TCONS_00047946       TCC--TGGGGATACGTCATCTATGCATCAACTGTAGCTGCACGACGACAA
Chicken_TCONS_00113799      TTCACTGTGAATCTTCTGCCCAGAAGTTATGCATTGCTATGAGGCCGAAG
Chicken_TCONS_00113798      TTCACTGTGAATCTTCTGCCCAGAAGTTATGCATTGCTATGAGGCCGAAG
Chicken_TCONS_00113800      TCC--TGGTTCTCCGTCCTGTACGGGGCGCGGGAGGCAGCACGGCGGCAG
                            *    **    *         *             **     * *   * 

Pig_TCONS_00085658          CTA-AAGAAGGAACACCCAGACAAAATGTTCGG------GACGAATGAAC
Pig_TCONS_00085659          CTA-AAGAAGGAACACCCAGACAAAATGTTCGG------GACGAATGAAC
Cattle_TCONS_00047946       CTA-AGCAAGGAATACCCAGACAAAATCTTCGG------GATGAACGAAA
Chicken_TCONS_00113799      CCATAAGGGTCATTGTCCAGGACTAGCCTCCTGACAAGTGATTTAAGAAG
Chicken_TCONS_00113798      CCATAAGGGTCATTGTCCAGGACTAGCCTCCTGACAAGTGATTTAAGAAG
Chicken_TCONS_00113800      CTGCA-----GAGCGAGCAGGCGGTGCCTCGGC-----TGCCCTAGGCGG
                            *   *      *     ***        *          *    * *   

Pig_TCONS_00085658          ATTTGTAACGCCTC-TGAATTTAATTCTATGTATATACAGT-TCTTTACC
Pig_TCONS_00085659          ATTTGTAACGCCTC-TGAATTTAATTCTATGTATATACAGT-TCTTTACC
Cattle_TCONS_00047946       ATTTGTAATTCCTC-TGGATTTGACTTCATGCATATACAGT-TCTTTACC
Chicken_TCONS_00113799      ACCTTTAGTAGATAGCTAGTCTTCTAATATGACAACATAATCTCACTGTT
Chicken_TCONS_00113798      ACCTTTAGTAGATAGCTAGTCTTCTAATATGACAACATAATCTCACTGTT
Chicken_TCONS_00113800      AGGCGGAGAGGCCGAAGGACGGCGGCGTGGTCTCCGAGGGAGCCGTCG--
                            *     *                             *      *      

Pig_TCONS_00085658          TC------ATGCTTATCG-GACTCG--------TCTT---------GATT
Pig_TCONS_00085659          TC------ATGCTTATCG-GACTCG--------TCTT---------GATT
Cattle_TCONS_00047946       TCTGTCTGGTACATGTCTCGATTTGAAGTAAAATCTTTAATACAATGATT
Chicken_TCONS_00113799      TCATCATTAGCAGTGTTAAAAATTCAGT-----TCCTGTGCAGTTTCGGT
Chicken_TCONS_00113798      TCATCATTAGCAGTGTTAAAAATTCAGT-----TCCTGTGCAGTTTCGGT
Chicken_TCONS_00113800      --------GAGGACGGGAGAAGTTG---------CTTGGCCAACTGGGCG
                                                * *           * *             

Pig_TCONS_00085658          CACAAT--------------------------------------------
Pig_TCONS_00085659          CACAAT--------------------------------------------
Cattle_TCONS_00047946       CCAAATTCTGGAGGCGAGTGGGCGGGCGCTGGCGCCCGGCTGAAAGATGG
Chicken_TCONS_00113799      GACTGTTGTCTCTTTTCTTCATAAGCTGAAATCCCCTCTCTAAAGGAGCA
Chicken_TCONS_00113798      GACTGTTGTCTCTTTTCTTCATAAGCTGAAATCCCCTCTCTAAAGGAGCA
Chicken_TCONS_00113800      AATAAAGGCT---------------------------------AAGCTGT
                                                                              

Pig_TCONS_00085658          -------C--CCGGCAGCCACCGCCCCGGAGGATACTACAAGGCCTGTAG
Pig_TCONS_00085659          -------CGCCCGGCAGCCACCGCCCCGGAGGATACTACAAGGCCTGTAG
Cattle_TCONS_00047946       CTGCCGCCGCCCGGCAGCCACCGCCCCGGAGGTTACTGTAGGGCCTGCGG
Chicken_TCONS_00113799      CATGCAAACCCCTTAAGCTTGCATCCAAGGTGTTGCAGGAAGGGCCCAGA
Chicken_TCONS_00113798      CATGCAAACCCCTTAAGCTTGCATCCAAGGTGTTGCAGGAAGGGCCCAGA
Chicken_TCONS_00113800      CTTTAAGAAAAAAAAAACGACAAACTTAAAAAAAAAAGGGCGGCGCCATA
                                           * *      *                **       

Pig_TCONS_00085658          CTTCCGCCCG-----TGCCCGTGGACCG-----CCGCCGCCTCCTTACCA
Pig_TCONS_00085659          CTTCCGCCCG-----TGCCCGTGGACCG-----CCGCCGCCTCCTTACCA
Cattle_TCONS_00047946       CTTCCGCCCG-----TGCTCGCGGACCA-----CCGCCACCGCCTTACCA
Chicken_TCONS_00113799      CCCACGCTTAGCATCCAGCTGGGAGCAG-----TCAGCTCTCCTTACCCA
Chicken_TCONS_00113798      CCCACGCTTAGCATCCAGCTGGGAGCAG-----TCAGCTCTCCTTACCCA
Chicken_TCONS_00113800      CTGCCGTGCGGAAGTGGCGGGCGCGCGGTGTCTCGGCCGGCTGTCCGCCA
                            *   **              * *  *           *         ***

Pig_TCONS_00085658          TGAAGCC--AGTGAGTCGCCGCA-----CCCTAGACCGGATTTATTCAGC
Pig_TCONS_00085659          TGAAGCC-------------------------------------------
Cattle_TCONS_00047946       TGAAGCC--AGTGAGTCGCCGCA-----CCCTAGACCGGATTTATTCCGC
Chicken_TCONS_00113799      CAAAGATGGAGTAAAGAGCAGAAAATGTTTCCTGTCCGAAGTGGTACAGC
Chicken_TCONS_00113798      CAAAGATGGAGTAAAGAGCAGAAAATGTTTCCTGTCCGAAGTGGTACAGC
Chicken_TCONS_00113800      TGGAGCCGCAG-GAACGGCAGGA------TCTGCGCCCGCTCTACCGCCT
                               **                                             

Pig_TCONS_00085658          --------------------------------------------------
Pig_TCONS_00085659          --------------------------------------------------
Cattle_TCONS_00047946       --------------------------------------------------
Chicken_TCONS_00113799      AAGCAAAAACTATGTTTAGGCAGTATTAACCATTTGGATGTTATCACCTG
Chicken_TCONS_00113798      AAGCAAAAACTATGTTTAGGCAGTATTAACCATTTGGATGTTATCACCTG
Chicken_TCONS_00113800      --------------------------------------------------
                                                                              

Pig_TCONS_00085658          --------------------------------------------------
Pig_TCONS_00085659          --------------------------------------------------
Cattle_TCONS_00047946       --------------------------------------------------
Chicken_TCONS_00113799      AGGTGGCTGTTCTTATGCCTTTCATCCCTAAAGGAACATATTCATAATGC
Chicken_TCONS_00113798      AGGTGGCTGTTCTTATGCCTTTCATCCCTAAAGGAACATATTCATAATGC
Chicken_TCONS_00113800      --------------------------------------------------
                                                                              

Pig_TCONS_00085658          --------------------------------------------------
Pig_TCONS_00085659          --------------------------------------------------
Cattle_TCONS_00047946       --------------------------------------------------
Chicken_TCONS_00113799      TGACGAAATCCCCTCAGATGTTTTTATTTATTTTTTAAATAAAGTGTTGC
Chicken_TCONS_00113798      TGACGAAATCCCCTCAGATGTTTTTATTTATTTTTTAAATAAAGTGTTGC
Chicken_TCONS_00113800      --------------------------------------------------
                                                                              

Pig_TCONS_00085658          --------------------------------------------------
Pig_TCONS_00085659          --------------------------------------------------
Cattle_TCONS_00047946       --------------------------------------------------
Chicken_TCONS_00113799      AGATCCCCACGAATACATGAAAACTGTCGTGGGTTCAATAGTGCTGTGGC
Chicken_TCONS_00113798      AGATCCCCACGAATACATGAAAACTGTCGTGGGTTCAATAGTGCTGTGGC
Chicken_TCONS_00113800      --------------------------------------------------
                                                                              

Pig_TCONS_00085658          --------------------------------------------------
Pig_TCONS_00085659          --------------------------------------------------
Cattle_TCONS_00047946       --------------------------------------------------
Chicken_TCONS_00113799      AAAAGTTTCTGTGCAGACAGCTGAGTAACTGAGCATCCACCACCCAGAGC
Chicken_TCONS_00113798      AAAAGTTTCTGTGCAGACAGCTGAGTAACTGAGCATCCACCACCCAGAGC
Chicken_TCONS_00113800      --------------------------------------------------
                                                                              

Pig_TCONS_00085658          --------------------------------------------------
Pig_TCONS_00085659          --------------------------------------------------
Cattle_TCONS_00047946       --------------------------------------------------
Chicken_TCONS_00113799      TGTTTCACCGCTGAGCGGCCACCAGATGGAGAAAGCACTCCACATCATGG
Chicken_TCONS_00113798      TGTTTCACCGCTGAGCGGCCACCAGATGGAGAAAGCACTCCACATCATGG
Chicken_TCONS_00113800      --------------------------------------------------
                                                                              

Pig_TCONS_00085658          --------------------------------------------------
Pig_TCONS_00085659          --------------------------------------------------
Cattle_TCONS_00047946       --------------------------------------------------
Chicken_TCONS_00113799      TTTCTGAGTCCAGCCAGTTCCCCTGCCCACAGTGAGTGGCAGACCTGTGC
Chicken_TCONS_00113798      TTTCTGAGTCCAGCCAGTTCCCCTGCCCACAGTGAGTGGCAGACCTGTGC
Chicken_TCONS_00113800      --------------------------------------------------
                                                                              

Pig_TCONS_00085658          --------------------------------------------------
Pig_TCONS_00085659          --------------------------------------------------
Cattle_TCONS_00047946       --------------------------------------------------
Chicken_TCONS_00113799      TGAGGGAAGTATCTCCATCAGCCCCTGAAAAGCTGGAGCTGCTCCCTGTC
Chicken_TCONS_00113798      TGAGGGAAGTATCTCCATCAGCCCCTGAAAAGCTGGAGCTGCTCCCTGTC
Chicken_TCONS_00113800      --------------------------------------------------
                                                                              

Pig_TCONS_00085658          --------------------------------------------------
Pig_TCONS_00085659          --------------------------------------------------
Cattle_TCONS_00047946       --------------------------------------------------
Chicken_TCONS_00113799      CCTGGAAGTGTGAGCCCACAGCTGCTCACGTCAAAGATATGAGATGCCCA
Chicken_TCONS_00113798      CCTGGAAGTGTGAGCCCACAGCTGCTCACGTCAAAGATATGAGATGCCCA
Chicken_TCONS_00113800      --------------------------------------------------
                                                                              

Pig_TCONS_00085658          -----------------
Pig_TCONS_00085659          -----------------
Cattle_TCONS_00047946       -----------------
Chicken_TCONS_00113799      GAAAGTTCCTGCAGCTG
Chicken_TCONS_00113798      GAAAGTTCCTGCAGCTG
Chicken_TCONS_00113800      -----------------
                                             
