# Supplementary material for: Genome-wide identification of tissue-specific long non-coding RNA in three farm animal species
Source: BMC Genomics. 2018 Sep 18;19:684. doi: 10.1186/s12864-018-5037-7 (PMC6145346; doi:10.1186/s12864-018-5037-7)
Supplement: Supplementary file 21 — Multiple Sequence Alignments for Conserved LncRNAs. A multiple sequence alignment file generated by ClustalW is included for each of the 39 groups of lncRNAs associated with orthologous genes across all five species. (ZIP 445 kb) [file 12864_2018_5037_MOESM21_ESM.zip › Group_36_Seqs.fa.align.out]

CLUSTAL 2.1 multiple sequence alignment


Chicken_TCONS_00029808      --------------------------------------------------
Cattle_TCONS_00086985       ATGAAGAGACTGTGGTACAGAGAAGCTAAGTACCTTTTTCAAGTAAGAAG
Pig_TCONS_00082913          --------------------------------------------------
                                                                              

Chicken_TCONS_00029808      --------------------------------------------------
Cattle_TCONS_00086985       CAGAGCTGGATTTTGTGAACAGAATCCATTTCCATGTTCTCACCCACTAT
Pig_TCONS_00082913          --------------------------------------------------
                                                                              

Chicken_TCONS_00029808      --------------------------------------------------
Cattle_TCONS_00086985       GTATTTCTAAGAAGCACTGGTTCCAGAACATGTCTGATAAACAAGGATTC
Pig_TCONS_00082913          --------------------------------------------------
                                                                              

Chicken_TCONS_00029808      --------------------------------------------------
Cattle_TCONS_00086985       TGTGGTGAAGTGAAGTTTAGGAGATACTGGGTACTGTTGCCCTCTCAGGG
Pig_TCONS_00082913          --------------------------------------------------
                                                                              

Chicken_TCONS_00029808      --------------------------------------------------
Cattle_TCONS_00086985       GTTCATATTTCCCACCATGTTAAAGGCTGAGACTCTTCTGAACTCCTGTG
Pig_TCONS_00082913          --------------------------------------------------
                                                                              

Chicken_TCONS_00029808      --------------------------------------------------
Cattle_TCONS_00086985       GACATGGGATTTTTCCCTATTCAAACACATTGGAAAACTCTGACATAAAG
Pig_TCONS_00082913          --------------------------------------------------
                                                                              

Chicken_TCONS_00029808      --------------------------------------------------
Cattle_TCONS_00086985       GAATGGTTCCAGCGCACTCTGAATAATTCTGAAAATTACGTATAAATTGA
Pig_TCONS_00082913          --------------------------------------------------
                                                                              

Chicken_TCONS_00029808      --------------------------------------------------
Cattle_TCONS_00086985       CATAGGTGTGTTCTTTTCTTTAGGTCAGCTGAAAATTGAAGCAGCTTGAA
Pig_TCONS_00082913          --------------------------------------------------
                                                                              

Chicken_TCONS_00029808      --------------------------------------------------
Cattle_TCONS_00086985       AGGAGTTAGGACAACCAGCTACAATTCCAATAGTCAAAGCAAATTAGAGG
Pig_TCONS_00082913          --------------------------------------------------
                                                                              

Chicken_TCONS_00029808      --------------------------------------------------
Cattle_TCONS_00086985       CCCTACCGTGGGGCGAGCAGTTTCATCAAGTTGTCATCCCTTTGAGTTAA
Pig_TCONS_00082913          --------------------------------------------------
                                                                              

Chicken_TCONS_00029808      --------------------------------------------------
Cattle_TCONS_00086985       GTTTGTGAACTGCTCTAATCTAGCTAGACACAAATGAGGAACACTGAATA
Pig_TCONS_00082913          --------------------------------------------------
                                                                              

Chicken_TCONS_00029808      --------------------------------------------------
Cattle_TCONS_00086985       TCCTTACACTGGGGGCAATGACAGAACATAAAGCAGGAGGGACTGAGTGA
Pig_TCONS_00082913          --------------------------------------------------
                                                                              

Chicken_TCONS_00029808      --------------------------------------------------
Cattle_TCONS_00086985       AGATGTGGCTTTGGAAGGCGCTGGTTACCTCAGGCACCATACTCTGCCAA
Pig_TCONS_00082913          --------------------------------------------------
                                                                              

Chicken_TCONS_00029808      --------------------------------------------------
Cattle_TCONS_00086985       GGACATAGGTTCAGCCTCCCCTCAAATTAGGGAGACTACCTCTGAGATAT
Pig_TCONS_00082913          --------------------------------------------------
                                                                              

Chicken_TCONS_00029808      --------------------------------------------------
Cattle_TCONS_00086985       AAAGGCAAACACACCTGAGGTTAAGTGGATTCAGATTCCAGTGTGGATAA
Pig_TCONS_00082913          --------------------------------------------------
                                                                              

Chicken_TCONS_00029808      --------------------------------------------------
Cattle_TCONS_00086985       AGCAGCAGAAGTCCATCTCCATCACTGCTAGGAAAACAAGCTAAGCCATA
Pig_TCONS_00082913          --------------------------------------------------
                                                                              

Chicken_TCONS_00029808      --------------------------------------------------
Cattle_TCONS_00086985       AATCCTTCTGACAACCCCCTTCCCAACATACACACACACACTTTTGTCCA
Pig_TCONS_00082913          --------------------------------------------------
                                                                              

Chicken_TCONS_00029808      --------------------------------------------------
Cattle_TCONS_00086985       TAATATTTAGTTTGTTGAACACATATTGCTTACTTTACAACTCCTTAGAC
Pig_TCONS_00082913          --------------------------------------------------
                                                                              

Chicken_TCONS_00029808      --------------------------------------------------
Cattle_TCONS_00086985       TCCTGGCCTATTCATAAGAGGCTACTTTTAGTACTTCCACAGCCTAAGAA
Pig_TCONS_00082913          --------------------------------------------------
                                                                              

Chicken_TCONS_00029808      --------------------------------------------------
Cattle_TCONS_00086985       GGGAGGACAGCGGAGGGGTTGGTCACTGTAGTGTGACTGAGCAGTGTCTT
Pig_TCONS_00082913          --------------------------------------------------
                                                                              

Chicken_TCONS_00029808      --------------------------------------------------
Cattle_TCONS_00086985       GAGTATAGCAGGAGGAGCCCCTTTCTATCACTCAGGTGAGCAATCCCTTG
Pig_TCONS_00082913          --------------------------------------------------
                                                                              

Chicken_TCONS_00029808      --------------------------------------------------
Cattle_TCONS_00086985       AAGATGCAACAGGTAAGACTTCAAGAGCTGTCTCCCCACTTTGCCATAGC
Pig_TCONS_00082913          --------------------------------------------------
                                                                              

Chicken_TCONS_00029808      --------------------------------------------------
Cattle_TCONS_00086985       CATATGGGTATTTAACCTCCACAGACCATCCTGATTCCCTCAAGGAGGCA
Pig_TCONS_00082913          --------------------------------------------------
                                                                              

Chicken_TCONS_00029808      --------------------------------------------------
Cattle_TCONS_00086985       GGTGAGCATTGTGGTTAAAAAAAAAAGAAGGTAGGTTCCAGATTCAAGTT
Pig_TCONS_00082913          --------------------------------------------------
                                                                              

Chicken_TCONS_00029808      --------------------------------------------------
Cattle_TCONS_00086985       TTCTTGGATTCAAATATCTGTCACTTTCTGGCTTTATGATCCTGGACAAG
Pig_TCONS_00082913          --------------------------------------------------
                                                                              

Chicken_TCONS_00029808      --------------------------------------------------
Cattle_TCONS_00086985       TTACTCAGACACCTTGTGTTAGTTTCTTCATCTATGAAATGGGGATAACA
Pig_TCONS_00082913          --------------------------------------------------
                                                                              

Chicken_TCONS_00029808      --------------------------------------------------
Cattle_TCONS_00086985       CACAGCTACCAAGAATATAAGATGATTGTGAATTACACACGGTACGAAGA
Pig_TCONS_00082913          --------------------------------------------------
                                                                              

Chicken_TCONS_00029808      --------------------------------------------------
Cattle_TCONS_00086985       GAGCTTCTAACACAACCTGGCACTTAATACGTGTTCATTAAATGTTAGCG
Pig_TCONS_00082913          --------------------------------------------------
                                                                              

Chicken_TCONS_00029808      --------------------------------------------------
Cattle_TCONS_00086985       ACCATTTTTGTATCCTCTTTCAGCTTCAATTTGTCAGATCTTTCCCCAAT
Pig_TCONS_00082913          --------------------------------------------------
                                                                              

Chicken_TCONS_00029808      --------------------------------------------------
Cattle_TCONS_00086985       ATAAATAGGATGAAAAACCCAGGGAAGATGCTGCTAAGAATTTGCTTCGT
Pig_TCONS_00082913          --------------------------------------------------
                                                                              

Chicken_TCONS_00029808      --------------------------------------------------
Cattle_TCONS_00086985       GGTAATGCTTCCATGCAGTTTCTATAAGCACAAGCTCACTGTTATTTAAA
Pig_TCONS_00082913          --------------------------------------------------
                                                                              

Chicken_TCONS_00029808      --------------------------------------------------
Cattle_TCONS_00086985       TGTTATGATATTTTGCCCCTACTAGTTATAGGAAGAAAGGATAAGAAAAT
Pig_TCONS_00082913          --------------------------------------------------
                                                                              

Chicken_TCONS_00029808      --------------------------------------------------
Cattle_TCONS_00086985       ACACTTTTTCTATGGTGAATAGAACACTTAGTGATTACCAAAATCCAATT
Pig_TCONS_00082913          --------------------------------------------------
                                                                              

Chicken_TCONS_00029808      --------------------------------------------------
Cattle_TCONS_00086985       AAGTCCAAATCCCAGTTTCAGTTCTTATTATTTAACACCCTAAAATAGAA
Pig_TCONS_00082913          --------------------------------------------------
                                                                              

Chicken_TCONS_00029808      --------------------------------------------------
Cattle_TCONS_00086985       TTCTTTGTTTTCCAGATCAGAGCAGTAGAGGGTACAGCTGTTTCAACTGC
Pig_TCONS_00082913          --------------------------------------------------
                                                                              

Chicken_TCONS_00029808      --------------------------------------------------
Cattle_TCONS_00086985       TAGCCCTTCTTTGCTCTATTCATTTAACTTACCTGCAGTTCCTACAAGAT
Pig_TCONS_00082913          --------------------------------------------------
                                                                              

Chicken_TCONS_00029808      --------------------------------------------------
Cattle_TCONS_00086985       CCTAAACAAATGCTTGATGTCAAAACAATTACCCCTACAGAGGAGTTTTT
Pig_TCONS_00082913          --------------------------------------------------
                                                                              

Chicken_TCONS_00029808      --------------------------------------------------
Cattle_TCONS_00086985       CCCCTAAGGATCACAGACAAAAGTTTATAACCTAGTAGGTCCTTCCTAAG
Pig_TCONS_00082913          --------------------------------------------------
                                                                              

Chicken_TCONS_00029808      --------------------------------------------------
Cattle_TCONS_00086985       TCTGGTGGAAGAATAACTTCATTTGTAACAATTCTGAAAGCCTCCCCAAG
Pig_TCONS_00082913          --------------------------------------------------
                                                                              

Chicken_TCONS_00029808      --------------------------------------------------
Cattle_TCONS_00086985       GGTTTCAAGCCTTATAAACCAGGAGGTACAAAAAAGAAATATATGGAGCA
Pig_TCONS_00082913          --------------------------------------------------
                                                                              

Chicken_TCONS_00029808      --------------------------------------------------
Cattle_TCONS_00086985       AATGTAATTGATTATACTCTCAATAGTTACACTTGATAGATGAAAAATAA
Pig_TCONS_00082913          --------------------------------------------------
                                                                              

Chicken_TCONS_00029808      --------------------------------------------------
Cattle_TCONS_00086985       CTCTTTAATGTGAAGACATACCAAAAGCCTTTTTAAGTTCTAACTTATAT
Pig_TCONS_00082913          --------------------------------------------------
                                                                              

Chicken_TCONS_00029808      --------------------------------------------------
Cattle_TCONS_00086985       CTTTGGTTTTGTCTTGTTTACTTGCTAAGTTGTGTCAGACTGCAGAATCT
Pig_TCONS_00082913          --------------------------------------------------
                                                                              

Chicken_TCONS_00029808      --------------------------------------------------
Cattle_TCONS_00086985       GACTCTACTGACCCCAAGTACTATAGCCTCCCAGGCGTCCTCTGTCCAGG
Pig_TCONS_00082913          --------------------------------------------------
                                                                              

Chicken_TCONS_00029808      --------------------------------------------------
Cattle_TCONS_00086985       GGATTTCCCAGGCAAGAATATTGGAATGGTTTGCCATTATGTTTGGTAAC
Pig_TCONS_00082913          --------------------------------------------------
                                                                              

Chicken_TCONS_00029808      --------------------------------------------------
Cattle_TCONS_00086985       ACGATTCAAAAACAATTTTTTGGTCCACACCATGTTTCGTCTCATGTTCT
Pig_TCONS_00082913          --------------------------------------------------
                                                                              

Chicken_TCONS_00029808      --------------------------------------------------
Cattle_TCONS_00086985       GTATACATGTCTATCCAAGTTTCTGCTCTCAAAATAATGAAATGATATAG
Pig_TCONS_00082913          --------------------------------------------------
                                                                              

Chicken_TCONS_00029808      --------------------------------------------------
Cattle_TCONS_00086985       TTTTTTGTTTTTCGCCATGAAAAATCATCCAATTATCATTTCCATTCTGT
Pig_TCONS_00082913          --------------------------------------------------
                                                                              

Chicken_TCONS_00029808      --------------------------------------------------
Cattle_TCONS_00086985       ATCTACAGGTTTATCTTAAGAAAGAAGTGATGGAAGGATGAAGGAGGAAC
Pig_TCONS_00082913          --------------------------------------------------
                                                                              

Chicken_TCONS_00029808      --------------------------------------------------
Cattle_TCONS_00086985       ACTGGTAGGGAGGAGAAAAGCTGAAAGAGAAGATCAGAGGTGGTAAAAGA
Pig_TCONS_00082913          --------------------------------------------------
                                                                              

Chicken_TCONS_00029808      --------------------------------------------------
Cattle_TCONS_00086985       TAAAGGGGTGAACTCAGGAGACAGGGACAAGGGAAAGCAGAGCGTATCAG
Pig_TCONS_00082913          --------------------------------------------------
                                                                              

Chicken_TCONS_00029808      --------------------------------------------------
Cattle_TCONS_00086985       TAGGTTGTGAGGTTTCAAAGAGATAAACTCCTCACACTTTGATGATGCAC
Pig_TCONS_00082913          --------------------------------------------------
                                                                              

Chicken_TCONS_00029808      --------------------------------------------------
Cattle_TCONS_00086985       CGTGGGAACACTGGTCTTAACACCCTGGAACTGTGACTAGTTGATGGATT
Pig_TCONS_00082913          --------------------------------------------------
                                                                              

Chicken_TCONS_00029808      --------------------------------------------------
Cattle_TCONS_00086985       ACTGCTGGTGGCTTTGCGGCCCTTCTGTCTACACTTTCTTCAGTTCCATG
Pig_TCONS_00082913          --------------------------------------------------
                                                                              

Chicken_TCONS_00029808      --------------------------------------------------
Cattle_TCONS_00086985       AGATTTCCAACAAGGGGGGCAAACCTCCAGAGGCCTGTATCCTGTCAATG
Pig_TCONS_00082913          --------------------------------------------------
                                                                              

Chicken_TCONS_00029808      --------------------------------------------------
Cattle_TCONS_00086985       CCAGGGCTTACAGAAATCAGCCAGACTCTGGTTACTCTGGTTCTTACCCT
Pig_TCONS_00082913          --------------------------------------------------
                                                                              

Chicken_TCONS_00029808      --------------------------------------------------
Cattle_TCONS_00086985       GGGTGCAATTCAGCCACTCAAATAGCACTTGGTGACGGATATCAATGAAT
Pig_TCONS_00082913          --------------------------------------------------
                                                                              

Chicken_TCONS_00029808      --------------------------------------------------
Cattle_TCONS_00086985       AGCATTGAGTGATAGATACAAATACATGGACGTTATGGGGACAGTGCTCA
Pig_TCONS_00082913          --------------------------------------------------
                                                                              

Chicken_TCONS_00029808      --------------------------------------------------
Cattle_TCONS_00086985       TATAGTAAAATATGGATATGTGCTTGATGAAACCCTAATGCTGATCAAAT
Pig_TCONS_00082913          --------------------------------------------------
                                                                              

Chicken_TCONS_00029808      --------------------------------------------------
Cattle_TCONS_00086985       GAAGCCAGCAGCAGAGTTTTCCTTCATTTTTAGGGCAGGGTTTGACACTT
Pig_TCONS_00082913          --------------------------------------------------
                                                                              

Chicken_TCONS_00029808      --------------------------------------------------
Cattle_TCONS_00086985       GCCTTTACTGAATCTCCGCTCCTACTTCACTAACTGCACTAGGTCAGCAG
Pig_TCONS_00082913          --------------------------------------------------
                                                                              

Chicken_TCONS_00029808      --------------------------------------------------
Cattle_TCONS_00086985       TCCCCAGACTCTTCACAAAGCAAGAGACTGGAATTAGGCTGCTGTGGGAA
Pig_TCONS_00082913          --------------------------------------------------
                                                                              

Chicken_TCONS_00029808      --------------------------------------------------
Cattle_TCONS_00086985       AAGTGTGACAGAGTCGTATGAACAAAGTAAAAATGTAAGAATGAGGAAGG
Pig_TCONS_00082913          --------------------------------------------------
                                                                              

Chicken_TCONS_00029808      --------------------------------------------------
Cattle_TCONS_00086985       AAGAGAAAAGGCAAAGGGTAAGAGAAAAACAGAATGATATTCTCATAATT
Pig_TCONS_00082913          --------------------------------------------------
                                                                              

Chicken_TCONS_00029808      --------------------------------------------------
Cattle_TCONS_00086985       AAAATGAGTAGGACAACATAAAGTAGAATTTTTATCATTTAACATATACA
Pig_TCONS_00082913          --------------------------------------------------
                                                                              

Chicken_TCONS_00029808      --------------------------------------------------
Cattle_TCONS_00086985       GTCTTTAAATGAATGTGTCATCCTTTCAGGGGGCTTCATAGATTGTGGAA
Pig_TCONS_00082913          --------------------------------------------------
                                                                              

Chicken_TCONS_00029808      --------------------------------------------------
Cattle_TCONS_00086985       AAGTTTGAATGGGCAAATTTCCATGAGCAAAGGTACCAACCATGTTTCCA
Pig_TCONS_00082913          --------------------------------------------------
                                                                              

Chicken_TCONS_00029808      --------------------------------------------------
Cattle_TCONS_00086985       AAGCCTTCCCTTTCTGCTGCTTCAATTATCCTGCAATTAAAAAAACGAAA
Pig_TCONS_00082913          --------------------------------------------------
                                                                              

Chicken_TCONS_00029808      --------------------------------------------------
Cattle_TCONS_00086985       ATAAAACAAGAACCAACAGGCAGTAGCAACTGCACATCAACAGAAAACCT
Pig_TCONS_00082913          --------------------------------------------------
                                                                              

Chicken_TCONS_00029808      --------------------------------------------------
Cattle_TCONS_00086985       GGATGTGGTTTTTTTTAAACATTAGAAGGAAGAACTAGCAAAGGACTATC
Pig_TCONS_00082913          --------------------------------------------------
                                                                              

Chicken_TCONS_00029808      --------------------------------------------------
Cattle_TCONS_00086985       AAACCAGTCCTTTAAAAAGCAGTGTAAATATATTTTAATAAATATTGTAA
Pig_TCONS_00082913          --------------------------------------------------
                                                                              

Chicken_TCONS_00029808      --------------------------------------------------
Cattle_TCONS_00086985       AAAGCAAAGCCACATGGTAGTAATGGTTTGTAAAAATGGAGACTAAGAGC
Pig_TCONS_00082913          --------------------------------------------------
                                                                              

Chicken_TCONS_00029808      --------------------------------------------------
Cattle_TCONS_00086985       CACAAACTTTTCCTGATGTTTGTTTCAAGTCTCAGAAAAGGTTAGTCCTT
Pig_TCONS_00082913          --------------------------------------------------
                                                                              

Chicken_TCONS_00029808      --------------------------------------------------
Cattle_TCONS_00086985       ACATTGAGGGCAACAGTATAATTCATCACACAAACCCAAAAACCTTCAAG
Pig_TCONS_00082913          --------------------------------------------------
                                                                              

Chicken_TCONS_00029808      --------------------------------------------------
Cattle_TCONS_00086985       AGTGAAGAGGATGCTTTTCATCAACACATTGGGCAACAGGAGGAAACCAG
Pig_TCONS_00082913          --------------------------------------------------
                                                                              

Chicken_TCONS_00029808      --------------------------------------------------
Cattle_TCONS_00086985       GACTGTCCCAGGCTGTCACCCTAAAATGAAGCTACCTTCAAATCTGAACC
Pig_TCONS_00082913          --------------------------------------------------
                                                                              

Chicken_TCONS_00029808      --------------------------------------------------
Cattle_TCONS_00086985       TGTAACAATGCATCAGTTAAATTTTCACCTTTTCTCAAGAGTGATATATC
Pig_TCONS_00082913          --------------------------------------------------
                                                                              

Chicken_TCONS_00029808      --------------------------------------------------
Cattle_TCONS_00086985       AGTATTATGCATATTTTCAAGCCTTTTTTTTCTTTGCTTATGCTACTGAT
Pig_TCONS_00082913          --------------------------------------------------
                                                                              

Chicken_TCONS_00029808      --------------------------------------------------
Cattle_TCONS_00086985       GCTAATAATCACTATGAGAGCTATAATTTGAAAATGCTGAATTGTATGAT
Pig_TCONS_00082913          --------------------------------------------------
                                                                              

Chicken_TCONS_00029808      --------------------------------------------------
Cattle_TCONS_00086985       TGTAGCATTTATATAAACGTACATCACCCCCAAGATGAAGCCCCTGAAAG
Pig_TCONS_00082913          --------------------------------------------------
                                                                              

Chicken_TCONS_00029808      --------------------------------------------------
Cattle_TCONS_00086985       GTACCTGGTCAAGATTCTTCTGAGCTCAATGAAAGCCCATTTGCCACATG
Pig_TCONS_00082913          --------------------------------------------------
                                                                              

Chicken_TCONS_00029808      --------------------------------------------------
Cattle_TCONS_00086985       GACAGGAAGAAGAGGATGAGGATGAAAATGACTGGGGATTAGCAAGTGTT
Pig_TCONS_00082913          --------------------------------------------------
                                                                              

Chicken_TCONS_00029808      --------------------------------------------------
Cattle_TCONS_00086985       TCTTGTATTCTGGGTACAGCCAAACTCATTTTTAAACTTTGGAAAGTGAA
Pig_TCONS_00082913          --------------------------------------------------
                                                                              

Chicken_TCONS_00029808      --------------------------------------------------
Cattle_TCONS_00086985       CAACAGAGAAACAATCTGCAAGGTAAAAATAAAGTGTCCTCTCCCCATTT
Pig_TCONS_00082913          --------------------------------------------------
                                                                              

Chicken_TCONS_00029808      --------------------------------------------------
Cattle_TCONS_00086985       TAGTGTACAGAAAAAAAGAACAGAATGTTTGTGTCATTTGCCGCTTCCAG
Pig_TCONS_00082913          --------------------------------------------------
                                                                              

Chicken_TCONS_00029808      --------------------------------------------------
Cattle_TCONS_00086985       GTCATGTCATACTGACTTTTTACATGTTGATCTTTCCAGTTTAGTAAACA
Pig_TCONS_00082913          --------------------------------------------------
                                                                              

Chicken_TCONS_00029808      --------------------------------------------------
Cattle_TCONS_00086985       GTAAAGGCTGCAACAAAACCAGGGACACCTGGGAGCTGCACCTACATTTC
Pig_TCONS_00082913          --------------------------------------------------
                                                                              

Chicken_TCONS_00029808      --------------------------------------------------
Cattle_TCONS_00086985       TGGTTTCTTTTTGGATTGTTTCAGCTATATCTATGTGTCTTTCCAAGAAC
Pig_TCONS_00082913          --------------------------------------------------
                                                                              

Chicken_TCONS_00029808      --------------------------------------------------
Cattle_TCONS_00086985       AAAGGCAGATCTTTACAGTTCCTATCAAATGGCAAACTGTTTATCAAAGA
Pig_TCONS_00082913          --------------------------------------------------
                                                                              

Chicken_TCONS_00029808      --------------------------------------------------
Cattle_TCONS_00086985       CCAAAGAAATAAATCCAGAAAAAAGTGCATGCTAGGAGGCAGAGAGACTT
Pig_TCONS_00082913          --------------------------------------------------
                                                                              

Chicken_TCONS_00029808      --------------------------------------------------
Cattle_TCONS_00086985       CAGCAATACATAAAATGATTTAGTTACTAGTTATTAGAGATAACAAGTTT
Pig_TCONS_00082913          -------------CCTGCCCTAAAAACTAAGGAG-AACCCTGCCGCTGGC
                                                                              

Chicken_TCONS_00029808      --------------------------------------------------
Cattle_TCONS_00086985       TTGTTTTTTAAGAAGTCTTTGTTAATTAAGTTTCTTTCACCACTGTGGTG
Pig_TCONS_00082913          TTGTTTTCCCCGCAGTAGCATTTTATCAAGCACGTGTCATATTTTGCCGG
                                                                              

Chicken_TCONS_00029808      --------------------------------------------------
Cattle_TCONS_00086985       AATGGTGCCATAATTACAATAATAAATTCGACCCCCTTGCCAGGATCTCC
Pig_TCONS_00082913          ATGACAACTGTCCCCATAATATTCACTTGTTTACATCTGTCATTACGTGC
                                                                              

Chicken_TCONS_00029808      -----------------------------------ACAACAAAG-GGAGG
Cattle_TCONS_00086985       TATCTCGGCTCTGCTCTTAGACAACAGATGATCCTGCAGCAAAACAGAGG
Pig_TCONS_00082913          TAT-TGATTCCTATCCGTCACCAAGTGCTATTTCAGTGGCTGAATTTGTC
                                                                   *  *       

Chicken_TCONS_00029808      CAGCTGCGCCCAGC-GCGGGGCTCGGATGCCTTGGCTGCCATCCTGGGAC
Cattle_TCONS_00086985       TCGCCAGG---AAC-ACTGGGGTTGTATACGTCAGC-GATATTCTGAGAC
Pig_TCONS_00082913          CAGGGGTAAGAAACCAGAGGCGCCACTTGATTTCGGTGGGCCCTGGGGGG
                              *        * *    **       *   *  *  *       * *  

Chicken_TCONS_00029808      GATCACATGCAAGA---CAGAGCAAGCCTCAAAGCTACAA--CTCGCTCA
Cattle_TCONS_00086985       CATCAGATACAAGA---CACGGCAAGTCCCGGAACTACGA--CTTGTCAA
Pig_TCONS_00082913          GATGGTTCCCAGGCTTCCGGAGGCTGCCCCCCTGTTGGAAGTCTCCTGGA
                             **      ** *    *   *   * * *     *   *  **     *

Chicken_TCONS_00029808      ACTAAAAATAAATA-----AGAGAAAA---------CGCAATTAGAAACT
Cattle_TCONS_00086985       ACTAAATATAAATATTCAAAAAGAAAAGCACCTCTCTGCAATTAGAACCT
Pig_TCONS_00082913          GCTGAAAATGTAGAG--GTGGAAGGGCCCAGGGCCACCTAATCAGAGTTC
                             ** ** **  * *       *                 *** ***    

Chicken_TCONS_00029808      CTAGGATAAAGTTACCAAGATGGCTGCATTATCTGTGTGA-GCCAGAGGG
Cattle_TCONS_00086985       CTAGGATAAAATTACCAAGATGGCCATATTATCTCTGTAG-GCAAGACAC
Pig_TCONS_00082913          CAAGGCTAAGGTCAGTGTT-CCCCCGGAGAATCACCAAAGCGTGAGCAGC
                            * *** ***  * *         *   *  ***        *  **    

Chicken_TCONS_00029808      ATGTGCTTTGCCGACCCA--GCCGTCTGGAGAGATGGAAACTTGCCCGAC
Cattle_TCONS_00086985       AGAGACTTTGTGAAGGCA--GCCAGA-GAGTATATAGGGCATGAAAAGGG
Pig_TCONS_00082913          TTATCCTTTAAAATCTCACCGCTTGCTGATCTTGTTCTGTGCTGCCTTCT
                                 ****       **  **     *      *               

Chicken_TCONS_00029808      CCAGACACTCCAAGGGAAACAACGGCAGCGGAAAGATGTTGGCTCCTCTC
Cattle_TCONS_00086985       GCGGAGAGAAATGGGCAACCAATGAAAAGTGTATTTTCTTGGGATTTGGA
Pig_TCONS_00082913          TCCGTCCCCTAAGCGCATCCCTTTATC-TTTTACCACCTGATGCTCTCTT
                             * *          * *  *            *     *       *   

Chicken_TCONS_00029808      AGAGGCTGC-ACCCAGGGCAGCGGGGCGGCTGCGCGGGCACCCCTGGGGA
Cattle_TCONS_00086985       ATACGCAAA-AGTTGGAGCTTTTTTTTTTCTTTCTTTCTTTTTCTTC--T
Pig_TCONS_00082913          TCAGGCCGCCGCCTCCTGGTCCCTGTTCCCTCCTTTTCTCCTTATCACTC
                              * **           *           **             *     

Chicken_TCONS_00029808      CCACATAGGGTGACCTCAGCAGGGATCCAGA-ACGCCGTGAAGCTG----
Cattle_TCONS_00086985       TCCTGGTATTTAACCCTCTCAGGTATCAATATATGCTGCTTCTTTGCTTT
Pig_TCONS_00082913          CTTTTTTGTTTAAACCT---AGAGATGCAGA---ACGGAAACACTAGTGG
                                      * * *     **  **  * *    * *      *     

Chicken_TCONS_00029808      ----------GGGGGCAACCGAGTCCCCCCCATTCAACATATCCATTCCC
Cattle_TCONS_00086985       TTCTTTTTTTAAGAACTTGGAAATCATTCTAAGCTAACTGCCCTTTTCCC
Pig_TCONS_00082913          GTTTTTCTTGGGGAAATCACTAACCTCTCTGGCTCCTTATTCCGAGAGCA
                                        *        *  *   *             *     * 

Chicken_TCONS_00029808      CCCGACTAAAGGAAGCCCTATAAGCAACCAGATGGGATGC-TGAGAGCAA
Cattle_TCONS_00086985       TTCCGCCCAAGGAACTCCAACAATAAATCATTTCACTTCCATGGCTACTG
Pig_TCONS_00082913          GAAACTTGCAGAAAACTGCATACAGAACCCGA-GACAACAATTATTACGG
                                     ** **     * *   ** *            *     *  

Chicken_TCONS_00029808      AAGG--AGCAAAGAGGGAGGG-GTTGTGATGTACGGGGCTGGT--GGGCA
Cattle_TCONS_00086985       TATGCCAGCTGGTTTTGAGGACACTGCCCTCAGAGAAGCCAGTTTAAAAA
Pig_TCONS_00082913          ACCA--AACATTGTTTCTGAATTGTGGTATCAAAGGCACAATT---ATAA
                                  * *         *     **   *    *   *   *      *

Chicken_TCONS_00029808      CCGCCAAGCGAAATCACGTCCGCGGAGCACTTACTTTCGGGG------TA
Cattle_TCONS_00086985       AAAAAAAAAAAAATCGGCTGTCTTCTACGCTGAGATTCAGGAATGCAACG
Pig_TCONS_00082913          GAGAGAACTTCAAAGGCTTTGGGTATGTTTTCACATTAAAGGGTGATTTG
                                 **    **     *           * *  **   *         

Chicken_TCONS_00029808      AAAAGGCTGCATGTCTATTTTGTAAACTTCTTTGGCGTAGTA--------
Cattle_TCONS_00086985       AAGTGACTGCAGGAAGCCTATGAAAGGGCAGGGAACACCGGGCTCCAGAG
Pig_TCONS_00082913          GCGTTTCTCAAGTGTAACCCTTAAGAGTAAAATGTCGTCTATTATGGGAG
                                  **  *         *  *           *              

Chicken_TCONS_00029808      --------------------------------------------------
Cattle_TCONS_00086985       TGAGAAAGATAAACGATAAACGCCTAAGAAAAAGGATTTGCTACACCGGC
Pig_TCONS_00082913          CTCTGTAGCTTTCTTTTCCCCACCTCTT------GGTTTTTAAGGCTTGA
                                                                              

Chicken_TCONS_00029808      --------------------------------------------------
Cattle_TCONS_00086985       GATTTTAAGAAGGCAGGTTTGAGAGGATTCTGGAAAAAAAAAAAAAAAAA
Pig_TCONS_00082913          AACCACTGTGGAAAGCTTTCAGAAGGGTTACAAATGAAGCTGTTGTTTCA
                                                                              

Chicken_TCONS_00029808      --------------------------------------------------
Cattle_TCONS_00086985       CATGAAGGAAAAACTCTTTTAAACGTAGCCAGAAACGAAGCTGTCCTCTC
Pig_TCONS_00082913          TCAGCATTAGGAAGGGCCTATTAGATCAT-AAACTCTTGTCTGTGAACTT
                                                                              

Chicken_TCONS_00029808      --------------------------------------------------
Cattle_TCONS_00086985       TACCATTCCAGGTGAAATCAAAAGGGGAC-GTGGTTACAAAATCTCGCCT
Pig_TCONS_00082913          TAGGGGTAAAACTCTGGACAGGGGTGAGCAGCTGTTTTGATATCAAACAT
                                                                              

Chicken_TCONS_00029808      --------------------------------------------------
Cattle_TCONS_00086985       TGGCGGGGACGGGGGGGATGTAAACACCCCGTCGAGGTCAGAGATTCACG
Pig_TCONS_00082913          TTGTTTAGCTTCTTGCAGGAATTCCACAGGAGTTAAGTGAACAGACCATT
                                                                              

Chicken_TCONS_00029808      --------------------------------------------------
Cattle_TCONS_00086985       AATTGAGGGGTTGGAGGTAGGTTTTTGGAGGGGTCGCCAGATCGGGTTTC
Pig_TCONS_00082913          AACGAGC-------------------------------------------
                                                                              

Chicken_TCONS_00029808      --------------------------------------------------
Cattle_TCONS_00086985       GTCTTGGCGATGCTGACATTTTTCGGGGAGTTAGAGACAATAGGGAAGGC
Pig_TCONS_00082913          --------------------------------------------------
                                                                              

Chicken_TCONS_00029808      --------------------------------------------------
Cattle_TCONS_00086985       TTGCAGAATCAGCTGATAGGTCGGCACGGAATGGGGCGCCTTCCGGTGAG
Pig_TCONS_00082913          --------------------------------------------------
                                                                              

Chicken_TCONS_00029808      --------------------------------------------------
Cattle_TCONS_00086985       GCTCGTTTTGAGCCACTCTTTTTTTTTTTTTTTAACCCTTCCTGCCCCAG
Pig_TCONS_00082913          --------------------------------------------------
                                                                              

Chicken_TCONS_00029808      --------------------------------------------------
Cattle_TCONS_00086985       TTCGGCGGGCTCCAGGCCAATCGGAGCAAAGAAAACAAACCCACCGAGGT
Pig_TCONS_00082913          --------------------------------------------------
                                                                              

Chicken_TCONS_00029808      --------------------------------------------------
Cattle_TCONS_00086985       TTCCCGGTTTAACTCGGCCCCAGGGAGTGCCTGGAGTTTGACAGAGGAGG
Pig_TCONS_00082913          --------------------------------------------------
                                                                              

Chicken_TCONS_00029808      --------------------------------------------------
Cattle_TCONS_00086985       GCTGACTCCTAGCCGGTGGCCGAGTCGAAAATTCCAGGGAAGAGGGAAAA
Pig_TCONS_00082913          --------------------------------------------------
                                                                              

Chicken_TCONS_00029808      --------------------------------------------------
Cattle_TCONS_00086985       AAAGAGAGAGAGAATAACGCCTTATAAAGGACGGGGGCGTTGTGGGGGAG
Pig_TCONS_00082913          --------------------------------------------------
                                                                              

Chicken_TCONS_00029808      --------------------------------------------------
Cattle_TCONS_00086985       AGGAAGAAATGGAGAAAATAAAGTCGCAACTCCACGTTTTAAAGCCTAAT
Pig_TCONS_00082913          --------------------------------------------------
                                                                              

Chicken_TCONS_00029808      --------------------------------------------------
Cattle_TCONS_00086985       GTTCTCAAGCACACAACTGGCAAGGAGGTGGGTGGGACGGAGGACCGGAG
Pig_TCONS_00082913          --------------------------------------------------
                                                                              

Chicken_TCONS_00029808      --------------------------------------------------
Cattle_TCONS_00086985       AAGGGGAAGGAGCGAGCCGGGGACCCCAGAGGGCAGGGCTATCCCTGGAG
Pig_TCONS_00082913          --------------------------------------------------
                                                                              

Chicken_TCONS_00029808      --------------------------------------------------
Cattle_TCONS_00086985       TGGCTGCGGTTCTGGAAGCCTCGGGCAGCGCTAAGCCCCGGGGAATGGAA
Pig_TCONS_00082913          --------------------------------------------------
                                                                              

Chicken_TCONS_00029808      --------------------------
Cattle_TCONS_00086985       GCGAAGAGCGGTACTTACTTTCCGAG
Pig_TCONS_00082913          --------------------------
                                                      
