# Supplementary material for: Genome-wide identification of tissue-specific long non-coding RNA in three farm animal species
Source: BMC Genomics. 2018 Sep 18;19:684. doi: 10.1186/s12864-018-5037-7 (PMC6145346; doi:10.1186/s12864-018-5037-7)
Supplement: Supplementary file 21 — Multiple Sequence Alignments for Conserved LncRNAs. A multiple sequence alignment file generated by ClustalW is included for each of the 39 groups of lncRNAs associated with orthologous genes across all five species. (ZIP 445 kb) [file 12864_2018_5037_MOESM21_ESM.zip › Group_37_Seqs.fa.align.out]

CLUSTAL 2.1 multiple sequence alignment


Chicken_TCONS_00063381      --------------------------------------------------
Pig_TCONS_00117744          --------------------------------------------------
Pig_TCONS_00117743          --------------------------------------------------
Cattle_TCONS_00006958       GAATTTTCCAGGCAAGAGTACTGGAGTGGGGTGCCATTGCCTTCTCCCTG
Cattle_TCONS_00010297       --------------------------------------------------
                                                                              

Chicken_TCONS_00063381      --------------------------------------------------
Pig_TCONS_00117744          --------------------------------------------------
Pig_TCONS_00117743          --------------------------------------------------
Cattle_TCONS_00006958       ATGGGTGCAGCACAGTCTAGTTGCCTGGGGAAAAGGAGATGGCAGCTTGA
Cattle_TCONS_00010297       --------------------------------------------------
                                                                              

Chicken_TCONS_00063381      --------------------------------------------------
Pig_TCONS_00117744          --------------------------------------------------
Pig_TCONS_00117743          --------------------------------------------------
Cattle_TCONS_00006958       GCTAGTAGGTGACTTAGCCCAGAGCAAGCGGATGAAAACTCTTAGCTCTC
Cattle_TCONS_00010297       --------------------------------------------------
                                                                              

Chicken_TCONS_00063381      --------------------------------------------------
Pig_TCONS_00117744          --------------------------------------------------
Pig_TCONS_00117743          --------------------------------------------------
Cattle_TCONS_00006958       TGCTTCCCCTTGGGAGGTAAAGAGTGAAATCAAACATGTTTTCTTAAAAG
Cattle_TCONS_00010297       --------------------------------------------------
                                                                              

Chicken_TCONS_00063381      --------------------------------------------------
Pig_TCONS_00117744          --------------------------------------------------
Pig_TCONS_00117743          --------------------------------------------------
Cattle_TCONS_00006958       CAGTAAAACTCCTTTCTCAAAAGAAATATTTAATAAAACTTCACTATGTA
Cattle_TCONS_00010297       --------------------------------------------------
                                                                              

Chicken_TCONS_00063381      --------------------------------------------------
Pig_TCONS_00117744          --------------------------------------------------
Pig_TCONS_00117743          --------------------------------------------------
Cattle_TCONS_00006958       AAACAATAAAGCGGTTGCATGAAGGACAGATCCCCTAAACCCTACCTACT
Cattle_TCONS_00010297       --------------------------------------------------
                                                                              

Chicken_TCONS_00063381      --------------------------------------------------
Pig_TCONS_00117744          --------------------------------------------------
Pig_TCONS_00117743          --------------------------------------------------
Cattle_TCONS_00006958       TAGCCTTCCTTTCGGTTTCCCTCAGCCAGAAACGTCTCAGTGGAACTGTA
Cattle_TCONS_00010297       --------------------------------------------------
                                                                              

Chicken_TCONS_00063381      --------------------------------------------------
Pig_TCONS_00117744          --------------------------------------------------
Pig_TCONS_00117743          --------------------------------------------------
Cattle_TCONS_00006958       GTTTCCAAAGGGCATACATACAAAACCATTGCTCTAGGTTCCAGTTTATA
Cattle_TCONS_00010297       --------------------------------------------------
                                                                              

Chicken_TCONS_00063381      --------------------------------------------------
Pig_TCONS_00117744          --------------------------------------------------
Pig_TCONS_00117743          --------------------------------------------------
Cattle_TCONS_00006958       TCTCTTGGCCAGTGCCACACAGTAGTGTTCATTCATTCATTCAACACATA
Cattle_TCONS_00010297       --------------------------------------------------
                                                                              

Chicken_TCONS_00063381      --------------------------------------------------
Pig_TCONS_00117744          --------------------------------------------------
Pig_TCONS_00117743          --------------------------------------------------
Cattle_TCONS_00006958       TTTATTGAATGCCTACTGTGTGCCAGGCACATGGTGGGGCTTTACATTCT
Cattle_TCONS_00010297       --------------------------------------------------
                                                                              

Chicken_TCONS_00063381      --------------------------------------------------
Pig_TCONS_00117744          --------------------------------------------------
Pig_TCONS_00117743          --------------------------------------------------
Cattle_TCONS_00006958       AATGGGAAAGACCAACAATAAACAGCAAACAAAATGAATAAATAAGTTAC
Cattle_TCONS_00010297       --------------------------------------------------
                                                                              

Chicken_TCONS_00063381      --------------------------------------------------
Pig_TCONS_00117744          --------------------------------------------------
Pig_TCONS_00117743          --------------------------------------------------
Cattle_TCONS_00006958       ATAATATATTAGAAGGAGATACGAGCTACAGAAGAAAGTGGAGAGCAGGG
Cattle_TCONS_00010297       --------------------------------------------------
                                                                              

Chicken_TCONS_00063381      --------------------------------------------------
Pig_TCONS_00117744          --------------------------------------------------
Pig_TCONS_00117743          --------------------------------------------------
Cattle_TCONS_00006958       TGAGGTGTATAAGGATCCTGGTGTAGGTTGGGGCAGGTACAGCTGTAAAT
Cattle_TCONS_00010297       --------------------------------------------------
                                                                              

Chicken_TCONS_00063381      --------------------------------------------------
Pig_TCONS_00117744          --------------------------------------------------
Pig_TCONS_00117743          --------------------------------------------------
Cattle_TCONS_00006958       AGGGCAATCAGAGAGGGCCTCATGCATGCGTGTGTGTTCAGTCAGGTCTG
Cattle_TCONS_00010297       --------------------------------------------------
                                                                              

Chicken_TCONS_00063381      --------------------------------------------------
Pig_TCONS_00117744          --------------------------------------------------
Pig_TCONS_00117743          --------------------------------------------------
Cattle_TCONS_00006958       ACTCTTGGCCACCCCATGGACTGTAACCTTCCAGGCTCCTCTGTCCATGG
Cattle_TCONS_00010297       --------------------------------------------------
                                                                              

Chicken_TCONS_00063381      --------------------------------------------------
Pig_TCONS_00117744          --------------------------------------------------
Pig_TCONS_00117743          --------------------------------------------------
Cattle_TCONS_00006958       GATTTCCCAGGAAAGAATACTGGTATGGGTTGTCATTTCCTACTCCAGGG
Cattle_TCONS_00010297       --------------------------------------------------
                                                                              

Chicken_TCONS_00063381      --------------------------------------------------
Pig_TCONS_00117744          --------------------------------------------------
Pig_TCONS_00117743          --------------------------------------------------
Cattle_TCONS_00006958       GATCTTCCCAACCCAGAGATTGAACCTGAATCTCCTGCATTGGCAGGTGG
Cattle_TCONS_00010297       --------------------------------------------------
                                                                              

Chicken_TCONS_00063381      --------------------------------------------------
Pig_TCONS_00117744          --------------------------------------------------
Pig_TCONS_00117743          --------------------------------------------------
Cattle_TCONS_00006958       GTTCTTTACCACTGGCGCCAAGACTTAAAGATGACCCAGTGCTACAAGGA
Cattle_TCONS_00010297       --------------------------------------------------
                                                                              

Chicken_TCONS_00063381      --------------------------------------------------
Pig_TCONS_00117744          --------------------------------------------------
Pig_TCONS_00117743          --------------------------------------------------
Cattle_TCONS_00006958       TGATATCATGAACTCACAGTAAAAGGTTGGTTCTGGACCCACCGTATGTG
Cattle_TCONS_00010297       --------------------------------------------------
                                                                              

Chicken_TCONS_00063381      --------------------------------------------------
Pig_TCONS_00117744          --------------------------------------------------
Pig_TCONS_00117743          --------------------------------------------------
Cattle_TCONS_00006958       AGATTGACTTGTCAAAAGGCAATCTGTGATGGGTGGTTTATCCTGCAGGT
Cattle_TCONS_00010297       --------------------------------------------------
                                                                              

Chicken_TCONS_00063381      --------------------------------------------------
Pig_TCONS_00117744          --------------------------------------------------
Pig_TCONS_00117743          --------------------------------------------------
Cattle_TCONS_00006958       CCCTTAGCCCGGCCAGCATCCATCAGATCGCAGGGAGGCACAAAGCCGCA
Cattle_TCONS_00010297       --------------------------------------------------
                                                                              

Chicken_TCONS_00063381      --------------------------------------------------
Pig_TCONS_00117744          --------------------------------------------------
Pig_TCONS_00117743          --------------------------------------------------
Cattle_TCONS_00006958       CACTGTTTTACACCCTGCCATCTTGCAAAGATCCGTCAAGATTTTGGAGT
Cattle_TCONS_00010297       --------------------------------------------------
                                                                              

Chicken_TCONS_00063381      --------------------------------------------------
Pig_TCONS_00117744          --------------------------------------------------
Pig_TCONS_00117743          --------------------------------------------------
Cattle_TCONS_00006958       CAGTATCAATTATTCATTTATTCATTTCTCAAACATGTTTTAATCATTCA
Cattle_TCONS_00010297       --------------------------------------------------
                                                                              

Chicken_TCONS_00063381      --------------------------------------------------
Pig_TCONS_00117744          --------------------------------------------------
Pig_TCONS_00117743          --------------------------------------------------
Cattle_TCONS_00006958       CCATCTTTGGGGCCTTGTACCAGGTACCAGGCTATAGATGCCAGAGGGGC
Cattle_TCONS_00010297       --------------------------------------------------
                                                                              

Chicken_TCONS_00063381      --------------------------------------------------
Pig_TCONS_00117744          --------------------------------------------------
Pig_TCONS_00117743          --------------------------------------------------
Cattle_TCONS_00006958       ATGTGCATGAAATAGCAATCCCCAAATGGTGTGCTAAGTGCAAGATAAAG
Cattle_TCONS_00010297       --------------------------------------------------
                                                                              

Chicken_TCONS_00063381      --------------------------------------------------
Pig_TCONS_00117744          --------------------------------------------------
Pig_TCONS_00117743          --------------------------------------------------
Cattle_TCONS_00006958       CTATGCACCTGGATAATGAGAACTCAAGAGCATCAATCCAGGTCTGGGGT
Cattle_TCONS_00010297       --------------------------------------------------
                                                                              

Chicken_TCONS_00063381      --------------------------------------------------
Pig_TCONS_00117744          --------------------------------------------------
Pig_TCONS_00117743          --------------------------------------------------
Cattle_TCONS_00006958       TAACCCGGACATGAAGGATGAGCAGGATTTCAGTGATGATGGCCCACCTG
Cattle_TCONS_00010297       --------------------------------------------------
                                                                              

Chicken_TCONS_00063381      --------------------------------------------------
Pig_TCONS_00117744          --------------------------------------------------
Pig_TCONS_00117743          --------------------------------------------------
Cattle_TCONS_00006958       CCTCTCAACAAACCCACTTGCTAAATAATGGCCCTCCACAAGTCTGAAAC
Cattle_TCONS_00010297       --------------------------------------------------
                                                                              

Chicken_TCONS_00063381      --------------------------------------------------
Pig_TCONS_00117744          --------------------------------------------------
Pig_TCONS_00117743          --------------------------------------------------
Cattle_TCONS_00006958       CCTTTATAAATATCAGGTTTTGATTCGTGGATTTTTTTTTTTAAATCATT
Cattle_TCONS_00010297       --------------------------------------------------
                                                                              

Chicken_TCONS_00063381      --------------------------------------------------
Pig_TCONS_00117744          --------------------------------------------------
Pig_TCONS_00117743          --------------------------------------------------
Cattle_TCONS_00006958       GCTAATTGAAGTAAATTGTTACCTTCAAATACTCTTGGACTCTGCATTAG
Cattle_TCONS_00010297       --------------------------------------------------
                                                                              

Chicken_TCONS_00063381      --------------------------------------------------
Pig_TCONS_00117744          --------------------------------------------------
Pig_TCONS_00117743          --------------------------------------------------
Cattle_TCONS_00006958       TGAGATGCTTTTCTTCATTTATAGAGTAATTTATTTTGCTATACATTCAT
Cattle_TCONS_00010297       --------------------------------------------------
                                                                              

Chicken_TCONS_00063381      --------------------------------------------------
Pig_TCONS_00117744          --------------------------------------------------
Pig_TCONS_00117743          --------------------------------------------------
Cattle_TCONS_00006958       TGTTCATGACACTTCATCATGCTGAAATGCATTTTCTTGATTGTCTGTGG
Cattle_TCONS_00010297       --------------------------------------------------
                                                                              

Chicken_TCONS_00063381      --------------------------------------------------
Pig_TCONS_00117744          --------------------------------------------------
Pig_TCONS_00117743          --------------------------------------------------
Cattle_TCONS_00006958       AGTTACCCAGGGGTAATAAATGTGTTGCTACATTTTGTAGACTGAATAAT
Cattle_TCONS_00010297       --------------------------------------------------
                                                                              

Chicken_TCONS_00063381      --------------------------------------------------
Pig_TCONS_00117744          --------------------------------------------------
Pig_TCONS_00117743          --------------------------------------------------
Cattle_TCONS_00006958       ATCCTGCCTGAGCAAGCAATAGAGAGAGGGTAGACAGAGGGGTGGGAGAG
Cattle_TCONS_00010297       --------------------------------------------------
                                                                              

Chicken_TCONS_00063381      --------------------------------------------------
Pig_TCONS_00117744          --------------------------------------------------
Pig_TCONS_00117743          --------------------------------------------------
Cattle_TCONS_00006958       GAAAAGACACACAGGTGCACAAAGAGAAAGGCAGAGAACAAGCAGAAATA
Cattle_TCONS_00010297       --------------------------------------------------
                                                                              

Chicken_TCONS_00063381      --------------------------------------------------
Pig_TCONS_00117744          --------------------------------------------------
Pig_TCONS_00117743          --------------------------------------------------
Cattle_TCONS_00006958       AGCCCCAGAGTGGGGAGAGGAAAAGCACATTTATCCACATGACATAGCAC
Cattle_TCONS_00010297       --------------------------------------------------
                                                                              

Chicken_TCONS_00063381      --------------------------------------------------
Pig_TCONS_00117744          --------------------------------------------------
Pig_TCONS_00117743          --------------------------------------------------
Cattle_TCONS_00006958       CCAAGTGATGCTTCTGTTCAAGTGATACAGCTTTGCTCATGCCAGGAAGA
Cattle_TCONS_00010297       --------------------------------------------------
                                                                              

Chicken_TCONS_00063381      --------------------------------------------------
Pig_TCONS_00117744          --------------------------------------------------
Pig_TCONS_00117743          --------------------------------------------------
Cattle_TCONS_00006958       CCCAGGGGTCAGCCTGCTGGCGGTCACTGTTGACACCTTTGTCCTGAGAC
Cattle_TCONS_00010297       --------------------------------------------------
                                                                              

Chicken_TCONS_00063381      --------------------------------------------------
Pig_TCONS_00117744          --------------------------------------------------
Pig_TCONS_00117743          --------------------------------------------------
Cattle_TCONS_00006958       AAGGTGCCCTAAAGAGGAACTTGAATGCATGGCACAATCTCCCAACACCG
Cattle_TCONS_00010297       --------------------------------------------------
                                                                              

Chicken_TCONS_00063381      --------------------------------------------------
Pig_TCONS_00117744          --------------------------------------------------
Pig_TCONS_00117743          --------------------------------------------------
Cattle_TCONS_00006958       GGGATTTGTGCATTGTGGGGACCAGACTTTTCAACTGAGAGATCAAAGAG
Cattle_TCONS_00010297       --------------------------------------------------
                                                                              

Chicken_TCONS_00063381      --------------------------------------------------
Pig_TCONS_00117744          --------------------------------------------------
Pig_TCONS_00117743          --------------------------------------------------
Cattle_TCONS_00006958       GAGATATCCGAACGGAAACTGGATTTGAAAGGATGTCGCCAGAGCTGTAC
Cattle_TCONS_00010297       --------------------------------------------------
                                                                              

Chicken_TCONS_00063381      --------------------------------------------------
Pig_TCONS_00117744          --------------------------------------------------
Pig_TCONS_00117743          --------------------------------------------------
Cattle_TCONS_00006958       AGAGACAGACTGATTCCTTTATCCTCCCAGTCCTGCCCTGGCCCTTCCAG
Cattle_TCONS_00010297       --------------------------------------------------
                                                                              

Chicken_TCONS_00063381      --------------------------------------------------
Pig_TCONS_00117744          --------------------------------------------------
Pig_TCONS_00117743          --------------------------------------------------
Cattle_TCONS_00006958       GATGCCTTGCAGACCTCCCCTGGCTGTGATCCTTTGGCATAGGGTATGTG
Cattle_TCONS_00010297       --------------------------------------------------
                                                                              

Chicken_TCONS_00063381      --------------------------------------------------
Pig_TCONS_00117744          --------------------------------------------------
Pig_TCONS_00117743          --------------------------------------------------
Cattle_TCONS_00006958       GGCTCCTGGGAGGCTCATGTGCATTTTTCTGCTTGAAGAAACAGTCACAC
Cattle_TCONS_00010297       --------------------------------------------------
                                                                              

Chicken_TCONS_00063381      --------------------------------------------------
Pig_TCONS_00117744          --------------------------------------------------
Pig_TCONS_00117743          --------------------------------------------------
Cattle_TCONS_00006958       GTTGTCCTGAGGGACCAGCTCTCTGGCACAAAAGCTTGGTGTGATTGAAG
Cattle_TCONS_00010297       --------------------------------------------------
                                                                              

Chicken_TCONS_00063381      --------------------------------------------------
Pig_TCONS_00117744          --------------------------------------------------
Pig_TCONS_00117743          --------------------------------------------------
Cattle_TCONS_00006958       GTGGGGGGAGGGTTCCTGGTGCCTTCTGTTTCCCTTTTATCCACCTCCTT
Cattle_TCONS_00010297       --------------------------------------------------
                                                                              

Chicken_TCONS_00063381      --------------------------------------------------
Pig_TCONS_00117744          --------------------------------------------------
Pig_TCONS_00117743          --------------------------------------------------
Cattle_TCONS_00006958       TCTTCCTTCCCCACTCAGCTCTCTCCTCCAGAAAGACACAGCAACCAAAA
Cattle_TCONS_00010297       --------------------------------------------------
                                                                              

Chicken_TCONS_00063381      --------------------------------------------------
Pig_TCONS_00117744          --------------------------------------------------
Pig_TCONS_00117743          --------------------------------------------------
Cattle_TCONS_00006958       TTAGCTAGTGCACTTACTCTCAATCTTCTGAACATTAATCAATCGCCACC
Cattle_TCONS_00010297       --------------------------------------------------
                                                                              

Chicken_TCONS_00063381      --------------------------------------------------
Pig_TCONS_00117744          --------------------------------------------------
Pig_TCONS_00117743          --------------------------------------------------
Cattle_TCONS_00006958       CCACCTCCACCCCCCCAGGCGGGGGAATTTCCATCACCATTATTCCTGGG
Cattle_TCONS_00010297       --------------------------------------------------
                                                                              

Chicken_TCONS_00063381      --------------------------------------------------
Pig_TCONS_00117744          --------------------------------------------------
Pig_TCONS_00117743          --------------------------------------------------
Cattle_TCONS_00006958       ACTCTCTTGTGGCACAGATGGGCACACAGACACTTCCTGACTGGCCCCAC
Cattle_TCONS_00010297       --------------------------------------------------
                                                                              

Chicken_TCONS_00063381      --------------------------------------------------
Pig_TCONS_00117744          --------------------------------------------------
Pig_TCONS_00117743          --------------------------------------------------
Cattle_TCONS_00006958       CCCTTCGTTATCATAGATGTCTTTTTAGCTCAGAGGTCATCAATCACAGG
Cattle_TCONS_00010297       --------------------------------------------------
                                                                              

Chicken_TCONS_00063381      --------------------------------------------------
Pig_TCONS_00117744          --------------------------------------------------
Pig_TCONS_00117743          --------------------------------------------------
Cattle_TCONS_00006958       ACTCTCCCTTGCTTCTCCGAGCAGGCAGCCCAAGCCAGGAATGCTGAGAG
Cattle_TCONS_00010297       --------------------------------------------------
                                                                              

Chicken_TCONS_00063381      --------------------------------------------------
Pig_TCONS_00117744          --------------------------------------------------
Pig_TCONS_00117743          --------------------------------------------------
Cattle_TCONS_00006958       AAGCAGTCGTTGGTTTTCAAGTCCAGATTTACTTTAAGTACTTGCTTTTA
Cattle_TCONS_00010297       --------------------CTCACTCTGCGCTATGAAATGCAAGAGCCC
                                                                              

Chicken_TCONS_00063381      -----------------------ATATTTCTTCCCTTTGGATTGCAAGTC
Pig_TCONS_00117744          --------------------------------------------------
Pig_TCONS_00117743          --------GAACCATTTCAACAGCCCTGCCATGGAGAACTAGAGTTTTTC
Cattle_TCONS_00006958       TAAAGGAATAAGCAGAGTGGGCACAGGGGCCACTTGTCGTATCATCTCTT
Cattle_TCONS_00010297       AGTGGAAAGGCCAACAGCTAAAGGCAACCCTGGACATCCAATAGCTTCTT
                                                                              

Chicken_TCONS_00063381      AACCAGCCTGCAACTCTGCCACCTTAAGATAGCTTCAGAAAACTGCAGGC
Pig_TCONS_00117744          --------------------------------------------------
Pig_TCONS_00117743          AAGCAAGATAAAGATTAATCTGACCTTTCTTAACATCAATTAATCAATAC
Cattle_TCONS_00006958       TCTGATGGTGACCTCAAAGGGCAATTTGCAGAAAGGCACACTTTGGAGAA
Cattle_TCONS_00010297       CTGCTGGTTGGAATCACACCATCAAGGACCAACAATAGAGATCTACTATC
                                                                              

Chicken_TCONS_00063381      TCCTGCTGGCCAGACTAGCCCTGACGCCTCCTCCATCCTCTATCTCCAAC
Pig_TCONS_00117744          --------------------------------------------------
Pig_TCONS_00117743          GGTTACAGCACAGATTTACCTTTTAACCTTGGTGTTTGCACAGTGCAATA
Cattle_TCONS_00006958       GTTTCCCCAGCTTAATTACATTTTAGCAGCAGTCTCAAAAGATAACCCTC
Cattle_TCONS_00010297       AGAAATGACTGTAATTGATTTTTACATCTAA--CATGAAAGGTATTAACT
                                                                              

Chicken_TCONS_00063381      TTCCATCTCCATCCTTCACCCTGCGTCCTCCTGACGATCCCAGAGCACAG
Pig_TCONS_00117744          --------------------------------------------------
Pig_TCONS_00117743          TCAAAGCATGATTTGTGAGCTTGCTCCATTTTATATATGGTTTAGAACAA
Cattle_TCONS_00006958       CAACACCCCATTGCTTCCCTTAACCATTTTTTTGTTTGTTTAGTTGCTAA
Cattle_TCONS_00010297       TCAGTGCTTTTTCAGTTATCCTTCATAATAATCCTAATGTCAGAAAAGTG
                                                                              

Chicken_TCONS_00063381      AGCAGGAGCACAACCTGCTGATGACAACTGGTTTTCCTGCAGAACTATCA
Pig_TCONS_00117744          --------------------------------------------------
Pig_TCONS_00117743          CCGTCTGTCTGTGTGCCCTGATAA-AGTGTCAGAGCATAATGCAATACCA
Cattle_TCONS_00006958       ATCCTGTCTGACTTTTTTGGGACCCCATGGACTGGAGCCCTCCAGGCTCC
Cattle_TCONS_00010297       GCTATATTCTACAGAGTCTTTAACTTGTCAGTGAAAACAAATTTTAATTT
                                                                              

Chicken_TCONS_00063381      GTGGTTTGGATGATGAGTTTCCTCCTGAAAGGACCTGGTCCTTTTGGTGC
Pig_TCONS_00117744          --------------------------------------------------
Pig_TCONS_00117743          GAGGGACAGGAGGCTTTTATTGTCTTCATCAAGAATGGCTTTGTAAATCT
Cattle_TCONS_00006958       TCTGTCCATGGGATTTTCCAGGCAAGAACACTGGAGTGGGTTTCCATTTC
Cattle_TCONS_00010297       AAAAATGGAAAGTCAAATAATCTACAGGCA--AACCAGTCCACTCAGTGC
                                                                              

Chicken_TCONS_00063381      CAGGACCAGGTGACACCGATGGCTCTGCAGGTAAATGCATGCCTCTTCCC
Pig_TCONS_00117744          --------------------------------------------------
Pig_TCONS_00117743          AAAATGGGAGCAGCAATACCAGCAAAGCCTGCTGATTGAAATTAACTACT
Cattle_TCONS_00006958       CTCCTCCACAGGCTGTTCCCAACCCAGGGATCAAACCCACGTCTCCTGCA
Cattle_TCONS_00010297       TATGTGCTCTTCTTCACACAACATTTTCGGGGCCTGAATATCCTCTTCTC
                                                                              

Chicken_TCONS_00063381      ATCCTCTCAAGATCTAAATCCTTCCCAGACCACATAGCCTCCTTTTTTCT
Pig_TCONS_00117744          --------------------------------------------------
Pig_TCONS_00117743          GGGCTGTGTATAGATTCATGCTCCTGGAAAGGCCATTGTCATGGAATGCT
Cattle_TCONS_00006958       TTGCAGGCAGATTCTTCACCACTGAGCCACTGGGGAATTAGTACTATGTT
Cattle_TCONS_00010297       ACTCTTCAAATCCTACCTGCACTCTTGGGTCAGCTCAAATTTTGTCTCCT
                                                                              

Chicken_TCONS_00063381      TTTCTTTTTTTTTTTTTTTTTTTTTTTTTTCAGATTTCTCCACCATTT--
Pig_TCONS_00117744          --------------------------GCTCCATATTGAATAGTATTTA--
Pig_TCONS_00117743          CTACAGGGTGGAATCATTTGATCTGAATTTCAGATAAGAGTGTGTCTC--
Cattle_TCONS_00006958       ATCCATGGATTTATTTATTACATTT--CCACTAATTTTTTCATGTTCT--
Cattle_TCONS_00010297       CCGAAGACTCTAGACATGCCATAAGCGCTATGAATTGGAGCAGACATAAA
                                                             **               

Chicken_TCONS_00063381      --TCCTCCTTGTAGAT--CCCAGCTGGCTCTGTGGAGGAGGTATGCATCA
Pig_TCONS_00117744          --TCTACCCAGTGA----CTGGGCTGG---AGAGGCAGTGGTGTCTCTGT
Pig_TCONS_00117743          --TGTTGTCAGTATCA--ATACCCTCCCTCCATCCTTGAAGCTAATCCCC
Cattle_TCONS_00006958       --GCTGCTTAAGGAAA--GAGGTTTACTATTATGTAAAGTACTTCTTTTT
Cattle_TCONS_00010297       GGGCAACAGAATAAAAAGTCAGTTTACTAATCCAGAGTGCACATGTATGG
                                                    *                         

Chicken_TCONS_00063381      ---GCCAGAGAGCACAAACTGCCATGAAGCTGAGCCT--CTATGGACGGC
Pig_TCONS_00117744          ---ATATAAATGATGAAACTGTGACTTAGA-GAGGCT--TAGTAAACTGC
Pig_TCONS_00117743          ---AAGAGAAACAAGAAAGGTTTGCTCCACTCTGTCC--TA--AACCTAC
Cattle_TCONS_00006958       TT-GTGTGAGTGTGCTAAATTTATCTCTTTAATCTCT--GCTTCCGGTAT
Cattle_TCONS_00010297       GGAGGATGATTAAGTAAAAAGCAAAGAAAATAATACTGCTAGACAACAAC
                                    *       **                 *              

Chicken_TCONS_00063381      AGTGTCCTCAGAGCTTCA-AGCTGTAATTTAAGAACCAGTCGCAAGAGCT
Pig_TCONS_00117744          CTGATGCACACAACTATG-TGCAGTGATGAATATGAGAGTC---AAACTT
Pig_TCONS_00117743          AATTGCCATTTTCCTTCC-TGCTCTAACCTGTTTCGTAGGTGAAGAATTT
Cattle_TCONS_00006958       TTGGTTAATAGATCTGTG-TTCCACACCTTATAAGAATTGATTCATGTAT
Cattle_TCONS_00010297       AAAAAATACATGTCGGTAATGCGTTAATACAATTGTATGCTGTACCAATT
                                         *       *                           *

Chicken_TCONS_00063381      CTGTAGACCTTA-AA---TATGAT-------CCTACAGAGCCATAATTAA
Pig_TCONS_00117744          GGATTTACTCCA-AAGTCTTTGTT-------CCTTCCGTGGCA--GTAAA
Pig_TCONS_00117743          ACAGAAGGCAAA-AATGCTGAAGT-------ATCTCAGAATATGATCAAG
Cattle_TCONS_00006958       GCATTTATTTAATAAATATTTATTGAGCACTTTCTCATAATGACCAAAAA
Cattle_TCONS_00010297       TATTATGTTCAA-ACAAATACGTC-------TTCTGAGACCAGGAAGATG
                                       * *    *                               

Chicken_TCONS_00063381      GCATCTGACTGATCAGAAAATATTTAAT-GCTTGCAACAGGTTTTCCT--
Pig_TCONS_00117744          GCA---AGTCGAACCACCGCTGCGCA-C-GCGCACAGTAGGCTTCCGTAG
Pig_TCONS_00117743          TCCTTCCACTGAAT--CCACTTCATAGCAGAGAACACTACCCTTGTGTCC
Cattle_TCONS_00006958       GTTCTACTTTCTTTTGTTGTAGTTTACCTTCACATA-CATATTCTAGACG
Cattle_TCONS_00010297       AAAGTGAGTGCTTCAGAAAGTATCTAAGTGTCTGAATTATCTTGCCTTCT
                                                     *         *  *   *       

Chicken_TCONS_00063381      TCTCAG---CCC--CATTAGATAAAGCGATACTGGTGGGAA-----AGTC
Pig_TCONS_00117744          CGCCCC---TTC--CATTGGATAGTCCCGCCTGGCTGTGGG-----AGGA
Pig_TCONS_00117743          TCTTTGAGGTCT--TTGTAGACAGAAAGATTTCCCTACCAG-----AGCA
Cattle_TCONS_00006958       ATTTTTCTCCTT--GCTTATCTACTGGTTCTTACCTGTACATCCCCGGCA
Cattle_TCONS_00010297       TTTTAATAAATGAAGATTTCAGACAGTCCCTGAAGTGACTGCTGCTAGTT
                                             *    *            *           *  

Chicken_TCONS_00063381      CAGGGAGGCCGTTACCAGAGTTCAGCAGAAGGGCTAACGAGTCAGCAAAC
Pig_TCONS_00117744          GAAAA---------------------------------------------
Pig_TCONS_00117743          CAACAATGTGCTTAAGTGCCTGTCTCATAAAAGAATTGGAGAACCTCATT
Cattle_TCONS_00006958       GCATAGTCTTTCTCACTGATTGGCAGCCAGCACCTCCCAGTGGTATAGAC
Cattle_TCONS_00010297       CATACATGCTGCGTTGATTTCTTTTGTTGATATATTTCTTTACCAGAATA
                                                                              

Chicken_TCONS_00063381      AATGTTCCTTTTAGGCCCCGGGCTTCGGGAGTCCCAAATTCCCAACATTA
Pig_TCONS_00117744          --------------------------------------------------
Pig_TCONS_00117743          TTGTACATCATCCATCCGTTTTGTTTTACACAGAAGAAACTGAGAGTCAG
Cattle_TCONS_00006958       TTCTATATTTTGATGCAAAGATAAGTGGTTTGTGTGTGAAAGGAGACTGC
Cattle_TCONS_00010297       AGTTTAAAGTTTTTTCTTTTATTAAATATGTTTTTTTTTTTTTGGTTGGG
                                                                              

Chicken_TCONS_00063381      GAACTAACACATTTTAAATTACTTCCCAAGTCCCAGCACTGGACTATGGT
Pig_TCONS_00117744          --------------------------------------------------
Pig_TCONS_00117743          AAAATGACATGTTTTAACCCAGGTTCCACAGACATTTCATGGCAGACTCG
Cattle_TCONS_00006958       TAACTGGCCACCAAAATCCATTTTCCCCCTTTACTGGGGGAACACACCTC
Cattle_TCONS_00010297       AGGGAGGTGTATTCTTTTCCTATTGTTGTTGTAACAAACTACTACAAGCC
                                                                              

Chicken_TCONS_00063381      TACGTTTTGGAGAGCAGCCAAGAGGTAGCTTAGGGCTGGTAACGAATGCG
Pig_TCONS_00117744          --------------------------------------------------
Pig_TCONS_00117743          GAACTTAGAAACCAGCAGAATTTCTCTCCCAAATGTCAAGCTGTCACATG
Cattle_TCONS_00006958       AACTTCTTTTACAGCATCCCTTCTTGTTCAGAAGAGCCGTCTGTCTGTGA
Cattle_TCONS_00010297       TG-GTGGCTCAAAACAATACAAGTTTGTTATAGTTCTGGAGGATAGCATG
                                                                              

Chicken_TCONS_00063381      GGCTGTGCTGTCCCACTGGTGCTGCCCTATGGG---CCAGCCACGGCCTA
Pig_TCONS_00117744          --------------------------------------------------
Pig_TCONS_00117743          TGTCTTAAGAATGCACTTAAATGTGTGATGATA---TTTGCAAACTTACC
Cattle_TCONS_00006958       GCTAGCTAACTTCCACTGCAGTGAGCCATTGCA---TATTTGGTCTGCTT
Cattle_TCONS_00010297       GATGTCACCGTCTAGGGTGCTGGTTTCTAAGGAGGTTCTGTGGAGTGCTG
                                                                              

Chicken_TCONS_00063381      GGGTGCTCCAGGGCCAGCAGTGCCAGTGGGAGAGGGAAGGGATTGTTGAG
Pig_TCONS_00117744          --------------------------------------------------
Pig_TCONS_00117743          ACTTCCCCAGAAGCCAATAATAAAACTTCCTGTGGAGGGTGGATAT--AG
Cattle_TCONS_00006958       CTTCCTTCAACTTAGTCTAAGCTGACATGAAGAGGAATTCTCTCCCTTAG
Cattle_TCONS_00010297       AAGTTCCTCTGCTAAGGGGCTCCTACAGGATTACGAGGGAATAGAAGAGA
                                                                              

Chicken_TCONS_00063381      ATTGTCCCAGTCTGCTCTGCTTGGTGCAGCCTCGTCTTGAGCACTGGAT-
Pig_TCONS_00117744          --------------------------------------------------
Pig_TCONS_00117743          TTCCCTGTGCTATACATTACGGAAACTTTTCTATATGAAAACCTAAAGC-
Cattle_TCONS_00006958       AGTTAAGTCTCTCTCAGCCAACAGGGATGATTTTCCTAATCTAATAAAC-
Cattle_TCONS_00010297       TTTCAACACTCTCCCACTGCTCATCCAAGGCTAAATATAAGAATTGTATT
                                                                              

Chicken_TCONS_00063381      -GAAGGACATAAAGAGAGGGCAAGAGATGTGAGGAGCAGCTGGAACCCCT
Pig_TCONS_00117744          --------------------------------------------------
Pig_TCONS_00117743          -CCTTGTGCTCTAAGGTAAACCGAGACAGGTAACTTTTTATGGCATGTTT
Cattle_TCONS_00006958       -AGATGTCCCGACTGCCAAGTCATGAGGAGAATTCTTGGAAAGAAAGGAT
Cattle_TCONS_00010297       TGACCTTTTTATGTTCCTATGTAAGTATGCAAATAGAAGTTTGCAGGGCT
                                                                              

Chicken_TCONS_00063381      TCATTTGTTTGGCTCGCACACTGCATGTAATTTCTCACCTATCACCACCT
Pig_TCONS_00117744          --------------------------------------------------
Pig_TCONS_00117743          CCCAGTCTCCCTTGCAGTTAGTTGAAGGCTCTGTGACTGTACCCAGGACA
Cattle_TCONS_00006958       ACAGCTATTTACTGTTGCCAGCCTTCAGAGTCAGAGAGTGAAAGATACAG
Cattle_TCONS_00010297       AAACCTACCACCACCTGGAGGCAAAAGAAAGCAACAGGAAGATTTTGAGT
                                                                              

Chicken_TCONS_00063381      GAACGGAGCACGTGAGCCAGCTTGGCAAAGAAGCGCTACGCGTATACTAC
Pig_TCONS_00117744          --------------------------------------------------
Pig_TCONS_00117743          GTAGGATTTATAAGAAAGATAATATCATCTACTTCCAGATCCGTCTTTCA
Cattle_TCONS_00006958       CAAAGAGTTCGATGTGAATGCTAGTGGCTAAATCTCCTGTGGATATTTCC
Cattle_TCONS_00010297       AAGACAAAATCGGGTGCATTTTAGAAAAATCATTCTGAATCCAGACTACA
                                                                              

Chicken_TCONS_00063381      AGGGTCAGCTGTTGTTAATTTCATTTTTCTTTGAATTTCAGTCTTTAAAC
Pig_TCONS_00117744          --------------------------------------------------
Pig_TCONS_00117743          AAACATCTCAAGTGAATGGATGTTAGCTGAATCTATTGTGGTCCTTACTT
Cattle_TCONS_00006958       GTGTATCTAATTCATTAATTTTTTTTTTTCCCCTCACAAGGCTGTTTCTG
Cattle_TCONS_00010297       GTTTTAGTCCCTGAGTTGGCTTAGTTATTGTCAACTGGCACCACATGTCT
                                                                              

Chicken_TCONS_00063381      AGTACTACAAGATAGTG-AAAATACCCTGCAGAACCCCTCCATGGATAGC
Pig_TCONS_00117744          --------------------------------------------------
Pig_TCONS_00117743          CACAATATATGTAAAGC-AAACCATCATGCTGTATGTTTTAAAGTTATAT
Cattle_TCONS_00006958       TCATGGTTTCTATGATG-TATACACCTTCTGCTAAAGGATTAACACCCAG
Cattle_TCONS_00010297       AGTCTCTCCTAAGGCTGTGAAATGGATTTCCCTTTAATCGCCTTCTCAGG
                                                                              

Chicken_TCONS_00063381      AGCCTCACAGTACAACTGCAGCATCCACAAGTGGGAGGACGTGGAGGGCC
Pig_TCONS_00117744          --------------------------------------------------
Pig_TCONS_00117743          AGTGATGGATGTCAATTATTTTTCAATAAACCTAGAGGAAAAAATCTCAT
Cattle_TCONS_00006958       AAAGTCAAGGCTGCAATTCTGTGAGTTTTGATAAATGAACAGAGTCATGT
Cattle_TCONS_00010297       AGTTACATATTAGTTGCTGATGAGAGGAAGCTGTGGTGATTTAACAGGTC
                                                                              

Chicken_TCONS_00063381      CAAGTCAGAGATCAAGTCATACTAACA-----------------------
Pig_TCONS_00117744          --------------------------------------------------
Pig_TCONS_00117743          GCAGTCCTCCAGGAATCCCCTCATTGATGTCATAAGGCCACATGTTCCAA
Cattle_TCONS_00006958       AACCATCATCACAATGTTCAAGATATAGAACATTTTTGTGTCTCCAAAAA
Cattle_TCONS_00010297       AAGGTGAAGCACAAGTCAATACACTCGAAAGCTGCAGAGGTCACGGGGTG
                                                                              

Chicken_TCONS_00063381      --------------------------------------------------
Pig_TCONS_00117744          --------------------------------------------------
Pig_TCONS_00117743          ATGTCATAGCTGTAAGATGCAGGAATATTGCCCAGCAACATGGCTTCACA
Cattle_TCONS_00006958       TTTTCCCCTTAGTCTTTGTAACCAGCTCACCCTGAATCCTCAGCCTCTTG
Cattle_TCONS_00010297       GTCCCACAGAGTTTCCAGGGACCTCCCCAGGAGTTCCCATTTCCTGGTCC
                                                                              

Chicken_TCONS_00063381      --------------------------------------------------
Pig_TCONS_00117744          --------------------------------------------------
Pig_TCONS_00117743          TGAGCCGAAAAGAAACCTGCATTAT-------------------------
Cattle_TCONS_00006958       TAGCCACTAATCTGTTTTCTCTAGAATCTCATATAAATGGAAATATGGAG
Cattle_TCONS_00010297       TCTTCTGTGATCAGACCTATTGCTTCCCGGACTTCTGTG-AACTCCAGCT
                                                                              

Chicken_TCONS_00063381      --------------------------------------------------
Pig_TCONS_00117744          --------------------------------------------------
Pig_TCONS_00117743          --------------------------------------------------
Cattle_TCONS_00006958       CACATACATCTGTTTTTGGATGTGGTTTCTTTCATTAAGATACAGCATGT
Cattle_TCONS_00010297       TTTCTGCTTCAAGTTGAAGTGGTGACTTTCTGTCCAATTCTTCACCTACC
                                                                              

Chicken_TCONS_00063381      --------------------------------------------------
Pig_TCONS_00117744          --------------------------------------------------
Pig_TCONS_00117743          --------------------------------------------------
Cattle_TCONS_00006958       AAACTTCACTCACCTTGTTGCAACTATCGGCAATGCAGTCCTTTTTTTAT
Cattle_TCONS_00010297       TGCCCTTGCAGACCAATCTTCACTTTCTTGCTTCTCCCTCCTTCA-----
                                                                              

Chicken_TCONS_00063381      --------------------------------------------------
Pig_TCONS_00117744          --------------------------------------------------
Pig_TCONS_00117743          --------------------------------------------------
Cattle_TCONS_00006958       TGCTGAATCACATCCCATCGTATATCCATTCCCCAGTGAGGGACCTTTGG
Cattle_TCONS_00010297       --------------------------------------------------
                                                                              

Chicken_TCONS_00063381      --------------------------------------------------
Pig_TCONS_00117744          --------------------------------------------------
Pig_TCONS_00117743          --------------------------------------------------
Cattle_TCONS_00006958       GTTGTTTGCAGTTTTTGGCTACTATGAATACAACCGCCATAAACGTTCAC
Cattle_TCONS_00010297       --------------------------------------------------
                                                                              

Chicken_TCONS_00063381      --------------------------------------------------
Pig_TCONS_00117744          --------------------------------------------------
Pig_TCONS_00117743          --------------------------------------------------
Cattle_TCONS_00006958       GTGGCTTCCCAGGTGGCTCAGTAGTAAAGAGTCTACCTGCCTAAACCAGG
Cattle_TCONS_00010297       --------------------------------------------------
                                                                              

Chicken_TCONS_00063381      --------------------------------------------------
Pig_TCONS_00117744          --------------------------------------------------
Pig_TCONS_00117743          --------------------------------------------------
Cattle_TCONS_00006958       AGACACGAGTTCGATCCCTGAGTCAGGAAAATCCCCTAGAGAAGGAAATA
Cattle_TCONS_00010297       --------------------------------------------------
                                                                              

Chicken_TCONS_00063381      ------------------------------------
Pig_TCONS_00117744          ------------------------------------
Pig_TCONS_00117743          ------------------------------------
Cattle_TCONS_00006958       GCAATCCACTCCAGTATTCTTGCCTGGGAAATCCCA
Cattle_TCONS_00010297       ------------------------------------
                                                                
