# Supplementary material for: Genome-wide identification of tissue-specific long non-coding RNA in three farm animal species
Source: BMC Genomics. 2018 Sep 18;19:684. doi: 10.1186/s12864-018-5037-7 (PMC6145346; doi:10.1186/s12864-018-5037-7)
Supplement: Supplementary file 21 — Multiple Sequence Alignments for Conserved LncRNAs. A multiple sequence alignment file generated by ClustalW is included for each of the 39 groups of lncRNAs associated with orthologous genes across all five species. (ZIP 445 kb) [file 12864_2018_5037_MOESM21_ESM.zip › Group_32_Seqs.fa.align.out]

CLUSTAL 2.1 multiple sequence alignment


Pig_TCONS_00037682          --------------------------------------------------
Cattle_TCONS_00078077       --------------------------------------------------
Mouse_NR_030696.1           AGTGCACGACCGAGTCTCCGTTCTCCTCCTCGGAGCCCGATGCTGGGGGA
Chicken_TCONS_00022400      --------------------------------------------------
Pig_TCONS_00037680          --------------------------------------------------
                                                                              

Pig_TCONS_00037682          --------------------------------------------------
Cattle_TCONS_00078077       --------------------------------------------------
Mouse_NR_030696.1           CGCAGGGGGGACGGTGTAGTCCGAGTCGCGTCGCTGTCGCCCTCATCCGG
Chicken_TCONS_00022400      --------------------------------------------------
Pig_TCONS_00037680          --------------------------------------------------
                                                                              

Pig_TCONS_00037682          --------------------------------------------------
Cattle_TCONS_00078077       --------------------------------------------------
Mouse_NR_030696.1           CTCAGCCGGGTGCAGGTGCGTGGCGAGCTCCTGTAGCACCGCCGCGCGTC
Chicken_TCONS_00022400      --------------------------------------------------
Pig_TCONS_00037680          --------------------------------------------------
                                                                              

Pig_TCONS_00037682          --------------------------------------------------
Cattle_TCONS_00078077       --------------------------------------------------
Mouse_NR_030696.1           CGATCTGGTCGTTGCGCCGCTTCTCCATGATCAAGTCCTCCAGGCTCTGG
Chicken_TCONS_00022400      --------------------------------------------------
Pig_TCONS_00037680          --------------------------------------------------
                                                                              

Pig_TCONS_00037682          ---------------------------GAGGAAAAAACCGGCCTGAAGCT
Cattle_TCONS_00078077       --------------------------------------------------
Mouse_NR_030696.1           AACTCGAGAGTGTGGCTGCGCTGAGCCGAGAGCTGAATCTGCAAACGGTA
Chicken_TCONS_00022400      --------------------------------------------------
Pig_TCONS_00037680          --------------------------------------------------
                                                                              

Pig_TCONS_00037682          GCTCTCTCTCTCTTTACCCTCCCAGCCTGCCTGTCTTGGGCTTGAAAACC
Cattle_TCONS_00078077       --------------------------------------------------
Mouse_NR_030696.1           GGGCTGCTTGCCGATGCGCAGCTCGCC-ACCGATCTTGAACTCGC--GTT
Chicken_TCONS_00022400      --------------------------------------------------
Pig_TCONS_00037680          --------------------------------------------------
                                                                              

Pig_TCONS_00037682          TGCAGCAAGAGTTTTGCACTTTGAACAATTCCTCCATCTCCAGATTAAGG
Cattle_TCONS_00078077       --------------------------------------------------
Mouse_NR_030696.1           TGCCATAGCGGCACCAGGCCGCAAAGCTCTCGGAGTTGCGCCAGCTGAGC
Chicken_TCONS_00022400      --------------------------------------------------
Pig_TCONS_00037680          --------------------------------------------------
                                                                              

Pig_TCONS_00037682          AAGAGCTTGCTGAGTGTTATCCTTTTCCTTGGCCTCTGCATTTTATTTCC
Cattle_TCONS_00078077       --------------------------------------------------
Mouse_NR_030696.1           TCGCGCTCCTTGGCGCCCACGTGGGCCAGCGCGTTGCGCACTACAGCGCT
Chicken_TCONS_00022400      --------------------------------------------------
Pig_TCONS_00037680          --------------------------------------------------
                                                                              

Pig_TCONS_00037682          T---TTTGACCTCAGATCCCCAGAACAGGCTCTGGCAAGTGGGCTGGGAT
Cattle_TCONS_00078077       --------------------------------------------------
Mouse_NR_030696.1           AGGGCTCAGTGGCTTGTAGCGATACAGATCGTTGACCACGCGGCCGCGCC
Chicken_TCONS_00022400      --------------------------------------------------
Pig_TCONS_00037680          --------------------------------------------------
                                                                              

Pig_TCONS_00037682          GGAAAGAGTCTGCCCTGTGGGTTGGGGTGTGGAGGAGATGCC-CTGGAGA
Cattle_TCONS_00078077       --------------------------------------------------
Mouse_NR_030696.1           GGCCCTGGCTCGCATCGGTCAGGAAGCTGTTGCTCACCTCCAGCCGGTGC
Chicken_TCONS_00022400      --------------------------------------------------
Pig_TCONS_00037680          --------------------------------------------------
                                                                              

Pig_TCONS_00037682          GGCATCTGGGGCTATCACCCACCCCGGCCATCAGCTC--TCCTTGCCTCA
Cattle_TCONS_00078077       --------------------------------------------------
Mouse_NR_030696.1           AAATGCACCACCTGGAAATTGCCCACGTAGACAGCCCAGTGCGGGTATTG
Chicken_TCONS_00022400      --------------------------------------------------
Pig_TCONS_00037680          --------------------------------------------------
                                                                              

Pig_TCONS_00037682          ATCCTGTGCC-TAAATTGTGAGGAAGGGTTTAACCCTTTCCTGGGAGAGG
Cattle_TCONS_00078077       --------------------------------------------------
Mouse_NR_030696.1           AGCCTGCGATACAAACTCCACCAGGTCACCCGGACTGCACTTGTTGAGCA
Chicken_TCONS_00022400      --------------------------------------------------
Pig_TCONS_00037680          ATCAAAGCCTGTGTGTCCTCTAGTGAGACTGACGATTTTGTGAGCCTGGA
                                                                              

Pig_TCONS_00037682          GTTAACCAGCCAGAAAAACACCAAAACTTGTGCCTCCTGGAAGCGTGATG
Cattle_TCONS_00078077       --------------------------------------------------
Mouse_NR_030696.1           AGTTCTCCGGTGTGTAGGTGCTCAGAGCCGCCGATCCTGGC-GCGAAGCT
Chicken_TCONS_00022400      --------------------------------------------------
Pig_TCONS_00037680          GCCAGCAAAAGGCAGCAAACAAAAGTGGAGAGTCAAGCCAAGTCGAGTTT
                                                                              

Pig_TCONS_00037682          TTTTAGGAGGCCCCTGACATCATATTCGTGTGTTGAACAGTAGTTTGATT
Cattle_TCONS_00078077       --------------------------------------------------
Mouse_NR_030696.1           TTTCTGATAGATGCACTCATCACGATAAAACACCGAGCATTCCACCTCGT
Chicken_TCONS_00022400      --------------------------------------------------
Pig_TCONS_00037680          GCTGGAGATTTATGCAGAAACCTCCCCACAGATGCAGGGCTGCTGGATTT
                                                                              

Pig_TCONS_00037682          TGTGCTCAGGAGTCTGAGCGTGTAGCTGGGCTCCTGCAGAAGCCTCATGA
Cattle_TCONS_00078077       --------------------------------------------------
Mouse_NR_030696.1           GCTGCCGCGGGTCGTAGGGCTGCGGCGGGGGCAGGGGAGGCCGATCCCCG
Chicken_TCONS_00022400      --------------------------------------------------
Pig_TCONS_00037680          ACAACAGGGGCGGGATAATTTGTTCTTGTGTGCTAAGATAAGGGTAGACA
                                                                              

Pig_TCONS_00037682          AAGATGCATTTCACCAGGCAGTTCTAGAGGAGAGAC--CAGCTTAAATTA
Cattle_TCONS_00078077       --------------------------------------------------
Mouse_NR_030696.1           GAGTCGGACAAAGCTCCGCCATCAAGCCCCTGGGGCGGTGGCTGAGGTTC
Chicken_TCONS_00022400      --------------------------------------------------
Pig_TCONS_00037680          AATTTCATGCTGAGATGTCAGCCCCTATCTGCAGAAGTCAGGAAAGATTC
                                                                              

Pig_TCONS_00037682          CAGCTCTACAAATCCAAATATTGGCATATCTGCAAATCCAAGTGTAGGTT
Cattle_TCONS_00078077       --------------------------------------------------
Mouse_NR_030696.1           CACATCCTCGTCGTCATTGGAGAAAATATAAGAGACTCCGATGCGGGGCC
Chicken_TCONS_00022400      --------------------------------------------------
Pig_TCONS_00037680          CCTGCCCTGTTGCCGAATCGTGCGCCTGACAGATTATCC---TCAGAAGG
                                                                              

Pig_TCONS_00037682          TTTTTTTTTTAATCTAAATTCTAAGATCTTATTTTGCACTTCTTGTGCAA
Cattle_TCONS_00078077       --------------------------------------------------
Mouse_NR_030696.1           CATCGTCTCGATCCACGCCGGTCGGGTCGGCCGTGGGAACTTCCTTATAA
Chicken_TCONS_00022400      --------------------------------------------------
Pig_TCONS_00037680          TTATTTTAGGAGACTTTATCTGGAGGTCACACTGGGGCCCAAATGTGAAA
                                                                              

Pig_TCONS_00037682          GAAGGGGAGGATGAGCTATTCAGAGGAGAG---ACAAGGCTGTCAAT---
Cattle_TCONS_00078077       --------------------------------------------------
Mouse_NR_030696.1           CTTAGGTGGGTCAGTTTTTCCACCTGGTTGCCCATTACGCTGTGGACTCT
Chicken_TCONS_00022400      --------------------------------------------------
Pig_TCONS_00037680          GGTGAAAGGACGTGCCTGGGTGCAGAGGAG--GAGACTCCTGTGAACCTG
                                                                              

Pig_TCONS_00037682          -AATGACAGAAGCTTCGGCAGAGCAAACCCAACCTCCTTTTCTGTCCTTG
Cattle_TCONS_00078077       --------------------------------------------------
Mouse_NR_030696.1           CGTTCACAAGACTTCAAGAGGAGAAAGCGAAACCACCGTCAGAGTCATTG
Chicken_TCONS_00022400      --------------------------------------------------
Pig_TCONS_00037680          CACATCTGGGAGCTCAGAAATGAAAGCGGCTGCGGCACAGGTTACAGTAT
                                                                              

Pig_TCONS_00037682          GGCGTTCTTCATGCTTCCAGGGAAGAAGGAGCTCCGAGGAGAGAGAGGAA
Cattle_TCONS_00078077       --------------------------------------------------
Mouse_NR_030696.1           GCACTGGTGCCCGGGCAGGGGCTAAAGCCACCTGTTGGAAGAGAAGACGA
Chicken_TCONS_00022400      --------------------------------------------------
Pig_TCONS_00037680          TTACTTCTTGCAGTGCCTTGGGGCACTATTCTGCCTAACAGTTAGGATTG
                                                                              

Pig_TCONS_00037682          GACAGCCTTTGTTCAGCATGGCTCTCTGCAGGATGGACTAGGGGGACCTC
Cattle_TCONS_00078077       --------------------------------------------------
Mouse_NR_030696.1           GGGAGATGTTTGTAGGTGCCACTC----CAGAAAAAGACGTTTGTTTCTT
Chicken_TCONS_00022400      --------------------------------------------------
Pig_TCONS_00037680          AAATTTCACTGTAGTTGTAGACTT----TTGTGAGAAACGGGGCTCTAAT
                                                                              

Pig_TCONS_00037682          CAATCCAGTATAACTGGAGCCTTAGGCTCACCAGATCTGATTGGTCAATT
Cattle_TCONS_00078077       --------------------------------------------------
Mouse_NR_030696.1           GAAAAAGAACCGGTAGGGGCCCGAGCACCTGGAGCCATTTTAGGAGAAGT
Chicken_TCONS_00022400      --------------------------------------------------
Pig_TCONS_00037680          GGTTCCAAGCTGAAGAAGGAATTTTAATTTC--ATTTTGTTGAGGGAAGT
                                                                              

Pig_TCONS_00037682          TCTATCTGCTTTGCCCAAATCACTTTGAGGCCTGAGGCCAAGGGATCCCC
Cattle_TCONS_00078077       --------------------------------------------------
Mouse_NR_030696.1           CTGGGGGACGTGCTTCCTCGCGTTTCTACACC---ACTAAGGTCACGATC
Chicken_TCONS_00022400      --------------------------------------------------
Pig_TCONS_00037680          GCAGCATCTTACTTTCCCAGTGCTTAGAGGGGT---ATCAGGGCATTTTT
                                                                              

Pig_TCONS_00037682          ATCAAAGATTCACCTCCCTATAGTCTATTCACAGCCCAGCAGCCCCCAGC
Cattle_TCONS_00078077       --------------------------------------------------
Mouse_NR_030696.1           ACTGGAGACATGGCCACTCCAGCTTTCCCCTTCCTCCAGCTATCACCTGG
Chicken_TCONS_00022400      --------------------------------------------------
Pig_TCONS_00037680          CTCAAAAATGCTGATGAAATCGATGAATGTCTGATATGAATTTATTTCTT
                                                                              

Pig_TCONS_00037682          AATCCTGTGAGACCGTGAGCCTCACTGGGTCACTCCTCTGCTCAGAATTC
Cattle_TCONS_00078077       --------------------------------------------------
Mouse_NR_030696.1           ACCCAGCCAAAGCCATTGCATCAGCAGCTCCGACAGCTTCCGCCCGCGCC
Chicken_TCONS_00022400      --------------------------------------------------
Pig_TCONS_00037680          GCTGTTGTTTTTCTTTTCCTCCAATAATAGTATCTGCTCTTTATTGATTG
                                                                              

Pig_TCONS_00037682          TCCCATGGCTCCCCATCCCACTTAGAGAGAAGCCAAAGC-CCCTAAAATA
Cattle_TCONS_00078077       --------------------------------------------------
Mouse_NR_030696.1           CTACCTGCCAACCCTGGGCAGGAGTGGGGGAGGGAAGGA-AATAGAAACT
Chicken_TCONS_00022400      --------------TTCGGTTTTAGTAAATAGTTTTTAT-CTCAATACAT
Pig_TCONS_00037680          CTAGTGGTGGTTCCAGGTATTGCTCTAAGCACTTTGCGTGCTTTATGTCT
                                                                              

Pig_TCONS_00037682          GCCCCAGAGACCTGCCTGCCTCCCTCATCACCTGTCC-CCTTGCTCAGAC
Cattle_TCONS_00078077       --------------------------------------------------
Mouse_NR_030696.1           TTATTCCAATTTCCTTCTCTTTCCTAACTTCCCCTCC-CACTCCGGATCC
Chicken_TCONS_00022400      GACTTCTACGTTTTTTTTTTTGTTT--TTTTTTTTCT-GGTTCCTCATCA
Pig_TCONS_00037680          TTATCCTGCAGGTCAGCTTCAGAGAGGTTGAGTGACTTGGCTAAGGTTCC
                                                                              

Pig_TCONS_00037682          CAGCCA---CACTGTCCCCTTGCTGTTCCTCCCCCATGGTGAGCTTGCCT
Cattle_TCONS_00078077       ------------------------GTGGCTCAGTGGTAAAGAATCTGCTT
Mouse_NR_030696.1           TAACTAGCCCTTTGACGTCCTTCAATGTCTGCACCCCCAAGAACCTGCTA
Chicken_TCONS_00022400      CACTGGGAGGGGAAGAGTGAGCAAATGGTTGTGCAGGGCTGAG-TTGCCT
Pig_TCONS_00037680          CAAACTAGGAAGGGACAAACGGAAATTCGCATTACTTAAGGGGTTTTATG
                                                     *              *    *    

Pig_TCONS_00037682          CTTGCTCCCGTTTTCAACATTTTCGAT--TCCTTCTGCCTGGAACACTTT
Cattle_TCONS_00078077       GCGAATACAGAAGGCCATCTTGTTG----TCTTTGAGACAGACGCACTCA
Mouse_NR_030696.1           GGCTACCTTGGCGTGGAGGTGGCAGGTGAGCCTCCGGACTAGACTCACCT
Chicken_TCONS_00022400      GCTGGGTCAAACCACAACGCCTGTCATGTGTCACCTGAATAATGAGACCA
Pig_TCONS_00037680          GATGGTACTTTCCAT-ATGCACATGAGCCTAGATAGGCAGGAAAGCCCTG
                                            *                   *             

Pig_TCONS_00037682          GCCCCCAGATATCTCCATGGTGTGCTCTTTAGTCTTGAC-TCA----GAT
Cattle_TCONS_00078077       GGCTAAAGACATTTCCTTGGA----TGTTTGATGTTTAA-TCA----GTT
Mouse_NR_030696.1           GCCGCAAG---TCACTGCGGC---TCGTCGGCCCCTCCC-CCG----CGC
Chicken_TCONS_00022400      ACACCCTCC--TCACTGCAGCCTCCTTTCAGTCCTCATCACTA----CGT
Pig_TCONS_00037680          AAAACCAAAAGGAAGTGGAAC----TTTCGGAAATGAGAGTTGAAGTGGT
                                                       *                      

Pig_TCONS_00037682          GTTAGCCTCTTGGTGCGCTT--TCCC--CAACAGCTC--T---ACTTAAA
Cattle_TCONS_00078077       GTGGGCCCTTATGGAGGGTT--TCCC--CACCCACTT--CCTCATCCGGG
Mouse_NR_030696.1           GCCTGCCCTGGGGTTCAGAT--TACCTGCGCGGACTC--TCTCCCCGAGA
Chicken_TCONS_00022400      GCTGGCCCATGGACACTGATGATGCTCTTGGTTACTAAATAGAGTTGGAA
Pig_TCONS_00037680          ACAGTCACACACACACAGATACCTCCACCCACACCCATAGATACACAGAT
                                 *             *    *         *               

Pig_TCONS_00037682          ATTTCAAATGTTCTTCCATACATACTG-TGCACTGAAGAAAAAAAAAAAA
Cattle_TCONS_00078077       TCTTTTGGCTTGGGCCTATTGATGCTA-C---TTGGGCCCACTTGGACAG
Mouse_NR_030696.1           GGTAGAAGCCCTAGGGGACCGGGAGGGGCACCCTGCCGCACCCGAGACTT
Chicken_TCONS_00022400      GTCCATAAACTCCCTCTGGCAACATCA--GAGATGTCAGAGACAAAGCTG
Pig_TCONS_00037680          ACCCACACACTCCTTGGTCCTAGACTCCCCATCTGTTAGGGAGCCAGTAC
                                                             **               

Pig_TCONS_00037682          AAAGCACAACCTAAAAGTTGAGAAATATATTTTATTCC--ACAGACTTGT
Cattle_TCONS_00078077       TTTCCTCACCCC----GCTCAGCTTCATCTATTGGTACTAACCGTCCTGA
Mouse_NR_030696.1           CTAGGGCGAGTTCGCAGGTGTGGGCTCCGCAGTGCCTC---CTCTCCCAG
Chicken_TCONS_00022400      GAGGAACAAACCT-CAGGTGTGTCTCCAGTGATGCCAT---GAAGCCTAC
Pig_TCONS_00037680          AGTGTAGTAGTTTAGAGATGTGATTTTTCAAATTATCT--------GCAG
                                            * *  *          *                 

Pig_TCONS_00037682          CGAGGACCTAAACCTGGGAGGTAGCCTCTCAGACAGCTCTGACAGATGGT
Cattle_TCONS_00078077       ACAGGTCGGACAC----AACTTGGCGTCT-AAACAACAACAACA-ACAGG
Mouse_NR_030696.1           CGCAGACCAAGGC---GAAGCTGGGCTTCGGGGAAG----GACG--CATT
Chicken_TCONS_00022400      AGAAGTCCCTGGC---GAAATTGCTCTTTATCTTTATTGCTATATATACT
Pig_TCONS_00037680          AAAAGGGCCAGGC-----TGTTTTTATTGCCTGTTGGTTTGGTTTATAAT
                                *       *        *    *                       

Pig_TCONS_00037682          TGATTTCCAGTTGATTGAATGAGTA-ATTTGGACTGCATGAGCAAGGAAT
Cattle_TCONS_00078077       TGATGCT-------------------------------------------
Mouse_NR_030696.1           TCTCCCTCGCCGCCCCCCGCGGTTG-TGTAGAGCCCCAAGACTTGAAGAT
Chicken_TCONS_00022400      TCTTTATCTGCTTGTCAAGACACTGTATTTTTCCCTGATAAAATGAAGAA
Pig_TCONS_00037680          TTCCAAACTTTCTGT-GAGTTGATACCTTTGTAAAATAACACACATAAAT
                            *                                                 

Pig_TCONS_00037682          GGGAAGGAGTTCCCCCTTTACATGGTGAGGACTTA---CCTTAGGTCCAG
Cattle_TCONS_00078077       --------------------------------------------------
Mouse_NR_030696.1           GGGGGGCAATGCCTGTTCACGATCGTTGCTGCACGACCCCTCACGCAGAT
Chicken_TCONS_00022400      CAACAGGCATTGAACAAAATCAGAGTGGTTGATGATAATCTCAGTTAACT
Pig_TCONS_00037680          TACTAGAAACATGAAGATTATAATAAAATGACACACAAGCCCATTTTTTA
                                                                              

Pig_TCONS_00037682          CCCTGCC--CTGGGCCCTGTGGCTGGAGATAAA-TGTGCAGC-----AAT
Cattle_TCONS_00078077       --------------------------------------------------
Mouse_NR_030696.1           TTCCAGG--AAGAGGACAGAACCTGGGCTGTTG-TACATGAT-----AGT
Chicken_TCONS_00022400      TCCTGGAGATTCCAGTCATTGGTCACAGTCAAGCTGAGCAGT-----GGG
Pig_TCONS_00037680          ACCTTTATATTAGATTTAGCAGATATAAAATAATCAAATCACCATCAAAT
                                                                              

Pig_TCONS_00037682          ACACATGGCAGTCAGCTACTATGTCTGGCAGTCCAGTTCCAGGAATCCTT
Cattle_TCONS_00078077       --------------------------------------------------
Mouse_NR_030696.1           TACTGTGGCCTTCACGACTTGACTGGAGGAGACATGAGATAAATAAGCAG
Chicken_TCONS_00022400      GTTGGAGGTATGGACAATTTGAACTAAGACAAGCTGACATTAAGAAGCTG
Pig_TCONS_00037680          ACTTACAAAATTTCATTCCCAGTTTCTGTTCTTATTTCTCTGTGGACAGG
                                                                              

Pig_TCONS_00037682          ATTGAATACCTAGGTTATATCACCCATCATTCCTGTTTGCTCTACGAAAG
Cattle_TCONS_00078077       --------------------------------------------------
Mouse_NR_030696.1           AAGAACAAATAAAAGTGCCTGAGATCAGGACTGTGAGGAACGTAAGACAA
Chicken_TCONS_00022400      TAATAAAGTCCATGTGAAGTTAT---------------------------
Pig_TCONS_00037680          TAACAAGCAGTGGGTGG-ATCAGCAGAGGCACTCACCTTCCACTTTGCAG
                                                                              

Pig_TCONS_00037682          AACT--GAAACATGATCTTTGCCCTCTGGGAGCT-----CAGAGAC-CCA
Cattle_TCONS_00078077       --------------------------------------------------
Mouse_NR_030696.1           CACCCCGAGATTGAGTAGCTGTCCTGAAGGAGAGAGTGGCAGGGACATCA
Chicken_TCONS_00022400      --------------------------------------------------
Pig_TCONS_00037680          GCCTGAGTCAGATTGACCCTTGCTTCTCCAAATGCCTGTTTCCAAC--AG
                                                                              

Pig_TCONS_00037682          ACACCCCAGCTAACACCCCCTGAACATCAGTGGATATTCAGTAAGCATTT
Cattle_TCONS_00078077       --------------------------------------------------
Mouse_NR_030696.1           CTGGCCTACTTTACATGAGATGGCCAAGGAAGACCCCTCAAGAGCTGGAA
Chicken_TCONS_00022400      --------------------------------------------------
Pig_TCONS_00037680          GCAGCATGGGCCTCACTCACGGGAGAACCGAGCTTGCTAGAAATGCAGGG
                                                                              

Pig_TCONS_00037682          TTGAAGGATTGGATTAATGAGTACATAGAATGGGACCTTTGTC---TTAA
Cattle_TCONS_00078077       --------------------------------------------------
Mouse_NR_030696.1           TTTGGGCTGAGACATAAAGAAAAGAAGGGCTGGCATTGCTATCCACTCCA
Chicken_TCONS_00022400      --------------------------------------------------
Pig_TCONS_00037680          TCGTGGGCCCCATCTCTAATCTGCTGAACCGGGATCTGCATTTTTAACAA
                                                                              

Pig_TCONS_00037682          GAGTCTTAAAAGTAGTTGGGGAT--ATCAGACAAGGAATATTTAGTGACT
Cattle_TCONS_00078077       --------------------------------------------------
Mouse_NR_030696.1           GAAGGAAGATGGGAACAGAAGAAGGATGGAGCTGAGAGCGTTTAGAGAGT
Chicken_TCONS_00022400      --------------------------------------------------
Pig_TCONS_00037680          GACCACTAGATGATTCT---------------------------------
                                                                              

Pig_TCONS_00037682          GATCCAAAAATAAA--AGTATGTTTACCTGGCTTTTGCCCATCAGAGGGG
Cattle_TCONS_00078077       --------------------------------------------------
Mouse_NR_030696.1           AGGAGAAAAGGAGATTGAGATGAGAGTACAGAATGGGCAGGGCCGGGAGA
Chicken_TCONS_00022400      --------------------------------------------------
Pig_TCONS_00037680          --------------------------------------------------
                                                                              

Pig_TCONS_00037682          CTATAACTACTCTGTG--AATACTTTTTGCAGGGGAGGGAAGAAAAAGTT
Cattle_TCONS_00078077       --------------------------------------------------
Mouse_NR_030696.1           CAAGAAACCTCCTGAGCCAAAAATAGAGTCAGTGAAGACACTGTACCAGT
Chicken_TCONS_00022400      --------------------------------------------------
Pig_TCONS_00037680          --------------------------------------------------
                                                                              

Pig_TCONS_00037682          TTTTGCTCTACTTATCTTAGGTTGGTTGGCTGGGGTTCTCAATTTA--GA
Cattle_TCONS_00078077       --------------------------------------------------
Mouse_NR_030696.1           GGTGACTATTGTACTTGCAATTTTTTTTTTTAGAGAATTTTGTTTATTAA
Chicken_TCONS_00022400      --------------------------------------------------
Pig_TCONS_00037680          --------------------------------------------------
                                                                              

Pig_TCONS_00037682          CTGACAAAATACAG-AATAAGAAAAACAAATAGAGGTTTACTAACGTGTG
Cattle_TCONS_00078077       --------------------------------------------------
Mouse_NR_030696.1           TCATTCAACCACAGTAACCCAAATTTCATATTCTCTGCACCTGCTCTAAG
Chicken_TCONS_00022400      --------------------------------------------------
Pig_TCONS_00037680          --------------------------------------------------
                                                                              

Pig_TCONS_00037682          TCACATATACACAGGAACAGTCTGCAATGAACA--GATAAAGGGGTGGTT
Cattle_TCONS_00078077       --------------------------------------------------
Mouse_NR_030696.1           AAGAAAGAAAATAAAAACAAGCTGTGTTCAATGTTGGTGAGTTCCTGTCT
Chicken_TCONS_00022400      --------------------------------------------------
Pig_TCONS_00037680          --------------------------------------------------
                                                                              

Pig_TCONS_00037682          AGAGCT-TGGGATTGTA-TAGCATCTTAGCCAAGAACAACAATTTTGCAG
Cattle_TCONS_00078077       --------------------------------------------------
Mouse_NR_030696.1           AAGCCCCTGAGGCTGAACTGAGATTTGACCTTTCTACCCCACGAGGCCTG
Chicken_TCONS_00022400      --------------------------------------------------
Pig_TCONS_00037680          --------------------------------------------------
                                                                              

Pig_TCONS_00037682          AGAAGCGACAAGACAAAGGAAAAGAAATTTGAGCTTCTAGTGATGGCAAA
Cattle_TCONS_00078077       --------------------------------------------------
Mouse_NR_030696.1           AACTCTGACGTTGCAAGTGGGGTGAGATATTGGGTTGAAA--ATTGTCTC
Chicken_TCONS_00022400      --------------------------------------------------
Pig_TCONS_00037680          --------------------------------------------------
                                                                              

Pig_TCONS_00037682          TTGTGGGATGGCAAATATATGGGGAAACCAATGGGGGATAAAGGCTAGTA
Cattle_TCONS_00078077       --------------------------------------------------
Mouse_NR_030696.1           TCCTGGAATGT---ATACAACAGGGGATCAAAGAACTCTGTGGTTAAGCA
Chicken_TCONS_00022400      --------------------------------------------------
Pig_TCONS_00037680          --------------------------------------------------
                                                                              

Pig_TCONS_00037682          AGGTTTGTTCTTGTAGACCCATTCTTTGTGCCATCTTGTCTGCAATGATA
Cattle_TCONS_00078077       --------------------------------------------------
Mouse_NR_030696.1           ATCTAGACTTCTGTCTATCCCCAGGCTGGGCCTCATGCTCACCAACATAA
Chicken_TCONS_00022400      --------------------------------------------------
Pig_TCONS_00037680          --------------------------------------------------
                                                                              

Pig_TCONS_00037682          AGGCTGCTATCCTCCTCCTCATATGGAAGTGGAAAAGGGGGCATTTTA-T
Cattle_TCONS_00078077       --------------------------------------------------
Mouse_NR_030696.1           TAGCATTTTCTCAAATGCAGCTACCTCCATAGCACCCTACATCCCCAAAC
Chicken_TCONS_00022400      --------------------------------------------------
Pig_TCONS_00037680          --------------------------------------------------
                                                                              

Pig_TCONS_00037682          TTTTATTTAAAATTTTTTTAAGTATAGTTGA---TTTACAATGTTGTGCC
Cattle_TCONS_00078077       --------------------------------------------------
Mouse_NR_030696.1           CCCTAGGCTGATCGGTACCCATTCTCCCTGAGGGTTTCTGGCCCTCTTGT
Chicken_TCONS_00022400      --------------------------------------------------
Pig_TCONS_00037680          --------------------------------------------------
                                                                              

Pig_TCONS_00037682          AATTTCTACTGTACCACATAGTGACCCTGGTATACACACACACACACACA
Cattle_TCONS_00078077       --------------------------------------------------
Mouse_NR_030696.1           AAAGTGAACAGTGGTAGAGTGGAGTGATAACTTGATGTTCCTTGTGTTTG
Chicken_TCONS_00022400      --------------------------------------------------
Pig_TCONS_00037680          --------------------------------------------------
                                                                              

Pig_TCONS_00037682          CACACACATACACACACATAGTCTTTTTCTCATACTATCTTCCATCATGT
Cattle_TCONS_00078077       --------------------------------------------------
Mouse_NR_030696.1           C-CAATCATGTGATGCTAGAGTTGTCTCTTCTCCATGCTGGGCCTGGTGT
Chicken_TCONS_00022400      --------------------------------------------------
Pig_TCONS_00037680          --------------------------------------------------
                                                                              

Pig_TCONS_00037682          TCTATCCAAAGAGATTAGATGTGGTCCCCTGTGCTGCACAGAAGGACCTC
Cattle_TCONS_00078077       --------------------------------------------------
Mouse_NR_030696.1           CTCAGCCTTTCAGGTAATGC-TGATGCTCTCTGTCACGACAGAGATGTTC
Chicken_TCONS_00022400      --------------------------------------------------
Pig_TCONS_00037680          --------------------------------------------------
                                                                              

Pig_TCONS_00037682          ATTGCTTACCTGTTCTAAATGTAATAGCCTGCATC-TACCAACCCCAAAC
Cattle_TCONS_00078077       --------------------------------------------------
Mouse_NR_030696.1           AAGGAAAATCTATGTGCAGGAGCATCCTGTAAATCCTAAAGGCCATGTGC
Chicken_TCONS_00022400      --------------------------------------------------
Pig_TCONS_00037680          --------------------------------------------------
                                                                              

Pig_TCONS_00037682          TCCCTATCCATCCTACTCCTTTCCCCGACGCCATTCTCTATATGTCTGAG
Cattle_TCONS_00078077       --------------------------------------------------
Mouse_NR_030696.1           ACGCTGGGCATGATTCACAGCCCATGATGACTTTGTGTAAGGAGTAGGAG
Chicken_TCONS_00022400      --------------------------------------------------
Pig_TCONS_00037680          --------------------------------------------------
                                                                              

Pig_TCONS_00037682          TCTGTTGTA-TATAGGTTCATTTGTGCCATATTTTAGATTCTACATATAA
Cattle_TCONS_00078077       --------------------------------------------------
Mouse_NR_030696.1           AGCCTCCTGCTGTGGGCCTCTTTGTAACAAATCTCCGCACACTCCTGATG
Chicken_TCONS_00022400      --------------------------------------------------
Pig_TCONS_00037680          --------------------------------------------------
                                                                              

Pig_TCONS_00037682          GTAATATATGGC-ATTTGTCTTTCTGATTTCTCTTCGTGTGAGAATCT--
Cattle_TCONS_00078077       --------------------------------------------------
Mouse_NR_030696.1           TTTGTGTGTCCCCAGCCAGCGTGTTAAGTCCAAAGGACGTATGAGTCCTA
Chicken_TCONS_00022400      --------------------------------------------------
Pig_TCONS_00037680          --------------------------------------------------
                                                                              

Pig_TCONS_00037682          CTAGTTGTGGGATCATTGCACAGGTCCACTTGACTTCAAGGCCTGTGCTC
Cattle_TCONS_00078077       --------------------------------------------------
Mouse_NR_030696.1           CTCATTATCAAGGAAGAGGCTAGGCCCTGCTGCCTCCAAGTCTGGTTTTC
Chicken_TCONS_00022400      --------------------------------------------------
Pig_TCONS_00037680          --------------------------------------------------
                                                                              

Pig_TCONS_00037682          ATAACCACTTTGTTTTAAATAGAGACAAATACATTCTTCAATGCTTGACA
Cattle_TCONS_00078077       --------------------------------------------------
Mouse_NR_030696.1           ACAATGAATCAAACAGAGTCGAAGGAGGGGTAGAGTACTCCCATCCTGTG
Chicken_TCONS_00022400      --------------------------------------------------
Pig_TCONS_00037680          --------------------------------------------------
                                                                              

Pig_TCONS_00037682          AATATTTGAGTTTCTGGTTGTGCTGCGCTCTAGAGATAAAGCCACAGACT
Cattle_TCONS_00078077       --------------------------------------------------
Mouse_NR_030696.1           TGTGTTTGCTTGGCCTGTAACCAGCAAATCTCAGTGACCAGCTA--ATTT
Chicken_TCONS_00022400      --------------------------------------------------
Pig_TCONS_00037680          --------------------------------------------------
                                                                              

Pig_TCONS_00037682          CAGTAGACAAAGTCCTTTCTCTTAATGGGTCTTATATGTTGATAGGAGGA
Cattle_TCONS_00078077       --------------------------------------------------
Mouse_NR_030696.1           TGCTTTGCTAGGAACTTGAATGGTTTTAGTCCTGAACACTTCTGGCCAAA
Chicken_TCONS_00022400      --------------------------------------------------
Pig_TCONS_00037680          --------------------------------------------------
                                                                              

Pig_TCONS_00037682          GACAATGACAAGTTTAAGTAAATGAATAA------TAATTTTTGAGAGAT
Cattle_TCONS_00078077       --------------------------------------------------
Mouse_NR_030696.1           GCTAATGGCAATAGTGGTCATCCGACCTGGGTGCCTCCCTGTCTTGGTCA
Chicken_TCONS_00022400      --------------------------------------------------
Pig_TCONS_00037680          --------------------------------------------------
                                                                              

Pig_TCONS_00037682          AAGAGCCATAAAGAAAATAGACTACAGTTATGAGATGGAGTAACTGTGGC
Cattle_TCONS_00078077       --------------------------------------------------
Mouse_NR_030696.1           TTGCCCTCCACCCTGAACAAAGAGCTGTCATGAGAACTGGGTTAGGTATG
Chicken_TCONS_00022400      --------------------------------------------------
Pig_TCONS_00037680          --------------------------------------------------
                                                                              

Pig_TCONS_00037682          TACAGAGAGGAGGTGGGAAGGCTTACTTTGGATTAAATGGTCAGGAGTTC
Cattle_TCONS_00078077       --------------------------------------------------
Mouse_NR_030696.1           TTACAATGATGGAAAAGAGTGGGTACAGAAAGCAGGGAAAATTGAGTTTT
Chicken_TCONS_00022400      --------------------------------------------------
Pig_TCONS_00037680          --------------------------------------------------
                                                                              

Pig_TCONS_00037682          CCGTCGTGGCTCAGTGGTTAACGAATCCGACTAGGAACCATGAGGTTGCG
Cattle_TCONS_00078077       --------------------------------------------------
Mouse_NR_030696.1           CAGAGATGCTGCTTTTAACAGAGACTAGGGCAGACGGTCATCCAATCAAA
Chicken_TCONS_00022400      --------------------------------------------------
Pig_TCONS_00037680          --------------------------------------------------
                                                                              

Pig_TCONS_00037682          GGTTCAATCCCTGGCCTTGCTCAGTGGGTTAAGGATCCGGTGTTGCCGTG
Cattle_TCONS_00078077       --------------------------------------------------
Mouse_NR_030696.1           GAGACTATTAGATGAAC-ACTTATTCTGTCTTTTGTTCATT--TGTTATA
Chicken_TCONS_00022400      --------------------------------------------------
Pig_TCONS_00037680          --------------------------------------------------
                                                                              

Pig_TCONS_00037682          AGCTGTGGTGTAGGACTCGGCTTGGATCCTGCATTGCTGTGGCTCTGGTG
Cattle_TCONS_00078077       --------------------------------------------------
Mouse_NR_030696.1           AGTTTCATTCCCTGGGATAGGTGATACCCACTGTACCCATGTCACCTTTG
Chicken_TCONS_00022400      --------------------------------------------------
Pig_TCONS_00037680          --------------------------------------------------
                                                                              

Pig_TCONS_00037682          TAGGCTGA-CGTCTACAGCTCCGATTTGACCCCTAGCCTGGAAACCTCCA
Cattle_TCONS_00078077       --------------------------------------------------
Mouse_NR_030696.1           AGAGCTATTCACCTGTAGCTCTGTTCCCAGCCT--GCCAGACTTTGGCTA
Chicken_TCONS_00022400      --------------------------------------------------
Pig_TCONS_00037680          --------------------------------------------------
                                                                              

Pig_TCONS_00037682          CATGCTGCGAGGAGCGGCCCAAGAAAATGGCAAAAAGACAA--TAAATAA
Cattle_TCONS_00078077       --------------------------------------------------
Mouse_NR_030696.1           CGAAATCAATGTAGGAGTGTTACACACTGACACAGTTCCAGATTAAGGAG
Chicken_TCONS_00022400      --------------------------------------------------
Pig_TCONS_00037680          --------------------------------------------------
                                                                              

Pig_TCONS_00037682          ATAAATAAATAAAATGGATTAAATGGTCAGTGACGGGCTCCTGTGCTGAG
Cattle_TCONS_00078077       --------------------------------------------------
Mouse_NR_030696.1           AGAGGTACCAGAGGCTGCCTAATCATGAGATATTTTTTTTCTTTCTTTCT
Chicken_TCONS_00022400      --------------------------------------------------
Pig_TCONS_00037680          --------------------------------------------------
                                                                              

Pig_TCONS_00037682          ACTTGAAGGATGAGAAGGAGGTGGCCTTGGCATTCCTTTCACGAGAAGAC
Cattle_TCONS_00078077       --------------------------------------------------
Mouse_NR_030696.1           GTTTCATTTTTTCTTAGATAACTAGGCCAGACTCTTTCCAACAGGAAGGG
Chicken_TCONS_00022400      --------------------------------------------------
Pig_TCONS_00037680          --------------------------------------------------
                                                                              

Pig_TCONS_00037682          TAGAAGCAAAGGCCCAA---------------------------------
Cattle_TCONS_00078077       --------------------------------------------------
Mouse_NR_030696.1           CATGAGTTACTCTGCAGATGGACAGAGACAAGACAGGGGGGCCCCTTAGC
Chicken_TCONS_00022400      --------------------------------------------------
Pig_TCONS_00037680          --------------------------------------------------
                                                                              

Pig_TCONS_00037682          --------------------------------------------------
Cattle_TCONS_00078077       --------------------------------------------------
Mouse_NR_030696.1           AGAAGCTAGAGCTGCACCTGCACCCTGGGACCTCAAGCCATCCCACCTAC
Chicken_TCONS_00022400      --------------------------------------------------
Pig_TCONS_00037680          --------------------------------------------------
                                                                              

Pig_TCONS_00037682          --------------------------------------------------
Cattle_TCONS_00078077       --------------------------------------------------
Mouse_NR_030696.1           TGCTCACACATTTCTCTTGCTATCAGGCTGTCTCGGAGAGAGAAGAGATG
Chicken_TCONS_00022400      --------------------------------------------------
Pig_TCONS_00037680          --------------------------------------------------
                                                                              

Pig_TCONS_00037682          --------------------------------------------------
Cattle_TCONS_00078077       --------------------------------------------------
Mouse_NR_030696.1           GAGCCGGTCCTCCATCAGGCCCACTGCTTCAGGGGGCCCTGTGATCATAT
Chicken_TCONS_00022400      --------------------------------------------------
Pig_TCONS_00037680          --------------------------------------------------
                                                                              

Pig_TCONS_00037682          --------------------------------------------------
Cattle_TCONS_00078077       --------------------------------------------------
Mouse_NR_030696.1           TGTTGATGTTGCCGGAAATGTGATTTGTGCTCAGGAGTCTGAGATTGTAG
Chicken_TCONS_00022400      --------------------------------------------------
Pig_TCONS_00037680          --------------------------------------------------
                                                                              

Pig_TCONS_00037682          --------------------------------------------------
Cattle_TCONS_00078077       --------------------------------------------------
Mouse_NR_030696.1           CTGGGCTCCCTCAGGAGCCTCATGAAAAATGCATTTCACCAGGCGGTTCC
Chicken_TCONS_00022400      --------------------------------------------------
Pig_TCONS_00037680          --------------------------------------------------
                                                                              

Pig_TCONS_00037682          --------------------------------------------------
Cattle_TCONS_00078077       --------------------------------------------------
Mouse_NR_030696.1           AGGGGAGAGACTGGCTTAAATTACAGCTCTAGGAATCCAAATATTGGCAT
Chicken_TCONS_00022400      --------------------------------------------------
Pig_TCONS_00037680          --------------------------------------------------
                                                                              

Pig_TCONS_00037682          --------------------------------------------------
Cattle_TCONS_00078077       --------------------------------------------------
Mouse_NR_030696.1           ATCTGCAAATCCAAATGTGAGGGGGGGGGGGGACCTAAATTCCAAGAATC
Chicken_TCONS_00022400      --------------------------------------------------
Pig_TCONS_00037680          --------------------------------------------------
                                                                              

Pig_TCONS_00037682          --------------------------------------------------
Cattle_TCONS_00078077       --------------------------------------------------
Mouse_NR_030696.1           TCATTCTGCACTTTTTGTGTGCAAAAGGGGTGATGGGATTCAGAAAGGGG
Chicken_TCONS_00022400      --------------------------------------------------
Pig_TCONS_00037680          --------------------------------------------------
                                                                              

Pig_TCONS_00037682          --------------------------------------------------
Cattle_TCONS_00078077       --------------------------------------------------
Mouse_NR_030696.1           AGATTCAGAGGCTTCAGAAGAGAACACCCCAACTCTTCCACCCTTTTCTC
Chicken_TCONS_00022400      --------------------------------------------------
Pig_TCONS_00037680          --------------------------------------------------
                                                                              

Pig_TCONS_00037682          --------------------------------------------------
Cattle_TCONS_00078077       --------------------------------------------------
Mouse_NR_030696.1           TCCCCATGCATCCTGCATGCCTTCAAAGAAACAGGCTGTGACACAGAGGA
Chicken_TCONS_00022400      --------------------------------------------------
Pig_TCONS_00037680          --------------------------------------------------
                                                                              

Pig_TCONS_00037682          --------------------------------------------------
Cattle_TCONS_00078077       --------------------------------------------------
Mouse_NR_030696.1           GAAGGTAGCATTTGTTCAGTGTGACAGTTTTTAGTACAGGTGGGGCACAG
Chicken_TCONS_00022400      --------------------------------------------------
Pig_TCONS_00037680          --------------------------------------------------
                                                                              

Pig_TCONS_00037682          --------------------------------------------------
Cattle_TCONS_00078077       --------------------------------------------------
Mouse_NR_030696.1           GAGGGCTCAGCCATCTCTGTCTGCCCCTCCCTGTACAGTTTTCTGGATCT
Chicken_TCONS_00022400      --------------------------------------------------
Pig_TCONS_00037680          --------------------------------------------------
                                                                              

Pig_TCONS_00037682          --------------------------------------------------
Cattle_TCONS_00078077       --------------------------------------------------
Mouse_NR_030696.1           AGGATGAAGGTTTCTTATGGATCAGTAACGGCACTACAGTCATTCACAAC
Chicken_TCONS_00022400      --------------------------------------------------
Pig_TCONS_00037680          --------------------------------------------------
                                                                              

Pig_TCONS_00037682          --------------------------------------------------
Cattle_TCONS_00078077       --------------------------------------------------
Mouse_NR_030696.1           CCAGCAGGGTGAGGGATCCTGCGCCACTGTGAGAGAAGCCAAGTTATTTC
Chicken_TCONS_00022400      --------------------------------------------------
Pig_TCONS_00037680          --------------------------------------------------
                                                                              

Pig_TCONS_00037682          --------------------------------------------------
Cattle_TCONS_00078077       --------------------------------------------------
Mouse_NR_030696.1           TCTGCTCAAAATCCTCATCTGCCTTAGAGAGGGGTGGGGTGTTCCTACTG
Chicken_TCONS_00022400      --------------------------------------------------
Pig_TCONS_00037680          --------------------------------------------------
                                                                              

Pig_TCONS_00037682          --------------------------------------------------
Cattle_TCONS_00078077       --------------------------------------------------
Mouse_NR_030696.1           TAGGCTCCAAGGTCATTTCACTAGTTTTCTCCTCATCACAAGACAAGATG
Chicken_TCONS_00022400      --------------------------------------------------
Pig_TCONS_00037680          --------------------------------------------------
                                                                              

Pig_TCONS_00037682          --------------------------------------------------
Cattle_TCONS_00078077       --------------------------------------------------
Mouse_NR_030696.1           GCCCTTCATTATTCCCTTCCCCCATGGCAAGTGCACATCTCCCTCAGAAT
Chicken_TCONS_00022400      --------------------------------------------------
Pig_TCONS_00037680          --------------------------------------------------
                                                                              

Pig_TCONS_00037682          --------------------------------------------------
Cattle_TCONS_00078077       --------------------------------------------------
Mouse_NR_030696.1           CTAAACTTTTCTCATTCCTTCTGCATGGAGTACTTACTTGTCCCTGCAAA
Chicken_TCONS_00022400      --------------------------------------------------
Pig_TCONS_00037680          --------------------------------------------------
                                                                              

Pig_TCONS_00037682          --------------------------------------------------
Cattle_TCONS_00078077       --------------------------------------------------
Mouse_NR_030696.1           GCTCATCAGACTCTGTTCAGTCTTCACTAAGATACCAGCTTCCAGATACA
Chicken_TCONS_00022400      --------------------------------------------------
Pig_TCONS_00037680          --------------------------------------------------
                                                                              

Pig_TCONS_00037682          --------------------------------------------------
Cattle_TCONS_00078077       --------------------------------------------------
Mouse_NR_030696.1           TATTCCCTGACAACATTATTTTAAAATCCCTAGACTTCTCATACATGCTC
Chicken_TCONS_00022400      --------------------------------------------------
Pig_TCONS_00037680          --------------------------------------------------
                                                                              

Pig_TCONS_00037682          --------------------------------------------------
Cattle_TCONS_00078077       --------------------------------------------------
Mouse_NR_030696.1           TTGCGTACAGCAGTGACTTAGATGTGGACCCAAGGGGGTCTGTGGCTTGG
Chicken_TCONS_00022400      --------------------------------------------------
Pig_TCONS_00037680          --------------------------------------------------
                                                                              

Pig_TCONS_00037682          --------------------------------------------------
Cattle_TCONS_00078077       --------------------------------------------------
Mouse_NR_030696.1           TATTGAAGAGATGGTATCTTTAAATAGTGAAACTTCCTGGAAGATGGTTA
Chicken_TCONS_00022400      --------------------------------------------------
Pig_TCONS_00037680          --------------------------------------------------
                                                                              

Pig_TCONS_00037682          --------------------------------------------------
Cattle_TCONS_00078077       --------------------------------------------------
Mouse_NR_030696.1           GATCATTGGTGACACTTCCAGTGGAAGGAATTGTGATAATTCTAGATTCC
Chicken_TCONS_00022400      --------------------------------------------------
Pig_TCONS_00037680          --------------------------------------------------
                                                                              

Pig_TCONS_00037682          --------------------------------------------------
Cattle_TCONS_00078077       --------------------------------------------------
Mouse_NR_030696.1           TGATTTGTTCCCAAGAGAGTGAGTTGTTATAAGAGCAAGCCTGATTGGCT
Chicken_TCONS_00022400      --------------------------------------------------
Pig_TCONS_00037680          --------------------------------------------------
                                                                              

Pig_TCONS_00037682          --------------------------------------------------
Cattle_TCONS_00078077       --------------------------------------------------
Mouse_NR_030696.1           TCCTGTCTGATCATGTGACCTCTCCCCTGCACGTGCTACAGCTATAGTGG
Chicken_TCONS_00022400      --------------------------------------------------
Pig_TCONS_00037680          --------------------------------------------------
                                                                              

Pig_TCONS_00037682          --------------------------------------------------
Cattle_TCONS_00078077       --------------------------------------------------
Mouse_NR_030696.1           TGGCATCCATCACAAGGCATGAGTCAAGCAGAAGCTGGGACCATGGTCTT
Chicken_TCONS_00022400      --------------------------------------------------
Pig_TCONS_00037680          --------------------------------------------------
                                                                              

Pig_TCONS_00037682          -------------------------------------------
Cattle_TCONS_00078077       -------------------------------------------
Mouse_NR_030696.1           TATCCTGTAAAATGGAGTAAATAAACCTTTTTCTTTGGAAGTA
Chicken_TCONS_00022400      -------------------------------------------
Pig_TCONS_00037680          -------------------------------------------
                                                                       
