# Supplementary material for: Genome-wide identification of tissue-specific long non-coding RNA in three farm animal species
Source: BMC Genomics. 2018 Sep 18;19:684. doi: 10.1186/s12864-018-5037-7 (PMC6145346; doi:10.1186/s12864-018-5037-7)
Supplement: Supplementary file 21 — Multiple Sequence Alignments for Conserved LncRNAs. A multiple sequence alignment file generated by ClustalW is included for each of the 39 groups of lncRNAs associated with orthologous genes across all five species. (ZIP 445 kb) [file 12864_2018_5037_MOESM21_ESM.zip › Group_29_Seqs.fa.align.out]

CLUSTAL 2.1 multiple sequence alignment


Chicken_TCONS_00095009      --------------------------------------------------
Chicken_TCONS_00095011      --------------------------------------------------
Chicken_TCONS_00095010      --------------------------------------------------
Pig_TCONS_00127188          --------------------------------------------------
Pig_TCONS_00127187          --------------------------------------------------
Chicken_TCONS_00095004      GAAGGCAAGTTCAGCCTTGCTATCTGCGCCTGGCATGTAGAATGAAGACT
Chicken_TCONS_00095005      --------------------------------------------------
Chicken_TCONS_00095006      --------------------------------------------------
Cattle_TCONS_00075617       --------------------------------------------------
Mouse_NR_040326.1           --------------------------------------------------
Mouse_XR_867024.2           --------------------------------------------------
Pig_TCONS_00127186          --------------------------------------------------
Mouse_XR_867023.2           --------------------------------------------------
                                                                              

Chicken_TCONS_00095009      --------------------------------------------------
Chicken_TCONS_00095011      --------------------------------------------------
Chicken_TCONS_00095010      --------------------------------------------------
Pig_TCONS_00127188          --------------------------------------------------
Pig_TCONS_00127187          --------------------------------------------------
Chicken_TCONS_00095004      GGATCGTTTGGAGCAAAGGCCTCCCTGCAGTCACTGACAGGGGTTTGCAG
Chicken_TCONS_00095005      ----------------------------------------GGGTTTGCAG
Chicken_TCONS_00095006      --------------------------------------------------
Cattle_TCONS_00075617       --------------------------------------------------
Mouse_NR_040326.1           --------------------------------------------------
Mouse_XR_867024.2           --------------------------------------------------
Pig_TCONS_00127186          --------------------------------------------------
Mouse_XR_867023.2           --------------------------------------------------
                                                                              

Chicken_TCONS_00095009      --------------------------------------------------
Chicken_TCONS_00095011      --------------------------------------------------
Chicken_TCONS_00095010      --------------------------------------------------
Pig_TCONS_00127188          --------------------------------------------------
Pig_TCONS_00127187          --------------------------------------------------
Chicken_TCONS_00095004      ACAGCTCAGCAGGATGTCCTGGGACCAGTGCAGCCCAACTGGAAGTACCA
Chicken_TCONS_00095005      ACAGCTCAGCAGGATGTCCTGGGACCAGTGCAGCCCAACTGGAAGTACCA
Chicken_TCONS_00095006      --------------------------------------------------
Cattle_TCONS_00075617       --------------------------------------------------
Mouse_NR_040326.1           --------------------------------------------------
Mouse_XR_867024.2           --------------------------------------------------
Pig_TCONS_00127186          --------------------------------------------------
Mouse_XR_867023.2           --------------------------------------------------
                                                                              

Chicken_TCONS_00095009      --------------------------------------------------
Chicken_TCONS_00095011      --------------------------------------------------
Chicken_TCONS_00095010      --------------------------------------------------
Pig_TCONS_00127188          --------------------------------------------------
Pig_TCONS_00127187          --------------------------------------------------
Chicken_TCONS_00095004      GCGAGCTGAAAAACTCCCTTCAGAAGCACTCAGCCATGGCCTACTGAGGA
Chicken_TCONS_00095005      GCGAGCTGAAAAACTCCCTTCAGAAGCACTCAGCCATGGCCTACTGAGGA
Chicken_TCONS_00095006      --------------------------------------------------
Cattle_TCONS_00075617       --------------------------------------------------
Mouse_NR_040326.1           --------------------------------------------------
Mouse_XR_867024.2           --------------------------------------------------
Pig_TCONS_00127186          --------------------------------------------------
Mouse_XR_867023.2           --------------------------------------------------
                                                                              

Chicken_TCONS_00095009      --------------------------------------------------
Chicken_TCONS_00095011      --------------------------------------------------
Chicken_TCONS_00095010      --------------------------------------------------
Pig_TCONS_00127188          --------------------------------------------------
Pig_TCONS_00127187          --------------------------------------------------
Chicken_TCONS_00095004      ACTGCAAAGCCTCGTCTGAGATGTGCAGAAGGCTCACACCAATTTAAAGA
Chicken_TCONS_00095005      ACTGCAAAGCCTCGTCTGAGATGTGCAGAAGGCTCACACCAATTTAAAGA
Chicken_TCONS_00095006      --------------------------------------------------
Cattle_TCONS_00075617       --------------------------------------------------
Mouse_NR_040326.1           --------------------------------------------------
Mouse_XR_867024.2           --------------------------------------------------
Pig_TCONS_00127186          --------------------------------------------------
Mouse_XR_867023.2           --------------------------------------------------
                                                                              

Chicken_TCONS_00095009      --------------------------------------------------
Chicken_TCONS_00095011      --------------------------------------------------
Chicken_TCONS_00095010      --------------------------------------------------
Pig_TCONS_00127188          --------------------------------------------------
Pig_TCONS_00127187          --------------------------------------------------
Chicken_TCONS_00095004      TGCATGAATTCTGCTCTGTCATAACCATATGATGCCAGAAAGACCTGCTG
Chicken_TCONS_00095005      TGCATGAATTCTGCTCTGTCATAACCATATGATGCCAGAAAGACCTGCTG
Chicken_TCONS_00095006      --------------------------------------------------
Cattle_TCONS_00075617       --------------------------------------------------
Mouse_NR_040326.1           --------------------------------------------------
Mouse_XR_867024.2           --------------------------------------------------
Pig_TCONS_00127186          --------------------------------------------------
Mouse_XR_867023.2           --------------------------------------------------
                                                                              

Chicken_TCONS_00095009      --------------------------------------------------
Chicken_TCONS_00095011      --------------------------------------------------
Chicken_TCONS_00095010      --------------------------------------------------
Pig_TCONS_00127188          --------------------------------------------------
Pig_TCONS_00127187          --------------------------------------------------
Chicken_TCONS_00095004      CTGCTTCGAGTGACCAACTGCTCGTCTGATGGCAGCTCTGAAGTCCAAAA
Chicken_TCONS_00095005      CTGCTTCGAGTGACCAACTGCTCGTCTGATGGCAGCTCTGAAGTCCAAAA
Chicken_TCONS_00095006      --------------------------------------------------
Cattle_TCONS_00075617       --------------------------------------------------
Mouse_NR_040326.1           --------------------------------------------------
Mouse_XR_867024.2           --------------------------------------------------
Pig_TCONS_00127186          --------------------------------------------------
Mouse_XR_867023.2           --------------------------------------------------
                                                                              

Chicken_TCONS_00095009      --------------------------------------------------
Chicken_TCONS_00095011      --------------------------------------------------
Chicken_TCONS_00095010      --------------------------------------------------
Pig_TCONS_00127188          --------------------------------------------------
Pig_TCONS_00127187          --------------------------------------------------
Chicken_TCONS_00095004      TGAGATTCCTCTGCATAAGGACTGGCTATTCAGAGATGCACGTGGAGTCC
Chicken_TCONS_00095005      TGAGATTCCTCTGCATAAGGACTGGCTATTCAGAGATGCACGTGGAGTCC
Chicken_TCONS_00095006      --------------------------------------------------
Cattle_TCONS_00075617       --------------------------------------------------
Mouse_NR_040326.1           --------------------------------------------------
Mouse_XR_867024.2           --------------------------------------------------
Pig_TCONS_00127186          --------------------------------------------------
Mouse_XR_867023.2           --------------------------------------------------
                                                                              

Chicken_TCONS_00095009      --------------------------------------------------
Chicken_TCONS_00095011      --------------------------------------------------
Chicken_TCONS_00095010      --------------------------------------------------
Pig_TCONS_00127188          --------------------------------------------------
Pig_TCONS_00127187          --------------------------------------------------
Chicken_TCONS_00095004      TGCAACTGCTCCTGAAATGAGTGGTAACTGACTTCAGGCACCACTGCAAA
Chicken_TCONS_00095005      TGCAACTGCTCCTGAAATGAGTGGTAACTGACTTCAGGCACCACTGCAAA
Chicken_TCONS_00095006      --------------------------------------------------
Cattle_TCONS_00075617       --------------------------------------------------
Mouse_NR_040326.1           --------------------------------------------------
Mouse_XR_867024.2           --------------------------------------------------
Pig_TCONS_00127186          --------------------------------------------------
Mouse_XR_867023.2           --------------------------------------------------
                                                                              

Chicken_TCONS_00095009      --------------------------------------------------
Chicken_TCONS_00095011      --------------------------------------------------
Chicken_TCONS_00095010      --------------------------------------------------
Pig_TCONS_00127188          --------------------------------------------------
Pig_TCONS_00127187          --------------------------------------------------
Chicken_TCONS_00095004      ACACTGCTGGCTCTCCCGGACGCCTTTTTTTAATTGAAGACGCTCGGATG
Chicken_TCONS_00095005      ACACTGCTGGCTCTCCCGGACGCCTTTTTTTAATTGAAGACGCTCGGATG
Chicken_TCONS_00095006      --------------------------------------------------
Cattle_TCONS_00075617       --------------------------------------------------
Mouse_NR_040326.1           --------------------------------------------------
Mouse_XR_867024.2           --------------------------------------------------
Pig_TCONS_00127186          --------------------------------------------------
Mouse_XR_867023.2           --------------------------------------------------
                                                                              

Chicken_TCONS_00095009      --------------------------------------------------
Chicken_TCONS_00095011      --------------------------------------------------
Chicken_TCONS_00095010      --------------------------------------------------
Pig_TCONS_00127188          --------------------------------------------------
Pig_TCONS_00127187          --------------------------------------------------
Chicken_TCONS_00095004      TTACAAGGTGCTTCGAACAAG-----------------------------
Chicken_TCONS_00095005      TTACAAGGTGCTTCGAACAAGTGGCAGACGTATTACCAACCCGAGGAGGA
Chicken_TCONS_00095006      --------------------------------------------------
Cattle_TCONS_00075617       --------------------------------------------------
Mouse_NR_040326.1           --------------------------------------------------
Mouse_XR_867024.2           --------------------------------------------------
Pig_TCONS_00127186          --------------------------------------------------
Mouse_XR_867023.2           --------------------------------------------------
                                                                              

Chicken_TCONS_00095009      --------------------------------------------------
Chicken_TCONS_00095011      --------------------------------------------------
Chicken_TCONS_00095010      --------------------------------------------------
Pig_TCONS_00127188          --------------------------------------------------
Pig_TCONS_00127187          --------------------------------------------------
Chicken_TCONS_00095004      --------------------------------------------------
Chicken_TCONS_00095005      CTGCCTTTCTGGAACTGAACACGGCACCTGATAACCAACCACTGCACCAC
Chicken_TCONS_00095006      --------------------------------------------------
Cattle_TCONS_00075617       --------------------------------------------------
Mouse_NR_040326.1           --------------------------------------------------
Mouse_XR_867024.2           --------------------------------------------------
Pig_TCONS_00127186          --------------------------------------------------
Mouse_XR_867023.2           --------------------------------------------------
                                                                              

Chicken_TCONS_00095009      --------------------------------------------------
Chicken_TCONS_00095011      --------------------------------------------------
Chicken_TCONS_00095010      --------------------------------------------------
Pig_TCONS_00127188          --------------------------------------------------
Pig_TCONS_00127187          --------------------------------------------------
Chicken_TCONS_00095004      --------AGAATGCAATGTGCGTCGTACACCGAAGTCATACTGTAACAG
Chicken_TCONS_00095005      TTCCTCAGAGAATGCAATGTGCGTCGTACACCGAAGTCATACTGTAACAG
Chicken_TCONS_00095006      --------------------------------------------------
Cattle_TCONS_00075617       --------------------------------------------------
Mouse_NR_040326.1           --------------------------------------------------
Mouse_XR_867024.2           --------------------------------------------------
Pig_TCONS_00127186          --------------------------------------------------
Mouse_XR_867023.2           --------------------------------------------------
                                                                              

Chicken_TCONS_00095009      --------------------------------------------------
Chicken_TCONS_00095011      --------------------------------------------------
Chicken_TCONS_00095010      --------------------------------------------------
Pig_TCONS_00127188          --------------------------------------------------
Pig_TCONS_00127187          --------------------------------------------------
Chicken_TCONS_00095004      CAACAGAAGCAGCTGTGTTTGCATTGCCCACTCACAGGAGCCAGAGTGCT
Chicken_TCONS_00095005      CAACAGAAGCAGCTGTGTTTGCATTGCCCACTCACAGGAGCCAGAGTGCT
Chicken_TCONS_00095006      --------------------------------------------------
Cattle_TCONS_00075617       --------------------------------------------------
Mouse_NR_040326.1           --------------------------------------------------
Mouse_XR_867024.2           --------------------------------------------------
Pig_TCONS_00127186          --------------------------------------------------
Mouse_XR_867023.2           --------------------------------------------------
                                                                              

Chicken_TCONS_00095009      --------------------------------------------------
Chicken_TCONS_00095011      --------------------------------------------------
Chicken_TCONS_00095010      --------------------------------------------------
Pig_TCONS_00127188          --------------------------------------------------
Pig_TCONS_00127187          --------------------------------------------------
Chicken_TCONS_00095004      TGGCTGCTCCTTCCCCGGCATAATCCCATTGAGCCCGGCAGGCTGTGGCC
Chicken_TCONS_00095005      TGGCTGCTCCTTCCCCGGCATAATCCCATTGAGCCCGGCAGGCTGTGGCC
Chicken_TCONS_00095006      --------------------------------------------------
Cattle_TCONS_00075617       --------------------------------------------------
Mouse_NR_040326.1           --------------------------------------------------
Mouse_XR_867024.2           --------------------------------------------------
Pig_TCONS_00127186          --------------------------------------------------
Mouse_XR_867023.2           --------------------------------------------------
                                                                              

Chicken_TCONS_00095009      --------------------------------------------------
Chicken_TCONS_00095011      --------------------------------------------------
Chicken_TCONS_00095010      --------------------------------------------------
Pig_TCONS_00127188          --------------------------------------------------
Pig_TCONS_00127187          --------------------------------------------------
Chicken_TCONS_00095004      AGACAACGTGTCTGCACTGCTGACGGCGAGCTTCCATCAGGGATTTGGAC
Chicken_TCONS_00095005      AGACAACGTGTCTGCACTGCTGACGGCGAGCTTCCATCAGGGATTTGGAC
Chicken_TCONS_00095006      --------------------------------------------------
Cattle_TCONS_00075617       --------------------------------------------------
Mouse_NR_040326.1           --------------------------------------------------
Mouse_XR_867024.2           --------------------------------------------------
Pig_TCONS_00127186          --------------------------------------------------
Mouse_XR_867023.2           --------------------------------------------------
                                                                              

Chicken_TCONS_00095009      --------------------------------------------------
Chicken_TCONS_00095011      --------------------------------------------------
Chicken_TCONS_00095010      --------------------------------------------------
Pig_TCONS_00127188          --------------------------------------------------
Pig_TCONS_00127187          --------------------------------------------------
Chicken_TCONS_00095004      ATCTCCCCGATCTGAACTCCGCTTGTAAATAACTGCAGGTGAAATATGCA
Chicken_TCONS_00095005      ATCTCCCCGATCTGAACTCCGCTTGTAAATAACTGCAGGTGAAATATGCA
Chicken_TCONS_00095006      --------------------------------------------------
Cattle_TCONS_00075617       --------------------------------------------------
Mouse_NR_040326.1           --------------------------------------------------
Mouse_XR_867024.2           --------------------------------------------------
Pig_TCONS_00127186          --------------------------------------------------
Mouse_XR_867023.2           --------------------------------------------------
                                                                              

Chicken_TCONS_00095009      --------------------------------------------------
Chicken_TCONS_00095011      --------------------------------------------------
Chicken_TCONS_00095010      --------------------------------------------------
Pig_TCONS_00127188          --------------------------------------------------
Pig_TCONS_00127187          --------------------------------------------------
Chicken_TCONS_00095004      CCCGTAATTACTGTTTTCCTCACAAAAATGTTGGCATTTGATCCTTCCCT
Chicken_TCONS_00095005      CCCGTAATTACTGTTTTCCTCACAAAAATGTTGGCATTTGATCCTTCCCT
Chicken_TCONS_00095006      --------------------------------------------------
Cattle_TCONS_00075617       --------------------------------------------------
Mouse_NR_040326.1           --------------------------------------------------
Mouse_XR_867024.2           --------------------------------------------------
Pig_TCONS_00127186          --------------------------------------------------
Mouse_XR_867023.2           --------------------------------------------------
                                                                              

Chicken_TCONS_00095009      --------------------------------------------------
Chicken_TCONS_00095011      --------------------------------------------------
Chicken_TCONS_00095010      --------------------------------------------------
Pig_TCONS_00127188          --------------------------------------------------
Pig_TCONS_00127187          --------------------------------------------------
Chicken_TCONS_00095004      TTCTATTTTTTTCTTCATTATAAAGCACAAACATGAAAAATATACCATCA
Chicken_TCONS_00095005      TTCTATTTTTTTCTTCATTATAAAGCACAAACATGAAAAATATACCATCA
Chicken_TCONS_00095006      --------------------------------------------------
Cattle_TCONS_00075617       --------------------------------------------------
Mouse_NR_040326.1           --------------------------------------------------
Mouse_XR_867024.2           --------------------------------------------------
Pig_TCONS_00127186          --------------------------------------------------
Mouse_XR_867023.2           --------------------------------------------------
                                                                              

Chicken_TCONS_00095009      --------------------------------------------------
Chicken_TCONS_00095011      --------------------------------------------------
Chicken_TCONS_00095010      --------------------------------------------------
Pig_TCONS_00127188          --------------------------------------------------
Pig_TCONS_00127187          --------------------------------------------------
Chicken_TCONS_00095004      TACACCGCTCCGTGCGCAGAGACATTTTACCCTTTAAGCCTCAAAAGGAA
Chicken_TCONS_00095005      TACACCGCTCCGTGCGCAGAGACATTTTACCCTTTAAGCCTCAAAAGGAA
Chicken_TCONS_00095006      --------------------------------------------------
Cattle_TCONS_00075617       --------------------------------------------------
Mouse_NR_040326.1           --------------------------------------------------
Mouse_XR_867024.2           --------------------------------------------------
Pig_TCONS_00127186          --------------------------------------------------
Mouse_XR_867023.2           --------------------------------------------------
                                                                              

Chicken_TCONS_00095009      --------------------------------------------------
Chicken_TCONS_00095011      --------------------------------------------------
Chicken_TCONS_00095010      --------------------------------------------------
Pig_TCONS_00127188          --------------------------------------------------
Pig_TCONS_00127187          --------------------------------------------------
Chicken_TCONS_00095004      TATCATGCCCACGTAAATGACCTAATTACTGTGTGTGCGCTCATCATGTC
Chicken_TCONS_00095005      TATCATGCCCACGTAAATGACCTAATTACTGTGTGTGCGCTCATCATGTC
Chicken_TCONS_00095006      --------------------------------------------------
Cattle_TCONS_00075617       --------------------------------------------------
Mouse_NR_040326.1           --------------------------------------------------
Mouse_XR_867024.2           --------------------------------------------------
Pig_TCONS_00127186          --------------------------------------------------
Mouse_XR_867023.2           --------------------------------------------------
                                                                              

Chicken_TCONS_00095009      --------------------------------------------------
Chicken_TCONS_00095011      --------------------------------------------------
Chicken_TCONS_00095010      --------------------------------------------------
Pig_TCONS_00127188          --------------------------------------------------
Pig_TCONS_00127187          --------------------------------------------------
Chicken_TCONS_00095004      CCAGGTCTGTGTGCAGATATACACATAAAGGCAATAGCAGCTTTGGGAAA
Chicken_TCONS_00095005      CCAGGTCTGTGTGCAGATATACACATAAAGGCAATAGCAGCTTTGGGAAA
Chicken_TCONS_00095006      --------------------------------------------------
Cattle_TCONS_00075617       --------------------------------------------------
Mouse_NR_040326.1           --------------------------------------------------
Mouse_XR_867024.2           --------------------------------------------------
Pig_TCONS_00127186          --------------------------------------------------
Mouse_XR_867023.2           --------------------------------------------------
                                                                              

Chicken_TCONS_00095009      --------------------------------------------------
Chicken_TCONS_00095011      --------------------------------------------------
Chicken_TCONS_00095010      --------------------------------------------------
Pig_TCONS_00127188          --------------------------------------------------
Pig_TCONS_00127187          --------------------------------------------------
Chicken_TCONS_00095004      TAACCTTCCTCATTATAAAACAGCCATATACATGTTCTCCTGTGTGTAAA
Chicken_TCONS_00095005      TAACCTTCCTCATTATAAAACAGCCATATACATGTTCTCCTGTGTGTAAA
Chicken_TCONS_00095006      --------------------------------------------------
Cattle_TCONS_00075617       --------------------------------------------------
Mouse_NR_040326.1           --------------------------------------------------
Mouse_XR_867024.2           --------------------------------------------------
Pig_TCONS_00127186          --------------------------------------------------
Mouse_XR_867023.2           --------------------------------------------------
                                                                              

Chicken_TCONS_00095009      --------------------------------------------------
Chicken_TCONS_00095011      --------------------------------------------------
Chicken_TCONS_00095010      --------------------------------------------------
Pig_TCONS_00127188          --------------------------------------------------
Pig_TCONS_00127187          --------------------------------------------------
Chicken_TCONS_00095004      TGTGTGCTGCTGACCGAAATATAATCACACGGCCTTGCTGATGGGGTATG
Chicken_TCONS_00095005      TGTGTGCTGCTGACCGAAATATAATCACACGGCCTTGCTGATGGGGTATG
Chicken_TCONS_00095006      --------------------------------------------------
Cattle_TCONS_00075617       --------------------------------------------------
Mouse_NR_040326.1           --------------------------------------------------
Mouse_XR_867024.2           --------------------------------------------------
Pig_TCONS_00127186          --------------------------------------------------
Mouse_XR_867023.2           --------------------------------------------------
                                                                              

Chicken_TCONS_00095009      --------------------------------------------------
Chicken_TCONS_00095011      --------------------------------------------------
Chicken_TCONS_00095010      --------------------------------------------------
Pig_TCONS_00127188          --------------------------------------------------
Pig_TCONS_00127187          --------------------------------------------------
Chicken_TCONS_00095004      GCAATGGATGGGGAGTATGTGTGTGTGTGAAGGAGTTTGGTAAGCTATGT
Chicken_TCONS_00095005      GCAATGGATGGGGAGTATGTGTGTGTGTGAAGGAGTTTGGTAAGCTATGT
Chicken_TCONS_00095006      --------------------------------------------------
Cattle_TCONS_00075617       --------------------------------------------------
Mouse_NR_040326.1           --------------------------------------------------
Mouse_XR_867024.2           --------------------------------------------------
Pig_TCONS_00127186          --------------------------------------------------
Mouse_XR_867023.2           --------------------------------------------------
                                                                              

Chicken_TCONS_00095009      --------------------------------------------------
Chicken_TCONS_00095011      --------------------------------------------------
Chicken_TCONS_00095010      --------------------------------------------------
Pig_TCONS_00127188          --------------------------------------------------
Pig_TCONS_00127187          --------------------------------------------------
Chicken_TCONS_00095004      CTCCTAAATCACAGAGAGCATCAAGTCAGTGTGAGTTAGCCTCCTAAAAT
Chicken_TCONS_00095005      CTCCTAAATCACAGAGAGCATCAAGTCAGTGTGAGTTAGCCTCCTAAAAT
Chicken_TCONS_00095006      --------------------------------------------------
Cattle_TCONS_00075617       --------------------------------------------------
Mouse_NR_040326.1           --------------------------------------------------
Mouse_XR_867024.2           --------------------------------------------------
Pig_TCONS_00127186          --------------------------------------------------
Mouse_XR_867023.2           --------------------------------------------------
                                                                              

Chicken_TCONS_00095009      --------------------------------------------------
Chicken_TCONS_00095011      --------------------------------------------------
Chicken_TCONS_00095010      --------------------------------------------------
Pig_TCONS_00127188          --------------------------------------------------
Pig_TCONS_00127187          --------------------------------------------------
Chicken_TCONS_00095004      CTGACCTTCGTGTTGCCTATAATCGTCCTTAAGTTGGACCGTTCATTGGA
Chicken_TCONS_00095005      CTGACCTTCGTGTTGCCTATAATCGTCCTTAAGTTGGACCGTTCATTGGA
Chicken_TCONS_00095006      --------------------------------------------------
Cattle_TCONS_00075617       --------------------------------------------------
Mouse_NR_040326.1           --------------------------------------------------
Mouse_XR_867024.2           --------------------------------------------------
Pig_TCONS_00127186          --------------------------------------------------
Mouse_XR_867023.2           --------------------------------------------------
                                                                              

Chicken_TCONS_00095009      --------------------------------------------------
Chicken_TCONS_00095011      --------------------------------------------------
Chicken_TCONS_00095010      --------------------------------------------------
Pig_TCONS_00127188          --------------------------------------------------
Pig_TCONS_00127187          --------------------------------------------------
Chicken_TCONS_00095004      GAGCATAACGCTCTGCCATAAAGACAACCCGTGCACTTCCTTTTGTTCTG
Chicken_TCONS_00095005      GAGCATAACGCTCTGCCATAAAGACAACCCGTGCACTTCCTTTTGTTCTG
Chicken_TCONS_00095006      --------------------------------------------------
Cattle_TCONS_00075617       --------------------------------------------------
Mouse_NR_040326.1           --------------------------------------------------
Mouse_XR_867024.2           --------------------------------------------------
Pig_TCONS_00127186          --------------------------------------------------
Mouse_XR_867023.2           --------------------------------------------------
                                                                              

Chicken_TCONS_00095009      --------------------------------------------------
Chicken_TCONS_00095011      --------------------------------------------------
Chicken_TCONS_00095010      --------------------------------------------------
Pig_TCONS_00127188          --------------------------------------------------
Pig_TCONS_00127187          --------------------------------------------------
Chicken_TCONS_00095004      CCAGTGTCTGCAATCCGGGGAGCTGTTGTGAACACAGCAGTTGCTGTTGG
Chicken_TCONS_00095005      CCAGTGTCTGCAATCCGGGGAGCTGTTGTGAACACAGCAGTTGCTGTTGG
Chicken_TCONS_00095006      --------------------------------------------------
Cattle_TCONS_00075617       --------------------------------------------------
Mouse_NR_040326.1           --------------------------------------------------
Mouse_XR_867024.2           --------------------------------------------------
Pig_TCONS_00127186          --------------------------------------------------
Mouse_XR_867023.2           --------------------------------------------------
                                                                              

Chicken_TCONS_00095009      --------------------------------------------------
Chicken_TCONS_00095011      --------------------------------------------------
Chicken_TCONS_00095010      --------------------------------------------------
Pig_TCONS_00127188          --------------------------------------------------
Pig_TCONS_00127187          --------------------------------------------------
Chicken_TCONS_00095004      CGGAGGTAGCTGAGCAGTTGTGTCTTTTTCTCCTCTCTTGGCACATGAAT
Chicken_TCONS_00095005      CGGAGGTAGCTGAGCAGTTGTGTCTTTTTCTCCTCTCTTGGCACATGAAT
Chicken_TCONS_00095006      --------------------------------------------------
Cattle_TCONS_00075617       --------------------------------------------------
Mouse_NR_040326.1           --------------------------------------------------
Mouse_XR_867024.2           --------------------------------------------------
Pig_TCONS_00127186          --------------------------------------------------
Mouse_XR_867023.2           --------------------------------------------------
                                                                              

Chicken_TCONS_00095009      --------------------------------------------------
Chicken_TCONS_00095011      --------------------------------------------------
Chicken_TCONS_00095010      --------------------------------------------------
Pig_TCONS_00127188          --------------------------------------------------
Pig_TCONS_00127187          --------------------------------------------------
Chicken_TCONS_00095004      CGGCGTTCTAAAAATTCACCGTAGTAATCACAAAATGCTGCTGCAGAGAA
Chicken_TCONS_00095005      CGGCGTTCTAAAAATTCACCGTAGTAATCACAAAATGCTGCTGCAGAGAA
Chicken_TCONS_00095006      --------------------------------------------------
Cattle_TCONS_00075617       --------------------------------------------------
Mouse_NR_040326.1           --------------------------------------------------
Mouse_XR_867024.2           --------------------------------------------------
Pig_TCONS_00127186          --------------------------------------------------
Mouse_XR_867023.2           --------------------------------------------------
                                                                              

Chicken_TCONS_00095009      --------------------------------------------------
Chicken_TCONS_00095011      --------------------------------------------------
Chicken_TCONS_00095010      --------------------------------------------------
Pig_TCONS_00127188          --------------------------------------------------
Pig_TCONS_00127187          --------------------------------------------------
Chicken_TCONS_00095004      TGACTTGATAAAACCTTCTGAGATTTCATCCTACCTCGTCCCTTTGTTTC
Chicken_TCONS_00095005      TGACTTGATAAAACCTTCTGAGATTTCATCCTACCTCGTCCCTTTGTTTC
Chicken_TCONS_00095006      --------------------------------------------------
Cattle_TCONS_00075617       --------------------------------------------------
Mouse_NR_040326.1           --------------------------------------------------
Mouse_XR_867024.2           --------------------------------------------------
Pig_TCONS_00127186          --------------------------------------------------
Mouse_XR_867023.2           --------------------------------------------------
                                                                              

Chicken_TCONS_00095009      --------------------------------------------------
Chicken_TCONS_00095011      --------------------------------------------------
Chicken_TCONS_00095010      --------------------------------------------------
Pig_TCONS_00127188          --------------------------------------------------
Pig_TCONS_00127187          --------------------------------------------------
Chicken_TCONS_00095004      ATAACTAGAATGAGTATAATGAATGCAAAAACTCGGTGAATAGAGCTCAG
Chicken_TCONS_00095005      ATAACTAGAATGAGTATAATGAATGCAAAAACTCGGTGAATAGAGCTCAG
Chicken_TCONS_00095006      --------------------------------------------------
Cattle_TCONS_00075617       --------------------------------------------------
Mouse_NR_040326.1           --------------------------------------------------
Mouse_XR_867024.2           --------------------------------------------------
Pig_TCONS_00127186          --------------------------------------------------
Mouse_XR_867023.2           --------------------------------------------------
                                                                              

Chicken_TCONS_00095009      --------------------------------------------------
Chicken_TCONS_00095011      --------------------------------------------------
Chicken_TCONS_00095010      --------------------------------------------------
Pig_TCONS_00127188          --------------------------------------------------
Pig_TCONS_00127187          --------------------------------------------------
Chicken_TCONS_00095004      CAGGGCCTACTTTTTTCTCATGACTCCTGTGATTATAATAATTTGATTTT
Chicken_TCONS_00095005      CAGGGCCTACTTTTTTCTCATGACTCCTGTGATTATAATAATTTGATTTT
Chicken_TCONS_00095006      --------------------------------------------------
Cattle_TCONS_00075617       --------------------------------------------------
Mouse_NR_040326.1           --------------------------------------------------
Mouse_XR_867024.2           --------------------------------------------------
Pig_TCONS_00127186          --------------------------------------------------
Mouse_XR_867023.2           --------------------------------------------------
                                                                              

Chicken_TCONS_00095009      --------------------------------------------------
Chicken_TCONS_00095011      --------------------------------------------------
Chicken_TCONS_00095010      --------------------------------------------------
Pig_TCONS_00127188          --------------------------------------------------
Pig_TCONS_00127187          --------------------------------------------------
Chicken_TCONS_00095004      ATAGGTGTCTATCCTAAGACCCCAGCTAGGGAGCAATCTTTACTGAGTCA
Chicken_TCONS_00095005      ATAGGTGTCTATCCTAAGACCCCAGCTAGGGAGCAATCTTTACTGAGTCA
Chicken_TCONS_00095006      --------------------------------------------------
Cattle_TCONS_00075617       --------------------------------------------------
Mouse_NR_040326.1           --------------------------------------------------
Mouse_XR_867024.2           --------------------------------------------------
Pig_TCONS_00127186          --------------------------------------------------
Mouse_XR_867023.2           --------------------------------------------------
                                                                              

Chicken_TCONS_00095009      --------------------------------------------------
Chicken_TCONS_00095011      --------------------------------------------------
Chicken_TCONS_00095010      --------------------------------------------------
Pig_TCONS_00127188          --------------------------------------------------
Pig_TCONS_00127187          --------------------------------------------------
Chicken_TCONS_00095004      TGAACTTTCACATCATTAAATCTCTCCACATTTATTTTAAACATATCAGA
Chicken_TCONS_00095005      TGAACTTTCACATCATTAAATCTCTCCACATTTATTTTAAACATATCAGA
Chicken_TCONS_00095006      --------------------------------------------------
Cattle_TCONS_00075617       --------------------------------------------------
Mouse_NR_040326.1           --------------------------------------------------
Mouse_XR_867024.2           --------------------------------------------------
Pig_TCONS_00127186          --------------------------------------------------
Mouse_XR_867023.2           --------------------------------------------------
                                                                              

Chicken_TCONS_00095009      --------------------------------------------------
Chicken_TCONS_00095011      --------------------------------------------------
Chicken_TCONS_00095010      --------------------------------------------------
Pig_TCONS_00127188          --------------------------------------------------
Pig_TCONS_00127187          --------------------------------------------------
Chicken_TCONS_00095004      AGTGTCAAATAACTTTAGATGTACTAAATTTTATTTGCATTGGGTGAAAT
Chicken_TCONS_00095005      AGTGTCAAATAACTTTAGATGTACTAAATTTTATTTGCATTGGGTGAAAT
Chicken_TCONS_00095006      --------------------------------------------------
Cattle_TCONS_00075617       --------------------------------------------------
Mouse_NR_040326.1           --------------------------------------------------
Mouse_XR_867024.2           --------------------------------------------------
Pig_TCONS_00127186          --------------------------------------------------
Mouse_XR_867023.2           --------------------------------------------------
                                                                              

Chicken_TCONS_00095009      --------------------------------------------------
Chicken_TCONS_00095011      --------------------------------------------------
Chicken_TCONS_00095010      --------------------------------------------------
Pig_TCONS_00127188          --------------------------------------------------
Pig_TCONS_00127187          --------------------------------------------------
Chicken_TCONS_00095004      GAAGTTCAGCCACGCGGGAAAAGAAATGGGATCGCTTCCGGAGCGCTCAG
Chicken_TCONS_00095005      GAAGTTCAGCCACGCGGGAAAAGAAATGGGATCGCTTCCGGAGCGCTCAG
Chicken_TCONS_00095006      --------------------------------------------------
Cattle_TCONS_00075617       --------------------------------------------------
Mouse_NR_040326.1           --------------------------------------------------
Mouse_XR_867024.2           --------------------------------------------------
Pig_TCONS_00127186          --------------------------------------------------
Mouse_XR_867023.2           --------------------------------------------------
                                                                              

Chicken_TCONS_00095009      --------------------------------------------------
Chicken_TCONS_00095011      --------------------------------------------------
Chicken_TCONS_00095010      --------------------------------------------------
Pig_TCONS_00127188          --------------------------------------------------
Pig_TCONS_00127187          --------------------------------------------------
Chicken_TCONS_00095004      GAGGGCGGCTCTGCGCTCGGCTCTGTGCCATTCGCCCCATAGGGCGGCAC
Chicken_TCONS_00095005      GAGGGCGGCTCTGCGCTCGGCTCTGTGCCATTCGCCCCATAGGGCGGCAC
Chicken_TCONS_00095006      --------------------------------------------------
Cattle_TCONS_00075617       --------------------------------------------------
Mouse_NR_040326.1           --------------------------------------------------
Mouse_XR_867024.2           --------------------------------------------------
Pig_TCONS_00127186          --------------------------------------------------
Mouse_XR_867023.2           --------------------------------------------------
                                                                              

Chicken_TCONS_00095009      --------------------------------------------------
Chicken_TCONS_00095011      --------------------------------------------------
Chicken_TCONS_00095010      --------------------------------------------------
Pig_TCONS_00127188          --------------------------------------------------
Pig_TCONS_00127187          --------------------------------------------------
Chicken_TCONS_00095004      AGCACGTCTCCCATCTAGGCCAGGACACGTGTTTACAAGGATGGGAATCC
Chicken_TCONS_00095005      AGCACGTCTCCCATCTAGGCCAGGACACGTGTTTACAAGGATGGGAATCC
Chicken_TCONS_00095006      --------------------------------------------------
Cattle_TCONS_00075617       --------------------------------------------------
Mouse_NR_040326.1           --------------------------------------------------
Mouse_XR_867024.2           --------------------------------------------------
Pig_TCONS_00127186          --------------------------------------------------
Mouse_XR_867023.2           --------------------------------------------------
                                                                              

Chicken_TCONS_00095009      --------------------------------------------------
Chicken_TCONS_00095011      --------------------------------------------------
Chicken_TCONS_00095010      --------------------------------------------------
Pig_TCONS_00127188          --------------------------------------------------
Pig_TCONS_00127187          --------------------------------------------------
Chicken_TCONS_00095004      GAGTAATTTCCTACCCGTCTGAAGGGAATATGAAGGCCTCCTGTCAGTGG
Chicken_TCONS_00095005      GAGTAATTTCCTACCCGTCTGAAGGGAATATGAAGGCCTCCTGTCAGTGG
Chicken_TCONS_00095006      --------------------------------------------------
Cattle_TCONS_00075617       --------------------------------------------------
Mouse_NR_040326.1           --------------------------------------------------
Mouse_XR_867024.2           --------------------------------------------------
Pig_TCONS_00127186          --------------------------------------------------
Mouse_XR_867023.2           --------------------------------------------------
                                                                              

Chicken_TCONS_00095009      --------------------------------------------------
Chicken_TCONS_00095011      --------------------------------------------------
Chicken_TCONS_00095010      --------------------------------------------------
Pig_TCONS_00127188          --------------------------------------------------
Pig_TCONS_00127187          --------------------------------------------------
Chicken_TCONS_00095004      GAGGCGTATTATTTATGTTCCTTTTTTTATTATTGTTGTTGTTGATTTCA
Chicken_TCONS_00095005      GAGGCGTATTATTTATGTTCCTTTTTTTATTATTGTTGTTGTTGATTTCA
Chicken_TCONS_00095006      --------------------------------------------------
Cattle_TCONS_00075617       --------------------------------------------------
Mouse_NR_040326.1           --------------------------------------------------
Mouse_XR_867024.2           --------------------------------------------------
Pig_TCONS_00127186          --------------------------------------------------
Mouse_XR_867023.2           --------------------------------------------------
                                                                              

Chicken_TCONS_00095009      --------------------------------------------------
Chicken_TCONS_00095011      --------------------------------------------------
Chicken_TCONS_00095010      --------------------------------------------------
Pig_TCONS_00127188          --------------------------------------------------
Pig_TCONS_00127187          --------------------------------------------------
Chicken_TCONS_00095004      AAAAATATTTCTTTGTTGGTTCAACGCTGACTCCCGATAGAAAGTGATGA
Chicken_TCONS_00095005      AAAAATATTTCTTTGTTGGTTCAACGCTGACTCCCGATAGAAAGTGATGA
Chicken_TCONS_00095006      --------------------------------------------------
Cattle_TCONS_00075617       --------------------------------------------------
Mouse_NR_040326.1           --------------------------------------------------
Mouse_XR_867024.2           --------------------------------------------------
Pig_TCONS_00127186          --------------------------------------------------
Mouse_XR_867023.2           --------------------------------------------------
                                                                              

Chicken_TCONS_00095009      --------------------------------------------------
Chicken_TCONS_00095011      --------------------------------------------------
Chicken_TCONS_00095010      --------------------------------------------------
Pig_TCONS_00127188          --------------------------------------------------
Pig_TCONS_00127187          --------------------------------------------------
Chicken_TCONS_00095004      AATGCCCAATATGTTAAAAAACCTTATCAGTAAATCAGAAGCAGAACTAT
Chicken_TCONS_00095005      AATGCCCAATATGTTAAAAAACCTTATCAGTAAATCAGAAGCAGAACTAT
Chicken_TCONS_00095006      --------------------------------------------------
Cattle_TCONS_00075617       --------------------------------------------------
Mouse_NR_040326.1           --------------------------------------------------
Mouse_XR_867024.2           --------------------------------------------------
Pig_TCONS_00127186          --------------------------------------------------
Mouse_XR_867023.2           --------------------------------------------------
                                                                              

Chicken_TCONS_00095009      --------------------------------------------------
Chicken_TCONS_00095011      --------------------------------------------------
Chicken_TCONS_00095010      --------------------------------------------------
Pig_TCONS_00127188          --------------------------------------------------
Pig_TCONS_00127187          --------------------------------------------------
Chicken_TCONS_00095004      AAATTTTGGCTTTTGAAACCGAACTGACTGTTGAGGATCATTTTGCTCCT
Chicken_TCONS_00095005      AAATTTTGGCTTTTGAAACCGAACTGACTGTTGAGGATCATTTTGCTCCT
Chicken_TCONS_00095006      --------------------------------------------------
Cattle_TCONS_00075617       --------------------------------------------------
Mouse_NR_040326.1           --------------------------------------------------
Mouse_XR_867024.2           --------------------------------------------------
Pig_TCONS_00127186          --------------------------------------------------
Mouse_XR_867023.2           --------------------------------------------------
                                                                              

Chicken_TCONS_00095009      --------------------------------------------------
Chicken_TCONS_00095011      --------------------------------------------------
Chicken_TCONS_00095010      --------------------------------------------------
Pig_TCONS_00127188          --------------------------------------------------
Pig_TCONS_00127187          --------------------------------------------------
Chicken_TCONS_00095004      GAAATATTACAGCAGTGATCAATTTGCTGTAAAATTAAGCAGTTTAGCTC
Chicken_TCONS_00095005      GAAATATTACAGCAGTGATCAATTTGCTGTAAAATTAAGCAGTTTAGCTC
Chicken_TCONS_00095006      --------------------------------------------------
Cattle_TCONS_00075617       --------------------------------------------------
Mouse_NR_040326.1           --------------------------------------------------
Mouse_XR_867024.2           --------------------------------------------------
Pig_TCONS_00127186          --------------------------------------------------
Mouse_XR_867023.2           --------------------------------------------------
                                                                              

Chicken_TCONS_00095009      --------------------------------------------------
Chicken_TCONS_00095011      --------------------------------------------------
Chicken_TCONS_00095010      --------------------------------------------------
Pig_TCONS_00127188          --------------------------------------------------
Pig_TCONS_00127187          --------------------------------------------------
Chicken_TCONS_00095004      TGCAATCTATAGATGGAAAACATGTTGTTCTTGAGCAAAGTTTATGCCCT
Chicken_TCONS_00095005      TGCAATCTATAGATGGAAAACATGTTGTTCTTGAGCAAAGTTTATGCCCT
Chicken_TCONS_00095006      --------------------------------------------------
Cattle_TCONS_00075617       --------------------------------------------------
Mouse_NR_040326.1           --------------------------------------------------
Mouse_XR_867024.2           --------------------------------------------------
Pig_TCONS_00127186          --------------------------------------------------
Mouse_XR_867023.2           --------------------------------------------------
                                                                              

Chicken_TCONS_00095009      --------------------------------------------------
Chicken_TCONS_00095011      --------------------------------------------------
Chicken_TCONS_00095010      --------------------------------------------------
Pig_TCONS_00127188          --------------------------------------------------
Pig_TCONS_00127187          --------------------------------------------------
Chicken_TCONS_00095004      GCCCAAGGGATAAATTAAATTTTATGGGTAAGACATGCATTATTATATGC
Chicken_TCONS_00095005      GCCCAAGGGATAAATTAAATTTTATGGGTAAGACATGCATTATTATATGC
Chicken_TCONS_00095006      --------------------------------------------------
Cattle_TCONS_00075617       --------------------------------------------------
Mouse_NR_040326.1           --------------------------------------------------
Mouse_XR_867024.2           --------------------------------------------------
Pig_TCONS_00127186          --------------------------------------------------
Mouse_XR_867023.2           --------------------------------------------------
                                                                              

Chicken_TCONS_00095009      --------------------------------------------------
Chicken_TCONS_00095011      --------------------------------------------------
Chicken_TCONS_00095010      --------------------------------------------------
Pig_TCONS_00127188          --------------------------------------------------
Pig_TCONS_00127187          --------------------------------------------------
Chicken_TCONS_00095004      TTATCTGTTTAACATATCATTCTTTTCCACATCAGTATTATAAATATTTT
Chicken_TCONS_00095005      TTATCTGTTTAACATATCATTCTTTTCCACATCAGTATTATAAATATTTT
Chicken_TCONS_00095006      --------------------------------------------------
Cattle_TCONS_00075617       --------------------------------------------------
Mouse_NR_040326.1           --------------------------------------------------
Mouse_XR_867024.2           --------------------------------------------------
Pig_TCONS_00127186          --------------------------------------------------
Mouse_XR_867023.2           --------------------------------------------------
                                                                              

Chicken_TCONS_00095009      --------------------------------------------------
Chicken_TCONS_00095011      --------------------------------------------------
Chicken_TCONS_00095010      --------------------------------------------------
Pig_TCONS_00127188          --------------------------------------------------
Pig_TCONS_00127187          --------------------------------------------------
Chicken_TCONS_00095004      TAATCATGCATTTGATCTCTTGTGCAAACAGTGATATGGTAATTCCCCCT
Chicken_TCONS_00095005      TAATCATGCATTTGATCTCTTGTGCAAACAGTGATATGGTAATTCCCCCT
Chicken_TCONS_00095006      --------------------------------------------------
Cattle_TCONS_00075617       --------------------------------------------------
Mouse_NR_040326.1           --------------------------------------------------
Mouse_XR_867024.2           --------------------------------------------------
Pig_TCONS_00127186          --------------------------------------------------
Mouse_XR_867023.2           --------------------------------------------------
                                                                              

Chicken_TCONS_00095009      --------------------------------------------------
Chicken_TCONS_00095011      --------------------------------------------------
Chicken_TCONS_00095010      --------------------------------------------------
Pig_TCONS_00127188          --------------------------------------------------
Pig_TCONS_00127187          --------------------------------------------------
Chicken_TCONS_00095004      GCCCCCCTCAAAAAATATGACCAAACACAGTTAATTCATCACAGAACAGG
Chicken_TCONS_00095005      GCCCCCCTCAAAAAATATGACCAAACACAGTTAATTCATCACAGAACAGG
Chicken_TCONS_00095006      --------------------------------------------------
Cattle_TCONS_00075617       --------------------------------------------------
Mouse_NR_040326.1           --------------------------------------------------
Mouse_XR_867024.2           --------------------------------------------------
Pig_TCONS_00127186          --------------------------------------------------
Mouse_XR_867023.2           --------------------------------------------------
                                                                              

Chicken_TCONS_00095009      --------------------------------------------------
Chicken_TCONS_00095011      --------------------------------------------------
Chicken_TCONS_00095010      --------------------------------------------------
Pig_TCONS_00127188          --------------------------------------------------
Pig_TCONS_00127187          --------------------------------------------------
Chicken_TCONS_00095004      GGAGAATATTCTAATCTTCCTGAGAAATATGCTGAAGATGAAGGCAGAGG
Chicken_TCONS_00095005      GGAGAATATTCTAATCTTCCTGAGAAATATGCTGAAGATGAAGGCAGAGG
Chicken_TCONS_00095006      --------------------------------------------------
Cattle_TCONS_00075617       --------------------------------------------------
Mouse_NR_040326.1           --------------------------------------------------
Mouse_XR_867024.2           --------------------------------------------------
Pig_TCONS_00127186          --------------------------------------------------
Mouse_XR_867023.2           --------------------------------------------------
                                                                              

Chicken_TCONS_00095009      --------------------------------------------------
Chicken_TCONS_00095011      --------------------------------------------------
Chicken_TCONS_00095010      --------------------------------------------------
Pig_TCONS_00127188          --------------------------------------------------
Pig_TCONS_00127187          --------------------------------------------------
Chicken_TCONS_00095004      CACTTAAAATTGGGGCTACTTTCTAATCATGGGGTGGAATGCAGTCTTCC
Chicken_TCONS_00095005      CACTTAAAATTGGGGCTACTTTCTAATCATGGGGTGGAATGCAGTCTTCC
Chicken_TCONS_00095006      --------------------------------------------------
Cattle_TCONS_00075617       --------------------------------------------------
Mouse_NR_040326.1           --------------------------------------------------
Mouse_XR_867024.2           --------------------------------------------------
Pig_TCONS_00127186          --------------------------------------------------
Mouse_XR_867023.2           --------------------------------------------------
                                                                              

Chicken_TCONS_00095009      --------------------------------------------------
Chicken_TCONS_00095011      --------------------------------------------------
Chicken_TCONS_00095010      --------------------------------------------------
Pig_TCONS_00127188          --------------------------------------------------
Pig_TCONS_00127187          --------------------------------------------------
Chicken_TCONS_00095004      TGAAGGAGAGGTGTAGCTACATTGCCCATCTTTAGTGTGGCTGTTATTAC
Chicken_TCONS_00095005      TGAAGGAGAGGTGTAGCTACATTGCCCATCTTTAGTGTGGCTGTTATTAC
Chicken_TCONS_00095006      --------------------------------------------------
Cattle_TCONS_00075617       --------------------------------------------------
Mouse_NR_040326.1           --------------------------------------------------
Mouse_XR_867024.2           --------------------------------------------------
Pig_TCONS_00127186          --------------------------------------------------
Mouse_XR_867023.2           --------------------------------------------------
                                                                              

Chicken_TCONS_00095009      --------------------------------------------------
Chicken_TCONS_00095011      --------------------------------------------------
Chicken_TCONS_00095010      --------------------------------------------------
Pig_TCONS_00127188          --------------------------------------------------
Pig_TCONS_00127187          --------------------------------------------------
Chicken_TCONS_00095004      TGAGTATTTCTAAGTCTCCAACCAGAACCAGGGGCTGCAATCTGAGACAA
Chicken_TCONS_00095005      TGAGTATTTCTAAGTCTCCAACCAGAACCAGGGGCTGCAATCTGAGACAA
Chicken_TCONS_00095006      --------------------------------------------------
Cattle_TCONS_00075617       --------------------------------------------------
Mouse_NR_040326.1           --------------------------------------------------
Mouse_XR_867024.2           --------------------------------------------------
Pig_TCONS_00127186          --------------------------------------------------
Mouse_XR_867023.2           --------------------------------------------------
                                                                              

Chicken_TCONS_00095009      --------------------------------------------------
Chicken_TCONS_00095011      --------------------------------------------------
Chicken_TCONS_00095010      --------------------------------------------------
Pig_TCONS_00127188          --------------------------------------------------
Pig_TCONS_00127187          --------------------------------------------------
Chicken_TCONS_00095004      TTCACTTTAAAAGTTAGGGAAAGCAGTGAATATGCGCCTTTAATAACCTT
Chicken_TCONS_00095005      TTCACTTTAAAAGTTAGGGAAAGCAGTGAATATGCGCCTTTAATAACCTT
Chicken_TCONS_00095006      --------------------------------------------------
Cattle_TCONS_00075617       --------------------------------------------------
Mouse_NR_040326.1           --------------------------------------------------
Mouse_XR_867024.2           --------------------------------------------------
Pig_TCONS_00127186          --------------------------------------------------
Mouse_XR_867023.2           --------------------------------------------------
                                                                              

Chicken_TCONS_00095009      --------------------------------------------------
Chicken_TCONS_00095011      --------------------------------------------------
Chicken_TCONS_00095010      --------------------------------------------------
Pig_TCONS_00127188          --------------------------------------------------
Pig_TCONS_00127187          --------------------------------------------------
Chicken_TCONS_00095004      GTGACCAGTTCTGTACATTGCTGATGGTTTCCTTTGAAAGGTATGGACTG
Chicken_TCONS_00095005      GTGACCAGTTCTGTACATTGCTGATGGTTTCCTTTGAAAGGTATGGACTG
Chicken_TCONS_00095006      --------------------------------------------------
Cattle_TCONS_00075617       --------------------------------------------------
Mouse_NR_040326.1           --------------------------------------------------
Mouse_XR_867024.2           --------------------------------------------------
Pig_TCONS_00127186          --------------------------------------------------
Mouse_XR_867023.2           --------------------------------------------------
                                                                              

Chicken_TCONS_00095009      --------------------------------------------------
Chicken_TCONS_00095011      --------------------------------------------------
Chicken_TCONS_00095010      --------------------------------------------------
Pig_TCONS_00127188          --------------------------------------------------
Pig_TCONS_00127187          --------------------------------------------------
Chicken_TCONS_00095004      GAATCAAAGCTCCTGAGCGGCCGCCGGGTGCCCTCCAACCACTGGCCAGG
Chicken_TCONS_00095005      GAATCAAAGCTCCTGAGCGGCCGCCGGGTGCCCTCCAACCACTGGCCAGG
Chicken_TCONS_00095006      --------------------------------------------------
Cattle_TCONS_00075617       --------------------------------------------------
Mouse_NR_040326.1           --------------------------------------------------
Mouse_XR_867024.2           --------------------------------------------------
Pig_TCONS_00127186          --------------------------------------------------
Mouse_XR_867023.2           --------------------------------------------------
                                                                              

Chicken_TCONS_00095009      --------------------------------------------------
Chicken_TCONS_00095011      --------------------------------------------------
Chicken_TCONS_00095010      --------------------------------------------------
Pig_TCONS_00127188          --------------------------------------------------
Pig_TCONS_00127187          --------------------------------------------------
Chicken_TCONS_00095004      ATTGTCAGTCAGCTTCACATGTATTTTTGTCTTCTTCCACTAAAGGATAA
Chicken_TCONS_00095005      ATTGTCAGTCAGCTTCACATGTATTTTTGTCTTCTTCCACTAAAGGATAA
Chicken_TCONS_00095006      --------------------------------------------------
Cattle_TCONS_00075617       --------------------------------------------------
Mouse_NR_040326.1           --------------------------------------------------
Mouse_XR_867024.2           --------------------------------------------------
Pig_TCONS_00127186          --------------------------------------------------
Mouse_XR_867023.2           --------------------------------------------------
                                                                              

Chicken_TCONS_00095009      --------------------------------------------------
Chicken_TCONS_00095011      --------------------------------------------------
Chicken_TCONS_00095010      --------------------------------------------------
Pig_TCONS_00127188          --------------------------------------------------
Pig_TCONS_00127187          --------------------------------------------------
Chicken_TCONS_00095004      AGAGGGCAGATTCAAACCCCATTGCTGGTTAATTCATATGGCCAGTTTGA
Chicken_TCONS_00095005      AGAGGGCAGATTCAAACCCCATTGCTGGTTAATTCATATGGCCAGTTTGA
Chicken_TCONS_00095006      --------------------------------------------------
Cattle_TCONS_00075617       --------------------------------------------------
Mouse_NR_040326.1           --------------------------------------------------
Mouse_XR_867024.2           --------------------------------------------------
Pig_TCONS_00127186          --------------------------------------------------
Mouse_XR_867023.2           --------------------------------------------------
                                                                              

Chicken_TCONS_00095009      --------------------------------------------------
Chicken_TCONS_00095011      --------------------------------------------------
Chicken_TCONS_00095010      --------------------------------------------------
Pig_TCONS_00127188          --------------------------------------------------
Pig_TCONS_00127187          --------------------------------------------------
Chicken_TCONS_00095004      ATGGGAAGAGTAAACAGCACGGACGTCTTAACATAGCTATCTATCTGCTC
Chicken_TCONS_00095005      ATGGGAAGAGTAAACAGCACGGACGTCTTAACATAGCTATCTATCTGCTC
Chicken_TCONS_00095006      --------------------------------------------------
Cattle_TCONS_00075617       --------------------------------------------------
Mouse_NR_040326.1           --------------------------------------------------
Mouse_XR_867024.2           --------------------------------------------------
Pig_TCONS_00127186          --------------------------------------------------
Mouse_XR_867023.2           --------------------------------------------------
                                                                              

Chicken_TCONS_00095009      --------------------------------------------------
Chicken_TCONS_00095011      --------------------------------------------------
Chicken_TCONS_00095010      --------------------------------------------------
Pig_TCONS_00127188          --------------------------------------------------
Pig_TCONS_00127187          --------------------------------------------------
Chicken_TCONS_00095004      ACCAGTTGCCTTCAGCATCTGTCACGATGCTGCCATCGTGAATACTCCAT
Chicken_TCONS_00095005      ACCAGTTGCCTTCAGCATCTGTCACGATGCTGCCATCGTGAATACTCCAT
Chicken_TCONS_00095006      --------------------------------------------------
Cattle_TCONS_00075617       --------------------------------------------------
Mouse_NR_040326.1           --------------------------------------------------
Mouse_XR_867024.2           --------------------------------------------------
Pig_TCONS_00127186          --------------------------------------------------
Mouse_XR_867023.2           --------------------------------------------------
                                                                              

Chicken_TCONS_00095009      --------------------------------------------------
Chicken_TCONS_00095011      --------------------------------------------------
Chicken_TCONS_00095010      --------------------------------------------------
Pig_TCONS_00127188          --------------------------------------------------
Pig_TCONS_00127187          --------------------------------------------------
Chicken_TCONS_00095004      GTCATGTTGTTCTGTGTGGAATCTCCCCCATATGCAATTCTGAGCTGAAT
Chicken_TCONS_00095005      GTCATGTTGTTCTGTGTGGAATCTCCCCCATATGCAATTCTGAGCTGAAT
Chicken_TCONS_00095006      --------------------------------------------------
Cattle_TCONS_00075617       --------------------------------------------------
Mouse_NR_040326.1           --------------------------------------------------
Mouse_XR_867024.2           --------------------------------------------------
Pig_TCONS_00127186          --------------------------------------------------
Mouse_XR_867023.2           --------------------------------------------------
                                                                              

Chicken_TCONS_00095009      --------------------------------------------------
Chicken_TCONS_00095011      --------------------------------------------------
Chicken_TCONS_00095010      --------------------------------------------------
Pig_TCONS_00127188          --------------------------------------------------
Pig_TCONS_00127187          --------------------------------------------------
Chicken_TCONS_00095004      TACATGAGATTCAGCTAATTTCATCTGGAACTGTACAACTTCTTGACAGA
Chicken_TCONS_00095005      TACATGAGATTCAGCTAATTTCATCTGGAACTGTACAACTTCTTGACAGA
Chicken_TCONS_00095006      --------------------------------------------------
Cattle_TCONS_00075617       --------------------------------------------------
Mouse_NR_040326.1           --------------------------------------------------
Mouse_XR_867024.2           --------------------------------------------------
Pig_TCONS_00127186          --------------------------------------------------
Mouse_XR_867023.2           --------------------------------------------------
                                                                              

Chicken_TCONS_00095009      --------------------------------------------------
Chicken_TCONS_00095011      --------------------------------------------------
Chicken_TCONS_00095010      --------------------------------------------------
Pig_TCONS_00127188          --------------------------------------------------
Pig_TCONS_00127187          --------------------------------------------------
Chicken_TCONS_00095004      GCTTTGAAAATCTAAAGCATGGGTCCTTGCAGTGTTACCTGCATGGCTGA
Chicken_TCONS_00095005      GCTTTGAAAATCTAAAGCATGGGTCCTTGCAGTGTTACCTGCATGGCTGA
Chicken_TCONS_00095006      --------------------------------------------------
Cattle_TCONS_00075617       --------------------------------------------------
Mouse_NR_040326.1           --------------------------------------------------
Mouse_XR_867024.2           --------------------------------------------------
Pig_TCONS_00127186          --------------------------------------------------
Mouse_XR_867023.2           --------------------------------------------------
                                                                              

Chicken_TCONS_00095009      --------------------------------------------------
Chicken_TCONS_00095011      --------------------------------------------------
Chicken_TCONS_00095010      --------------------------------------------------
Pig_TCONS_00127188          --------------------------------------------------
Pig_TCONS_00127187          --------------------------------------------------
Chicken_TCONS_00095004      CAACCCTTCTCTGCCCTTACCACCAGTTTCCTTTCAGTCACACATATCAT
Chicken_TCONS_00095005      CAACCCTTCTCTGCCCTTACCACCAGTTTCCTTTCAGTCACACATATCAT
Chicken_TCONS_00095006      --------------------------------------------------
Cattle_TCONS_00075617       --------------------------------------------------
Mouse_NR_040326.1           --------------------------------------------------
Mouse_XR_867024.2           --------------------------------------------------
Pig_TCONS_00127186          --------------------------------------------------
Mouse_XR_867023.2           --------------------------------------------------
                                                                              

Chicken_TCONS_00095009      --------------------------------------------------
Chicken_TCONS_00095011      --------------------------------------------------
Chicken_TCONS_00095010      --------------------------------------------------
Pig_TCONS_00127188          --------------------------------------------------
Pig_TCONS_00127187          --------------------------------------------------
Chicken_TCONS_00095004      CAGTCTTCTGCCTTTTGGTGCCTGCGTACCACTGACATTGTTCCCAGTCC
Chicken_TCONS_00095005      CAGTCTTCTGCCTTTTGGTGCCTGCGTACCACTGACATTGTTCCCAGTCC
Chicken_TCONS_00095006      --------------------------------------------------
Cattle_TCONS_00075617       --------------------------------------------------
Mouse_NR_040326.1           --------------------------------------------------
Mouse_XR_867024.2           --------------------------------------------------
Pig_TCONS_00127186          --------------------------------------------------
Mouse_XR_867023.2           --------------------------------------------------
                                                                              

Chicken_TCONS_00095009      --------------------------------------------------
Chicken_TCONS_00095011      --------------------------------------------------
Chicken_TCONS_00095010      --------------------------------------------------
Pig_TCONS_00127188          --------------------------------------------------
Pig_TCONS_00127187          --------------------------------------------------
Chicken_TCONS_00095004      TCTCAGTCTGCTTTGTTTCTTACATTTTATTTTCTGTAGCATATGCTGCC
Chicken_TCONS_00095005      TCTCAGTCTGCTTTGTTTCTTACATTTTATTTTCTGTAGCATATGCTGCC
Chicken_TCONS_00095006      --------------------------------------------------
Cattle_TCONS_00075617       --------------------------------------------------
Mouse_NR_040326.1           --------------------------------------------------
Mouse_XR_867024.2           --------------------------------------------------
Pig_TCONS_00127186          --------------------------------------------------
Mouse_XR_867023.2           --------------------------------------------------
                                                                              

Chicken_TCONS_00095009      --------------------------------------------------
Chicken_TCONS_00095011      --------------------------------------------------
Chicken_TCONS_00095010      --------------------------------------------------
Pig_TCONS_00127188          --------------------------------------------------
Pig_TCONS_00127187          --------------------------------------------------
Chicken_TCONS_00095004      ATGTTTTATCCAACATGACTGCTTTAAACACACACATCTTAGCCCGTAGT
Chicken_TCONS_00095005      ATGTTTTATCCAACATGACTGCTTTAAACACACACATCTTAGCCCGTAGT
Chicken_TCONS_00095006      --------------------------------------------------
Cattle_TCONS_00075617       --------------------------------------------------
Mouse_NR_040326.1           --------------------------------------------------
Mouse_XR_867024.2           --------------------------------------------------
Pig_TCONS_00127186          --------------------------------------------------
Mouse_XR_867023.2           --------------------------------------------------
                                                                              

Chicken_TCONS_00095009      --------------------------------------------------
Chicken_TCONS_00095011      --------------------------------------------------
Chicken_TCONS_00095010      --------------------------------------------------
Pig_TCONS_00127188          --------------------------------------------------
Pig_TCONS_00127187          --------------------------------------------------
Chicken_TCONS_00095004      TTAGTCCATCTATAATACGTTTCCATGTGAATAAACTTCTTTCCATTTAA
Chicken_TCONS_00095005      TTAGTCCATCTATAATACGTTTCCATGTGAATAAACTTCTTTCCATTTAA
Chicken_TCONS_00095006      --------------------------------------------------
Cattle_TCONS_00075617       --------------------------------------------------
Mouse_NR_040326.1           --------------------------------------------------
Mouse_XR_867024.2           --------------------------------------------------
Pig_TCONS_00127186          --------------------------------------------------
Mouse_XR_867023.2           --------------------------------------------------
                                                                              

Chicken_TCONS_00095009      --------------------------------------------------
Chicken_TCONS_00095011      --------------------------------------------------
Chicken_TCONS_00095010      --------------------------------------------------
Pig_TCONS_00127188          --------------------------------------------------
Pig_TCONS_00127187          --------------------------------------------------
Chicken_TCONS_00095004      GGTGAGTATCTTAATTTTAAAAAAGGGGAGGGGAAAGACAAGGGATGGGG
Chicken_TCONS_00095005      GGTGAGTATCTTAATTTTAAAAAAGGGGAGGGGAAAGACAAGGGATGGGG
Chicken_TCONS_00095006      --------------------------------------------------
Cattle_TCONS_00075617       --------------------------------------------------
Mouse_NR_040326.1           --------------------------------------------------
Mouse_XR_867024.2           --------------------------------------------------
Pig_TCONS_00127186          --------------------------------------------------
Mouse_XR_867023.2           --------------------------------------------------
                                                                              

Chicken_TCONS_00095009      --------------------------------------------------
Chicken_TCONS_00095011      --------------------------------------------------
Chicken_TCONS_00095010      --------------------------------------------------
Pig_TCONS_00127188          --------------------------------------------------
Pig_TCONS_00127187          --------------------------------------------------
Chicken_TCONS_00095004      AGGGTGGGAGATGCACCTTCCTTCAGGGTGAGTCCCACCCCGCCATGGAG
Chicken_TCONS_00095005      AGGGTGGGAGATGCACCTTCCTTCAGGGTGAGTCCCACCCCGCCATGGAG
Chicken_TCONS_00095006      --------------------------------------------------
Cattle_TCONS_00075617       --------------------------------------------------
Mouse_NR_040326.1           --------------------------------------------------
Mouse_XR_867024.2           --------------------------------------------------
Pig_TCONS_00127186          --------------------------------------------------
Mouse_XR_867023.2           --------------------------------------------------
                                                                              

Chicken_TCONS_00095009      --------------------------------------------------
Chicken_TCONS_00095011      --------------------------------------------------
Chicken_TCONS_00095010      --------------------------------------------------
Pig_TCONS_00127188          --------------------------------------------------
Pig_TCONS_00127187          --------------------------------------------------
Chicken_TCONS_00095004      GAGGTGCCGGGCAATGCACTGCAGGACACAGGTTGCCTCATCAGGGAGAT
Chicken_TCONS_00095005      GAGGTGCCGGGCAATGCACTGCAGGACACAGGTTGCCTCATCAGGGAGAT
Chicken_TCONS_00095006      --------------------------------------------------
Cattle_TCONS_00075617       --------------------------------------------------
Mouse_NR_040326.1           --------------------------------------------------
Mouse_XR_867024.2           --------------------------------------------------
Pig_TCONS_00127186          --------------------------------------------------
Mouse_XR_867023.2           --------------------------------------------------
                                                                              

Chicken_TCONS_00095009      --------------------------------------------------
Chicken_TCONS_00095011      --------------------------------------------------
Chicken_TCONS_00095010      --------------------------------------------------
Pig_TCONS_00127188          --------------------------------------------------
Pig_TCONS_00127187          --------------------------------------------------
Chicken_TCONS_00095004      GAGCATGGCGGGGATGAGCTGCTGTCTGCACTGCAGCACAGTGGGGATCC
Chicken_TCONS_00095005      GAGCATGGCGGGGATGAGCTGCTGTCTGCACTGCAGCACAGTGGGGATCC
Chicken_TCONS_00095006      --------------------------------------------------
Cattle_TCONS_00075617       --------------------------------------------------
Mouse_NR_040326.1           --------------------------------------------------
Mouse_XR_867024.2           --------------------------------------------------
Pig_TCONS_00127186          --------------------------------------------------
Mouse_XR_867023.2           --------------------------------------------------
                                                                              

Chicken_TCONS_00095009      --------------------------------------------------
Chicken_TCONS_00095011      --------------------------------------------------
Chicken_TCONS_00095010      --------------------------------------------------
Pig_TCONS_00127188          --------------------------------------------------
Pig_TCONS_00127187          --------------------------------------------------
Chicken_TCONS_00095004      ACCAGTTGATGTTTTGCAGTTCTTGGGAGTTGTAAAGAGCCGTTCAAGTG
Chicken_TCONS_00095005      ACCAGTTGATGTTTTGCAGTTCTTGGGAGTTGTAAAGAGCCGTTCAAGTG
Chicken_TCONS_00095006      --------------------------------------------------
Cattle_TCONS_00075617       --------------------------------------------------
Mouse_NR_040326.1           --------------------------------------------------
Mouse_XR_867024.2           --------------------------------------------------
Pig_TCONS_00127186          --------------------------------------------------
Mouse_XR_867023.2           --------------------------------------------------
                                                                              

Chicken_TCONS_00095009      --------------------------------------------------
Chicken_TCONS_00095011      --------------------------------------------------
Chicken_TCONS_00095010      --------------------------------------------------
Pig_TCONS_00127188          --------------------------------------------------
Pig_TCONS_00127187          --------------------------------------------------
Chicken_TCONS_00095004      CTGAGTGTTACCATTGTTTCATCCAGCTGCTTTACGCTCAAAAGAGCCAC
Chicken_TCONS_00095005      CTGAGTGTTACCATTGTTTCATCCAGCTGCTTTACGCTCAAAAGAGCCAC
Chicken_TCONS_00095006      --------------------------------------------------
Cattle_TCONS_00075617       --------------------------------------------------
Mouse_NR_040326.1           --------------------------------------------------
Mouse_XR_867024.2           --------------------------------------------------
Pig_TCONS_00127186          --------------------------------------------------
Mouse_XR_867023.2           --------------------------------------------------
                                                                              

Chicken_TCONS_00095009      --------------------------------------------------
Chicken_TCONS_00095011      --------------------------------------------------
Chicken_TCONS_00095010      --------------------------------------------------
Pig_TCONS_00127188          --------------------------------------------------
Pig_TCONS_00127187          --------------------------------------------------
Chicken_TCONS_00095004      TATGAGGAGCAGTGCTAAGGTGTCCCTTCTTATCGGCATTCTCAGTCACC
Chicken_TCONS_00095005      TATGAGGAGCAGTGCTAAGGTGTCCCTTCTTATCGGCATTCTCAGTCACC
Chicken_TCONS_00095006      --------------------------------------------------
Cattle_TCONS_00075617       --------------------------------------------------
Mouse_NR_040326.1           --------------------------------------------------
Mouse_XR_867024.2           --------------------------------------------------
Pig_TCONS_00127186          --------------------------------------------------
Mouse_XR_867023.2           --------------------------------------------------
                                                                              

Chicken_TCONS_00095009      --------------------------------------------------
Chicken_TCONS_00095011      --------------------------------------------------
Chicken_TCONS_00095010      --------------------------------------------------
Pig_TCONS_00127188          --------------------------------------------------
Pig_TCONS_00127187          --------------------------------------------------
Chicken_TCONS_00095004      ATGAGGGGTCTCTGCACTGTGTGTTCTTCTCAGAGTGCTGCTGAGATGGA
Chicken_TCONS_00095005      ATGAGGGGTCTCTGCACTGTGTGTTCTTCTCAGAGTGCTGCTGAGATGGA
Chicken_TCONS_00095006      --------------------------------------------------
Cattle_TCONS_00075617       --------------------------------------------------
Mouse_NR_040326.1           --------------------------------------------------
Mouse_XR_867024.2           --------------------------------------------------
Pig_TCONS_00127186          --------------------------------------------------
Mouse_XR_867023.2           --------------------------------------------------
                                                                              

Chicken_TCONS_00095009      --------------------------------------------------
Chicken_TCONS_00095011      --------------------------------------------------
Chicken_TCONS_00095010      --------------------------------------------------
Pig_TCONS_00127188          --------------------------------------------------
Pig_TCONS_00127187          --------------------------------------------------
Chicken_TCONS_00095004      ATCGCTGTGGCTGTACAGATGGGCCATGCACTGACTTCCGTGGTAATTTG
Chicken_TCONS_00095005      ATCGCTGTGGCTGTACAGATGGGCCATGCACTGACTTCCGTGGTAATTTG
Chicken_TCONS_00095006      --------------------------------------------------
Cattle_TCONS_00075617       --------------------------------------------------
Mouse_NR_040326.1           --------------------------------------------------
Mouse_XR_867024.2           --------------------------------------------------
Pig_TCONS_00127186          --------------------------------------------------
Mouse_XR_867023.2           --------------------------------------------------
                                                                              

Chicken_TCONS_00095009      --------------------------------------------------
Chicken_TCONS_00095011      --------------------------------------------------
Chicken_TCONS_00095010      --------------------------------------------------
Pig_TCONS_00127188          --------------------------------------------------
Pig_TCONS_00127187          --------------------------------------------------
Chicken_TCONS_00095004      TTACAACCTTCTCTGAGAACTGGGCTGACTTCCCAAAGGGGCAGAGAAAT
Chicken_TCONS_00095005      TTACAACCTTCTCTGAGAACTGGGCTGACTTCCCAAAGGGGCAGAGAAAT
Chicken_TCONS_00095006      --------------------------------------------------
Cattle_TCONS_00075617       --------------------------------------------------
Mouse_NR_040326.1           --------------------------------------------------
Mouse_XR_867024.2           --------------------------------------------------
Pig_TCONS_00127186          --------------------------------------------------
Mouse_XR_867023.2           --------------------------------------------------
                                                                              

Chicken_TCONS_00095009      --------------------------------------------------
Chicken_TCONS_00095011      --------------------------------------------------
Chicken_TCONS_00095010      --------------------------------------------------
Pig_TCONS_00127188          --------------------------------------------------
Pig_TCONS_00127187          --------------------------------------------------
Chicken_TCONS_00095004      CCTTCCTGCTCCTCCCTGCCTCTCGGGCGGAATGAGACAGAGGAGGTGGT
Chicken_TCONS_00095005      CCTTCCTGCTCCTCCCTGCCTCTCGGGCGGAATGAGACAGAGGAGGTGGT
Chicken_TCONS_00095006      --------------------------------------------------
Cattle_TCONS_00075617       --------------------------------------------------
Mouse_NR_040326.1           --------------------------------------------------
Mouse_XR_867024.2           --------------------------------------------------
Pig_TCONS_00127186          --------------------------------------------------
Mouse_XR_867023.2           --------------------------------------------------
                                                                              

Chicken_TCONS_00095009      --------------------------------------------------
Chicken_TCONS_00095011      --------------------------------------------------
Chicken_TCONS_00095010      --------------------------------------------------
Pig_TCONS_00127188          --------------------------------------------------
Pig_TCONS_00127187          --------------------------------------------------
Chicken_TCONS_00095004      TCTGGACTCCGATATCTCACACAACTCAACTACACTTGATTATTATTTGC
Chicken_TCONS_00095005      TCTGGACTCCGATATCTCACACAACTCAACTACACTTGATTATTATTTGC
Chicken_TCONS_00095006      --------------------------------------------------
Cattle_TCONS_00075617       --------------------------------------------------
Mouse_NR_040326.1           --------------------------------------------------
Mouse_XR_867024.2           --------------------------------------------------
Pig_TCONS_00127186          --------------------------------------------------
Mouse_XR_867023.2           --------------------------------------------------
                                                                              

Chicken_TCONS_00095009      --------------------------------------------------
Chicken_TCONS_00095011      --------------------------------------------------
Chicken_TCONS_00095010      --------------------------------------------------
Pig_TCONS_00127188          --------------------------------------------------
Pig_TCONS_00127187          --------------------------------------------------
Chicken_TCONS_00095004      TTCTCGCAACCTGAAAAGAAACCTACTACCAGATTTGTCTGTCTCAACCC
Chicken_TCONS_00095005      TTCTCGCAACCTGAAAAGAAACCTACTACCAGATTTGTCTGTCTCAACCC
Chicken_TCONS_00095006      --------------------------------------------------
Cattle_TCONS_00075617       --------------------------------------------------
Mouse_NR_040326.1           --------------------------------------------------
Mouse_XR_867024.2           --------------------------------------------------
Pig_TCONS_00127186          --------------------------------------------------
Mouse_XR_867023.2           --------------------------------------------------
                                                                              

Chicken_TCONS_00095009      --------------------------------------------------
Chicken_TCONS_00095011      --------------------------------------------------
Chicken_TCONS_00095010      --------------------------------------------------
Pig_TCONS_00127188          --------------------------------------------------
Pig_TCONS_00127187          --------------------------------------------------
Chicken_TCONS_00095004      CGCTGAAGCTGAATACTTTCATACATATGTATGGATAGCTTAAGTTTTTA
Chicken_TCONS_00095005      CGCTGAAGCTGAATACTTTCATACATATGTATGGATAGCTTAAGTTTTTA
Chicken_TCONS_00095006      --------------------------------------------------
Cattle_TCONS_00075617       --------------------------------------------------
Mouse_NR_040326.1           --------------------------------------------------
Mouse_XR_867024.2           --------------------------------------------------
Pig_TCONS_00127186          --------------------------------------------------
Mouse_XR_867023.2           --------------------------------------------------
                                                                              

Chicken_TCONS_00095009      --------------------------------------------------
Chicken_TCONS_00095011      --------------------------------------------------
Chicken_TCONS_00095010      --------------------------------------------------
Pig_TCONS_00127188          --------------------------------------------------
Pig_TCONS_00127187          --------------------------------------------------
Chicken_TCONS_00095004      TGAGCATAATTTGGGCTTTTCAAAATACTGACACAATAACAAAGCAAAAT
Chicken_TCONS_00095005      TGAGCATAATTTGGGCTTTTCAAAATACTGACACAATAACAAAGCAAAAT
Chicken_TCONS_00095006      --------------------------------------------------
Cattle_TCONS_00075617       --------------------------------------------------
Mouse_NR_040326.1           --------------------------------------------------
Mouse_XR_867024.2           --------------------------------------------------
Pig_TCONS_00127186          --------------------------------------------------
Mouse_XR_867023.2           --------------------------------------------------
                                                                              

Chicken_TCONS_00095009      --------------------------------------------------
Chicken_TCONS_00095011      --------------------------------------------------
Chicken_TCONS_00095010      --------------------------------------------------
Pig_TCONS_00127188          --------------------------------------------------
Pig_TCONS_00127187          --------------------------------------------------
Chicken_TCONS_00095004      TGAGACACGCATGTAATTTGAATACTGATTTGGTTTTATCTCTTCCTGGT
Chicken_TCONS_00095005      TGAGACACGCATGTAATTTGAATACTGATTTGGTTTTATCTCTTCCTGGT
Chicken_TCONS_00095006      --------------------------------------------------
Cattle_TCONS_00075617       --------------------------------------------------
Mouse_NR_040326.1           --------------------------------------------------
Mouse_XR_867024.2           --------------------------------------------------
Pig_TCONS_00127186          --------------------------------------------------
Mouse_XR_867023.2           --------------------------------------------------
                                                                              

Chicken_TCONS_00095009      --------------------------------------------------
Chicken_TCONS_00095011      --------------------------------------------------
Chicken_TCONS_00095010      --------------------------------------------------
Pig_TCONS_00127188          --------------------------------------------------
Pig_TCONS_00127187          --------------------------------------------------
Chicken_TCONS_00095004      GCTGGCACTTTTGATGCTGCTCTTTTCCATTCCATCTCCTTTCTGTTCTG
Chicken_TCONS_00095005      GCTGGCACTTTTGATGCTGCTCTTTTCCATTCCATCTCCTTTCTGTTCTG
Chicken_TCONS_00095006      --------------------------------------------------
Cattle_TCONS_00075617       --------------------------------------------------
Mouse_NR_040326.1           --------------------------------------------------
Mouse_XR_867024.2           --------------------------------------------------
Pig_TCONS_00127186          --------------------------------------------------
Mouse_XR_867023.2           --------------------------------------------------
                                                                              

Chicken_TCONS_00095009      --------------------------------------------------
Chicken_TCONS_00095011      --------------------------------------------------
Chicken_TCONS_00095010      --------------------------------------------------
Pig_TCONS_00127188          --------------------------------------------------
Pig_TCONS_00127187          --------------------------------------------------
Chicken_TCONS_00095004      ATTTCCCAATGAATGGAATAAGCTGTGAGTGCACTCACTGCTTCTACCAA
Chicken_TCONS_00095005      ATTTCCCAATGAATGGAATAAGCTGTGAGTGCACTCACTGCTTCTACCAA
Chicken_TCONS_00095006      --------------------------------------------------
Cattle_TCONS_00075617       --------------------------------------------------
Mouse_NR_040326.1           --------------------------------------------------
Mouse_XR_867024.2           --------------------------------------------------
Pig_TCONS_00127186          --------------------------------------------------
Mouse_XR_867023.2           --------------------------------------------------
                                                                              

Chicken_TCONS_00095009      --------------------------------------------------
Chicken_TCONS_00095011      --------------------------------------------------
Chicken_TCONS_00095010      --------------------------------------------------
Pig_TCONS_00127188          --------------------------------------------------
Pig_TCONS_00127187          --------------------------------------------------
Chicken_TCONS_00095004      CCAAATATGGAACCTGAAGAAATGTGTATCTGTGACCTCCCGAAGAGTTT
Chicken_TCONS_00095005      CCAAATATGGAACCTGAAGAAATGTGTATCTGTGACCTCCCGAAGAGTTT
Chicken_TCONS_00095006      --------------------------------------------------
Cattle_TCONS_00075617       --------------------------------------------------
Mouse_NR_040326.1           --------------------------------------------------
Mouse_XR_867024.2           --------------------------------------------------
Pig_TCONS_00127186          --------------------------------------------------
Mouse_XR_867023.2           --------------------------------------------------
                                                                              

Chicken_TCONS_00095009      --------------------------------------------------
Chicken_TCONS_00095011      --------------------------------------------------
Chicken_TCONS_00095010      --------------------------------------------------
Pig_TCONS_00127188          --------------------------------------------------
Pig_TCONS_00127187          --------------------------------------------------
Chicken_TCONS_00095004      TGGACAATTACTCATCTGCTGTTAGCTCTGAGTTTTCTTTTGACTTCTTA
Chicken_TCONS_00095005      TGGACAATTACTCATCTGCTGTTAGCTCTGAGTTTTCTTTTGACTTCTTA
Chicken_TCONS_00095006      --------------------------------------------------
Cattle_TCONS_00075617       --------------------------------------------------
Mouse_NR_040326.1           --------------------------------------------------
Mouse_XR_867024.2           --------------------------------------------------
Pig_TCONS_00127186          --------------------------------------------------
Mouse_XR_867023.2           --------------------------------------------------
                                                                              

Chicken_TCONS_00095009      --------------------------------------------------
Chicken_TCONS_00095011      --------------------------------------------------
Chicken_TCONS_00095010      --------------------------------------------------
Pig_TCONS_00127188          --------------------------------------------------
Pig_TCONS_00127187          --------------------------------------------------
Chicken_TCONS_00095004      AAGATGTGTTCCCCATCTCCTTCTCCAATAGGAAAGTGAGCACTGTCAGA
Chicken_TCONS_00095005      AAGATGTGTTCCCCATCTCCTTCTCCAATAGGAAAGTGAGCACTGTCAGA
Chicken_TCONS_00095006      --------------------------------------------------
Cattle_TCONS_00075617       --------------------------------------------------
Mouse_NR_040326.1           --------------------------------------------------
Mouse_XR_867024.2           --------------------------------------------------
Pig_TCONS_00127186          --------------------------------------------------
Mouse_XR_867023.2           --------------------------------------------------
                                                                              

Chicken_TCONS_00095009      --------------------------------------------------
Chicken_TCONS_00095011      --------------------------------------------------
Chicken_TCONS_00095010      --------------------------------------------------
Pig_TCONS_00127188          --------------------------------------------------
Pig_TCONS_00127187          --------------------------------------------------
Chicken_TCONS_00095004      CAGCTCTCACTGTGCTTCTTGGCATTTTCAGTAACATCAGCCCTGATTTT
Chicken_TCONS_00095005      CAGCTCTCACTGTGCTTCTTGGCATTTTCAGTAACATCAGCCCTGATTTT
Chicken_TCONS_00095006      --------------------------------------------------
Cattle_TCONS_00075617       --------------------------------------------------
Mouse_NR_040326.1           --------------------------------------------------
Mouse_XR_867024.2           --------------------------------------------------
Pig_TCONS_00127186          --------------------------------------------------
Mouse_XR_867023.2           --------------------------------------------------
                                                                              

Chicken_TCONS_00095009      --------------------------------------------------
Chicken_TCONS_00095011      --------------------------------------------------
Chicken_TCONS_00095010      --------------------------------------------------
Pig_TCONS_00127188          --------------------------------------------------
Pig_TCONS_00127187          --------------------------------------------------
Chicken_TCONS_00095004      TATGTGCAGCCATGCAGCAGTGCAAGGAGGTCATTGCAAAGGATGCCTTC
Chicken_TCONS_00095005      TATGTGCAGCCATGCAGCAGTGCAAGGAGGTCATTGCAAAGGATGCCTTC
Chicken_TCONS_00095006      --------------------------------------------------
Cattle_TCONS_00075617       --------------------------------------------------
Mouse_NR_040326.1           --------------------------------------------------
Mouse_XR_867024.2           --------------------------------------------------
Pig_TCONS_00127186          --------------------------------------------------
Mouse_XR_867023.2           --------------------------------------------------
                                                                              

Chicken_TCONS_00095009      --------------------------------------------------
Chicken_TCONS_00095011      --------------------------------------------------
Chicken_TCONS_00095010      --------------------------------------------------
Pig_TCONS_00127188          --------------------------------------------------
Pig_TCONS_00127187          --------------------------------------------------
Chicken_TCONS_00095004      TGCCTGCACCTCTGGGCAGATGCCTGCAGTGTTGTATGCAGACTCAGGCC
Chicken_TCONS_00095005      TGCCTGCACCTCTGGGCAGATGCCTGCAGTGTTGTATGCAGACTCAGGCC
Chicken_TCONS_00095006      --------------------------------------------------
Cattle_TCONS_00075617       --------------------------------------------------
Mouse_NR_040326.1           --------------------------------------------------
Mouse_XR_867024.2           --------------------------------------------------
Pig_TCONS_00127186          --------------------------------------------------
Mouse_XR_867023.2           --------------------------------------------------
                                                                              

Chicken_TCONS_00095009      --------------------------------------------------
Chicken_TCONS_00095011      --------------------------------------------------
Chicken_TCONS_00095010      --------------------------------------------------
Pig_TCONS_00127188          --------------------------------------------------
Pig_TCONS_00127187          --------------------------------------------------
Chicken_TCONS_00095004      AGTGTTCACCTTAGAGTGAACAGAAGGCATTCCACCAACCATTTACTGGT
Chicken_TCONS_00095005      AGTGTTCACCTTAGAGTGAACAGAAGGCATTCCACCAACCATTTACTGGT
Chicken_TCONS_00095006      --------------------------------------------------
Cattle_TCONS_00075617       --------------------------------------------------
Mouse_NR_040326.1           --------------------------------------------------
Mouse_XR_867024.2           --------------------------------------------------
Pig_TCONS_00127186          --------------------------------------------------
Mouse_XR_867023.2           --------------------------------------------------
                                                                              

Chicken_TCONS_00095009      --------------------------------------------------
Chicken_TCONS_00095011      --------------------------------------------------
Chicken_TCONS_00095010      --------------------------------------------------
Pig_TCONS_00127188          --------------------------------------------------
Pig_TCONS_00127187          --------------------------------------------------
Chicken_TCONS_00095004      TCACAACATTCAAGTCCACGTCTGCCTCTGATGCTGGGTTTTGCTGTTGT
Chicken_TCONS_00095005      TCACAACATTCAAGTCCACGTCTGCCTCTGATGCTGGGTTTTGCTGTTGT
Chicken_TCONS_00095006      --------------------------------------------------
Cattle_TCONS_00075617       --------------------------------------------------
Mouse_NR_040326.1           --------------------------------------------------
Mouse_XR_867024.2           --------------------------------------------------
Pig_TCONS_00127186          --------------------------------------------------
Mouse_XR_867023.2           --------------------------------------------------
                                                                              

Chicken_TCONS_00095009      --------------------------------------------------
Chicken_TCONS_00095011      --------------------------------------------------
Chicken_TCONS_00095010      --------------------------------------------------
Pig_TCONS_00127188          --------------------------------------------------
Pig_TCONS_00127187          --------------------------------------------------
Chicken_TCONS_00095004      TAAAGGGTTCTCTGTGGGGATTAGGTCCAAGGAAGCTCTGCCATATCTCC
Chicken_TCONS_00095005      TAAAGGGTTCTCTGTGGGGATTAGGTCCAAGGAAGCTCTGCCATATCTCC
Chicken_TCONS_00095006      --------------------------------------------------
Cattle_TCONS_00075617       --------------------------------------------------
Mouse_NR_040326.1           --------------------------------------------------
Mouse_XR_867024.2           --------------------------------------------------
Pig_TCONS_00127186          --------------------------------------------------
Mouse_XR_867023.2           --------------------------------------------------
                                                                              

Chicken_TCONS_00095009      --------------------------------------------------
Chicken_TCONS_00095011      --------------------------------------------------
Chicken_TCONS_00095010      --------------------------------------------------
Pig_TCONS_00127188          --------------------------------------------------
Pig_TCONS_00127187          --------------------------------------------------
Chicken_TCONS_00095004      TCGCCCTTTGTTGAGGTGTGAGAGTAGCAGGCAAAACCCCAGTCCCACCC
Chicken_TCONS_00095005      TCGCCCTTTGTTGAGGTGTGAGAGTAGCAGGCAAAACCCCAGTCCCACCC
Chicken_TCONS_00095006      --------------------------------------------------
Cattle_TCONS_00075617       --------------------------------------------------
Mouse_NR_040326.1           --------------------------------------------------
Mouse_XR_867024.2           --------------------------------------------------
Pig_TCONS_00127186          --------------------------------------------------
Mouse_XR_867023.2           --------------------------------------------------
                                                                              

Chicken_TCONS_00095009      --------------------------------------------------
Chicken_TCONS_00095011      --------------------------------------------------
Chicken_TCONS_00095010      --------------------------------------------------
Pig_TCONS_00127188          --------------------------------------------------
Pig_TCONS_00127187          --------------------------------------------------
Chicken_TCONS_00095004      CGTCTACATGAAAGCCCAGAGGCACCTCACATGCAGCTGCAGCCAGATTG
Chicken_TCONS_00095005      CGTCTACATGAAAGCCCAGAGGCACCTCACATGCAGCTGCAGCCAGATTG
Chicken_TCONS_00095006      --------------------------------------------------
Cattle_TCONS_00075617       --------------------------------------------------
Mouse_NR_040326.1           --------------------------------------------------
Mouse_XR_867024.2           --------------------------------------------------
Pig_TCONS_00127186          --------------------------------------------------
Mouse_XR_867023.2           --------------------------------------------------
                                                                              

Chicken_TCONS_00095009      --------------------------------------------------
Chicken_TCONS_00095011      --------------------------------------------------
Chicken_TCONS_00095010      --------------------------------------------------
Pig_TCONS_00127188          --------------------------------------------------
Pig_TCONS_00127187          --------------------------------------------------
Chicken_TCONS_00095004      GAACAGTTTAATGCTGTGGAGAATTTGGTCCTAAAAATTATTCACAGAAA
Chicken_TCONS_00095005      GAACAGTTTAATGCTGTGGAGAATTTGGTCCTAAAAATTATTCACAGAAA
Chicken_TCONS_00095006      --------------------------------------------------
Cattle_TCONS_00075617       --------------------------------------------------
Mouse_NR_040326.1           --------------------------------------------------
Mouse_XR_867024.2           --------------------------------------------------
Pig_TCONS_00127186          --------------------------------------------------
Mouse_XR_867023.2           --------------------------------------------------
                                                                              

Chicken_TCONS_00095009      --------------------------------------------------
Chicken_TCONS_00095011      --------------------------------------------------
Chicken_TCONS_00095010      --------------------------------------------------
Pig_TCONS_00127188          --------------------------------------------------
Pig_TCONS_00127187          --------------------------------------------------
Chicken_TCONS_00095004      GTACTCAGTGAATAATTTCAAAGAGAAAATTAAAAAGTGCTCAAGGGCAA
Chicken_TCONS_00095005      GTACTCAGTGAATAATTTCAAAGAGAAAATTAAAAAGTGCTCAAGGGCAA
Chicken_TCONS_00095006      --------------------------------------------------
Cattle_TCONS_00075617       --------------------------------------------------
Mouse_NR_040326.1           --------------------------------------------------
Mouse_XR_867024.2           --------------------------------------------------
Pig_TCONS_00127186          --------------------------------------------------
Mouse_XR_867023.2           --------------------------------------------------
                                                                              

Chicken_TCONS_00095009      --------------------------------------------------
Chicken_TCONS_00095011      --------------------------------------------------
Chicken_TCONS_00095010      --------------------------------------------------
Pig_TCONS_00127188          --------------------------------------------------
Pig_TCONS_00127187          --------------------------------------------------
Chicken_TCONS_00095004      TCTATGAAGAACAGAAAAAGGGGGTTAAATTCACCTAATAAATTATTTGC
Chicken_TCONS_00095005      TCTATGAAGAACAGAAAAAGGGGGTTAAATTCACCTAATAAATTATTTGC
Chicken_TCONS_00095006      --------------------------------------------------
Cattle_TCONS_00075617       --------------------------------------------------
Mouse_NR_040326.1           --------------------------------------------------
Mouse_XR_867024.2           --------------------------------------------------
Pig_TCONS_00127186          --------------------------------------------------
Mouse_XR_867023.2           --------------------------------------------------
                                                                              

Chicken_TCONS_00095009      --------------------------------------------------
Chicken_TCONS_00095011      --------------------------------------------------
Chicken_TCONS_00095010      --------------------------------------------------
Pig_TCONS_00127188          --------------------------------------------------
Pig_TCONS_00127187          --------------------------------------------------
Chicken_TCONS_00095004      AGATTGAATAATTCATGGAAAATACAAGCCACATATAGAAGGGTTTGATT
Chicken_TCONS_00095005      AGATTGAATAATTCATGGAAAATACAAGCCACATATAGAAGGGTTTGATT
Chicken_TCONS_00095006      --------------------------------------------------
Cattle_TCONS_00075617       --------------------------------------------------
Mouse_NR_040326.1           --------------------------------------------------
Mouse_XR_867024.2           --------------------------------------------------
Pig_TCONS_00127186          --------------------------------------------------
Mouse_XR_867023.2           --------------------------------------------------
                                                                              

Chicken_TCONS_00095009      --------------------------------------------------
Chicken_TCONS_00095011      --------------------------------------------------
Chicken_TCONS_00095010      --------------------------------------------------
Pig_TCONS_00127188          --------------------------------------------------
Pig_TCONS_00127187          --------------------------------------------------
Chicken_TCONS_00095004      CAGAATGTCAGCCTACTCTGCAAAGCGCAGCTACCTCAGAACCTGCCTCT
Chicken_TCONS_00095005      CAGAATGTCAGCCTACTCTGCAAAGCGCAGCTACCTCAGAACCTGCCTCT
Chicken_TCONS_00095006      --------------------------------------------------
Cattle_TCONS_00075617       --------------------------------------------------
Mouse_NR_040326.1           --------------------------------------------------
Mouse_XR_867024.2           --------------------------------------------------
Pig_TCONS_00127186          --------------------------------------------------
Mouse_XR_867023.2           --------------------------------------------------
                                                                              

Chicken_TCONS_00095009      --------------------------------------------------
Chicken_TCONS_00095011      --------------------------------------------------
Chicken_TCONS_00095010      --------------------------------------------------
Pig_TCONS_00127188          --------------------------------------------------
Pig_TCONS_00127187          --------------------------------------------------
Chicken_TCONS_00095004      CTCAGGCACCATGTTGGTGTGTTACCACAGCTGAGTTCCCATCTGGAGTC
Chicken_TCONS_00095005      CTCAGGCACCATGTTGGTGTGTTACCACAGCTGAGTTCCCATCTGGAGTC
Chicken_TCONS_00095006      -----------------------ATCACTGG-GACCTTGCAGTTGCAGAA
Cattle_TCONS_00075617       --------------------------------------------------
Mouse_NR_040326.1           --------------------------------------------------
Mouse_XR_867024.2           --------------------------------------------------
Pig_TCONS_00127186          --------------------------------------------------
Mouse_XR_867023.2           --------------------------------------------------
                                                                              

Chicken_TCONS_00095009      --------------------------------------------------
Chicken_TCONS_00095011      --------------------------------------------------
Chicken_TCONS_00095010      --------------------------------------------------
Pig_TCONS_00127188          --------------------------------------------------
Pig_TCONS_00127187          --------------------------------------------------
Chicken_TCONS_00095004      AGATGAGCAGTTCCAGCTTTGCGTACC-CAATGCCCAGCAGCACTTGGTG
Chicken_TCONS_00095005      AGATGAGCAGTTCCAGCTTTGCGTACC-CAATGCCCAGCAGCACTTGGTG
Chicken_TCONS_00095006      AGAAAGGTATTTGTAGCTGCACTCAAAGCGGTACTCTGAGGAAAGCTAGC
Cattle_TCONS_00075617       --------------------------------------------------
Mouse_NR_040326.1           --------------------------------------------------
Mouse_XR_867024.2           --------------------------------------------------
Pig_TCONS_00127186          --------------------------------------------------
Mouse_XR_867023.2           --------------------------------------------------
                                                                              

Chicken_TCONS_00095009      --------------------------------------------------
Chicken_TCONS_00095011      --------------------------------------------------
Chicken_TCONS_00095010      --------------------------------------------------
Pig_TCONS_00127188          --------------------------------------------------
Pig_TCONS_00127187          --------------------------------------------------
Chicken_TCONS_00095004      TCGGAGGGATTTCTGCAAGGAAGGTCTTGTAAGTGGTTTATTCCACCCCT
Chicken_TCONS_00095005      TCGGAGGGATTTCTGCAAGGAAGGTCTTGTAAGTGGTTTATTCCACCCCT
Chicken_TCONS_00095006      CTCGTCTGAGATGTGCA-GAAGGCTCACACCAATTTAAAGATGCATGAAT
Cattle_TCONS_00075617       --------------------------------------------------
Mouse_NR_040326.1           --------------------------------------------------
Mouse_XR_867024.2           --------------------------------------------------
Pig_TCONS_00127186          --------------------------------------------------
Mouse_XR_867023.2           --------------------------------------------------
                                                                              

Chicken_TCONS_00095009      --------------------------------------------------
Chicken_TCONS_00095011      --------------------------------------------------
Chicken_TCONS_00095010      --------------------------------------------------
Pig_TCONS_00127188          --------------------------------------------------
Pig_TCONS_00127187          --------------------------------------------------
Chicken_TCONS_00095004      GTCTATTGTGGACTTCTTGCATTGGGCAGAAACTGGCGTACAGCTTTCTT
Chicken_TCONS_00095005      GTCTATTGTGGACTTCTTGCATTGGGCAGAAACTGGCGTACAGCTTTCTT
Chicken_TCONS_00095006      -TCTGCTCTGTCATAACCATATGATGCCAGAAA-GACCTGCTGCTGCTTC
Cattle_TCONS_00075617       --------------------------------------------------
Mouse_NR_040326.1           --------------------------------------------------
Mouse_XR_867024.2           --------------------------------------------------
Pig_TCONS_00127186          --------------------------------------------------
Mouse_XR_867023.2           --------------------------------------------------
                                                                              

Chicken_TCONS_00095009      --------------------------------------------------
Chicken_TCONS_00095011      --------------------------------------------------
Chicken_TCONS_00095010      --------------------------------------------------
Pig_TCONS_00127188          --------------------------------------------------
Pig_TCONS_00127187          --------------------------------------------------
Chicken_TCONS_00095004      CATAGCCATACTCCCAGCCTGGCAGATATTTCCCTGTGTTTAAACTTTCA
Chicken_TCONS_00095005      CATAGCCATACTCCCAGCCTGGCAGATATTTCCCTGTGTTTAAACTTTCA
Chicken_TCONS_00095006      GAGTGACCAACTGCTCGTCTGATGGCAGCT--CTGAAGTCCAAAAT----
Cattle_TCONS_00075617       --------------------------------------------------
Mouse_NR_040326.1           --------------------------------------------------
Mouse_XR_867024.2           --------------------------------------------------
Pig_TCONS_00127186          --------------------------------------------------
Mouse_XR_867023.2           --------------------------------------------------
                                                                              

Chicken_TCONS_00095009      --------------------------------------------------
Chicken_TCONS_00095011      --------------------------------------------------
Chicken_TCONS_00095010      --------------------------------------------------
Pig_TCONS_00127188          --------------------------------------------------
Pig_TCONS_00127187          --------------------------------------------------
Chicken_TCONS_00095004      GAATTTGAGCAGAGCTTTGCTCAGTTGTTTAAAGTTAAACACATACGTAG
Chicken_TCONS_00095005      GAATTTGAGCAGAGCTTTGCTCAGTTGTTTAAAGTTAAACACATACGTAG
Chicken_TCONS_00095006      GAGATTCCTCTGCATAAGGACTGGCTATTCAGAG------ATGCACGTGG
Cattle_TCONS_00075617       --------------------------------------------------
Mouse_NR_040326.1           --------------------------------------------------
Mouse_XR_867024.2           --------------------------------------------------
Pig_TCONS_00127186          --------------------------------------------------
Mouse_XR_867023.2           --------------------------------------------------
                                                                              

Chicken_TCONS_00095009      --------------------------------------------------
Chicken_TCONS_00095011      --------------------------------------------------
Chicken_TCONS_00095010      --------------------------------------------------
Pig_TCONS_00127188          --------------------------------------------------
Pig_TCONS_00127187          --------------------------------------------------
Chicken_TCONS_00095004      ACTGTGTGCAGAACTACACATGTGTATCATATGCTGATTGCCT-TATCAT
Chicken_TCONS_00095005      ACTGTGTGCAGAACTACACATGTGTATCATATGCTGATTGCCT-TATCAT
Chicken_TCONS_00095006      AGTCCTGCAACTGCTCCTGAAATGAGTGGTA-ACTGACTTCAGGCACCAC
Cattle_TCONS_00075617       --------------------------------------------------
Mouse_NR_040326.1           --------------------------------------------------
Mouse_XR_867024.2           --------------------------------------------------
Pig_TCONS_00127186          --------------------------------------------------
Mouse_XR_867023.2           --------------------------------------------------
                                                                              

Chicken_TCONS_00095009      --------------------------------------------------
Chicken_TCONS_00095011      --------------------------------------------------
Chicken_TCONS_00095010      --------------------------------------------------
Pig_TCONS_00127188          --------------------------------------------------
Pig_TCONS_00127187          --------------------------------------------------
Chicken_TCONS_00095004      TTGACAA-ATTGCTGTGTCCTGGACCTGCAGACTTAAAACCACTCTTATA
Chicken_TCONS_00095005      TTGACAA-ATTGCTGTGTCCTGGACCTGCAGACTTAAAACCACTCTTATA
Chicken_TCONS_00095006      TGCAAAACACTGCTGGCTCTCCCGGACGCCTTTTTTTAATTGAAGACGCT
Cattle_TCONS_00075617       --------------------------------------------------
Mouse_NR_040326.1           --------------------------------------------------
Mouse_XR_867024.2           --------------------------------------------------
Pig_TCONS_00127186          --------------------------------------------------
Mouse_XR_867023.2           --------------------------------------------------
                                                                              

Chicken_TCONS_00095009      --------------------------------------------------
Chicken_TCONS_00095011      --------------------------------------------------
Chicken_TCONS_00095010      --------------------------------------------------
Pig_TCONS_00127188          --------------------------------------------------
Pig_TCONS_00127187          --------------------------------------------------
Chicken_TCONS_00095004      TAAATGTAAATGAACATCTAAAACCTTCCTGAGAGCTGTTAAACTCTTGG
Chicken_TCONS_00095005      TAAATGTAAATGAACATCTAAAACCTTCCTGAGAGCTGTTAAACTCTTGG
Chicken_TCONS_00095006      CGGATGTTACAAGGTGCTTCGAACAAGTGGCAGACGTATTACCAACCCGA
Cattle_TCONS_00075617       --------------------------------------------------
Mouse_NR_040326.1           --------------------------------------------------
Mouse_XR_867024.2           --------------------------------------------------
Pig_TCONS_00127186          --------------------------------------------------
Mouse_XR_867023.2           --------------------------------------------------
                                                                              

Chicken_TCONS_00095009      --------------------------------------------------
Chicken_TCONS_00095011      --------------------------------------------------
Chicken_TCONS_00095010      --------------------------------------------------
Pig_TCONS_00127188          --------------------------------------------------
Pig_TCONS_00127187          --------------------------------------------------
Chicken_TCONS_00095004      CTTTGTCTCGTGGCAGAGAGTTGTGCTCAGCACAACACTTCTAACCATGA
Chicken_TCONS_00095005      CTTTGTCTCGTGGCAGAGAGTTGTGCTCAGCACAACACTTCTAACCATGA
Chicken_TCONS_00095006      GGAGGACTGCCTTTCTGGAACTGAACACGGCACCTGATAACCAACCACTG
Cattle_TCONS_00075617       --------------------------------------------------
Mouse_NR_040326.1           --------------------------------------------------
Mouse_XR_867024.2           --------------------------------------------------
Pig_TCONS_00127186          --------------------------------------------------
Mouse_XR_867023.2           --------------------------------------------------
                                                                              

Chicken_TCONS_00095009      --------------------------------------------------
Chicken_TCONS_00095011      --------------------------------------------------
Chicken_TCONS_00095010      --------------------------------------------------
Pig_TCONS_00127188          --------------------------------------------------
Pig_TCONS_00127187          --------------------------------------------------
Chicken_TCONS_00095004      TAACATTCTCAAAATGTTTATGAAAACAGGTGAAAGCATGAGGACATGC-
Chicken_TCONS_00095005      TAACATTCTCAAAATGTTTATGAAAACAGGTGAAAGCATGAGGACATGC-
Chicken_TCONS_00095006      CACCACTTCCTCAGAGAATGC-AATGTGCGTCGTACACCGAAGTCATACT
Cattle_TCONS_00075617       --------------------------------------------------
Mouse_NR_040326.1           --------------------------------------------------
Mouse_XR_867024.2           --------------------------------------------------
Pig_TCONS_00127186          --------------------------------------------------
Mouse_XR_867023.2           --------------------------------------------------
                                                                              

Chicken_TCONS_00095009      --------------------------------------------------
Chicken_TCONS_00095011      --------------------------------------------------
Chicken_TCONS_00095010      --------------------------------------------------
Pig_TCONS_00127188          --------------------------------------------------
Pig_TCONS_00127187          --------------------------------------------------
Chicken_TCONS_00095004      --AACGGAAAGCCCAGCATTTTCATACGTAAAGTAGGCAACCAAAGAAGC
Chicken_TCONS_00095005      --AACGGAAAGCCCAGCATTTTCATACGTAAAGTAGGCAACCAAAGAAGC
Chicken_TCONS_00095006      GTAACAGCAACAGAAGCAGCTGTGTTTGCATTGCC--CACTCACAGGAGC
Cattle_TCONS_00075617       --------------------------------------------------
Mouse_NR_040326.1           --------------------------------------------------
Mouse_XR_867024.2           --------------------------------------------------
Pig_TCONS_00127186          --------------------------------------------------
Mouse_XR_867023.2           --------------------------------------------------
                                                                              

Chicken_TCONS_00095009      --------------------------------------------------
Chicken_TCONS_00095011      --------------------------------------------------
Chicken_TCONS_00095010      --------------------------------------------------
Pig_TCONS_00127188          --------------------------------------------------
Pig_TCONS_00127187          --------------------------------------------------
Chicken_TCONS_00095004      ATATGAGAATTCGTACAAAGAGATTTTAAAAGAAATTTAATGATAGACTT
Chicken_TCONS_00095005      ATATGAGAATTCGTACAAAGAGATTTTAAAAGAAATTTAATGATAGACTT
Chicken_TCONS_00095006      C----AGAGTGCTTG---GCTGCTCCTT-------CCCCGGCATAATCCC
Cattle_TCONS_00075617       --------------------------------------------------
Mouse_NR_040326.1           --------------------------------------------------
Mouse_XR_867024.2           --------------------------------------------------
Pig_TCONS_00127186          --------------------------------------------------
Mouse_XR_867023.2           --------------------------------------------------
                                                                              

Chicken_TCONS_00095009      --------------------------------------------------
Chicken_TCONS_00095011      --------------------------------------------------
Chicken_TCONS_00095010      --------------------------------------------------
Pig_TCONS_00127188          --------------------------------------------------
Pig_TCONS_00127187          --------------------------------------------------
Chicken_TCONS_00095004      CTTAAACTCC-CAAATCGCTGTCGGACAATATATATGTTCAAAAACCTAT
Chicken_TCONS_00095005      CTTAAACTCC-CAAATCGCTGTCGGACAATATATATGTTCAAAAACCTAT
Chicken_TCONS_00095006      ATTGAGCCCGGCAGGCTGTGGCCAGACAACGTGTCTGCACTGCTGACGGC
Cattle_TCONS_00075617       --------------------------------------------------
Mouse_NR_040326.1           --------------------------------------------------
Mouse_XR_867024.2           --------------------------------------------------
Pig_TCONS_00127186          --------------------------------------------------
Mouse_XR_867023.2           --------------------------------------------------
                                                                              

Chicken_TCONS_00095009      --------------------------------------------------
Chicken_TCONS_00095011      --------------------------------------------------
Chicken_TCONS_00095010      --------------------------------------------------
Pig_TCONS_00127188          --------------------------------------------------
Pig_TCONS_00127187          --------------------------------------------------
Chicken_TCONS_00095004      AAAAATATTTTAAAACAATGTATTTTCCTTTCCCTTGGCTGCCAAGATCT
Chicken_TCONS_00095005      AAAAATATTTTAAAACAATGTATTTTCCTTTCCCTTGGCTGCCAAGATCT
Chicken_TCONS_00095006      GAGCTTCCATCAGGGATTTGGA----CATCTCCCCGATCTG-----AACT
Cattle_TCONS_00075617       --------------------------------------------------
Mouse_NR_040326.1           --------------------------------------------------
Mouse_XR_867024.2           --------------------------------------------------
Pig_TCONS_00127186          --------------------------------------------------
Mouse_XR_867023.2           --------------------------------------------------
                                                                              

Chicken_TCONS_00095009      --------------------------------------------------
Chicken_TCONS_00095011      --------------------------------------------------
Chicken_TCONS_00095010      --------------------------------------------------
Pig_TCONS_00127188          --------------------------------------------------
Pig_TCONS_00127187          --------------------------------------------------
Chicken_TCONS_00095004      CCATTAGGAGGTTTGTGTTTCCTTCCAGCATTAAAGAATATCTCTAACAT
Chicken_TCONS_00095005      CCATTAGGAGGTTTGTGTTTCCTTCCAGCATTAAAGAATATCTCTAACAT
Chicken_TCONS_00095006      CC--------GCTTGTAAATAACTGCAG-ATTAAAGAATATCTCTAACAT
Cattle_TCONS_00075617       --------------------------------------------------
Mouse_NR_040326.1           --------------------------------------------------
Mouse_XR_867024.2           --------------------------------------------------
Pig_TCONS_00127186          --------------------------------------------------
Mouse_XR_867023.2           --------------------------------------------------
                                                                              

Chicken_TCONS_00095009      --------------------------------------------------
Chicken_TCONS_00095011      --------------------------------------------------
Chicken_TCONS_00095010      --------------------------------------------------
Pig_TCONS_00127188          --------------------------------------------------
Pig_TCONS_00127187          --------------------------------------------------
Chicken_TCONS_00095004      CTGTAGCAATGAGCGGTGAGGAGTGTCAGTTCTGCTTCGGAAAGAAGCGG
Chicken_TCONS_00095005      CTGTAGCAATGAGCGGTGAGGAGTGTCAGTTCTGCTTCGGAAAGAAGCGG
Chicken_TCONS_00095006      CTGTAGCAATGAGCGGTGAGGAGTGTCAGTTCTGCTTCGGAAAGAAGCGG
Cattle_TCONS_00075617       --------------------------------------------------
Mouse_NR_040326.1           --------------------------------------------------
Mouse_XR_867024.2           --------------------------------------------------
Pig_TCONS_00127186          --------------------------------------------------
Mouse_XR_867023.2           --------------------------------------------------
                                                                              

Chicken_TCONS_00095009      --------------------------------------------------
Chicken_TCONS_00095011      --------------------------------------------------
Chicken_TCONS_00095010      --------------------------------------------------
Pig_TCONS_00127188          --------------------------------------------------
Pig_TCONS_00127187          --------------------------------------------------
Chicken_TCONS_00095004      TGCCATTTGGAAGGGGAAGAGGCGATGATGACTGCGCCTCTGAGAGCAGC
Chicken_TCONS_00095005      TGCCATTTGGAAGGGGAAGAGGCGATGATGACTGCGCCTCTGAGAGCAGC
Chicken_TCONS_00095006      TGCCATTTGGAAGGGGAAGAGGCGATGATGACTGCGCCTCTGAGAGCAGC
Cattle_TCONS_00075617       --------------------------------------------------
Mouse_NR_040326.1           --------------------------------------------------
Mouse_XR_867024.2           --------------------------------------------------
Pig_TCONS_00127186          --------------------------------------------------
Mouse_XR_867023.2           --------------------------------------------------
                                                                              

Chicken_TCONS_00095009      --------------------------------------------------
Chicken_TCONS_00095011      --------------------------------------------------
Chicken_TCONS_00095010      --------------------------------------------------
Pig_TCONS_00127188          --------------------------------------------------
Pig_TCONS_00127187          --------------------------------------------------
Chicken_TCONS_00095004      CTGCTGTGCAGCAGGAGGTGTGCAGGGCCTCTTGCAGGGCTGCGCTTTCC
Chicken_TCONS_00095005      CTGCTGTGCAGCAGGAGGTGTGCAGGGCCTCTTGCAGGGCTGCGCTTTCC
Chicken_TCONS_00095006      CTGCTGTGCAGCAGGAGGTGTGCAGGGCCTCTTGCAGGGCTGCGCTTTCC
Cattle_TCONS_00075617       --------------------------------------------------
Mouse_NR_040326.1           --------------------------------------------------
Mouse_XR_867024.2           --------------------------------------------------
Pig_TCONS_00127186          --------------------------------------------------
Mouse_XR_867023.2           --------------------------------------------------
                                                                              

Chicken_TCONS_00095009      --------------------------------------------------
Chicken_TCONS_00095011      --------------------------------------------------
Chicken_TCONS_00095010      --------------------------------------------------
Pig_TCONS_00127188          --------------------------------------------------
Pig_TCONS_00127187          --------------------------------------------------
Chicken_TCONS_00095004      GAGTTTGTTCTGCACACCTCTGAGGGACGCAGTCAGGTACGCAGGGCTTG
Chicken_TCONS_00095005      GAGTTTGTTCTGCACACCTCTGAGGGACGCAGTCAGGTACGCAGGGCTTG
Chicken_TCONS_00095006      GAGTTTGTTCTGCACACCTCTGAGGGACGCAGTCAGGTACGCAGGGCTTG
Cattle_TCONS_00075617       --------------------------------------------------
Mouse_NR_040326.1           --------------------------------------------------
Mouse_XR_867024.2           --------------------------------------------------
Pig_TCONS_00127186          --------------------------------------------------
Mouse_XR_867023.2           --------------------------------------------------
                                                                              

Chicken_TCONS_00095009      --------------------------------------------------
Chicken_TCONS_00095011      --------------------------------------------------
Chicken_TCONS_00095010      --------------------------------------------------
Pig_TCONS_00127188          --------------------------------------------------
Pig_TCONS_00127187          --------------------------------------------------
Chicken_TCONS_00095004      GCCAGTGGGAAAAGCACTGCTGGGAGGTGCTGAGCCCAGCCTGCATGCTG
Chicken_TCONS_00095005      GCCAGTGGGAAAAGCACTGCTGGGAGGTGCTGAGCCCAGCCTGCATGCTG
Chicken_TCONS_00095006      GCCAGTGGGAAAAGCACTGCTGGGAGGTGCTGAGCCCAGCCTGCATGCTG
Cattle_TCONS_00075617       --------------------------------------------------
Mouse_NR_040326.1           --------------------------------------------------
Mouse_XR_867024.2           --------------------------------------------------
Pig_TCONS_00127186          --------------------------------------------------
Mouse_XR_867023.2           --------------------------------------------------
                                                                              

Chicken_TCONS_00095009      --------------------------------------------------
Chicken_TCONS_00095011      --------------------------------------------------
Chicken_TCONS_00095010      --------------------------------------------------
Pig_TCONS_00127188          --------------------------------------------------
Pig_TCONS_00127187          --------------------------------------------------
Chicken_TCONS_00095004      CTGAACACTGCTTGTGTGCTCCCCTGCCTGATTTCCGGCTCAGAAATGTC
Chicken_TCONS_00095005      CTGAACACTGCTTGTGTGCTCCCCTGCCTGATTTCCGGCTCAGAAATGTC
Chicken_TCONS_00095006      CTGAACACTGCTTGTGTGCTCCCCTGCCTGATTTCCGGCTCAGAAATGTC
Cattle_TCONS_00075617       --------------------------------------------------
Mouse_NR_040326.1           --------------------------------------------------
Mouse_XR_867024.2           --------------------------------------------------
Pig_TCONS_00127186          --------------------------------------------------
Mouse_XR_867023.2           --------------------------------------------------
                                                                              

Chicken_TCONS_00095009      --------------------------------------------------
Chicken_TCONS_00095011      --------------------------------------------------
Chicken_TCONS_00095010      --------------------------------------------------
Pig_TCONS_00127188          --------------------------------------------------
Pig_TCONS_00127187          --------------------------------------------------
Chicken_TCONS_00095004      ATATGATCTGCAGAACTGACAGAGCCAGAGCAGTTCACAAACACTTCCCA
Chicken_TCONS_00095005      ATATGATCTGCAGAACTGACAGAGCCAGAGCAGTTCACAAACACTTCCCA
Chicken_TCONS_00095006      ATATGATCTGCAGAACTGACAGAGCCAGAGCAGTTCACAAACACTTCCCA
Cattle_TCONS_00075617       --------------------------------------------------
Mouse_NR_040326.1           --------------------------------------------------
Mouse_XR_867024.2           --------------------------------------------------
Pig_TCONS_00127186          --------------------------------------------------
Mouse_XR_867023.2           --------------------------------------------------
                                                                              

Chicken_TCONS_00095009      --------------------------------------------------
Chicken_TCONS_00095011      --------------------------------------------------
Chicken_TCONS_00095010      --------------------------------------------------
Pig_TCONS_00127188          --------------------------------------------------
Pig_TCONS_00127187          --------------------------------------------------
Chicken_TCONS_00095004      GCAAAGTGACCTCGCCCTGAAGAAGGAAACACAACCGATTCCCACCAGGA
Chicken_TCONS_00095005      GCAAAGTGACCTCGCCCTGAAGAAGGAAACACAACCGATTCCCACCAGGA
Chicken_TCONS_00095006      GCAAAGTGACCTCGCCCTGAAGAAGGAAACACAACCGATTCCCACCAGGA
Cattle_TCONS_00075617       --------------------------------------------------
Mouse_NR_040326.1           --------------------------------------------------
Mouse_XR_867024.2           --------------------------------------------------
Pig_TCONS_00127186          --------------------------------------------------
Mouse_XR_867023.2           --------------------------------------------------
                                                                              

Chicken_TCONS_00095009      --------------------------------------------------
Chicken_TCONS_00095011      --------------------------------------------------
Chicken_TCONS_00095010      --------------------------------------------------
Pig_TCONS_00127188          --------------------------------------------------
Pig_TCONS_00127187          --------------------------------------------------
Chicken_TCONS_00095004      GTTTGGAACTGTGCAAACAGTGCCCGACGTTCTGAGGGAGCTGAGTGTGA
Chicken_TCONS_00095005      GTTTGGAACTGTGCAAACAGTGCCCGACGTTCTGAGGGAGCTGAGTGTGA
Chicken_TCONS_00095006      GTTTGGAACTGTGCAAACAGTGCCCGACGTTCTGAGGGAGCTGAGTGTGA
Cattle_TCONS_00075617       --------------------------------------------------
Mouse_NR_040326.1           --------------------------------------------------
Mouse_XR_867024.2           --------------------------------------------------
Pig_TCONS_00127186          --------------------------------------------------
Mouse_XR_867023.2           --------------------------------------------------
                                                                              

Chicken_TCONS_00095009      --------------------------------------------------
Chicken_TCONS_00095011      --------------------------------------------------
Chicken_TCONS_00095010      --------------------------------------------------
Pig_TCONS_00127188          --------------------------------------------------
Pig_TCONS_00127187          --------------------------------------------------
Chicken_TCONS_00095004      TTCTCCTTCCTAACACTGCACCATCTCTGTTTAGCATGACGGCTCTCACA
Chicken_TCONS_00095005      TTCTCCTTCCTAACACTGCACCATCTCTGTTTAGCATGACGGCTCTCACA
Chicken_TCONS_00095006      TTCTCCTTCCTAACACTGCACCATCTCTGTTTAGCATGACGGCTCTCACA
Cattle_TCONS_00075617       --------------------------------------------------
Mouse_NR_040326.1           --------------------------------------------------
Mouse_XR_867024.2           --------------------------------------------------
Pig_TCONS_00127186          --------------------------------------------------
Mouse_XR_867023.2           --------------------------------------------------
                                                                              

Chicken_TCONS_00095009      --------------------------------------------------
Chicken_TCONS_00095011      --------------------------------------------------
Chicken_TCONS_00095010      --------------------------------------------------
Pig_TCONS_00127188          --------------------------------------------------
Pig_TCONS_00127187          --------------------------------------------------
Chicken_TCONS_00095004      GATATTCCAGGTGTTCCCTAATTTTAAGTGGAAAATTCCCTTGAATTCTG
Chicken_TCONS_00095005      GATATTCCAGGTGTTCCCTAATTTTAAGTGGAAAATTCCCTTGAATTCTG
Chicken_TCONS_00095006      GATATTCCAGGTGTTCCCTAATTTTAAGTGGAAAATTCCCTTGAATTCTG
Cattle_TCONS_00075617       --------------------------------------------------
Mouse_NR_040326.1           --------------------------------------------------
Mouse_XR_867024.2           --------------------------------------------------
Pig_TCONS_00127186          --------------------------------------------------
Mouse_XR_867023.2           --------------------------------------------------
                                                                              

Chicken_TCONS_00095009      --------------------------------------------------
Chicken_TCONS_00095011      --------------------------------------------------
Chicken_TCONS_00095010      --------------------------------------------------
Pig_TCONS_00127188          --------------------------------------------------
Pig_TCONS_00127187          --------------------------------------------------
Chicken_TCONS_00095004      CAGGAAATAAAGCAGCCAGGGGATCCTGCCCCATCCTTAAGGAGCCACGT
Chicken_TCONS_00095005      CAGGAAATAAAGCAGCCAGGGGATCCTGCCCCATCCTTAAGGAGCCACGT
Chicken_TCONS_00095006      CAGGAAATAAAGCAGCCAGGGGATCCTGCCCCATCCTTAAGGAGCCACGT
Cattle_TCONS_00075617       --------------------------------------------------
Mouse_NR_040326.1           --------------------------------------------------
Mouse_XR_867024.2           --------------------------------------------------
Pig_TCONS_00127186          --------------------------------------------------
Mouse_XR_867023.2           --------------------------------------------------
                                                                              

Chicken_TCONS_00095009      --------------------------------------------------
Chicken_TCONS_00095011      --------------------------------------------------
Chicken_TCONS_00095010      --------------------------------------------------
Pig_TCONS_00127188          --------------------------------------------------
Pig_TCONS_00127187          --------------------------------------------------
Chicken_TCONS_00095004      AAACAGGCGTGAGTGACACTCAAGCTTAAAGACAACCAAAAGGGGAAAAA
Chicken_TCONS_00095005      AAACAGGCGTGAGTGACACTCAAGCTTAAAGACAACCAAAAGGGGAAAAA
Chicken_TCONS_00095006      AAACAGGCGTGAGTGACACTCAAGCTTAAAGACAACCAAAAGGGGAAAAA
Cattle_TCONS_00075617       --------------------------------------------------
Mouse_NR_040326.1           --------------------------------------------------
Mouse_XR_867024.2           --------------------------------------------------
Pig_TCONS_00127186          --------------------------------------------------
Mouse_XR_867023.2           --------------------------------------------------
                                                                              

Chicken_TCONS_00095009      --------------------------------------------------
Chicken_TCONS_00095011      --------------------------------------------------
Chicken_TCONS_00095010      --------------------------------------------------
Pig_TCONS_00127188          --------------------------------------------------
Pig_TCONS_00127187          --------------------------------------------------
Chicken_TCONS_00095004      AATGACAAAGTTTCCAAAACCTTTTGGGTGCACCTCAGTCTCAGAGCTGC
Chicken_TCONS_00095005      AATGACAAAGTTTCCAAAACCTTTTGGGTGCACCTCAGTCTCAGAGCTGC
Chicken_TCONS_00095006      AATGACAAAGTTTCCAAAACCTTTTGGGTGCACCTCAGTCTCAGAGCTGC
Cattle_TCONS_00075617       --------------------------------------------------
Mouse_NR_040326.1           --------------------------------------------------
Mouse_XR_867024.2           --------------------------------------------------
Pig_TCONS_00127186          --------------------------------------------------
Mouse_XR_867023.2           --------------------------------------------------
                                                                              

Chicken_TCONS_00095009      --------------------------------------------------
Chicken_TCONS_00095011      --------------------------------------------------
Chicken_TCONS_00095010      --------------------------------------------------
Pig_TCONS_00127188          --------------------------------------------------
Pig_TCONS_00127187          --------------------------------------------------
Chicken_TCONS_00095004      ACTGCCCGGCTGTGCTTCCCTAGAAATGCCTGTGGGTGCCAGCAGTTGGG
Chicken_TCONS_00095005      ACTGCCCGGCTGTGCTTCCCTAGAAATGCCTGTGGGTGCCAGCAGTTGGG
Chicken_TCONS_00095006      ACTGCCCGGCTGTGCTTCCCTAGAAATGCCTGTGGGTGCCAGCAGTTGGG
Cattle_TCONS_00075617       --------------------------------------------------
Mouse_NR_040326.1           --------------------------------------------------
Mouse_XR_867024.2           --------------------------------------------------
Pig_TCONS_00127186          --------------------------------------------------
Mouse_XR_867023.2           --------------------------------------------------
                                                                              

Chicken_TCONS_00095009      --------------------------------------------------
Chicken_TCONS_00095011      --------------------------------------------------
Chicken_TCONS_00095010      --------------------------------------------------
Pig_TCONS_00127188          --------------------------------------------------
Pig_TCONS_00127187          --------------------------------------------------
Chicken_TCONS_00095004      ACAGCAGTTGGCAGTCATAGCAGCAGAGGTGTGCACACGTATTGCCCACA
Chicken_TCONS_00095005      ACAGCAGTTGGCAGTCATAGCAGCAGAGGTGTGCACACGTATTGCCCACA
Chicken_TCONS_00095006      ACAGCAGTTGGCAGTCATAGCAGCAGAGGTGTGCACACGTATTGCCCACA
Cattle_TCONS_00075617       --------------------------------------------------
Mouse_NR_040326.1           --------------------------------------------------
Mouse_XR_867024.2           --------------------------------------------------
Pig_TCONS_00127186          --------------------------------------------------
Mouse_XR_867023.2           --------------------------------------------------
                                                                              

Chicken_TCONS_00095009      --------------------------------------------------
Chicken_TCONS_00095011      --------------------------------------------------
Chicken_TCONS_00095010      --------------------------------------------------
Pig_TCONS_00127188          --------------------------------------------------
Pig_TCONS_00127187          --------------------------------------------------
Chicken_TCONS_00095004      AAGACACGGCTGCTGCAGGGGCTGTGCCTGCAGGGTTTGTGATGGGACTC
Chicken_TCONS_00095005      AAGACACGGCTGCTGCAGGGGCTGTGCCTGCAGGGTTTGTGATGGGACTC
Chicken_TCONS_00095006      AAGACACGGCTGCTGCAGGGGCTGTGCCTGCAGGGTTTGTGATGGGACTC
Cattle_TCONS_00075617       --------------------------------------------------
Mouse_NR_040326.1           --------------------------------------------------
Mouse_XR_867024.2           ---GCCAGGGCTACACAGAGAAACCTTGTTTCGGAAAAACAAACGAAAAC
Pig_TCONS_00127186          --------------------------------------------------
Mouse_XR_867023.2           --------------------------------------------------
                                                                              

Chicken_TCONS_00095009      --------------------------------------------------
Chicken_TCONS_00095011      --------------------------------------------------
Chicken_TCONS_00095010      --------------------------------------------------
Pig_TCONS_00127188          --------------------------------------------------
Pig_TCONS_00127187          --------------------------------------------------
Chicken_TCONS_00095004      CTGATGTGTGTCAGAGACAGAGGCTGAAATCCACGGTGGCTGAAAGGAAA
Chicken_TCONS_00095005      CTGATGTGTGTCAGAGACAGAGGCTGAAATCCACGGTGGCTGAAAGGAAA
Chicken_TCONS_00095006      CTGATGTGTGTCAGAGACAGAGGCTGAAATCCACGGTGGCTGAAAGGAAA
Cattle_TCONS_00075617       --------------------------------------------------
Mouse_NR_040326.1           --------------------------------------------------
Mouse_XR_867024.2           CTCGAAGTAGTAACAATAACAAGGCCACCCTTGTCCAGTTTTGTACCACA
Pig_TCONS_00127186          --------------------------------------------------
Mouse_XR_867023.2           --------------------------------------------------
                                                                              

Chicken_TCONS_00095009      ---------------------GTGAACTGC--CTGGCAGTGTGTCCTTCC
Chicken_TCONS_00095011      ---------------------GTGAACTGC--CTGGCAGTGTGTCCTTCC
Chicken_TCONS_00095010      ---------------------GTGAACTGC--CTGGCAGTGTGTCCTTCC
Pig_TCONS_00127188          --------------------------------------------------
Pig_TCONS_00127187          --------------------------------------------------
Chicken_TCONS_00095004      GATAACGCACTGCTCCTCGACCTGAACTGCAATGGGAAGGGGGAAATATC
Chicken_TCONS_00095005      GATAACGCACTGCTCCTCGACCTGAACTGCAATGGGAAGGGGGAAATATC
Chicken_TCONS_00095006      GATAACGCACTGCTCCTCGACCTGAACTGCAATGGGAAGGGGGAAATATC
Cattle_TCONS_00075617       --------------------------------------------------
Mouse_NR_040326.1           --------------------------------------------------
Mouse_XR_867024.2           TGCACTAATTGTGTCCTTGTCCTGGTTTAATTTTTCAATTTTTAATTTTT
Pig_TCONS_00127186          --------------------------------------------------
Mouse_XR_867023.2           --------------------------------------------------
                                                                              

Chicken_TCONS_00095009      ACT--TACAGGTGTCAGAAAAGACCACACATCAGTTAGAGGGAGATGATT
Chicken_TCONS_00095011      ACT--TACAGGTGTCAGAAAAGACCACACATCAGTTAGAGGGAGATGATT
Chicken_TCONS_00095010      ACT--TACAGGTGTCAGAAAAGACCACACATCAGTTAGAGGGAGATGATT
Pig_TCONS_00127188          --------------------------------------------------
Pig_TCONS_00127187          --------------------------------------------------
Chicken_TCONS_00095004      AGTGTTAATCTTGCTACTCGAGCCTGAATCTATGTTATATTTTGCTTAAC
Chicken_TCONS_00095005      AGTGTTAATCTTGCTACTCGAGCCTGAATCTATGTTATATTTTGCTTAAC
Chicken_TCONS_00095006      AGTGTTAATCTTGCTACTCGAGCCTGAATCTATGTTATATTTTGCTTAAC
Cattle_TCONS_00075617       --------------------------------------------------
Mouse_NR_040326.1           --------------------------------------------------
Mouse_XR_867024.2           GTCTTTGCTGTGATCTTTTTTAACCCGTGTCCTAAGCCACCTTTAAAATA
Pig_TCONS_00127186          --------------------------------------------------
Mouse_XR_867023.2           --------------------------------------------------
                                                                              

Chicken_TCONS_00095009      CATGAATGCTTAATTAGAGGTGTCGTTAAAGACTTCCTTCCTAGCCCGGT
Chicken_TCONS_00095011      CATGAATGCTTAATTAGAGGTGTCGTTAAAGACTTCCTTCCTAGCCCGGT
Chicken_TCONS_00095010      CATGAATGCTTAATTAGAGGTGTCGTTAAAGACTTCCTTCCTAGCCCGGT
Pig_TCONS_00127188          --------------------------------------------------
Pig_TCONS_00127187          --------------------------------------------------
Chicken_TCONS_00095004      TTTTCCGGCTTGTTTGTAATTCTGTCTATAATAAACGTATGGCTTTATAT
Chicken_TCONS_00095005      TTTTCCGGCTTGTTTGTAATTCTGTCTATAATAAACGTATGGCTTTATAT
Chicken_TCONS_00095006      TTTTCCGGCTTGTTTGTAATTCTGTCTATAATAAACGTATGGCTTTATAT
Cattle_TCONS_00075617       --------------------------------------------------
Mouse_NR_040326.1           --------------------------------------------------
Mouse_XR_867024.2           ACTCATTGATTCTTTTAGATCAAGGCCATAAAGTTACAAAAAAGCAAAAT
Pig_TCONS_00127186          --------------------------------------------------
Mouse_XR_867023.2           --------------------------------------------------
                                                                              

Chicken_TCONS_00095009      GCTGTATTGGCATTGAAATGCATGGCACAGCGGCAGTTCATTGCTGATAA
Chicken_TCONS_00095011      GCTGTATTGGCATTGAAATGCATGGCACAGCGGCAGTTCATTGCTGATAA
Chicken_TCONS_00095010      GCTGTATTGGCATTGAAATGCATGGCACAGCGGCAGTTCATTGCTGATAA
Pig_TCONS_00127188          --------------------------------------------------
Pig_TCONS_00127187          --------------------------------------------------
Chicken_TCONS_00095004      TTATTATCTGCATATAGGCTGACTCAAAAACGTGAATTCATCCTTAATTA
Chicken_TCONS_00095005      TTATTATCTGCATATAGGCTGACTCAAAAACGTGAATTCATCCTTAATTA
Chicken_TCONS_00095006      TTATTATCTGCATATAGGCTGACTCAAAAACGTGAATTCATCCTTAATTA
Cattle_TCONS_00075617       --------------------------------------------------
Mouse_NR_040326.1           --------------------------------------------------
Mouse_XR_867024.2           AACAAATACGTCTTAGTTATTCTAAGATCCTACCGCACGTTATCGGATGC
Pig_TCONS_00127186          --------------------------------------------------
Mouse_XR_867023.2           --------------------------------------------------
                                                                              

Chicken_TCONS_00095009      CCTGTCTCCAAGCATAAGCATATGTACATGCATGATTTAAACCGTCGGGC
Chicken_TCONS_00095011      CCTGTCTCCAAGCATAAGCATATGTACATGCATGATTTAAACCGTCGGGC
Chicken_TCONS_00095010      CCTGTCTCCAAGCATAAGCATATGTACATGCATGATTTAAACCGTCGGGC
Pig_TCONS_00127188          --------------------------------------------------
Pig_TCONS_00127187          --------------------------------------------------
Chicken_TCONS_00095004      TTTTTTGTGTGTTAAAGTTACACCCTCA-GTGTTATTTTAACGTAGGGCT
Chicken_TCONS_00095005      TTTTTTGTGTGTTAAAGTTACACCCTCA-GTGTTATTTTAACGTAGGGCT
Chicken_TCONS_00095006      TTTTTTGTGTGTTAAAGTTACACCCTCA-GTGTTATTTTAACGTAGGGCT
Cattle_TCONS_00075617       --------------------------------------------------
Mouse_NR_040326.1           --------------------------------------------------
Mouse_XR_867024.2           TCGTTGTGCCTCCTGTTCAGAGTCAAGGATATAAACGTCTGTGTCAGAAT
Pig_TCONS_00127186          --------------------------------------------------
Mouse_XR_867023.2           --------------------------------------------------
                                                                              

Chicken_TCONS_00095009      CGTGGATGGTTTCTGTGCCCTGGTCCAGCAGTTGCTGTAAACACCAGCCA
Chicken_TCONS_00095011      CGTGGATGGTTTCTGTGCCCTGGTCCAGCAGTTGCTGTAAACACCAGCCA
Chicken_TCONS_00095010      CGTGGATGGTTTCTGTGCCCTGGTCCAGCAGTTGCTGTAAACACCAGCCA
Pig_TCONS_00127188          --------------------------------------------------
Pig_TCONS_00127187          --------------------------------------------------
Chicken_TCONS_00095004      TTTTTGTAATGTAATGATATTTAATTTGCATTAGCACAAGTGACATACAA
Chicken_TCONS_00095005      TTTTTGTAATGTAATGATATTTAATTTGCATTAGCACAAGTGACATACAA
Chicken_TCONS_00095006      TTTTTGTAATGTAATGATATTTAATTTGCATTAGCACAAGTGACATACAA
Cattle_TCONS_00075617       --------------------------------------------------
Mouse_NR_040326.1           --------------------------------------------------
Mouse_XR_867024.2           AATGGCGAATCTGCCAGAATGACTGCAAACCAAACACCCCATTTCCTGGG
Pig_TCONS_00127186          --------------------------------------------------
Mouse_XR_867023.2           --------------------------------------------------
                                                                              

Chicken_TCONS_00095009      AGGGTTGGTTTTCCTTCACTCCTGGGTACATGGGAATT--CCTGGGTAGG
Chicken_TCONS_00095011      AGGGTTGGTTTTCCTTCACTCCTGGGTACATGGGAATT--CCTGGGTAGG
Chicken_TCONS_00095010      AGGGTTGGTTTTCCTTCACTCCTGGGTACATGGGAATT--CCTGGGTAGG
Pig_TCONS_00127188          --------------------------------------------------
Pig_TCONS_00127187          --------------------------------------------------
Chicken_TCONS_00095004      TAGATCATGCTATTATCATGATTGATATCAGATGAACGGGCATAAATTCA
Chicken_TCONS_00095005      TAGATCATGCTATTATCATGATTGATATCAGATGAACGGGCATAAATTCA
Chicken_TCONS_00095006      TAGATCATGCTATTATCATGATTGATATCAGATGAACGGGCATAAATTCA
Cattle_TCONS_00075617       --------------------------------------------------
Mouse_NR_040326.1           --------------------------------------------------
Mouse_XR_867024.2           GCTATGAACCGAATAAAACATATTAGCGTACACACACACACACACACACA
Pig_TCONS_00127186          --------------------------------------------------
Mouse_XR_867023.2           --------------------------------------------------
                                                                              

Chicken_TCONS_00095009      GTTTCCTGCACTGATTTTTCTATCAG----------CTATAGGTGGTGCT
Chicken_TCONS_00095011      GTTTCCTGCACTGATTTTTCTATCAG----------CTATAGGTGGTGCT
Chicken_TCONS_00095010      GTTTCCTGCACTGATTTTTCTATCAG----------CTATAGGTGGTGCT
Pig_TCONS_00127188          --------------------------------------------------
Pig_TCONS_00127187          --------------------------------------------------
Chicken_TCONS_00095004      ACATTATAAATTGAGCCTATAAATGAAACTATTATTTTACAGGAATTACT
Chicken_TCONS_00095005      ACATTATAAATTGAGCCTATAAATGAAACTATTATTTTACAGGAATTACT
Chicken_TCONS_00095006      ACATTATAAATTGAGCCTATAAATGAAACTATTATTTTACAGGAATTACT
Cattle_TCONS_00075617       --------------------------------------------------
Mouse_NR_040326.1           --------------------------------------------------
Mouse_XR_867024.2           CACACACACACACACACAGACACACACGCAGAGGGCGTTGGATCTCATGG
Pig_TCONS_00127186          --------------------------------------------------
Mouse_XR_867023.2           --------------------------------------------------
                                                                              

Chicken_TCONS_00095009      AGCGATCCAGATAAATGCCTGCTGCGGTCTGTTCTCCTCGATGAGAGCCT
Chicken_TCONS_00095011      AGCGATCCAGATAAATGCCTGCTGCGGTCTGTTCTCCTCGATGAGAGCCT
Chicken_TCONS_00095010      AGCGATCCAGATAAATGCCTGCTGCGGTCTGTTCTCCTCGATGAGAGCCT
Pig_TCONS_00127188          --------------------------------------------------
Pig_TCONS_00127187          --------------------------------------------------
Chicken_TCONS_00095004      GTAGTAGAAAGGCTAAGGACCCTCAAGTCAACCTTAGTCAAACCCACTCT
Chicken_TCONS_00095005      GTAGTAGAAAGGCTAAGGACCCTCAAGTCAACCTTAGTCAAACCCACTCT
Chicken_TCONS_00095006      GTAGTAGAAAGGCTAAGGACCCTCAAGTCAACCTTAGTCAAACCCACTCT
Cattle_TCONS_00075617       --------------------------------------------------
Mouse_NR_040326.1           --------------------------------------------------
Mouse_XR_867024.2           AGTTAGCATTATGGGCGGTTGTGAACAGCCTCCCCTCGATGTAGAGAACC
Pig_TCONS_00127186          --------------------------------------------------
Mouse_XR_867023.2           --------------------------------------------------
                                                                              

Chicken_TCONS_00095009      T----CCTGTTCAACACCTCCCTGCTTTTAACTCTTTCCCGGG----CAC
Chicken_TCONS_00095011      T----CCTGTTCAACACCTCCCTGCTTTTAACTCTTTCCCGGG----CAC
Chicken_TCONS_00095010      T----CCTGTTCAACACCTCCCTGCTTTTAACTCTTTCCCGGG----CAC
Pig_TCONS_00127188          --------------------------------------------------
Pig_TCONS_00127187          --------------------------------------------------
Chicken_TCONS_00095004      TTAGACTTTTATATTTTATGCCTGCAATAAATGCTTTCGTGAAAGCCCAT
Chicken_TCONS_00095005      TTAGACTTTTATATTTTATGCCTGCAATAAATGCTTTCGTGAAAGCCCAT
Chicken_TCONS_00095006      TTAGACTTTTATATTTTATGCCTGCAATAAATGCTTTCGTGAAAGCCCAT
Cattle_TCONS_00075617       --------------------------------------------------
Mouse_NR_040326.1           --------------------------------------------------
Mouse_XR_867024.2           AAACAGGTCTTATGGAAGTGCAGCAAGTGGTCTGAACTGCCAAACTACCT
Pig_TCONS_00127186          --------------------------------------------------
Mouse_XR_867023.2           --------------------------------------------------
                                                                              

Chicken_TCONS_00095009      AGGTGGTAAAAATACTTCA----GAGTCCACTTTT-------GTAAGCTT
Chicken_TCONS_00095011      AGGTGGTAAAAATACTTCA----GAGTCCACTTTT-------GTAAGCTT
Chicken_TCONS_00095010      AGGTGGTAAAAATACTTCA----GAGTCCACTTTT-------GTAAGCTT
Pig_TCONS_00127188          --------------------------------------------------
Pig_TCONS_00127187          --------------------------------------------------
Chicken_TCONS_00095004      AACCGGCAAAAAAAAGTCATTGGAAGTCTATTAATTATAATAATACCATC
Chicken_TCONS_00095005      AACCGGCAAAAAAAAGTCATTGGAAGTCTATTAATTATAATAATACCATC
Chicken_TCONS_00095006      AACCGGCAAAAAAAAGTCATTGGAAGTCTATTAATTATAATAATACCATC
Cattle_TCONS_00075617       --------------------------------------------------
Mouse_NR_040326.1           --------------------------------------------------
Mouse_XR_867024.2           TTCCAGCCCTGGGTTTTTACATTTTAAAAAATTAACATAATATTGGAATA
Pig_TCONS_00127186          --------------------------------------------------
Mouse_XR_867023.2           --------------------------------------------------
                                                                              

Chicken_TCONS_00095009      CAGAAAGCGTAGATG--TGAACATTTTACTTTCACTTGGAAAGCAACTAA
Chicken_TCONS_00095011      CAGAAAGCGTAGATG--TGAACATTTTACTTTCACTTGGAAAGCAACTAA
Chicken_TCONS_00095010      CAGAAAGCGTAGATG--TGAACATTTTACTTTCACTTGGAAAGCAACTAA
Pig_TCONS_00127188          --------------------------------------------------
Pig_TCONS_00127187          --------------------------------------------------
Chicken_TCONS_00095004      CAAAAAGCTGCGAGGGCTTATTTTTGTGACATCACTCTTTGATTTCTTAC
Chicken_TCONS_00095005      CAAAAAGCTGCGAGGGCTTATTTTTGTGACATCACTCTTTGATTTCTTAC
Chicken_TCONS_00095006      CAAAAAGCTGCGAGGGCTTATTTTTGTGACATCACTCTTTGATTTCTTAC
Cattle_TCONS_00075617       --------------------------------------------------
Mouse_NR_040326.1           --------------------------------------------------
Mouse_XR_867024.2           TTAGCAAATGATGACGGGGCCAATGTGCCCTGTTTGATTCTTGCTAGTGA
Pig_TCONS_00127186          --------------------------------------------------
Mouse_XR_867023.2           --------------------------------------------------
                                                                              

Chicken_TCONS_00095009      CTTCCTAAGGTCTTCTGTTAATATCCTACGAAGCAGAGCTACCAT---CT
Chicken_TCONS_00095011      CTTCCTAAGGTCTTCTGTTAATATCCTACGAAGCAGAGCTACCAT---CT
Chicken_TCONS_00095010      CTTCCTAAGGTCTTCTGTTAATATCCTACGAAGCAGAGCTACCAT---CT
Pig_TCONS_00127188          --------------------------------------------------
Pig_TCONS_00127187          -------------------------------------------AT---TT
Chicken_TCONS_00095004      TGCCTTAAATTATCCCTTTGTTGGCTGGGTGAGGGTAACAGTCATACTTT
Chicken_TCONS_00095005      TGCCTTAAATTATCCCTTTGTTGGCTGGGTGAGGGTAACAGTCATACTTT
Chicken_TCONS_00095006      TGCCTTAAATTATCCCTTTGTTGGCTGGGTGAGGGTAACAGTCATACTTT
Cattle_TCONS_00075617       --------------------------------------------------
Mouse_NR_040326.1           --------------------------------------------------
Mouse_XR_867024.2           CCCATTGTTTGCTGTGTTTTGAATGTGACATATGCCAAGCGCCTATGTGT
Pig_TCONS_00127186          --------------------------------------------------
Mouse_XR_867023.2           --------------------------------------------------
                                                                              

Chicken_TCONS_00095009      CACAATTTAACGT--GAACTGATAATTTCTGACTCCCTGATGATTGGGTT
Chicken_TCONS_00095011      CACAATTTAACGT--GAACTGATAATTTCTGACTCCCTGATGATTGGGTT
Chicken_TCONS_00095010      CACAATTTAACGT--GAACTGATAATTTCTGACTCCCTGATGATTGGGTT
Pig_TCONS_00127188          --------------------------------------------------
Pig_TCONS_00127187          ACCTATTCTGGAC--GTTTCCTATCAGCAGAATCATGTGATATATGGGCA
Chicken_TCONS_00095004      TGTCATTAAATATAAGGAGTTTTAAAGCCTGATCCACCTTAGCTCTAATT
Chicken_TCONS_00095005      TGTCATTAAATATAAGGAGTTTTAAAGCCTGATCCACCTTAGCTCTAATT
Chicken_TCONS_00095006      TGTCATTAAATATAAGGAGTTTTAAAGCCTGATCCACCTTAGCTCTAATT
Cattle_TCONS_00075617       --------------------------------------------------
Mouse_NR_040326.1           --------------------------------------------------
Mouse_XR_867024.2           TTGAACTGAATCCTCAATAGGTGCTGAGGATGGTCTTTGGGAGATTGTGG
Pig_TCONS_00127186          --------------------------------------------------
Mouse_XR_867023.2           ------------------------------AGACTCAAGCATCTGCATGT
                                                                              

Chicken_TCONS_00095009      TGGCCTGTACGTATTTTGCAGAATTGCAGTACAGTGCAGGAGTGATAGAA
Chicken_TCONS_00095011      TGGCCTGTACGTATTTTGCAGAATTGCAGTACAGTGCAGGAGTGATAGAA
Chicken_TCONS_00095010      TGGCCTGTACGTATTTTGCAGAATTGCAGTACAGTGCAGGAGTGATAGAA
Pig_TCONS_00127188          --------------------------------------------------
Pig_TCONS_00127187          T---TTGTGTCTAGCTCCCTAGATAGCATCTGAAAGGAAAACAAAGGAAA
Chicken_TCONS_00095004      GATATTGCTTTCATTTGGCAG-ATAGTGACCTGATTTATAATTTAAATAT
Chicken_TCONS_00095005      GATATTGCTTTCATTTGGCAG-ATAGTGACCTGATTTATAATTTAAATAT
Chicken_TCONS_00095006      GATATTGCTTTCATTTGGCAG-ATAGTGACCTGATTTATAATTTAAATAT
Cattle_TCONS_00075617       --------------------------------------------------
Mouse_NR_040326.1           --------------------------------------------------
Mouse_XR_867024.2           AAACTTTAGCAGCCAGAGCACTGCCGGAGGAAGTGCGTCACTGAGGACGG
Pig_TCONS_00127186          --------------------------------------------------
Mouse_XR_867023.2           ACAATATAAGTAACTTAAAAAAAAAAAAAAAAGAGATTAGTGTGTAGTAG
                                                                              

Chicken_TCONS_00095009      AACGAGGTTTTCACAAAGCTGTTGGTTGGAATTGCACTTAATCAGAGTTT
Chicken_TCONS_00095011      AACGAGGTTTTCACAAAGCTGTTGGTTGGAATTGCACTTAATCAGAGTTT
Chicken_TCONS_00095010      AACGAGGTTTTCACAAAGCTGTTGGTTGGAATTGCACTTAATCAGAGTTT
Pig_TCONS_00127188          --------------------------------------------------
Pig_TCONS_00127187          ATGAGAGAGAAAACAAAACTTTTCCCCCAGGAGGCAGTGTAACCCATAGA
Chicken_TCONS_00095004      GCATCATTATGTGCACCTCTTCTGTATAATGAAAAAGCGAAGTTACTCTC
Chicken_TCONS_00095005      GCATCATTATGTGCACCTCTTCTGTATAATGAAAAAGCGAAGTTACTCTC
Chicken_TCONS_00095006      GCATCATTATGTGCACCTCTTCTGTATAATGAAAAAGCGAAGTTACTCTC
Cattle_TCONS_00075617       --------------------------------------------------
Mouse_NR_040326.1           --------------------------------------------------
Mouse_XR_867024.2           TGGGCTGTACCCTGCTGGAGGAAGTGCGTCACTGGGGTGGGGAGATGGTG
Pig_TCONS_00127186          --------------------------------------------------
Mouse_XR_867023.2           ATGGGAGAATTCATTGGGGCTCTGCTCCACGGGGGCTTCAGTATTTCACG
                                                                              

Chicken_TCONS_00095009      GCACTTGGCCAGCAGACCTGTGCTCAGGGGATGCAGCAGCACGTCCAGGA
Chicken_TCONS_00095011      GCACTTGGCCAGCAGACCTGTGCTCAGGGGATGCAGCAGCACGTCCAGGA
Chicken_TCONS_00095010      GCACTTGGCCAGCAGACCTGTGCTCAGGGGATGCAGCAGCACGTCCAGGA
Pig_TCONS_00127188          --------------------------------------------------
Pig_TCONS_00127187          GCCCAGGAGAGAGACTTTGATCTTGAGCAGACACCGTTGGTTGACCACCC
Chicken_TCONS_00095004      ATCTTTTCCTGCAATGTTAACATCAAGGAAAAGTATCTTTCTTTTTTCCC
Chicken_TCONS_00095005      ATCTTTTCCTGCAATGTTAACATCAAGGAAAAGTATCTTTCTTTTTTCCC
Chicken_TCONS_00095006      ATCTTTTCCTGCAATGTTAACATCAAGGAAAAGTATCTTTCTTTTTTCCC
Cattle_TCONS_00075617       --------------------------------------------------
Mouse_NR_040326.1           --------------------------------------------------
Mouse_XR_867024.2           GGCTGTACCCTGCAAGTGGAAGTGCATCATGGGATGGTGTGCTGTTCCCT
Pig_TCONS_00127186          --------------------------------------------------
Mouse_XR_867023.2           CAGCATGGAGGGTTTGTTAGAATTGCTTGGGGATGGTGAACTGGAAAGAA
                                                                              

Chicken_TCONS_00095009      ATCTCATCTTCAGTCTCACAT-----CACTCTGGTGTTGCACAGC-TCTC
Chicken_TCONS_00095011      ATCTCATCTTCAGTCTCACAT-----CACTCTGGTGTTGCACAGC-TCTC
Chicken_TCONS_00095010      ATCTCATCTTCAGTCTCACAT-----CACTCTGGTGTTGCACAGC-TCTC
Pig_TCONS_00127188          --------------------------------------------------
Pig_TCONS_00127187          AGAAGCGCTCCCAGCACCCTT-----CTC------AGTGCTCAAC-TCTT
Chicken_TCONS_00095004      TTTTATACTCAGAGCCTAATTGAAAACTGTTCATTGAATTTCAACATGAT
Chicken_TCONS_00095005      TTTTATACTCAGAGCCTAATTGAAAACTGTTCATTGAATTTCAACATGAT
Chicken_TCONS_00095006      TTTTATACTCAGAGCCTAATTGAAAACTGTTCATTGAATTTCAACATGAT
Cattle_TCONS_00075617       --------------------------------------------------
Mouse_NR_040326.1           --------------------------------------------------
Mouse_XR_867024.2           GCTGGAGGAAATGCATCATGGGAGGGTGGGCTGTACCCTGCTGGAGGAAA
Pig_TCONS_00127186          --------------------------------------------------
Mouse_XR_867023.2           GGCATAGTGGCTAAGAGTCTGTGCTGCTCTTGCAACGAATCCCAGCGCCC
                                                                              

Chicken_TCONS_00095009      TTATCTGCAGTTCAGTTAAAAAAAAAAAAAAAAAAAAAAGATATGTTTAC
Chicken_TCONS_00095011      TTATCTGCAGTTCAGTTAAAAAAAAAAAAAAAAAAAAAAGATATGTTTAC
Chicken_TCONS_00095010      TTATCTGCAGTTCAGTTAAAAAAAAAAAAAAAAAAAAAAGATATGTTTAC
Pig_TCONS_00127188          --------------------------------------------------
Pig_TCONS_00127187          ACCAAAGAGACTAGAAAGGCCAAAGAGGCATTAGCCCAAGCCCTCCAAGT
Chicken_TCONS_00095004      AGAAAAGTCTTTTTATCTCTCAATTTGTCCATTAGCTATTATAATTGAAG
Chicken_TCONS_00095005      AGAAAAGTCTTTTTATCTCTCAATTTGTCCATTAGCTATTATAATTGAAG
Chicken_TCONS_00095006      AGAAAAGTCTTTTTATCTCTCAATTTGTCCATTAGCTATTATAATTGAAG
Cattle_TCONS_00075617       --GTGAGCTTATCGACAAAGGTGTGGATCCATGGAACACGTGAGGAGATC
Mouse_NR_040326.1           --------------------------------------------------
Mouse_XR_867024.2           TGCATCATGGGAGGGTGGGCTGTACACTGCTGGAGCAAGTGCGTCACTGG
Pig_TCONS_00127186          --------------------------------------------------
Mouse_XR_867023.2           ACATTAGGTGACTCACAACTATTTGCAACTCTTCCCCGAGAATCCTGCAC
                                                                              

Chicken_TCONS_00095009      TTTGTAACATAGGAAAGGAGCAGCTTTGTCATATTGTAAGGACTGGCCTT
Chicken_TCONS_00095011      TTTGTAACATAGGAAAGGAGCAGCTTTGTCATATTGTAAGGACTGGCCTT
Chicken_TCONS_00095010      TTTGTAACATAGGAAAGGAGCAGCTTTGTCATATTGTAAGGACTGGCCTT
Pig_TCONS_00127188          --------------------------------------------------
Pig_TCONS_00127187          TTGCTAAAAGAGAAAATGGAAAGTCTCAGACAGCTCCTAGGATGGGTATT
Chicken_TCONS_00095004      TATCTGCTACACGGCTGAATTGATATTGTTCTTGTTTAAATTCTGGATTT
Chicken_TCONS_00095005      TATCTGCTACACGGCTGAATTGATATTGTTCTTGTTTAAATTCTGGATTT
Chicken_TCONS_00095006      TATCTGCTACACGGCTGAATTGATATTGTTCTTGTTTAAATTCTGGATTT
Cattle_TCONS_00075617       AAACTCAAAGCCGTGTTGAACTGCAGCTATGACTCTCCGTGGTTACCCAC
Mouse_NR_040326.1           --------------------------------------------------
Mouse_XR_867024.2           GGAGGGTGGGCTGTATTGGATTGTGTAAGATGTGAGCTCTCTGCTTCTTA
Pig_TCONS_00127186          --------------------------------------------------
Mouse_XR_867023.2           TGAAGAACTGACCTTAGCTCTAACCTTGAGCTTACCCAGAAGGTTCCACA
                                                                              

Chicken_TCONS_00095009      CATTCTGCTGCTGTGTGTAGCTGAGATAAACAGGAAAGATAACAAATGGT
Chicken_TCONS_00095011      CATTCTGCTGCTGTGTGTAGCTGAGATAAACAGGAAAGATAACAAATGGT
Chicken_TCONS_00095010      CATTCTGCTGCTGTGTGTAGCTGAGATAAACAGGAAAGATAACAAATGGT
Pig_TCONS_00127188          --------------------------------------------------
Pig_TCONS_00127187          TCCTTCTTTGGTTAGAGAGACATGTGCTGGAAGAAAGCACCACGTC----
Chicken_TCONS_00095004      CTCTAAATCTCC-TATGAGGCATCAACTAAAAAAATGTGGGTTAGGAGAC
Chicken_TCONS_00095005      CTCTAAATCTCC-TATGAGGCATCAACTAAAAAAATGTGGGTTAGGAGAC
Chicken_TCONS_00095006      CTCTAAATCTCC-TATGAGGCATCAACTAAAAAAATGTGGGTTAGGAGAC
Cattle_TCONS_00075617       TTGGCTATCTGGGTACAGTGTTCATGCATTTCTACTTGCCACCACCTGCC
Mouse_NR_040326.1           --------------------------------------------------
Mouse_XR_867024.2           GTCACCCTGTGACTTAACTACCTGTCTTGCCGTCTTCTTGTCCCAGAATT
Pig_TCONS_00127186          --------------------------------------------------
Mouse_XR_867023.2           GCCCCTTTTTATTTCCTGTTATGATCTAAGCCACAAAGTCACTCCAAGGG
                                                                              

Chicken_TCONS_00095009      GTGAATGAATAGACAAAGCTTAGTGGTGCTTCTTCAGCATTGTTCAGCTG
Chicken_TCONS_00095011      GTGAATGAATAGACAAAGCTTAGTGGTGCTTCTTCAGCATTGTTCAGCTG
Chicken_TCONS_00095010      GTGAATGAATAGACAAAGCTTAGTGGTGCTTCTTCAGCATTGTTCAGCTG
Pig_TCONS_00127188          --------------------------------------------------
Pig_TCONS_00127187          ----ATTTGTCCTCCACCCCTTTCTTCCTCTGAAGAGCGTGTGCAGGCAG
Chicken_TCONS_00095004      ACCAGCTAACAGTGCTGCCGAAATGGGGCGTTAGGCGAGCACTCCACGTG
Chicken_TCONS_00095005      ACCAGCTAACAGTGCTGCCGAAATGGGGCGTTAGGCGAGCACTCCACGTG
Chicken_TCONS_00095006      ACCAGCTAACAGTGCTGCCGAAATGGGGCGTTAGGCGAGCACTCCACGTG
Cattle_TCONS_00075617       CCAGAGTTAAACT-CAGATGATGCAACGGGCCAGTCCTCTGTGATTCCTC
Mouse_NR_040326.1           --------------------------------------------------
Mouse_XR_867024.2           AAGCAACTTCGGCCCCTCCTTTCCTTCCCTGTGATAGACTTTGCACTCTC
Pig_TCONS_00127186          --------------------------------------------------
Mouse_XR_867023.2           TCAGACTCTGAGAGGTTTATTGGGGAGGGGCTTAGAGTGGCTGCCTCTGG
                                                                              

Chicken_TCONS_00095009      ATTGCATTATGTTGAAGTGAACAACCTACAGTTCCTCCCTCCACCCCCGA
Chicken_TCONS_00095011      ATTGCATTATGTTGAAGTGAACAACCTACAGTTCCTCCCTCCACCCCCGA
Chicken_TCONS_00095010      ATTGCATTATGTTGAAGTGAACAACCTACAGTTCCTCCCTCCACCCCCGA
Pig_TCONS_00127188          --------------------------------------------------
Pig_TCONS_00127187          GAAGCTTGGACACATGGCTGCCATACTGAGACCATTTGGGAAAGGCCACG
Chicken_TCONS_00095004      TGTGCAGCTACAGAAAGTAGGAAGTCATCTAATTTTACTGGAGAACGTGT
Chicken_TCONS_00095005      TGTGCAGCTACAGAAAGTAGGAAGTCATCTAATTTTACTGGAGAACGTGT
Chicken_TCONS_00095006      TGTGCAGCTACAGAAAGTAGGAAGTCATCTAATTTTACTGGAGAACGTGT
Cattle_TCONS_00075617       TAACCCCGAATTCCCCCCTCAGAATCCCTGACGCTTTGAGTGGATGTGTG
Mouse_NR_040326.1           --------------------------------------------------
Mouse_XR_867024.2           AACCATGAGCGTCAGTCAGTCATCCCTCCCTCCCTCCCCTCTCTCCCTTC
Pig_TCONS_00127186          --------------------------------------------------
Mouse_XR_867023.2           GAAGGGTGGAGGTGAGCAAGGGCGTTGATCAAAAAGAGGCGGGAAGAAAG
                                                                              

Chicken_TCONS_00095009      AAAACAGAAGTGATAA--GCAAGGCTGAATTGGGAGCAATTTTCAGTTTT
Chicken_TCONS_00095011      AAAACAGAAGTGATAA--GCAAGGCTGAATTGGGAGCAATTTTCAGTTTT
Chicken_TCONS_00095010      AAAACAGAAGTGATAA--GCAAGGCTGAATTGGGAGCAATTTTCAGTTTT
Pig_TCONS_00127188          --------------------------------------------------
Pig_TCONS_00127187          ATCACAGAAATGCCAG--CCCAGATTCTGATGCTGCTGAGCTACAG----
Chicken_TCONS_00095004      TGCATAATAATCCTAACAGCATGACCATAAGGTTTGCTAATTGCCACAT-
Chicken_TCONS_00095005      TGCATAATAATCCTAACAGCATGACCATAAGGTTTGCTAATTGCCACAT-
Chicken_TCONS_00095006      TGCATAATAATCCTAACAGCATGACCATAAGGTTTGCTAATTGCCACAT-
Cattle_TCONS_00075617       TTTATCACGGCAGGCGCCACAGGCACTGAAGGACGTCTAGCTGCATCCC-
Mouse_NR_040326.1           --------------------------------------------------
Mouse_XR_867024.2           CCTCCCTCCTTCCTCTCCCCCTACCCCCTACTTCCTCAAGTTGCCTTCTT
Pig_TCONS_00127186          --------------------------------------------------
Mouse_XR_867023.2           TCCGCCTTTTAGGGAC---TATAGCACATGCGCAGGGGAGGAATGTGGCT
                                                                              

Chicken_TCONS_00095009      CTGTTTTGTGTTTGACAGTAACGGCCTTTGTGCTCTGGAGCTGGTATAAG
Chicken_TCONS_00095011      CTGTTTTGTGTTTGACAGTAACGGCCTTTGTGCTCTGGAGCTGGTATAAG
Chicken_TCONS_00095010      CTGTTTTGTGTTTGACAGTAACGGCCTTTGTGCTCTGGAGCTGGTATAAG
Pig_TCONS_00127188          --------------------------------------------------
Pig_TCONS_00127187          --AACCAATACCAGAAACTGCCTTCTCATTGGTTGGTGAAGCCTGAAAAA
Chicken_TCONS_00095004      CTGTTTAACAGCTGTCAGATGTTTGCCATATGCTGCCATCAATATTACAG
Chicken_TCONS_00095005      CTGTTTAACAGCTGTCAGATGTTTGCCATATGCTGCCATCAATATTACAG
Chicken_TCONS_00095006      CTGTTTAACAGCTGTCAGATGTTTGCCATATGCTGCCATCAATATTACAG
Cattle_TCONS_00075617       -TGCTCGCTCTCAGTCCACAAAGAGAGAGCACATGTCTCTCCCGGAGCTG
Mouse_NR_040326.1           --------------------------------------------------
Mouse_XR_867024.2           CTTGTCTAGAAAAATAAGTAAGAGACTCTTAGGATGGAAGAAGGATGAAA
Pig_TCONS_00127186          --------------------------------------------------
Mouse_XR_867023.2           CAACTTGGCTCCTACTGATGACGTAATTGCCGTCTCAGGGTCCCTGGGTA
                                                                              

Chicken_TCONS_00095009      CAGATTGTTTTA----ATCTCTGATGTTCATTTAATACATTCTTCATGTT
Chicken_TCONS_00095011      CAGATTGTTTTA----ATCTCTGATGTTCATTTAATACATTCTTCATGTT
Chicken_TCONS_00095010      CAGATTGTTTTA----ATCTCTGATGTTCATTTAATACATTCTTCATGTT
Pig_TCONS_00127188          --------------------------------------------------
Pig_TCONS_00127187          TAAGCACTTACA----TGTCTAAGCTCCTTCTACTTGGGTTTCAGTTACT
Chicken_TCONS_00095004      CAGAGTACATTACGGGGAGTTTTATTGTGTTCGACTGTTATTTATTTGCC
Chicken_TCONS_00095005      CAGAGTACATTACGGGGAGTTTTATTGTGTTCGACTGTTATTTATTTGCC
Chicken_TCONS_00095006      CAGAGTACATTACGGGGAGTTTTATTGTGTTCGACTGTTATTTATTTGCC
Cattle_TCONS_00075617       CGCAGACCAGGAC---TGCTCCAGCCATTGCCAAGTGTGCCCTGGGCAGG
Mouse_NR_040326.1           --------------------------------------------------
Mouse_XR_867024.2           ACTCAGCCGAGGAAGTTCTTCTTGGGGCTCTGAATCCTGGGTACTATTTG
Pig_TCONS_00127186          --------------------------------------------------
Mouse_XR_867023.2           GGTTGTGGAAGA-----TGTCTAGTAACTACCATCCCTCCCTTTCGTTCA
                                                                              

Chicken_TCONS_00095009      ATCAACAGATCTGTCCCTTGAGAGAGC-----ATGGTAATTCATAACAAG
Chicken_TCONS_00095011      ATCAACAGATCTGTCCCTTGAGAGAGC-----ATGGTAATTCATAACAAG
Chicken_TCONS_00095010      ATCAACAGATCTGTCCCTTGAGAGAGC-----ATGGTAATTCATAACAAG
Pig_TCONS_00127188          --------------------------------------------------
Pig_TCONS_00127187          AGAAGCATCACGTATCCCTGAGCCAGA-----AAGTTATTTCATGTACAA
Chicken_TCONS_00095004      ACAGACATTACTGCAGCCAGTGACGTCTATTTATGTTAGATCACTAATTA
Chicken_TCONS_00095005      ACAGACATTACTGCAGCCAGTGACGTCTATTTATGTTAGATCACTAATTA
Chicken_TCONS_00095006      ACAGACATTACTGCAGCCAGTGACGTCTATTTATGTTAGATCACTAATTA
Cattle_TCONS_00075617       GGCAAAATCACTGTCAGTTGAACACCACTGTTCTAATCCTTGCTGAATAC
Mouse_NR_040326.1           --------------------------------------------------
Mouse_XR_867024.2           GGGATGCATTTGCATTTCTGGAATCTATGGGTGTCGAGATGGTCAGAGAG
Pig_TCONS_00127186          --------------------------------------------------
Mouse_XR_867023.2           ATATAAAAGAGGAGGAACTAAGAAGGGGTGATGTTGAGGCCGGAGAGCAA
                                                                              

Chicken_TCONS_00095009      CGTC-TCT-------TGTGGAGTTTGCTTGCTTTCAGGCACGTGGTAGAT
Chicken_TCONS_00095011      CGTC-TCT-------TGTGGAGTTTGCTTGCTTTCAGGCACGTGGTAGAT
Chicken_TCONS_00095010      CGTC-TCT-------TGTGGAGTTTGCTTGCTTTCAGGCACGTGGTAGAT
Pig_TCONS_00127188          --------------------------------------------------
Pig_TCONS_00127187          GTTC-ACA-------CATAGAACTTG--TGTTGGTGGGCAG-----AGCT
Chicken_TCONS_00095004      TATT-TTAAAAGCTGCATGTAAAATCCCTGTTTTCCAGCTTCCTTAGGCC
Chicken_TCONS_00095005      TATT-TTAAAAGCTGCATGTAAAATCCCTGTTTTCCAGCTTCCTTAGGCC
Chicken_TCONS_00095006      TATT-TTAAAAGCTGCATGTAAAATCCCTGTTTTCCAGCTTCCTTAGGCC
Cattle_TCONS_00075617       CCTTGACGCCATCCCAATGGAATCAGAATCTTTGGGCACGGACCCCAGGT
Mouse_NR_040326.1           --------------------------------------------------
Mouse_XR_867024.2           CTACCATATTAGAGCAGAAAAACATAACAAGGGAAGAGATGCAACTTAGG
Pig_TCONS_00127186          --------------------------------------------------
Mouse_XR_867023.2           TTTGGACTA----TTTCCTGTTGTCCGGGGTTGTCGCATGTTCGGGCATT
                                                                              

Chicken_TCONS_00095009      -AAATTGTATATCCT----CCTAGAGC-----CCTGCCACT-GCCACAGA
Chicken_TCONS_00095011      -AAATTGTATATCCT----CCTAGAGC-----CCTGCCACT-GCCACAGA
Chicken_TCONS_00095010      -AAATTGTATATCCT----CCTAGAGC-----CCTGCCACT-GCCACAGA
Pig_TCONS_00127188          --------------------------------------------------
Pig_TCONS_00127187          -CCCTCACCGATGAC----CCAAGAAC-----CCCTACCAT-TTGTTGAA
Chicken_TCONS_00095004      -CTATTTCTGATGATGTAACCAATAACTTTTTCCTTACAGA-TCTCTGGA
Chicken_TCONS_00095005      -CTATTTCTGATGATGTAACCAATAACTTTTTCCTTACAGA-TCTCTGGA
Chicken_TCONS_00095006      -CTATTTCTGATGATGTAACCAATAACTTTTTCCTTACAGA-TCTCTGGA
Cattle_TCONS_00075617       GCCAGCATTGGAAAAGCTACCCAGTGC-------TTTTAAA-CCGTAGCC
Mouse_NR_040326.1           -----------------------------GGCACATGCAGT-CCTGAGGC
Mouse_XR_867024.2           GAGATGACGGAGACATCTGTCGGCGGACCTGAGTTCCCAGCACCTAAGTC
Pig_TCONS_00127186          -----------------------------------ACCTGGTCTGCGTAC
Mouse_XR_867023.2           GCTGATCCTCACCATCAGGGCACACTCCGTAACCATGAGACTCAGGCTTT
                                                                              

Chicken_TCONS_00095009      GCGCTGTAGCAACTTGTCTCTT--TCCAGGAGAAAATAT-TTTGATGGGT
Chicken_TCONS_00095011      GCGCTGTAGCAACTTGTCTCTT--TCCAGGAGAAAATAT-TTTGATGGGT
Chicken_TCONS_00095010      GCGCTGTAGCAACTTGTCTCTT--TCCAGGAGAAAATAT-TTTGATGGGT
Pig_TCONS_00127188          --------------------------------------------------
Pig_TCONS_00127187          CGTAAGGAACAGTTTTCCTTTG--AGAGCACCCCTTCCC-TTTGGGGAAG
Chicken_TCONS_00095004      CTGATTTATAAATTTCTCTCTCCGTCTGGTAAATAATTC-TTCAGTAGAA
Chicken_TCONS_00095005      CTGATTTATAAATTTCTCTCTCCGTCTGGTAAATAATTC-TTCAGTAGAA
Chicken_TCONS_00095006      CTGATTTATAAATTTCTCTCTCCGTCTGGTAAATAATTC-TTCAGTAGAA
Cattle_TCONS_00075617       CAGGTTGAGAGTTTCCATCCTAAGCAACTGGTCTAATAT-TGCCATAGAG
Mouse_NR_040326.1           AGCATTTAGCAGTCTTACTCTACCTCCGGCTCCAAGGACGTTCTTTCCAT
Mouse_XR_867024.2           AGGATGCTCGCGACTTCTGTGATGCCAGCTCCAAGGGATCTAACGCCCTC
Pig_TCONS_00127186          ACACCAAAGTCATCCTTTTTTTTTTTTAACTTGAGCCAAATATGCTAGGA
Mouse_XR_867023.2           GTGGCTAGCAGCCCGTAGTCCCGTAACAGTAAATTAGTTGTTTGATTAGA
                                                                              

Chicken_TCONS_00095009      T---TTGCTCCTGTTGCCTCAGGATCTCCGTGCCCTGCCTG--GTAAGCA
Chicken_TCONS_00095011      T---TTGCTCCTGTTGCCTCAGGATCTCCGTGCCCTGCCTG--GTAAGCA
Chicken_TCONS_00095010      T---TTGCTCCTGTTGCCTCAGGATCTCCGTGCCCTGCCTG--GTAAGCA
Pig_TCONS_00127188          --------------------------------------------------
Pig_TCONS_00127187          C---TCTTGGGACCTGTGTCCTATTCTCCTTTTGCTAAGAT--ATGAGTA
Chicken_TCONS_00095004      TAACTTATTTATGCTGTTTTTGAAGGGTATTTCTGTACCCAA-GTTAGCT
Chicken_TCONS_00095005      TAACTTATTTATGCTGTTTTTGAAGGGTATTTCTGTACCCAA-GTTAGCT
Chicken_TCONS_00095006      TAACTTATTTATGCTGTTTTTGAAGGGTATTTCTGTACCCAA-GTTAGCT
Cattle_TCONS_00075617       C---TTCTTAAAGTCCTTCTCAAATATTTTTATAATCGGGCC-CTCCACT
Mouse_NR_040326.1           TGCTTTGCTGCTGTGCTGTCTAAACCTTGGAGAGGGAAGCCTGGTGGAGC
Mouse_XR_867024.2           TTCTGGACTCCAGGGATCCCTGTAGCATAGAGGAGGGTGAGCGGCAACCT
Pig_TCONS_00127186          CACAGGACTAAAG-AGTAATGACACCTTGAAGTGCTGAATAAGTTTTTTG
Mouse_XR_867023.2           GAGTTTTTTGAGTTTGTTGTTGAAGAAATGCCAGAGGAGAAGAAATTGAT
                                                                              

Chicken_TCONS_00095009      CCGAGATG-------TGCTCTGCGCAGAGCGAGCAAACCGGGCTGCTGGC
Chicken_TCONS_00095011      CCGAGATG-------TGCTCTGCGCAGAGCGAGCAAACCGGGCTGCTGGC
Chicken_TCONS_00095010      CCGAGATG-------TGCTCTGCGCAGAGCGAGCAAACCGGGCTGCTGGC
Pig_TCONS_00127188          --------------------------------------------------
Pig_TCONS_00127187          TATTAAT--------CAACCTATGCTTATC-AGAAACCCTGAAATTTGAT
Chicken_TCONS_00095004      TCTAATGG-------TGTTGTTTGTAGGAGCTCAGAAATAACTTTCTTTT
Chicken_TCONS_00095005      TCTAATGG-------TGTTGTTTGTAGGAGCTCAGAAATAACTTTCTTTT
Chicken_TCONS_00095006      TCTAATGG-------TGTTGTTTGTAGGAGCTCAGAAATAACTTTCTTTT
Cattle_TCONS_00075617       TAGCAACA-------CATGAGCAACTACTATGTAGAAACAATATTAGCTA
Mouse_NR_040326.1           TGAGGTCA-------CATTCAGGGCTGAACACTCA----GGCACTGTCAG
Mouse_XR_867024.2           TGGATACACTCAAACCGCTCGGGAACGGATGCTCATCTCA--CCTGCCAG
Pig_TCONS_00127186          GAGAAAAATATGTCACATATCTGCCAACGTAAGAAAACAGAGACGTGAGT
Mouse_XR_867023.2           AAAAGAGG--------GTTCGATGACAGCCAGGAGGGGCAAGATTTGAAC
                                                                              

Chicken_TCONS_00095009      CAGGAGCACAACTCGCTGCACAAAATGGGTGATGTTTACACTGC-ATTGC
Chicken_TCONS_00095011      CAGGAGCACAACTCGCTGCACAAAATGGGTGATGTTTACACTGC-ATTGC
Chicken_TCONS_00095010      CAGGAGCACAACTCGCTGCACAAAATGGGTGATGTTTACACTGC-ATTGC
Pig_TCONS_00127188          --------------------------------------------------
Pig_TCONS_00127187          TATTGAAATGGAAAATTTATTGGAATTCATTCCTTCTGTTCTTC--CACC
Chicken_TCONS_00095004      TCAAAG---AGCCCACTTCACCCCATGCTTTTTTTCAACGGTAC-ACGGA
Chicken_TCONS_00095005      TCAAAG---AGCCCACTTCACCCCATGCTTTTTTTCAACGGTAC-ACGGA
Chicken_TCONS_00095006      TCAAAG---AGCCCACTTCACCCCATGCTTTTTTTCAACGGTAC-ACGGA
Cattle_TCONS_00075617       TAATGTCAAGTACCGTCTCATGGAATTTGCAATTTAATGAGGTC-ATGAG
Mouse_NR_040326.1           CAGTTTGGTAGCCGGCCT------GTGAGTGACTTCTAAAAGCC-ACGCA
Mouse_XR_867024.2           CCTCCTGCAATGCCAAGTTGTTCTGCGGCCCAACTGGCGTTGTA-AC-CA
Pig_TCONS_00127186          CCTTCCGGTCACTTGTCC---AAGATCTGCGATTAGTAAGGAGT-AGAGG
Mouse_XR_867023.2           TGCCCTTTCATCATGTCTGGCAGCTATTGCGTGCAACAGGAATTGATTGG
                                                                              

Chicken_TCONS_00095009      ACTGAGCTGCCCCTGAGAGCAAAATGT--ACAACTGAATAGGCCACAGTA
Chicken_TCONS_00095011      ACTGAGCTGCCCCTGAGAGCAAAATGT--ACAACTGAATAGGCCACAGTA
Chicken_TCONS_00095010      ACTGAGCTGCCCCTGAGAGCAAAATGT--ACAACTGAATAGGCCACAGTA
Pig_TCONS_00127188          ----GACTGTTCCTGC-ATCTATTTGT--ACA--TGCATCTTCCAT----
Pig_TCONS_00127187          ACAGGACTGTTCCTGC-ATCTATTTGT--ACA--TGCATCTTCCAT----
Chicken_TCONS_00095004      TCGTGGGTGGAAGATAATTCAGTGCTC--ACAGCTAGGGATGCTGG-GTA
Chicken_TCONS_00095005      TCGTGGGTGGAAGATAATTCAGTGCTC--ACAGCTAGGGATGCTGG-GTA
Chicken_TCONS_00095006      TCGTGGGTGGAAGATAATTCAGTGCTC--ACAGCTAGGGATGCTGG-GTA
Cattle_TCONS_00075617       AGTGCGAGGGAAATAA-ATTGTTTTTC--ATGTGTGGAAATCAGGA----
Mouse_NR_040326.1           TTCACTACAAGTTCTGATTTCAACCCC--ATGGTACAGTTAGCCATAGAC
Mouse_XR_867024.2           ATGAATTCAAGCCCTGCCAATCAAACA--GCTACCGCATCAGAAGCTTAC
Pig_TCONS_00127186          AGGGATCAGAACAGGTGGTCAAGATGCCAAAATCTGTGTACTTGACCAAG
Mouse_XR_867023.2           AACTCCTGAAAAATGAGGCCTAGCTGGAAAAGAGACCACTGGGGACAGAC
                                                                              

Chicken_TCONS_00095009      TGTTC----CTTCCACACACTCACTGCTAGTTTTGCTCTACA-AACCCTG
Chicken_TCONS_00095011      TGTTC----CTTCCACACACTCACTGCTAGTTTTGCTCTACA-AACCCTG
Chicken_TCONS_00095010      TGTTC----CTTCCACACACTCACTGCTAGTTTTGCTCTACA-AACCCTG
Pig_TCONS_00127188          --CCC----ATTCCAAA-----AAAAATGATCTTAC-CAGCA-AAGGAGG
Pig_TCONS_00127187          --CCC----ATTCCAAA-----AAAAATGATCTTAC-CAGCA-AAGGAGG
Chicken_TCONS_00095004      CCTTC----ATTCTAAGCCCAGCCTGCCCTGTACCCACCACATGACCTTG
Chicken_TCONS_00095005      CCTTC----ATTCTAAGCCCAGCCTGCCCTGTACCCACCACATGACCTTG
Chicken_TCONS_00095006      CCTTC----ATTCTAAGCCCAGCCTGCCCTGTACCCACCACATGACCTTG
Cattle_TCONS_00075617       AGTCC----CCTCAAAGACAAGAAGGCTGGAAAAAT-GAGCAGGAACCAA
Mouse_NR_040326.1           CTCAC----GTCCTCGG----GAGACCTCACACCTCAGTAAGCAATTCAG
Mouse_XR_867024.2           CTTTT----ACCATGGACCAATGATGCTGTCACATTCCAAGTCCATCAGG
Pig_TCONS_00127186          ACAAT----AATTTATACTCATCTGATGGAACACAATGTTTTCAGCCTGG
Mouse_XR_867023.2           CTCTCTGATGCTACAACACAGCCCAAGCTCCCATAGTTGGTGCCATGAAG
                                                                              

Chicken_TCONS_00095009      TCCTTCTTAAACAGTTTGCTTGCGGGGTCCCAAGTGCGAATCGCAGCGTG
Chicken_TCONS_00095011      TCCTTCTTAAACAGTTTGCTTGCGGGGTCCCAAGTGCGAATCGCAGCGTG
Chicken_TCONS_00095010      TCCTTCTTAAACAGTTTGCTTGCGGGGTCCCAAGTGCGAATCGCAGCGTG
Pig_TCONS_00127188          TCCGGATC---CAGGGAACACG-AGGACATCAAATTCAAAGC----CGTG
Pig_TCONS_00127187          TCCGGATC---CAGGGAACACG-AGGACATCAAATTCAAAGC----CGTG
Chicken_TCONS_00095004      ATTCCTTACAGGACCTTAATTCTCATTTGCCATTCTGTAAGCTAATAGCT
Chicken_TCONS_00095005      ATTCCTTACAGGACCTTAATTCTCATTTGCCATTCTGTAAGCTAATAGCT
Chicken_TCONS_00095006      ATTCCTTACAGGACCTTAATTCTCATTTGCCATTCTGTAAGCTAATAGCT
Cattle_TCONS_00075617       GTGATGTCAGAGGAACCACTTCAAGGTCACTCCAGAGGAATTTTAACTCT
Mouse_NR_040326.1           ATGCTTTAGTTACCATGAGATCCTACTGCCCTCGTCGGATGCTCGATGCG
Mouse_XR_867024.2           ATGAATCCATTCACATCAGAGCAGCCATATTTCACTGGACCTTTGAGACA
Pig_TCONS_00127186          GACCCAAGAGAATCACAGGTTCATGCTCACTCACAAGGTGGCGGGACTTG
Mouse_XR_867023.2           AGAGCTTCACAGAGCTGACCTGCCTTCTCCACCACAGTGGGCTAAACCAT
                                                                              

Chicken_TCONS_00095009      --TT---ACAGCTCTGCCTTTTCTAC-GAGTGTCTCTGACTGCA-TAAAG
Chicken_TCONS_00095011      --TT---ACAGCTCTGCCTTTTCTAC-GAGTGTCTCTGACTGCA-TAAAG
Chicken_TCONS_00095010      --TT---ACAGCTCTGCCTTTTCTAC-GAGTGTCTCTGACTGCA-TAAAG
Pig_TCONS_00127188          --TT---GAACCTCAGCTGTGACTCC-CAGGATC---GGCCACT-CGATT
Pig_TCONS_00127187          --TT---GAACCTCAGCTGTGACTCC-CAGGATC---GGCCACT-CGATT
Chicken_TCONS_00095004      --TCTGCACAGCCGTACTGTACCTACAGAGCAGTACCTACAGAG-CTCAC
Chicken_TCONS_00095005      --TCTGCACAGCCGTACTGTACCTACAGAGCAGTACCTACAGAG-CTCAC
Chicken_TCONS_00095006      --TCTGCACAGCCGTACTGTACCTACAGAGCAGTACCTACAGAG-CTCAC
Cattle_TCONS_00075617       --TG-------TTGAGACACTATTCTCCAAGTGCCATGGCCACTGCTGCT
Mouse_NR_040326.1           --CTTCCAGTTCAGAGCCAAGGATAT-AAAGGTCTGTGTCAGAA--TAAT
Mouse_XR_867024.2           GCCTCACAGACACCAGCAGGTAATGAATGCAGTTAACCACCACACCCAGG
Pig_TCONS_00127186          --------ACCCCTGTCTTTGGACACAGCCAGCAAGGAATGGAAGTAAGG
Mouse_XR_867023.2           ---TGGAAATCCCGAGCCAGGAGCAATCCTGGTCCTCAA--GTTGCTTCT
                                                                              

Chicken_TCONS_00095009      AAATGAAGTTAA-CAGCATGAATGTTAGCA-GC--ACTGAGCTGTGCATG
Chicken_TCONS_00095011      AAATGAAGTTAA-CAGCATGAATGTTAGCA-GC--ACTGAGCTGTGCATG
Chicken_TCONS_00095010      AAATGAAGTTAA-CAGCATGAATGTTAGCA-GC--ACTGAGCTGTGCATG
Pig_TCONS_00127188          ATCTGCATCT---TGAGTTGAGTGTCGTGA-GCC-GCCTCTCTGCACACG
Pig_TCONS_00127187          ATCTGCATCT---TGAGTTGAGTGTCGTGA-GCC-GCCTCTCTGCACACG
Chicken_TCONS_00095004      TCATTGAACGCC-TGTAGGGAGCACCAGGT-GAT-GCAGCAGTGC-TACC
Chicken_TCONS_00095005      TCATTGAACGCC-TGTAGGGAGCACCAGGT-GAT-GCAGCAGTGC-TACC
Chicken_TCONS_00095006      TCATTGAACGCC-TGTAGGGAGCACCAGGT-GAT-GCAGCAGTGC-TACC
Cattle_TCONS_00075617       GTGGGACATTTC-TGCCATTGGGCTCACAACACC-GTCCCAGTGCCTTTG
Mouse_NR_040326.1           G-GTGAATCTGC-CAGAATGAGTGCAAGCCAAAC-ACCCCATTTCTTGGT
Mouse_XR_867024.2           GTGTGCAGAAGAACACTACAGCCACGGGTTTTCTGGTCTTGGTTAATTTG
Pig_TCONS_00127186          GATTGAACCTGCGTCCTAGTGCTTCCAAGATGCT-GCTGATCCAGTTGCT
Mouse_XR_867023.2           GTCTGTCATTC--TGCCACAGCAATGAGAAAATCAGCAATAACTGAAGCA
                                                                              

Chicken_TCONS_00095009      GTGTGTGTGCATTTCCAGGT-GAGCAGCCCTC---TGCTCCTTCTGCCCA
Chicken_TCONS_00095011      GTGTGTGTGCATTTCCAGGT-GAGCAGCCCTC---TGCTCCTTCTGCCCA
Chicken_TCONS_00095010      GTGTGTGTGCATTTCCAGGT-GAGCAGCCCTC---TGCTCCTTCTGCCCA
Pig_TCONS_00127188          CCC----CGCAGCCAAGGGC-GGACACCACCA---CCTCGCGCTGGGACC
Pig_TCONS_00127187          CCC----CGCAGCCAAGGGC-GGACACCACCA---CCTCGCGCTGGGACC
Chicken_TCONS_00095004      ATTAAGGCACAGAAATAGG--GCTCATCTCCG---CTGGTCTTTTGAACA
Chicken_TCONS_00095005      ATTAAGGCACAGAAATAGG--GCTCATCTCCG---CTGGTCTTTTGAACA
Chicken_TCONS_00095006      ATTAAGGCACAGAAATAGG--GCTCATCTCCG---CTGGTCTTTTGAACA
Cattle_TCONS_00075617       CCACCAACCCTCACTGAGGG-AGCTGCTTCCATAGCCCAGGGTTTAAGTG
Mouse_NR_040326.1           GC-----TACAACCCGAATA-AAACATATTAGC--CGTTCCCTCCAAAAA
Mouse_XR_867024.2           TCATTTAGAATGTCAGCTCACAGGTGGAGAAGGACTCCCCCAACTCTAGG
Pig_TCONS_00127186          CCACA-GTGTGAACTCCAGAAAAGTGTTCTAA---CATAATCTCTCTGGC
Mouse_XR_867023.2           GCAAGCCTTTGTTCTGCGGAAGCTCGTTTCACT--TCTCGTAAAGAGCAA
                                                                              

Chicken_TCONS_00095009      CCCCAACTT----------TTGATTTCTGTCACAGTCATCACTCCAC-AT
Chicken_TCONS_00095011      CCCCAACTT----------TTGATTTCTGTCACAGTCATCACTCCAC-AT
Chicken_TCONS_00095010      CCCCAACTT----------TTGATTTCTGTCACAGTCATCACTCCAC-AT
Pig_TCONS_00127188          TCCCGTCTG----------CGAAGGGCGGGGTGCGAGGCCCCTGCAC-GC
Pig_TCONS_00127187          TCCCGTCTG----------CGAAGGGCGGGGTGCGAGGCCCCTGCAC-GC
Chicken_TCONS_00095004      TTCTTTCTTGCTTTC--TTTAAATGACCTTTCAATCGGTCTCTGCATTGC
Chicken_TCONS_00095005      TTCTTTCTTGCTTTC--TTTAAATGACCTTTCAATCGGTCTCTGCATTGC
Chicken_TCONS_00095006      TTCTTTCTTGCTTTC--TTTAAATGACCTTTCAATCGGTCTCTGCATTGC
Cattle_TCONS_00075617       CGACAAAGGAACTCTGGTCTCAGTGGCCGGGTTCAAGGTCTCTGCGT-GC
Mouse_NR_040326.1           --------------------------------------------------
Mouse_XR_867024.2           ACTCTCTCAGTGGTTATCATGGCGTTCCTGGCGTGTTATTCTCACGTGGC
Pig_TCONS_00127186          TGCTGATGGAGTGTAGTCTGAGGAGGAAGACAGACCGGCAAGGAGCTGAT
Mouse_XR_867023.2           AACTGCCTCGGGACAGCGTCGGAGCACTGGAGATCCCATTTAACGTTGAT
                                                                              

Chicken_TCONS_00095009      TGCTGCTTTTTA--AAACCA--GCCCCATTTGGGGGAAGCCCAAATGTGT
Chicken_TCONS_00095011      TGCTGCTTTTTA--AAACCA--GCCCCATTTGGGGGAAGCCCAAATGTGT
Chicken_TCONS_00095010      TGCTGCTTTTTA--AAACCA--GCCCCATTTGGGGGAAGCCCAAATGTGT
Pig_TCONS_00127188          GGCAGCCCCT----GAGCCA--GTGACACC-AGAGGAGGCGTGGAGGAAA
Pig_TCONS_00127187          GGCAGCCCCT----GAGCCA--GTGACACC-AGAGGAGGCGTGGAGGAAA
Chicken_TCONS_00095004      TTTTGCGTTACATGTAGCTGCTGCAGCAGTGAAATAGGAAGCAGGGATTG
Chicken_TCONS_00095005      TTTTGCGTTACATGTAGCTGCTGCAGCAGTGAAATAGGAAGCAGGGATTG
Chicken_TCONS_00095006      TTTTGCGTTACATGTAGCTGCTGCAGCAGTGAAATAGGAAGCAGGGATTG
Cattle_TCONS_00075617       AGCAGCCTGT----GAGCCA--GTGACACC-AGAGGAAGCGCAAAGGGAT
Mouse_NR_040326.1           --------------------------------------------------
Mouse_XR_867024.2           CTTCTATCTTCATCAGCGGGAGCGTGGGCATGAAGTGTGTTCTCATGCGC
Pig_TCONS_00127186          GGCAGGGTTTCA--------------------------------------
Mouse_XR_867023.2           GGCAGCTCTT----GTTCTTATTTTTAATTAATTATGTGTATGGGTGTTT
                                                                              

Chicken_TCONS_00095009      ATTGAACACACGTCAGCTTTGCAATGAAAAAAATATCAGAATATTCCCCA
Chicken_TCONS_00095011      ATTGAACACACGTCAGCTTTGCAATGAAAAAAATATCAGAATATTCCCCA
Chicken_TCONS_00095010      ATTGAACACACGTCAGCTTTGCAATGAAAAAAATATCAGAATATTCCCCA
Pig_TCONS_00127188          AGGAAACCAAAAA-------------------------------------
Pig_TCONS_00127187          AGGAAACCAAAAA-------------------------------------
Chicken_TCONS_00095004      ACAAAGTGCAGACTAGGCAAAATATGCGTGATGTGATTTAATATGAGTTG
Chicken_TCONS_00095005      ACAAAGTGCAGACTAGGCAAAATATGCGTGATGTGATTTAATATGAGTTG
Chicken_TCONS_00095006      ACAAAGTGCAGACTAGGCAAAATATGCGTGATGTGATTTAATATGAGTTG
Cattle_TCONS_00075617       GACAAAAAA-----------------------------------------
Mouse_NR_040326.1           --------------------------------------------------
Mouse_XR_867024.2           ACAGGACCTGGGACTCAGCCGGGAAAGCGGATGCCAGTGTGACTGTGACA
Pig_TCONS_00127186          --------------------------------------------------
Mouse_XR_867023.2           TGTTTGCATGCATATCTGTGTACCTCATGTGTGCCCAGAGATGCCCAGAA
                                                                              

Chicken_TCONS_00095009      ATCCTTTTGGCAGAGCTCTCCTTCCATTGCTGTTATCTGACTGCACTGGA
Chicken_TCONS_00095011      ATCCTTTTGGCAGAGCTCTCCTTCCATTGCTGTTATCTGACTGCACTGGA
Chicken_TCONS_00095010      ATCCTTTTGGCAGAGCTCTCCTTCCATTGCTGTTATCTGACTGCACTGGA
Pig_TCONS_00127188          --------------------------------------------------
Pig_TCONS_00127187          --------------------------------------------------
Chicken_TCONS_00095004      ATAGGTGTCACTGATCTCTATTATAAATAGACTGTGTGAATTCCATATGA
Chicken_TCONS_00095005      ATAGGTGTCACTGATCTCTATTATAAATAGACTGTGTGAATTCCATATGA
Chicken_TCONS_00095006      ATAGGTGTCACTGATCTCTATTATAAATAGACTGTGTGAATTCCATATGA
Cattle_TCONS_00075617       --------------------------------------------------
Mouse_NR_040326.1           --------------------------------------------------
Mouse_XR_867024.2           GGCAGATGAGGCTATCAGTTGGAAAAGTCAGGTGATAGAGTCTCGCAGAC
Pig_TCONS_00127186          --------------------------------------------------
Mouse_XR_867023.2           GAGGGAGTCAGCATCAAAGCCCCTGGCTAACATGTCTCAGCAGTTAAAAA
                                                                              

Chicken_TCONS_00095009      AAGTACCTTCTGTTGCAGGGTTTGAAGTCGTTCTTCAACAGTGATGGAAA
Chicken_TCONS_00095011      AAGTACCTTCTGTTGCAGGGTTTGAAGTCGTTCTTCAACAGTGATGGAAA
Chicken_TCONS_00095010      AAGTACCTTCTGTTGCAGGGTTTGAAGTCGTTCTTCAACAGTGATGGAAA
Pig_TCONS_00127188          --------------------------------------------------
Pig_TCONS_00127187          --------------------------------------------------
Chicken_TCONS_00095004      TGTATTATTTATCTATTGTAGATGCCTTTTTGTTTCATTAATAAAGCTGG
Chicken_TCONS_00095005      TGTATTATTTATCTATTGTAGATGCCTTTTTGTTTCATTAATAAAGCTGG
Chicken_TCONS_00095006      TGTATTATTTATCTATTGTAGATGCCTTTTTGTTTCATTAATAAAGCTGG
Cattle_TCONS_00075617       --------------------------------------------------
Mouse_NR_040326.1           --------------------------------------------------
Mouse_XR_867024.2           TCTTACTTCAGGTAGGTGTGGGCACCCCAGAAGACCACTCAGTGTGTGGA
Pig_TCONS_00127186          --------------------------------------------------
Mouse_XR_867023.2           TATAGCTGTTGCTTTTAAA-------------------------------
                                                                              

Chicken_TCONS_00095009      CATGCCCAAACACGCCTCTCTTCTTAGGTACGTTTTGTTTGTAATGTGTA
Chicken_TCONS_00095011      CATGCCCAAACACGCCTCTCTTCTTAGGTACGTTTTGTTTGTAATGTGTA
Chicken_TCONS_00095010      CATGCCCAAACACGCCTCTCTTCTTAG-----------------------
Pig_TCONS_00127188          --------------------------------------------------
Pig_TCONS_00127187          --------------------------------------------------
Chicken_TCONS_00095004      AAATCAGACATATACGTTTCCAATGATGAGTTTTTGGCAATACAAGGCAT
Chicken_TCONS_00095005      AAATCAGACATATACGTTTCCAATGATGAGTTTTTGGCAATACAAGGCAT
Chicken_TCONS_00095006      AAATCAGACATATACGTTTCCAATGATGAGTTTTTGGCAATACAAGGCAT
Cattle_TCONS_00075617       --------------------------------------------------
Mouse_NR_040326.1           --------------------------------------------------
Mouse_XR_867024.2           ATGCTGCCTTCACACCAGTGTGAAGACATCGGTTGCCACCTCCACAGTCT
Pig_TCONS_00127186          --------------------------------------------------
Mouse_XR_867023.2           --------------------------------------------------
                                                                              

Chicken_TCONS_00095009      TTTCTGACCTTTGGGTTATTTATTTGTGCTTGTATGGTCTGTCATCCTTT
Chicken_TCONS_00095011      TTTCTGACCTTTGGGTTATTTATTTGTGCTTGTATGGTCTGTCATCCTTT
Chicken_TCONS_00095010      --------------------------------------------------
Pig_TCONS_00127188          --------------------------------------------------
Pig_TCONS_00127187          --------------------------------------------------
Chicken_TCONS_00095004      CGTGGTATTTGTCTGCAATTGCTCAATTATTTTGATGATTTTCTTCTTCT
Chicken_TCONS_00095005      CGTGGTATTTGTCTGCAATTGCTCAATTATTTTGATGATTTTCTTCTTCT
Chicken_TCONS_00095006      CGTGGTATTTGTCTGCAATTGCTCAATTATTTTGATGATTTTCTTCTTCT
Cattle_TCONS_00075617       --------------------------------------------------
Mouse_NR_040326.1           --------------------------------------------------
Mouse_XR_867024.2           TGAGTTGCTCCCCCCCAGAGGGAATGTTGTGATGTGTGGGCAGGTGGGTG
Pig_TCONS_00127186          --------------------------------------------------
Mouse_XR_867023.2           --------------------------------------------------
                                                                              

Chicken_TCONS_00095009      TTGCAACGTGATGCTCTGGTGTCCGTAAATACATTTGCTATATCCCCAGC
Chicken_TCONS_00095011      TTGCAACGTGATGCTCTGGTGTCCGTAAATACATTTGCTATATCCCCAGC
Chicken_TCONS_00095010      --------------------------------------------------
Pig_TCONS_00127188          --------------------------------------------------
Pig_TCONS_00127187          --------------------------------------------------
Chicken_TCONS_00095004      TTCCCCATAAATGATTAATGCTTGAGATGTTTGCTCAAGATTCTTCTGAT
Chicken_TCONS_00095005      TTCCCCATAAATGATTAATGCTTGAGATGTTTGCTCAAGATTCTTCTGAT
Chicken_TCONS_00095006      TTCCCCATAAATGATTAATGCTTGAGATGTTTGCTCAAGATTCTTCTGAT
Cattle_TCONS_00075617       --------------------------------------------------
Mouse_NR_040326.1           --------------------------------------------------
Mouse_XR_867024.2           AAAGAGAACCTGCCATGGGCCCACAGGCCAAGGGTTAATTTATAGCTTGC
Pig_TCONS_00127186          --------------------------------------------------
Mouse_XR_867023.2           --------------------------------------------------
                                                                              

Chicken_TCONS_00095009      AGGAAGGCTTCTCTGCAGCTTCAGGCCCACGGCTGGGAGCCCTGCTGGCC
Chicken_TCONS_00095011      AGGAAGGCTTCTCTGCAGCTTCAGGCCCACGGCTGGGAGCCCTGCTGGCC
Chicken_TCONS_00095010      AGGAAGGCTTCTCTGCAGCTTCAGGCCCACGGCTGGGAGCCCTGCTGGCC
Pig_TCONS_00127188          --------------------------------------------------
Pig_TCONS_00127187          --------------------------------------------------
Chicken_TCONS_00095004      TTTAGCTCATTTGTCCAGCTGAAGTCTTTTTTCCCTCTCTGATGAAAGGA
Chicken_TCONS_00095005      TTTAGCTCATTTGTCCAGCTGAAGTCTTTTTTCCCTCTCTGATGAAAGGA
Chicken_TCONS_00095006      TTTAGCTCATTTGTCCAGCTGAAGTCTTTTTTCCCTCTCTGATGAAAGGA
Cattle_TCONS_00075617       --------------------------------------------------
Mouse_NR_040326.1           --------------------------------------------------
Mouse_XR_867024.2           AACCTTGATGTTGCCTTGTGTTAGTGACAACCACCACAATCCCGTGGTTA
Pig_TCONS_00127186          --------------------------------------------------
Mouse_XR_867023.2           --------------------------------------------------
                                                                              

Chicken_TCONS_00095009      GCCTGCATCTCCGCATGGAGAACCTTCAGCCTCCCTGGTCAGATCCTGAG
Chicken_TCONS_00095011      GCCTGCATCTCCGCATGGAGAACCTTCAGCCTCCCTGGTCAGATCCTGAG
Chicken_TCONS_00095010      GCCTGCATCTCCGCATGGAGAACCTTCAGCCTCCCTGGTCAGATCCTGAG
Pig_TCONS_00127188          --------------------------------------------------
Pig_TCONS_00127187          --------------------------------------------------
Chicken_TCONS_00095004      GATTACTGCAGTGTAAGGACGTACA-CTTTGACCTGAGCTGTAGCTCCTT
Chicken_TCONS_00095005      GATTACTGCAGTGTAAGGACGTACA-CTTTGACCTGAGCTGTAGCTCCTT
Chicken_TCONS_00095006      GATTACTGCAGTGTAAGGACGTACA-CTTTGACCTGAGCTGTAGCTCCTT
Cattle_TCONS_00075617       --------------------------------------------------
Mouse_NR_040326.1           --------------------------------------------------
Mouse_XR_867024.2           GCTCCATTTGGCAGCTTGATCGTGTGCCACGCGTGAAAGAGATGCTATGC
Pig_TCONS_00127186          --------------------------------------------------
Mouse_XR_867023.2           --------------------------------------------------
                                                                              

Chicken_TCONS_00095009      AAGAGAAACCAATGTTGTTGAGAAGCTGATGTCTCCTCTCACTTACCAGA
Chicken_TCONS_00095011      AAGAGAAACCAATGTTGTTGAGAAGCTGATGTCTCCTCTCACTTACCAGA
Chicken_TCONS_00095010      AAGAGAAACCAATGTTGTTGAGAAGCTGATGTCTCCTCTCACTTACCAGA
Pig_TCONS_00127188          --------------------------------------------------
Pig_TCONS_00127187          --------------------------------------------------
Chicken_TCONS_00095004      TGGAGCGCTGTGCTGTAGCACACAGCAGAGGTCCTCTGACTGAGGTCTGT
Chicken_TCONS_00095005      TGGAGCGCTGTGCTGTAGCACACAGCAGAGGTCCTCTGACTGAGGTCTGT
Chicken_TCONS_00095006      TGGAGCGCTGTGCTGTAGCACACAGCAGAGGTCCTCTGACTGAGGTCTGT
Cattle_TCONS_00075617       --------------------------------------------------
Mouse_NR_040326.1           --------------------------------------------------
Mouse_XR_867024.2           TATGCAGCAGGAATCGATCTTGCAGGCTGGCCTCCTGAACTGAAAAGCAG
Pig_TCONS_00127186          --------------------------------------------------
Mouse_XR_867023.2           --------------------------------------------------
                                                                              

Chicken_TCONS_00095009      CGACCCTTCAGAAGGCAGCAGAGGTTTCAATA-CGACCTGAGGAAATTAC
Chicken_TCONS_00095011      CGACCCTTCAGAAGGCAGCAGAGGTTTCAATA-CGACCTGAGGAAATTAC
Chicken_TCONS_00095010      CGACCCTTCAGAAGGCAGCAGAGGTTTCAATA-CGACCTGAGGAAATTAC
Pig_TCONS_00127188          --------------------------------------------------
Pig_TCONS_00127187          --------------------------------------------------
Chicken_TCONS_00095004      GAGGTTTGGTAACTCCAGCAAAACTCACATCAGCAATGCGCATTCAGTTT
Chicken_TCONS_00095005      GAGGTTTGGTAACTCCAGCAAAACTCACATCAGCAATGCGCATTCAGTTT
Chicken_TCONS_00095006      GAGGTTTGGTAACTCCAGCAAAACTCACATCAGCAATGCGCATTCAGTTT
Cattle_TCONS_00075617       --------------------------------------------------
Mouse_NR_040326.1           --------------------------------------------------
Mouse_XR_867024.2           GACAGACCCATGCGTGAAGTCAGGGGCTCCCTGGGGCATCTAGTAGGCTG
Pig_TCONS_00127186          --------------------------------------------------
Mouse_XR_867023.2           --------------------------------------------------
                                                                              

Chicken_TCONS_00095009      AGCTCAGCTGCCA-GCAAAATTGCTTTTTGGT---GATGACTCTGCTTGA
Chicken_TCONS_00095011      AGCTCAGAC-CCA-GCAGAAGCACACGTGG-----AACTGCATGGCACGA
Chicken_TCONS_00095010      AGCTCAGAT-TCA-CTGACCACGAGCAAGG-C---CATGATA-GCTGTTA
Pig_TCONS_00127188          --------------------------------------------------
Pig_TCONS_00127187          --------------------------------------------------
Chicken_TCONS_00095004      AAATCTGCTTCAAAGCAGAAACTCATTTGCTCTTGTTCTACCTGCAGTTA
Chicken_TCONS_00095005      AAATCTGCTTCAAAGCAGAAACTCATTTGCTCTTGTTCTACCTGCAGTTA
Chicken_TCONS_00095006      AAATCTGCTTCAAAGCAGAAACTCATTTGCTCTTGTTCTACCTGCAGTTA
Cattle_TCONS_00075617       --------------------------------------------------
Mouse_NR_040326.1           --------------------------------------------------
Mouse_XR_867024.2           CAGGTATGAGATAGAGGATGAAGAATGCCCGTAAGGGACAATCAACATGG
Pig_TCONS_00127186          --------------------------------------------------
Mouse_XR_867023.2           --------------------------------------------------
                                                                              

Chicken_TCONS_00095009      AAAGTGCTCTGCGGGGGCCCATTCCCGATTGATTATCTTTCACAGCTAAT
Chicken_TCONS_00095011      TGAGCTTTT-------GTCAACACGTG---GATGGACTGTCATGAC-ATG
Chicken_TCONS_00095010      TCACCCTTC--------CCTGATCATCCAGGAGAGACTTTTATCACCAGC
Pig_TCONS_00127188          --------------------------------------------------
Pig_TCONS_00127187          --------------------------------------------------
Chicken_TCONS_00095004      AAAACGTTCCCCAGGTATTTCTGTGCTTGAGAGTGTCCATCGCTGCTTAC
Chicken_TCONS_00095005      AAAACGTTCCCCAGGTATTTCTGTGCTTGAGAGTGTCCATCGCTGCTTAC
Chicken_TCONS_00095006      AAAACGTTCCCCAGGTATTTCTGTGCTTGAGAGTGTCCATCGCTGCTTAC
Cattle_TCONS_00075617       --------------------------------------------------
Mouse_NR_040326.1           --------------------------------------------------
Mouse_XR_867024.2           GGTTCATGGGTTCCTCATTGGCCTTGGGCATCTCAACCCAGTCACTTCTA
Pig_TCONS_00127186          --------------------------------------------------
Mouse_XR_867023.2           --------------------------------------------------
                                                                              

Chicken_TCONS_00095009      AGCTTCAAAGGCCGT--TCGGTGGACAGTCCGGTTTTACATTTAAATGTA
Chicken_TCONS_00095011      AGGATGGACGGTCGTGATACGAGGATGGGCTGTGACAACACGCCAAGTT-
Chicken_TCONS_00095010      ATTATCACTTGTTGCAGAACGAGGACGCGATGTTAGCCCGGAGGATGGAA
Pig_TCONS_00127188          --------------------------------------------------
Pig_TCONS_00127187          --------------------------------------------------
Chicken_TCONS_00095004      ATAGGTAGGAAAGACTTCACATTTCAAAACCCTGAAGCGAGCCGTAAGAA
Chicken_TCONS_00095005      ATAGGTAGGAAAGACTTCACATTTCAAAACCCTGAAGCGAGCCGTAAGAA
Chicken_TCONS_00095006      ATAGGTAGGAAAGACTTCACATTTCAAAACCCTGAAGCGAGCCGTAAGAA
Cattle_TCONS_00075617       --------------------------------------------------
Mouse_NR_040326.1           --------------------------------------------------
Mouse_XR_867024.2           CAAGTGTCACGAGAGGAGGAGGGGACTTTACAAAGGTGGATCCCCCTTCT
Pig_TCONS_00127186          --------------------------------------------------
Mouse_XR_867023.2           --------------------------------------------------
                                                                              

Chicken_TCONS_00095009      AATCTCGATAGCCTTGACAGACTGATGATCAGAAAAAAGGGAGGAAAAAC
Chicken_TCONS_00095011      --TCTGGGTGCAGGTGGGAG-CTGTCCAGCAGGGCCCAGAGCTCTGTTCT
Chicken_TCONS_00095010      TAGTTGAAT---CATGGGGAACCGATTTGCAGCGCAGAGCTCAGCTGGTT
Pig_TCONS_00127188          --------------------------------------------------
Pig_TCONS_00127187          --------------------------------------------------
Chicken_TCONS_00095004      GCAGCCAGCAGTGCCTCCTGCCTACTCTTTCTGAAGATGCTCAAGCCAAG
Chicken_TCONS_00095005      GCAGCCAGCAGTGCCTCCTGCCTACTCTTTCTGAAGATGCTCAAGCCAAG
Chicken_TCONS_00095006      GCAGCCAGCAGTGCCTCCTGCCTACTCTTTCTGAAGATGCTCAAGCCAAG
Cattle_TCONS_00075617       --------------------------------------------------
Mouse_NR_040326.1           --------------------------------------------------
Mouse_XR_867024.2           GCATTTCAGGGTGTTCCTGTTCTTCTCGGGTGACTTACATGCTGTTCACC
Pig_TCONS_00127186          --------------------------------------------------
Mouse_XR_867023.2           --------------------------------------------------
                                                                              

Chicken_TCONS_00095009      AGTGAAATAAATGTACAGCTGGTATAACTTTCACCAACTCCTCCAGGGGC
Chicken_TCONS_00095011      GCTGCACCAGGCAAACACCAGG----------------------------
Chicken_TCONS_00095010      CCCCTTTCATCTGCACGCCATTCTGAGCCACTGCTGAAAATCTGTTTTGT
Pig_TCONS_00127188          --------------------------------------------------
Pig_TCONS_00127187          --------------------------------------------------
Chicken_TCONS_00095004      ATATCCTTGAGGACGTCAAAGCTTAAAACAAAAGGCAGAACTGGGGGTGG
Chicken_TCONS_00095005      ATATCCTTGAGGACGTCAAAGCTTAAAACAAAAGGCAGAACTGGGGGTGG
Chicken_TCONS_00095006      ATATCCTTGAGGACGTCAAAGCTTAAAACAAAAGGCAGAACTGGGGGTGG
Cattle_TCONS_00075617       --------------------------------------------------
Mouse_NR_040326.1           --------------------------------------------------
Mouse_XR_867024.2           CCCTCTCCTGTGCTAACCCATCCCTTGTGGTGCCCCAAGGAGATAAGGAC
Pig_TCONS_00127186          --------------------------------------------------
Mouse_XR_867023.2           --------------------------------------------------
                                                                              

Chicken_TCONS_00095009      AATTGTGGTCAAATCGAAATGGTTACAGTTTGACAAAGCTCTTTATAATG
Chicken_TCONS_00095011      --------------------------------------------------
Chicken_TCONS_00095010      GGCTGTAATAAAATTCATTC---TGCAGCCTCGCACGCACACACCAAATG
Pig_TCONS_00127188          --------------------------------------------------
Pig_TCONS_00127187          --------------------------------------------------
Chicken_TCONS_00095004      TGCCGGGCGCAGGACACAGCCCTCGGCCCTGGGGGGACAGATGGCAGCGG
Chicken_TCONS_00095005      TGCCGGGCGCAGGACACAGCCCTCGGCCCTGGGGGGACAGATGGCAGCGG
Chicken_TCONS_00095006      TGCCGGGCGCAGGACACAGCCCTCGGCCCTGGGGGGACAGATGGCAGCGG
Cattle_TCONS_00075617       --------------------------------------------------
Mouse_NR_040326.1           --------------------------------------------------
Mouse_XR_867024.2           CTCTGTTGGCTCCCTCATTTCTTTCGTGTTTGTGGCTACTGAGGCACAGA
Pig_TCONS_00127186          --------------------------------------------------
Mouse_XR_867023.2           --------------------------------------------------
                                                                              

Chicken_TCONS_00095009      GATGGTGAGTGAGAACTTT-CCTCTAAAGGTCCGGCATTAATAAGTTGCT
Chicken_TCONS_00095011      --------------------------------------------------
Chicken_TCONS_00095010      GTTTGCCTAACTCAGGAGC-GCAGCAGTCATCTGGAAC------------
Pig_TCONS_00127188          --------------------------------------------------
Pig_TCONS_00127187          --------------------------------------------------
Chicken_TCONS_00095004      CACCGGCAGCGCTGCCCGCAGCAGGAGGTGCTGCGCTCCCCTGAGGTCTG
Chicken_TCONS_00095005      CACCGGCAGCGCTGCCCGCAGCAGGAGGTGCTGCGCTCCCCTGAGGTCTG
Chicken_TCONS_00095006      CACCGGCAGCGCTGCCCGCAGCAGGAGGTGCTGCGCTCCCCTGAGGTCTG
Cattle_TCONS_00075617       --------------------------------------------------
Mouse_NR_040326.1           --------------------------------------------------
Mouse_XR_867024.2           GGTTACCTGGTTGCCATGGTAACTTGGTGGACAGCTGATGTCCAAGGTTG
Pig_TCONS_00127186          --------------------------------------------------
Mouse_XR_867023.2           --------------------------------------------------
                                                                              

Chicken_TCONS_00095009      AACTGCCATGCCAGCCCCAAAAGTTCAGTACAGTGTCAACGGCTCCCGGT
Chicken_TCONS_00095011      --------------------------------------------------
Chicken_TCONS_00095010      --------------------------------------------------
Pig_TCONS_00127188          --------------------------------------------------
Pig_TCONS_00127187          --------------------------------------------------
Chicken_TCONS_00095004      CCTTCCGAGAACACCTCCATCGTAACTGAAATGCGTCTGCCTTCTGCATT
Chicken_TCONS_00095005      CCTTCCGAGAACACCTCCATCGTAACTGAAATGCGTCTGCCTTCTGCATT
Chicken_TCONS_00095006      CCTTCCGAGAACACCTCCATCGTAACTGAAATGCGTCTGCCTTCTGCATT
Cattle_TCONS_00075617       --------------------------------------------------
Mouse_NR_040326.1           --------------------------------------------------
Mouse_XR_867024.2           CCTTCTCCCGCTGTAATAAACACCACGACCAAAAGCGA------------
Pig_TCONS_00127186          --------------------------------------------------
Mouse_XR_867023.2           --------------------------------------------------
                                                                              

Chicken_TCONS_00095009      TGTGCTTCGTTGGGATTCGGGAGGTGAGTTCAAAGCGTTGGGGCCGCCGG
Chicken_TCONS_00095011      --------------------------------------------------
Chicken_TCONS_00095010      --------------------------------------------------
Pig_TCONS_00127188          --------------------------------------------------
Pig_TCONS_00127187          --------------------------------------------------
Chicken_TCONS_00095004      TGATCTCCTTATTTTCTTCTCATATGCCTTTTTAATGCTGTTTGTAGCCA
Chicken_TCONS_00095005      TGATCTCCTTATTTTCTTCTCATATGCCTTTTTAATGCTGTTTGTAGCCA
Chicken_TCONS_00095006      TGATCTCCTTATTTTCTTCTCATATGCCTTTTTAATGCTGTTTGTAGCCA
Cattle_TCONS_00075617       --------------------------------------------------
Mouse_NR_040326.1           --------------------------------------------------
Mouse_XR_867024.2           --------------------------------------------------
Pig_TCONS_00127186          --------------------------------------------------
Mouse_XR_867023.2           --------------------------------------------------
                                                                              

Chicken_TCONS_00095009      GGCGAAGCACAGGGCGCAGGGAGCAC------------------------
Chicken_TCONS_00095011      --------------------------------------------------
Chicken_TCONS_00095010      --------------------------------------------------
Pig_TCONS_00127188          --------------------------------------------------
Pig_TCONS_00127187          --------------------------------------------------
Chicken_TCONS_00095004      TTTCAATTATGTGATTTCCTTATCTGTATACCATTGAGAATACTGTACAA
Chicken_TCONS_00095005      TTTCAATTATGTGATTTCCTTATCTGTATACCATTGAGAATACTGTACAA
Chicken_TCONS_00095006      TTTCAATTATGTGATTTCCTTATCTGTATACCATTGAGAATACTGTACAA
Cattle_TCONS_00075617       --------------------------------------------------
Mouse_NR_040326.1           --------------------------------------------------
Mouse_XR_867024.2           --------------------------------------------------
Pig_TCONS_00127186          --------------------------------------------------
Mouse_XR_867023.2           --------------------------------------------------
                                                                              

Chicken_TCONS_00095009      -------
Chicken_TCONS_00095011      -------
Chicken_TCONS_00095010      -------
Pig_TCONS_00127188          -------
Pig_TCONS_00127187          -------
Chicken_TCONS_00095004      GACTTTA
Chicken_TCONS_00095005      GACTTTA
Chicken_TCONS_00095006      GACTTTA
Cattle_TCONS_00075617       -------
Mouse_NR_040326.1           -------
Mouse_XR_867024.2           -------
Pig_TCONS_00127186          -------
Mouse_XR_867023.2           -------
                                   
