# Supplementary material for: Genome-wide identification of tissue-specific long non-coding RNA in three farm animal species
Source: BMC Genomics. 2018 Sep 18;19:684. doi: 10.1186/s12864-018-5037-7 (PMC6145346; doi:10.1186/s12864-018-5037-7)
Supplement: Supplementary file 21 — Multiple Sequence Alignments for Conserved LncRNAs. A multiple sequence alignment file generated by ClustalW is included for each of the 39 groups of lncRNAs associated with orthologous genes across all five species. (ZIP 445 kb) [file 12864_2018_5037_MOESM21_ESM.zip › Group_2_Seqs.fa.align.out]

CLUSTAL 2.1 multiple sequence alignment


Pig_TCONS_00007010          --------------------------------------------------
Pig_TCONS_00007011          --------------------------------------------------
Pig_TCONS_00007012          --------------------------------------------------
Pig_TCONS_00007013          ------------------GTGGTTACTCTGGATCTTGGAATAGGAAGCAG
Cattle_TCONS_00052008       --------------------------------------------------
Cattle_TCONS_00052012       --------------------------------------------------
Human_XR_947052.1           --------------------------------------------------
Human_NR_046793.1           --------------------------------------------------
Cattle_TCONS_00011945       --------------------------------------------------
Mouse_XR_001784569.1        --------------------------------------------------
Chicken_TCONS_00035972      ATTCTCCTGGTACTGCCCAGGTACCACGTGTGCCCTTGTTACCCAGTGGT
Chicken_TCONS_00099628      --------------------------------------------------
                                                                              

Pig_TCONS_00007010          --------------------------------------------------
Pig_TCONS_00007011          --------------------------------------------------
Pig_TCONS_00007012          --------------------------------------------------
Pig_TCONS_00007013          GCTTCCTTCTGGGAGGGGAGCCTGGCTCGGGAAGCCCCGCAGACCCAGCC
Cattle_TCONS_00052008       --------------------------------------------------
Cattle_TCONS_00052012       --------------------------------------------------
Human_XR_947052.1           --------------------------------------------------
Human_NR_046793.1           --------------------------------------------------
Cattle_TCONS_00011945       --------------------------------------------------
Mouse_XR_001784569.1        --------------------------------------------------
Chicken_TCONS_00035972      CCCACTTCACCATCGGGATACTGCTCCTGGCTGGCCTCGGATCTCACCTG
Chicken_TCONS_00099628      --------------------------------------------------
                                                                              

Pig_TCONS_00007010          --------------------------------------------------
Pig_TCONS_00007011          --------------------------------------------------
Pig_TCONS_00007012          --------------------------------------------------
Pig_TCONS_00007013          CACCTGACCTCACGTCTGACTCGCTAGCCCCAGGAAGATGAAGAGAGCAG
Cattle_TCONS_00052008       --------------------------------------------------
Cattle_TCONS_00052012       --------------------------------------------------
Human_XR_947052.1           --------------------------------------------------
Human_NR_046793.1           --------------------------------------------------
Cattle_TCONS_00011945       --------------------------------------------------
Mouse_XR_001784569.1        --------------------------------------------------
Chicken_TCONS_00035972      AGCTGACTACAGAACAAGGTACGGATTCAACAGTAAGGAGGAGCAAGGTT
Chicken_TCONS_00099628      --------------------------------------------------
                                                                              

Pig_TCONS_00007010          --------------------------------------------------
Pig_TCONS_00007011          --------------------------------------------------
Pig_TCONS_00007012          --------------------------------------------------
Pig_TCONS_00007013          GGTCCAGAGGAGGCGTGATGGAGGTAACATCTGGGCCGCAGGTGAAAGGA
Cattle_TCONS_00052008       --------------------------------------------------
Cattle_TCONS_00052012       --------------------------------------------------
Human_XR_947052.1           --------------------------------------------------
Human_NR_046793.1           --------------------------------------------------
Cattle_TCONS_00011945       --------------------------------------------------
Mouse_XR_001784569.1        --------------------------------------------------
Chicken_TCONS_00035972      TGGCTACAAGGAACAATCAGAAACAACCTTTTAGCAACTGGTTTTCAATT
Chicken_TCONS_00099628      --------------------------------------------------
                                                                              

Pig_TCONS_00007010          --------------------------------------------------
Pig_TCONS_00007011          --------------------------------------------------
Pig_TCONS_00007012          --------------------------------------------------
Pig_TCONS_00007013          AGGGCGGATTCTGTCCTCTGGTTGCAGCCTGGTCACGGCAGAAACGCTCA
Cattle_TCONS_00052008       --------------------------------------------------
Cattle_TCONS_00052012       --------------------------------------------------
Human_XR_947052.1           --------------------------------------------------
Human_NR_046793.1           --------------------------------------------------
Cattle_TCONS_00011945       --------------------------------------------------
Mouse_XR_001784569.1        --------------------------------------------------
Chicken_TCONS_00035972      TCTGCACTTCCAAAGGCCTGTTTCCAACTTGCCCTTTCAAAATTCCACTT
Chicken_TCONS_00099628      --------------------------------------------------
                                                                              

Pig_TCONS_00007010          --------------------------------------------------
Pig_TCONS_00007011          --------------------------------------------------
Pig_TCONS_00007012          --------------------------------------------------
Pig_TCONS_00007013          CATCAAAAGCGCAAAAGTGCGCTCAAACCTACAAGACTTGGCACCAAGGC
Cattle_TCONS_00052008       --------------------------------------------------
Cattle_TCONS_00052012       --------------------------------------------------
Human_XR_947052.1           --------------------------------------------------
Human_NR_046793.1           --------------------------------------------------
Cattle_TCONS_00011945       --------------------------------------------------
Mouse_XR_001784569.1        --------------------------------------------------
Chicken_TCONS_00035972      CATCCAAAAAAGCATGCATTTTCCCCATTTGGCTTTTCCCCATTTTCTCT
Chicken_TCONS_00099628      --------------------------------------------------
                                                                              

Pig_TCONS_00007010          --------------------------------------------------
Pig_TCONS_00007011          --------------------------------------------------
Pig_TCONS_00007012          --------------------------------------------------
Pig_TCONS_00007013          GCTGAGCAGGAGATGCCTGCGTATAAGCAGAGCGGCAGTTAAGGGGGTTG
Cattle_TCONS_00052008       --------------------------------------------------
Cattle_TCONS_00052012       --------------------------------------------------
Human_XR_947052.1           --------------------------------------------------
Human_NR_046793.1           --------------------------------------------------
Cattle_TCONS_00011945       --------------------------------------------------
Mouse_XR_001784569.1        --------------------------------------------------
Chicken_TCONS_00035972      AAAAATTATGAGCATCACATCCATTTAGGTGACACTTTCTGCACAAGCAG
Chicken_TCONS_00099628      --------------------------------------------------
                                                                              

Pig_TCONS_00007010          --------------------------------------------------
Pig_TCONS_00007011          --------------------------------------------------
Pig_TCONS_00007012          --------------------------------------------------
Pig_TCONS_00007013          AAGCCCCGCTGTGAGTTTGAGGGCACCCGCCCGGGCACCCGCCTCCTCCT
Cattle_TCONS_00052008       --------------------------------------------------
Cattle_TCONS_00052012       --------------------------------------------------
Human_XR_947052.1           --------------------------------------------------
Human_NR_046793.1           --------------------------------------------------
Cattle_TCONS_00011945       --------------------------------------------------
Mouse_XR_001784569.1        --------------------------------------------------
Chicken_TCONS_00035972      AAACTACAACTACATATACCTAGGCAAGAATAGTGGTTATACAGCTCAGC
Chicken_TCONS_00099628      --------------------------------------------------
                                                                              

Pig_TCONS_00007010          --------------------------------------------------
Pig_TCONS_00007011          --------------------------------------------------
Pig_TCONS_00007012          --------------------------------------------------
Pig_TCONS_00007013          CTTCTGCAAGATAAGCATGTGGTCTCGCGGTGCGGAGCTCCCCAGAGCCA
Cattle_TCONS_00052008       --------------------------------------------------
Cattle_TCONS_00052012       --------------------------------------------------
Human_XR_947052.1           --------------------------------------------------
Human_NR_046793.1           --------------------------------------------------
Cattle_TCONS_00011945       --------------------------------------------------
Mouse_XR_001784569.1        --------------------------------------------------
Chicken_TCONS_00035972      ACTGACCATCACAGTTAACACAGCACAGGGTGATATGGAATGCCCCACTC
Chicken_TCONS_00099628      --------------------------------------------------
                                                                              

Pig_TCONS_00007010          --------------------------------------------------
Pig_TCONS_00007011          --------------------------------------------------
Pig_TCONS_00007012          --------------------------------------------------
Pig_TCONS_00007013          CGGAACAACGGGCGAGCACTCTCCAGCCACCTCTCTCTAGCTCTGCAGCT
Cattle_TCONS_00052008       --------------------------------------------------
Cattle_TCONS_00052012       --------------------------------------------------
Human_XR_947052.1           --------------------------------------------------
Human_NR_046793.1           --------------------------------------------------
Cattle_TCONS_00011945       --------------------------------------------------
Mouse_XR_001784569.1        --------------------------------------------------
Chicken_TCONS_00035972      TTACATTCTGACCTTCAGGCTGCAGAACATTTACCTGTGCCAGCCAGCAT
Chicken_TCONS_00099628      --------------------------------------------------
                                                                              

Pig_TCONS_00007010          --------------------------------------------------
Pig_TCONS_00007011          --------------------------------------------------
Pig_TCONS_00007012          --------------------------------------------------
Pig_TCONS_00007013          GTATCTGTCCATGGCTGTGAGCTGCGTGTCTGTCCATGTGTCTGTCTATA
Cattle_TCONS_00052008       --------------------------------------------------
Cattle_TCONS_00052012       --------------------------------------------------
Human_XR_947052.1           --------------------------------------------------
Human_NR_046793.1           --------------------------------------------------
Cattle_TCONS_00011945       --------------------------------------------------
Mouse_XR_001784569.1        --------------------------------------------------
Chicken_TCONS_00035972      TTGCATACACACTCAGATGCCTGGTTAGCAGTCTGTCCTGAGCACACTGT
Chicken_TCONS_00099628      --------------------------------------------------
                                                                              

Pig_TCONS_00007010          --------------------------------------------------
Pig_TCONS_00007011          --------------------------------------------------
Pig_TCONS_00007012          --------------------------------------------------
Pig_TCONS_00007013          AAGGAGGGGAGAGACGCTTATTTTAAGGAGTTGGCTCCCCTAATCAGGGG
Cattle_TCONS_00052008       --------------------------------------------------
Cattle_TCONS_00052012       --------------------------------------------------
Human_XR_947052.1           --------------------------------------------------
Human_NR_046793.1           --------------------------------------------------
Cattle_TCONS_00011945       --------------------------------------------------
Mouse_XR_001784569.1        --------------------------------------------------
Chicken_TCONS_00035972      CATTCATGAGCATGCAGGAATGTAAGATCTAGCTTTCCCAGTCTCGCAGA
Chicken_TCONS_00099628      --------------------------------------------------
                                                                              

Pig_TCONS_00007010          --------------------------------------------------
Pig_TCONS_00007011          --------------------------------------------------
Pig_TCONS_00007012          --------------------------------------------------
Pig_TCONS_00007013          AACCAGCGGGTCTTAAACCCGAGGAGCGAGCTGGCCTTCTGGGACTCGGG
Cattle_TCONS_00052008       --------------------------------------------------
Cattle_TCONS_00052012       --------------------------------------------------
Human_XR_947052.1           --------------------------------------------------
Human_NR_046793.1           --------------------------------------------------
Cattle_TCONS_00011945       --------------------------------------------------
Mouse_XR_001784569.1        --------------------------------------------------
Chicken_TCONS_00035972      TAGCTTGTAGCTAAAATTTGGCTCTGGGAACTAATGGGACTTTACTTGTT
Chicken_TCONS_00099628      --------------------------------------------------
                                                                              

Pig_TCONS_00007010          --------------------------------------------------
Pig_TCONS_00007011          --------------------------------------------------
Pig_TCONS_00007012          --------------------------------------------------
Pig_TCONS_00007013          TGAGAGCTGGCGCTGTGGTCTTGAGTCTGGCGGCTGGTCACCCAGGCAGG
Cattle_TCONS_00052008       --------------------------------------------------
Cattle_TCONS_00052012       --------------------------------------------------
Human_XR_947052.1           --------------------------------------------------
Human_NR_046793.1           --------------------------------------------------
Cattle_TCONS_00011945       --------------------------------------------------
Mouse_XR_001784569.1        --------------------------------------------------
Chicken_TCONS_00035972      CTATAACATTCTCATTCTGCACAGGCTTCAGCCCACTGCTTGCCTAAATG
Chicken_TCONS_00099628      --------------------------------------------------
                                                                              

Pig_TCONS_00007010          --------------------------------------------------
Pig_TCONS_00007011          --------------------------------------------------
Pig_TCONS_00007012          --------------------------------------------------
Pig_TCONS_00007013          GTTTCCGTGTGGCTGAGGAGAGTCCCTTCTGCTTTGAGGAACCGTGGGTT
Cattle_TCONS_00052008       --------------------------------------------------
Cattle_TCONS_00052012       --------------------------------------------------
Human_XR_947052.1           --------------------------------------------------
Human_NR_046793.1           --------------------------------------------------
Cattle_TCONS_00011945       --------------------------------------------------
Mouse_XR_001784569.1        --------------------------------------------------
Chicken_TCONS_00035972      CTGAGAATTTTGGTTATGTACACATCTATTGTCTTCACTTTCTGAGTAAC
Chicken_TCONS_00099628      --------------------------------------------------
                                                                              

Pig_TCONS_00007010          --------------------------------------------------
Pig_TCONS_00007011          --------------------------------------------------
Pig_TCONS_00007012          --------------------------------------------------
Pig_TCONS_00007013          TGCTCTCAAGGCCGTCGACTGTTTGGTTGAGGCCCGTCCCATGGAGGCTG
Cattle_TCONS_00052008       --------------------------------------------------
Cattle_TCONS_00052012       --------------------------------------------------
Human_XR_947052.1           --------------------------------------------------
Human_NR_046793.1           --------------------------------------------------
Cattle_TCONS_00011945       --------------------------------------------------
Mouse_XR_001784569.1        --------------------------------------------------
Chicken_TCONS_00035972      ATTACTCAAGTATTTACTTTCAGAACCTTCCTTGTGCCCGCTGTAGGCAG
Chicken_TCONS_00099628      --------------------------------------------------
                                                                              

Pig_TCONS_00007010          --------------------------------------------------
Pig_TCONS_00007011          --------------------------------------------------
Pig_TCONS_00007012          --------------------------------------------------
Pig_TCONS_00007013          AGCTGCTTTACTTAAAGTCAACTATTGGCGTCCCCGTCGTGGCCCAGCGG
Cattle_TCONS_00052008       --------------------------------------------------
Cattle_TCONS_00052012       --------------------------------------------------
Human_XR_947052.1           --------------------------------------------------
Human_NR_046793.1           --------------------------------------------------
Cattle_TCONS_00011945       --------------------------------------------------
Mouse_XR_001784569.1        --------------------------------------------------
Chicken_TCONS_00035972      CTGTGGTCGGGCCAGGGCAGGGAGCACATACTTCTATGGGGTTTGGATCT
Chicken_TCONS_00099628      --------------------------------------------------
                                                                              

Pig_TCONS_00007010          --------------------------------------------------
Pig_TCONS_00007011          --------------------------------------------------
Pig_TCONS_00007012          --------------------------------------------------
Pig_TCONS_00007013          ATACAAACGTGACAAGTATCCATGAGGACTCAGGTTCGATCCCTGGCCTT
Cattle_TCONS_00052008       --------------------------------------------------
Cattle_TCONS_00052012       --------------------------------------------------
Human_XR_947052.1           --------------------------------------------------
Human_NR_046793.1           --------------------------------------------------
Cattle_TCONS_00011945       --------------------------------------------------
Mouse_XR_001784569.1        --------------------------------------------------
Chicken_TCONS_00035972      GTGCTTCAAATGGACAGATGAAAATGGGCTTGCACATTTTCCTTTGTTAC
Chicken_TCONS_00099628      --------------------------------------------------
                                                                              

Pig_TCONS_00007010          --------------------------------------------------
Pig_TCONS_00007011          --------------------------------------------------
Pig_TCONS_00007012          --------------------------------------------------
Pig_TCONS_00007013          GCTCAGTGGGTTAAGGATCCAGTGTCGCCATGAGCTGTGGTGTAGGTTGC
Cattle_TCONS_00052008       --------------------------------------------------
Cattle_TCONS_00052012       --------------------------------------------------
Human_XR_947052.1           --------------------------------------------------
Human_NR_046793.1           --------------------------------------------------
Cattle_TCONS_00011945       --------------------------------------------------
Mouse_XR_001784569.1        --------------------------------------------------
Chicken_TCONS_00035972      AAACTGTACTAAAACATCTTATCAGCATTACTTTAAGGCTTTTTATTTTA
Chicken_TCONS_00099628      --------------------------------------------------
                                                                              

Pig_TCONS_00007010          --------------------------------------------------
Pig_TCONS_00007011          --------------------------------------------------
Pig_TCONS_00007012          --------------------------------------------------
Pig_TCONS_00007013          AGATGAGGCTCAGATCCAGTGTTGCTGTGACTGTTGTGTAGGCCGGCAGC
Cattle_TCONS_00052008       --------------------------------------------------
Cattle_TCONS_00052012       --------------------------------------------------
Human_XR_947052.1           --------------------------------------------------
Human_NR_046793.1           --------------------------------------------------
Cattle_TCONS_00011945       --------------------------------------------------
Mouse_XR_001784569.1        --------------------------------------------------
Chicken_TCONS_00035972      ATCTAAAGGATATCTAAGCTTGTTGGCCTAGTTGTGCATCTTTTAGGAAT
Chicken_TCONS_00099628      --------------------------------------------------
                                                                              

Pig_TCONS_00007010          --------------------------------------------------
Pig_TCONS_00007011          --------------------------------------------------
Pig_TCONS_00007012          --------------------------------------------------
Pig_TCONS_00007013          TGTAGCTCTGATGAGACCCCTCGCCTGGGAACCTCTTTGTGCTGCAGGTG
Cattle_TCONS_00052008       --------------------------------------------------
Cattle_TCONS_00052012       --------------------------------------------------
Human_XR_947052.1           --------------------------------------------------
Human_NR_046793.1           --------------------------------------------------
Cattle_TCONS_00011945       --------------------------------------------------
Mouse_XR_001784569.1        --------------------------------------------------
Chicken_TCONS_00035972      CAGATGCCAGGATCTCCCTTGCCTCTTGCTTAAAGAAGCAATCCACAGAT
Chicken_TCONS_00099628      --------------------------------------------------
                                                                              

Pig_TCONS_00007010          --------------------------------------------------
Pig_TCONS_00007011          --------------------------------------------------
Pig_TCONS_00007012          --------------------------------------------------
Pig_TCONS_00007013          TGGCCCTAAAGAAAAGGAAAAAAAAAAAAAGTCAACTGACTGGGAACATC
Cattle_TCONS_00052008       --------------------------------------------------
Cattle_TCONS_00052012       --------------------------------------------------
Human_XR_947052.1           --------------------------------------------------
Human_NR_046793.1           --------------------------------------------------
Cattle_TCONS_00011945       --------------------------------------------------
Mouse_XR_001784569.1        --------------------------------------------------
Chicken_TCONS_00035972      GTTCTCCAAGGGCATTTTGCTTCTGATTGTTTGCTTTGGCATGTTTTGCT
Chicken_TCONS_00099628      --------------------------------------------------
                                                                              

Pig_TCONS_00007010          --------------------------------------------------
Pig_TCONS_00007011          --------------------------------------------------
Pig_TCONS_00007012          --------------------------------------------------
Pig_TCONS_00007013          AGTCACATCTAACAATACCTTCGAGGCACCATCTAGGCTAGTGTTTGACC
Cattle_TCONS_00052008       --------------------------------------------------
Cattle_TCONS_00052012       --------------------------------------------------
Human_XR_947052.1           --------------------------------------------------
Human_NR_046793.1           --------------------------------------------------
Cattle_TCONS_00011945       --------------------------------------------------
Mouse_XR_001784569.1        --------------------------------------------------
Chicken_TCONS_00035972      ACAAAATTCCACAGATACAGCTTCAACAGACATGAATGAAAATCATTTTT
Chicken_TCONS_00099628      --------------------------------------------------
                                                                              

Pig_TCONS_00007010          --------------------------------------------------
Pig_TCONS_00007011          --------------------------------------------------
Pig_TCONS_00007012          --------------------------------------------------
Pig_TCONS_00007013          AAACGCCCAGGCACTGTCACCTTGCCAATGGACACACACACCTGCAGCCA
Cattle_TCONS_00052008       --------------------------------------------------
Cattle_TCONS_00052012       --------------------------------------------------
Human_XR_947052.1           --------------------------------------------------
Human_NR_046793.1           --------------------------------------------------
Cattle_TCONS_00011945       --------------------------------------------------
Mouse_XR_001784569.1        --------------------------------------------------
Chicken_TCONS_00035972      GTGTGGAAGCTTAGATACCTCCTTTTCTGCTACAGTAATCTGCTTTGCCT
Chicken_TCONS_00099628      --------------------------------------------------
                                                                              

Pig_TCONS_00007010          --------------------------------------------------
Pig_TCONS_00007011          --------------------------------------------------
Pig_TCONS_00007012          --------------------------------------------------
Pig_TCONS_00007013          TCACACCTGCACACGCGACTGCAGCCATCACACCTGCACACGCAACTGCA
Cattle_TCONS_00052008       --------------------------------------------------
Cattle_TCONS_00052012       --------------------------------------------------
Human_XR_947052.1           --------------------------------------------------
Human_NR_046793.1           --------------------------------------------------
Cattle_TCONS_00011945       --------------------------------------------------
Mouse_XR_001784569.1        --------------------------------------------------
Chicken_TCONS_00035972      TCCACGTTTGTCTGCCTTCCTCCTGCCAGGGATCACTCTACAAAGTCAGG
Chicken_TCONS_00099628      --------------------------------------------------
                                                                              

Pig_TCONS_00007010          --------------------------------------------------
Pig_TCONS_00007011          --------------------------------------------------
Pig_TCONS_00007012          --------------------------------------------------
Pig_TCONS_00007013          GCCATCACACCTGTGCTCCCCGTGGGTACTCGAGCACTGGCTACATGACC
Cattle_TCONS_00052008       --------------------------------------------------
Cattle_TCONS_00052012       --------------------------------------------------
Human_XR_947052.1           --------------------------------------------------
Human_NR_046793.1           --------------------------------------------------
Cattle_TCONS_00011945       --------------------------------------------------
Mouse_XR_001784569.1        --------------------------------------------------
Chicken_TCONS_00035972      AATTTCCTCTGTGAAAACTGATGATTTCACAACAAATCTCAGGATTTCTT
Chicken_TCONS_00099628      --------------------------------------------------
                                                                              

Pig_TCONS_00007010          --------------------------------------------------
Pig_TCONS_00007011          --------------------------------------------------
Pig_TCONS_00007012          --------------------------------------------------
Pig_TCONS_00007013          GCATTGCAGCTTCTCTGGTCATTGTTGTGGCTCGGGGCTCAGAGAACAGG
Cattle_TCONS_00052008       --------------------------------------------------
Cattle_TCONS_00052012       --------------------------------------------------
Human_XR_947052.1           --------------------------------------------------
Human_NR_046793.1           --------------------------------------------------
Cattle_TCONS_00011945       --------------------------------------------------
Mouse_XR_001784569.1        --------------------------------------------------
Chicken_TCONS_00035972      CTTTATAATCTCCACAGTGGCAAAAACACATGCAGCACCATTTCCCCATG
Chicken_TCONS_00099628      --------------------------------------------------
                                                                              

Pig_TCONS_00007010          --------------------------------------------------
Pig_TCONS_00007011          --------------------------------------------------
Pig_TCONS_00007012          --------------------------------------------------
Pig_TCONS_00007013          TGAGTCAGTCAGCAGGAGGGGCAGAGCTGGGCAGCCATGGACGTTGTCCT
Cattle_TCONS_00052008       --------------------------------------------------
Cattle_TCONS_00052012       --------------------------------------------------
Human_XR_947052.1           --------------------------------------------------
Human_NR_046793.1           --------------------------------------------------
Cattle_TCONS_00011945       --------------------------------------------------
Mouse_XR_001784569.1        --------------------------------------------------
Chicken_TCONS_00035972      ACACATCATCTGAAAGCATACACCTTCTGGTTACTGGCATTTTACACAAA
Chicken_TCONS_00099628      --------------------------------------------------
                                                                              

Pig_TCONS_00007010          --------------------------------------------------
Pig_TCONS_00007011          --------------------------------------------------
Pig_TCONS_00007012          --------------------------------------------------
Pig_TCONS_00007013          GGGTGGGTGGACGGCCAAACAGCAGCCGCAGCAGCAAAAGTGGTGAGGGG
Cattle_TCONS_00052008       --------------------------------------------------
Cattle_TCONS_00052012       --------------------------------------------------
Human_XR_947052.1           --------------------------------------------------
Human_NR_046793.1           --------------------------------------------------
Cattle_TCONS_00011945       --------------------------------------------------
Mouse_XR_001784569.1        --------------------------------------------------
Chicken_TCONS_00035972      CTTGTGGCACACTTCTTGAAGCCAGGATTTGCCTCCCATCTCTGCGTACA
Chicken_TCONS_00099628      --------------------------------------------------
                                                                              

Pig_TCONS_00007010          --------------------------------------------------
Pig_TCONS_00007011          --------------------------------------------------
Pig_TCONS_00007012          --------------------------------------------------
Pig_TCONS_00007013          AGCGCTCCCCCAAGGACCGTGAGCCCCCAGGCAAGTGGTGGTGCCGGACT
Cattle_TCONS_00052008       --------------------------------------------------
Cattle_TCONS_00052012       --------------------------------------------------
Human_XR_947052.1           --------------------------------------------------
Human_NR_046793.1           --------------------------------------------------
Cattle_TCONS_00011945       --------------------------------------------------
Mouse_XR_001784569.1        --------------------------------------------------
Chicken_TCONS_00035972      CAACCTGGCCTGGCTAAGCTGCTTGTCTAGAAAGCCCACTGCCCGCACTC
Chicken_TCONS_00099628      --------------------------------------------------
                                                                              

Pig_TCONS_00007010          --------------------------------------------------
Pig_TCONS_00007011          --------------------------------------------------
Pig_TCONS_00007012          --------------------------------------------------
Pig_TCONS_00007013          GCCTCCTCGACACCTTTCCGCAGCTGAGAGTTTACTTTGCTGCTTCCCAC
Cattle_TCONS_00052008       --------------------------------------------------
Cattle_TCONS_00052012       --------------------------------------------------
Human_XR_947052.1           --------------------------------------------------
Human_NR_046793.1           --------------------------------------------------
Cattle_TCONS_00011945       --------------------------------------------------
Mouse_XR_001784569.1        --------------------------------------------------
Chicken_TCONS_00035972      ACCTCAGTGGAGGGCCCTACTGCCCCATGTCAGTACATGTCACAGCAGAG
Chicken_TCONS_00099628      --------------------------------------------------
                                                                              

Pig_TCONS_00007010          --------------------------------------------------
Pig_TCONS_00007011          --------------------------------------------------
Pig_TCONS_00007012          --------------------------------------------------
Pig_TCONS_00007013          TGCTGTTCCTCCCGGCGGAGCGAGTGGAGGAAGGGCTGGGGCTGGATGGA
Cattle_TCONS_00052008       --------------------------------------------------
Cattle_TCONS_00052012       --------------------------------------------------
Human_XR_947052.1           --------------------------------------------------
Human_NR_046793.1           --------------------------------------------------
Cattle_TCONS_00011945       --------------------------------------------------
Mouse_XR_001784569.1        --------------------------------------------------
Chicken_TCONS_00035972      CGGGTGCCTTGGTGCCTTGCTGCCACCCCCTGCCTGCTCAGATGCCAAGC
Chicken_TCONS_00099628      --------------------------------------------------
                                                                              

Pig_TCONS_00007010          --------------------------------------------------
Pig_TCONS_00007011          --------------------------------------------------
Pig_TCONS_00007012          --------------------------------------------------
Pig_TCONS_00007013          GAGAGGAGGCGTGGGGAGCAGACACGCGGTCCCTCAGCCCGAGGCTGGGC
Cattle_TCONS_00052008       --------------------------------------------------
Cattle_TCONS_00052012       --------------------------------------------------
Human_XR_947052.1           --------------------------------------------------
Human_NR_046793.1           --------------------------------------------------
Cattle_TCONS_00011945       --------------------------------------------------
Mouse_XR_001784569.1        --------------------------------------------------
Chicken_TCONS_00035972      GCTTGCTTTGCCCTGCGATGACCTGGATAAGGGAGGAGTGGCTAAGGTCA
Chicken_TCONS_00099628      --------------------------------------------------
                                                                              

Pig_TCONS_00007010          --------------------------------------------------
Pig_TCONS_00007011          --------------------------------------------------
Pig_TCONS_00007012          --------------------------------------------------
Pig_TCONS_00007013          CCCCGTGGTTGAGAACCAGGGCCTTCTGGCTCCAGGGAGGAAGGGGGGTG
Cattle_TCONS_00052008       --------------------------------------------------
Cattle_TCONS_00052012       --------------------------------------------------
Human_XR_947052.1           --------------------------------------------------
Human_NR_046793.1           --------------------------------------------------
Cattle_TCONS_00011945       --------------------------------------------------
Mouse_XR_001784569.1        --------------------------------------------------
Chicken_TCONS_00035972      AGAGAAAGTGAGTGGCTCCCTCTTTAATCATCAGCACTGGCACATGCTGG
Chicken_TCONS_00099628      --------------------------------------------------
                                                                              

Pig_TCONS_00007010          --------------------------------------------------
Pig_TCONS_00007011          --------------------------------------------------
Pig_TCONS_00007012          --------------------------------------------------
Pig_TCONS_00007013          TGCGTCTCGGTGAGGGCGAGGCTGCACCCTAGACCCCGCAAATAAGTGTT
Cattle_TCONS_00052008       --------------------------------------------------
Cattle_TCONS_00052012       --------------------------------------------------
Human_XR_947052.1           --------------------------------------------------
Human_NR_046793.1           --------------------------------------------------
Cattle_TCONS_00011945       --------------------------------------------------
Mouse_XR_001784569.1        --------------------------------------------------
Chicken_TCONS_00035972      CTGAAGCTGTGGAGCAGTGGCATGACAAGACCTTGAGGCACTCAAGAGAT
Chicken_TCONS_00099628      --------------------------------------------------
                                                                              

Pig_TCONS_00007010          --------------------------------------------------
Pig_TCONS_00007011          --------------------------------------------------
Pig_TCONS_00007012          --------------------------------------------------
Pig_TCONS_00007013          TCTAGGGGAAAACAAGACAAGTCCCCACAAAGCACAAGGAACGGGACTAG
Cattle_TCONS_00052008       --------------------------------------------------
Cattle_TCONS_00052012       --------------------------------------------------
Human_XR_947052.1           --------------------------------------------------
Human_NR_046793.1           --------------------------------------------------
Cattle_TCONS_00011945       --------------------------------------------------
Mouse_XR_001784569.1        --------------------------------------------------
Chicken_TCONS_00035972      GCCTTCTGCCACTGGGCAGCCTGCTCTGCTGTGCTGAAGGACAGCTCTGA
Chicken_TCONS_00099628      --------------------------------------------------
                                                                              

Pig_TCONS_00007010          --------------------------------------------------
Pig_TCONS_00007011          --------------------------------------------------
Pig_TCONS_00007012          --------------------------------------------------
Pig_TCONS_00007013          AATCTGATACACAAGAGGGCCTTCCAGGTTCTCCTGAAACACGGCTTCTC
Cattle_TCONS_00052008       --------------------------------------------------
Cattle_TCONS_00052012       --------------------------------------------------
Human_XR_947052.1           --------------------------------------------------
Human_NR_046793.1           --------------------------------------------------
Cattle_TCONS_00011945       --------------------------------------------------
Mouse_XR_001784569.1        --------------------------------------------------
Chicken_TCONS_00035972      TTGTATGTGATGGAGGTGCTTGAGCATGCCTTGGACTGCCATTGCTTTGC
Chicken_TCONS_00099628      --------------------------------------------------
                                                                              

Pig_TCONS_00007010          --------------------------------------------------
Pig_TCONS_00007011          --------------------------------------------------
Pig_TCONS_00007012          --------------------------------------------------
Pig_TCONS_00007013          GAGTCACCCGTTTCTAACCACCGGTGTGCAGCAGGACTGTCTATCAACTC
Cattle_TCONS_00052008       --------------------------------------------------
Cattle_TCONS_00052012       --------------------------------------------------
Human_XR_947052.1           --------------------------------------------------
Human_NR_046793.1           --------------------------------------------------
Cattle_TCONS_00011945       --------------------------------------------------
Mouse_XR_001784569.1        --------------------------------------------------
Chicken_TCONS_00035972      TCACTTGGATAGTTCAGAAATTGAAATATGTTATTTCTACCAGCCTAAGA
Chicken_TCONS_00099628      --------------------------------------------------
                                                                              

Pig_TCONS_00007010          --------------------------------------------------
Pig_TCONS_00007011          --------------------------------------------------
Pig_TCONS_00007012          --------------------------------------------------
Pig_TCONS_00007013          GGACTCAGGAAACATCCGTGTAAATGCGACAAGAATAGTGATTGAGCAGA
Cattle_TCONS_00052008       --------------------------------------------------
Cattle_TCONS_00052012       --------------------------------------------------
Human_XR_947052.1           --------------------------------------------------
Human_NR_046793.1           --------------------------------------------------
Cattle_TCONS_00011945       --------------------------------------------------
Mouse_XR_001784569.1        --------------------------------------------------
Chicken_TCONS_00035972      CACTAGTTCATGGTGTGGACTAATAACCTGCAAGATGATGGATAGGTGGT
Chicken_TCONS_00099628      --------------------------------------------------
                                                                              

Pig_TCONS_00007010          --------------------------------------------------
Pig_TCONS_00007011          --------------------------------------------------
Pig_TCONS_00007012          --------------------------------------------------
Pig_TCONS_00007013          TCGGCTCGATTAAGGTCTGCTTTGCCGGAACTTCTCATGAGGAATCTTTT
Cattle_TCONS_00052008       --------------------------------------------------
Cattle_TCONS_00052012       --------------------------------------------------
Human_XR_947052.1           --------------------------------------------------
Human_NR_046793.1           --------------------------------------------------
Cattle_TCONS_00011945       --------------------------------------------------
Mouse_XR_001784569.1        --------------------------------------------------
Chicken_TCONS_00035972      TGGACTGGATGATCTTGTAGGTCTTTTCCAACCTTGGTGATTCTGTGATT
Chicken_TCONS_00099628      --------------------------------------------------
                                                                              

Pig_TCONS_00007010          --------------------------------------------------
Pig_TCONS_00007011          --------------------------------------------------
Pig_TCONS_00007012          --------------------------------------------------
Pig_TCONS_00007013          TACATTATGTTTTTTTAAGAGCCGCACCTGCGGCATATAGAAGTTCCCAG
Cattle_TCONS_00052008       --------------------------------------------------
Cattle_TCONS_00052012       --------------------------------------------------
Human_XR_947052.1           --------------------------------------------------
Human_NR_046793.1           --------------------------------------------------
Cattle_TCONS_00011945       --------------------------------------------------
Mouse_XR_001784569.1        --------------------------------------------------
Chicken_TCONS_00035972      CTATGTTTTTTTTTTTCCTAATTCAAAGAGATTAGACTTTTAGGAGCTAA
Chicken_TCONS_00099628      --------------------------------------------------
                                                                              

Pig_TCONS_00007010          --------------------------------------------------
Pig_TCONS_00007011          --------------------------------------------------
Pig_TCONS_00007012          --------------------------------------------------
Pig_TCONS_00007013          GCCAGGGGTCGAATTGAAGCCACAGCTGCTGGCCGACACCACAGCCACAG
Cattle_TCONS_00052008       --------------------------------------------------
Cattle_TCONS_00052012       --------------------------------------------------
Human_XR_947052.1           --------------------------------------------------
Human_NR_046793.1           --------------------------------------------------
Cattle_TCONS_00011945       --------------------------------------------------
Mouse_XR_001784569.1        --------------------------------------------------
Chicken_TCONS_00035972      ACATATGTTGCGTTTCAGTCCAAATGACTGCATCAGCCAGACTGATTGTG
Chicken_TCONS_00099628      --------------------------------------------------
                                                                              

Pig_TCONS_00007010          --------------------------------------------------
Pig_TCONS_00007011          --------------------------------------------------
Pig_TCONS_00007012          --------------------------------------------------
Pig_TCONS_00007013          CAACACCGATCCTTAATCCACTGAGCGAGGCCAGGGATTGAACCTGCATC
Cattle_TCONS_00052008       --------------------------------------CGGGGCTGGACC
Cattle_TCONS_00052012       --------------------------------------------------
Human_XR_947052.1           --------------------------------------------------
Human_NR_046793.1           --------------------------------------------------
Cattle_TCONS_00011945       --------------------------------------------------
Mouse_XR_001784569.1        --------------------------------------------------
Chicken_TCONS_00035972      GAAGTGGATGAACTGGGTTCACTTTGACCAACACAGGTCAGAACACCCTC
Chicken_TCONS_00099628      --------------------------------------------------
                                                                              

Pig_TCONS_00007010          --------------------------------------------------
Pig_TCONS_00007011          --------------------------------------------------
Pig_TCONS_00007012          --------------------------------------------------
Pig_TCONS_00007013          CTCATGGATACTTGGGGTTTGGGTTTGGACCTGCTGAGCCACAACGGGAA
Cattle_TCONS_00052008       CTGGCAGCAGCCCACCAGGCTCTTCCGTCCGTGGGGTTCTCCAGGCAAGA
Cattle_TCONS_00052012       --------------------------------------------------
Human_XR_947052.1           --------------------------------------------------
Human_NR_046793.1           --------------------------------------------------
Cattle_TCONS_00011945       --------------------------------------------------
Mouse_XR_001784569.1        --------------------------------------------------
Chicken_TCONS_00035972      ATGAGAGCATCACTGGTGGCATAACTATGTGTATGTGTTCTGTGGAGGGG
Chicken_TCONS_00099628      --------------------------------------------------
                                                                              

Pig_TCONS_00007010          --------------------------------------------------
Pig_TCONS_00007011          --------------------------------------------------
Pig_TCONS_00007012          --------------------------------------------------
Pig_TCONS_00007013          CTCCCTCAGGAGGACTCTCACCTTGGACATTTAAAAGCCTCCGCCTGCCT
Cattle_TCONS_00052008       ATGCTGGAGTGGGGTGCCATTTAAGGA------GAGATTCTCTCCGTGTG
Cattle_TCONS_00052012       --------------------------------------------------
Human_XR_947052.1           --------------------------------------------------
Human_NR_046793.1           --------------------------------------------------
Cattle_TCONS_00011945       --------------------------------------------------
Mouse_XR_001784569.1        --------------------------------------------------
Chicken_TCONS_00035972      TGCAGGGGGCTGCACAGCTGGGATGGGGCAAAGACTCTACACAACTTCTC
Chicken_TCONS_00099628      --------------------------------------------------
                                                                              

Pig_TCONS_00007010          --------------------------------------------------
Pig_TCONS_00007011          --------------------------------------------------
Pig_TCONS_00007012          --------------------------------------------------
Pig_TCONS_00007013          TGCGGGCCCCCCGCCCCGCTCACTGACCCCCCAGCTCCTTCGATGCCTCT
Cattle_TCONS_00052008       TGAGAGCTACGCCAACGTGAAGTCAAGAACTGAAAGGATCCTGACCTTTG
Cattle_TCONS_00052012       --------------------------------------------------
Human_XR_947052.1           --------------------------------------------------
Human_NR_046793.1           --------------------------------------------------
Cattle_TCONS_00011945       --------------------------------------------------
Mouse_XR_001784569.1        --------------------------------------------------
Chicken_TCONS_00035972      CCCTAGGCACAGCTGCTCACTGAGCATGGTCCTATCCACACCTAGGGCAA
Chicken_TCONS_00099628      --------------------------------------------------
                                                                              

Pig_TCONS_00007010          --------------------------------------------------
Pig_TCONS_00007011          --------------------------------------------------
Pig_TCONS_00007012          --------------------------------------------------
Pig_TCONS_00007013          TCTCAGTGATGCCCCCCAACCC-TGTTCGAACTTTGCCACCCCTGCCCCG
Cattle_TCONS_00052008       GCCCTGTGTGGTTTATGGTGTG-TCCATGAGCTTCTGCGTCATGAGCTTC
Cattle_TCONS_00052012       --------------------------------------------------
Human_XR_947052.1           --------------------------------------------------
Human_NR_046793.1           --------------------------------------------------
Cattle_TCONS_00011945       ----TGACCAGGTGAATGGCAG-CAAGGATGAAAGGCACCTCAATACTAC
Mouse_XR_001784569.1        --------------------------------------------------
Chicken_TCONS_00035972      CCACTCCCATTTTCATTGTCAAATTGCTAAGAATGTCACAGACACAGCTC
Chicken_TCONS_00099628      --------------------------------------------------
                                                                              

Pig_TCONS_00007010          --------------------------------------------------
Pig_TCONS_00007011          --------------------------------------------------
Pig_TCONS_00007012          --------------------------------------------------
Pig_TCONS_00007013          TCCTGGCTGTTTCCACACGGCACCCAGCGCCTGGTGACGGCTGCAGCCTT
Cattle_TCONS_00052008       CCAGAGCTCGTGGCA-ATGCTGACGGACGCCCAGCTCTGCGGAGATCTCG
Cattle_TCONS_00052012       --------------------------------------------------
Human_XR_947052.1           --------------------------------------------------
Human_NR_046793.1           --------------------------------------------------
Cattle_TCONS_00011945       ATGGTCCAGCCTCCGCATATATTTTGAATACTTCTAGTGATGGATGTGGA
Mouse_XR_001784569.1        --------------------------------------------------
Chicken_TCONS_00035972      CTCAGCATCACATCGAACACTGACTATGCTGACATTCTCATTTGGATAAG
Chicken_TCONS_00099628      --------------------------------------------------
                                                                              

Pig_TCONS_00007010          ----------------------------------GAAGAAAGCTGACAGA
Pig_TCONS_00007011          -------------------------------CAGGAAGAAAGCTGACAGA
Pig_TCONS_00007012          -------------------------------CAGGAAGAAAGCTGACAGA
Pig_TCONS_00007013          TGTGCTCGTTGCTTTTTCTGCTTCCCCTCAGCAGGAAGAAAGCTGACAGA
Cattle_TCONS_00052008       GGTCGGCAGCTCGTGCCGGGGCATAAGGAACAGAGAAGAAAGCTGTTGGA
Cattle_TCONS_00052012       --------------------------------------------------
Human_XR_947052.1           --------------------------------------------------
Human_NR_046793.1           --------------------------------------------------
Cattle_TCONS_00011945       GCTTGTTACATTCTAAGACAATCTATTTCATATTTGCGTGACTTCTTCCA
Mouse_XR_001784569.1        --------------------------------------------------
Chicken_TCONS_00035972      CCGGGTCTGCACATTTTTGTGTATTTACATACACACACACATGCATACAT
Chicken_TCONS_00099628      --------------------------------------------------
                                                                              

Pig_TCONS_00007010          GGCCGGAGAGCTTCGTTGGCTGGTC---GCTTTGGCGTCCCTCGTGCCTG
Pig_TCONS_00007011          GGCCGGAGAGCTTCGTTGGCTGGTC---GCTTTGGCGTCCCTCGTGCCTG
Pig_TCONS_00007012          GGCCGGAGAGCTTCGTTGGCTGGTC---GCTTTGGCGTCCCTCGTGCCTG
Pig_TCONS_00007013          GGCCGGAGAGCTTCGTTGGCTGGTC---GCTTTGGCGTCCCTCGTGCCTG
Cattle_TCONS_00052008       GGGC--AGAGTTTTGCTGGCATCCCTGGGGCCTGGTGAGGAGCTGGTCTG
Cattle_TCONS_00052012       --------------------------------------------------
Human_XR_947052.1           --------------------------------------------------
Human_NR_046793.1           --------------------------------------------------
Cattle_TCONS_00011945       TATTCTGAGCTAGTGTGTGTCTCTAAAGCTCCTAAATCATCAGTTTTAGA
Mouse_XR_001784569.1        --------------------------------------------------
Chicken_TCONS_00035972      CTGGACACAATGGCAACAAAATCTTGATAATCAAATACCATTATATGTAA
Chicken_TCONS_00099628      --------------------------------------------------
                                                                              

Pig_TCONS_00007010          -------GTGCCTG-GAGAAGAG------CCCGCGTCGGCCTGTGGGAGG
Pig_TCONS_00007011          -------GTGCCTG-GAGAAGAG------CCCGCGTCGGCCTGTGGGAGG
Pig_TCONS_00007012          -------GTGCCTG-GAGAAGAG------CCCGCGTCGGCCTGTGGGAGG
Pig_TCONS_00007013          -------GTGCCTG-GAGAAGAG------CCCGCGTCGGCCTGTGGGAGG
Cattle_TCONS_00052008       AAGAAACGTTTCTGTGAGCAGACAGCATCTCTCCATCTGTCCTGGGGAGA
Cattle_TCONS_00052012       --------------------------------------------------
Human_XR_947052.1           --------------------------------------------------
Human_NR_046793.1           --------------------------------------------------
Cattle_TCONS_00011945       ATCTTAGAGCCTCTCAGGACAAGTCTTAATTCTTTTTTTCACACAATAGC
Mouse_XR_001784569.1        --------------------------------------------------
Chicken_TCONS_00035972      TTTATGGGCTTATAAATGAAAATAATTAATGAGCATCAACATGTAGCATT
Chicken_TCONS_00099628      --------------------------------------------------
                                                                              

Pig_TCONS_00007010          CGCTGCCCG-CTGCGGCTCAGGGCGCTGTCCTCTCCGATGCCCTGGACGC
Pig_TCONS_00007011          CGCTGCCCG-CTGCGGCTCAGGGCGCTGTCCTCTCCGATGCCCTGGACGC
Pig_TCONS_00007012          CGCTGCCCG-CTGCGGCTCAGGGCGCTGTCCTCTCCGATGCCCTGGACGC
Pig_TCONS_00007013          CGCTGCCCG-CTGCGGCTCAGGGCGCTGTCCTCTCCGATGCCCTGGACGC
Cattle_TCONS_00052008       ACCTTCCTGACCGCGCCTCAGGGCACCCACTTTCCTACTGGACT---TCC
Cattle_TCONS_00052012       --------------------------------------------------
Human_XR_947052.1           --------------------------------------------------
Human_NR_046793.1           --------------------------------------------------
Cattle_TCONS_00011945       TCTTCAGGTATTTCAAGATGGCTCTACCATCACTTATGAATTCTTCAACT
Mouse_XR_001784569.1        --------------------------------------------------
Chicken_TCONS_00035972      CTGTACGTGGCCTCAACCTTGTACGGCTAATAGGGTGATAGCTGGTGGAC
Chicken_TCONS_00099628      --------------------------------------------------
                                                                              

Pig_TCONS_00007010          CCTGCTGTGGCCCCTCCTTTCCACGTCCCCATCAGCCATCAGGAGTCCCG
Pig_TCONS_00007011          CCTGCTGTGGCCCCTCCTTTCCACGTCCCCATCAGCCATCAGGAGTCCCG
Pig_TCONS_00007012          CCTGCTGTGGCCCCTCCTTTCCACGTCCCCATCAGCCATCAGGAGTCCCG
Pig_TCONS_00007013          CCTGCTGTGGCCCCTCCTTTCCACGTCCCCATCAGCCATCAGGAGTCCCG
Cattle_TCONS_00052008       CCTGCCATGCACCCCTCTTCCAGCGTCTCCATCAGCCCTCAGGAGACC-G
Cattle_TCONS_00052012       --------------------------------------------------
Human_XR_947052.1           --------------------------------------------------
Human_NR_046793.1           --------------------------------------------------
Cattle_TCONS_00011945       CTTCCTACTAAGCCTGGATTTCAAGTCTCCTCACCATCTTGGTTGGTTGC
Mouse_XR_001784569.1        --------------------------------------------------
Chicken_TCONS_00035972      TAGAAAGAGCTCAACCAGGAAGAGATTCAAACTATTGAACTCCTGGAAGT
Chicken_TCONS_00099628      --------------------------------------------------
                                                                              

Pig_TCONS_00007010          GGACCCCGGAGCCAGGGGACACCCGGAGATGCCCTGCCTGC-CCGAGGGC
Pig_TCONS_00007011          GGACCCCGGAGCCAGGGGACACCCGGAGATGCCCTGCCTGC-CCGAGGGC
Pig_TCONS_00007012          GGACCCCGGAGCCAGGGGACACCCGGAGATGCCCTGCCTGC-CCGAGGGC
Pig_TCONS_00007013          GGACCCCGGAGCCAGGGGACACCCGGAGATGCCCTGCCTGC-CCGAGGGC
Cattle_TCONS_00052008       AGACCCCG--CCCCGGGGTCACC-AGAGCCGCTCTGCCTCCTCCTCATTT
Cattle_TCONS_00052012       --------------------------------------------------
Human_XR_947052.1           --------------------------------------------------
Human_NR_046793.1           --------------------------------------------------
Cattle_TCONS_00011945       TCTCTTTATTACATTCCTTTAAAAGTGAGCACGTTACCTAGATGAGGTCT
Mouse_XR_001784569.1        --------------------------------------------------
Chicken_TCONS_00035972      GCACCATCCTGTAAGGTTGGCCTACAACATAATCAGATGGAAAAAAAAAG
Chicken_TCONS_00099628      --------------------------------------------------
                                                                              

Pig_TCONS_00007010          CACAGGAAG--------AGTCCTGGGGGAGGGAAAGGAGGTCTGAACCCC
Pig_TCONS_00007011          CACAGGAAG--------AGTCCTGGGGGAGGGAAAGGAGGTCTGAACCCC
Pig_TCONS_00007012          CACAGGAAG--------AGTCCTGGGGGAGGGAAAGGAGGTCTGAACCCC
Pig_TCONS_00007013          CACAGGAAG--------AGTCCTGGGGGAGGGAAAGGAGGTCTGAACCCC
Cattle_TCONS_00052008       CACAGGGGGTCCTAGAAGGCTTTGTTGGAGGAAAGGGAAATCTAAAGCCA
Cattle_TCONS_00052012       --------------------------------------------------
Human_XR_947052.1           --------------------------------------------------
Human_NR_046793.1           --------------------------------------------------
Cattle_TCONS_00011945       AACATAGAATGAAGTGGAGCTCTCTCCTTGTTCCAGATGCTGTATTTCTA
Mouse_XR_001784569.1        --------------------------------------------------
Chicken_TCONS_00035972      CTCAAAAAATTAGGACTGAGTACATCAAGAAGGGATCAGACTGTTTCCAA
Chicken_TCONS_00099628      --------------------------------------------------
                                                                              

Pig_TCONS_00007010          CTGGGACGTTCTGGGGG-ACGGGGACCCGAGGTCCAGCCCAGTGAACT--
Pig_TCONS_00007011          CTGGGACGTTCTGGGGG-ACGGGGACCCGAGGTCCAGCCCAGTGAACT--
Pig_TCONS_00007012          CTGGGACGTTCTGGGGG-ACGGGGACCCGAGGTCCAGCCCAGTGAACT--
Pig_TCONS_00007013          CTGGGACGTTCTGGGGG-ACGGGGACCCGAGGTCCAGCCCAGTGAACT--
Cattle_TCONS_00052008       CTCGAGCTTTCTGGAGACGTGGGAACCCGCATCCCAGCCCCGTGGACTGT
Cattle_TCONS_00052012       --------------------------------------------------
Human_XR_947052.1           --------------------------------------------------
Human_NR_046793.1           --------------------------------------------------
Cattle_TCONS_00011945       TTAATCCAGCCTAAAATTGTATTTAATTCATCTGAAGCCCCACTTGCTGA
Mouse_XR_001784569.1        --------------------------------------------------
Chicken_TCONS_00035972      TGACTGTGAGGAGAAACCAAACTGAACCAATGAAAGATGCCAGGAAATTT
Chicken_TCONS_00099628      --------------------------------------------------
                                                                              

Pig_TCONS_00007010          ----------------------------CGGTCTGGA-------------
Pig_TCONS_00007011          ----------------------------CGGTCTGGA-------------
Pig_TCONS_00007012          ----------------------------CGGTCTGGA-------------
Pig_TCONS_00007013          ----------------------------CGGTCTGGA-------------
Cattle_TCONS_00052008       GGTCCTGGAACCTGCGCCCTGCGGACCCCAGTCTGGGGACCCACGTCCTG
Cattle_TCONS_00052012       --------------------------------------------------
Human_XR_947052.1           --------------------------------------------------
Human_NR_046793.1           --------------------------------------------------
Cattle_TCONS_00011945       AAAAAACCAACCTGACACCCCGCCACCCTTCTTTGTT----CTGTACTTG
Mouse_XR_001784569.1        --------------------------------------------------
Chicken_TCONS_00035972      CAAGTGGAAGCAAAAACTGCACCTAGTATTTACAACACTCTGCCGTGTAC
Chicken_TCONS_00099628      --------------------------------------------------
                                                                              

Pig_TCONS_00007010          ----CGG----------CTGAGCCT-------CCCCGGCTTCTTC-GGTC
Pig_TCONS_00007011          ----CGG----------CTGAGCCT-------CCCCGGCTTCTTC-GGTC
Pig_TCONS_00007012          ----CGG----------CTGAGCCT-------CCCCGGCTTCTTC-GGTC
Pig_TCONS_00007013          ----CGG----------CTGAGCCT-------CCCCGGCTTCTTC-GGTC
Cattle_TCONS_00052008       GCCCCGGGGACCGCGGTCTGGGCCCTGCTGACCTCTGGCCTCCTCTGGTC
Cattle_TCONS_00052012       --------------------------------------------------
Human_XR_947052.1           ------------------------------GTCTAGCAATCTGCCCACCT
Human_NR_046793.1           --------------------------------------------------
Cattle_TCONS_00011945       ATTTTCACGTTTATGCTCCTTTTCTAGTTCTCTTGTAACACATGCACACG
Mouse_XR_001784569.1        -----------------------GGCAGAGGGTGGGACAAATCAGGAGGG
Chicken_TCONS_00035972      AATGACACCTTAAAAAGACATTTTGTTGAAACAATTCAGATCAACCGGGA
Chicken_TCONS_00099628      --------------------------------------------------
                                                                              

Pig_TCONS_00007010          GATAAGCTCGGGG----TTGCT------------GTGAGGCCACCGCGGA
Pig_TCONS_00007011          GATAAGCTCGGGG----TTGCT------------GTGAGGCCACCGCGGA
Pig_TCONS_00007012          GATAAGCTCGGGG----TTGCT------------GTGAGGCCACCGCGGA
Pig_TCONS_00007013          GATAAGCTCGGGG----TTGCT------------GTGAGGCCACCGCGGA
Cattle_TCONS_00052008       CAACACGTCAGGGACAGTTGCTCATCTGGCGGCCGTGAGGCCAACGTTGA
Cattle_TCONS_00052012       --------------------------------------------------
Human_XR_947052.1           CAGCCTCTCAAAGTGTTGGGATTACAGGCGTGAGCCACTGCACCCGGCAC
Human_NR_046793.1           --------------------------------------------------
Cattle_TCONS_00011945       ATTCAATTCTTTTCTGCATGACCTTGATCCTCATTCTTTGCTCTGTCAGA
Mouse_XR_001784569.1        AGGTGGGAGGTGGCTGGCTGGCCCAACTGGCTCCCAGCTGCCACAGTGAC
Chicken_TCONS_00035972      CACCAGCAAATCCAGCCCTTCCTCCAGGTG---CCCTCAGCATCCCTGTG
Chicken_TCONS_00099628      ---GTGATTCTGTGATTCTACCTGGTGCTGAAAGCTGACGTGACAGCAGG
                                                                              

Pig_TCONS_00007010          CCAGCTCACCACTAATCTTCTCAGGGGCTT-----TTGAGCTTCCCGCCT
Pig_TCONS_00007011          CCAGCTCACCACTAATCTTCTCAGGGGCTT-----TTGAGCTTCCCGCCT
Pig_TCONS_00007012          CCAGCTCACCACTAATCTTCTCAGGGGCTT-----TTGAGCTTCCCGCCT
Pig_TCONS_00007013          CCAGCTCACCACTAATCTTCTCAGGGGCTT-----TTGAGCTTCCCGCCT
Cattle_TCONS_00052008       TTATTTCATCATTAACCTTCTCACGGGCTTAGACATTATGCTTCC-ACTG
Cattle_TCONS_00052012       --------------------------------------------------
Human_XR_947052.1           CTGCTTGAATTTTGAAAATGGCTTGACCTGGAGGGGATGCCACTCCTCTG
Human_NR_046793.1           --------------------------------------------------
Cattle_TCONS_00011945       CTGATCTCTCCCTGTGCACATATGTTACATTTATTTTCTCTCAGCTTTTA
Mouse_XR_001784569.1        TTAGATGATCCCTGGGGCCCCAAGTGGACCTTCAGCTCTCCCTCAGTAGA
Chicken_TCONS_00035972      CCACCTTGGCTTCCTGCGGACAGAAGTCACATCCAGGGACTTGGCCAGAG
Chicken_TCONS_00099628      AGAAGGATTCATATTGCATCTATTATCTATT---ATCAACAATGCTGTTA
                                                                              

Pig_TCONS_00007010          CTGTCCACATCCGTAT-TGCAGATT-----CGACGTGACTCTTGGAGTTC
Pig_TCONS_00007011          CTGTCCACATCCGTAT-TGCAGATT-----CGACGTGACTCTTGGAGTTC
Pig_TCONS_00007012          CTGTCCACATCCGTAT-TGCAGATT-----CGACGTGACTCTTGGAGTTC
Pig_TCONS_00007013          CTGTCCACATCCGTAT-TGCAGATT-----CGACGTGACTCTTGGAGTTC
Cattle_TCONS_00052008       TGGTTCCCGTCAGTCT-TTTGGATCAAGTCCCACGTGATTCC-GGGTTTC
Cattle_TCONS_00052012       --------------------------------------------------
Human_XR_947052.1           GGAAGCAGAGTGGCACATGGGGGTTGTGGAGGCTTTGCTAGTGCTGGACC
Human_NR_046793.1           --------------------------------------------------
Cattle_TCONS_00011945       TCACCTTATCTCTTCCCACTTCATCTCCTGGTTTCTACCTATTTCAACAT
Mouse_XR_001784569.1        TCAAGGGGACCCGAACACCCCCCCCCCGTCCTCTGATCCTTTGGTGCATT
Chicken_TCONS_00035972      CATCTCTGCATCAGCCACGACATCTCTCAGCACTCTGACAGCAGAAATGT
Chicken_TCONS_00099628      CATCACTTACTTGTAA-GCAAAACCTTTACCTCTCAGCTGCAAAACAGTT
                                                                              

Pig_TCONS_00007010          TTTGGATGTTTGCCGGCTGTCAGTGGGGATATTTTGTAACTAGACTCGAG
Pig_TCONS_00007011          TTTGGATGTTTGCCGGCTGTCAGTGGGGATATTTTGTAACTAGACTCGAG
Pig_TCONS_00007012          TTTGGATGTTTGCCGGCTGTCAGTGGGGATATTTTGTAACTAGACTCGAG
Pig_TCONS_00007013          TTTGGATGTTTGCCGGCTGTCAGTGGGGATATTTTGTAACTAGACTCGAG
Cattle_TCONS_00052008       TCTGGATGTTTTCTAGGTCTCACCGGGGATCTGGTGTGACTAGGCCAGAG
Cattle_TCONS_00052012       --------------------------------------------------
Human_XR_947052.1           TTCAACAGAAGGTTGAATCTGAGCATGTGTTGAAGCTGCTGTTAGGAGAA
Human_NR_046793.1           --------------------------------------------------
Cattle_TCONS_00011945       CAGAGAATCCAAATCACTTTTAACCATCTTGCTTCTTTCTGAATCTGGTG
Mouse_XR_001784569.1        CCAAGGTAACCCCTGACATTCCACCTCAGACACGACCTGTGAGACCCTCT
Chicken_TCONS_00035972      ATGAGATTTAATTGACTTCTAATGAGAGGAGAAGTGTAAAAGTAGCAAAT
Chicken_TCONS_00099628      CCAAGCCCTAAGCTGTCTGCTGGCCAGGCAGTCAGCATCATTAACTGAAC
                                                                              

Pig_TCONS_00007010          TTTATGCTGTTGGCAAAA-CCTTCGGCTCT-AAAAATGTGTTTTCAAGAG
Pig_TCONS_00007011          TTTATGCTGTTGGCAAAA-CCTTCGGCTCT-AAAAATGTGTTTTCAAGAG
Pig_TCONS_00007012          TTTATGCTGTTGGCAAAA-CCTTCGGCTCT-AAAAATGTGTTTTCAAGAG
Pig_TCONS_00007013          TTTATGCTGTTGGCAAAA-CCTTCGGCTCT-AAAAATGTGTTTTCAAGAG
Cattle_TCONS_00052008       ----TGTTGTTAGCAAAAATCTTAGGCTCT-GAAAATGTGTTTTAAATTT
Cattle_TCONS_00052012       --------------------------------------------------
Human_XR_947052.1           CAGCTGCAGTTAACAAGACCCAACCTGGGA-AACACACTATTCAGGAGTG
Human_NR_046793.1           --------------------------------------------------
Cattle_TCONS_00011945       AGGTTGGATGTGTCTGTCCCGGTTAACATT-TACAATGCATATGCTGACA
Mouse_XR_001784569.1        CAATAAGGGACTCGAACTTACTTTGCCAAA-GGATCCTTGGCCCAGAACC
Chicken_TCONS_00035972      AGCTGACATTGAGCACAGCTTAGCCAGAAT-AGAGAATTAAGCACATTAT
Chicken_TCONS_00099628      TAACTTCAGCCAGAGTCATTGGTTTACACTTAATGACAGAGCCTGAACCT
                                                                              

Pig_TCONS_00007010          ATGTGAGCAGCCCAACTCTGACCTTAATTTCTCTTAA-AACAAATCTTCT
Pig_TCONS_00007011          ATGTGAGCAGCCCAACTCTGACCTTAATTTCTCTTAA-AACAAATCTTCT
Pig_TCONS_00007012          ATGTGAGCAGCCCAACTCTGACCTTAATTTCTCTTAA-AACAAATCTTCT
Pig_TCONS_00007013          ATGTGAGCAGCCCAACTCTGACCTTAATTTCTCTTAA-AACAAATCTTCT
Cattle_TCONS_00052008       ATGTGCAGAGCCTAACTCTGGTCTTAATTTCTCTTAA-AAAAAATCTTTT
Cattle_TCONS_00052012       --------------------------------------------------
Human_XR_947052.1           ATAAAGAATCCGAGGCGCAGAGAGGTGGCACTGCTGG-AAGGAACAGAGC
Human_NR_046793.1           ------------------------------------------------CA
Cattle_TCONS_00011945       GTTTGAGGCTAGCTTCCAGGAGAGTAATCTGATTTGGGAATGCTTTTCCT
Mouse_XR_001784569.1        TTGAGGAGCTCAAACTGGGATGGATCGGCCTTCTCAG--AGCCAGCCTTG
Chicken_TCONS_00035972      TCTCTGCTGCTTTGTGAATAAACATAGCCACACTTGTGCATGTTCCCACA
Chicken_TCONS_00099628      TTGCCAGCAGCACCTTCCCACCTCATGGGCATGCTGAGGGCTGTTCTGTT
                                                                              

Pig_TCONS_00007010          CTTCAGTCTGAGCACGTAACCTTTTCAACAGTTATTTA-----------A
Pig_TCONS_00007011          CTTCAGTCTGAGCACGTAACCTTTTCAACAGTTATTTA-----------A
Pig_TCONS_00007012          CTTCAGTCTGAGCACGTAACCTTTTCAACAGTTATTTA-----------A
Pig_TCONS_00007013          CTTCAGTCTGAGCACGTAACCTTTTCAACAGTTATTTA-----------A
Cattle_TCONS_00052008       CTTCAGTCTGAGCATCTA-CCTTTTCAACTGCTATTTACGACTA-----A
Cattle_TCONS_00052012       ---------------AATAGTTTCTAAGGGACTTTTTG-----A-----G
Human_XR_947052.1           CAGATCCACAAGATCCTTCATTCCGACAATAAATATTCACTGAA-----G
Human_NR_046793.1           GGCAAGCCATCAACCCATTCTTCAGAAAGCAGGGGCTA-----A-----A
Cattle_TCONS_00011945       AAGCAGATCTCAACAGATTTCACTTTACTGGAGTTCCAGAGGAA-----A
Mouse_XR_001784569.1        ACGTGGTGTGTGATGGAGATCTCCTTGAGGATGGCCTCATCCTG-----A
Chicken_TCONS_00035972      CAGCAATTCAAGCCAATTCGTCCTCTGTGTGAAGTTTCACAGCATTGTTT
Chicken_TCONS_00099628      GGGCTACTGGCACTAGTGGCTTCATTGAACAGGAGCCA------------
                                                                              

Pig_TCONS_00007010          AAACAAAACCTGATCCATCCAGTTTCTAAGCCCA---CA----------G
Pig_TCONS_00007011          AAACAAAACCTGATCCATCCAGTTTCTAAGCCCA---CA----------G
Pig_TCONS_00007012          AAACAAAACCTGATCCATCCAGTTTCTAAGCCCA---CA----------G
Pig_TCONS_00007013          AAACAAAACCTGATCCATCCAGTTTCTAAGCCCA---CA----------G
Cattle_TCONS_00052008       AAACAAAACCCGATCGATCCGGTCTCCAAGTCCATATCA----------G
Cattle_TCONS_00052012       AAGCAGGAAGAGAGAGG-CCAATTTCAGGATCTG---TA----------G
Human_XR_947052.1           ATCTGCCACATGTCAGGCCCCAGCCCAGGTGCTG-GGGA----------T
Human_NR_046793.1           ATGCAAGATGTTTAAAGCCCTGCGGCCACA-CTGTGTCA----------T
Cattle_TCONS_00011945       AAGCATAACCCTAGACTTGGTCATACAGGGGACATTCTG----------A
Mouse_XR_001784569.1        CAGAGGGACAGAGCTGGGCTCTGATAACGGTCTGTGGTA----------G
Chicken_TCONS_00035972      ATTCTAGAAAAGAGAAGGCCTTCAAGAAGAGCTGCTTTGCAGCATTCCTG
Chicken_TCONS_00099628      --CCAGGACCACTCAGGTCCCTAATACTAGCATGGTCCATA------CTG
                                   *                                          

Pig_TCONS_00007010          TTTAAA-GACGCAGAGTTTTGAAAGTC--GGTGAGTCTCGTCGTGTCCGC
Pig_TCONS_00007011          TTTAAA-GACGCAGAGTTTTGAAAGTC--GGTGAGTCTCGTCGTGTCCGC
Pig_TCONS_00007012          TTTAAA-GACGCAGAGTTTTGAAAGTC--GGTGAGTCTCGTCGTGTCCGC
Pig_TCONS_00007013          TTTAAA-GACGCAGAGTTTTGAAAGTC--GGTGAGTCTCGTCGTGTCCGC
Cattle_TCONS_00052008       TTTACC-TG-ATAAAGAAGCAGAGGTC--TGCAGGCCTTGACGTGTCCA-
Cattle_TCONS_00052012       ATCCT----------GCATCAGTGGTT--GTCTGCTCATGAGATGCTGG-
Human_XR_947052.1           TTAGCA-GAAAACCAGCCAGACCCATT--TCCTGCATCCATGGAGTGCAC
Human_NR_046793.1           TCTGAC-ATCCTGGGACAAATGAGATGA-TTTTAAATGTGCCTGGCGAAT
Cattle_TCONS_00011945       AGACAA-AAGATGGTGAATTAATGAATG-ATGACTTTTCATTTTATGGAC
Mouse_XR_001784569.1        ACGGCCTGTGGAATTGTGAAAGACGCCT-CCCCGAGACCAAAGCGCTGAC
Chicken_TCONS_00035972      TGTGCACAGCACATAAACCTGGACATTAAATATTGGTTTAAATTATTAAG
Chicken_TCONS_00099628      GTTTCCATAAAAACAAAAAGACAAGTAGTAACTTACACCAGAGCACAAAA
                                                                              

Pig_TCONS_00007010          C------TGAGATCAAAGTTGCCAGTTGCGCAATCCATCCC---A-AGCC
Pig_TCONS_00007011          C------TGAGATCAAAGTTGCCAGTTGCGCAATCCATCCC---A-AGCC
Pig_TCONS_00007012          C------TGAGATCAAAGTTGCCAGTTGCGCAATCCATCCC---A-AGCC
Pig_TCONS_00007013          C------TGAGATCAAAGTTGCCAGTTGCGCAATCCATCCC---A-AGCC
Cattle_TCONS_00052008       -------TGTGATCAAAGTTTCCAACTTCACAGTCCGTCCC---TCAGCC
Cattle_TCONS_00052012       -------GGGGACCGGAAGTGTGACAGCGGGGACCACTCTC---ATAGCA
Human_XR_947052.1           A------GGCTGGTGGGGGAGATGGGCTAGAAATCCATGAA---CCAAAT
Human_NR_046793.1           T------TGATCATGAGACTGCATTTTCTCTCGTCGGTTTCGGCATGAAT
Cattle_TCONS_00011945       A------GTCAAACTGACAACCAGCTTGGGTGATGAGAAGCACAATGGAA
Mouse_XR_001784569.1        TGCTTCTTCAGACAGGGGCAGCCAGCCCGAAGATTCTCCACA--AGCGCT
Chicken_TCONS_00035972      AATAAATTTAAATTTAAAAATAGACTAACGCAAACAAACAAAGTTCAGTT
Chicken_TCONS_00099628      A------AGACATCAACTCTACCACTGCCTGAGATGTTTAC-----AGGG
                                                                              

Pig_TCONS_00007010          CAAAGCAGAGCCCAGGAG-------GCTGAGGTCAGGAGCCGAGCTGGC-
Pig_TCONS_00007011          CAAAGCAGAGCCCAGGAG-------GCTGAGGTCAGGAGCCGAGCTGGC-
Pig_TCONS_00007012          CAAAGCAGAGCCCAGGAG-------GCTGAGGTCAGGAGCCGAGCTGGC-
Pig_TCONS_00007013          CAAAGCAGAGCCCAGGAG-------GCTGAGGTCAGGAGCCGAGCTGGC-
Cattle_TCONS_00052008       CAGAGCAGAGCCCAGGAGCCCTGAGGTCAGGGTCAGGGGCTGAGCTGAC-
Cattle_TCONS_00052012       TGAACATAAATGTGCAAAGCT----GCAGCGAGCAGGAGCCAAGATAGCC
Human_XR_947052.1           TATACTGAGACGAGCGAGCACCGA-GCGCCTAGCGTGGACTGCGACCGCT
Human_NR_046793.1           TGTCCCAGAGTCTCAGAAA------GGGGGGATCCAGGGCAGAATTGCCA
Cattle_TCONS_00011945       ACAGTCTGGGTTTAAAACCTAGTT-CTGTAGGTTCCAGCCTGGGTTGTGC
Mouse_XR_001784569.1        TCTGCCAGGATTCCCTCAACCCG--CCAGCCCCCATTAACAGGGAAAGAA
Chicken_TCONS_00035972      AACACTGGAACACAGATAGTTTT--AGGAAGCATATTGCTATAGCAAATG
Chicken_TCONS_00099628      CAAAGCAGGACCCCAGGGTGCATTCCAGACCTTTCTCACCCAGGACACCT
                                                                              

Pig_TCONS_00007010          ----TTCCTATTCCCTCAGGAAAGAA---GAC-TGTGCAATAAAATTCGT
Pig_TCONS_00007011          ----TTCCTATTCCCTCAGGAAAGAA---GAC-TGTGCAATAAAATTCGT
Pig_TCONS_00007012          ----TTCCTATTCCCTCAGGAAAGAA---GAC-TGTGCAATAAAATTCGT
Pig_TCONS_00007013          ----TTCCTATTCCCTCAGGAAAGAA---GAC-TGTGCAATAAAATTCGT
Cattle_TCONS_00052008       ----TTCCCATTCCCCCAGGAAAGAA---ACCCTGCGTGATAAGATTTGT
Cattle_TCONS_00052012       ----TTTCTATCCTACCGGCAGCCGA---CAAAGCCCCAGTAAGA---GA
Human_XR_947052.1           CGGGCTCCTGTATCTGTGACAGATGTGCTTGGGCTCCTCGTAGGAC-CGA
Human_NR_046793.1           ---GTGTCTGTCTCGTTAAGCTCAGAA-TCCCAGCATCAGGAAGAC-ATT
Cattle_TCONS_00011945       CAGTTACTTAACTTCTTTGTCTCAAT---TTCATCCTCTGTAAAATAATA
Mouse_XR_001784569.1        ----GCACTGTAGCTACCAGAAGGGAC--GGGAAGAAGAAAATGCACTCA
Chicken_TCONS_00035972      CAAGTCCTCGTCTCCCTGGACACTGACGCCATGACCTGGTCATTTCACAT
Chicken_TCONS_00099628      ----GCCCCATCCCTCCCAGCTGTCTG--ACTGCCTCATTTATGTCAATT
                                                                     *        

Pig_TCONS_00007010          GGGAAACCACTGA--AATGAATG---GAGCT--------TGCTGCTAACG
Pig_TCONS_00007011          GGGAAACCACTGA--AATGAATG---GAGCT--------TGCTGCTAACG
Pig_TCONS_00007012          GGGAAACCACTGA--AATGAATG---GAGCT--------TGCTGCTAACG
Pig_TCONS_00007013          GGGAAACCACTGA--AATGAATG---GAGCT--------TGCTGCTAACG
Cattle_TCONS_00052008       GGGAAAC-ACTGA--AATCA-CG---GAACT--------CACGGCCCGCA
Cattle_TCONS_00052012       GGATCTCCAGCAC--GACAACCC---CAGGC--------CCCGTCGCTGC
Human_XR_947052.1           GGGACTTTGTTAT--CCACACCA---CTGGC--------CTTGAAGTTGG
Human_NR_046793.1           GACCGGCCTTTAA--GATTGCAG---CAAGC--------CTCGAGGAAGC
Cattle_TCONS_00011945       GCAACAATTGTACCCACTTCTCA---TAGGC--------CTGCAGTAAGG
Mouse_XR_001784569.1        GGATTTCCTTAGTTGAACTGCGT---GAGGA--------CCTGAAGCCTC
Chicken_TCONS_00035972      GGCACCATAGCGCATCACCACCCAGCCAGGCAATTGCCACCTCTAGCACA
Chicken_TCONS_00099628      AGGGATTCAATGCTGCCTGATTTAATTGGCCTGACTTTCCCCTCTTGTAG
                                                                              

Pig_TCONS_00007010          AGGCTCCTGAGCTGAGTGC-TGC--TGATGTTTCTACCACTGTA-GTAGC
Pig_TCONS_00007011          AGGCTCCTGAGCTGAGTGC-TGC--TGATGTTTCTACCACTGTA-GTAGC
Pig_TCONS_00007012          AGGCTCCTGAGCTGAGTGC-TGC--TGATGTTTCTACCACTGTA-GTAGC
Pig_TCONS_00007013          AGGCTCCTGAGCTGAGTGC-TGC--TGATGTTTCTACCACTGTA-GTAGC
Cattle_TCONS_00052008       GTGCT------------GC-TTC--TGA-GCTGAGACCAC-------GCC
Cattle_TCONS_00052012       AGATTCGCTCACAGGTTGT-TTC--TGAGCTCGGCGCCCCTCCGTGCGGC
Human_XR_947052.1           CTGCTACCTGATGAGATGAATTA--AGAACATACCAGCACTTTGGGAGGC
Human_NR_046793.1           CGTCC--------AAAGGGCCAG--AGTGACCGGCTCCAGTTGG-CCACC
Cattle_TCONS_00011945       AGTTAGTTCATATGAAGAGCTTAGAAGTGCCTATCTCACACATAGTAAAG
Mouse_XR_001784569.1        TGATGAGGGGAAGGAGGGA-CACACTTATATTCCTGACCCTCCCCAGAGC
Chicken_TCONS_00035972      CAAAGCTCCATGTTCATGTTTTTCTTTTTTTCTTCTCCCTTCAAAATAGA
Chicken_TCONS_00099628      CAGCCAC-------GTGGGCTGGGAGGAGCACATTCTGGCTGGGACTATG
                                                                              

Pig_TCONS_00007010          TGTAATTTGAAAATC-GTGCCTTTTTTTGCCCACGCTCAG------G---
Pig_TCONS_00007011          TGTAATTTGAAAATC-GTGCCTTTTTTTGCCCACGCTCAG------G---
Pig_TCONS_00007012          TGTAATTTGAAAATC-GTGCCTTTTTTTGCCCACGCTCAG------G---
Pig_TCONS_00007013          TGTAATTTGAAAATC-GTGCCTTTTTTTGCCCACGCTCAG------G---
Cattle_TCONS_00052008       TACGGTTTGGAAACC-GAGACTCTCTT-GCCTAAGCTCAG------G---
Cattle_TCONS_00052012       CCGGGAGCGCATACC-CGAACAAGGGAGACACGGCTCCGG------GT--
Human_XR_947052.1           TGAAGTGGGTGGATCACGAGATCAGGAAATTGAGGTCCAGTGAGGTGT--
Human_NR_046793.1           GGCGGCCCGCACAGAACCTCACTGCCTGGCCCAGACCAGA----GTGA--
Cattle_TCONS_00011945       GACAAATATTATTATTCCTGGAAAATAAAGGTAGAACAGAAAAGAGATTA
Mouse_XR_001784569.1        AGCAGGAGGAAAAGCCTATCGCCACACCATCTGATCTTGGTCCTCTCGGG
Chicken_TCONS_00035972      CAAAAAGCCAAGATAGCACATCAGCTTCTCCCACAAAGCATTTGAAGTGA
Chicken_TCONS_00099628      CAGAGCACAATGATCTGCTTGTTGCCATTGGCTGCTATGG----------
                                                                              

Pig_TCONS_00007010          --CGTGATAAAAACAT------GTTTGAGATTATTTCTATGTCCCA--TA
Pig_TCONS_00007011          --CGTGATAAAAACAT------GTTTGAGATTATTTCTATGTCCCA--TA
Pig_TCONS_00007012          --CGTGATAAAAACAT------GTTTGAGATTATTTCTATGTCCCA--TA
Pig_TCONS_00007013          --CGTGATAAAAACAT------GTTTGAGATTATTTCTATGTCCCA--TA
Cattle_TCONS_00052008       --TGCGATGAAAACAGCA---AATTGAAAATTGTTTCTCTGCCAAA--TG
Cattle_TCONS_00052012       --CGCGGTCACGGTTT-----AGCTGGAG--CAGGGCGACAAGAGA--CA
Human_XR_947052.1           --CTTGGCCAGGACACTC---AGTCAGGACGTGACATGAACACAGGACTG
Human_NR_046793.1           --GAACGCAGCAGCCTCC---AGCAGAGCTGCACGGCCATGAGGGT-CCC
Cattle_TCONS_00011945       TTCCTCCTAGGTACTTAG---GTTTTCTGCGTCCATCTTTACAAACCTTA
Mouse_XR_001784569.1        CCTCCACTCAAGGCCTCT---TGCTACGGT-CAAGCCCACTTGTCTGTCG
Chicken_TCONS_00035972      CACAACCTTGGTGATTCTATGATTCTGTGTGCTGAAAAACACGTGTTTCA
Chicken_TCONS_00099628      --GAAGGTTGCTGACTTCCTGCAGTGCTGGGATTCACATGATGAATGTCA
                                                                              

Pig_TCONS_00007010          TTT----ATTT--AA----TGT-TTTTTCACATCATAGTGAAATGACAAA
Pig_TCONS_00007011          TTT----ATTT--AA----TGT-TTTTTCACATCATAGTGAAATGACAAA
Pig_TCONS_00007012          TTT----ATTT--AA----TGT-TTTTTCACATCATAGTGAAATGACAAA
Pig_TCONS_00007013          TTT----ATTT--AA----TGT-TTTTTCACATCATAGTGAAATGACAAA
Cattle_TCONS_00052008       TTT----ATGT--GA----TGG-TTTTCCTCATCATTGTAAAGTGACAAG
Cattle_TCONS_00052012       TGT----AACT--AA----GCC-CCTGCATCAGTGCCATGAAGGGGCGTG
Human_XR_947052.1           TCT----GACTTCAA----ATC-CAGTGCTCCTTCCCCTGCAGTCCCCAC
Human_NR_046793.1           TGA----GTCCAGAAC-TGAGC-TCTAGATGGTCACACACAAGTGCCCAG
Cattle_TCONS_00011945       ATT----CACTGAGCC-TTAGTATTGAGGTTTTGGCTTTATAAGGAAGCA
Mouse_XR_001784569.1        CTC----ATCCTAAGGGCCACTAACACTCGCTTCCCCAGCTGGCAACATC
Chicken_TCONS_00035972      TGAGGAGAACCAAAAACAGGTTTTCTCTCAAGCTTTCTGTGACTACCTCA
Chicken_TCONS_00099628      CTGGGGTATTTCTGAGGGTTTGGGGAACCTGTGCAGGCTGAGCCTCTTAA
                                                                              

Pig_TCONS_00007010          TCTATATTCAAATTGGATCTATG-----TCATAAATGAGTGCTCTTGAGT
Pig_TCONS_00007011          TCTATATTCAAATTGGATCTATG-----TCATAAATGAGTGCTCTTGAGT
Pig_TCONS_00007012          TCTATATTCAAATTGGATCTATG-----TCATAAATGAGTGCTCTTGAGT
Pig_TCONS_00007013          TCTATATTCAAATTGGATCTATG-----TCATAAATGAGTGCTCTTGAGT
Cattle_TCONS_00052008       CACACACCCGAACTGGACACGTG-----TCACACAGGAGGGCTGTTGATT
Cattle_TCONS_00052012       GGGAGCCTGGCAGGGGCTGAAAC-----CCCAGAGGGAACGGTCCGGA--
Human_XR_947052.1           CCCA--CTGACTGGGGGACAGTG-----CTCCAGGCAGCTGGAATGGGAC
Human_NR_046793.1           GACAGGACTCCA--GGCTGGATG-----TTTTCTGCGAACACCGTGGG--
Cattle_TCONS_00011945       GACACTCAGAAAGAAGCTCAAGAGTCATTTGTGAATGAATGCCCTTCAAT
Mouse_XR_001784569.1        TGCAGGACCTCCCAGGTGGGAGACAACTGTCCTGCTACAGAGCTGCAGTT
Chicken_TCONS_00035972      AGGAGTTTTATCTAATAAAAATGTCCCCAAACATGCAAGGAGACTGAAAT
Chicken_TCONS_00099628      GCTGGCATCTCCCCAGCAAAGCTTCCACCTGCAGATGGAGGTCTCCAAGT
                                                                              

Pig_TCONS_00007010          TAGACC-CTAAATTACAGCCATTACTCGGGAATCAATT-----AAATAAA
Pig_TCONS_00007011          TAGACC-CTAAATTACAGCCATTACTCGGGAATCAATT-----AAATAAA
Pig_TCONS_00007012          TAGACC-CTAAATTACAGCCATTACTCGGGAATCAATT-----AAATAAA
Pig_TCONS_00007013          TAGACC-CTAAATTACAGCCATTACTCGGGAATCAATT-----AAATAAA
Cattle_TCONS_00052008       TAGATC-CTGAATTAGAGCGGGTGTTGGGGAATCAACT-----AAATAAA
Cattle_TCONS_00052012       -AGGTA-CCGAG--GGAGGGGAGGCTGTGCAAAGGCTT-----GGAGACG
Human_XR_947052.1           ACGGT--TTGTGTGGCAGCGAGATATCCAGGCTCTCCT-----CCTTCCA
Human_NR_046793.1           --GACC-CTCCCT--AGGCAGGATTAAGGAAACCCCAT-----GCTCAGT
Cattle_TCONS_00011945       CTGGGG-CTGGGGAGAAGCAGGGTAGAATTGTTATTTAAGAGAGAGTAAA
Mouse_XR_001784569.1        AAGATG-CTGTCGCTGCCCAGAGGTGCAGAGACGGTTGAGGGTGAAGACC
Chicken_TCONS_00035972      CAAGTGTCTGCTCAATGGCAGAAACTAAAGGGATCAAAGTTCAGATGCAC
Chicken_TCONS_00099628      GTTTTGGGCCTTTATGGGCTGGGCCAGCCTCACTACGT------TTCCCC
                                                                              

Pig_TCONS_00007010          ACTGCAAAAGTCATGGGCTCT--CCATTGAAAGGTTGGTCATACCTGCCG
Pig_TCONS_00007011          ACTGCAAAAGTCATGGGCTCT--CCATTGAAAGGTTGGTCATACCTGCCG
Pig_TCONS_00007012          ACTGCAAAAGTCATGGGCTCT--CCATTGAAAGGTTGGTCATACCTGCCG
Pig_TCONS_00007013          ACTGCAAAAGTCATGGGCTCT--CCATTGAAAGGTTGGTCATACCTGCCG
Cattle_TCONS_00052008       ACT-CCAGAGTCACCAGCTGG--ACGCTGAAAGGCTGATAA---------
Cattle_TCONS_00052012       GGCCAGGGTGGTGGAGGCCTG--AGGCTCGTGTGCTGGGCGTGCACA---
Human_XR_947052.1           GATCTAAG-GATTCAAACCCA--GGTCTGCTTGACTAGGAAGGCCGGCCC
Human_NR_046793.1           GGGGGGCAAGACCCCAGCCTG--GCCCTGC--------------------
Cattle_TCONS_00011945       GGCTAGAAGAATTATAATCTATCAGGCAGAAGATCTGGCATGCCCTCTTC
Mouse_XR_001784569.1        TTCTGGATGAAGACAGTCCAGCTGGGTCTTGAAGATGAACAGGCATGCGA
Chicken_TCONS_00035972      TGTTAATTAATGACAGTCATTTTAGCCGTATAACCCTCTCCTCAGAAATC
Chicken_TCONS_00099628      TTCAGGAAGCAGAGCAGCCAG--AGTGAAACCCCTTTGCCATCC---TTC
                                                                              

Pig_TCONS_00007010          CTGAGAAAAACCGGCAAACATTAAGGGTTAGTGTTGCGTTTTATTTTTTA
Pig_TCONS_00007011          CTGAGAAAAACCGGCAAACATTAAGGGTTAGTGTTGCGTTTTATTTTTTA
Pig_TCONS_00007012          CTGAGAAAAACCGGCAAACATTAAGGGTTAGTGTTGCGTTTTATTTTTTA
Pig_TCONS_00007013          CTGAGAAAAACCGGCAAACATTAAGGGTTAGTGTTGCGTTTTATTTTTTA
Cattle_TCONS_00052008       --------------------------------------------------
Cattle_TCONS_00052012       --------------------------------------------------
Human_XR_947052.1           TCTCCATGGTGCCAGGACAACTCTTTGGAGAAGATGCCCCTCTCTCTGCC
Human_NR_046793.1           --------------------------------------------------
Cattle_TCONS_00011945       CTTTTTTCCCGGTTGAAACAAACCAACCAACCTACTTTCAAAAATGAGTA
Mouse_XR_001784569.1        TAGACAGAAAGGGACAGAAAGGGTCCACGCTGAGAATGAGCGGTGTAAGC
Chicken_TCONS_00035972      ACAGGTCACTAGTGAACAGAACAAATATAAATTCAGTAGAACATGATAAA
Chicken_TCONS_00099628      CAACCATGGAATTACAGGAGAACTGAGCTCCTGCCTCCCTCAGCTCCTTC
                                                                              

Pig_TCONS_00007010          ATTTTATTTTATGGCTGTACCTGTGGCGTATTGAAGTTCCTTGAATCTGA
Pig_TCONS_00007011          ATTTTATTTTATGGCTGTACCTGTGGCGTATTGAAGTTCCTTGAATCTGA
Pig_TCONS_00007012          ATTTTATTTTATGGCTGTACCTGTGGCGTATTGAAGTTCCTTGAATCTGA
Pig_TCONS_00007013          ATTTTATTTTATGGCTGTACCTGTGGCGTATTGAAGTTCCTTGAATCTGA
Cattle_TCONS_00052008       --------------------------------------------------
Cattle_TCONS_00052012       --------------------------------------------------
Human_XR_947052.1           TGCCTGAATCTTCTCCGTCCACAAAGGCCTGCTCCATCCTCCCTCCTCCA
Human_NR_046793.1           --------------------------------------------------
Cattle_TCONS_00011945       AATGTAGATCTCATCAAGGGCTGTGGAGCTACAGATCTTCCAAAGAATTA
Mouse_XR_001784569.1        AAGGCCCATGGGAAGTGGGGTAATGGCTCCGTGCAAGTCACCTGCTCCCA
Chicken_TCONS_00035972      AAGACAGATTCCAAGTATGCTTCACCACTAATAAAGTCATGCCTATTGTT
Chicken_TCONS_00099628      CTTGTGTTTGCCTGGTGAGTTATGAGGCCTTTCTTCATCTCTCAGCAGAA
                                                                              

Pig_TCONS_00007010          GCCGCAGC-TGTAACCTACAGGATCAAAGCAGGGATCAAAGCTGCACCTC
Pig_TCONS_00007011          GCCGCAGC-TGTAACCTACAGGATCAAAGCAGGGATCAAAGCTGCACCTC
Pig_TCONS_00007012          GCCGCAGC-TGTAACCTACAGGATCAAAGCAGGGATCAAAGCTGCACCTC
Pig_TCONS_00007013          GCCGCAGC-TGTAACCTACAGGATCAAAGCAGGGATCAAAGCTGCACCTC
Cattle_TCONS_00052008       --------------------------------------------------
Cattle_TCONS_00052012       --------------------------------------------------
Human_XR_947052.1           GGAAGCTT-TCCCTGACTGTCCCCGGGCCCAGCCAGGGTGTCTGGGGGGC
Human_NR_046793.1           --------------------------------------------------
Cattle_TCONS_00011945       AATGGTTT-ATAATGGTCAACTTTTTGTGTTTTTAAAATCTCTGGATTAA
Mouse_XR_001784569.1        GGCAAAATGTCTACCTCAGTATCTGCCTCTCCCCTGCCAAGATGAAGGTT
Chicken_TCONS_00035972      TATATATGCTGTATCTCAGCTCCTCCCATTTGAGGCAGGGGGTTGGCTGG
Chicken_TCONS_00099628      ATGTGAGTTCTCCAGGCAGCCAGTCCACAGAGGCATAAATATTAAACAGC
                                                                              

Pig_TCONS_00007010          TGCAGCGACCTGAGCTGTTGCAGTCAGATCCTTAACCCACTGCGCCACAG
Pig_TCONS_00007011          TGCAGCGACCTGAGCTGTTGCAGTCAGATCCTTAACCCACTGCGCCACAG
Pig_TCONS_00007012          TGCAGCGACCTGAGCTGTTGCAGTCAGATCCTTAACCCACTGCGCCACAG
Pig_TCONS_00007013          TGCAGCGACCTGAGCTGTTGCAGTCAGATCCTTAACCCACTGCGCCACAG
Cattle_TCONS_00052008       --------------------------------------------------
Cattle_TCONS_00052012       --------------------------------------------------
Human_XR_947052.1           TGGAGAGACCCACAGAGCCCTGATCACCGTGGCTGGCCCGTAAGTGTGGC
Human_NR_046793.1           --------------------------------------------------
Cattle_TCONS_00011945       AATGTAGCTGAGATGAGCCTTATTCTCCATGAAATAGCCTCATCTTTACC
Mouse_XR_001784569.1        CAAACCATCCCCTTGGAAGTATGTCTCCGGGCGCGCCAAATGGGCCATGG
Chicken_TCONS_00035972      GACGGGGGTTGGCTGGGAGGGGGAGCGGGAGGCTGTCAGTCTTGGTGGAT
Chicken_TCONS_00099628      AACAGTACCATCTAGTGACTCTGACTTATGGAGCATCTTCTAAGAAGGGG
                                                                              

Pig_TCONS_00007010          CAGGAACTCCAAGGATTCGAGTGTGTTTTGGATTTACCTTCCGGAATATA
Pig_TCONS_00007011          CAGGAACTCCAAGGATTCGAGTGTGTTTTGGATTTACCTTCCGGAATATA
Pig_TCONS_00007012          CAGGAACTCCAAGGATTCGAGTGTGTTTTGGATTTACCTTCCGGAATATA
Pig_TCONS_00007013          CAGGAACTCCAAGGATTCGAGTGTGTTTTGGATTTACCTTCCGGAATATA
Cattle_TCONS_00052008       --------------------------------------------------
Cattle_TCONS_00052012       --------------------------------------------------
Human_XR_947052.1           GACTGAGTCCCAGTCTGGAGGCACAGCTGGACTTTCCCAGAGAGAACTGA
Human_NR_046793.1           --------------------------------------------------
Cattle_TCONS_00011945       ATACTGCTTTCCTGGTGCTGCGATTCATGGGGTCACAAAGTTGGACACGA
Mouse_XR_001784569.1        AGAAAGGACACTGTAAACAAAACCTCTTTCTATTTAGACCACAGGCGCTC
Chicken_TCONS_00035972      TGGAACAGTTCTGTGCTTAGCACTGCTTCCAGTCCTTCTTCTGCTAAAGA
Chicken_TCONS_00099628      ATGAGGAGATATGTGGGCTGGGGAGCCCAGGAGT--GGTCCTAGCCTTGC
                                                                              

Pig_TCONS_00007010          ACCGAC------GCTCCCCTGGGTCTGCTCCTTACAGGGCTCAGCGCCTG
Pig_TCONS_00007011          ACCGAC------GCTCCCCTGGGTCTGCTCCTTACAGGGCTCAGCGCCTG
Pig_TCONS_00007012          ACCGAC------GCTCCCCTGGGTCTGCTCCTTACAGGGCTCAGCGCCTG
Pig_TCONS_00007013          ACCGAC------GCTCCCCTGGGTCTGCTCCTTACAGGGCTCAGCGCCTG
Cattle_TCONS_00052008       --------------------------------------------------
Cattle_TCONS_00052012       --------------------------------------------------
Human_XR_947052.1           GGCATT------GTGGGAATTTCCCAGCTGTGACCCCAGGACCCTGATTG
Human_NR_046793.1           --------------------------------------------------
Cattle_TCONS_00011945       CTGAGT------GACTGATCTGATCTGATCAAAGGCAGGAACATAGCAAT
Mouse_XR_001784569.1        CCCAGG------GCAGGCTGAAGGAAGAGGGCCCTTCATGCATCCCAGGC
Chicken_TCONS_00035972      ACAACTCACCTGGAAAGCCTTGAACACTAATATCATAGAATCATACAAAC
Chicken_TCONS_00099628      ACGTGTCATATCTCTGGGTTCATTTGGGTTTAGGAAACCATCTGGGCAGC
                                                                              

Pig_TCONS_00007010          GGCACCTGCTGTGTGTGGTTGTAGTTCTGGTTTATTTTCCGTCTCTCCTG
Pig_TCONS_00007011          GGCACCTGCTGTGTGTGGTTGTAGTTCTGGTTTATTTTCCGTCTCTCCTG
Pig_TCONS_00007012          GGCACCTGCTGTGTGTGGTTGTAGTTCTGGTTTATTTTCCGTCTCTCCTG
Pig_TCONS_00007013          GGCACCTGCTGTGTGTGGTTGTAGTTCTGGTTTATTTTCCGTCTCTCCTG
Cattle_TCONS_00052008       --------------------------------------------------
Cattle_TCONS_00052012       --------------------------------------------------
Human_XR_947052.1           CCCAGAATGGCTCCAAGTTCACATATCTAGGGACCGTCACCAAGACTCCT
Human_NR_046793.1           --------------------------------------------------
Cattle_TCONS_00011945       GTGTCTTCAGAACATTGAGGCTGG--CCAAATTAGGAAATGCACTATGAG
Mouse_XR_001784569.1        GCTAAGCAGGTAGTCTGGC--CAGTTCCGGTCATCCACAGAAGCAAGCAT
Chicken_TCONS_00035972      ATTAAGGTTGGAAAAGACCACTAAGATCATCAACTCCAACCTCCAACCCA
Chicken_TCONS_00099628      AAAGCAACAATTCCTTGGGAGACGATCTCCGCTTTGGCCTCTTGACTCCC
                                                                              

Pig_TCONS_00007010          CTGGAAGCCGAACTTCACGAGAGGGAGCCTTGCTCTGTGGCTGCTGAGCC
Pig_TCONS_00007011          CTGGAAGCCGAACTTCACGAGAGGGAGCCTTGCTCTGTGGCTGCTGAGCC
Pig_TCONS_00007012          CTGGAAGCCGAACTTCACGAGAGGGAGCCTTGCTCTGTGGCTGCTGAGCC
Pig_TCONS_00007013          CTGGAAGCCGAACTTCACGAGAGGGAGCCTTGCTCTGTGGCTGCTGAGCC
Cattle_TCONS_00052008       --------------------------------------------------
Cattle_TCONS_00052012       --------------------------------------------------
Human_XR_947052.1           GTATCTATATTAAACTCGGTAAATGTGA----------------------
Human_NR_046793.1           --------------------------------------------------
Cattle_TCONS_00011945       GAAGAGTTAGAAATAGGGATTGATGGGTAGGTGAGATCGGATTGTAGAAA
Mouse_XR_001784569.1        CTCAATACCTGAGGCTCCCC--ATAGCCCAGAGTCACATCCTGCCCAGGC
Chicken_TCONS_00035972      TCAAAAACATAAAAACTATAAAGCCAATGCAACTGCCTGGATGTATAAAA
Chicken_TCONS_00099628      CGCTGAACCCAGCCTGACCCACGCTCCCTCTGCT----------------
                                                                              

Pig_TCONS_00007010          TCCCAGGACAGCGACGGCGT--GGGGTCCATGCTCAGGAAACGCATTTTG
Pig_TCONS_00007011          TCCCAGGACAGCGACGGCGT--GGGGTCCATGCTCAGGAAACGCATTTTG
Pig_TCONS_00007012          TCCCAGGACAGCGACGGCGT--GGGGTCCATGCTCAGGAAACGCATTTTG
Pig_TCONS_00007013          TCCCAGGACAGCGACGGCGT--GGGGTCCATGCTCAGGAAACGCATTTTG
Cattle_TCONS_00052008       --------------------------------------------------
Cattle_TCONS_00052012       --------------------------------------------------
Human_XR_947052.1           --------------------------------------------------
Human_NR_046793.1           --------------------------------------------------
Cattle_TCONS_00011945       GTCTTGGATGTCAGGCAGAA--GAGTTTAATTTCCCTGAGATGGAAAAAC
Mouse_XR_001784569.1        TGGAAGGCCAGGGGGAGCAT--AAGGGATCCGGGAGGGATCAGGGTTTCA
Chicken_TCONS_00035972      GCAGATGAGCACTCTTGAATCAGAAAGCTGTGATTACGCCTGGACTGTCC
Chicken_TCONS_00099628      --------------------------------------------------
                                                                              

Pig_TCONS_00007010          CTTTAGTGAATCTCTGCCACGAAGGGACCTCTATTTCGTCTGAGTTTTCA
Pig_TCONS_00007011          CTTTAGTGAATCTCTGCCACGAAGGGACCTCTATTTCGTCTGAGTTTTCA
Pig_TCONS_00007012          CTTTAGTGAATCTCTGCCACGAAGGGACCTCTATTTCGTCTGAGTTTTCA
Pig_TCONS_00007013          CTTTAGTGAATCTCTGCCACGAAGGGACCTCTATTTCGTCTGAGTTTTCA
Cattle_TCONS_00052008       --------------------------------------------------
Cattle_TCONS_00052012       --------------------------------------------------
Human_XR_947052.1           --------------------------------------------------
Human_NR_046793.1           --------------------------------------------------
Cattle_TCONS_00011945       TGGGAGTAAAAATCAAACCGCCAGCTGAGCAAAATCCACTCTGAGTTGCA
Mouse_XR_001784569.1        TAAACAGGAAGAGAAGAGGGGAGGCGGGAGATACTCTGCTCTCAAAATAG
Chicken_TCONS_00035972      TTGGTTTAATTGCTGTATCCTCAGTGGTGTTAAATCTGCTTCAGGTGGAG
Chicken_TCONS_00099628      --------------------------------------------------
                                                                              

Pig_TCONS_00007010          --CACGTCAAGTGTGCAATTACTGTCCCTCTGTAAAAGCACCGACAACCT
Pig_TCONS_00007011          --CACGTCAAGTGTGCAATTACTGTCCCTCTGTAAAAGCACCGACAACCT
Pig_TCONS_00007012          --CACGTCAAGTGTGCAATTACTGTCCCTCTGTAAAAGCACCGACAACCT
Pig_TCONS_00007013          --CACGTCAAGTGTGCAATTACTGTCCCTCTGTAAAAGCACCGACAACCT
Cattle_TCONS_00052008       --------------------------------------------------
Cattle_TCONS_00052012       --------------------------------------------------
Human_XR_947052.1           --------------------------------------------------
Human_NR_046793.1           --------------------------------------------------
Cattle_TCONS_00011945       --GAAAGGGAATGGGTTCTGGTGGATATTCCCTCTCTGCCTCTTAATTCT
Mouse_XR_001784569.1        --ACCTGCAGGCACTTCAAAGGGGTCCAGCTCCGGAGATAGCCAGAGGAG
Chicken_TCONS_00035972      CCAATTTTTGGCTCAGTGTGCTGAGATTTCTTCACTTGCTGGTGACTGGT
Chicken_TCONS_00099628      --------------------------------------------------
                                                                              

Pig_TCONS_00007010          GAAACACTGGCGCCCCCTCCCGTGTCAGGCCAAGGGAGCTGAGGTCTGGG
Pig_TCONS_00007011          GAAACACTGGCGCCCCCTCCCGTGTCAGGCCAAGGGAGCTGAGGTCTGGG
Pig_TCONS_00007012          GAAACACTGGCGCCCCCTCCCGTGTCAGGCCAAGGGAGCTGAGGTCTGGG
Pig_TCONS_00007013          GAAACACTGGCGCCCCCTCCCGTGTCAGGCCAAGGGAGCTGAGGTCTGGG
Cattle_TCONS_00052008       --------------------------------------------------
Cattle_TCONS_00052012       --------------------------------------------------
Human_XR_947052.1           --------------------------------------------------
Human_NR_046793.1           --------------------------------------------------
Cattle_TCONS_00011945       AAGATTCTTTCCAGCAAGGGCAAGCTTTCAGAGGAATCTGGGAAACTTGT
Mouse_XR_001784569.1        GGGGCCTGGGTTACCCAGGCTGCTCCCAGGAGGGGAGGGGGGAGTGTAAG
Chicken_TCONS_00035972      GAGGGCATGACGGTATCTGGGATGCTGCTGACTTACAAGAGAAAGTCAAA
Chicken_TCONS_00099628      --------------------------------------------------
                                                                              

Pig_TCONS_00007010          ACGGGACACGTCCTCGCCACGTGGGCGGCGGGGGAGCTGGAACCACGCCC
Pig_TCONS_00007011          ACGGGACACGTCCTCGCCACGTGGGCGGCGGGGGAGCTGGAACCACGCCC
Pig_TCONS_00007012          ACGGGACACGTCCTCGCCACGTGGGCGGCGGGGGAGCTGGAACCACGCCC
Pig_TCONS_00007013          ACGGGACACGTCCTCGCCACGTGGGCGGCGGGGGAGCTGGAACCACGCCC
Cattle_TCONS_00052008       --------------------------------------------------
Cattle_TCONS_00052012       --------------------------------------------------
Human_XR_947052.1           --------------------------------------------------
Human_NR_046793.1           --------------------------------------------------
Cattle_TCONS_00011945       GTCTTTCATCTCACCCAACCCTCTAATACAAATCTTTTCAATCTCTGATA
Mouse_XR_001784569.1        TGGAGCCCTGATGTTTCTGAGTATCCAAAGAGCGTTTGCCTACACCATCA
Chicken_TCONS_00035972      GGTTGTCTCTGATGGAATTGGTGATGCTCACCCAGATAGGGGCCCTGAAA
Chicken_TCONS_00099628      --------------------------------------------------
                                                                              

Pig_TCONS_00007010          GGCCTCCAACCGGGGATCCCGAGCCCCGAGCCGCCCGCGCACTCGACACT
Pig_TCONS_00007011          GGCCTCCAACCGGGGATCCCGAGCCCCGAGCCGCCCGCGCACTCGACACT
Pig_TCONS_00007012          GGCCTCCAACCGGGGATCCCGAGCCCCGAGCCGCCCGCGCACTCGACACT
Pig_TCONS_00007013          GGCCTCCAACCGGGGATCCCGAGCCCCGAGCCGCCCGCGCACTCGACACT
Cattle_TCONS_00052008       --------------------------------------------------
Cattle_TCONS_00052012       --------------------------------------------------
Human_XR_947052.1           --------------------------------------------------
Human_NR_046793.1           --------------------------------------------------
Cattle_TCONS_00011945       TAAATTTGCCTCTTCCTTTTGAAATCAGCCAGAAAGTTCCCAGGGAACCT
Mouse_XR_001784569.1        ATGCCAAACTCCAACTCTGTCCATCTGTAATGGATAAAGGAGCCAGCATT
Chicken_TCONS_00035972      TCACCTTTGGCCTATTTCTTTAATAGGCTAAAAAAGGGGGGGAGATTTCA
Chicken_TCONS_00099628      --------------------------------------------------
                                                                              

Pig_TCONS_00007010          TAAGCACTTCACCCAGGAGGTCACAGGCCTGATGCAACACCGGGGATGTG
Pig_TCONS_00007011          TAAGCACTTCACCCAGGAGGTCACAGGCCTGATGCAACACCGGGGATGTG
Pig_TCONS_00007012          TAAGCACTTCACCCAGGAGGTCACAGGCCTGATGCAACACCGGGGATGTG
Pig_TCONS_00007013          TAAGCACTTCACCCAGGAGGTCACAGGCCTGATGCAACACCGGGGATGTG
Cattle_TCONS_00052008       --------------------------------------------------
Cattle_TCONS_00052012       --------------------------------------------------
Human_XR_947052.1           --------------------------------------------------
Human_NR_046793.1           --------------------------------------------------
Cattle_TCONS_00011945       GAAAGCCACTTTACAATTTAAAGCAATCCTTACTTCTAACGCTAGAAGCC
Mouse_XR_001784569.1        AGATAGCAACACTGGGTACAGACCTTGAGGAATACTGTTTGTTGGTTTGG
Chicken_TCONS_00035972      GTGGGCTACAGTGGATAAACAAACTGTGGGCATACAAGATGAGTAACTTG
Chicken_TCONS_00099628      --------------------------------------------------
                                                                              

Pig_TCONS_00007010          GGGGCCCCAGAGTCGGGAGACCTGGAGGCCGCCCCGCAGCCAGGAGCCCA
Pig_TCONS_00007011          GGGGCCCCAGAGTCGGGAGACCTGGAGGCCGCCCCGCAGCCAGGAGCCCA
Pig_TCONS_00007012          GGGGCCCCAGAGTCGGGAGACCTGGAGGCCGCCCCGCAGCCAGGAGCCCA
Pig_TCONS_00007013          GGGGCCCCAGAGTCGGGAGACCTGGAGGCCGCCCCGCAGCCAGGAGCCCA
Cattle_TCONS_00052008       --------------------------------------------------
Cattle_TCONS_00052012       --------------------------------------------------
Human_XR_947052.1           --------------------------------------------------
Human_NR_046793.1           --------------------------------------------------
Cattle_TCONS_00011945       CATCTGGGTCTGTCTGTAACCCTAAATTCTGAACATATATTGGTCTGGAA
Mouse_XR_001784569.1        GGTTTTTTTAAGGTTTATTTATTGATTATGTTAAGTGCACTGTAACTGTC
Chicken_TCONS_00035972      AAGGTAAACATACCAAAGTCCTTTCCAAAGCTGCTGGGATCAAAGTGAAA
Chicken_TCONS_00099628      --------------------------------------------------
                                                                              

Pig_TCONS_00007010          GCCACGGCTCCTTACACGCCTCGTGTTCTCAGCGTCTTGGGAAGCAAATA
Pig_TCONS_00007011          GCCACGGCTCCTTACACGCCTCGTGTTCTCAGCGTCTTGGGAAGCAAATA
Pig_TCONS_00007012          GCCACGGCTCCTTACACGCCTCGTGTTCTCAGCGTCTTGGGAAGCAAATA
Pig_TCONS_00007013          GCCACGGCTCCTTACACGCCTCGTGTTCTCAGCGTCTTGGGAAGCAAATA
Cattle_TCONS_00052008       --------------------------------------------------
Cattle_TCONS_00052012       --------------------------------------------------
Human_XR_947052.1           --------------------------------------------------
Human_NR_046793.1           --------------------------------------------------
Cattle_TCONS_00011945       ATTCCCCGTAACTCAGGAAGCATTTTACCTACCCCGAGTATGAATGTTTT
Mouse_XR_001784569.1        TTCA----------------------------------------------
Chicken_TCONS_00035972      TAAACGGTAGATCCTGGTGGACTTCTACAAGGTCACTCAGGACTCAAAAG
Chicken_TCONS_00099628      --------------------------------------------------
                                                                              

Pig_TCONS_00007010          CGGCTAATGGCCTGGGTCGGCCAGACTCGGGACAGGTGTCCAGCTGCATT
Pig_TCONS_00007011          CGGCTAATGGCCTGGGTCGGCCAGACTCGGGACAGGTGTCCAGCTGCATT
Pig_TCONS_00007012          CGGCTAATGGCCTGGGTCGGCCAGACTCGGGACAGGTGTCCAGCTGCATT
Pig_TCONS_00007013          CGGCTAATGGCCTGGGTCGGCCAGACTCGGGACAGGTGTCCAGCTGCATT
Cattle_TCONS_00052008       --------------------------------------------------
Cattle_TCONS_00052012       --------------------------------------------------
Human_XR_947052.1           --------------------------------------------------
Human_NR_046793.1           --------------------------------------------------
Cattle_TCONS_00011945       GCTCCCAATTCTCCTGGTGAAAAGAGGTGTGAACTGTGATCCTATAGAAA
Mouse_XR_001784569.1        --------------------------------------------------
Chicken_TCONS_00035972      GGAGTCATTTAGGTTCATACAAAGTCCAGCAGAAAAAAATGTCACTGATG
Chicken_TCONS_00099628      --------------------------------------------------
                                                                              

Pig_TCONS_00007010          TGAATCTAGACAACGGGCTCTGCACGAAGGTGACCAGAGGACTTTTTTTT
Pig_TCONS_00007011          TGAATCTAGACAACGGGCTCTGCACGAAGGTGACCAGAGGACTTTTTTTT
Pig_TCONS_00007012          TGAATCTAGACAACGGGCTCTGCACGAAGGTGACCAGAGGACTTTTTTTT
Pig_TCONS_00007013          TGAATCTAGACAACGGGCTCTGCACGAAGGTGACCAGAGGACTTTTTTTT
Cattle_TCONS_00052008       --------------------------------------------------
Cattle_TCONS_00052012       --------------------------------------------------
Human_XR_947052.1           --------------------------------------------------
Human_NR_046793.1           --------------------------------------------------
Cattle_TCONS_00011945       ACCATTGTGAAGATAGGAGGGCACAGGCGGTATGGTATGTACCTAAGAAG
Mouse_XR_001784569.1        --------------------------------------------------
Chicken_TCONS_00035972      CAAATGGGCATGCTTTTAAGAAAACAGACACATACACTCATGTGCCCAAA
Chicken_TCONS_00099628      --------------------------------------------------
                                                                              

Pig_TCONS_00007010          GTCTTTTTGCTATTTCTTTGGGCCGCTCCTGCGGCATACGGAGGTTCCCA
Pig_TCONS_00007011          GTCTTTTTGCTATTTCTTTGGGCCGCTCCTGCGGCATACGGAGGTTCCCA
Pig_TCONS_00007012          GTCTTTTTGCTATTTCTTTGGGCCGCTCCTGCGGCATACGGAGGTTCCCA
Pig_TCONS_00007013          GTCTTTTTGCTATTTCTTTGGGCCGCTCCTGCGGCATACGGAGGTTCCCA
Cattle_TCONS_00052008       --------------------------------------------------
Cattle_TCONS_00052012       --------------------------------------------------
Human_XR_947052.1           --------------------------------------------------
Human_NR_046793.1           --------------------------------------------------
Cattle_TCONS_00011945       GTAAGCTTTCTTCTCCCTTTGTGTTTCTTTGCTCACTACTGAAAGAGAAG
Mouse_XR_001784569.1        --------------------------------------------------
Chicken_TCONS_00035972      TGTGCCTAAGCAGAAGGGAGATGGGTGGCTTGTTGACAGCCAAAATCTGT
Chicken_TCONS_00099628      --------------------------------------------------
                                                                              

Pig_TCONS_00007010          GGCTAGGGGTTGAATTGGAGCTGTAGCCACTGGCCTACGCCAGAGCCACA
Pig_TCONS_00007011          GGCTAGGGGTTGAATTGGAGCTGTAGCCACTGGCCTACGCCAGAGCCACA
Pig_TCONS_00007012          GGCTAGGGGTTGAATTGGAGCTGTAGCCACTGGCCTACGCCAGAGCCACA
Pig_TCONS_00007013          GGCTAGGGGTTGAATTGGAGCTGTAGCCACTGGCCTACGCCAGAGCCACA
Cattle_TCONS_00052008       --------------------------------------------------
Cattle_TCONS_00052012       --------------------------------------------------
Human_XR_947052.1           --------------------------------------------------
Human_NR_046793.1           --------------------------------------------------
Cattle_TCONS_00011945       TTTCAGAAGGCAAGCCAGAGAGCCAAGCTCCTGGGTGACTGAGGATTTTC
Mouse_XR_001784569.1        --------------------------------------------------
Chicken_TCONS_00035972      GGCATAGGTCTTTCTCACATCAGAAGACACTGAAATACTGCGACTCGATG
Chicken_TCONS_00099628      --------------------------------------------------
                                                                              

Pig_TCONS_00007010          GCAACGGGCGTCTTCGTGGAGAGACTGGGAAGGATTTCTCCGACGTGTGG
Pig_TCONS_00007011          GCAACGGGCGTCTTCGTGGAGAGACTGGGAAGGATTTCTCCGACGTGTGG
Pig_TCONS_00007012          GCAACGGGCGTCTTCGTGGAGAGACTGGGAAGGATTTCTCCGACGTGTGG
Pig_TCONS_00007013          GCAACGGGCGTCTTCGTGGAGAGACTGGGAAGGATTTCTCCGACGTGTGG
Cattle_TCONS_00052008       --------------------------------------------------
Cattle_TCONS_00052012       --------------------------------------------------
Human_XR_947052.1           --------------------------------------------------
Human_NR_046793.1           --------------------------------------------------
Cattle_TCONS_00011945       TGGTTTCAAATTAAACAGAAAACTAAATTAGCAAATTAATTGTTGGATGT
Mouse_XR_001784569.1        --------------------------------------------------
Chicken_TCONS_00035972      AAAGTCAGAGGTCCTCTTTTATATGAGTATTGATCTTCCTAATAAACATT
Chicken_TCONS_00099628      --------------------------------------------------
                                                                              

Pig_TCONS_00007010          GGTGACTGAAGTCAGTACGAAGCCGACCTGACGTTCCCCCTGCCTGGTTT
Pig_TCONS_00007011          GGTGACTGAAGTCAGTACGAAGCCGACCTGACGTTCCCCCTGCCTGGTTT
Pig_TCONS_00007012          GGTGACTGAAGTCAGTACGAAGCCGACCTGACGTTCCCCCTGCCTGGTTT
Pig_TCONS_00007013          GGTGACTGAAGTCAGTACGAAGCCGACCTGACGTTCCCCCTGCCTGGTTT
Cattle_TCONS_00052008       --------------------------------------------------
Cattle_TCONS_00052012       --------------------------------------------------
Human_XR_947052.1           --------------------------------------------------
Human_NR_046793.1           --------------------------------------------------
Cattle_TCONS_00011945       GTTTTCCTGGGCCCTTCATCAGCTGCTGCAGGACCAGTAGCCAATCAAAG
Mouse_XR_001784569.1        --------------------------------------------------
Chicken_TCONS_00035972      AATATTAAGCGGTAAGACTACAGTTCATATCTCAAGGACTTGAAAAGATA
Chicken_TCONS_00099628      --------------------------------------------------
                                                                              

Pig_TCONS_00007010          AAGGTGTGTGGATGTTGGCCTCTCACTCCGCCCTGGCGGTGTTGACACAG
Pig_TCONS_00007011          AAGGTGTGTGGATGTTGGCCTCTCACTCCGCCCTGGCGGTGTTGACACAG
Pig_TCONS_00007012          AA-----GCGGAGGTTG-CATCTTGCAACACCGTCTGTGGGCTCCTTCGA
Pig_TCONS_00007013          AACTCTTCTGCGAGCTC-TTTCTGAGCTCCTGTGGATGATGCGAGCATAA
Cattle_TCONS_00052008       --------------------------------------------------
Cattle_TCONS_00052012       --------------------------------------------------
Human_XR_947052.1           --------------------------------------------------
Human_NR_046793.1           --------------------------------------------------
Cattle_TCONS_00011945       AAGACTTTTGGCTACTCTGAAGAGGGGGCAGGGTTCAGAATCAGGTTCTG
Mouse_XR_001784569.1        --------------------------------------------------
Chicken_TCONS_00035972      TCCTTATTTATTTATTTTACACTGAGAGCCTTATAACGTAAACATGAGAG
Chicken_TCONS_00099628      --------------------------------------------------
                                                                              

Pig_TCONS_00007010          GTCACTGACGCAACTTCTGC-CGGGACTGCAGGGGGGCAGTCAAGGAAGG
Pig_TCONS_00007011          GTCACTGACGCAACTTCTGC-CGGGACTGCAGGGGGGCAGTCAAGGAAGG
Pig_TCONS_00007012          ATCCTCTGAGCGTTAGCTGC-T----CTCTTGGAGGACAAACCTGAGCTC
Pig_TCONS_00007013          A-----GAAGCTTATTCTGTGTAGCGTTTCCCGAGCTTCCTTAACCATGG
Cattle_TCONS_00052008       --------------------------------------------------
Cattle_TCONS_00052012       --------------------------------------------------
Human_XR_947052.1           --------------------------------------------------
Human_NR_046793.1           --------------------------------------------------
Cattle_TCONS_00011945       CTAGCTACCAAGTGTCAGACATGTTAATTTTAAATTACTTTTGTACAGCT
Mouse_XR_001784569.1        --------------------------------------------------
Chicken_TCONS_00035972      CCTGTGCCCCAAAGCTGTGCAATTCCTGACTGCTCCAAGCCTGTACACCA
Chicken_TCONS_00099628      --------------------------------------------------
                                                                              

Pig_TCONS_00007010          TGGACGTTCAGACGAGGTGTTAG--AAGCCAGAGCAGGATCCAGGCTGCG
Pig_TCONS_00007011          TGGACGTTCAGACGAGGTGTTAG--AAGCCAGAGCAGGATCCAGGCTGCG
Pig_TCONS_00007012          CACTCATCTAACTACTAAAATAGC-GAATTAGTAATAGTACCGACATGGT
Pig_TCONS_00007013          AGTCCTTCTGGAGGGAGCATCTCCTGGGCCCCACCTTCCAGGGACCCACG
Cattle_TCONS_00052008       --------------------------------------------------
Cattle_TCONS_00052012       --------------------------------------------------
Human_XR_947052.1           --------------------------------------------------
Human_NR_046793.1           --------------------------------------------------
Cattle_TCONS_00011945       TGGTGTCAAAATGATTAAAGCATGAAGAGAAAAACAGAACCAAAGGAGAG
Mouse_XR_001784569.1        --------------------------------------------------
Chicken_TCONS_00035972      AGCT---ACAGGCTTCATGCCTGGAGTGGAGCGCAGGGCCTGCTCTGTGT
Chicken_TCONS_00099628      --------------------------------------------------
                                                                              

Pig_TCONS_00007010          GCCACACCC-CTGCCCCTGGCAGTGACCTTGTTGAGGGGGCGGGGCAGGG
Pig_TCONS_00007011          GCCACACCC-CTGCCCCTGGCAGTGACCTTGTTGAGGGGGCGGGGCAGGG
Pig_TCONS_00007012          CTAGCACAC-TGAGCCCCACAGGTCACGCATCGCATAATCCGTCTCGTGG
Pig_TCONS_00007013          TCCCGACCCTCTGAGCCAGGGTGTGTGGGAGGAGCTGAGCCCTCCCACTC
Cattle_TCONS_00052008       --------------------------------------------------
Cattle_TCONS_00052012       --------------------------------------------------
Human_XR_947052.1           --------------------------------------------------
Human_NR_046793.1           --------------------------------------------------
Cattle_TCONS_00011945       AGAAGGAAATCATTTACCTTGTATTTGGAGCAAGGACACTTGCAATTCCA
Mouse_XR_001784569.1        --------------------------------------------------
Chicken_TCONS_00035972      GCCAAGCTTTGTCACGTGGGTAATGAGGAGGGGAAGAATTAGCCATGCAG
Chicken_TCONS_00099628      --------------------------------------------------
                                                                              

Pig_TCONS_00007010          GAGGAAGGTGA-GCTTTAACACCTGTGGGGCCCGCACTGCCCTCCAGTGG
Pig_TCONS_00007011          GAGGAAGGTGA-GCTTTAACACCTGTGGGGCCCGCACTGCCCTCCAGTGG
Pig_TCONS_00007012          GGTCGTCGTGATGAAGAGGCAGCTTCGGAAGAGGTACT-CGGTGCA-TGA
Pig_TCONS_00007013          CACTCA-GTGCCCCTTTGTGGCTGCTTGTATGGGGTAAGTCACTCAAGGC
Cattle_TCONS_00052008       --------------------------------------------------
Cattle_TCONS_00052012       --------------------------------------------------
Human_XR_947052.1           --------------------------------------------------
Human_NR_046793.1           --------------------------------------------------
Cattle_TCONS_00011945       TTTCAGCTGACTTTCTCC--------------------------------
Mouse_XR_001784569.1        --------------------------------------------------
Chicken_TCONS_00035972      GAGCATGGAAGTTCAACAGAACCCTAATAACAGGAAATCTGGAGCAGTGG
Chicken_TCONS_00099628      --------------------------------------------------
                                                                              

Pig_TCONS_00007010          CCAGTTGTGACCATTGCA----AACATGCTCGCTCGGGGCCCCAGGCTGT
Pig_TCONS_00007011          CCAGTTGTGACCATTGCA----AACATGCTCGCTCGGGGCCCCAGGCTGT
Pig_TCONS_00007012          TGAGT-GTCACCCATATA----AGGA------------------------
Pig_TCONS_00007013          CCAGGCCTTGGCTATGAAGTAGAACGAAGAAACAACACATCATACACCTT
Cattle_TCONS_00052008       --------------------------------------------------
Cattle_TCONS_00052012       --------------------------------------------------
Human_XR_947052.1           --------------------------------------------------
Human_NR_046793.1           --------------------------------------------------
Cattle_TCONS_00011945       --------------------------------------------------
Mouse_XR_001784569.1        --------------------------------------------------
Chicken_TCONS_00035972      AGTGCCCTTATCATGCCAGCAGCCTGTGACTTGGCTCCTTCTTTCCGCCC
Chicken_TCONS_00099628      --------------------------------------------------
                                                                              

Pig_TCONS_00007010          AGCGAAGCTTGGGGAG---AAGACATGGACACGTGTGATGCACCTGCGAT
Pig_TCONS_00007011          AGCGAAGCTTGGGGAG---AAGACATGGACACGTGTGATGCACCTGCGAT
Pig_TCONS_00007012          --------------------------------------------------
Pig_TCONS_00007013          GCTGAATTTCTGAGGATTAGAAGGAATGAGGCTTGTGAAAGGCCAGACAC
Cattle_TCONS_00052008       --------------------------------------------------
Cattle_TCONS_00052012       --------------------------------------------------
Human_XR_947052.1           --------------------------------------------------
Human_NR_046793.1           --------------------------------------------------
Cattle_TCONS_00011945       --------------------------------------------------
Mouse_XR_001784569.1        --------------------------------------------------
Chicken_TCONS_00035972      AGGGTGCCCTTCCTGAAGGCTGTGCAAAGGTCAGTTTTTCCAGCCTGCAC
Chicken_TCONS_00099628      --------------------------------------------------
                                                                              

Pig_TCONS_00007010          GGTCAACAA--GGCCCCTCACCCACCGAAGACCCCCGAGGCCCTGTTAGG
Pig_TCONS_00007011          GGTCAACAA--GGCCCCTCACCCACCGAAGACCCCCGAGGCCCTGTTAGG
Pig_TCONS_00007012          --------------------------------------------------
Pig_TCONS_00007013          GGTCACCAGTTGACTCCCCGGCCCTGCAGCCCCTTGGCGGCAACGTCCAC
Cattle_TCONS_00052008       --------------------------------------------------
Cattle_TCONS_00052012       --------------------------------------------------
Human_XR_947052.1           --------------------------------------------------
Human_NR_046793.1           --------------------------------------------------
Cattle_TCONS_00011945       --------------------------------------------------
Mouse_XR_001784569.1        --------------------------------------------------
Chicken_TCONS_00035972      AGCACAGCCGCTGATTTTCTTCACAAAACTCAGGAGGAGACAGCGTGAAC
Chicken_TCONS_00099628      --------------------------------------------------
                                                                              

Pig_TCONS_00007010          ATCT-CCCAGGGCCCCCAGTTCCATACCTCGTCTATTCATTGACTGGTAA
Pig_TCONS_00007011          ATCT-CCCAGGGCCCCCAGTTCCATACCTCGTCTATTCATTGACTGGTAA
Pig_TCONS_00007012          --------------------------------------------------
Pig_TCONS_00007013          TTCTTCCCTGTGTCCCCCTCAGGGCAGCGTGGCCCCGC-CTGCCCTCCTT
Cattle_TCONS_00052008       --------------------------------------------------
Cattle_TCONS_00052012       --------------------------------------------------
Human_XR_947052.1           --------------------------------------------------
Human_NR_046793.1           --------------------------------------------------
Cattle_TCONS_00011945       --------------------------------------------------
Mouse_XR_001784569.1        --------------------------------------------------
Chicken_TCONS_00035972      ATCATCACTGAACCATGTGGAAACCTTGTGGTTCCAGTGCTTTCCAAGGG
Chicken_TCONS_00099628      --------------------------------------------------
                                                                              

Pig_TCONS_00007010          ATCATGCTCTGTACCAGGTGGTTACTCTGGATCTTGGAATAGGAAGCAGG
Pig_TCONS_00007011          ATCATGCTCTGTACCAGGTGGTTACTCTGGATCTTGGAATAGGAAGCAGG
Pig_TCONS_00007012          --------------------------------------------------
Pig_TCONS_00007013          TCCTGGCTGCGCAATAGCTGGGTTTTGTTTTCTCTTTAGGCGGAGGTTGC
Cattle_TCONS_00052008       --------------------------------------------------
Cattle_TCONS_00052012       --------------------------------------------------
Human_XR_947052.1           --------------------------------------------------
Human_NR_046793.1           --------------------------------------------------
Cattle_TCONS_00011945       --------------------------------------------------
Mouse_XR_001784569.1        --------------------------------------------------
Chicken_TCONS_00035972      TGCTGCAGTGCAGGGAGCCCCACCAGCTCTTTCCTCAGACTGTTGTTGGT
Chicken_TCONS_00099628      --------------------------------------------------
                                                                              

Pig_TCONS_00007010          CTTCCTTCTGGGAGGGGAGCCTGGCTCGGGAAGCCCCGCAGACCCAGCCC
Pig_TCONS_00007011          CTTCCTTCTGGGAGGGGAGCCTGGCTCGGGAAGCCCCGCAGACCCAGCCC
Pig_TCONS_00007012          --------------------------------------------------
Pig_TCONS_00007013          AT--CTTGCAACACCGTCTGTGGGCTCCTTCGAATCCTCTGAGCG---TT
Cattle_TCONS_00052008       --------------------------------------------------
Cattle_TCONS_00052012       --------------------------------------------------
Human_XR_947052.1           --------------------------------------------------
Human_NR_046793.1           --------------------------------------------------
Cattle_TCONS_00011945       --------------------------------------------------
Mouse_XR_001784569.1        --------------------------------------------------
Chicken_TCONS_00035972      CAAACTCACACACCCCACCTCCTGGGAACATGACAGAGGCTTCCATCTGT
Chicken_TCONS_00099628      --------------------------------------------------
                                                                              

Pig_TCONS_00007010          ACCTGACCTCACGTCTGACTCGCTAGCCCCAGGAAGATGAAGAGAGCAGG
Pig_TCONS_00007011          ACCTGACCTCACGTCTGACTCGCTAGCCCCAGGAAGATGAAGAGAGCAGG
Pig_TCONS_00007012          --------------------------------------------------
Pig_TCONS_00007013          AGCTGCTCTCTTGGAGGACAAACAAGAATCGGGCATGTAAATCTTCTCCT
Cattle_TCONS_00052008       --------------------------------------------------
Cattle_TCONS_00052012       --------------------------------------------------
Human_XR_947052.1           --------------------------------------------------
Human_NR_046793.1           --------------------------------------------------
Cattle_TCONS_00011945       --------------------------------------------------
Mouse_XR_001784569.1        --------------------------------------------------
Chicken_TCONS_00035972      ACAGGCTCTTTCAGACTCTTTGGGCTAAAACAGCGGGCTGTCACCCCACA
Chicken_TCONS_00099628      --------------------------------------------------
                                                                              

Pig_TCONS_00007010          GTCCAGAGGAGGCGTGATGGAGGTAACATCTGGGCCGCAGGTGAAAGGAA
Pig_TCONS_00007011          GTCCAGAGGAGGCGTGATGGAGGTAACATCTGGGCCGCAGGTGAAAGGAA
Pig_TCONS_00007012          --------------------------------------------------
Pig_TCONS_00007013          AAAAATATCTGCCTCTCCGAAGTTCTGTTCTTCCAGTTTTTCCCAGAGCT
Cattle_TCONS_00052008       --------------------------------------------------
Cattle_TCONS_00052012       --------------------------------------------------
Human_XR_947052.1           --------------------------------------------------
Human_NR_046793.1           --------------------------------------------------
Cattle_TCONS_00011945       --------------------------------------------------
Mouse_XR_001784569.1        --------------------------------------------------
Chicken_TCONS_00035972      GCAGGGCACCCTGATGGGGTGAACACATATTCTGCCACTTCATGCTTCAT
Chicken_TCONS_00099628      --------------------------------------------------
                                                                              

Pig_TCONS_00007010          GGGCGGATTCTGTCCTCTGGTTGCAGCCTGGTCACGGCAGAAACGCTCAC
Pig_TCONS_00007011          GGGCGGATTCTGTCCTCTGGTTGCAGCCTGGTCACGGCAGAAACGCTCAC
Pig_TCONS_00007012          --------------------------------------------------
Pig_TCONS_00007013          CAGACGGCCTCGCTCCTGGTCTCCACCCTGAGCTCCACTCATCTAACTAC
Cattle_TCONS_00052008       --------------------------------------------------
Cattle_TCONS_00052012       --------------------------------------------------
Human_XR_947052.1           --------------------------------------------------
Human_NR_046793.1           --------------------------------------------------
Cattle_TCONS_00011945       --------------------------------------------------
Mouse_XR_001784569.1        --------------------------------------------------
Chicken_TCONS_00035972      GGACACTGCCCCACAGTGCTGTTAGGTCACAATGGTGGAACAGCTCTCAC
Chicken_TCONS_00099628      --------------------------------------------------
                                                                              

Pig_TCONS_00007010          ATCAAAAGCGCAAAAGTGCGCTCAAACCTACAAGACTTGGCACCAAGGCG
Pig_TCONS_00007011          ATCAAAAGCGCAAAAGTGCGCTCAAACCTACAAGACTTGGCACCAAGGCG
Pig_TCONS_00007012          --------------------------------------------------
Pig_TCONS_00007013          --TAAAATAGCGAATTAGTAATAGTACCGACATGGTCTAGCAC-ACTGAG
Cattle_TCONS_00052008       --------------------------------------------------
Cattle_TCONS_00052012       --------------------------------------------------
Human_XR_947052.1           --------------------------------------------------
Human_NR_046793.1           --------------------------------------------------
Cattle_TCONS_00011945       --------------------------------------------------
Mouse_XR_001784569.1        --------------------------------------------------
Chicken_TCONS_00035972      CAGACAGTGTTTGGAACTGTTTAGAAATGTTAGGATTTACTAAAAATGGG
Chicken_TCONS_00099628      --------------------------------------------------
                                                                              

Pig_TCONS_00007010          CTGAGCAGGAGATGCCTGCGTATAAGCAGAGCGGCAGTTAAGGGGGTTGA
Pig_TCONS_00007011          CTGAGCAGGAGATGCCTGCGTATAAGCAGAGCGGCAGTTAAGGGGGTTGA
Pig_TCONS_00007012          --------------------------------------------------
Pig_TCONS_00007013          CCCCACAGGTCACGCAT-CGCATAATC----CGTCTCGTGGGGTCGTCGT
Cattle_TCONS_00052008       --------------------------------------------------
Cattle_TCONS_00052012       --------------------------------------------------
Human_XR_947052.1           --------------------------------------------------
Human_NR_046793.1           --------------------------------------------------
Cattle_TCONS_00011945       --------------------------------------------------
Mouse_XR_001784569.1        --------------------------------------------------
Chicken_TCONS_00035972      GAAATGATAACATTTGCATTTCTTGGGGCTGGATTTGTGCATGTGCATGT
Chicken_TCONS_00099628      --------------------------------------------------
                                                                              

Pig_TCONS_00007010          AGCCCCGCTGTGAGTTTGAGGGCACCCGCCCGGGCACCCGCCTCCTCCTC
Pig_TCONS_00007011          AGCCCCGCTGTGAGTTTGAGGGCACCCGCCCGGGCACCCGCCTCCTCCTC
Pig_TCONS_00007012          --------------------------------------------------
Pig_TCONS_00007013          GATGAAGAGGCAGCTTCGGAAGAGGTACTCGGTGCATGATGAGTGTCACC
Cattle_TCONS_00052008       --------------------------------------------------
Cattle_TCONS_00052012       --------------------------------------------------
Human_XR_947052.1           --------------------------------------------------
Human_NR_046793.1           --------------------------------------------------
Cattle_TCONS_00011945       --------------------------------------------------
Mouse_XR_001784569.1        --------------------------------------------------
Chicken_TCONS_00035972      GTTACAGTGGTGGTGGTGTTTTGCCTGAAGAAGCTTCTTGCACTGTCACT
Chicken_TCONS_00099628      --------------------------------------------------
                                                                              

Pig_TCONS_00007010          TTCTGCAAGATAAGCATGTGGTCTCGCGGTGCGGAGCTCCCCAGAGCCAC
Pig_TCONS_00007011          TTCTGCAAGATAAGCATGTGGTCTCGCGGTGCGGAGCTCCCCAGAGCCAC
Pig_TCONS_00007012          --------------------------------------------------
Pig_TCONS_00007013          CATATAAGGA----------------------------------------
Cattle_TCONS_00052008       --------------------------------------------------
Cattle_TCONS_00052012       --------------------------------------------------
Human_XR_947052.1           --------------------------------------------------
Human_NR_046793.1           --------------------------------------------------
Cattle_TCONS_00011945       --------------------------------------------------
Mouse_XR_001784569.1        --------------------------------------------------
Chicken_TCONS_00035972      GTGTGTTATTATGAACAGCTGCATTTGTCACTGATAATTTAATTCCCTTC
Chicken_TCONS_00099628      --------------------------------------------------
                                                                              

Pig_TCONS_00007010          GGAACAACGGGCGAGCACTCTCCAGCCACCTCTCTCTAGCTCTGCAGCTG
Pig_TCONS_00007011          GGAACAACGGGCGAGCACTCTCCAGCCACCTCTCTCTAGCTCTGCAGCTG
Pig_TCONS_00007012          --------------------------------------------------
Pig_TCONS_00007013          --------------------------------------------------
Cattle_TCONS_00052008       --------------------------------------------------
Cattle_TCONS_00052012       --------------------------------------------------
Human_XR_947052.1           --------------------------------------------------
Human_NR_046793.1           --------------------------------------------------
Cattle_TCONS_00011945       --------------------------------------------------
Mouse_XR_001784569.1        --------------------------------------------------
Chicken_TCONS_00035972      TTCACCTTCTTCTTTTCTTTTTTAATACTCAGGATATTATGGTTAGGATC
Chicken_TCONS_00099628      --------------------------------------------------
                                                                              

Pig_TCONS_00007010          TATCTGTCCATGGCTGTGAGCTGCGTGTCTGTCCATGTGTCTGTCTATAA
Pig_TCONS_00007011          TATCTGTCCATGGCTGTGAGCTGCGTGTCTGTCCATGTGTCTGTCTATAA
Pig_TCONS_00007012          --------------------------------------------------
Pig_TCONS_00007013          --------------------------------------------------
Cattle_TCONS_00052008       --------------------------------------------------
Cattle_TCONS_00052012       --------------------------------------------------
Human_XR_947052.1           --------------------------------------------------
Human_NR_046793.1           --------------------------------------------------
Cattle_TCONS_00011945       --------------------------------------------------
Mouse_XR_001784569.1        --------------------------------------------------
Chicken_TCONS_00035972      TTGCAGCCAACCTATCCATACGTCTTGGGGGATACCTCACGGATGTGCAG
Chicken_TCONS_00099628      --------------------------------------------------
                                                                              

Pig_TCONS_00007010          AGGAGGGGAGAGACGCTTATTTTAAGGAGTTGGCTCCCCTAATCAGGGGA
Pig_TCONS_00007011          AGGAGGGGAGAGACGCTTATTTTAAGGAGTTGGCTCCCCTAATCAGGGGA
Pig_TCONS_00007012          --------------------------------------------------
Pig_TCONS_00007013          --------------------------------------------------
Cattle_TCONS_00052008       --------------------------------------------------
Cattle_TCONS_00052012       --------------------------------------------------
Human_XR_947052.1           --------------------------------------------------
Human_NR_046793.1           --------------------------------------------------
Cattle_TCONS_00011945       --------------------------------------------------
Mouse_XR_001784569.1        --------------------------------------------------
Chicken_TCONS_00035972      AATCTGCATGGAGATGCCCAGTTCCACTTGGCTCCA--------------
Chicken_TCONS_00099628      --------------------------------------------------
                                                                              

Pig_TCONS_00007010          ACCAGCGGGTCTTAAACCCGAGGAGCGAGCTGGCCTTCTGGGACTCGGGT
Pig_TCONS_00007011          ACCAGCGGGTCTTAAACCCGAGGAGCGAGCTGGCCTTCTGGGACTCGGGT
Pig_TCONS_00007012          --------------------------------------------------
Pig_TCONS_00007013          --------------------------------------------------
Cattle_TCONS_00052008       --------------------------------------------------
Cattle_TCONS_00052012       --------------------------------------------------
Human_XR_947052.1           --------------------------------------------------
Human_NR_046793.1           --------------------------------------------------
Cattle_TCONS_00011945       --------------------------------------------------
Mouse_XR_001784569.1        --------------------------------------------------
Chicken_TCONS_00035972      --------------------------------------------------
Chicken_TCONS_00099628      --------------------------------------------------
                                                                              

Pig_TCONS_00007010          GAGAGCTGGCGCTGTGGTCTTGAGTCTGGCGGCTGGTCACCCAGGCAGGG
Pig_TCONS_00007011          GAGAGCTGGCGCTGTGGTCTTGAGTCTGGCGGCTGGTCACCCAGGCAGGG
Pig_TCONS_00007012          --------------------------------------------------
Pig_TCONS_00007013          --------------------------------------------------
Cattle_TCONS_00052008       --------------------------------------------------
Cattle_TCONS_00052012       --------------------------------------------------
Human_XR_947052.1           --------------------------------------------------
Human_NR_046793.1           --------------------------------------------------
Cattle_TCONS_00011945       --------------------------------------------------
Mouse_XR_001784569.1        --------------------------------------------------
Chicken_TCONS_00035972      --------------------------------------------------
Chicken_TCONS_00099628      --------------------------------------------------
                                                                              

Pig_TCONS_00007010          TTTCCGTGTGGCTGAGGAGAGTCCCTTCTGCTTTGAGGAACCGTGGGTTT
Pig_TCONS_00007011          TTTCCGTGTGGCTGAGGAGAGTCCCTTCTGCTTTGAGGAACCGTGGGTTT
Pig_TCONS_00007012          --------------------------------------------------
Pig_TCONS_00007013          --------------------------------------------------
Cattle_TCONS_00052008       --------------------------------------------------
Cattle_TCONS_00052012       --------------------------------------------------
Human_XR_947052.1           --------------------------------------------------
Human_NR_046793.1           --------------------------------------------------
Cattle_TCONS_00011945       --------------------------------------------------
Mouse_XR_001784569.1        --------------------------------------------------
Chicken_TCONS_00035972      --------------------------------------------------
Chicken_TCONS_00099628      --------------------------------------------------
                                                                              

Pig_TCONS_00007010          GCTCTCAAGGCCGTCGACTGTTTGGTTGAGGCCCGTCCCATGGAGGCTGA
Pig_TCONS_00007011          GCTCTCAAGGCCGTCGACTGTTTGGTTGAGGCCCGTCCCATGGAGGCTGA
Pig_TCONS_00007012          --------------------------------------------------
Pig_TCONS_00007013          --------------------------------------------------
Cattle_TCONS_00052008       --------------------------------------------------
Cattle_TCONS_00052012       --------------------------------------------------
Human_XR_947052.1           --------------------------------------------------
Human_NR_046793.1           --------------------------------------------------
Cattle_TCONS_00011945       --------------------------------------------------
Mouse_XR_001784569.1        --------------------------------------------------
Chicken_TCONS_00035972      --------------------------------------------------
Chicken_TCONS_00099628      --------------------------------------------------
                                                                              

Pig_TCONS_00007010          GCTGCTTTACTTAAAGTCAACTATTGGCGTCCCCGTCGTGGCCCAGCGGA
Pig_TCONS_00007011          GCTGCTTTACTTAAAGTCAACTATTGGCGTCCCCGTCGTGGCCCAGCGGA
Pig_TCONS_00007012          --------------------------------------------------
Pig_TCONS_00007013          --------------------------------------------------
Cattle_TCONS_00052008       --------------------------------------------------
Cattle_TCONS_00052012       --------------------------------------------------
Human_XR_947052.1           --------------------------------------------------
Human_NR_046793.1           --------------------------------------------------
Cattle_TCONS_00011945       --------------------------------------------------
Mouse_XR_001784569.1        --------------------------------------------------
Chicken_TCONS_00035972      --------------------------------------------------
Chicken_TCONS_00099628      --------------------------------------------------
                                                                              

Pig_TCONS_00007010          TACAAACGTGACAAGTATCCATGAGGACTCAGGTTCGATCCCTGGCCTTG
Pig_TCONS_00007011          TACAAACGTGACAAGTATCCATGAGGACTCAGGTTCGATCCCTGGCCTTG
Pig_TCONS_00007012          --------------------------------------------------
Pig_TCONS_00007013          --------------------------------------------------
Cattle_TCONS_00052008       --------------------------------------------------
Cattle_TCONS_00052012       --------------------------------------------------
Human_XR_947052.1           --------------------------------------------------
Human_NR_046793.1           --------------------------------------------------
Cattle_TCONS_00011945       --------------------------------------------------
Mouse_XR_001784569.1        --------------------------------------------------
Chicken_TCONS_00035972      --------------------------------------------------
Chicken_TCONS_00099628      --------------------------------------------------
                                                                              

Pig_TCONS_00007010          CTCAGTGGGTTAAGGATCCAGTGTCGCCATGAGCTGTGGTGTAGGTTGCA
Pig_TCONS_00007011          CTCAGTGGGTTAAGGATCCAGTGTCGCCATGAGCTGTGGTGTAGGTTGCA
Pig_TCONS_00007012          --------------------------------------------------
Pig_TCONS_00007013          --------------------------------------------------
Cattle_TCONS_00052008       --------------------------------------------------
Cattle_TCONS_00052012       --------------------------------------------------
Human_XR_947052.1           --------------------------------------------------
Human_NR_046793.1           --------------------------------------------------
Cattle_TCONS_00011945       --------------------------------------------------
Mouse_XR_001784569.1        --------------------------------------------------
Chicken_TCONS_00035972      --------------------------------------------------
Chicken_TCONS_00099628      --------------------------------------------------
                                                                              

Pig_TCONS_00007010          GATGAGGCTCAGATCCAGTGTTGCTGTGACTGTTGTGTAGGCCGGCAGCT
Pig_TCONS_00007011          GATGAGGCTCAGATCCAGTGTTGCTGTGACTGTTGTGTAGGCCGGCAGCT
Pig_TCONS_00007012          --------------------------------------------------
Pig_TCONS_00007013          --------------------------------------------------
Cattle_TCONS_00052008       --------------------------------------------------
Cattle_TCONS_00052012       --------------------------------------------------
Human_XR_947052.1           --------------------------------------------------
Human_NR_046793.1           --------------------------------------------------
Cattle_TCONS_00011945       --------------------------------------------------
Mouse_XR_001784569.1        --------------------------------------------------
Chicken_TCONS_00035972      --------------------------------------------------
Chicken_TCONS_00099628      --------------------------------------------------
                                                                              

Pig_TCONS_00007010          GTAGCTCTGATGAGACCCCTCGCCTGGGAACCTCTTTGTGCTGCAGGTGT
Pig_TCONS_00007011          GTAGCTCTGATGAGACCCCTCGCCTGGGAACCTCTTTGTGCTGCAGGTGT
Pig_TCONS_00007012          --------------------------------------------------
Pig_TCONS_00007013          --------------------------------------------------
Cattle_TCONS_00052008       --------------------------------------------------
Cattle_TCONS_00052012       --------------------------------------------------
Human_XR_947052.1           --------------------------------------------------
Human_NR_046793.1           --------------------------------------------------
Cattle_TCONS_00011945       --------------------------------------------------
Mouse_XR_001784569.1        --------------------------------------------------
Chicken_TCONS_00035972      --------------------------------------------------
Chicken_TCONS_00099628      --------------------------------------------------
                                                                              

Pig_TCONS_00007010          GGCCCTAAAGAAAAGGAAAAAAAAAAAAAGTCAACTGACTGGGAACATCA
Pig_TCONS_00007011          GGCCCTAAAGAAAAGGAAAAAAAAAAAAAGTCAACTGACTGGGAACATCA
Pig_TCONS_00007012          --------------------------------------------------
Pig_TCONS_00007013          --------------------------------------------------
Cattle_TCONS_00052008       --------------------------------------------------
Cattle_TCONS_00052012       --------------------------------------------------
Human_XR_947052.1           --------------------------------------------------
Human_NR_046793.1           --------------------------------------------------
Cattle_TCONS_00011945       --------------------------------------------------
Mouse_XR_001784569.1        --------------------------------------------------
Chicken_TCONS_00035972      --------------------------------------------------
Chicken_TCONS_00099628      --------------------------------------------------
                                                                              

Pig_TCONS_00007010          GTCACATCTAACAATACCTTCGAGGCACCATCTAGGCTAGTGTTTGACCA
Pig_TCONS_00007011          GTCACATCTAACAATACCTTCGAGGCACCATCTAGGCTAGTGTTTGACCA
Pig_TCONS_00007012          --------------------------------------------------
Pig_TCONS_00007013          --------------------------------------------------
Cattle_TCONS_00052008       --------------------------------------------------
Cattle_TCONS_00052012       --------------------------------------------------
Human_XR_947052.1           --------------------------------------------------
Human_NR_046793.1           --------------------------------------------------
Cattle_TCONS_00011945       --------------------------------------------------
Mouse_XR_001784569.1        --------------------------------------------------
Chicken_TCONS_00035972      --------------------------------------------------
Chicken_TCONS_00099628      --------------------------------------------------
                                                                              

Pig_TCONS_00007010          AACGCCCAGGCACTGTCACCTTGCCAATGGACACACACACCTGCAGCCAT
Pig_TCONS_00007011          AACGCCCAGGCACTGTCACCTTGCCAATGGACACACACACCTGCAGCCAT
Pig_TCONS_00007012          --------------------------------------------------
Pig_TCONS_00007013          --------------------------------------------------
Cattle_TCONS_00052008       --------------------------------------------------
Cattle_TCONS_00052012       --------------------------------------------------
Human_XR_947052.1           --------------------------------------------------
Human_NR_046793.1           --------------------------------------------------
Cattle_TCONS_00011945       --------------------------------------------------
Mouse_XR_001784569.1        --------------------------------------------------
Chicken_TCONS_00035972      --------------------------------------------------
Chicken_TCONS_00099628      --------------------------------------------------
                                                                              

Pig_TCONS_00007010          CACACCTGCACACGCGACTGCAGCCATCACACCTGCACACGCAACTGCAG
Pig_TCONS_00007011          CACACCTGCACACGCGACTGCAGCCATCACACCTGCACACGCAACTGCAG
Pig_TCONS_00007012          --------------------------------------------------
Pig_TCONS_00007013          --------------------------------------------------
Cattle_TCONS_00052008       --------------------------------------------------
Cattle_TCONS_00052012       --------------------------------------------------
Human_XR_947052.1           --------------------------------------------------
Human_NR_046793.1           --------------------------------------------------
Cattle_TCONS_00011945       --------------------------------------------------
Mouse_XR_001784569.1        --------------------------------------------------
Chicken_TCONS_00035972      --------------------------------------------------
Chicken_TCONS_00099628      --------------------------------------------------
                                                                              

Pig_TCONS_00007010          CCATCACACCTGTGCTCCCCGTGGGTACTCGAGCACTGGCTACATGACCG
Pig_TCONS_00007011          CCATCACACCTGTGCTCCCCGTGGGTACTCGAGCACTGGCTACATGACCG
Pig_TCONS_00007012          --------------------------------------------------
Pig_TCONS_00007013          --------------------------------------------------
Cattle_TCONS_00052008       --------------------------------------------------
Cattle_TCONS_00052012       --------------------------------------------------
Human_XR_947052.1           --------------------------------------------------
Human_NR_046793.1           --------------------------------------------------
Cattle_TCONS_00011945       --------------------------------------------------
Mouse_XR_001784569.1        --------------------------------------------------
Chicken_TCONS_00035972      --------------------------------------------------
Chicken_TCONS_00099628      --------------------------------------------------
                                                                              

Pig_TCONS_00007010          CATTGCAGCTTCTCTGGTCATTGTTGTGGCTCGGGGCTCAGAGAACACGG
Pig_TCONS_00007011          CATTGCAGCTTCTCTGGTCATTGTTGTGGCTCGGGGCTCAGAGAACACCT
Pig_TCONS_00007012          --------------------------------------------------
Pig_TCONS_00007013          --------------------------------------------------
Cattle_TCONS_00052008       --------------------------------------------------
Cattle_TCONS_00052012       --------------------------------------------------
Human_XR_947052.1           --------------------------------------------------
Human_NR_046793.1           --------------------------------------------------
Cattle_TCONS_00011945       --------------------------------------------------
Mouse_XR_001784569.1        --------------------------------------------------
Chicken_TCONS_00035972      --------------------------------------------------
Chicken_TCONS_00099628      --------------------------------------------------
                                                                              

Pig_TCONS_00007010          --GGTTCAGGGAAACACAG------ACAGCTGGGGACTCTGCTC---ACA
Pig_TCONS_00007011          TTAACTGAGGGGGACCCAGGGGGGAACGGCAGTGAAAGTTACTCTGGACG
Pig_TCONS_00007012          --------------------------------------------------
Pig_TCONS_00007013          --------------------------------------------------
Cattle_TCONS_00052008       --------------------------------------------------
Cattle_TCONS_00052012       --------------------------------------------------
Human_XR_947052.1           --------------------------------------------------
Human_NR_046793.1           --------------------------------------------------
Cattle_TCONS_00011945       --------------------------------------------------
Mouse_XR_001784569.1        --------------------------------------------------
Chicken_TCONS_00035972      --------------------------------------------------
Chicken_TCONS_00099628      --------------------------------------------------
                                                                              

Pig_TCONS_00007010          GTCCAGCTGGAG-------AAGCAGGCAGAG--------AGAGAGGAGAG
Pig_TCONS_00007011          TTTCCTCCAGGGTCCCCTGAGGCTCACACGGCCCCCTCTGGGTGGGGGAA
Pig_TCONS_00007012          --------------------------------------------------
Pig_TCONS_00007013          --------------------------------------------------
Cattle_TCONS_00052008       --------------------------------------------------
Cattle_TCONS_00052012       --------------------------------------------------
Human_XR_947052.1           --------------------------------------------------
Human_NR_046793.1           --------------------------------------------------
Cattle_TCONS_00011945       --------------------------------------------------
Mouse_XR_001784569.1        --------------------------------------------------
Chicken_TCONS_00035972      --------------------------------------------------
Chicken_TCONS_00099628      --------------------------------------------------
                                                                              

Pig_TCONS_00007010          AAGAAACGACCCAAGGTTGTGCCAAGTGCCCGGAGGCGGAGGAGGCAG--
Pig_TCONS_00007011          GCAGGACCCCCCAACTTCAGTCCACATCCCCTTCACCAAAGCCCCCGACC
Pig_TCONS_00007012          --------------------------------------------------
Pig_TCONS_00007013          --------------------------------------------------
Cattle_TCONS_00052008       --------------------------------------------------
Cattle_TCONS_00052012       --------------------------------------------------
Human_XR_947052.1           --------------------------------------------------
Human_NR_046793.1           --------------------------------------------------
Cattle_TCONS_00011945       --------------------------------------------------
Mouse_XR_001784569.1        --------------------------------------------------
Chicken_TCONS_00035972      --------------------------------------------------
Chicken_TCONS_00099628      --------------------------------------------------
                                                                              

Pig_TCONS_00007010          --------------------------------------------------
Pig_TCONS_00007011          CAGACTGGGTCTGCACACGGCTCAGAATAGGGCCCAGAGCTTGCGCCTGC
Pig_TCONS_00007012          --------------------------------------------------
Pig_TCONS_00007013          --------------------------------------------------
Cattle_TCONS_00052008       --------------------------------------------------
Cattle_TCONS_00052012       --------------------------------------------------
Human_XR_947052.1           --------------------------------------------------
Human_NR_046793.1           --------------------------------------------------
Cattle_TCONS_00011945       --------------------------------------------------
Mouse_XR_001784569.1        --------------------------------------------------
Chicken_TCONS_00035972      --------------------------------------------------
Chicken_TCONS_00099628      --------------------------------------------------
                                                                              

Pig_TCONS_00007010          --------------------------------------------------
Pig_TCONS_00007011          GGCTGCCAGGGGCCAGAGTGAGTGTTTTCTCCTTTCATCCACGGCGGGCA
Pig_TCONS_00007012          --------------------------------------------------
Pig_TCONS_00007013          --------------------------------------------------
Cattle_TCONS_00052008       --------------------------------------------------
Cattle_TCONS_00052012       --------------------------------------------------
Human_XR_947052.1           --------------------------------------------------
Human_NR_046793.1           --------------------------------------------------
Cattle_TCONS_00011945       --------------------------------------------------
Mouse_XR_001784569.1        --------------------------------------------------
Chicken_TCONS_00035972      --------------------------------------------------
Chicken_TCONS_00099628      --------------------------------------------------
                                                                              

Pig_TCONS_00007010          --------------------------------------------------
Pig_TCONS_00007011          CTGGCTGTCAAAATGAGGTTTTCCAGTGACTTCAGGGCGGAGAGCAGGAG
Pig_TCONS_00007012          --------------------------------------------------
Pig_TCONS_00007013          --------------------------------------------------
Cattle_TCONS_00052008       --------------------------------------------------
Cattle_TCONS_00052012       --------------------------------------------------
Human_XR_947052.1           --------------------------------------------------
Human_NR_046793.1           --------------------------------------------------
Cattle_TCONS_00011945       --------------------------------------------------
Mouse_XR_001784569.1        --------------------------------------------------
Chicken_TCONS_00035972      --------------------------------------------------
Chicken_TCONS_00099628      --------------------------------------------------
                                                                              

Pig_TCONS_00007010          --------------------------------------------------
Pig_TCONS_00007011          GGAGGAGGTTTGCTCTGACAAGGGAACAAGACCTTCTGTGGGTTCCCACC
Pig_TCONS_00007012          --------------------------------------------------
Pig_TCONS_00007013          --------------------------------------------------
Cattle_TCONS_00052008       --------------------------------------------------
Cattle_TCONS_00052012       --------------------------------------------------
Human_XR_947052.1           --------------------------------------------------
Human_NR_046793.1           --------------------------------------------------
Cattle_TCONS_00011945       --------------------------------------------------
Mouse_XR_001784569.1        --------------------------------------------------
Chicken_TCONS_00035972      --------------------------------------------------
Chicken_TCONS_00099628      --------------------------------------------------
                                                                              

Pig_TCONS_00007010          --------------------------------------------------
Pig_TCONS_00007011          CCGCTCTGTGCTGTGCCCCACGCGGTCACACCAGCAGTCTCCATCGTCCC
Pig_TCONS_00007012          --------------------------------------------------
Pig_TCONS_00007013          --------------------------------------------------
Cattle_TCONS_00052008       --------------------------------------------------
Cattle_TCONS_00052012       --------------------------------------------------
Human_XR_947052.1           --------------------------------------------------
Human_NR_046793.1           --------------------------------------------------
Cattle_TCONS_00011945       --------------------------------------------------
Mouse_XR_001784569.1        --------------------------------------------------
Chicken_TCONS_00035972      --------------------------------------------------
Chicken_TCONS_00099628      --------------------------------------------------
                                                                              

Pig_TCONS_00007010          --------------------------------------------------
Pig_TCONS_00007011          ATGGGCACTGCTGGGAGCCCAGGAGCTGCCCGCGGTGCCCGGGGTTCAGG
Pig_TCONS_00007012          --------------------------------------------------
Pig_TCONS_00007013          --------------------------------------------------
Cattle_TCONS_00052008       --------------------------------------------------
Cattle_TCONS_00052012       --------------------------------------------------
Human_XR_947052.1           --------------------------------------------------
Human_NR_046793.1           --------------------------------------------------
Cattle_TCONS_00011945       --------------------------------------------------
Mouse_XR_001784569.1        --------------------------------------------------
Chicken_TCONS_00035972      --------------------------------------------------
Chicken_TCONS_00099628      --------------------------------------------------
                                                                              

Pig_TCONS_00007010          --------------------------------------------------
Pig_TCONS_00007011          GAAACACAGACAGCTGGGGACTCTGCTCACAGTCCAGCTGGAGAAGCAGG
Pig_TCONS_00007012          --------------------------------------------------
Pig_TCONS_00007013          --------------------------------------------------
Cattle_TCONS_00052008       --------------------------------------------------
Cattle_TCONS_00052012       --------------------------------------------------
Human_XR_947052.1           --------------------------------------------------
Human_NR_046793.1           --------------------------------------------------
Cattle_TCONS_00011945       --------------------------------------------------
Mouse_XR_001784569.1        --------------------------------------------------
Chicken_TCONS_00035972      --------------------------------------------------
Chicken_TCONS_00099628      --------------------------------------------------
                                                                              

Pig_TCONS_00007010          --------------------------------------------------
Pig_TCONS_00007011          CAGAGAGAGAGGAGAGAAGAAACGACCCAAGGTTGTGCCAAGTGCCCGGA
Pig_TCONS_00007012          --------------------------------------------------
Pig_TCONS_00007013          --------------------------------------------------
Cattle_TCONS_00052008       --------------------------------------------------
Cattle_TCONS_00052012       --------------------------------------------------
Human_XR_947052.1           --------------------------------------------------
Human_NR_046793.1           --------------------------------------------------
Cattle_TCONS_00011945       --------------------------------------------------
Mouse_XR_001784569.1        --------------------------------------------------
Chicken_TCONS_00035972      --------------------------------------------------
Chicken_TCONS_00099628      --------------------------------------------------
                                                                              

Pig_TCONS_00007010          --------------
Pig_TCONS_00007011          GGCGGAGGAGGCAG
Pig_TCONS_00007012          --------------
Pig_TCONS_00007013          --------------
Cattle_TCONS_00052008       --------------
Cattle_TCONS_00052012       --------------
Human_XR_947052.1           --------------
Human_NR_046793.1           --------------
Cattle_TCONS_00011945       --------------
Mouse_XR_001784569.1        --------------
Chicken_TCONS_00035972      --------------
Chicken_TCONS_00099628      --------------
                                          
