# Supplementary material for: Genome-wide identification of tissue-specific long non-coding RNA in three farm animal species
Source: BMC Genomics. 2018 Sep 18;19:684. doi: 10.1186/s12864-018-5037-7 (PMC6145346; doi:10.1186/s12864-018-5037-7)
Supplement: Supplementary file 21 — Multiple Sequence Alignments for Conserved LncRNAs. A multiple sequence alignment file generated by ClustalW is included for each of the 39 groups of lncRNAs associated with orthologous genes across all five species. (ZIP 445 kb) [file 12864_2018_5037_MOESM21_ESM.zip › Group_30_Seqs.fa.align.out]

CLUSTAL 2.1 multiple sequence alignment


Pig_TCONS_00057694          --------------------------------------------------
Pig_TCONS_00057695          --------------------------------------------------
Cattle_TCONS_00008846       --------------------------------------------------
Chicken_TCONS_00099933      --------------------------------------------------
Pig_TCONS_00051816          --------------------------------------------------
Mouse_XR_868014.1           --------------------------------------------------
Mouse_XR_376631.3           --------------------------------------------------
Mouse_XR_001784223.1        GGGAAGTGACCGTTTGGTTCCTGTCCAAGGTTTGGTATTTGGTGTAGCCA
                                                                              

Pig_TCONS_00057694          --------------------------------------------------
Pig_TCONS_00057695          --------------------------------------------------
Cattle_TCONS_00008846       --------------------------------------------------
Chicken_TCONS_00099933      --------------------------------------------------
Pig_TCONS_00051816          --------------------------------------------------
Mouse_XR_868014.1           --------------------------------------------------
Mouse_XR_376631.3           --------------------------------------------------
Mouse_XR_001784223.1        TCGCTCAGGGTTTTACAAGCAAACAGACTTTGGAGACCCAGACCGCAAGT
                                                                              

Pig_TCONS_00057694          --------------------------------------------------
Pig_TCONS_00057695          --------------------------------------------------
Cattle_TCONS_00008846       --------------------------------------------------
Chicken_TCONS_00099933      --------------------------------------------------
Pig_TCONS_00051816          --------------------------------------------------
Mouse_XR_868014.1           --------------------------------------------------
Mouse_XR_376631.3           --------------------------TGAAGGCATTTCAGGAAAGGTTTG
Mouse_XR_001784223.1        TGGGAGAGTGGCGGTAGCCTCGGAAACAACATTCTCCCCAGGGCTGCGTG
                                                                              

Pig_TCONS_00057694          --------------------------------------------------
Pig_TCONS_00057695          --------------------------------------------------
Cattle_TCONS_00008846       --------------------------------------------------
Chicken_TCONS_00099933      --------------------------------------------------
Pig_TCONS_00051816          --------------------------------------------------
Mouse_XR_868014.1           --------------------------------------------------
Mouse_XR_376631.3           ATGATAAGAGAAAGGTCACTTAAATGTGGGCACCACCATCACAAATCCCA
Mouse_XR_001784223.1        GAAGATCTAGGGGTTCTCGAGGGTCGTGGAAAACGTTCACCTTACTTCAC
                                                                              

Pig_TCONS_00057694          --------------------------------------------------
Pig_TCONS_00057695          --------------------------------------------------
Cattle_TCONS_00008846       --------------------------------------------------
Chicken_TCONS_00099933      --------------------------------------------------
Pig_TCONS_00051816          --------------------------------------------------
Mouse_XR_868014.1           --------------------------------------------------
Mouse_XR_376631.3           CGGACTGCGGTCCCGTGCTGAGTAAAAGACAGGAAGTCGACTGAGGACCA
Mouse_XR_001784223.1        TGTTCCTTAGGACCCAACTCCTCAATGCACTGTGTCTTGGGAGCAGAAGC
                                                                              

Pig_TCONS_00057694          --------------------------------------------------
Pig_TCONS_00057695          --------------------------------------------------
Cattle_TCONS_00008846       --------------------------------------------------
Chicken_TCONS_00099933      --------------------------------------------------
Pig_TCONS_00051816          --------------------------------------------------
Mouse_XR_868014.1           --------------------------------------------------
Mouse_XR_376631.3           GCATCCCCCACGCTCTGCTTCCTGCCTGGGGATGCAGTGCGGCTCCACTC
Mouse_XR_001784223.1        AGCACTCTCTGTGTGTGTTTGGAGCTTCCAGAGAGAAAAAAACCGGTATC
                                                                              

Pig_TCONS_00057694          --------------------------------------------------
Pig_TCONS_00057695          --------------------------------------------------
Cattle_TCONS_00008846       --------------------------------------------------
Chicken_TCONS_00099933      -----------------------------------------CGCCAGAGC
Pig_TCONS_00051816          --------------------------------------------------
Mouse_XR_868014.1           --------------------------------------------------
Mouse_XR_376631.3           ATCTGTAGTTCCGCCTCCCACCTTGCTCCCCTTGATTCACGGTCCCCTTA
Mouse_XR_001784223.1        AGCGAGTAGATGTTTGGAGGGTATGGCGAGGGGGAATCTTTGCTTTAACA
                                                                              

Pig_TCONS_00057694          ---------------------------------AGTACTTTCTAGTTGGC
Pig_TCONS_00057695          ---------------------------------AGTACTTTCTAGTTGGC
Cattle_TCONS_00008846       --------------------------------------------------
Chicken_TCONS_00099933      TGCTCGGAAACGGATCCCTCCGCCACCCATGTTGGTGCTCACACTGCGTC
Pig_TCONS_00051816          --------------------------------------------------
Mouse_XR_868014.1           ----------------------------------------AGGTAGTATC
Mouse_XR_376631.3           AACTTCGAACCAAAGCGAACCCTTTCCTTAGGTTGCTGTTGGACAGGAAC
Mouse_XR_001784223.1        ATCAAAACATCAAATTCCTTAAAGGTGTACAAGGAGTGCTGAAGATATTC
                                                                              

Pig_TCONS_00057694          ATAGCACTTGTTCACGCATCAGCTCAGTGGATCTTCCCAGCGAACCTGGA
Pig_TCONS_00057695          ATAGCACTTGTTCACGCATCAGCTCAGTGGATCTTCCCAGCGAACCTGGA
Cattle_TCONS_00008846       --------------------------------------------------
Chicken_TCONS_00099933      CCCCCCCGGCACGCGGCCCCCTCCCGTTGGGTGCCATCAGAACAGCCGAC
Pig_TCONS_00051816          -------------------TGAGAATAAGAAGTGGCCCAGCATGCCCAAG
Mouse_XR_868014.1           TACACTTCTCTGTGAGGGAAAGGAAAAGATTTTGAATGTTGAAATTAATT
Mouse_XR_376631.3           CTGGCTACAGAGGGATGACTCTTCTGGAGCATCCCCTCAGGGTAGGAGTC
Mouse_XR_001784223.1        ACTGGAATGAGGAGTGGGAACTCGCTATGGAGTTAAAGGGCATGCCAATA
                                                                              

Pig_TCONS_00057694          ACCTGGGCCCATTGGCTAGGAGGCTCAGAGA-TGCCAAGGAGTGACAATA
Pig_TCONS_00057695          ACCTGGGCCCATTGGCTAGGAGGCTCAGAGA-TGCCAAGGAGTGACAATA
Cattle_TCONS_00008846       -------------------GTGGCGCCTGG--TGCTGGGCTGCCTCTGCT
Chicken_TCONS_00099933      ACCCCAAACTCACAGCCGGCCTTTCCCTGG--AGATGGGCCGTGGCCGCA
Pig_TCONS_00051816          GAGACACACCCACAGT--GGCAGATGTGGGG-CGTGAAATTGCGGGCTGG
Mouse_XR_868014.1           ATGCAGGTTTAGCAAAGTGGAGGCAGCAGAT-TCTTTTTTAAGGCCTGTG
Mouse_XR_376631.3           AGGGAGGATGCGCCGCCGGCTAAGGCTTCAG-TTCTTGGTGGCCTTGGCT
Mouse_XR_001784223.1        GCTGAAAGCTTCCAGGAAAATGGAGCTAAGACTACTTATCAAGAACTGTC
                                                                              

Pig_TCONS_00057694          ACCA----T-GACTTGCTGCCCTTGAC-CGAGCACTTTTAAGCCTCACTA
Pig_TCONS_00057695          ACCA----T-GACTTGCTGCCCTTGAC-CGAGCACTTTTAAGCCTCACTA
Cattle_TCONS_00008846       CTCA----CCGCCCCGCGACTCCTGCC-CTGGCTGCCGAAGGCCCCTTC-
Chicken_TCONS_00099933      GCTGT--GCCGTCCGACCGGCCGCGCT-CAGAGCGCCCAGCAGCTCTCCC
Pig_TCONS_00051816          CTTG----GTAACCAACAGGGTGCGTA-GAAGTGACCATGTGTGACTTCC
Mouse_XR_868014.1           CTTTC--ACAAACTGGCTAGGATGGCCAGTACCAGGCATGGTTTCCCTCT
Mouse_XR_376631.3           TGCGG--ATGCTGCCCCATGCTCTCTGATCGATACCCCATGTTCGCATGC
Mouse_XR_001784223.1        CTCTGTAGCAGGCTCGCATTGATTAGCATGTGGTCCTGGTAACATTACT-
                                            *                                 

Pig_TCONS_00057694          AAGGCACAGTGGGATGTTGAACCACC-CGAGCAAGCATCTCCTTTAATCT
Pig_TCONS_00057695          AAGGCACAGTGGGATGTTGAACCACC-CGAGCAAGCATCTCCTTTAATCT
Cattle_TCONS_00008846       ------CCGCCATCTAATGATACACT-CT-GCATACGCTTCTGTTGAAAA
Chicken_TCONS_00099933      A---TCTCCCCGCCCGTGGACGCGGC-CCCGCGCCGTCCCATCCGGGAGG
Pig_TCONS_00051816          AAGGAGCGGTCCTAGAAGAAGTTGCAGCTTCTGCCTTGGTCTCTCGATCA
Mouse_XR_868014.1           TTTTAGTAGGCCTCTAATACAATTAGGCAGCTGGTGGTTCATGCTGGTGA
Mouse_XR_376631.3           CCGGTCCTCTTTCCAGGGACACCACATTGGCTGAGGACCTACACCTGTGA
Mouse_XR_001784223.1        ---GCATTCCTAACAAATGCTGTGTC-CTTGTGTTCCTATGTGTACACAG
                                                                              

Pig_TCONS_00057694          TCTGCAGCGTTATGAAGTAGAATTGACTATC-GTTCCTATTTTAGAAGCA
Pig_TCONS_00057695          TCTGCAGCGTTATGAAGTAGAATTGACTATC-GTTCCTATTTTAGAAGCA
Cattle_TCONS_00008846       TTTGTGGCGAGACATTCCTGTGG-GACCGGG-AATCCAAATTCTTGGGCA
Chicken_TCONS_00099933      GGAGCGCAGAGCAGTGCCCGCGGCGCTCACCCAACGCACGCGCGTGGAAA
Pig_TCONS_00051816          CTCACTCTGGGGGAAACCAGCCACTATGGTGTAAGGAAACCTAGGAAACC
Mouse_XR_868014.1           TTGATTCAAAGGTGTTGCAGCTA-AGTAGGAGTGTTTAATCGATTCCCTC
Mouse_XR_376631.3           GCTGATCTTAACTTGATCAGCCCTGCCCAGAAGGACCCTGTTTAAAGGAC
Mouse_XR_001784223.1        TACTTGGCATACTGTAGGTACATAACCAGTGTGTGTTGTAAGATTGCTTG
                                                                              

Pig_TCONS_00057694          GAGCTACAGAAGCCCGA-----AAAGGATAATGGACTTGCCCGAGGTCAC
Pig_TCONS_00057695          GAGCTACAGAAGCCCGA-----AAAGGATAATGGACTTGCCCGAGGTCAC
Cattle_TCONS_00008846       GGGC-ATGGCA--TCGA-----ACAGCATCTTCGATTCCTTCTCG---AC
Chicken_TCONS_00099933      GGA--ACCGCT--TCGT-----GTGCAAAAAGAGAGAAAATAAAAGCTGC
Pig_TCONS_00051816          TAA--GCGGTG----GA-----GAGGCACTGAGACCCCCTGCCAACAGCC
Mouse_XR_868014.1           CCTTCACAGCTCACAGA-----GTATCTTCTGAGA-TCGAGATAGATTTC
Mouse_XR_376631.3           TTCTAACATCTTGCTCATCTCTACACTGTGCACAAGGATTTCAGAGCAGA
Mouse_XR_001784223.1        TTCAAACCAAATTTTGACTTGATAAATGCCCCTTACTGAACCAAGATATG
                                                                              

Pig_TCONS_00057694          ACAGCAGCAAATTTAGACCTAGAACCCACTTCTTGAATCCTGGTGCAGTG
Pig_TCONS_00057695          ACAGCAGCAAATTTAGACCTAGAACCCACTTCTTGAATCCTGGTGCAGTG
Cattle_TCONS_00008846       CTACTCGCAGACCTTCATCCGAG---------------------------
Chicken_TCONS_00099933      CGTTCTGCAGAGGC-GATGGGTGTGTGCGTGTGTGGGCGCTCAGGCTTCG
Pig_TCONS_00051816          ATGCCAGTGTGCCATCGTGGGAATGGATGTCCTCCAGCCCCGCTCAAGCC
Mouse_XR_868014.1           AGAAAAG-AGGCTTTCAGGTCAGATCCAACTAGAATCACCGAGTCCTGTG
Mouse_XR_376631.3           AGAAAACAGGGTATGCACATGGAGAGCAGAGGACAACTCAAGAGAGCTGG
Mouse_XR_001784223.1        CAATTAGCCTCAGTCACTATGATACCCACTTATGCTAATCTGACTTCTGT
                                                                              

Pig_TCONS_00057694          TTCTGACCAGCTCTCGGAAACTGAAAAAAAAAAAAAAAAATTGCTGTATT
Pig_TCONS_00057695          TTCTGACCAGCTCTCGGAAACTGAAAAAAAAAAAAAAAAATTGCTGTATT
Cattle_TCONS_00008846       --------------------------------------------------
Chicken_TCONS_00099933      CAGCAGCGACCTCGGACGCCCGGAAAAATAAATAAAAAACCCCTTCTTTG
Pig_TCONS_00051816          TTCAGATGACTGCGGCCGTCCTGGACATCTCACAGGCAACCGCACG---A
Mouse_XR_868014.1           TCCTAAGTGTGCTG--TGTCTTCAACAATTGGGTCCTACCTTTAACCCAA
Mouse_XR_376631.3           TTCTTTTTGTCCCTACTATCTGAGTCCCGGGGACTTGAACTCAGGTCATC
Mouse_XR_001784223.1        TTTCTGGGATTCCCTAATTGCAGTTCAACAGGTCAGAACAGGTACCTTGT
                                                                              

Pig_TCONS_00057694          TCAATAGACCTACAGCATAATTGAACATAGATATACCAC-GACTTTCTAT
Pig_TCONS_00057695          TCAATAGACCTACAGCATAATTGAACATAGATATACCAC-GACTTTCTAT
Cattle_TCONS_00008846       --------------------------------------------------
Chicken_TCONS_00099933      TGCATTTAGAGAATTAGCAGCCTTGTAAGTCAATAACAA-CACGTCCTAA
Pig_TCONS_00051816          CAGACCCTGAGGCAGAACAGCCCAGCGAAGCTGCACCTG-ATGTTCTTAA
Mouse_XR_868014.1           GAGGGATGCAAAGGTCGCCAGCCAGCTTCCGGCTCCTGC-CAGCTTCCGG
Mouse_XR_376631.3           AGACTTGGCAGCAGATGCTTGTATGCACTGAGCCACCTCGCTGGTCCGTG
Mouse_XR_001784223.1        AACAAAGTCCAGTACAGCTGTC--ATTTGTTACTAATGAAGGAAGACTAA
                                                                              

Pig_TCONS_00057694          ACCCTAGGAGATAAAAATGCCATCCGTTTAACTAAGATGTAGTCATTTAT
Pig_TCONS_00057695          ACCCTAGGAGATAAAAATGCCATCCGTTTAACTAAGATGTAGTCATTTAT
Cattle_TCONS_00008846       --------------------------------------------------
Chicken_TCONS_00099933      TGAGTGCAAGATGTCCCCAGGAAACGAGGGCTCCTGCTCCCAGCTGGGAT
Pig_TCONS_00051816          CCCCTAGAAACTCTGAGAGATAATAAATGCCATGGTTTGAAGTC------
Mouse_XR_868014.1           CTCTTGCTAGCATGCCATGTCTTCCGTGTTAGTGTGGATGCTCCAGCAGG
Mouse_XR_376631.3           TGACAAAGATTTTTATACCCGAAACCATACAGTAGGGAGGGATACACGAT
Mouse_XR_001784223.1        CATTTGTGAGCACACTGATTCACCAGTTTTGTTGTTTTTCTTTTCTTTTT
                                                                              

Pig_TCONS_00057694          CACTTAGAATTTCAAAATTTCCTACTACCGGTGCTCAGCTGACTTTCACC
Pig_TCONS_00057695          CACTTAGAATTTCAAAATTTCCTACTACGGAAGGACTCCTGA-----GGA
Cattle_TCONS_00008846       --------------------------------------------------
Chicken_TCONS_00099933      CCTGCGACTGGGAGAGGACCAGTAAACAAGAAGGAATGCTCCATCCGGAG
Pig_TCONS_00051816          --------------------------------------------------
Mouse_XR_868014.1           AACTATAAACCAAAATAACTTTTCCTTTGCGTGGGTTTGGTGTGTCTCCT
Mouse_XR_376631.3           GACAAATCACCTGCTCTTGGCTTTCCCCACAATGGATGCAGAGATTGCCC
Mouse_XR_001784223.1        TTCAGACAGGGTTTCTCGTTGTAACCCTGGGTGTTCTAGAACTCACCCTG
                                                                              

Pig_TCONS_00057694          CAGCTGGTGAGATTC--AGCTCTTCCAGGAAGCTGCCCAGCACCCACATG
Pig_TCONS_00057695          CAG-TAGTGGCTTTCCCAGGGCAGCTGACATGACTCCTCACCCCTCTCTG
Cattle_TCONS_00008846       --------------------------------------------------
Chicken_TCONS_00099933      ATGAGCAGGAGATACGAAGCCGACATCTAGATTGCCAACTCGCCCCGAAC
Pig_TCONS_00051816          --------------------------------------------------
Mouse_XR_868014.1           GAACTGCGTGAAGGGCTGGTGAGATGGCCCAGCAGGTGAAGGCATGTACT
Mouse_XR_376631.3           TTCAGATGGGGTAGGGAAGAGACTTCCACTTGAGGAAGGGGACATTGACA
Mouse_XR_001784223.1        CAGATTATGCTGGGCTTGAAACCAGCAATCTGCTTCCCAAGTGCTGGAAT
                                                                              

Pig_TCONS_00057694          CTGGGGGATGGTGGCCTTGTGCCTGTCCGGGGCACCTTGCGCCTCCTTCT
Pig_TCONS_00057695          GCGAGGGCTCGGCGGGTACAGCCTGTGCACA-------------------
Cattle_TCONS_00008846       --------------------------------------------------
Chicken_TCONS_00099933      GTGGGCGGTGGGGGCAGCAGCGTTGTGAAAGGCGGCCCTGCGCCGGTGCC
Pig_TCONS_00051816          --------------------------------------------------
Mouse_XR_868014.1           TCCAAGTCTGACAAGCAGAGTTCAATTCCTGGGACCCACAAGATAGAAGG
Mouse_XR_376631.3           CAGGAGACATCCAAGATAACAGATAATGAAGCCAACTCCCAACCAGCCTG
Mouse_XR_001784223.1        TAAAGGTGTGCACCAGCATTTCCTGGCCCCTCCATTTTTCAGTCAACCAG
                                                                              

Pig_TCONS_00057694          CTGTTGAGCCCTCATGGCATCACATCATAGGTGCATTTTCCTGTTTGTCC
Pig_TCONS_00057695          --------------------------------------------------
Cattle_TCONS_00008846       --------------------------------------------------
Chicken_TCONS_00099933      CCCCGCATCTCCCCTGGGTGGAGCAGCCTTTGCAAACCGCCCATTGGATG
Pig_TCONS_00051816          --------------------------------------------------
Mouse_XR_868014.1           TAAGAACCAATTCTCACAAGTCGCTCTTCTCCACGTGTGAACCATGGTGT
Mouse_XR_376631.3           AGTGCATCAAGACTCCAAGATGCCCCAAAGTTCCTTTTGTGGAAAGCTGA
Mouse_XR_001784223.1        GGACTATGAAGATGGTGCCAGAGATTATAATGGAGCTGAAAAATCTGTAT
                                                                              

Pig_TCONS_00057694          ACCCGATCCATCCCGGGCCCAGAGCTCGAGGGACTCAACTTTGGACCCCC
Pig_TCONS_00057695          --------------------------------------------------
Cattle_TCONS_00008846       --------------------------------------------------
Chicken_TCONS_00099933      CCACGTTTCCCCCTCGCCATCCCCTGGAATGCGGCCGCTCCCCGGAGCCG
Pig_TCONS_00051816          --------------------------------------------------
Mouse_XR_868014.1           CCATGTGCACACTCTGTGTGTATACAAGTATGTGCATGTGTACATAGATG
Mouse_XR_376631.3           ACATTTCTCTCCTGTGCTGGCCCGGTATTATGATTTTTTTCTGAAACAGT
Mouse_XR_001784223.1        CACTTAGTGGTGTCGTAGCTGTCATAGCTCTTTCAGTGTGACAGTGCAAG
                                                                              

Pig_TCONS_00057694          CCGCCTCCACTGCTAACCTACTAAACGCTTCGTATCCAGAA---------
Pig_TCONS_00057695          --------------------------------------------------
Cattle_TCONS_00008846       --------------------------------------------------
Chicken_TCONS_00099933      TCCCGCTGAGCCGCGGCGTCGCTGCTGCTTGCGTAAG-------------
Pig_TCONS_00051816          --------------------------------------------------
Mouse_XR_868014.1           TATAAAAGTAAATAAATGTAATTAAA------------------------
Mouse_XR_376631.3           CACTTCCTGTCACAAGGATAAGTCGACTGTTCCCAAGGCATCCCGGAGAA
Mouse_XR_001784223.1        ACAGATCTACAGCGTTTGTGATGATGCTGATACCAACAAGTCCTCTCTAC
                                                                              

Pig_TCONS_00057694          --------------------------------------------------
Pig_TCONS_00057695          --------------------------------------------------
Cattle_TCONS_00008846       --------------------------------------------------
Chicken_TCONS_00099933      --------------------------------------------------
Pig_TCONS_00051816          --------------------------------------------------
Mouse_XR_868014.1           --------------------------------------------------
Mouse_XR_376631.3           GCCTGAAGTAGAGTTGTTGGTGCATGCTGAAGAGGCCTTAAGTGAGGCCA
Mouse_XR_001784223.1        CGTTGTGGACCATGACTCCTGATTGCATCAAAAAGGACATAAAGAGGCTC
                                                                              

Pig_TCONS_00057694          --------------------------------------------------
Pig_TCONS_00057695          --------------------------------------------------
Cattle_TCONS_00008846       --------------------------------------------------
Chicken_TCONS_00099933      --------------------------------------------------
Pig_TCONS_00051816          --------------------------------------------------
Mouse_XR_868014.1           --------------------------------------------------
Mouse_XR_376631.3           CAAAGAAATCTGACTAGGAACACAGCATTCTTTGAGCCAGCCTTGCAAAG
Mouse_XR_001784223.1        CACTGACCTCAGATCTGCACCATGGACGCTCCGTTCTCCTCTCCTTAACA
                                                                              

Pig_TCONS_00057694          --------------------------------------------------
Pig_TCONS_00057695          --------------------------------------------------
Cattle_TCONS_00008846       --------------------------------------------------
Chicken_TCONS_00099933      --------------------------------------------------
Pig_TCONS_00051816          --------------------------------------------------
Mouse_XR_868014.1           --------------------------------------------------
Mouse_XR_376631.3           GCTGCCTGCAGTGAGGCTGGCCCCACCTGAGTCATCTCTGAGTGGGAAGG
Mouse_XR_001784223.1        AGCTGGCCTCCCAACCTAGATGCTGATTGCTGTACCCAGAGATCTGGTTA
                                                                              

Pig_TCONS_00057694          --------------------------------------------------
Pig_TCONS_00057695          --------------------------------------------------
Cattle_TCONS_00008846       --------------------------------------------------
Chicken_TCONS_00099933      --------------------------------------------------
Pig_TCONS_00051816          --------------------------------------------------
Mouse_XR_868014.1           --------------------------------------------------
Mouse_XR_376631.3           ACCGGAGCCAGCTGTCTCTTCAGGCTGGCGGGGTTTGTATTTCTCTGCCA
Mouse_XR_001784223.1        TAGTCCAGACATTGGCATTGTCATGATATTTGGAGCATCCCCTGTCTCAA
                                                                              

Pig_TCONS_00057694          --------------------------------------------------
Pig_TCONS_00057695          --------------------------------------------------
Cattle_TCONS_00008846       --------------------------------------------------
Chicken_TCONS_00099933      --------------------------------------------------
Pig_TCONS_00051816          --------------------------------------------------
Mouse_XR_868014.1           --------------------------------------------------
Mouse_XR_376631.3           AAGTCACACTTCAAGCAAGTGAAACAGTCCTGAGTTGTTAGCTGGGGTCA
Mouse_XR_001784223.1        GGATACGTAAAACTTCTTTTCTTCACCTGTGACTGGTTAATAAAGAGCTG
                                                                              

Pig_TCONS_00057694          --------------------------------------------------
Pig_TCONS_00057695          --------------------------------------------------
Cattle_TCONS_00008846       --------------------------------------------------
Chicken_TCONS_00099933      --------------------------------------------------
Pig_TCONS_00051816          --------------------------------------------------
Mouse_XR_868014.1           --------------------------------------------------
Mouse_XR_376631.3           GAGTCACAGCGCCACTCAATAGACTTCCCTCTCCCCAGCTGTCCTCCTCT
Mouse_XR_001784223.1        ATGCAGCCTATGAAGGGTCAGAAGAAAATAGGGTGCAACTTCTGATCCCA
                                                                              

Pig_TCONS_00057694          --------------------------------------------------
Pig_TCONS_00057695          --------------------------------------------------
Cattle_TCONS_00008846       --------------------------------------------------
Chicken_TCONS_00099933      --------------------------------------------------
Pig_TCONS_00051816          --------------------------------------------------
Mouse_XR_868014.1           --------------------------------------------------
Mouse_XR_376631.3           GTCCTCCGCTTCCCAGGCTTCACAGGGGCCGAGGCCCTGAGGGAAGGCAC
Mouse_XR_001784223.1        GTCATGCGGTCCAAAGCAAGAAGAAGAAGAAGAAGAAGAAGAAGAAGAAG
                                                                              

Pig_TCONS_00057694          --------------------------------------------------
Pig_TCONS_00057695          --------------------------------------------------
Cattle_TCONS_00008846       --------------------------------------------------
Chicken_TCONS_00099933      --------------------------------------------------
Pig_TCONS_00051816          --------------------------------------------------
Mouse_XR_868014.1           --------------------------------------------------
Mouse_XR_376631.3           ATTGCATTCTGACTGTGTGCAAGAAGAGTCTATGTTCTGACACGATCGCC
Mouse_XR_001784223.1        AAGAAGAAGAAGAAGAAGAAGAAGAAGAAGAAGAAGAAGAGAAGAGGCAG
                                                                              

Pig_TCONS_00057694          --------------------------------------------------
Pig_TCONS_00057695          --------------------------------------------------
Cattle_TCONS_00008846       --------------------------------------------------
Chicken_TCONS_00099933      --------------------------------------------------
Pig_TCONS_00051816          --------------------------------------------------
Mouse_XR_868014.1           --------------------------------------------------
Mouse_XR_376631.3           TCCCAGAACTGCAATTCTATTCATTCTATTAAAAAAAAAA----------
Mouse_XR_001784223.1        ATTCACCCTAAACAGATGGTCGGGAACTCCCCATGAGGTCACCATGAGGA
                                                                              

Pig_TCONS_00057694          --------------------------------------------------
Pig_TCONS_00057695          --------------------------------------------------
Cattle_TCONS_00008846       --------------------------------------------------
Chicken_TCONS_00099933      --------------------------------------------------
Pig_TCONS_00051816          --------------------------------------------------
Mouse_XR_868014.1           --------------------------------------------------
Mouse_XR_376631.3           --------------------------------------------------
Mouse_XR_001784223.1        GAAGATGGATGGAGCAGGAACAGCCAGGGCAAGACAAAGATGGCAGAGCC
                                                                              

Pig_TCONS_00057694          --------------------------------------------------
Pig_TCONS_00057695          --------------------------------------------------
Cattle_TCONS_00008846       --------------------------------------------------
Chicken_TCONS_00099933      --------------------------------------------------
Pig_TCONS_00051816          --------------------------------------------------
Mouse_XR_868014.1           --------------------------------------------------
Mouse_XR_376631.3           --------------------------------------------------
Mouse_XR_001784223.1        AGAAGAGAAACAAAACACTGAAGTTCTGGCAAAAGTGCACAGCGACTACA
                                                                              

Pig_TCONS_00057694          --------------------------------------------------
Pig_TCONS_00057695          --------------------------------------------------
Cattle_TCONS_00008846       --------------------------------------------------
Chicken_TCONS_00099933      --------------------------------------------------
Pig_TCONS_00051816          --------------------------------------------------
Mouse_XR_868014.1           --------------------------------------------------
Mouse_XR_376631.3           --------------------------------------------------
Mouse_XR_001784223.1        GGATGTCCTGTTACATTATCTGGTCAGGCAGACGCATGACTCACTGTACA
                                                                              

Pig_TCONS_00057694          --------------------------------------------------
Pig_TCONS_00057695          --------------------------------------------------
Cattle_TCONS_00008846       --------------------------------------------------
Chicken_TCONS_00099933      --------------------------------------------------
Pig_TCONS_00051816          --------------------------------------------------
Mouse_XR_868014.1           --------------------------------------------------
Mouse_XR_376631.3           --------------------------------------------------
Mouse_XR_001784223.1        GTATGACACATCGGAAATGGGTTTATTGTGCATCAGTCCTCTCCCTCATA
                                                                              

Pig_TCONS_00057694          --------------------------------------------------
Pig_TCONS_00057695          --------------------------------------------------
Cattle_TCONS_00008846       --------------------------------------------------
Chicken_TCONS_00099933      --------------------------------------------------
Pig_TCONS_00051816          --------------------------------------------------
Mouse_XR_868014.1           --------------------------------------------------
Mouse_XR_376631.3           --------------------------------------------------
Mouse_XR_001784223.1        AATATTAAACACGTAGATGTGATGATAGCAAGCTATCTTTGTCCTAATAT
                                                                              

Pig_TCONS_00057694          --------------------------------------------------
Pig_TCONS_00057695          --------------------------------------------------
Cattle_TCONS_00008846       --------------------------------------------------
Chicken_TCONS_00099933      --------------------------------------------------
Pig_TCONS_00051816          --------------------------------------------------
Mouse_XR_868014.1           --------------------------------------------------
Mouse_XR_376631.3           --------------------------------------------------
Mouse_XR_001784223.1        AAAGGTTTCTGATGTACTTTCTTTTTGAAAAAGAAGAAATTTCAGACATA
                                                                              

Pig_TCONS_00057694          --------------------------------------------------
Pig_TCONS_00057695          --------------------------------------------------
Cattle_TCONS_00008846       --------------------------------------------------
Chicken_TCONS_00099933      --------------------------------------------------
Pig_TCONS_00051816          --------------------------------------------------
Mouse_XR_868014.1           --------------------------------------------------
Mouse_XR_376631.3           --------------------------------------------------
Mouse_XR_001784223.1        TTGGTGATGATAAGAAAAAGTACGGGGACCTCACATTAAACTGCCTTTGA
                                                                              

Pig_TCONS_00057694          --------------------------------------------------
Pig_TCONS_00057695          --------------------------------------------------
Cattle_TCONS_00008846       --------------------------------------------------
Chicken_TCONS_00099933      --------------------------------------------------
Pig_TCONS_00051816          --------------------------------------------------
Mouse_XR_868014.1           --------------------------------------------------
Mouse_XR_376631.3           --------------------------------------------------
Mouse_XR_001784223.1        AGCATCCCCACGTTCCTGCAGCTCCCCTTCTGAAGGCGAGAGTAATAAAT
                                                                              

Pig_TCONS_00057694          --------------------------------------------------
Pig_TCONS_00057695          --------------------------------------------------
Cattle_TCONS_00008846       --------------------------------------------------
Chicken_TCONS_00099933      --------------------------------------------------
Pig_TCONS_00051816          --------------------------------------------------
Mouse_XR_868014.1           --------------------------------------------------
Mouse_XR_376631.3           --------------------------------------------------
Mouse_XR_001784223.1        GGTGTAAAAAGGTAGTTCTGTGCATTTCACTGTTGTCTTCCAAAGCTGGG
                                                                              

Pig_TCONS_00057694          --------------------------------------------------
Pig_TCONS_00057695          --------------------------------------------------
Cattle_TCONS_00008846       --------------------------------------------------
Chicken_TCONS_00099933      --------------------------------------------------
Pig_TCONS_00051816          --------------------------------------------------
Mouse_XR_868014.1           --------------------------------------------------
Mouse_XR_376631.3           --------------------------------------------------
Mouse_XR_001784223.1        ATGGTGTTTGCCCAACTACAAAGCCTCCAGCCGTTCACCCACAGTAGAAG
                                                                              

Pig_TCONS_00057694          --------------------------------------------------
Pig_TCONS_00057695          --------------------------------------------------
Cattle_TCONS_00008846       --------------------------------------------------
Chicken_TCONS_00099933      --------------------------------------------------
Pig_TCONS_00051816          --------------------------------------------------
Mouse_XR_868014.1           --------------------------------------------------
Mouse_XR_376631.3           --------------------------------------------------
Mouse_XR_001784223.1        GCTATGCTGTGGGTGGGCGTGTACCTCAGTGGCAGTGCTTGCCTAGCATG
                                                                              

Pig_TCONS_00057694          --------------------------------------------------
Pig_TCONS_00057695          --------------------------------------------------
Cattle_TCONS_00008846       --------------------------------------------------
Chicken_TCONS_00099933      --------------------------------------------------
Pig_TCONS_00051816          --------------------------------------------------
Mouse_XR_868014.1           --------------------------------------------------
Mouse_XR_376631.3           --------------------------------------------------
Mouse_XR_001784223.1        CTCAAGGCTCTGGGTTCAATCCCAAGCACAAGAGGGATATACTTTTAAAA
                                                                              

Pig_TCONS_00057694          --------------------------------------------------
Pig_TCONS_00057695          --------------------------------------------------
Cattle_TCONS_00008846       --------------------------------------------------
Chicken_TCONS_00099933      --------------------------------------------------
Pig_TCONS_00051816          --------------------------------------------------
Mouse_XR_868014.1           --------------------------------------------------
Mouse_XR_376631.3           --------------------------------------------------
Mouse_XR_001784223.1        CTCACCAGTAGTTGAATAATAATAATCACAAATGTAAGTTGAAAAATAAT
                                                                              

Pig_TCONS_00057694          --------------------------------------------------
Pig_TCONS_00057695          --------------------------------------------------
Cattle_TCONS_00008846       --------------------------------------------------
Chicken_TCONS_00099933      --------------------------------------------------
Pig_TCONS_00051816          --------------------------------------------------
Mouse_XR_868014.1           --------------------------------------------------
Mouse_XR_376631.3           --------------------------------------------------
Mouse_XR_001784223.1        AACCATTCACATAATCATAAAAAGGGACCAACATATTTTCTCATTGTGAA
                                                                              

Pig_TCONS_00057694          -
Pig_TCONS_00057695          -
Cattle_TCONS_00008846       -
Chicken_TCONS_00099933      -
Pig_TCONS_00051816          -
Mouse_XR_868014.1           -
Mouse_XR_376631.3           -
Mouse_XR_001784223.1        G
                             
