# Supplementary material for: Genome-wide identification of tissue-specific long non-coding RNA in three farm animal species
Source: BMC Genomics. 2018 Sep 18;19:684. doi: 10.1186/s12864-018-5037-7 (PMC6145346; doi:10.1186/s12864-018-5037-7)
Supplement: Supplementary file 21 — Multiple Sequence Alignments for Conserved LncRNAs. A multiple sequence alignment file generated by ClustalW is included for each of the 39 groups of lncRNAs associated with orthologous genes across all five species. (ZIP 445 kb) [file 12864_2018_5037_MOESM21_ESM.zip › Group_31_Seqs.fa.align.out]

CLUSTAL 2.1 multiple sequence alignment


Chicken_TCONS_00113550      GGCTTTTGGTGGAAAGGAAGAAGTATTCTAAGATGTTGTCTCATCAAACT
Chicken_TCONS_00113551      GGCTTTTGGTGGAAAGGAAGAAGTATTCTAAGATGTTGTCTCATCAAACT
Human_NR_039993.1           --------------------------------------------------
Human_NR_039995.1           --------------------------------------------------
Pig_TCONS_00017650          ---------------------AGGATAGAGGCTGGGGGTGGTACTGACCT
Pig_TCONS_00017651          --------------------------------------------------
Cattle_TCONS_00041007       --------------------------------------------------
Cattle_TCONS_00041009       --------------------------------------------------
Cattle_TCONS_00041008       --------------------------------------------------
Mouse_XR_105567.2           ----GCCGCAAGGCGTTCTCTAAAGCCACTTCCGTGGGTGTGAGGCTAGG
                                                                              

Chicken_TCONS_00113550      CAAAACATTTTGCAAGGGGGAATACAGAGTCCAACATTATTTAAATCCTA
Chicken_TCONS_00113551      CAAAACATTTTGCAAGGGGGAATACAGAGTCCAACATTATTTAAATCCTA
Human_NR_039993.1           --------------------------------------------CCCTTC
Human_NR_039995.1           --------------------------------------------CCCTTC
Pig_TCONS_00017650          TGAGAGTGCGTGGGGGAGGCGCAGGCGCAGCACAGAATTACTAAGTGACT
Pig_TCONS_00017651          ------TGCGTGGGGGAGGCGCAGGCGCAGCACAGAATTACTAAGTGACT
Cattle_TCONS_00041007       --------------------------------------------------
Cattle_TCONS_00041009       --------------------------------------------------
Cattle_TCONS_00041008       --------------------------------------------------
Mouse_XR_105567.2           GCGGGGGGCGGGGCTGACCTTGAGAACGCAGGGGCGCAGGCGCACAGTAC
                                                                              

Chicken_TCONS_00113550      ATCAGAGCTTCAGTCGAGTTATCTCAATAAATAGATGCCCAAAGGCACAA
Chicken_TCONS_00113551      ATCAGAGCTTCAGTCGAGTTATCTCAATAAATAGATGCCCAAAGGCACAA
Human_NR_039993.1           TCCAGAGCGCC-GTCGACC--CCACGCCACGCAGAGGTGAAGATACGCAG
Human_NR_039995.1           TCCAGAGCGCC-GTCGACC--CCACGCCACGCAGAGGTGAAGATACGCAG
Pig_TCONS_00017650          TCTGATGTGCCAGGAAGTGTGCTGGGCTCCAGGGACACAAAACTGGATAA
Pig_TCONS_00017651          TCTGATGTGCCAGGAAGTGTGCTGGGCTCCAGGGACACAAAACTGGATAA
Cattle_TCONS_00041007       --------------------------------------------------
Cattle_TCONS_00041009       --------------------------------------------------
Cattle_TCONS_00041008       --------------------------------------------------
Mouse_XR_105567.2           CTTGGAATCTCAGTTAAAAATTCATGCTGTCCAAGCACCTTCCTCTCTTA
                                                                              

Chicken_TCONS_00113550      G----AACTGGCTCTTCCTGCAGAACTGCAAA----TCAGGAAACCCCAG
Chicken_TCONS_00113551      G----AACTGGCTCTTCCTGCAGAACTGCAAA----TCAGGAAACCCCAG
Human_NR_039993.1           G----A-------CGTCCTCTAAAGCAAC--T----TCCGTGGGTGCCAG
Human_NR_039995.1           G----A-------CGTCCTCTAAAGCAAC--T----TCCGTGGGTGCCAG
Pig_TCONS_00017650          G----ACAAGGCTTTATACACAAGGATTTCAA----GCTTTTTCCTCCAT
Pig_TCONS_00017651          G----ACAAGGCTTTATACACAAGGATTTCAA----G-------------
Cattle_TCONS_00041007       --------------------------------------------------
Cattle_TCONS_00041009       --------------------------------------------------
Cattle_TCONS_00041008       --------------------------------------------------
Mouse_XR_105567.2           GGTCAATGGAATGTGACCTTTAGAAGTTCTTTGCTCTTCACAGACGCCAG
                                                                              

Chicken_TCONS_00113550      AAT------------GAGAAAGAGGAAACCAAGAAAACTTGTGATGAGAT
Chicken_TCONS_00113551      AAT------------GAGAAAGAGGAAACCAAGAAAACTTGTGATGAGAT
Human_NR_039993.1           GTT------------GTGGGCTGGGGGCGGTGCTGACCTTGAGAGAGCGG
Human_NR_039995.1           GTT------------GTGGGCTGGGGGCGGTGCTGACCTTGAGAGAGCGG
Pig_TCONS_00017650          AAGAAATTAACTTTAGGGTGAAGATGATAATGTAGAAGACAAAGAAGAGA
Pig_TCONS_00017651          -----------------GTGAAGATGATAATGTAGAAGACAAAGAAGAGA
Cattle_TCONS_00041007       --------------------------------------------------
Cattle_TCONS_00041009       --------------------------------------------------
Cattle_TCONS_00041008       --------------------------------------------------
Mouse_XR_105567.2           CTCAAGCCAGAGGATATCTACAAAGAGCAGAGGAGCTAAGAAGAAAATTC
                                                                              

Chicken_TCONS_00113550      CAGGAGCTCAGGTGCTCAGGTGGGTCTAGGGTTTGAA-CATAT-AGGGGT
Chicken_TCONS_00113551      CAGGAGCTCAGGTGCTCAGGTGGGTCTAGGGTTTGAA-CATAT-AGGGGT
Human_NR_039993.1           AGGAGGCGCAGGCGC--AGCACAGTTTAAA-CTTGAT-TTTGTGAGGGGA
Human_NR_039995.1           AGGAGGCGCAGGCGC--AGCACAGTTTAAA-CTTGAT-TTTGTGAGGGGA
Pig_TCONS_00017650          GACTAATAAAACAACAAACTTGTTTTGATATCTTTG--AGTCATTGAATC
Pig_TCONS_00017651          GACTAATAAAACAACAAACTTGTTTTGATATCTTTG--AGTCATTGAATC
Cattle_TCONS_00041007       -------------------TCATCTCCAATTCTTTGC-GGTTTAGGGAGC
Cattle_TCONS_00041009       -------------------TCATCTCCAATTCTTTGC-GGTTTAGGGAGC
Cattle_TCONS_00041008       -------------------TCATCTCCAATTCTTTGC-GGTTTAGGGAGC
Mouse_XR_105567.2           AGTATGGACATTTCC--TACCTACTTAATACCAATATGAACAAAAAGGGC
                                                    *  *                      

Chicken_TCONS_00113550      TAAATAAGCTAGCTTTAGAAACTAGGGAAGGAGAACAATGTCT-C-AACA
Chicken_TCONS_00113551      TAAATAAGCTAGCTTTAGAAACTAGGGAAGGAGAACAATGTCT-C-AACA
Human_NR_039993.1           CGAACAGCGTGACAATTAAAAGAAGATCTGGGAATCATCCAATGT-GATA
Human_NR_039995.1           CGAACAGCGTGACAATTAAAAGAAGATCTGGGAATC--------------
Pig_TCONS_00017650          AAACCAGTCCTGAAGACCACTCCATCTATATTACTTTACAATCAGTGTGC
Pig_TCONS_00017651          AAACCAGTCCTGAAGACCACTCCATCTATATTACTTTACAATCAG-----
Cattle_TCONS_00041007       TGTGCAGCCTTGATGTACAAGACAAATACAC-ACTGTAGCTCTGG---GC
Cattle_TCONS_00041009       TGTGCAGCCTTGATGTACAAGACAAATACAC-ACTGTAGCTCTGG---GC
Cattle_TCONS_00041008       TGTGCAGCCTTGATGTACAAGACAAATACAC-ACTGTAGCTCTGG---GC
Mouse_XR_105567.2           CTTACAACATTCTCATATACA-TACATACATAAATACACACACATTTATG
                                 *            *    *                          

Chicken_TCONS_00113550      TATCATGGTCAGCTGTGCAAACACCAAGAAAGGAACAATACAAAATGAAT
Chicken_TCONS_00113551      TATCATGGTCAGCTGTGCAAACACCAAGAAAGGAACAATACAAAATGAAT
Human_NR_039993.1           ATTTATGTGAAATCTTTCTGCAAACTATACAGTATGATAAAAATATAAGG
Human_NR_039995.1           --------------------------------------------------
Pig_TCONS_00017650          TAGTCCCTTCAGTTTCTCATCAAACCTCATATGAATGGACATTCAGATCA
Pig_TCONS_00017651          ----CCCTTCAGTTTCTCATCAAACCTCATATGAATGGACATTCAGATCA
Cattle_TCONS_00041007       TTACAAAATCA-TCTATCATCACCCTGCCTTTGGACG--TGACCAGTACA
Cattle_TCONS_00041009       TTACAAAATCA-TCTATCATCACCCTGCCTTTGGACG--TGACCAGTACA
Cattle_TCONS_00041008       TTACAAAATCA-TCTATCATCACCCTGCCTTTGGACG--TGACCAGTACA
Mouse_XR_105567.2           CTTTATGACACCTCCCTCCTTCCAAATCTGTACCAGTGAACTTGCCTTTA
                                                                              

Chicken_TCONS_00113550      GGCTTTGACCGGTTTGAATGCATCACAAGAAGGTCAGACCAAGGAAGACG
Chicken_TCONS_00113551      GGCTTTGACCGGTTTGAATGCATCACAAGAAGGTCAGACCAAGGAAGACG
Human_NR_039993.1           TAGTTTCACTGGAAACAACAGAAGACTAGAAGCTGATGTGACGTGGCAAT
Human_NR_039995.1           --------------------------------------------------
Pig_TCONS_00017650          AGTGGGTATTTACCTGACTGCTACAATCAAGATTCTGCAAACCAGTGGCA
Pig_TCONS_00017651          AGTGGGTATTTACCTGACTGCTACAATCAAGATTCTGCAAACCAGTGGCA
Cattle_TCONS_00041007       T-TGTGTGTTTCACAGA-------AATTAA--TCTGGTGTTTCGGAGGAG
Cattle_TCONS_00041009       T-TGTGTGTTTCACAGA-------AATTAA--TCTGGTGTTTCGGAGGAG
Cattle_TCONS_00041008       T-TGTGTGTTTCACAGA-------AATTAA--TCTGGTGTTTCGGAGGAG
Mouse_XR_105567.2           TATTGTGATGAGGGTTAACCATAGAGGTAAGTTTGAAATAAGGACACAGA
                                                                              

Chicken_TCONS_00113550      TCGAGCCTTTGCGAGGAAGACTTCTGATTTCATCCCCACAACCACCAGAG
Chicken_TCONS_00113551      TCGAGCCTTTGCGAGGAAGACTTCTGATTTCATCCCCACAACCACCAGAG
Human_NR_039993.1           ATCAACC---AGGAATACCCATCTCGAGTTC-TGGATATGTGCTCTGAGA
Human_NR_039995.1           ------------GAATACCCATCTCGAGTTC-TGGATATGTGCTCTGAGA
Pig_TCONS_00017650          AACAAGACGTGGGAATTCCAAAGCCAGGGAA---GGAACCTGTACCACAG
Pig_TCONS_00017651          AACAAGACGTGGGAATTCCAAAGCCAGGGAA---GGAACCTGTACCACAG
Cattle_TCONS_00041007       AAAGGCATTTCGGAATC---AGTCTGCGTGC---AGAACCCTTCCTGCAG
Cattle_TCONS_00041009       AAAGGCATTTCGGAATC---AGTCTGCGTGC---AGAACCCTTCCTGCAG
Cattle_TCONS_00041008       AAAGGCATTTCGGAATC---AGTCTGCGTGC---AGAACCCTTCCTGCAG
Mouse_XR_105567.2           GCATCTTTGGCCCAGAAATTATCACACCGTT--TAACGATCCTTATGGAA
                                         *                                    

Chicken_TCONS_00113550      GGAGACCCCAACTATGGACAACA---------CATGTGCCAGGGGAGGGG
Chicken_TCONS_00113551      GGAGACCCCAACTATGGACAACA---------CATGTGCCAGGGGAGGGG
Human_NR_039993.1           AGGTGCCCATGTCACCGACCACA---------CT----------GGAGGC
Human_NR_039995.1           AGGTGCCCATGTCACCGACCACA---------CT----------GGAGGC
Pig_TCONS_00017650          CAGCAACCCAAGCTACTGTAGTG---------ACAACAC----TG-GATC
Pig_TCONS_00017651          CAGCAACCCAAGCTACTGTAGTG---------ACAACAC----TG-GATC
Cattle_TCONS_00041007       ACGCAGTTTCAACGCCTTTCGCC---------CCTGCTC----AGCAAGT
Cattle_TCONS_00041009       ACGCAGTTTCAACGCCTTTCGCC---------CCTGCTC----AGCAAGT
Cattle_TCONS_00041008       ACGCAGTTTCAACGCCTTTCGCC---------CCTGCTC----AGCAAGT
Mouse_XR_105567.2           ACATGCTTATCTCACCCTTCTCCGTGAGATACCTTTTACCATAATGTGGT
                                                                              

Chicken_TCONS_00113550      CAGTATGTAAACAAATTTCCAGAAGGATAATGAATAT---GTAGATGGGT
Chicken_TCONS_00113551      CAGTATGTAAACAAATTTCCAGAAGGATAATGAATAT---GTAGATGGGT
Human_NR_039993.1           CA--ATGCAGATA-----CTGGGGGAAGGTTCCATG----GTAGCTAAGT
Human_NR_039995.1           CA--ATGCAGATA-----CTGGGGGAAGGTTCCATG----GTAGCTAAGT
Pig_TCONS_00017650          CTTAACCCGCTTGCACCACAAGAAGAGAACTCCAAG----GTCTGAACTT
Pig_TCONS_00017651          CTTAACCCGCTTGCACCACAAGAAGAGAACTCCAAG----GTCTGAACTT
Cattle_TCONS_00041007       CTCAA---ACTTGACCTTCGAGAGGAT--TTCAAGG----GTAATGCCTT
Cattle_TCONS_00041009       CTCAA---ACTTGACCTTCGAGAGGAT--TTCAAGG----GTAATGCCTT
Cattle_TCONS_00041008       CTCAA---ACTTGACCTTCGAGAGGAT--TTCAAGG----GTAATGCCTT
Mouse_XR_105567.2           TCTCTTGTGGAGTCAGAACTGGGGAGGAAATTCATCTTCAGCAGTCAAGG
                                              *  *        *  *      *         

Chicken_TCONS_00113550      TCCAAGAATTCTGCTGAATATATATGGACTTGGCTTACAAATTTGTAGCA
Chicken_TCONS_00113551      TCCAAGAATTCTGCTGAATATATATGGACTTGGCTTACAAATTTGTAGCA
Human_NR_039993.1           GTGGACAA----GCTAATCACTGAAGTTCCCTGATGCAGAGTTGATAATC
Human_NR_039995.1           GTGGACAA----GCTAATCACTGAAGTTCCCTGATGCAGAGTTGATAATC
Pig_TCONS_00017650          TTGTTTTGAGTAAGGCTTTGCAGATGCTTACTATATTTTTAAAAAATAAA
Pig_TCONS_00017651          TTGTTTTGAGTAAGGCTTTGCAGATGCTTACTATATTTTTAAAAAATAAA
Cattle_TCONS_00041007       CCTCCCTTTCCCCGTTTGCCCAGGTGACCACCTT-CAGACGTCTATTCTC
Cattle_TCONS_00041009       CCTCCCTTTCCCCGTTTGCCCAGGTGACCACCTT-CAGACGTCTATTCTC
Cattle_TCONS_00041008       CCTCCCTTTCCCCGTTTGCCCAGGTGACCACCTT-CAGACGTCTATTCTC
Mouse_XR_105567.2           TTGCACAAACTTGC-AACTATGAAACAGCTATGATGTTCAACCTCTAACT
                                                                              

Chicken_TCONS_00113550      TTTTTGCTTGC----TGGTGTGCAAGTTTGCTGGAGTGATCCCCCTTGCA
Chicken_TCONS_00113551      TTTTTGCTTGC----TGGTGTGCAAGTTTGCTGGAGTGATCCCCCTTGCA
Human_NR_039993.1           TCTCTAGAGTT----GGATGAAAGACTGTGCTGCCTTGAAGCTC-TGAGA
Human_NR_039995.1           TCTCTAGAGTT----GGATGAAAGACTGTGCTGCCTTGAAGCTC-TGAGA
Pig_TCONS_00017650          TAACAAAATAT----TAAGACAACAGGTTAAATTTGTAGCATGTACTAGT
Pig_TCONS_00017651          TAACAAAATAT----TAAGACAACAGGTTAAATTTGTAGCATGTACTAGT
Cattle_TCONS_00041007       CTTTGGGCGCC----CTACCCACCAG--TATCGCCAGAGATCACCTTAGA
Cattle_TCONS_00041009       CTTTGGGCGCC----CTACCCACCAG--TATCGCCAGAGATCACCTTAGA
Cattle_TCONS_00041008       CTTTGGGCGCC----CTACCCACCAG--TATCGCCAGAGATCACCTTAGA
Mouse_XR_105567.2           GGCCCAAGGACCCTGGGAAACAATCCTGAGCTACCTAGAGATGTTAGATT
                                                                              

Chicken_TCONS_00113550      CCCGGCCGGCCGAA----TAAACATACCTGCTTTATAACCTAACCGGGTT
Chicken_TCONS_00113551      CCCGGCCGGCCGAA----TAAACATACCTGCTTTATAACCTAACCGGGTT
Human_NR_039993.1           GATGCCATGCCAAT----TCAAGGCAGGGTCTTTATTGTTGAAACTC-TT
Human_NR_039995.1           GATGCCATGCCAAT----TCAAGGCAGGGTCTTTATTGTTGAAACTC-TT
Pig_TCONS_00017650          AACGTTTGTTTCCC----TTCTGGAATTAGACCATTT-CTGAATTAAGTG
Pig_TCONS_00017651          AACGTTTGTTTCCC----TTCTGGAATTAGACCATTT-CTGAATTAAGTG
Cattle_TCONS_00041007       CAGAACAGCCTTCA----CCTCGGACCCAGGCCCTCTGCAGACTCAAGTT
Cattle_TCONS_00041009       CAGAACAGCCTTCA----CCTCGGACCCAGGCCCTCTGCAGACTCAAGTT
Cattle_TCONS_00041008       CAGAACAGCCTTCA----CCTCGGACCCAGGCCCTCTGCAGACTCAAGTT
Mouse_XR_105567.2           GGTGCTGTTTCAAAAGGATACAGAAACAAAGTTTATACATTATGTTAATT
                                                                     *      * 

Chicken_TCONS_00113550      ------------ATAGAGTTTGATTCCGCACGTCAGTAAGACTGC----A
Chicken_TCONS_00113551      ------------ATAGAGTTTGATTCCGCACGTCAGTAAGACTGC----A
Human_NR_039993.1           ------------GCGTAATGACAT-CTTTATTCAGGTGAAAATAC----A
Human_NR_039995.1           ------------GCGTAATGACAT-CTTTATTCAGGTGAAAATAC----A
Pig_TCONS_00017650          ------------CAGTATATCAATAAAGGGACATAAGCAGGAAACCTATT
Pig_TCONS_00017651          ------------CAGTATATCAATAAAGGGACATAAGCAGGAAACCTATT
Cattle_TCONS_00041007       ------------GGGGATGTACGTCCGAG----TGGTCCAAGAAC----T
Cattle_TCONS_00041009       ------------GGGGATGTACGTCCGAG----TGGTCCAAGAAC----T
Cattle_TCONS_00041008       ------------GGGGATGTACGTCCGAG----TGGTCCAAGAAC----T
Mouse_XR_105567.2           TTTAATGGTGGGGGGAGATAGGGTGACAGGTGATAGAGAAATTATAAGAA
                                                   *                          

Chicken_TCONS_00113550      CTGTGATAGGTTCCTAGGAGT-CAGACTCAGCATTGA-CTGATGGACATT
Chicken_TCONS_00113551      CTGTGATAGGTTCCTAGGAGT-CAGACTCAGCATTGA-CTGATGGACATT
Human_NR_039993.1           G---GATGAATTTCAACTATA-TGATATTGTTTATGT-TCCTCAGACATG
Human_NR_039995.1           G---GATGAATTTCAACTATA-TGATATTGTTTATGT-TCCTCAGACATG
Pig_TCONS_00017650          TTCAGAGAACTTTTTAAATGA-CTCATTTTCTAGTGT-AACTCTGCCTTC
Pig_TCONS_00017651          TTCAGAGAACTTTTTAAATGA-CTCATTTTCTAGTGT-AACTCTGCCTTC
Cattle_TCONS_00041007       CCCCAAGTATCTCCCAGTCG--CTGGCTCTCCCGAGA-AGCTGAAACGCG
Cattle_TCONS_00041009       CCCCAAGTATCTCCCAGTCG--CTGGCTCTCCCGAGA-AGCTGAAACGCG
Cattle_TCONS_00041008       CCCCAAGTATCTCCCAGTCG--CTGGCTCTCCCGAGA-AGCTGAAACGCG
Mouse_XR_105567.2           ATGAGAGAAGCTACTCCGAGACCAATAGCCTTGAGGAATAGTTTGTGAAA
                                 *     *                       *              

Chicken_TCONS_00113550      ATTTCTGATGGTGTGAGGTTTTGCTGTGAAACTC-TATATTGTGAAGTGT
Chicken_TCONS_00113551      ATTTCTGATGGTGTGAGGTTTTGCTGTGAAACTC-TATATTGTGAAGTGT
Human_NR_039993.1           TTATTTGTCTTTACAAAGATTGGTTTCAATAAAC-TGTGTGACTGA-TAT
Human_NR_039995.1           TTATTTGTCTTTACAAAGATTGGTTTCAATAAAC-TGTGTGACTGA-TAT
Pig_TCONS_00017650          TTCACCCATGGTTATAGCCTTTTCTTTGGTCTGCCTATTTGCTTGTTTGA
Pig_TCONS_00017651          TTCACCCATGGTTATAGCCTTTTCTTTGGTCTGCCTATTTGCTTGTTTGA
Cattle_TCONS_00041007       CCTGCCCGCGCGGTAATGACCTTTGCTGGCTGCTGTCGGGGCTGGCACGA
Cattle_TCONS_00041009       CCTGCCCGCGCGCCA--CACTTGGGCCCATTCTT--CCAGGCTGACATGA
Cattle_TCONS_00041008       CCTGCCCGCGCGGAGCTTTGGAGAGCGGCTCAGGACAGGGAGCGACGCGA
Mouse_XR_105567.2           CTGAGAACTTCCCCAAGGGTTCTGTTACTGCTTTATAGAAACAAGCCTGT
                                                                              

Chicken_TCONS_00113550      TGCTATAAACTCTTAAATTATGGACATTTGTTGGAAAAAAATATCCAGCT
Chicken_TCONS_00113551      TGCTATAAACTCTTAAATTATGGACATTTGTTGGAAAAAAATATCCAGCT
Human_NR_039993.1           TAA-ATAAACA-TGGAATTTTACACATTCATAATAAAAAAAAAA------
Human_NR_039995.1           TAA-ATAAACA-TGGAATTTTACACATTCATAATAAAAAAAAAA------
Pig_TCONS_00017650          TGGGACAGGTAATGTAGCCAT-CACCTGTTATATATAAAGAAGTTGCAGT
Pig_TCONS_00017651          TGGGACAGGTAATGTAGCCAT-CACCTGTTATATATAAAGAAGTTGCAGT
Cattle_TCONS_00041007       AGCGCCAGGAGCGCTCAGGGC-CGCCCAAGCTTTGGGCAATGGGAAGGCG
Cattle_TCONS_00041009       GCT--CATTTAATCTGAG--------------------------------
Cattle_TCONS_00041008       AGCTGTCCCAACTTCCAGGA---AGTGGAGGGCCGGTCCCCGCGCTTCCT
Mouse_XR_105567.2           TAATAGACAGGCCCCAGGGCAACTGCAGTATAGTAAAGAAGGACTCCGGT
                                                                              

Chicken_TCONS_00113550      GAAGTTATTATATAAAGATGCAATCTTTTGCTTAACAATTTTCTTAACCG
Chicken_TCONS_00113551      GAAGTTATTATATAAAGATGCAATCTTTTGCTTAACAATTTTCTTAACCG
Human_NR_039993.1           --------------------------------------------------
Human_NR_039995.1           --------------------------------------------------
Pig_TCONS_00017650          CAAATCAAATCAAGTCTTCTGCTCTCTTCCCTGCTCTACTGTCTCCTGGG
Pig_TCONS_00017651          CAAATCAAATCAAGTCTTCTGCTCTCTTCCCTGCTCTACTGTCTCCTGGG
Cattle_TCONS_00041007       GAGGGAGGGAGAAACTCAGGTATACATATGTTTTTAAAGAGGTGCTAAAG
Cattle_TCONS_00041009       --------------------------------------------------
Cattle_TCONS_00041008       GCGGGCGACGGTCCGGAGTCTTTGATCCCGTTGGTCAAGCGGGCCCGAGT
Mouse_XR_105567.2           TGACCGCTCCTGTATCTGGGGGAAGCCATTGCTATCCTTGAGAAAGAAAA
                                                                              

Chicken_TCONS_00113550      CAAGAGGTTGATTAAAAATTAATGCTTGCCCTATTCTCGTATTATTTCCT
Chicken_TCONS_00113551      CAAGAGGTTGATTAAAAATTAATGCTTGCCCTATTCTCGTATTATTTCCT
Human_NR_039993.1           --------------------------------------------------
Human_NR_039995.1           --------------------------------------------------
Pig_TCONS_00017650          GTGCCTAGGAATATATTTTCAGTGGCTATATTAGTGTGCTTGGGCTGCCA
Pig_TCONS_00017651          GTGCCTAGGAATATATTTTCAGTGGCTATATTAGTGTGCTTGGGCTGCCA
Cattle_TCONS_00041007       AAGAGG-AGAGGGCTAAGTGAGTTGCTGTTTTTTTTTTTTTTTTTTTTTT
Cattle_TCONS_00041009       --------------------------------------------------
Cattle_TCONS_00041008       TCTCCGCAGCGAGTTGTACTCAAAGCCAAAC-------------------
Mouse_XR_105567.2           GATGGAGGTGGCGAGTGCCTATCAGCCTGTCAGTGACATCACATTCTGTG
                                                                              

Chicken_TCONS_00113550      AAATATTTGCTATTGTGCTTGATTGGAAATGAGATAGAAGGCCAGTCTGA
Chicken_TCONS_00113551      AAATATTTGCTATTGTGCTTGATTGGAAATGAGATAGAAGGCCAGTCTGA
Human_NR_039993.1           --------------------------------------------------
Human_NR_039995.1           --------------------------------------------------
Pig_TCONS_00017650          CAACAAAACACCATAGTCAGGATGACTTAATCCACAGAAATTTATCCTCT
Pig_TCONS_00017651          CAACAAAACACCATAGTCAGGATGACTTAATCCACAGAAATTTATCCTCT
Cattle_TCONS_00041007       TCTTAAGTATGTTTACTCTTTGTGCCACGCCAAACCTAGAGGAAAACGTT
Cattle_TCONS_00041009       --------------------------------------------------
Cattle_TCONS_00041008       --------------------------------------------------
Mouse_XR_105567.2           AAGTCTTGTCTTTCACTTGTGACACAGTGGGTCTTCCA--TCTGTCCTAA
                                                                              

Chicken_TCONS_00113550      CCTTGGATATGACTCACCGGAGGCTGTTCTCATGTTTTTTAAGGCACAAA
Chicken_TCONS_00113551      CCTTGGATATGACTCACCGGAGGCTGTTCTCATGTTTTTTAAGGCACAAA
Human_NR_039993.1           --------------------------------------------------
Human_NR_039995.1           --------------------------------------------------
Pig_TCONS_00017650          CCCAGTTCAGTTCAGGAGAGTGAGAGCTCTCTGGTGTCTTCTCCTTTTAG
Pig_TCONS_00017651          CCCAGTTCAGTTCAGGAGAGTGAGAGCTCTCTGGTGTCTTCTCCTTTTAG
Cattle_TCONS_00041007       GGCACTGGCTTCTTATGCTATGTATTCTGTAAGATGCCGTCTATTTGCAT
Cattle_TCONS_00041009       --------------------------------------------------
Cattle_TCONS_00041008       --------------------------------------------------
Mouse_XR_105567.2           ACCTGGCAGCCTTGTTAAGGATCAGAAAACATCTTCTCCTATATGACAGT
                                                                              

Chicken_TCONS_00113550      GCCAATGCAAGTTGCATCAAAGCTAGTTAGAATGTATTCTGTAAATACAG
Chicken_TCONS_00113551      GCCAATGCAAGTTGCATCAAAGCTAGTTAGAATGTATTCTGTAAATACAG
Human_NR_039993.1           --------------------------------------------------
Human_NR_039995.1           --------------------------------------------------
Pig_TCONS_00017650          AAGGGAAGCAGCCCCATCAGGTTAGGGTATATCCTTCTGACCCCTTTAAC
Pig_TCONS_00017651          AAGGGAAGCAGCCCCATCAGGTTAGGGTATATCCTTCTGACCCCTTTAAC
Cattle_TCONS_00041007       GATCATAAGATGGTCAGGACATTTCTACCCTATTGCACAAATCCCTTAGG
Cattle_TCONS_00041009       --------------------------------------------------
Cattle_TCONS_00041008       --------------------------------------------------
Mouse_XR_105567.2           AGGATAGGAATTATTAGCAGGATAGAATCCATTCCTGCCAGAGGAAAAAC
                                                                              

Chicken_TCONS_00113550      CAGTAGTGAAGTAGGAAACAATGGAAGGGGTTGATTCACTGCCCAGGGGA
Chicken_TCONS_00113551      CAGTAGTGAAGTAGGAAACAATGGAAGGGGTTGATTCACTGCCCAGGGGA
Human_NR_039993.1           --------------------------------------------------
Human_NR_039995.1           --------------------------------------------------
Pig_TCONS_00017650          TTTAATTACTCCAGAAAGGCCATCTACAAATACAGTCATT--TGAGAGTT
Pig_TCONS_00017651          TTTAATTACTCCAGAAAGGCCATCTACAAATACAGTCATT--TGAGAGTT
Cattle_TCONS_00041007       AAAACTGTGTTTGAGTTTCCCCACTTTTACGCTGATCTGA--ACTCATCC
Cattle_TCONS_00041009       --------------------------------------------------
Cattle_TCONS_00041008       --------------------------------------------------
Mouse_XR_105567.2           AAGAAATCAGTTTTTACTACCTTATTACTTTCAATAGACTGTCAGATTCT
                                                                              

Chicken_TCONS_00113550      AAAAAAGAAAAACAACAGATATACTAAGTACTCTAAGGCAAAAACATTCC
Chicken_TCONS_00113551      AAAAAAGAAAAACAACAGATATACTAAGTACTCTAAGGCAAAAACATTCC
Human_NR_039993.1           --------------------------------------------------
Human_NR_039995.1           --------------------------------------------------
Pig_TCONS_00017650          AGGGTTTCAACATATGAATTTTGGTGGGACATAAACATCTAGCCTATAAC
Pig_TCONS_00017651          AGGGTTTCAACATATGAATTTTGGTGGGACATAAACATCTAGCCTATAAC
Cattle_TCONS_00041007       AGAGACATTATCTAAATCTGTGAAAGAATGAGGGCTGCTTGTCATGCGTC
Cattle_TCONS_00041009       --------------------------------------------------
Cattle_TCONS_00041008       --------------------------------------------------
Mouse_XR_105567.2           ATATTCTCTATTTTGTACATGGCGCATTGATTAACAATCCTTGGTTAAAA
                                                                              

Chicken_TCONS_00113550      ATTTGTTTGTTTCTTTTCAGTCTTTATAAGGATGAAATCAGTCATAATGG
Chicken_TCONS_00113551      ATTTGTTTGTTTCTTTTCAGTCTTTATAAGGATGAAATCAGTCATAATGG
Human_NR_039993.1           --------------------------------------------------
Human_NR_039995.1           --------------------------------------------------
Pig_TCONS_00017650          AGTGATGAAGTCTCTGAAATTCTTTTTCTTAGCAAAACTAATAAGTTATC
Pig_TCONS_00017651          AGTGATGAAGTCTCTGAAATTCTTTTTCTTAGCAAAACTAATAAGTTATC
Cattle_TCONS_00041007       CTTCGTCTCCACTAACGTGTGCCACCCGATTAGAAGCAATTTAAGCAATC
Cattle_TCONS_00041009       --------------------------------------------------
Cattle_TCONS_00041008       --------------------------------------------------
Mouse_XR_105567.2           TACTTTAGTTTCACATAGTGTGTATATGTTTACATTTACAACTGTATCAA
                                                                              

Chicken_TCONS_00113550      CTAGTTGTTATGTTAAAAGGGCAAAATTATAGCTCCCGTAGCTGAACAGC
Chicken_TCONS_00113551      CTAGTTGTTATGTTAAAAGGGCAAAATTATAGCTCCCGTAGCTGAACAGC
Human_NR_039993.1           --------------------------------------------------
Human_NR_039995.1           --------------------------------------------------
Pig_TCONS_00017650          GTAGTCCTTTAAGTTACAAGTCATAATAGCTTCTTAATAATTTCATTTAC
Pig_TCONS_00017651          GTAGTCCTTTAAGTTACAAGTCATAATAGCTTCTTAATAATTTCATTTAC
Cattle_TCONS_00041007       AAGGCCGTTATGAGAAGGGGATGTTAAAAAT-----AGGTTTTCTATAGC
Cattle_TCONS_00041009       --------------------------------------------------
Cattle_TCONS_00041008       --------------------------------------------------
Mouse_XR_105567.2           GTCTTTTTGTCCTATTAAAAAACAATATATTCTACTAATTACCTGTTTTT
                                                                              

Chicken_TCONS_00113550      AGGCTGGGGAGGGAGGTCAAGTTGTTTTTAAGCCAAATTGGTGAACCTTG
Chicken_TCONS_00113551      AGGCTGGGGAGGGAGGTCAAGTTGTTTTTAAGCCAAATTGGTGAACCTTG
Human_NR_039993.1           --------------------------------------------------
Human_NR_039995.1           --------------------------------------------------
Pig_TCONS_00017650          AAAGTCAGAGAACATTTTGAGAAAAGTTTGGATTACAACTCTCCAATTGG
Pig_TCONS_00017651          AAAGTCAGAGAACATTTTGAGAAAAGTTTGGATTACAACTCTCCAATTGG
Cattle_TCONS_00041007       CTCAGCACTCTAATTCAGAAGAAAATCTAAAATTACATATGTATCGTTTC
Cattle_TCONS_00041009       --------------------------------------------------
Cattle_TCONS_00041008       --------------------------------------------------
Mouse_XR_105567.2           TTTTATTGACCATTTTCTATTTCTTAAATGTATAGAAGTCTTTGACAAAG
                                                                              

Chicken_TCONS_00113550      AGGTAGCAGACAGCTGTTTGAAGCAACTACAACCCTGGGGAACTAAGAAG
Chicken_TCONS_00113551      AGGTAGCAGACAGCTGTTTGAAGCAACTACAACCCTGGGGAACTAAGAAG
Human_NR_039993.1           --------------------------------------------------
Human_NR_039995.1           --------------------------------------------------
Pig_TCONS_00017650          CTCTGTTTGTCTATACAGCAGATTAATCAAAATGAAGGATATACCTGGGT
Pig_TCONS_00017651          CTCTGTTTGTCTATACAGCAGATTAATCAAAATGAAGGATATACCTGGGT
Cattle_TCONS_00041007       TTTATATGAAATATATAATCCCAGTGTCTCCTGTTCGCTCTTTTTTCCCT
Cattle_TCONS_00041009       --------------------------------------------------
Cattle_TCONS_00041008       --------------------------------------------------
Mouse_XR_105567.2           ATTCAGAGAAAGAATTATGAAAAGGAAAGAGAGGAAATGTGATGATGAAG
                                                                              

Chicken_TCONS_00113550      ACGCAAACTCCTGGCCAGTTTACTAATCGTTGATATTCAATAAAAAGAAA
Chicken_TCONS_00113551      ACGCAAACTCCTGGCCAGTTTACTAATCGTTGATATTCAATAAAAAGAAA
Human_NR_039993.1           --------------------------------------------------
Human_NR_039995.1           --------------------------------------------------
Pig_TCONS_00017650          CTCTGACAGTCTGGCCACCCTGGAGGTGGTGTATGGATGTTAGTACTAGT
Pig_TCONS_00017651          CTCTGACAGTCTGGCCACCCTGGAGGTGGTGTATGGATGTTAGTACTAGT
Cattle_TCONS_00041007       CCATGGTCCCTACCCCATCTCTTGCCTTCCTTTAGGAAATTCTTAACAGA
Cattle_TCONS_00041009       --------------------------------------------------
Cattle_TCONS_00041008       --------------------------------------------------
Mouse_XR_105567.2           ATGAAAAGATCTTTTTGGCAAATTAGTTATGATCACAGTCTTTGATAAAA
                                                                              

Chicken_TCONS_00113550      AGAATCAGTGTTTACTTTTTTTTCCACACTGCTATTGAAGATGTTTAGTT
Chicken_TCONS_00113551      AGAATCAGTGTTTACTTTTTTTTCCACACTGCTATTGAAGATGTTTAGTT
Human_NR_039993.1           --------------------------------------------------
Human_NR_039995.1           --------------------------------------------------
Pig_TCONS_00017650          GGTCAGAACACTCTGTCCTGAGCTGTAGACAGGGTCTAAGAGGCAAAGCA
Pig_TCONS_00017651          GGTCAGAACACTCTGTCCTGAGCTGTAGACAGGGTCTAAGAGGCAAAGCA
Cattle_TCONS_00041007       AG-CGAAGTGTAAGGCTCCGATGGAAAGAAGGGACTCAGGTTCCTAAAAA
Cattle_TCONS_00041009       --------------------------------------------------
Cattle_TCONS_00041008       --------------------------------------------------
Mouse_XR_105567.2           GTCATGGCTGCTTACCATGTGGGGTTTGTGATAATTTAAAATGTCCTCTC
                                                                              

Chicken_TCONS_00113550      TGATTGATACCCACTGACAGCAAAAAAAACTTGACACGGAACAATACTCC
Chicken_TCONS_00113551      TGATTGATACCCACTGACAGCAAAAAAAACTTGACACGGAACAATACTCC
Human_NR_039993.1           --------------------------------------------------
Human_NR_039995.1           --------------------------------------------------
Pig_TCONS_00017650          ACCAAGAGCAGCAGGATCTACAAAAAAGCTGTAGCCACAAATCCAACTTC
Pig_TCONS_00017651          ACCAAGAGCAGCAGGATCTACAAAAAAGCTGTAGCCACAAATCCAACTTC
Cattle_TCONS_00041007       GTCTTTCTGAGACCAAACGAGAGGGTTTGTGGGGTGCTTGGCCCAGCCTT
Cattle_TCONS_00041009       --------------------------------------------------
Cattle_TCONS_00041008       --------------------------------------------------
Mouse_XR_105567.2           TACGAACTGATCTCAGATGTGTATAAATATCAACAGAATAGTATTTACAT
                                                                              

Chicken_TCONS_00113550      CTCCAGGGATACAATCAGTCCCAGCTGTGGTTAGATAGTTGTGACTTTTT
Chicken_TCONS_00113551      CTCCAGGGATACAATCAGTCCCAGCTGTGGTTAGATAGTTGTGACTTTTT
Human_NR_039993.1           --------------------------------------------------
Human_NR_039995.1           --------------------------------------------------
Pig_TCONS_00017650          ATTCATCTATACTTCTAAATATATTATTGATTATGAAGAAGCCTTTTCAG
Pig_TCONS_00017651          ATTCATCTATACTTCTAAATATATTATTGATTATGAAGAAGCCTTTTCAG
Cattle_TCONS_00041007       TCCTGGGGCTCCTCGCTGTGGTAGCGCCCATAACTGTGGTTGCTCTCTGA
Cattle_TCONS_00041009       --------------------------------------------------
Cattle_TCONS_00041008       --------------------------------------------------
Mouse_XR_105567.2           GAGCACTCTGGCCTGAAACTCTTCCAATTTTAAAAATCAATTTTTAAAAG
                                                                              

Chicken_TCONS_00113550      GCTCTTGCAAAAATAACTGGGCCAAGAATGGAATCCTGTGTTGAACACGA
Chicken_TCONS_00113551      GCTCTTGCAAAAATAACTGGGCCAAGAATGGAATCCTGTGTTGAACACGA
Human_NR_039993.1           --------------------------------------------------
Human_NR_039995.1           --------------------------------------------------
Pig_TCONS_00017650          CCCTATCTGCATGTAAGGATAGTGATCAACGTCAGCAGTATTTTCTTTTA
Pig_TCONS_00017651          CCCTATCTGCATGTAAGGATAGTGATCAACGTCAGCAGTATTTTCTTTTA
Cattle_TCONS_00041007       CTTTGAATCCGTGGTGGGAGAAAAAAATCCCTCAACTGTCCTGCCCAGAG
Cattle_TCONS_00041009       --------------------------------------------------
Cattle_TCONS_00041008       --------------------------------------------------
Mouse_XR_105567.2           TCTTAAACCGTCTTAACAAAATGTGTTAATAGTTTTACCTCTAAAAAAAA
                                                                              

Chicken_TCONS_00113550      TGA-----GACTTAGAAGCTGAGATTAACATTGTCCTTGAGCGGTAGTCA
Chicken_TCONS_00113551      TGA-----GACTTAGAAGCTGAGATTAACATTGTCCTTGAGCGGTAGTCA
Human_NR_039993.1           --------------------------------------------------
Human_NR_039995.1           --------------------------------------------------
Pig_TCONS_00017650          ATGTAACCAATAATTATATACATACATTCAAATAAGTACACATACACACA
Pig_TCONS_00017651          ATGTAACCAATAATTATATACATACATTCAAATAAGTACACATACACACA
Cattle_TCONS_00041007       CGG-----AAGGACCCCACTCCTGGAATCGAGTTGTAGAACCCAAGGCTC
Cattle_TCONS_00041009       --------------------------------------------------
Cattle_TCONS_00041008       --------------------------------------------------
Mouse_XR_105567.2           TTCAAA--CACTTTTCTCTTTCCTTTACTGAATATGATATGTTTTATTCT
                                                                              

Chicken_TCONS_00113550      TTGGAAACCACATGTTGAAATGCAGAGCTAGTACACGTCTTTTGAATAAA
Chicken_TCONS_00113551      TTGGAAACCACATGTTGAAATGCAGAGCTAGTACACGTCTTTTGAATAAA
Human_NR_039993.1           --------------------------------------------------
Human_NR_039995.1           --------------------------------------------------
Pig_TCONS_00017650          AACACATACACTGAATTTGTTTCAGAAATCATCTCTCCTCTTCAACTAAT
Pig_TCONS_00017651          AACACATACACTGAATTTGTTTCAGAAATCATCTCTCCTCTTCAACTAAT
Cattle_TCONS_00041007       TGGGGGTTCGAGGGCTGGCGGATCGAGGGGGTGGGCTCTGGTCACTCGAG
Cattle_TCONS_00041009       --------------------------------------------------
Cattle_TCONS_00041008       --------------------------------------------------
Mouse_XR_105567.2           GTGATTTCTATTTCTTGTAAATGGTAATTAGTCTGTAACTATGTGGAAAG
                                                                              

Chicken_TCONS_00113550      ATCAATAAGCAGAATGGTGACAGCTTCCACGTATGCAGTTCTATTGTTGC
Chicken_TCONS_00113551      ATCAATAAGCAGAATGGTGACAGCTTCCACGTATGCAGTTCTATTGTTGC
Human_NR_039993.1           --------------------------------------------------
Human_NR_039995.1           --------------------------------------------------
Pig_TCONS_00017650          CATTCCTTTTCTGGCACCAAAATACCAAAACCCTATTTTTTGTTGTTGTT
Pig_TCONS_00017651          CATTCCTTTTCTGGCACCAAAATACCAAAACCCTATTTTTTGTTGTTGTT
Cattle_TCONS_00041007       GCAAATCTGGCTAACTGCTGACAGACGTGTCCACCTTGGGCGTCCGCAGT
Cattle_TCONS_00041009       --------------------------------------------------
Cattle_TCONS_00041008       --------------------------------------------------
Mouse_XR_105567.2           TTGGGTTTTGTTTCCTTAGGTAAATTGTACTTAAAATTCTTTATTGGCCA
                                                                              

Chicken_TCONS_00113550      TGTCAGAAGACAAAAATATAAACATTTAACTGATGTGAGACGTGGTTAAA
Chicken_TCONS_00113551      TGTCAGAAGACAAAAATATAAACATTTAACTGATGTGAGACGTGGTTAAA
Human_NR_039993.1           --------------------------------------------------
Human_NR_039995.1           --------------------------------------------------
Pig_TCONS_00017650          GTGCTTAGGTTAAACAAGTTGGCCTTTTCCAAATTGGGACAGTAAAGAAC
Pig_TCONS_00017651          GTGCTTAGGTTAAACAAGTTGGCCTTTTCCAAATTGGGACAGTAAAGAAC
Cattle_TCONS_00041007       GCAGAGAAAGGGCAAAGAGGATGTGTTGGGGGAAAGAAAAAACGGAACGG
Cattle_TCONS_00041009       --------------------------------------------------
Cattle_TCONS_00041008       --------------------------------------------------
Mouse_XR_105567.2           TCTTAGAAAAATCATGTACCAGTAACAATGATTTATTGGTCATGTTCTGC
                                                                              

Chicken_TCONS_00113550      TTGCAGTCCTATACAGTTTGAACAGAATTACTGGA-GAGGAGGAGACTGG
Chicken_TCONS_00113551      TTGCAGTCCTATACAGTTTGAACAGAATATGTGATCGCTTTGCATACAGG
Human_NR_039993.1           --------------------------------------------------
Human_NR_039995.1           --------------------------------------------------
Pig_TCONS_00017650          TCAAGTTTTAGAACTTTAATAAAATCTCATACATGAATATTCATAAAGTA
Pig_TCONS_00017651          TCAAGTTTTAGAACTTTAATAAAATCTCATACATGAATATTCATAAAGTA
Cattle_TCONS_00041007       GGAAAGTAGAAAATTTTTTTTTAAAAGTAAATGAAAACAAGAGATAGACC
Cattle_TCONS_00041009       --------------------------------------------------
Cattle_TCONS_00041008       --------------------------------------------------
Mouse_XR_105567.2           CATATATGGTTAGTGGAACATTTTGCAATTGTTCCAAAAAGCCACTAGAG
                                                                              

Chicken_TCONS_00113550      TGTTTATGATACAACACCTCCATCAGACGTGCAGCTAAATCGCTAAGGAC
Chicken_TCONS_00113551      ACAAAATGTTTCAGTGTTTTAAATGCCGAAGTATTCAAAGCATTCGCACC
Human_NR_039993.1           --------------------------------------------------
Human_NR_039995.1           --------------------------------------------------
Pig_TCONS_00017650          ACTATGTATTTTAGACAAGCAAATGTCAGACTTGAGACATCTTTTGAC--
Pig_TCONS_00017651          ACTATGTATTTTAGACAAGCAAATGTCAGACTTGAGACATCTTTTGAC--
Cattle_TCONS_00041007       GCAAAGCAATGTCCTCTAGAGGAAGCAAGAATGCCG--------------
Cattle_TCONS_00041009       --------------------------------------------------
Cattle_TCONS_00041008       --------------------------------------------------
Mouse_XR_105567.2           GAAAATGGTTGCCTTTTAAGTAGGATCAGAGGATGGGACCTTTGTGGTGT
                                                                              

Chicken_TCONS_00113550      ---AGAGTTTGCCCCATGACT-----------------------------
Chicken_TCONS_00113551      CCCAAACCACGCACTGTGCCTCCCCCAGAGAATGCTTTTTCCACCGAAGT
Human_NR_039993.1           --------------------------------------------------
Human_NR_039995.1           --------------------------------------------------
Pig_TCONS_00017650          --------------------------------------------------
Pig_TCONS_00017651          --------------------------------------------------
Cattle_TCONS_00041007       --------------------------------------------------
Cattle_TCONS_00041009       --------------------------------------------------
Cattle_TCONS_00041008       --------------------------------------------------
Mouse_XR_105567.2           GCTGAGTGTCCTTGTCAGAGAGAGAAGAACTTGCTTCCTCGTTGTTTATT
                                                                              

Chicken_TCONS_00113550      --------------------------------------------------
Chicken_TCONS_00113551      TAGAAATGTCTAAGAATAGAACACAGTCGTTTCCCTCTGTACCCCCTGGA
Human_NR_039993.1           --------------------------------------------------
Human_NR_039995.1           --------------------------------------------------
Pig_TCONS_00017650          --------------------------------------------------
Pig_TCONS_00017651          --------------------------------------------------
Cattle_TCONS_00041007       --------------------------------------------------
Cattle_TCONS_00041009       --------------------------------------------------
Cattle_TCONS_00041008       --------------------------------------------------
Mouse_XR_105567.2           CTGCACCATGTGAGAACTTAGTCACAACTCATTTGCCAACAACAAAGGGG
                                                                              

Chicken_TCONS_00113550      --------------------------------------------------
Chicken_TCONS_00113551      CCCACAATGTCCTGAGTTTCTCATAGCGATTAATCTGAGATCTATTTTCC
Human_NR_039993.1           --------------------------------------------------
Human_NR_039995.1           --------------------------------------------------
Pig_TCONS_00017650          --------------------------------------------------
Pig_TCONS_00017651          --------------------------------------------------
Cattle_TCONS_00041007       --------------------------------------------------
Cattle_TCONS_00041009       --------------------------------------------------
Cattle_TCONS_00041008       --------------------------------------------------
Mouse_XR_105567.2           TCCATTTTCACCCCCACCAGTGATACATATGGGAACTAATTTTGTGGTTT
                                                                              

Chicken_TCONS_00113550      --------------------------------------------------
Chicken_TCONS_00113551      CACCACTGTCCTGGATGTGGGTATTGAAATCATCATCTGTGCTTTGAAAA
Human_NR_039993.1           --------------------------------------------------
Human_NR_039995.1           --------------------------------------------------
Pig_TCONS_00017650          --------------------------------------------------
Pig_TCONS_00017651          --------------------------------------------------
Cattle_TCONS_00041007       --------------------------------------------------
Cattle_TCONS_00041009       --------------------------------------------------
Cattle_TCONS_00041008       --------------------------------------------------
Mouse_XR_105567.2           AAATCACTCAGTTTATGGTACTTTTGTTATAGTATCCAAAGTAAAGAATG
                                                                              

Chicken_TCONS_00113550      --------------------------------------------------
Chicken_TCONS_00113551      AATAAAATAAAATAGTAATAATTTAAAAAGAACAAAATAAACATTTTGTA
Human_NR_039993.1           --------------------------------------------------
Human_NR_039995.1           --------------------------------------------------
Pig_TCONS_00017650          --------------------------------------------------
Pig_TCONS_00017651          --------------------------------------------------
Cattle_TCONS_00041007       --------------------------------------------------
Cattle_TCONS_00041009       --------------------------------------------------
Cattle_TCONS_00041008       --------------------------------------------------
Mouse_XR_105567.2           CAAAATTGTGTTCAGTGTAATTGCTTTGACGTGAATAAAAAGCCCTACAC
                                                                              

Chicken_TCONS_00113550      --------------------------------------------------
Chicken_TCONS_00113551      AAAAAGAAAAAAAAAGAAGAAAATGGAAGAAGTGATAATTCGGAGCTAAA
Human_NR_039993.1           --------------------------------------------------
Human_NR_039995.1           --------------------------------------------------
Pig_TCONS_00017650          --------------------------------------------------
Pig_TCONS_00017651          --------------------------------------------------
Cattle_TCONS_00041007       --------------------------------------------------
Cattle_TCONS_00041009       --------------------------------------------------
Cattle_TCONS_00041008       --------------------------------------------------
Mouse_XR_105567.2           TCACAGAGAAAGATAATTGAAAATGTATCCATTACCATTCAGCATTCATT
                                                                              

Chicken_TCONS_00113550      --------------------------------------------------
Chicken_TCONS_00113551      GCGTGCAGTTCAAAAGCTGAAGCTCCCATTGGAGAACAGAAAATTTAATG
Human_NR_039993.1           --------------------------------------------------
Human_NR_039995.1           --------------------------------------------------
Pig_TCONS_00017650          --------------------------------------------------
Pig_TCONS_00017651          --------------------------------------------------
Cattle_TCONS_00041007       --------------------------------------------------
Cattle_TCONS_00041009       --------------------------------------------------
Cattle_TCONS_00041008       --------------------------------------------------
Mouse_XR_105567.2           TTCTAAACTGTTCTATTTGAAACAATTATTAAAAAAAATTGTCCATCAAT
                                                                              

Chicken_TCONS_00113550      --------------------------------------------------
Chicken_TCONS_00113551      AGCTTTTAATGGAATGCAATGCTCGGAGTAGTAAATTATTTGTTAGTTGA
Human_NR_039993.1           --------------------------------------------------
Human_NR_039995.1           --------------------------------------------------
Pig_TCONS_00017650          --------------------------------------------------
Pig_TCONS_00017651          --------------------------------------------------
Cattle_TCONS_00041007       --------------------------------------------------
Cattle_TCONS_00041009       --------------------------------------------------
Cattle_TCONS_00041008       --------------------------------------------------
Mouse_XR_105567.2           AAAGCTTCTTAAAGCCTA--------------------------------
                                                                              

Chicken_TCONS_00113550      --------------------------------------------------
Chicken_TCONS_00113551      CGATGCAATCAGCATGCTGATTAAGGTCGCTTGGTTTTTTACCAAACATT
Human_NR_039993.1           --------------------------------------------------
Human_NR_039995.1           --------------------------------------------------
Pig_TCONS_00017650          --------------------------------------------------
Pig_TCONS_00017651          --------------------------------------------------
Cattle_TCONS_00041007       --------------------------------------------------
Cattle_TCONS_00041009       --------------------------------------------------
Cattle_TCONS_00041008       --------------------------------------------------
Mouse_XR_105567.2           --------------------------------------------------
                                                                              

Chicken_TCONS_00113550      --------------------------------------------------
Chicken_TCONS_00113551      AACTGAATGAAAGCGGTTAGCCCGCGTTGTTCTGCTTGGGGGGCTCCGGC
Human_NR_039993.1           --------------------------------------------------
Human_NR_039995.1           --------------------------------------------------
Pig_TCONS_00017650          --------------------------------------------------
Pig_TCONS_00017651          --------------------------------------------------
Cattle_TCONS_00041007       --------------------------------------------------
Cattle_TCONS_00041009       --------------------------------------------------
Cattle_TCONS_00041008       --------------------------------------------------
Mouse_XR_105567.2           --------------------------------------------------
                                                                              

Chicken_TCONS_00113550      --------------------------------------
Chicken_TCONS_00113551      GAAGCAAATGGACTTTAAGAACAGCGACTGTCAATAAA
Human_NR_039993.1           --------------------------------------
Human_NR_039995.1           --------------------------------------
Pig_TCONS_00017650          --------------------------------------
Pig_TCONS_00017651          --------------------------------------
Cattle_TCONS_00041007       --------------------------------------
Cattle_TCONS_00041009       --------------------------------------
Cattle_TCONS_00041008       --------------------------------------
Mouse_XR_105567.2           --------------------------------------
                                                                  
