# Supplementary material for: Genome-wide identification of tissue-specific long non-coding RNA in three farm animal species
Source: BMC Genomics. 2018 Sep 18;19:684. doi: 10.1186/s12864-018-5037-7 (PMC6145346; doi:10.1186/s12864-018-5037-7)
Supplement: Supplementary file 21 — Multiple Sequence Alignments for Conserved LncRNAs. A multiple sequence alignment file generated by ClustalW is included for each of the 39 groups of lncRNAs associated with orthologous genes across all five species. (ZIP 445 kb) [file 12864_2018_5037_MOESM21_ESM.zip › Group_27_Seqs.fa.align.out]

CLUSTAL 2.1 multiple sequence alignment


Chicken_TCONS_00094945      ATTTACACTGCTGTGTGCCACCTGGCACTGCAGGCCTTCCTGATAGCGCT
Chicken_TCONS_00094944      ATTTACACTGCTGTGTGCCACCTGGCACTGCAGGCCTTCCTGATAGCGCT
Chicken_TCONS_00094946      --------------------------------------------------
Mouse_XR_001783593.1        --------------------------------------------------
Mouse_XR_001783592.1        --------------------------------------------------
Chicken_TCONS_00096302      --------------------------------------------------
Chicken_TCONS_00096301      --------------------------------------------------
Pig_TCONS_00125394          --------------------------------------------------
Cattle_TCONS_00071867       --------------------------------------------------
Mouse_XR_001783591.1        --------------------------------------------------
                                                                              

Chicken_TCONS_00094945      CTTACATTTATTCCTGCTGCGCTATGAACTAACAGACTGACTGGAAACTT
Chicken_TCONS_00094944      CTTACATTTATTCCTGCTGCGCTATGAACTAACAGACTGACTGGAAACTT
Chicken_TCONS_00094946      --------------------------------------------------
Mouse_XR_001783593.1        --------------------------------------------------
Mouse_XR_001783592.1        --------------------------------------------------
Chicken_TCONS_00096302      --------------------------------------------------
Chicken_TCONS_00096301      --------------------------------------------------
Pig_TCONS_00125394          --------------------------------------------------
Cattle_TCONS_00071867       --------------------------------------------------
Mouse_XR_001783591.1        --------------------------------------------------
                                                                              

Chicken_TCONS_00094945      CAACAAACCTTGCTTCTTTGATGATATGAGTACCACGAACCCAATCCCGA
Chicken_TCONS_00094944      CAACAAACCTTGCTTCTTTGATGATATGAGTACCACGAACCCAATCCCGA
Chicken_TCONS_00094946      --------------------------------------------------
Mouse_XR_001783593.1        --------------------------------------------------
Mouse_XR_001783592.1        --------------------------------------------------
Chicken_TCONS_00096302      --------------------------------------------------
Chicken_TCONS_00096301      --------------------------------------------------
Pig_TCONS_00125394          --------------------------------------------------
Cattle_TCONS_00071867       --------------------------------------------------
Mouse_XR_001783591.1        --------------------------------------------------
                                                                              

Chicken_TCONS_00094945      AGGCTCCAACTGACTCAGAAGAGGTTCAGTCCACAGATTTATACATCCAT
Chicken_TCONS_00094944      AGGCTCCAACTGACTCAGAAGAGGTTCAGTCCACAGATTTATACATCCAT
Chicken_TCONS_00094946      --------------------------------------------------
Mouse_XR_001783593.1        --------------------------------------------------
Mouse_XR_001783592.1        --------------------------------------------------
Chicken_TCONS_00096302      --------------------------------------------------
Chicken_TCONS_00096301      --------------------------------------------------
Pig_TCONS_00125394          --------------------------------------------------
Cattle_TCONS_00071867       --------------------------------------------------
Mouse_XR_001783591.1        --------------------------------------------------
                                                                              

Chicken_TCONS_00094945      TATTTCAAGTTGCTGCTGAGCCCGAGGTTCACATCTGTCTTTCTCCCTTT
Chicken_TCONS_00094944      TATTTCAAGTTGCTGCTGAGCCCGAGGTTCACATCTGTCTTTCTCCCTTT
Chicken_TCONS_00094946      --------------------------------------------------
Mouse_XR_001783593.1        --------------------------------------------------
Mouse_XR_001783592.1        --------------------------------------------------
Chicken_TCONS_00096302      --------------------------------------------------
Chicken_TCONS_00096301      --------------------------------------------------
Pig_TCONS_00125394          --------------------------------------------------
Cattle_TCONS_00071867       --------------------------------------------------
Mouse_XR_001783591.1        --------------------------------------------------
                                                                              

Chicken_TCONS_00094945      TAAAAGGTGTTTCCCTACTCCAGGAGCTGTCTCACCTTTTGCCCAGGGTA
Chicken_TCONS_00094944      TAAAAGGTGTTTCCCTACTCCAGGAGCTGTCTCACCTTTTGCCCAGGGTA
Chicken_TCONS_00094946      --------------------------------------------------
Mouse_XR_001783593.1        --------------------------------------------------
Mouse_XR_001783592.1        --------------------------------------------------
Chicken_TCONS_00096302      --------------------------------------------------
Chicken_TCONS_00096301      --------------------------------------------------
Pig_TCONS_00125394          --------------------------------------------------
Cattle_TCONS_00071867       --------------------------------------------------
Mouse_XR_001783591.1        --------------------------------------------------
                                                                              

Chicken_TCONS_00094945      AGCGCAGCCATGGCTGAACTTGTAGCACTTGTCCCAAATGGGGGTAGAGA
Chicken_TCONS_00094944      AGCGCAGCCATGGCTGAACTTGTAGCACTTGTCCCAAATGGGGGTAGAGA
Chicken_TCONS_00094946      --------------------------------------------------
Mouse_XR_001783593.1        --------------------------------------------------
Mouse_XR_001783592.1        --------------------------------------------------
Chicken_TCONS_00096302      --------------------------------------------------
Chicken_TCONS_00096301      --------------------------------------------------
Pig_TCONS_00125394          --------------------------------------------------
Cattle_TCONS_00071867       --------------------------------------------------
Mouse_XR_001783591.1        --------------------------------------------------
                                                                              

Chicken_TCONS_00094945      GAGACAGCATCCTGCAGAAGACATGTGCCTCCAGGTGGGATGAGACGCCC
Chicken_TCONS_00094944      GAGACAGCATCCTGCAGAAGACATGTGCCTCCAGGTGGGATGAGACGCCC
Chicken_TCONS_00094946      --------------------------------------------------
Mouse_XR_001783593.1        --------------------------------------------------
Mouse_XR_001783592.1        --------------------------------------------------
Chicken_TCONS_00096302      --------------------------------------------------
Chicken_TCONS_00096301      --------------------------------------------------
Pig_TCONS_00125394          --------------------------------------------------
Cattle_TCONS_00071867       --------------------------------------------------
Mouse_XR_001783591.1        --------------------------------------------------
                                                                              

Chicken_TCONS_00094945      TTGGGAAGTGTCTGTCTCCTCTCATTAAGCTTCTATGAGTCACTAAGTGC
Chicken_TCONS_00094944      TTGGGAAGTGTCTGTCTCCTCTCATTAAGCTTCTATGAGTCACTAAGTGC
Chicken_TCONS_00094946      --------------------------------------------------
Mouse_XR_001783593.1        --------------------------------------------------
Mouse_XR_001783592.1        --------------------------------------------------
Chicken_TCONS_00096302      --------------------------------------------------
Chicken_TCONS_00096301      --------------------------------------------------
Pig_TCONS_00125394          --------------------------------------------------
Cattle_TCONS_00071867       --------------------------------------------------
Mouse_XR_001783591.1        --------------------------------------------------
                                                                              

Chicken_TCONS_00094945      CAAGTGGCCAAATAAGAGGAACACAATACTGTCTGAGTGATATCTCTGAC
Chicken_TCONS_00094944      CAAGTGGCCAAATAAGAGGAACACAATACTGTCTGAGTGATATCTCTGAC
Chicken_TCONS_00094946      --------------------------------------------------
Mouse_XR_001783593.1        --------------------------------------------------
Mouse_XR_001783592.1        --------------------------------------------------
Chicken_TCONS_00096302      --------------------------------------------------
Chicken_TCONS_00096301      --------------------------------------------------
Pig_TCONS_00125394          --------------------------------------------------
Cattle_TCONS_00071867       --------------------------------------------------
Mouse_XR_001783591.1        --------------------------------------------------
                                                                              

Chicken_TCONS_00094945      AAATTGCCTGGATAAGGGTTTACTGCCAGACTCCAGCTTTGTATATTCCT
Chicken_TCONS_00094944      AAATTGCCTGGATAAGGGTTTACTGCCAGACTCCAGCTTTGTATATTCCT
Chicken_TCONS_00094946      --------------------------------------------------
Mouse_XR_001783593.1        --------------------------------------------------
Mouse_XR_001783592.1        --------------------------------------------------
Chicken_TCONS_00096302      --------------------------------------------------
Chicken_TCONS_00096301      --------------------------------------------------
Pig_TCONS_00125394          --------------------------------------------------
Cattle_TCONS_00071867       --------------------------------------------------
Mouse_XR_001783591.1        --------------------------------------------------
                                                                              

Chicken_TCONS_00094945      GTCTGAGTCCTCTGGAGGTGCAGTGATGCCTGGGGTGCATGGCCTGCCTA
Chicken_TCONS_00094944      GTCTGAGTCCTCTGGAGGTGCAGTGATGCCTGGGGTGCATGGCCTGCCTA
Chicken_TCONS_00094946      --------------------------------------------------
Mouse_XR_001783593.1        --------------------------------------------------
Mouse_XR_001783592.1        --------------------------------------------------
Chicken_TCONS_00096302      --------------------------------------------------
Chicken_TCONS_00096301      --------------------------------------------------
Pig_TCONS_00125394          --------------------------------------------------
Cattle_TCONS_00071867       --------------------------------------------------
Mouse_XR_001783591.1        --------------------------------------------------
                                                                              

Chicken_TCONS_00094945      CTGGGTTGGAGGGAGACTTTCAATTGTAGCCTGGCTCATAGCAGTCCTCC
Chicken_TCONS_00094944      CTGGGTTGGAGGGAGACTTTCAATTGTAGCCTGGCTCATAGCAGTCCTCC
Chicken_TCONS_00094946      --------------------------------------------------
Mouse_XR_001783593.1        --------------------------------------------------
Mouse_XR_001783592.1        --------------------------------------------------
Chicken_TCONS_00096302      --------------------------------------------------
Chicken_TCONS_00096301      --------------------------------------------------
Pig_TCONS_00125394          --------------------------------------------------
Cattle_TCONS_00071867       --------------------------------------------------
Mouse_XR_001783591.1        --------------------------------------------------
                                                                              

Chicken_TCONS_00094945      ATGTCCACCTCTTGTTTCCCTGCCACTAAGTAAGCAGAGTGGTACCTCCT
Chicken_TCONS_00094944      ATGTCCACCTCTTGTTTCCCTGCCACTAAGTAAGCAGAGTGGTACCTCCT
Chicken_TCONS_00094946      --------------------------------------------------
Mouse_XR_001783593.1        --------------------------------------------------
Mouse_XR_001783592.1        --------------------------------------------------
Chicken_TCONS_00096302      --------------------------------------------------
Chicken_TCONS_00096301      --------------------------------------------------
Pig_TCONS_00125394          --------------------------------------------------
Cattle_TCONS_00071867       --------------------------------------------------
Mouse_XR_001783591.1        --------------------------------------------------
                                                                              

Chicken_TCONS_00094945      TCTTCAGTGCTGCAGAACCCAGCTCGAGCAGCACGTCTCATAATTAATTG
Chicken_TCONS_00094944      TCTTCAGTGCTGCAGAACCCAGCTCGAGCAGCACGTCTCATAATTAATTG
Chicken_TCONS_00094946      --------------------------------------------------
Mouse_XR_001783593.1        --------------------------------------------------
Mouse_XR_001783592.1        --------------------------------------------------
Chicken_TCONS_00096302      --------------------------------------------------
Chicken_TCONS_00096301      --------------------------------------------------
Pig_TCONS_00125394          --------------------------------------------------
Cattle_TCONS_00071867       --------------------------------------------------
Mouse_XR_001783591.1        --------------------------------------------------
                                                                              

Chicken_TCONS_00094945      TTATCCCAGGCTTCCTCAGGTGCCTGACTACTAGAACATCTAAGAATTTA
Chicken_TCONS_00094944      TTATCCCAGGCTTCCTCAGGTGCCTGACTACTAGAACATCTAAGAATTTA
Chicken_TCONS_00094946      --------------------------------------------------
Mouse_XR_001783593.1        --------------------------------------------------
Mouse_XR_001783592.1        --------------------------------------------------
Chicken_TCONS_00096302      --------------------------------------------------
Chicken_TCONS_00096301      --------------------------------------------------
Pig_TCONS_00125394          --------------------------------------------------
Cattle_TCONS_00071867       --------------------------------------------------
Mouse_XR_001783591.1        --------------------------------------------------
                                                                              

Chicken_TCONS_00094945      TGGGCATTTGGTAACATCTGAAAATAAAAAAGAGTCTCTTTAATAAGCTT
Chicken_TCONS_00094944      TGGGCATTTGGTAACATCTGAAAATAAAAAAGAGTCTCTTTAATAAGCTT
Chicken_TCONS_00094946      --------------------------------------------------
Mouse_XR_001783593.1        --------------------------------------------------
Mouse_XR_001783592.1        --------------------------------------------------
Chicken_TCONS_00096302      --------------------------------------------------
Chicken_TCONS_00096301      --------------------------------------------------
Pig_TCONS_00125394          --------------------------------------------------
Cattle_TCONS_00071867       --------------------------------------------------
Mouse_XR_001783591.1        --------------------------------------------------
                                                                              

Chicken_TCONS_00094945      ATGATAAGTATTTGCACTATTTTAGAAAGCTATTTTCATTCTGCTCAGAC
Chicken_TCONS_00094944      ATGATAAGTATTTGCACTATTTTAGAAAGCTATTTTCATTCTGCTCAGAC
Chicken_TCONS_00094946      --------------------------------------------------
Mouse_XR_001783593.1        --------------------------------------------------
Mouse_XR_001783592.1        --------------------------------------------------
Chicken_TCONS_00096302      --------------------------------------------------
Chicken_TCONS_00096301      --------------------------------------------------
Pig_TCONS_00125394          --------------------------------------------------
Cattle_TCONS_00071867       --------------------------------------------------
Mouse_XR_001783591.1        --------------------------------------------------
                                                                              

Chicken_TCONS_00094945      ACTTGTTAAATAACTTTTTAGAACTTGAACATTTACTGCTCATTTTATAT
Chicken_TCONS_00094944      ACTTGTTAAATAACTTTTTAGAACTTGAACATTTACTGCTCATTTTATAT
Chicken_TCONS_00094946      --------------------------------------------------
Mouse_XR_001783593.1        --------------------------------------------------
Mouse_XR_001783592.1        --------------------------------------------------
Chicken_TCONS_00096302      --------------------------------------------------
Chicken_TCONS_00096301      --------------------------------------------------
Pig_TCONS_00125394          --------------------------------------------------
Cattle_TCONS_00071867       --------------------------------------------------
Mouse_XR_001783591.1        --------------------------------------------------
                                                                              

Chicken_TCONS_00094945      GTGAAATAAATCAATCAGATTTAACAAAGGAAAGAAACTGATTTGCCCAC
Chicken_TCONS_00094944      GTGAAATAAATCAATCAGATTTAACAAAGGAAAGAAACTGATTTGCCCAC
Chicken_TCONS_00094946      --------------------------------------------------
Mouse_XR_001783593.1        --------------------------------------------------
Mouse_XR_001783592.1        --------------------------------------------------
Chicken_TCONS_00096302      --------------------------------------------------
Chicken_TCONS_00096301      --------------------------------------------------
Pig_TCONS_00125394          --------------------------------------------------
Cattle_TCONS_00071867       --------------------------------------------------
Mouse_XR_001783591.1        --------------------------------------------------
                                                                              

Chicken_TCONS_00094945      AGGCCTGTCTGAGCACAGAGGTGCCATTTTGCAATCTAATGAAGCTTTCA
Chicken_TCONS_00094944      AGGCCTGTCTGAGCACAGAGGTGCCATTTTGCAATCTAATGAAGCTTTCA
Chicken_TCONS_00094946      --------------------------------------------------
Mouse_XR_001783593.1        --------------------------------------------------
Mouse_XR_001783592.1        --------------------------------------------------
Chicken_TCONS_00096302      --------------------------------------------------
Chicken_TCONS_00096301      --------------------------------------------------
Pig_TCONS_00125394          --------------------------------------------------
Cattle_TCONS_00071867       --------------------------------------------------
Mouse_XR_001783591.1        --------------------------------------------------
                                                                              

Chicken_TCONS_00094945      GTTAAAGAAATGAAAGGGTGAGGGGGAGACTTTGATGCCTAATAAAAGTG
Chicken_TCONS_00094944      GTTAAAGAAATGAAAGGGTGAGGGGGAGACTTTGATGCCTAATAAAAGTG
Chicken_TCONS_00094946      --------------------------------------------------
Mouse_XR_001783593.1        --------------------------------------------------
Mouse_XR_001783592.1        --------------------------------------------------
Chicken_TCONS_00096302      --------------------------------------------------
Chicken_TCONS_00096301      --------------------------------------------------
Pig_TCONS_00125394          --------------------------------------------------
Cattle_TCONS_00071867       --------------------------------------------------
Mouse_XR_001783591.1        --------------------------------------------------
                                                                              

Chicken_TCONS_00094945      ATTCAGCATCCTCATAACTTTGACAAGTAGTGTGACTTATAAACCTTCTG
Chicken_TCONS_00094944      ATTCAGCATCCTCATAACTTTGACAAGTAGTGTGACTTATAAACCTTCTG
Chicken_TCONS_00094946      --------------------------------------------------
Mouse_XR_001783593.1        --------------------------------------------------
Mouse_XR_001783592.1        --------------------------------------------------
Chicken_TCONS_00096302      --------------------------------------------------
Chicken_TCONS_00096301      --------------------------------------------------
Pig_TCONS_00125394          --------------------------------------------------
Cattle_TCONS_00071867       --------------------------------------------------
Mouse_XR_001783591.1        --------------------------------------------------
                                                                              

Chicken_TCONS_00094945      GTGGAGCAATATAACAACAGAGTATGAACTTATAAGTCTAGACCACAGAA
Chicken_TCONS_00094944      GTGGAGCAATATAACAACAGAGTATGAACTTATAAGTCTAGACCACAGAA
Chicken_TCONS_00094946      --------------------------------------------------
Mouse_XR_001783593.1        --------------------------------------------------
Mouse_XR_001783592.1        --------------------------------------------------
Chicken_TCONS_00096302      --------------------------------------------------
Chicken_TCONS_00096301      --------------------------------------------------
Pig_TCONS_00125394          --------------------------------------------------
Cattle_TCONS_00071867       --------------------------------------------------
Mouse_XR_001783591.1        --------------------------------------------------
                                                                              

Chicken_TCONS_00094945      GATGTCTACCAGTGATGATGCATCCTCCCTAAATCCAGTAGACCTTTGGG
Chicken_TCONS_00094944      GATGTCTACCAGTGATGATGCATCCTCCCTAAATCCAGTAGACCTTTGGG
Chicken_TCONS_00094946      --------------------------------------------------
Mouse_XR_001783593.1        --------------------------------------------------
Mouse_XR_001783592.1        --------------------------------------------------
Chicken_TCONS_00096302      --------------------------------------------------
Chicken_TCONS_00096301      --------------------------------------------------
Pig_TCONS_00125394          --------------------------------------------------
Cattle_TCONS_00071867       --------------------------------------------------
Mouse_XR_001783591.1        --------------------------------------------------
                                                                              

Chicken_TCONS_00094945      AAAGGAAAGGGCTCCAAGGAGAACGATGAATATAAACAGAATACTGTCAT
Chicken_TCONS_00094944      AAAGGAAAGGGCTCCAAGGAGAACGATGAATATAAACAGAATACTGTCAT
Chicken_TCONS_00094946      --------------------------------------------------
Mouse_XR_001783593.1        --------------------------------------------------
Mouse_XR_001783592.1        --------------------------------------------------
Chicken_TCONS_00096302      --------------------------------------------------
Chicken_TCONS_00096301      --------------------------------------------------
Pig_TCONS_00125394          --------------------------------------------------
Cattle_TCONS_00071867       --------------------------------------------------
Mouse_XR_001783591.1        --------------------------------------------------
                                                                              

Chicken_TCONS_00094945      GAAGAAAACCCATGACAAGAAAGGGTGTTTGCATGCACTCAGCTTTCAGT
Chicken_TCONS_00094944      GAAGAAAACCCATGACAAGAAAGGGTGTTTGCATGCACTCAGCTTTCAGT
Chicken_TCONS_00094946      --------------------------------------------------
Mouse_XR_001783593.1        --------------------------------------------------
Mouse_XR_001783592.1        --------------------------------------------------
Chicken_TCONS_00096302      --------------------------------------------------
Chicken_TCONS_00096301      --------------------------------------------------
Pig_TCONS_00125394          --------------------------------------------------
Cattle_TCONS_00071867       --------------------------------------------------
Mouse_XR_001783591.1        --------------------------------------------------
                                                                              

Chicken_TCONS_00094945      GCTCAGACCTGCCTATGTTATTAAGAAAGATACTGAGACTGCAGACTTTT
Chicken_TCONS_00094944      GCTCAGACCTGCCTATGTTATTAAGAAAGATACTGAGACTGCAGACTTTT
Chicken_TCONS_00094946      --------------------------------------------------
Mouse_XR_001783593.1        --------------------------------------------------
Mouse_XR_001783592.1        --------------------------------------------------
Chicken_TCONS_00096302      --------------------------------------------------
Chicken_TCONS_00096301      --------------------------------------------------
Pig_TCONS_00125394          --------------------------------------------------
Cattle_TCONS_00071867       --------------------------------------------------
Mouse_XR_001783591.1        --------------------------------------------------
                                                                              

Chicken_TCONS_00094945      AAGAATGGGAGTACCCCTCTGTGCTTGTATATGCCTTGCACAAAAATGAG
Chicken_TCONS_00094944      AAGAATGGGAGTACCCCTCTGTGCTTGTATATGCCTTGCACAAAAATGAG
Chicken_TCONS_00094946      --------------------------------------------------
Mouse_XR_001783593.1        --------------------------------------------------
Mouse_XR_001783592.1        --------------------------------------------------
Chicken_TCONS_00096302      --------------------------------------------------
Chicken_TCONS_00096301      --------------------------------------------------
Pig_TCONS_00125394          --------------------------------------------------
Cattle_TCONS_00071867       --------------------------------------------------
Mouse_XR_001783591.1        --------------------------------------------------
                                                                              

Chicken_TCONS_00094945      ATACTACACTGTGAAATGAGGTTTCTTTGCTTTTGATAATACATTCTGGA
Chicken_TCONS_00094944      ATACTACACTGTGAAATGAGGTTTCTTTGCTTTTGATAATACATTCTGGA
Chicken_TCONS_00094946      --------------------------------------------------
Mouse_XR_001783593.1        --------------------------------------------------
Mouse_XR_001783592.1        --------------------------------------------------
Chicken_TCONS_00096302      --------------------------------------------------
Chicken_TCONS_00096301      --------------------------------------------------
Pig_TCONS_00125394          --------------------------------------------------
Cattle_TCONS_00071867       --------------------------------------------------
Mouse_XR_001783591.1        --------------------------------------------------
                                                                              

Chicken_TCONS_00094945      ATGTGTAAGACATTTGGAAAGTGATGCACTTGCTCCAGTCTCTGCCCAGC
Chicken_TCONS_00094944      ATGTGTAAGACATTTGGAAAGTGATGCACTTGCTCCAGTCTCTGCCCAGC
Chicken_TCONS_00094946      --------------------------------------------------
Mouse_XR_001783593.1        --------------------------------------------------
Mouse_XR_001783592.1        --------------------------------------------------
Chicken_TCONS_00096302      --------------------------------------------------
Chicken_TCONS_00096301      --------------------------------------------------
Pig_TCONS_00125394          --------------------------------------------------
Cattle_TCONS_00071867       --------------------------------------------------
Mouse_XR_001783591.1        --------------------------------------------------
                                                                              

Chicken_TCONS_00094945      TGTAGGGACACAAGTGGATCCAGTCCCAACCTCCTTCAGTGGCAAGCAGA
Chicken_TCONS_00094944      TGTAGGGACACAAGTGGATCCAGTCCCAACCTCCTTCAGTGGCAAGCAGA
Chicken_TCONS_00094946      --------------------------------------------------
Mouse_XR_001783593.1        --------------------------------------------------
Mouse_XR_001783592.1        --------------------------------------------------
Chicken_TCONS_00096302      --------------------------------------------------
Chicken_TCONS_00096301      --------------------------------------------------
Pig_TCONS_00125394          --------------------------------------------------
Cattle_TCONS_00071867       --------------------------------------------------
Mouse_XR_001783591.1        --------------------------------------------------
                                                                              

Chicken_TCONS_00094945      GCTCCAGACCAGTAAGAAACCAAAGCTATTCAATGCCGTGAAATCAAAGT
Chicken_TCONS_00094944      GCTCCAGACCAGTAAGAAACCAAAGCTATTCAATGCCGTGAAATCAAAGT
Chicken_TCONS_00094946      --------------------------------------------------
Mouse_XR_001783593.1        --------------------------------------------------
Mouse_XR_001783592.1        --------------------------------------------------
Chicken_TCONS_00096302      --------------------------------------------------
Chicken_TCONS_00096301      --------------------------------------------------
Pig_TCONS_00125394          --------------------------------------------------
Cattle_TCONS_00071867       --------------------------------------------------
Mouse_XR_001783591.1        --------------------------------------------------
                                                                              

Chicken_TCONS_00094945      GCAAGATCTGCATCGGTGGGGTTTAGCAAGGAGGAGGATACCCAACTTGC
Chicken_TCONS_00094944      GCAAGATCTGCATCGGTGGGGTTTAGCAAGGAGGAGGATACCCAACTTGC
Chicken_TCONS_00094946      --------------------------------------------------
Mouse_XR_001783593.1        --------------------------------------------------
Mouse_XR_001783592.1        --------------------------------------------------
Chicken_TCONS_00096302      --------------------------------------------------
Chicken_TCONS_00096301      --------------------------------------------------
Pig_TCONS_00125394          --------------------------------------------------
Cattle_TCONS_00071867       --------------------------------------------------
Mouse_XR_001783591.1        --------------------------------------------------
                                                                              

Chicken_TCONS_00094945      TAGTGTAGCTTGTCACTGCCTTCCTGGCACTTGTGATGACAGCCACAGTT
Chicken_TCONS_00094944      TAGTGTAGCTTGTCACTGCCTTCCTGGCACTTGTGATGACAGCCACAGTT
Chicken_TCONS_00094946      --------------------------------------------------
Mouse_XR_001783593.1        --------------------------------------------------
Mouse_XR_001783592.1        --------------------------------------------------
Chicken_TCONS_00096302      --------------------------------------------------
Chicken_TCONS_00096301      --------------------------------------------------
Pig_TCONS_00125394          --------------------------------------------------
Cattle_TCONS_00071867       --------------------------------------------------
Mouse_XR_001783591.1        --------------------------------------------------
                                                                              

Chicken_TCONS_00094945      AAATACAAGAGAGTGATGGCAGTTAAGGGCAGTTATTGGTTGGGGCTGCT
Chicken_TCONS_00094944      AAATACAAGAGAGTGATGGCAGTTAAGGGCAGTTATTGGTTGGGGCTGCT
Chicken_TCONS_00094946      --------------------------------------------------
Mouse_XR_001783593.1        --------------------------------------------------
Mouse_XR_001783592.1        --------------------------------------------------
Chicken_TCONS_00096302      --------------------------------------------------
Chicken_TCONS_00096301      --------------------------------------------------
Pig_TCONS_00125394          --------------------------------------------------
Cattle_TCONS_00071867       --------------------------------------------------
Mouse_XR_001783591.1        --------------------------------------------------
                                                                              

Chicken_TCONS_00094945      ACACTTTCGCCTCACATATGCTTAATAGACAGCAGATCTCAGGGCTACCA
Chicken_TCONS_00094944      ACACTTTCGCCTCACATATGCTTAATAGACAGCAGATCTCAGGGCTACCA
Chicken_TCONS_00094946      --------------------------------------------------
Mouse_XR_001783593.1        --------------------------------------------------
Mouse_XR_001783592.1        --------------------------------------------------
Chicken_TCONS_00096302      --------------------------------------------------
Chicken_TCONS_00096301      --------------------------------------------------
Pig_TCONS_00125394          --------------------------------------------------
Cattle_TCONS_00071867       --------------------------------------------------
Mouse_XR_001783591.1        --------------------------------------------------
                                                                              

Chicken_TCONS_00094945      GTGCTCAGCACCTCTAATATGGTTGCAGTCTCTCACTGCACATCATTCAG
Chicken_TCONS_00094944      GTGCTCAGCACCTCTAATATGGTTGCAGTCTCTCACTGCACATCATTCAG
Chicken_TCONS_00094946      --------------------------------------------------
Mouse_XR_001783593.1        --------------------------------------------------
Mouse_XR_001783592.1        --------------------------------------------------
Chicken_TCONS_00096302      --------------------------------------------------
Chicken_TCONS_00096301      --------------------------------------------------
Pig_TCONS_00125394          --------------------------------------------------
Cattle_TCONS_00071867       --------------------------------------------------
Mouse_XR_001783591.1        --------------------------------------------------
                                                                              

Chicken_TCONS_00094945      TTCTCTACTGTTTCTAAAACAATGCATTATTTTTCCTTTCCTTTTCCTGG
Chicken_TCONS_00094944      TTCTCTACTGTTTCTAAAACAATGCATTATTTTTCCTTTCCTTTTCCTGG
Chicken_TCONS_00094946      --------------------------------------------------
Mouse_XR_001783593.1        --------------------------------------------------
Mouse_XR_001783592.1        --------------------------------------------------
Chicken_TCONS_00096302      --------------------------------------------------
Chicken_TCONS_00096301      --------------------------------------------------
Pig_TCONS_00125394          --------------------------------------------------
Cattle_TCONS_00071867       --------------------------------------------------
Mouse_XR_001783591.1        --------------------------------------------------
                                                                              

Chicken_TCONS_00094945      TACTTCATAGTTAATCAGTCGGGAGTTTACACCGGGGTTTCTGTATGTAT
Chicken_TCONS_00094944      TACTTCATAGTTAATCAGTCGGGAGTTTACACCGGGGTTTCTGTATGTAT
Chicken_TCONS_00094946      --------------------------------------------------
Mouse_XR_001783593.1        --------------------------------------------------
Mouse_XR_001783592.1        --------------------------------------------------
Chicken_TCONS_00096302      --------------------------------------------------
Chicken_TCONS_00096301      --------------------------------------------------
Pig_TCONS_00125394          --------------------------------------------------
Cattle_TCONS_00071867       --------------------------------------------------
Mouse_XR_001783591.1        --------------------------------------------------
                                                                              

Chicken_TCONS_00094945      AAAAAGCAGACCTTTATTTCTTAACACCTTTAAAAATCATCCATCCTTCA
Chicken_TCONS_00094944      AAAAAGCAGACCTTTATTTCTTAACACCTTTAAAAATCATCCATCCTTCA
Chicken_TCONS_00094946      --------------------------------------------------
Mouse_XR_001783593.1        --------------------------------------------------
Mouse_XR_001783592.1        --------------------------------------------------
Chicken_TCONS_00096302      --------------------------------------------------
Chicken_TCONS_00096301      --------------------------------------------------
Pig_TCONS_00125394          --------------------------------------------------
Cattle_TCONS_00071867       --------------------------------------------------
Mouse_XR_001783591.1        --------------------------------------------------
                                                                              

Chicken_TCONS_00094945      CAATCCGAGGTTATTCCCAGATGGGTATCTGTCGAGGCCTGTCTGAGGAG
Chicken_TCONS_00094944      CAATCCGAGGTTATTCCCAGATGGGTATCTGTCGAGGCCTGTCTGAGGAG
Chicken_TCONS_00094946      --------------------------------------------------
Mouse_XR_001783593.1        --------------------------------------------------
Mouse_XR_001783592.1        --------------------------------------------------
Chicken_TCONS_00096302      --------------------------------------------------
Chicken_TCONS_00096301      --------------------------------------------------
Pig_TCONS_00125394          --------------------------------------------------
Cattle_TCONS_00071867       --------------------------------------------------
Mouse_XR_001783591.1        --------------------------------------------------
                                                                              

Chicken_TCONS_00094945      GCTATCTGTGACTTTGATGTCTTTTTCCTGTGCTGCTTACAAATGGGTCA
Chicken_TCONS_00094944      GCTATCTGTGACTTTGATGTCTTTTTCCTGTGCTGCTTACAAATGGGTCA
Chicken_TCONS_00094946      --------------------------------------------------
Mouse_XR_001783593.1        --------------------------------------------------
Mouse_XR_001783592.1        --------------------------------------------------
Chicken_TCONS_00096302      --------------------------------------------------
Chicken_TCONS_00096301      --------------------------------------------------
Pig_TCONS_00125394          --------------------------------------------------
Cattle_TCONS_00071867       --------------------------------------------------
Mouse_XR_001783591.1        --------------------------------------------------
                                                                              

Chicken_TCONS_00094945      CAGCCCAGTTAGGTGATTATACAACATGTTTACAACTCCTGCCATACTGA
Chicken_TCONS_00094944      CAGCCCAGTTAGGTGATTATACAACATGTTTACAACTCCTGCCATACTGA
Chicken_TCONS_00094946      --------------------------------------------------
Mouse_XR_001783593.1        --------------------------------------------------
Mouse_XR_001783592.1        --------------------------------------------------
Chicken_TCONS_00096302      --------------------------------------------------
Chicken_TCONS_00096301      --------------------------------------------------
Pig_TCONS_00125394          --------------------------------------------------
Cattle_TCONS_00071867       --------------------------------------------------
Mouse_XR_001783591.1        --------------------------------------------------
                                                                              

Chicken_TCONS_00094945      AGATGCGCAGAATATTGCTTGGCAAGAGCCAGGACATGCATCTTGTGTGG
Chicken_TCONS_00094944      AGATGCGCAGAATATTGCTTGGCAAGAGCCAGGACATGCATCTTGTGTGG
Chicken_TCONS_00094946      --------------------------------------------------
Mouse_XR_001783593.1        --------------------------------------------------
Mouse_XR_001783592.1        --------------------------------------------------
Chicken_TCONS_00096302      --------------------------------------------------
Chicken_TCONS_00096301      --------------------------------------------------
Pig_TCONS_00125394          --------------------------------------------------
Cattle_TCONS_00071867       --------------------------------------------------
Mouse_XR_001783591.1        --------------------------------------------------
                                                                              

Chicken_TCONS_00094945      TACAGGGAGCCCTGCCTCTCTCCCGTGCATCCTGCTGCAGACAGAGGGAA
Chicken_TCONS_00094944      TACAGGGAGCCCTGCCTCTCTCCCGTGCATCCTGCTGCAGACAGAGGGAA
Chicken_TCONS_00094946      --------------------------------------------------
Mouse_XR_001783593.1        --------------------------------------------------
Mouse_XR_001783592.1        --------------------------------------------------
Chicken_TCONS_00096302      --------------------------------------------------
Chicken_TCONS_00096301      --------------------------------------------------
Pig_TCONS_00125394          --------------------------------------------------
Cattle_TCONS_00071867       --------------------------------------------------
Mouse_XR_001783591.1        --------------------------------------------------
                                                                              

Chicken_TCONS_00094945      TCTCACACAGACAAAACTTCCTCGCTGTCATATTTGAGAATGGGAGAGCT
Chicken_TCONS_00094944      TCTCACACAGACAAAACTTCCTCGCTGTCATATTTGAGAATGGGAGAGCT
Chicken_TCONS_00094946      --------------------------------------------------
Mouse_XR_001783593.1        --------------------------------------------------
Mouse_XR_001783592.1        --------------------------------------------------
Chicken_TCONS_00096302      --------------------------------------------------
Chicken_TCONS_00096301      --------------------------------------------------
Pig_TCONS_00125394          --------------------------------------------------
Cattle_TCONS_00071867       --------------------------------------------------
Mouse_XR_001783591.1        --------------------------------------------------
                                                                              

Chicken_TCONS_00094945      GATTCACACAGAAAGTCTCTCAATCTTTAATGTGCTTTCAAGCTCTGCTA
Chicken_TCONS_00094944      GATTCACACAGAAAGTCTCTCAATCTTTAATGTGCTTTCAAGCTCTGCTA
Chicken_TCONS_00094946      --------------------------------------------------
Mouse_XR_001783593.1        --------------------------------------------------
Mouse_XR_001783592.1        --------------------------------------------------
Chicken_TCONS_00096302      --------------------------------------------------
Chicken_TCONS_00096301      --------------------------------------------------
Pig_TCONS_00125394          --------------------------------------------------
Cattle_TCONS_00071867       --------------------------------------------------
Mouse_XR_001783591.1        --------------------------------------------------
                                                                              

Chicken_TCONS_00094945      CAAATAAAAAGGATTTAAATTGTACTGCATGAAGGCTTCTGCGTTATGAA
Chicken_TCONS_00094944      CAAATAAAAAGGATTTAAATTGTACTGCATGAAGGCTTCTGCGTTATGAA
Chicken_TCONS_00094946      --------------------------------------------------
Mouse_XR_001783593.1        --------------------------------------------------
Mouse_XR_001783592.1        --------------------------------------------------
Chicken_TCONS_00096302      --------------------------------------------------
Chicken_TCONS_00096301      --------------------------------------------------
Pig_TCONS_00125394          --------------------------------------------------
Cattle_TCONS_00071867       --------------------------------------------------
Mouse_XR_001783591.1        --------------------------------------------------
                                                                              

Chicken_TCONS_00094945      GTATCATCATCCAAACACTTTAAGTAGTATTCTATAACATAGTCTACCAT
Chicken_TCONS_00094944      GTATCATCATCCAAACACTTTAAGTAGTATTCTATAACATAGTCTACCAT
Chicken_TCONS_00094946      --------------------------------------------------
Mouse_XR_001783593.1        --------------------------------------------------
Mouse_XR_001783592.1        --------------------------------------------------
Chicken_TCONS_00096302      --------------------------------------------------
Chicken_TCONS_00096301      --------------------------------------------------
Pig_TCONS_00125394          --------------------------------------------------
Cattle_TCONS_00071867       --------------------------------------------------
Mouse_XR_001783591.1        --------------------------------------------------
                                                                              

Chicken_TCONS_00094945      AAGTTCAGATTTTACTCAATCACTTGAAATGCACTTAGGAAAATTGCTTC
Chicken_TCONS_00094944      AAGTTCAGATTTTACTCAATCACTTGAAATGCACTTAGGAAAATTGCTTC
Chicken_TCONS_00094946      --------------------------------------------------
Mouse_XR_001783593.1        --------------------------------------------------
Mouse_XR_001783592.1        --------------------------------------------------
Chicken_TCONS_00096302      --------------------------------------------------
Chicken_TCONS_00096301      --------------------------------------------------
Pig_TCONS_00125394          --------------------------------------------------
Cattle_TCONS_00071867       --------------------------------------------------
Mouse_XR_001783591.1        --------------------------------------------------
                                                                              

Chicken_TCONS_00094945      TTTTGCTGTTTTCACAACAGCTCTGGAAGTCAGCCTCTGGTTTAATGATA
Chicken_TCONS_00094944      TTTTGCTGTTTTCACAACAGCTCTGGAAGTCAGCCTCTGGTTTAATGATA
Chicken_TCONS_00094946      --------------------------------------------------
Mouse_XR_001783593.1        --------------------------------------------------
Mouse_XR_001783592.1        --------------------------------------------------
Chicken_TCONS_00096302      --------------------------------------------------
Chicken_TCONS_00096301      --------------------------------------------------
Pig_TCONS_00125394          --------------------------------------------------
Cattle_TCONS_00071867       --------------------------------------------------
Mouse_XR_001783591.1        --------------------------------------------------
                                                                              

Chicken_TCONS_00094945      ACTGCTTTAATCACAGTTTGGCTTGTTTCATTTTGACAGCATTGATGTAA
Chicken_TCONS_00094944      ACTGCTTTAATCACAGTTTGGCTTGTTTCATTTTGACAGCATTGATGTAA
Chicken_TCONS_00094946      --------------------------------------------------
Mouse_XR_001783593.1        --------------------------------------------------
Mouse_XR_001783592.1        --------------------------------------------------
Chicken_TCONS_00096302      --------------------------------------------------
Chicken_TCONS_00096301      --------------------------------------------------
Pig_TCONS_00125394          --------------------------------------------------
Cattle_TCONS_00071867       --------------------------------------------------
Mouse_XR_001783591.1        --------------------------------------------------
                                                                              

Chicken_TCONS_00094945      CAAATTATTTATTTTCCGTATGCTAAATATACTATCACTGCAGCTACCAG
Chicken_TCONS_00094944      CAAATTATTTATTTTCCGTATGCTAAATATACTATCACTGCAGCTACCAG
Chicken_TCONS_00094946      --------------------------------------------------
Mouse_XR_001783593.1        --------------------------------------------------
Mouse_XR_001783592.1        --------------------------------------------------
Chicken_TCONS_00096302      --------------------------------------------------
Chicken_TCONS_00096301      --------------------------------------------------
Pig_TCONS_00125394          --------------------------------------------------
Cattle_TCONS_00071867       --------------------------------------------------
Mouse_XR_001783591.1        --------------------------------------------------
                                                                              

Chicken_TCONS_00094945      AATTTTGTTACTGGTGCACTAAATGCAAACGACAAGGTTTGCATCTCATT
Chicken_TCONS_00094944      AATTTTGTTACTGGTGCACTAAATGCAAACGACAAGGTTTGCATCTCATT
Chicken_TCONS_00094946      --------------------------------------------------
Mouse_XR_001783593.1        --------------------------------------------------
Mouse_XR_001783592.1        --------------------------------------------------
Chicken_TCONS_00096302      --------------------------------------------------
Chicken_TCONS_00096301      --------------------------------------------------
Pig_TCONS_00125394          --------------------------------------------------
Cattle_TCONS_00071867       --------------------------------------------------
Mouse_XR_001783591.1        --------------------------------------------------
                                                                              

Chicken_TCONS_00094945      AAGGTAATTTGTGTGCATATAATTTTGAGTAAACACAGTGGATGAAATCA
Chicken_TCONS_00094944      AAGGTAATTTGTGTGCATATAATTTTGAGTAAACACAGTGGATGAAATCA
Chicken_TCONS_00094946      --------------------------------------------------
Mouse_XR_001783593.1        --------------------------------------------------
Mouse_XR_001783592.1        --------------------------------------------------
Chicken_TCONS_00096302      --------------------------------------------------
Chicken_TCONS_00096301      --------------------------------------------------
Pig_TCONS_00125394          --------------------------------------------------
Cattle_TCONS_00071867       --------------------------------------------------
Mouse_XR_001783591.1        --------------------------------------------------
                                                                              

Chicken_TCONS_00094945      CGTCTCTTTTCTACCCAAAGTGTCATCTGAAACGATCTGTGCTTCTTTTA
Chicken_TCONS_00094944      CGTCTCTTTTCTACCCAAAGTGTCATCTGAAACGATCTGTGCTTCTTTTA
Chicken_TCONS_00094946      --------------------------------------------------
Mouse_XR_001783593.1        --------------------------------------------------
Mouse_XR_001783592.1        --------------------------------------------------
Chicken_TCONS_00096302      --------------------------------------------------
Chicken_TCONS_00096301      --------------------------------------------------
Pig_TCONS_00125394          --------------------------------------------------
Cattle_TCONS_00071867       --------------------------------------------------
Mouse_XR_001783591.1        --------------------------------------------------
                                                                              

Chicken_TCONS_00094945      GTAGCAAAATGTGTTTTTCAGACCCCGCTATATATAGTAAAAGCCGTGTT
Chicken_TCONS_00094944      GTAGCAAAATGTGTTTTTCAGACCCCGCTATATATAGTAAAAGCCGTGTT
Chicken_TCONS_00094946      --------------------------------------------------
Mouse_XR_001783593.1        --------------------------------------------------
Mouse_XR_001783592.1        --------------------------------------------------
Chicken_TCONS_00096302      --------------------------------------------------
Chicken_TCONS_00096301      --------------------------------------------------
Pig_TCONS_00125394          --------------------------------------------------
Cattle_TCONS_00071867       --------------------------------------------------
Mouse_XR_001783591.1        --------------------------------------------------
                                                                              

Chicken_TCONS_00094945      TTCTCAAACAGGGCAGCCAGACTGTAAAGCAAACGCAGCATCCTCAAGCA
Chicken_TCONS_00094944      TTCTCAAACAGGGCAGCCAGACTGTAAAGCAAACGCAGCATCCTCAAGCA
Chicken_TCONS_00094946      --------------------------------------------------
Mouse_XR_001783593.1        --------------------------------------------------
Mouse_XR_001783592.1        --------------------------------------------------
Chicken_TCONS_00096302      --------------------------------------------------
Chicken_TCONS_00096301      --------------------------------------------------
Pig_TCONS_00125394          --------------------------------------------------
Cattle_TCONS_00071867       --------------------------------------------------
Mouse_XR_001783591.1        --------------------------------------------------
                                                                              

Chicken_TCONS_00094945      GGAACTGCACTTAAAAACACTGTTACACCATGAGGCTGAACAGCCACTTT
Chicken_TCONS_00094944      GGAACTGCACTTAAAAACACTGTTACACCATGAGGCTGAACAGCCACTTT
Chicken_TCONS_00094946      --------------------------------------------------
Mouse_XR_001783593.1        --------------------------------------------------
Mouse_XR_001783592.1        --------------------------------------------------
Chicken_TCONS_00096302      --------------------------------------------------
Chicken_TCONS_00096301      --------------------------------------------------
Pig_TCONS_00125394          --------------------------------------------------
Cattle_TCONS_00071867       --------------------------------------------------
Mouse_XR_001783591.1        --------------------------------------------------
                                                                              

Chicken_TCONS_00094945      CTCATTCGCCACGAATTGTTGCATTAGGAGCCAAGAGCAGCTTCTACGGG
Chicken_TCONS_00094944      CTCATTCGCCACGAATTGTTGCATTAGGAGCCAAGAGCAGCTTCTACGGG
Chicken_TCONS_00094946      --------------------------------------------------
Mouse_XR_001783593.1        --------------------------------------------------
Mouse_XR_001783592.1        --------------------------------------------------
Chicken_TCONS_00096302      --------------------------------------------------
Chicken_TCONS_00096301      --------------------------------------------------
Pig_TCONS_00125394          --------------------------------------------------
Cattle_TCONS_00071867       --------------------------------------------------
Mouse_XR_001783591.1        --------------------------------------------------
                                                                              

Chicken_TCONS_00094945      GCGCACGAGACGTAAAGGACATTTGCTCCTACACCGTGTGCACGGAGGTG
Chicken_TCONS_00094944      GCGCACGAGACGTAAAGGACATTTGCTCCTACACCGTGTGCACGGAGGTG
Chicken_TCONS_00094946      --------------------------------------------------
Mouse_XR_001783593.1        --------------------------------------------------
Mouse_XR_001783592.1        --------------------------------------------------
Chicken_TCONS_00096302      --------------------------------------------------
Chicken_TCONS_00096301      --------------------------------------------------
Pig_TCONS_00125394          --------------------------------------------------
Cattle_TCONS_00071867       --------------------------------------------------
Mouse_XR_001783591.1        --------------------------------------------------
                                                                              

Chicken_TCONS_00094945      GGGGAATTCTGCCACTAATTTGTTCTGATCCCGCTGCCTCATTAGGGCAG
Chicken_TCONS_00094944      GGGGAATTCTGCCACTAATTTGTTCTGATCCCGCTGCCTCATTAGGGCAG
Chicken_TCONS_00094946      --------------------------------------------------
Mouse_XR_001783593.1        --------------------------------------------------
Mouse_XR_001783592.1        --------------------------------------------------
Chicken_TCONS_00096302      --------------------------------------------------
Chicken_TCONS_00096301      --------------------------------------------------
Pig_TCONS_00125394          --------------------------------------------------
Cattle_TCONS_00071867       --------------------------------------------------
Mouse_XR_001783591.1        --------------------------------------------------
                                                                              

Chicken_TCONS_00094945      CCTGTAAAAGATGGGAAATGTTTACCATGTCAGTGAATGTGAACTTTCTG
Chicken_TCONS_00094944      CCTGTAAAAGATGGGAAATGTTTACCATGTCAGTGAATGTGAACTTTCTG
Chicken_TCONS_00094946      --------------------------------------------------
Mouse_XR_001783593.1        --------------------------------------------------
Mouse_XR_001783592.1        --------------------------------------------------
Chicken_TCONS_00096302      --------------------------------------------------
Chicken_TCONS_00096301      --------------------------------------------------
Pig_TCONS_00125394          --------------------------------------------------
Cattle_TCONS_00071867       --------------------------------------------------
Mouse_XR_001783591.1        --------------------------------------------------
                                                                              

Chicken_TCONS_00094945      CATGGAGCTGTTAGCACAGTAAATAGCTCAGGAGGAGGGAGGGAGACAGC
Chicken_TCONS_00094944      CATGGAGCTGTTAGCACAGTAAATAGCTCAGGAGGAGGGAGGGAGACAGC
Chicken_TCONS_00094946      --------------------------------------------------
Mouse_XR_001783593.1        --------------------------------------------------
Mouse_XR_001783592.1        --------------------------------------------------
Chicken_TCONS_00096302      --------------------------------------------------
Chicken_TCONS_00096301      --------------------------------------------------
Pig_TCONS_00125394          --------------------------------------------------
Cattle_TCONS_00071867       --------------------------------------------------
Mouse_XR_001783591.1        --------------------------------------------------
                                                                              

Chicken_TCONS_00094945      TGGAGCACATTGTGTTTCATAAAGACTATACCGAGGCCTTGAATCTTCAT
Chicken_TCONS_00094944      TGGAGCACATTGTGTTTCATAAAGACTATACCGAGGCCTTGAATCTTCAT
Chicken_TCONS_00094946      --------------------------------------------------
Mouse_XR_001783593.1        --------------------------------------------------
Mouse_XR_001783592.1        --------------------------------------------------
Chicken_TCONS_00096302      --------------------------------------------------
Chicken_TCONS_00096301      --------------------------------------------------
Pig_TCONS_00125394          --------------------------------------------------
Cattle_TCONS_00071867       --------------------------------------------------
Mouse_XR_001783591.1        --------------------------------------------------
                                                                              

Chicken_TCONS_00094945      TTAACCCATCACTGAGGTGACAAATATCCACTGCTTTGCTGCTGTGTGAT
Chicken_TCONS_00094944      TTAACCCATCACTGAGGTGACAAATATCCACTGCTTTGCTGCTGTGTGAT
Chicken_TCONS_00094946      --------------------------------------------------
Mouse_XR_001783593.1        --------------------------------------------------
Mouse_XR_001783592.1        --------------------------------------------------
Chicken_TCONS_00096302      --------------------------------------------------
Chicken_TCONS_00096301      --------------------------------------------------
Pig_TCONS_00125394          --------------------------------------------------
Cattle_TCONS_00071867       --------------------------------------------------
Mouse_XR_001783591.1        --------------------------------------------------
                                                                              

Chicken_TCONS_00094945      GCCGCTGCTGCTTGCCTGTTAATTTATCTGTTTTCAGGCTGTCTAGACAT
Chicken_TCONS_00094944      GCCGCTGCTGCTTGCCTGTTAATTTATCTGTTTTCAGGCTGTCTAGACAT
Chicken_TCONS_00094946      --------------------------------------------------
Mouse_XR_001783593.1        --------------------------------------------------
Mouse_XR_001783592.1        --------------------------------------------------
Chicken_TCONS_00096302      --------------------------------------------------
Chicken_TCONS_00096301      --------------------------------------------------
Pig_TCONS_00125394          --------------------------------------------------
Cattle_TCONS_00071867       --------------------------------------------------
Mouse_XR_001783591.1        --------------------------------------------------
                                                                              

Chicken_TCONS_00094945      TGTTTGGGTCAAAAAGTGCTGTCTCTCCCCTGCCGTGGGATTTGCCTGCT
Chicken_TCONS_00094944      TGTTTGGGTCAAAAAGTGCTGTCTCTCCCCTGCCGTGGGATTTGCCTGCT
Chicken_TCONS_00094946      --------------------------------------------------
Mouse_XR_001783593.1        --------------------------------------------------
Mouse_XR_001783592.1        --------------------------------------------------
Chicken_TCONS_00096302      --------------------------------------------------
Chicken_TCONS_00096301      --------------------------------------------------
Pig_TCONS_00125394          --------------------------------------------------
Cattle_TCONS_00071867       --------------------------------------------------
Mouse_XR_001783591.1        --------------------------------------------------
                                                                              

Chicken_TCONS_00094945      CAGCTCTTGCTGCAGGCTTCTGTGCCAAACGGGCTTTACAGAAGAATGCT
Chicken_TCONS_00094944      CAGCTCTTGCTGCAGGCTTCTGTGCCAAACGGGCTTTACAGAAGAATGCT
Chicken_TCONS_00094946      --------------------------------------------------
Mouse_XR_001783593.1        --------------------------------------------------
Mouse_XR_001783592.1        --------------------------------------------------
Chicken_TCONS_00096302      --------------------------------------------------
Chicken_TCONS_00096301      --------------------------------------------------
Pig_TCONS_00125394          --------------------------------------------------
Cattle_TCONS_00071867       --------------------------------------------------
Mouse_XR_001783591.1        --------------------------------------------------
                                                                              

Chicken_TCONS_00094945      CCCTCTGTCCGGATGGCTTATTAAACAGGACTCCAAATATACGGAGAGGT
Chicken_TCONS_00094944      CCCTCTGTCCGGATGGCTTATTAAACAGGACTCCAAATATACGGAGAGGT
Chicken_TCONS_00094946      --------------------------------------------------
Mouse_XR_001783593.1        --------------------------------------------------
Mouse_XR_001783592.1        --------------------------------------------------
Chicken_TCONS_00096302      --------------------------------------------------
Chicken_TCONS_00096301      --------------------------------------------------
Pig_TCONS_00125394          --------------------------------------------------
Cattle_TCONS_00071867       --------------------------------------------------
Mouse_XR_001783591.1        --------------------------------------------------
                                                                              

Chicken_TCONS_00094945      TTCCAATCAGGCTGAGGCTTCCTACAGATAAAGTTTATTTTAACCTCTTC
Chicken_TCONS_00094944      TTCCAATCAGGCTGAGGCTTCCTACAGATAAAGTTTATTTTAACCTCTTC
Chicken_TCONS_00094946      --------------------------------------------------
Mouse_XR_001783593.1        --------------------------------------------------
Mouse_XR_001783592.1        --------------------------------------------------
Chicken_TCONS_00096302      --------------------------------------------------
Chicken_TCONS_00096301      --------------------------------------------------
Pig_TCONS_00125394          --------------------------------------------------
Cattle_TCONS_00071867       --------------------------------------------------
Mouse_XR_001783591.1        --------------------------------------------------
                                                                              

Chicken_TCONS_00094945      TCTTTAAAAATACTGTCGGGGATAAATAATTCAAATACTTTGGGGCTTTT
Chicken_TCONS_00094944      TCTTTAAAAATACTGTCGGGGATAAATAATTCAAATACTTTGGGGCTTTT
Chicken_TCONS_00094946      --------------------------------------------------
Mouse_XR_001783593.1        --------------------------------------------------
Mouse_XR_001783592.1        --------------------------------------------------
Chicken_TCONS_00096302      --------------------------------------------------
Chicken_TCONS_00096301      --------------------------------------------------
Pig_TCONS_00125394          --------------------------------------------------
Cattle_TCONS_00071867       --------------------------------------------------
Mouse_XR_001783591.1        --------------------------------------------------
                                                                              

Chicken_TCONS_00094945      TTCCCCTTTGTGATCACAAGTCTGCTAAAAATGTCCTTGAAACGTTCTCC
Chicken_TCONS_00094944      TTCCCCTTTGTGATCACAAGTCTGCTAAAAATGTCCTTGAAACGTTCTCC
Chicken_TCONS_00094946      --------------------------------------------------
Mouse_XR_001783593.1        --------------------------------------------------
Mouse_XR_001783592.1        --------------------------------------------------
Chicken_TCONS_00096302      --------------------------------------------------
Chicken_TCONS_00096301      --------------------------------------------------
Pig_TCONS_00125394          --------------------------------------------------
Cattle_TCONS_00071867       --------------------------------------------------
Mouse_XR_001783591.1        --------------------------------------------------
                                                                              

Chicken_TCONS_00094945      TGTGAGGTTCAAGGATGTTTTGGATGGTGCAACCCCAGACTAAACTAAGT
Chicken_TCONS_00094944      TGTGAGGTTCAAGGATGTTTTGGATGGTGCAACCCCAGACTAAACTAAGT
Chicken_TCONS_00094946      --------------------------------------------------
Mouse_XR_001783593.1        --------------------------------------------------
Mouse_XR_001783592.1        --------------------------------------------------
Chicken_TCONS_00096302      --------------------------------------------------
Chicken_TCONS_00096301      --------------------------------------------------
Pig_TCONS_00125394          --------------------------------------------------
Cattle_TCONS_00071867       --------------------------------------------------
Mouse_XR_001783591.1        --------------------------------------------------
                                                                              

Chicken_TCONS_00094945      GCTGAGTGGGGGCCCCCACAGTGCCTTCCCCTGGGGTACTGTGCCAGTAC
Chicken_TCONS_00094944      GCTGAGTGGGGGCCCCCACAGTGCCTTCCCCTGGGGTACTGTGCCAGTAC
Chicken_TCONS_00094946      --------------------------------------------------
Mouse_XR_001783593.1        --------------------------------------------------
Mouse_XR_001783592.1        --------------------------------------------------
Chicken_TCONS_00096302      --------------------------------------------------
Chicken_TCONS_00096301      --------------------------------------------------
Pig_TCONS_00125394          --------------------------------------------------
Cattle_TCONS_00071867       --------------------------------------------------
Mouse_XR_001783591.1        --------------------------------------------------
                                                                              

Chicken_TCONS_00094945      AGAGAGACGTGGGCACTTACTGGAAGCCCTTTGTGCCGCTGCCAAATAAA
Chicken_TCONS_00094944      AGAGAGACGTGGGCACTTACTGGAAGCCCTTTGTGCCGCTGCCAAATAAA
Chicken_TCONS_00094946      --------------------------------------------------
Mouse_XR_001783593.1        --------------------------------------------------
Mouse_XR_001783592.1        --------------------------------------------------
Chicken_TCONS_00096302      --------------------------------------------------
Chicken_TCONS_00096301      --------------------------------------------------
Pig_TCONS_00125394          --------------------------------------------------
Cattle_TCONS_00071867       --------------------------------------------------
Mouse_XR_001783591.1        --------------------------------------------------
                                                                              

Chicken_TCONS_00094945      TGCTAGAAAATTCCTCTTAAATGGTGCTAACACAAGCCCTGACCATACAT
Chicken_TCONS_00094944      TGCTAGAAAATTCCTCTTAAATGGTGCTAACACAAGCCCTGACCATACAT
Chicken_TCONS_00094946      --------------------------------------------------
Mouse_XR_001783593.1        --------------------------------------------------
Mouse_XR_001783592.1        --------------------------------------------------
Chicken_TCONS_00096302      --------------------------------------------------
Chicken_TCONS_00096301      --------------------------------------------------
Pig_TCONS_00125394          --------------------------------------------------
Cattle_TCONS_00071867       --------------------------------------------------
Mouse_XR_001783591.1        --------------------------------------------------
                                                                              

Chicken_TCONS_00094945      TTTGTGATGGTACTTGTAAAGATGTTGCCATTTGGAGGACTCAACTGTGG
Chicken_TCONS_00094944      TTTGTGATGGTACTTGTAAAGATGTTGCCATTTGGAGGACTCAACTGTGG
Chicken_TCONS_00094946      --------------------------------------------------
Mouse_XR_001783593.1        --------------------------------------------------
Mouse_XR_001783592.1        --------------------------------------------------
Chicken_TCONS_00096302      --------------------------------------------------
Chicken_TCONS_00096301      --------------------------------------------------
Pig_TCONS_00125394          --------------------------------------------------
Cattle_TCONS_00071867       --------------------------------------------------
Mouse_XR_001783591.1        --------------------------------------------------
                                                                              

Chicken_TCONS_00094945      AGATGTTTTCTATGTGAAAAGATCATCCAACTGCGCTACACCAGTTGTTG
Chicken_TCONS_00094944      AGATGTTTTCTATGTGAAAAGATCATCCAACTGCGCTACACCAGTTGTTG
Chicken_TCONS_00094946      --------------------------------------------------
Mouse_XR_001783593.1        --------------------------------------------------
Mouse_XR_001783592.1        --------------------------------------------------
Chicken_TCONS_00096302      --------------------------------------------------
Chicken_TCONS_00096301      --------------------------------------------------
Pig_TCONS_00125394          --------------------------------------------------
Cattle_TCONS_00071867       --------------------------------------------------
Mouse_XR_001783591.1        --------------------------------------------------
                                                                              

Chicken_TCONS_00094945      CTATGAGGTTCTCAGCAGGAAATAACCAGAAGCTCCAGAAAAGCCAAACT
Chicken_TCONS_00094944      CTATGAGGTTCTCAGCAGGAAATAACCAGAAGCTCCAGAAAAGCCAAACT
Chicken_TCONS_00094946      --------------------------------------------------
Mouse_XR_001783593.1        --------------------------------------------------
Mouse_XR_001783592.1        --------------------------------------------------
Chicken_TCONS_00096302      --------------------------------------------------
Chicken_TCONS_00096301      --------------------------------------------------
Pig_TCONS_00125394          --------------------------------------------------
Cattle_TCONS_00071867       --------------------------------------------------
Mouse_XR_001783591.1        --------------------------------------------------
                                                                              

Chicken_TCONS_00094945      GCTTTTCATGATGAAATAATGTTGTATTGCATGATATCTTTGCTAGCAAT
Chicken_TCONS_00094944      GCTTTTCATGATGAAATAATGTTGTATTGCATGATATCTTTGCTAGCAAT
Chicken_TCONS_00094946      --------------------------------------------------
Mouse_XR_001783593.1        --------------------------------------------------
Mouse_XR_001783592.1        --------------------------------------------------
Chicken_TCONS_00096302      --------------------------------------------------
Chicken_TCONS_00096301      --------------------------------------------------
Pig_TCONS_00125394          --------------------------------------------------
Cattle_TCONS_00071867       --------------------------------------------------
Mouse_XR_001783591.1        --------------------------------------------------
                                                                              

Chicken_TCONS_00094945      ATTGATTTCCTAATGTACCTATGCTATGATATTAGACTGTAGGAATAACG
Chicken_TCONS_00094944      ATTGATTTCCTAATGTACCTATGCTATGATATTAGACTGTAGGAATAACG
Chicken_TCONS_00094946      --------------------------------------------------
Mouse_XR_001783593.1        --------------------------------------------------
Mouse_XR_001783592.1        --------------------------------------------------
Chicken_TCONS_00096302      --------------------------------------------------
Chicken_TCONS_00096301      --------------------------------------------------
Pig_TCONS_00125394          --------------------------------------------------
Cattle_TCONS_00071867       --------------------------------------------------
Mouse_XR_001783591.1        --------------------------------------------------
                                                                              

Chicken_TCONS_00094945      TTGTGAGACTCGTCAGAATTTCTCTTCCTTCTCCCCTCCCCCTTTTCGAG
Chicken_TCONS_00094944      TTGTGAGACTCGTCAGAATTTCTCTTCCTTCTCCCCTCCCCCTTTTCGAG
Chicken_TCONS_00094946      --------------------------------------------------
Mouse_XR_001783593.1        --------------------------------------------------
Mouse_XR_001783592.1        --------------------------------------------------
Chicken_TCONS_00096302      --------------------------------------------------
Chicken_TCONS_00096301      --------------------------------------------------
Pig_TCONS_00125394          --------------------------------------------------
Cattle_TCONS_00071867       --------------------------------------------------
Mouse_XR_001783591.1        --------------------------------------------------
                                                                              

Chicken_TCONS_00094945      ACAGAAAATTGGGGTTTGGATTAACTGATTGGATTAACTGATTTGGATTA
Chicken_TCONS_00094944      ACAGAAAATTGGGGTTTGGATTAACTGATTGGATTAACTGATTTGGATTA
Chicken_TCONS_00094946      --------------------------------------------------
Mouse_XR_001783593.1        --------------------------------------------------
Mouse_XR_001783592.1        --------------------------------------------------
Chicken_TCONS_00096302      --------------------------------------------------
Chicken_TCONS_00096301      --------------------------------------------------
Pig_TCONS_00125394          --------------------------------------------------
Cattle_TCONS_00071867       --------------------------------------------------
Mouse_XR_001783591.1        --------------------------------------------------
                                                                              

Chicken_TCONS_00094945      ACTTAGTGAGGACTGCAATACCTATGGAAAACATTTGTGCCTCTTACCAT
Chicken_TCONS_00094944      ACTTAGTGAGGACTGCAATACCTATGGAAAACATTTGTGCCTCTTACCAT
Chicken_TCONS_00094946      --------------------------------------------------
Mouse_XR_001783593.1        --------------------------------------------------
Mouse_XR_001783592.1        --------------------------------------------------
Chicken_TCONS_00096302      --------------------------------------------------
Chicken_TCONS_00096301      --------------------------------------------------
Pig_TCONS_00125394          --------------------------------------------------
Cattle_TCONS_00071867       --------------------------------------------------
Mouse_XR_001783591.1        --------------------------------------------------
                                                                              

Chicken_TCONS_00094945      GAAGCAAATCTCCCAGCCTGAGGCATGCAATGTGCACTGCACGGTGGGAG
Chicken_TCONS_00094944      GAAGCAAATCTCCCAGCCTGAGGCATGCAATGTGCACTGCACGGTGGGAG
Chicken_TCONS_00094946      --------------------------------------------------
Mouse_XR_001783593.1        --------------------------------------------------
Mouse_XR_001783592.1        --------------------------------------------------
Chicken_TCONS_00096302      --------------------------------------------------
Chicken_TCONS_00096301      --------------------------------------------------
Pig_TCONS_00125394          --------------------------------------------------
Cattle_TCONS_00071867       --------------------------------------------------
Mouse_XR_001783591.1        --------------------------------------------------
                                                                              

Chicken_TCONS_00094945      CCATAGTCCTTATGTTTCGTGTTCCTATTTCAATGTATCAATCAGCTTGA
Chicken_TCONS_00094944      CCATAGTCCTTATGTTTCGTGTTCCTATTTCAATGTATCAATCAGCTTGA
Chicken_TCONS_00094946      --------------------------------------------------
Mouse_XR_001783593.1        --------------------------------------------------
Mouse_XR_001783592.1        --------------------------------------------------
Chicken_TCONS_00096302      --------------------------------------------------
Chicken_TCONS_00096301      --------------------------------------------------
Pig_TCONS_00125394          --------------------------------------------------
Cattle_TCONS_00071867       --------------------------------------------------
Mouse_XR_001783591.1        --------------------------------------------------
                                                                              

Chicken_TCONS_00094945      CTTCATCTTTCAAGGTTTCCACATGCCTTGTGCCACAGGTAACTCCACCT
Chicken_TCONS_00094944      CTTCATCTTTCAAGGTTTCCACATGCCTTGTGCCACAGGTAACTCCACCT
Chicken_TCONS_00094946      --------------------------------------------------
Mouse_XR_001783593.1        --------------------------------------------------
Mouse_XR_001783592.1        --------------------------------------------------
Chicken_TCONS_00096302      --------------------------------------------------
Chicken_TCONS_00096301      --------------------------------------------------
Pig_TCONS_00125394          --------------------------------------------------
Cattle_TCONS_00071867       --------------------------------------------------
Mouse_XR_001783591.1        --------------------------------------------------
                                                                              

Chicken_TCONS_00094945      CTTACTGCCTCAATCCAGAGCTTAGGAAAGGTACCCCATTTCCAAAGGAG
Chicken_TCONS_00094944      CTTACTGCCTCAATCCAGAGCTTAGGAAAGGTACCCCATTTCCAAAGGAG
Chicken_TCONS_00094946      --------------------------------------------------
Mouse_XR_001783593.1        --------------------------------------------------
Mouse_XR_001783592.1        --------------------------------------------------
Chicken_TCONS_00096302      --------------------------------------------------
Chicken_TCONS_00096301      --------------------------------------------------
Pig_TCONS_00125394          --------------------------------------------------
Cattle_TCONS_00071867       --------------------------------------------------
Mouse_XR_001783591.1        --------------------------------------------------
                                                                              

Chicken_TCONS_00094945      AGACTGTGAAAGCTGGCTTGAGCACCTGTGTGCTCCACTGGGCACTCCAC
Chicken_TCONS_00094944      AGACTGTGAAAGCTGGCTTGAGCACCTGTGTGCTCCACTGGGCACTCCAC
Chicken_TCONS_00094946      --------------------------------------------------
Mouse_XR_001783593.1        --------------------------------------------------
Mouse_XR_001783592.1        --------------------------------------------------
Chicken_TCONS_00096302      --------------------------------------------------
Chicken_TCONS_00096301      --------------------------------------------------
Pig_TCONS_00125394          --------------------------------------------------
Cattle_TCONS_00071867       --------------------------------------------------
Mouse_XR_001783591.1        --------------------------------------------------
                                                                              

Chicken_TCONS_00094945      TGACTTCAGTGAGGCCCTGCCTGAACCCTGGCCCTTGGTCACCTGGAGTG
Chicken_TCONS_00094944      TGACTTCAGTGAGGCCCTGCCTGAACCCTGGCCCTTGGTCACCTGGAGTG
Chicken_TCONS_00094946      --------------------------------------------------
Mouse_XR_001783593.1        --------------------------------------------------
Mouse_XR_001783592.1        --------------------------------------------------
Chicken_TCONS_00096302      --------------------------------------------------
Chicken_TCONS_00096301      --------------------------------------------------
Pig_TCONS_00125394          --------------------------------------------------
Cattle_TCONS_00071867       --------------------------------------------------
Mouse_XR_001783591.1        --------------------------------------------------
                                                                              

Chicken_TCONS_00094945      CACCTAAGAAGCAGGCTGTTGGATGTCCAGGGTTCGGGCAAGTGTGCCCA
Chicken_TCONS_00094944      CACCTAAGAAGCAGGCTGTTGGATGTCCAGGGTTCGGGCAAGTGTGCCCA
Chicken_TCONS_00094946      --------------------------------------------------
Mouse_XR_001783593.1        --------------------------------------------------
Mouse_XR_001783592.1        --------------------------------------------------
Chicken_TCONS_00096302      --------------------------------------------------
Chicken_TCONS_00096301      --------------------------------------------------
Pig_TCONS_00125394          --------------------------------------------------
Cattle_TCONS_00071867       --------------------------------------------------
Mouse_XR_001783591.1        --------------------------------------------------
                                                                              

Chicken_TCONS_00094945      GACAGCAGCCAGGAAAGCTCAGAGCGAGCCCTGAGAAATTCTGCTGGGCT
Chicken_TCONS_00094944      GACAGCAGCCAGGAAAGCTCAGAGCGAGCCCTGAGAAATTCTGCTGGGCT
Chicken_TCONS_00094946      --------------------------------------------------
Mouse_XR_001783593.1        --------------------------------------------------
Mouse_XR_001783592.1        --------------------------------------------------
Chicken_TCONS_00096302      --------------------------------------------------
Chicken_TCONS_00096301      --------------------------------------------------
Pig_TCONS_00125394          --------------------------------------------------
Cattle_TCONS_00071867       --------------------------------------------------
Mouse_XR_001783591.1        --------------------------------------------------
                                                                              

Chicken_TCONS_00094945      TTGCTGGGCTCTGCTGGGCTCTGCTGGGCTGGCAGCGATGAGTGCCCTTA
Chicken_TCONS_00094944      TTGCTGGGCTCTGCTGGGCTCTGCTGGGCTGGCAGCGATGAGTGCCCTTA
Chicken_TCONS_00094946      --------------------------------------------------
Mouse_XR_001783593.1        --------------------------------------------------
Mouse_XR_001783592.1        --------------------------------------------------
Chicken_TCONS_00096302      --------------------------------------------------
Chicken_TCONS_00096301      --------------------------------------------------
Pig_TCONS_00125394          --------------------------------------------------
Cattle_TCONS_00071867       --------------------------------------------------
Mouse_XR_001783591.1        --------------------------------------------------
                                                                              

Chicken_TCONS_00094945      AAGCAGCGTCCTCACAGGGCTGCTGCAGAGAGTGTGGAGGCAGCACATGT
Chicken_TCONS_00094944      AAGCAGCGTCCTCACAGGGCTGCTGCAGAGAGTGTGGAGGCAGCACATGT
Chicken_TCONS_00094946      --------------------------------------------------
Mouse_XR_001783593.1        --------------------------------------------------
Mouse_XR_001783592.1        --------------------------------------------------
Chicken_TCONS_00096302      --------------------------------------------------
Chicken_TCONS_00096301      --------------------------------------------------
Pig_TCONS_00125394          --------------------------------------------------
Cattle_TCONS_00071867       --------------------------------------------------
Mouse_XR_001783591.1        --------------------------------------------------
                                                                              

Chicken_TCONS_00094945      TCTGATGAACAGAAACTCCTGACAGCATTCACCCAGAGAAGCTTTAAGTC
Chicken_TCONS_00094944      TCTGATGAACAGAAACTCCTGACAGCATTCACCCAGAGAAGCTTTAAGTC
Chicken_TCONS_00094946      --------------------------------------------------
Mouse_XR_001783593.1        --------------------------------------------------
Mouse_XR_001783592.1        --------------------------------------------------
Chicken_TCONS_00096302      --------------------------------------------------
Chicken_TCONS_00096301      --------------------------------------------------
Pig_TCONS_00125394          --------------------------------------------------
Cattle_TCONS_00071867       --------------------------------------------------
Mouse_XR_001783591.1        --------------------------------------------------
                                                                              

Chicken_TCONS_00094945      ACTCCGGGAGATTCTCAGGCTTCACGTCTCCCCTCACAAAGCAAGGACTA
Chicken_TCONS_00094944      ACTCCGGGAGATTCTCAGGCTTCACGTCTCCCCTCACAAAGCAAGGACTA
Chicken_TCONS_00094946      --------------------------------------------------
Mouse_XR_001783593.1        --------------------------------------------------
Mouse_XR_001783592.1        --------------------------------------------------
Chicken_TCONS_00096302      --------------------------------------------------
Chicken_TCONS_00096301      --------------------------------------------------
Pig_TCONS_00125394          --------------------------------------------------
Cattle_TCONS_00071867       --------------------------------------------------
Mouse_XR_001783591.1        --------------------------------------------------
                                                                              

Chicken_TCONS_00094945      CAGAGAATCTTTGTTCAAACTTTTCTCCCTCCTCCGCATTGGAATTTAAA
Chicken_TCONS_00094944      CAGAGAATCTTTGTTCAAACTTTTCTCCCTCCTCCGCATTGGAATTTAAA
Chicken_TCONS_00094946      --------------------------------------------------
Mouse_XR_001783593.1        --------------------------------------------------
Mouse_XR_001783592.1        --------------------------------------------------
Chicken_TCONS_00096302      --------------------------------------------------
Chicken_TCONS_00096301      --------------------------------------------------
Pig_TCONS_00125394          --------------------------------------------------
Cattle_TCONS_00071867       --------------------------------------------------
Mouse_XR_001783591.1        --------------------------------------------------
                                                                              

Chicken_TCONS_00094945      ACAAAATGTCATGGAAATACAAGTTTTGTTGCAGTTTGCTATTACAAAGC
Chicken_TCONS_00094944      ACAAAATGTCATGGAAATACAAGTTTTGTTGCAGTTTGCTATTACAAAGC
Chicken_TCONS_00094946      --------------------------------------------------
Mouse_XR_001783593.1        --------------------------------------------------
Mouse_XR_001783592.1        --------------------------------------------------
Chicken_TCONS_00096302      --------------------------------------------------
Chicken_TCONS_00096301      --------------------------------------------------
Pig_TCONS_00125394          --------------------------------------------------
Cattle_TCONS_00071867       --------------------------------------------------
Mouse_XR_001783591.1        --------------------------------------------------
                                                                              

Chicken_TCONS_00094945      CTAAAATTTAAGGCCAAGATAGATCTGAAAGAGTTCCTTTATTAGTATTT
Chicken_TCONS_00094944      CTAAAATTTAAGGCCAAGATAGATCTGAAAGAGTTCCTTTATTAGTATTT
Chicken_TCONS_00094946      --------------------------------------------------
Mouse_XR_001783593.1        --------------------------------------------------
Mouse_XR_001783592.1        --------------------------------------------------
Chicken_TCONS_00096302      --------------------------------------------------
Chicken_TCONS_00096301      --------------------------------------------------
Pig_TCONS_00125394          --------------------------------------------------
Cattle_TCONS_00071867       --------------------------------------------------
Mouse_XR_001783591.1        --------------------------------------------------
                                                                              

Chicken_TCONS_00094945      TTCCACTATATATTTCTATATATTTTCACAGAATTGGCATGGGTTTTCTG
Chicken_TCONS_00094944      TTCCACTATATATTTCTATATATTTTCACAGAATTGGCATGGGTTTTCTG
Chicken_TCONS_00094946      --------------------------------------------------
Mouse_XR_001783593.1        --------------------------------------------------
Mouse_XR_001783592.1        --------------------------------------------------
Chicken_TCONS_00096302      --------------------------------------------------
Chicken_TCONS_00096301      --------------------------------------------------
Pig_TCONS_00125394          --------------------------------------------------
Cattle_TCONS_00071867       --------------------------------------------------
Mouse_XR_001783591.1        --------------------------------------------------
                                                                              

Chicken_TCONS_00094945      AAATAGCAACAATCAACGCAGTAATTCTACTGCATTATCCATGCATGGAG
Chicken_TCONS_00094944      AAATAGCAACAATCAACGCAGTAATTCTACTGCATTATCCATGCATGGAG
Chicken_TCONS_00094946      --------------------------------------------------
Mouse_XR_001783593.1        --------------------------------------------------
Mouse_XR_001783592.1        --------------------------------------------------
Chicken_TCONS_00096302      --------------------------------------------------
Chicken_TCONS_00096301      --------------------------------------------------
Pig_TCONS_00125394          --------------------------------------------------
Cattle_TCONS_00071867       --------------------------------------------------
Mouse_XR_001783591.1        --------------------------------------------------
                                                                              

Chicken_TCONS_00094945      AGCATTTTCCAAACTTCAAACTGAACAGAGGTGCCATGCCTGATTTACGT
Chicken_TCONS_00094944      AGCATTTTCCAAACTTCAAACTGAACAGAGGTGCCATGCCTGATTTACGT
Chicken_TCONS_00094946      --------------------------------------------------
Mouse_XR_001783593.1        --------------------------------------------------
Mouse_XR_001783592.1        --------------------------------------------------
Chicken_TCONS_00096302      --------------------------------------------------
Chicken_TCONS_00096301      --------------------------------------------------
Pig_TCONS_00125394          --------------------------------------------------
Cattle_TCONS_00071867       --------------------------------------------------
Mouse_XR_001783591.1        --------------------------------------------------
                                                                              

Chicken_TCONS_00094945      CTGGATCTACAGCAATGGATTTACCACGATCCTTTTTCCTCTGAATGAGT
Chicken_TCONS_00094944      CTGGATCTACAGCAATGGATTTACCACGATCCTTTTTCCTCTGAATGAGT
Chicken_TCONS_00094946      --------------------------------------------------
Mouse_XR_001783593.1        --------------------------------------------------
Mouse_XR_001783592.1        --------------------------------------------------
Chicken_TCONS_00096302      --------------------------------------------------
Chicken_TCONS_00096301      --------------------------------------------------
Pig_TCONS_00125394          --------------------------------------------------
Cattle_TCONS_00071867       --------------------------------------------------
Mouse_XR_001783591.1        --------------------------------------------------
                                                                              

Chicken_TCONS_00094945      CGGTTCAAGGAAGAAAACCACCCGAGCTCCTCATGCAGCTCCAGAGCTGC
Chicken_TCONS_00094944      CGGTTCAAGGAAGAAAACCACCCGAGCTCCTCATGCAGCTCCAGAGCTGC
Chicken_TCONS_00094946      --------------------------------------------------
Mouse_XR_001783593.1        --------------------------------------------------
Mouse_XR_001783592.1        --------------------------------------------------
Chicken_TCONS_00096302      --------------------------------------------------
Chicken_TCONS_00096301      --------------------------------------------------
Pig_TCONS_00125394          --------------------------------------------------
Cattle_TCONS_00071867       --------------------------------------------------
Mouse_XR_001783591.1        --------------------------------------------------
                                                                              

Chicken_TCONS_00094945      AGACAGTGACTGAGTGGTGTCTCCCACTGAGGCAGGGAACAAAGTGAGAT
Chicken_TCONS_00094944      AGACAGTGACTGAGTGGTGTCTCCCACTGAGGCAGGGAACAAAGTGAGAT
Chicken_TCONS_00094946      --------------------------------------------------
Mouse_XR_001783593.1        --------------------------------------------------
Mouse_XR_001783592.1        --------------------------------------------------
Chicken_TCONS_00096302      --------------------------------------------------
Chicken_TCONS_00096301      --------------------------------------------------
Pig_TCONS_00125394          --------------------------------------------------
Cattle_TCONS_00071867       --------------------------------------------------
Mouse_XR_001783591.1        --------------------------------------------------
                                                                              

Chicken_TCONS_00094945      GTAACGAAAGGAACCTGTGGGAAGTGGGAAGGATGCTAAGAAAAATTAAG
Chicken_TCONS_00094944      GTAACGAAAGGAACCTGTGGGAAGTGGGAAGGATGCTAAGAAAAATTAAG
Chicken_TCONS_00094946      --------------------------------------------------
Mouse_XR_001783593.1        --------------------------------------------------
Mouse_XR_001783592.1        --------------------------------------------------
Chicken_TCONS_00096302      --------------------------------------------------
Chicken_TCONS_00096301      --------------------------------------------------
Pig_TCONS_00125394          --------------------------------------------------
Cattle_TCONS_00071867       --------------------------------------------------
Mouse_XR_001783591.1        --------------------------------------------------
                                                                              

Chicken_TCONS_00094945      AGTCCTAGTATGTTTTCAGCCCACACAAACTGCTAACCTTCTGCTGTATC
Chicken_TCONS_00094944      AGTCCTAGTATGTTTTCAGCCCACACAAACTGCTAACCTTCTGCTGTATC
Chicken_TCONS_00094946      --------------------------------------------------
Mouse_XR_001783593.1        --------------------------------------------------
Mouse_XR_001783592.1        --------------------------------------------------
Chicken_TCONS_00096302      --------------------------------------------------
Chicken_TCONS_00096301      --------------------------------------------------
Pig_TCONS_00125394          --------------------------------------------------
Cattle_TCONS_00071867       --------------------------------------------------
Mouse_XR_001783591.1        --------------------------------------------------
                                                                              

Chicken_TCONS_00094945      ACTTACAAGTCTCCTGCTACAGGCATCTCCCAGAGCCCTATTCCCAATTT
Chicken_TCONS_00094944      ACTTACAAGTCTCCTGCTACAGGCATCTCCCAGAGCCCTATTCCCAATTT
Chicken_TCONS_00094946      --------------------------------------------------
Mouse_XR_001783593.1        --------------------------------------------------
Mouse_XR_001783592.1        --------------------------------------------------
Chicken_TCONS_00096302      --------------------------------------------------
Chicken_TCONS_00096301      --------------------------------------------------
Pig_TCONS_00125394          --------------------------------------------------
Cattle_TCONS_00071867       --------------------------------------------------
Mouse_XR_001783591.1        --------------------------------------------------
                                                                              

Chicken_TCONS_00094945      ACAAATCCCATCTTTCTCTGTCCTTTCACCATCCAGGCTGAAGTACACAT
Chicken_TCONS_00094944      ACAAATCCCATCTTTCTCTGTCCTTTCACCATCCAGGCTGAAGTACACAT
Chicken_TCONS_00094946      --------------------------------------------------
Mouse_XR_001783593.1        --------------------------------------------------
Mouse_XR_001783592.1        --------------------------------------------------
Chicken_TCONS_00096302      --------------------------------------------------
Chicken_TCONS_00096301      --------------------------------------------------
Pig_TCONS_00125394          --------------------------------------------------
Cattle_TCONS_00071867       --------------------------------------------------
Mouse_XR_001783591.1        --------------------------------------------------
                                                                              

Chicken_TCONS_00094945      CTGGTGTTGCCTGACACTGCGCAGGGTGCCACAGCTCAGCATTACCGTGG
Chicken_TCONS_00094944      CTGGTGTTGCCTGACACTGCGCAGGGTGCCACAGCTCAGCATTACCGTGG
Chicken_TCONS_00094946      --------------------------------------------------
Mouse_XR_001783593.1        --------------------------------------------------
Mouse_XR_001783592.1        --------------------------------------------------
Chicken_TCONS_00096302      --------------------------------------------------
Chicken_TCONS_00096301      --------------------------------------------------
Pig_TCONS_00125394          --------------------------------------------------
Cattle_TCONS_00071867       --------------------------------------------------
Mouse_XR_001783591.1        --------------------------------------------------
                                                                              

Chicken_TCONS_00094945      CAGCCACCTGGGCAGGCCGCTGCTGGCCGACTTGCATGTCAGATATGTCT
Chicken_TCONS_00094944      CAGCCACCTGGGCAGGCCGCTGCTGGCCGACTTGCATGTCAGATATGTCT
Chicken_TCONS_00094946      --------------------------------------------------
Mouse_XR_001783593.1        --------------------------------------------------
Mouse_XR_001783592.1        --------------------------------------------------
Chicken_TCONS_00096302      --------------------------------------------------
Chicken_TCONS_00096301      --------------------------------------------------
Pig_TCONS_00125394          --------------------------------------------------
Cattle_TCONS_00071867       --------------------------------------------------
Mouse_XR_001783591.1        --------------------------------------------------
                                                                              

Chicken_TCONS_00094945      TGCTATTCTCATGGCTTCTCATGATTTCAGTGACTTTTCTCTCTCTATAA
Chicken_TCONS_00094944      TGCTATTCTCATGGCTTCTCATGATTTCAGTGACTTTTCTCTCTCTATAA
Chicken_TCONS_00094946      --------------------------------------------------
Mouse_XR_001783593.1        --------------------------------------------------
Mouse_XR_001783592.1        --------------------------------------------------
Chicken_TCONS_00096302      --------------------------------------------------
Chicken_TCONS_00096301      --------------------------------------------------
Pig_TCONS_00125394          --------------------------------------------------
Cattle_TCONS_00071867       --------------------------------------------------
Mouse_XR_001783591.1        --------------------------------------------------
                                                                              

Chicken_TCONS_00094945      ATCAGGTGCTAAGGGCAAAGGAATCTGTTTCACTTCTCCAGTTGGTAATG
Chicken_TCONS_00094944      ATCAGGTGCTAAGGGCAAAGGAATCTGTTTCACTTCTCCAGTTGGTAATG
Chicken_TCONS_00094946      --------------------------------------------------
Mouse_XR_001783593.1        --------------------------------------------------
Mouse_XR_001783592.1        --------------------------------------------------
Chicken_TCONS_00096302      --------------------------------------------------
Chicken_TCONS_00096301      --------------------------------------------------
Pig_TCONS_00125394          --------------------------------------------------
Cattle_TCONS_00071867       --------------------------------------------------
Mouse_XR_001783591.1        --------------------------------------------------
                                                                              

Chicken_TCONS_00094945      AGAAAGCAGAAGACTTAGCTGAGGCAGTGCTTGCCTGTGGTGATGGCAGA
Chicken_TCONS_00094944      AGAAAGCAGAAGACTTAGCTGAGGCAGTGCTTGCCTGTGGTGATGGCAGA
Chicken_TCONS_00094946      --------------------------------------------------
Mouse_XR_001783593.1        --------------------------------------------------
Mouse_XR_001783592.1        --------------------------------------------------
Chicken_TCONS_00096302      --------------------------------------------------
Chicken_TCONS_00096301      --------------------------------------------------
Pig_TCONS_00125394          --------------------------------------------------
Cattle_TCONS_00071867       --------------------------------------------------
Mouse_XR_001783591.1        --------------------------------------------------
                                                                              

Chicken_TCONS_00094945      GATGTGAAGGCTGAGCCCTGTGCACCACTGGTTGCACTAACCTGGAGGCT
Chicken_TCONS_00094944      GATGTGAAGGCTGAGCCCTGTGCACCACTGGTTGCACTAACCTGGAGGCT
Chicken_TCONS_00094946      --------------------------------------------------
Mouse_XR_001783593.1        --------------------------------------------------
Mouse_XR_001783592.1        --------------------------------------------------
Chicken_TCONS_00096302      --------------------------------------------------
Chicken_TCONS_00096301      --------------------------------------------------
Pig_TCONS_00125394          --------------------------------------------------
Cattle_TCONS_00071867       --------------------------------------------------
Mouse_XR_001783591.1        --------------------------------------------------
                                                                              

Chicken_TCONS_00094945      GACCTCTGAGCTCAGCCTGTTCTTTAGAGCTGATGGGAACTGGGAGCATG
Chicken_TCONS_00094944      GACCTCTGAGCTCAGCCTGTTCTTTAGAGCTGATGGGAACTGGGAGCATG
Chicken_TCONS_00094946      --------------------------------------------------
Mouse_XR_001783593.1        --------------------------------------------------
Mouse_XR_001783592.1        --------------------------------------------------
Chicken_TCONS_00096302      --------------------------------------------------
Chicken_TCONS_00096301      --------------------------------------------------
Pig_TCONS_00125394          --------------------------------------------------
Cattle_TCONS_00071867       --------------------------------------------------
Mouse_XR_001783591.1        --------------------------------------------------
                                                                              

Chicken_TCONS_00094945      TCACTGTTACTGGGTGACAAGCAATAGAGCATGAGGCTGTGCTTACACAG
Chicken_TCONS_00094944      TCACTGTTACTGGGTGACAAGCAATAGAGCATGAGGCTGTGCTTACACAG
Chicken_TCONS_00094946      --------------------------------------------------
Mouse_XR_001783593.1        --------------------------------------------------
Mouse_XR_001783592.1        --------------------------------------------------
Chicken_TCONS_00096302      --------------------------------------------------
Chicken_TCONS_00096301      --------------------------------------------------
Pig_TCONS_00125394          --------------------------------------------------
Cattle_TCONS_00071867       --------------------------------------------------
Mouse_XR_001783591.1        --------------------------------------------------
                                                                              

Chicken_TCONS_00094945      GCTAAGAATAAGTGCCTGCCTGTGGTGCCTTGGACGAATCAGGAGTGTGG
Chicken_TCONS_00094944      GCTAAGAATAAGTGCCTGCCTGTGGTGCCTTGGACGAATCAGGAGTGTGG
Chicken_TCONS_00094946      --------------------------------------------------
Mouse_XR_001783593.1        --------------------------------------------------
Mouse_XR_001783592.1        --------------------------------------------------
Chicken_TCONS_00096302      --------------------------------------------------
Chicken_TCONS_00096301      --------------------------------------------------
Pig_TCONS_00125394          --------------------------------------------------
Cattle_TCONS_00071867       --------------------------------------------------
Mouse_XR_001783591.1        --------------------------------------------------
                                                                              

Chicken_TCONS_00094945      ACAGGTGACGTTCCCTCATTCAATAAGCCCCACAAGACAGCTGACACTTG
Chicken_TCONS_00094944      ACAGGTGACGTTCCCTCATTCAATAAGCCCCACAAGACAGCTGACACTTG
Chicken_TCONS_00094946      --------------------------------------------------
Mouse_XR_001783593.1        --------------------------------------------------
Mouse_XR_001783592.1        --------------------------------------------------
Chicken_TCONS_00096302      --------------------------------------------------
Chicken_TCONS_00096301      --------------------------------------------------
Pig_TCONS_00125394          --------------------------------------------------
Cattle_TCONS_00071867       --------------------------------------------------
Mouse_XR_001783591.1        --------------------------------------------------
                                                                              

Chicken_TCONS_00094945      GATGCCAATGTCAAAATTGGACAGGGTTAGATGTAGAATCATCACTCCTT
Chicken_TCONS_00094944      GATGCCAATGTCAAAATTGGACAGGGTTAGATGTAGAATCATCACTCCTT
Chicken_TCONS_00094946      --------------------------------------------------
Mouse_XR_001783593.1        --------------------------------------------------
Mouse_XR_001783592.1        --------------------------------------------------
Chicken_TCONS_00096302      --------------------------------------------------
Chicken_TCONS_00096301      --------------------------------------------------
Pig_TCONS_00125394          --------------------------------------------------
Cattle_TCONS_00071867       --------------------------------------------------
Mouse_XR_001783591.1        --------------------------------------------------
                                                                              

Chicken_TCONS_00094945      GCTTTGGATGCATTTAAACATGCACAGGATATTTCCAGTAGGTCTGTGGG
Chicken_TCONS_00094944      GCTTTGGATGCATTTAAACATGCACAGGATATTTCCAGTAGGTCTGTGGG
Chicken_TCONS_00094946      --------------------------------------------------
Mouse_XR_001783593.1        --------------------------------------------------
Mouse_XR_001783592.1        --------------------------------------------------
Chicken_TCONS_00096302      --------------------------------------------------
Chicken_TCONS_00096301      --------------------------------------------------
Pig_TCONS_00125394          --------------------------------------------------
Cattle_TCONS_00071867       --------------------------------------------------
Mouse_XR_001783591.1        --------------------------------------------------
                                                                              

Chicken_TCONS_00094945      GTAGTTTTCAGTTTGACAGCTACACTGTGTTGCTTTTCAACAATAAAATA
Chicken_TCONS_00094944      GTAGTTTTCAGTTTGACAGCTACACTGTGTTGCTTTTCAACAATAAAATA
Chicken_TCONS_00094946      --------------------------------------------------
Mouse_XR_001783593.1        --------------------------------------------------
Mouse_XR_001783592.1        --------------------------------------------------
Chicken_TCONS_00096302      --------------------------------------------------
Chicken_TCONS_00096301      --------------------------------------------------
Pig_TCONS_00125394          --------------------------------------------------
Cattle_TCONS_00071867       --------------------------------------------------
Mouse_XR_001783591.1        --------------------------------------------------
                                                                              

Chicken_TCONS_00094945      TCTATTGATGGCATCCAAGAAGTTACTCTTCTCTTATCTCAACACTCAGA
Chicken_TCONS_00094944      TCTATTGATGGCATCCAAGAAGTTACTCTTCTCTTATCTCAACACTCAGA
Chicken_TCONS_00094946      --------------------------------------------------
Mouse_XR_001783593.1        --------------------------------------------------
Mouse_XR_001783592.1        --------------------------------------------------
Chicken_TCONS_00096302      --------------------------------------------------
Chicken_TCONS_00096301      --------------------------------------------------
Pig_TCONS_00125394          --------------------------------------------------
Cattle_TCONS_00071867       --------------------------------------------------
Mouse_XR_001783591.1        --------------------------------------------------
                                                                              

Chicken_TCONS_00094945      AGCAATAGTTTTGAGAGCTGTAAAGAGTGCTGATCCAAAACCAGTAGGTG
Chicken_TCONS_00094944      AGCAATAGTTTTGAGAGCTGTAAAGAGTGCTGATCCAAAACCAGTAGGTG
Chicken_TCONS_00094946      --------------------------------------------------
Mouse_XR_001783593.1        --------------------------------------------------
Mouse_XR_001783592.1        --------------------------------------------------
Chicken_TCONS_00096302      --------------------------------------------------
Chicken_TCONS_00096301      --------------------------------------------------
Pig_TCONS_00125394          --------------------------------------------------
Cattle_TCONS_00071867       --------------------------------------------------
Mouse_XR_001783591.1        --------------------------------------------------
                                                                              

Chicken_TCONS_00094945      ATTTTCTTTGATTCATCTTGCACAGTTTTGTCTGCTCAGCTTCCCTATAG
Chicken_TCONS_00094944      ATTTTCTTTGATTCATCTTGCACAGTTTTGTCTGCTCAGCTTCCCTATAG
Chicken_TCONS_00094946      --------------------------------------------------
Mouse_XR_001783593.1        --------------------------------------------------
Mouse_XR_001783592.1        --------------------------------------------------
Chicken_TCONS_00096302      --------------------------------------------------
Chicken_TCONS_00096301      --------------------------------------------------
Pig_TCONS_00125394          --------------------------------------------------
Cattle_TCONS_00071867       --------------------------------------------------
Mouse_XR_001783591.1        --------------------------------------------------
                                                                              

Chicken_TCONS_00094945      CTTGCTGTCTAAGAAGTGCACACAGGCAGCTTATCCACTGTAGTGGGTAG
Chicken_TCONS_00094944      CTTGCTGTCTAAGAAGTGCACACAGGCAGCTTATCCACTGTAGTGGGTAG
Chicken_TCONS_00094946      --------------------------------------------------
Mouse_XR_001783593.1        --------------------------------------------------
Mouse_XR_001783592.1        --------------------------------------------------
Chicken_TCONS_00096302      --------------------------------------------------
Chicken_TCONS_00096301      --------------------------------------------------
Pig_TCONS_00125394          --------------------------------------------------
Cattle_TCONS_00071867       --------------------------------------------------
Mouse_XR_001783591.1        --------------------------------------------------
                                                                              

Chicken_TCONS_00094945      GTAGGCTTAATTCCAAGCAGTCATTATGGAGAAGGCACCTTCCGTCTCTG
Chicken_TCONS_00094944      GTAGGCTTAATTCCAAGCAGTCATTATGGAGAAGGCACCTTCCGTCTCTG
Chicken_TCONS_00094946      --------------------------------------------------
Mouse_XR_001783593.1        --------------------------------------------------
Mouse_XR_001783592.1        --------------------------------------------------
Chicken_TCONS_00096302      --------------------------------------------------
Chicken_TCONS_00096301      --------------------------------------------------
Pig_TCONS_00125394          --------------------------------------------------
Cattle_TCONS_00071867       --------------------------------------------------
Mouse_XR_001783591.1        --------------------------------------------------
                                                                              

Chicken_TCONS_00094945      TTGGCCTTATTCTGAACTGGTAACCCTTATGTGAAGGAAGCTGGCCTCTC
Chicken_TCONS_00094944      TTGGCCTTATTCTGAACTGGTAACCCTTATGTGAAGGAAGCTGGCCTCTC
Chicken_TCONS_00094946      --------------------------------------------------
Mouse_XR_001783593.1        --------------------------------------------------
Mouse_XR_001783592.1        --------------------------------------------------
Chicken_TCONS_00096302      --------------------------------------------------
Chicken_TCONS_00096301      --------------------------------------------------
Pig_TCONS_00125394          --------------------------------------------------
Cattle_TCONS_00071867       --------------------------------------------------
Mouse_XR_001783591.1        --------------------------------------------------
                                                                              

Chicken_TCONS_00094945      GTTCTTGCATCTCAGAACAGTAATGGTACCATGGTAGCATTTACACCTGA
Chicken_TCONS_00094944      GTTCTTGCATCTCAGAACAGTAATGGTACCATGGTAGCATTTACACCTGA
Chicken_TCONS_00094946      --------------------------------------------------
Mouse_XR_001783593.1        --------------------------------------------------
Mouse_XR_001783592.1        --------------------------------------------------
Chicken_TCONS_00096302      --------------------------------------------------
Chicken_TCONS_00096301      --------------------------------------------------
Pig_TCONS_00125394          --------------------------------------------------
Cattle_TCONS_00071867       --------------------------------------------------
Mouse_XR_001783591.1        --------------------------------------------------
                                                                              

Chicken_TCONS_00094945      CAGGATGTAGTGAGTTAACAATTCCATCAGGACTTGAAGGCTTAGGAAAG
Chicken_TCONS_00094944      CAGGATGTAGTGAGTTAACAATTCCATCAGGACTTGAAGGCTTAGGAAAG
Chicken_TCONS_00094946      --------------------------------------------------
Mouse_XR_001783593.1        --------------------------------------------------
Mouse_XR_001783592.1        --------------------------------------------------
Chicken_TCONS_00096302      --------------------------------------------------
Chicken_TCONS_00096301      --------------------------------------------------
Pig_TCONS_00125394          --------------------------------------------------
Cattle_TCONS_00071867       --------------------------------------------------
Mouse_XR_001783591.1        --------------------------------------------------
                                                                              

Chicken_TCONS_00094945      GGGAAATACAGAGTAAGAAATAGTTAATTCTCTATCCCCCAGTGTCAGGG
Chicken_TCONS_00094944      GGGAAATACAGAGTAAGAAATAGTTAATTCTCTATCCCCCAGTGTCAGGG
Chicken_TCONS_00094946      --------------------------------------------------
Mouse_XR_001783593.1        --------------------------------------------------
Mouse_XR_001783592.1        --------------------------------------------------
Chicken_TCONS_00096302      --------------------------------------------------
Chicken_TCONS_00096301      --------------------------------------------------
Pig_TCONS_00125394          --------------------------------------------------
Cattle_TCONS_00071867       --------------------------------------------------
Mouse_XR_001783591.1        --------------------------------------------------
                                                                              

Chicken_TCONS_00094945      CACTGGCAGAAGTCCCACACCTACCAAAGTTTGCTGTATTCCCCTTTGCT
Chicken_TCONS_00094944      CACTGGCAGAAGTCCCACACCTACCAAAGTTTGCTGTATTCCCCTTTGCT
Chicken_TCONS_00094946      --------------------------------------------------
Mouse_XR_001783593.1        --------------------------------------------------
Mouse_XR_001783592.1        --------------------------------------------------
Chicken_TCONS_00096302      --------------------------------------------------
Chicken_TCONS_00096301      --------------------------------------------------
Pig_TCONS_00125394          --------------------------------------------------
Cattle_TCONS_00071867       --------------------------------------------------
Mouse_XR_001783591.1        --------------------------------------------------
                                                                              

Chicken_TCONS_00094945      ATCCTACTGGTCATTCACAGACAGCAGATAAGTCCCTTTTGTAATTTTTC
Chicken_TCONS_00094944      ATCCTACTGGTCATTCACAGACAGCAGATAAGTCCCTTTTGTAATTTTTC
Chicken_TCONS_00094946      --------------------------------------------------
Mouse_XR_001783593.1        --------------------------------------------------
Mouse_XR_001783592.1        --------------------------------------------------
Chicken_TCONS_00096302      --------------------------------------------------
Chicken_TCONS_00096301      --------------------------------------------------
Pig_TCONS_00125394          --------------------------------------------------
Cattle_TCONS_00071867       --------------------------------------------------
Mouse_XR_001783591.1        --------------------------------------------------
                                                                              

Chicken_TCONS_00094945      TTCCATTCCTTTTTTGCTTTTGGAGATGATCTTTGTTACTCCTGGACACA
Chicken_TCONS_00094944      TTCCATTCCTTTTTTGCTTTTGGAGATGATCTTTGTTACTCCTGGACACA
Chicken_TCONS_00094946      --------------------------------------------------
Mouse_XR_001783593.1        --------------------------------------------------
Mouse_XR_001783592.1        --------------------------------------------------
Chicken_TCONS_00096302      --------------------------------------------------
Chicken_TCONS_00096301      --------------------------------------------------
Pig_TCONS_00125394          --------------------------------------------------
Cattle_TCONS_00071867       --------------------------------------------------
Mouse_XR_001783591.1        --------------------------------------------------
                                                                              

Chicken_TCONS_00094945      GACTGAAGTGAAGCACAAATGTGTGGAGTTGTTACCATTAGAGTATTTTC
Chicken_TCONS_00094944      GACTGAAGTGAAGCACAAATGTGTGGAGTTGTTACCATTAGAGTATTTTC
Chicken_TCONS_00094946      --------------------------------------------------
Mouse_XR_001783593.1        --------------------------------------------------
Mouse_XR_001783592.1        --------------------------------------------------
Chicken_TCONS_00096302      --------------------------------------------------
Chicken_TCONS_00096301      --------------------------------------------------
Pig_TCONS_00125394          --------------------------------------------------
Cattle_TCONS_00071867       --------------------------------------------------
Mouse_XR_001783591.1        --------------------------------------------------
                                                                              

Chicken_TCONS_00094945      CAGGCTGTTTTCTTACAGCAGTCCGTGTCCTTAGACTCATGTAAGCACTC
Chicken_TCONS_00094944      CAGGCTGTTTTCTTACAGCAGTCCGTGTCCTTAGACTCATGTAAGCACTC
Chicken_TCONS_00094946      --------------------------------------------------
Mouse_XR_001783593.1        --------------------------------------------------
Mouse_XR_001783592.1        --------------------------------------------------
Chicken_TCONS_00096302      --------------------------------------------------
Chicken_TCONS_00096301      --------------------------------------------------
Pig_TCONS_00125394          --------------------------------------------------
Cattle_TCONS_00071867       --------------------------------------------------
Mouse_XR_001783591.1        --------------------------------------------------
                                                                              

Chicken_TCONS_00094945      ATTTGGCTTGTAACCCTGCAATGGACAAATAACAAACTGAAGCTCAGAGT
Chicken_TCONS_00094944      ATTTGGCTTGTAACCCTGCAATGGACAAATAACAAACTGAAGCTCAGAGT
Chicken_TCONS_00094946      --------------------------------------------------
Mouse_XR_001783593.1        --------------------------------------------------
Mouse_XR_001783592.1        --------------------------------------------------
Chicken_TCONS_00096302      --------------------------------------------------
Chicken_TCONS_00096301      --------------------------------------------------
Pig_TCONS_00125394          --------------------------------------------------
Cattle_TCONS_00071867       --------------------------------------------------
Mouse_XR_001783591.1        --------------------------------------------------
                                                                              

Chicken_TCONS_00094945      TCCTGTTGCTCTCAGCTGCTGATGGTTTTGTTCCTTTGTTTATTCCATCT
Chicken_TCONS_00094944      TCCTGTTGCTCTCAGCTGCTGATGGTTTTGTTCCTTTGTTTATTCCATCT
Chicken_TCONS_00094946      --------------------------------------------------
Mouse_XR_001783593.1        --------------------------------------------------
Mouse_XR_001783592.1        --------------------------------------------------
Chicken_TCONS_00096302      --------------------------------------------------
Chicken_TCONS_00096301      --------------------------------------------------
Pig_TCONS_00125394          --------------------------------------------------
Cattle_TCONS_00071867       --------------------------------------------------
Mouse_XR_001783591.1        --------------------------------------------------
                                                                              

Chicken_TCONS_00094945      GAAATTGGTTTATTGTTCAGCCCACTTCTGTTCCTGTTGGATTTTTTGCT
Chicken_TCONS_00094944      GAAATTGGTTTATTGTTCAGCCCACTTCTGTTCCTGTTGGATTTTTTGCT
Chicken_TCONS_00094946      --------------------------------------------------
Mouse_XR_001783593.1        --------------------------------------------------
Mouse_XR_001783592.1        --------------------------------------------------
Chicken_TCONS_00096302      --------------------------------------------------
Chicken_TCONS_00096301      --------------------------------------------------
Pig_TCONS_00125394          --------------------------------------------------
Cattle_TCONS_00071867       --------------------------------------------------
Mouse_XR_001783591.1        --------------------------------------------------
                                                                              

Chicken_TCONS_00094945      CCATAAACCGTATTTCTCTCTGGCTAAAAAGTCAACAGCTGCTGACTTTC
Chicken_TCONS_00094944      CCATAAACCGTATTTCTCTCTGGCTAAAAAGTCAACAGCTGCTGACTTTC
Chicken_TCONS_00094946      --------------------------------------------------
Mouse_XR_001783593.1        --------------------------------------------------
Mouse_XR_001783592.1        --------------------------------------------------
Chicken_TCONS_00096302      --------------------------------------------------
Chicken_TCONS_00096301      --------------------------------------------------
Pig_TCONS_00125394          --------------------------------------------------
Cattle_TCONS_00071867       --------------------------------------------------
Mouse_XR_001783591.1        --------------------------------------------------
                                                                              

Chicken_TCONS_00094945      ATTTCCTCCTGAGAGAGTGAATCATAACCAGGCGAGGGCTGTAAGACTGA
Chicken_TCONS_00094944      ATTTCCTCCTGAGAGAGTGAATCATAACCAGGCGAGGGCTGTAAGACTGA
Chicken_TCONS_00094946      --------------------------------------------------
Mouse_XR_001783593.1        --------------------------------------------------
Mouse_XR_001783592.1        --------------------------------------------------
Chicken_TCONS_00096302      --------------------------------------------------
Chicken_TCONS_00096301      --------------------------------------------------
Pig_TCONS_00125394          --------------------------------------------------
Cattle_TCONS_00071867       --------------------------------------------------
Mouse_XR_001783591.1        --------------------------------------------------
                                                                              

Chicken_TCONS_00094945      AAAACAAAAGGAGAGAAGTAATGCATTGGATCAGCTTCTCCAGGATGTGT
Chicken_TCONS_00094944      AAAACAAAAGGAGAGAAGTAATGCATTGGATCAGCTTCTCCAGGATGTGT
Chicken_TCONS_00094946      --------------------------------------------------
Mouse_XR_001783593.1        --------------------------------------------------
Mouse_XR_001783592.1        --------------------------------------------------
Chicken_TCONS_00096302      --------------------------------------------------
Chicken_TCONS_00096301      --------------------------------------------------
Pig_TCONS_00125394          --------------------------------------------------
Cattle_TCONS_00071867       --------------------------------------------------
Mouse_XR_001783591.1        --------------------------------------------------
                                                                              

Chicken_TCONS_00094945      GAAGTCTGCAGGGTGCCGTTACAAATGCAGTCCATGAGCCTGAAATAGTT
Chicken_TCONS_00094944      GAAGTCTGCAGGGTGCCGTTACAAATGCAGTCCATGAGCCTGAAATAGTT
Chicken_TCONS_00094946      --------------------------------------------------
Mouse_XR_001783593.1        --------------------------------------------------
Mouse_XR_001783592.1        --------------------------------------------------
Chicken_TCONS_00096302      --------------------------------------------------
Chicken_TCONS_00096301      --------------------------------------------------
Pig_TCONS_00125394          --------------------------------------------------
Cattle_TCONS_00071867       --------------------------------------------------
Mouse_XR_001783591.1        --------------------------------------------------
                                                                              

Chicken_TCONS_00094945      TCTTTTGCAATGGGGGAAGAAAAGGGACTCCTGAATGTTTTCTTGGTGAT
Chicken_TCONS_00094944      TCTTTTGCAATGGGGGAAGAAAAGGGACTCCTGAATGTTTTCTTGGTGAT
Chicken_TCONS_00094946      --------------------------------------------------
Mouse_XR_001783593.1        --------------------------------------------------
Mouse_XR_001783592.1        --------------------------------------------------
Chicken_TCONS_00096302      --------------------------------------------------
Chicken_TCONS_00096301      --------------------------------------------------
Pig_TCONS_00125394          --------------------------------------------------
Cattle_TCONS_00071867       --------------------------------------------------
Mouse_XR_001783591.1        --------------------------------------------------
                                                                              

Chicken_TCONS_00094945      TCCAGTCAGATGAACTCGAGCTTTCTGAAGAGAACAGCCTCAGAGCAGTG
Chicken_TCONS_00094944      TCCAGTCAGATGAACTCGAGCTTTCTGAAGAGAACAGCCTCAGAGCAGTG
Chicken_TCONS_00094946      --------------------------------------------------
Mouse_XR_001783593.1        --------------------------------------------------
Mouse_XR_001783592.1        --------------------------------------------------
Chicken_TCONS_00096302      --------------------------------------------------
Chicken_TCONS_00096301      --------------------------------------------------
Pig_TCONS_00125394          --------------------------------------------------
Cattle_TCONS_00071867       --------------------------------------------------
Mouse_XR_001783591.1        --------------------------------------------------
                                                                              

Chicken_TCONS_00094945      CCCTCCCTGCCTCCTGAACATAACTCTTTTGTACTCATTTACAGCAGCAG
Chicken_TCONS_00094944      CCCTCCCTGCCTCCTGAACATAACTCTTTTGTACTCATTTACAGCAGCAG
Chicken_TCONS_00094946      --------------------------------------------------
Mouse_XR_001783593.1        --------------------------------------------------
Mouse_XR_001783592.1        --------------------------------------------------
Chicken_TCONS_00096302      --------------------------------------------------
Chicken_TCONS_00096301      --------------------------------------------------
Pig_TCONS_00125394          --------------------------------------------------
Cattle_TCONS_00071867       --------------------------------------------------
Mouse_XR_001783591.1        --------------------------------------------------
                                                                              

Chicken_TCONS_00094945      TGGATGAACTTGATGACTTCAGAGGCCTTTCCAATCCCACATCCATGGCC
Chicken_TCONS_00094944      TGGATGAACTTGATGACTTCAGAGGCCTTTCCAATCCCACATCCATGGCC
Chicken_TCONS_00094946      --------------------------------------------------
Mouse_XR_001783593.1        --------------------------------------------------
Mouse_XR_001783592.1        --------------------------------------------------
Chicken_TCONS_00096302      --------------------------------------------------
Chicken_TCONS_00096301      --------------------------------------------------
Pig_TCONS_00125394          --------------------------------------------------
Cattle_TCONS_00071867       --------------------------------------------------
Mouse_XR_001783591.1        --------------------------------------------------
                                                                              

Chicken_TCONS_00094945      TCTGAATATTTGGAGGGATGTTCAAATATGCAGCACCACTCCAGGCTCTG
Chicken_TCONS_00094944      TCTGAATATTTGGAGGGATGTTCAAATATGCAGCACCACTCCAGGCTCTG
Chicken_TCONS_00094946      --------------------------------------------------
Mouse_XR_001783593.1        --------------------------------------------------
Mouse_XR_001783592.1        --------------------------------------------------
Chicken_TCONS_00096302      --------------------------------------------------
Chicken_TCONS_00096301      --------------------------------------------------
Pig_TCONS_00125394          --------------------------------------------------
Cattle_TCONS_00071867       --------------------------------------------------
Mouse_XR_001783591.1        --------------------------------------------------
                                                                              

Chicken_TCONS_00094945      GGCTGGAACTGTGAATGCTCAGCGTGGGTTTCCTGAATCTCTCTATTCTG
Chicken_TCONS_00094944      GGCTGGAACTGTGAATGCTCAGCGTGGGTTTCCTGAATCTCTCTATTCTG
Chicken_TCONS_00094946      --------------------------------------------------
Mouse_XR_001783593.1        --------------------------------------------------
Mouse_XR_001783592.1        --------------------------------------------------
Chicken_TCONS_00096302      --------------------------------------------------
Chicken_TCONS_00096301      --------------------------------------------------
Pig_TCONS_00125394          --------------------------------------------------
Cattle_TCONS_00071867       --------------------------------------------------
Mouse_XR_001783591.1        --------------------------------------------------
                                                                              

Chicken_TCONS_00094945      AATCAGCTTCTACACAGAATGAATCTATGTGGCCTCATTAGTACCTTCCC
Chicken_TCONS_00094944      AATCAGCTTCTACACAGAATGAATCTATGTGGCCTCATTAGTACCTTCCC
Chicken_TCONS_00094946      --------------------------------------------------
Mouse_XR_001783593.1        --------------------------------------------------
Mouse_XR_001783592.1        --------------------------------------------------
Chicken_TCONS_00096302      --------------------------------------------------
Chicken_TCONS_00096301      --------------------------------------------------
Pig_TCONS_00125394          --------------------------------------------------
Cattle_TCONS_00071867       --------------------------------------------------
Mouse_XR_001783591.1        --------------------------------------------------
                                                                              

Chicken_TCONS_00094945      TAAAAAGCATCTTTCAGAGGGATAAAACTGCCAGAGCAATGGGTTTTGTG
Chicken_TCONS_00094944      TAAAAAGCATCTTTCAGAGGGATAAAACTGCCAGAGCAATGGGTTTTGTG
Chicken_TCONS_00094946      --------------------------------------------------
Mouse_XR_001783593.1        --------------------------------------------------
Mouse_XR_001783592.1        --------------------------------------------------
Chicken_TCONS_00096302      --------------------------------------------------
Chicken_TCONS_00096301      --------------------------------------------------
Pig_TCONS_00125394          --------------------------------------------------
Cattle_TCONS_00071867       --------------------------------------------------
Mouse_XR_001783591.1        --------------------------------------------------
                                                                              

Chicken_TCONS_00094945      GGACATTATCATTTCCTTTGTAACAGAGTGTAGCTGTTTACTGAATATTT
Chicken_TCONS_00094944      GGACATTATCATTTCCTTTGTAACAGAGTGTAGCTGTTTACTGAATATTT
Chicken_TCONS_00094946      --------------------------------------------------
Mouse_XR_001783593.1        --------------------------------------------------
Mouse_XR_001783592.1        --------------------------------------------------
Chicken_TCONS_00096302      --------------------------------------------------
Chicken_TCONS_00096301      --------------------------------------------------
Pig_TCONS_00125394          --------------------------------------------------
Cattle_TCONS_00071867       --------------------------------------------------
Mouse_XR_001783591.1        --------------------------------------------------
                                                                              

Chicken_TCONS_00094945      TGAGAAACTCCTTCCCCATGCCAGCAGTGCAGGGCTGTTGCAGAATATCA
Chicken_TCONS_00094944      TGAGAAACTCCTTCCCCATGCCAGCAGTGCAGGGCTGTTGCAGAATATCA
Chicken_TCONS_00094946      --------------------------------------------------
Mouse_XR_001783593.1        --------------------------------------------------
Mouse_XR_001783592.1        --------------------------------------------------
Chicken_TCONS_00096302      --------------------------------------------------
Chicken_TCONS_00096301      --------------------------------------------------
Pig_TCONS_00125394          --------------------------------------------------
Cattle_TCONS_00071867       --------------------------------------------------
Mouse_XR_001783591.1        --------------------------------------------------
                                                                              

Chicken_TCONS_00094945      TGCCAAGTTTGGGTTGTAGAGAAGAGGGGATGACAGAATACATGTTCAAA
Chicken_TCONS_00094944      TGCCAAGTTTGGGTTGTAGAGAAGAGGGGATGACAGAATACATGTTCAAA
Chicken_TCONS_00094946      --------------------------------------------------
Mouse_XR_001783593.1        --------------------------------------------------
Mouse_XR_001783592.1        --------------------------------------------------
Chicken_TCONS_00096302      --------------------------------------------------
Chicken_TCONS_00096301      --------------------------------------------------
Pig_TCONS_00125394          --------------------------------------------------
Cattle_TCONS_00071867       --------------------------------------------------
Mouse_XR_001783591.1        --------------------------------------------------
                                                                              

Chicken_TCONS_00094945      TCAACAACCATGTATATGAGTACATGTGTTTATTTAACTTTGAAGATTAA
Chicken_TCONS_00094944      TCAACAACCATGTATATGAGTACATGTGTTTATTTAACTTTGAAGATTAA
Chicken_TCONS_00094946      --------------------------------------------------
Mouse_XR_001783593.1        --------------------------------------------------
Mouse_XR_001783592.1        --------------------------------------------------
Chicken_TCONS_00096302      --------------------------------------------------
Chicken_TCONS_00096301      --------------------------------------------------
Pig_TCONS_00125394          --------------------------------------------------
Cattle_TCONS_00071867       --------------------------------------------------
Mouse_XR_001783591.1        --------------------------------------------------
                                                                              

Chicken_TCONS_00094945      TATTTGCATGGAAAATATGAAGGGAAGGAAAAAATATTTATATTTTCATT
Chicken_TCONS_00094944      TATTTGCATGGAAAATATGAAGGGAAGGAAAAAATATTTATATTTTCATT
Chicken_TCONS_00094946      --------------------------------------------------
Mouse_XR_001783593.1        --------------------------------------------------
Mouse_XR_001783592.1        --------------------------------------------------
Chicken_TCONS_00096302      --------------------------------------------------
Chicken_TCONS_00096301      --------------------------------------------------
Pig_TCONS_00125394          --------------------------------------------------
Cattle_TCONS_00071867       --------------------------------------------------
Mouse_XR_001783591.1        --------------------------------------------------
                                                                              

Chicken_TCONS_00094945      GACATTTTCTTGAGAAAATGTACTTTCTGATCAGCTTTATAGTTAGGAAC
Chicken_TCONS_00094944      GACATTTTCTTGAGAAAATGTACTTTCTGATCAGCTTTATAGTTAGGAAC
Chicken_TCONS_00094946      --------------------------------------------------
Mouse_XR_001783593.1        --------------------------------------------------
Mouse_XR_001783592.1        --------------------------------------------------
Chicken_TCONS_00096302      --------------------------------------------------
Chicken_TCONS_00096301      --------------------------------------------------
Pig_TCONS_00125394          --------------------------------------------------
Cattle_TCONS_00071867       --------------------------------------------------
Mouse_XR_001783591.1        --------------------------------------------------
                                                                              

Chicken_TCONS_00094945      ACTTTACATCGTATTTCATGGAGAAAAAATCCCCGTCTTCTCTCTTCCAA
Chicken_TCONS_00094944      ACTTTACATCGTATTTCATGGAGAAAAAATCCCCGTCTTCTCTCTTCCAA
Chicken_TCONS_00094946      --------------------------------------------------
Mouse_XR_001783593.1        --------------------------------------------------
Mouse_XR_001783592.1        --------------------------------------------------
Chicken_TCONS_00096302      --------------------------------------------------
Chicken_TCONS_00096301      --------------------------------------------------
Pig_TCONS_00125394          --------------------------------------------------
Cattle_TCONS_00071867       --------------------------------------------------
Mouse_XR_001783591.1        --------------------------------------------------
                                                                              

Chicken_TCONS_00094945      CCATTTTCCTAAAATTAAAAGAAAAAAGAAGAAAAGTTTGAGATCTGGCT
Chicken_TCONS_00094944      CCATTTTCCTAAAATTAAAAGAAAAAAGAAGAAAAGTTTGAGATCTGGCT
Chicken_TCONS_00094946      --------------------------------------------------
Mouse_XR_001783593.1        --------------------------------------------------
Mouse_XR_001783592.1        --------------------------------------------------
Chicken_TCONS_00096302      --------------------------------------------------
Chicken_TCONS_00096301      --------------------------------------------------
Pig_TCONS_00125394          --------------------------------------------------
Cattle_TCONS_00071867       --------------------------------------------------
Mouse_XR_001783591.1        --------------------------------------------------
                                                                              

Chicken_TCONS_00094945      TAGTTTTCAAAACGAATGGGTGTTCCTCTGGGACTGCGCCATGCTGTGCT
Chicken_TCONS_00094944      TAGTTTTCAAAACGAATGGGTGTTCCTCTGGGACTGCGCCATGCTGTGCT
Chicken_TCONS_00094946      --------------------------------------------------
Mouse_XR_001783593.1        --------------------------------------------------
Mouse_XR_001783592.1        --------------------------------------------------
Chicken_TCONS_00096302      --------------------------------------------------
Chicken_TCONS_00096301      --------------------------------------------------
Pig_TCONS_00125394          --------------------------------------------------
Cattle_TCONS_00071867       --------------------------------------------------
Mouse_XR_001783591.1        --------------------------------------------------
                                                                              

Chicken_TCONS_00094945      GCGGCAGCCCAAGAAAGTATTAACTCATGGAATGGCGTGGTGGTGTGGCA
Chicken_TCONS_00094944      GCGGCAGCCCAAGAAAGTATTAACTCATGGAATGGCGTGGTGGTGTGGCA
Chicken_TCONS_00094946      --------------------------------------------------
Mouse_XR_001783593.1        --------------------------------------------------
Mouse_XR_001783592.1        --------------------------------------------------
Chicken_TCONS_00096302      --------------------------------------------------
Chicken_TCONS_00096301      --------------------------------------------------
Pig_TCONS_00125394          --------------------------------------------------
Cattle_TCONS_00071867       --------------------------------------------------
Mouse_XR_001783591.1        --------------------------------------------------
                                                                              

Chicken_TCONS_00094945      GATTGCTCAACTGGACACACTGACAGAAATGCCAAACGAAACGCTCCACG
Chicken_TCONS_00094944      GATTGCTCAACTGGACACACTGACAGAAATGCCAAACGAAACGCTCCACG
Chicken_TCONS_00094946      --------------------------------------------------
Mouse_XR_001783593.1        --------------------------------------------------
Mouse_XR_001783592.1        --------------------------------------------------
Chicken_TCONS_00096302      --------------------------------------------------
Chicken_TCONS_00096301      --------------------------------------------------
Pig_TCONS_00125394          --------------------------------------------------
Cattle_TCONS_00071867       --------------------------------------------------
Mouse_XR_001783591.1        --------------------------------------------------
                                                                              

Chicken_TCONS_00094945      TTATTTTCCAAGGGCAGCCGGTAGTGTCTCTGGGTTTTCGCTTACCTCCG
Chicken_TCONS_00094944      TTATTTTCCAAGGGCAGCCGGTAGTGTCTCTGGGTTTTCGCTTACCTCCG
Chicken_TCONS_00094946      --------------------------------------------------
Mouse_XR_001783593.1        --------------------------------------------------
Mouse_XR_001783592.1        --------------------------------------------------
Chicken_TCONS_00096302      --------------------------------------------------
Chicken_TCONS_00096301      --------------------------------------------------
Pig_TCONS_00125394          --------------------------------------------------
Cattle_TCONS_00071867       --------------------------------------------------
Mouse_XR_001783591.1        --------------------------------------------------
                                                                              

Chicken_TCONS_00094945      AGGCAGAATGGAAGCAGTGCAACTGTACTGCATGTCAGCCCGAGCTCAGC
Chicken_TCONS_00094944      AGGCAGAATGGAAGCAGTGCAACTGTACTGCATGTCAGCCCGAGCTCAGC
Chicken_TCONS_00094946      --------------------------------------------------
Mouse_XR_001783593.1        --------------------------------------------------
Mouse_XR_001783592.1        --------------------------------------------------
Chicken_TCONS_00096302      --------------------------------------------------
Chicken_TCONS_00096301      --------------------------------------------------
Pig_TCONS_00125394          --------------------------------------------------
Cattle_TCONS_00071867       --------------------------------------------------
Mouse_XR_001783591.1        --------------------------------------------------
                                                                              

Chicken_TCONS_00094945      ATCAGCACAGAAAGAAACCATCCGTGGGACTGTCAGTTCTGCACTGCGGG
Chicken_TCONS_00094944      ATCAGCACAGAAAGAAACCATCCGTGGGACTGTCAGTTCTGCACTGCGGG
Chicken_TCONS_00094946      --------------------------------------------------
Mouse_XR_001783593.1        --------------------------------------------------
Mouse_XR_001783592.1        --------------------------------------------------
Chicken_TCONS_00096302      --------------------------------------------------
Chicken_TCONS_00096301      --------------------------------------------------
Pig_TCONS_00125394          --------------------------------------------------
Cattle_TCONS_00071867       --------------------------------------------------
Mouse_XR_001783591.1        --------------------------------------------------
                                                                              

Chicken_TCONS_00094945      CTGTTGGGCGATGCCATCTTACTTGGACCCGAAGTTTCTCTAGTTTTCTA
Chicken_TCONS_00094944      CTGTTGGGCGATGCCATCTTACTTGGACCCGAAGTTTCTCTAGTTTTCTA
Chicken_TCONS_00094946      --------------------------------------------------
Mouse_XR_001783593.1        --------------------------------------------------
Mouse_XR_001783592.1        --------------------------------------------------
Chicken_TCONS_00096302      --------------------------------------------------
Chicken_TCONS_00096301      --------------------------------------------------
Pig_TCONS_00125394          --------------------------------------------------
Cattle_TCONS_00071867       --------------------------------------------------
Mouse_XR_001783591.1        --------------------------------------------------
                                                                              

Chicken_TCONS_00094945      CTCTAAGATGGCACGAGTACATACTGAATGGAGGTATCGAAAGTTCAGCA
Chicken_TCONS_00094944      CTCTAAGATGGCACGAGTACATACTGAATGGAGGTATCGAAAGTTCAGCA
Chicken_TCONS_00094946      --------------------------------------------------
Mouse_XR_001783593.1        --------------------------------------------------
Mouse_XR_001783592.1        --------------------------------------------------
Chicken_TCONS_00096302      --------------------------------------------------
Chicken_TCONS_00096301      --------------------------------------------------
Pig_TCONS_00125394          --------------------------------------------------
Cattle_TCONS_00071867       --------------------------------------------------
Mouse_XR_001783591.1        --------------------------------------------------
                                                                              

Chicken_TCONS_00094945      GATGTTTGGGAAAAGATGCTCTGCGATTTGTTGAGCTCTGCTCATATTTG
Chicken_TCONS_00094944      GATGTTTGGGAAAAGATGCTCTGCGATTTGTTGAGCTCTGCTCATATTTG
Chicken_TCONS_00094946      --------------------------------------------------
Mouse_XR_001783593.1        --------------------------------------------------
Mouse_XR_001783592.1        --------------------------------------------------
Chicken_TCONS_00096302      --------------------------------------------------
Chicken_TCONS_00096301      --------------------------------------------------
Pig_TCONS_00125394          --------------------------------------------------
Cattle_TCONS_00071867       --------------------------------------------------
Mouse_XR_001783591.1        --------------------------------------------------
                                                                              

Chicken_TCONS_00094945      AACCCTTTTCTGTCCTCTGTGGCTTGGTCCGATGCCCGTTGGTGTTCATG
Chicken_TCONS_00094944      AACCCTTTTCTGTCCTCTGTGGCTTGGTCCGATGCCCGTTGGTGTTCATG
Chicken_TCONS_00094946      --------------------------------------------------
Mouse_XR_001783593.1        --------------------------------------------------
Mouse_XR_001783592.1        --------------------------------------------------
Chicken_TCONS_00096302      --------------------------------------------------
Chicken_TCONS_00096301      --------------------------------------------------
Pig_TCONS_00125394          --------------------------------------------------
Cattle_TCONS_00071867       --------------------------------------------------
Mouse_XR_001783591.1        --------------------------------------------------
                                                                              

Chicken_TCONS_00094945      GAAAACTCCACTTGAACTGGATGAGTTTTGCAGACCCGGTTCTGCAACAT
Chicken_TCONS_00094944      GAAAACTCCACTTGAACTGGATGAGTTTTGCAGACCCGGTTCTGCAACAT
Chicken_TCONS_00094946      --------------------------------------------------
Mouse_XR_001783593.1        --------------------------------------------------
Mouse_XR_001783592.1        --------------------------------------------------
Chicken_TCONS_00096302      --------------------------------------------------
Chicken_TCONS_00096301      --------------------------------------------------
Pig_TCONS_00125394          --------------------------------------------------
Cattle_TCONS_00071867       --------------------------------------------------
Mouse_XR_001783591.1        --------------------------------------------------
                                                                              

Chicken_TCONS_00094945      GACAAGTTTCTTCCACTCATGCTAGAAAGAATGGAAAGTGGTAATCACAC
Chicken_TCONS_00094944      GACAAGTTTCTTCCACTCATGCTAGAAAGAATGGAAAGTGGTAATCACAC
Chicken_TCONS_00094946      --------------------------------------------------
Mouse_XR_001783593.1        --------------------------------------------------
Mouse_XR_001783592.1        --------------------------------------------------
Chicken_TCONS_00096302      --------------------------------------------------
Chicken_TCONS_00096301      --------------------------------------------------
Pig_TCONS_00125394          --------------------------------------------------
Cattle_TCONS_00071867       --------------------------------------------------
Mouse_XR_001783591.1        --------------------------------------------------
                                                                              

Chicken_TCONS_00094945      TGCAGGAGGTGGGTGAGCGCTGTCTGAGCCAGGTCTCTGGGTTCTGCCTT
Chicken_TCONS_00094944      TGCAGGAGGTGGGTGAGCGCTGTCTGAGCCAGGTCTCTGGGTTCTGCCTT
Chicken_TCONS_00094946      --------------------------------------------------
Mouse_XR_001783593.1        --------------------------------------------------
Mouse_XR_001783592.1        --------------------------------------------------
Chicken_TCONS_00096302      --------------------------------------------------
Chicken_TCONS_00096301      --------------------------------------------------
Pig_TCONS_00125394          --------------------------------------------------
Cattle_TCONS_00071867       --------------------------------------------------
Mouse_XR_001783591.1        --------------------------------------------------
                                                                              

Chicken_TCONS_00094945      TGGATGCTGAGAGAAGAAGAGCCAGCTTCCCGCAGCGGCTCAGTCTGGAC
Chicken_TCONS_00094944      TGGATGCTGAGAGAAGAAGAGCCAGCTTCCCGCAGCGGCTCAGTCTGGAC
Chicken_TCONS_00094946      --------------------------------------------------
Mouse_XR_001783593.1        --------------------------------------------------
Mouse_XR_001783592.1        --------------------------------------------------
Chicken_TCONS_00096302      --------------------------------------------------
Chicken_TCONS_00096301      --------------------------------------------------
Pig_TCONS_00125394          --------------------------------------------------
Cattle_TCONS_00071867       --------------------------------------------------
Mouse_XR_001783591.1        --------------------------------------------------
                                                                              

Chicken_TCONS_00094945      CTGAAGCAACACTCACACTCATGTGTGCTTCTGAAAAACTGACATCTTTC
Chicken_TCONS_00094944      CTGAAGCAACACTCACACTCATGTGTGCTTCTGAAAAACTGACATCTTTC
Chicken_TCONS_00094946      --------------------------------------------------
Mouse_XR_001783593.1        --------------------------------------------------
Mouse_XR_001783592.1        --------------------------------------------------
Chicken_TCONS_00096302      --------------------------------------------------
Chicken_TCONS_00096301      --------------------------------------------------
Pig_TCONS_00125394          --------------------------------------------------
Cattle_TCONS_00071867       --------------------------------------------------
Mouse_XR_001783591.1        --------------------------------------------------
                                                                              

Chicken_TCONS_00094945      TCTATGAATCACACGTGGAATTTGCATCTTGTGTCACAAGCACACTGAAT
Chicken_TCONS_00094944      TCTATGAATCACACGTGGAATTTGCATCTTGTGTCACAAGCACACTGAAT
Chicken_TCONS_00094946      --------------------------------------------------
Mouse_XR_001783593.1        --------------------------------------------------
Mouse_XR_001783592.1        --------------------------------------------------
Chicken_TCONS_00096302      --------------------------------------------------
Chicken_TCONS_00096301      --------------------------------------------------
Pig_TCONS_00125394          --------------------------------------------------
Cattle_TCONS_00071867       --------------------------------------------------
Mouse_XR_001783591.1        --------------------------------------------------
                                                                              

Chicken_TCONS_00094945      AGTGGAAAGAATATGACTCGGTTCTTTTCTTTTTATGAATTGAACTCTAA
Chicken_TCONS_00094944      AGTGGAAAGAATATGACTCGGTTCTTTTCTTTTTATGAATTGAACTCTAA
Chicken_TCONS_00094946      --------------------------------------------------
Mouse_XR_001783593.1        --------------------------------------------------
Mouse_XR_001783592.1        --------------------------------------------------
Chicken_TCONS_00096302      --------------------------------------------------
Chicken_TCONS_00096301      --------------------------------------------------
Pig_TCONS_00125394          --------------------------------------------------
Cattle_TCONS_00071867       --------------------------------------------------
Mouse_XR_001783591.1        --------------------------------------------------
                                                                              

Chicken_TCONS_00094945      GACAAGATGTTTCGCATTGCTTTGGCAATGCTCCTCTCCCATAGCTCAGA
Chicken_TCONS_00094944      GACAAGATGTTTCGCATTGCTTTGGCAATGCTCCTCTCCCATAGCTCAGA
Chicken_TCONS_00094946      --------------------------------------------------
Mouse_XR_001783593.1        --------------------------------------------------
Mouse_XR_001783592.1        --------------------------------------------------
Chicken_TCONS_00096302      --------------------------------------------------
Chicken_TCONS_00096301      --------------------------------------------------
Pig_TCONS_00125394          --------------------------------------------------
Cattle_TCONS_00071867       --------------------------------------------------
Mouse_XR_001783591.1        --------------------------------------------------
                                                                              

Chicken_TCONS_00094945      GGGGCACACACACCACGACCCCTCCCCATGCACACTCCTACCCCTCTGCT
Chicken_TCONS_00094944      GGGGCACACACACCACGACCCCTCCCCATGCACACTCCTACCCCTCTGCT
Chicken_TCONS_00094946      --------------------------------------------------
Mouse_XR_001783593.1        --------------------------------------------------
Mouse_XR_001783592.1        --------------------------------------------------
Chicken_TCONS_00096302      --------------------------------------------------
Chicken_TCONS_00096301      --------------------------------------------------
Pig_TCONS_00125394          --------------------------------------------------
Cattle_TCONS_00071867       --------------------------------------------------
Mouse_XR_001783591.1        --------------------------------------------------
                                                                              

Chicken_TCONS_00094945      CTCACCCTCCCACTGGAAGTTGTTTACTGCTACCTATTCCCTACAGTGAC
Chicken_TCONS_00094944      CTCACCCTCCCACTGGAAGTTGTTTACTGCTACCTATTCCCTACAGTGAC
Chicken_TCONS_00094946      --------------------------------------------------
Mouse_XR_001783593.1        --------------------------------------------------
Mouse_XR_001783592.1        --------------------------------------------------
Chicken_TCONS_00096302      --------------------------------------------------
Chicken_TCONS_00096301      --------------------------------------------------
Pig_TCONS_00125394          --------------------------------------------------
Cattle_TCONS_00071867       --------------------------------------------------
Mouse_XR_001783591.1        --------------------------------------------------
                                                                              

Chicken_TCONS_00094945      AAGTCACTGCTGTTATTACTGTACTGTTACTCTTATTTTTGTGCCAGTCA
Chicken_TCONS_00094944      AAGTCACTGCTGTTATTACTGTACTGTTACTCTTATTTTTGTGCCAGTCA
Chicken_TCONS_00094946      --------------------------------------------------
Mouse_XR_001783593.1        --------------------------------------------------
Mouse_XR_001783592.1        --------------------------------------------------
Chicken_TCONS_00096302      --------------------------------------------------
Chicken_TCONS_00096301      --------------------------------------------------
Pig_TCONS_00125394          --------------------------------------------------
Cattle_TCONS_00071867       --------------------------------------------------
Mouse_XR_001783591.1        --------------------------------------------------
                                                                              

Chicken_TCONS_00094945      CTCATCTGGACAGGAAAGCTTTAAGAACCTTAATTACTTTGTGGCCAGAC
Chicken_TCONS_00094944      CTCATCTGGACAGGAAAGCTTTAAGAACCTTAATTACTTTGTGGCCAGAC
Chicken_TCONS_00094946      --------------------------------------------------
Mouse_XR_001783593.1        --------------------------------------------------
Mouse_XR_001783592.1        --------------------------------------------------
Chicken_TCONS_00096302      --------------------------------------------------
Chicken_TCONS_00096301      --------------------------------------------------
Pig_TCONS_00125394          --------------------------------------------------
Cattle_TCONS_00071867       --------------------------------------------------
Mouse_XR_001783591.1        --------------------------------------------------
                                                                              

Chicken_TCONS_00094945      ATGGAGCTGTATTTCTAAAAGTAGCTTTTCTTTTTTGGAACAAGTTCATT
Chicken_TCONS_00094944      ATGGAGCTGTATTTCTAAAAGTAGCTTTTCTTTTTTGGAACAAGTTCATT
Chicken_TCONS_00094946      --------------------------------------------------
Mouse_XR_001783593.1        --------------------------------------------------
Mouse_XR_001783592.1        --------------------------------------------------
Chicken_TCONS_00096302      --------------------------------------------------
Chicken_TCONS_00096301      --------------------------------------------------
Pig_TCONS_00125394          --------------------------------------------------
Cattle_TCONS_00071867       --------------------------------------------------
Mouse_XR_001783591.1        --------------------------------------------------
                                                                              

Chicken_TCONS_00094945      TCCTACAGTGTCTGGTTTTATGAGTTTGCTAAAAGCTTTCAGGTTCCCTG
Chicken_TCONS_00094944      TCCTACAGTGTCTGGTTTTATGAGTTTGCTAAAAGCTTTCAGGTTCCCTG
Chicken_TCONS_00094946      --------------------------------------------------
Mouse_XR_001783593.1        --------------------------------------------------
Mouse_XR_001783592.1        --------------------------------------------------
Chicken_TCONS_00096302      --------------------------------------------------
Chicken_TCONS_00096301      --------------------------------------------------
Pig_TCONS_00125394          --------------------------------------------------
Cattle_TCONS_00071867       --------------------------------------------------
Mouse_XR_001783591.1        --------------------------------------------------
                                                                              

Chicken_TCONS_00094945      GACTTTCTTCTCAAGCACTCACAACACACAAGAATGGGTAAACATATTTA
Chicken_TCONS_00094944      GACTTTCTTCTCAAGCACTCACAACACACAAGAATGGGTAAACATATTTA
Chicken_TCONS_00094946      --------------------------------------------------
Mouse_XR_001783593.1        --------------------------------------------------
Mouse_XR_001783592.1        --------------------------------------------------
Chicken_TCONS_00096302      --------------------------------------------------
Chicken_TCONS_00096301      --------------------------------------------------
Pig_TCONS_00125394          --------------------------------------------------
Cattle_TCONS_00071867       --------------------------------------------------
Mouse_XR_001783591.1        --------------------------------------------------
                                                                              

Chicken_TCONS_00094945      AGTTTTCAAAATGCTGAACCATTACATTACGTTGTCTTCAGTTGCTTTTA
Chicken_TCONS_00094944      AGTTTTCAAAATGCTGAACCATTACATTACGTTGTCTTCAGTTGCTTTTA
Chicken_TCONS_00094946      --------------------------------------------------
Mouse_XR_001783593.1        --------------------------------------------------
Mouse_XR_001783592.1        --------------------------------------------------
Chicken_TCONS_00096302      --------------------------------------------------
Chicken_TCONS_00096301      --------------------------------------------------
Pig_TCONS_00125394          --------------------------------------------------
Cattle_TCONS_00071867       --------------------------------------------------
Mouse_XR_001783591.1        --------------------------------------------------
                                                                              

Chicken_TCONS_00094945      ATCACATACCTGAAGTCACCTGCACTTTTCACTCTGCTTTCACTTCTGGA
Chicken_TCONS_00094944      ATCACATACCTGAAGTCACCTGCACTTTTCACTCTGCTTTCACTTCTGGA
Chicken_TCONS_00094946      --------------------------------------------------
Mouse_XR_001783593.1        --------------------------------------------------
Mouse_XR_001783592.1        --------------------------------------------------
Chicken_TCONS_00096302      --------------------------------------------------
Chicken_TCONS_00096301      --------------------------------------------------
Pig_TCONS_00125394          --------------------------------------------------
Cattle_TCONS_00071867       --------------------------------------------------
Mouse_XR_001783591.1        --------------------------------------------------
                                                                              

Chicken_TCONS_00094945      CTAAATACGTTTCTAGAATGAGCTGTGTGCTTATCATCTGCTATAGCTCA
Chicken_TCONS_00094944      CTAAATACGTTTCTAGAATGAGCTGTGTGCTTATCATCTGCTATAGCTCA
Chicken_TCONS_00094946      --------------------------------------------------
Mouse_XR_001783593.1        --------------------------------------------------
Mouse_XR_001783592.1        --------------------------------------------------
Chicken_TCONS_00096302      --------------------------------------------------
Chicken_TCONS_00096301      --------------------------------------------------
Pig_TCONS_00125394          --------------------------------------------------
Cattle_TCONS_00071867       --------------------------------------------------
Mouse_XR_001783591.1        --------------------------------------------------
                                                                              

Chicken_TCONS_00094945      GGATCTTTTCAGTCGAAATGTTCTATTGGAAACATTACCACCAGTCCTGA
Chicken_TCONS_00094944      GGATCTTTTCAGTCGAAATGTTCTATTGGAAACATTACCACCAGTCCTGA
Chicken_TCONS_00094946      --------------------------------------------------
Mouse_XR_001783593.1        --------------------------------------------------
Mouse_XR_001783592.1        --------------------------------------------------
Chicken_TCONS_00096302      --------------------------------------------------
Chicken_TCONS_00096301      --------------------------------------------------
Pig_TCONS_00125394          --------------------------------------------------
Cattle_TCONS_00071867       --------------------------------------------------
Mouse_XR_001783591.1        --------------------------------------------------
                                                                              

Chicken_TCONS_00094945      AATGCAGTTTCTGGCCTTAGTCACCAACTGTGTTAACTTGTATGTGTTTT
Chicken_TCONS_00094944      AATGCAGTTTCTGGCCTTAGTCACCAACTGTGTTAACTTGTATGTGTTTT
Chicken_TCONS_00094946      --------------------------------------------------
Mouse_XR_001783593.1        --------------------------------------------------
Mouse_XR_001783592.1        --------------------------------------------------
Chicken_TCONS_00096302      --------------------------------------------------
Chicken_TCONS_00096301      --------------------------------------------------
Pig_TCONS_00125394          --------------------------------------------------
Cattle_TCONS_00071867       --------------------------------------------------
Mouse_XR_001783591.1        --------------------------------------------------
                                                                              

Chicken_TCONS_00094945      TAAAAGAGGTGCATTAGAAGCAGCAATTCCCTTGAAGCTACATCCCCACT
Chicken_TCONS_00094944      TAAAAGAGGTGCATTAGAAGCAGCAATTCCCTTGAAGCTACATCCCCACT
Chicken_TCONS_00094946      --------------------------------------------------
Mouse_XR_001783593.1        --------------------------------------------------
Mouse_XR_001783592.1        --------------------------------------------------
Chicken_TCONS_00096302      --------------------------------------------------
Chicken_TCONS_00096301      --------------------------------------------------
Pig_TCONS_00125394          --------------------------------------------------
Cattle_TCONS_00071867       --------------------------------------------------
Mouse_XR_001783591.1        --------------------------------------------------
                                                                              

Chicken_TCONS_00094945      GATTGGGTTTTCCCCTGACAGCTCGCCCATCACGCTCTGTGCTTATTTAG
Chicken_TCONS_00094944      GATTGGGTTTTCCCCTGACAGCTCGCCCATCACGCTCTGTGCTTATTTAG
Chicken_TCONS_00094946      --------------------------------------------------
Mouse_XR_001783593.1        --------------------------------------------------
Mouse_XR_001783592.1        --------------------------------------------------
Chicken_TCONS_00096302      --------------------------------------------------
Chicken_TCONS_00096301      --------------------------------------------------
Pig_TCONS_00125394          --------------------------------------------------
Cattle_TCONS_00071867       --------------------------------------------------
Mouse_XR_001783591.1        --------------------------------------------------
                                                                              

Chicken_TCONS_00094945      ACAAATAAATAAGAGGGCTGCTATCTGCCAGCCTGGCCTGAGGGCTTTTA
Chicken_TCONS_00094944      ACAAATAAATAAGAGGGCTGCTATCTGCCAGCCTGGCCTGAGGGCTTTTA
Chicken_TCONS_00094946      --------------------------------------------------
Mouse_XR_001783593.1        --------------------------------------------------
Mouse_XR_001783592.1        --------------------------------------------------
Chicken_TCONS_00096302      --------------------------------------------------
Chicken_TCONS_00096301      --------------------------------------------------
Pig_TCONS_00125394          --------------------------------------------------
Cattle_TCONS_00071867       --------------------------------------------------
Mouse_XR_001783591.1        --------------------------------------------------
                                                                              

Chicken_TCONS_00094945      GCAGCACCGGAAAGTCTGCCGGCATTCCTTCCAGCATCCAGCAAGGCTAG
Chicken_TCONS_00094944      GCAGCACCGGAAAGTCTGCCGGCATTCCTTCCAGCATCCAGCAAGGCTAG
Chicken_TCONS_00094946      --------------------------------------------------
Mouse_XR_001783593.1        --------------------------------------------------
Mouse_XR_001783592.1        --------------------------------------------------
Chicken_TCONS_00096302      --------------------------------------------------
Chicken_TCONS_00096301      --------------------------------------------------
Pig_TCONS_00125394          --------------------------------------------------
Cattle_TCONS_00071867       --------------------------------------------------
Mouse_XR_001783591.1        --------------------------------------------------
                                                                              

Chicken_TCONS_00094945      CAGGGAATCACAGCCTGGAGAAGCTGCACGTTGTGAGTGGTGAAAGAAAA
Chicken_TCONS_00094944      CAGGGAATCACAGCCTGGAGAAGCTGCACGTTGTGAGTGGTGAAAGAAAA
Chicken_TCONS_00094946      --------------------------------------------------
Mouse_XR_001783593.1        --------------------------------------------------
Mouse_XR_001783592.1        --------------------------------------------------
Chicken_TCONS_00096302      --------------------------------------------------
Chicken_TCONS_00096301      --------------------------------------------------
Pig_TCONS_00125394          --------------------------------------------------
Cattle_TCONS_00071867       --------------------------------------------------
Mouse_XR_001783591.1        --------------------------------------------------
                                                                              

Chicken_TCONS_00094945      GCAGATCTGAAACTTGTGAATCCGTGAGAAGTCCGCTGTTGATTGCACAG
Chicken_TCONS_00094944      GCAGATCTGAAACTTGTGAATCCGTGAGAAGTCCGCTGTTGATTGCACAG
Chicken_TCONS_00094946      --------------------------------------------------
Mouse_XR_001783593.1        --------------------------------------------------
Mouse_XR_001783592.1        --------------------------------------------------
Chicken_TCONS_00096302      --------------------------------------------------
Chicken_TCONS_00096301      --------------------------------------------------
Pig_TCONS_00125394          --------------------------------------------------
Cattle_TCONS_00071867       --------------------------------------------------
Mouse_XR_001783591.1        --------------------------------------------------
                                                                              

Chicken_TCONS_00094945      TAACGTACATCTGGTGTGTGATGGAAAGCAAAGCCTCTGAGCAGGGCTCA
Chicken_TCONS_00094944      TAACGTACATCTGGTGTGTGATGGAAAGCAAAGCCTCTGAGCAGGGCTCA
Chicken_TCONS_00094946      --------------------------------------------------
Mouse_XR_001783593.1        --------------------------------------------------
Mouse_XR_001783592.1        --------------------------------------------------
Chicken_TCONS_00096302      --------------------------------------------------
Chicken_TCONS_00096301      --------------------------------------------------
Pig_TCONS_00125394          --------------------------------------------------
Cattle_TCONS_00071867       --------------------------------------------------
Mouse_XR_001783591.1        --------------------------------------------------
                                                                              

Chicken_TCONS_00094945      CAGGTGCTTAAGAAAGGCTGGGGCCCTATTCTGATGCTGTACAGAACATT
Chicken_TCONS_00094944      CAGGTGCTTAAGAAAGGCTGGGGCCCTATTCTGATGCTGTACAGAACATT
Chicken_TCONS_00094946      --------------------------------------------------
Mouse_XR_001783593.1        --------------------------------------------------
Mouse_XR_001783592.1        --------------------------------------------------
Chicken_TCONS_00096302      --------------------------------------------------
Chicken_TCONS_00096301      --------------------------------------------------
Pig_TCONS_00125394          --------------------------------------------------
Cattle_TCONS_00071867       --------------------------------------------------
Mouse_XR_001783591.1        --------------------------------------------------
                                                                              

Chicken_TCONS_00094945      TCTGGGACGTACTGCTAGTGCTGGGAGAGATGTGGATAAAACATCATGCT
Chicken_TCONS_00094944      TCTGGGACGTACTGCTAGTGCTGGGAGAGATGTGGATAAAACATCATGCT
Chicken_TCONS_00094946      --------------------------------------------------
Mouse_XR_001783593.1        --------------------------------------------------
Mouse_XR_001783592.1        --------------------------------------------------
Chicken_TCONS_00096302      --------------------------------------------------
Chicken_TCONS_00096301      --------------------------------------------------
Pig_TCONS_00125394          --------------------------------------------------
Cattle_TCONS_00071867       --------------------------------------------------
Mouse_XR_001783591.1        --------------------------------------------------
                                                                              

Chicken_TCONS_00094945      CTGAAGAAAACAGATTTGGGTCAACTGAAACATTTTATGAGTTCATGTTC
Chicken_TCONS_00094944      CTGAAGAAAACAGATTTGGGTCAACTGAAACATTTTATGAGTTCATGTTC
Chicken_TCONS_00094946      --------------------------------------------------
Mouse_XR_001783593.1        --------------------------------------------------
Mouse_XR_001783592.1        --------------------------------------------------
Chicken_TCONS_00096302      --------------------------------------------------
Chicken_TCONS_00096301      --------------------------------------------------
Pig_TCONS_00125394          --------------------------------------------------
Cattle_TCONS_00071867       --------------------------------------------------
Mouse_XR_001783591.1        --------------------------------------------------
                                                                              

Chicken_TCONS_00094945      AACTTAACAAGACGTTCCGTTCTTAAAATTTAAGCAAATCAAAGCGTTCT
Chicken_TCONS_00094944      AACTTAACAAGACGTTCCGTTCTTAAAATTTAAGCAAATCAAAGCGTTCT
Chicken_TCONS_00094946      --------------------------------------------------
Mouse_XR_001783593.1        --------------------------------------------------
Mouse_XR_001783592.1        --------------------------------------------------
Chicken_TCONS_00096302      --------------------------------------------------
Chicken_TCONS_00096301      --------------------------------------------------
Pig_TCONS_00125394          --------------------------------------------------
Cattle_TCONS_00071867       --------------------------------------------------
Mouse_XR_001783591.1        --------------------------------------------------
                                                                              

Chicken_TCONS_00094945      CTTCTACCATTTGTACATGAAACAGTGCACCATTCTGAAATGTACCGCAT
Chicken_TCONS_00094944      CTTCTACCATTTGTACATGAAACAGTGCACCATTCTGAAATGTACCGCAT
Chicken_TCONS_00094946      --------------------------------------------------
Mouse_XR_001783593.1        --------------------------------------------------
Mouse_XR_001783592.1        --------------------------------------------------
Chicken_TCONS_00096302      --------------------------------------------------
Chicken_TCONS_00096301      --------------------------------------------------
Pig_TCONS_00125394          --------------------------------------------------
Cattle_TCONS_00071867       --------------------------------------------------
Mouse_XR_001783591.1        --------------------------------------------------
                                                                              

Chicken_TCONS_00094945      TTGTTTTCTGAATGCTGACAAGTGAGGGGATACTTTCTACTTCAAACTAA
Chicken_TCONS_00094944      TTGTTTTCTGAATGCTGACAAGTGAGGGGATACTTTCTACTTCAAACTAA
Chicken_TCONS_00094946      --------------------------------------------------
Mouse_XR_001783593.1        --------------------------------------------------
Mouse_XR_001783592.1        --------------------------------------------------
Chicken_TCONS_00096302      --------------------------------------------------
Chicken_TCONS_00096301      --------------------------------------------------
Pig_TCONS_00125394          --------------------------------------------------
Cattle_TCONS_00071867       --------------------------------------------------
Mouse_XR_001783591.1        --------------------------------------------------
                                                                              

Chicken_TCONS_00094945      GTGACATATTTTACTCACTCTAAATGATTCACTTCTAACTTTATTTTTCA
Chicken_TCONS_00094944      GTGACATATTTTACTCACTCTAAATGATTCACTTCTAACTTTATTTTTCA
Chicken_TCONS_00094946      --------------------------------------------------
Mouse_XR_001783593.1        --------------------------------------------------
Mouse_XR_001783592.1        --------------------------------------------------
Chicken_TCONS_00096302      --------------------------------------------------
Chicken_TCONS_00096301      --------------------------------------------------
Pig_TCONS_00125394          --------------------------------------------------
Cattle_TCONS_00071867       --------------------------------------------------
Mouse_XR_001783591.1        --------------------------------------------------
                                                                              

Chicken_TCONS_00094945      TTTACTTTTTCATTAAACAAACAGAAGAAAAAAATATATATACTTCTTTC
Chicken_TCONS_00094944      TTTACTTTTTCATTAAACAAACAGAAGAAAAAAATATATATACTTCTTTC
Chicken_TCONS_00094946      --------------------------------------------------
Mouse_XR_001783593.1        --------------------------------------------------
Mouse_XR_001783592.1        --------------------------------------------------
Chicken_TCONS_00096302      --------------------------------------------------
Chicken_TCONS_00096301      --------------------------------------------------
Pig_TCONS_00125394          --------------------------------------------------
Cattle_TCONS_00071867       --------------------------------------------------
Mouse_XR_001783591.1        --------------------------------------------------
                                                                              

Chicken_TCONS_00094945      TGAATGTGCCCTAAGAGGTTAAACCACCATTTTCCAGGGCAGTTCTGCAA
Chicken_TCONS_00094944      TGAATGTGCCCTAAGAGGTTAAACCACCATTTTCCAGGGCAGTTCTGCAA
Chicken_TCONS_00094946      --------------------------------------------------
Mouse_XR_001783593.1        --------------------------------------------------
Mouse_XR_001783592.1        --------------------------------------------------
Chicken_TCONS_00096302      --------------------------------------------------
Chicken_TCONS_00096301      --------------------------------------------------
Pig_TCONS_00125394          --------------------------------------------------
Cattle_TCONS_00071867       --------------------------------------------------
Mouse_XR_001783591.1        --------------------------------------------------
                                                                              

Chicken_TCONS_00094945      ACAGCTCCTTCCCTTTCATAAGAAACTCTTCAGTACAACCACAGAAGGAT
Chicken_TCONS_00094944      ACAGCTCCTTCCCTTTCATAAGAAACTCTTCAGTACAACCACAGAAGGAT
Chicken_TCONS_00094946      --------------------------------------------------
Mouse_XR_001783593.1        --------------------------------------------------
Mouse_XR_001783592.1        --------------------------------------------------
Chicken_TCONS_00096302      --------------------------------------------------
Chicken_TCONS_00096301      --------------------------------------------------
Pig_TCONS_00125394          --------------------------------------------------
Cattle_TCONS_00071867       --------------------------------------------------
Mouse_XR_001783591.1        --------------------------------------------------
                                                                              

Chicken_TCONS_00094945      CCACTCCGCCACCTGGTCTCCGCCTGGTCTCCAAGGGAAACTTCATCTCT
Chicken_TCONS_00094944      CCACTCCGCCACCTGGTCTCCGCCTGGTCTCCAAGGGAAACTTCATCTCT
Chicken_TCONS_00094946      --------------------------------------------------
Mouse_XR_001783593.1        --------------------------------------------------
Mouse_XR_001783592.1        --------------------------------------------------
Chicken_TCONS_00096302      --------------------------------------------------
Chicken_TCONS_00096301      --------------------------------------------------
Pig_TCONS_00125394          --------------------------------------------------
Cattle_TCONS_00071867       --------------------------------------------------
Mouse_XR_001783591.1        --------------------------------------------------
                                                                              

Chicken_TCONS_00094945      CTCTTTCAGTGCAAATCTGGTTTTATTACACTGAGAATAAAGCAGTCCTG
Chicken_TCONS_00094944      CTCTTTCAGTGCAAATCTGGTTTTATTACACTGAGAATAAAGCAGTCCTG
Chicken_TCONS_00094946      --------------------------------------------------
Mouse_XR_001783593.1        --------------------------------------------------
Mouse_XR_001783592.1        --------------------------------------------------
Chicken_TCONS_00096302      --------------------------------------------------
Chicken_TCONS_00096301      --------------------------------------------------
Pig_TCONS_00125394          --------------------------------------------------
Cattle_TCONS_00071867       --------------------------------------------------
Mouse_XR_001783591.1        --------------------------------------------------
                                                                              

Chicken_TCONS_00094945      GCTGCTGGGCTCGAGGGCAGGCTGAGGGCTGTGATGAACCTGCTCAGTCT
Chicken_TCONS_00094944      GCTGCTGGGCTCGAGGGCAGGCTGAGGGCTGTGATGAACCTGCTCAGTCT
Chicken_TCONS_00094946      --------------------------------------------------
Mouse_XR_001783593.1        --------------------------------------------------
Mouse_XR_001783592.1        --------------------------------------------------
Chicken_TCONS_00096302      --------------------------------------------------
Chicken_TCONS_00096301      --------------------------------------------------
Pig_TCONS_00125394          --------------------------------------------------
Cattle_TCONS_00071867       --------------------------------------------------
Mouse_XR_001783591.1        --------------------------------------------------
                                                                              

Chicken_TCONS_00094945      TCATGCCGTGCAGCTGAGTGACCCACTGCCTGATCGCAGGTCGGCTCAGA
Chicken_TCONS_00094944      TCATGCCGTGCAGCTGAGTGACCCACTGCCTGATCGCAGGTCGGCTCAGA
Chicken_TCONS_00094946      --------------------------------------------------
Mouse_XR_001783593.1        --------------------------------------------------
Mouse_XR_001783592.1        --------------------------------------------------
Chicken_TCONS_00096302      --------------------------------------------------
Chicken_TCONS_00096301      --------------------------------------------------
Pig_TCONS_00125394          --------------------------------------------------
Cattle_TCONS_00071867       --------------------------------------------------
Mouse_XR_001783591.1        --------------------------------------------------
                                                                              

Chicken_TCONS_00094945      ACTTCTCAGTCACGTACAAAGGGATGAGCTCACAAGAAATCGAGATTTTT
Chicken_TCONS_00094944      ACTTCTCAGTCACGTACAAAGGGATGAGCTCACAAGAAATCGAGATTTTT
Chicken_TCONS_00094946      --------------------------------------------------
Mouse_XR_001783593.1        --------------------------------------------------
Mouse_XR_001783592.1        --------------------------------------------------
Chicken_TCONS_00096302      --------------------------------------------------
Chicken_TCONS_00096301      --------------------------------------------------
Pig_TCONS_00125394          --------------------------------------------------
Cattle_TCONS_00071867       --------------------------------------------------
Mouse_XR_001783591.1        --------------------------------------------------
                                                                              

Chicken_TCONS_00094945      CTAGATTTTTCCTAGCATCTCTGTGAAACTCTGCATCTTTACCCATAAAA
Chicken_TCONS_00094944      CTAGATTTTTCCTAGCATCTCTGTGAAACTCTGCATCTTTACCCATAAAA
Chicken_TCONS_00094946      --------------------------------------------------
Mouse_XR_001783593.1        --------------------------------------------------
Mouse_XR_001783592.1        --------------------------------------------------
Chicken_TCONS_00096302      --------------------------------------------------
Chicken_TCONS_00096301      --------------------------------------------------
Pig_TCONS_00125394          --------------------------------------------------
Cattle_TCONS_00071867       --------------------------------------------------
Mouse_XR_001783591.1        --------------------------------------------------
                                                                              

Chicken_TCONS_00094945      GAATTCCAAGTTGCAGTAGGAGATGGAGCTGTGTCTACAGTCATATGGGT
Chicken_TCONS_00094944      GAATTCCAAGTTGCAGTAGGAGATGGAGCTGTGTCTACAGTCATATGGGT
Chicken_TCONS_00094946      --------------------------------------------------
Mouse_XR_001783593.1        --------------------------------------------------
Mouse_XR_001783592.1        --------------------------------------------------
Chicken_TCONS_00096302      --------------------------------------------------
Chicken_TCONS_00096301      --------------------------------------------------
Pig_TCONS_00125394          --------------------------------------------------
Cattle_TCONS_00071867       --------------------------------------------------
Mouse_XR_001783591.1        --------------------------------------------------
                                                                              

Chicken_TCONS_00094945      GTCTGGGGAAGACCTGATCTCATCTGACCCGATGACGCTTGGCCACCAAC
Chicken_TCONS_00094944      GTCTGGGGAAGACCTGATCTCATCTGACCCGATGACGCTTGGCCACCAAC
Chicken_TCONS_00094946      --------------------------------------------------
Mouse_XR_001783593.1        --------------------------------------------------
Mouse_XR_001783592.1        --------------------------------------------------
Chicken_TCONS_00096302      --------------------------------------------------
Chicken_TCONS_00096301      --------------------------------------------------
Pig_TCONS_00125394          --------------------------------------------------
Cattle_TCONS_00071867       --------------------------------------------------
Mouse_XR_001783591.1        --------------------------------------------------
                                                                              

Chicken_TCONS_00094945      TTCATGAGGCTCAAATCAATAGTAACTTTCCAAGGATTGCATCATTTCTT
Chicken_TCONS_00094944      TTCATGAGGCTCAAATCAATAGTAACTTTCCAAGGATTGCATCATTTCTT
Chicken_TCONS_00094946      --------------------------------------------------
Mouse_XR_001783593.1        --------------------------------------------------
Mouse_XR_001783592.1        --------------------------------------------------
Chicken_TCONS_00096302      --------------------------------------------------
Chicken_TCONS_00096301      --------------------------------------------------
Pig_TCONS_00125394          --------------------------------------------------
Cattle_TCONS_00071867       --------------------------------------------------
Mouse_XR_001783591.1        --------------------------------------------------
                                                                              

Chicken_TCONS_00094945      TCTAAGCCGGGTTAGAAAGCTGGAAAACCTGGCATACAAAAGAGAACGGT
Chicken_TCONS_00094944      TCTAAGCCGGGTTAGAAAGCTGGAAAACCTGGCATACAAAAGAGAACGGT
Chicken_TCONS_00094946      --------------------------------------------------
Mouse_XR_001783593.1        --------------------------------------------------
Mouse_XR_001783592.1        --------------------------------------------------
Chicken_TCONS_00096302      --------------------------------------------------
Chicken_TCONS_00096301      --------------------------------------------------
Pig_TCONS_00125394          --------------------------------------------------
Cattle_TCONS_00071867       --------------------------------------------------
Mouse_XR_001783591.1        --------------------------------------------------
                                                                              

Chicken_TCONS_00094945      CTCATCAAAATGAAGATCTCCACAAGTTGAAAGAACTAAAGGAGAAACAA
Chicken_TCONS_00094944      CTCATCAAAATGAAGATCTCCACAAGTTGAAAGAACTAAAGGAGAAACAA
Chicken_TCONS_00094946      --------------------------------------------------
Mouse_XR_001783593.1        --------------------------------------------------
Mouse_XR_001783592.1        --------------------------------------------------
Chicken_TCONS_00096302      --------------------------------------------------
Chicken_TCONS_00096301      --------------------------------------------------
Pig_TCONS_00125394          --------------------------------------------------
Cattle_TCONS_00071867       --------------------------------------------------
Mouse_XR_001783591.1        --------------------------------------------------
                                                                              

Chicken_TCONS_00094945      ATTATATCTTTCCTTAGCTTTCTTAATAAGTCCATTTCATTAGAGAGAGC
Chicken_TCONS_00094944      ATTATATCTTTCCTTAGCTTTCTTAATAAGTCCATTTCATTAGAGAGAGC
Chicken_TCONS_00094946      --------------------------------------------------
Mouse_XR_001783593.1        --------------------------------------------------
Mouse_XR_001783592.1        --------------------------------------------------
Chicken_TCONS_00096302      --------------------------------------------------
Chicken_TCONS_00096301      --------------------------------------------------
Pig_TCONS_00125394          --------------------------------------------------
Cattle_TCONS_00071867       --------------------------------------------------
Mouse_XR_001783591.1        --------------------------------------------------
                                                                              

Chicken_TCONS_00094945      TTAAAGTGACAGCTTTTAAAAATCACTTTTCATTCTTTGTCTGTTCTCTC
Chicken_TCONS_00094944      TTAAAGTGACAGCTTTTAAAAATCACTTTTCATTCTTTGTCTGTTCTCTC
Chicken_TCONS_00094946      --------------------------------------------------
Mouse_XR_001783593.1        --------------------------------------------------
Mouse_XR_001783592.1        --------------------------------------------------
Chicken_TCONS_00096302      --------------------------------------------------
Chicken_TCONS_00096301      --------------------------------------------------
Pig_TCONS_00125394          --------------------------------------------------
Cattle_TCONS_00071867       --------------------------------------------------
Mouse_XR_001783591.1        --------------------------------------------------
                                                                              

Chicken_TCONS_00094945      TTTCAACAACACAATCACACCCCAATTAACTAACTGTACTGCTTACAATA
Chicken_TCONS_00094944      TTTCAACAACACAATCACACCCCAATTAACTAACTGTACTGCTTACAATA
Chicken_TCONS_00094946      --------------------------------------------------
Mouse_XR_001783593.1        --------------------------------------------------
Mouse_XR_001783592.1        --------------------------------------------------
Chicken_TCONS_00096302      --------------------------------------------------
Chicken_TCONS_00096301      --------------------------------------------------
Pig_TCONS_00125394          --------------------------------------------------
Cattle_TCONS_00071867       --------------------------------------------------
Mouse_XR_001783591.1        --------------------------------------------------
                                                                              

Chicken_TCONS_00094945      AAGACTAATGATCCTCCACTGGCCCCCACCTCCATTAGCAGCTTCAGAAT
Chicken_TCONS_00094944      AAGACTAATGATCCTCCACTGGCCCCCACCTCCATTAGCAGCTTCAGAAT
Chicken_TCONS_00094946      --------------------------------------------------
Mouse_XR_001783593.1        --------------------------------------------------
Mouse_XR_001783592.1        --------------------------------------------------
Chicken_TCONS_00096302      --------------------------------------------------
Chicken_TCONS_00096301      --------------------------------------------------
Pig_TCONS_00125394          --------------------------------------------------
Cattle_TCONS_00071867       --------------------------------------------------
Mouse_XR_001783591.1        --------------------------------------------------
                                                                              

Chicken_TCONS_00094945      CCCACCAGAATCCCAATTAACACATTGATTTGCTTAAAAGGAAAATAGTG
Chicken_TCONS_00094944      CCCACCAGAATCCCAATTAACACATTGATTTGCTTAAAAGGAAAATAGTG
Chicken_TCONS_00094946      --------------------------------------------------
Mouse_XR_001783593.1        --------------------------------------------------
Mouse_XR_001783592.1        --------------------------------------------------
Chicken_TCONS_00096302      --------------------------------------------------
Chicken_TCONS_00096301      --------------------------------------------------
Pig_TCONS_00125394          --------------------------------------------------
Cattle_TCONS_00071867       --------------------------------------------------
Mouse_XR_001783591.1        --------------------------------------------------
                                                                              

Chicken_TCONS_00094945      ATCTTTGGCTGTCCATTCCACCAGCTGTGTGTTCCATCACCCGGTCTCCA
Chicken_TCONS_00094944      ATCTTTGGCTGTCCATTCCACCAGCTGTGTGTTCCATCACCCGGTCTCCA
Chicken_TCONS_00094946      --------------------------------------------------
Mouse_XR_001783593.1        --------------------------------------------------
Mouse_XR_001783592.1        --------------------------------------------------
Chicken_TCONS_00096302      --------------------------------------------------
Chicken_TCONS_00096301      --------------------------------------------------
Pig_TCONS_00125394          --------------------------------------------------
Cattle_TCONS_00071867       --------------------------------------------------
Mouse_XR_001783591.1        --------------------------------------------------
                                                                              

Chicken_TCONS_00094945      GCAAAGTCCATTGATTTCCTTAAAATAAAAACAGCAAACGGCCATTAATT
Chicken_TCONS_00094944      GCAAAGTCCATTGATTTCCTTAAAATAAAAACAGCAAACGGCCATTAATT
Chicken_TCONS_00094946      --------------------------------------------------
Mouse_XR_001783593.1        --------------------------------------------------
Mouse_XR_001783592.1        --------------------------------------------------
Chicken_TCONS_00096302      --------------------------------------------------
Chicken_TCONS_00096301      --------------------------------------------------
Pig_TCONS_00125394          --------------------------------------------------
Cattle_TCONS_00071867       --------------------------------------------------
Mouse_XR_001783591.1        --------------------------------------------------
                                                                              

Chicken_TCONS_00094945      CCCATCCCCTAACCGCAGGGTCCCACCCTGATTCCTCTTTTTGCCAGAGT
Chicken_TCONS_00094944      CCCATCCCCTAACCGCAGGGTCCCACCCTGATTCCTCTTTTTGCCAGAGT
Chicken_TCONS_00094946      --------------------------------------------------
Mouse_XR_001783593.1        --------------------------------------------------
Mouse_XR_001783592.1        --------------------------------------------------
Chicken_TCONS_00096302      --------------------------------------------------
Chicken_TCONS_00096301      --------------------------------------------------
Pig_TCONS_00125394          --------------------------------------------------
Cattle_TCONS_00071867       --------------------------------------------------
Mouse_XR_001783591.1        --------------------------------------------------
                                                                              

Chicken_TCONS_00094945      TCATTGGGACACTTTATCTAAGGAGCTTAAAGACTAATACGCCTTGTTTC
Chicken_TCONS_00094944      TCATTGGGACACTTTATCTAAGGAGCTTAAAGACTAATACGCCTTGTTTC
Chicken_TCONS_00094946      --------------------------------------------------
Mouse_XR_001783593.1        --------------------------------------------------
Mouse_XR_001783592.1        --------------------------------------------------
Chicken_TCONS_00096302      --------------------------------------------------
Chicken_TCONS_00096301      --------------------------------------------------
Pig_TCONS_00125394          --------------------------------------------------
Cattle_TCONS_00071867       --------------------------------------------------
Mouse_XR_001783591.1        --------------------------------------------------
                                                                              

Chicken_TCONS_00094945      TCTCCTGCTGACCCTCCGGTTCATCAAACTGATTCCAACTGACTGCTGGT
Chicken_TCONS_00094944      TCTCCTGCTGACCCTCCGGTTCATCAAACTGATTCCAACTGACTGCTGGT
Chicken_TCONS_00094946      --------------------------------------------------
Mouse_XR_001783593.1        --------------------------------------------------
Mouse_XR_001783592.1        --------------------------------------------------
Chicken_TCONS_00096302      --------------------------------------------------
Chicken_TCONS_00096301      --------------------------------------------------
Pig_TCONS_00125394          --------------------------------------------------
Cattle_TCONS_00071867       --------------------------------------------------
Mouse_XR_001783591.1        --------------------------------------------------
                                                                              

Chicken_TCONS_00094945      GTGGGACTGACGGGAAAGGCTCAGCAAGGATGGGCACTGCACGCCGCCAG
Chicken_TCONS_00094944      GTGGGACTGACGGGAAAGGCTCAGCAAGGATGGGCACTGCACGCCGCCAG
Chicken_TCONS_00094946      --------------------------------------------------
Mouse_XR_001783593.1        --------------------------------------------------
Mouse_XR_001783592.1        --------------------------------------------------
Chicken_TCONS_00096302      --------------------------------------------------
Chicken_TCONS_00096301      --------------------------------------------------
Pig_TCONS_00125394          --------------------------------------------------
Cattle_TCONS_00071867       --------------------------------------------------
Mouse_XR_001783591.1        --------------------------------------------------
                                                                              

Chicken_TCONS_00094945      GTCCGACGTGGAGAAGCATCCTGATAAACTGGGTGAAGAAAAGGGTCACG
Chicken_TCONS_00094944      GTCCGACGTGGAGAAGCATCCTGATAAACTGGGTGAAGAAAAGGGTCACG
Chicken_TCONS_00094946      --------------------------------------------------
Mouse_XR_001783593.1        --------------------------------------------------
Mouse_XR_001783592.1        --------------------------------------------------
Chicken_TCONS_00096302      --------------------------------------------------
Chicken_TCONS_00096301      --------------------------------------------------
Pig_TCONS_00125394          --------------------------------------------------
Cattle_TCONS_00071867       --------------------------------------------------
Mouse_XR_001783591.1        --------------------------------------------------
                                                                              

Chicken_TCONS_00094945      AAAGCCTGTATGTTAAGGTTGTGTCCCCTGCAATCGCACTCTGATAATTA
Chicken_TCONS_00094944      AAAGCCTGTATGTTAAGGTTGTGTCCCCTGCAATCGCACTCTGATAATTA
Chicken_TCONS_00094946      --------------------------------------------------
Mouse_XR_001783593.1        --------------------------------------------------
Mouse_XR_001783592.1        --------------------------------------------------
Chicken_TCONS_00096302      --------------------------------------------------
Chicken_TCONS_00096301      --------------------------------------------------
Pig_TCONS_00125394          --------------------------------------------------
Cattle_TCONS_00071867       --------------------------------------------------
Mouse_XR_001783591.1        --------------------------------------------------
                                                                              

Chicken_TCONS_00094945      GACTTTGTAATGAGGGAGCCCTCATTATCGGGAGCTTTACAAGGAGCCTG
Chicken_TCONS_00094944      GACTTTGTAATGAGGGAGCCCTCATTATCGGGAGCTTTACAAGGAGCCTG
Chicken_TCONS_00094946      --------------------------------------------------
Mouse_XR_001783593.1        --------------------------------------------------
Mouse_XR_001783592.1        --------------------------------------------------
Chicken_TCONS_00096302      --------------------------------------------------
Chicken_TCONS_00096301      --------------------------------------------------
Pig_TCONS_00125394          --------------------------------------------------
Cattle_TCONS_00071867       --------------------------------------------------
Mouse_XR_001783591.1        --------------------------------------------------
                                                                              

Chicken_TCONS_00094945      CAAATGTTATTCTTGAGGCTGGCGGGAGGTCAGCAGGGAGCACAGCCACC
Chicken_TCONS_00094944      CAAATGTTATTCTTGAGGCTGGCGGGAGGTCAGCAGGGAGCACAGCCACC
Chicken_TCONS_00094946      --------------------------------------------------
Mouse_XR_001783593.1        --------------------------------------------------
Mouse_XR_001783592.1        --------------------------------------------------
Chicken_TCONS_00096302      --------------------------------------------------
Chicken_TCONS_00096301      --------------------------------------------------
Pig_TCONS_00125394          --------------------------------------------------
Cattle_TCONS_00071867       --------------------------------------------------
Mouse_XR_001783591.1        --------------------------------------------------
                                                                              

Chicken_TCONS_00094945      AGGCCGATGTGCCCTCAGGTCTGCTGAGCCCGAGGGGAGCTCTGCTTTGG
Chicken_TCONS_00094944      AGGCCGATGTGCCCTCAGGTCTGCTGAGCCCGAGGGGAGCTCTGCTTTGG
Chicken_TCONS_00094946      --------------------------------------------------
Mouse_XR_001783593.1        --------------------------------------------------
Mouse_XR_001783592.1        --------------------------------------------------
Chicken_TCONS_00096302      --------------------------------------------------
Chicken_TCONS_00096301      --------------------------------------------------
Pig_TCONS_00125394          --------------------------------------------------
Cattle_TCONS_00071867       --------------------------------------------------
Mouse_XR_001783591.1        --------------------------------------------------
                                                                              

Chicken_TCONS_00094945      GATTCCTCGTGAGAGAAAACAGACAAGCTGGACGTCCAAGAAGTTTCCCG
Chicken_TCONS_00094944      GATTCCTCGTGAGAGAAAACAGACAAGCTGGACGTCCAAGAAGTTTCCCG
Chicken_TCONS_00094946      --------------------------------------------------
Mouse_XR_001783593.1        --------------------------------------------------
Mouse_XR_001783592.1        --------------------------------------------------
Chicken_TCONS_00096302      --------------------------------------------------
Chicken_TCONS_00096301      --------------------------------------------------
Pig_TCONS_00125394          --------------------------------------------------
Cattle_TCONS_00071867       --------------------------------------------------
Mouse_XR_001783591.1        --------------------------------------------------
                                                                              

Chicken_TCONS_00094945      TTAGAGTGCACTCATCATGCTGCGCAATGCGCTGCAGACAGAGGTTATAA
Chicken_TCONS_00094944      TTAGAGTGCACTCATCATGCTGCGCAATGCGCTGCAGACAGAGGTTATAA
Chicken_TCONS_00094946      --------------------------------------------------
Mouse_XR_001783593.1        --------------------------------------------------
Mouse_XR_001783592.1        --------------------------------------------------
Chicken_TCONS_00096302      --------------------------------------------------
Chicken_TCONS_00096301      --------------------------------------------------
Pig_TCONS_00125394          --------------------------------------------------
Cattle_TCONS_00071867       --------------------------------------------------
Mouse_XR_001783591.1        --------------------------------------------------
                                                                              

Chicken_TCONS_00094945      ATAATTAGGAATGAGTGACCCGATTTGGATAATAGAGCCAACCTGCCCGC
Chicken_TCONS_00094944      ATAATTAGGAATGAGTGACCCGATTTGGATAATAGAGCCAACCTGCCCGC
Chicken_TCONS_00094946      --------------------------------------------------
Mouse_XR_001783593.1        --------------------------------------------------
Mouse_XR_001783592.1        --------------------------------------------------
Chicken_TCONS_00096302      --------------------------------------------------
Chicken_TCONS_00096301      --------------------------------------------------
Pig_TCONS_00125394          --------------------------------------------------
Cattle_TCONS_00071867       --------------------------------------------------
Mouse_XR_001783591.1        --------------------------------------------------
                                                                              

Chicken_TCONS_00094945      AGCTCTCTCCGCCTGGGACTTCTGCAGGATGTGCCCACATGGAGCAGCGC
Chicken_TCONS_00094944      AGCTCTCTCCGCCTGGGACTTCTGCAGGATGTGCCCACATGGAGCAGCGC
Chicken_TCONS_00094946      --------------------------------------------------
Mouse_XR_001783593.1        --------------------------------------------------
Mouse_XR_001783592.1        --------------------------------------------------
Chicken_TCONS_00096302      --------------------------------------------------
Chicken_TCONS_00096301      --------------------------------------------------
Pig_TCONS_00125394          --------------------------------------------------
Cattle_TCONS_00071867       --------------------------------------------------
Mouse_XR_001783591.1        --------------------------------------------------
                                                                              

Chicken_TCONS_00094945      TGCAGACAGCTTTTAGAATAGACTAAGCCAGGCGTCTTGAGGTTACGCTG
Chicken_TCONS_00094944      TGCAGACAGCTTTTAGAATAGACTAAGCCAGGCGTCTTGAGGTTACGCTG
Chicken_TCONS_00094946      --------------------------------------------------
Mouse_XR_001783593.1        --------------------------------------------------
Mouse_XR_001783592.1        --------------------------------------------------
Chicken_TCONS_00096302      --------------------------------------------------
Chicken_TCONS_00096301      --------------------------------------------------
Pig_TCONS_00125394          --------------------------------------------------
Cattle_TCONS_00071867       --------------------------------------------------
Mouse_XR_001783591.1        --------------------------------------------------
                                                                              

Chicken_TCONS_00094945      CACCATGCAGACCCCAGAGGCAGAAAGCCCCGCTTCTGCTGGGCACCTCT
Chicken_TCONS_00094944      CACCATGCAGACCCCAGAGGCAGAAAGCCCCGCTTCTGCTGGGCACCTCT
Chicken_TCONS_00094946      --------------------------------------------------
Mouse_XR_001783593.1        --------------------------------------------------
Mouse_XR_001783592.1        --------------------------------------------------
Chicken_TCONS_00096302      --------------------------------------------------
Chicken_TCONS_00096301      --------------------------------------------------
Pig_TCONS_00125394          --------------------------------------------------
Cattle_TCONS_00071867       --------------------------------------------------
Mouse_XR_001783591.1        --------------------------------------------------
                                                                              

Chicken_TCONS_00094945      TGCCTGTTTTCACCGGCGGACTGCAGCGGCTGAAGCTTGCTCCCTGATAT
Chicken_TCONS_00094944      TGCCTGTTTTCACCGGCGGACTGCAGCGGCTGAAGCTTGCTCCCTGATAT
Chicken_TCONS_00094946      --------------------------------------------------
Mouse_XR_001783593.1        --------------------------------------------------
Mouse_XR_001783592.1        --------------------------------------------------
Chicken_TCONS_00096302      --------------------------------------------------
Chicken_TCONS_00096301      --------------------------------------------------
Pig_TCONS_00125394          --------------------------------------------------
Cattle_TCONS_00071867       --------------------------------------------------
Mouse_XR_001783591.1        --------------------------------------------------
                                                                              

Chicken_TCONS_00094945      CTAACACCAATACTCACAAGACTCCTGTAGTAAAAAGTGCAATAAAAAAC
Chicken_TCONS_00094944      CTAACACCAATACTCACAAGACTCCTGTAGTAAAAAGTGCAATAAAAAAC
Chicken_TCONS_00094946      --------------------------------------------------
Mouse_XR_001783593.1        --------------------------------------------------
Mouse_XR_001783592.1        --------------------------------------------------
Chicken_TCONS_00096302      --------------------------------------------------
Chicken_TCONS_00096301      --------------------------------------------------
Pig_TCONS_00125394          --------------------------------------------------
Cattle_TCONS_00071867       --------------------------------------------------
Mouse_XR_001783591.1        --------------------------------------------------
                                                                              

Chicken_TCONS_00094945      ACTGTGAAATAATAACCGAGCGATAAAATGACAAGTAGAAACACATAAAA
Chicken_TCONS_00094944      ACTGTGAAATAATAACCGAGCGATAAAATGACAAGTAGAAACACATAAAA
Chicken_TCONS_00094946      --------------------------------------------------
Mouse_XR_001783593.1        --------------------------------------------------
Mouse_XR_001783592.1        --------------------------------------------------
Chicken_TCONS_00096302      --------------------------------------------------
Chicken_TCONS_00096301      --------------------------------------------------
Pig_TCONS_00125394          --------------------------------------------------
Cattle_TCONS_00071867       --------------------------------------------------
Mouse_XR_001783591.1        --------------------------------------------------
                                                                              

Chicken_TCONS_00094945      AAAAAATCACATGCACTGCAAGAGCAGTGATAACAGCCTGCCTCTCAACC
Chicken_TCONS_00094944      AAAAAATCACATGCACTGCAAGAGCAGTGATAACAGCCTGCCTCTCAACC
Chicken_TCONS_00094946      --------------------------------------------------
Mouse_XR_001783593.1        --------------------------------------------------
Mouse_XR_001783592.1        --------------------------------------------------
Chicken_TCONS_00096302      --------------------------------------------------
Chicken_TCONS_00096301      --------------------------------------------------
Pig_TCONS_00125394          --------------------------------------------------
Cattle_TCONS_00071867       --------------------------------------------------
Mouse_XR_001783591.1        --------------------------------------------------
                                                                              

Chicken_TCONS_00094945      TGGCTCATCTCACATGCAAACCACACCTGTGGGTATTACCAAGCAGGTGA
Chicken_TCONS_00094944      TGGCTCATCTCACATGCAAACCACACCTGTGGGTATTACCAAGCAGGTGA
Chicken_TCONS_00094946      --------------------------------------------------
Mouse_XR_001783593.1        --------------------------------------------------
Mouse_XR_001783592.1        --------------------------------------------------
Chicken_TCONS_00096302      --------------------------------------------------
Chicken_TCONS_00096301      --------------------------------------------------
Pig_TCONS_00125394          --------------------------------------------------
Cattle_TCONS_00071867       --------------------------------------------------
Mouse_XR_001783591.1        --------------------------------------------------
                                                                              

Chicken_TCONS_00094945      AAGCAGGAGCAGAGTGAGGGAAAACACAGGAGGTGTGATGTGCACCAGCC
Chicken_TCONS_00094944      AAGCAGGAGCAGAGTGAGGGAAAACACAGGAGGTGTGATGTGCACCAGCC
Chicken_TCONS_00094946      --------------------------------------------------
Mouse_XR_001783593.1        --------------------------------------------------
Mouse_XR_001783592.1        --------------------------------------------------
Chicken_TCONS_00096302      --------------------------------------------------
Chicken_TCONS_00096301      --------------------------------------------------
Pig_TCONS_00125394          --------------------------------------------------
Cattle_TCONS_00071867       --------------------------------------------------
Mouse_XR_001783591.1        --------------------------------------------------
                                                                              

Chicken_TCONS_00094945      ACTCGGAATCCATGCGATAGCGTTTTACTGCTTCTACTGGATTTCTCAGG
Chicken_TCONS_00094944      ACTCGGAATCCATGCGATAGCGTTTTACTGCTTCTACTGGATTTCTCAGG
Chicken_TCONS_00094946      --------------------------------------------------
Mouse_XR_001783593.1        --------------------------------------------------
Mouse_XR_001783592.1        --------------------------------------------------
Chicken_TCONS_00096302      --------------------------------------------------
Chicken_TCONS_00096301      --------------------------------------------------
Pig_TCONS_00125394          --------------------------------------------------
Cattle_TCONS_00071867       --------------------------------------------------
Mouse_XR_001783591.1        --------------------------------------------------
                                                                              

Chicken_TCONS_00094945      AAGGATTCCCCCTGGCTGGATTTGAGAACTGGAGGGCAATGTGGCATGTA
Chicken_TCONS_00094944      AAGGATTCCCCCTGGCTGGATTTGAGAACTGGAGGGCAATGTGGCATGTA
Chicken_TCONS_00094946      --------------------------------------------------
Mouse_XR_001783593.1        --------------------------------------------------
Mouse_XR_001783592.1        --------------------------------------------------
Chicken_TCONS_00096302      --------------------------------------------------
Chicken_TCONS_00096301      --------------------------------------------------
Pig_TCONS_00125394          --------------------------------------------------
Cattle_TCONS_00071867       --------------------------------------------------
Mouse_XR_001783591.1        --------------------------------------------------
                                                                              

Chicken_TCONS_00094945      CAGACCTCTGGGGGTGTTGAAACAGGGGGTGTGAGGCACCGCATGGTGCC
Chicken_TCONS_00094944      CAGACCTCTGGGGGTGTTGAAACAGGGGGTGTGAGGCACCGCATGGTGCC
Chicken_TCONS_00094946      --------------------------------------------------
Mouse_XR_001783593.1        --------------------------------------------------
Mouse_XR_001783592.1        --------------------------------------------------
Chicken_TCONS_00096302      --------------------------------------------------
Chicken_TCONS_00096301      --------------------------------------------------
Pig_TCONS_00125394          --------------------------------------------------
Cattle_TCONS_00071867       --------------------------------------------------
Mouse_XR_001783591.1        --------------------------------------------------
                                                                              

Chicken_TCONS_00094945      AGCATTCTGGTGCAGGGGCCTCAGAGACTTCCTTTGGGAAAAGTTAGTGT
Chicken_TCONS_00094944      AGCATTCTGGTGCAGGGGCCTCAGAGACTTCCTTTGGGAAAAGTTAGTGT
Chicken_TCONS_00094946      --------------------------------------------------
Mouse_XR_001783593.1        --------------------------------------------------
Mouse_XR_001783592.1        --------------------------------------------------
Chicken_TCONS_00096302      --------------------------------------------------
Chicken_TCONS_00096301      --------------------------------------------------
Pig_TCONS_00125394          --------------------------------------------------
Cattle_TCONS_00071867       --------------------------------------------------
Mouse_XR_001783591.1        --------------------------------------------------
                                                                              

Chicken_TCONS_00094945      TTTCTTTCTTGTATCCATCAGTGAAGGAAAGAAACAAGAGCAGAGGAAGG
Chicken_TCONS_00094944      TTTCTTTCTTGTATCCATCAGTGAAGGAAAGAAACAAGAGCAGAGGAAGG
Chicken_TCONS_00094946      --------------------------------------------------
Mouse_XR_001783593.1        --------------------------------------------------
Mouse_XR_001783592.1        --------------------------------------------------
Chicken_TCONS_00096302      --------------------------------------------------
Chicken_TCONS_00096301      --------------------------------------------------
Pig_TCONS_00125394          --------------------------------------------------
Cattle_TCONS_00071867       --------------------------------------------------
Mouse_XR_001783591.1        --------------------------------------------------
                                                                              

Chicken_TCONS_00094945      GGCTATTGAACGGGTACAGGGAACAAATGAAGCAGTGATAGACACAAAGT
Chicken_TCONS_00094944      GGCTATTGAACGGGTACAGGGAACAAATGAAGCAGTGATAGACACAAAGT
Chicken_TCONS_00094946      --------------------------------------------------
Mouse_XR_001783593.1        --------------------------------------------------
Mouse_XR_001783592.1        --------------------------------------------------
Chicken_TCONS_00096302      --------------------------------------------------
Chicken_TCONS_00096301      --------------------------------------------------
Pig_TCONS_00125394          --------------------------------------------------
Cattle_TCONS_00071867       --------------------------------------------------
Mouse_XR_001783591.1        --------------------------------------------------
                                                                              

Chicken_TCONS_00094945      ATGGATTTTGTTGTAAAATGAGTTTCCTTCTTGCTTTTCTTGCTGACTGG
Chicken_TCONS_00094944      ATGGATTTTGTTGTAAAATGAGTTTCCTTCTTGCTTTTCTTGCTGACTGG
Chicken_TCONS_00094946      --------------------------------------------------
Mouse_XR_001783593.1        --------------------------------------------------
Mouse_XR_001783592.1        --------------------------------------------------
Chicken_TCONS_00096302      --------------------------------------------------
Chicken_TCONS_00096301      --------------------------------------------------
Pig_TCONS_00125394          --------------------------------------------------
Cattle_TCONS_00071867       --------------------------------------------------
Mouse_XR_001783591.1        --------------------------------------------------
                                                                              

Chicken_TCONS_00094945      CTGGTCAGAAAACAACTATCTGTTGCTTTTCAAGCAAAGCTGAGTCAATC
Chicken_TCONS_00094944      CTGGTCAGAAAACAACTATCTGTTGCTTTTCAAGCAAAGCTGAGTCAATC
Chicken_TCONS_00094946      --------------------------------------------------
Mouse_XR_001783593.1        --------------------------------------------------
Mouse_XR_001783592.1        --------------------------------------------------
Chicken_TCONS_00096302      --------------------------------------------------
Chicken_TCONS_00096301      --------------------------------------------------
Pig_TCONS_00125394          --------------------------------------------------
Cattle_TCONS_00071867       --------------------------------------------------
Mouse_XR_001783591.1        --------------------------------------------------
                                                                              

Chicken_TCONS_00094945      TCAGCCTCTTGGTTTCCGTCTCCCGTGTCAGTACAACAGGTTAAGGCACA
Chicken_TCONS_00094944      TCAGCCTCTTGGTTTCCGTCTCCCGTGTCAGTACAACAGGTTAAGGCACA
Chicken_TCONS_00094946      --------------------------------------------------
Mouse_XR_001783593.1        --------------------------------------------------
Mouse_XR_001783592.1        --------------------------------------------------
Chicken_TCONS_00096302      --------------------------------------------------
Chicken_TCONS_00096301      --------------------------------------------------
Pig_TCONS_00125394          --------------------------------------------------
Cattle_TCONS_00071867       --------------------------------------------------
Mouse_XR_001783591.1        --------------------------------------------------
                                                                              

Chicken_TCONS_00094945      AACCATCCAGCAGTGCTGTCTTACTCATAACGAAGCCATCCAAAGGTTGG
Chicken_TCONS_00094944      AACCATCCAGCAGTGCTGTCTTACTCATAACGAAGCCATCCAAAGGTTGG
Chicken_TCONS_00094946      --------------------------------------------------
Mouse_XR_001783593.1        --------------------------------------------------
Mouse_XR_001783592.1        --------------------------------------------------
Chicken_TCONS_00096302      --------------------------------------------------
Chicken_TCONS_00096301      --------------------------------------------------
Pig_TCONS_00125394          --------------------------------------------------
Cattle_TCONS_00071867       --------------------------------------------------
Mouse_XR_001783591.1        --------------------------------------------------
                                                                              

Chicken_TCONS_00094945      CTAATGGATTAGACAAAGTTAAGATTTCACCATCCTTGTACTTCAAGTCT
Chicken_TCONS_00094944      CTAATGGATTAGACAAAGTTAAGATTTCACCATCCTTGTACTTCAAGTCT
Chicken_TCONS_00094946      --------------------------------------------------
Mouse_XR_001783593.1        --------------------------------------------------
Mouse_XR_001783592.1        --------------------------------------------------
Chicken_TCONS_00096302      --------------------------------------------------
Chicken_TCONS_00096301      --------------------------------------------------
Pig_TCONS_00125394          --------------------------------------------------
Cattle_TCONS_00071867       --------------------------------------------------
Mouse_XR_001783591.1        --------------------------------------------------
                                                                              

Chicken_TCONS_00094945      TCCTACATGCAAATTTCTTCCTCTGTAAGGTGATCTGAATAATATTTATC
Chicken_TCONS_00094944      TCCTACATGCAAATTTCTTCCTCTGTAAGGTGATCTGAATAATATTTATC
Chicken_TCONS_00094946      --------------------------------------------------
Mouse_XR_001783593.1        --------------------------------------------------
Mouse_XR_001783592.1        --------------------------------------------------
Chicken_TCONS_00096302      --------------------------------------------------
Chicken_TCONS_00096301      --------------------------------------------------
Pig_TCONS_00125394          --------------------------------------------------
Cattle_TCONS_00071867       --------------------------------------------------
Mouse_XR_001783591.1        --------------------------------------------------
                                                                              

Chicken_TCONS_00094945      TTCAGTTTTTATGGACAGAGCATACTCAGGCAGGACATATCAGGTTATCG
Chicken_TCONS_00094944      TTCAGTTTTTATGGACAGAGCATACTCAGGCAGGACATATCAGGTTATCG
Chicken_TCONS_00094946      --------------------------------------------------
Mouse_XR_001783593.1        --------------------------------------------------
Mouse_XR_001783592.1        --------------------------------------------------
Chicken_TCONS_00096302      --------------------------------------------------
Chicken_TCONS_00096301      --------------------------------------------------
Pig_TCONS_00125394          --------------------------------------------------
Cattle_TCONS_00071867       --------------------------------------------------
Mouse_XR_001783591.1        --------------------------------------------------
                                                                              

Chicken_TCONS_00094945      ACTTCAAAGCCAACACTTGCCTCAGTTTCTTTTTGTTCCTGCAGTGGTAT
Chicken_TCONS_00094944      ACTTCAAAGCCAACACTTGCCTCAGTTTCTTTTTGTTCCTGCAGTGGTAT
Chicken_TCONS_00094946      --------------------------------------------------
Mouse_XR_001783593.1        --------------------------------------------------
Mouse_XR_001783592.1        --------------------------------------------------
Chicken_TCONS_00096302      --------------------------------------------------
Chicken_TCONS_00096301      --------------------------------------------------
Pig_TCONS_00125394          --------------------------------------------------
Cattle_TCONS_00071867       --------------------------------------------------
Mouse_XR_001783591.1        --------------------------------------------------
                                                                              

Chicken_TCONS_00094945      TTTTTGTTGTTGTTTTGGTTTTTGGTTTGTTTTGTTGTTTTATTTCTTTA
Chicken_TCONS_00094944      TTTTTGTTGTTGTTTTGGTTTTTGGTTTGTTTTGTTGTTTTATTTCTTTA
Chicken_TCONS_00094946      --------------------------------------------------
Mouse_XR_001783593.1        --------------------------------------------------
Mouse_XR_001783592.1        --------------------------------------------------
Chicken_TCONS_00096302      --------------------------------------------------
Chicken_TCONS_00096301      --------------------------------------------------
Pig_TCONS_00125394          --------------------------------------------------
Cattle_TCONS_00071867       --------------------------------------------------
Mouse_XR_001783591.1        --------------------------------------------------
                                                                              

Chicken_TCONS_00094945      TTTTTCTTTTCCTCACATTTACTGAACTTCAAATGCAAACACAGAAGTAC
Chicken_TCONS_00094944      TTTTTCTTTTCCTCACATTTACTGAACTTCAAATGCAAACACAGAAGTAC
Chicken_TCONS_00094946      --------------------------------------------------
Mouse_XR_001783593.1        --------------------------------------------------
Mouse_XR_001783592.1        --------------------------------------------------
Chicken_TCONS_00096302      --------------------------------------------------
Chicken_TCONS_00096301      --------------------------------------------------
Pig_TCONS_00125394          --------------------------------------------------
Cattle_TCONS_00071867       --------------------------------------------------
Mouse_XR_001783591.1        --------------------------------------------------
                                                                              

Chicken_TCONS_00094945      ACCTAAAGCTGATCGGCATTCATCTTCTCAGTTAGAGAGACGGTTCCACA
Chicken_TCONS_00094944      ACCTAAAGCTGATCGGCATTCATCTTCTCAGTTAGAGAGACGGTTCCACA
Chicken_TCONS_00094946      --------------------------------------------------
Mouse_XR_001783593.1        --------------------------------------------------
Mouse_XR_001783592.1        --------------------------------------------------
Chicken_TCONS_00096302      --------------------------------------------------
Chicken_TCONS_00096301      --------------------------------------------------
Pig_TCONS_00125394          --------------------------------------------------
Cattle_TCONS_00071867       --------------------------------------------------
Mouse_XR_001783591.1        --------------------------------------------------
                                                                              

Chicken_TCONS_00094945      TGCTGAACAAGATTAACACACTGCAACTTGAAAATCCGCACAGCTTTTGG
Chicken_TCONS_00094944      TGCTGAACAAGATTAACACACTGCAACTTGAAAATCCGCACAGCTTTTGG
Chicken_TCONS_00094946      --------------------------------------------------
Mouse_XR_001783593.1        --------------------------------------------------
Mouse_XR_001783592.1        --------------------------------------------------
Chicken_TCONS_00096302      --------------------------------------------------
Chicken_TCONS_00096301      --------------------------------------------------
Pig_TCONS_00125394          --------------------------------------------------
Cattle_TCONS_00071867       --------------------------------------------------
Mouse_XR_001783591.1        --------------------------------------------------
                                                                              

Chicken_TCONS_00094945      GTTCACTACTGGATGCCAGCAGGCTTACACTACCAGAGATCTGGAGATAA
Chicken_TCONS_00094944      GTTCACTACTGGATGCCAGCAGGCTTACACTACCAGAGATCTGGAGATAA
Chicken_TCONS_00094946      --------------------------------------------------
Mouse_XR_001783593.1        --------------------------------------------------
Mouse_XR_001783592.1        --------------------------------------------------
Chicken_TCONS_00096302      --------------------------------------------------
Chicken_TCONS_00096301      --------------------------------------------------
Pig_TCONS_00125394          --------------------------------------------------
Cattle_TCONS_00071867       --------------------------------------------------
Mouse_XR_001783591.1        --------------------------------------------------
                                                                              

Chicken_TCONS_00094945      CGACAGGGCATTAGACAGTCTCTAAATCACAGCAATTATTTTCAATGAGA
Chicken_TCONS_00094944      CGACAGGGCATTAGACAGTCTCTAAATCACAGCAATTATTTTCAATGAGA
Chicken_TCONS_00094946      --------------------------------------------------
Mouse_XR_001783593.1        --------------------------------------------------
Mouse_XR_001783592.1        --------------------------------------------------
Chicken_TCONS_00096302      --------------------------------------------------
Chicken_TCONS_00096301      --------------------------------------------------
Pig_TCONS_00125394          --------------------------------------------------
Cattle_TCONS_00071867       --------------------------------------------------
Mouse_XR_001783591.1        --------------------------------------------------
                                                                              

Chicken_TCONS_00094945      ATAAAATGAAGATAAAGCTGAAAATAGCATTGCACTTTAGAAAGAATGAT
Chicken_TCONS_00094944      ATAAAATGAAGATAAAGCTGAAAATAGCATTGCACTTTAGAAAGAATGAT
Chicken_TCONS_00094946      --------------------------------------------------
Mouse_XR_001783593.1        --------------------------------------------------
Mouse_XR_001783592.1        --------------------------------------------------
Chicken_TCONS_00096302      --------------------------------------------------
Chicken_TCONS_00096301      --------------------------------------------------
Pig_TCONS_00125394          --------------------------------------------------
Cattle_TCONS_00071867       --------------------------------------------------
Mouse_XR_001783591.1        --------------------------------------------------
                                                                              

Chicken_TCONS_00094945      TACAGGGCCTAAAACCTGATCAGCCATATGTATTTTAGCAGTATGCAAAC
Chicken_TCONS_00094944      TACAGGGCCTAAAACCTGATCAGCCATATGTATTTTAGCAGTATGCAAAC
Chicken_TCONS_00094946      --------------------------------------------------
Mouse_XR_001783593.1        --------------------------------------------------
Mouse_XR_001783592.1        --------------------------------------------------
Chicken_TCONS_00096302      --------------------------------------------------
Chicken_TCONS_00096301      --------------------------------------------------
Pig_TCONS_00125394          --------------------------------------------------
Cattle_TCONS_00071867       --------------------------------------------------
Mouse_XR_001783591.1        --------------------------------------------------
                                                                              

Chicken_TCONS_00094945      GGCATGCTAAGCAAAGCCGGCGTTTGTCATCGTTGCAGCTGAGACCTAAA
Chicken_TCONS_00094944      GGCATGCTAAGCAAAGCCGGCGTTTGTCATCGTTGCAGCTGAGACCTAAA
Chicken_TCONS_00094946      --------------------------------------------------
Mouse_XR_001783593.1        --------------------------------------------------
Mouse_XR_001783592.1        --------------------------------------------------
Chicken_TCONS_00096302      --------------------------------------------------
Chicken_TCONS_00096301      --------------------------------------------------
Pig_TCONS_00125394          --------------------------------------------------
Cattle_TCONS_00071867       --------------------------------------------------
Mouse_XR_001783591.1        --------------------------------------------------
                                                                              

Chicken_TCONS_00094945      ACAATTACCCATGGCATGCACATTTTGAAAGTCCCCATTTGAAGCAATTA
Chicken_TCONS_00094944      ACAATTACCCATGGCATGCACATTTTGAAAGTCCCCATTTGAAGCAATTA
Chicken_TCONS_00094946      --------------------------------------------------
Mouse_XR_001783593.1        --------------------------------------------------
Mouse_XR_001783592.1        --------------------------------------------------
Chicken_TCONS_00096302      --------------------------------------------------
Chicken_TCONS_00096301      --------------------------------------------------
Pig_TCONS_00125394          --------------------------------------------------
Cattle_TCONS_00071867       --------------------------------------------------
Mouse_XR_001783591.1        --------------------------------------------------
                                                                              

Chicken_TCONS_00094945      GGGGGAGGGTTACGTTCCCCAGCACACCGCACCAAATGCAGCCTTTCTGT
Chicken_TCONS_00094944      GGGGGAGGGTTACGTTCCCCAGCACACCGCACCAAATGCAGCCTTTCTGT
Chicken_TCONS_00094946      --------------------------------------------------
Mouse_XR_001783593.1        --------------------------------------------------
Mouse_XR_001783592.1        --------------------------------------------------
Chicken_TCONS_00096302      --------------------------------------------------
Chicken_TCONS_00096301      --------------------------------------------------
Pig_TCONS_00125394          --------------------------------------------------
Cattle_TCONS_00071867       --------------------------------------------------
Mouse_XR_001783591.1        --------------------------------------------------
                                                                              

Chicken_TCONS_00094945      GCTCGCTGAGCAGAAGCACAGCTTCTGCTTTCTGTGCTCTTCCGTACACC
Chicken_TCONS_00094944      GCTCGCTGAGCAGAAGCACAGCTTCTGCTTTCTGTGCTCTTCCGTACACC
Chicken_TCONS_00094946      --------------------------------------------------
Mouse_XR_001783593.1        --------------------------------------------------
Mouse_XR_001783592.1        --------------------------------------------------
Chicken_TCONS_00096302      --------------------------------------------------
Chicken_TCONS_00096301      --------------------------------------------------
Pig_TCONS_00125394          --------------------------------------------------
Cattle_TCONS_00071867       --------------------------------------------------
Mouse_XR_001783591.1        --------------------------------------------------
                                                                              

Chicken_TCONS_00094945      CTCATCTAGAGCCCACTAAGTTACTGATGTGCCAGCTCCAATTAGGGAGG
Chicken_TCONS_00094944      CTCATCTAGAGCCCACTAAGTTACTGATGTGCCAGCTCCAATTAGGGAGG
Chicken_TCONS_00094946      --------------------------------------------------
Mouse_XR_001783593.1        --------------------------------------------------
Mouse_XR_001783592.1        --------------------------------------------------
Chicken_TCONS_00096302      --------------------------------------------------
Chicken_TCONS_00096301      --------------------------------------------------
Pig_TCONS_00125394          --------------------------------------------------
Cattle_TCONS_00071867       --------------------------------------------------
Mouse_XR_001783591.1        --------------------------------------------------
                                                                              

Chicken_TCONS_00094945      CCCAGCCCACCTCCAAGTGTGCCAGCGTACCTGGATGGCTGTCTGTTTCC
Chicken_TCONS_00094944      CCCAGCCCACCTCCAAGTGTGCCAGCGTACCTGGATGGCTGTCTGTTTCC
Chicken_TCONS_00094946      --------------------------------------------------
Mouse_XR_001783593.1        --------------------------------------------------
Mouse_XR_001783592.1        --------------------------------------------------
Chicken_TCONS_00096302      --------------------------------------------------
Chicken_TCONS_00096301      --------------------------------------------------
Pig_TCONS_00125394          --------------------------------------------------
Cattle_TCONS_00071867       --------------------------------------------------
Mouse_XR_001783591.1        --------------------------------------------------
                                                                              

Chicken_TCONS_00094945      TTCTCCCTCTTTCTCCCTCTCTTCAATATGAGAAAGTTACTGCCAAGTGA
Chicken_TCONS_00094944      TTCTCCCTCTTTCTCCCTCTCTTCAATATGAGAAAGTTACTGCCAAGTGA
Chicken_TCONS_00094946      --------------------------------------------------
Mouse_XR_001783593.1        --------------------------------------------------
Mouse_XR_001783592.1        --------------------------------------------------
Chicken_TCONS_00096302      --------------------------------------------------
Chicken_TCONS_00096301      --------------------------------------------------
Pig_TCONS_00125394          --------------------------------------------------
Cattle_TCONS_00071867       --------------------------------------------------
Mouse_XR_001783591.1        --------------------------------------------------
                                                                              

Chicken_TCONS_00094945      TTTGCATCTGCAGTACAAAAATGGTTAGGTTAAACAAGTCAAGTTTTAAT
Chicken_TCONS_00094944      TTTGCATCTGCAGTACAAAAATGGTTAGGTTAAACAAGTCAAGTTTTAAT
Chicken_TCONS_00094946      --------------------------------------------------
Mouse_XR_001783593.1        --------------------------------------------------
Mouse_XR_001783592.1        --------------------------------------------------
Chicken_TCONS_00096302      --------------------------------------------------
Chicken_TCONS_00096301      --------------------------------------------------
Pig_TCONS_00125394          --------------------------------------------------
Cattle_TCONS_00071867       --------------------------------------------------
Mouse_XR_001783591.1        --------------------------------------------------
                                                                              

Chicken_TCONS_00094945      TCTGTTCTAAAACGTGCAACCATTTGCAGAGCTTAAAGTGAATTACAAGC
Chicken_TCONS_00094944      TCTGTTCTAAAACGTGCAACCATTTGCAGAGCTTAAAGTGAATTACAAGC
Chicken_TCONS_00094946      --------------------------------------------------
Mouse_XR_001783593.1        --------------------------------------------------
Mouse_XR_001783592.1        --------------------------------------------------
Chicken_TCONS_00096302      --------------------------------------------------
Chicken_TCONS_00096301      --------------------------------------------------
Pig_TCONS_00125394          --------------------------------------------------
Cattle_TCONS_00071867       --------------------------------------------------
Mouse_XR_001783591.1        --------------------------------------------------
                                                                              

Chicken_TCONS_00094945      ACTAATTGTGTCTGACAGTGTGCATGTGATGGCAAATAAGGAATATTAAA
Chicken_TCONS_00094944      ACTAATTGTGTCTGACAGTGTGCATGTGATGGCAAATAAGGAATATTAAA
Chicken_TCONS_00094946      --------------------------------------------------
Mouse_XR_001783593.1        --------------------------------------------------
Mouse_XR_001783592.1        --------------------------------------------------
Chicken_TCONS_00096302      --------------------------------------------------
Chicken_TCONS_00096301      --------------------------------------------------
Pig_TCONS_00125394          --------------------------------------------------
Cattle_TCONS_00071867       --------------------------------------------------
Mouse_XR_001783591.1        --------------------------------------------------
                                                                              

Chicken_TCONS_00094945      GCCATTTCACTGATAGGTAAACAAAAGTAGGTAAAAGTAATACGATTTCC
Chicken_TCONS_00094944      GCCATTTCACTGATAGGTAAACAAAAGTAGGTAAAAGTAATACGATTTCC
Chicken_TCONS_00094946      --------------------------------------------------
Mouse_XR_001783593.1        --------------------------------------------------
Mouse_XR_001783592.1        --------------------------------------------------
Chicken_TCONS_00096302      --------------------------------------------------
Chicken_TCONS_00096301      --------------------------------------------------
Pig_TCONS_00125394          --------------------------------------------------
Cattle_TCONS_00071867       --------------------------------------------------
Mouse_XR_001783591.1        --------------------------------------------------
                                                                              

Chicken_TCONS_00094945      CTCATGTGGAATATCTGTTGTGAGGGTGGGTTGAAAACTCATCGTTTCTG
Chicken_TCONS_00094944      CTCATGTGGAATATCTGTTGTGAGGGTGGGTTGAAAACTCATCGTTTCTG
Chicken_TCONS_00094946      --------------------------------------------------
Mouse_XR_001783593.1        --------------------------------------------------
Mouse_XR_001783592.1        --------------------------------------------------
Chicken_TCONS_00096302      --------------------------------------------------
Chicken_TCONS_00096301      --------------------------------------------------
Pig_TCONS_00125394          --------------------------------------------------
Cattle_TCONS_00071867       --------------------------------------------------
Mouse_XR_001783591.1        --------------------------------------------------
                                                                              

Chicken_TCONS_00094945      TGTCTAGCACTGTGTTCCATGTAAGGGAGAAGGGCTCCAAGAAGCAGCAG
Chicken_TCONS_00094944      TGTCTAGCACTGTGTTCCATGTAAGGGAGAAGGGCTCCAAGAAGCAGCAG
Chicken_TCONS_00094946      --------------------------------------------------
Mouse_XR_001783593.1        --------------------------------------------------
Mouse_XR_001783592.1        --------------------------------------------------
Chicken_TCONS_00096302      --------------------------------------------------
Chicken_TCONS_00096301      --------------------------------------------------
Pig_TCONS_00125394          --------------------------------------------------
Cattle_TCONS_00071867       --------------------------------------------------
Mouse_XR_001783591.1        --------------------------------------------------
                                                                              

Chicken_TCONS_00094945      TCTGTGGTTATTAATTTCTGTACTGTGAGGACTTGGGATACTGTTTTCAA
Chicken_TCONS_00094944      TCTGTGGTTATTAATTTCTGTACTGTGAGGACTTGGGATACTGTTTTCAA
Chicken_TCONS_00094946      --------------------------------------------------
Mouse_XR_001783593.1        --------------------------------------------------
Mouse_XR_001783592.1        --------------------------------------------------
Chicken_TCONS_00096302      --------------------------------------------------
Chicken_TCONS_00096301      --------------------------------------------------
Pig_TCONS_00125394          --------------------------------------------------
Cattle_TCONS_00071867       --------------------------------------------------
Mouse_XR_001783591.1        --------------------------------------------------
                                                                              

Chicken_TCONS_00094945      AATAACATCTGTTGAAATACACAAGCTAATAGATACATCTGCATTCACGA
Chicken_TCONS_00094944      AATAACATCTGTTGAAATACACAAGCTAATAGATACATCTGCATTCACGA
Chicken_TCONS_00094946      --------------------------------------------------
Mouse_XR_001783593.1        --------------------------------------------------
Mouse_XR_001783592.1        --------------------------------------------------
Chicken_TCONS_00096302      --------------------------------------------------
Chicken_TCONS_00096301      --------------------------------------------------
Pig_TCONS_00125394          --------------------------------------------------
Cattle_TCONS_00071867       --------------------------------------------------
Mouse_XR_001783591.1        --------------------------------------------------
                                                                              

Chicken_TCONS_00094945      GGAATAATGCAGCTCTACGTTCGGATTTCCACATGCAAATCTTGAATTAG
Chicken_TCONS_00094944      GGAATAATGCAGCTCTACGTTCGGATTTCCACATGCAAATCTTGAATTAG
Chicken_TCONS_00094946      --------------------------------------------------
Mouse_XR_001783593.1        --------------------------------------------------
Mouse_XR_001783592.1        --------------------------------------------------
Chicken_TCONS_00096302      --------------------------------------------------
Chicken_TCONS_00096301      --------------------------------------------------
Pig_TCONS_00125394          --------------------------------------------------
Cattle_TCONS_00071867       --------------------------------------------------
Mouse_XR_001783591.1        --------------------------------------------------
                                                                              

Chicken_TCONS_00094945      TCTTCTAACAAGTTCATTATGTGCACGATGTCTAATTTGCACATGCTGTT
Chicken_TCONS_00094944      TCTTCTAACAAGTTCATTATGTGCACGATGTCTAATTTGCACATGCTGTT
Chicken_TCONS_00094946      --------------------------------------------------
Mouse_XR_001783593.1        --------------------------------------------------
Mouse_XR_001783592.1        --------------------------------------------------
Chicken_TCONS_00096302      --------------------------------------------------
Chicken_TCONS_00096301      --------------------------------------------------
Pig_TCONS_00125394          --------------------------------------------------
Cattle_TCONS_00071867       --------------------------------------------------
Mouse_XR_001783591.1        --------------------------------------------------
                                                                              

Chicken_TCONS_00094945      TTGGCAACTGTCTGTACAATTTTCCACACGCAGGGCTGCATGCCTGCCCT
Chicken_TCONS_00094944      TTGGCAACTGTCTGTACAATTTTCCACACGCAGGGCTGCATGCCTGCCCT
Chicken_TCONS_00094946      --------------------------------------------------
Mouse_XR_001783593.1        --------------------------------------------------
Mouse_XR_001783592.1        --------------------------------------------------
Chicken_TCONS_00096302      --------------------------------------------------
Chicken_TCONS_00096301      --------------------------------------------------
Pig_TCONS_00125394          --------------------------------------------------
Cattle_TCONS_00071867       --------------------------------------------------
Mouse_XR_001783591.1        --------------------------------------------------
                                                                              

Chicken_TCONS_00094945      TTGGAAACTGAAGCTCTTTAGCAACCCTTCACAGAAAATTCTCCATTTTT
Chicken_TCONS_00094944      TTGGAAACTGAAGCTCTTTAGCAACCCTTCACAGAAAATTCTCCATTTTT
Chicken_TCONS_00094946      --------------------------------------------------
Mouse_XR_001783593.1        --------------------------------------------------
Mouse_XR_001783592.1        --------------------------------------------------
Chicken_TCONS_00096302      --------------------------------------------------
Chicken_TCONS_00096301      --------------------------------------------------
Pig_TCONS_00125394          --------------------------------------------------
Cattle_TCONS_00071867       --------------------------------------------------
Mouse_XR_001783591.1        --------------------------------------------------
                                                                              

Chicken_TCONS_00094945      CTTCCATTGAATTAGGCTGGTCTGAGACCAGTTAGTTCTTTTTTATGATT
Chicken_TCONS_00094944      CTTCCATTGAATTAGGCTGGTCTGAGACCAGTTAGTTCTTTTTTATGATT
Chicken_TCONS_00094946      --------------------------------------------------
Mouse_XR_001783593.1        --------------------------------------------------
Mouse_XR_001783592.1        --------------------------------------------------
Chicken_TCONS_00096302      --------------------------------------------------
Chicken_TCONS_00096301      --------------------------------------------------
Pig_TCONS_00125394          --------------------------------------------------
Cattle_TCONS_00071867       --------------------------------------------------
Mouse_XR_001783591.1        --------------------------------------------------
                                                                              

Chicken_TCONS_00094945      ATTTAAAGGGAACCAACAGAGAATATTACAAATGACATCCTTAAAAATGT
Chicken_TCONS_00094944      ATTTAAAGGGAACCAACAGAGAATATTACAAATGACATCCTTAAAAATGT
Chicken_TCONS_00094946      --------------------------------------------------
Mouse_XR_001783593.1        --------------------------------------------------
Mouse_XR_001783592.1        --------------------------------------------------
Chicken_TCONS_00096302      --------------------------------------------------
Chicken_TCONS_00096301      --------------------------------------------------
Pig_TCONS_00125394          --------------------------------------------------
Cattle_TCONS_00071867       --------------------------------------------------
Mouse_XR_001783591.1        --------------------------------------------------
                                                                              

Chicken_TCONS_00094945      GTTGAGTATGATTGACTTTGAAATCACTTTAGTCTTCCAGTTCTTAAAGA
Chicken_TCONS_00094944      GTTGAGTATGATTGACTTTGAAATCACTTTAGTCTTCCAGTTCTTAAAGA
Chicken_TCONS_00094946      --------------------------------------------------
Mouse_XR_001783593.1        --------------------------------------------------
Mouse_XR_001783592.1        --------------------------------------------------
Chicken_TCONS_00096302      --------------------------------------------------
Chicken_TCONS_00096301      --------------------------------------------------
Pig_TCONS_00125394          --------------------------------------------------
Cattle_TCONS_00071867       --------------------------------------------------
Mouse_XR_001783591.1        --------------------------------------------------
                                                                              

Chicken_TCONS_00094945      GGTTTATTCTGATTAACTGACCTGAATGTTAACAGAACTGGAATTTTAAT
Chicken_TCONS_00094944      GGTTTATTCTGATTAACTGACCTGAATGTTAACAGAACTGGAATTTTAAT
Chicken_TCONS_00094946      --------------------------------------------------
Mouse_XR_001783593.1        --------------------------------------------------
Mouse_XR_001783592.1        --------------------------------------------------
Chicken_TCONS_00096302      --------------------------------------------------
Chicken_TCONS_00096301      --------------------------------------------------
Pig_TCONS_00125394          --------------------------------------------------
Cattle_TCONS_00071867       --------------------------------------------------
Mouse_XR_001783591.1        --------------------------------------------------
                                                                              

Chicken_TCONS_00094945      TTGTATTCAGACTGTAAGAATATCATCCACTCAGATGAGACCGTGTTGTT
Chicken_TCONS_00094944      TTGTATTCAGACTGTAAGAATATCATCCACTCAGATGAGACCGTGTTGTT
Chicken_TCONS_00094946      --------------------------------------------------
Mouse_XR_001783593.1        --------------------------------------------------
Mouse_XR_001783592.1        --------------------------------------------------
Chicken_TCONS_00096302      --------------------------------------------------
Chicken_TCONS_00096301      --------------------------------------------------
Pig_TCONS_00125394          --------------------------------------------------
Cattle_TCONS_00071867       --------------------------------------------------
Mouse_XR_001783591.1        --------------------------------------------------
                                                                              

Chicken_TCONS_00094945      TAATTAGGTCTAGTAGTTAACGCAGAAGAAAGTAAATGTACTGCTGGAGG
Chicken_TCONS_00094944      TAATTAGGTCTAGTAGTTAACGCAGAAGAAAGTAAATGTACTGCTGGAGG
Chicken_TCONS_00094946      --------------------------------------------------
Mouse_XR_001783593.1        --------------------------------------------------
Mouse_XR_001783592.1        --------------------------------------------------
Chicken_TCONS_00096302      --------------------------------------------------
Chicken_TCONS_00096301      --------------------------------------------------
Pig_TCONS_00125394          --------------------------------------------------
Cattle_TCONS_00071867       --------------------------------------------------
Mouse_XR_001783591.1        --------------------------------------------------
                                                                              

Chicken_TCONS_00094945      TTTGGAAAGCTGTGATGGGCTCCTGGGATTTGGGGGAGTTTGGAGAGGCT
Chicken_TCONS_00094944      TTTGGAAAGCTGTGATGGGCTCCTGGGATTTGGGGGAGTTTGGAGAGGCT
Chicken_TCONS_00094946      --------------------------------------------------
Mouse_XR_001783593.1        --------------------------------------------------
Mouse_XR_001783592.1        --------------------------------------------------
Chicken_TCONS_00096302      --------------------------------------------------
Chicken_TCONS_00096301      --------------------------------------------------
Pig_TCONS_00125394          --------------------------------------------------
Cattle_TCONS_00071867       --------------------------------------------------
Mouse_XR_001783591.1        --------------------------------------------------
                                                                              

Chicken_TCONS_00094945      TAAAAATAAGAAGTCAGTAGTTTTTAGGAATTAGAAATGAGTGCTTAGAA
Chicken_TCONS_00094944      TAAAAATAAGAAGTCAGTAGTTTTTAGGAATTAGAAATGAGTGCTTAGAA
Chicken_TCONS_00094946      --------------------------------------------------
Mouse_XR_001783593.1        --------------------------------------------------
Mouse_XR_001783592.1        --------------------------------------------------
Chicken_TCONS_00096302      --------------------------------------------------
Chicken_TCONS_00096301      --------------------------------------------------
Pig_TCONS_00125394          --------------------------------------------------
Cattle_TCONS_00071867       --------------------------------------------------
Mouse_XR_001783591.1        --------------------------------------------------
                                                                              

Chicken_TCONS_00094945      GGTATCGGAAAGGTTCTGCAAACTCTGCAGTCAGCATCTTTTAACTCCGT
Chicken_TCONS_00094944      GGTATCGGAAAGGTTCTGCAAACTCTGCAGTCAGCATCTTTTAACTCCGT
Chicken_TCONS_00094946      --------------------------------------------------
Mouse_XR_001783593.1        --------------------------------------------------
Mouse_XR_001783592.1        --------------------------------------------------
Chicken_TCONS_00096302      --------------------------------------------------
Chicken_TCONS_00096301      --------------------------------------------------
Pig_TCONS_00125394          --------------------------------------------------
Cattle_TCONS_00071867       --------------------------------------------------
Mouse_XR_001783591.1        --------------------------------------------------
                                                                              

Chicken_TCONS_00094945      GCTTCTCATTACTGTGATGACCTTGGACAGATTTAGAATTTTGAATTCCA
Chicken_TCONS_00094944      GCTTCTCATTACTGTGATGACCTTGGACAGATTTAGAATTTTGAATTCCA
Chicken_TCONS_00094946      --------------------------------------------------
Mouse_XR_001783593.1        --------------------------------------------------
Mouse_XR_001783592.1        --------------------------------------------------
Chicken_TCONS_00096302      --------------------------------------------------
Chicken_TCONS_00096301      --------------------------------------------------
Pig_TCONS_00125394          --------------------------------------------------
Cattle_TCONS_00071867       --------------------------------------------------
Mouse_XR_001783591.1        --------------------------------------------------
                                                                              

Chicken_TCONS_00094945      ATAAATAAAGTAAATCATCCATGTGGAAGGTCCCGTTGTTGTGATTCCCA
Chicken_TCONS_00094944      ATAAATAAAGTAAATCATCCATGTGGAAGGTCCCGTTGTTGTGATTCCCA
Chicken_TCONS_00094946      --------------------------------------------------
Mouse_XR_001783593.1        --------------------------------------------------
Mouse_XR_001783592.1        --------------------------------------------------
Chicken_TCONS_00096302      --------------------------------------------------
Chicken_TCONS_00096301      --------------------------------------------------
Pig_TCONS_00125394          --------------------------------------------------
Cattle_TCONS_00071867       --------------------------------------------------
Mouse_XR_001783591.1        --------------------------------------------------
                                                                              

Chicken_TCONS_00094945      AGAAAGCCCTCAGATGCTGTGATAAATGATATCTACAGCATACTTTGTGT
Chicken_TCONS_00094944      AGAAAGCCCTCAGATGCTGTGATAAATGATATCTACAGCATACTTTGTGT
Chicken_TCONS_00094946      --------------------------------------------------
Mouse_XR_001783593.1        --------------------------------------------------
Mouse_XR_001783592.1        --------------------------------------------------
Chicken_TCONS_00096302      --------------------------------------------------
Chicken_TCONS_00096301      --------------------------------------------------
Pig_TCONS_00125394          --------------------------------------------------
Cattle_TCONS_00071867       --------------------------------------------------
Mouse_XR_001783591.1        --------------------------------------------------
                                                                              

Chicken_TCONS_00094945      TTCACGAATGATGTCTGGAAATGACCGGTGATGCATACGCATGGATGGCG
Chicken_TCONS_00094944      TTCACGAATGATGTCTGGAAATGACCGGTGATGCATACGCATGGATGGCG
Chicken_TCONS_00094946      --------------------------------------------------
Mouse_XR_001783593.1        --------------------------------------------------
Mouse_XR_001783592.1        --------------------------------------------------
Chicken_TCONS_00096302      --------------------------------------------------
Chicken_TCONS_00096301      --------------------------------------------------
Pig_TCONS_00125394          --------------------------------------------------
Cattle_TCONS_00071867       --------------------------------------------------
Mouse_XR_001783591.1        --------------------------------------------------
                                                                              

Chicken_TCONS_00094945      GCCATTGGTAGCAGTAGAAGGATACTCTTCACAGTTACAGCCTGAATCTT
Chicken_TCONS_00094944      GCCATTGGTAGCAGTAGAAGGATACTCTTCACAGTTACAGCCTGAATCTT
Chicken_TCONS_00094946      --------------------------------------------------
Mouse_XR_001783593.1        --------------------------------------------------
Mouse_XR_001783592.1        --------------------------------------------------
Chicken_TCONS_00096302      --------------------------------------------------
Chicken_TCONS_00096301      --------------------------------------------------
Pig_TCONS_00125394          --------------------------------------------------
Cattle_TCONS_00071867       --------------------------------------------------
Mouse_XR_001783591.1        --------------------------------------------------
                                                                              

Chicken_TCONS_00094945      CCTCGTGGTTGATAAAATAACTTTGTCGTCTTCTTTCAGATGACCATGCC
Chicken_TCONS_00094944      CCTCGTGGTTGATAAAATAACTTTGTCGTCTTCTTTCAGATGACCATGCC
Chicken_TCONS_00094946      --------------------------------------------------
Mouse_XR_001783593.1        --------------------------------------------------
Mouse_XR_001783592.1        --------------------------------------------------
Chicken_TCONS_00096302      --------------------------------------------------
Chicken_TCONS_00096301      --------------------------------------------------
Pig_TCONS_00125394          --------------------------------------------------
Cattle_TCONS_00071867       --------------------------------------------------
Mouse_XR_001783591.1        --------------------------------------------------
                                                                              

Chicken_TCONS_00094945      CACATCCCACATGGTTTAATACATTGCTAAGACTTTGCTTCTGCTTTTTT
Chicken_TCONS_00094944      CACATCCCACATGGTTTAATACATTGCTAAGACTTTGCTTCTGCTTTTTT
Chicken_TCONS_00094946      --------------------------------------------------
Mouse_XR_001783593.1        --------------------------------------------------
Mouse_XR_001783592.1        --------------------------------------------------
Chicken_TCONS_00096302      --------------------------------------------------
Chicken_TCONS_00096301      --------------------------------------------------
Pig_TCONS_00125394          --------------------------------------------------
Cattle_TCONS_00071867       --------------------------------------------------
Mouse_XR_001783591.1        --------------------------------------------------
                                                                              

Chicken_TCONS_00094945      TTTTTTTTTTTTTTTTTTTTTTTTTGGTGGTGGTGGTATTGGGATATTTG
Chicken_TCONS_00094944      TTTTTTTTTTTTTTTTTTTTTTTTTGGTGGTGGTGGTATTGGGATATTTG
Chicken_TCONS_00094946      --------------------------------------------------
Mouse_XR_001783593.1        --------------------------------------------------
Mouse_XR_001783592.1        --------------------------------------------------
Chicken_TCONS_00096302      --------------------------------------------------
Chicken_TCONS_00096301      --------------------------------------------------
Pig_TCONS_00125394          --------------------------------------------------
Cattle_TCONS_00071867       --------------------------------------------------
Mouse_XR_001783591.1        --------------------------------------------------
                                                                              

Chicken_TCONS_00094945      TTTTAATTGAAAGAAGCATTGCAAATGGAAGGCTGACATATTCTTGATGA
Chicken_TCONS_00094944      TTTTAATTGAAAGAAGCATTGCAAATGGAAGGCTGACATATTCTTGATGA
Chicken_TCONS_00094946      --------------------------------------------------
Mouse_XR_001783593.1        --------------------------------------------------
Mouse_XR_001783592.1        --------------------------------------------------
Chicken_TCONS_00096302      --------------------------------------------------
Chicken_TCONS_00096301      --------------------------------------------------
Pig_TCONS_00125394          --------------------------------------------------
Cattle_TCONS_00071867       --------------------------------------------------
Mouse_XR_001783591.1        --------------------------------------------------
                                                                              

Chicken_TCONS_00094945      AATGACAAGGCAAGCAGAGAGCCATACAGAGCTGACAACGTGAGACAGAA
Chicken_TCONS_00094944      AATGACAAGGCAAGCAGAGAGCCATACAGAGCTGACAACGTGAGACAGAA
Chicken_TCONS_00094946      --------------------------------------------------
Mouse_XR_001783593.1        --------------------------------------------------
Mouse_XR_001783592.1        --------------------------------------------------
Chicken_TCONS_00096302      --------------------------------------------------
Chicken_TCONS_00096301      --------------------------------------------------
Pig_TCONS_00125394          --------------------------------------------------
Cattle_TCONS_00071867       --------------------------------------------------
Mouse_XR_001783591.1        --------------------------------------------------
                                                                              

Chicken_TCONS_00094945      AAAGGGGACTATTCTTTAAAGCACTAAATGTGAAAATCGATTCAAGAACA
Chicken_TCONS_00094944      AAAGGGGACTATTCTTTAAAGCACTAAATGTGAAAATCGATTCAAGAACA
Chicken_TCONS_00094946      --------------------------------------------------
Mouse_XR_001783593.1        --------------------------------------------------
Mouse_XR_001783592.1        --------------------------------------------------
Chicken_TCONS_00096302      --------------------------------------------------
Chicken_TCONS_00096301      --------------------------------------------------
Pig_TCONS_00125394          --------------------------------------------------
Cattle_TCONS_00071867       --------------------------------------------------
Mouse_XR_001783591.1        --------------------------------------------------
                                                                              

Chicken_TCONS_00094945      CTAGCTGTTTTCATTTTTTATTACCATATATTTTAAGGACTCCCATGTTC
Chicken_TCONS_00094944      CTAGCTGTTTTCATTTTTTATTACCATATATTTTAAGGACTCCCATGTTC
Chicken_TCONS_00094946      --------------------------------------------------
Mouse_XR_001783593.1        --------------------------------------------------
Mouse_XR_001783592.1        --------------------------------------------------
Chicken_TCONS_00096302      --------------------------------------------------
Chicken_TCONS_00096301      --------------------------------------------------
Pig_TCONS_00125394          --------------------------------------------------
Cattle_TCONS_00071867       --------------------------------------------------
Mouse_XR_001783591.1        --------------------------------------------------
                                                                              

Chicken_TCONS_00094945      TCACAAACTGGAGTTTACGTTCTGATATGAAAATATAATTAACACTTAAA
Chicken_TCONS_00094944      TCACAAACTGGAGTTTACGTTCTGATATGAAAATATAATTAACACTTAAA
Chicken_TCONS_00094946      --------------------------------------------------
Mouse_XR_001783593.1        --------------------------------------------------
Mouse_XR_001783592.1        --------------------------------------------------
Chicken_TCONS_00096302      --------------------------------------------------
Chicken_TCONS_00096301      --------------------------------------------------
Pig_TCONS_00125394          --------------------------------------------------
Cattle_TCONS_00071867       --------------------------------------------------
Mouse_XR_001783591.1        --------------------------------------------------
                                                                              

Chicken_TCONS_00094945      CTGACACTTTATGTCCTGTGGAGTGGAGTTTTTCTGCTTTCAGATGTGAG
Chicken_TCONS_00094944      CTGACACTTTATGTCCTGTGGAGTGGAGTTTTTCTGCTTTCAGATGTGAG
Chicken_TCONS_00094946      --------------------------------------------------
Mouse_XR_001783593.1        --------------------------------------------------
Mouse_XR_001783592.1        --------------------------------------------------
Chicken_TCONS_00096302      --------------------------------------------------
Chicken_TCONS_00096301      --------------------------------------------------
Pig_TCONS_00125394          --------------------------------------------------
Cattle_TCONS_00071867       --------------------------------------------------
Mouse_XR_001783591.1        --------------------------------------------------
                                                                              

Chicken_TCONS_00094945      CAATTTGTGAAGAAGCACGGTGGCAAAAAGACACCCAAGCATCTTCCATT
Chicken_TCONS_00094944      CAATTTGTGAAGAAGCACGGTGGCAAAAAGACACCCAAGCATCTTCCATT
Chicken_TCONS_00094946      --------------------------------------------------
Mouse_XR_001783593.1        --------------------------------------------------
Mouse_XR_001783592.1        --------------------------------------------------
Chicken_TCONS_00096302      --------------------------------------------------
Chicken_TCONS_00096301      --------------------------------------------------
Pig_TCONS_00125394          --------------------------------------------------
Cattle_TCONS_00071867       --------------------------------------------------
Mouse_XR_001783591.1        --------------------------------------------------
                                                                              

Chicken_TCONS_00094945      GGGGTGTGCTGCAGTAGTCACTGCCATGAGTGACTCACTGTGTTTGTCCA
Chicken_TCONS_00094944      GGGGTGTGCTGCAGTAGTCACTGCCATGAGTGACTCACTGTGTTTGTCCA
Chicken_TCONS_00094946      --------------------------------------------------
Mouse_XR_001783593.1        --------------------------------------------------
Mouse_XR_001783592.1        --------------------------------------------------
Chicken_TCONS_00096302      --------------------------------------------------
Chicken_TCONS_00096301      --------------------------------------------------
Pig_TCONS_00125394          --------------------------------------------------
Cattle_TCONS_00071867       --------------------------------------------------
Mouse_XR_001783591.1        --------------------------------------------------
                                                                              

Chicken_TCONS_00094945      TGCAGTCAGGCCTGTTTGCACCCAAGGATGCAGCAGTGGGCTGGCTGGTG
Chicken_TCONS_00094944      TGCAGTCAGGCCTGTTTGCACCCAAGGATGCAGCAGTGGGCTGGCTGGTG
Chicken_TCONS_00094946      --------------------------------------------------
Mouse_XR_001783593.1        --------------------------------------------------
Mouse_XR_001783592.1        --------------------------------------------------
Chicken_TCONS_00096302      --------------------------------------------------
Chicken_TCONS_00096301      --------------------------------------------------
Pig_TCONS_00125394          --------------------------------------------------
Cattle_TCONS_00071867       --------------------------------------------------
Mouse_XR_001783591.1        --------------------------------------------------
                                                                              

Chicken_TCONS_00094945      GGGCTGGGGCCAGGGGAGCACCATGCTCCAGGGCTGCCAGAGAAGGGGTT
Chicken_TCONS_00094944      GGGCTGGGGCCAGGGGAGCACCATGCTCCAGGGCTGCCAGAGAAGGGGTT
Chicken_TCONS_00094946      --------------------------------------------------
Mouse_XR_001783593.1        --------------------------------------------------
Mouse_XR_001783592.1        --------------------------------------------------
Chicken_TCONS_00096302      --------------------------------------------------
Chicken_TCONS_00096301      --------------------------------------------------
Pig_TCONS_00125394          --------------------------------------------------
Cattle_TCONS_00071867       --------------------------------------------------
Mouse_XR_001783591.1        --------------------------------------------------
                                                                              

Chicken_TCONS_00094945      TGCTGTGACCCTGCAGCACGTCATCTGCAGAGAGGTTTTAAGCACCACCA
Chicken_TCONS_00094944      TGCTGTGACCCTGCAGCACGTCATCTGCAGAGAGGTTTTAAGCACCACCA
Chicken_TCONS_00094946      --------------------------------------------------
Mouse_XR_001783593.1        --------------------------------------------------
Mouse_XR_001783592.1        --------------------------------------------------
Chicken_TCONS_00096302      --------------------------------------------------
Chicken_TCONS_00096301      --------------------------------------------------
Pig_TCONS_00125394          --------------------------------------------------
Cattle_TCONS_00071867       --------------------------------------------------
Mouse_XR_001783591.1        --------------------------------------------------
                                                                              

Chicken_TCONS_00094945      TGGCAGGGAGCTCTGGGGGCCAAGGAGCAGCTGTGAGCAGGGCAACATTT
Chicken_TCONS_00094944      TGGCAGGGAGCTCTGGGGGCCAAGGAGCAGCTGTGAGCAGGGCAACATTT
Chicken_TCONS_00094946      --------------------------------------------------
Mouse_XR_001783593.1        --------------------------------------------------
Mouse_XR_001783592.1        --------------------------------------------------
Chicken_TCONS_00096302      --------------------------------------------------
Chicken_TCONS_00096301      --------------------------------------------------
Pig_TCONS_00125394          --------------------------------------------------
Cattle_TCONS_00071867       --------------------------------------------------
Mouse_XR_001783591.1        --------------------------------------------------
                                                                              

Chicken_TCONS_00094945      CTGTGAGCTTAGTTTGCATGAATTTCTCAACACTGTGGGAAGATGTGGTA
Chicken_TCONS_00094944      CTGTGAGCTTAGTTTGCATGAATTTCTCAACACTGTGGGAAGATGTGGTA
Chicken_TCONS_00094946      --------------------------------------------------
Mouse_XR_001783593.1        --------------------------------------------------
Mouse_XR_001783592.1        --------------------------------------------------
Chicken_TCONS_00096302      --------------------------------------------------
Chicken_TCONS_00096301      --------------------------------------------------
Pig_TCONS_00125394          --------------------------------------------------
Cattle_TCONS_00071867       --------------------------------------------------
Mouse_XR_001783591.1        --------------------------------------------------
                                                                              

Chicken_TCONS_00094945      CTCTGCGGTGCATTCTGTGCATCTGGTTATCCACTGGACTTCTGTGCCGT
Chicken_TCONS_00094944      CTCTGCGGTGCATTCTGTGCATCTGGTTATCCACTGGACTTCTGTGCCGT
Chicken_TCONS_00094946      --------------------------------------------------
Mouse_XR_001783593.1        --------------------------------------------------
Mouse_XR_001783592.1        --------------------------------------------------
Chicken_TCONS_00096302      --------------------------------------------------
Chicken_TCONS_00096301      --------------------------------------------------
Pig_TCONS_00125394          --------------------------------------------------
Cattle_TCONS_00071867       --------------------------------------------------
Mouse_XR_001783591.1        --------------------------------------------------
                                                                              

Chicken_TCONS_00094945      AACAGAGGGCTACTTGGAAACAGCCATATTTTCAAGCTCCATATTTACTT
Chicken_TCONS_00094944      AACAGAGGGCTACTTGGAAACAGCCATATTTTCAAGCTCCATATTTACTT
Chicken_TCONS_00094946      --------------------------------------------------
Mouse_XR_001783593.1        --------------------------------------------------
Mouse_XR_001783592.1        --------------------------------------------------
Chicken_TCONS_00096302      --------------------------------------------------
Chicken_TCONS_00096301      --------------------------------------------------
Pig_TCONS_00125394          --------------------------------------------------
Cattle_TCONS_00071867       --------------------------------------------------
Mouse_XR_001783591.1        --------------------------------------------------
                                                                              

Chicken_TCONS_00094945      TTATTCCCTATGCGCATGCGTGTTCCCTGCGGTTTGTGTTAATGGCTGGC
Chicken_TCONS_00094944      TTATTCCCTATGCGCATGCGTGTTCCCTGCGGTTTGTGTTAATGGCTGGC
Chicken_TCONS_00094946      --------------------------------------------------
Mouse_XR_001783593.1        --------------------------------------------------
Mouse_XR_001783592.1        --------------------------------------------------
Chicken_TCONS_00096302      --------------------------------------------------
Chicken_TCONS_00096301      --------------------------------------------------
Pig_TCONS_00125394          --------------------------------------------------
Cattle_TCONS_00071867       --------------------------------------------------
Mouse_XR_001783591.1        --------------------------------------------------
                                                                              

Chicken_TCONS_00094945      TCATATGAAAGTCTGTGCTGCAGAAGATATTTGCTAGTGCAAAGGCCCTT
Chicken_TCONS_00094944      TCATATGAAAGTCTGTGCTGCAGAAGATATTTGCTAGTGCAAAGGCCCTT
Chicken_TCONS_00094946      --------------------------------------------------
Mouse_XR_001783593.1        --------------------------------------------------
Mouse_XR_001783592.1        --------------------------------------------------
Chicken_TCONS_00096302      --------------------------------------------------
Chicken_TCONS_00096301      --------------------------------------------------
Pig_TCONS_00125394          --------------------------------------------------
Cattle_TCONS_00071867       --------------------------------------------------
Mouse_XR_001783591.1        --------------------------------------------------
                                                                              

Chicken_TCONS_00094945      TCTCAAACTACCTGAAGTAAATGGAAAGACTCCCTGTAGCAAAGCAGCAC
Chicken_TCONS_00094944      TCTCAAACTACCTGAAGTAAATGGAAAGACTCCCTGTAGCAAAGCAGCAC
Chicken_TCONS_00094946      --------------------------------------------------
Mouse_XR_001783593.1        --------------------------------------------------
Mouse_XR_001783592.1        --------------------------------------------------
Chicken_TCONS_00096302      --------------------------------------------------
Chicken_TCONS_00096301      --------------------------------------------------
Pig_TCONS_00125394          --------------------------------------------------
Cattle_TCONS_00071867       --------------------------------------------------
Mouse_XR_001783591.1        --------------------------------------------------
                                                                              

Chicken_TCONS_00094945      ACACACACACACAAACCAACTCCAAACACAGCTGTCGCTGTTATTACAGC
Chicken_TCONS_00094944      ACACACACACACAAACCAACTCCAAACACAGCTGTCGCTGTTATTACAGC
Chicken_TCONS_00094946      --------------------------------------------------
Mouse_XR_001783593.1        --------------------------------------------------
Mouse_XR_001783592.1        --------------------------------------------------
Chicken_TCONS_00096302      --------------------------------------------------
Chicken_TCONS_00096301      --------------------------------------------------
Pig_TCONS_00125394          --------------------------------------------------
Cattle_TCONS_00071867       --------------------------------------------------
Mouse_XR_001783591.1        --------------------------------------------------
                                                                              

Chicken_TCONS_00094945      AATTTTGAGCCGCTCAGCTAGCTGAAGTCGCAAGCGAGATGCATTTCTAT
Chicken_TCONS_00094944      AATTTTGAGCCGCTCAGCTAGCTGAAGTCGCAAGCGAGATGCATTTCTAT
Chicken_TCONS_00094946      --------------------------------------------------
Mouse_XR_001783593.1        --------------------------------------------------
Mouse_XR_001783592.1        --------------------------------------------------
Chicken_TCONS_00096302      --------------------------------------------------
Chicken_TCONS_00096301      --------------------------------------------------
Pig_TCONS_00125394          --------------------------------------------------
Cattle_TCONS_00071867       --------------------------------------------------
Mouse_XR_001783591.1        --------------------------------------------------
                                                                              

Chicken_TCONS_00094945      AAACCACACAGCAAACACCCAGCACAGCCATACCCGAGCTCTCCACACCG
Chicken_TCONS_00094944      AAACCACACAGCAAACACCCAGCACAGCCATACCCGAGCTCTCCACACCG
Chicken_TCONS_00094946      --------------------------------------------------
Mouse_XR_001783593.1        --------------------------------------------------
Mouse_XR_001783592.1        --------------------------------------------------
Chicken_TCONS_00096302      --------------------------------------------------
Chicken_TCONS_00096301      --------------------------------------------------
Pig_TCONS_00125394          --------------------------------------------------
Cattle_TCONS_00071867       --------------------------------------------------
Mouse_XR_001783591.1        --------------------------------------------------
                                                                              

Chicken_TCONS_00094945      GGCAGGGCCTCAGCACAACACAGTATTTGTTGCAATGTGAGTTTTCCAAA
Chicken_TCONS_00094944      GGCAGGGCCTCAGCACAACACAGTATTTGTTGCAATGTGAGTTTTCCAAA
Chicken_TCONS_00094946      --------------------------------------------------
Mouse_XR_001783593.1        --------------------------------------------------
Mouse_XR_001783592.1        --------------------------------------------------
Chicken_TCONS_00096302      --------------------------------------------------
Chicken_TCONS_00096301      --------------------------------------------------
Pig_TCONS_00125394          --------------------------------------------------
Cattle_TCONS_00071867       --------------------------------------------------
Mouse_XR_001783591.1        --------------------------------------------------
                                                                              

Chicken_TCONS_00094945      GCCAACACGACGACGTCTCCTTAGGAGGTAGGAAGGTCTGGAAAAGGTGT
Chicken_TCONS_00094944      GCCAACACGACGACGTCTCCTTAGGAGGTAGGAAGGTCTGGAAAAGGTGT
Chicken_TCONS_00094946      --------------------------------------------------
Mouse_XR_001783593.1        --------------------------------------------------
Mouse_XR_001783592.1        --------------------------------------------------
Chicken_TCONS_00096302      --------------------------------------------------
Chicken_TCONS_00096301      --------------------------------------------------
Pig_TCONS_00125394          --------------------------------------------------
Cattle_TCONS_00071867       --------------------------------------------------
Mouse_XR_001783591.1        --------------------------------------------------
                                                                              

Chicken_TCONS_00094945      TCTTGGTGCTGCTGGGGACAGTAACTGTAGGATCACTGAATGTGGATTTC
Chicken_TCONS_00094944      TCTTGGTGCTGCTGGGGACAGTAACTGTAGGATCACTGAATGTGGATTTC
Chicken_TCONS_00094946      --------------------------------------------------
Mouse_XR_001783593.1        --------------------------------------------------
Mouse_XR_001783592.1        --------------------------------------------------
Chicken_TCONS_00096302      --------------------------------------------------
Chicken_TCONS_00096301      --------------------------------------------------
Pig_TCONS_00125394          --------------------------------------------------
Cattle_TCONS_00071867       --------------------------------------------------
Mouse_XR_001783591.1        --------------------------------------------------
                                                                              

Chicken_TCONS_00094945      ATTGTCCGCCACCAAATGGCTGGTGGAGGTAAGGATATCCGCTTAAGAAT
Chicken_TCONS_00094944      ATTGTCCGCCACCAAATGGCTGGTGGAGGTAAGGATATCCGCTTAAGAAT
Chicken_TCONS_00094946      --------------------------------------------------
Mouse_XR_001783593.1        --------------------------------------------------
Mouse_XR_001783592.1        --------------------------------------------------
Chicken_TCONS_00096302      --------------------------------------------------
Chicken_TCONS_00096301      --------------------------------------------------
Pig_TCONS_00125394          --------------------------------------------------
Cattle_TCONS_00071867       --------------------------------------------------
Mouse_XR_001783591.1        --------------------------------------------------
                                                                              

Chicken_TCONS_00094945      AAATCAACTAAATTTGCAGGAAACAAAAAAGATTTAGATTGGATGTTAGA
Chicken_TCONS_00094944      AAATCAACTAAATTTGCAGGAAACAAAAAAGATTTAGATTGGATGTTAGA
Chicken_TCONS_00094946      --------------------------------------------------
Mouse_XR_001783593.1        --------------------------------------------------
Mouse_XR_001783592.1        --------------------------------------------------
Chicken_TCONS_00096302      --------------------------------------------------
Chicken_TCONS_00096301      --------------------------------------------------
Pig_TCONS_00125394          --------------------------------------------------
Cattle_TCONS_00071867       --------------------------------------------------
Mouse_XR_001783591.1        --------------------------------------------------
                                                                              

Chicken_TCONS_00094945      AGTTTTCTGCTTGTTAGGTGAGCTGGGCGGTGGCACAGACTCTTCAGTAC
Chicken_TCONS_00094944      AGTTTTCTGCTTGTTAGGTGAGCTGGGCGGTGGCACAGACTCTTCAGTAC
Chicken_TCONS_00094946      --------------------------------------------------
Mouse_XR_001783593.1        --------------------------------------------------
Mouse_XR_001783592.1        --------------------------------------------------
Chicken_TCONS_00096302      --------------------------------------------------
Chicken_TCONS_00096301      --------------------------------------------------
Pig_TCONS_00125394          --------------------------------------------------
Cattle_TCONS_00071867       --------------------------------------------------
Mouse_XR_001783591.1        --------------------------------------------------
                                                                              

Chicken_TCONS_00094945      AGTTTGAGATCTCTTTCTCTACAAGGATTTTAAGGCTGCATTACTCACAC
Chicken_TCONS_00094944      AGTTTGAGATCTCTTTCTCTACAAGGATTTTAAGGCTGCATTACTCACAC
Chicken_TCONS_00094946      --------------------------------------------------
Mouse_XR_001783593.1        --------------------------------------------------
Mouse_XR_001783592.1        --------------------------------------------------
Chicken_TCONS_00096302      --------------------------------------------------
Chicken_TCONS_00096301      --------------------------------------------------
Pig_TCONS_00125394          --------------------------------------------------
Cattle_TCONS_00071867       --------------------------------------------------
Mouse_XR_001783591.1        --------------------------------------------------
                                                                              

Chicken_TCONS_00094945      GAAGAAGGCAGAAGGGTATTAACGTGCACAGGTTGTACAGAGCAGGGAGA
Chicken_TCONS_00094944      GAAGAAGGCAGAAGGGTATTAACGTGCACAGGTTGTACAGAGCAGGGAGA
Chicken_TCONS_00094946      --------------------------------------------------
Mouse_XR_001783593.1        --------------------------------------------------
Mouse_XR_001783592.1        --------------------------------------------------
Chicken_TCONS_00096302      --------------------------------------------------
Chicken_TCONS_00096301      --------------------------------------------------
Pig_TCONS_00125394          --------------------------------------------------
Cattle_TCONS_00071867       --------------------------------------------------
Mouse_XR_001783591.1        --------------------------------------------------
                                                                              

Chicken_TCONS_00094945      GGAGGTGCAAGGTTTCCTTCCATCTATCTCTGTGCCCTCCTTATTGGAAG
Chicken_TCONS_00094944      GGAGGTGCAAGGTTTCCTTCCATCTATCTCTGTGCCCTCCTTATTGGAAG
Chicken_TCONS_00094946      --------------------------------------------------
Mouse_XR_001783593.1        --------------------------------------------------
Mouse_XR_001783592.1        --------------------------------------------------
Chicken_TCONS_00096302      --------------------------------------------------
Chicken_TCONS_00096301      --------------------------------------------------
Pig_TCONS_00125394          --------------------------------------------------
Cattle_TCONS_00071867       --------------------------------------------------
Mouse_XR_001783591.1        --------------------------------------------------
                                                                              

Chicken_TCONS_00094945      TGTGGTCGTTTGGCCTCGGGAAGGTGCCACTCTACTGCTATTCAAACACA
Chicken_TCONS_00094944      TGTGGTCGTTTGGCCTCGGGAAGGTGCCACTCTACTGCTATTCAAACACA
Chicken_TCONS_00094946      --------------------------------------------------
Mouse_XR_001783593.1        --------------------------------------------------
Mouse_XR_001783592.1        --------------------------------------------------
Chicken_TCONS_00096302      --------------------------------------------------
Chicken_TCONS_00096301      --------------------------------------------------
Pig_TCONS_00125394          --------------------------------------------------
Cattle_TCONS_00071867       --------------------------------------------------
Mouse_XR_001783591.1        --------------------------------------------------
                                                                              

Chicken_TCONS_00094945      CTGCTAACGTGAGCTGGTTTCATTGGAACTGTGTTAGTGTCCTTCAGACA
Chicken_TCONS_00094944      CTGCTAACGTGAGCTGGTTTCATTGGAACTGTGTTAGTGTCCTTCAGACA
Chicken_TCONS_00094946      --------------------------------------------------
Mouse_XR_001783593.1        --------------------------------------------------
Mouse_XR_001783592.1        --------------------------------------------------
Chicken_TCONS_00096302      --------------------------------------------------
Chicken_TCONS_00096301      --------------------------------------------------
Pig_TCONS_00125394          --------------------------------------------------
Cattle_TCONS_00071867       --------------------------------------------------
Mouse_XR_001783591.1        --------------------------------------------------
                                                                              

Chicken_TCONS_00094945      GAAGTGGGACGTGATGGAGATGGCTCATGGCCAGAATTCATTATTCCAGG
Chicken_TCONS_00094944      GAAGTGGGACGTGATGGAGATGGCTCATGGCCAGAATTCATTATTCCAGG
Chicken_TCONS_00094946      --------------------------------------------------
Mouse_XR_001783593.1        --------------------------------------------------
Mouse_XR_001783592.1        --------------------------------------------------
Chicken_TCONS_00096302      --------------------------------------------------
Chicken_TCONS_00096301      --------------------------------------------------
Pig_TCONS_00125394          --------------------------------------------------
Cattle_TCONS_00071867       --------------------------------------------------
Mouse_XR_001783591.1        --------------------------------------------------
                                                                              

Chicken_TCONS_00094945      TGGCTTTTTTTCCTATGTAAATGGTAAATTGTTTGGGGTTTTTTGGTACA
Chicken_TCONS_00094944      TGGCTTTTTTTCCTATGTAAATGGTAAATTGTTTGGGGTTTTTTGGTACA
Chicken_TCONS_00094946      --------------------------------------------------
Mouse_XR_001783593.1        --------------------------------------------------
Mouse_XR_001783592.1        --------------------------------------------------
Chicken_TCONS_00096302      --------------------------------------------------
Chicken_TCONS_00096301      --------------------------------------------------
Pig_TCONS_00125394          --------------------------------------------------
Cattle_TCONS_00071867       --------------------------------------------------
Mouse_XR_001783591.1        --------------------------------------------------
                                                                              

Chicken_TCONS_00094945      TCTTTTTGGAAGTCTGCCTCAGAACACACATTTTGATTTTACTGAGATAA
Chicken_TCONS_00094944      TCTTTTTGGAAGTCTGCCTCAGAACACACATTTTGATTTTACTGAGATAA
Chicken_TCONS_00094946      --------------------------------------------------
Mouse_XR_001783593.1        --------------------------------------------------
Mouse_XR_001783592.1        --------------------------------------------------
Chicken_TCONS_00096302      --------------------------------------------------
Chicken_TCONS_00096301      --------------------------------------------------
Pig_TCONS_00125394          --------------------------------------------------
Cattle_TCONS_00071867       --------------------------------------------------
Mouse_XR_001783591.1        --------------------------------------------------
                                                                              

Chicken_TCONS_00094945      AATTAAAAACCCAAACAGAAATTATATTTACCCCATTGTTTTGAGGGAAA
Chicken_TCONS_00094944      AATTAAAAACCCAAACAGAAATTATATTTACCCCATTGTTTTGAGGGAAA
Chicken_TCONS_00094946      --------------------------------------------------
Mouse_XR_001783593.1        --------------------------------------------------
Mouse_XR_001783592.1        --------------------------------------------------
Chicken_TCONS_00096302      --------------------------------------------------
Chicken_TCONS_00096301      --------------------------------------------------
Pig_TCONS_00125394          --------------------------------------------------
Cattle_TCONS_00071867       --------------------------------------------------
Mouse_XR_001783591.1        --------------------------------------------------
                                                                              

Chicken_TCONS_00094945      TTCGGGATTCTTACTCTTGTTTGGAAGTGCAGCACGTGACAGCAGCACCA
Chicken_TCONS_00094944      TTCGGGATTCTTACTCTTGTTTGGAAGTGCAGCACGTGACAGCAGCACCA
Chicken_TCONS_00094946      --------------------------------------------------
Mouse_XR_001783593.1        --------------------------------------------------
Mouse_XR_001783592.1        --------------------------------------------------
Chicken_TCONS_00096302      --------------------------------------------------
Chicken_TCONS_00096301      --------------------------------------------------
Pig_TCONS_00125394          --------------------------------------------------
Cattle_TCONS_00071867       --------------------------------------------------
Mouse_XR_001783591.1        --------------------------------------------------
                                                                              

Chicken_TCONS_00094945      AGCCACGCGTGTGAGCCTCTGTATGAGACTGCTTCACTGATGGGGGATGA
Chicken_TCONS_00094944      AGCCACGCGTGTGAGCCTCTGTATGAGACTGCTTCACTGATGGGGGATGA
Chicken_TCONS_00094946      --------------------------------------------------
Mouse_XR_001783593.1        --------------------------------------------------
Mouse_XR_001783592.1        --------------------------------------------------
Chicken_TCONS_00096302      --------------------------------------------------
Chicken_TCONS_00096301      --------------------------------------------------
Pig_TCONS_00125394          --------------------------------------------------
Cattle_TCONS_00071867       --------------------------------------------------
Mouse_XR_001783591.1        --------------------------------------------------
                                                                              

Chicken_TCONS_00094945      AAGGGATGCGAATGTCAGAGGATCCTGGGACTGAATGTGGCTGCAGGTGG
Chicken_TCONS_00094944      AAGGGATGCGAATGTCAGAGGATCCTGGGACTGAATGTGGCTGCAGGTGG
Chicken_TCONS_00094946      --------------------------------------------------
Mouse_XR_001783593.1        --------------------------------------------------
Mouse_XR_001783592.1        --------------------------------------------------
Chicken_TCONS_00096302      --------------------------------------------------
Chicken_TCONS_00096301      --------------------------------------------------
Pig_TCONS_00125394          --------------------------------------------------
Cattle_TCONS_00071867       --------------------------------------------------
Mouse_XR_001783591.1        --------------------------------------------------
                                                                              

Chicken_TCONS_00094945      GGTGAACTGCTCAGGGCAGCAGTGGCAGTGAGGGCTGCTGCCTCATGTAA
Chicken_TCONS_00094944      GGTGAACTGCTCAGGGCAGCAGTGGCAGTGAGGGCTGCTGCCTCATGTAA
Chicken_TCONS_00094946      --------------------------------------------------
Mouse_XR_001783593.1        --------------------------------------------------
Mouse_XR_001783592.1        --------------------------------------------------
Chicken_TCONS_00096302      --------------------------------------------------
Chicken_TCONS_00096301      --------------------------------------------------
Pig_TCONS_00125394          --------------------------------------------------
Cattle_TCONS_00071867       --------------------------------------------------
Mouse_XR_001783591.1        --------------------------------------------------
                                                                              

Chicken_TCONS_00094945      ACACTGCATCCCCAGAGCTCAGAGCGAGAGGTTCTGTGCTCCTGGGCTGC
Chicken_TCONS_00094944      ACACTGCATCCCCAGAGCTCAGAGCGAGAGGTTCTGTGCTCCTGGGCTGC
Chicken_TCONS_00094946      --------------------------------------------------
Mouse_XR_001783593.1        --------------------------------------------------
Mouse_XR_001783592.1        --------------------------------------------------
Chicken_TCONS_00096302      --------------------------------------------------
Chicken_TCONS_00096301      --------------------------------------------------
Pig_TCONS_00125394          --------------------------------------------------
Cattle_TCONS_00071867       --------------------------------------------------
Mouse_XR_001783591.1        --------------------------------------------------
                                                                              

Chicken_TCONS_00094945      CACCGCGGGGCTGTGAGCAGCTCCATCCAGAGCAAGCCCAGACTGGAGAG
Chicken_TCONS_00094944      CACCGCGGGGCTGTGAGCAGCTCCATCCAGAGCAAGCCCAGACTGGAGAG
Chicken_TCONS_00094946      --------------------------------------------------
Mouse_XR_001783593.1        --------------------------------------------------
Mouse_XR_001783592.1        --------------------------------------------------
Chicken_TCONS_00096302      --------------------------------------------------
Chicken_TCONS_00096301      --------------------------------------------------
Pig_TCONS_00125394          --------------------------------------------------
Cattle_TCONS_00071867       --------------------------------------------------
Mouse_XR_001783591.1        --------------------------------------------------
                                                                              

Chicken_TCONS_00094945      GTTCATTTATGACATCATCAGCCATCTCCTCATGAAGTAATCAGCTAAAG
Chicken_TCONS_00094944      GTTCATTTATGACATCATCAGCCATCTCCTCATGAAGTAATCAGCTAAAG
Chicken_TCONS_00094946      --------------------------------------------------
Mouse_XR_001783593.1        --------------------------------------------------
Mouse_XR_001783592.1        --------------------------------------------------
Chicken_TCONS_00096302      --------------------------------------------------
Chicken_TCONS_00096301      --------------------------------------------------
Pig_TCONS_00125394          --------------------------------------------------
Cattle_TCONS_00071867       --------------------------------------------------
Mouse_XR_001783591.1        --------------------------------------------------
                                                                              

Chicken_TCONS_00094945      AAATAAGACTGGGCAGATGAAAACCTAGGAAGCTGAAGAAGTAATTCCAG
Chicken_TCONS_00094944      AAATAAGACTGGGCAGATGAAAACCTAGGAAGCTGAAGAAGTAATTCCAG
Chicken_TCONS_00094946      --------------------------------------------------
Mouse_XR_001783593.1        --------------------------------------------------
Mouse_XR_001783592.1        --------------------------------------------------
Chicken_TCONS_00096302      --------------------------------------------------
Chicken_TCONS_00096301      --------------------------------------------------
Pig_TCONS_00125394          --------------------------------------------------
Cattle_TCONS_00071867       --------------------------------------------------
Mouse_XR_001783591.1        --------------------------------------------------
                                                                              

Chicken_TCONS_00094945      CACAGGCTGACTTCAGAGAAATGCCTCCCAGATAGCAGAGTGCAGAATAG
Chicken_TCONS_00094944      CACAGGCTGACTTCAGAGAAATGCCTCCCAGATAGCAGAGTGCAGAATAG
Chicken_TCONS_00094946      --------------------------------------------------
Mouse_XR_001783593.1        --------------------------------------------------
Mouse_XR_001783592.1        --------------------------------------------------
Chicken_TCONS_00096302      --------------------------------------------------
Chicken_TCONS_00096301      --------------------------------------------------
Pig_TCONS_00125394          --------------------------------------------------
Cattle_TCONS_00071867       --------------------------------------------------
Mouse_XR_001783591.1        --------------------------------------------------
                                                                              

Chicken_TCONS_00094945      CTAAACAGTACCGAGAAGACACAAGGCAGAATTATTATCATCAGAGCAAA
Chicken_TCONS_00094944      CTAAACAGTACCGAGAAGACACAAGGCAGAATTATTATCATCAGAGCAAA
Chicken_TCONS_00094946      --------------------------------------------------
Mouse_XR_001783593.1        --------------------------------------------------
Mouse_XR_001783592.1        --------------------------------------------------
Chicken_TCONS_00096302      --------------------------------------------------
Chicken_TCONS_00096301      --------------------------------------------------
Pig_TCONS_00125394          --------------------------------------------------
Cattle_TCONS_00071867       --------------------------------------------------
Mouse_XR_001783591.1        --------------------------------------------------
                                                                              

Chicken_TCONS_00094945      CTTCTCCTGGCCAGACATGCCCAGCTGAGGAGCACTGGAGGATTTCAGTG
Chicken_TCONS_00094944      CTTCTCCTGGCCAGACATGCCCAGCTGAGGAGCACTGGAGGATTTCAGTG
Chicken_TCONS_00094946      --------------------------------------------------
Mouse_XR_001783593.1        --------------------------------------------------
Mouse_XR_001783592.1        --------------------------------------------------
Chicken_TCONS_00096302      --------------------------------------------------
Chicken_TCONS_00096301      --------------------------------------------------
Pig_TCONS_00125394          --------------------------------------------------
Cattle_TCONS_00071867       --------------------------------------------------
Mouse_XR_001783591.1        --------------------------------------------------
                                                                              

Chicken_TCONS_00094945      AGGTGTCCTTGGTGCAGGGAAATTTACAGGCTCTTCTTGCAAAAACTCCT
Chicken_TCONS_00094944      AGGTGTCCTTGGTGCAGGGAAATTTACAGGCTCTTCTTGCAAAAACTCCT
Chicken_TCONS_00094946      --------------------------------------------------
Mouse_XR_001783593.1        --------------------------------------------------
Mouse_XR_001783592.1        --------------------------------------------------
Chicken_TCONS_00096302      --------------------------------------------------
Chicken_TCONS_00096301      --------------------------------------------------
Pig_TCONS_00125394          --------------------------------------------------
Cattle_TCONS_00071867       --------------------------------------------------
Mouse_XR_001783591.1        --------------------------------------------------
                                                                              

Chicken_TCONS_00094945      CTCACCCAACTCTCCAAAATCATATCAAGTCTAATATCTTTGGGGCCAAT
Chicken_TCONS_00094944      CTCACCCAACTCTCCAAAATCATATCAAGTCTAATATCTTTGGGGCCAAT
Chicken_TCONS_00094946      --------------------------------------------------
Mouse_XR_001783593.1        --------------------------------------------------
Mouse_XR_001783592.1        --------------------------------------------------
Chicken_TCONS_00096302      --------------------------------------------------
Chicken_TCONS_00096301      --------------------------------------------------
Pig_TCONS_00125394          --------------------------------------------------
Cattle_TCONS_00071867       --------------------------------------------------
Mouse_XR_001783591.1        --------------------------------------------------
                                                                              

Chicken_TCONS_00094945      GATGCACCAGGTTTGCTGCATTACATCACCGGCACCCGGCTCCATTGGCT
Chicken_TCONS_00094944      GATGCACCAGGTTTGCTGCATTACATCACCGGCACCCGGCTCCATTGGCT
Chicken_TCONS_00094946      --------------------------------------------------
Mouse_XR_001783593.1        --------------------------------------------------
Mouse_XR_001783592.1        --------------------------------------------------
Chicken_TCONS_00096302      --------------------------------------------------
Chicken_TCONS_00096301      --------------------------------------------------
Pig_TCONS_00125394          --------------------------------------------------
Cattle_TCONS_00071867       --------------------------------------------------
Mouse_XR_001783591.1        --------------------------------------------------
                                                                              

Chicken_TCONS_00094945      GCTCCCATCCCGAGGACAAGACATTCCTCCTCGTACCTTTCCAAAGCTGC
Chicken_TCONS_00094944      GCTCCCATCCCGAGGACAAGACATTCCTCCTCGTACCTTTCCAAAGCTGC
Chicken_TCONS_00094946      --------------------------------------------------
Mouse_XR_001783593.1        --------------------------------------------------
Mouse_XR_001783592.1        --------------------------------------------------
Chicken_TCONS_00096302      --------------------------------------------------
Chicken_TCONS_00096301      --------------------------------------------------
Pig_TCONS_00125394          --------------------------------------------------
Cattle_TCONS_00071867       --------------------------------------------------
Mouse_XR_001783591.1        --------------------------------------------------
                                                                              

Chicken_TCONS_00094945      TGCTTCTCAGGAATTAACTCTTCGAGGGGTGTCACCTGGGGACAGCCTGG
Chicken_TCONS_00094944      TGCTTCTCAGGAATTAACTCTTCGAGGGGTGTCACCTGGGGACAGCCTGG
Chicken_TCONS_00094946      --------------------------------------------------
Mouse_XR_001783593.1        --------------------------------------------------
Mouse_XR_001783592.1        --------------------------------------------------
Chicken_TCONS_00096302      --------------------------------------------------
Chicken_TCONS_00096301      --------------------------------------------------
Pig_TCONS_00125394          --------------------------------------------------
Cattle_TCONS_00071867       --------------------------------------------------
Mouse_XR_001783591.1        --------------------------------------------------
                                                                              

Chicken_TCONS_00094945      GTTCTTGACTGAGAAACCCACACGTATTTGATATAAGGGGTTTTCAAACT
Chicken_TCONS_00094944      GTTCTTGACTGAGAAACCCACACGTATTTGATATAAGGGGTTTTCAAACT
Chicken_TCONS_00094946      --------------------------------------------------
Mouse_XR_001783593.1        --------------------------------------------------
Mouse_XR_001783592.1        --------------------------------------------------
Chicken_TCONS_00096302      --------------------------------------------------
Chicken_TCONS_00096301      --------------------------------------------------
Pig_TCONS_00125394          --------------------------------------------------
Cattle_TCONS_00071867       --------------------------------------------------
Mouse_XR_001783591.1        --------------------------------------------------
                                                                              

Chicken_TCONS_00094945      CCAAAGGAACAGCCACGTCTCCTCAGTTTATTCTTGAACCTTCACTGCAG
Chicken_TCONS_00094944      CCAAAGGAACAGCCACGTCTCCTCAGTTTATTCTTGAACCTTCACTGCAG
Chicken_TCONS_00094946      --------------------------------------------------
Mouse_XR_001783593.1        --------------------------------------------------
Mouse_XR_001783592.1        --------------------------------------------------
Chicken_TCONS_00096302      --------------------------------------------------
Chicken_TCONS_00096301      --------------------------------------------------
Pig_TCONS_00125394          --------------------------------------------------
Cattle_TCONS_00071867       --------------------------------------------------
Mouse_XR_001783591.1        --------------------------------------------------
                                                                              

Chicken_TCONS_00094945      AAAATGAACTATACATTTGCCTTCCTTCGGGAAAAAAATAAGAAAGCTGT
Chicken_TCONS_00094944      AAAATGAACTATACATTTGCCTTCCTTCGGGAAAAAAATAAGAAAGCTGT
Chicken_TCONS_00094946      --------------------------------------------------
Mouse_XR_001783593.1        --------------------------------------------------
Mouse_XR_001783592.1        --------------------------------------------------
Chicken_TCONS_00096302      --------------------------------------------------
Chicken_TCONS_00096301      --------------------------------------------------
Pig_TCONS_00125394          --------------------------------------------------
Cattle_TCONS_00071867       --------------------------------------------------
Mouse_XR_001783591.1        --------------------------------------------------
                                                                              

Chicken_TCONS_00094945      CAGTGGCATTGTAAAAAGCAGAGTAGTCTAAATCAGGAGCGCTCTGCAGC
Chicken_TCONS_00094944      CAGTGGCATTGTAAAAAGCAGAGTAGTCTAAATCAGGAGCGCTCTGCAGC
Chicken_TCONS_00094946      --------------------------------------------------
Mouse_XR_001783593.1        --------------------------------------------------
Mouse_XR_001783592.1        --------------------------------------------------
Chicken_TCONS_00096302      --------------------------------------------------
Chicken_TCONS_00096301      --------------------------------------------------
Pig_TCONS_00125394          --------------------------------------------------
Cattle_TCONS_00071867       --------------------------------------------------
Mouse_XR_001783591.1        --------------------------------------------------
                                                                              

Chicken_TCONS_00094945      CTGACTAAATCAGGAACTTCTTAGGGAAGGAGAAGGGCTGCTGCAGCATA
Chicken_TCONS_00094944      CTGACTAAATCAGGAACTTCTTAGGGAAGGAGAAGGGCTGCTGCAGCATA
Chicken_TCONS_00094946      --------------------------------------------------
Mouse_XR_001783593.1        --------------------------------------------------
Mouse_XR_001783592.1        --------------------------------------------------
Chicken_TCONS_00096302      --------------------------------------------------
Chicken_TCONS_00096301      --------------------------------------------------
Pig_TCONS_00125394          --------------------------------------------------
Cattle_TCONS_00071867       --------------------------------------------------
Mouse_XR_001783591.1        --------------------------------------------------
                                                                              

Chicken_TCONS_00094945      AGGAGCCATTCCTCTAACTGGTTAACTGGATTCGTCGGTGGCGCTGAAAG
Chicken_TCONS_00094944      AGGAGCCATTCCTCTAACTGGTTAACTGGATTCGTCGGTGGCGCTGAAAG
Chicken_TCONS_00094946      --------------------------------------------------
Mouse_XR_001783593.1        --------------------------------------------------
Mouse_XR_001783592.1        --------------------------------------------------
Chicken_TCONS_00096302      --------------------------------------------------
Chicken_TCONS_00096301      --------------------------------------------------
Pig_TCONS_00125394          --------------------------------------------------
Cattle_TCONS_00071867       --------------------------------------------------
Mouse_XR_001783591.1        --------------------------------------------------
                                                                              

Chicken_TCONS_00094945      AAAAGGCGCTGCAGATGCAGGTTAGCTCTGCCTTGCTGCATTCGCATTGC
Chicken_TCONS_00094944      AAAAGGCGCTGCAGATGCAGGTTAGCTCTGCCTTGCTGCATTCGCATTGC
Chicken_TCONS_00094946      --------------------------------------------------
Mouse_XR_001783593.1        --------------------------------------------------
Mouse_XR_001783592.1        --------------------------------------------------
Chicken_TCONS_00096302      --------------------------------------------------
Chicken_TCONS_00096301      --------------------------------------------------
Pig_TCONS_00125394          --------------------------------------------------
Cattle_TCONS_00071867       --------------------------------------------------
Mouse_XR_001783591.1        --------------------------------------------------
                                                                              

Chicken_TCONS_00094945      TCTGTTTCAGCTCCCATCCAAAAATAGCCGATGGGCTTAGATGATGGTGC
Chicken_TCONS_00094944      TCTGTTTCAGCTCCCATCCAAAAATAGCCGATGGGCTTAGATGATGGTGC
Chicken_TCONS_00094946      --------------------------------------------------
Mouse_XR_001783593.1        --------------------------------------------------
Mouse_XR_001783592.1        --------------------------------------------------
Chicken_TCONS_00096302      --------------------------------------------------
Chicken_TCONS_00096301      --------------------------------------------------
Pig_TCONS_00125394          --------------------------------------------------
Cattle_TCONS_00071867       --------------------------------------------------
Mouse_XR_001783591.1        --------------------------------------------------
                                                                              

Chicken_TCONS_00094945      AGGAAAAAGAGTGGGGTTCATCCCTGTGTGCACGTAATTTGTGTCGGTGT
Chicken_TCONS_00094944      AGGAAAAAGAGTGGGGTTCATCCCTGTGTGCACGTAATTTGTGTCGGTGT
Chicken_TCONS_00094946      --------------------------------------------------
Mouse_XR_001783593.1        --------------------------------------------------
Mouse_XR_001783592.1        --------------------------------------------------
Chicken_TCONS_00096302      --------------------------------------------------
Chicken_TCONS_00096301      --------------------------------------------------
Pig_TCONS_00125394          --------------------------------------------------
Cattle_TCONS_00071867       --------------------------------------------------
Mouse_XR_001783591.1        --------------------------------------------------
                                                                              

Chicken_TCONS_00094945      GTTCTTTCCCCTTCCCAAATTTCCAGTGTGCCTGGTGTGAGAAATCAGTT
Chicken_TCONS_00094944      GTTCTTTCCCCTTCCCAAATTTCCAGTGTGCCTGGTGTGAGAAATCAGTT
Chicken_TCONS_00094946      --------------------------------------------------
Mouse_XR_001783593.1        --------------------------------------------------
Mouse_XR_001783592.1        --------------------------------------------------
Chicken_TCONS_00096302      --------------------------------------------------
Chicken_TCONS_00096301      --------------------------------------------------
Pig_TCONS_00125394          --------------------------------------------------
Cattle_TCONS_00071867       --------------------------------------------------
Mouse_XR_001783591.1        --------------------------------------------------
                                                                              

Chicken_TCONS_00094945      TCGTAAGATTACTGCCCCAAATCAGCTGACGAAAGCCATTGCATTCTAAG
Chicken_TCONS_00094944      TCGTAAGATTACTGCCCCAAATCAGCTGACGAAAGCCATTGCATTCTAAG
Chicken_TCONS_00094946      --------------------------------------------------
Mouse_XR_001783593.1        --------------------------------------------------
Mouse_XR_001783592.1        --------------------------------------------------
Chicken_TCONS_00096302      --------------------------------------------------
Chicken_TCONS_00096301      --------------------------------------------------
Pig_TCONS_00125394          --------------------------------------------------
Cattle_TCONS_00071867       --------------------------------------------------
Mouse_XR_001783591.1        --------------------------------------------------
                                                                              

Chicken_TCONS_00094945      TAATTCGGTTATATAACTTTTCGTAAGGAAAAAAAAAACCCACGCAGAAA
Chicken_TCONS_00094944      TAATTCGGTTATATAACTTTTCGTAAGGAAAAAAAAAACCCACGCAGAAA
Chicken_TCONS_00094946      --------------------------------------------------
Mouse_XR_001783593.1        --------------------------------------------------
Mouse_XR_001783592.1        --------------------------------------------------
Chicken_TCONS_00096302      --------------------------------------------------
Chicken_TCONS_00096301      --------------------------------------------------
Pig_TCONS_00125394          --------------------------------------------------
Cattle_TCONS_00071867       --------------------------------------------------
Mouse_XR_001783591.1        --------------------------------------------------
                                                                              

Chicken_TCONS_00094945      GATGCAAGGAAGTTTCTGGAAGATCATTTCTTGCCTAACTTTTTTTTTTT
Chicken_TCONS_00094944      GATGCAAGGAAGTTTCTGGAAGATCATTTCTTGCCTAACTTTTTTTTTTT
Chicken_TCONS_00094946      --------------------------------------------------
Mouse_XR_001783593.1        --------------------------------------------------
Mouse_XR_001783592.1        --------------------------------------------------
Chicken_TCONS_00096302      --------------------------------------------------
Chicken_TCONS_00096301      --------------------------------------------------
Pig_TCONS_00125394          --------------------------------------------------
Cattle_TCONS_00071867       --------------------------------------------------
Mouse_XR_001783591.1        --------------------------------------------------
                                                                              

Chicken_TCONS_00094945      TTCCTGAAGAAATGTTGTTCCAGGGAGTGTCTGACTAGTTCTGCAGCTTG
Chicken_TCONS_00094944      TTCCTGAAGAAATGTTGTTCCAGGGAGTGTCTGACTAGTTCTGCAGCTTG
Chicken_TCONS_00094946      --------------------------------------------------
Mouse_XR_001783593.1        --------------------------------------------------
Mouse_XR_001783592.1        --------------------------------------------------
Chicken_TCONS_00096302      --------------------------------------------------
Chicken_TCONS_00096301      --------------------------------------------------
Pig_TCONS_00125394          --------------------------------------------------
Cattle_TCONS_00071867       --------------------------------------------------
Mouse_XR_001783591.1        --------------------------------------------------
                                                                              

Chicken_TCONS_00094945      GCAAAAAAGCCAGACGTTACCTCATAGCTGCGGCCAGACAGCCCATTTCT
Chicken_TCONS_00094944      GCAAAAAAGCCAGACGTTACCTCATAGCTGCGGCCAGACAGCCCATTTCT
Chicken_TCONS_00094946      --------------------------------------------------
Mouse_XR_001783593.1        --------------------------------------------------
Mouse_XR_001783592.1        --------------------------------------------------
Chicken_TCONS_00096302      --------------------------------------------------
Chicken_TCONS_00096301      --------------------------------------------------
Pig_TCONS_00125394          --------------------------------------------------
Cattle_TCONS_00071867       --------------------------------------------------
Mouse_XR_001783591.1        --------------------------------------------------
                                                                              

Chicken_TCONS_00094945      ATGCCAGGCAACCACTGCAGAAGCACACAGCACAGGGCCCTGCTTGATTA
Chicken_TCONS_00094944      ATGCCAGGCAACCACTGCAGAAGCACACAGCACAGGGCCCTGCTTGATTA
Chicken_TCONS_00094946      --------------------------------------------------
Mouse_XR_001783593.1        --------------------------------------------------
Mouse_XR_001783592.1        --------------------------------------------------
Chicken_TCONS_00096302      --------------------------------------------------
Chicken_TCONS_00096301      --------------------------------------------------
Pig_TCONS_00125394          --------------------------------------------------
Cattle_TCONS_00071867       --------------------------------------------------
Mouse_XR_001783591.1        --------------------------------------------------
                                                                              

Chicken_TCONS_00094945      GCACTTCTGCTGTTTCGAGAGTCCTGGAGTGTTTTGTTCAAGAGCAGTGC
Chicken_TCONS_00094944      GCACTTCTGCTGTTTCGAGAGTCCTGGAGTGTTTTGTTCAAGAGCAGTGC
Chicken_TCONS_00094946      --------------------------------------------------
Mouse_XR_001783593.1        --------------------------------------------------
Mouse_XR_001783592.1        --------------------------------------------------
Chicken_TCONS_00096302      --------------------------------------------------
Chicken_TCONS_00096301      --------------------------------------------------
Pig_TCONS_00125394          --------------------------------------------------
Cattle_TCONS_00071867       --------------------------------------------------
Mouse_XR_001783591.1        --------------------------------------------------
                                                                              

Chicken_TCONS_00094945      GGAGGTTGGTGTGTCTCGGTGACCAACTGGCAGTCTGAGCTG--------
Chicken_TCONS_00094944      GGAGGTTGGTGTGTCTCGGTGACCAACTGGCAGTCTGAGCTGGTAAGAGA
Chicken_TCONS_00094946      --------------------------------------------------
Mouse_XR_001783593.1        --------------------------------------------------
Mouse_XR_001783592.1        --------------------------------------------------
Chicken_TCONS_00096302      --------------------------------------------------
Chicken_TCONS_00096301      --------------------------------------------------
Pig_TCONS_00125394          --------------------------------------------------
Cattle_TCONS_00071867       --------------------------------------------------
Mouse_XR_001783591.1        --------------------------------------------------
                                                                              

Chicken_TCONS_00094945      --------------------------------------------------
Chicken_TCONS_00094944      TGCAGCGCCTTGCCCAACGTCACAGAGAATTCTCTGACTCTGGATTTTCA
Chicken_TCONS_00094946      --------------------------------------------------
Mouse_XR_001783593.1        --------------------------------------------------
Mouse_XR_001783592.1        --------------------------------------------------
Chicken_TCONS_00096302      --------------------------------------------------
Chicken_TCONS_00096301      --------------------------------------------------
Pig_TCONS_00125394          --------------------------------------------------
Cattle_TCONS_00071867       --------------------------------------------------
Mouse_XR_001783591.1        --------------------------------------------------
                                                                              

Chicken_TCONS_00094945      --------------------------------------------------
Chicken_TCONS_00094944      ATGCAGAATCTGCACCAGCACGAGCCCTCTTTGAAGAGTTTATTTCACCT
Chicken_TCONS_00094946      --------------------------------------------------
Mouse_XR_001783593.1        --------------------------------------------------
Mouse_XR_001783592.1        --------------------------------------------------
Chicken_TCONS_00096302      --------------------------------------------------
Chicken_TCONS_00096301      --------------------------------------------------
Pig_TCONS_00125394          --------------------------------------------------
Cattle_TCONS_00071867       --------------------------------------------------
Mouse_XR_001783591.1        --------------------------------------------------
                                                                              

Chicken_TCONS_00094945      --------------------------------------------------
Chicken_TCONS_00094944      CTCCTGTGGCTGCTTTTATATGATCACTTTCCCTTTCTCCTACAATCACA
Chicken_TCONS_00094946      --------------------------------------------------
Mouse_XR_001783593.1        --------------------------------------------------
Mouse_XR_001783592.1        --------------------------------------------------
Chicken_TCONS_00096302      --------------------------------------------------
Chicken_TCONS_00096301      --------------------------------------------------
Pig_TCONS_00125394          --------------------------------------------------
Cattle_TCONS_00071867       --------------------------------------------------
Mouse_XR_001783591.1        --------------------------------------------------
                                                                              

Chicken_TCONS_00094945      --------------------------------------------------
Chicken_TCONS_00094944      AGCGCTCAGCCCAAACGCCTGATTTAGAGGAAAGCTGGTGTGCTTTTCCT
Chicken_TCONS_00094946      --------------------------------------------------
Mouse_XR_001783593.1        --------------------------------------------------
Mouse_XR_001783592.1        --------------------------------------------------
Chicken_TCONS_00096302      --------------------------------------------------
Chicken_TCONS_00096301      --------------------------------------------------
Pig_TCONS_00125394          --------------------------------------------------
Cattle_TCONS_00071867       --------------------------------------------------
Mouse_XR_001783591.1        --------------------------------------------------
                                                                              

Chicken_TCONS_00094945      --------------------------------------------------
Chicken_TCONS_00094944      AGGACCAGCTCTGTCTGCACGCTGCAGATCTGGGCCCTTCTGTCTTCCTC
Chicken_TCONS_00094946      --------------------------------------------------
Mouse_XR_001783593.1        --------------------------------------------------
Mouse_XR_001783592.1        --------------------------------------------------
Chicken_TCONS_00096302      --------------------------------------------------
Chicken_TCONS_00096301      --------------------------------------------------
Pig_TCONS_00125394          --------------------------------------------------
Cattle_TCONS_00071867       --------------------------------------------------
Mouse_XR_001783591.1        --------------------------------------------------
                                                                              

Chicken_TCONS_00094945      --------------------------------------------------
Chicken_TCONS_00094944      ATTCTTTCTCCAGACTTGTGTTGGGAAATGCTGAGGGGCTGTTCCCGTGG
Chicken_TCONS_00094946      --------------------------------------------------
Mouse_XR_001783593.1        --------------------------------------------------
Mouse_XR_001783592.1        --------------------------------------------------
Chicken_TCONS_00096302      --------------------------------------------------
Chicken_TCONS_00096301      --------------------------------------------------
Pig_TCONS_00125394          --------------------------------------------------
Cattle_TCONS_00071867       --------------------------------------------------
Mouse_XR_001783591.1        --------------------------------------------------
                                                                              

Chicken_TCONS_00094945      --------------------------------------------------
Chicken_TCONS_00094944      CTCTGAGATGCACTGCCCAGCTCTGGTTTCAGTCTCCAGCTGCGATATGT
Chicken_TCONS_00094946      --------------------------------------------------
Mouse_XR_001783593.1        --------------------------------------------------
Mouse_XR_001783592.1        --------------------------------------------------
Chicken_TCONS_00096302      --------------------------------------------------
Chicken_TCONS_00096301      --------------------------------------------------
Pig_TCONS_00125394          --------------------------------------------------
Cattle_TCONS_00071867       --------------------------------------------------
Mouse_XR_001783591.1        --------------------------------------------------
                                                                              

Chicken_TCONS_00094945      --------------------------------------------------
Chicken_TCONS_00094944      GGCTGCGAGATCAGTTGCACGCATCGACACACGCGTTCTCCCCTTTCTCG
Chicken_TCONS_00094946      --------------------------------------------------
Mouse_XR_001783593.1        --------------------------------------------------
Mouse_XR_001783592.1        --------------------------------------------------
Chicken_TCONS_00096302      --------------------------------------------------
Chicken_TCONS_00096301      --------------------------------------------------
Pig_TCONS_00125394          --------------------------------------------------
Cattle_TCONS_00071867       --------------------------------------------------
Mouse_XR_001783591.1        --------------------------------------------------
                                                                              

Chicken_TCONS_00094945      --------------------------------------------------
Chicken_TCONS_00094944      CTGTGTGTTCACACTCTCACATCTCACTGGAAGGGAAGTGGAGGCTCCTG
Chicken_TCONS_00094946      --------------------------------------------------
Mouse_XR_001783593.1        --------------------------------------------------
Mouse_XR_001783592.1        --------------------------------------------------
Chicken_TCONS_00096302      --------------------------------------------------
Chicken_TCONS_00096301      --------------------------------------------------
Pig_TCONS_00125394          --------------------------------------------------
Cattle_TCONS_00071867       --------------------------------------------------
Mouse_XR_001783591.1        --------------------------------------------------
                                                                              

Chicken_TCONS_00094945      --------------------------------------------------
Chicken_TCONS_00094944      GTGTTGCTCCAAGGTGCGTCCAAGAGGGACAGGAACAAAACTGCAAAGCA
Chicken_TCONS_00094946      --------------------------------------------------
Mouse_XR_001783593.1        --------------------------------------------------
Mouse_XR_001783592.1        --------------------------------------------------
Chicken_TCONS_00096302      --------------------------------------------------
Chicken_TCONS_00096301      --------------------------------------------------
Pig_TCONS_00125394          --------------------------------------------------
Cattle_TCONS_00071867       --------------------------------------------------
Mouse_XR_001783591.1        --------------------------------------------------
                                                                              

Chicken_TCONS_00094945      --------------------------------------------------
Chicken_TCONS_00094944      GCAGCTACCAGCTATTAAAAAGCGTAATTAAAAATGTAATTACTTCTGAA
Chicken_TCONS_00094946      --------------------------------------------------
Mouse_XR_001783593.1        --------------------------------------------------
Mouse_XR_001783592.1        --------------------------------------------------
Chicken_TCONS_00096302      --------------------------------------------------
Chicken_TCONS_00096301      --------------------------------------------------
Pig_TCONS_00125394          --------------------------------------------------
Cattle_TCONS_00071867       --------------------------------------------------
Mouse_XR_001783591.1        --------------------------------------------------
                                                                              

Chicken_TCONS_00094945      --------------------------------------------------
Chicken_TCONS_00094944      AATAGTAGTGTCACTGGCTAGACATGCAAATCCCATCGCAAGTCAAGTCA
Chicken_TCONS_00094946      --------------------------------------------------
Mouse_XR_001783593.1        --------------------------------------------------
Mouse_XR_001783592.1        --------------------------------------------------
Chicken_TCONS_00096302      --------------------------------------------------
Chicken_TCONS_00096301      --------------------------------------------------
Pig_TCONS_00125394          --------------------------------------------------
Cattle_TCONS_00071867       --------------------------------------------------
Mouse_XR_001783591.1        --------------------------------------------------
                                                                              

Chicken_TCONS_00094945      --------------------------------------------------
Chicken_TCONS_00094944      GAAATTCAGGTTTCCAGGAGCATTGAGGATGGTGGCGCGAGGGGATGGGA
Chicken_TCONS_00094946      --------------------------------------------------
Mouse_XR_001783593.1        --------------------------------------------------
Mouse_XR_001783592.1        --------------------------------------------------
Chicken_TCONS_00096302      --------------------------------------------------
Chicken_TCONS_00096301      --------------------------------------------------
Pig_TCONS_00125394          --------------------------------------------------
Cattle_TCONS_00071867       --------------------------------------------------
Mouse_XR_001783591.1        --------------------------------------------------
                                                                              

Chicken_TCONS_00094945      --------------------------------------------------
Chicken_TCONS_00094944      TCCCGCTAAGATGGGCAGTGGGTGCCGCACCCTCCCCTGCGAGATCACCT
Chicken_TCONS_00094946      --------------------------------------------------
Mouse_XR_001783593.1        --------------------------------------------------
Mouse_XR_001783592.1        --------------------------------------------------
Chicken_TCONS_00096302      --------------------------------------------------
Chicken_TCONS_00096301      --------------------------------------------------
Pig_TCONS_00125394          --------------------------------------------------
Cattle_TCONS_00071867       --------------------------------------------------
Mouse_XR_001783591.1        --------------------------------------------------
                                                                              

Chicken_TCONS_00094945      --------------------------------------------------
Chicken_TCONS_00094944      GCAGACCGCCCTCGTTCCCAGCAGGCTGTCTGTCCGTCTGCCTTCCTCCC
Chicken_TCONS_00094946      --------------------------------------------------
Mouse_XR_001783593.1        --------------------------------------------------
Mouse_XR_001783592.1        --------------------------------------------------
Chicken_TCONS_00096302      --------------------------------------------------
Chicken_TCONS_00096301      --------------------------------------------------
Pig_TCONS_00125394          --------------------------------------------------
Cattle_TCONS_00071867       --------------------------------------------------
Mouse_XR_001783591.1        --------------------------------------------------
                                                                              

Chicken_TCONS_00094945      --------------------------------------------------
Chicken_TCONS_00094944      ATCGCCGCACTCCTCCGGCGGTCGCACTCGCTGACTCTTGCTTGCATTGC
Chicken_TCONS_00094946      --------------------------------------------------
Mouse_XR_001783593.1        --------------------------------------------------
Mouse_XR_001783592.1        --------------------------------------------------
Chicken_TCONS_00096302      --------------------------------------------------
Chicken_TCONS_00096301      --------------------------------------------------
Pig_TCONS_00125394          --------------------------------------------------
Cattle_TCONS_00071867       --------------------------------------------------
Mouse_XR_001783591.1        --------------------------------------------------
                                                                              

Chicken_TCONS_00094945      --------------------------------------------------
Chicken_TCONS_00094944      CCACAAGGCGCGCTGGGTTGGAGCACATTCCCTCCCTTGTTACAGTTGAT
Chicken_TCONS_00094946      --------------------------------------------------
Mouse_XR_001783593.1        --------------------------------------------------
Mouse_XR_001783592.1        --------------------------------------------------
Chicken_TCONS_00096302      --------------------------------------------------
Chicken_TCONS_00096301      --------------------------------------------------
Pig_TCONS_00125394          --------------------------------------------------
Cattle_TCONS_00071867       --------------------------------------------------
Mouse_XR_001783591.1        --------------------------------------------------
                                                                              

Chicken_TCONS_00094945      --------------------------------------------------
Chicken_TCONS_00094944      AAATGCAGCCCTATTAAAATACCATCTCATCCTCACACTAGATTGCAGTC
Chicken_TCONS_00094946      --------------------------------------------------
Mouse_XR_001783593.1        --------------------------------------------------
Mouse_XR_001783592.1        --------------------------------------------------
Chicken_TCONS_00096302      --------------------------------------------------
Chicken_TCONS_00096301      --------------------------------------------------
Pig_TCONS_00125394          --------------------------------------------------
Cattle_TCONS_00071867       --------------------------------------------------
Mouse_XR_001783591.1        --------------------------------------------------
                                                                              

Chicken_TCONS_00094945      --------------------------------------------------
Chicken_TCONS_00094944      TAAGATAATATGTGTTTTTCCTATATCGTTTATACAAGAAAGATTATGTT
Chicken_TCONS_00094946      --------------------------------------------------
Mouse_XR_001783593.1        --------------------------------------------------
Mouse_XR_001783592.1        --------------------------------------------------
Chicken_TCONS_00096302      --------------------------------------------------
Chicken_TCONS_00096301      --------------------------------------------------
Pig_TCONS_00125394          --------------------------------------------------
Cattle_TCONS_00071867       --------------------------------------------------
Mouse_XR_001783591.1        --------------------------------------------------
                                                                              

Chicken_TCONS_00094945      --------------------------------------------------
Chicken_TCONS_00094944      AAATGCCAGACCCAGTAAATATTTCAAGATCCACTGCATTGCTGAGAACA
Chicken_TCONS_00094946      --------------------------------------------------
Mouse_XR_001783593.1        --------------------------------------------------
Mouse_XR_001783592.1        --------------------------------------------------
Chicken_TCONS_00096302      --------------------------------------------------
Chicken_TCONS_00096301      --------------------------------------------------
Pig_TCONS_00125394          --------------------------------------------------
Cattle_TCONS_00071867       --------------------------------------------------
Mouse_XR_001783591.1        --------------------------------------------------
                                                                              

Chicken_TCONS_00094945      --------------------------------------------------
Chicken_TCONS_00094944      GTTCCTCCCCGGGCATATGTTTCAGAGCCAAAGAAAACACTTTTAAAATT
Chicken_TCONS_00094946      --------------------------------------------------
Mouse_XR_001783593.1        --------------------------------------------------
Mouse_XR_001783592.1        --------------------------------------------------
Chicken_TCONS_00096302      --------------------------------------------------
Chicken_TCONS_00096301      --------------------------------------------------
Pig_TCONS_00125394          --------------------------------------------------
Cattle_TCONS_00071867       --------------------------------------------------
Mouse_XR_001783591.1        --------------------------------------------------
                                                                              

Chicken_TCONS_00094945      --------------------------------------------------
Chicken_TCONS_00094944      TCCTTCCTGTTTCATTTTTTCAAAGGGCATTTTCCCTATATCTCGTACTG
Chicken_TCONS_00094946      --------------------------------------------------
Mouse_XR_001783593.1        --------------------------------------------------
Mouse_XR_001783592.1        --------------------------------------------------
Chicken_TCONS_00096302      --------------------------------------------------
Chicken_TCONS_00096301      --------------------------------------------------
Pig_TCONS_00125394          --------------------------------------------------
Cattle_TCONS_00071867       --------------------------------------------------
Mouse_XR_001783591.1        --------------------------------------------------
                                                                              

Chicken_TCONS_00094945      --------------------------------------------------
Chicken_TCONS_00094944      AAATAACACGTTGTCATGTTCCGTGATCTTATTACAGTTGCAGATGTAAC
Chicken_TCONS_00094946      --------------------------------------------------
Mouse_XR_001783593.1        --------------------------------------------------
Mouse_XR_001783592.1        --------------------------------------------------
Chicken_TCONS_00096302      --------------------------------------------------
Chicken_TCONS_00096301      --------------------------------------------------
Pig_TCONS_00125394          --------------------------------------------------
Cattle_TCONS_00071867       --------------------------------------------------
Mouse_XR_001783591.1        --------------------------------------------------
                                                                              

Chicken_TCONS_00094945      --------------------------------------------------
Chicken_TCONS_00094944      TCGGCGGGGAATCTGCCCAAGTTTACATTGAAAATCATAAGACCCCGCTT
Chicken_TCONS_00094946      --------------------------------------------------
Mouse_XR_001783593.1        --------------------------------------------------
Mouse_XR_001783592.1        --------------------------------------------------
Chicken_TCONS_00096302      --------------------------------------------------
Chicken_TCONS_00096301      --------------------------------------------------
Pig_TCONS_00125394          --------------------------------------------------
Cattle_TCONS_00071867       --------------------------------------------------
Mouse_XR_001783591.1        --------------------------------------------------
                                                                              

Chicken_TCONS_00094945      --------------------------------------------------
Chicken_TCONS_00094944      CTGATCTTTTTTTATCAGCTCCAATCTTTGGGTGGTGTAAGACTTCCAGC
Chicken_TCONS_00094946      --------------------------------------------------
Mouse_XR_001783593.1        --------------------------------------------------
Mouse_XR_001783592.1        --------------------------------------------------
Chicken_TCONS_00096302      --------------------------------------------------
Chicken_TCONS_00096301      --------------------------------------------------
Pig_TCONS_00125394          --------------------------------------------------
Cattle_TCONS_00071867       --------------------------------------------------
Mouse_XR_001783591.1        --------------------------------------------------
                                                                              

Chicken_TCONS_00094945      --------------------------------------------------
Chicken_TCONS_00094944      TTTTACCTCATTGTAATCAGGATGAGAATTGCTCCTAATTATAACACTTA
Chicken_TCONS_00094946      --------------------------------------------------
Mouse_XR_001783593.1        --------------------------------------------------
Mouse_XR_001783592.1        --------------------------------------------------
Chicken_TCONS_00096302      --------------------------------------------------
Chicken_TCONS_00096301      --------------------------------------------------
Pig_TCONS_00125394          --------------------------------------------------
Cattle_TCONS_00071867       --------------------------------------------------
Mouse_XR_001783591.1        --------------------------------------------------
                                                                              

Chicken_TCONS_00094945      --------------------------------------------------
Chicken_TCONS_00094944      ACTCCTCTGTCGTGCTTTACGCTTTCCAAGCTTTCCATATTCATCAATTA
Chicken_TCONS_00094946      --------------------------------------------------
Mouse_XR_001783593.1        --------------------------------------------------
Mouse_XR_001783592.1        --------------------------------------------------
Chicken_TCONS_00096302      --------------------------------------------------
Chicken_TCONS_00096301      --------------------------------------------------
Pig_TCONS_00125394          --------------------------------------------------
Cattle_TCONS_00071867       --------------------------------------------------
Mouse_XR_001783591.1        --------------------------------------------------
                                                                              

Chicken_TCONS_00094945      --------------------------------------------------
Chicken_TCONS_00094944      ATGAATCCCCAAAGCAATATTACGTTCCCACTGAAAAAATGGGAAAGCAG
Chicken_TCONS_00094946      --------------------------------------------------
Mouse_XR_001783593.1        --------------------------------------------------
Mouse_XR_001783592.1        --------------------------------------------------
Chicken_TCONS_00096302      --------------------------------------------------
Chicken_TCONS_00096301      --------------------------------------------------
Pig_TCONS_00125394          --------------------------------------------------
Cattle_TCONS_00071867       --------------------------------------------------
Mouse_XR_001783591.1        --------------------------------------------------
                                                                              

Chicken_TCONS_00094945      --------------------------------------------------
Chicken_TCONS_00094944      AGTGTGAGGGTGAGGGCAGAGCTGGCAGAGCAGCGCATGGCACGCAGTGT
Chicken_TCONS_00094946      --------------------------------------------------
Mouse_XR_001783593.1        --------------------------------------------------
Mouse_XR_001783592.1        --------------------------------------------------
Chicken_TCONS_00096302      --------------------------------------------------
Chicken_TCONS_00096301      --------------------------------------------------
Pig_TCONS_00125394          --------------------------------------------------
Cattle_TCONS_00071867       --------------------------------------------------
Mouse_XR_001783591.1        --------------------------------------------------
                                                                              

Chicken_TCONS_00094945      --------------------------------------------------
Chicken_TCONS_00094944      GATGGGGTGGAACCGGCAGTGCCAAGAGGTGCCATTGGGCTCTGCTGGGT
Chicken_TCONS_00094946      --------------------------------------------------
Mouse_XR_001783593.1        --------------------------------------------------
Mouse_XR_001783592.1        --------------------------------------------------
Chicken_TCONS_00096302      --------------------------------------------------
Chicken_TCONS_00096301      --------------------------------------------------
Pig_TCONS_00125394          --------------------------------------------------
Cattle_TCONS_00071867       --------------------------------------------------
Mouse_XR_001783591.1        --------------------------------------------------
                                                                              

Chicken_TCONS_00094945      --------------------------------------------------
Chicken_TCONS_00094944      TTGTGGCTGGGTGATGGGTTAGAAACAGCCTGAACAATTGCTTTCATCAG
Chicken_TCONS_00094946      --------------------------------------------------
Mouse_XR_001783593.1        --------------------------------------------------
Mouse_XR_001783592.1        --------------------------------------------------
Chicken_TCONS_00096302      --------------------------------------------------
Chicken_TCONS_00096301      --------------------------------------------------
Pig_TCONS_00125394          --------------------------------------------------
Cattle_TCONS_00071867       --------------------------------------------------
Mouse_XR_001783591.1        --------------------------------------------------
                                                                              

Chicken_TCONS_00094945      --------------------------------------------------
Chicken_TCONS_00094944      AAGGGAGTCAGAGCAATGGCCTGGCACCACGGGTACAACCTTGGGGCAAT
Chicken_TCONS_00094946      --------------------------------------------------
Mouse_XR_001783593.1        --------------------------------------------------
Mouse_XR_001783592.1        --------------------------------------------------
Chicken_TCONS_00096302      --------------------------------------------------
Chicken_TCONS_00096301      --------------------------------------------------
Pig_TCONS_00125394          --------------------------------------------------
Cattle_TCONS_00071867       --------------------------------------------------
Mouse_XR_001783591.1        --------------------------------------------------
                                                                              

Chicken_TCONS_00094945      --------------------------------------------------
Chicken_TCONS_00094944      GAGACCCTCCTGAAGGTGTGAGTATACAGGGAAGGACACGTAGGTAAGGC
Chicken_TCONS_00094946      --------------------------------------------------
Mouse_XR_001783593.1        --------------------------------------------------
Mouse_XR_001783592.1        --------------------------------------------------
Chicken_TCONS_00096302      --------------------------------------------------
Chicken_TCONS_00096301      --------------------------------------------------
Pig_TCONS_00125394          --------------------------------------------------
Cattle_TCONS_00071867       --------------------------------------------------
Mouse_XR_001783591.1        --------------------------------------------------
                                                                              

Chicken_TCONS_00094945      --------------------------------------------------
Chicken_TCONS_00094944      CATGCATCTGAAATGAGAATGAACCCAGTTCCAATCCCAATGCCCTTTTG
Chicken_TCONS_00094946      --------------------------------------------------
Mouse_XR_001783593.1        --------------------------------------------------
Mouse_XR_001783592.1        --------------------------------------------------
Chicken_TCONS_00096302      --------------------------------------------------
Chicken_TCONS_00096301      --------------------------------------------------
Pig_TCONS_00125394          --------------------------------------------------
Cattle_TCONS_00071867       --------------------------------------------------
Mouse_XR_001783591.1        --------------------------------------------------
                                                                              

Chicken_TCONS_00094945      --------------------------------------------------
Chicken_TCONS_00094944      CAGATTGTAGCCCAGTCTCTCTGAAGTCCTCCTGGTTTATCTGTGTGGGA
Chicken_TCONS_00094946      --------------------------------------------------
Mouse_XR_001783593.1        --------------------------------------------------
Mouse_XR_001783592.1        --------------------------------------------------
Chicken_TCONS_00096302      --------------------------------------------------
Chicken_TCONS_00096301      --------------------------------------------------
Pig_TCONS_00125394          --------------------------------------------------
Cattle_TCONS_00071867       --------------------------------------------------
Mouse_XR_001783591.1        --------------------------------------------------
                                                                              

Chicken_TCONS_00094945      --------------------------------------------------
Chicken_TCONS_00094944      CACGGCCTGCTCTGATGGGTCACTGCGCACTGTGCTGCCAGGGCTGTGCA
Chicken_TCONS_00094946      --------------------------------------------------
Mouse_XR_001783593.1        --------------------------------------------------
Mouse_XR_001783592.1        --------------------------------------------------
Chicken_TCONS_00096302      --------------------------------------------------
Chicken_TCONS_00096301      --------------------------------------------------
Pig_TCONS_00125394          --------------------------------------------------
Cattle_TCONS_00071867       --------------------------------------------------
Mouse_XR_001783591.1        --------------------------------------------------
                                                                              

Chicken_TCONS_00094945      --------------------------------------------------
Chicken_TCONS_00094944      ACAAAAGCTGTGCCCACACAGAGGCATGAATCCAGAACAAAATAAGCTGC
Chicken_TCONS_00094946      --------------------------------------------------
Mouse_XR_001783593.1        --------------------------------------------------
Mouse_XR_001783592.1        --------------------------------------------------
Chicken_TCONS_00096302      --------------------------------------------------
Chicken_TCONS_00096301      --------------------------------------------------
Pig_TCONS_00125394          --------------------------------------------------
Cattle_TCONS_00071867       --------------------------------------------------
Mouse_XR_001783591.1        --------------------------------------------------
                                                                              

Chicken_TCONS_00094945      --------------------------------------------------
Chicken_TCONS_00094944      ATTCCAGAATAAGGTGCAGGTGAGAATTTTACTCACCTCATCTACAGTGG
Chicken_TCONS_00094946      --------------------------------------------------
Mouse_XR_001783593.1        --------------------------------------------------
Mouse_XR_001783592.1        --------------------------------------------------
Chicken_TCONS_00096302      --------------------------------------------------
Chicken_TCONS_00096301      --------------------------------------------------
Pig_TCONS_00125394          --------------------------------------------------
Cattle_TCONS_00071867       --------------------------------------------------
Mouse_XR_001783591.1        --------------------------------------------------
                                                                              

Chicken_TCONS_00094945      --------------------------------------------------
Chicken_TCONS_00094944      ATTAATTACTGTGGTACATCTGTGCTGGGAAGGTATTCCCCTGTCGGTGA
Chicken_TCONS_00094946      --------------------------------------------------
Mouse_XR_001783593.1        --------------------------------------------------
Mouse_XR_001783592.1        --------------------------------------------------
Chicken_TCONS_00096302      --------------------------------------------------
Chicken_TCONS_00096301      --------------------------------------------------
Pig_TCONS_00125394          --------------------------------------------------
Cattle_TCONS_00071867       --------------------------------------------------
Mouse_XR_001783591.1        --------------------------------------------------
                                                                              

Chicken_TCONS_00094945      --------------------------------------------------
Chicken_TCONS_00094944      GCCCATGGAGGGTAAAGGCAAAATGTGAGCTTGTGAGGGATTAGAGGGGG
Chicken_TCONS_00094946      --------------------------------------------------
Mouse_XR_001783593.1        --------------------------------------------------
Mouse_XR_001783592.1        --------------------------------------------------
Chicken_TCONS_00096302      --------------------------------------------------
Chicken_TCONS_00096301      --------------------------------------------------
Pig_TCONS_00125394          --------------------------------------------------
Cattle_TCONS_00071867       --------------------------------------------------
Mouse_XR_001783591.1        --------------------------------------------------
                                                                              

Chicken_TCONS_00094945      --------------------------------------------------
Chicken_TCONS_00094944      ATGTTTAAAAGTTCAGCTGTGCTTCACTTAAAGGAATTGAGCCTTTGGAG
Chicken_TCONS_00094946      --------------------------------------------------
Mouse_XR_001783593.1        --------------------------------------------------
Mouse_XR_001783592.1        --------------------------------------------------
Chicken_TCONS_00096302      --------------------------------------------------
Chicken_TCONS_00096301      --------------------------------------------------
Pig_TCONS_00125394          --------------------------------------------------
Cattle_TCONS_00071867       --------------------------------------------------
Mouse_XR_001783591.1        --------------------------------------------------
                                                                              

Chicken_TCONS_00094945      --------------------------------------------------
Chicken_TCONS_00094944      GTTTCCCCATCACTTCTGATGGAGATCAGATTGCTTTTATCAAACAGAGG
Chicken_TCONS_00094946      --------------------------------------------------
Mouse_XR_001783593.1        --------------------------------------------------
Mouse_XR_001783592.1        --------------------------------------------------
Chicken_TCONS_00096302      --------------------------------------------------
Chicken_TCONS_00096301      --------------------------------------------------
Pig_TCONS_00125394          --------------------------------------------------
Cattle_TCONS_00071867       --------------------------------------------------
Mouse_XR_001783591.1        --------------------------------------------------
                                                                              

Chicken_TCONS_00094945      --------------------------------------------------
Chicken_TCONS_00094944      ATGAGAAAGACTGAGATGCAGATTTTTTTCTTCCCAGGTTGGTTGGTTGG
Chicken_TCONS_00094946      --------------------------------------------------
Mouse_XR_001783593.1        --------------------------------------------------
Mouse_XR_001783592.1        --------------------------------------------------
Chicken_TCONS_00096302      --------------------------------------------------
Chicken_TCONS_00096301      --------------------------------------------------
Pig_TCONS_00125394          --------------------------------------------------
Cattle_TCONS_00071867       --------------------------------------------------
Mouse_XR_001783591.1        --------------------------------------------------
                                                                              

Chicken_TCONS_00094945      --------------------------------------------------
Chicken_TCONS_00094944      AAAGGGAAAAACAGAATTGACTTGAAAAGGAAAAGCAGGTTACATGGATT
Chicken_TCONS_00094946      --------------------------------------------------
Mouse_XR_001783593.1        --------------------------------------------------
Mouse_XR_001783592.1        --------------------------------------------------
Chicken_TCONS_00096302      --------------------------------------------------
Chicken_TCONS_00096301      --------------------------------------------------
Pig_TCONS_00125394          --------------------------------------------------
Cattle_TCONS_00071867       --------------------------------------------------
Mouse_XR_001783591.1        --------------------------------------------------
                                                                              

Chicken_TCONS_00094945      --------------------------------------------------
Chicken_TCONS_00094944      GTAGATAATGGGATTTTGGAAGGTGTGAGTCATTAGGACAGAATAAGGGG
Chicken_TCONS_00094946      --------------------------------------------------
Mouse_XR_001783593.1        --------------------------------------------------
Mouse_XR_001783592.1        --------------------------------------------------
Chicken_TCONS_00096302      --------------------------------------------------
Chicken_TCONS_00096301      --------------------------------------------------
Pig_TCONS_00125394          --------------------------------------------------
Cattle_TCONS_00071867       --------------------------------------------------
Mouse_XR_001783591.1        --------------------------------------------------
                                                                              

Chicken_TCONS_00094945      --------------------------------------------------
Chicken_TCONS_00094944      AAAAATAATTTTCACTAGTCACTGTGCATAATGCAGAACAGTTGTTCCTC
Chicken_TCONS_00094946      --------------------------------------------------
Mouse_XR_001783593.1        --------------------------------------------------
Mouse_XR_001783592.1        --------------------------------------------------
Chicken_TCONS_00096302      --------------------------------------------------
Chicken_TCONS_00096301      --------------------------------------------------
Pig_TCONS_00125394          --------------------------------------------------
Cattle_TCONS_00071867       --------------------------------------------------
Mouse_XR_001783591.1        --------------------------------------------------
                                                                              

Chicken_TCONS_00094945      ---------------------ACTGAAACTGTTGGCACGCTCCATTGTGA
Chicken_TCONS_00094944      TGTTTATTTCTGTTTTCCAGCACTGAAACTGTTGGCACGCTCCATTGTGA
Chicken_TCONS_00094946      --------------------------------------------------
Mouse_XR_001783593.1        --------------------------------------------------
Mouse_XR_001783592.1        --------------------------------------------------
Chicken_TCONS_00096302      --------------------------------------------------
Chicken_TCONS_00096301      --------------------------------------------------
Pig_TCONS_00125394          --------------------------------------------------
Cattle_TCONS_00071867       --------------------------------------------------
Mouse_XR_001783591.1        --------------------------------------------------
                                                                              

Chicken_TCONS_00094945      GATGGGGATTGTGCAGACTCCAAAGAGAAAAGCAAACAGGCACCAATACA
Chicken_TCONS_00094944      GATGGGGATTGTGCAGACTCCAAAGAGAAAAGCAAACAGGCACCAATACA
Chicken_TCONS_00094946      --------------------------------------------------
Mouse_XR_001783593.1        --------------------------------------------------
Mouse_XR_001783592.1        --------------------------------------------------
Chicken_TCONS_00096302      --------------------------------------------------
Chicken_TCONS_00096301      --------------------------------------------------
Pig_TCONS_00125394          --------------------------------------------------
Cattle_TCONS_00071867       --------------------------------------------------
Mouse_XR_001783591.1        --------------------------------------------------
                                                                              

Chicken_TCONS_00094945      ATAACAGCTGCTTCCAACTGTAACACCTGACGCAAAGATGTTAAACAGAC
Chicken_TCONS_00094944      ATAACAGCTGCTTCCAACTGTAACACCTGACGCAAAGATGTTAAACAGAC
Chicken_TCONS_00094946      --------------------------------------------------
Mouse_XR_001783593.1        --------------------------------------------------
Mouse_XR_001783592.1        --------------------------------------------------
Chicken_TCONS_00096302      --------------------------------------------------
Chicken_TCONS_00096301      --------------------------------------------------
Pig_TCONS_00125394          --------------------------------------------------
Cattle_TCONS_00071867       --------------------------------------------------
Mouse_XR_001783591.1        --------------------------------------------------
                                                                              

Chicken_TCONS_00094945      CTAAAAGGAGGGACCATTAAATGAAACGTATTCTTTTAGCTTTCACTTCC
Chicken_TCONS_00094944      CTAAAAGGAGGGACCATTAAATGAAACGTATTCTTTTAGCTTTCACTTCC
Chicken_TCONS_00094946      --------------------------------------------------
Mouse_XR_001783593.1        --------------------------------------------------
Mouse_XR_001783592.1        --------------------------------------------------
Chicken_TCONS_00096302      --------------------------------------------------
Chicken_TCONS_00096301      --------------------------------------------------
Pig_TCONS_00125394          --------------------------------------------------
Cattle_TCONS_00071867       --------------------------------------------------
Mouse_XR_001783591.1        --------------------------------------------------
                                                                              

Chicken_TCONS_00094945      TGAAGGGTTGTTGGGTGGTTTTGTTGTTGTTGTTGTTGTTCTGAGTTGTT
Chicken_TCONS_00094944      TGAAGGGTTGTTGGGTGGTTTTGTTGTTGTTGTTGTTGTTCTGAGTTGTT
Chicken_TCONS_00094946      --------------------------------------------------
Mouse_XR_001783593.1        --------------------------------------------------
Mouse_XR_001783592.1        --------------------------------------------------
Chicken_TCONS_00096302      --------------------------------------------------
Chicken_TCONS_00096301      --------------------------------------------------
Pig_TCONS_00125394          --------------------------------------------------
Cattle_TCONS_00071867       --------------------------------------------------
Mouse_XR_001783591.1        --------------------------------------------------
                                                                              

Chicken_TCONS_00094945      GTTGTGTTGTTTAATAACTGGAACCATTGCAGTGGACTGGAAGTGCACAC
Chicken_TCONS_00094944      GTTGTGTTGTTTAATAACTGGAACCATTGCAGTGGACTGGAAGTGCACAC
Chicken_TCONS_00094946      --------------------------------------------------
Mouse_XR_001783593.1        --------------------------------------------------
Mouse_XR_001783592.1        --------------------------------------------------
Chicken_TCONS_00096302      --------------------------------------------------
Chicken_TCONS_00096301      --------------------------------------------------
Pig_TCONS_00125394          --------------------------------------------------
Cattle_TCONS_00071867       --------------------------------------------------
Mouse_XR_001783591.1        --------------------------------------------------
                                                                              

Chicken_TCONS_00094945      AAGGAGTGGGCAGAGGTACGGGGATGTCCCATTCCTCCTCTTGTATTGCA
Chicken_TCONS_00094944      AAGGAGTGGGCAGAGGTACGGGGATGTCCCATTCCTCCTCTTGTATTGCA
Chicken_TCONS_00094946      --------------------------------------------------
Mouse_XR_001783593.1        --------------------------------------------------
Mouse_XR_001783592.1        --------------------------------------------------
Chicken_TCONS_00096302      --------------------------------------------------
Chicken_TCONS_00096301      --------------------------------------------------
Pig_TCONS_00125394          --------------------------------------------------
Cattle_TCONS_00071867       --------------------------------------------------
Mouse_XR_001783591.1        --------------------------------------------------
                                                                              

Chicken_TCONS_00094945      GAGTTTGAAAATTGAAAAATACTTCATTAAAATAGAGACAGTGTGAGATG
Chicken_TCONS_00094944      GAGTTTGAAAATTGAAAAATACTTCATTAAAATAGAGACAGTGTGAGATG
Chicken_TCONS_00094946      --------------------------------------------------
Mouse_XR_001783593.1        --------------------------------------------------
Mouse_XR_001783592.1        --------------------------------------------------
Chicken_TCONS_00096302      --------------------------------------------------
Chicken_TCONS_00096301      --------------------------------------------------
Pig_TCONS_00125394          --------------------------------------------------
Cattle_TCONS_00071867       --------------------------------------------------
Mouse_XR_001783591.1        --------------------------------------------------
                                                                              

Chicken_TCONS_00094945      CAGTGGTTTATTCTTAATACCTTTAGGATTTTGGTTCAATATTTCATTCC
Chicken_TCONS_00094944      CAGTGGTTTATTCTTAATACCTTTAGGATTTTGGTTCAATATTTCATTCC
Chicken_TCONS_00094946      --------------------------------------------------
Mouse_XR_001783593.1        --------------------------------------------------
Mouse_XR_001783592.1        --------------------------------------------------
Chicken_TCONS_00096302      --------------------------------------------------
Chicken_TCONS_00096301      --------------------------------------------------
Pig_TCONS_00125394          --------------------------------------------------
Cattle_TCONS_00071867       --------------------------------------------------
Mouse_XR_001783591.1        --------------------------------------------------
                                                                              

Chicken_TCONS_00094945      TGTTAATTCTCTTACTCTCCTTTCTTAAGAAAAATTGAAGCTCCAACACA
Chicken_TCONS_00094944      TGTTAATTCTCTTACTCTCCTTTCTTAAGAAAAATTGAAGCTCCAACACA
Chicken_TCONS_00094946      --------------------------------------------------
Mouse_XR_001783593.1        --------------------------------------------------
Mouse_XR_001783592.1        --------------------------------------------------
Chicken_TCONS_00096302      --------------------------------------------------
Chicken_TCONS_00096301      --------------------------------------------------
Pig_TCONS_00125394          --------------------------------------------------
Cattle_TCONS_00071867       --------------------------------------------------
Mouse_XR_001783591.1        --------------------------------------------------
                                                                              

Chicken_TCONS_00094945      AGCAGTACCTGCTGTGCTTGAGCCCCTCCTGGCAGTGTTCTCCTGCCCAT
Chicken_TCONS_00094944      AGCAGTACCTGCTGTGCTTGAGCCCCTCCTGGCAGTGTTCTCCTGCCCAT
Chicken_TCONS_00094946      --------------------------------------------------
Mouse_XR_001783593.1        --------------------------------------------------
Mouse_XR_001783592.1        --------------------------------------------------
Chicken_TCONS_00096302      --------------------------------------------------
Chicken_TCONS_00096301      --------------------------------------------------
Pig_TCONS_00125394          --------------------------------------------------
Cattle_TCONS_00071867       --------------------------------------------------
Mouse_XR_001783591.1        --------------------------------------------------
                                                                              

Chicken_TCONS_00094945      GTGGGCTTTTGTCCCTTTCCCCAATTATTTTCCTTTTTAACCTCCCCACA
Chicken_TCONS_00094944      GTGGGCTTTTGTCCCTTTCCCCAATTATTTTCCTTTTTAACCTCCCCACA
Chicken_TCONS_00094946      --------------------------------------------------
Mouse_XR_001783593.1        --------------------------------------------------
Mouse_XR_001783592.1        --------------------------------------------------
Chicken_TCONS_00096302      --------------------------------------------------
Chicken_TCONS_00096301      --------------------------------------------------
Pig_TCONS_00125394          --------------------------------------------------
Cattle_TCONS_00071867       --------------------------------------------------
Mouse_XR_001783591.1        --------------------------------------------------
                                                                              

Chicken_TCONS_00094945      CTGATTATTGTCATATTGTTCATATTGTTGCCCACGCTGCCATCAGCCCT
Chicken_TCONS_00094944      CTGATTATTGTCATATTGTTCATATTGTTGCCCACGCTGCCATCAGCCCT
Chicken_TCONS_00094946      --------------------------------------------------
Mouse_XR_001783593.1        --------------------------------------------------
Mouse_XR_001783592.1        --------------------------------------------------
Chicken_TCONS_00096302      --------------------------------------------------
Chicken_TCONS_00096301      --------------------------------------------------
Pig_TCONS_00125394          --------------------------------------------------
Cattle_TCONS_00071867       --------------------------------------------------
Mouse_XR_001783591.1        --------------------------------------------------
                                                                              

Chicken_TCONS_00094945      TTCAAGGAAATGAACCTGGAAGCAGCCAGGTCTGCTCAAGTGGTGCTGTC
Chicken_TCONS_00094944      TTCAAGGAAATGAACCTGGAAGCAGCCAGGTCTGCTCAAGTGGTGCTGTC
Chicken_TCONS_00094946      --------------------------------------------------
Mouse_XR_001783593.1        --------------------------------------------------
Mouse_XR_001783592.1        --------------------------------------------------
Chicken_TCONS_00096302      --------------------------------------------------
Chicken_TCONS_00096301      --------------------------------------------------
Pig_TCONS_00125394          --------------------------------------------------
Cattle_TCONS_00071867       --------------------------------------------------
Mouse_XR_001783591.1        --------------------------------------------------
                                                                              

Chicken_TCONS_00094945      TGCTGAAAGCGCCTCTGGTCATGGCTGCTTTTCTCAGAAGAACCATTCTG
Chicken_TCONS_00094944      TGCTGAAAGCGCCTCTGGTCATGGCTGCTTTTCTCAGAAGAACCATTCTG
Chicken_TCONS_00094946      --------------------------------------------------
Mouse_XR_001783593.1        --------------------------------------------------
Mouse_XR_001783592.1        --------------------------------------------------
Chicken_TCONS_00096302      --------------------------------------------------
Chicken_TCONS_00096301      --------------------------------------------------
Pig_TCONS_00125394          --------------------------------------------------
Cattle_TCONS_00071867       --------------------------------------------------
Mouse_XR_001783591.1        --------------------------------------------------
                                                                              

Chicken_TCONS_00094945      AGTTCATGAATCACTGCTTGCTCTGACCTGCCTGCTGCTCGTTGTTGTTG
Chicken_TCONS_00094944      AGTTCATGAATCACTGCTTGCTCTGACCTGCCTGCTGCTCGTTGTTGTTG
Chicken_TCONS_00094946      --------------------------------------------------
Mouse_XR_001783593.1        --------------------------------------------------
Mouse_XR_001783592.1        --------------------------------------------------
Chicken_TCONS_00096302      --------------------------------------------------
Chicken_TCONS_00096301      --------------------------------------------------
Pig_TCONS_00125394          --------------------------------------------------
Cattle_TCONS_00071867       --------------------------------------------------
Mouse_XR_001783591.1        --------------------------------------------------
                                                                              

Chicken_TCONS_00094945      TTTGGAATGCATTCACAGAGCAGAGTCACGCAGCGATGTCGCAGCGCTCC
Chicken_TCONS_00094944      TTTGGAATGCATTCACAGAGCAGAGTCACGCAGCGATGTCGCAGCGCTCC
Chicken_TCONS_00094946      --------------------------------------------------
Mouse_XR_001783593.1        --------------------------------------------------
Mouse_XR_001783592.1        --------------------------------------------------
Chicken_TCONS_00096302      --------------------------------------------------
Chicken_TCONS_00096301      --------------------------------------------------
Pig_TCONS_00125394          --------------------------------------------------
Cattle_TCONS_00071867       --------------------------------------------------
Mouse_XR_001783591.1        --------------------------------------------------
                                                                              

Chicken_TCONS_00094945      CCTGGGCTGCCGAGCAGCTCTGTCACACCGTGCAGTGCCACTCCGGGCTC
Chicken_TCONS_00094944      CCTGGGCTGCCGAGCAGCTCTGTCACACCGTGCAGTGCCACTCCGGGCTC
Chicken_TCONS_00094946      --------------------------------------------------
Mouse_XR_001783593.1        --------------------------------------------------
Mouse_XR_001783592.1        --------------------------------------------------
Chicken_TCONS_00096302      --------------------------------------------------
Chicken_TCONS_00096301      --------------------------------------------------
Pig_TCONS_00125394          --------------------------------------------------
Cattle_TCONS_00071867       --------------------------------------------------
Mouse_XR_001783591.1        --------------------------------------------------
                                                                              

Chicken_TCONS_00094945      TGCTGGAGCCCATGGCCCCAATACTGCTGTGTGCGCACAGCTCTGTGCTG
Chicken_TCONS_00094944      TGCTGGAGCCCATGGCCCCAATACTGCTGTGTGCGCACAGCTCTGTGCTG
Chicken_TCONS_00094946      --------------------------------------------------
Mouse_XR_001783593.1        --------------------------------------------------
Mouse_XR_001783592.1        --------------------------------------------------
Chicken_TCONS_00096302      --------------------------------------------------
Chicken_TCONS_00096301      --------------------------------------------------
Pig_TCONS_00125394          --------------------------------------------------
Cattle_TCONS_00071867       --------------------------------------------------
Mouse_XR_001783591.1        --------------------------------------------------
                                                                              

Chicken_TCONS_00094945      GGCTCCCACAGCTCTGCTGAGCATCATGAATGTCAGCGTTCCCAGGGCAA
Chicken_TCONS_00094944      GGCTCCCACAGCTCTGCTGAGCATCATGAATGTCAGCGTTCCCAGGGCAA
Chicken_TCONS_00094946      --------------------------------------------------
Mouse_XR_001783593.1        --------------------------------------------------
Mouse_XR_001783592.1        --------------------------------------------------
Chicken_TCONS_00096302      --------------------------------------------------
Chicken_TCONS_00096301      --------------------------------------------------
Pig_TCONS_00125394          --------------------------------------------------
Cattle_TCONS_00071867       --------------------------------------------------
Mouse_XR_001783591.1        --------------------------------------------------
                                                                              

Chicken_TCONS_00094945      AGCCCTTCCCGGGTTATCATGTCCTCCGTGTCTCTCCAGTTATTCTATAG
Chicken_TCONS_00094944      AGCCCTTCCCGGGTTATCATGTCCTCCGTGTCTCTCCAGTTATTCTATAG
Chicken_TCONS_00094946      --------------------------------------------------
Mouse_XR_001783593.1        --------------------------------------------------
Mouse_XR_001783592.1        --------------------------------------------------
Chicken_TCONS_00096302      --------------------------------------------------
Chicken_TCONS_00096301      --------------------------------------------------
Pig_TCONS_00125394          --------------------------------------------------
Cattle_TCONS_00071867       --------------------------------------------------
Mouse_XR_001783591.1        --------------------------------------------------
                                                                              

Chicken_TCONS_00094945      ACCAGGACAGTCTCTGCGTGGCAGTGATCCAAAGCTTGCTGGGCTGGAGA
Chicken_TCONS_00094944      ACCAGGACAGTCTCTGCGTGGCAGTGATCCAAAGCTTGCTGGGCTGGAGA
Chicken_TCONS_00094946      --------------------------------------------------
Mouse_XR_001783593.1        --------------------------------------------------
Mouse_XR_001783592.1        --------------------------------------------------
Chicken_TCONS_00096302      --------------------------------------------------
Chicken_TCONS_00096301      --------------------------------------------------
Pig_TCONS_00125394          --------------------------------------------------
Cattle_TCONS_00071867       --------------------------------------------------
Mouse_XR_001783591.1        --------------------------------------------------
                                                                              

Chicken_TCONS_00094945      TGGTTTGCTCAAGGACCTGAGGGCAACGTCAGTGCTATGTGCTCTGCTCA
Chicken_TCONS_00094944      TGGTTTGCTCAAGGACCTGAGGGCAACGTCAGTGCTATGTGCTCTGCTCA
Chicken_TCONS_00094946      --------------------------------------------------
Mouse_XR_001783593.1        --------------------------------------------------
Mouse_XR_001783592.1        --------------------------------------------------
Chicken_TCONS_00096302      --------------------------------------------------
Chicken_TCONS_00096301      --------------------------------------------------
Pig_TCONS_00125394          --------------------------------------------------
Cattle_TCONS_00071867       --------------------------------------------------
Mouse_XR_001783591.1        --------------------------------------------------
                                                                              

Chicken_TCONS_00094945      GCCCTGACTGGAGCTCCCTTGGATGCTGGAGGCCCTTTCCCTGCAGGCAG
Chicken_TCONS_00094944      GCCCTGACTGGAGCTCCCTTGGATGCTGGAGGCCCTTTCCCTGCAGGCAG
Chicken_TCONS_00094946      --------------------------------------------------
Mouse_XR_001783593.1        --------------------------------------------------
Mouse_XR_001783592.1        --------------------------------------------------
Chicken_TCONS_00096302      --------------------------------------------------
Chicken_TCONS_00096301      --------------------------------------------------
Pig_TCONS_00125394          --------------------------------------------------
Cattle_TCONS_00071867       --------------------------------------------------
Mouse_XR_001783591.1        --------------------------------------------------
                                                                              

Chicken_TCONS_00094945      TGGGGCACAGCATAGAGTCTGGGGCCTCTGTGGAGCCGCACTCCTTGGCA
Chicken_TCONS_00094944      TGGGGCACAGCATAGAGTCTGGGGCCTCTGTGGAGCCGCACTCCTTGGCA
Chicken_TCONS_00094946      --------------------------------------------------
Mouse_XR_001783593.1        --------------------------------------------------
Mouse_XR_001783592.1        --------------------------------------------------
Chicken_TCONS_00096302      --------------------------------------------------
Chicken_TCONS_00096301      --------------------------------------------------
Pig_TCONS_00125394          --------------------------------------------------
Cattle_TCONS_00071867       --------------------------------------------------
Mouse_XR_001783591.1        --------------------------------------------------
                                                                              

Chicken_TCONS_00094945      GTGCCCCATGCTTGGAGGCTTTGGGCCTCCTCTGTCTGTCTGTCCTCAGG
Chicken_TCONS_00094944      GTGCCCCATGCTTGGAGGCTTTGGGCCTCCTCTGTCTGTCTGTCCTCAGG
Chicken_TCONS_00094946      --------------------------------------------------
Mouse_XR_001783593.1        --------------------------------------------------
Mouse_XR_001783592.1        --------------------------------------------------
Chicken_TCONS_00096302      --------------------------------------------------
Chicken_TCONS_00096301      --------------------------------------------------
Pig_TCONS_00125394          --------------------------------------------------
Cattle_TCONS_00071867       --------------------------------------------------
Mouse_XR_001783591.1        --------------------------------------------------
                                                                              

Chicken_TCONS_00094945      CTCATGAGAGGGATAGGAGAGAAGCTCAGATCCAAATGCAGATTCCAGTC
Chicken_TCONS_00094944      CTCATGAGAGGGATAGGAGAGAAGCTCAGATCCAAATGCAGATTCCAGTC
Chicken_TCONS_00094946      --------------------------------------------------
Mouse_XR_001783593.1        --------------------------------------------------
Mouse_XR_001783592.1        --------------------------------------------------
Chicken_TCONS_00096302      --------------------------------------------------
Chicken_TCONS_00096301      --------------------------------------------------
Pig_TCONS_00125394          --------------------------------------------------
Cattle_TCONS_00071867       --------------------------------------------------
Mouse_XR_001783591.1        --------------------------------------------------
                                                                              

Chicken_TCONS_00094945      TCACATACAAAGGAAAGATGGTGTTCGGGACATTGCTCTTCTGGTGCATC
Chicken_TCONS_00094944      TCACATACAAAGGAAAGATGGTGTTCGGGACATTGCTCTTCTGGTGCATC
Chicken_TCONS_00094946      --------------------------------------------------
Mouse_XR_001783593.1        --------------------------------------------------
Mouse_XR_001783592.1        --------------------------------------------------
Chicken_TCONS_00096302      --------------------------------------------------
Chicken_TCONS_00096301      --------------------------------------------------
Pig_TCONS_00125394          --------------------------------------------------
Cattle_TCONS_00071867       --------------------------------------------------
Mouse_XR_001783591.1        --------------------------------------------------
                                                                              

Chicken_TCONS_00094945      CAGCCCCAGCCTCGAGCTGTCTCCGTCCCACAGTTACTCTCCCCTACCAC
Chicken_TCONS_00094944      CAGCCCCAGCCTCGAGCTGTCTCCGTCCCACAGTTACTCTCCCCTACCAC
Chicken_TCONS_00094946      --------------------------------------------------
Mouse_XR_001783593.1        --------------------------------------------------
Mouse_XR_001783592.1        --------------------------------------------------
Chicken_TCONS_00096302      --------------------------------------------------
Chicken_TCONS_00096301      --------------------------------------------------
Pig_TCONS_00125394          --------------------------------------------------
Cattle_TCONS_00071867       --------------------------------------------------
Mouse_XR_001783591.1        --------------------------------------------------
                                                                              

Chicken_TCONS_00094945      AGCCGTGTATCTCTCCTCTCACTCCAACTTTAATACCGACATTTATTTTC
Chicken_TCONS_00094944      AGCCGTGTATCTCTCCTCTCACTCCAACTTTAATACCGACATTTATTTTC
Chicken_TCONS_00094946      --------------------------------------------------
Mouse_XR_001783593.1        --------------------------------------------------
Mouse_XR_001783592.1        --------------------------------------------------
Chicken_TCONS_00096302      --------------------------------------------------
Chicken_TCONS_00096301      --------------------------------------------------
Pig_TCONS_00125394          --------------------------------------------------
Cattle_TCONS_00071867       --------------------------------------------------
Mouse_XR_001783591.1        --------------------------------------------------
                                                                              

Chicken_TCONS_00094945      TCCCAAAGTTTAGCTGGTCTACAACAGAGGCTCGAGCTTGCCTGTATGTG
Chicken_TCONS_00094944      TCCCAAAGTTTAGCTGGTCTACAACAGAGGCTCGAGCTTGCCTGTATGTG
Chicken_TCONS_00094946      --------------------------------------------------
Mouse_XR_001783593.1        --------------------------------------------------
Mouse_XR_001783592.1        --------------------------------------------------
Chicken_TCONS_00096302      --------------------------------------------------
Chicken_TCONS_00096301      --------------------------------------------------
Pig_TCONS_00125394          --------------------------------------------------
Cattle_TCONS_00071867       --------------------------------------------------
Mouse_XR_001783591.1        --------------------------------------------------
                                                                              

Chicken_TCONS_00094945      CAGGGCTGGGCCAGCAGAGCCATTCGGACGGGCTGAGGAAAGCCAGCCAA
Chicken_TCONS_00094944      CAGGGCTGGGCCAGCAGAGCCATTCGGACGGGCTGAGGAAAGCCAGCCAA
Chicken_TCONS_00094946      --------------------------------------------------
Mouse_XR_001783593.1        --------------------------------------------------
Mouse_XR_001783592.1        --------------------------------------------------
Chicken_TCONS_00096302      --------------------------------------------------
Chicken_TCONS_00096301      --------------------------------------------------
Pig_TCONS_00125394          --------------------------------------------------
Cattle_TCONS_00071867       --------------------------------------------------
Mouse_XR_001783591.1        --------------------------------------------------
                                                                              

Chicken_TCONS_00094945      GCAGGTCAGAGAGCACAAAGCCTTCGTGTGCTTTGTGAGTTGCTCTCATG
Chicken_TCONS_00094944      GCAGGTCAGAGAGCACAAAGCCTTCGTGTGCTTTGTGAGTTGCTCTCATG
Chicken_TCONS_00094946      --------------------------------------------------
Mouse_XR_001783593.1        --------------------------------------------------
Mouse_XR_001783592.1        --------------------------------------------------
Chicken_TCONS_00096302      --------------------------------------------------
Chicken_TCONS_00096301      --------------------------------------------------
Pig_TCONS_00125394          --------------------------------------------------
Cattle_TCONS_00071867       --------------------------------------------------
Mouse_XR_001783591.1        --------------------------------------------------
                                                                              

Chicken_TCONS_00094945      GTTGGTGAAACAGGCAGTTTGGGGAAAAAAAAATCTGTGTCTGTGTATGT
Chicken_TCONS_00094944      GTTGGTGAAACAGGCAGTTTGGGGAAAAAAAAATCTGTGTCTGTGTATGT
Chicken_TCONS_00094946      --------------------------------------------------
Mouse_XR_001783593.1        --------------------------------------------------
Mouse_XR_001783592.1        --------------------------------------------------
Chicken_TCONS_00096302      --------------------------------------------------
Chicken_TCONS_00096301      --------------------------------------------------
Pig_TCONS_00125394          --------------------------------------------------
Cattle_TCONS_00071867       --------------------------------------------------
Mouse_XR_001783591.1        --------------------------------------------------
                                                                              

Chicken_TCONS_00094945      GGAAATCTTTGCAGCTCCCGTCTAGACCTTCCCTGCTGTTCGGGGAATGA
Chicken_TCONS_00094944      GGAAATCTTTGCAGCTCCCGTCTAGACCTTCCCTGCTGTTCGGGGAATGA
Chicken_TCONS_00094946      --------------------------------------------------
Mouse_XR_001783593.1        --------------------------------------------------
Mouse_XR_001783592.1        --------------------------------------------------
Chicken_TCONS_00096302      --------------------------------------------------
Chicken_TCONS_00096301      --------------------------------------------------
Pig_TCONS_00125394          --------------------------------------------------
Cattle_TCONS_00071867       --------------------------------------------------
Mouse_XR_001783591.1        --------------------------------------------------
                                                                              

Chicken_TCONS_00094945      GGGAAACTGCAGCCGGAGCTGCGAGCCTGGGTGAAATCATAATAGTGCCA
Chicken_TCONS_00094944      GGGAAACTGCAGCCGGAGCTGCGAGCCTGGGTGAAATCATAATAGTGCCA
Chicken_TCONS_00094946      --------------------------------------------------
Mouse_XR_001783593.1        --------------------------------------------------
Mouse_XR_001783592.1        --------------------------------------------------
Chicken_TCONS_00096302      --------------------------------------------------
Chicken_TCONS_00096301      --------------------------------------------------
Pig_TCONS_00125394          --------------------------------------------------
Cattle_TCONS_00071867       --------------------------------------------------
Mouse_XR_001783591.1        --------------------------------------------------
                                                                              

Chicken_TCONS_00094945      TTGACATCAGGCTGTGCGCAGCCACAGCGCCTGCCGGGGGAAGCGGCTCA
Chicken_TCONS_00094944      TTGACATCAGGCTGTGCGCAGCCACAGCGCCTGCCGGGGGAAGCGGCTCA
Chicken_TCONS_00094946      --------------------------------------------------
Mouse_XR_001783593.1        --------------------------------------------------
Mouse_XR_001783592.1        --------------------------------------------------
Chicken_TCONS_00096302      --------------------------------------------------
Chicken_TCONS_00096301      --------------------------------------------------
Pig_TCONS_00125394          --------------------------------------------------
Cattle_TCONS_00071867       --------------------------------------------------
Mouse_XR_001783591.1        --------------------------------------------------
                                                                              

Chicken_TCONS_00094945      CGCGGCCGCTGCGGAGGGACCCCGGCCCACACCAATTGTGCCGCTTTCTC
Chicken_TCONS_00094944      CGCGGCCGCTGCGGAGGGACCCCGGCCCACACCAATTGTGCCGCTTTCTC
Chicken_TCONS_00094946      --------------------------------------------------
Mouse_XR_001783593.1        --------------------------------------------------
Mouse_XR_001783592.1        --------------------------------------------------
Chicken_TCONS_00096302      --------------------------------------------------
Chicken_TCONS_00096301      --------------------------------------------------
Pig_TCONS_00125394          --------------------------------------------------
Cattle_TCONS_00071867       --------------------------------------------------
Mouse_XR_001783591.1        --------------------------------------------------
                                                                              

Chicken_TCONS_00094945      ACTCAGCAGCCAAAATACCCTCCAGGAGTCCCCCGAGCTTTCAGCAGATC
Chicken_TCONS_00094944      ACTCAGCAGCCAAAATACCCTCCAGGAGTCCCCCGAGCTTTCAGCAGATC
Chicken_TCONS_00094946      --------------------------------------------------
Mouse_XR_001783593.1        --------------------------------------------------
Mouse_XR_001783592.1        --------------------------------------------------
Chicken_TCONS_00096302      --------------------------------------------------
Chicken_TCONS_00096301      --------------------------------------------------
[truncated: 143,471 more chars]
