# Supplementary material for: Genome-wide identification of tissue-specific long non-coding RNA in three farm animal species
Source: BMC Genomics. 2018 Sep 18;19:684. doi: 10.1186/s12864-018-5037-7 (PMC6145346; doi:10.1186/s12864-018-5037-7)
Supplement: Supplementary file 21 — Multiple Sequence Alignments for Conserved LncRNAs. A multiple sequence alignment file generated by ClustalW is included for each of the 39 groups of lncRNAs associated with orthologous genes across all five species. (ZIP 445 kb) [file 12864_2018_5037_MOESM21_ESM.zip › Group_28_Seqs.fa.align.out]

CLUSTAL 2.1 multiple sequence alignment


Cattle_TCONS_00142241       --------------------------------------------------
Cattle_TCONS_00142242       --------------------------------------------------
Human_NR_002725.2           --------------------------------------------------
Mouse_XR_878297.2           --------------------------------------------------
Pig_TCONS_00133508          --------------------------------------------------
Chicken_TCONS_00075268      AACCAAATAGTTAATTTTCAACTTGTCCCTCTTCTGGCTTTTCTCATTGG
                                                                              

Cattle_TCONS_00142241       --------------------------------------------------
Cattle_TCONS_00142242       --------------------------------------------------
Human_NR_002725.2           --------------------------------------------------
Mouse_XR_878297.2           --------------------------------------------------
Pig_TCONS_00133508          --------------------------------------------------
Chicken_TCONS_00075268      TTCTAATTTCATTGGAGGCTGGGCTAGTTGATGATTATTTGTGTGCTTTC
                                                                              

Cattle_TCONS_00142241       --------------------------------------------------
Cattle_TCONS_00142242       --------------------------------------------------
Human_NR_002725.2           --------------------------------------------------
Mouse_XR_878297.2           --------------------------------------------------
Pig_TCONS_00133508          --------------------------------------------------
Chicken_TCONS_00075268      CAGGCTTTCTCTCATGTGGCTCCAAGAACACTGAGGGGTTACAGAAACCA
                                                                              

Cattle_TCONS_00142241       --------------------------------------------------
Cattle_TCONS_00142242       --------------------------------------------------
Human_NR_002725.2           --------------------------------------------------
Mouse_XR_878297.2           --------------------------------------------------
Pig_TCONS_00133508          --------------------------------------------------
Chicken_TCONS_00075268      CTCTTTCATATGCAAGAAGAGGTTTCTTATCACTTCTTCATGCATGCATT
                                                                              

Cattle_TCONS_00142241       --------------------------------------------------
Cattle_TCONS_00142242       --------------------------------------------------
Human_NR_002725.2           --------------------------------------------------
Mouse_XR_878297.2           --------------------------------------------------
Pig_TCONS_00133508          --------------------------------------------------
Chicken_TCONS_00075268      CTTAGATTACTGATAGCTAGCCATTGCTGCTGTTGATAGCTGTGATCCTG
                                                                              

Cattle_TCONS_00142241       --------------------------------------------------
Cattle_TCONS_00142242       --------------------------------------------------
Human_NR_002725.2           --------------------------------------------------
Mouse_XR_878297.2           --------------------------------------------------
Pig_TCONS_00133508          --------------------------------------------------
Chicken_TCONS_00075268      AGCAGTGATGACTGCCCAAGCTGAGGAATTCACTGAGGTTTGTAGATAGA
                                                                              

Cattle_TCONS_00142241       --------------------------------------------------
Cattle_TCONS_00142242       --------------------------------------------------
Human_NR_002725.2           --------------------------------------------------
Mouse_XR_878297.2           --------------------------------------------------
Pig_TCONS_00133508          --------------------------------------------------
Chicken_TCONS_00075268      TGAGGTTTGCTCAGAGCACGAGATGGAGCAGATCCCTGCAGAAAAACATT
                                                                              

Cattle_TCONS_00142241       --------------------------------------------------
Cattle_TCONS_00142242       --------------------------------------------------
Human_NR_002725.2           --------------------------------------------------
Mouse_XR_878297.2           --------------------------------------------------
Pig_TCONS_00133508          --------------------------------------------------
Chicken_TCONS_00075268      TCAACTCTGAGCACATAATACAGTACTGTGGCAACCCCAAGGTGGGGAAT
                                                                              

Cattle_TCONS_00142241       --------------------------------------------------
Cattle_TCONS_00142242       --------------------------------------------------
Human_NR_002725.2           --------------------------------------------------
Mouse_XR_878297.2           --------------------------------------------------
Pig_TCONS_00133508          --------------------------------------------------
Chicken_TCONS_00075268      TGGTTCTTCTGAACGATAAGGGGCCTCATAAGGTGGATCATTTCACGTAC
                                                                              

Cattle_TCONS_00142241       --------------------------------------------------
Cattle_TCONS_00142242       --------------------------------------------------
Human_NR_002725.2           ---------------------------------------------GAATT
Mouse_XR_878297.2           --------------------------------------------------
Pig_TCONS_00133508          --------------------------------------------------
Chicken_TCONS_00075268      ACTAAGAACACACCTATGAAACATCACTCAAACCTCGCTTTGGCCAAGCT
                                                                              

Cattle_TCONS_00142241       --------------------------------------------------
Cattle_TCONS_00142242       --------------------------------------------------
Human_NR_002725.2           CATTTTCAGAAATAGGCCTGAATTGCTTGTTAATTTCATTACAGGAAGTA
Mouse_XR_878297.2           -GGGTGATGCGGCAGGAGTGGGTGGGGGAACACCCTCATAGAAGCAGAGT
Pig_TCONS_00133508          --------------------------------------------------
Chicken_TCONS_00075268      GAAGCATTCCTCCAATGGGGACAACAGGGATCTCTGACTTGTTTCTTAGG
                                                                              

Cattle_TCONS_00142241       --------------------------------------------------
Cattle_TCONS_00142242       --------------------------------------------------
Human_NR_002725.2           ACTCTAAAAGCCAATTCCACTTCCAAACTATAATTACCATCATCTGAATT
Mouse_XR_878297.2           AAGGGGGGATGGGATGGGGGTTTGCAGAGGGGAAACCCAGAAAGGGGAGA
Pig_TCONS_00133508          --------------------------------------------------
Chicken_TCONS_00075268      GACGAAAGCATAAGAAGAGCTTACTCCATTATTTCTACATGCAGTTTCAA
                                                                              

Cattle_TCONS_00142241       --------------------------------------------------
Cattle_TCONS_00142242       --------------------------------------------------
Human_NR_002725.2           TAACAGGGAAAGACATCTTCCAAGACTTCTTTTGGGCGGATGCTTAGTTT
Mouse_XR_878297.2           TAACATTTGAAATGTAAACAAATACAATATCCAATTCAAAATGATAATCT
Pig_TCONS_00133508          --------------------------------------------------
Chicken_TCONS_00075268      TAACCTTTCCTTCCTGATACGAAAGACCTGCATTTTATGGCCTCCCTTTT
                                                                              

Cattle_TCONS_00142241       --------------------------------------------------
Cattle_TCONS_00142242       --------------------------------------------------
Human_NR_002725.2           TAGAATAGCCAACTTTACCCTAACCCATGTACAAGACAGTTCTCCAGGTG
Mouse_XR_878297.2           AATAAATTTAGGTGATTATGGTGCTTAGGGGGAGAGTTATATACTAAGTA
Pig_TCONS_00133508          --------------------------------------------------
Chicken_TCONS_00075268      GCTTTCTTTGGGATGCATCTGTCATTGTACTGCTTTTCTAGCACAGCTGT
                                                                              

Cattle_TCONS_00142241       --------------------------------------------------
Cattle_TCONS_00142242       --------------------------------------------------
Human_NR_002725.2           GCCTTGGACTGACCCAGTTCT--CCCTTCTTCCTTGCTTGTAGTTCTTAA
Mouse_XR_878297.2           GTAGAATCATTCTTAATTTTT--GAACTGGACAATTAACAAAAGAATGAG
Pig_TCONS_00133508          --------------------------------------------------
Chicken_TCONS_00075268      AGCCCCTTACAAACAGCTTCTCAGAACTGTATTTTCCCACTCAAACCAAG
                                                                              

Cattle_TCONS_00142241       --------------------------------------------------
Cattle_TCONS_00142242       --------------------------------------------------
Human_NR_002725.2           GAATAACTGTAGAATGCACTGGGAATGCAATATCCTGATATGGAGGAACT
Mouse_XR_878297.2           ATAAAATTCTGTGACTATTGCATTTGGATATACACTTATGTGTGTTTTCA
Pig_TCONS_00133508          --------------------------------------------------
Chicken_TCONS_00075268      TCATTCTCCAAAGACTTTTCACAGTGTCGCAGGTTATATTCAGCTCTATG
                                                                              

Cattle_TCONS_00142241       --------------------------------------------------
Cattle_TCONS_00142242       --------------------------------------------------
Human_NR_002725.2           GCCTGAAACAGGTTGGCCTTGTTGTTGTCCCTCCTAGGGAATGTAACATC
Mouse_XR_878297.2           GTAATAAAAAGTAATAGTATAGAATGTGCATGGTTTAGCTTCATACCACC
Pig_TCONS_00133508          --------------------------------------------------
Chicken_TCONS_00075268      GTAATAAGATGGAAAGATATCTGAAGAGGATTCCAAGGCATGTCAGAGAA
                                                                              

Cattle_TCONS_00142241       --------------------------------------------------
Cattle_TCONS_00142242       --------------------------------------------------
Human_NR_002725.2           TTGATTTAGGGAACTGTTTGAGACAGCGAGGTTGT--GTTCCTCTTTCCC
Mouse_XR_878297.2           ACAAGGGAGGCATATGCTGAACACAGAGGCTTTTACAATTCTAATTACTC
Pig_TCONS_00133508          --------------------------------------------------
Chicken_TCONS_00075268      GGAGAAGCAGCTCTCACCAAAGGCAGAGGAATGGGGAGCCCAGCACCATT
                                                                              

Cattle_TCONS_00142241       --------------------------------------------------
Cattle_TCONS_00142242       --------------------------------------------------
Human_NR_002725.2           CTGGAAGGAGGATGTACTTTAAAGCTTT--GCCCAATGAGTTATGTGGCT
Mouse_XR_878297.2           TAAGTCTATGTGACTATCATGTTGGCCA--AAGAGCTGGTGTAATCATAG
Pig_TCONS_00133508          --------------------------------------------------
Chicken_TCONS_00075268      GGGATCCTCACCAGCAGGGTGCCATCCTGCAGGCACTGAGCAGAGCTGGC
                                                                              

Cattle_TCONS_00142241       --------------------------------------------------
Cattle_TCONS_00142242       --------------------------------------------------
Human_NR_002725.2           CCTATGGTATATAACCCA-AGGCAGGCTGTGGTGCAAGTGGGGCACGTAC
Mouse_XR_878297.2           CTTGTACTATAGAAAATATATTCAGGAAATATGATACAATTTTTATATTC
Pig_TCONS_00133508          --------------------------------------------------
Chicken_TCONS_00075268      ATCGATAAGAAGGCCCACTAGGAGCTCAAAACACAACAAGCAGAAAACCA
                                                                              

Cattle_TCONS_00142241       --------------------------------------------------
Cattle_TCONS_00142242       --------------------------------------------------
Human_NR_002725.2           AATCAAGACTCCATCAGCCCCGCCCTGGGCAGCTTTCTTGAGCCCTGGGG
Mouse_XR_878297.2           CAGCCAAAAAATAGAACTTCAGCAGCATGCTTTTCCAGCCCCAACACACA
Pig_TCONS_00133508          --------------------------------------------------
Chicken_TCONS_00075268      GGTCCAAGGTCCAAGCAGGGAGCGTAGACAGGAATAAAAAGAGACAGGGC
                                                                              

Cattle_TCONS_00142241       --------------------------------------------------
Cattle_TCONS_00142242       --------------------------------------------------
Human_NR_002725.2           GACTGGCTCACAATGGAGCCAGGGCCTCTTTTGTCCCTTGCTTCCTGTCT
Mouse_XR_878297.2           CACACACACACACACACACACACACACATACACACACACACACACACACC
Pig_TCONS_00133508          --------------------------------------------------
Chicken_TCONS_00075268      CAAAGCCACGCAATGACACGGGTCCAAAGTTCTTCTTAATGACAGGGCCA
                                                                              

Cattle_TCONS_00142241       --------------------------------------------------
Cattle_TCONS_00142242       --------------------------------------------------
Human_NR_002725.2           GTAAGTAATAAATCTGCTTCATGTAATGTATTGGGTGTGAGTGTGTTCTG
Mouse_XR_878297.2           TTGGCTAATAAGCACATAAAATCAATTTTATAAAATATTAAAGGGTACTG
Pig_TCONS_00133508          --------------------------------------------------
Chicken_TCONS_00075268      AAGGCAAACCTAAAAATAAGTGCCCCAAAAGCAAAGCTCAAAGAGCTCAA
                                                                              

Cattle_TCONS_00142241       --------------------------------------------------
Cattle_TCONS_00142242       --------------------------------------------------
Human_NR_002725.2           TCACAATGGAATCAGACAGGTTGGTAACCAGTGTACACTGAACCTGCTTG
Mouse_XR_878297.2           AAAAGATGGTTCCTAAGTTTAGAGCACTTGACGCTCTTAAAGAGGAACCC
Pig_TCONS_00133508          --------------------------------------------------
Chicken_TCONS_00075268      GCCTGAGTTTAAATGGGCTCCTAGGCCACGGCTGGAGGATGGTGGAGGCT
                                                                              

Cattle_TCONS_00142241       --------------------------------------------------
Cattle_TCONS_00142242       --------------------------------------------------
Human_NR_002725.2           GCACCATGTAGCCCTGGGAAAGGAGAAAGGCGGTCACAGCTTGCCCTATA
Mouse_XR_878297.2           ACAAGATA-GCTAATAACCATTTGTAACTCCAGTTACAGGGGATCCAACA
Pig_TCONS_00133508          --------------------------------------------------
Chicken_TCONS_00075268      CCAGGTGAACCTCGTCAAGATGATCAGGACTTCTTATTGACCTCAGGGTT
                                                                              

Cattle_TCONS_00142241       --------------------------------------------------
Cattle_TCONS_00142242       --------------------------------------------------
Human_NR_002725.2           TGGTGATGCCAGCACACTGTGCACTGTACTGTGCAACAGAAAAAGG-TGC
Mouse_XR_878297.2           TTGTCTTCTGGTCTTTTTGGGCACCCAGCATGCATGTGGTGCACAG-ACA
Pig_TCONS_00133508          --------------------------------------------------
Chicken_TCONS_00075268      CTGGCAACACATAGGTCTCGTCTTTACCTAACAAATAGTGGCATTTTATA
                                                                              

Cattle_TCONS_00142241       --------------------------------------------------
Cattle_TCONS_00142242       --------------------------------------------------
Human_NR_002725.2           ACTGAGGAGGATCGGCTGCTTCTTCCCATTGTTGCTTCTTTAGTAAATCC
Mouse_XR_878297.2           TACATGGCATGCAGGAAAAATACCCTTATGCATAAA-----AGAAAAATA
Pig_TCONS_00133508          --------------------------------------------------
Chicken_TCONS_00075268      TTAGAAACATATTTAATTGGTGATGTATTTATTAAATACATGCACATCCG
                                                                              

Cattle_TCONS_00142241       --------------------------------------------------
Cattle_TCONS_00142242       --------------------------------------------------
Human_NR_002725.2           CCTATGAGTTTTTAGTCGCTTTCTAATCTACAAGTTAAAGGATATCTCAT
Mouse_XR_878297.2           TTGCTGGAAATGCTATTGTATTCTATGTAACAGTGTATGAACAATGCAAC
Pig_TCONS_00133508          --------------------------------------------------
Chicken_TCONS_00075268      TTATCTCTTACTGCAGATTGTGTAAGTGCAAGGCTTGGGGAATCCTCTTT
                                                                              

Cattle_TCONS_00142241       --------------------------------------------------
Cattle_TCONS_00142242       --------------------------------------------------
Human_NR_002725.2           TAATTTTACAGATATATACATATACTGTAACAATAGGAAGGAAGTCTTTC
Mouse_XR_878297.2           TAATATTAAAAATAATTGACTACTAGATGATTTGAGATGTATTTCTATAA
Pig_TCONS_00133508          --------------------------------------------------
Chicken_TCONS_00075268      AGCATCCTAAAGTAGGAGGCTTATTTGTGCCATTTACTCATCCAAAATCA
                                                                              

Cattle_TCONS_00142241       --------------------------------------------------
Cattle_TCONS_00142242       --------------------------------------------------
Human_NR_002725.2           ACCAACCACTAATACTGTAAAGAAAGCATTGTATCGATCTAGTATTATTT
Mouse_XR_878297.2           ATCCAGCGTGAAATATTTCTGTCCTCTAGCACTTCAATCATTAGAACGTT
Pig_TCONS_00133508          --------------------------------------------------
Chicken_TCONS_00075268      GCTGTTTAGGAGAGTCTTTCTTAATGCTTGTCATTTATTACCTCAGCTGC
                                                                              

Cattle_TCONS_00142241       --------------------------------------------------
Cattle_TCONS_00142242       --------------------------------------------------
Human_NR_002725.2           AATGAAGACGGACAGCAATTTTAATACAATCTTCTTTTCCAAGACCTTTG
Mouse_XR_878297.2           CTGTATATGCTTTGTCCTGGCTACTTTTATGTCAATTTGACACAAGCTAG
Pig_TCONS_00133508          --------------------------------------------------
Chicken_TCONS_00075268      CTGCTTTGAAGCGTCAGCAAGTCATTGTCAGCCAGAGGCTCTGCCAGCAG
                                                                              

Cattle_TCONS_00142241       --------------------------------------------------
Cattle_TCONS_00142242       --------------------------------------------------
Human_NR_002725.2           ACAGACCTTAGGCCCATTTTCCACCTTTATGTCTAGGAAAGTATAAGTAA
Mouse_XR_878297.2           AGTCATCTGAAAGGAGGGAAACTTGATTGAGGAAATGCCTCCATGAGATC
Pig_TCONS_00133508          --------------------------------------------------
Chicken_TCONS_00075268      AAAAACTTCTAAATCAAGCTTCTATTTTTGTTCTTAATTGTGGGTAATCA
                                                                              

Cattle_TCONS_00142241       --------------------------------------------------
Cattle_TCONS_00142242       ---------------------------------CGACTGACCTAAGACTA
Human_NR_002725.2           AACACTTTTGAGGGCATAAAAAACACAAGCTTCTTGTTAAGGTGTATCAG
Mouse_XR_878297.2           CAGCTGTAAGGCATGTTTTTCTTAATTAGTGATCAATAGAGAAGAGTCCA
Pig_TCONS_00133508          -------------TACTATTCACAAAAGCCAAGACATGGAAACAAGCTAA
Chicken_TCONS_00075268      CATATGTGGAGTGTGACTGCACACAATACAAGTGTGCTTGCTTAGTCTTC
                                                                              

Cattle_TCONS_00142241       ----AC---GCAGTTGCTGCGCGGC----TTCTCGGGCGAGAGTGGAGGG
Cattle_TCONS_00142242       AAGGCC---GGGGTAGGTAGCTCAT----CTTCCAAAAGTCTGCACAACT
Human_NR_002725.2           TAGCCA---GGGAAATCTGCTGTGC----CCCTTTGAGGGTCATCTAACT
Mouse_XR_878297.2           GTCCCTT--GTGGGTGATGTCACCC----CTGGTAGTCCCGGGTTCTATA
Pig_TCONS_00133508          ATGTCAGCAGCAGATCAATAGTTAT----GTGCCGAGAAACTGCTTTCCA
Chicken_TCONS_00075268      ACGGAAACTGGAGAAGTAAAAATCTAGGGGTTTCTTGCTATTGCTCACTT
                                     *                                        

Cattle_TCONS_00142241       GAGCGTTTCTCTGCTCCGACTGACCTAAG---A----CTAAAGGCCGGGT
Cattle_TCONS_00142242       AAATGTCTCCTTCCCGAAAAAGGAGAAGG---GGCACCTACCCCTCCCTT
Human_NR_002725.2           AAG-GCATGGAGAAAGAAACTGCCTCAAGTC-AGTTTCTATCACCTCTGC
Mouse_XR_878297.2           AGAAAGCAGGGTGAGCAAGCCAGGGCAAGCAAGGCAGTAATCGGCACCAT
Pig_TCONS_00133508          GTAGTGATGTGGAGTATGAAAGACATGGAGAAATCAATTTCTCTTTCCGG
Chicken_TCONS_00075268      CAGCTCCAAGTGCCTCCAAACTGGACAGAG--AGGATCAATATCTGTTTA
                                                                              

Cattle_TCONS_00142241       CTAGAGGC----CGGGAA----GTCCAAAATCCAGGTGGTGGCAGATGGC
Cattle_TCONS_00142242       CTAGAGGC----CGGGAA----GTCCAAAATCCAGGTGGTGGCAGATGGC
Human_NR_002725.2           AGGGAAGC----TGGCCA----TGCAAACCAGGACATGGTTCAAAGTGAA
Mouse_XR_878297.2           CCATGGTCTCTGCATGAG----CTCCTGCATCCAAGCCTGCTTGAGTTCC
Pig_TCONS_00133508          TCCCAGGAGACTCAGTGC----CTTCTGCAT--GGCTCGTGGCAGTAGTA
Chicken_TCONS_00075268      CTAGAGGGTTGCCAATACATGTGTTCTGCACACATTTAGTTCTCTGCAAC
                                                                              

Cattle_TCONS_00142241       ATATTTGGTGTCTGGGCCTCA-GCCAGGACCCTAG----AAGGCTAGAGG
Cattle_TCONS_00142242       ATATTTGGTGTCTGGGCCTCA-GCCAGGACCCTAG----AAGGCTAGAGG
Human_NR_002725.2           AAAGAGTGTGGTTAATAATCATGCCAGAACACCAGGTATAAGATGTAAGG
Mouse_XR_878297.2           TGCCCTGACATCCTTCAATGATGAGCAGTGTGTGG----AAGAGTAAACC
Pig_TCONS_00133508          GTCTCAACTTTTTACCTGCGTTCTCTAAACTCTAAACACTGGGAGTAAAT
Chicken_TCONS_00075268      CTTATCAACATTTCGATTCTGTTGAAGAGCTATTCAAATCACTCTGAACC
                                                                           *  

Cattle_TCONS_00142241       GA-AAATGAGTTCTCCTCC----TGCTGCTGCTGCTG-CTGCTG-CTAAG
Cattle_TCONS_00142242       GA-AAATGAGTTCTCCTCC----TGCTGCTGCTGCTG-CTGCTG-CTAAG
Human_NR_002725.2           GC-AAGTCAGGCATTCTGTACATTGCTTCTCCCTTCA-GTTTGG-AAAAC
Mouse_XR_878297.2           AA-ACAAACCCTCTTTCTCCCCAAGGTTCT-TTGCTC-ATGGTG-CTTCC
Pig_TCONS_00133508          AG-AAGCATATTCAGAATGTTCGAAATGGCTCTATTT-GTCATC-ATCAC
Chicken_TCONS_00075268      AACGTTCCTTTTCTTCCCCCTAAAGATAAGCTTCCTGTGTGCTGTCTGAA
                                                      *            *          

Cattle_TCONS_00142241       TCACTTCAGTCATGTCCAA-CTCTGTGCGACCCCATAAACAGC--A-GCC
Cattle_TCONS_00142242       TCACTTCAGTCATGTCCAA-CTCTGTGCGACCCCATAAACAGC--A-GCC
Human_NR_002725.2           TCACTGCAGTAGGGTTTTG-ACTTAT-CGTTTCACAAGACAGCTAG-GAA
Mouse_XR_878297.2           TCACAGCAGTAATAACC---CTGAGACATACTCCCTATACAATCCC-AAA
Pig_TCONS_00133508          CCCTGTTACTCGTGTCCAAGTTGAGAGCTCTCTAAGGTGGAGTGTG-CAT
Chicken_TCONS_00075268      CTTTCTTATTTACAGCTAT-TTCTGTGAAGTCCCATACTCAATTCACAGC
                                   * *                              *         

Cattle_TCONS_00142241       CACCAGG-------------------------------------------
Cattle_TCONS_00142242       CACCAGG-------------------------------------------
Human_NR_002725.2           GGCCAGGCACAGT---GGCTCACACCTGTAATCCCAGCACTTTGGGAGGC
Mouse_XR_878297.2           CTCTATGGTAAAG---CATCTGACTTGGAAAAATGCAAAAGAACTTCTAG
Pig_TCONS_00133508          CGCTAAGAAGCAG---CTTCTACACAGCGGTCAAGGCTGAAGCCGGTCAT
Chicken_TCONS_00075268      TGGCAGGGAGCAAAAACGTGTTGCTCTTAGGACTGTAAGTATGGAGGCTA
                                * *                                           

Cattle_TCONS_00142241       --------------------------------------------------
Cattle_TCONS_00142242       --------------------------------------------------
Human_NR_002725.2           CAAGACGGGTGGATCACGAGGTCAGATCGAGACCATCCTGGTTAACACGG
Mouse_XR_878297.2           AAACATGTGTGGCTACTCCCAGAAGCCAGACAAAGAGTGGCTTCTGTTTT
Pig_TCONS_00133508          TGGTACCTAAGCAGATAATGAGAAAACTGACTCTGTACAGGTAGGAGGTT
Chicken_TCONS_00075268      AGCCACTGGGGAGAAGAAATGTGGTGCTTCATCCTCCTGGCTCAAGTGCA
                                                                              

Cattle_TCONS_00142241       --------------------------------------------------
Cattle_TCONS_00142242       --------------------------------------------------
Human_NR_002725.2           TGAAACCCTGTCTCTACTTAAAATACAAAAAATAGCCGGGTGTGGTGGCG
Mouse_XR_878297.2           GCAGTGCTGAGGGCTCCATGTGGAGGCCTCATATATGCTCGGCCCCGCCG
Pig_TCONS_00133508          TTCCATTGGCATGCTGAGGAATGATGCCAGTTTACCAAGA----------
Chicken_TCONS_00075268      GAACCTGAAAAGGCTAGAGCACAATCAGAGACTCTGTCTCTGCACCATTT
                                                                              

Cattle_TCONS_00142241       --------------------------------------------------
Cattle_TCONS_00142242       --------------------------------------------------
Human_NR_002725.2           GGCGCCTGTAGTCCCAGCTACTCAGGAGGCTGAGGCAGGAGAATGGCGTG
Mouse_XR_878297.2           TGGCTGGCTTGACTGCTTTTGACCTGAGCCCACATCAGCTCTGGGAGCCC
Pig_TCONS_00133508          --------------------------------------------------
Chicken_TCONS_00075268      GGGATTCAGACTTCAGGGAAGGTAGAGAAAGAGCACGCCAAATGAATCCA
                                                                              

Cattle_TCONS_00142241       --------------------------------------------------
Cattle_TCONS_00142242       --------------------------------------------------
Human_NR_002725.2           AACCCGGGAGGCGGAGCTTGCAGTGAGCCGAGATCGCGCCACTGCACTCC
Mouse_XR_878297.2           CTAGTTCTCAGACCTTAAAGCCAAGATCAGAACACACACCACTGGCTTTC
Pig_TCONS_00133508          --------------------------------------------------
Chicken_TCONS_00075268      TGGACTCGGCTGAGCATTTACAAATCCAGAAGCAGAAGCAAGGCTTTTTT
                                                                              

Cattle_TCONS_00142241       --------------------------------------------------
Cattle_TCONS_00142242       --------------------------------------------------
Human_NR_002725.2           AGCCCGGGTGACAGCGCGACTCTGTCTCAAAAAAATAAAAAAAATAAAAA
Mouse_XR_878297.2           CAGCTCTCAGGCCTTTGAGGTCACCTCTCGGGGAAACTTCAGGTTGTACG
Pig_TCONS_00133508          --------------------------------------------------
Chicken_TCONS_00075268      CCCAGATGGGTCAGCAGGAGGAGCTGCTGCTTCCCCGTGGTCTGAAACGC
                                                                              

Cattle_TCONS_00142241       --------------------------------------------------
Cattle_TCONS_00142242       --------------------------------------------------
Human_NR_002725.2           AAAATAAAAAACAAGACAGCTAGGAGGAAAGCCTGTATGCTTTGGAAAAT
Mouse_XR_878297.2           ACAGCAAACCAGAAGCCTTCTCAGCTTTCATAATCACAGGAGCACAAGAC
Pig_TCONS_00133508          --------------------------------------------------
Chicken_TCONS_00075268      TTTAGGAAACTGGAGCTTGTGTGGCTTGGACCATTTGCTTTCACACAGAT
                                                                              

Cattle_TCONS_00142241       --------------------------------------------------
Cattle_TCONS_00142242       --------------------------------------------------
Human_NR_002725.2           GCATATCTTGTGTGTTTACCCTTTTAAAGGTAACTATACTTTGAAACAGG
Mouse_XR_878297.2           ACCTGGCTCAAGAGAAGCCATTTTAATTCATCCCCATTTCCCCTCCTCCT
Pig_TCONS_00133508          --------------------------------------------------
Chicken_TCONS_00075268      GAAGAAGTCATGCAAAGGACACCTCAAGATGGAACACCGTGAGCCTACAG
                                                                              

Cattle_TCONS_00142241       --------------------------------------------------
Cattle_TCONS_00142242       --------------------------------------------------
Human_NR_002725.2           TGAACTGCAGAAAGTTAACAAAGACTTCTTTTTTTACCATGTTTACCTTT
Mouse_XR_878297.2           TCTTCCTTTCTCTCCCCATTCTTTCTCTCCTCTCCCCTCTTCCCTCTCTC
Pig_TCONS_00133508          --------------------------------------------------
Chicken_TCONS_00075268      GGCCTGAGAGCAGTGTTTTGATCCACAGCTACAGCAGTGACTCCGAACCA
                                                                              

Cattle_TCONS_00142241       --------------------------------------------------
Cattle_TCONS_00142242       --------------------------------------------------
Human_NR_002725.2           CTA-----------------------------------------------
Mouse_XR_878297.2           TCTGTCTCTCTGTCTCTGTCTGTCTGTCTCTGTCTATCTGTCTGTCTGTC
Pig_TCONS_00133508          --------------------------------------------------
Chicken_TCONS_00075268      TTTGGTCACAGGTCTGGAGGTGCTGGTGTATCAGAATGGACCCGATCACA
                                                                              

Cattle_TCONS_00142241       --------------------------------------------------
Cattle_TCONS_00142242       --------------------------------------------------
Human_NR_002725.2           --------------------------------------------------
Mouse_XR_878297.2           TCTCTCTCTCTCTCTCTCTCTCTCTCTCTCTCACACAC------------
Pig_TCONS_00133508          --------------------------------------------------
Chicken_TCONS_00075268      TACTGTGACTGAGATGTCGGCGCTGAGCCGATTTAAGCTTGTTTGAAGGA
                                                                              

Cattle_TCONS_00142241       --------------------------------------------------
Cattle_TCONS_00142242       --------------------------------------------------
Human_NR_002725.2           --------------------------------------------------
Mouse_XR_878297.2           --------------------------------------------------
Pig_TCONS_00133508          --------------------------------------------------
Chicken_TCONS_00075268      TGAAAGTCACTGCTGGCTGTGCTGGGGCTGAGAAATTACACCTGGCGATA
                                                                              

Cattle_TCONS_00142241       ---
Cattle_TCONS_00142242       ---
Human_NR_002725.2           ---
Mouse_XR_878297.2           ---
Pig_TCONS_00133508          ---
Chicken_TCONS_00075268      ATA
                               
