# Supplementary material for: Genome-wide identification of tissue-specific long non-coding RNA in three farm animal species
Source: BMC Genomics. 2018 Sep 18;19:684. doi: 10.1186/s12864-018-5037-7 (PMC6145346; doi:10.1186/s12864-018-5037-7)
Supplement: Supplementary file 21 — Multiple Sequence Alignments for Conserved LncRNAs. A multiple sequence alignment file generated by ClustalW is included for each of the 39 groups of lncRNAs associated with orthologous genes across all five species. (ZIP 445 kb) [file 12864_2018_5037_MOESM21_ESM.zip › Group_24_Seqs.fa.align.out]

CLUSTAL 2.1 multiple sequence alignment


Cattle_TCONS_00040577       GAGCAGCGGGCAAGGGGCTAAGGGGAGGGGGGCCCAGTGCCAGCTGTTTA
Cattle_TCONS_00040578       --------------------------------------------------
Chicken_TCONS_00081086      --------------------------------------------------
Chicken_TCONS_00081087      --------------------------------------------------
Chicken_TCONS_00081085      --------------------------------------------------
Mouse_XR_877473.1           --------------------------------------------------
Pig_TCONS_00024393          --------------------------------------------------
                                                                              

Cattle_TCONS_00040577       AAAGTGCCCCTGTGGCAGGGGCAGAGGGGTAACAGAGGCCCAGTGAAGTT
Cattle_TCONS_00040578       --------------------------------------------------
Chicken_TCONS_00081086      --------------------------------------------------
Chicken_TCONS_00081087      --------------------------------------------------
Chicken_TCONS_00081085      --------------------------------------------------
Mouse_XR_877473.1           --------------------------------------------------
Pig_TCONS_00024393          --------------------------------------------------
                                                                              

Cattle_TCONS_00040577       AGTTGAGAAGCAGTGATACCTCCAACCATCCCCCAAATGGGCTGGCCCAC
Cattle_TCONS_00040578       --------------------------------------------------
Chicken_TCONS_00081086      --------------------------------------------------
Chicken_TCONS_00081087      --------------------------------------------------
Chicken_TCONS_00081085      --------------------------------------------------
Mouse_XR_877473.1           --------------------------------------------------
Pig_TCONS_00024393          --------------------------------------------------
                                                                              

Cattle_TCONS_00040577       GTCTCCAGGCCACAAGGAGCCACACCTGGATGGACCCCAAGAGAGCTCCC
Cattle_TCONS_00040578       --------------------------------------------------
Chicken_TCONS_00081086      --------------------------------------------------
Chicken_TCONS_00081087      --------------------------------------------------
Chicken_TCONS_00081085      --------------------------------------------------
Mouse_XR_877473.1           --------------------------------------------------
Pig_TCONS_00024393          --------------------------------------------------
                                                                              

Cattle_TCONS_00040577       CAGAGCTTCCCGACAGAAGACACAGGCTGCCCCCCGGGGCCAAGCGACAT
Cattle_TCONS_00040578       --------------------------------------------------
Chicken_TCONS_00081086      --------------------------------------------------
Chicken_TCONS_00081087      --------------------------------------------------
Chicken_TCONS_00081085      --------------------------------------------------
Mouse_XR_877473.1           --------------------------------------------------
Pig_TCONS_00024393          --------------------------------------------------
                                                                              

Cattle_TCONS_00040577       TTCCTGAAGACAGTGGGGAACAGGGAAGAAAAAACAGTCCGTCCTCCGGG
Cattle_TCONS_00040578       --------------------------------------------------
Chicken_TCONS_00081086      --------------------------------------------------
Chicken_TCONS_00081087      --------------------------------------------------
Chicken_TCONS_00081085      --------------------------------------------------
Mouse_XR_877473.1           --------------------------------------------------
Pig_TCONS_00024393          --------------------------------------------------
                                                                              

Cattle_TCONS_00040577       AGTAGGAGGATGTGGACAGCCAGCACCAGGTAAGATTCTGCCAGGTAAGA
Cattle_TCONS_00040578       --------------------------------------------------
Chicken_TCONS_00081086      --------------------------------------------------
Chicken_TCONS_00081087      --------------------------------------------------
Chicken_TCONS_00081085      --------------------------------------------------
Mouse_XR_877473.1           --------------------------------------------------
Pig_TCONS_00024393          --------------------------------------------------
                                                                              

Cattle_TCONS_00040577       CTGTGAGGCCACCTGTTCGATGGCCTCTTTTGATGGAATGGGAAACAGGG
Cattle_TCONS_00040578       --------------------------------------------------
Chicken_TCONS_00081086      --------------------------------------------------
Chicken_TCONS_00081087      --------------------------------------------------
Chicken_TCONS_00081085      --------------------------------------------------
Mouse_XR_877473.1           --------------------------------------------------
Pig_TCONS_00024393          --------------------------------------------------
                                                                              

Cattle_TCONS_00040577       AGGCAGTCAGAGGTGCTTGTGAGAAGGGATCACACCACTTGAGTCTCCCT
Cattle_TCONS_00040578       --------------------------------------------------
Chicken_TCONS_00081086      --------------------------------------------------
Chicken_TCONS_00081087      --------------------------------------------------
Chicken_TCONS_00081085      --------------------------------------------------
Mouse_XR_877473.1           --------------------------------------------------
Pig_TCONS_00024393          --------------------------------------------------
                                                                              

Cattle_TCONS_00040577       AGTGGGACCCATCTCCTGACTGGGGACCCAGAGCAAGGAGAGGCCTCTTG
Cattle_TCONS_00040578       --------------------------------------------------
Chicken_TCONS_00081086      --------------------------------------------------
Chicken_TCONS_00081087      --------------------------------------------------
Chicken_TCONS_00081085      --------------------------------------------------
Mouse_XR_877473.1           --------------------------------------------------
Pig_TCONS_00024393          --------------------------------------------------
                                                                              

Cattle_TCONS_00040577       TGGAGTAAGTGGAACAGGAGAGCTTATAGACCCCCTTCTCAGTGGGGCCT
Cattle_TCONS_00040578       --------------------------------------------------
Chicken_TCONS_00081086      --------------------------------------------------
Chicken_TCONS_00081087      --------------------------------------------------
Chicken_TCONS_00081085      --------------------------------------------------
Mouse_XR_877473.1           --------------------------------------------------
Pig_TCONS_00024393          --------------------------------------------------
                                                                              

Cattle_TCONS_00040577       CATTTGAAAGAGAAATGGGGTCAAGGCCAGCTCTGTCTGCCTCCCAGCAA
Cattle_TCONS_00040578       --------------------------------------------------
Chicken_TCONS_00081086      --------------------------------------------------
Chicken_TCONS_00081087      --------------------------------------------------
Chicken_TCONS_00081085      --------------------------------------------------
Mouse_XR_877473.1           --------------------------------------------------
Pig_TCONS_00024393          --------------------------------------------------
                                                                              

Cattle_TCONS_00040577       GGATGCAAAACTCAAGGGAGGAGTTCCTGGAGCCAGAGAGCGGCAGAATG
Cattle_TCONS_00040578       --------------------------------------------------
Chicken_TCONS_00081086      --------------------------------------------------
Chicken_TCONS_00081087      --------------------------------------------------
Chicken_TCONS_00081085      --------------------------------------------------
Mouse_XR_877473.1           --------------------------------------------------
Pig_TCONS_00024393          --------------------------------------------------
                                                                              

Cattle_TCONS_00040577       ACATCTTTCCTGCACCTCTGCCCTCCTCCCAATCCAGCTGCACCACCTTC
Cattle_TCONS_00040578       --------------------------------------------------
Chicken_TCONS_00081086      --------------------------------------------------
Chicken_TCONS_00081087      --------------------------------------------------
Chicken_TCONS_00081085      --------------------------------------------------
Mouse_XR_877473.1           --------------------------------------------------
Pig_TCONS_00024393          --------------------------------------------------
                                                                              

Cattle_TCONS_00040577       TTCTCCAGGAAGCCCTCCTAGCTCCCCCAGGGAGGAGGAACCTAAGCCTT
Cattle_TCONS_00040578       --------------------------------------------------
Chicken_TCONS_00081086      --------------------------------------------------
Chicken_TCONS_00081087      --------------------------------------------------
Chicken_TCONS_00081085      --------------------------------------------------
Mouse_XR_877473.1           --------------------------------------------------
Pig_TCONS_00024393          --------------------------------------------------
                                                                              

Cattle_TCONS_00040577       CAGCAGTCCTCTCTGGGCTCTCTCTCAGGCCACTTGGGTCTGTGCCCTAT
Cattle_TCONS_00040578       --------------------------------------------------
Chicken_TCONS_00081086      --------------------------------------------------
Chicken_TCONS_00081087      --------------------------------------------------
Chicken_TCONS_00081085      --------------------------------------------------
Mouse_XR_877473.1           --------------------------------------------------
Pig_TCONS_00024393          --------------------------------------------------
                                                                              

Cattle_TCONS_00040577       TCAGCTCACCAAGGGCATTTATCCTTCCATCTCAGCCTGACTGCGCTCCT
Cattle_TCONS_00040578       --------------------------------------------------
Chicken_TCONS_00081086      --------------------------------------------------
Chicken_TCONS_00081087      --------------------------------------------------
Chicken_TCONS_00081085      --------------------------------------------------
Mouse_XR_877473.1           --------------------------------------------------
Pig_TCONS_00024393          --------------------------------------------------
                                                                              

Cattle_TCONS_00040577       CCAGGGTAAGGACCATATCAGATTCAGGCCTGTCCCCTCGGCATGTGGAA
Cattle_TCONS_00040578       --------------------------------------------------
Chicken_TCONS_00081086      --------------------------------------------------
Chicken_TCONS_00081087      --------------------------------------------------
Chicken_TCONS_00081085      --------------------------------------------------
Mouse_XR_877473.1           --------------------------------------------------
Pig_TCONS_00024393          --------------------------------------------------
                                                                              

Cattle_TCONS_00040577       GACGCATTTGGTTTGCTAAATGGATGGATGAAATGGTTAGACCCTGTCCT
Cattle_TCONS_00040578       --------------------------------------------------
Chicken_TCONS_00081086      --------------------------------------------------
Chicken_TCONS_00081087      --------------------------------------------------
Chicken_TCONS_00081085      --------------------------------------------------
Mouse_XR_877473.1           --------------------------------------------------
Pig_TCONS_00024393          --------------------------------------------------
                                                                              

Cattle_TCONS_00040577       CAACCCTGATAGACTGGTATAGTGGTCAGGGGAGGAAATGTTCAGCACAG
Cattle_TCONS_00040578       --------------------------------------------------
Chicken_TCONS_00081086      --------------------------------------------------
Chicken_TCONS_00081087      --------------------------------------------------
Chicken_TCONS_00081085      --------------------------------------------------
Mouse_XR_877473.1           --------------------------------------------------
Pig_TCONS_00024393          --------------------------------------------------
                                                                              

Cattle_TCONS_00040577       AGGTTAAAAGTCATGATCCTGAGGTGGCTATTCTGATAGGAACCCAAGCT
Cattle_TCONS_00040578       --------------------------------------------------
Chicken_TCONS_00081086      --------------------------------------------------
Chicken_TCONS_00081087      --------------------------------------------------
Chicken_TCONS_00081085      --------------------------------------------------
Mouse_XR_877473.1           --------------------------------------------------
Pig_TCONS_00024393          --------------------------------------------------
                                                                              

Cattle_TCONS_00040577       GGGCTCCTAGCTCTGTGCCCTTAGAAAATCCCCTTCTCATGGAACCTTGA
Cattle_TCONS_00040578       --------------------------------------------------
Chicken_TCONS_00081086      --------------------------------------------------
Chicken_TCONS_00081087      --------------------------------------------------
Chicken_TCONS_00081085      --------------------------------------------------
Mouse_XR_877473.1           --------------------------------------------------
Pig_TCONS_00024393          --------------------------------------------------
                                                                              

Cattle_TCONS_00040577       GATGCATGGGGATTAGCACAATGAAAAAATTCAAAACATGATCGTTCTTT
Cattle_TCONS_00040578       --------------------------------------------------
Chicken_TCONS_00081086      --------------------------------------------------
Chicken_TCONS_00081087      --------------------------------------------------
Chicken_TCONS_00081085      --------------------------------------------------
Mouse_XR_877473.1           --------------------------------------------------
Pig_TCONS_00024393          --------------------------------------------------
                                                                              

Cattle_TCONS_00040577       TTACCATCAGCGTCACTGTGGTCTTTCTAGAGACAAAGGAACAGAACCAG
Cattle_TCONS_00040578       --------------------------------------------------
Chicken_TCONS_00081086      --------------------------------------------------
Chicken_TCONS_00081087      --------------------------------------------------
Chicken_TCONS_00081085      --------------------------------------------------
Mouse_XR_877473.1           --------------------------------------------------
Pig_TCONS_00024393          --------------------------------------------------
                                                                              

Cattle_TCONS_00040577       GCAACCTACAGCCACAGAGGATACGGAAGCAAATACCTTCCCCTGGTCAA
Cattle_TCONS_00040578       --------------------------------------------------
Chicken_TCONS_00081086      --------------------------------------------------
Chicken_TCONS_00081087      --------------------------------------------------
Chicken_TCONS_00081085      --------------------------------------------------
Mouse_XR_877473.1           --------------------------------------------------
Pig_TCONS_00024393          --------------------------------------------------
                                                                              

Cattle_TCONS_00040577       AGGCCTCAACCTCTGGCCCTGTGTCAGAGTTTCCCACAGGAGCGTGGGAC
Cattle_TCONS_00040578       --------------------------------------------------
Chicken_TCONS_00081086      --------------------------------------------------
Chicken_TCONS_00081087      --------------------------------------------------
Chicken_TCONS_00081085      --------------------------------------------------
Mouse_XR_877473.1           --------------------------------------------------
Pig_TCONS_00024393          --------------------------------------------------
                                                                              

Cattle_TCONS_00040577       TGCCTCTCATCCATTTCCTGTCTCTGCACCCAGGAGAGCTGCTATCTTTG
Cattle_TCONS_00040578       --------------------------------------------------
Chicken_TCONS_00081086      --------------------------------------------------
Chicken_TCONS_00081087      --------------------------------------------------
Chicken_TCONS_00081085      --------------------------------------------------
Mouse_XR_877473.1           --------------------------------------------------
Pig_TCONS_00024393          --------------------------------------------------
                                                                              

Cattle_TCONS_00040577       CGGCAATACTCTGAGCCCAACGGGGTGTGCTGGAAATAGCCACCAATTCC
Cattle_TCONS_00040578       --------------------------------------------------
Chicken_TCONS_00081086      --------------------------------------------------
Chicken_TCONS_00081087      --------------------------------------------------
Chicken_TCONS_00081085      --------------------------------------------------
Mouse_XR_877473.1           --------------------------------------------------
Pig_TCONS_00024393          --------------------------------------------------
                                                                              

Cattle_TCONS_00040577       CCTAGTGCAAGCAGGGCTGTGACCCTGGAACCGTCTCCTCCCCTTCCTGG
Cattle_TCONS_00040578       --------------------------------------------------
Chicken_TCONS_00081086      --------------------------------------------------
Chicken_TCONS_00081087      --------------------------------------------------
Chicken_TCONS_00081085      --------------------------------------------------
Mouse_XR_877473.1           --------------------------------------------------
Pig_TCONS_00024393          --------------------------------------------------
                                                                              

Cattle_TCONS_00040577       CTCGCCATGTGCAATGATAAGCCTCCCCTGACCACCGCACAGCTGTTCTG
Cattle_TCONS_00040578       --------------------------------------------------
Chicken_TCONS_00081086      --------------------------------------------------
Chicken_TCONS_00081087      --------------------------------------------------
Chicken_TCONS_00081085      --------------------------------------------------
Mouse_XR_877473.1           --------------------------------------------------
Pig_TCONS_00024393          --------------------------------------------------
                                                                              

Cattle_TCONS_00040577       CAGATTAAACATGGAGGGGCGGTTTTTCAAATGGCAGGCACTCAGATGCC
Cattle_TCONS_00040578       --------------------------------------------------
Chicken_TCONS_00081086      --------------------------------------------------
Chicken_TCONS_00081087      --------------------------------------------------
Chicken_TCONS_00081085      --------------------------------------------------
Mouse_XR_877473.1           --------------------------------------------------
Pig_TCONS_00024393          --------------------------------------------------
                                                                              

Cattle_TCONS_00040577       ACCCCCCCTTTTTTTTCCTCAGATGCCCCCTTTTTAACTTTTGCCATATC
Cattle_TCONS_00040578       --------------------------------------------------
Chicken_TCONS_00081086      --------------------------------------------------
Chicken_TCONS_00081087      --------------------------------------------------
Chicken_TCONS_00081085      --------------------------------------------------
Mouse_XR_877473.1           --------------------------------------------------
Pig_TCONS_00024393          --------------------------------------------------
                                                                              

Cattle_TCONS_00040577       TGCAAACAATCATAAGATTTTAAATTTTAAGATGAGTCTTTTTTAATACC
Cattle_TCONS_00040578       --------------------------------------------------
Chicken_TCONS_00081086      --------------------------------------------------
Chicken_TCONS_00081087      --------------------------------------------------
Chicken_TCONS_00081085      --------------------------------------------------
Mouse_XR_877473.1           --------------------------------------------------
Pig_TCONS_00024393          --------------------------------------------------
                                                                              

Cattle_TCONS_00040577       TAAAATAGGAAACTAAACACTGTCCATAATTAGGAGATAATAAAGATAAG
Cattle_TCONS_00040578       --------------------------------------------------
Chicken_TCONS_00081086      --------------------------------------------------
Chicken_TCONS_00081087      --------------------------------------------------
Chicken_TCONS_00081085      --------------------------------------------------
Mouse_XR_877473.1           --------------------------------------------------
Pig_TCONS_00024393          --------------------------------------------------
                                                                              

Cattle_TCONS_00040577       AGAGCCAGTAAATATGCAGCGGTGCTCTTACTCTTTCCCCTTGAGCAATG
Cattle_TCONS_00040578       --------------------------------------------------
Chicken_TCONS_00081086      --------------------------------------------------
Chicken_TCONS_00081087      --------------------------------------------------
Chicken_TCONS_00081085      --------------------------------------------------
Mouse_XR_877473.1           --------------------------------------------------
Pig_TCONS_00024393          --------------------------------------------------
                                                                              

Cattle_TCONS_00040577       GCTTGCAAGGTCCTGGACTTGAGGGAGATAAACAGGAGCCTGAAAAGTGT
Cattle_TCONS_00040578       --------------------------------------------------
Chicken_TCONS_00081086      --------------------------------------------------
Chicken_TCONS_00081087      --------------------------------------------------
Chicken_TCONS_00081085      --------------------------------------------------
Mouse_XR_877473.1           --------------------------------------------------
Pig_TCONS_00024393          --------------------------------------------------
                                                                              

Cattle_TCONS_00040577       CAGAGACATGACAGCACCAAACCGAGGCTCTTTCCCCCTGGAAAACAGAA
Cattle_TCONS_00040578       --------------------------------------------------
Chicken_TCONS_00081086      --------------------------------------------------
Chicken_TCONS_00081087      --------------------------------------------------
Chicken_TCONS_00081085      --------------------------------------------------
Mouse_XR_877473.1           --------------------------------------------------
Pig_TCONS_00024393          --------------------------------------------------
                                                                              

Cattle_TCONS_00040577       GGACTGGAAGCAAACTGACAGGGAACAGCCTGGGTCACTGTGTTTTCCAA
Cattle_TCONS_00040578       --------------------------------------------------
Chicken_TCONS_00081086      --------------------------------------------------
Chicken_TCONS_00081087      --------------------------------------------------
Chicken_TCONS_00081085      --------------------------------------------------
Mouse_XR_877473.1           --------------------------------------------------
Pig_TCONS_00024393          --------------------------------------------------
                                                                              

Cattle_TCONS_00040577       AGTCTGTGCTCAGGCCACATATGCAGCAAAATTGCGAGAAGCCAAAAGTA
Cattle_TCONS_00040578       --------------------------------------------------
Chicken_TCONS_00081086      --------------------------------------------------
Chicken_TCONS_00081087      --------------------------------------------------
Chicken_TCONS_00081085      --------------------------------------------------
Mouse_XR_877473.1           --------------------------------------------------
Pig_TCONS_00024393          --------------------------------------------------
                                                                              

Cattle_TCONS_00040577       GTCAGGTGAAAGAGCTTTGGAAAGAGTCCCGCACGGAAGAATGCAGGGGC
Cattle_TCONS_00040578       --------------------------------------------------
Chicken_TCONS_00081086      --------------------------------------------------
Chicken_TCONS_00081087      --------------------------------------------------
Chicken_TCONS_00081085      --------------------------------------------------
Mouse_XR_877473.1           --------------------------------------------------
Pig_TCONS_00024393          --------------------------------------------------
                                                                              

Cattle_TCONS_00040577       TGGCCTATCAGCTGGCCTCCCAACAGCAAAGGCTCATTTCTGGGGGACGA
Cattle_TCONS_00040578       --------------------------------------------------
Chicken_TCONS_00081086      --------------------------------------------------
Chicken_TCONS_00081087      --------------------------------------------------
Chicken_TCONS_00081085      --------------------------------------------------
Mouse_XR_877473.1           --------------------------------------------------
Pig_TCONS_00024393          --------------------------------------------------
                                                                              

Cattle_TCONS_00040577       CCCTCCCTGCTTCTTACTGAAAACTCCACGTTGGCCAGGCCAGGCATCTC
Cattle_TCONS_00040578       --------------------------------------------------
Chicken_TCONS_00081086      --------------------------------------------------
Chicken_TCONS_00081087      --------------------------------------------------
Chicken_TCONS_00081085      --------------------------------------------------
Mouse_XR_877473.1           --------------------------------------------------
Pig_TCONS_00024393          --------------------------------------------------
                                                                              

Cattle_TCONS_00040577       CTCTTGCAGAACTAGTGGGAGCAGTCCGAGAGTGGAGTAGACAGACTGTG
Cattle_TCONS_00040578       --------------------------------------------------
Chicken_TCONS_00081086      --------------------------------------------------
Chicken_TCONS_00081087      --------------------------------------------------
Chicken_TCONS_00081085      --------------------------------------------------
Mouse_XR_877473.1           --------------------------------------------------
Pig_TCONS_00024393          --------------------------------------------------
                                                                              

Cattle_TCONS_00040577       GGCTGTCCAGGACCCCCCAGGCTGGGTCCTGTTGTTGGAATCACTCCCCA
Cattle_TCONS_00040578       --------------------------------------------------
Chicken_TCONS_00081086      --------------------------------------------------
Chicken_TCONS_00081087      --------------------------------------------------
Chicken_TCONS_00081085      --------------------------------------------------
Mouse_XR_877473.1           --------------------------------------------------
Pig_TCONS_00024393          --------------------------------------------------
                                                                              

Cattle_TCONS_00040577       GCCAAATGCAGTTTGGAAGAAGTTCCTACTCATATTAGAGGAAGGCAGTT
Cattle_TCONS_00040578       --------------------------------------------------
Chicken_TCONS_00081086      --------------------------------------------------
Chicken_TCONS_00081087      --------------------------------------------------
Chicken_TCONS_00081085      --------------------------------------------------
Mouse_XR_877473.1           --------------------------------------------------
Pig_TCONS_00024393          --------------------------------------------------
                                                                              

Cattle_TCONS_00040577       CTTTGGGTGGGAATACCTCATAGAGGGGCTGACCTGCCCCAAGTGGCAGA
Cattle_TCONS_00040578       --------------------------------------------------
Chicken_TCONS_00081086      --------------------------------------------------
Chicken_TCONS_00081087      --------------------------------------------------
Chicken_TCONS_00081085      --------------------------------------------------
Mouse_XR_877473.1           --------------------------------------------------
Pig_TCONS_00024393          --------------------------------------------------
                                                                              

Cattle_TCONS_00040577       CCAAAGGAAAACACTCTGCAGTTTGGGGCCTGATGTCAGATTTCCATCCA
Cattle_TCONS_00040578       --------------------------------------------------
Chicken_TCONS_00081086      --------------------------------------------------
Chicken_TCONS_00081087      --------------------------------------------------
Chicken_TCONS_00081085      --------------------------------------------------
Mouse_XR_877473.1           --------------------------------------------------
Pig_TCONS_00024393          --------------------------------------------------
                                                                              

Cattle_TCONS_00040577       AGGCATAAGAGACACTAATTTTTGAAGGATGTAAGTGCTTTCCTGCTCTC
Cattle_TCONS_00040578       --------------------------------------------------
Chicken_TCONS_00081086      --------------------------------------------------
Chicken_TCONS_00081087      --------------------------------------------------
Chicken_TCONS_00081085      --------------------------------------------------
Mouse_XR_877473.1           --------------------------------------------------
Pig_TCONS_00024393          --------------------------------------------------
                                                                              

Cattle_TCONS_00040577       TCCCAGCCTTGAGAAAAGGCTGCCGGCCCCCTCCGCCCTTTAGACATCCC
Cattle_TCONS_00040578       --------------------------------------------------
Chicken_TCONS_00081086      --------------------------------------------------
Chicken_TCONS_00081087      --------------------------------------------------
Chicken_TCONS_00081085      --------------------------------------------------
Mouse_XR_877473.1           --------------------------------------------------
Pig_TCONS_00024393          --------------------------------------------------
                                                                              

Cattle_TCONS_00040577       TGAAAGTACATGTCATCCAGCATTGAGGCCATCACAGTGGTATCAGCAGT
Cattle_TCONS_00040578       --------------------------------------------------
Chicken_TCONS_00081086      --------------------------------------------------
Chicken_TCONS_00081087      --------------------------------------------------
Chicken_TCONS_00081085      --------------------------------------------------
Mouse_XR_877473.1           --------------------------------------------------
Pig_TCONS_00024393          --------------------------------------------------
                                                                              

Cattle_TCONS_00040577       GTAGGAGGGCTGCCCTGAGATCTTGGCGGGACAGGAGAAGGGGGTACAGG
Cattle_TCONS_00040578       --------------------------------------------------
Chicken_TCONS_00081086      --------------------------------------------------
Chicken_TCONS_00081087      --------------------------------------------------
Chicken_TCONS_00081085      --------------------------------------------------
Mouse_XR_877473.1           --------------------------------------------------
Pig_TCONS_00024393          --------------------------------------------------
                                                                              

Cattle_TCONS_00040577       GCTCTGCCTGCTCACTCAGAGGTTCCCACCTAAGCAGGTCTTAAGAGGAA
Cattle_TCONS_00040578       --------------------------------------------------
Chicken_TCONS_00081086      --------------------------------------------------
Chicken_TCONS_00081087      --------------------------------------------------
Chicken_TCONS_00081085      --------------------------------------------------
Mouse_XR_877473.1           --------------------------------------------------
Pig_TCONS_00024393          --------------------------------------------------
                                                                              

Cattle_TCONS_00040577       AATGAATGATCTACATGGCCATTCAGTCATCTACCAGCAGCACTCCCTGG
Cattle_TCONS_00040578       --------------------------------------------------
Chicken_TCONS_00081086      --------------------------------------------------
Chicken_TCONS_00081087      --------------------------------------------------
Chicken_TCONS_00081085      --------------------------------------------------
Mouse_XR_877473.1           --------------------------------------------------
Pig_TCONS_00024393          --------------------------------------------------
                                                                              

Cattle_TCONS_00040577       GGTCCCTCACTATGTACAAAGGGCTTCACAAGGCCCAGGGATCCCCACCA
Cattle_TCONS_00040578       --------------------------------------------------
Chicken_TCONS_00081086      --------------------------------------------------
Chicken_TCONS_00081087      --------------------------------------------------
Chicken_TCONS_00081085      --------------------------------------------------
Mouse_XR_877473.1           --------------------------------------------------
Pig_TCONS_00024393          --------------------------------------------------
                                                                              

Cattle_TCONS_00040577       CAAACACACATGGGTGCTGTCCTCAGGGAACTGGACTTCTACCCCAGTCA
Cattle_TCONS_00040578       --------------------------------------------------
Chicken_TCONS_00081086      --------------------------------------------------
Chicken_TCONS_00081087      --------------------------------------------------
Chicken_TCONS_00081085      --------------------------------------------------
Mouse_XR_877473.1           --------------------------------------------------
Pig_TCONS_00024393          --------------------------------------------------
                                                                              

Cattle_TCONS_00040577       GACCCAGAGGCAAAGAGCTCTGACACTGGAGAGAATGTGGCTGAAGAATA
Cattle_TCONS_00040578       --------------------------------------------------
Chicken_TCONS_00081086      --------------------------------------------------
Chicken_TCONS_00081087      --------------------------------------------------
Chicken_TCONS_00081085      --------------------------------------------------
Mouse_XR_877473.1           --------------------------------------------------
Pig_TCONS_00024393          --------------------------------------------------
                                                                              

Cattle_TCONS_00040577       TGATTCATTCACTCGGACAACACATATTAAGCATCTACCATCACAAGTGC
Cattle_TCONS_00040578       --------------------------------------------------
Chicken_TCONS_00081086      --------------------------------------------------
Chicken_TCONS_00081087      --------------------------------------------------
Chicken_TCONS_00081085      --------------------------------------------------
Mouse_XR_877473.1           --------------------------------------------------
Pig_TCONS_00024393          --------------------------------------------------
                                                                              

Cattle_TCONS_00040577       AATAAAGGATGAGAAAGAGGGCAGAGAAGACTTCCCTGGTGGTTCAGTAG
Cattle_TCONS_00040578       --------------------------------------------------
Chicken_TCONS_00081086      --------------------------------------------------
Chicken_TCONS_00081087      --------------------------------------------------
Chicken_TCONS_00081085      --------------------------------------------------
Mouse_XR_877473.1           --------------------------------------------------
Pig_TCONS_00024393          --------------------------------------------------
                                                                              

Cattle_TCONS_00040577       TGGAGAATCTGCCCTGCAAAGCAGGGCACTCAGGTTCAATTCCTGCTCAG
Cattle_TCONS_00040578       --------------------------------------------------
Chicken_TCONS_00081086      --------------------------------------------------
Chicken_TCONS_00081087      --------------------------------------------------
Chicken_TCONS_00081085      --------------------------------------------------
Mouse_XR_877473.1           --------------------------------------------------
Pig_TCONS_00024393          --------------------------------------------------
                                                                              

Cattle_TCONS_00040577       GGAACTAAGATCCCACATGCCACCAAACAGCTGAGCTCTCATGCCACAAC
Cattle_TCONS_00040578       --------------------------------------------------
Chicken_TCONS_00081086      --------------------------------------------------
Chicken_TCONS_00081087      --------------------------------------------------
Chicken_TCONS_00081085      --------------------------------------------------
Mouse_XR_877473.1           --------------------------------------------------
Pig_TCONS_00024393          --------------------------------------------------
                                                                              

Cattle_TCONS_00040577       CACGTACCGCATGAAGACTGCACGTGCCGAAACTAAGACCTAATGCAATC
Cattle_TCONS_00040578       --------------------------------------------------
Chicken_TCONS_00081086      --------------------------------------------------
Chicken_TCONS_00081087      --------------------------------------------------
Chicken_TCONS_00081085      --------------------------------------------------
Mouse_XR_877473.1           --------------------------------------------------
Pig_TCONS_00024393          --------------------------------------------------
                                                                              

Cattle_TCONS_00040577       AAATAACTAAACTTTTAAAAAAGAAGGAAAGAGGGCAAAGGATGTGGACC
Cattle_TCONS_00040578       --------------------------------------------------
Chicken_TCONS_00081086      --------------------------------------------------
Chicken_TCONS_00081087      --------------------------------------------------
Chicken_TCONS_00081085      --------------------------------------------------
Mouse_XR_877473.1           --------------------------------------------------
Pig_TCONS_00024393          --------------------------------------------------
                                                                              

Cattle_TCONS_00040577       AGGGAATTCTGATGTCTGAAAAAGTCAAAGAGGGCTTCACAGGAAAAGTG
Cattle_TCONS_00040578       --------------------------------------------------
Chicken_TCONS_00081086      --------------------------------------------------
Chicken_TCONS_00081087      --------------------------------------------------
Chicken_TCONS_00081085      --------------------------------------------------
Mouse_XR_877473.1           --------------------------------------------------
Pig_TCONS_00024393          --------------------------------------------------
                                                                              

Cattle_TCONS_00040577       GCCATTTAAGTAGAGACTCATCCTACCAAGAAGAGATGGGCAGGGGAGTG
Cattle_TCONS_00040578       --------------------------------------------------
Chicken_TCONS_00081086      --------------------------------------------------
Chicken_TCONS_00081087      --------------------------------------------------
Chicken_TCONS_00081085      --------------------------------------------------
Mouse_XR_877473.1           --------------------------------------------------
Pig_TCONS_00024393          --------------------------------------------------
                                                                              

Cattle_TCONS_00040577       AGAGGGAGTAACACGGTTCCTGGGAACCCCAAGGTGGTGGGCACAGGACT
Cattle_TCONS_00040578       --------------------------------------------------
Chicken_TCONS_00081086      --------------------------------------------------
Chicken_TCONS_00081087      --------------------------------------------------
Chicken_TCONS_00081085      --------------------------------------------------
Mouse_XR_877473.1           --------------------------------------------------
Pig_TCONS_00024393          --------------------------------------------------
                                                                              

Cattle_TCONS_00040577       CCCTGGAGGAGTGGAAAAAGAGGGCAGGGGCCCAAGAGGGACAGCCCAGC
Cattle_TCONS_00040578       --------------------------------------------------
Chicken_TCONS_00081086      --------------------------------------------------
Chicken_TCONS_00081087      --------------------------------------------------
Chicken_TCONS_00081085      --------------------------------------------------
Mouse_XR_877473.1           --------------------------------------------------
Pig_TCONS_00024393          --------------------------------------------------
                                                                              

Cattle_TCONS_00040577       TGGGCTAGATAGCGCAGGCGTATAGCCTTTTGTAAGGGCTTTAGAATTCA
Cattle_TCONS_00040578       --------------------------------------------------
Chicken_TCONS_00081086      --------------------------------------------------
Chicken_TCONS_00081087      --------------------------------------------------
Chicken_TCONS_00081085      --------------------------------------------------
Mouse_XR_877473.1           --------------------------------------------------
Pig_TCONS_00024393          --------------------------------------------------
                                                                              

Cattle_TCONS_00040577       GCCAGAAGGAGACCTTTCACCATTTTAAACCCAGGAGAAATATGGGCACA
Cattle_TCONS_00040578       --------------------------------------------------
Chicken_TCONS_00081086      --------------------------------------------------
Chicken_TCONS_00081087      --------------------------------------------------
Chicken_TCONS_00081085      --------------------------------------------------
Mouse_XR_877473.1           --------------------------------------------------
Pig_TCONS_00024393          --------------------------------------------------
                                                                              

Cattle_TCONS_00040577       TTTGCATTTTGAGAAATCATTCTGAGAGGATGGCTGGGAAGGATGGGTGG
Cattle_TCONS_00040578       --------------------------------------------------
Chicken_TCONS_00081086      --------------------------------------------------
Chicken_TCONS_00081087      --------------------------------------------------
Chicken_TCONS_00081085      --------------------------------------------------
Mouse_XR_877473.1           --------------------------------------------------
Pig_TCONS_00024393          --------------------------------------------------
                                                                              

Cattle_TCONS_00040577       GAAGTTGGCGGGAGCAGAAGCAAGGGAAGCCAGGTGGGAGGTTGAAGCAA
Cattle_TCONS_00040578       --------------------------------------------------
Chicken_TCONS_00081086      --------------------------------------------------
Chicken_TCONS_00081087      --------------------------------------------------
Chicken_TCONS_00081085      --------------------------------------------------
Mouse_XR_877473.1           --------------------------------------------------
Pig_TCONS_00024393          --------------------------------------------------
                                                                              

Cattle_TCONS_00040577       ATGTTTGATGATATAAAATATAAAGTACCATGAATGTGCCATTTGGCTGG
Cattle_TCONS_00040578       --------------------------------------------------
Chicken_TCONS_00081086      --------------------------------------------------
Chicken_TCONS_00081087      --------------------------------------------------
Chicken_TCONS_00081085      --------------------------------------------------
Mouse_XR_877473.1           --------------------------------------------------
Pig_TCONS_00024393          --------------------------------------------------
                                                                              

Cattle_TCONS_00040577       GATACACCAAGCATAAAGATGAGGTATGGAGTCAAAAAGGTAGACTATCA
Cattle_TCONS_00040578       --------------------------------------------------
Chicken_TCONS_00081086      --------------------------------------------------
Chicken_TCONS_00081087      --------------------------------------------------
Chicken_TCONS_00081085      --------------------------------------------------
Mouse_XR_877473.1           --------------------------------------------------
Pig_TCONS_00024393          --------------------------------------------------
                                                                              

Cattle_TCONS_00040577       CCCAGGGTGAGGGGTGGTGGGGCGGTAGAGGATTCTTTGGGATGATGAAA
Cattle_TCONS_00040578       --------------------------------------------------
Chicken_TCONS_00081086      --------------------------------------------------
Chicken_TCONS_00081087      --------------------------------------------------
Chicken_TCONS_00081085      --------------------------------------------------
Mouse_XR_877473.1           --------------------------------------------------
Pig_TCONS_00024393          --------------------------------------------------
                                                                              

Cattle_TCONS_00040577       TGTTCTACAACTGTAGTGATGCTTGTGACACTCTGTGTTGTTGGATTCAC
Cattle_TCONS_00040578       --------------------------------------------------
Chicken_TCONS_00081086      --------------------------------------------------
Chicken_TCONS_00081087      --------------------------------------------------
Chicken_TCONS_00081085      --------------------------------------------------
Mouse_XR_877473.1           --------------------------------------------------
Pig_TCONS_00024393          --------------------------------------------------
                                                                              

Cattle_TCONS_00040577       GCTCAGTCGTGTCCAACTCTTTGTGACCCCATGGACTGTAGCCTGCCAGG
Cattle_TCONS_00040578       --------------------------------------------------
Chicken_TCONS_00081086      --------------------------------------------------
Chicken_TCONS_00081087      --------------------------------------------------
Chicken_TCONS_00081085      --------------------------------------------------
Mouse_XR_877473.1           --------------------------------------------------
Pig_TCONS_00024393          --------------------------------------------------
                                                                              

Cattle_TCONS_00040577       CTCTCTTCCATCCATGGAATTTTCCAGGCAAGAATACCGGAGTGGTTTGC
Cattle_TCONS_00040578       --------------------------GGGCCCAGTGCC--AGCTGTTTAA
Chicken_TCONS_00081086      --------------------------------------------------
Chicken_TCONS_00081087      --------------------------------------------------
Chicken_TCONS_00081085      --------------------------------------------------
Mouse_XR_877473.1           --------------------------------------------------
Pig_TCONS_00024393          --------------------------------------------------
                                                                              

Cattle_TCONS_00040577       CATTTCTTCCTCTGGTGGATCTTCCCAACCCAGGGATGAAACCTTCATCT
Cattle_TCONS_00040578       AAGTGCC-CCTGTGGCAGGGG---------CAGAGGGGTAACAGAGGCCC
Chicken_TCONS_00081086      --------------------------------------------------
Chicken_TCONS_00081087      --------------------------------------------------
Chicken_TCONS_00081085      --------------------------------------------------
Mouse_XR_877473.1           --------------------------------------------------
Pig_TCONS_00024393          --------------------------------------------------
                                                                              

Cattle_TCONS_00040577       CCTGCATCTCCTGCACTGCAGGCAGATTCTTTCCCACTAAGCCATCAGGG
Cattle_TCONS_00040578       AGTGAAGTTAGTTGAG---AAGCAGTGATACCTCCAACCATCCCCCAAAT
Chicken_TCONS_00081086      --------------------------------------------------
Chicken_TCONS_00081087      --------------------------------------------------
Chicken_TCONS_00081085      --------------------------------------------------
Mouse_XR_877473.1           --------------------------------------------------
Pig_TCONS_00024393          --------------------------------------------------
                                                                              

Cattle_TCONS_00040577       AAACCCAACTCACCACTCTGTGACTGAACTAAAAAACCATTTCATTGTGT
Cattle_TCONS_00040578       GGGCT-GGCCCACGTCTCCAGGCCA----CAAGGAGCCACACCTGGATGG
Chicken_TCONS_00081086      --------------------------------------------------
Chicken_TCONS_00081087      --------------------------------------------------
Chicken_TCONS_00081085      --------------------------------------------------
Mouse_XR_877473.1           --------------------------------------------------
Pig_TCONS_00024393          --------------------------------------------------
                                                                              

Cattle_TCONS_00040577       AATTTGAATAGGAGGATTATATCTCAATGAAACTGTTTAAAAAGAAAAGG
Cattle_TCONS_00040578       ACCCCAAG----------AGAGCTCCCCAGAGCT-TCCCGACAGAAGACA
Chicken_TCONS_00081086      --------------------------------------------------
Chicken_TCONS_00081087      --------------------------------------------------
Chicken_TCONS_00081085      --------------------------------------------------
Mouse_XR_877473.1           --------------------------------------------------
Pig_TCONS_00024393          --------------------------------------------------
                                                                              

Cattle_TCONS_00040577       AAGGGTGAAGCTTGGTCCCAGAGGGCTCAAATGCCAGGCTGAGGACAGGA
Cattle_TCONS_00040578       CAGGCTGCCCCCCGGGGCCAAGCGAC----ATTTC---CTGAAGACAGTG
Chicken_TCONS_00081086      --------------------------------------------------
Chicken_TCONS_00081087      --------------------------------------------------
Chicken_TCONS_00081085      --------------------------------------------------
Mouse_XR_877473.1           --------------------------------------------------
Pig_TCONS_00024393          --------------------------------------------------
                                                                              

Cattle_TCONS_00040577       AGCACACCCAGGGTAGCTGCAGCAGCCTCCAGAGCAGGAGCTGGAGGGAG
Cattle_TCONS_00040578       GGGAA---CAGGGAAGAAAAAACAGTCCGTCCTCCGGGAGTAGGAGGATG
Chicken_TCONS_00081086      --------------------------------------------------
Chicken_TCONS_00081087      --------------------------------------------------
Chicken_TCONS_00081085      --------------------------------------------------
Mouse_XR_877473.1           --------------------------------------------------
Pig_TCONS_00024393          --------------------------------------------------
                                                                              

Cattle_TCONS_00040577       GAGCCGAGGCCCCTCTAATGCCCCTTCTCCTGCCTAGGGTGGACTCCCTG
Cattle_TCONS_00040578       TGGACAG---------------------CCAGCACCAGGTGGACTCCCTG
Chicken_TCONS_00081086      --------------------------------------------------
Chicken_TCONS_00081087      --------------------------------------------------
Chicken_TCONS_00081085      --------------------------------------------------
Mouse_XR_877473.1           --------------------------------------------------
Pig_TCONS_00024393          --------------------------------------------------
                                                                              

Cattle_TCONS_00040577       CCTTCGGCCCCTGGTGCAGAGTGGTATGGCGTCCTGTCTCCCAGCCTGAG
Cattle_TCONS_00040578       CCTTCGGCCCCTGGTGCAGAGTGGTATGGCGTCCTGTCTCCCAGCCTGAG
Chicken_TCONS_00081086      --------------------------------------------------
Chicken_TCONS_00081087      --------------------------------------------------
Chicken_TCONS_00081085      --------------------------------------------------
Mouse_XR_877473.1           --------------------------------------------------
Pig_TCONS_00024393          --------------------------------------------------
                                                                              

Cattle_TCONS_00040577       GTGCAGTGCTGCATCTCTGGTCAGTTGGGAGTCTGAGATGAAGCACTGTA
Cattle_TCONS_00040578       GTGCAGTGCTGCATCTCTGGTCAGTTGGGAGTCTGAGATGAAGCACTGTA
Chicken_TCONS_00081086      --------------------------------------------------
Chicken_TCONS_00081087      --------------------------------------------------
Chicken_TCONS_00081085      --------------------------------------------------
Mouse_XR_877473.1           --------------------------------------------------
Pig_TCONS_00024393          --------------------------------------------------
                                                                              

Cattle_TCONS_00040577       GCTCGGGAAGGGAGAAGTTGTTCTGCAGCCGTCGCCAGAAGTGGTAAGTG
Cattle_TCONS_00040578       GCTCGGGAAGGGAGAAGTTGTTCTGCAGCCGTCGCCAGAAGTGGTAAGTG
Chicken_TCONS_00081086      --------------------------------------------------
Chicken_TCONS_00081087      --------------------------------------------------
Chicken_TCONS_00081085      --------------------------------------------------
Mouse_XR_877473.1           --------------------------------------------------
Pig_TCONS_00024393          --------------------------------------------------
                                                                              

Cattle_TCONS_00040577       GTAAGTGGTGTGGTGCCTGCAGGCACCAGGAAGGACGGGAGTGTCTCCAT
Cattle_TCONS_00040578       GTAAGTGGTGTGGTGCCTGCAGGCACCAGGAAGGACGGGAGTGTCTCCAT
Chicken_TCONS_00081086      --------------------------------------------------
Chicken_TCONS_00081087      --------------------------------------------------
Chicken_TCONS_00081085      --------------------------------------------------
Mouse_XR_877473.1           --------------------------------------------------
Pig_TCONS_00024393          --------------------------------------------------
                                                                              

Cattle_TCONS_00040577       TCTCCAGAATGTCCGCTGAGGAAGCACTGGACTTGAGTCCCATCTGTGTC
Cattle_TCONS_00040578       TCTCCAGAATGTCCGCTGAGGAAGCACTGGACTTGAGTCCCATCTGTGTC
Chicken_TCONS_00081086      --------------------------------------------------
Chicken_TCONS_00081087      --------------------------------------------------
Chicken_TCONS_00081085      --------------------------------------------------
Mouse_XR_877473.1           --------------------------------------------------
Pig_TCONS_00024393          --------------------------------------------------
                                                                              

Cattle_TCONS_00040577       ACTATCTGCTTCATGATTCTGGGCAAGTCCTGACTCCTCTGTGCACCGCA
Cattle_TCONS_00040578       ACTATCTGCTTCATGATTCTGGGCAAGTCCTGACTCCTCTGTGCACCGCA
Chicken_TCONS_00081086      --------------------------------------------------
Chicken_TCONS_00081087      --------------------------------------------------
Chicken_TCONS_00081085      --------------------------------------------------
Mouse_XR_877473.1           --------------------------------------------------
Pig_TCONS_00024393          --------------------------------------------------
                                                                              

Cattle_TCONS_00040577       GTTTGTTCATCTGTAATATGAGATTTTGGAGCATTCAGTGGTGGCCATTA
Cattle_TCONS_00040578       GTTTGTTCATCTGTAATATGAGATTTTGGAGCATTCAGTGGTGGCCATTA
Chicken_TCONS_00081086      --------------------------------------------------
Chicken_TCONS_00081087      --------------------------------------------------
Chicken_TCONS_00081085      --------------------------------------------------
Mouse_XR_877473.1           --------------------------------------------------
Pig_TCONS_00024393          --------------------------------------------------
                                                                              

Cattle_TCONS_00040577       CCCAGTACCCTGACTCTGCTTTCTCCTGAGCCCATGGCAGACATGGCTAA
Cattle_TCONS_00040578       CCCAGTACCCTGACTCTGCTTTCTCCTGAGCCCATGGCAGACATGGCTAA
Chicken_TCONS_00081086      --------------------------------------------------
Chicken_TCONS_00081087      --------------------------------------------------
Chicken_TCONS_00081085      --------------------------------------------------
Mouse_XR_877473.1           --------------------------------------------------
Pig_TCONS_00024393          --------------------------------------------------
                                                                              

Cattle_TCONS_00040577       TCAGTCAAGGTATCCTTTCTTAAAGCATTCAGATGCGGCTTCAGAATCCT
Cattle_TCONS_00040578       TCAGTCAAGGTATCCTTTCTTAAAGCATTCAGATGCGGCTTCAGAATCCT
Chicken_TCONS_00081086      --------------------------------------------------
Chicken_TCONS_00081087      --------------------------------------------------
Chicken_TCONS_00081085      --------------------------------------------------
Mouse_XR_877473.1           --------------------------------------------------
Pig_TCONS_00024393          --------------------------------------------------
                                                                              

Cattle_TCONS_00040577       TCTTAATGCTAAGTCCTAGAGAGCTGCTATTGATCCAAAGCTGAAACACT
Cattle_TCONS_00040578       TCTTAATGCTAAGTCCTAGAGAGCTGCTATTGATCCAAAGCTGAAACACT
Chicken_TCONS_00081086      --------------------------------------------------
Chicken_TCONS_00081087      --------------------------------------------------
Chicken_TCONS_00081085      --------------------------------------------------
Mouse_XR_877473.1           --------------------------------------------------
Pig_TCONS_00024393          ---------------------------------TTCCCAGGCCAAGGACG
                                                                              

Cattle_TCONS_00040577       TCATCATTTGTGAACTGGTCAATTCCTAAAAAATCTTTCAGACTAAAGAC
Cattle_TCONS_00040578       TCATCATTTGTGAACTGGTCAATTCCTAAAAAATCTTTCAGACTAAAGAC
Chicken_TCONS_00081086      --------------------------------------------------
Chicken_TCONS_00081087      --------------------------------------------------
Chicken_TCONS_00081085      --------------------------------------------------
Mouse_XR_877473.1           --------------------------------------------------
Pig_TCONS_00024393          GAATCCGAGCCAGGGCTGCAAGACAGGACAAGATGAGGAAAGCTCGGAGA
                                                                              

Cattle_TCONS_00040577       AAGGTCCTGGGCTCTGAGTCCAGCTCTTTACTCTTTGAGGTGTTGCCTAA
Cattle_TCONS_00040578       AAGGTCCTGGGCTCTGAGTCCAGCTCTTTACTCTTTGAGGTGTTGCCTAA
Chicken_TCONS_00081086      --------------------------------------------------
Chicken_TCONS_00081087      --------------------------------------------------
Chicken_TCONS_00081085      --------------------------------------------------
Mouse_XR_877473.1           --------------------------------------------------
Pig_TCONS_00024393          GACCCTTCGGGCCCAGGAGTCAGGGCCTCTGTGACCCGGTGGCCTTGAGC
                                                                              

Cattle_TCONS_00040577       ACTAATCCAAGCATCTCCCAAATATCTGATCCCTTTCAGGGGCTTCAGAC
Cattle_TCONS_00040578       ACTAATCCAAGCATCTCCCAAATATCTGATCCCTTTCAGGGGCTTCAGAC
Chicken_TCONS_00081086      --------------------------------------------------
Chicken_TCONS_00081087      --------------------------------------------------
Chicken_TCONS_00081085      --------------------------------------------------
Mouse_XR_877473.1           --------------------------------------------------
Pig_TCONS_00024393          ACAGCTGTCACTCGTTTGCCACATTTGCAGTCGCTGAAAGGGCCTCAGCG
                                                                              

Cattle_TCONS_00040577       TAGTCAGAAATAGCAGAGGAAAACCACTGGGCTAAGCACAATTTTATTTA
Cattle_TCONS_00040578       TAGTCAGAAATAGCAGAGGAAAACCACTGGGCTAAGCACAATTTTATTTA
Chicken_TCONS_00081086      --------------------------------------------------
Chicken_TCONS_00081087      --------------------------------------------------
Chicken_TCONS_00081085      --------------------------------------------------
Mouse_XR_877473.1           --------------------------------------------------
Pig_TCONS_00024393          AGGGAGACGGCATTGAACAAACTCCTAGTCGTGTGGCCAAGAAGACTCCT
                                                                              

Cattle_TCONS_00040577       ACCTCCCTACAAGCTTGGGAGGTGGATTTTATTGACCCATTTTCCAGATG
Cattle_TCONS_00040578       ACCTCCCTACAAGCTTGGGAGGTGGATTTTATTGACCCATTTTCCAGATG
Chicken_TCONS_00081086      --------------------------------------------------
Chicken_TCONS_00081087      --------------------------------------------------
Chicken_TCONS_00081085      --------------------------------------------------
Mouse_XR_877473.1           --------------------------------------------------
Pig_TCONS_00024393          TAGGAACAAAGGAGCAGAGAGGGACGAGCTGCTGGCCACACACTGGGGCT
                                                                              

Cattle_TCONS_00040577       AGAAAACTGAGGCTCAGGTAAGCAACTTGCCCAAGGTCACACATAAATTA
Cattle_TCONS_00040578       AGAAAACTGAGGCTCAGGTAAGCAACTTGCCCAAGGTCACACATAAATTA
Chicken_TCONS_00081086      --------------------------------------------------
Chicken_TCONS_00081087      --------------------------------------------------
Chicken_TCONS_00081085      --------------------------------------------------
Mouse_XR_877473.1           --------------------------------------------------
Pig_TCONS_00024393          CACACCAGCACACCGATTCTCTCACAGCTCCCGAGACCTGTGTTTTGTCT
                                                                              

Cattle_TCONS_00040577       TGTTGAGCTGGGCTTGGAACCTAATCTGTCTGCCTTCAGATTCATGTTCT
Cattle_TCONS_00040578       TGTTGAGCTGGGCTTGGAACCTAATCTGTCTGCCTTCAGATTCATGTTCT
Chicken_TCONS_00081086      --------------------------------------------------
Chicken_TCONS_00081087      --------------------------------------------------
Chicken_TCONS_00081085      --------------------------------------------------
Mouse_XR_877473.1           --------------------------------------------------
Pig_TCONS_00024393          CTGTGTCCAAATTTCCATAACGACACGAGTCAGATCAGATTTTGGGCCCT
                                                                              

Cattle_TCONS_00040577       TACCCACTGCGTGTGACTTGGGAACCTGGGATTGGGGGAGCAGGAGGAGA
Cattle_TCONS_00040578       TACCCACTGCGTGTGACTTGGGAACCTGGGATTGGGGGAGCAGGAGGAGA
Chicken_TCONS_00081086      --------------------------------------------------
Chicken_TCONS_00081087      --------------------------------------------------
Chicken_TCONS_00081085      --------------------------------------------------
Mouse_XR_877473.1           --------------------------------------------------
Pig_TCONS_00024393          CGCTAGGCCAGTATAACCTC---ATCTTAACTTGATTACATCTGCCGAGA
                                                                              

Cattle_TCONS_00040577       ACATAATAAATCCTATTCTAGTCTTGTCCTTACGTCCTGGGTCGCTTTTA
Cattle_TCONS_00040578       ACATAATAAATCCTATTCTAGTCTTGTCCTTACGTCCTGGGTCGCTTTTA
Chicken_TCONS_00081086      --------------------------------------------------
Chicken_TCONS_00081087      --------------------------------------------------
Chicken_TCONS_00081085      --------------------------------------------------
Mouse_XR_877473.1           --------------------------------------------------
Pig_TCONS_00024393          CCCTGTT---TCTAAATAAGGCCGCATGCCCAGGTTCTAGTGGGTGGCAA
                                                                              

Cattle_TCONS_00040577       GCAAAGACAGACTGAGACATTTTCCAGTAATCCTATAGACTTCCTTCCTC
Cattle_TCONS_00040578       GCAAAGACAGACTGAGACATTTTCCAGTAATCCTATAGACTTCCTTCCTC
Chicken_TCONS_00081086      --------------------------------------------------
Chicken_TCONS_00081087      --------------------------------------------------
Chicken_TCONS_00081085      --------------------------------------------------
Mouse_XR_877473.1           --------------------------------------------------
Pig_TCONS_00024393          TTTTAAGGGGACACCATTCAACGCAGTGGAGTCTCTTAGCCCTCAGTTAT
                                                                              

Cattle_TCONS_00040577       TTCTTCCCGCCCCCCACCATTGTATTTATCTCACCTTTCAAGTAGGTCCT
Cattle_TCONS_00040578       TTCTTCCCGCCCCCCACCATTGTATTTATCTCACCTTTCAAGTAGGTCCT
Chicken_TCONS_00081086      -------------------------------CCTTGGCCATGGGAGTACC
Chicken_TCONS_00081087      -------------------------------CCTTGGCCATGGGAGTACC
Chicken_TCONS_00081085      -------------------------------CCTTGGCCATGGGAGTACC
Mouse_XR_877473.1           --------------------------------------CGGGCAAGTCCG
Pig_TCONS_00024393          CAGAATGAATGTGGTGCTGTTTCCCCCATTCGACAGATGAGAAAACTAAG
                                                                          *   

Cattle_TCONS_00040577       ACACCATCCCATTTT--ATAATTGGGGAAGACTGAGGTTAAGTGAGTTGC
Cattle_TCONS_00040578       ACACCATCCCATTTT--ATAATTGGGGAAGACTGAGGTTAAGTGAGTTGC
Chicken_TCONS_00081086      -CAGGGACACAGCC---ATCACTGGAGATGCTGGAGGTGAACAGAG--AC
Chicken_TCONS_00081087      -CAGGGACACAGCC---ATCACTGGAGATGCTGGAGGTGAACAGAG--AC
Chicken_TCONS_00081085      -CAGGGACACAGCC---ATCACTGGAGATGCTGGAGGTGAACAGAG--AC
Mouse_XR_877473.1           -CAGGGATGCGGCT-------GGGGTCGTGGTTGATGCTGCGGGAA----
Pig_TCONS_00024393          GTGCAGACCAGCCCAAGGCCACATGGCGAGCTGGACTTCAAACCCGGCTC
                                                    *    *   **               

Cattle_TCONS_00040577       TGGATGTCGCCAGTAAGGA----AGGTGCCAAACAGAGACTGGGAACCAG
Cattle_TCONS_00040578       TGGATGTCGCCAGTAAGGA----AGGTGCCAAACAGAGACTGGGAACCAG
Chicken_TCONS_00081086      TGTACATCCCCGGACAGCG----AGA-GAAGGGCAGAGCTGGTGTGCCAG
Chicken_TCONS_00081087      TGTACATCCCCGGACAGCG----AGA-GAAGGGCAGAGCTGGTGTGCCAG
Chicken_TCONS_00081085      TGTACATCCCCGGACAGCG----AGA-GAAGGGCAGAGCTGGTGTGCCAG
Mouse_XR_877473.1           -GCGGGTGGGCGGGAGAGA----GCAGGTTAAACAGGAGCAAGAGATAAG
Pig_TCONS_00024393          CTCTCTGACCCGTAAAAGGCCTCGGAGCCCCGAAGGAGACCAGACACAAG
                                      *                        *            **

Cattle_TCONS_00040577       A--ACTG--TCCAGG-TGGTTTCGAGTAGAAC-CCTCCCTCTGGCTGG--
Cattle_TCONS_00040578       A--ACTG--TCCAGG-TGGTTTCGAGTAGAAC-CCTCCCTCTGGCTGG--
Chicken_TCONS_00081086      CATACTG--CCTGCACTGGTTGCCCTTTGGGC-GCTGGCAGCAGCATGCA
Chicken_TCONS_00081087      CATACTG--CCTGCACTGGTTGCCCTTTGGGC-GCTGGCAGCAGCATGCA
Chicken_TCONS_00081085      CATACTG--CCTGCACTGGTTGCCCTTTGGGC-GCTGGCAGCAGCATGCA
Mouse_XR_877473.1           AGAATTAGACCTGGGAACATACAGCCTCAGACACCTCTCATTGCCTGGGA
Pig_TCONS_00024393          GGCGCTG-----GGAGGGACCGGGCCTCACTGATGAGGAAGCAGGTAGGG
                                 *                    *                    *  

Cattle_TCONS_00040577       -AGGCTCAGGAATACACACAATCCATGGCAACTGAAGCGGGGGGTGGGGT
Cattle_TCONS_00040578       -AGGCTCAGGAATACACACAATCCATGGCAACTGAAGCGGGGGGTGGGGT
Chicken_TCONS_00081086      CAAACCCAGCAGCCCCCTGAA--CAGGGCTGGCTCCCTGGGCAGTGCTGA
Chicken_TCONS_00081087      CAAACCCAGCAGCCCCCTGAA--CAGGGCTGGCTCCCTGGGCAGTGCTGA
Chicken_TCONS_00081085      CAAACCCAGCAGCCCCCTGAA--CAGGGCTGGCTCCCTGGGCAGTGCTGA
Mouse_XR_877473.1           GCTTCTTGGAAATGAATTGGA-----AACATCCTGAATGAGCC-TACAGT
Pig_TCONS_00024393          -AAAAGAGGAAATCCCTTCTG----GGGCAACGTCCAAGGCTGCTTATCA
                                    * *                 *         *     *     

Cattle_TCONS_00040577       GTTACCAGATGACTTCTGGTTGACAACA---TGGCCTCTGACTACAGGAA
Cattle_TCONS_00040578       GTTACCAGATGACTTCTGGTTGACAACA---TGGCCTCTGACTACAGGAA
Chicken_TCONS_00081086      GCC-TGGGGTAGCTTCCTGCTGAAAGCAGTCTGGTCCCTTCC--CAAGGA
Chicken_TCONS_00081087      GCC-TGGGGTAGCTTCCTGCTGAAAGCAGTCTGGTCCCTTCC--CAAGGA
Chicken_TCONS_00081085      GCC-TGGGGTAGCTTCCTGCTGAAAGCAGTCTGGTCCCTTCC--CAAGGA
Mouse_XR_877473.1           TTTACAATCTCGCT---GACTGACA-CA---CGGGCACAGCC---AAGTA
Pig_TCONS_00024393          GCC-CAGGGTGGCCTCCGACCTCCCAGCCTCCTCCCTCTGTC----TCCG
                                     *  *                      * *   *        

Cattle_TCONS_00040577       GGTACTTTCCAGGGCCACTGAAGTTCCAGTCACTACCCCCTCCCCTGAAG
Cattle_TCONS_00040578       GGTACTTTCCAGGGCCACTGAAGTTCCAGTCACTACCCCCTCCCCTGAAG
Chicken_TCONS_00081086      GCTGCTCACAAGGAATGCATGGGGCTGGGAGGCTGAGCTCTGCCATGGGG
Chicken_TCONS_00081087      GCTGCTCACAAGGAATGCATGGGGCTGGGAGGCTGAGCTCTGCCATGGGG
Chicken_TCONS_00081085      GCTGCTCACAAGGAATGCATGGGGCTGGGAGGCTGAGCTCTGCCATGGGG
Mouse_XR_877473.1           GGAACAAGCTGTGGCCTGAAGAATCC---TTACTGACTCTGTTGTCACAT
Pig_TCONS_00024393          GCCCCGCCACACGGCCTCCCCAGGCGCCGGCAGGAAGCCGCTTAGGCTGC
                            *   *       *                                     

Cattle_TCONS_00040577       CAATCATCCACATCCCGCCAGACATGGTGGCCACACTGGC-TTCTGCAGA
Cattle_TCONS_00040578       CAATCATCCACATCCCGCCAGACATGGTGGCCACACTGGC-TTCTGCAGA
Chicken_TCONS_00081086      CAGCGGGCCG--TCAGGAGGGGCCTGTGAGCAGTGCTGCC-CCATGGCAC
Chicken_TCONS_00081087      CAGCGGGCCG--TCAGGAGGGGCCTGTGAGCAGTGCTGCC-CCATGGCAC
Chicken_TCONS_00081085      CAGCGGGCCG--TCAGGAGGGGCCTGTGAGCAGTGCTGCC-CCATGGCAC
Mouse_XR_877473.1           TCCAGGGCTACACCCCTC--AACACAGTAGC--CGCCAGC-TACATATGC
Pig_TCONS_00024393          TGCTCTGCTGTTCCGTGCTGATCGGAATCAGCCCACGGCCGCTTAGGAGG
                                   *     *        *            *   *          

Cattle_TCONS_00040577       TGGGGCTGGATGCAGAAGAAAACCCCAGCTGGTCCTTAGGGATATGGCAG
Cattle_TCONS_00040578       TGGGGCTGGATGCAGAAGAAAACCCCAGCTGGTCCTTAGGGATATGGCAG
Chicken_TCONS_00081086      TGAGCCCTGTGGCTGTTCCCACACTTGGCCAGTGCTCAGGGCT--GGCCT
Chicken_TCONS_00081087      TGAGCCCTGTGGCTGTTCCCACACTTGGCCAGTGCTCAGGGCT--GGCCT
Chicken_TCONS_00081085      TGAGCCCTGTGGCTGTTCCCACACTTGGCCAGTGCTCAGGGCT--GGCCT
Mouse_XR_877473.1           CAACTTAAATTTCAGTCTATAGTCCTTTAGTCTCATTAGCCACGTGGTTC
Pig_TCONS_00024393          CAAAGCTGGAAGGAATGTTTATCGTTTATCTGGGGCCAAGAGAG-GGACG
                                                *                *       **   

Cattle_TCONS_00040577       GGCCTTGGTGCTGAAGGCCACTCTCTCACCTTGTCCTCACGGTCCAGTTT
Cattle_TCONS_00040578       GGCCTTGGTGCTGAAGGCCACTCTCTCACCTTGTCCTCACGGTCCAGTTT
Chicken_TCONS_00081086      GGCCT--GAGCTGGGAGCAGGGA---CAGCCAGCACTGGCAGAGGCGGCT
Chicken_TCONS_00081087      GGCCT--GAGCTGGGAGCAGGGA---CAGCCAGCACTGGCAGAGGCGGCT
Chicken_TCONS_00081085      GGCCT--GAGCTGGGAGCAGGGA---CAGCCAGCACTGGCAGAGGCGGCT
Mouse_XR_877473.1           AGTCGT----CACATGCCTACCACAGTGGACTTTATTAAAGGAC-ATTCT
Pig_TCONS_00024393          GGCTGGAGCCCGCACAGCCAGAG---CCGCGTGCCTGGGAAGGCCCATCT
                             *        *      *                       *       *

Cattle_TCONS_00040577       TCCCAGGAATCCCTTAGATGCTAAGATGGGGATTCCTGGAAATACTGTTC
Cattle_TCONS_00040578       TCCCAGGAATCCCTTAGATGCTAAGATGGGGATTCCTGGAAATACTGTTC
Chicken_TCONS_00081086      -CCCAGACATCCCT------CCCGGGTGACTCACGCCGTGAT--CTGTGC
Chicken_TCONS_00081087      -CCCAGACATCCCT------CCCGGGTGACTCACGCCGTGAT--CTGTGC
Chicken_TCONS_00081085      -CCCAGACATCCCT------CCCGGGTGACTCACGCCGTGAT--CTGTGC
Mouse_XR_877473.1           GGCCAACAGTA---------------------------------------
Pig_TCONS_00024393          -CATGTGCGTGTGTGCGTGCGTGCTGCGTGTGTGTGCGTGTGCGCTGACT
                                     *                                        

Cattle_TCONS_00040577       TTGAGGTCATGGTTTAACAGCTGGATTCGCCTCCTTCCC-ACCCCAAGTT
Cattle_TCONS_00040578       TTGAGGTCATGGTTTAACAGCTGGATTCGCCTCCTTCCC-ACCCCAAGTT
Chicken_TCONS_00081086      ATGGAGTTTGGGGC--ACTGTGAGCCTCTTCCCTTTCT----------TT
Chicken_TCONS_00081087      ATGGAGTTTGGGGC--ACTGTGAGCCTCTTCCCTTTCT----------TT
Chicken_TCONS_00081085      ATGGAGTTTGGGGC--ACTGTGAGCCTCTTCCCTTTCT----------TT
Mouse_XR_877473.1           --------------------------------------------------
Pig_TCONS_00024393          GAGGCCACGTTGCCTCTCCGGGGGCCCCGCCAGAGCTGGGACAGCTGCTG
                                                                              

Cattle_TCONS_00040577       GCCCCCGCGGGACTTGGGCTCAA-GCACGGCATGAGGTCACGTGGAAGGC
Cattle_TCONS_00040578       GCCCCCGCGGGACTTGGGCTCAA-GCACGGCATGAGGTCACGTGGAAGGC
Chicken_TCONS_00081086      TCTCCCAATAAATCGGGGCT----GCGGAGCTGGGGG-------------
Chicken_TCONS_00081087      TCTCCCAATAAATCGGGGCT----GCGGAGCTGGGGGGAGCGGCCACTGC
Chicken_TCONS_00081085      TCTCCCAATAAATCGGGGCT----GCGGAGCTGGGGGGGGGCACCGGGGC
Mouse_XR_877473.1           --------------------------------------------------
Pig_TCONS_00024393          ATTCCGAACACACGTGTGTTTGTCGGGGGGCCTTAGAGCCAGCCCGGGCG
                                                                              

Cattle_TCONS_00040577       CATGCACTGGAGGTAAGAGGACTTGAGGACTGTGTTCTTGACCTTTAAAT
Cattle_TCONS_00040578       CATGCACTGGAGGTAAGAGGACTTGAGGACTGTGTTCTTGACCTTTAAAT
Chicken_TCONS_00081086      --------------------------------------------------
Chicken_TCONS_00081087      AGAGAGGGGAAAGGGCGCAGTGTTGTAACCGCGGGGAGGGCTCTGACGCA
Chicken_TCONS_00081085      CAGATGGGGGCACGAGGCT-TGATGCCGTCCGAGCTCCTGTCCTCCACTA
Mouse_XR_877473.1           --------------------------------------------------
Pig_TCONS_00024393          GGGCCGTCGGTGAAGGGCCCCGCCCACCACCGGACTCGCAGCCTCTGATG
                                                                              

Cattle_TCONS_00040577       TGCTTTTCTTTCCATTTTGTCCATTTCGCAACATCCTGTGAGGCTGGAAT
Cattle_TCONS_00040578       TGCTTTTCTTTCCATTTTGTCCATTTCGCAACATCCTGTGAGGCTGGAAT
Chicken_TCONS_00081086      --------------------------------------------------
Chicken_TCONS_00081087      GCCCAGCATTGCCGGCTCGCCCAGCCGG--GGACGCGGCTCCGCGGAGCA
Chicken_TCONS_00081085      GCGTGGGACAGTCCTGCTGAGGTCTGAG--GCTTCCACCAGCACAAGGCC
Mouse_XR_877473.1           --------------------------------------------------
Pig_TCONS_00024393          CCGCCTCAAACGCGTCCCTACGACGGCCATCAATCCAGCAGAGCTG--CC
                                                                              

Cattle_TCONS_00040577       GGGAACTTCACCTCTGTCCTACTCTTGGGAAATTTGTCCAGACACTCAGT
Cattle_TCONS_00040578       GGGAACTTCACCTCTGTCCTACTCTTGGGAAATTTGTCCAGACACTCAGT
Chicken_TCONS_00081086      -----------------------CTCATATAAGGTAA-AAAGAAAAAGGT
Chicken_TCONS_00081087      GAGGCGGAGGCCTCCTTCTCCAGCTCATATAAGGTAA-AAAGAAAAAGGT
Chicken_TCONS_00081085      CAGGCTGAAGCAATACTTGGGACGGGGCCCTCCCCGCCGGAGAAAAAGGC
Mouse_XR_877473.1           --------------------------------------------------
Pig_TCONS_00024393          CACCGCAGACCCAGGCGTCTGAGCCTCGAGAACACCTCCCCGAGGGCTGC
                                                                              

Cattle_TCONS_00040577       TGAGCAGTGGTTGAACCAGGACACCATAAAGCTTGTGTCTCTTTCCACCT
Cattle_TCONS_00040578       TGAGCAGTGGTTGAACCAGGACACCATAAAGCTTGTGTCTCTTTCCACCT
Chicken_TCONS_00081086      TTTCCAGCTTCTGAGCCG------CATGGAAGG--AGTTTTCGCCCAGC-
Chicken_TCONS_00081087      TTTCCAGCTTCTGAGCCG------CATGGAAGG--AGTTTTCGCCCAGC-
Chicken_TCONS_00081085      CGGGGAATTTCAAGGAGG------AAACAAATCCCAACTGTTATTAAAA-
Mouse_XR_877473.1           --------------------------------------------------
Pig_TCONS_00024393          GGAACTGCCTCCAGGCCCTGCAGCTTGGAGAGGAGCAGGCCTCGCCAGTT
                                                                              

Cattle_TCONS_00040577       CCCCCAACCCCCATCTCACTTTCCAGCATGCCAAGCAGTGGTGCCGGTGG
Cattle_TCONS_00040578       CCCCCAACCCCCATCTCACTTTCCAGCATGCCAAGCAGTGGTGCCGGTGG
Chicken_TCONS_00081086      ------ACTCCCATGCCAGCTGCTTAAAAAACCCCAGCAGGCAGCGTGG-
Chicken_TCONS_00081087      ------ACTCCCATGCCAGCTGCTTAAAAAACCCCAGCAGGCAGCGTGG-
Chicken_TCONS_00081085      ------AAGGACATTTC--CTGCAGGAGCGGCCACTGCAGAGAGGGGAAA
Mouse_XR_877473.1           --------------------------------------------------
Pig_TCONS_00024393          CTCCCAGTCCAGACCCCAGGCTCTTA-ATGACACTCGGACGCCCTACACA
                                                                              

Cattle_TCONS_00040577       GGTCACAATATCAAATCCACATTAGTGATAAACAAATAAATATATGAGAA
Cattle_TCONS_00040578       GGTCACAATATCAAATCCACATTAGTGATAAACAAATAAATATATGAGAA
Chicken_TCONS_00081086      GGCCGCAGTGGCG-----GTTATAATGGGACAGGAGGAGGTG-GCGGTTG
Chicken_TCONS_00081087      GGCCGCAGTGGCG-----GTTATAATGGGACAGGAGGAGGTG-GCGGTTG
Chicken_TCONS_00081085      GGGCGCAGTGTTGTAACCGCGGGGAGGGCTCTGACGCAGCCC-AGCATTG
Mouse_XR_877473.1           --------------------------------------------------
Pig_TCONS_00024393          GGGCGACACCCAAGCCTTCCCGTCTCCCCACTCCCTGTGAGTCACCCTGG
                                                                              

Cattle_TCONS_00040577       TTTATTTTAAAAGTTCACTAGATCAGTTAACGTAAACAAAATCTGTAAGT
Cattle_TCONS_00040578       TTTATTTTAAAAGTTCACTAGATCAGTTAACGTAAACAAAATCTGTAAGT
Chicken_TCONS_00081086      CGTGCCCACACCCCGCGGTGATGTGGGAAAGGGCAGCA------------
Chicken_TCONS_00081087      CGTGCCCACACCCCGCGGTGATGTGGGAAAGGGCAGCA------------
Chicken_TCONS_00081085      CCGGCTCGC-CCAGCCGGGGACGCGGCTCCGCGGAGCAGAGGCGGA----
Mouse_XR_877473.1           --------------------------------------------------
Pig_TCONS_00024393          CCGCTGCCAAGAAGCAGGTTTCACAGCGCTGGCGTCTGGGGACGGTGGCA
                                                                              

Cattle_TCONS_00040577       TTTAGTTCCATTTGGAATACCACAGAAAAATTTTGTAATTTTTCATCAAG
Cattle_TCONS_00040578       TTTAGTTCCATTTGGAATACCACAGAAAAATTTTGTAATTTTTCATCAAG
Chicken_TCONS_00081086      --------------------------------------------------
Chicken_TCONS_00081087      --------------------------------------------------
Chicken_TCONS_00081085      --------------------------------------------------
Mouse_XR_877473.1           --------------------------------------------------
Pig_TCONS_00024393          GCAGGCCCACCCCGGCCCCAGGCCGGCTGGCCTGGGTGACACACACAACG
                                                                              

Cattle_TCONS_00040577       GTAGAGAAGACAAAAGAGCTCAGACTGCCCTCTTGTGGTGACGCCTGCCA
Cattle_TCONS_00040578       GTAGAGAAGACAAAAGAGCTCAGACTGCCCTCTTGTGGTGACGCCTGCCA
Chicken_TCONS_00081086      --------------------------------------------------
Chicken_TCONS_00081087      --------------------------------------------------
Chicken_TCONS_00081085      --------------------------------------------------
Mouse_XR_877473.1           --------------------------------------------------
Pig_TCONS_00024393          GTTCAGAAGTACA-------------------------------------
                                                                              

Cattle_TCONS_00040577       CAACCCTGGAGAACCCAGGAACACTGGGCTGTCCTACACACACACACACA
Cattle_TCONS_00040578       CAACCCTGGAGAACCCAGGAACACTGGGCTGTCCTACACACACACACACA
Chicken_TCONS_00081086      --------------------------------------------------
Chicken_TCONS_00081087      --------------------------------------------------
Chicken_TCONS_00081085      --------------------------------------------------
Mouse_XR_877473.1           --------------------------------------------------
Pig_TCONS_00024393          --------------------------------------------------
                                                                              

Cattle_TCONS_00040577       GACTCCTTTTGAACCAGCTTAAGACCCATCCATCATTTCATTACCAATGA
Cattle_TCONS_00040578       GACTCCTTTTGAACCAGCTTAAGACCCATCCATCATTTCATTACCAATGA
Chicken_TCONS_00081086      --------------------------------------------------
Chicken_TCONS_00081087      --------------------------------------------------
Chicken_TCONS_00081085      --------------------------------------------------
Mouse_XR_877473.1           --------------------------------------------------
Pig_TCONS_00024393          --------------------------------------------------
                                                                              

Cattle_TCONS_00040577       TGTCTCCATCATTTACAGTTTAATTTAACTCACATTACCTGGCTTTGTCC
Cattle_TCONS_00040578       TGTCTCCATCATTTACAGTTTAATTTAACTCACATTACCTGGCTTTGTCC
Chicken_TCONS_00081086      --------------------------------------------------
Chicken_TCONS_00081087      --------------------------------------------------
Chicken_TCONS_00081085      --------------------------------------------------
Mouse_XR_877473.1           --------------------------------------------------
Pig_TCONS_00024393          --------------------------------------------------
                                                                              

Cattle_TCONS_00040577       TCAAAACTCCTGAAGGTCAGTGAGATGGTGAAGTTCAGAGAGGTGAAGTG
Cattle_TCONS_00040578       TCAAAACTCCTGAAGGTCAGTGAGATGGTGAAGTTCAGAGAGGTGAAGTG
Chicken_TCONS_00081086      --------------------------------------------------
Chicken_TCONS_00081087      --------------------------------------------------
Chicken_TCONS_00081085      --------------------------------------------------
Mouse_XR_877473.1           --------------------------------------------------
Pig_TCONS_00024393          --------------------------------------------------
                                                                              

Cattle_TCONS_00040577       ACCAGCCCCTGGTCACCCAGATAGCATTAGGCAGAGCCAGGATCTGTTCC
Cattle_TCONS_00040578       ACCAGCCCCTGGTCACCCAGATAGCATTAGGCAGAGCCAGGATCTGTTCC
Chicken_TCONS_00081086      --------------------------------------------------
Chicken_TCONS_00081087      --------------------------------------------------
Chicken_TCONS_00081085      --------------------------------------------------
Mouse_XR_877473.1           --------------------------------------------------
Pig_TCONS_00024393          --------------------------------------------------
                                                                              

Cattle_TCONS_00040577       GAGTTCAGTGACTCGGCCAAAAGTAAAAACTACAAAAATAAAAAATAAAA
Cattle_TCONS_00040578       GAGTTCAGTGACTCGGCCAAAAGTAAAAACTACAAAAATAAAAAATAAAA
Chicken_TCONS_00081086      --------------------------------------------------
Chicken_TCONS_00081087      --------------------------------------------------
Chicken_TCONS_00081085      --------------------------------------------------
Mouse_XR_877473.1           --------------------------------------------------
Pig_TCONS_00024393          --------------------------------------------------
                                                                              

Cattle_TCONS_00040577       GGAAGACATCTGAATAGATGCAGAAAATGCTGGCTGAATGCCAGAGACCT
Cattle_TCONS_00040578       GGAAGACATCTGAATAGATGCAGAAAATGCTGGCTGAATGCCAGAGACCT
Chicken_TCONS_00081086      --------------------------------------------------
Chicken_TCONS_00081087      --------------------------------------------------
Chicken_TCONS_00081085      --------------------------------------------------
Mouse_XR_877473.1           --------------------------------------------------
Pig_TCONS_00024393          --------------------------------------------------
                                                                              

Cattle_TCONS_00040577       GATGTGGTCCAGGTGTAATACTAGAACTTTTCACAAAATCTTCCTAGTGC
Cattle_TCONS_00040578       GATGTGGTCCAGGTGTAATACTAGAACTTTTCACAAAATCTTCCTAGTGC
Chicken_TCONS_00081086      --------------------------------------------------
Chicken_TCONS_00081087      --------------------------------------------------
Chicken_TCONS_00081085      --------------------------------------------------
Mouse_XR_877473.1           --------------------------------------------------
Pig_TCONS_00024393          --------------------------------------------------
                                                                              

Cattle_TCONS_00040577       TTTTTATGGAGTTTGTAGAGACAAGAGGTGCCATGACCCCAGGATCCTTA
Cattle_TCONS_00040578       TTTTTATGGAGTTTGTAGAGACAAGAGGTGCCATGACCCCAGGATCCTTA
Chicken_TCONS_00081086      --------------------------------------------------
Chicken_TCONS_00081087      --------------------------------------------------
Chicken_TCONS_00081085      --------------------------------------------------
Mouse_XR_877473.1           --------------------------------------------------
Pig_TCONS_00024393          --------------------------------------------------
                                                                              

Cattle_TCONS_00040577       CTTTGGGGTCTAGTAGCCATGTTCCCAGGGACCAGGTGGCTCCCACTTAT
Cattle_TCONS_00040578       CTTTGGGGTCTAGTAGCCATGTTCCCAGGGACCAGGTGGCTCCCACTTAT
Chicken_TCONS_00081086      --------------------------------------------------
Chicken_TCONS_00081087      --------------------------------------------------
Chicken_TCONS_00081085      --------------------------------------------------
Mouse_XR_877473.1           --------------------------------------------------
Pig_TCONS_00024393          --------------------------------------------------
                                                                              

Cattle_TCONS_00040577       GTATCAGGCTGTCTCTCTTAACAGGCCATGCTGCAGACAATTTACAAAGT
Cattle_TCONS_00040578       GTATCAGGCTGTCTCTCTTAACAGGCCATGCTGCAGACAATTTACAAAGT
Chicken_TCONS_00081086      --------------------------------------------------
Chicken_TCONS_00081087      --------------------------------------------------
Chicken_TCONS_00081085      --------------------------------------------------
Mouse_XR_877473.1           --------------------------------------------------
Pig_TCONS_00024393          --------------------------------------------------
                                                                              

Cattle_TCONS_00040577       ATCAGATTCCCGTTCCTCTCCTCCTCAGAGACTGGAGCTGGCCTGACCAT
Cattle_TCONS_00040578       ATCAGATTCCCGTTCCTCTCCTCCTCAGAGACTGGAGCTGGCCTGACCAT
Chicken_TCONS_00081086      --------------------------------------------------
Chicken_TCONS_00081087      --------------------------------------------------
Chicken_TCONS_00081085      --------------------------------------------------
Mouse_XR_877473.1           --------------------------------------------------
Pig_TCONS_00024393          --------------------------------------------------
                                                                              

Cattle_TCONS_00040577       GAAGAAATCTGATTTGCTCCAAATGATAATAATAGCTTCCACTTACTGAG
Cattle_TCONS_00040578       GAAGAAATCTGATTTGCTCCAAATGATAATAATAGCTTCCACTTACTGAG
Chicken_TCONS_00081086      --------------------------------------------------
Chicken_TCONS_00081087      --------------------------------------------------
Chicken_TCONS_00081085      --------------------------------------------------
Mouse_XR_877473.1           --------------------------------------------------
Pig_TCONS_00024393          --------------------------------------------------
                                                                              

Cattle_TCONS_00040577       TATTTGCAACTTACCAGGCACTGTGTTAAACACTTTCACAAGCGTTGTCC
Cattle_TCONS_00040578       TATTTGCAACTTACCAGGCACTGTGTTAAACACTTTCACAAGCGTTGTCC
Chicken_TCONS_00081086      --------------------------------------------------
Chicken_TCONS_00081087      --------------------------------------------------
Chicken_TCONS_00081085      --------------------------------------------------
Mouse_XR_877473.1           --------------------------------------------------
Pig_TCONS_00024393          --------------------------------------------------
                                                                              

Cattle_TCONS_00040577       CATTCAATCTTCACACCAACTCAGTGAGATAGGTTCTATCACTTATTCCA
Cattle_TCONS_00040578       CATTCAATCTTCACACCAACTCAGTGAGATAGGTTCTATCACTTATTCCA
Chicken_TCONS_00081086      --------------------------------------------------
Chicken_TCONS_00081087      --------------------------------------------------
Chicken_TCONS_00081085      --------------------------------------------------
Mouse_XR_877473.1           --------------------------------------------------
Pig_TCONS_00024393          --------------------------------------------------
                                                                              

Cattle_TCONS_00040577       CTTCACAGATGAGGCAGCCAAGACACAGACGTTAAAAGACTTGTCTAACA
Cattle_TCONS_00040578       CTTCACAGATGAGGCAGCCAAGACACAGACGTTAAAAGACTTGTCTAACA
Chicken_TCONS_00081086      --------------------------------------------------
Chicken_TCONS_00081087      --------------------------------------------------
Chicken_TCONS_00081085      --------------------------------------------------
Mouse_XR_877473.1           --------------------------------------------------
Pig_TCONS_00024393          --------------------------------------------------
                                                                              

Cattle_TCONS_00040577       TCACACAGCTGACAAGTTGTAAGACTGAGTCAAATCAAGTCTGTGTTTAT
Cattle_TCONS_00040578       TCACACAGCTGACAAGTTGTAAGACTGAGTCAAATCAAGTCTGTGTTTAT
Chicken_TCONS_00081086      --------------------------------------------------
Chicken_TCONS_00081087      --------------------------------------------------
Chicken_TCONS_00081085      --------------------------------------------------
Mouse_XR_877473.1           --------------------------------------------------
Pig_TCONS_00024393          --------------------------------------------------
                                                                              

Cattle_TCONS_00040577       ACTTGTCACCTGCGCTTGCCCCCTCTCTCCCATTTGGCCTGGTCTGGCTG
Cattle_TCONS_00040578       ACTTGTCACCTGCGCTTGCCCCCTCTCTCCCATTTGGCCTGGTCTGGCTG
Chicken_TCONS_00081086      --------------------------------------------------
Chicken_TCONS_00081087      --------------------------------------------------
Chicken_TCONS_00081085      --------------------------------------------------
Mouse_XR_877473.1           --------------------------------------------------
Pig_TCONS_00024393          --------------------------------------------------
                                                                              

Cattle_TCONS_00040577       GTAGAGCTGTCTCCTGTGGCTTCCCCTGGGGCAGATGGTAAAACAAACCT
Cattle_TCONS_00040578       GTAGAGCTGTCTCCTGTGGCTTCCCCTGGGGCAGATGGTAAAACAAACCT
Chicken_TCONS_00081086      --------------------------------------------------
Chicken_TCONS_00081087      --------------------------------------------------
Chicken_TCONS_00081085      --------------------------------------------------
Mouse_XR_877473.1           --------------------------------------------------
Pig_TCONS_00024393          --------------------------------------------------
                                                                              

Cattle_TCONS_00040577       TCAGTGAGACCCAAGTGGTCCCTCCTGTGTTCTGTGACTAATAATAAAGT
Cattle_TCONS_00040578       TCAGTGAGACCCAAGTGGTCCCTCCTGTGTTCTGTGACTAATAATAAAGT
Chicken_TCONS_00081086      --------------------------------------------------
Chicken_TCONS_00081087      --------------------------------------------------
Chicken_TCONS_00081085      --------------------------------------------------
Mouse_XR_877473.1           --------------------------------------------------
Pig_TCONS_00024393          --------------------------------------------------
                                                                              

Cattle_TCONS_00040577       GTGAGACTCTTGACTTGTGTCCTCTGTCTTTTGGGAACATGAGAGGAGGG
Cattle_TCONS_00040578       GTGAGACTCTTGACTTGTGTCCTCTGTCTTTTGGGAACATGAGAGGAGGG
Chicken_TCONS_00081086      --------------------------------------------------
Chicken_TCONS_00081087      --------------------------------------------------
Chicken_TCONS_00081085      --------------------------------------------------
Mouse_XR_877473.1           --------------------------------------------------
Pig_TCONS_00024393          --------------------------------------------------
                                                                              

Cattle_TCONS_00040577       GAGGGGAGGTGAAGGCAGCCTAACAGCCTGTATTAGTTCACTAGGGCATC
Cattle_TCONS_00040578       GAGGGGAGGTGAAGGCAGCCTAACAGCCTGTATTAGTTCACTAGGGCATC
Chicken_TCONS_00081086      --------------------------------------------------
Chicken_TCONS_00081087      --------------------------------------------------
Chicken_TCONS_00081085      --------------------------------------------------
Mouse_XR_877473.1           --------------------------------------------------
Pig_TCONS_00024393          --------------------------------------------------
                                                                              

Cattle_TCONS_00040577       CGTAACAAAGTG
Cattle_TCONS_00040578       CGTAACAAAGTG
Chicken_TCONS_00081086      ------------
Chicken_TCONS_00081087      ------------
Chicken_TCONS_00081085      ------------
Mouse_XR_877473.1           ------------
Pig_TCONS_00024393          ------------
                                        
