# Supplementary material for: Genome-wide identification of tissue-specific long non-coding RNA in three farm animal species
Source: BMC Genomics. 2018 Sep 18;19:684. doi: 10.1186/s12864-018-5037-7 (PMC6145346; doi:10.1186/s12864-018-5037-7)
Supplement: Supplementary file 21 — Multiple Sequence Alignments for Conserved LncRNAs. A multiple sequence alignment file generated by ClustalW is included for each of the 39 groups of lncRNAs associated with orthologous genes across all five species. (ZIP 445 kb) [file 12864_2018_5037_MOESM21_ESM.zip › Group_25_Seqs.fa.align.out]

CLUSTAL 2.1 multiple sequence alignment


Cattle_TCONS_00118237       --------------------------------------------------
Cattle_TCONS_00118238       --------------------------------------------------
Human_NR_046602.1           --------------------------------------------------
Human_NR_046383.1           -----------------------------------------AGGTAGTCC
Mouse_XR_377865.1           --------------------------------------------------
Pig_TCONS_00044088          --------------------------------------------------
Chicken_TCONS_00011202      GAAAACATGCCAGCTGGAGCACAGCGTATGTTTTCTGGGCAGGATGTAGT
                                                                              

Cattle_TCONS_00118237       --------------------------------------------------
Cattle_TCONS_00118238       --------------------------------------------------
Human_NR_046602.1           --------------------------------------------------
Human_NR_046383.1           CCAGTCACAAATCATCGCGTCGCCTTCGCTGGTCCCTTTCTCTTATCGAG
Mouse_XR_377865.1           --------------------------------------------------
Pig_TCONS_00044088          --------------------------------------------------
Chicken_TCONS_00011202      ACTCGTGTGAACAGGAAAGGCAGGGAGAAGTGGCCCAGACTCAGTGATTC
                                                                              

Cattle_TCONS_00118237       ---------------------------------------------ATCTT
Cattle_TCONS_00118238       ---------------------------------------------ATCTT
Human_NR_046602.1           --------------------------------------------------
Human_NR_046383.1           CCTCAGTTTTCTCTTCCATAAGCCGGGCCAGCAGTGCCCACCCCACAGGT
Mouse_XR_377865.1           --------------------------------------------------
Pig_TCONS_00044088          --------------------------------------------------
Chicken_TCONS_00011202      TGCTCCAACTTTGAAACTGTTCCAAGACTAATTGAATTTTACTGTGAACA
                                                                              

Cattle_TCONS_00118237       CTGCGCCCAGTTTGATGGGGCTTGACAACTGCA-CAACCTGCGTAGCTGC
Cattle_TCONS_00118238       CTGCGCCCAGTTTGATGGGGCTTGACAACTGCA-CAACCTGCGTAGCTGC
Human_NR_046602.1           --------------------------------------------------
Human_NR_046383.1           TGGCGCCAGCTCCGTAAGGGCCCTACCACCGCGGCCGGCCAGATCCTCGG
Mouse_XR_377865.1           --------------------------------------------------
Pig_TCONS_00044088          -----------------------GGCGGCGGCGGCGGTGCTTGCGGTGTC
Chicken_TCONS_00011202      CTACAAGTACACTGTGATGCTCTTCAACATAACCCAAGATCTTGTAGAAC
                                                                              

Cattle_TCONS_00118237       CATTCCAGAGAACTTGGGATGTTTCTATCATTCTAGAAAAGCCCCCCAGT
Cattle_TCONS_00118238       CATTCCAGAGAACTTGGGATGTTTCTATCATTCTAGAAAAGCCCCCCAGT
Human_NR_046602.1           --------------------------------------------------
Human_NR_046383.1           CGGGCCAGTCCTGGCGCTGCGGTCATTTAGCCTGATGACCCCTGGCCAGG
Mouse_XR_377865.1           --------------------------------------------------
Pig_TCONS_00044088          CTCCCGCTGCTACTTCGGCCTCGCCACCATTCAGTTCATGTCTCACGCCC
Chicken_TCONS_00011202      CACAGAATCTAGATTGGAAAAGACCTCCCAGATTCAGGTCCAGTATCAAC
                                                                              

Cattle_TCONS_00118237       GCCCTTCCTGCCAGTACACCTCATCCCAGGCAGCCGCTGTCTGACTGACC
Cattle_TCONS_00118238       GCCCTTCCTGCCAGTACACCTCATCCCAGGCAGCCGCTGTCTGACTGACC
Human_NR_046602.1           --------------------------------------------------
Human_NR_046383.1           TTCAGCCTCAATTGCTCCAAAGAACTCCGGACCCGTACCCCGAGCCCGGC
Mouse_XR_377865.1           --------------------------------------------------
Pig_TCONS_00044088          CATCGTTATCTTCACTTTCGCTCTACTGTCTCCAAGCCATTTTTATACCA
Chicken_TCONS_00011202      CTGACCTACGAAATCCCATCCCTAAGCCTTGTCCCTCAGTACCACATCCA
                                                                              

Cattle_TCONS_00118237       AGCAGAGCCTACAGTCCATGGGGTCTCAGAATTGGACCCCACTGAGCGAC
Cattle_TCONS_00118238       AGCAGAGCCTACAGTCCATGGGGTCTCAGAATTGGACCCCACTGAGCGAC
Human_NR_046602.1           --------------------------------------------------
Human_NR_046383.1           GTCCCAGCGGCGAAGTTGATGGGCCCCGCAGGAGCCCTTGCGGTGAGAAC
Mouse_XR_377865.1           --------------------------------------------------
Pig_TCONS_00044088          GGGGAATTTATCCCCCAGTCTAGCCTGAAAAGCACAAAATTGATGGAGCG
Chicken_TCONS_00011202      CACTTCTACAGTCCTTCTTGCATATGCCTCCTTGCTTCCTTCCTGCAGAA
                                                                              

Cattle_TCONS_00118237       TGAGCGCACACGCACGTGTGGCTGACACCGACGTCGGGACAGGAGGAACC
Cattle_TCONS_00118238       TGAGCGCACACGCACGTGTGGCTGACACCGACGTCGGGACAGGAGGAACC
Human_NR_046602.1           --------------------------------------------------
Human_NR_046383.1           CGAGTCCTGGAGCCCCTGGAGCCCCCGGAGCCCCCGGAGCTGCAGCCGGG
Mouse_XR_377865.1           --------------------------------------------------
Pig_TCONS_00044088          GCGGCTGAACAAGAAGCAGGGCGGGGACGACGGAGTGGAGAAGAAAAGCT
Chicken_TCONS_00011202      GTGTTCCTGAGGGTACTGAGATAGCTGGACACTGACCTGACAAAACACGA
                                                                              

Cattle_TCONS_00118237       ATGAGCACCGGCCCTGTCCTGGTCCACCTGGCCTGCGGGT--GGTGTCTC
Cattle_TCONS_00118238       ATGAGCACCGGCCCTGTCCTGGTCCACCTGGCCTGCGGGT--GGTGTCTC
Human_NR_046602.1           --------------------------------------------------
Human_NR_046383.1           GCAGCCTCCTTTCCGCCGGGAGTCCAGCGCTCTCGAGAGCCCAGAAACTC
Mouse_XR_377865.1           --------------------------------------------------
Pig_TCONS_00044088          GTTTTGAGTTCTAAAATGCGCCTACCTACCAAGTGGCTTTTTGGTGATCA
Chicken_TCONS_00011202      CTAATTCTTAACTAGATCTACTTAGTTCATTGCACCACCATGAGCCCTAA
                                                                              

Cattle_TCONS_00118237       CCTGTCTGCTGCCCTCCGGGGCCTCACCGTGTCCCGTCTGCACTCTCAGC
Cattle_TCONS_00118238       CCTGTCTGCTGCCCTCCGGGGCCTCACCGTGTCCCGTCTGCACTCTCAGC
Human_NR_046602.1           --------------------------------------------------
Human_NR_046383.1           ACCGCGCGCAGGAGTTGGTGCGGGCGTCCCGGGCAGGTTAGACTTCTGTG
Mouse_XR_377865.1           --------------------------------------------------
Pig_TCONS_00044088          GATCTATGTTACCCAGTAATGCTGCATGTGTACAGATGTTCAGATGCATT
Chicken_TCONS_00011202      TGCAGGTCCAGCAGGGTACAAGAATGAGCAGAGGGTGGGACTGCCCCTGC
                                                                              

Cattle_TCONS_00118237       CACCCTGGTGCCCTCGTACCTGTGGCTGCCCATTCGGCTTCCTCCACTGT
Cattle_TCONS_00118238       CACCCTGGTGCCCTCGTACCTGTGGCTGCCCATTCGGCTTCCTCCACTGT
Human_NR_046602.1           --------------------------------------------------
Human_NR_046383.1           AGCCGCAGCCCCGAAACTGAGGGCCCTGGAAATGGGGGATCTCCTGCCTT
Mouse_XR_377865.1           --------------------------------------------------
Pig_TCONS_00044088          GGCAGCTTCACTAATCTCACCATCCTGAAGAAGTTGACTAGAGCTTTCTA
Chicken_TCONS_00011202      AAGCACTTCCTTTGCGCTTTGCCTAAGGTTCATATAGAGTCAACAAAAAA
                                                                              

Cattle_TCONS_00118237       GCCCACTGGGCTCT-CTCCTGACTGGCCCGGACCTGCTCACCTGCTGGGC
Cattle_TCONS_00118238       GCCCACTGGGCTCT-CTCCTGACTGGCCCGGACCTGCTCACCTGCTGGGC
Human_NR_046602.1           --------------------------------------------------
Human_NR_046383.1           GACAGCTCATCAGTACGTGTGAAAAGCCAACAAGAGTGGATATGATAGGA
Mouse_XR_377865.1           --------------------------------------------------
Pig_TCONS_00044088          GCTCACTGCCATCTGGACATTTTTATGAGGCCATCAGGAGTCCGAGATGA
Chicken_TCONS_00011202      GCTTGCCTTCCCCAAAGCTGAATTGGACAGAAACTGCTCCTAGATTCAGC
                                                                              

Cattle_TCONS_00118237       TCCCCACCCTCCTCCTTCCCTCGCTGCTCTGGAGTCAGACCCGGAAAGAC
Cattle_TCONS_00118238       TCCCCACCCTCCTCCTTCCCTCGCTGCTCTGGAGTCAGACCCGGAAAGAC
Human_NR_046602.1           --------------------------------------------------
Human_NR_046383.1           ACTGCAATCACACAGCACTTTGGAGAATGTGAAG----ATTGGTGCTCAC
Mouse_XR_377865.1           --------------------------------------------------
Pig_TCONS_00044088          ATCTCACTGAGCTAAAACCAAGGTGCTGCCAGAGCTGGTTCCTCCTGGAG
Chicken_TCONS_00011202      CCATTGAAGACTCAGACTTCTCGGGAGGCCCGAACAAAAGATGGAATATA
                                                                              

Cattle_TCONS_00118237       TGCATCCAGCGGCCTCTTGGCCCTGACCTACGGTCACCCAACCCGCAGAG
Cattle_TCONS_00118238       TGCATCCAGCGGCCTCTTGGCCCTGACCTACGGTCACCCAACCCGCAGAG
Human_NR_046602.1           --------------------------------------------------
Human_NR_046383.1           AGCAGAAGTTAACACACTGATGCTGTGATCACTGTTCAGTAGGTGGAATG
Mouse_XR_377865.1           --------------------------------------------------
Pig_TCONS_00044088          ACACTGAGTGCAGAATCTACTTTCCTGCCCTTTTTGGCTTCCATGCATTA
Chicken_TCONS_00011202      AATCCACACCCTCACCTTCATCCTAACTTTCATCTCTCCCAAAAGGACTT
                                                                              

Cattle_TCONS_00118237       TGCTGGAGGGAGATGGAGCATGTGAGGAGAGTGGCTGGAT---TCTCCAG
Cattle_TCONS_00118238       TGCTGGAGGGAGATGGAGCATGTGAGGAGAGTGGCTGGAT---TCTCCAG
Human_NR_046602.1           --------------------------------------------------
Human_NR_046383.1           GTCCTTAGTGATCCTTGAAGAGTAGCTGCAACTGGAAGAC---ACAGAAT
Mouse_XR_377865.1           -AAATAAATATTTTTTAAAAAACCATATACACCGATTATC---ACTTAGT
Pig_TCONS_00044088          TTTCCATCTCTAGCTACTGCCATCATCTGTACTACTGACACCGATTCTAT
Chicken_TCONS_00011202      ATGCCTTCCTTTTCTGAATGACCCCCTAGGTGCCACAAGCTCAGAAGGAT
                                                                              

Cattle_TCONS_00118237       GCAAGGATACTGGAGTGCGCAGCCATTCCCTTCTCCAGGGGATCT---TC
Cattle_TCONS_00118238       GCAAGGATACTGGAGTGCGCAGCCATTCCCTTCTCCAGGGGATCT---TC
Human_NR_046602.1           --------------------------------------------------
Human_NR_046383.1           GGAGAGGGTGGATCATGCAAATGAAAAGATGGGCTCCAACATTCA---GC
Mouse_XR_377865.1           GGACACATGGCCAGTGACAGTGTCACTGTGACCACCCAGTTTCCTATTCC
Pig_TCONS_00044088          TGACTTTCTCTCATAAGCACCTTTATAATTACACCGGGTCCCTCCAGATA
Chicken_TCONS_00011202      AAATAGGAATCGAAGCACTGTCTGAATATTGTAACCACTGGTATTTGTGC
                                                                              

Cattle_TCONS_00118237       CAGACCCAGGGGTGGAATCCGGGTCTCCTGCATTGCAGGCAGACTCTGTA
Cattle_TCONS_00118238       CAGACCCAGGGGTGGAATCCGGGTCTCCTGCATTGCAGGCAGACTCTGTA
Human_NR_046602.1           --------------------------------------------------
Human_NR_046383.1           GGAAGGAATTTATGGTTGGTTCCCCCGTTTTTTTGTTGGCGGTGGTGGTT
Mouse_XR_377865.1           AACAGCCATGTGGTGGGGTTTACACGGCCCCATCACGTATACAGGATGAA
Pig_TCONS_00044088          ATCCAGCATGATTTCCCTTTCTCAAGAGCCTTAAGCTTTAACTTAATCAC
Chicken_TCONS_00011202      TGTACTTACACTTTGACACTTACATGTTTTTCTTCTCCTTCCTCTCTTCC
                                                                              

Cattle_TCONS_00118237       CTGTCTGAG-CCACCAGGGAAGCCCTTAGAAAAGAATTAATCCTGGTCAA
Cattle_TCONS_00118238       CTGTCTGAG-CCACCAGGGAAGCCCTTAGAAAAGAATTAATCCTGGTCAA
Human_NR_046602.1           --------------------------------------------------
Human_NR_046383.1           TATTTTCAT-TCCCCATGCCCGGTCCTTCTGATGGCACTCACTGATTTGG
Mouse_XR_377865.1           GTGTTTATG-TCACATCGCTTGTGACATCATACATCACATCAGTTGTGAC
Pig_TCONS_00044088          ATCTACAAGGTCCCTTTGAATGAGCAAGATAACGTAATCATAGGGTTGGG
Chicken_TCONS_00011202      CTTTCTTATGGAGGCTGGGACATGAGGATAC-CTTGACAAAGTGGGTTAT
                                                                              

Cattle_TCONS_00118237       ATAACCCACAATGTACCATCTTAACC--ACTTTTAAGCATCC-AGATCA-
Cattle_TCONS_00118238       ATAACCCACAATGTACCATCTTAACC--ACTTTTAAGCATCC-AGATCA-
Human_NR_046602.1           -------ACAGAG-GGCGTCCAAGAT--GCAGACATGGTACT-CGTTCA-
Human_NR_046383.1           CTCTAGGGCACAAGTCTATGTTGCAT--GCAGTCCTGGTGTAACAATCAA
Mouse_XR_377865.1           GTCATAGGTGGTAGGAATTCTCAGATTTGCTACTCTGGAATCAATATTAG
Pig_TCONS_00044088          GATTAGGACAAAGACATGTGTTGGAGTCTCTTATTCAGCTCTATACATAT
Chicken_TCONS_00011202      AGACTGGATACTAAATGGTCTGGGCT--GCCCATCAGATCATATGACAAA
                                              *          *                  * 

Cattle_TCONS_00118237       -----GCGGCATTAAGCGCGTTCACATTGTTGAGCG-GTCACAAGCACCA
Cattle_TCONS_00118238       -----GCGGCATTAAGCGCGTTCACATTGTTGAGCG-GTCACAAGCACCA
Human_NR_046602.1           -----GAGCCGCCTCTCCTGTA-AGACACCACAAAG-GTCACA-GCAGCT
Human_NR_046383.1           -TT--GAGGCATTTCCTGGGCGAGGAGCTGGGACAC-GGGCCAAGCCAAT
Mouse_XR_377865.1           -GTATGTGGCTTCTCACTGACGAAAATGTTACTCTGAGGCATGTGCCCCA
Pig_TCONS_00044088          -A---GGACATCTTTCCTGGTAATTCCAATATCTAGATTTTTCTGTATGT
Chicken_TCONS_00011202      TGTCCCGAGAAACACATTACTCAAAACCACAGTCCATTTCATC-ACAATT
                                                                              

Cattle_TCONS_00118237       TCCAGCCCAATTAACGCTGCACTTTGTAAGACAGTCACTTTGTCCCCATT
Cattle_TCONS_00118238       TCCAGCCCAATTAACGCTGCACTTTGTAAGACAGTCACTTTGTCCCCATT
Human_NR_046602.1           CCCACCACAGGCAGGGCACTGCTCGGGGCTGCAAGTGTCTTATTCCTCAG
Human_NR_046383.1           CAGACTCTGGTTCCCCCAGGACGCTGAGTCATAGTGGAGCCATGCCAAGA
Mouse_XR_377865.1           CTTAAGAGAAGGGCAGGGATGCGGAGGAAGTCCGGGATACTACATAGGCC
Pig_TCONS_00044088          CTCTATTCTAGTTTGG---TGTCTTTGGTTTTTTTTTTTTTTTTTTTTTT
Chicken_TCONS_00011202      CATTGCACAGTTGAAATACTATGGGTGAATCTTGCTGCTTTCAAGCTGTT
                                                                              

Cattle_TCONS_00118237       GAACCAGCTCCCGCTCGGCTCCCC-CAGCCCTGGCCCCCGCCATGCAGC-
Cattle_TCONS_00118238       GAACCAGCTCCCGCTCGGCTCCCC-CAGCCCTGGCCCCCGCCATGCAGC-
Human_NR_046602.1           CAACCACGTGGGGGCAGCTCTGGC-TCACCCCACTTCCAGGAAGGTGGC-
Human_NR_046383.1           CGGAAACAGCTGACCTGCTGTGCTGCTGCCATGGCTCCCTGAGGAGTGT-
Mouse_XR_377865.1           TGAAATCTTTGCGACTGATCCAGG-TCACTGCCTGCCTGGCCAGGGGAG-
Pig_TCONS_00044088          TTTCCCCTCTTGGTTTTCCACCATTTGGTCTTGTTCCTTGATAAGCTTG-
Chicken_TCONS_00011202      TTAGTTC-TGCAGATGGCCTCAGAGAAAGGGCATTACAAAACAGAAGGTT
                                                                *             

Cattle_TCONS_00118237       ---TTCCTGTCACTACGAAT-CTGCATGCT--CCTGGG--GCCTCGTGTA
Cattle_TCONS_00118238       ---TTCCTGTCACTACGAAT-CTGCATGCT--CCTGGG--GCCTCGTGTA
Human_NR_046602.1           ---CTGGGAGAAGGCAGGAA-GAGGAGGCC--GACAGG--GACA-GAGGA
Human_NR_046383.1           ---CCCTCAGTTCCTAAGAG-GGGACTGTC--TGCACGCTGGCTCTTATG
Mouse_XR_377865.1           ---TTAGAGAAGAACAGAAA-G-----GCC--TTTAAAGAATTTTGGACC
Pig_TCONS_00044088          ---ATACATTTTTTTTAGTG-CACCCTGGT--CTTAAGC-TTGAAAAACT
Chicken_TCONS_00011202      CCACTACAGGAACACTGAAGCGAACTTGTCATTTTATGCATACCCTTTTT
                                                       *                      

Cattle_TCONS_00118237       AGTGAGATC-AC--GCCCTGCCTGTCCTTCCGTGACTGACTTATTGCA-C
Cattle_TCONS_00118238       AGTGAGATC-AC--GCCCTGCCTGTCCTTCCGTGACTGACTTATTGCA-C
Human_NR_046602.1           AGCAGGA---GT--GTCCAGCCTACACATGCGTGCATAG---ACAGAG-C
Human_NR_046383.1           GGTTGATTTTGC--ACTTTTTCTTTGATTCTGAGAGCTACCCACATCCTC
Mouse_XR_377865.1           AAGAGAGGCAGA--GCCAAAGAAAGGTGGTAGTGGTTGGCATGCCAAGAA
Pig_TCONS_00044088          ATAAAGATAAGT--TAAGAATCTGCATGGTGTTATCTTCCTCCAGAGAGT
Chicken_TCONS_00011202      ATATAAAGCAGTAGGCAATAACTATTTGTCCAAAGGCAGTATATTCCATC
                                                                              

Cattle_TCONS_00118237       TACTGAGCATGGT---GTCTTCAAGGT-TCCTCCATGTCG-----TGGCA
Cattle_TCONS_00118238       TACTGAGCATGGT---GTCTTCAAGGT-TCCTCCATGTCG-----TGGCA
Human_NR_046602.1           CCTAAGACCTGCT---G-CACTGAGGT-CAATCC-TGCC------TGACC
Human_NR_046383.1           TCCAATTCTTGCTCCAGTCAACCAGACACAGTTTCTATTG-----CTTGC
Mouse_XR_377865.1           GAGAATGTTGGGTA-AACCAAGGCAATAGCAAATCTGTTG-----AGATG
Pig_TCONS_00044088          ATTAGAGGTTATTAGAGTAGGGGCAGATTACTTTATGCCAGAATAGGACC
Chicken_TCONS_00011202      AGAATAAAGCCGCATGGCCAAGCTTCTTTGTATTACAGCATTAGTCAGCT
                                                                              

Cattle_TCONS_00118237       TGTCGGGGCTTCCTTCCTTTTTAAACCTGAATAGTATTCTGGGAAATTGA
Cattle_TCONS_00118238       TGTCGGGGCTTCCTTCCTTTTTAAACCTGAATAGTATTCTGGGAAATTGA
Human_NR_046602.1           TCACTGAGATTCAATCCTGCCTAA--CTTAGGAATAATC-AAGAGACTGG
Human_NR_046383.1           GGTGGAAGACATGCCCATGCAGAAGGCGTCAAGGCTCTTGGGAAGATGGG
Mouse_XR_377865.1           TGGTATGTGGGACCTCCAGAATGAAGAAGGTACAGAGGAGAGGGCCTTGG
Pig_TCONS_00044088          ATTCCAATTCCAAACTGAGTTTCTGTCTTTATGATGGCTGATCGGTTTCT
Chicken_TCONS_00011202      TGCTTGCAATCAAAGTAGTAATAAGTAATTGCAAAGGTGGACACAACTTG
                                                                              

Cattle_TCONS_00118237       TTATT-------TTTCAGATGTTCTTACTTTGCAAAATAA----AGAGTT
Cattle_TCONS_00118238       TTATT-------TTTCAGATGTTCTTACTTTGCAAAATAA----AGAGTT
Human_NR_046602.1           GAATT-------TTCTCACTCTAGTT-TTTAGAGAAATAG----AAAATT
Human_NR_046383.1           GAGTGGCATGTGTTCTCATGGTGTTCACAGCTGCACATGG----GAAACA
Mouse_XR_377865.1           GCACCCACGGCTCATGTCAAGGCTCCATGTACACAGAGGA----AAAGCC
Pig_TCONS_00044088          GAATTATCTGTTTCTGAACCATCTTAATCCTGGAATGTAACTCCACAGGG
Chicken_TCONS_00011202      GGCTGTTGCAAGATTAGATTTTTACGTCTGGCTGGTAGAAATCCTTTGTG
                                                                              

Cattle_TCONS_00118237       AGCCACCCAATG-TCAGT-TGCCCAAATGCCAATGAAATGGT-CCAGCCA
Cattle_TCONS_00118238       AGCCACCCAATG-TCAGT-TGCCCAAATGCCAATGAAATGGT-CCAGCCA
Human_NR_046602.1           --TCAAACCATG-TTAAA-AAGTTATTT---AATAAAATG-T-TCAATAT
Human_NR_046383.1           CCTCATTGCCTT-CGCAC-AACAAACCCAAGAGGGAGGGGGT-TCCTTCC
Mouse_XR_377865.1           TGGAGAGTCATGGTGGAT-AACATACCCATCAGCAAACCGAG-AGATGAT
Pig_TCONS_00044088          ACACTTGACAAGTCCAGCCAAATTGCTGCCCAGCTTTTCAGT-CTCACAG
Chicken_TCONS_00011202      AGATCAGTGATA-CTGGTGTTCCTAACCAATGCTATACTGCTGCTAGTAA
                                                                              

Cattle_TCONS_00118237       CCA-CTGGACCAAGGGGTAAACAGACTCCCCTT-GTGTGTAGCTTCTAAG
Cattle_TCONS_00118238       CCA-CTGGACCAAGGGGTAAACAGACTCCCCTT-GTGTGTAGCTTCTAAG
Human_NR_046602.1           TTT-TCATACATAC------------------------------------
Human_NR_046383.1           CCAATTCTGCAAATGGAAAAACTGAGGCTCAGA-GGGGAAATTGATCTCT
Mouse_XR_377865.1           CATGATGGGCCCGAAGGACTCCTCCTTAGCGAT-GTACATGTGGTCCTCC
Pig_TCONS_00044088          CTACTGCTTTCTGCCACTCAGCCTCTCAGATTC-TTAGCTGCAACTTACA
Chicken_TCONS_00011202      TGCCTAACATACATCCACTATCTTGGTGACATTAGTAAAGACGAGTCTCT
                                                                              

Cattle_TCONS_00118237       GGATCAGCCAGCCACCACA-GGCGACTCACGCTTC-CTCACGCTTCCTAG
Cattle_TCONS_00118238       GGATCAGCCAGCCACCACA-GGCGACTCACGCTTC-CTCACGCTTCCTAG
Human_NR_046602.1           --------------------------------------------------
Human_NR_046383.1           CAGTGTCACAGCCAATGAATGACAGAGGGAAAGTT-GTGGTCCAGGGCTG
Mouse_XR_377865.1           ACGTCTGTGAAAACGGTTGGCTGAAAGAAGAAGCC-TGTAGGGAGACAGT
Pig_TCONS_00044088          AATCAGAAAATGCCTCAGGGTTCATCTCTCAACTT-TTTCTCCTGAATCT
Chicken_TCONS_00011202      GTTCTGAATAACAAAGAGGACAAGTTAACCTTGCTATTTTTATCTAGCAA
                                                                              

Cattle_TCONS_00118237       AGACCACCTCGCCTCTATGCCCCGCCCCACGCCCCGCCTCCAGGCTGGGT
Cattle_TCONS_00118238       AGACCACCTCGCCTCTATGCCCCGCCCCACGCCCCGCCGGAGAAGTGGGC
Human_NR_046602.1           --------------------------------------------------
Human_NR_046383.1           AGTCCGGGTTCCACAGTGTGTAGATGAATTTCTTCAACCCCTTCATCATG
Mouse_XR_377865.1           GGCCCAACGCATGTCAGAGGTGTAAGTCCCTGACTGTCTCTTTCCTGCCC
Pig_TCONS_00044088          TGGCTTCTCAAAAAGATTTGATGCCTTTTCAAAAAGATTTTTAGCAGAGT
Chicken_TCONS_00011202      GGCCCAGTGGATGCAAGTAGATTGTATAACCAATGTTTTATGACCAATAT
                                                                              

Cattle_TCONS_00118237       ---------TTTCGGGGCTGGG-------GGAGGAGCGCCGGGGTGGGGT
Cattle_TCONS_00118238       AATCCTCAGTCCCAGAGCAGGCATGCCTTGGAGGAGCCCTGGTCTCCAGG
Human_NR_046602.1           --------------------------------------------------
Human_NR_046383.1           TGACAAGAGCCACAAGGTCTCCAGGCCTCCTGGACATGACAGGTGTTTGC
Mouse_XR_377865.1           TG--------GCCAGGGCCTGG---CTCACACGGCACTCTGTTCATTCTG
Pig_TCONS_00044088          TCTTGTGTGACTCAGTGGCTTAAG---GACCTGGCATTGTTATGGTTATG
Chicken_TCONS_00011202      TTTTACTTTTGCAGCAGAAACACAGCTGCCTTATAAAGATCAGTCATCAG
                                                                              

Cattle_TCONS_00118237       GGGTGGCGCACGGCAGA--GCCCCGGTGCTCCG--TGTGCCCTCTCCCCC
Cattle_TCONS_00118238       GGGCAGACTGTGGCAGGTGGTTTTGGGGGGCCAGCTGGGCCCCTCCCCCA
Human_NR_046602.1           --------------------------------------------------
Human_NR_046383.1           TCACAAACTGAAACTTTCTCTGCTGGGTCACACCCTCCTCGCCCATCCCT
Mouse_XR_377865.1           GTTCTAACCACTGCACTATAGACCCAAGCACCTCATCCTCTCCCTTCCAG
Pig_TCONS_00044088          TCTCAGGTCGCTGCTTTGCTACTGAGGCACAGCGTTCTGTCCATGGCCTG
Chicken_TCONS_00011202      ATTTTCCTAATTGTTTAATTATTTTAAGTATATCAGGGAAAATATATGGG
                                                                              

Cattle_TCONS_00118237       TTTAATTAAGGTTTTGGAGGAGATTAT---------AGGTTTACAAAGTT
Cattle_TCONS_00118238       GCCGCCCCACGTTTCCGGCCCCATTGTTTTTGCAGCAGGACAAGCAGGCT
Human_NR_046602.1           --------------------------------------------------
Human_NR_046383.1           ACTCTTGGTGCAGGGCATGAGCTGGACCCTGGAAGACCAATGGGTATTCA
Mouse_XR_377865.1           TAAAAATGGCCAAAAAGAGTCACCCCTGA---------------------
Pig_TCONS_00044088          GGAACTTCTGCATGTTGTGAGTACAGCCAAAAAAAAAAAAAAAAA-----
Chicken_TCONS_00011202      GAAAGATAAATGTGCTGGCTCACTGAACACGTCTGGCATGGTAGGAAATC
                                                                              

Cattle_TCONS_00118237       ----CAGAATCCAAAGGATAAGCGTGTGCACTTGCGAGGCCTGTTCCTCT
Cattle_TCONS_00118238       GTCCTCGGCCCCTCTGGGAGGGCGGCCGCGGAGGACCGGCCAGGGCAGCA
Human_NR_046602.1           --------------------------------------------------
Human_NR_046383.1           ACTTTCAGAAAGCCTTGGCGAGGTCTAGTGATGAAATAATTTTGTCATTT
Mouse_XR_377865.1           --------------------------------------------------
Pig_TCONS_00044088          --------------------------------------------------
Chicken_TCONS_00011202      CTTTGATCTCTGTACAGAGCCAATCTACAGCAGAAGCCCAACCAGTACAA
                                                                              

Cattle_TCONS_00118237       GCGCCCC-CTGCGGGCCCGTGATCGGCTCTGCAGTTCGTCCTGACA----
Cattle_TCONS_00118238       GGACTCTACTGCATTCAGATGAGCA-CAGAGCAGCTCGGCCAAGTCCTG-
Human_NR_046602.1           --------------------------------------------------
Human_NR_046383.1           GGAATGCTGACAAAAAAAATTTGAATTTTTCGGCCATAGTTTCATTTCCA
Mouse_XR_377865.1           --------------------------------------------------
Pig_TCONS_00044088          --------------------------------------------------
Chicken_TCONS_00011202      TGAAGAAATATTAAAGATGATCCAGATACGAGTTACTTCTACTCTCGTCC
                                                                              

Cattle_TCONS_00118237       --------------------------------------------------
Cattle_TCONS_00118238       --------------------------------------------------
Human_NR_046602.1           --------------------------------------------------
Human_NR_046383.1           TAAATCACTTCATTCTTATCCTAATCCTTCCCCAACTGTTTGTCAAAATT
Mouse_XR_377865.1           --------------------------------------------------
Pig_TCONS_00044088          --------------------------------------------------
Chicken_TCONS_00011202      TTCTGCTAACATCTCTCAGTAAGAACACAAGACTGGAAGTGCTCTGCTCA
                                                                              

Cattle_TCONS_00118237       --------------------------------------------------
Cattle_TCONS_00118238       --------------------------------------------------
Human_NR_046602.1           --------------------------------------------------
Human_NR_046383.1           CCCATCAAATATTTTTCCACTTGGAAGACTGATTTTTAACACTCATACCC
Mouse_XR_377865.1           --------------------------------------------------
Pig_TCONS_00044088          --------------------------------------------------
Chicken_TCONS_00011202      GTTAAAATCCAGTCCTTTGCCATCACAAGTGATCATGTAACACAATTGCT
                                                                              

Cattle_TCONS_00118237       --------------------------------------------------
Cattle_TCONS_00118238       --------------------------------------------------
Human_NR_046602.1           --------------------------------------------------
Human_NR_046383.1           CACCCCCACCAGGCCACGGTGTGGACATTTTTCATTCCTAAAGTCAGGAG
Mouse_XR_377865.1           --------------------------------------------------
Pig_TCONS_00044088          --------------------------------------------------
Chicken_TCONS_00011202      TTTACAGATTTATCCAACCTCCATTCTAAATTTCTTTTGAAGTACTTGCT
                                                                              

Cattle_TCONS_00118237       --------------------------------------------------
Cattle_TCONS_00118238       --------------------------------------------------
Human_NR_046602.1           --------------------------------------------------
Human_NR_046383.1           GCCAGAGACATTTCCAAGAGAGATCAAAGCACTTGCTGGCCACGTTGGAA
Mouse_XR_377865.1           --------------------------------------------------
Pig_TCONS_00044088          --------------------------------------------------
Chicken_TCONS_00011202      GCTGTACTCTATTGCTTTTTAGATACTTGGCAATCTTCTTGAAATTTACA
                                                                              

Cattle_TCONS_00118237       --------------------------------------------------
Cattle_TCONS_00118238       --------------------------------------------------
Human_NR_046602.1           --------------------------------------------------
Human_NR_046383.1           AATGAGAAGGGAGGATAAGGGTGTGAAGGGGCATCCTGCCTCCAGGAGGG
Mouse_XR_377865.1           --------------------------------------------------
Pig_TCONS_00044088          --------------------------------------------------
Chicken_TCONS_00011202      GTCCAAACTTACCATCACTTCAGCTCATGGAATGTAGTTTTAATTTCTGT
                                                                              

Cattle_TCONS_00118237       --------------------------------------------------
Cattle_TCONS_00118238       --------------------------------------------------
Human_NR_046602.1           --------------------------------------------------
Human_NR_046383.1           ACCCCCTCCAAGTGAGTTAAGAGATGTGGGCCAGGAGGGCTGAGCAGTAG
Mouse_XR_377865.1           --------------------------------------------------
Pig_TCONS_00044088          --------------------------------------------------
Chicken_TCONS_00011202      TAATCCATAAA---------------------------------------
                                                                              

Cattle_TCONS_00118237       --------------------------------------------------
Cattle_TCONS_00118238       --------------------------------------------------
Human_NR_046602.1           --------------------------------------------------
Human_NR_046383.1           CATCCACTGGGAAGCCCTGGGCTCCAGGCCCAGCCCTGTAGCTGCCTCAC
Mouse_XR_377865.1           --------------------------------------------------
Pig_TCONS_00044088          --------------------------------------------------
Chicken_TCONS_00011202      --------------------------------------------------
                                                                              

Cattle_TCONS_00118237       --------------------------------------------------
Cattle_TCONS_00118238       --------------------------------------------------
Human_NR_046602.1           --------------------------------------------------
Human_NR_046383.1           TGGACAAGCCCTTCCAGCTGGCCTCGGAGGACATGGACCATCTTCCCGGG
Mouse_XR_377865.1           --------------------------------------------------
Pig_TCONS_00044088          --------------------------------------------------
Chicken_TCONS_00011202      --------------------------------------------------
                                                                              

Cattle_TCONS_00118237       --------------------------------------------------
Cattle_TCONS_00118238       --------------------------------------------------
Human_NR_046602.1           --------------------------------------------------
Human_NR_046383.1           TTTGGCTGTGTATCCCAGTAGCACCATGGAGTAGCCAGGGCCCTTGGCCA
Mouse_XR_377865.1           --------------------------------------------------
Pig_TCONS_00044088          --------------------------------------------------
Chicken_TCONS_00011202      --------------------------------------------------
                                                                              

Cattle_TCONS_00118237       --------------------------------------------------
Cattle_TCONS_00118238       --------------------------------------------------
Human_NR_046602.1           --------------------------------------------------
Human_NR_046383.1           GGCCACTAAACTACACCGTACCCCCCTTGTCATCTGTTGCATGCAGGCAT
Mouse_XR_377865.1           --------------------------------------------------
Pig_TCONS_00044088          --------------------------------------------------
Chicken_TCONS_00011202      --------------------------------------------------
                                                                              

Cattle_TCONS_00118237       --------------------------------------------------
Cattle_TCONS_00118238       --------------------------------------------------
Human_NR_046602.1           --------------------------------------------------
Human_NR_046383.1           CAGAATTTACCTTTAAAGAAGTGTTTCTCAAACTTGAGTCACTTAGTTTT
Mouse_XR_377865.1           --------------------------------------------------
Pig_TCONS_00044088          --------------------------------------------------
Chicken_TCONS_00011202      --------------------------------------------------
                                                                              

Cattle_TCONS_00118237       --------------------------------------------------
Cattle_TCONS_00118238       --------------------------------------------------
Human_NR_046602.1           --------------------------------------------------
Human_NR_046383.1           CATGGCATATTTATACAATATATGTGCGATTATTAAAAGTTTCCTTTAAA
Mouse_XR_377865.1           --------------------------------------------------
Pig_TCONS_00044088          --------------------------------------------------
Chicken_TCONS_00011202      --------------------------------------------------
                                                                              

Cattle_TCONS_00118237       ------
Cattle_TCONS_00118238       ------
Human_NR_046602.1           ------
Human_NR_046383.1           TCAAAA
Mouse_XR_377865.1           ------
Pig_TCONS_00044088          ------
Chicken_TCONS_00011202      ------
                                  
