# Supplementary material for: Genome-wide identification of tissue-specific long non-coding RNA in three farm animal species
Source: BMC Genomics. 2018 Sep 18;19:684. doi: 10.1186/s12864-018-5037-7 (PMC6145346; doi:10.1186/s12864-018-5037-7)
Supplement: Supplementary file 21 — Multiple Sequence Alignments for Conserved LncRNAs. A multiple sequence alignment file generated by ClustalW is included for each of the 39 groups of lncRNAs associated with orthologous genes across all five species. (ZIP 445 kb) [file 12864_2018_5037_MOESM21_ESM.zip › Group_26_Seqs.fa.align.out]

CLUSTAL 2.1 multiple sequence alignment


Mouse_XR_387528.3           ------------CTTTACTAAGAAAATAAGGCATGTCCGATATGGATGTA
Mouse_XR_001783790.1        --------------------------------------------------
Pig_TCONS_00038419          --------------------------------------------------
Cattle_TCONS_00076809       --------------------------------------------------
Chicken_TCONS_00027524      GTTTGCACGCAGGTAAATGCACCTAATAACGAAGATACAGAGACAGTTGA
                                                                              

Mouse_XR_387528.3           TCTCAATGGGAAAAGCCTCCTCGTTTAAATTACACCTTTGCTTTTCCTTT
Mouse_XR_001783790.1        --------------------------------------------------
Pig_TCONS_00038419          --------------------------------------------------
Cattle_TCONS_00076809       --------------------------------------------------
Chicken_TCONS_00027524      ACAACCAAAAAAGAAATGCAACCAAGAATTTTGCGAACTGAAAGAAAATA
                                                                              

Mouse_XR_387528.3           GTCCTTTTATCTCTCCAGGTTGTAGGTAATCCAAGGGTTAAAGTGAAAGG
Mouse_XR_001783790.1        --------------------------------------------------
Pig_TCONS_00038419          --------------------------------------------------
Cattle_TCONS_00076809       --------------------------------------------------
Chicken_TCONS_00027524      TATCTAGCCTTCGATCTTGCTGGAATAAATTTGAAAAAATAATTTCAAGG
                                                                              

Mouse_XR_387528.3           CAATTTCAGAACCCAGGGCATTGCAAAGAAGACAGGGATGCGGTGTCTCT
Mouse_XR_001783790.1        --------------------------------------------------
Pig_TCONS_00038419          ---------------------------------GTATTTCCAAAGGAAGT
Cattle_TCONS_00076809       --------------------------------------------------
Chicken_TCONS_00027524      TGATTACAAGTGAATCCTTTTCTTTCAAAGTGGCATTACTTGGTACCTTG
                                                                              

Mouse_XR_387528.3           AGCTGTACAGTGAGCTCCTGCAGGGGCACCTTGGCAGCCTTCCATCATTT
Mouse_XR_001783790.1        --------------------------------------------------
Pig_TCONS_00038419          AGCTGTTCTTTTTAGACTTCGAAAGATGCTTTGGAAATGACTAGTGGGAG
Cattle_TCONS_00076809       --TTGTTTTGTTTTTCCCCCTAGTCAACTTTTGGACTCTA-TACTAGCCG
Chicken_TCONS_00027524      GCATTTTATATGCATTCTTCAAGTTACTCTGTTTCTTTATACGAACACCT
                                                                              

Mouse_XR_387528.3           TCTTGGGC-----AGTCTCTCAGGTCTCCACATCTTTTATTTGGTTTCTG
Mouse_XR_001783790.1        --------------------------------------------------
Pig_TCONS_00038419          AAGAGAAGAAACAAATGTGATGGAGTCGTGTATATTGT-GCAAGATTAGA
Cattle_TCONS_00076809       TATGGCTG---CTAACGCCATCGCTTCAGCTCTGTCCTTGCCCATTTAAA
Chicken_TCONS_00027524      TGTGCCGGATTTGGATG-GAAAGCTACTGTACTTTGTTTCTAGAGATGGA
                                                                              

Mouse_XR_387528.3           ATAAGTACTCCCTCAAATGTTTTTGGTTCGCTAGTACCTAAGAGAGGGGA
Mouse_XR_001783790.1        --------------------------------------------------
Pig_TCONS_00038419          ACT-GTACTAAAGATGACATGCTTAATCTGCTGGGAGTAGGGAAAGGGAT
Cattle_TCONS_00076809       ATTCGTATTCCACACAA---GTAAAATCTACTCGGTCTCAGCAAGGG---
Chicken_TCONS_00027524      ATAAATAGAAACGGCTA---AACCAAGCTACTGAAGCCCAAGAAGGGGAA
                                                                              

Mouse_XR_387528.3           AGTAATT---GTACCTAAAACAGTGGGCCGGAAACCAATACAATGGTTTG
Mouse_XR_001783790.1        --------------------------------------------------
Pig_TCONS_00038419          GCTAATA---GCATGCAGTTGAGGACCTTTGACTTCAGGTATCACAAATA
Cattle_TCONS_00076809       TCTAA-A---ATGTAGAATTATG--CCTGTTAATTCTGCCTCCGTCAAGG
Chicken_TCONS_00027524      ATAAGAACCGGTGTTTGAAACAAAGAACTCCAGAGAAGGCTGTGTCCCAC
                                                                              

Mouse_XR_387528.3           CAATGGGGTTGCAAAAGGAAAGAGCCTTAGGC---TAGATCCTGCACCTC
Mouse_XR_001783790.1        --------------------------------------------------
Pig_TCONS_00038419          CAATGGGCCCTTGAACACAGCCAAGACTAGGGGTGCCAAGCAAGTGGAAC
Cattle_TCONS_00076809       --AGCACCCATTTAGAACAAACAAAACAAAAC---CCA---AAGTGTCCC
Chicken_TCONS_00027524      CTTCAGGTTCTAGAAAGTACTCTGTATTTTTTGATCTTTTGAGTGACTTC
                                                                              

Mouse_XR_387528.3           CATAGGTTCTCTTGCTTGAGGAAGTATTTAAAACACCTGCATTCCCTTAG
Mouse_XR_001783790.1        --------------------------------------------------
Pig_TCONS_00038419          ATCTGTGTGTACAGCTTCACAGTCAGTCCTCCTTATCCAAAGTTTCACGT
Cattle_TCONS_00076809       TTCTCAGTGC-CAGCCCGGAGCACTTGGTTTCCCAGCAAAAGACAC-CGG
Chicken_TCONS_00027524      ATAATACCTTCATATGGCAGAGATCTACTTAAATGTCTACTGCAATTTAG
                                                                              

Mouse_XR_387528.3           GTAGA-------CCTCCTCACACTCCATTCTGTTCTCATCTCTATTAGTT
Mouse_XR_001783790.1        --------------------------------------------------
Pig_TCONS_00038419          ATGCA-------GATTCAACCAACCATGGACCATAGTACTGTAGTATGTA
Cattle_TCONS_00076809       GTACA-------GCCCCAGTCG-----GAAACTCCCAGCCTCAGTAAGTG
Chicken_TCONS_00027524      AAAAAAATAGAAGCTGCAGGCCCCCAGACCAGCTGTCTTCTATCAGAATG
                                                                              

Mouse_XR_387528.3           CTAGCTACAAATGGATTCCAGCCTCTGTCAATTCTGTTCTTGTCCACTTT
Mouse_XR_001783790.1        --------------------------------------------------
Pig_TCONS_00038419          TGTATTTTTTAATTTTTATTTTCTATAGTAAATATTTATTGGAAAAAATA
Cattle_TCONS_00076809       GGTGA-----AAACGGGGTTTTCCGGAG-ACCTGTCCCTTTGGGGTT-TA
Chicken_TCONS_00027524      AATGATTTATCAAACAAGCAGCAGCTCTTGAGTCTGCTCT-GCTGATGTC
                                                                              

Mouse_XR_387528.3           AAATCCTTACTTATTTAAAACTAATGCAAGCCTATTAGATTTGATCAGGG
Mouse_XR_001783790.1        --------------------------------------------------
Pig_TCONS_00038419          AAAACATTCTATAAGTGAATCCACACAGTTCAAACCCATGATGTTCAAGG
Cattle_TCONS_00076809       AAAGCGTGTCCCGTGGGAGC--------TTCGCTTTCAC--TTCTCTAAG
Chicken_TCONS_00027524      ATAATGTTTTTAGTGTGAGT--ATCCAATGGGTTTTCAAACTGATTTAAG
                                                                              

Mouse_XR_387528.3           AGCTAAGAATTTGTA-----------CTCATGGGTACTTAAAGTTCTGCC
Mouse_XR_001783790.1        --------------------------------------------------
Pig_TCONS_00038419          GTC---GACTTTCCT-----------CTATCATGACCAACAAGAGAGGAA
Cattle_TCONS_00076809       G------ATTTGGAG-----------CTGCAAGAGCCCACATCCTCGCAG
Chicken_TCONS_00027524      TTTGAAAAGTAGGAAAAGTTAGCTTTTTCAAAAGCCTTTGAAAGGTGCTG
                                                                              

Mouse_XR_387528.3           TCCCTTAAGT---------------AGCAAATATATAGAAGGAAAATAAA
Mouse_XR_001783790.1        --------------------------------------------------
Pig_TCONS_00038419          ACAACTGGGC---------------TGTATTTCTTTTTCCTTTTTTTTTT
Cattle_TCONS_00076809       ATC-CCGGGG---------------CGCCGTTCGATCTCCAAGTTAATCA
Chicken_TCONS_00027524      ATTTTTGAGAGATGTAGCATGCTTCTGCTGGCTGAGGCCGAGAAAAGACA
                                                                              

Mouse_XR_387528.3           ATCTGGCCTTTTGC----AATCTCAGCCGCAGGACTTGG-GTTCCCAGCA
Mouse_XR_001783790.1        --------------------------------------------------
Pig_TCONS_00038419          TTTTGTCTTTTTTTTTAGGGCCACACCCACCACATATGGAGGTTCCAGGC
Cattle_TCONS_00076809       CTGGGGCGCCTTC------ACAGCACCCCCCCCCCGC-----CTCCCTTC
Chicken_TCONS_00027524      GTGAGGCATATGGCAGATGAGGAAATGGGATGCCCAAA---TGTAGGTCT
                                                                              

Mouse_XR_387528.3           AACAAGTCAACTTACAGCCTGGATCGGAAACTCCCAGACTTACTGCGGGG
Mouse_XR_001783790.1        --------------------------------------------------
Pig_TCONS_00038419          TAGGGGCCTAATCGGTGCTGTTGCTGCCTGCCTACGTCACAGCCACAGCA
Cattle_TCONS_00076809       TCCTGGTC--ACCTGCGTCCTCCCCGAGCGCTTCCTGTGCGCCTGGACCA
Chicken_TCONS_00027524      GCTCAGCTGACCGCAAACAATAGCCTTATGTGTTTGGTTATCCTAGAGGT
                                                                              

Mouse_XR_387528.3           AGAAGAGGGGGTTTTCCAATGATCTGTCCTTTAGGGTTTAAAAGCGCATC
Mouse_XR_001783790.1        --------------------------------------------------
Pig_TCONS_00038419          ATGCCAGATCCGGAGACATGTCTGCGACCTACACCACAGCTCATGGCAAC
Cattle_TCONS_00076809       AGACCAGAGGAGCGCGCGGATTTCCAAA--GCACCGCAG---GAGGAATG
Chicken_TCONS_00027524      AGTTGACAGAGGACCTAGAATTTCTTACCTTTGGATCGTGATTTCTTATA
                                                                              

Mouse_XR_387528.3           CTGGGAGCGACTCTTTCATTCTCCATGAAGTTCTGAGCTGCGAGAGCCCA
Mouse_XR_001783790.1        --------------------------------------------------
Pig_TCONS_00038419          ACCAGATCCTTAACCCACTGAGCAAGGCCAGGGATCGAACCCGCAACCTC
Cattle_TCONS_00076809       AGTTGGTCTTCTGATT-CCGGGCGATTTGAGGCAAAAGACTTCC---CAA
Chicken_TCONS_00027524      TGCAATTATTTTATATAATGTGTTTAACATGTTAGATGACCATGACTTAA
                                                                              

Mouse_XR_387528.3           GCAACGCCCTGAACC-CAGGCAGCCTGTGAGTAACTGCACAGCCAGGAAG
Mouse_XR_001783790.1        -------AGAGAAAG-CTCGCTAT-TGCAAGTCAGTTC-CACTGAGGAGG
Pig_TCONS_00038419          ATAGTTCCTAGTCGGATTTGTTTCTACTGCACCACCAC-CACAGGAACTC
Cattle_TCONS_00076809       ATGACCTCTAGCCGC-CTTGGCAAAAGTAGGCGACTAG-GATCTAAAAGC
Chicken_TCONS_00027524      AATGTGTGAATATTTTCAGAGAAT-AATATATTGGCATTTAACTAATGAA
                                                                    *         

Mouse_XR_387528.3           CCAGGAAGGG-CTGC-ATTGAAGAGATGG---CAGTATTACC--CGTCAG
Mouse_XR_001783790.1        CGTCGCTGCTTCTGCTGCCGCCGATATGG---CAGTATTACC--CGTCAG
Pig_TCONS_00038419          CTTCTTTTTCCTTTTTTCTTTAGTATTTGA-TTGGTATTAACAATACCAG
Cattle_TCONS_00076809       ATCGGTTGCTAATGAGTCCACAGAAGCCG--TAAATGTGAGGGGCGAGAG
Chicken_TCONS_00027524      GT-GTTCATATTTAATTTTGGATAAATAGAGGTATTTTTATAGTTGTTTT
                                        *               *      * * *          

Mouse_XR_387528.3           CCGAACGGTTGTATATCGCTGCTGCTGATAGAATGACGTGCTGGTGCTGA
Mouse_XR_001783790.1        CCGAACGGTTGTATATCGCTGCTGCTGATAGAATGACGTGCTGGTGCTGA
Pig_TCONS_00038419          TCACGTGGCTCTGAATATCAGAGGCAAGTGGAGGTGCTAAAAACTACTGT
Cattle_TCONS_00076809       CTGGGCTATTGCAAGCG--GGAACCAGGGAGGAGGCGTAGCAGCTCTTGC
Chicken_TCONS_00027524      TAACTCTTTTGCATTTTCTTACT-TTGATATAATTCCTT--TGGTAATAA
                                     *                                  *  *  

Mouse_XR_387528.3           AGAGGGAGC-ATCCTGCCAGGAAACAGAGGAGCAGACCCGTTAATTCCCC
Mouse_XR_001783790.1        AGAGGGAGC-ATCCTGCCAGGAAACAGAGGAGCAGACCCGTTAATTCCCC
Pig_TCONS_00038419          ----AATGCTACTTTACCCAAATCTCTTTTATCATGTTCTCACCACTAAA
Cattle_TCONS_00076809       CGCGGATGTGGTGGTGGACGATGCCAAGTCCTCTTGTTTAAAAAAAAAAA
Chicken_TCONS_00027524      AATATTTGC-CTTCTATGGAGAAATAGGATCACTACAGAGTATGGCATGT
                                   *      *                 *                 

Mouse_XR_387528.3           AGCAGACACGAAAAGTGAAGCTCCTAAACAAAGAGTACATAGCTCA----
Mouse_XR_001783790.1        AGCAGACACGAAAAGTGAAGCTCCTAAACAAAGAGTACATAGCTCA----
Pig_TCONS_00038419          AAATGATAAATAGATT--TAATTTAACATTATGAAAAAGGAGCTTCA--G
Cattle_TCONS_00076809       AAAGGAAGTAAAGAATGATGAATGATTAAGAGGGCCACGGGCCACTC--C
Chicken_TCONS_00027524      AATATGCTCAGATTCTTTAATAAGCAAAAAATCAACAAAGAATTTAGAAG
                            *          *   *           *  *     *             

Mouse_XR_387528.3           -TTGATTGCTTTAGGACAATCAAAACAAACCTCAGAAAATTCTATGGAAG
Mouse_XR_001783790.1        -TTGATTGCTTTAGGACAATCAAAACAAACCTCAGAAAATTCTATGGAAG
Pig_TCONS_00038419          CTTAAAATCTTT--TCCATTTTGAAGTTATATTTGACCATTAAATGCACA
Cattle_TCONS_00076809       CTCGGCCTCTCTAACCTCTCTTGGTCTCTTTCCTCTCTGTCTTTTGTACA
Chicken_TCONS_00027524      GAAAGCAGCATTAGTCTCATGTGGG-ACGTTACAGGTTCTACAGTGCAAA
                                    *  *                           *    ** *  

Mouse_XR_387528.3           GAGATACAAAGACAAAATTCGGAGCAGAGAC--TGAAGGAATGACCATCC
Mouse_XR_001783790.1        GAGATACAAAGACAAAATTCGGAGCAGAGAC--TGAAGGAATGACCATCC
Pig_TCONS_00038419          CAAATAGAAAGAAGAAAAATCATTCCCAGCA--CCATACTTAAACACAGC
Cattle_TCONS_00076809       TGCACCTGCTCAGGTGAGATC--TCAAAGGA--AAATA---AAGCGGTGG
Chicken_TCONS_00027524      TGTGAAAGACATAAAAAGGAAAAGTAAATATGTCTGCAGAATATCGTGAC
                                            *          *                *     

Mouse_XR_387528.3           AGAGGCTGCCCCACCTGGCGATCCATCCCATAAACAGCCACCAAACCCAG
Mouse_XR_001783790.1        AGAGGCTGCCCCACCTGGCGATCCATCCCATAAAC---------------
Pig_TCONS_00038419          CTTTGTTAATAATTTAACAAAGTTTATCTATAAATAGCTCTAATCTTTTA
Cattle_TCONS_00076809       GTCAGTC--TCCTCTGGGAAGAGCTATCTTTGGAC----CTAGAAATTAA
Chicken_TCONS_00027524      AGATGCTGCAAGAATAAAAGACACGAACATAACAAAGTGTTCTTCTGCAA
                                *                      *     *                

Mouse_XR_387528.3           ACACGATTGCAGATGCCAACAAGATTT--TGTTGACAGGAGC--CTGATA
Mouse_XR_001783790.1        --------------------------------------------------
Pig_TCONS_00038419          AACATATTCTGGATGGAGAAAATTTCT-TTGATTTTGGTTGA--ATTGCT
Cattle_TCONS_00076809       AGCCCAAATTAGGTGGAGAAAGTGGAGACCGATAATAGCT----CCTAAC
Chicken_TCONS_00027524      TGATACTCACCTTTTTTAGATCTATCTTTCGGGTTCTGCCACTTCTCCTT
                                                                              

Mouse_XR_387528.3           TAGCTGTCTCCTGAGAGGCTCTCCAAGTGCCT--GGCAAATACAGAACTG
Mouse_XR_001783790.1        --------------------------------------------------
Pig_TCONS_00038419          AAGAAGTCATCCAAAAACTTCTTCAATTCAGG--AAAAAAGTCAATTTTT
Cattle_TCONS_00076809       AACGTCTCCCTTGTGCGTTTGTCTGAATTGGC--TAATAAATCAAATTAT
Chicken_TCONS_00027524      GTTCTGTCGCCAGTGAATTCATCTAGCTGTACAATGGGAAATAAAACGAC
                                                                              

Mouse_XR_387528.3           GATGCTCACAGTCATCCATTGGATGGAACACAGGGTCCTCAATGAAGGAG
Mouse_XR_001783790.1        --------------------------------------------------
Pig_TCONS_00038419          GATGCTTTAATATATATGAGAAGAGAAAGGCCTCTTTTGACCTAACGGTG
Cattle_TCONS_00076809       C-CATTGTGA----------------------------------------
Chicken_TCONS_00027524      TGAAATCCGTGTCAAATATGAGAACATACTCAGCCATGACATCGAAGAGC
                                                                              

Mouse_XR_387528.3           CTAAAGAAAGGACCCAAGG-AGCTGAAGGGGTTTGTAGCCCTACAGGAAG
Mouse_XR_001783790.1        --------------------------------------------------
Pig_TCONS_00038419          CAACCAAGAAAGGGCACAG-ACCAGGCATCAAACACAAGAACAATCTGCT
Cattle_TCONS_00076809       --------------------------------------------------
Chicken_TCONS_00027524      TTTAAAGTAGCGTGTGAGCCATTTCACTTGTTTTTCCAGCACACACTCCA
                                                                              

Mouse_XR_387528.3           ACCAACCATATGAACTAACCAGTACCCCCAGAGCTCCCTGGGACTAAATC
Mouse_XR_001783790.1        --------------------------------------------------
Pig_TCONS_00038419          CCTATTCCGGCACCCTCCCCCACCCGTCTCCTTCTGCTTGAGG---AAGT
Cattle_TCONS_00076809       --------------------------------------------------
Chicken_TCONS_00027524      ATCAATGACGGTGATCTGTGCAGAAAAAGCAGCAACTGTAATTCAACGAA
                                                                              

Mouse_XR_387528.3           ACCAATCAAAGAAAACACATGGTGGCACTCGTGTCTCTAGTTGCATACGT
Mouse_XR_001783790.1        --------------------------------------------------
Pig_TCONS_00038419          AATTTACTGTTAAACAGTAGAATTTCCCTCAGCAGATCCTCTCCATTCAC
Cattle_TCONS_00076809       --------------------------------------------------
Chicken_TCONS_00027524      ATGGGTGTTCTGGTGCAACAAAGTTAGATGGCTTCTTCTTGCTTAAGTAT
                                                                              

Mouse_XR_387528.3           AGCAGAGGATGGCCTAGTAGGTCATCAATGGGAGGAGAGGTCCTTGGTCC
Mouse_XR_001783790.1        --------------------------------------------------
Pig_TCONS_00038419          ATCTCCTATCCCCCTTTTCCCCTTCCAGTCAGCTTTTGTACTCTTCACAT
Cattle_TCONS_00076809       --------------------------------------------------
Chicken_TCONS_00027524      AACAGAAGACAGGAGCTTCCCAAACCTGAATACGAGGGAAAGTTTTGTGT
                                                                              

Mouse_XR_387528.3           TGTGAAGGCTCTATGGCCCAGTATAGGGGAATGCCAGGGCCAGGAAGCAG
Mouse_XR_001783790.1        --------------------------------------------------
Pig_TCONS_00038419          AGACCATACGGCTGCCGACGGAATCCAGTTCGCCTCCACTCTGCCCCTGT
Cattle_TCONS_00076809       --------------------------------------------------
Chicken_TCONS_00027524      GTACGACAAACTTAACCCCAAATGGCAGTTCATCTGAGGTCCTTTTGTGG
                                                                              

Mouse_XR_387528.3           TAGTGTGTGGTTTGGGGAGCAGGGGCAGGGGGAAGCAGATAGGGGATTTT
Mouse_XR_001783790.1        --------------------------------------------------
Pig_TCONS_00038419          CCATCTTAGGTCTGTATTCCGCACAAATGAAACATATTAGACCTCAGCAA
Cattle_TCONS_00076809       --------------------------------------------------
Chicken_TCONS_00027524      TTTGGGGTTCTTTGGAAGGTGTGAGGAGGAGGGAACACGTCTCTG-CTTG
                                                                              

Mouse_XR_387528.3           TGGAGGGGAAACTAGGAAAGGGAATAACATTTGAAATGTAAATAAAGAAA
Mouse_XR_001783790.1        --------------------------------------------------
Pig_TCONS_00038419          GGGTCTAGAATTTAGAAGTATGCCTGGTAACTCTGCCTGCATCAAGGAGC
Cattle_TCONS_00076809       --------------------------------------------------
Chicken_TCONS_00027524      TCCTCATCTTCCTCAATTGACGAGGACAATTTAGGTACCAGGCAGATTCA
                                                                              

Mouse_XR_387528.3           ATATCTAATTAAATAAAAGGGGGAGGGAAGAAAATTCTTACCAATCTGTG
Mouse_XR_001783790.1        --------------------------------------------------
Pig_TCONS_00038419          ACCCACTTAGGAAAAAAACAAAAAACCCGAAACTGGCCTTTCTCAGTGCC
Cattle_TCONS_00076809       --------------------------------------------------
Chicken_TCONS_00027524      TTCTTAAAATAAACTTTCACAAAAGTGACCGTGCTTTCCTGAATTTCATC
                                                                              

Mouse_XR_387528.3           GTTGTACACTAAGAGGTTTCATTGAGAAACATGGCAAAGAAGGAAAAATA
Mouse_XR_001783790.1        --------------------------------------------------
Pig_TCONS_00038419          AGCCCGAACACTTGGGTTTCCAGAAAAAGACACAAAGTACAGCCCCAGTC
Cattle_TCONS_00076809       --------------------------------------------------
Chicken_TCONS_00027524      ACCTGACAACTGCAGCATTTACCTTTTGTCCTAAAATAAAATCTTTGTGT
                                                                              

Mouse_XR_387528.3           TCTTGTTTTATTTTTTTAACAGTCATCAACTTGGACCTTGTCAAGCACAT
Mouse_XR_001783790.1        --------------------------------------------------
Pig_TCONS_00038419          GGAAACTCCCAGCCTCAAAGAGGGGGGAAAACGGGGTTTTCCAGAGACCT
Cattle_TCONS_00076809       --------------------------------------------------
Chicken_TCONS_00027524      TTTTTTTTTATAATTTTTCAACTAACTTTTTTCAATAATAAAATAATTCA
                                                                              

Mouse_XR_387528.3           TCCAGAGTTGCATTTGCAGACAGGGAGGATGATGTATATGGAGGATGATA
Mouse_XR_001783790.1        --------------------------------------------------
Pig_TCONS_00038419          ATCCCCTTGGGGTTTAAAAGCGCGTCCCTTGGGAGCTTCGCTTTCACTTC
Cattle_TCONS_00076809       --------------------------------------------------
Chicken_TCONS_00027524      CTAATGGTTGTGCGGGTCTGCAAGCAGCCTGAAGTCAAATCTGAAGTCAT
                                                                              

Mouse_XR_387528.3           TAGATGCAGATCTCCTGAGAACTTGTGGAGTCTGACATGTATCCCACATG
Mouse_XR_001783790.1        --------------------------------------------------
Pig_TCONS_00038419          TCTAAGGAGTTGGAGCTGCAAGAGCCCAGATACTCGCCGATCCGGGGGCG
Cattle_TCONS_00076809       --------------------------------------------------
Chicken_TCONS_00027524      GAGCAAAAGAGCTCAAACTGACAAACAACAGCTGTAGCAAGACAGCAAGG
                                                                              

Mouse_XR_387528.3           ACCTGGAGCAGGCAGGAATAATCCTAACTTTAACCGACCTGCTAACCTTG
Mouse_XR_001783790.1        --------------------------------------------------
Pig_TCONS_00038419          CC------------------------------------------------
Cattle_TCONS_00076809       --------------------------------------------------
Chicken_TCONS_00027524      TTCCCAGAAACACGCCTATTTATTTTTCTGATAATTGTATCTTCACAAGA
                                                                              

Mouse_XR_387528.3           CTAGTTTATTGGTGACTAAGGTGGGCTTTGTGATAGCCATTTTATACTCA
Mouse_XR_001783790.1        --------------------------------------------------
Pig_TCONS_00038419          --------------------------------------------------
Cattle_TCONS_00076809       --------------------------------------------------
Chicken_TCONS_00027524      AATGGTGTGCTTTGCAATCATGGCGTTACCCAGGAATATTGGCATATTGG
                                                                              

Mouse_XR_387528.3           GAGATGATGTGAAGGAGATCAAAGGTGCTTTAAAGAGGGCTTTCTGTCAG
Mouse_XR_001783790.1        --------------------------------------------------
Pig_TCONS_00038419          --------------------------------------------------
Cattle_TCONS_00076809       --------------------------------------------------
Chicken_TCONS_00027524      TGGCTATTAATGTGGAAAATAGCTGATCTTCCAAGAAGCAGATTTTACCA
                                                                              

Mouse_XR_387528.3           GAGCAGGAGAAAGACCTTTCATGAACCTAGAAAC--AATTTTCTTGATGT
Mouse_XR_001783790.1        --------------------------------------------------
Pig_TCONS_00038419          --------------------------------------------------
Cattle_TCONS_00076809       --------------------------------------------------
Chicken_TCONS_00027524      AGTCAGGAGGCAATTCGATCATTAAATTAAATGCTTAGAGAAACTGCTGC
                                                                              

Mouse_XR_387528.3           AGAGGACTGAAGTCCGCAGAGCTGTTGCAAGTCCGCAGGCAGCCAGCACT
Mouse_XR_001783790.1        --------------------------------------------------
Pig_TCONS_00038419          --------------------------------------------------
Cattle_TCONS_00076809       --------------------------------------------------
Chicken_TCONS_00027524      ACAGTTCTGCTCAGTACACGGAGTGTGTTCATCCATGGACAGATAAAATT
                                                                              

Mouse_XR_387528.3           CCAAGCTCTGGAAAGGTATAGTCTTCAGAGCTCTCAACTAAAACAGTTAT
Mouse_XR_001783790.1        --------------------------------------------------
Pig_TCONS_00038419          --------------------------------------------------
Cattle_TCONS_00076809       --------------------------------------------------
Chicken_TCONS_00027524      ACCAACGCCTTTCAGTTCTCAGCTGTGCAATTTCAAGTATTTTCTTCTAT
                                                                              

Mouse_XR_387528.3           AGCCGAGAAATCCGTGAGAGAGAGCTAGAGGGCAAATTAAAAGCCTGATG
Mouse_XR_001783790.1        --------------------------------------------------
Pig_TCONS_00038419          --------------------------------------------------
Cattle_TCONS_00076809       --------------------------------------------------
Chicken_TCONS_00027524      GGTTTTAAAAGTTATCCCTGAACACTGAGTAAAAGAAAAACCTGCATATG
                                                                              

Mouse_XR_387528.3           GCTCTTAGAACATTTTCTGCCCA-CAATCACTCTGTGCCACTTTAATTTT
Mouse_XR_001783790.1        --------------------------------------------------
Pig_TCONS_00038419          --------------------------------------------------
Cattle_TCONS_00076809       --------------------------------------------------
Chicken_TCONS_00027524      TCTGTGCTAATGCCTCACATAAGGCTGCTTCTTTCCAGAAGTCACTTACT
                                                                              

Mouse_XR_387528.3           TTCATTCTGACAGGGTCAGAAAGGAGGGCAAG------------------
Mouse_XR_001783790.1        --------------------------------------------------
Pig_TCONS_00038419          --------------------------------------------------
Cattle_TCONS_00076809       --------------------------------------------------
Chicken_TCONS_00027524      TGTAATGTTACTCGGTCAAAATATTTACGGAGGAAAGGCAGCAAATCTGT
                                                                              

Mouse_XR_387528.3           --------------------------------------------------
Mouse_XR_001783790.1        --------------------------------------------------
Pig_TCONS_00038419          --------------------------------------------------
Cattle_TCONS_00076809       --------------------------------------------------
Chicken_TCONS_00027524      CTCAAAACAGAGAGCCCCATGAACGGCTCTGTTAAAAAGAGGTGGGACAT
                                                                              

Mouse_XR_387528.3           --------------------------------------------------
Mouse_XR_001783790.1        --------------------------------------------------
Pig_TCONS_00038419          --------------------------------------------------
Cattle_TCONS_00076809       --------------------------------------------------
Chicken_TCONS_00027524      TTAACACCTGAGAAACCCAACAGGAGGCTTTCAGTGCGATCGCCCTTCCC
                                                                              

Mouse_XR_387528.3           --------------------------------------------------
Mouse_XR_001783790.1        --------------------------------------------------
Pig_TCONS_00038419          --------------------------------------------------
Cattle_TCONS_00076809       --------------------------------------------------
Chicken_TCONS_00027524      AAGCCTCAGCCACGGCCACAGCTCCGTTCTGCCGCACAGGGGCTGCTCGC
                                                                              

Mouse_XR_387528.3           --------------------------------------------------
Mouse_XR_001783790.1        --------------------------------------------------
Pig_TCONS_00038419          --------------------------------------------------
Cattle_TCONS_00076809       --------------------------------------------------
Chicken_TCONS_00027524      TACTACAGCCTGGCACCGTGCAGAACGGGCAGGCTGGTGTCAGTCATATA
                                                                              

Mouse_XR_387528.3           --------------------------------------------------
Mouse_XR_001783790.1        --------------------------------------------------
Pig_TCONS_00038419          --------------------------------------------------
Cattle_TCONS_00076809       --------------------------------------------------
Chicken_TCONS_00027524      GACTGGGTTTCAGGGCAGGGAAACTTTCATAGCAGTCCTTCAAGGATCTT
                                                                              

Mouse_XR_387528.3           --------------------------------------------------
Mouse_XR_001783790.1        --------------------------------------------------
Pig_TCONS_00038419          --------------------------------------------------
Cattle_TCONS_00076809       --------------------------------------------------
Chicken_TCONS_00027524      TGCGTGAGTTCTCGATTAAAACTGGCTATTAAGACGATATTCAGAGAATC
                                                                              

Mouse_XR_387528.3           --------------------------------------------------
Mouse_XR_001783790.1        --------------------------------------------------
Pig_TCONS_00038419          --------------------------------------------------
Cattle_TCONS_00076809       --------------------------------------------------
Chicken_TCONS_00027524      AATATCAAATGCTTTGCTTAAATTGCAACTGGGAGGCGTCTGCTCATTCT
                                                                              

Mouse_XR_387528.3           --------------------------------------------------
Mouse_XR_001783790.1        --------------------------------------------------
Pig_TCONS_00038419          --------------------------------------------------
Cattle_TCONS_00076809       --------------------------------------------------
Chicken_TCONS_00027524      TAAGAAGAAAAGGCAACTATGGAACGTGCTCTTCTGAAGGTTTGTATTCA
                                                                              

Mouse_XR_387528.3           --------------------------------------------------
Mouse_XR_001783790.1        --------------------------------------------------
Pig_TCONS_00038419          --------------------------------------------------
Cattle_TCONS_00076809       --------------------------------------------------
Chicken_TCONS_00027524      ATTTTTTTATCATCTTTCTTGAGAAAAATCCTTATCACTAATAGAAGTGT
                                                                              

Mouse_XR_387528.3           --------------------------------------------------
Mouse_XR_001783790.1        --------------------------------------------------
Pig_TCONS_00038419          --------------------------------------------------
Cattle_TCONS_00076809       --------------------------------------------------
Chicken_TCONS_00027524      TTTGAAAACAAAAGGTATGTAACAATTCAAAATGTTGTTTAAAAAGGCAT
                                                                              

Mouse_XR_387528.3           --------------------------------------------------
Mouse_XR_001783790.1        --------------------------------------------------
Pig_TCONS_00038419          --------------------------------------------------
Cattle_TCONS_00076809       --------------------------------------------------
Chicken_TCONS_00027524      AAAAGTTATAGTTCATCAGTACATATTTAAGCACTCCCCGCAGATGACAT
                                                                              

Mouse_XR_387528.3           --------------------------------------------------
Mouse_XR_001783790.1        --------------------------------------------------
Pig_TCONS_00038419          --------------------------------------------------
Cattle_TCONS_00076809       --------------------------------------------------
Chicken_TCONS_00027524      CAAATAACATCTGTATGATGGGCGTATGCCCCAGTCCAGGGTTAGCTCAC
                                                                              

Mouse_XR_387528.3           --------------------------------------------------
Mouse_XR_001783790.1        --------------------------------------------------
Pig_TCONS_00038419          --------------------------------------------------
Cattle_TCONS_00076809       --------------------------------------------------
Chicken_TCONS_00027524      AGAACAGGGATTCATTTGGAACTAAAGATGTGATTATAGGACCAAAGAAC
                                                                              

Mouse_XR_387528.3           --------------------------------------------------
Mouse_XR_001783790.1        --------------------------------------------------
Pig_TCONS_00038419          --------------------------------------------------
Cattle_TCONS_00076809       --------------------------------------------------
Chicken_TCONS_00027524      AGATCACATCACTCAAAATTTGTCATTTTGACTAAAGTTCCACACCCGTT
                                                                              

Mouse_XR_387528.3           --------------------------------------------------
Mouse_XR_001783790.1        --------------------------------------------------
Pig_TCONS_00038419          --------------------------------------------------
Cattle_TCONS_00076809       --------------------------------------------------
Chicken_TCONS_00027524      CATTGCGCAGACCCTCCATCTCCTTACAGAACAGCAAGGGTCCTGCCACT
                                                                              

Mouse_XR_387528.3           --------------------------------------------------
Mouse_XR_001783790.1        --------------------------------------------------
Pig_TCONS_00038419          --------------------------------------------------
Cattle_TCONS_00076809       --------------------------------------------------
Chicken_TCONS_00027524      AGCACAGAACCGATTCCACGCTCCCGCATCAACTCTCAGAGCCGTGATCC
                                                                              

Mouse_XR_387528.3           --------------------------------------------------
Mouse_XR_001783790.1        --------------------------------------------------
Pig_TCONS_00038419          --------------------------------------------------
Cattle_TCONS_00076809       --------------------------------------------------
Chicken_TCONS_00027524      CACTACGATGCAATGCTGCCACGCCGACTTGTTCCAGGAATCACAACCAG
                                                                              

Mouse_XR_387528.3           --------------------------------------------------
Mouse_XR_001783790.1        --------------------------------------------------
Pig_TCONS_00038419          --------------------------------------------------
Cattle_TCONS_00076809       --------------------------------------------------
Chicken_TCONS_00027524      GTTTGCTATAAGTTGACATGGGGACAACCATCAGTCTGCCTGACGTTTCA
                                                                              

Mouse_XR_387528.3           --------------------------------------------------
Mouse_XR_001783790.1        --------------------------------------------------
Pig_TCONS_00038419          --------------------------------------------------
Cattle_TCONS_00076809       --------------------------------------------------
Chicken_TCONS_00027524      GACAGCCAGAAAACCAACGTAACCAAACCAACTAAGGGTTCAACCTAAGC
                                                                              

Mouse_XR_387528.3           --------------------------------------------------
Mouse_XR_001783790.1        --------------------------------------------------
Pig_TCONS_00038419          --------------------------------------------------
Cattle_TCONS_00076809       --------------------------------------------------
Chicken_TCONS_00027524      TAAGGAGGACTTCCCGTGTATCTTCCAACCTGACAATTTAATATCATCTG
                                                                              

Mouse_XR_387528.3           --------------------------------------------------
Mouse_XR_001783790.1        --------------------------------------------------
Pig_TCONS_00038419          --------------------------------------------------
Cattle_TCONS_00076809       --------------------------------------------------
Chicken_TCONS_00027524      CACAAAAGGCTTCATTTTGTGAGCACACGTGTACTGCCATAAGAAAACAG
                                                                              

Mouse_XR_387528.3           --------------------------------------------------
Mouse_XR_001783790.1        --------------------------------------------------
Pig_TCONS_00038419          --------------------------------------------------
Cattle_TCONS_00076809       --------------------------------------------------
Chicken_TCONS_00027524      GACTGTGTGCCTGGAAGGAGAGCCGATCTTGTGTTCTTGTGTGATTTGGG
                                                                              

Mouse_XR_387528.3           --------------------------------------------------
Mouse_XR_001783790.1        --------------------------------------------------
Pig_TCONS_00038419          --------------------------------------------------
Cattle_TCONS_00076809       --------------------------------------------------
Chicken_TCONS_00027524      CTTTATACTCCACAGCATGTTGTAAATGTGCACGGAGGGATATTTTCATG
                                                                              

Mouse_XR_387528.3           --------------------------------------------------
Mouse_XR_001783790.1        --------------------------------------------------
Pig_TCONS_00038419          --------------------------------------------------
Cattle_TCONS_00076809       --------------------------------------------------
Chicken_TCONS_00027524      CAGCGTTTGGTAGAAGTGGGAAGACAATAAATAATAATAATAAAAAGTTA
                                                                              

Mouse_XR_387528.3           --------------------------------------------------
Mouse_XR_001783790.1        --------------------------------------------------
Pig_TCONS_00038419          --------------------------------------------------
Cattle_TCONS_00076809       --------------------------------------------------
Chicken_TCONS_00027524      CAACTGAAGAAACATTGAAGAATTCGATCAGGTACTTATTAGAGTGACAA
                                                                              

Mouse_XR_387528.3           --------------------------------------------------
Mouse_XR_001783790.1        --------------------------------------------------
Pig_TCONS_00038419          --------------------------------------------------
Cattle_TCONS_00076809       --------------------------------------------------
Chicken_TCONS_00027524      AATCCTCTTTCAAATTCAAAATCGGAGCCACCTGCCAAATACAGCCTGCC
                                                                              

Mouse_XR_387528.3           --------------------------------------------------
Mouse_XR_001783790.1        --------------------------------------------------
Pig_TCONS_00038419          --------------------------------------------------
Cattle_TCONS_00076809       --------------------------------------------------
Chicken_TCONS_00027524      ATATACAAAGGGAACGAGCAATGACAGGACCTGGCGATCCGTCTGGAGCT
                                                                              

Mouse_XR_387528.3           --------------------------------------------------
Mouse_XR_001783790.1        --------------------------------------------------
Pig_TCONS_00038419          --------------------------------------------------
Cattle_TCONS_00076809       --------------------------------------------------
Chicken_TCONS_00027524      CTGCTGGTATTACTGATCACTGCACCCAAACAGTGCGTTAGTGATAAACC
                                                                              

Mouse_XR_387528.3           --------------------------------------------------
Mouse_XR_001783790.1        --------------------------------------------------
Pig_TCONS_00038419          --------------------------------------------------
Cattle_TCONS_00076809       --------------------------------------------------
Chicken_TCONS_00027524      ACTGTTACTAAAGTAAAATTGCTCAAAGCCGAACGGGAGGACAAACATCC
                                                                              

Mouse_XR_387528.3           --------------------------------------------------
Mouse_XR_001783790.1        --------------------------------------------------
Pig_TCONS_00038419          --------------------------------------------------
Cattle_TCONS_00076809       --------------------------------------------------
Chicken_TCONS_00027524      TCATTCTTTGTTCTTGTTATAATACACGGATTAAAATGTGTTCCAAAGAA
                                                                              

Mouse_XR_387528.3           --------------------------------------------------
Mouse_XR_001783790.1        --------------------------------------------------
Pig_TCONS_00038419          --------------------------------------------------
Cattle_TCONS_00076809       --------------------------------------------------
Chicken_TCONS_00027524      ATCCTAGTGAGAAATGAACACCCAACCCAAAGCAGAGACAAGTCCCCTGC
                                                                              

Mouse_XR_387528.3           --------------------------------------------------
Mouse_XR_001783790.1        --------------------------------------------------
Pig_TCONS_00038419          --------------------------------------------------
Cattle_TCONS_00076809       --------------------------------------------------
Chicken_TCONS_00027524      AAGTCGAGTACCAAGTACCTCAGAGGCACGGGTGCCTGAGTAAAGTGGAA
                                                                              

Mouse_XR_387528.3           --------------------------------------------------
Mouse_XR_001783790.1        --------------------------------------------------
Pig_TCONS_00038419          --------------------------------------------------
Cattle_TCONS_00076809       --------------------------------------------------
Chicken_TCONS_00027524      CAATTCCAGAGAGACTGGGTGGAAACCATCCCGAGCAGTGCACACCTTAG
                                                                              

Mouse_XR_387528.3           --------------------------------------------------
Mouse_XR_001783790.1        --------------------------------------------------
Pig_TCONS_00038419          --------------------------------------------------
Cattle_TCONS_00076809       --------------------------------------------------
Chicken_TCONS_00027524      CCAAGTCCTCCTGATTATTCCTTGTGGTCACACCCTGGTAGCAACTGCCT
                                                                              

Mouse_XR_387528.3           ------
Mouse_XR_001783790.1        ------
Pig_TCONS_00038419          ------
Cattle_TCONS_00076809       ------
Chicken_TCONS_00027524      TACTCA
                                  
