# Supplementary material for: Genome-wide identification of tissue-specific long non-coding RNA in three farm animal species
Source: BMC Genomics. 2018 Sep 18;19:684. doi: 10.1186/s12864-018-5037-7 (PMC6145346; doi:10.1186/s12864-018-5037-7)
Supplement: Supplementary file 21 — Multiple Sequence Alignments for Conserved LncRNAs. A multiple sequence alignment file generated by ClustalW is included for each of the 39 groups of lncRNAs associated with orthologous genes across all five species. (ZIP 445 kb) [file 12864_2018_5037_MOESM21_ESM.zip › Group_22_Seqs.fa.align.out]

CLUSTAL 2.1 multiple sequence alignment


Pig_TCONS_00122677          --------------------------------------------------
Pig_TCONS_00122678          --------------------------------------------------
Cattle_TCONS_00109386       --------------------------------------------------
Cattle_TCONS_00109387       --------------------------------------------------
Human_XR_241794.1           --------------------------------------------------
Mouse_XR_873966.2           GACAGAGATGGAGGACAGATGAAGGAAAAAAACTGGAAACAAAGAAGAAA
Pig_TCONS_00121286          --------------------------------------------------
Chicken_TCONS_00108780      --------------------------------------------------
Mouse_XR_382923.2           --------------------------------------------------
Chicken_TCONS_00108781      --------------------------------------------------
                                                                              

Pig_TCONS_00122677          --------------------------------------------------
Pig_TCONS_00122678          --------------------------------------------------
Cattle_TCONS_00109386       --------------------------------------------------
Cattle_TCONS_00109387       --------------------------------------------------
Human_XR_241794.1           --------------------------------------------------
Mouse_XR_873966.2           AAAACCAGATTGATCACTTCAAAAACTTCTCAGAGAATGAGGACTAACAG
Pig_TCONS_00121286          --------------------------------------------------
Chicken_TCONS_00108780      --------------------------------------------------
Mouse_XR_382923.2           --------------------------------------------------
Chicken_TCONS_00108781      --------------------------------------------------
                                                                              

Pig_TCONS_00122677          --------------------------------------------------
Pig_TCONS_00122678          --------------------------------------------------
Cattle_TCONS_00109386       --------------------------------------------------
Cattle_TCONS_00109387       --------------------------------------------------
Human_XR_241794.1           --------------------------------------------------
Mouse_XR_873966.2           ACCCAGCTTGGCAAGTACTCGCCGGCATGGCCCACCCTTTGGCTATTCAA
Pig_TCONS_00121286          --------------------------------------------------
Chicken_TCONS_00108780      --------------------------------------------------
Mouse_XR_382923.2           --------------------------------------------------
Chicken_TCONS_00108781      --------------------------------------------------
                                                                              

Pig_TCONS_00122677          --------------------------------------------------
Pig_TCONS_00122678          --------------------------------------------------
Cattle_TCONS_00109386       --------------------------------------------------
Cattle_TCONS_00109387       --------------------------------------------------
Human_XR_241794.1           --------------------------------------------------
Mouse_XR_873966.2           CATGACAACTGTGTCTAAAGTTCACACTAGTGTTTTAATGTTTTAAGTTT
Pig_TCONS_00121286          --------------------------------------------------
Chicken_TCONS_00108780      --------------------------------------------------
Mouse_XR_382923.2           --------------------------------------------------
Chicken_TCONS_00108781      --------------------------------------------------
                                                                              

Pig_TCONS_00122677          --------------------------------------------------
Pig_TCONS_00122678          --------------------------------------------------
Cattle_TCONS_00109386       --------------------------------------------------
Cattle_TCONS_00109387       --------------------------------------------------
Human_XR_241794.1           --------------------------------------------------
Mouse_XR_873966.2           ACAGTTTTGTGATGGCGGATACAGACTTGGGAGGATAAAGGAATGCGCTT
Pig_TCONS_00121286          --------------------------------------------------
Chicken_TCONS_00108780      --------------------------------------------------
Mouse_XR_382923.2           --------------------------------------------------
Chicken_TCONS_00108781      --------------------------------------------------
                                                                              

Pig_TCONS_00122677          --------------------------------------------------
Pig_TCONS_00122678          --------------------------------------------------
Cattle_TCONS_00109386       --------------------------------------------------
Cattle_TCONS_00109387       --------------------------------------------------
Human_XR_241794.1           --------------------------------------------------
Mouse_XR_873966.2           CATGACCATGTGGTCTGATCTGTGGAGAATTTGACTATGATCCCCTCTCC
Pig_TCONS_00121286          --------------------------------------------------
Chicken_TCONS_00108780      --------------------------------------------------
Mouse_XR_382923.2           --------------------------------------------------
Chicken_TCONS_00108781      --------------------------------------------------
                                                                              

Pig_TCONS_00122677          --------------------------------------------------
Pig_TCONS_00122678          --------------------------------------------------
Cattle_TCONS_00109386       --------------------------------------------------
Cattle_TCONS_00109387       --------------------------------------------------
Human_XR_241794.1           --------------------------------------------------
Mouse_XR_873966.2           TCCCCAGCTCCCCCTCCCCTCCCCTCTCTCCTGGCTTCTCAGACGTTCAG
Pig_TCONS_00121286          --------------------------------------------------
Chicken_TCONS_00108780      --------------------------------------------------
Mouse_XR_382923.2           --------------------------------------------------
Chicken_TCONS_00108781      --------------------------------------------------
                                                                              

Pig_TCONS_00122677          --------------------------------------------------
Pig_TCONS_00122678          --------------------------------------------------
Cattle_TCONS_00109386       --------------------------------------------------
Cattle_TCONS_00109387       --------------------------------------------------
Human_XR_241794.1           --------------------------------------------------
Mouse_XR_873966.2           GTAACAACTTAGCTTGGTTTTAGTGAGATGGAGCGCAAATGTGGTGATTT
Pig_TCONS_00121286          --------------------------------------------------
Chicken_TCONS_00108780      --------------------------------------------------
Mouse_XR_382923.2           --------------------------------------------------
Chicken_TCONS_00108781      --------------------------------------------------
                                                                              

Pig_TCONS_00122677          --------------------------------------------------
Pig_TCONS_00122678          --------------------------------------------------
Cattle_TCONS_00109386       --------------------------------------------------
Cattle_TCONS_00109387       --------------------------------------------------
Human_XR_241794.1           --------------------------------------------------
Mouse_XR_873966.2           AATTTTTATTTTTCGTGTGCTCTCTTGGGGCCGGTACAGAAATCTAATCA
Pig_TCONS_00121286          --------------------------------------------------
Chicken_TCONS_00108780      --------------------------------------------------
Mouse_XR_382923.2           --------------------------------------------------
Chicken_TCONS_00108781      --------------------------------------------------
                                                                              

Pig_TCONS_00122677          --------------------------------------------------
Pig_TCONS_00122678          --------------------------------------------------
Cattle_TCONS_00109386       --------------------------------------------------
Cattle_TCONS_00109387       --------------------------------------------------
Human_XR_241794.1           --------------------------------------------------
Mouse_XR_873966.2           CAAGCTATGGGGCCTCCTACAATTTGTACTTCATTTCTTCGACAAATTTC
Pig_TCONS_00121286          --------------------------------------------------
Chicken_TCONS_00108780      --------------------------------------------------
Mouse_XR_382923.2           --------------------------------------------------
Chicken_TCONS_00108781      --------------------------------------------------
                                                                              

Pig_TCONS_00122677          --------------------------------------------------
Pig_TCONS_00122678          --------------------------------------------------
Cattle_TCONS_00109386       --------------------------------------------------
Cattle_TCONS_00109387       --------------------------------------------------
Human_XR_241794.1           --------------------------------------------------
Mouse_XR_873966.2           CATTTATGTCAATTCTCTGCCAGGGGTTTTGTCTTCAGCTGGGGCTAATG
Pig_TCONS_00121286          --------------------------------------------------
Chicken_TCONS_00108780      --------------------------------------------------
Mouse_XR_382923.2           --------------------------------------------------
Chicken_TCONS_00108781      --------------------------------------------------
                                                                              

Pig_TCONS_00122677          --------------------------------------------------
Pig_TCONS_00122678          --------------------------------------------------
Cattle_TCONS_00109386       --------------------------------------------------
Cattle_TCONS_00109387       --------------------------------------------------
Human_XR_241794.1           --------------------------------------------------
Mouse_XR_873966.2           TCTTCCGAGTCTAGCGAACTGATGATAGACTTGACCGCAAACATCAGCGG
Pig_TCONS_00121286          --------------------------------------------------
Chicken_TCONS_00108780      --------------------------------------------------
Mouse_XR_382923.2           --------------------------------------------------
Chicken_TCONS_00108781      --------------------------------------------------
                                                                              

Pig_TCONS_00122677          --------------------------------------------------
Pig_TCONS_00122678          --------------------------------------------------
Cattle_TCONS_00109386       --------------------------------------------------
Cattle_TCONS_00109387       --------------------------------------------------
Human_XR_241794.1           --------------------------------------------------
Mouse_XR_873966.2           ACGTCAGAGCTAGCCTGACAGGTGGGTCACCTAGACAACAAACTGCTCGT
Pig_TCONS_00121286          --------------------------------------------------
Chicken_TCONS_00108780      --------------------------------------------------
Mouse_XR_382923.2           --------------------------------------------------
Chicken_TCONS_00108781      --------------------------------------------------
                                                                              

Pig_TCONS_00122677          --------------------------------------------------
Pig_TCONS_00122678          --------------------------------------------------
Cattle_TCONS_00109386       --------------------------------------------------
Cattle_TCONS_00109387       --------------------------------------------------
Human_XR_241794.1           --------------------------------------------------
Mouse_XR_873966.2           TAGATCTGCTCGCTTGACTTCCTCATTTCAGCAGACACCACCGTGGATGT
Pig_TCONS_00121286          --------------------------------------------------
Chicken_TCONS_00108780      --------------------------------------------------
Mouse_XR_382923.2           --------------------------------------------------
Chicken_TCONS_00108781      --------------------------------------------------
                                                                              

Pig_TCONS_00122677          --------------------------------------------------
Pig_TCONS_00122678          --------------------------------------------------
Cattle_TCONS_00109386       --------------------------------------------------
Cattle_TCONS_00109387       --------------------------------------------------
Human_XR_241794.1           --------------------------------------------------
Mouse_XR_873966.2           AAGGACAGCTGTACAGTTAAATTCAATAGTAAGACAACAATGAGAGCAAT
Pig_TCONS_00121286          --------------------------------------------------
Chicken_TCONS_00108780      --------------------------------------------------
Mouse_XR_382923.2           --------------------------------------------------
Chicken_TCONS_00108781      --------------------------------------------------
                                                                              

Pig_TCONS_00122677          --------------------------------------------------
Pig_TCONS_00122678          --------------------------------------------------
Cattle_TCONS_00109386       --------------------------------------------------
Cattle_TCONS_00109387       --------------------------------------------------
Human_XR_241794.1           --------------------------------------------------
Mouse_XR_873966.2           GATACAGGGATACAGAAAAAAAAACAAAACAAAACTCTCTTGTTCCTCAG
Pig_TCONS_00121286          --------------------------------------------------
Chicken_TCONS_00108780      --------------------------------------------------
Mouse_XR_382923.2           --------------------------------------------------
Chicken_TCONS_00108781      --------------------------------------------------
                                                                              

Pig_TCONS_00122677          --------------------------------------------------
Pig_TCONS_00122678          --------------------------------------------------
Cattle_TCONS_00109386       --------------------------------------------------
Cattle_TCONS_00109387       --------------------------------------------------
Human_XR_241794.1           --------------------------------------------------
Mouse_XR_873966.2           CCTGGCATGGTGCACCTTGCGTAGGAGACTCCTACCACACCTCCAGATCC
Pig_TCONS_00121286          --------------------------------------------------
Chicken_TCONS_00108780      --------------------------------------------------
Mouse_XR_382923.2           --------------------------------------------------
Chicken_TCONS_00108781      --------------------------------------------------
                                                                              

Pig_TCONS_00122677          --------------------------------------------------
Pig_TCONS_00122678          --------------------------------------------------
Cattle_TCONS_00109386       --------------------------------------------------
Cattle_TCONS_00109387       --------------------------------------------------
Human_XR_241794.1           --------------------------------------------------
Mouse_XR_873966.2           TCTCAGGTGCCCTTCGGGTAGGACAGGGAAAAGCCCCTGCCAGAGCAGAG
Pig_TCONS_00121286          --------------------------------------------------
Chicken_TCONS_00108780      --------------------------------------------------
Mouse_XR_382923.2           --------------------------------------------------
Chicken_TCONS_00108781      --------------------------------------------------
                                                                              

Pig_TCONS_00122677          --------------------------------------------------
Pig_TCONS_00122678          --------------------------------------------------
Cattle_TCONS_00109386       --------------------------------------------------
Cattle_TCONS_00109387       --------------------------------------------------
Human_XR_241794.1           --------------------------------------------------
Mouse_XR_873966.2           GGCACCAGCGCAGGCTGGGCAGGACTGGACTCCCGACACAGGAGTTTTGC
Pig_TCONS_00121286          --------------------------------------------------
Chicken_TCONS_00108780      --------------------------------------------------
Mouse_XR_382923.2           --------------------------------------------------
Chicken_TCONS_00108781      --------------------------------------------------
                                                                              

Pig_TCONS_00122677          --------------------------------------------------
Pig_TCONS_00122678          --------------------------------------------------
Cattle_TCONS_00109386       --------------------------------------------------
Cattle_TCONS_00109387       --------------------------------------------------
Human_XR_241794.1           --------------------------------------------------
Mouse_XR_873966.2           AGTTAGAATTGTGTGTGTGTGCAGGCTTCATTGCCTAACGTTCTCTTACA
Pig_TCONS_00121286          --------------------------------------------------
Chicken_TCONS_00108780      --------------------------------------------------
Mouse_XR_382923.2           --------------------------------------------------
Chicken_TCONS_00108781      --------------------------------------------------
                                                                              

Pig_TCONS_00122677          --------------------------------------------------
Pig_TCONS_00122678          --------------------------------------------------
Cattle_TCONS_00109386       --------------------------------------------------
Cattle_TCONS_00109387       --------------------------------------------------
Human_XR_241794.1           --------------------------------------------------
Mouse_XR_873966.2           AAACTTGCAGATTTCATGGTGGTGACCATAGAACATCATATCTCCGGGAC
Pig_TCONS_00121286          --------------------------------------------------
Chicken_TCONS_00108780      --------------------------------------------------
Mouse_XR_382923.2           --------------------------------------------------
Chicken_TCONS_00108781      --------------------------------------------------
                                                                              

Pig_TCONS_00122677          --------------------------------------------------
Pig_TCONS_00122678          --------------------------------------------------
Cattle_TCONS_00109386       --------------------------------------------------
Cattle_TCONS_00109387       --------------------------------------------------
Human_XR_241794.1           --------------------------------------------------
Mouse_XR_873966.2           CCTCTTGGATCTTGGTCACATAGCTGGGAAGTAGACCCTGCCTACAAAGC
Pig_TCONS_00121286          --------------------------------------------------
Chicken_TCONS_00108780      --------------------------------------------------
Mouse_XR_382923.2           --AACAACTCTTTGGGCTATTTGACATAAATTACATGAATCACAGGTCTC
Chicken_TCONS_00108781      --------------------------------------------------
                                                                              

Pig_TCONS_00122677          --------------------------------------------------
Pig_TCONS_00122678          --------------------------------------------------
Cattle_TCONS_00109386       --------------------------------------------------
Cattle_TCONS_00109387       --------------------------------------------------
Human_XR_241794.1           --------------------------------------------------
Mouse_XR_873966.2           ACATGACTCTCTTCCTCTCACAGTGCCCTTCCCACGTCCTTTCCCTCTCT
Pig_TCONS_00121286          --------------------------------------------------
Chicken_TCONS_00108780      --------------------------------------------------
Mouse_XR_382923.2           GAGTTTTATTTTCTTTCATTAGCACACCCCCAATCAGCTGCTTTCTTTTG
Chicken_TCONS_00108781      --------------------------------------------------
                                                                              

Pig_TCONS_00122677          --------------------------------------------------
Pig_TCONS_00122678          --------------------------------------------------
Cattle_TCONS_00109386       --------------------------------------------------
Cattle_TCONS_00109387       --------------------------------------------------
Human_XR_241794.1           --------------------------------------------------
Mouse_XR_873966.2           CCATGTTGCCTTCCTTCCACAGGACTTGGCTGTAACTTGGTGTGTGCCTG
Pig_TCONS_00121286          --------------------------------------------------
Chicken_TCONS_00108780      --------------------------------------------------
Mouse_XR_382923.2           TCAGAGTTGTCTTGCTCATGATGTCACAGCCATAGAACAGTGATTAGGAC
Chicken_TCONS_00108781      --------------------------------------------------
                                                                              

Pig_TCONS_00122677          --------------------------------------------------
Pig_TCONS_00122678          --------------------------------------------------
Cattle_TCONS_00109386       --------------------------------------------------
Cattle_TCONS_00109387       --------------------------------------------------
Human_XR_241794.1           --------------------------------------------------
Mouse_XR_873966.2           CCTGGCACAAGAAGCCTGCCTCTGATCACACAGGGGTTTTGTTTTTTTGT
Pig_TCONS_00121286          --------------------------------------------------
Chicken_TCONS_00108780      --------------------------------------------------
Mouse_XR_382923.2           ACTAAGACGCTCAGAAAAGCTAAAACAGTTACAGCAAAGCAGAGAACATT
Chicken_TCONS_00108781      --------------------------------------------------
                                                                              

Pig_TCONS_00122677          --------------------------------------------------
Pig_TCONS_00122678          --------------------------------------------------
Cattle_TCONS_00109386       --------------------------------------------------
Cattle_TCONS_00109387       --------------------------------------------------
Human_XR_241794.1           --------------------------------------------------
Mouse_XR_873966.2           TTTTTTGTTTTTTTTATCAATTTTTCTAGAGTCTTTCACATGGCATGAAT
Pig_TCONS_00121286          --------------------------------------------------
Chicken_TCONS_00108780      -------------------------------ATCCTCAGTGTTAGGGAGT
Mouse_XR_382923.2           TTACACAAGCAGAGAGAGCACCTGTTGGGTCAAAGGTGGGGTCATTAATC
Chicken_TCONS_00108781      --------------------------------------------------
                                                                              

Pig_TCONS_00122677          --------------------------------------------------
Pig_TCONS_00122678          --------------------------------------------------
Cattle_TCONS_00109386       --------------------------------------------------
Cattle_TCONS_00109387       --------------------------------------------------
Human_XR_241794.1           --------------------------------------------------
Mouse_XR_873966.2           TTTGAGGAGTCTGGGACATAGTTGAACCAGTTGAAAGACTTTTTTCTTGG
Pig_TCONS_00121286          --------------------------------------------------
Chicken_TCONS_00108780      GCAACAGCACCAAGCTCAGACATATCTGGAGAAGACAGCGTCCCACCCAG
Mouse_XR_382923.2           CCCAGCACATGTCATTTCCTGTCTTGGTGTCCGACTCTGAACACTGACCT
Chicken_TCONS_00108781      --------------------------------------------------
                                                                              

Pig_TCONS_00122677          --------------------------------------------------
Pig_TCONS_00122678          --------------------------------------------------
Cattle_TCONS_00109386       --------------------------------------------------
Cattle_TCONS_00109387       --------------------------------------------------
Human_XR_241794.1           --------------------------------------------------
Mouse_XR_873966.2           AAAGTGCTAGCTCCTAGAAAAGGAAAACAGGCAAAAGTGCCAGCAGTTTT
Pig_TCONS_00121286          --------------------------------------------------
Chicken_TCONS_00108780      ACAGAAGGTCTGCAGGGACTGATCCAGGGCTCAACCAAACAGTGACAATC
Mouse_XR_382923.2           TCTAGGCATGTTCTCTGCTCTGTTTACACAACGGGGCCCCAAAGTCAGTC
Chicken_TCONS_00108781      --------------------------------------------------
                                                                              

Pig_TCONS_00122677          --------------------------------------------------
Pig_TCONS_00122678          --------------------------------------------------
Cattle_TCONS_00109386       --------------------------------------------------
Cattle_TCONS_00109387       --------------------------------------------------
Human_XR_241794.1           --------------------------------------------------
Mouse_XR_873966.2           GTTTCCAGTTTCCTGGAAGAGAAAAGGAATTCGGGTTGCCAAGGTGATTC
Pig_TCONS_00121286          --------------------------------------------------
Chicken_TCONS_00108780      TCCGTTATTGTGTCAGTAGATAAACAGGGATTAGTGTTTAGAGAATGAAA
Mouse_XR_382923.2           TCCATCCTTGCTTGGGCTTCCAGCTTCCAATACTTTAAATAACACATAAT
Chicken_TCONS_00108781      --------------------------------------------------
                                                                              

Pig_TCONS_00122677          --------------------------------------------------
Pig_TCONS_00122678          --------------------------------------------------
Cattle_TCONS_00109386       --------------------------------------------------
Cattle_TCONS_00109387       --------------------------------------------------
Human_XR_241794.1           --------------------------------------------------
Mouse_XR_873966.2           AAAGGGCAAACACCTCCCCCTCCCTTCAGCTTCCCCTCTTTGTATTGGAG
Pig_TCONS_00121286          --------------------------------------------------
Chicken_TCONS_00108780      CCACAGCTGCATCCTAGAACTTCCTACATGGAATGCAAGACAGGCTTTTC
Mouse_XR_382923.2           TCTCCCAAACTTGACTAACCACTTCCCTGTGAAGTTGCCTTCAAGAGTCA
Chicken_TCONS_00108781      --------------------------------------------------
                                                                              

Pig_TCONS_00122677          --------------------------------------------------
Pig_TCONS_00122678          --------------------------------------------------
Cattle_TCONS_00109386       --------------------------------------------------
Cattle_TCONS_00109387       --------------------------------------------------
Human_XR_241794.1           --------------------------------------------------
Mouse_XR_873966.2           GGAGCATTAAGGACAGAGGAGAAAAACAAAAGGAGGCCTCTCACCTCTGC
Pig_TCONS_00121286          --------------------------------------------------
Chicken_TCONS_00108780      CACTGATGGTTCTGCAAAGTTCCATGCATGAACACTGTACCAATATTAAT
Mouse_XR_382923.2           AGGCAGGGCAGTAGTAAGGAGCACTGTGTATTTGCACAGGTCTAGTGTGG
Chicken_TCONS_00108781      --------------------------------------------------
                                                                              

Pig_TCONS_00122677          --------------------------------------------------
Pig_TCONS_00122678          --------------------------------------------------
Cattle_TCONS_00109386       --------------------------------------------------
Cattle_TCONS_00109387       --------------------------------------------------
Human_XR_241794.1           --------------------------------------------------
Mouse_XR_873966.2           TCCTTCTCCTTGCCTGACCCTTGGCAGCAGTCACTTGGCAGTGGCTGCAG
Pig_TCONS_00121286          --------------------------------------------------
Chicken_TCONS_00108780      GCTCTAAAACTATTGCAATAGTGTTGTGTTCTGACACATTCTATTGTGTT
Mouse_XR_382923.2           AGAGCCTTTGTGGGGTGCCACTTGGCAGGAATCTGACATTAGAGCATGAC
Chicken_TCONS_00108781      --------------------------------------------------
                                                                              

Pig_TCONS_00122677          --------------------------------------------------
Pig_TCONS_00122678          --------------------------------------------------
Cattle_TCONS_00109386       --------------------------------------------------
Cattle_TCONS_00109387       --------------------------------------------------
Human_XR_241794.1           --------------------------------------------------
Mouse_XR_873966.2           CCATGGGCACCTGTGTGTGCCTCTTGTAAAAGTCTGACCGACTTGTCCCG
Pig_TCONS_00121286          --------------------------------------------------
Chicken_TCONS_00108780      TAGGAAAAAAGTATTCGCCCATTAAAAACCATCCCACAAACGGCATTTGA
Mouse_XR_382923.2           AAAGAAGAAAGCTCAGGCAGGGACCTGACGTTGGCCAAGGACAAGGACAA
Chicken_TCONS_00108781      --------------------------------------------------
                                                                              

Pig_TCONS_00122677          --------------------------------------------------
Pig_TCONS_00122678          --------------------------------------------------
Cattle_TCONS_00109386       --------------------------------------------------
Cattle_TCONS_00109387       --------------------------------------------------
Human_XR_241794.1           --------------------------------------------------
Mouse_XR_873966.2           TGTGTCTTGGGGGCTGGGATACTGTAGACCATCCCTCTGAATAAGGTGAG
Pig_TCONS_00121286          --------------------------------------------------
Chicken_TCONS_00108780      TAATATGTATGAACAAATATAAATAATACGTAATGAAACATCACATTTAC
Mouse_XR_382923.2           GGAAGTAAAAATCTGGTTTTAGGGTAAAACAAAGACATAGGCTCTGATAT
Chicken_TCONS_00108781      --------------------------------------------------
                                                                              

Pig_TCONS_00122677          --------------------------------------------------
Pig_TCONS_00122678          --------------------------------------------------
Cattle_TCONS_00109386       --------------------------------------------------
Cattle_TCONS_00109387       --------------------------------------------------
Human_XR_241794.1           --------------------------------------------------
Mouse_XR_873966.2           ACCAGACATCTCACCTAGCTTTGCACTTCTTTCTCCATGCCTTTTGTTGG
Pig_TCONS_00121286          --------------------------------------------------
Chicken_TCONS_00108780      CTGATGAACAGCATACAAAGATGTATCCTAATGTCACATCTAGATCTATT
Mouse_XR_382923.2           CTTGATCATCCTTAGAAACAGCTATCACCGGAGTGATCATGGGGCTTTGT
Chicken_TCONS_00108781      ------AGGAAGAATGCATCAAATGAACAAATCTGACAGGTGTGTCTGTT
                                                                              

Pig_TCONS_00122677          --------------------------------------------------
Pig_TCONS_00122678          --------------------------------------------------
Cattle_TCONS_00109386       --------------------------------------------------
Cattle_TCONS_00109387       --------------------------------------------------
Human_XR_241794.1           --------------------------------------------------
Mouse_XR_873966.2           GGGATTTTCCAGATAATTCCTTTGCCTGCTCCTTGATCTCACAAAAACCA
Pig_TCONS_00121286          --------------------------------------------------
Chicken_TCONS_00108780      TTTGGTGAACTGGAAACAGTGAGGTTGCTCAGAGGGCACATTTCAGCACT
Mouse_XR_382923.2           GTTTACTGTCTTGCTTGTTTCTTGACTATCGTCCTGCTTGATTCCTCATT
Chicken_TCONS_00108781      GGGTTGAAGTGTAAAGGAAGGAAACCACCCCTTACAGTGCTGCCTCAGCA
                                                                              

Pig_TCONS_00122677          --------------------------------------------------
Pig_TCONS_00122678          --------------------------------------------------
Cattle_TCONS_00109386       --------------------------------------------------
Cattle_TCONS_00109387       --------------------------------------------------
Human_XR_241794.1           --------------------------------------------------
Mouse_XR_873966.2           TTATTATTTGTATTTCGCTCTGCATTTGTATGAGTTTTCTCAGACATAAT
Pig_TCONS_00121286          --------------------------------------------------
Chicken_TCONS_00108780      AAATCAGAAAGTATTTTATTGTTTACTGTCTAACATTACTGATACTTGCG
Mouse_XR_382923.2           GAGCTGCTAGCCCTAATACCTGCATGTAACTAAAATGGTATAAAAGCAGA
Chicken_TCONS_00108781      GAGGCTGGTGGGGCTGCCTTTTCCCCAGCAGATGGGGATGCACACACTGG
                                                                              

Pig_TCONS_00122677          --------------------------------------------------
Pig_TCONS_00122678          --------------------------------------------------
Cattle_TCONS_00109386       --------------------------------------------------
Cattle_TCONS_00109387       --------------------------------------------------
Human_XR_241794.1           --------------------------------------------------
Mouse_XR_873966.2           GGCGATAGCTGTGTGCATGGGGGAGATTGTTTACGGCTGAGTCCTTTTCT
Pig_TCONS_00121286          --------------------------------------------------
Chicken_TCONS_00108780      TGTACTAGAAGCATGAAGTGCTTGTAATGGAGGCAATAATAATAATAATA
Mouse_XR_382923.2           TTGGGAAAAATTAAAGCTGCCTTCAGTCTCAGAACTGACTGGGGTCATGC
Chicken_TCONS_00108781      GAATCCCATTCTGACTGCACTAAAAGATGGTGAGGTCAGCTCATCTTTCT
                                                                              

Pig_TCONS_00122677          --------------------------------------------------
Pig_TCONS_00122678          --------------------------------------------------
Cattle_TCONS_00109386       -------------------------TGGAATGACCATTTGGAGAGACAGC
Cattle_TCONS_00109387       -------------------------TGGAATGACCATTTGGAGAGACAGC
Human_XR_241794.1           -----------------------------GAAGACAAGTAAACTGCATAT
Mouse_XR_873966.2           ACACCCGCTCCTGACACGGATCCCAGGAGGTAGCTGCTATTATCACTGGC
Pig_TCONS_00121286          --------------------------------------------------
Chicken_TCONS_00108780      AACAGCTCTACTCCTGAGATATTTTCCTAGTTGTTACTTCAGCAGAGGCC
Mouse_XR_382923.2           TACAATGTTTGTCTAACTGTCTTTTCTCTTTTTAATCCTCGCTCCCTCGC
Chicken_TCONS_00108781      GACTGTGTTTGGAGCAGCAGTACCCCACGGATTCCTGATCCTCTTCTCAG
                                                                              

Pig_TCONS_00122677          -----------GTTTTCATCTCAACTGGAAAGAT---GGAAGATTTACTT
Pig_TCONS_00122678          -----------GTTTTCATCTCAACTGGAAAGAT---GGAAGATTTACTT
Cattle_TCONS_00109386       AAGAGGATGGTAATTGAAAGCCAAGGAGAGAGTCTCAGAGGAAACCAAAC
Cattle_TCONS_00109387       AAGAGGATGGTAATTGAAAGCCAAGGAGAGAGTCTCAGAGGAAACCAAAC
Human_XR_241794.1           TAAAGCGGACTGTGACCTCATAGACTGATGAAATTTGAAACACTTAAGCT
Mouse_XR_873966.2           ACATTGGAGAGGTCAGAGAACAGAGGCAAGAGGGACCTAAGGAATCTGCT
Pig_TCONS_00121286          --------------------AGAAAAGGAAGGAAATACAGAGATACAAAG
Chicken_TCONS_00108780      AAGAGAGGAGAGAGAAGGAGCAGGAAGATAAAAGGGAGAGAAATGCTGTG
Mouse_XR_382923.2           TGGAGGACCTGTTGACTAAGCAGACTTGGTCAGTCTAGGCCGCTGTGTTC
Chicken_TCONS_00108781      TGCTGCTCACAGCATTCTGCCTTTGTGTATGTTCTTTAAGAGTTTCTCTG
                                                                              

Pig_TCONS_00122677          TCA---GTTGCATCTGTTTGGTG--GCTACTTCCTCAGTAGTGCAATGGA
Pig_TCONS_00122678          TCA---GTTGCATCTGTTTGGTG--GCTACTTCCTCAGTAGTGCAATGGA
Cattle_TCONS_00109386       CTA---TTGGCACTTTGATGTTG--GACTACCAGTCTTCAGAGCTGTGAA
Cattle_TCONS_00109387       CTA---TTGGCACTTTGATGTTG--GACTACCAGTCTTCAGAGCTGTGAA
Human_XR_241794.1           ACATATGCTGCTTCTGGGTTATG--TGTTCTGTGTCATATCTTAGCTTCC
Mouse_XR_873966.2           CTGG--CTCACAGCTAAGGATTG--GCTGAGCCAGGATTGACGCTGTAGA
Pig_TCONS_00121286          GGAGTTGCCAAAGTACAGAGATG--TCGGCTGCTGTAGATTCCATTTCAA
Chicken_TCONS_00108780      GAGAG-GAAGTAGCTCTGATTTG--TGGGACTTA-CAGAACTGCCCTAAA
Mouse_XR_382923.2           ACACCAGCCACAGCTCTGGGACC--TGCAACTTCTGAAAGGAGTTAGAGC
Chicken_TCONS_00108781      TCAGTTGCAGAACACAGGGATTGCAAGCAGGTCGTCAGCTGCTCTGTGAG
                                                                              

Pig_TCONS_00122677          TGTGGGAAAATACAGAAAATAAA--ATCCAGCGTAGGAG--CACTTTAAC
Pig_TCONS_00122678          TGTGGGAAAATACAGAAAATAAA--ATCCAGCGTAGGAG--CACTTTAAC
Cattle_TCONS_00109386       AAAATAAATTTCTGTTGTTTAAGCCACCCAGCCT-GTGG--TACTTTGTT
Cattle_TCONS_00109387       AAAATAAATTTCTGTTGTTTAAGCCACCCAGCCT-GTGG--TACTTTGTT
Human_XR_241794.1           TTTTTCAGACAATACATCTTTGATGATCGAAAACAACAA--CAACCTGAT
Mouse_XR_873966.2           GTCTGTATGCTTTGATCTTTGAGGAAAAGATCCTGGAGGTTCAAGCTGAG
Pig_TCONS_00121286          CATATACTTCCTTGGCTATCAAAATAGAGAAAATCAGAGTTCGGCCTCTG
Chicken_TCONS_00108780      AGGAAAGCTCTGAAAATTTCAAA---TGTGATGCCAAATTCTTTTCTGGT
Mouse_XR_382923.2           CATATGGATGGAGAGCTGCTGACATGCGCTGTGGTGGCATGTGACCTAAG
Chicken_TCONS_00108781      CGCTGCAAGTCACAGCAGTGGCTGTGTCTGCTCTGTGCATTCGGGCTCCA
                                                                          *   

Pig_TCONS_00122677          AAGA---CTAATGGACCAG-AAGCTTATTTTTCCCTTCCAA---ATGCAG
Pig_TCONS_00122678          AAGA---CTAATGGACCAG-AAGCTTATTTTTCCCTTCCAA---ATGCAG
Cattle_TCONS_00109386       ACGA---TCATCCCAACAGCAAACTAAACTCACCAAGACAAT--AAACTG
Cattle_TCONS_00109387       ACGA---TCATCCCAACAGCAAACTAAACTCACCAAGACAAT--AAACTG
Human_XR_241794.1           ACAGTTCCTTGCAGTTCTAAAAGCCCAATAGTCCAG---AAT--ACAAAG
Mouse_XR_873966.2           GAAGCTGAAGTGAAAACTGCTGACCAGACCTATCATATAAAGTCATCAAA
Pig_TCONS_00121286          GAGA---------TGTCCTCAAAGTCATTCAGCTGCTTGAAAG-ACAAAG
Chicken_TCONS_00108780      GCTGTTCCACCACCATCAGAAAGAGCATCTGTGTAATATTATGTAC-CAG
Mouse_XR_382923.2           GGGAT--CTAAAGAACTGTCACTATACACTGAGACTTCAAAGAAACCATG
Chicken_TCONS_00108781      GGGATCACTCCATGGCAGTGCAACAGATGCAAGCAGGCCCATCTACACAG
                                                                    *   *     

Pig_TCONS_00122677          TCAAATAAGAAGTGAACATCTAGA-A---CAGCAACA---CATGTAGAGT
Pig_TCONS_00122678          TCAAATAAGAAGTGAACATCTAGA-A---CAGGCAGT---CTGGAACTCT
Cattle_TCONS_00109386       TTGTCTATGTGGAAACAATTTAAA-AATTCAGAAATTATTTTGGAAGAAT
Cattle_TCONS_00109387       TTGTCTATGTGGAAACAATTTAAA-AATTCAGAAATTATTTTGGAAGAAT
Human_XR_241794.1           TC-TCTATTATGTTCTTCTCTGGATAAAAGAACTTGTGGACTTTATAACA
Mouse_XR_873966.2           TCATCATGAAAACACATCTCCGGGTGTGTCTGTGAAGGTGCTGCTGTAGA
Pig_TCONS_00121286          GCTGGACTAAAATGGAAATCAGAA-----TGGCAAGTGAGGGAGCTACAG
Chicken_TCONS_00108780      GAAAACAGGGAGCTTATTTTTTCACAGAGAAAAACGTGAAAAGATCCTAA
Mouse_XR_382923.2           ACTGCCACCACCCACCAACCTCAG---AGTAGTTTTCTGAACTGAAGAAG
Chicken_TCONS_00108781      AGAAAAGGAAACTGCAG--CAGAGATCTGTGTTCAGCACAGTGTGAACAG
                                                                              

Pig_TCONS_00122677          TTCTTTGAATCTCAGCCTGACTGTGTTCCT--TGGG--GTGATTCTTCTG
Pig_TCONS_00122678          CTGGCCATGCAGGAACAAGTTTAAGGTCAT--TGAC--ACAGTTGG-CTG
Cattle_TCONS_00109386       TATTTGAAGAATAAAATGGCTTGTCTTTCTGCTGAGCAACATACATACTA
Cattle_TCONS_00109387       TATTTGAAGAATAAAATGGCTTGTCTTTCTGCTGA---------------
Human_XR_241794.1           TAATCCAAGAATGAAGAAAAAAAAAACAAC--CAAAACCTACCTTTAGGA
Mouse_XR_873966.2           CGTGGAAACAGACGGTAGACTTTTCCTGAATGTGAGGAGCACGGTGCCAT
Pig_TCONS_00121286          CCATGAATAAAACAAAATGCCTACTCTCAT---AAACCTCGCTGTCTGTG
Chicken_TCONS_00108780      CATTGCACTATTAAGCCTTATTACTTCAGAGCCATAATCTGTTTTTTATA
Mouse_XR_382923.2           CAGTCGGAAAGAGCTTGTCACTGAAGCTCCTCAGAAGTGCTTTGTGGCCG
Chicken_TCONS_00108781      AAGTGCCTTGAGACCTCTGTGTGCAGCACTCACAGACACCTCTGGAAAAG
                                                                              

Pig_TCONS_00122677          ACA-----------------------------------------------
Pig_TCONS_00122678          GCATCGAAA--CCAAATTAGTTTCTTGTGACTCATTCTATAGATCATGAG
Cattle_TCONS_00109386       AAGAAAAAC--ACAGGCAAGCATTAGTAGTTGGATTCAGATGGGTTTCAG
Cattle_TCONS_00109387       ------AAG--ACAGAAGAG-GCTGGCAGTTTTGTTCAAAGGATGCATAG
Human_XR_241794.1           ACAAAGAGG--GCACATAGCAGGAAGCTGAAATACAGAACGTCTTCTGAG
Mouse_XR_873966.2           GCGCTAGAGTCCCAGACTTCATGACAAGGAGAATGGGAGCTGAGCCCCTG
Pig_TCONS_00121286          AGGATGCCAGCCAAAATTCTCCAGGCTGCATTTATACAGCCTGGTCTAAG
Chicken_TCONS_00108780      ATGCTTTAAA-AGAAAAAGACTACTATGCAAATGTCCTGCACAGCATGGG
Mouse_XR_382923.2           AGGATTTCC--AGATTTGACAGGTGGCCAGTGCCATCTCACCAGCCTCCC
Chicken_TCONS_00108781      GCATTGCCTCATTGTCTCTGAGCCTGGGCAGGCTGACTGCAGAGTCAACT
                                                                              

Pig_TCONS_00122677          --------------------------------------------------
Pig_TCONS_00122678          ATA---CATAGC-ATACATGAAGGCAATAGAGAAAAAGAGTAAGA----G
Cattle_TCONS_00109386       ACA---TGCTGTGATATGGTGTGAAGAGGAAGCTATGACACCGAA----G
Cattle_TCONS_00109387       TAC---TGCTCT--CAAGGACAGAAGAGATAACTCTTA-ATCAA------
Human_XR_241794.1           AAC---ACAGAGAACATTTAGCAAAAAGTGGAAAATCTGACAACA----C
Mouse_XR_873966.2           AAG---TTCAACCGCTTCCTGACTGTGGATGAAGTGTGATCAGCT----G
Pig_TCONS_00121286          TAC---CTCCCATTCATGATAAATGGTGAATCTTCCTCAGGCATTTCCCA
Chicken_TCONS_00108780      TATGTACAGCCATGGATGCCACTGCATGAAAACTGTCCTTCGCATGCATC
Mouse_XR_382923.2           CTCCTGGGAATCCTTACTCCACTCCCTTACTGGCTGCACTTGGACTCCCA
Chicken_TCONS_00108781      TCACACTCCCACCCTGCAGGAGCTGCTAAAAGTGCTGAAGTTAAG--CAC
                                                                              

Pig_TCONS_00122677          --------------------------------------------------
Pig_TCONS_00122678          GAAAGGCTCTAGGATCCAGTCTC--CAGAGTTTGAAGCCTAGCACTGCCA
Cattle_TCONS_00109386       GCAAGTGTCCTTGTTGAGGCATC--TGCTCAAAAAAGCCAATGGGTCCAA
Cattle_TCONS_00109387       -------TCCCT-TTGAAAGATT--TCCCTAGACAA--CACCTCAATAAA
Human_XR_241794.1           TGTACAGTCGCAGTCTTCCTCTC--CATAACAATAATTTTTTCTCCTCTC
Mouse_XR_873966.2           CCTCCAGCTCCTGTCACCATGCT--TCCTCCCATGATGCACTGCATCCCC
Pig_TCONS_00121286          TGTGCAGCCACTGTTCTAAGTTCAGTACTTATGGGAGTCATCTTGTTTAA
Chicken_TCONS_00108780      TCCTGGGCCAGCAAAATGTGGGCAGCGTATGTTGGAGCTGTGCTCACCAG
Mouse_XR_382923.2           GCGTCCTCAGAGGCAGTCATGCAAGTGCTGTTAGAAAGTCCAGGCCTCCC
Chicken_TCONS_00108781      CGTGACACTTTAACTGTGGTTTGGGCTGGAGAAGAGGCCGTTGGCATCGT
                                                                              

Pig_TCONS_00122677          --------------------------------------------------
Pig_TCONS_00122678          C------TTTGCTGCTAGCTGTGTG---ATCTCT----------------
Cattle_TCONS_00109386       T------GCTGGTGTGAGACCAAGA---GGAGTCTTCTCTGGGAGGTTGC
Cattle_TCONS_00109387       T------GTTACTAATGGTC---------ATTCTTTCACCTCAGTCTCAG
Human_XR_241794.1           A------CTAAAATAGAGCAATTTT---TATTGTCACAAGCCCATGTGTA
Mouse_XR_873966.2           G------CAAACTTCAAGTCTGAGC---AACCCTTTCATCCTTCAGTTGC
Pig_TCONS_00121286          G------CCTCACAACAGCCCCAAA---AGTCCTTGAAATATGCCTCTGG
Chicken_TCONS_00108780      GATG-GAGCTGTTGCTTCCCATGGACC-TGCTCCTCCTGTGGACCTTGGC
Mouse_XR_382923.2           AGCG-TCCTCAGAGGCAGTTGTGCAAG-TGCTGTTACAGAGACTGTTACA
Chicken_TCONS_00108781      GTAACTCTTCAGTGATGTTTGTACATTAAAAGAAAATCGAAGAAACTAGG
                                                                              

Pig_TCONS_00122677          --------------------------------------------------
Pig_TCONS_00122678          --------------------------------------------------
Cattle_TCONS_00109386       TTTG----CACAAAAAGGAACTACAGACTTTTCCAATATTAACCACATAT
Cattle_TCONS_00109387       TTTT----CCTCTCTTTGGGCTGTAGATTTATGTTTTCTCCAGT-TATAT
Human_XR_241794.1           TTAC----TGGCAATAGGGATATAGCTGTATAGGACACCTCCTTAAACAT
Mouse_XR_873966.2           CTTTGTCACAGCAACAAGGGTAATAATTAGATGCAGGATAAGTTGTGTGG
Pig_TCONS_00121286          ATTTG---CCTCTTCCATTGGTGTGGGGAGAAAAACCCAAGGATGCAGAG
Chicken_TCONS_00108780      AGCAGCTTCATCCCTTAGTCTTGTTAGTATGACCTCCCTTCCCAGCTCAC
Mouse_XR_382923.2           GAGACTGTCTGCATCTTGGCCTCCCAGCGTCCTCAGAGGCAGTCGTGCAA
Chicken_TCONS_00108781      ACGATTTGGTTAAAAAAGAAGGTTGTGTGAGTTTAAGGCTGCTCAAGGGC
                                                                              

Pig_TCONS_00122677          --------------------------------------------------
Pig_TCONS_00122678          --------------------------------------------------
Cattle_TCONS_00109386       TGTCTGGAA-AGTGTTACAACTACCACTGTTAGAAAGATCTCTGT----C
Cattle_TCONS_00109387       GTACTGATACAGACTCCCTTTTGGGATAGCGAGGTAGGGTGCCAT----G
Human_XR_241794.1           CTCCTTTATTTTAAGATTCAGTTAGGGGGAAATGACTAGTTTCCC----A
Mouse_XR_873966.2           TGCCGCCCTTTTACAGGGAATTCTGATCCTCTTCCTGCTTTAAAT----G
Pig_TCONS_00121286          TCAAGGCCCTCTGGAAAGACAGACACCTTGGAAATCTACAAGCCT----G
Chicken_TCONS_00108780      TTGCTGATAGGTCACCCCAGATCCCAGCAAGGAGACTCCATCCATCAAAG
Mouse_XR_382923.2           GTGCTGTTAGAAAGTCCAGGCATTGCATGACAAGAACAGTTTTCC-ATCT
Chicken_TCONS_00108781      AACCTTAATTTATGTGCCAATAAGTTACACAAATATTTTCTCTACTATTC
                                                                              

Pig_TCONS_00122677          --------------------------------------------------
Pig_TCONS_00122678          --------------------------------------------------
Cattle_TCONS_00109386       TACTTTCATTCTCACCAACCAGCCAGGGGCCTCCCAGGGTGGGGAAAAAT
Cattle_TCONS_00109387       AGCCTCTGTTTTCAGGATTCAGAGTAGAA---CTCAGGGTC-------AC
Human_XR_241794.1           GCACTTTCTGGTTACCATGGATACCTGTCATCCACATCCAGAGCCTGCAG
Mouse_XR_873966.2           GGCGGATATAAACACCACTCCTCATGTGCTAGTGAGTGTACAAGTGGAAG
Pig_TCONS_00121286          AATCCCCAGACTGAGCATTCTCTGAAGTCATAGGAATGGAGCCCTCACCG
Chicken_TCONS_00108780      ACTCCCAAGTGTGAAGATCATTGATTGTGAGCTGAAAATTGAGAAAGGGA
Mouse_XR_382923.2           CTTCAAAAAATTGAACACAGCCTCCTGTTTAAAGAAGGTGCTACCGTTGA
Chicken_TCONS_00108781      AATTAAGAACAAGTAGTTTCCTTGGCAACGGCCACATTACATGGAACTTA
                                                                              

Pig_TCONS_00122677          --------------------------------------------------
Pig_TCONS_00122678          --------------------------------------------------
Cattle_TCONS_00109386       AGGGAACTGTCACTTTGCTAGGGGATGTTTAGCTCCACTGAGTTGGGGAC
Cattle_TCONS_00109387       CTGGAA---TTATTCTGCTTCAGAGGATTTGG----AAAGAAGAAGAGAT
Human_XR_241794.1           GTTACACTCAGGGACTCTTGCCAGCTCATGAATAATATCGCTGAAGCCCG
Mouse_XR_873966.2           TCAACGTTTTAGTGCCCATGCTAACGTCTCCTTAGTTTCCTTAAAGGCCT
Pig_TCONS_00121286          GTGGGATCAGTGTCCTCCCTCTGTGAGGACAG-AGGGAGAAGATAGCCAT
Chicken_TCONS_00108780      TTCAACTGGTAACCTTTGCCTTGAATAGATACGTGGTTTGTCATCATGCT
Mouse_XR_382923.2           GTGTCATCCCAGTCCTGGGTGCACTGCCCACAAAGATCCCCAAATTCAGC
Chicken_TCONS_00108781      CCCGAGCCCTGAGTTCCAGCAGAATACTTTCCCTAAGAAAGGAACATACT
                                                                              

Pig_TCONS_00122677          --------------------------------------------------
Pig_TCONS_00122678          --------------------------------------------------
Cattle_TCONS_00109386       AGAAAGTTGGATGTCTATAAGAGAAATTTAACTTTAGGGTGTAAATGACT
Cattle_TCONS_00109387       TCATGGTCCAAAGACTCTGAAGGGACTTCCTAGTAATTCTTCGAAGAATT
Human_XR_241794.1           CTGCCGCTGCGATATGTACACATGTCTTCCCACTCTCATCATCATAGTTG
Mouse_XR_873966.2           GCGTGCTTATGACGTGCTAAAGCTGTAGCCAGACAAGTTAGACTGGAATG
Pig_TCONS_00121286          CAGTGATCTAGG--------------------------------------
Chicken_TCONS_00108780      GTGGGTTGTGCTGTTGGAAGCAGCTAGACATCACAGAGATTGATAAATGG
Mouse_XR_382923.2           TGGGAATGTCGGTCTGTATCTAGGCCTTTAGGAAGTAATTATGATTAATT
Chicken_TCONS_00108781      CATCTATCATGTAAATGTCTAATTTGTACACGGTTTTGAGAGAGAGAGGA
                                                                              

Pig_TCONS_00122677          --------------------------------------------------
Pig_TCONS_00122678          --------------------------------------------------
Cattle_TCONS_00109386       GAATTTGCCCCCTTTCA---TTTAATAAGTCCCAGTGTGGGGTGGGGCTG
Cattle_TCONS_00109387       ATCATGGAGCACTGTGAGCCCTCAGCAAGCACTGCTGGAGAGAGTGA---
Human_XR_241794.1           ATTATGGACGGCCCCTGGTGATGGCTCAGAATGATGGAGCACAGAATCCT
Mouse_XR_873966.2           GAGATAGTGAGTCTGCA-------GAGTGAGCAGTTGAGAGCAGGCTCCA
Pig_TCONS_00121286          --------------------------------------------------
Chicken_TCONS_00108780      CAGATATGGTGGAAATAGTTGGTATCTTGTGTTATCAAAAAGATGCAAGA
Mouse_XR_382923.2           ACGGTTGTGAGGATGGGGTCTCCCGGGTGGCCAAAAGAAAAGGAGAGAGC
Chicken_TCONS_00108781      GAAAATGGAATTTCCGGCAAATTAACACAGCTCTTCTCTTATACCACAGT
                                                                              

Pig_TCONS_00122677          --------------------------------------------------
Pig_TCONS_00122678          --------------------------------------------------
Cattle_TCONS_00109386       AAGGAAGAAGCTGAAGGTGTAAGAAGTGGTTGGCAAGTTGCCCAAAGTCT
Cattle_TCONS_00109387       --------------------------------------------------
Human_XR_241794.1           ATTTCCACTCTGGAAAAGAGAGTCAAAGAAAGCCCATTATGTACAATCCA
Mouse_XR_873966.2           GGCTAACTAGAGAGAAAAGAGCCCAATACCTCTGAAACATTAGAAGCTGA
Pig_TCONS_00121286          --------------------------------------------------
Chicken_TCONS_00108780      TGTAAATTATACTGAACAGAAATCCTGACAGAAAAAAATCTGTATTCCAA
Mouse_XR_382923.2           AG-AGCTAGCCTGATCTGATCCGCACCAGATGCAGGTATCACGGTGCCCT
Chicken_TCONS_00108781      CAGGCCATGCTCTTTTCAGTTATTTTCCCCTGCTTTTCATCTCTCTTTCA
                                                                              

Pig_TCONS_00122677          --------------------------------------------------
Pig_TCONS_00122678          --------------------------------------------------
Cattle_TCONS_00109386       AGAAGTTCTTCATCAGCTGACACAGACTGCAAGCCCCCAGGCTCCCTGCT
Cattle_TCONS_00109387       --------------------------------------------------
Human_XR_241794.1           GTGTTCTTCTCTGTCTAGGCATGTTAAGATAAAAATACAAAGGAAAAAAA
Mouse_XR_873966.2           ACTGTTCTCAGCTCTTTTGGGAGCCAGAGTCCTAACTACTGTAGTAAGAC
Pig_TCONS_00121286          --------------------------------------------------
Chicken_TCONS_00108780      CTGTGATTTTGAAGACATTTATATAGAGTTAATTACAGAAACAGGTCCCT
Mouse_XR_382923.2           TACAGTTCCTAGTCTCTAGAATCATATGGTAAAAACAACAAGGAAAACAA
Chicken_TCONS_00108781      ATGATAACTTTCGTATGAAAATTGTGAAAGAATAAGCCCTGTGATGGAAT
                                                                              

Pig_TCONS_00122677          --------------------------------------------------
Pig_TCONS_00122678          --------------------------------------------------
Cattle_TCONS_00109386       TTCACACGAAGGGCACTTTCTCATCTCTGGTTCTCATTTTTAAAGCAGAA
Cattle_TCONS_00109387       --------------------------------------------------
Human_XR_241794.1           GGAAAGAAAGAAAGAAAGAAAAAAGATGAAAAGAGAAAAGGAAATGGAAA
Mouse_XR_873966.2           AGGAGGATGGAGAGAAAGTAAGATGCCTGGGGAGGGAGAGCTGTAACTGA
Pig_TCONS_00121286          --------------------------------------------------
Chicken_TCONS_00108780      ACTTGGAGTGAATCAGAAAATCCCTTTACAAAGGAGACATAGCTTTTCCA
Mouse_XR_382923.2           GCAAACAAACTAACAAACAAACAAACCCTCTATTTTTTATAAGCCGTATC
Chicken_TCONS_00108781      TGTATAAAAATCTGTAGGAAGAGGAAAAGATGTTGGTGAAAGGATACATT
                                                                              

Pig_TCONS_00122677          --------------------------------------------------
Pig_TCONS_00122678          --------------------------------------------------
Cattle_TCONS_00109386       GTTTAAAACAGTGCAATATTCTCTCATGTGGGGTTTTGTTTTAAACTACT
Cattle_TCONS_00109387       --------------------------------------------------
Human_XR_241794.1           AAAAAGAATAAAAATACACTCTATCTAA----------------------
Mouse_XR_873966.2           CATGTGCATGGTATGAGATTGTCTAGGTAGCATATTGGAAAAGACAGACG
Pig_TCONS_00121286          --------------------------------------------------
Chicken_TCONS_00108780      GACTTTCTTAATTTTAAAGAACAAAGAGTTGGGTTTCTCAGGACTTTCCT
Mouse_XR_382923.2           CTGGAGCTAGCAAGAGCCACCAACATGTAAAAGTGTTTGTCACCCTGCCT
Chicken_TCONS_00108781      TAGGGGAATCCAGCTTAAAAACAGGAAGGTGGCAGTCTATTTTATTTGTT
                                                                              

Pig_TCONS_00122677          --------------------------------------------------
Pig_TCONS_00122678          --------------------------------------------------
Cattle_TCONS_00109386       GAAGACAAGGGGTAGATGGAAGCAGCATGTGACCACCAAGTCAGAGAGCT
Cattle_TCONS_00109387       --------------------------------------------------
Human_XR_241794.1           --------------------------------------------------
Mouse_XR_873966.2           CCACCCAAAGCCTGAAAATTAATCAACAATTATAACAAGTTTTCAGGATG
Pig_TCONS_00121286          --------------------------------------------------
Chicken_TCONS_00108780      GAAAGGTTGCAGACAACAAAGTTGCAGTGAATTACTGTGAAGTCAAAACT
Mouse_XR_382923.2           GATAGCCTATGTTCAATGCTGAGAACATACATGGTAGAATGAGAACTCCG
Chicken_TCONS_00108781      AATGCTGCTGCTGCTGAAAAAGCATGCTGTGGTCAGTTATGATAACAGTG
                                                                              

Pig_TCONS_00122677          --------------------------------------------------
Pig_TCONS_00122678          --------------------------------------------------
Cattle_TCONS_00109386       GTCCATCCTCAGACCCAGACTGTGAAGTGGGGACTTTTGATGCGCTCATT
Cattle_TCONS_00109387       --------------------------------------------------
Human_XR_241794.1           --------------------------------------------------
Mouse_XR_873966.2           TAAGACATATTTTATGCAAAAGACAAAATACTTTTATCTATATATTGGCA
Pig_TCONS_00121286          --------------------------------------------------
Chicken_TCONS_00108780      GTTGAATTGCCCACATGCCTGCCTCAGGCCCTGTAGTTTGCTTCACTTGT
Mouse_XR_382923.2           GTGGCCTTAACATGCAAGCCATAGTATTCATGTACTCAAACATTCCTGTG
Chicken_TCONS_00108781      ATTGGTTCTTTTGTGGATAAAAATAAAGGATCCCAGCCTGATTACA----
                                                                              

Pig_TCONS_00122677          --------------------------------------------------
Pig_TCONS_00122678          --------------------------------------------------
Cattle_TCONS_00109386       AATGCCAAGCCAGTTGGAAGGAGGCCTTTGATTCAAAGGCTCAAGGAAGA
Cattle_TCONS_00109387       --------------------------------------------------
Human_XR_241794.1           --------------------------------------------------
Mouse_XR_873966.2           ATGAACAAATAGAATTTGAAATTAGAAACTA-------------------
Pig_TCONS_00121286          --------------------------------------------------
Chicken_TCONS_00108780      TCATGCTGTTGAATAAAGACTGCTGCTTGCAAAATGTACTATTATTAACC
Mouse_XR_382923.2           TGTGAGCACATGCGCTTGTGTGTGCATGCATGTATGCACACACA------
Chicken_TCONS_00108781      --------------------------------------------------
                                                                              

Pig_TCONS_00122677          --------------------------------------------------
Pig_TCONS_00122678          --------------------------------------------------
Cattle_TCONS_00109386       CAAGAGGTGCAGCCCAGGAGAAATACGA----------------------
Cattle_TCONS_00109387       --------------------------------------------------
Human_XR_241794.1           --------------------------------------------------
Mouse_XR_873966.2           --------------------------------------------------
Pig_TCONS_00121286          --------------------------------------------------
Chicken_TCONS_00108780      CTGTTTCTCCCTGTTGTGAACCTTCCTACAGTAACAAATAAACCTTTGGC
Mouse_XR_382923.2           --------------------------------------------------
Chicken_TCONS_00108781      --------------------------------------------------
                                                                              

Pig_TCONS_00122677          -------------
Pig_TCONS_00122678          -------------
Cattle_TCONS_00109386       -------------
Cattle_TCONS_00109387       -------------
Human_XR_241794.1           -------------
Mouse_XR_873966.2           -------------
Pig_TCONS_00121286          -------------
Chicken_TCONS_00108780      ATATGACTGGGAC
Mouse_XR_382923.2           -------------
Chicken_TCONS_00108781      -------------
                                         
