# Supplementary material for: Genome-wide identification of tissue-specific long non-coding RNA in three farm animal species
Source: BMC Genomics. 2018 Sep 18;19:684. doi: 10.1186/s12864-018-5037-7 (PMC6145346; doi:10.1186/s12864-018-5037-7)
Supplement: Supplementary file 21 — Multiple Sequence Alignments for Conserved LncRNAs. A multiple sequence alignment file generated by ClustalW is included for each of the 39 groups of lncRNAs associated with orthologous genes across all five species. (ZIP 445 kb) [file 12864_2018_5037_MOESM21_ESM.zip › Group_23_Seqs.fa.align.out]

CLUSTAL 2.1 multiple sequence alignment


Mouse_XR_869766.2           ACACAGAGAAACCCTGTCTTGAAAAACCAAACAAACAAACAAAAATAAAT
Mouse_XR_378321.3           ACACAGAGAAACCCTGTCTTGAAAAACCAAACAAACAAACAAAAATAAAT
Mouse_XR_869764.2           ACACAGAGAAACCCTGTCTTGAAAAACCAAACAAACAAACAAAAATAAAT
Mouse_XR_001778206.1        ACACAGAGAAACCCTGTCTTGAAAAACCAAACAAACAAACAAAAATAAAT
Mouse_XR_869765.2           ACACAGAGAAACCCTGTCTTGAAAAACCAAACAAACAAACAAAAATAAAT
Mouse_XR_869767.2           ACACAGAGAAACCCTGTCTTGAAAAACCAAACAAACAAACAAAAATAAAT
Mouse_XR_001778204.1        ACACAGAGAAACCCTGTCTTGAAAAACCAAACAAACAAACAAAAATAAAT
Mouse_XR_001778205.1        ACACAGAGAAACCCTGTCTTGAAAAACCAAACAAACAAACAAAAATAAAT
Mouse_XR_378320.3           ACACAGAGAAACCCTGTCTTGAAAAACCAAACAAACAAACAAAAATAAAT
Mouse_XR_869768.2           ACACAGAGAAACCCTGTCTTGAAAAACCAAACAAACAAACAAAAATAAAT
Pig_TCONS_00061935          --------------------------------------------------
Pig_TCONS_00061934          --------------------------------------------------
Chicken_TCONS_00073608      --------------------------------------------------
Cattle_TCONS_00110619       --------------------------------------------------
Pig_TCONS_00066470          --------------------------------------------------
Chicken_TCONS_00072188      --------------------------------------------------
Human_NR_120363.1           --------------------------------------------------
                                                                              

Mouse_XR_869766.2           AAATAATTAAAAGAAGGGCATTCGACACTGAGACAGCAAGTAATGTAGGA
Mouse_XR_378321.3           AAATAATTAAAAGAAGGGCATTCGACACTGAGACAGCAAGTAATGTAGGA
Mouse_XR_869764.2           AAATAATTAAAAGAAGGGCATTCGACACTGAGACAGCAAGTAATGTAGGA
Mouse_XR_001778206.1        AAATAATTAAAAGAAGGGCATTCGACACTGAGACAGCAAGTAATGTAGGA
Mouse_XR_869765.2           AAATAATTAAAAGAAGGGCATTCGACACTGAGACAGCAAGTAATGTAGGA
Mouse_XR_869767.2           AAATAATTAAAAGAAGGGCATTCGACACTGAGACAGCAAGTAATGTAGGA
Mouse_XR_001778204.1        AAATAATTAAAAGAAGGGCATTCGACACTGAGACAGCAAGTAATGTAGGA
Mouse_XR_001778205.1        AAATAATTAAAAGAAGGGCATTCGACACTGAGACAGCAAGTAATGTAGGA
Mouse_XR_378320.3           AAATAATTAAAAGAAGGGCATTCGACACTGAGACAGCAAGTAATGTAGGA
Mouse_XR_869768.2           AAATAATTAAAAGAAGGGCATTCGACACTGAGACAGCAAGTAATGTAGGA
Pig_TCONS_00061935          --------------------------------------------------
Pig_TCONS_00061934          --------------------------------------------------
Chicken_TCONS_00073608      --------------------------------------------------
Cattle_TCONS_00110619       --------------------------------------------------
Pig_TCONS_00066470          --------------------------------------------------
Chicken_TCONS_00072188      --------------------------------------------------
Human_NR_120363.1           --------------------------------------------------
                                                                              

Mouse_XR_869766.2           GGCCCAGATCAAGAGGCTTAGACCAGATTTCCACCCAGAACCCACAGAAG
Mouse_XR_378321.3           GGCCCAGATCAAGAGGCTTAGACCAGATTTCCACCCAGAACCCACAGAAG
Mouse_XR_869764.2           GGCCCAGATCAAGAGGCTTAGACCAGATTTCCACCCAGAACCCACAGAAG
Mouse_XR_001778206.1        GGCCCAGATCAAGAGGCTTAGACCAGATTTCCACCCAGAACCCACAGAAG
Mouse_XR_869765.2           GGCCCAGATCAAGAGGCTTAGACCAGATTTCCACCCAGAACCCACAGAAG
Mouse_XR_869767.2           GGCCCAGATCAAGAGGCTTAGACCAGATTTCCACCCAGAACCCACAGAAG
Mouse_XR_001778204.1        GGCCCAGATCAAGAGGCTTAGACCAGATTTCCACCCAGAACCCACAGAAG
Mouse_XR_001778205.1        GGCCCAGATCAAGAGGCTTAGACCAGATTTCCACCCAGAACCCACAGAAG
Mouse_XR_378320.3           GGCCCAGATCAAGAGGCTTAGACCAGATTTCCACCCAGAACCCACAGAAG
Mouse_XR_869768.2           GGCCCAGATCAAGAGGCTTAGACCAGATTTCCACCCAGAACCCACAGAAG
Pig_TCONS_00061935          --------------------------------------------------
Pig_TCONS_00061934          --------------------------------------------------
Chicken_TCONS_00073608      --------------------------------------------------
Cattle_TCONS_00110619       --------------------------------------------------
Pig_TCONS_00066470          --------------------------------------------------
Chicken_TCONS_00072188      --------------------------------------------------
Human_NR_120363.1           --------------------------------------------------
                                                                              

Mouse_XR_869766.2           GAACCAATCAAGTTCACACTAGTCTTTCAGAATGCTGACCTCTAAAGCGG
Mouse_XR_378321.3           GAACCAATCAAGTTCACACTAGTCTTTCAGAATGCTGACCTCTAAAGCGG
Mouse_XR_869764.2           GAACCAATCAAGTTCACACTAGTCTTTCAGAATGCTGACCTCTAAAGCGG
Mouse_XR_001778206.1        GAACCAATCAAGTTCACACTAGTCTTTCAGAATGCTGACCTCTAAAGCGG
Mouse_XR_869765.2           GAACCAATCAAGTTCACACTAGTCTTTCAGAATGCTGACCTCTAAAGCGG
Mouse_XR_869767.2           GAACCAATCAAGTTCACACTAGTCTTTCAGAATGCTGACCTCTAAAGCGG
Mouse_XR_001778204.1        GAACCAATCAAGTTCACACTAGTCTTTCAGAATGCTGACCTCTAAAGCGG
Mouse_XR_001778205.1        GAACCAATCAAGTTCACACTAGTCTTTCAGAATGCTGACCTCTAAAGCGG
Mouse_XR_378320.3           GAACCAATCAAGTTCACACTAGTCTTTCAGAATGCTGACCTCTAAAGCGG
Mouse_XR_869768.2           GAACCAATCAAGTTCACACTAGTCTTTCAGAATGCTGACCTCTAAAGCGG
Pig_TCONS_00061935          --------------------------------------------------
Pig_TCONS_00061934          --------------------------------------------------
Chicken_TCONS_00073608      --------------------------------------------------
Cattle_TCONS_00110619       --------------------------------------------------
Pig_TCONS_00066470          --------------------------------------------------
Chicken_TCONS_00072188      --------------------------------------------------
Human_NR_120363.1           --------------------------------------------------
                                                                              

Mouse_XR_869766.2           TGAAGAGAAGACATTCTTGTTGTTTAAGCTGTCTTAGCTATGATCATTCA
Mouse_XR_378321.3           TGAAGAGAAGACATTCTTGTTGTTTAAGCTGTCTTAGCTATGATCATTCA
Mouse_XR_869764.2           TGAAGAGAAGACATTCTTGTTGTTTAAGCTGTCTTAGCTATGATCATTCA
Mouse_XR_001778206.1        TGAAGAGAAGACATTCTTGTTGTTTAAGCTGTCTTAGCTATGATCATTCA
Mouse_XR_869765.2           TGAAGAGAAGACATTCTTGTTGTTTAAGCTGTCTTAGCTATGATCATTCA
Mouse_XR_869767.2           TGAAGAGAAGACATTCTTGTTGTTTAAGCTGTCTTAGCTATGATCATTCA
Mouse_XR_001778204.1        TGAAGAGAAGACATTCTTGTTGTTTAAGCTGTCTTAGCTATGATCATTCA
Mouse_XR_001778205.1        TGAAGAGAAGACATTCTTGTTGTTTAAGCTGTCTTAGCTATGATCATTCA
Mouse_XR_378320.3           TGAAGAGAAGACATTCTTGTTGTTTAAGCTGTCTTAGCTATGATCATTCA
Mouse_XR_869768.2           TGAAGAGAAGACATTCTTGTTGTTTAAGCTGTCTTAGCTATGATCATTCA
Pig_TCONS_00061935          --------------------------------------------------
Pig_TCONS_00061934          --------------------------------------------------
Chicken_TCONS_00073608      --------------------------------------------------
Cattle_TCONS_00110619       --------------------------------------------------
Pig_TCONS_00066470          --------------------------------------------------
Chicken_TCONS_00072188      --------------------------------------------------
Human_NR_120363.1           --------------------------------------------------
                                                                              

Mouse_XR_869766.2           CTATAGTAAACAGAGGAAAACACCCTCAGCCAGCCCAACCTGCATCATCT
Mouse_XR_378321.3           CTATAGTAAACAGAGGAAAACACCCTCAGCCAGCCCAACCTGCATCATCT
Mouse_XR_869764.2           CTATAGTAAACAGAGGAAAACACCCTCAGCCAGCCCAACCTGCATCATCT
Mouse_XR_001778206.1        CTATAGTAAACAGAGGAAAACACCCTCAGCCAGCCCAACCTGCATCATCT
Mouse_XR_869765.2           CTATAGTAAACAGAGGAAAACACCCTCAGCCAGCCCAACCTGCATCATCT
Mouse_XR_869767.2           CTATAGTAAACAGAGGAAAACACCCTCAGCCAGCCCAACCTGCATCATCT
Mouse_XR_001778204.1        CTATAGTAAACAGAGGAAAACACCCTCAGCCAGCCCAACCTGCATCATCT
Mouse_XR_001778205.1        CTATAGTAAACAGAGGAAAACACCCTCAGCCAGCCCAACCTGCATCATCT
Mouse_XR_378320.3           CTATAGTAAACAGAGGAAAACACCCTCAGCCAGCCCAACCTGCATCATCT
Mouse_XR_869768.2           CTATAGTAAACAGAGGAAAACACCCTCAGCCAGCCCAACCTGCATCATCT
Pig_TCONS_00061935          --------------------------------------------------
Pig_TCONS_00061934          --------------------------------------------------
Chicken_TCONS_00073608      --------------------------------------------------
Cattle_TCONS_00110619       --------------------------------------------------
Pig_TCONS_00066470          --------------------------------------------------
Chicken_TCONS_00072188      --------------------------------------------------
Human_NR_120363.1           --------GGGAGAGCAGTTTTGCAATGGGAACTCCTCCGTCTACCTTCT
                                                                              

Mouse_XR_869766.2           CCTTTTCCTGGGTAACTCCCACACCTGAATGAGATGAATCCTCCCATCTC
Mouse_XR_378321.3           CCTTTTCCTGGGTAACTCCCACACCTGAATGAGATGAATCCTCCCATCTC
Mouse_XR_869764.2           CCTTTTCCTGGGTAACTCCCACACCTGAATGAGATGAATCCTCCCATCTC
Mouse_XR_001778206.1        CCTTTTCCTGGGTAACTCCCACACCTGAATGAGATGAATCCTCCCATCTC
Mouse_XR_869765.2           CCTTTTCCTGGGTAACTCCCACACCTGAATGAGATGAATCCTCCCATCTC
Mouse_XR_869767.2           CCTTTTCCTGGGTAACTCCCACACCTGAATGAGATGAATCCTCCCATCTC
Mouse_XR_001778204.1        CCTTTTCCTGGGTAACTCCCACACCTGAATGAGATGAATCCTCCCATCTC
Mouse_XR_001778205.1        CCTTTTCCTGGGTAACTCCCACACCTGAATGAGATGAATCCTCCCATCTC
Mouse_XR_378320.3           CCTTTTCCTGGGTAACTCCCACACCTGAATGAGATGAATCCTCCCATCTC
Mouse_XR_869768.2           CCTTTTCCTGGGTAACTCCCACACCTGAATGAGATGAATCCTCCCATCTC
Pig_TCONS_00061935          --------------------------------------------------
Pig_TCONS_00061934          --------------------------------------------------
Chicken_TCONS_00073608      --------------------------------------------------
Cattle_TCONS_00110619       --------------------------------------------------
Pig_TCONS_00066470          --------------------------------------------------
Chicken_TCONS_00072188      --------------------------------------------------
Human_NR_120363.1           GGTGAAATGGGGTGCTGCATCTGGGTCATTCTGTAACCACGAAACACAAG
                                                                              

Mouse_XR_869766.2           TGGAATTAATCCACCACACCTTCCGGAGATGAAGCCTCTGTAGCTGCTGA
Mouse_XR_378321.3           TGGAATTAATCCACCACACCTTCCGGAGATGAAGCCTCTGTAGCTGCTGA
Mouse_XR_869764.2           TGGAATTAATCCACCACACCTTCCGGAGATGAAGCCTCTGTAGCTGCTGA
Mouse_XR_001778206.1        TGGAATTAATCCACCACACCTTCCGGAGATGAAGCCTCTGTAGCTGCTGA
Mouse_XR_869765.2           TGGAATTAATCCACCACACCTTCCGGAGATGAAGCCTCTGTAGCTGCTGA
Mouse_XR_869767.2           TGGAATTAATCCACCACACCTTCCGGAGATGAAGCCTCTGTAGCTGCTGA
Mouse_XR_001778204.1        TGGAATTAATCCACCACACCTTCCGGAGATGAAGCCTCTGTAGCTGCTGA
Mouse_XR_001778205.1        TGGAATTAATCCACCACACCTTCCGGAGATGAAGCCTCTGTAGCTGCTGA
Mouse_XR_378320.3           TGGAATTAATCCACCACACCTTCCGGAGATGAAGCCTCTGTAGCTGCTGA
Mouse_XR_869768.2           TGGAATTAATCCACCACACCTTCCGGAGATGAAGCCTCTGTAGCTGCTGA
Pig_TCONS_00061935          --------------------------------------------------
Pig_TCONS_00061934          --------------------------------------------------
Chicken_TCONS_00073608      --------------------------------------------------
Cattle_TCONS_00110619       --------------------------------------------------
Pig_TCONS_00066470          --------------------------------------------------
Chicken_TCONS_00072188      --------------------------------------------------
Human_NR_120363.1           ATGAAATGCCATGGGGTTACCAGGAGGGCGAGGAGAGATGACCTGCAGTC
                                                                              

Mouse_XR_869766.2           GATGAACTCTATCTTCCCCACACAGCCAATCTGGCTTCCCACTCCATCCT
Mouse_XR_378321.3           GATGAACTCTATCTTCCCCACACAGCCAATCTGGCTTCCCACTCCATCCT
Mouse_XR_869764.2           GATGAACTCTATCTTCCCCACACAGCCAATCTGGCTTCCCACTCCATCCT
Mouse_XR_001778206.1        GATGAACTCTATCTTCCCCACACAGCCAATCTGGCTTCCCACTCCATCCT
Mouse_XR_869765.2           GATGAACTCTATCTTCCCCACACAGCCAATCTGGCTTCCCACTCCATCCT
Mouse_XR_869767.2           GATGAACTCTATCTTCCCCACACAGCCAATCTGGCTTCCCACTCCATCCT
Mouse_XR_001778204.1        GATGAACTCTATCTTCCCCACACAGCCAATCTGGCTTCCCACTCCATCCT
Mouse_XR_001778205.1        GATGAACTCTATCTTCCCCACACAGCCAATCTGGCTTCCCACTCCATCCT
Mouse_XR_378320.3           GATGAACTCTATCTTCCCCACACAGCCAATCTGGCTTCCCACTCCATCCT
Mouse_XR_869768.2           GATGAACTCTATCTTCCCCACACAGCCAATCTGGCTTCCCACTCCATCCT
Pig_TCONS_00061935          --------------------------------------------------
Pig_TCONS_00061934          --------------------------------------------------
Chicken_TCONS_00073608      --------------------------------------------------
Cattle_TCONS_00110619       --------------------------------------------------
Pig_TCONS_00066470          --------------------------------------------------
Chicken_TCONS_00072188      --------------------------------------------------
Human_NR_120363.1           AGGATCTGAAGACGGCTCCTGGAGGGAAATGGGGTTTGGAACACAGTTGG
                                                                              

Mouse_XR_869766.2           CCATGCTATGGCCACTGTGAGCTTCTCACTTACAACAGAGACAAAGGATC
Mouse_XR_378321.3           CCATGCTATGGCCACTGTGAGCTTCTCACTTACAACAGAGACAAAGGATC
Mouse_XR_869764.2           CCATGCTATGGCCACTGTGAGCTTCTCACTTACAACAGAGACAAAGGATC
Mouse_XR_001778206.1        CCATGCTATGGCCACTGTGAGCTTCTCACTTACAACAGAGACAAAGGATC
Mouse_XR_869765.2           CCATGCTATGGCCACTGTGAGCTTCTCACTTACAACAGAGACAAAGGATC
Mouse_XR_869767.2           CCATGCTATGGCCACTGTGAGCTTCTCACTTACAACAGAGACAAAGGATC
Mouse_XR_001778204.1        CCATGCTATGGCCACTGTGAGCTTCTCACTTACAACAGAGACAAAGGATC
Mouse_XR_001778205.1        CCATGCTATGGCCACTGTGAGCTTCTCACTTACAACAGAGACAAAGGATC
Mouse_XR_378320.3           CCATGCTATGGCCACTGTGAGCTTCTCACTTACAACAGAGACAAAGGATC
Mouse_XR_869768.2           CCATGCTATGGCCACTGTGAGCTTCTCACTTACAACAGAGACAAAGGATC
Pig_TCONS_00061935          --------------------------------------------------
Pig_TCONS_00061934          --------------------------------------------------
Chicken_TCONS_00073608      --------------------------------------------------
Cattle_TCONS_00110619       --------------------------------------------------
Pig_TCONS_00066470          --------------------------------------------------
Chicken_TCONS_00072188      --------------------------------------------------
Human_NR_120363.1           AAGGGCTGAAGCAAGATGTGAGAGCCCTGTGGAGAGAGGAGGTGTGTTCT
                                                                              

Mouse_XR_869766.2           TCTTTGGTTGGAAACTCTGAGATTCTAAGGCGTAGGGGCTCATGATGCTC
Mouse_XR_378321.3           TCTTTGGTTGGAAACTCTGAGATTCTAAGGCGTAGGGGCTCATGATGCTC
Mouse_XR_869764.2           TCTTTGGTTGGAAACTCTGAGATTCTAAGGCGTAGGGGCTCATGATGCTC
Mouse_XR_001778206.1        TCTTTGGTTGGAAACTCTGAGATTCTAAGGCGTAGGGGCTCATGATGCTC
Mouse_XR_869765.2           TCTTTGGTTGGAAACTCTGAGATTCTAAGGCGTAGGGGCTCATGATGCTC
Mouse_XR_869767.2           TCTTTGGTTGGAAACTCTGAGATTCTAAGGCGTAGGGGCTCATGATGCTC
Mouse_XR_001778204.1        TCTTTGGTTGGAAACTCTGAGATTCTAAGGCGTAGGGGCTCATGATGCTC
Mouse_XR_001778205.1        TCTTTGGTTGGAAACTCTGAGATTCTAAGGCGTAGGGGCTCATGATGCTC
Mouse_XR_378320.3           TCTTTGGTTGGAAACTCTGAGATTCTAAGGCGTAGGGGCTCATGATGCTC
Mouse_XR_869768.2           TCTTTGGTTGGAAACTCTGAGATTCTAAGGCGTAGGGGCTCATGATGCTC
Pig_TCONS_00061935          --------------------------------------------------
Pig_TCONS_00061934          --------------------------------------------------
Chicken_TCONS_00073608      --------------------------------------------------
Cattle_TCONS_00110619       --------------------------------------------------
Pig_TCONS_00066470          --------------------------------------------------
Chicken_TCONS_00072188      --------------------------------------------------
Human_NR_120363.1           CTCTCTCACCTCAGCTGAACCTGGGCTCAGGAAGCTGAAACTCCTCCATG
                                                                              

Mouse_XR_869766.2           TGGGAATAGGTACTGCCTCCCCTCCTTTGGCCATCTTACCTGGCTCACCC
Mouse_XR_378321.3           TGGGAATAGGTACTGCCTCCCCTCCTTTGGCCATCTTACCTGGCTCACCC
Mouse_XR_869764.2           TGGGAATAGGTACTGCCTCCCCTCCTTTGGCCATCTTACCTGGCTCACCC
Mouse_XR_001778206.1        TGGGAATAGGTACTGCCTCCCCTCCTTTGGCCATCTTACCTGGCTCACCC
Mouse_XR_869765.2           TGGGAATAGGTACTGCCTCCCCTCCTTTGGCCATCTTACCTGGCTCACCC
Mouse_XR_869767.2           TGGGAATAGGTACTGCCTCCCCTCCTTTGGCCATCTTACCTGGCTCACCC
Mouse_XR_001778204.1        TGGGAATAGGTACTGCCTCCCCTCCTTTGGCCATCTTACCTGGCTCACCC
Mouse_XR_001778205.1        TGGGAATAGGTACTGCCTCCCCTCCTTTGGCCATCTTACCTGGCTCACCC
Mouse_XR_378320.3           TGGGAATAGGTACTGCCTCCCCTCCTTTGGCCATCTTACCTGGCTCACCC
Mouse_XR_869768.2           TGGGAATAGGTACTGCCTCCCCTCCTTTGGCCATCTTACCTGGCTCACCC
Pig_TCONS_00061935          --------------------------------------------------
Pig_TCONS_00061934          --------------------------------------------------
Chicken_TCONS_00073608      --------------------------------------------------
Cattle_TCONS_00110619       --------------------------------------------------
Pig_TCONS_00066470          --------------------------------------------------
Chicken_TCONS_00072188      --------------------------------------------------
Human_NR_120363.1           TGAATCCTGGTTCTCTCATTCATCACCTGTGTGGCGGGACGGTGCTTTTA
                                                                              

Mouse_XR_869766.2           TTGGCTTCCTTGACACATCTTACAAAGCAGTTCTCACCCCATGACCTTCC
Mouse_XR_378321.3           TTGGCTTCCTTGACACATCTTACAAAGCAGTTCTCACCCCATGACCTTCC
Mouse_XR_869764.2           TTGGCTTCCTTGACACATCTTACAAAGCAGTTCTCACCCCATGACCTTCC
Mouse_XR_001778206.1        TTGGCTTCCTTGACACATCTTACAAAGCAGTTCTCACCCCATGACCTTCC
Mouse_XR_869765.2           TTGGCTTCCTTGACACATCTTACAAAGCAGTTCTCACCCCATGACCTTCC
Mouse_XR_869767.2           TTGGCTTCCTTGACACATCTTACAAAGCAGTTCTCACCCCATGACCTTCC
Mouse_XR_001778204.1        TTGGCTTCCTTGACACATCTTACAAAGCAGTTCTCACCCCATGACCTTCC
Mouse_XR_001778205.1        TTGGCTTCCTTGACACATCTTACAAAGCAGTTCTCACCCCATGACCTTCC
Mouse_XR_378320.3           TTGGCTTCCTTGACACATCTTACAAAGCAGTTCTCACCCCATGACCTTCC
Mouse_XR_869768.2           TTGGCTTCCTTGACACATCTTACAAAGCAGTTCTCACCCCATGACCTTCC
Pig_TCONS_00061935          --------------------------------------------------
Pig_TCONS_00061934          --------------------------------------------------
Chicken_TCONS_00073608      --------------------------------------------------
Cattle_TCONS_00110619       --------------------------------------------------
Pig_TCONS_00066470          --------------------------------------------------
Chicken_TCONS_00072188      --------------------------------------------------
Human_NR_120363.1           GGTCACCAAGCCTCACTACACTCACCTGTAACATGAAGATGATGATGCCT
                                                                              

Mouse_XR_869766.2           CTAACCCATCTAGACAGGTCAAATACTGTGTTACTGGCTTTTGTTTCCCT
Mouse_XR_378321.3           CTAACCCATCTAGACAGGTCAAATACTGTGTTACTGGCTTTTGTTTCCCT
Mouse_XR_869764.2           CTAACCCATCTAGACAGGTCAAATACTGTGTTACTGGCTTTTGTTTCCCT
Mouse_XR_001778206.1        CTAACCCATCTAGACAGGTCAAATACTGTGTTACTGGCTTTTGTTTCCCT
Mouse_XR_869765.2           CTAACCCATCTAGACAGGTCAAATACTGTGTTACTGGCTTTTGTTTCCCT
Mouse_XR_869767.2           CTAACCCATCTAGACAGGTCAAATACTGTGTTACTGGCTTTTGTTTCCCT
Mouse_XR_001778204.1        CTAACCCATCTAGACAGGTCAAATACTGTGTTACTGGCTTTTGTTTCCCT
Mouse_XR_001778205.1        CTAACCCATCTAGACAGGTCAAATACTGTGTTACTGGCTTTTGTTTCCCT
Mouse_XR_378320.3           CTAACCCATCTAGACAGGTCAAATACTGTGTTACTGGCTTTTGTTTCCCT
Mouse_XR_869768.2           CTAACCCATCTAGACAGGTCAAATACTGTGTTACTGGCTTTTGTTTCCCT
Pig_TCONS_00061935          --------------------------------------------------
Pig_TCONS_00061934          --------------------------------------------------
Chicken_TCONS_00073608      --------------------------------------------------
Cattle_TCONS_00110619       --------------------------------------------------
Pig_TCONS_00066470          --------------------------------------------------
Chicken_TCONS_00072188      ---------------------------------------------CTCAG
Human_NR_120363.1           ACCTCCTCCGACTACTGTGCAGATTTAATAGTGCATGGGACAAGGCTTCC
                                                                              

Mouse_XR_869766.2           TGAGGACCTTACCCTATGTCGCACCATGCTATGTGTGCTAAACAAGAATT
Mouse_XR_378321.3           TGAGGACCTTACCCTATGTCGCACCATGCTATGTGTGCTAAACAAGAATT
Mouse_XR_869764.2           TGAGGACCTTACCCTATGTCGCACCATGCTATGTGTGCTAAACAAGAATT
Mouse_XR_001778206.1        TGAGGACCTTACCCTATGTCGCACCATGCTATGTGTGCTAAACAAGAATT
Mouse_XR_869765.2           TGAGGACCTTACCCTATGTCGCACCATGCTATGTGTGCTAAACAAGAATT
Mouse_XR_869767.2           TGAGGACCTTACCCTATGTCGCACCATGCTATGTGTGCTAAACAAGAATT
Mouse_XR_001778204.1        TGAGGACCTTACCCTATGTCGCACCATGCTATGTGTGCTAAACAAGAATT
Mouse_XR_001778205.1        TGAGGACCTTACCCTATGTCGCACCATGCTATGTGTGCTAAACAAGAATT
Mouse_XR_378320.3           TGAGGACCTTACCCTATGTCGCACCATGCTATGTGTGCTAAACAAGAATT
Mouse_XR_869768.2           TGAGGACCTTACCCTATGTCGCACCATGCTATGTGTGCTAAACAAGAATT
Pig_TCONS_00061935          --------------------------------------------------
Pig_TCONS_00061934          --------------------------------------------------
Chicken_TCONS_00073608      ---GAGCCCCAAGGACTGGGAGGTCAGGTTGGATATCAGGAGAGAAGGTT
Cattle_TCONS_00110619       --------------------------------------------------
Pig_TCONS_00066470          --------------------------------------------------
Chicken_TCONS_00072188      GGGACGCCTTCCCCAGCAAAGAACTCAAAGAGAAAACTGCAGATGAGAAA
Human_NR_120363.1           CATATGTTTGGCACACAGTAGGTGCTCGGTACACAGCAGCTAACAGTCAC
                                                                              

Mouse_XR_869766.2           CATTTCTGATGTCTGTTCCCATAAA-CTGTAAAACCCACAAGAGCTTGGC
Mouse_XR_378321.3           CATTTCTGATGTCTGTTCCCATAAA-CTGTAAAACCCACAAGAGCTTGGC
Mouse_XR_869764.2           CATTTCTGATGTCTGTTCCCATAAA-CTGTAAAACCCACAAGAGCTTGGC
Mouse_XR_001778206.1        CATTTCTGATGTCTGTTCCCATAAA-CTGTAAAACCCACAAGAGCTTGGC
Mouse_XR_869765.2           CATTTCTGATGTCTGTTCCCATAAA-CTGTAAAACCCACAAGAGCTTGGC
Mouse_XR_869767.2           CATTTCTGATGTCTGTTCCCATAAA-CTGTAAAACCCACAAGAGCTTGGC
Mouse_XR_001778204.1        CATTTCTGATGTCTGTTCCCATAAA-CTGTAAAACCCACAAGAGCTTGGC
Mouse_XR_001778205.1        CATTTCTGATGTCTGTTCCCATAAA-CTGTAAAACCCACAAGAGCTTGGC
Mouse_XR_378320.3           CATTTCTGATGTCTGTTCCCATAAA-CTGTAAAACCCACAAGAGCTTGGC
Mouse_XR_869768.2           CATTTCTGATGTCTGTTCCCATAAA-CTGTAAAACCCACAAGAGCTTGGC
Pig_TCONS_00061935          --------------------------------------------------
Pig_TCONS_00061934          --------------------------------------------------
Chicken_TCONS_00073608      CTTCACCAGCGGGCAGTGATCATGG-AGCAGACTCCCCGAGGTGCTGGGC
Cattle_TCONS_00110619       --------------------CTAAA-AAAAAAAAAAAAAAAGCCCAATTC
Pig_TCONS_00066470          --------------------------------------------------
Chicken_TCONS_00072188      GCCACCCCAGAAGAAACAAACGTAG-AGAGATCTGACAGAGTGCTGTCAT
Human_NR_120363.1           GATGTGCATGACACTGTTACTCAGGTGGCCACCCTCTTGGGCTCCCAGGT
                                                                              

Mouse_XR_869766.2           TACTTTGGTTGAATTCATTACCATATCCCTAACACTTAGCATAGTAACTT
Mouse_XR_378321.3           TACTTTGGTTGAATTCATTACCATATCCCTAACACTTAGCATAGTAACTT
Mouse_XR_869764.2           TACTTTGGTTGAATTCATTACCATATCCCTAACACTTAGCATAGTAACTT
Mouse_XR_001778206.1        TACTTTGGTTGAATTCATTACCATATCCCTAACACTTAGCATAGTAACTT
Mouse_XR_869765.2           TACTTTGGTTGAATTCATTACCATATCCCTAACACTTAGCATAGTAACTT
Mouse_XR_869767.2           TACTTTGGTTGAATTCATTACCATATCCCTAACACTTAGCATAGTAACTT
Mouse_XR_001778204.1        TACTTTGGTTGAATTCATTACCATATCCCTAACACTTAGCATAGTAACTT
Mouse_XR_001778205.1        TACTTTGGTTGAATTCATTACCATATCCCTAACACTTAGCATAGTAACTT
Mouse_XR_378320.3           TACTTTGGTTGAATTCATTACCATATCCCTAACACTTAGCATAGTAACTT
Mouse_XR_869768.2           TACTTTGGTTGAATTCATTACCATATCCCTAACACTTAGCATAGTAACTT
Pig_TCONS_00061935          --------------------GCTCAGTTTGAAC-CTCAGCATGGCAACT-
Pig_TCONS_00061934          --------------------GCTCAGTTTGAAC-CTCAGCATGGCAACT-
Chicken_TCONS_00073608      AGCCCTGAGCTTCCAGATCAACATCTCTCAGACATTGGGTCTGATTTTTG
Cattle_TCONS_00110619       AAACCAAACAATAATTGTCCCTAAAGTTAAGATAGCCAGGTGGGCACTTG
Pig_TCONS_00066470          ---TTTCACAGCACCCGTTCTTCAGCCCTCACCTGCTGAGCTGGTCTCGG
Chicken_TCONS_00072188      AGCTTTCAACGCACGTATCAAATAAGCC-AAACAACCA--CCGAATTTAA
Human_NR_120363.1           CATCCTAAATCCCTCTCTCTCTTCACCATGTCTATCCAAAGCATCAGCAC
                                                                              

Mouse_XR_869766.2           GATAAAGGCCATTGGTACTTGGTGAGCCTGTGCTTGATGGATGACTATGA
Mouse_XR_378321.3           GATAAAGGCCATTGGTACTTGGTGAGCCTGTGCTTGATGGATGACTATGA
Mouse_XR_869764.2           GATAAAGGCCATTGGTACTTGGTGAGCCTGTGCTTGATGGATGACTATGA
Mouse_XR_001778206.1        GATAAAGGCCATTGGTACTTGGTGAGCCTGTGCTTGATGGATGACTATGA
Mouse_XR_869765.2           GATAAAGGCCATTGGTACTTGGTGAGCCTGTGCTTGATGGATGACTATGA
Mouse_XR_869767.2           GATAAAGGCCATTGGTACTTGGTGAGCCTGTGCTTGATGGATGACTATGA
Mouse_XR_001778204.1        GATAAAGGCCATTGGTACTTGGTGAGCCTGTGCTTGATGGATGACTATGA
Mouse_XR_001778205.1        GATAAAGGCCATTGGTACTTGGTGAGCCTGTGCTTGATGGATGACTATGA
Mouse_XR_378320.3           GATAAAGGCCATTGGTACTTGGTGAGCCTGTGCTTGATGGATGACTATGA
Mouse_XR_869768.2           GATAAAGGCCATTGGTACTTGGTGAGCCTGTGCTTGATGGATGACTATGA
Pig_TCONS_00061935          GTTGAAG-----CAGGGATGGGGGAACAG-----TGAGGAAAGATTAT--
Pig_TCONS_00061934          GTTGAAG-----CAGGGATGGGGGAACAG-----TGAGGAAAGATTAT--
Chicken_TCONS_00073608      GGTGGCCGCACGTGAAGCCAGAGGTTGGA---CTCAACGAATCCTTATGG
Cattle_TCONS_00110619       GCTTCAGGTA--AAGATCCGGAGGTGCTAGCATTGTGCCTTTCACCCTGT
Pig_TCONS_00066470          CAGGGGGAGGCAGATGGTCTGAAGGCTGCATGGGAGCTGGGTGGCCAGAA
Chicken_TCONS_00072188      ACCAAAGCTATTCAACTGTGCATGCCGTCCCCTTGCATGCTGTCCCATGA
Human_NR_120363.1           TCATCAAACAACTGTCTCCTCAAGTTGCCCCCTATTTCAAATTCCCACTG
                                                   *                          

Mouse_XR_869766.2           ATGAACAGAACTAGGAGAGGATGAGAAGTCCAGCTTTTCTCACCGTGTCC
Mouse_XR_378321.3           ATGAACAGAACTAGGAGAGGATGAGAAGTCCAGCTTTTCTCACCGTGTCC
Mouse_XR_869764.2           ATGAACAGAACTAGGAGAGGATGAGAAGTCCAGCTTTTCTCACCGTGTCC
Mouse_XR_001778206.1        ATGAACAGAACTAGGAGAGGATGAGAAGTCCAGCTTTTCTCACCGTGTCC
Mouse_XR_869765.2           ATGAACAGAACTAGGAGAGGATGAGAAGTCCAGCTTTTCTCACCGTGTCC
Mouse_XR_869767.2           ATGAACAGAACTAGGAGAGGATGAGAAGTCCAGCTTTTCTCACCGTGTCC
Mouse_XR_001778204.1        ATGAACAGAACTAGGAGAGGATGAGAAGTCCAGCTTTTCTCACCGTGTCC
Mouse_XR_001778205.1        ATGAACAGAACTAGGAGAGGATGAGAAGTCCAGCTTTTCTCACCGTGTCC
Mouse_XR_378320.3           ATGAACAGAACTAGGAGAGGATGAGAAGTCCAGCTTTTCTCACCGTGTCC
Mouse_XR_869768.2           ATGAACAGAACTAGGAGAGGATGAGAAGTCCAGCTTTTCTCACCGTGTCC
Pig_TCONS_00061935          ATGA---TGATTATAGAATGAAATGATGTGGAACCTTTCCCTGCCTGCCC
Pig_TCONS_00061934          ATGA---TGATTATAGAATGAAATGATGTGGAACCTTTCCCTGCCTGCCC
Chicken_TCONS_00073608      GT-----CCCTTCCAACTCGGGATATTCTATGA-TTCAGTTGAAAAGCAC
Cattle_TCONS_00110619       TTAT---CTTCGCTAGGTCCTCTCGCCCTCCCTCCTTGTACTGGTTTTAA
Pig_TCONS_00066470          GTCTGCTTTCCTTGGACCAGGGAAGTGAAGAGAAAGGATTTGGTGTGAGG
Chicken_TCONS_00072188      GACT---TTAGATTAGCCCAGAAAGAGCACGTTGCAGCCAGTATATCTGA
Human_NR_120363.1           CTCCTGCCCATATTCTGGCCACATCACCTCTTACTTGGACAATTTTAAAG
                                                                              

Mouse_XR_869766.2           CTGCTAAGCCTAT--GCTGACACTTTCAGGGGACATGGAAAGAAATGAAA
Mouse_XR_378321.3           CTGCTAAGCCTAT--GCTGACACTTTCAGGGGACATGGAAAGAAATGAAA
Mouse_XR_869764.2           CTGCTAAGCCTAT--GCTGACACTTTCAGGGGACATGGAAAGAAATGAAA
Mouse_XR_001778206.1        CTGCTAAGCCTAT--GCTGACACTTTCAGGGGACATGGAAAGAAATGAAA
Mouse_XR_869765.2           CTGCTAAGCCTAT--GCTGACACTTTCAGGGGACATGGAAAGAAATGAAA
Mouse_XR_869767.2           CTGCTAAGCCTAT--GCTGACACTTTCAGGGGACATGGAAAGAAATGAAA
Mouse_XR_001778204.1        CTGCTAAGCCTAT--GCTGACACTTTCAGGGGACATGGAAAGAAATGAAA
Mouse_XR_001778205.1        CTGCTAAGCCTAT--GCTGACACTTTCAGGGGACATGGAAAGAAATGAAA
Mouse_XR_378320.3           CTGCTAAGCCTAT--GCTGACACTTTCAGGGGACATGGAAAGAAATGAAA
Mouse_XR_869768.2           CTGCTAAGCCTAT--GCTGACACTTTCAGGGGACATGGAAAGAAATGAAA
Pig_TCONS_00061935          TCAAGGAGGTT----CCTGTCTGTTTGGGGAGA--------------GAA
Pig_TCONS_00061934          TCAAGGAGGTT----CCTGTCTGTTTGGGGAGA--------------GAA
Chicken_TCONS_00073608      TGTAGAATTTAAC--AGCAATAACTGTAGAGAACATCATAGAAATTGCAT
Cattle_TCONS_00110619       TCTCAGGCAGAAT--CCCCCTAGTGGTGGTGACGTT-----ACATCTCAT
Pig_TCONS_00066470          GACGAGGCTCACTGAGGCTTTCACCGAAAGAACCATCCCTGAGAAGACAA
Chicken_TCONS_00072188      TTTTTTGCTCCACCTAAATAAGACCTTAGGGCTTATAAT--GGAACGTGT
Human_NR_120363.1           CCTCTTGTCTTTGTTTCCAGTTATTTCCTCCACCTGTCTCTTCTGCAAAC
                                                                              

Mouse_XR_869766.2           CAGGGCAAGTGGAGACATTTGGAAAGCCACCCATCTATGTTATCAGTTCA
Mouse_XR_378321.3           CAGGGCAAGTGGAGACATTTGGAAAGCCACCCATCTATGTTATCAGTTCA
Mouse_XR_869764.2           CAGGGCAAGTGGAGACATTTGGAAAGCCACCCATCTATGTTATCAGTTCA
Mouse_XR_001778206.1        CAGGGCAAGTGGAGACATTTGGAAAGCCACCCATCTATGTTATCAGTTCA
Mouse_XR_869765.2           CAGGGCAAGTGGAGACATTTGGAAAGCCACCCATCTATGTTATCAGTTCA
Mouse_XR_869767.2           CAGGGCAAGTGGAGACATTTGGAAAGCCACCCATCTATGTTATCAGTTCA
Mouse_XR_001778204.1        CAGGGCAAGTGGAGACATTTGGAAAGCCACCCATCTATGTTATCAGTTCA
Mouse_XR_001778205.1        CAGGGCAAGTGGAGACATTTGGAAAGCCACCCATCTATGTTATCAGTTCA
Mouse_XR_378320.3           CAGGGCAAGTGGAGACATTTGGAAAGCCACCCATCTATGTTATCAGTTCA
Mouse_XR_869768.2           CAGGGCAAGTGGAGACATTTGGAAAGCCACCCATCTATGTTATCAGTTCA
Pig_TCONS_00061935          TGGGGT---TTCAGGGACTGGTACAG----------ATGGTGATGGGTCA
Pig_TCONS_00061934          TGGGGT---TTCAGGGACTGGTACAG----------ATGGTGATGGGTCA
Chicken_TCONS_00073608      TTCTATACCTGCAGGACTGAACAGAGA---------TTAATGGAACTTCC
Cattle_TCONS_00110619       CAGTGAAACTCCAGCAGAAGTTAGATG---------ACATTGCTGAGCCG
Pig_TCONS_00066470          CTACGTGCGTAACGTGAATGACTAAGTG--------AAAGCAGAGCTCTC
Chicken_TCONS_00072188      TCTGTCAAATTTAGTGCAATTCAGACATAATTATGCAAAATAAGGCTCTT
Human_NR_120363.1           CTGGGCTACTAAAGTGGTTTTTCAAAACACTGCTCTGCCTAAAATCCTCA
                                     *   *          *                         

Mouse_XR_869766.2           GTGTCATTCTCCATTATTCTGAAATGAATGAA-ATATTAG-TTTCTAAAT
Mouse_XR_378321.3           GTGTCATTCTCCATTATTCTGAAATGAATGAA-ATATTAG-TTTCTAAAT
Mouse_XR_869764.2           GTGTCATTCTCCATTATTCTGAAATGAATGAA-ATATTAG-TTTCTAAAT
Mouse_XR_001778206.1        GTGTCATTCTCCATTATTCTGAAATGAATGAA-ATATTAG-TTTCTAAAT
Mouse_XR_869765.2           GTGTCATTCTCCATTATTCTGAAATGAATGAA-ATATTAG-TTTCTAAAT
Mouse_XR_869767.2           GTGTCATTCTCCATTATTCTGAAATGAATGAA-ATATTAG-TTTCTAAAT
Mouse_XR_001778204.1        GTGTCATTCTCCATTATTCTGAAATGAATGAA-ATATTAG-TTTCTAAAT
Mouse_XR_001778205.1        GTGTCATTCTCCATTATTCTGAAATGAATGAA-ATATTAG-TTTCTAAAT
Mouse_XR_378320.3           GTGTCATTCTCCATTATTCTGAAATGAATGAA-ATATTAG-TTTCTAAAT
Mouse_XR_869768.2           GTGTCATTCTCCATTATTCTGAAATGAATGAA-ATATTAG-TTTCTAAAT
Pig_TCONS_00061935          TTGCTTTCTCCCAGGCTGCTCATCGGATTGAG-ATATGTC-TCTCTAGCC
Pig_TCONS_00061934          TTGCTTTCTCCCAGGCTGCTCATCGGATTGAG-ATATGTC-TCTCTAGCC
Chicken_TCONS_00073608      ACATTCTTATCAAAAGAACCATAAAGCATATG-GTAAGGGATGCTTCATC
Cattle_TCONS_00110619       GGGTCTCCTGCCAGGGCATGCAGTGCTCTGAACAGACCTGGGCATGTGCC
Pig_TCONS_00066470          CTGGGACTGACTTTTGTACAGACAACTAAGCGTGTCTTCATTCAATGGTT
Chicken_TCONS_00072188      TCTTCTTTTCCTTTGGGTTTGGTGTGAGCTTTGTTACTCTGTTCAGTTTC
Human_NR_120363.1           AAGTCATCCTCGCTTACCTTTATTTGTATTTTATTTTTCTTTCTTTATTT
                                      *                                       

Mouse_XR_869766.2           ACAATCATGATGGCTTTCTCACAGATTAGCTCTG-AAATGTTCTCTATTA
Mouse_XR_378321.3           ACAATCATGATGGCTTTCTCACAGATTAGCTCTG-AAATGTTCTCTATTA
Mouse_XR_869764.2           ACAATCATGATGGCTTTCTCACAGATTAGCTCTG-AAATGTTCTCTATTA
Mouse_XR_001778206.1        ACAATCATGATGGCTTTCTCACAGATTAGCTCTG-AAATGTTCTCTATTA
Mouse_XR_869765.2           ACAATCATGATGGCTTTCTCACAGATTAGCTCTG-AAATGTTCTCTATTA
Mouse_XR_869767.2           ACAATCATGATGGCTTTCTCACAGATTAGCTCTG-AAATGTTCTCTATTA
Mouse_XR_001778204.1        ACAATCATGATGGCTTTCTCACAGATTAGCTCTG-AAATGTTCTCTATTA
Mouse_XR_001778205.1        ACAATCATGATGGCTTTCTCACAGATTAGCTCTG-AAATGTTCTCTATTA
Mouse_XR_378320.3           ACAATCATGATGGCTTTCTCACAGATTAGCTCTG-AAATGTTCTCTATTA
Mouse_XR_869768.2           ACAATCATGATGGCTTTCTCACAGATTAGCTCTG-AAATGTTCTCTATTA
Pig_TCONS_00061935          CTGGTCACT-CAGGATCCACTCAGAACCCCTCTC-AGATCTCCTTTGCCT
Pig_TCONS_00061934          CTGGTCACT-CAGGATCCACTCAGAACCCCTCTC-AGATCTCCTTTGCCT
Chicken_TCONS_00073608      ACTTCTAAAGCACGCTTTTGCTAGAGTAGAAATG-AATTACGTTGTATTC
Cattle_TCONS_00110619       CACCTTTGGGAAGGAGAAAGAAAGACTCTCTCTCTAAAGAGAGTCTCCAT
Pig_TCONS_00066470          CAAATCTTTGAACCCAACTTTAAAGACAGAT-TG-ATCCCTATTGTAATG
Chicken_TCONS_00072188      ACATGCAATTCTTTGTTCACTTAGATTGAGAAATGAGATTGATTCTCCCT
Human_NR_120363.1           ATTTGAGACAGAGTCTTGCTCGTCGCCCAGGCTGGAGTGCAATGGCACGA
                                                               *              

Mouse_XR_869766.2           GTTCTTAGGA-AATACGTTGTTATCAGTATCTATAGAGGAAGAAGTGAGA
Mouse_XR_378321.3           GTTCTTAGGA-AATACGTTGTTATCAGTATCTATAGAGGAAGAAGTGAGA
Mouse_XR_869764.2           GTTCTTAGGA-AATACGTTGTTATCAGTATCTATAGAGGAAGAAGTGAGA
Mouse_XR_001778206.1        GTTCTTAGGA-AATACGTTGTTATCAGTATCTATAGAGGAAGAAGTGAGA
Mouse_XR_869765.2           GTTCTTAGGA-AATACGTTGTTATCAGTATCTATAGAGGAAGAAGTGAGA
Mouse_XR_869767.2           GTTCTTAGGA-AATACGTTGTTATCAGTATCTATAGAGGAAGAAGTGAGA
Mouse_XR_001778204.1        GTTCTTAGGA-AATACGTTGTTATCAGTATCTATAGAGGAAGAAGTGAGA
Mouse_XR_001778205.1        GTTCTTAGGA-AATACGTTGTTATCAGTATCTATAGAGGAAGAAGTGAGA
Mouse_XR_378320.3           GTTCTTAGGA-AATACGTTGTTATCAGTATCTATAGAGGAAGAAGTGAGA
Mouse_XR_869768.2           GTTCTTAGGA-AATACGTTGTTATCAGTATCTATAGAGGAAGAAGTGAGA
Pig_TCONS_00061935          CTGAGCATTCTGACAGGCTGTTCCCTTTGACTAGAAGACTGTCTTTCCCC
Pig_TCONS_00061934          CTGAGCATTCTGACAGGCTGTTCCCTTTGACTAGAAGACTGTCTTTCCCC
Chicken_TCONS_00073608      CATAATTCAGGGATTACATTTTGAACATAATT--AAGCATGTCTTTGAGA
Cattle_TCONS_00110619       CACAGCTTTA-GATGTTGTATCTGGCCTCACC-TTGTCTTGACTTTAA--
Pig_TCONS_00066470          CAAAATTTAA-AACTATATATCTATGACAGTTTTAACTTAGGTCTTATAT
Chicken_TCONS_00072188      CCTCCCTACCTTCTCTATCTTAATAGGTAGTTTTAGCAGAGTCTTTTAGA
Human_NR_120363.1           TCTTGGCTCACTGTAACCTCTGCCTCCCGGGTTCAAGCGATTCTCTTGCC
                                                *                        *    

Mouse_XR_869766.2           ACGTCTGAGTTAATGAGTTCTCAAGGTAAAAAAAATCATGGGCTGCACAT
Mouse_XR_378321.3           ACGTCTGAGTTAATGAGTTCTCAAGGTAAAAAAAATCATGGGCTGCACAT
Mouse_XR_869764.2           ACGTCTGAGTTAATGAGTTCTCAAGGTAAAAAAAATCATGGGCTGCACAT
Mouse_XR_001778206.1        ACGTCTGAGTTAATGAGTTCTCAAGGTAAAAAAAATCATGGGCTGCACAT
Mouse_XR_869765.2           ACGTCTGAGTTAATGAGTTCTCAAGGTAAAAAAAATCATGGGCTGCACAT
Mouse_XR_869767.2           ACGTCTGAGTTAATGAGTTCTCAAGGTAAAAAAAATCATGGGCTGCACAT
Mouse_XR_001778204.1        ACGTCTGAGTTAATGAGTTCTCAAGGTAAAAAAAATCATGGGCTGCACAT
Mouse_XR_001778205.1        ACGTCTGAGTTAATGAGTTCTCAAGGTAAAAAAAATCATGGGCTGCACAT
Mouse_XR_378320.3           ACGTCTGAGTTAATGAGTTCTCAAGGTAAAAAAAATCATGGGCTGCACAT
Mouse_XR_869768.2           ACGTCTGAGTTAATGAGTTCTCAAGGTAAAAAAAATCATGGGCTGCACAT
Pig_TCONS_00061935          TCTCTCCTGGCCCCGCCTTATTATGGTGGGACA--TGGGGACACAGAAAG
Pig_TCONS_00061934          TCTCTCCTGGCCCCGCCTTATTATGGTGGGACA--TGGGGACACAGAAAG
Chicken_TCONS_00073608      -CACAGATACACCTATTTGCTCTATTTCAGAAATAAAATCAAGTTGGAAG
Cattle_TCONS_00110619       -CATATCTGGCTCTATGTTTACAGGTCTTTTTTACTTTTACTTTTTGGCT
Pig_TCONS_00066470          TCTTATTATAGCACATATACCTACAACATTTTATAAAAATAAACTATAAT
Chicken_TCONS_00072188      ----AACAATCCATAAATGAATTGAACTGTCCT--CTACTTATCTGGAAT
Human_NR_120363.1           TCAGCCTACAGAGTAGCTGGGATTACAGGCGCCCGCCCCCACACCCGGCT
                                             *                                

Mouse_XR_869766.2           GTTACTAGGTCCAGATGATTAAGGGCAGGATCCTCCACCTCCCCTAACTG
Mouse_XR_378321.3           GTTACTAGGTCCAGATGATTAAGGGCAGGATCCTCCACCTCCCCTAACTG
Mouse_XR_869764.2           GTTACTAGGTCCAGATGATTAAGGGCAGGATCCTCCACCTCCCCTAACTG
Mouse_XR_001778206.1        GTTACTAGGTCCAGATGATTAAGGGCAGGATCCTCCACCTCCCCTAACTG
Mouse_XR_869765.2           GTTACTAGGTCCAGATGATTAAGGGCAGGATCCTCCACCTCCCCTAACTG
Mouse_XR_869767.2           GTTACTAGGTCCAGATGATTAAGGGCAGGATCCTCCACCTCCCCTAACTG
Mouse_XR_001778204.1        GTTACTAGGTCCAGATGATTAAGGGCAGGATCCTCCACCTCCCCTAACTG
Mouse_XR_001778205.1        GTTACTAGGTCCAGATGATTAAGGGCAGGATCCTCCACCTCCCCTAACTG
Mouse_XR_378320.3           GTTACTAGGTCCAGATGATTAAGGGCAGGATCCTCCACCTCCCCTAACTG
Mouse_XR_869768.2           GTTACTAGGTCCAGATGATTAAGGGCAGGATCCTCCACCTCCCCTAACTG
Pig_TCONS_00061935          GTGACCCTGGCCA--TGCTCCTGGGTTTGATCCCTT--CTCCCCCACCAA
Pig_TCONS_00061934          GTGACCCTGGCCA--TGCTCCTGGGTTTGATCCCTT--CTCCCCCACCAA
Chicken_TCONS_00073608      CTACCAAAAATGTTTTGTGTAAGCGTTTAAATGAATGGATCTGCTAAGAA
Cattle_TCONS_00110619       GTGTTCCATCTGTATTGCA-GCGTGTGGGCTTCTCCAGTTGTGGCACTTG
Pig_TCONS_00066470          CAGATATCATCATACAGGGCTTACTGGAAGCCTGGGAACTCACTCAGATC
Chicken_TCONS_00072188      GAACAATTTCCTTGCTGTGCCCTTCTGAGCCTTTCCATATCTGTGCTGAG
Human_NR_120363.1           AATTTTTGTATTTTTAGTA-GAGACAGGGTTTCACCATGTTGGCCAGGCT
                                            *                      *          

Mouse_XR_869766.2           CCTCCCCATGTCCCCAGGCCTGCA--TCCTCCTCATCC--------CATT
Mouse_XR_378321.3           CCTCCCCATGTCCCCAGGCCTGCA--TCCTCCTCATCC--------CATT
Mouse_XR_869764.2           CCTCCCCATGTCCCCAGGCCTGCA--TCCTCCTCATCC--------CATT
Mouse_XR_001778206.1        CCTCCCCATGTCCCCAGGCCTGCA--TCCTCCTCATCC--------CATT
Mouse_XR_869765.2           CCTCCCCATGTCCCCAGGCCTGCA--TCCTCCTCATCC--------CATT
Mouse_XR_869767.2           CCTCCCCATGTCCCCAGGCCTGCA--TCCTCCTCATCC--------CATT
Mouse_XR_001778204.1        CCTCCCCATGTCCCCAGGCCTGCA--TCCTCCTCATCC--------CATT
Mouse_XR_001778205.1        CCTCCCCATGTCCCCAGGCCTGCA--TCCTCCTCATCC--------CATT
Mouse_XR_378320.3           CCTCCCCATGTCCCCAGGCCTGCA--TCCTCCTCATCC--------CATT
Mouse_XR_869768.2           CCTCCCCATGTCCCCAGGCCTGCA--TCCTCCTCATCC--------CATT
Pig_TCONS_00061935          TGGCCCTGTGTTCTTGGCCCAGGAAGTCAGCCTCTGTC--------TGCC
Pig_TCONS_00061934          TGGCCCTGTGTTCTTGGCCCAGGAAGTCAGCCTCTGTC--------TGCC
Chicken_TCONS_00073608      TTTGCATAACGTCTTGCTCATGAAATGCAAATCCTGTCATAAATCATAAT
Cattle_TCONS_00110619       GGCTCTCTAGTTGAGGTGTATGCA-TTTGGGTCCCACT--------TGAG
Pig_TCONS_00066470          CCAGCTGCTCCCAGAGGTTGTGGATCTGAGCTCTCCCTGTGG----CACA
Chicken_TCONS_00072188      ATCTGTAACAGTGGTAACTGGTGAAAGAAATCATCACT-----------G
Human_NR_120363.1           GGTCTCGAACTCCTGACCTCATGA--TCTGCCCACCTT-----------G
                                                   *                          

Mouse_XR_869766.2           TGGTCCCGTGCTTGAGTCACACTAGGTCACCTCAGGGGACTTTTGGCAGC
Mouse_XR_378321.3           TGGTCCCGTGCTTGAGTCACACTAGGTCACCTCAGGGGACTTTTGGCAGC
Mouse_XR_869764.2           TGGTCCCGTGCTTGAGTCACACTAGGTCACCTCAGGGGACTTTTGGCAGC
Mouse_XR_001778206.1        TGGTCCCGTGCTTGAGTCACACTAGGTCACCTCAGGGGACTTTTGGCAGC
Mouse_XR_869765.2           TGGTCCCGTGCTTGAGTCACACTAGGTCACCTCAGGGGACTTTTGGCAGC
Mouse_XR_869767.2           TGGTCCCGTGCTTGAGTCACACTAGGTCACCTCAGGGGACTTTTGGCAGC
Mouse_XR_001778204.1        TGGTCCCGTGCTTGAGTCACACTAGGTCACCTCAGGGGACTTTTGGCAGC
Mouse_XR_001778205.1        TGGTCCCGTGCTTGAGTCACACTAGGTCACCTCAGGGGACTTTTGGCAGC
Mouse_XR_378320.3           TGGTCCCGTGCTTGAGTCACACTAGGTCACCTCAGGGGACTTTTGGCAGC
Mouse_XR_869768.2           TGGTCCCGTGCTTGAGTCACACTAGGTCACCTCAGGGGACTTTTGGCAGC
Pig_TCONS_00061935          TTGCTTCCTGATCTATACAATGGAGAGAACTCAGTCCAACTGATAGCATC
Pig_TCONS_00061934          TTGCTTCCTGATCTATACAATGGAGAGAACTCAGTCCAACTGATAGCATC
Chicken_TCONS_00073608      TCAATTTATAACACAATTAAACTCGTGTCTCTGTTCTCTTTTATGGTTCT
Cattle_TCONS_00110619       CCA-CGCAGACTATGAGTGGAAGGGGGGACATA-CCTGAGATGTGGTTCT
Pig_TCONS_00066470          GCACCTGCAGGTGC-TGTGTCGCAGGAACCCAGGATTAAATCACTGTCCT
Chicken_TCONS_00072188      CCATTAAAGGATGTTCTAGTAATGGTGGAAATGCATGGTGTGTTTCCTTT
Human_NR_120363.1           GCCTCCCAAAGTGCTGGGATTACAGGCGTGAGGCACCACACCCGGTCTCT
                                                    *                         

Mouse_XR_869766.2           AGGGAAGGAAGG--CAGGCCTGCTGGAGACAGCAGCATGTGTAGAAA-CA
Mouse_XR_378321.3           AGGGAAGGAAGG--CAGGCCTGCTGGAGACAGCAGCATGTGTAGAAA-CA
Mouse_XR_869764.2           AGGGAAGGAAGG--CAGGCCTGCTGGAGACAGCAGCATGTGTAGAAA-CA
Mouse_XR_001778206.1        AGGGAAGGAAGG--CAGGCCTGCTGGAGACAGCAGCATGTGTAGAAA-CA
Mouse_XR_869765.2           AGGGAAGGAAGG--CAGGCCTGCTGGAGACAGCAGCATGTGTAGAAA-CA
Mouse_XR_869767.2           AGGGAAGGAAGG--CAGGCCTGCTGGAGACAGCAGCATGTGTAGAAA-CA
Mouse_XR_001778204.1        AGGGAAGGAAGG--CAGGCCTGCTGGAGACAGCAGCATGTGTAGAAA-CA
Mouse_XR_001778205.1        AGGGAAGGAAGG--CAGGCCTGCTGGAGACAGCAGCATGTGTAGAAA-CA
Mouse_XR_378320.3           AGGGAAGGAAGG--CAGGCCTGCTGGAGACAGCAGCATGTGTAGAAA-CA
Mouse_XR_869768.2           AGGGAAGGAAGG--CAGGCCTGCTGGAGACAGCAGCATGTGTAGAAA-CA
Pig_TCONS_00061935          ATTCAGAGGTTG--AAGA------GGCAACCACGTGAGGGTTAAGAA-CA
Pig_TCONS_00061934          ATTCAGAGGTTG--AAGA------GGCAACCACGTGAGGGTTAAGAA-CA
Chicken_TCONS_00073608      TGGAAACTGTTATCCTGCATAGCTGAAGAAAGAGGGGCTGCAGAAAG-CT
Cattle_TCONS_00110619       CAGCA-CTGTCA--CTGAAGTGAAGAAGGGGACGTCGGGACAGGCAG-TA
Pig_TCONS_00066470          CAGTCTGCGAGAGATTGAG--ACTCCACCTGAGATTGGGAGGAGGGA-GA
Chicken_TCONS_00072188      CGCTG--TGACACGAAGAACAGGTAGGCAGTGCAGCATGAAAGAAAC-CA
Human_NR_120363.1           TAACTTTGTATTGATTGAGTGAGTGAGTGAGTGAGTGAGACAGAGTCTCA
                                            *                                 

Mouse_XR_869766.2           CTGT-CTATTGTGACACCACCATGATAATGAGCCCAGCAGCT------CA
Mouse_XR_378321.3           CTGT-CTATTGTGACACCACCATGATAATGAGCCCAGCAGCT------CA
Mouse_XR_869764.2           CTGT-CTATTGTGACACCACCATGATAATGAGCCCAGCAGCT------CA
Mouse_XR_001778206.1        CTGT-CTATTGTGACACCACCATGATAATGAGCCCAGCAGCT------CA
Mouse_XR_869765.2           CTGT-CTATTGTGACACCACCATGATAATGAGCCCAGCAGCT------CA
Mouse_XR_869767.2           CTGT-CTATTGTGACACCACCATGATAATGAGCCCAGCAGCT------CA
Mouse_XR_001778204.1        CTGT-CTATTGTGACACCACCATGATAATGAGCCCAGCAGCT------CA
Mouse_XR_001778205.1        CTGT-CTATTGTGACACCACCATGATAATGAGCCCAGCAGCT------CA
Mouse_XR_378320.3           CTGT-CTATTGTGACACCACCATGATAATGAGCCCAGCAGCT------CA
Mouse_XR_869768.2           CTGT-CTATTGTGACACCACCATGATAATGAGCCCAGCAGCT------CA
Pig_TCONS_00061935          GTGA-CGGCTACAG----ACCAAGACCAGGCTCTGGTCA-----------
Pig_TCONS_00061934          GTGA-CGGCTACAG----ACCAAGACCAGGCTCTGGTCA-----------
Chicken_TCONS_00073608      GAGAATGAGCACATAGGAATAGAAAGCAAATACCAGGCAGCC------AC
Cattle_TCONS_00110619       CAAGACATTCTGGATTATCCCTAGTTGATCAGCTGTGCTG--------GG
Pig_TCONS_00066470          GAAATCCTTCAGAGACCACTTTGAGGTCATCTTTGCCCTG----------
Chicken_TCONS_00072188      GGTA-CCGTTTCATTTCTAC-AAGATCATTCCCAGTTCTGCTGTCTGAAG
Human_NR_120363.1           CTCTGTCGCCCAGACTGAAGTGCAGTGGTGCAATCTTCACTCACTGCAAC
                                                                 *            

Mouse_XR_869766.2           GGCTGGAGCTCTG---TCCAGATTCAGGAAATCAATTTCAAAATAAAATA
Mouse_XR_378321.3           GGCTGGAGCTCTG---TCCAGATTCAGGAAATCAATTTCAAAATAAAATA
Mouse_XR_869764.2           GGCTGGAGCTCTG---TCCAGATTCAGGAAATCAATTTCAAAATAAAATA
Mouse_XR_001778206.1        GGCTGGAGCTCTG---TCCAGATTCAGGAAATCAATTTCAAAATAAAATA
Mouse_XR_869765.2           GGCTGGAGCTCTG---TCCAGATTCAGGAAATCAATTTCAAAATAAAATA
Mouse_XR_869767.2           GGCTGGAGCTCTG---TCCAGATTCAGGAAATCAATTTCAAAATAAAATA
Mouse_XR_001778204.1        GGCTGGAGCTCTG---TCCAGATTCAGGAAATCAATTTCAAAATAAAATA
Mouse_XR_001778205.1        GGCTGGAGCTCTG---TCCAGATTCAGGAAATCAATTTCAAAATAAAATA
Mouse_XR_378320.3           GGCTGGAGCTCTG---TCCAGATTCAGGAAATCAATTTCAAAATAAAATA
Mouse_XR_869768.2           GGCTGGAGCTCTG---TCCAGATTCAGGAAATCAATTTCAAAATAAAATA
Pig_TCONS_00061935          --CTGTACTCATC---TGCAG-----------------------------
Pig_TCONS_00061934          --CTGTACTCATC---TGCAGCTTTTCTCTGTCTATGCCACCCTCACCTG
Chicken_TCONS_00073608      TTCCTTACCTGTT---TGTTGTGGTTTTTTTTTCA-GCTGTTCTACACTC
Cattle_TCONS_00110619       TCTTCTTCCTGTG---TGCAGGCTCTCTCTAGTTGCGTGGCTGTATCCGT
Pig_TCONS_00066470          -ACAGGACAAATG---AGCAGCGTTATGGAGGAAGAGACTTTCTCTAAGA
Chicken_TCONS_00072188      CATAATTCCTAGGGGATGGGGTTCCTCACAGCAAAAGCAAGGACAGCACT
Human_NR_120363.1           CTCTACCTCCCAGGTTCAAGCTATTCCCCTGCCTGAGCCTCCCAACTAGC
                                                                              

Mouse_XR_869766.2           TGAGAGAAAAATACAAACAGTTCCGGGGCATCAGCATGCCATGTATTCAT
Mouse_XR_378321.3           TGAGAGAAAAATACAAACAGTTCCGGGGCATCAGCATGCCATGTATTCAT
Mouse_XR_869764.2           TGAGAGAAAAATACAAACAGTTCCGGGGCATCAGCATGCCATGTATTCAT
Mouse_XR_001778206.1        TGAGAGAAAAATACAAACAGTTCCGGGGCATCAGCATGCCATGTATTCAT
Mouse_XR_869765.2           TGAGAGAAAAATACAAACAGTTCCGGGGCATCAGCATGCCATGTATTCAT
Mouse_XR_869767.2           TGAGAGAAAAATACAAACAGTTCCGGGGCATCAGCATGCCATGTATTCAT
Mouse_XR_001778204.1        TGAGAGAAAAATACAAACAGTTCCGGGGCATCAGCATGCCATGTATTCAT
Mouse_XR_001778205.1        TGAGAGAAAAATACAAACAGTTCCGGGGCATCAGCATGCCATGTATTCAT
Mouse_XR_378320.3           TGAGAGAAAAATACAAACAGTTCCGGGGCATCAGCATGCCATGTATTCAT
Mouse_XR_869768.2           TGAGAGAAAAATACAAACAGTTCCGGGGCATCAGCATGCCATGTATTCAT
Pig_TCONS_00061935          --------------------------------------------------
Pig_TCONS_00061934          CACTGG---CCCACAGAACACTTGGAGATTCCTGAATG------AACCAG
Chicken_TCONS_00073608      AACCAAAATAGTGCAGCACGCTTC-AGATTCCTTCTAATTTCTTATTTCA
Cattle_TCONS_00110619       AGCATCTCTACGGGAGGACCCCTGAGGATTCT--GATCCTTGTTGTTTAG
Pig_TCONS_00066470          GGCCA---------------------------------------------
Chicken_TCONS_00072188      GACCTATACCCTTACAGTCACTGAGAGATTAAACAACACATCAGCAGTAC
Human_NR_120363.1           TGGGTCTACAGGTGCGTGCCACCATGCCTGGCTAATTTTTGTATTTTTAG
                                                                              

Mouse_XR_869766.2           GAAGCAAAACAAGGCAGGTTGTCTAAATATTTGACGAGAAAGAACTGAAC
Mouse_XR_378321.3           GAAGCAAAACAAGGCAGGTTGTCTAAATATTTGACGAGAAAGAACTGAAC
Mouse_XR_869764.2           GAAGCAAAACAAGGCAGGTTGTCTAAATATTTGACGAGAAAGAACTGAAC
Mouse_XR_001778206.1        GAAGCAAAACAAGGCAGGTTGTCTAAATATTTGACGAGAAAGAACTGAAC
Mouse_XR_869765.2           GAAGCAAAACAAGGCAGGTTGTCTAAATATTTGACGAGAAAGAACTGAAC
Mouse_XR_869767.2           GAAGCAAAACAAGGCAGGTTGTCTAAATATTTGACGAGAAAGAACTGAAC
Mouse_XR_001778204.1        GAAGCAAAACAAGGCAGGTTGTCTAAATATTTGACGAGAAAGAACTGAAC
Mouse_XR_001778205.1        GAAGCAAAACAAGGCAGGTTGTCTAAATATTTGACGAGAAAGAACTGAAC
Mouse_XR_378320.3           GAAGCAAAACAAGGCAGGTTGTCTAAATATTTGACGAGAAAGAACTGAAC
Mouse_XR_869768.2           GAAGCAAAACAAGGCAGGTTGTCTAAATATTTGACGAGAAAGAACTGAAC
Pig_TCONS_00061935          --------------------------------------------------
Pig_TCONS_00061934          AACATGACCCACCTCCTCGCCCCCTCATATTTCCAAATTTGGTTCAAGAA
Chicken_TCONS_00073608      TTTATGACACAGTGCCACCTACATCTCATGGGACTCGGGCTGCTTCATTG
Cattle_TCONS_00110619       TTGCTCAGTCACGTCTGACTCTTTGTGACCCCGTGGACTGTAGCCTGCCA
Pig_TCONS_00066470          --------------------------------------------------
Chicken_TCONS_00072188      CAAGTGAAAATATATACATATCGCAATATGAGAGAGATTTACTCTTCGTG
Human_NR_120363.1           TA---GAGGTTTTGCCACATTGGCCAGGCTGGTCTCGAACTCCTGGCCTC
                                                                              

Mouse_XR_869766.2           CAGCTCCAAAGAAGCATCTGGGATGGAAGGCACTGTGGTTTCCAGTGGGA
Mouse_XR_378321.3           CAGCTCCAAAGAAGCATCTGGGATGGAAGGCACTGTGGTTTCCAGTGGGA
Mouse_XR_869764.2           CAGCTCCAAAGAAGCATCTGGGATGGAAGGCACTGTGGTTTCCAGTGGGA
Mouse_XR_001778206.1        CAGCTCCAAAGAAGCATCTGGGATGGAAGGCACTGTGGTTTCCAGTGGGA
Mouse_XR_869765.2           CAGCTCCAAAGAAGCATCTGGGATGGAAGGCACTGTGGTTTCCAGTGGGA
Mouse_XR_869767.2           CAGCTCCAAAGAAGCATCTGGGATGGAAGGCACTGTGGTTTCCAGTGGGA
Mouse_XR_001778204.1        CAGCTCCAAAGAAGCATCTGGGATGGAAGGCACTGTGGTTTCCAGTGGGA
Mouse_XR_001778205.1        CAGCTCCAAAGAAGCATCTGGGATGGAAGGCACTGTGGTTTCCAGTGGGA
Mouse_XR_378320.3           CAGCTCCAAAGAAGCATCTGGGATGGAAGGCACTGTGGTTTCCAGTGGGA
Mouse_XR_869768.2           CAGCTCCAAAGAAGCATCTGGGATGGAAGGCACTGTGGTTTCCAGTGGGA
Pig_TCONS_00061935          --------------------------------------------------
Pig_TCONS_00061934          TCCCTTCCTGGTTGAATCCTTCCCTGACCAACCCCTAGTATA-ACTTCCC
Chicken_TCONS_00073608      AAATTAACTGTGAGAACCTTTCTGCTATTTTGGTCTTTTTGCAGCTAATG
Cattle_TCONS_00110619       GGCCCCTCTG----------------------------------------
Pig_TCONS_00066470          --------------------------------------------------
Chicken_TCONS_00072188      AGGCACAACAGGGTGCTTCATTCACCGTATTAATATAATTACACACAAAT
Human_NR_120363.1           AAGTGAACTGCCCACCTTGGCCTCCCAAAGTGCTGGGATTACAGGCATGA
                                                                              

Mouse_XR_869766.2           GTGTCTCTGTGGAAGGCAGAGCAACTGCTGCAGTGCTCAGCTCTCC----
Mouse_XR_378321.3           GTGTCTCTGTGGAAGGCAGAGCAACTGCTGCAGTGCTCAGCTCTCC----
Mouse_XR_869764.2           GTGTCTCTGTGGAAGGCAGAGCAACTGCTGCAGTGCTCAGCTCTCC----
Mouse_XR_001778206.1        GTGTCTCTGTGGAAGGCAGAGCAACTGCTGCAGTGCTCAGCTCTCC----
Mouse_XR_869765.2           GTGTCTCTGTGGAAGGCAGAGCAACTGCTGCAGTGCTCAGCTCTCC----
Mouse_XR_869767.2           GTGTCTCTGTGGAAGGCAGAGCAACTGCTGCAGTGCTCAGCTCTCC----
Mouse_XR_001778204.1        GTGTCTCTGTGGAAGGCAGAGCAACTGCTGCAGTGCTCAGCTCTCC----
Mouse_XR_001778205.1        GTGTCTCTGTGGAAGGCAGAGCAACTGCTGCAGTGCTCAGCTCTCC----
Mouse_XR_378320.3           GTGTCTCTGTGGAAGGCAGAGCAACTGCTGCAGTGCTCAGCTCTCC----
Mouse_XR_869768.2           GTGTCTCTGTGGAAGGCAGAGCAACTGCTGCAGTGCTCAGCTCTCC----
Pig_TCONS_00061935          --------------------------------------------------
Pig_TCONS_00061934          ACCCCTGTTGGGTATCCCGTTGTATTCAAGGAATGCTTTGCTATAG----
Chicken_TCONS_00073608      ATCCTCAGCAAATCTCCCTGATGAGTAACAGAAAACTGCAA-AGGG----
Cattle_TCONS_00110619       --------------------------------------------------
Pig_TCONS_00066470          --------------------------------------------------
Chicken_TCONS_00072188      GTTGACAGGATGTGTAGCAACAGGAAAGTGAATGAATTAGGAAAAGCGAT
Human_NR_120363.1           GCCACCACACCTGGCCCTCACTTACCTTTAAATGACTGAGGAGAGAA---
                                                                              

Mouse_XR_869766.2           ----ACTTGCATGTACTTCCTGGGCACCTCTGAAAGCCCAACTGCAAGCT
Mouse_XR_378321.3           ----ACTTGCATGTACTTCCTGGGCACCTCTGAAAGCCCAACTGCAAGCT
Mouse_XR_869764.2           ----ACTTGCATGTACTTCCTGGGCACCTCTGAAAGCCCAACTGCAAGCT
Mouse_XR_001778206.1        ----ACTTGCATGTACTTCCTGGGCACCTCTGAAAGCCCAACTGCAAGCT
Mouse_XR_869765.2           ----ACTTGCATGTACTTCCTGGGCACCTCTGAAAGCCCAACTGCAAGCT
Mouse_XR_869767.2           ----ACTTGCATGTACTTCCTGGGCACCTCTGAAAGCCCAACTGCAAGCT
Mouse_XR_001778204.1        ----ACTTGCATGTACTTCCTGGGCACCTCTGAAAGCCCAACTGCAAGCT
Mouse_XR_001778205.1        ----ACTTGCATGTACTTCCTGGGCACCTCTGAAAGCCCAACTGCAAGCT
Mouse_XR_378320.3           ----ACTTGCATGTACTTCCTGGGCACCTCTGAAAGCCCAACTGCAAGCT
Mouse_XR_869768.2           ----ACTTGCATGTACTTCCTGGGCACCTCTGAAAGCCCAACTGCAAGCT
Pig_TCONS_00061935          --------------------------------------------------
Pig_TCONS_00061934          ----CTTAGAACACATCTGATTA-CAATTGTGAAAATAGCTGCACATTCT
Chicken_TCONS_00073608      ----ACTAAAATTCAGTTTATAAAACTTACCAAAAGACTCTTCATAAATT
Cattle_TCONS_00110619       --------------------------------------------------
Pig_TCONS_00066470          --------------------------------------------------
Chicken_TCONS_00072188      TTTTATCTCAATCTTGTTATTGTGTACCAGAGAAAGAGTCTGGTTGGTGT
Human_NR_120363.1           -------TCCATGTTCTTCAGCATGGGTTAAGAGGCCTTTCATAACTTGG
                                                                              

Mouse_XR_869766.2           CTTTCCCTGAAGATCGGGTGTTTACTACACAG-CTGGGCAGTTTTCAATG
Mouse_XR_378321.3           CTTTCCCTGAAGATCGGGTGTTTACTACACAG-CTGGGCAGTTTTCAATG
Mouse_XR_869764.2           CTTTCCCTGAAGATCGGGTGTTTACTACACAG-CTGGGCAGTTTTCAATG
Mouse_XR_001778206.1        CTTTCCCTGAAGATCGGGTGTTTACTACACAG-CTGGGCAGTTTTCAATG
Mouse_XR_869765.2           CTTTCCCTGAAGATCGGGTGTTTACTACACAG-CTGGGCAGTTTTCAATG
Mouse_XR_869767.2           CTTTCCCTGAAGATCGGGTGTTTACTACACAG-CTGGGCAGTTTTCAATG
Mouse_XR_001778204.1        CTTTCCCTGAAGATCGGGTGTTTACTACACAG-CTGGGCAGTTTTCAATG
Mouse_XR_001778205.1        CTTTCCCTGAAGATCGGGTGTTTACTACACAG-CTGGGCAGTTTTCAATG
Mouse_XR_378320.3           CTTTCCCTGAAGATCGGGTGTTTACTACACAG-CTGGGCAGTTTTCAATG
Mouse_XR_869768.2           CTTTCCCTGAAGATCGGGTGTTTACTACACAG-CTGGGCAGTTTTCAATG
Pig_TCONS_00061935          --------------------------------------------------
Pig_TCONS_00061934          CCCTCTCTCTGTATCCAGAGAG-AGGATACAG-TCATCCCTGTGTGATGA
Chicken_TCONS_00073608      CTC-------ATTTCCAACCAGGCCTACGCCT-CCATTACGTTGGCAGCA
Cattle_TCONS_00110619       --------------------------------------------------
Pig_TCONS_00066470          --------------------------------------------------
Chicken_TCONS_00072188      CTTTGTAATGATCGTTTCCAATTTAGAGGCCTATTATCACTGATACCAGT
Human_NR_120363.1           CTGTACCAGGCTCATTCTATCACCACTGCCCACCTCCTCCAAGTCAGCCA
                                                                              

Mouse_XR_869766.2           GCTTAATTCAAATAAACATGCTTCCCTAGCCATTAAGACACTTCGTTTCT
Mouse_XR_378321.3           GCTTAATTCAAATAAACATGCTTCCCTAGCCATTAAGACACTTCGTTTCT
Mouse_XR_869764.2           GCTTAATTCAAATAAACATGCTTCCCTAGCCATTAAGACACTTCGTTTCT
Mouse_XR_001778206.1        GCTTAATTCAAATAAACATGCTTCCCTAGCCATTAAGACACTTCGTTTCT
Mouse_XR_869765.2           GCTTAATTCAAATAAACATGCTTCCCTAGCCATTAAGACACTTCGTTTCT
Mouse_XR_869767.2           GCTTAATTCAAATAAACATGCTTCCCTAGCCATTAAGACACTTCGTTTCT
Mouse_XR_001778204.1        GCTTAATTCAAATAAACATGCTTCCCTAGCCATTAAGACACTTCGTTTCT
Mouse_XR_001778205.1        GCTTAATTCAAATAAACATGCTTCCCTAGCCATTAAGACACTTCGTTTCT
Mouse_XR_378320.3           GCTTAATTCAAATAAACATGCTTCCCTAGCCATTAAGACACTTCGTTTCT
Mouse_XR_869768.2           GCTTAATTCAAATAAACATGCTTCCCTAGCCATTAAGACACTTCGTTTCT
Pig_TCONS_00061935          --------------------------------------------------
Pig_TCONS_00061934          CTTTGACTT---TGCATCTTTCTTCAAGAGCATGATTCTTCTTCCATCCC
Chicken_TCONS_00073608      GTATTTTTCCAACATGCTGTGTTTTTAAAGTAT---ACTTTTCAAAACCC
Cattle_TCONS_00110619       --------------------------------------------------
Pig_TCONS_00066470          --------------------------------------------------
Chicken_TCONS_00072188      GCTCAGCATAGATGTGTCTTGTGCATCTTGGCACTAGAACTACAAATAGA
Human_NR_120363.1           GTGTCACTCCAGCCACTAGGAACTGCTTAGGATTCTCCCTTTTGCATCTC
                                                                              

Mouse_XR_869766.2           CTTTCCAACAACTGAAACCTAATAACAGCGTTAATAGTTGAGATAAAATC
Mouse_XR_378321.3           CTTTCCAACAACTGAAACCTAATAACAGCGTTAATAGTTGAGATAAAATC
Mouse_XR_869764.2           CTTTCCAACAACTGAAACCTAATAACAGCGTTAATAGTTGAGATAAAATC
Mouse_XR_001778206.1        CTTTCCAACAACTGAAACCTAATAACAGCGTTAATAGTTGAGATAAAATC
Mouse_XR_869765.2           CTTTCCAACAACTGAAACCTAATAACAGCGTTAATAGTTGAGATAAAATC
Mouse_XR_869767.2           CTTTCCAACAACTGAAACCTAATAACAGCGTTAATAGTTGAGATAAAATC
Mouse_XR_001778204.1        CTTTCCAACAACTGAAACCTAATAACAGCGTTAATAGTTGAGATAAAATC
Mouse_XR_001778205.1        CTTTCCAACAACTGAAACCTAATAACAGCGTTAATAGTTGAGATAAAATC
Mouse_XR_378320.3           CTTTCCAACAACTGAAACCTAATAACAGCGTTAATAGTTGAGATAAAATC
Mouse_XR_869768.2           CTTTCCAACAACTGAAACCTAATAACAGCGTTAATAGTTGAGATAAAATC
Pig_TCONS_00061935          ---------GACTGTG-CCCATGGACAGTGGTGA-ACCTGATATAAG---
Pig_TCONS_00061934          TTGAATAGGGACTGTG-CCCATGGACAGTGGTGA-ACCTGATATAAG---
Chicken_TCONS_00073608      ATTGCCATAAATTTGAACTCATTCTGGGC-CCACTGTTAGTTTTATTGTT
Cattle_TCONS_00110619       --------------------------------------------------
Pig_TCONS_00066470          --------------------------------------------------
Chicken_TCONS_00072188      TCAGTTAAGCACTGCAGCACACTATAATTGTTTCTCATTAACACATT-TC
Human_NR_120363.1           TAGGGCTGCCCCTTCAGTCTAGAATGTTCACTCATTTATTCTATGCTCAT
                                                                              

Mouse_XR_869766.2           CAGAATTATTATTTTTTTCTTCTGTG--TTACCTAATA----TGGTAAGA
Mouse_XR_378321.3           CAGAATTATTATTTTTTTCTTCTGTG--TTACCTAATA----TGGTAAGA
Mouse_XR_869764.2           CAGAATTATTATTTTTTTCTTCTGTG--TTACCTAATA----TGGTAAGA
Mouse_XR_001778206.1        CAGAATTATTATTTTTTTCTTCTGTG--TTACCTAATA----TGGTAAGA
Mouse_XR_869765.2           CAGAATTATTATTTTTTTCTTCTGTG--TTACCTAATA----TGGTAAGA
Mouse_XR_869767.2           CAGAATTATTATTTTTTTCTTCTGTG--TTACCTAATA----TGGTAAGA
Mouse_XR_001778204.1        CAGAATTATTATTTTTTTCTTCTGTG--TTACCTAATA----TGGTAAGA
Mouse_XR_001778205.1        CAGAATTATTATTTTTTTCTTCTGTG--TTACCTAATA----TGGTAAGA
Mouse_XR_378320.3           CAGAATTATTATTTTTTTCTTCTGTG--TTACCTAATA----TGGTAAGA
Mouse_XR_869768.2           CAGAATTATTATTTTTTTCTTCTGTG--TTACCTAATA----TGGTAAGA
Pig_TCONS_00061935          CAGAGACATGACATGGT-CTTCCACC--TTG-----------------GA
Pig_TCONS_00061934          CAGAGACATGACATGGT-CTTCCACC--TTG-----------------GA
Chicken_TCONS_00073608      CTGTCAGAACACATCAATCTTCTGCAGATTACAGGAGGA--TCGATCCTA
Cattle_TCONS_00110619       --------------------------------------------------
Pig_TCONS_00066470          --------------------------------------------------
Chicken_TCONS_00072188      CTTTGAAGTTTCAGCACTGATCGGCAAGTTGGGAAACGAATTTGTATCTC
Human_NR_120363.1           CCTTTAAGACCCATCCCAGTTATTCTCTCCCCTGGAACAATTCCTGCCTC
                                                                              

Mouse_XR_869766.2           AATGGACTGCTG-AGTGTGTTTAGGGTTTCA---GATTCTGGCAT-CAGT
Mouse_XR_378321.3           AATGGACTGCTG-AGTGTGTTTAGGGTTTCA---GATTCTGGCAT-CAGT
Mouse_XR_869764.2           AATGGACTGCTG-AGTGTGTTTAGGGTTTCA---GATTCTGGCAT-CAGT
Mouse_XR_001778206.1        AATGGACTGCTG-AGTGTGTTTAGGGTTTCA---GATTCTGGCAT-CAGT
Mouse_XR_869765.2           AATGGACTGCTG-AGTGTGTTTAGGGTTTCA---GATTCTGGCAT-CAGT
Mouse_XR_869767.2           AATGGACTGCTG-AGTGTGTTTAGGGTTTCA---GATTCTGGCAT-CAGT
Mouse_XR_001778204.1        AATGGACTGCTG-AGTGTGTTTAGGGTTTCA---GATTCTGGCAT-CAGT
Mouse_XR_001778205.1        AATGGACTGCTG-AGTGTGTTTAGGGTTTCA---GATTCTGGCAT-CAGT
Mouse_XR_378320.3           AATGGACTGCTG-AGTGTGTTTAGGGTTTCA---GATTCTGGCAT-CAGT
Mouse_XR_869768.2           AATGGACTGCTG-AGTGTGTTTAGGGTTTCA---GATTCTGGCAT-CAGT
Pig_TCONS_00061935          CATATCCTCCTG-ACCCC--------CTTCA---AATCCTGAAAC-CCCC
Pig_TCONS_00061934          CATATCCTCCTG-ACCCC--------CTTCA---AATCCTGAAAC-CCCC
Chicken_TCONS_00073608      GAAATAGTGCTGGAAACCTTGAAAAGCTGCACTGAGAAATGAAATACTTC
Cattle_TCONS_00110619       --------------------------------------------------
Pig_TCONS_00066470          --------------------------------------------------
Chicken_TCONS_00072188      CCCATGTGTTTTCAGCCCATGCCAGGCAATAATAACGTCTAAAAGGTTTT
Human_NR_120363.1           TTCCCCATGCAGTTAACCTCTCCAGCCTCTGTGCTCTGCAATGTTTTTCT
                                                                              

Mouse_XR_869766.2           C----CAGAGACTAAGTTGGGGTATTCCAA--AGAAAATAAACTATGTGT
Mouse_XR_378321.3           C----CAGAGACTAAGTTGGGGTATTCCAA--AGAAAATAAACTATGTGT
Mouse_XR_869764.2           C----CAGAGACTAAGTTGGGGTATTCCAA--AGAAAATAAACTATGTGT
Mouse_XR_001778206.1        C----CAGAGACTAAGTTGGGGTATTCCAA--AGAAAATAAACTATGTGT
Mouse_XR_869765.2           C----CAGAGACTAAGTTGGGGTATTCCAA--AGAAAATAAACTATGTGT
Mouse_XR_869767.2           C----CAGAGACTAAGTTGGGGTATTCCAA--AGAAAATAAACTATGTGT
Mouse_XR_001778204.1        C----CAGAGACTAAGTTGGGGTATTCCAA--AGAAAATAAACTATGTGT
Mouse_XR_001778205.1        C----CAGAGACTAAGTTGGGGTATTCCAA--AGAAAATAAACTATGTGT
Mouse_XR_378320.3           C----CAGAGACTAAGTTGGGGTATTCCAA--AGAAAATAAACTATGTGT
Mouse_XR_869768.2           C----CAGAGACTAAGTTGGGGTATTCCAA--AGAAAATAAACTATGTGT
Pig_TCONS_00061935          T----GTGAGAAGAAACCCAGGTCTGCCTGCTGGATGATGAGCCAT---C
Pig_TCONS_00061934          T----GTGAGAAGAAACCCAGGTCTGCCTGCTGGATGATGAGCCAT---C
Chicken_TCONS_00073608      T----GACACAGTGTGTGGAGGTGACATTACTTGAATCTTTACATTTTAC
Cattle_TCONS_00110619       --------------------------------------------------
Pig_TCONS_00066470          --------------------------------------------------
Chicken_TCONS_00072188      T----ATTTCTTTTAAATGGTGGAAAGCCGTGTTGTGTTGTGTTGGCTAT
Human_NR_120363.1           TCATGACCCTTTAGAGTTCTCCTCCTATTACATAGTACTTATTTACTGAT
                                                                              

Mouse_XR_869766.2           CTGAAAATATGGTTTTCAT--GAAGTTACCTTTGTGACTGACAGTTGGAA
Mouse_XR_378321.3           CTGAAAATATGGTTTTCAT--GAAGTTACCTTTGTGACTGACAGTTGGAA
Mouse_XR_869764.2           CTGAAAATATGGTTTTCAT--GAAGTTACCTTTGTGACTGACAGTTGGAA
Mouse_XR_001778206.1        CTGAAAATATGGTTTTCAT--GAAGTTACCTTTGTGACTGACAGTTGGAA
Mouse_XR_869765.2           CTGAAAATATGGTTTTCAT--GAAGTTACCTTTGTGACTGACAGTTGGAA
Mouse_XR_869767.2           CTGAAAATATGGTTTTCAT--GAAGTTACCTTTGTGACTGACAGTTGGAA
Mouse_XR_001778204.1        CTGAAAATATGGTTTTCAT--GAAGTTACCTTTGTGACTGACAGTTGGAA
Mouse_XR_001778205.1        CTGAAAATATGGTTTTCAT--GAAGTTACCTTTGTGACTGACAGTTGGAA
Mouse_XR_378320.3           CTGAAAATATGGTTTTCAT--GAAGTTACCTTTGTGACTGACAGTTGGAA
Mouse_XR_869768.2           CTGAAAATATGGTTTTCAT--GAAGTTACCTTTGTGACTGACAGTTGGAA
Pig_TCONS_00061935          TTGTAGAGGTGATCCTGTT--GGTGTTGC-TGGGCTACT-----TTAGGA
Pig_TCONS_00061934          TTGTAGAGGTGATCCTGTT--GGTGTTGC-TGGGCTACT-----TTAGGA
Chicken_TCONS_00073608      TGCAATCATTGACTTTGTTAAGGAGAAGATGGGGTAGCAGGAATCTAGGA
Cattle_TCONS_00110619       --------------------------------------------------
Pig_TCONS_00066470          --------------------------------------------------
Chicken_TCONS_00072188      CTAAAGTATTACTTCTTATGAAGAAATGA-GTGTTTCCAAGCTGGTTTGT
Human_NR_120363.1           GTGTGTCTGTCTTCCCTACTAGACTGTGAGTGACTTCCTAGCAGGGGCCC
                                                                              

Mouse_XR_869766.2           ATACACCATCT-TTTTCCTGAACTGATACCACAGCGTGGACTGCATAGTT
Mouse_XR_378321.3           ATACACCATCT-TTTTCCTGAACTGATACCACAGCGTGGACTGCATAGTT
Mouse_XR_869764.2           ATACACCATCT-TTTTCCTGAACTGATACCACAGCGTGGACTGCATAGTT
Mouse_XR_001778206.1        ATACACCATCT-TTTTCCTGAACTGATACCACAGCGTGGACTGCATAGTT
Mouse_XR_869765.2           ATACACCATCT-TTTTCCTGAACTGATACCACAGCGTGGACTGCATAGTT
Mouse_XR_869767.2           ATACACCATCT-TTTTCCTGAACTGATACCACAGCGTGGACTGCATAGTT
Mouse_XR_001778204.1        ATACACCATCT-TTTTCCTGAACTGATACCACAGCGTGGACTGCATAGTT
Mouse_XR_001778205.1        ATACACCATCT-TTTTCCTGAACTGATACCACAGCGTGGACTGCATAGTT
Mouse_XR_378320.3           ATACACCATCT-TTTTCCTGAACTGATACCACAGCGTGGACTGCATAGTT
Mouse_XR_869768.2           ATACACCATCT-TTTTCCTGAACTGATACCACAGCGTGGACTGCATAGTT
Pig_TCONS_00061935          GCA-GTTGGCC-TCCTGCTGATCTGGCAGCTGGTGGCAGAC-ACATGAGC
Pig_TCONS_00061934          GCA-GTTGGCC-TCCTGCTGATCTGGCAGCTGGTGGCAGAC-ACATGAGC
Chicken_TCONS_00073608      AACTAGAAGTT-TAGTGCTAACCTGAGTAGTGAATATGAAAAAGGCCCTT
Cattle_TCONS_00110619       --------------------------------------------------
Pig_TCONS_00066470          --------------------------------------------------
Chicken_TCONS_00072188      TCACCCCGAAT-CAATAAAGTCCATGCCCATGACCTTTTAT-ATGTATAT
Human_NR_120363.1           TGAGTGAGGCCATAGGTAGGACCTTGCAGCCTGCCTGGCACATAGTAGGA
                                                                              

Mouse_XR_869766.2           CACAGAATTCCTATGG--GACCAATT-ATCTGCCTTACATTCTT----CC
Mouse_XR_378321.3           CACAGAATTCCTATGG--GACCAATT-ATCTGCCTTACATTCTT----CC
Mouse_XR_869764.2           CACAGAATTCCTATGG--GACCAATT-ATCTGCCTTACATTCTT----CC
Mouse_XR_001778206.1        CACAGAATTCCTATGG--GACCAATT-ATCTGCCTTACATTCTT----CC
Mouse_XR_869765.2           CACAGAATTCCTATGG--GACCAATT-ATCTGCCTTACATTCTT----CC
Mouse_XR_869767.2           CACAGAATTCCTATGG--GACCAATT-ATCTGCCTTACATTCTT----CC
Mouse_XR_001778204.1        CACAGAATTCCTATGG--GACCAATT-ATCTGCCTTACATTCTT----CC
Mouse_XR_001778205.1        CACAGAATTCCTATGG--GACCAATT-ATCTGCCTTACATTCTT----CC
Mouse_XR_378320.3           CACAGAATTCCTATGG--GACCAATT-ATCTGCCTTACATTCTT----CC
Mouse_XR_869768.2           CACAGAATTCCTATGG--GACCAATT-ATCTGCCTTACATTCTT----CC
Pig_TCONS_00061935          ----AAGTCCAGCTGA--GAACAGCTGAGCCAGCCCACACCACCAGAACC
Pig_TCONS_00061934          ----AAGTCCAGCTGA--GAACAGCTGAGCCAGCCCACACCACCAGAACC
Chicken_TCONS_00073608      TCTTCCATGCAGATGACTGATCATTTTTACTAAACGAACTGATGTAATCT
Cattle_TCONS_00110619       --------------------------------------------------
Pig_TCONS_00066470          --------------------------------------------------
Chicken_TCONS_00072188      GAATGAAAGCAATGAAGCTTTTATAT-GTATATAAAAGGTCATTCAGGTA
Human_NR_120363.1           CTAATGTCCTGCCAGCCACATCCACAGGTGCCCAGACTATGCATCAGCTT
                                                                              

Mouse_XR_869766.2           CCTATAGGACCCAAG--TGCACGGCTCAGTTCCACACTAT------CTTT
Mouse_XR_378321.3           CCTATAGGACCCAAG--TGCACGGCTCAGTTCCACACTAT------CTTT
Mouse_XR_869764.2           CCTATAGGACCCAAG--TGCACGGCTCAGTTCCACACTAT------CTTT
Mouse_XR_001778206.1        CCTATAGGACCCAAG--TGCACGGCTCAGTTCCACACTAT------CTTT
Mouse_XR_869765.2           CCTATAGGACCCAAG--TGCACGGCTCAGTTCCACACTAT------CTTT
Mouse_XR_869767.2           CCTATAGGACCCAAG--TGCACGGCTCAGTTCCACACTAT------CTTT
Mouse_XR_001778204.1        CCTATAGGACCCAAG--TGCACGGCTCAGTTCCACACTAT------CTTT
Mouse_XR_001778205.1        CCTATAGGACCCAAG--TGCACGGCTCAGTTCCACACTAT------CTTT
Mouse_XR_378320.3           CCTATAGGACCCAAG--TGCACGGCTCAGTTCCACACTAT------CTTT
Mouse_XR_869768.2           CCTATAGGACCCAAG--TGCACGGCTCAGTTCCACACTAT------CTTT
Pig_TCONS_00061935          CCAGTGGAAACC-----TGCAAAATCATGAACTAATTGAA------CGGT
Pig_TCONS_00061934          CCAGTGGAAACC-----TGCAAAATCATGAACTAATTGAA------CGGT
Chicken_TCONS_00073608      TAAAATCCAGCTAATATTGCAGAACTGTGAACTGAGGGATGTCACGCAGA
Cattle_TCONS_00110619       --------------------------------------------------
Pig_TCONS_00066470          --------------------------------------------------
Chicken_TCONS_00072188      TTTTTCCAATCTATGGCAATTCCACTTTGAAAGAGCTGAACACCGAGGTC
Human_NR_120363.1           TAAGTGGGTACTGGCAGTATGTACCTGCTGGAAGCTCTCACGCAGATGGC
                                                                              

Mouse_XR_869766.2           GCTCTCTCT-TATGAAGTGTTACTAAGGGGGCCCAGCTGCCTTGGGTGGG
Mouse_XR_378321.3           GCTCTCTCT-TATGAAGTGTTACTAAGGGGGCCCAGCTGCCTTGGGTGGG
Mouse_XR_869764.2           GCTCTCTCT-TATGAAGTGTTACTAAGGGGGCCCAGCTGCCTTGGGTGGG
Mouse_XR_001778206.1        GCTCTCTCT-TATGAAGTGTTACTAAGGGGGCCCAGCTGCCTTGGGTGGG
Mouse_XR_869765.2           GCTCTCTCT-TATGAAGTGTTACTAAGGGGGCCCAGCTGCCTTGGGTGGG
Mouse_XR_869767.2           GCTCTCTCT-TATGAAGTGTTACTAAGGGGGCCCAGCTGCCTTGGGTGGG
Mouse_XR_001778204.1        GCTCTCTCT-TATGAAGTGTTACTAAGGGGGCCCAGCTGCCTTGGGTGGG
Mouse_XR_001778205.1        GCTCTCTCT-TATGAAGTGTTACTAAGGGGGCCCAGCTGCCTTGGGTGGG
Mouse_XR_378320.3           GCTCTCTCT-TATGAAGTGTTACTAAGGGGGCCCAGCTGCCTTGGGTGGG
Mouse_XR_869768.2           GCTCTCTCT-TATGAAGTGTTACTAAGGGGGCCCAGCTGCCTTGGGTGGG
Pig_TCONS_00061935          GGTTGTTTT-CAGTCACTACATTTCTGGGTCATTTGTTACCCAGCAGTAG
Pig_TCONS_00061934          GGTTGTTTT-CAGTCACTACATTTCTGGGTCATTTGTTACCCAGCAGTAG
Chicken_TCONS_00073608      GGCAGAATTGTAAATCATAGAGTCAGGGAATAACTCAGGTTGGAAGGGAC
Cattle_TCONS_00110619       --------------------------------------------------
Pig_TCONS_00066470          --------------------------------------------------
Chicken_TCONS_00072188      TGAAACAGT-GAAAATTCAGCTCCTCAGCAGAATTTACTTTTCTGGGGAG
Human_NR_120363.1           TTTGATCCTCAGGGTGGCAGAATTCCAAAATG-TCCTTTCCCAGAAGATC
                                                                              

Mouse_XR_869766.2           CTGAG-ACTGAATGTGACAACTGCCAGCTATTTTCCT-GGACTACTAGTC
Mouse_XR_378321.3           CTGAG-ACTGAATGTGACAACTGCCAGCTATTTTCCT-GGACTACTAGTC
Mouse_XR_869764.2           CTGAG-ACTGAATGTGACAACTGCCAGCTATTTTCCT-GGACTACTAGTC
Mouse_XR_001778206.1        CTGAG-ACTGAATGTGACAACTGCCAGCTATTTTCCT-GGACTACTAGTC
Mouse_XR_869765.2           CTGAG-ACTGAATGTGACAACTGCCAGCTATTTTCCT-GGACTACTAGTC
Mouse_XR_869767.2           CTGAG-ACTGAATGTGACAACTGCCAGCTATTTTCCT-GGACTACTAGTC
Mouse_XR_001778204.1        CTGAG-ACTGAATGTGACAACTGCCAGCTATTTTCCT-GGACTACTAGTC
Mouse_XR_001778205.1        CTGAG-ACTGAATGTGACAACTGCCAGCTATTTTCCT-GGACTACTAGTC
Mouse_XR_378320.3           CTGAG-ACTGAATGTGACAACTGCCAGCTATTTTCCT-GGACTACTAGTC
Mouse_XR_869768.2           CTGAG-ACTGAATGTGACAACTGCCAGCTATTTTCCT-GGACTACTAGTC
Pig_TCONS_00061935          CTAACTGATACACCTGTCAACT--TGGCTGTTTCTCT-TGCCTGACAGTG
Pig_TCONS_00061934          CTAACTGATACACCTGTCAACT--TGGCTGTTTCTCT-TGCCTGACAGTG
Chicken_TCONS_00073608      CTCGCTGTCATACAGTCCAGCTCCTA--CATCGAGTT-CAGCTCCCAATG
Cattle_TCONS_00110619       --------------------------------------------------
Pig_TCONS_00066470          --------------------------------------------------
Chicken_TCONS_00072188      ATAAAGAAAGTAGGTAAAGTTTCAAATATTTTGATCT-GGTATAATCAGA
Human_NR_120363.1           CTAAATAAAAGAGACAAGCTTTAATAATCCCAGATCCATTTGTAATTATT
                                                                              

Mouse_XR_869766.2           CTGTGTTATGCCCTG--TCTCTGCCTGGCCTTTGGAGCACCTGGCAGCAG
Mouse_XR_378321.3           CTGTGTTATGCCCTG--TCTCTGCCTGGCCTTTGGAGCACCTGGCAGCAG
Mouse_XR_869764.2           CTGTGTTATGCCCTG--TCTCTGCCTGGCCTTTGGAGCACCTGGCAGCAG
Mouse_XR_001778206.1        CTGTGTTATGCCCTG--TCTCTGCCTGGCCTTTGGAGCACCTGGCAGCAG
Mouse_XR_869765.2           CTGTGTTATGCCCTG--TCTCTGCCTGGCCTTTGGAGCACCTGGCAGCAG
Mouse_XR_869767.2           CTGTGTTATGCCCTG--TCTCTGCCTGGCCTTTGGAGCACCTGGCAGCAG
Mouse_XR_001778204.1        CTGTGTTATGCCCTG--TCTCTGCCTGGCCTTTGGAGCACCTGGCAGCAG
Mouse_XR_001778205.1        CTGTGTTATGCCCTG--TCTCTGCCTGGCCTTTGGAGCACCTGGCAGCAG
Mouse_XR_378320.3           CTGTGTTATGCCCTG--TCTCTGCCTGGCCTTTGGAGCACCTGGCAGCAG
Mouse_XR_869768.2           CTGTGTTATGCCCTG--TCTCTGCCTGGCCTTTGGAGCACCTGGCAGCAG
Pig_TCONS_00061935          AGGAAGCTTTTCTTA--GTCATTTCTGAG-TCAAGAGCATCTGTCATAGG
Pig_TCONS_00061934          AGGAAGCTTTTCTTA--GTCATTTCTGAG-TCAAGAGCATCTGTCATAGG
Chicken_TCONS_00073608      AAAGCCTTCCTCCTGCTGTGCAGATTTGTTCCTGCAGGATTTAGCTCCAG
Cattle_TCONS_00110619       --------------------------------------------------
Pig_TCONS_00066470          --------------------------------------------------
Chicken_TCONS_00072188      ACCGGGAACACATTAATAACGTCTCATACTGTAAAAAGACCTCCCAGCTA
Human_NR_120363.1           TGTATACTCACTGTGATACAACAGTGTTCATTTCCATCTCCTTTAACTCA
                                                                              

Mouse_XR_869766.2           GCCTTCAATGAGTCTATGTTTGAAAAAGTTCCTAGAAGATTCAGGTG---
Mouse_XR_378321.3           GCCTTCAATGAGTCTATGTTTGAAAAAGTTCCTAGAAGATTCAGGTG---
Mouse_XR_869764.2           GCCTTCAATGAGTCTATGTTTGAAAAAGTTCCTAGAAGATTCAGGTG---
Mouse_XR_001778206.1        GCCTTCAATGAGTCTATGTTTGAAAAAGTTCCTAGAAGATTCAGGTG---
Mouse_XR_869765.2           GCCTTCAATGAGTCTATGTTTGAAAAAGTTCCTAGAAGATTCAGGTG---
Mouse_XR_869767.2           GCCTTCAATGAGTCTATGTTTGAAAAAGTTCCTAGAAGATTCAGGTG---
Mouse_XR_001778204.1        GCCTTCAATGAGTCTATGTTTGAAAAAGTTCCTAGAAGATTCAGGTG---
Mouse_XR_001778205.1        GCCTTCAATGAGTCTATGTTTGAAAAAGTTCCTAGAAGATTCAGGTG---
Mouse_XR_378320.3           GCCTTCAATGAGTCTATGTTTGAAAAAGTTCCTAGAAGATTCAGGTG---
Mouse_XR_869768.2           GCCTTCAATGAGTCTATGTTTGAAAAAGTTCCTAGAAGATTCAGGTG---
Pig_TCONS_00061935          GTCTATCATGTAGCCATTATCCAGTAAATCTAT-GTGGACAGAGGGG---
Pig_TCONS_00061934          GTCTATCATGTAGCCATTATCCAGTAAATCTAT-GTGGACAGAGGGG---
Chicken_TCONS_00073608      CCCTTGCTTCTGAAGATGG--GAAGGAATATAAGAAGTTGAGGAGCA---
Cattle_TCONS_00110619       --------------------------------------------------
Pig_TCONS_00066470          --------------------------------------------------
Chicken_TCONS_00072188      CATCCTTTGGTTTGCATTGCCACTGTAATTGCATTTAATATATTGCA---
Human_NR_120363.1           TCTCCTTTAGCCTGTCCCACCCCAGATTTTTTGAAAAAGTGAGTGCAAAA
                                                                              

Mouse_XR_869766.2           -----CTGATG--GTCCATAAAACACTCTTGCCAAATCTCACCAAGATTG
Mouse_XR_378321.3           -----CTGATG--GTCCATAAAACACTCTTGCCAAATCTCACCAAGATTG
Mouse_XR_869764.2           -----CTGATG--GTCCATAAAACACTCTTGCCAAATCTCACCAAGATTG
Mouse_XR_001778206.1        -----CTGATG--GTCCATAAAACACTCTTGCCAAATCTCACCAAGATTG
Mouse_XR_869765.2           -----CTGATG--GTCCATAAAACACTCTTGCCAAATCTCACCAAGATTG
Mouse_XR_869767.2           -----CTGATG--GTCCATAAAACACTCTTGCCAAATCTCACCAAGATTG
Mouse_XR_001778204.1        -----CTGATG--GTCCATAAAACACTCTTGCCAAATCTCACCAAGATTG
Mouse_XR_001778205.1        -----CTGATG--GTCCATAAAACACTCTTGCCAAATCTCACCAAGATTG
Mouse_XR_378320.3           -----CTGATG--GTCCATAAAACACTCTTGCCAAATCTCACCAAGATTG
Mouse_XR_869768.2           -----CTGATG--GTCCATAAAACACTCTTGCCAAATCTCACCAAGATTG
Pig_TCONS_00061935          -----A--------------------------------------------
Pig_TCONS_00061934          -----A--------------------------------------------
Chicken_TCONS_00073608      -----CTCAGT--GACTTGAGATTCCGCTTCTGTGACTCCAAAAGGTCTC
Cattle_TCONS_00110619       --------------------------------------------------
Pig_TCONS_00066470          --------------------------------------------------
Chicken_TCONS_00072188      -----CTCAATTTATCCAAAAGTCTTGGGTAGTTGGGAACAATATGTGTA
Human_NR_120363.1           TTTCCCTGGGAGCCGTCAGAGAACTGGCTTCTTGGTATTCACTCTAAGTT
                                                                              

Mouse_XR_869766.2           ACCTG----CCCAATACAGACAAATGTGAATAGAGTTCCAAAAGTAATTA
Mouse_XR_378321.3           ACCTG----CCCAATACAGACAAATGTGAATAGAGTTCCAAAAGTAATTA
Mouse_XR_869764.2           ACCTG----CCCAATACAGACAAATGTGAATAGAGTTCCAAAAGTAATTA
Mouse_XR_001778206.1        ACCTG----CCCAATACAGACAAATGTGAATAGAGTTCCAAAAGTAATTA
Mouse_XR_869765.2           ACCTG----CCCAATACAGACAAATGTGAATAGAGTTCCAAAAGTAATTA
Mouse_XR_869767.2           ACCTG----CCCAATACAGACAAATGTGAATAGAGTTCCAAAAGTAATTA
Mouse_XR_001778204.1        ACCTG----CCCAATACAGACAAATGTGAATAGAGTTCCAAAAGTAATTA
Mouse_XR_001778205.1        ACCTG----CCCAATACAGACAAATGTGAATAGAGTTCCAAAAGTAATTA
Mouse_XR_378320.3           ACCTG----CCCAATACAGACAAATGTGAATAGAGTTCCAAAAGTAATTA
Mouse_XR_869768.2           ACCTG----CCCAATACAGACAAATGTGAATAGAGTTCCAAAAGTAATTA
Pig_TCONS_00061935          --------------------------------------------------
Pig_TCONS_00061934          --------------------------------------------------
Chicken_TCONS_00073608      ACCTCGTGCTTTAAATCAGCGTCCTGATGACAGTAGATCAGAAAAAGAGA
Cattle_TCONS_00110619       --------------------------------------------------
Pig_TCONS_00066470          --------------------------------------------------
Chicken_TCONS_00072188      TATTAAGCAACCCCATCCACCCAACTGCTGGCAACTGGAATATTAAGTGG
Human_NR_120363.1           CTTCTGGCATGCTCAATATCCATTTCTAATTTTGCTAAGGCACTACATCA
                                                                              

Mouse_XR_869766.2           GAAACGTCACATAGTTTTCTATCCCCATACTCTTCTGAGGCAGAACTTTA
Mouse_XR_378321.3           GAAACGTCACATAGTTTTCTATCCCCATACTCTTCTGAGGCAGAACTTTA
Mouse_XR_869764.2           GAAACGTCACATAGTTTTCTATCCCCATACTCTTCTGAGGCAGAACTTTA
Mouse_XR_001778206.1        GAAACGTCACATAGTTTTCTATCCCCATACTCTTCTGAGGCAGAACTTTA
Mouse_XR_869765.2           GAAACGTCACATAGTTTTCTATCCCCATACTCTTCTGAGGCAGAACTTTA
Mouse_XR_869767.2           GAAACGTCACATAGTTTTCTATCCCCATACTCTTCTGAGGCAGAACTTTA
Mouse_XR_001778204.1        GAAACGTCACATAGTTTTCTATCCCCATACTCTTCTGAGGCAGAACTTTA
Mouse_XR_001778205.1        GAAACGTCACATAGTTTTCTATCCCCATACTCTTCTGAGGCAGAACTTTA
Mouse_XR_378320.3           GAAACGTCACATAGTTTTCTATCCCCATACTCTTCTGAGGCAGAACTTTA
Mouse_XR_869768.2           GAAACGTCACATAGTTTTCTATCCCCATACTCTTCTGAGGCAGAACTTTA
Pig_TCONS_00061935          --------------------------------------------------
Pig_TCONS_00061934          --------------------------------------------------
Chicken_TCONS_00073608      ATCCCTTCAAGTGGCTTAGCTTTGCCTGTATTTCAAGGTGAAACATGTCC
Cattle_TCONS_00110619       --------------------------------------------------
Pig_TCONS_00066470          --------------------------------------------------
Chicken_TCONS_00072188      CCTTTTTAATTTTGTTCTGTCATGTGTGGATGACCGCGCTTGCCTAAATA
Human_NR_120363.1           GTAGCTTCAGAATGCAATTTTATTTTTGTTTGTCTTGGAGAGGCAAACTG
                                                                              

Mouse_XR_869766.2           ACTGAAGTCAAAGAGCCTGACGTGGTCAAGAG--TAAAGGTGGACTCAAT
Mouse_XR_378321.3           ACTGAAGTCAAAGAGCCTGACGTGGTCAAGAG--TAAAGGTGGACTCAAT
Mouse_XR_869764.2           ACTGAAGTCAAAGAGCCTGACGTGGTCAAGAG--TAAAGGTGGACTCAAT
Mouse_XR_001778206.1        ACTGAAGTCAAAGAGCCTGACGTGGTCAAGAG--TAAAGGTGGACTCAAT
Mouse_XR_869765.2           ACTGAAGTCAAAGAGCCTGACGTGGTCAAGAG--TAAAGGTGGACTCAAT
Mouse_XR_869767.2           ACTGAAGTCAAAGAGCCTGACGTGGTCAAGAG--TAAAGGTGGACTCAAT
Mouse_XR_001778204.1        ACTGAAGTCAAAGAGCCTGACGTGGTCAAGAG--TAAAGGTGGACTCAAT
Mouse_XR_001778205.1        ACTGAAGTCAAAGAGCCTGACGTGGTCAAGAG--TAAAGGTGGACTCAAT
Mouse_XR_378320.3           ACTGAAGTCAAAGAGCCTGACGTGGTCAAGAG--TAAAGGTGGACTCAAT
Mouse_XR_869768.2           ACTGAAGTCAAAGAGCCTGACGTGGTCAAGAG--TAAAGGTGGACTCAAT
Pig_TCONS_00061935          --------------------------------------------------
Pig_TCONS_00061934          --------------------------------------------------
Chicken_TCONS_00073608      TTTTGAGGAGAAAGGCTTCACTTCCTCGTGCC--ATTTTGCTGACTCAGG
Cattle_TCONS_00110619       --------------------------------------------------
Pig_TCONS_00066470          --------------------------------------------------
Chicken_TCONS_00072188      AGCTATAGAGAAAATCATGAAGTGTTAAAAAA--TGAACAATCACCTGAA
Human_NR_120363.1           CAATAAACATACTTTAATAACATAAAAAGAAAGCAAAATGATAGCCTGAG
                                                                              

Mouse_XR_869766.2           TCGAGGAATTTGACAAAAAGTGACAAAATTGTGTCACTGAATTGGCAAGT
Mouse_XR_378321.3           TCGAGGAATTTGACAAAAAGTGACAAAATTGTGTCACTGAATTGGCAAGT
Mouse_XR_869764.2           TCGAGGAATTTGACAAAAAGTGACAAAATTGTGTCACTGAATTGGCAAGT
Mouse_XR_001778206.1        TCGAGGAATTTGACAAAAAGTGACAAAATTGTGTCACTGAATTGGCAAGT
Mouse_XR_869765.2           TCGAGGAATTTGACAAAAAGTGACAAAATTGTGTCACTGAATTGGCAAGT
Mouse_XR_869767.2           TCGAGGAATTTGACAAAAAGTGACAAAATTGTGTCACTGAATTGGCAAGT
Mouse_XR_001778204.1        TCGAGGAATTTGACAAAAAGTGACAAAATTGTGTCACTGAATTGGCAAGT
Mouse_XR_001778205.1        TCGAGGAATTTGACAAAAAGTGACAAAATTGTGTCACTGAATTGGCAAGT
Mouse_XR_378320.3           TCGAGGAATTTGACAAAAAGTGACAAAATTGTGTCACTGAATTGGCAAGT
Mouse_XR_869768.2           TCGAGGAATTTGACAAAAAGTGACAAAATTGTGTCACTGAATTGGCAAGT
Pig_TCONS_00061935          --------------------------------------------------
Pig_TCONS_00061934          --------------------------------------------------
Chicken_TCONS_00073608      TCTCAGTGGTATTTTGGGGATCTGCGTTCTTCTTCATACCCTGGCACTTT
Cattle_TCONS_00110619       --------------------------------------------------
Pig_TCONS_00066470          --------------------------------------------------
Chicken_TCONS_00072188      GGCCTTCAAAGCATTTGTTAAGGAAATTACAGCCTTGTTCTTTAAACTGT
Human_NR_120363.1           GACAGATGTGTTGCTTATGAAAACTGGAATTGTTTAAATGTGGAAATTGT
                                                                              

Mouse_XR_869766.2           CTCAAAGTTCAGGGTGCATCTAGCACGTGGGTTAACAGACAGACTGCTGG
Mouse_XR_378321.3           CTCAAAGTTCAGGGTGCATCTAGCACGTGGGTTAACAGACAGACTGCTGG
Mouse_XR_869764.2           CTCAAAGTTCAGGGTGCATCTAGCACGTGGGTTAACAGACAGACTGCTGG
Mouse_XR_001778206.1        CTCAAAGTTCAGGGTGCATCTAGCACGTGGGTTAACAGACAGACTGCTGG
Mouse_XR_869765.2           CTCAAAGTTCAGGGTGCATCTAGCACGTGGGTTAACAGACAGACTGCTGG
Mouse_XR_869767.2           CTCAAAGTTCAGGGTGCATCTAGCACGTGGGTTAACAGACAGACTGCTGG
Mouse_XR_001778204.1        CTCAAAGTTCAGGGTGCATCTAGCACGTGGGTTAACAGACAGACTGCTGG
Mouse_XR_001778205.1        CTCAAAGTTCAGGGTGCATCTAGCACGTGGGTTAACAGACAGACTGCTGG
Mouse_XR_378320.3           CTCAAAGTTCAGGGTGCATCTAGCACGTGGGTTAACAGACAGACTGCTGG
Mouse_XR_869768.2           CTCAAAGTTCAGGGTGCATCTAGCACGTGGGTTAACAGACAGACTGCTGG
Pig_TCONS_00061935          --------------------------------------------------
Pig_TCONS_00061934          --------------------------------------------------
Chicken_TCONS_00073608      --------------------------------------------------
Cattle_TCONS_00110619       --------------------------------------------------
Pig_TCONS_00066470          --------------------------------------------------
Chicken_TCONS_00072188      CC------------------------------------------------
Human_NR_120363.1           AGCTCTCCTGTGGCTGAAAAAATGAGGTTATCATAAAATAACTGTACTTG
                                                                              

Mouse_XR_869766.2           GTTGTAGTTCTGATTTAGTAGATGCAGGGTAAGCTGAGACTCTCATTTCC
Mouse_XR_378321.3           GTTGTAGTTCTGATTTAGTAGATGCAGGGTAAGCTGAGACTCTCATTTCC
Mouse_XR_869764.2           GTTGTAGTTCTGATTTAGTAGATGCAGGGTAAGCTGAGACTCTCATTTCC
Mouse_XR_001778206.1        GTTGTAGTTCTGATTTAGTAGATGCAGGGTAAGCTGAGACTCTCATTTCC
Mouse_XR_869765.2           GTTGTAGTTCTGATTTAGTAGATGCAGGGTAAGCTGAGACTCTCATTTCC
Mouse_XR_869767.2           GTTGTAGTTCTGATTTAGTAGATGCAGGGTAAGCTGAGACTCTCATTTCC
Mouse_XR_001778204.1        GTTGTAGTTCTGATTTAGTAGATGCAGGGTAAGCTGAGACTCTCATTTCC
Mouse_XR_001778205.1        GTTGTAGTTCTGATTTAGTAGATGCAGGGTAAGCTGAGACTCTCATTTCC
Mouse_XR_378320.3           GTTGTAGTTCTGATTTAGTAGATGCAGGGTAAGCTGAGACTCTCATTTCC
Mouse_XR_869768.2           GTTGTAGTTCTGATTTAGTAGATGCAGGGTAAGCTGAGACTCTCATTTCC
Pig_TCONS_00061935          --------------------------------------------------
Pig_TCONS_00061934          --------------------------------------------------
Chicken_TCONS_00073608      --------------------------------------------------
Cattle_TCONS_00110619       --------------------------------------------------
Pig_TCONS_00066470          --------------------------------------------------
Chicken_TCONS_00072188      --------------------------------------------------
Human_NR_120363.1           TTAAAAAAAAAAAAAAAAAAA-----------------------------
                                                                              

Mouse_XR_869766.2           AGAAGGTTCAGAAATGATGCTCACATAGCTAATGGAGAACCATATTGAGA
Mouse_XR_378321.3           AGAAGGTTCAGAAATGATGCTCACATAGCTAATGGAGAACCATATTGAGA
Mouse_XR_869764.2           AGAAGGTTCAGAAATGATGCTCACATAGCTAATGGAGAACCATATTGAGA
Mouse_XR_001778206.1        AGAAGGTTCAGAAATGATGCTCACATAGCTAATGGAGAACCATATTGAGA
Mouse_XR_869765.2           AGAAGGTTCAGAAATGATGCTCACATAGCTAATGGAGAACCATATTGAGA
Mouse_XR_869767.2           AGAAGGTTCAGAAATGATGCTCACATAGCTAATGGAGAACCATATTGAGA
Mouse_XR_001778204.1        AGAAGGTTCAGAAATGATGCTCACATAGCTAATGGAGAACCATATTGAGA
Mouse_XR_001778205.1        AGAAGGTTCAGAAATGATGCTCACATAGCTAATGGAGAACCATATTGAGA
Mouse_XR_378320.3           AGAAGGTTCAGAAATGATGCTCACATAGCTAATGGAGAACCATATTGAGA
Mouse_XR_869768.2           AGAAGGTTCAGAAATGATGCTCACATAGCTAATGGAGAACCATATTGAGA
Pig_TCONS_00061935          --------------------------------------------------
Pig_TCONS_00061934          --------------------------------------------------
Chicken_TCONS_00073608      --------------------------------------------------
Cattle_TCONS_00110619       --------------------------------------------------
Pig_TCONS_00066470          --------------------------------------------------
Chicken_TCONS_00072188      --------------------------------------------------
Human_NR_120363.1           --------------------------------------------------
                                                                              

Mouse_XR_869766.2           ATCACTGCTGGAGACTACGGAAAGGCAGCGAGACACCTGGACTGTCTGCC
Mouse_XR_378321.3           ATCACTGCTGGAGACTACGGAAAGGCAGCGAGACACCTGGACTGTCTGCC
Mouse_XR_869764.2           ATCACTGCTGGAGACTACGGAAAGGCAGCGAGACACCTGGACTGTCTGCC
Mouse_XR_001778206.1        ATCACTGCTGGAGACTACGGAAAGGCAGCGAGACACCTGGACTGTCTGCC
Mouse_XR_869765.2           ATCACTGCTGGAGACTACGGAAAGGCAGCGAGACACCTGGACTGTCTGCC
Mouse_XR_869767.2           ATCACTGCTGGAGACTACGGAAAGGCAGCGAGACACCTGGACTGTCTGCC
Mouse_XR_001778204.1        ATCACTGCTGGAGACTACGGAAAGGCAGCGAGACACCTGGACTGTCTGCC
Mouse_XR_001778205.1        ATCACTGCTGGAGACTACGGAAAGGCAGCGAGACACCTGGACTGTCTGCC
Mouse_XR_378320.3           ATCACTGCTGGAGACTACGGAAAGGCAGCGAGACACCTGGACTGTCTGCC
Mouse_XR_869768.2           ATCACTGCTGGAGACTACGGAAAGGCAGCGAGACACCTGGACTGTCTGCC
Pig_TCONS_00061935          --------------------------------------------------
Pig_TCONS_00061934          --------------------------------------------------
Chicken_TCONS_00073608      --------------------------------------------------
Cattle_TCONS_00110619       --------------------------------------------------
Pig_TCONS_00066470          --------------------------------------------------
Chicken_TCONS_00072188      --------------------------------------------------
Human_NR_120363.1           --------------------------------------------------
                                                                              

Mouse_XR_869766.2           TCGGTCCCACAACTCTGACACCATCCACCTCTCATGTATACTTGAGCCTT
Mouse_XR_378321.3           TCGGTCCCACAACTCTGACACCATCCACCTCTCATGTATACTTGAGCCTT
Mouse_XR_869764.2           TCGGTCCCACAACTCTGACACCATCCACCTCTCATGTATACTTGAGCCTT
Mouse_XR_001778206.1        TCGGTCCCACAACTCTGACACCATCCACCTCTCATGTATACTTGAGCCTT
Mouse_XR_869765.2           TCGGTCCCACAACTCTGACACCATCCACCTCTCATGTATACTTGAGCCTT
Mouse_XR_869767.2           TCGGTCCCACAACTCTGACACCATCCACCTCTCATGTATACTTGAGCCTT
Mouse_XR_001778204.1        TCGGTCCCACAACTCTGACACCATCCACCTCTCATGTATACTTGAGCCTT
Mouse_XR_001778205.1        TCGGTCCCACAACTCTGACACCATCCACCTCTCATGTATACTTGAGCCTT
Mouse_XR_378320.3           TCGGTCCCACAACTCTGACACCATCCACCTCTCATGTATACTTGAGCCTT
Mouse_XR_869768.2           TCGGTCCCACAACTCTGACACCATCCACCTCTCATGTATACTTGAGCCTT
Pig_TCONS_00061935          --------------------------------------------------
Pig_TCONS_00061934          --------------------------------------------------
Chicken_TCONS_00073608      --------------------------------------------------
Cattle_TCONS_00110619       --------------------------------------------------
Pig_TCONS_00066470          --------------------------------------------------
Chicken_TCONS_00072188      --------------------------------------------------
Human_NR_120363.1           --------------------------------------------------
                                                                              

Mouse_XR_869766.2           CAATGCTACTCTGACCTGCCTGGAATGAGCTGCTGTACTGGACTGATTGC
Mouse_XR_378321.3           CAATGCTACTCTGACCTGCCTGGAATGAGCTGCTGTACTGGACTGATTGC
Mouse_XR_869764.2           CAATGCTACTCTGACCTGCCTGGAATGAGCTGCTGTACTGGACTGATTGC
Mouse_XR_001778206.1        CAATGCTACTCTGACCTGCCTGGAATGAGCTGCTGTACTGGACTGATTGC
Mouse_XR_869765.2           CAATGCTACTCTGACCTGCCTGGAATGAGCTGCTGTACTGGACTGATTGC
Mouse_XR_869767.2           CAATGCTACTCTGACCTGCCTGGAATGAGCTGCTGTACTGGACTGATTGC
Mouse_XR_001778204.1        CAATGCTACTCTGACCTGCCTGGAATGAGCTGCTGTACTGGACTGATTGC
Mouse_XR_001778205.1        CAATGCTACTCTGACCTGCCTGGAATGAGCTGCTGTACTGGACTGATTGC
Mouse_XR_378320.3           CAATGCTACTCTGACCTGCCTGGAATGAGCTGCTGTACTGGACTGATTGC
Mouse_XR_869768.2           CAATGCTACTCTGACCTGCCTGGAATGAGCTGCTGTACTGGACTGATTGC
Pig_TCONS_00061935          --------------------------------------------------
Pig_TCONS_00061934          --------------------------------------------------
Chicken_TCONS_00073608      --------------------------------------------------
Cattle_TCONS_00110619       --------------------------------------------------
Pig_TCONS_00066470          --------------------------------------------------
Chicken_TCONS_00072188      --------------------------------------------------
Human_NR_120363.1           --------------------------------------------------
                                                                              

Mouse_XR_869766.2           TGGTTATGCAGGGGTATTGGAGGCAATCTTTATGCTCAGGACTACAATGA
Mouse_XR_378321.3           TGGTTATGCAGGGGTATTGGAGGCAATCTTTATGCTCAGGACTACAATGA
Mouse_XR_869764.2           TGGTTATGCAGGGGTATTGGAGGCAATCTTTATGCTCAGGACTACAATGA
Mouse_XR_001778206.1        TGGTTATGCAGGGGTATTGGAGGCAATCTTTATGCTCAGGACTACAATGA
Mouse_XR_869765.2           TGGTTATGCAGGGGTATTGGAGGCAATCTTTATGCTCAGGACTACAATGA
Mouse_XR_869767.2           TGGTTATGCAGGGGTATTGGAGGCAATCTTTATGCTCAGGACTACAATGA
Mouse_XR_001778204.1        TGGTTATGCAGGGGTATTGGAGGCAATCTTTATGCTCAGGACTACAATGA
Mouse_XR_001778205.1        TGGTTATGCAGGGGTATTGGAGGCAATCTTTATGCTCAGGACTACAATGA
Mouse_XR_378320.3           TGGTTATGCAGGGGTATTGGAGGCAATCTTTATGCTCAGGACTACAATGA
Mouse_XR_869768.2           TGGTTATGCAGGGGTATTGGAGGCAATCTTTATGCTCAGGACTACAATGA
Pig_TCONS_00061935          --------------------------------------------------
Pig_TCONS_00061934          --------------------------------------------------
Chicken_TCONS_00073608      --------------------------------------------------
Cattle_TCONS_00110619       --------------------------------------------------
Pig_TCONS_00066470          --------------------------------------------------
Chicken_TCONS_00072188      --------------------------------------------------
Human_NR_120363.1           --------------------------------------------------
                                                                              

Mouse_XR_869766.2           AGCAGAGGAGGCCAGAAAATATAAGGTTCTCATCTCTCCCTTATGCCTAA
Mouse_XR_378321.3           AGCAGAGGAGGCCAGAAAATATAAGGTTCTCATCTCTCCCTTATGCCTAA
Mouse_XR_869764.2           AGCAGAGGAGGCCAGAAAATATAAGGTTCTCATCTCTCCCTTATGCCTAA
Mouse_XR_001778206.1        AGCAGAGGAGGCCAGAAAATATAAGGTTCTCATCTCTCCCTTATGCCTAA
Mouse_XR_869765.2           AGCAGAGGAGGCCAGAAAATATAAGGTTCTCATCTCTCCCTTATGCCTAA
Mouse_XR_869767.2           AGCAGAGGAGGCCAGAAAATATAAGGTTCTCATCTCTCCCTTATGCCTAA
Mouse_XR_001778204.1        AGCAGAGGAGGCCAGAAAATATAAGGTTCTCATCTCTCCCTTATGCCTAA
Mouse_XR_001778205.1        AGCAGAGGAGGCCAGAAAATATAAGGTTCTCATCTCTCCCTTATGCCTAA
Mouse_XR_378320.3           AGCAGAGGAGGCCAGAAAATATAAGGTTCTCATCTCTCCCTTATGCCTAA
Mouse_XR_869768.2           AGCAGAGGAGGCCAGAAAATATAAGGTTCTCATCTCTCCCTTATGCCTAA
Pig_TCONS_00061935          --------------------------------------------------
Pig_TCONS_00061934          --------------------------------------------------
Chicken_TCONS_00073608      --------------------------------------------------
Cattle_TCONS_00110619       --------------------------------------------------
Pig_TCONS_00066470          --------------------------------------------------
Chicken_TCONS_00072188      --------------------------------------------------
Human_NR_120363.1           --------------------------------------------------
                                                                              

Mouse_XR_869766.2           GAGTTATCACCTAGTCCAGGTCCTCTCCCCCAAACTCTGGGTGAGTATAT
Mouse_XR_378321.3           GAGTTATCACCTAGTCCAGGTCCTCTCCCCCAAACTCTGGGTGAGTATAT
Mouse_XR_869764.2           GAGTTATCACCTAGTCCAGGTCCTCTCCCCCAAACTCTGGGTGAGTATAT
Mouse_XR_001778206.1        GAGTTATCACCTAGTCCAGGTCCTCTCCCCCAAACTCTGGGTGAGTATAT
Mouse_XR_869765.2           GAGTTATCACCTAGTCCAGGTCCTCTCCCCCAAACTCTGG----------
Mouse_XR_869767.2           GAGTTATCACCTAGTCCAGGTCCTCTCCCCCAAACTCTGG----------
Mouse_XR_001778204.1        GAGTTATCACCTAGTCCAGGTCCTCTCCCCCAAACTCTGGGTGAGTATAT
Mouse_XR_001778205.1        GAGTTATCACCTAGTCCAGGTCCTCTCCCCCAAACTCTGGGTGAGTATAT
Mouse_XR_378320.3           GAGTTATCACCTAGTCCAGGTCCTCTCCCCCAAACTCTGGGTGAGTATAT
Mouse_XR_869768.2           GAGTTATCACCTAGTCCAGGTCCTCTCCCCCAAACTCTGGGTGAGTATAT
Pig_TCONS_00061935          --------------------------------------------------
Pig_TCONS_00061934          --------------------------------------------------
Chicken_TCONS_00073608      --------------------------------------------------
Cattle_TCONS_00110619       --------------------------------------------------
Pig_TCONS_00066470          --------------------------------------------------
Chicken_TCONS_00072188      --------------------------------------------------
Human_NR_120363.1           --------------------------------------------------
                                                                              

Mouse_XR_869766.2           CTGGGTGAGTATATTCAGTACTCTGTGACTGAACATGGTATGCAGTGTGG
Mouse_XR_378321.3           CTGGGTGAGTATATTCAGTACTCTGTGACTGAACATGGTATGCAGTGTGG
Mouse_XR_869764.2           CTGGGTGAGTATATTCAGTACTCTGTGACTGAACATGGTATGCAGTGTGG
Mouse_XR_001778206.1        CTGGGTGAGTATATTCAGTACTCTGTGACTGAACATGGTATGCAGTGTGG
Mouse_XR_869765.2           --------------------------------------------------
Mouse_XR_869767.2           --------------------------------------------------
Mouse_XR_001778204.1        CTGGGTGAGTATATTCAGTACTCTGTGACTGAACATGGTATGCAGTGTGG
Mouse_XR_001778205.1        CTGGGTGAGTATATTCAGTACTCTGTGACTGAACATGGTATGCAGTGTGG
Mouse_XR_378320.3           CTGGGTGAGTATATTCAGTACTCTGTGACTGAACATGGTATGCAGTGTGG
Mouse_XR_869768.2           CTGGGTGAGTATATTCAGTACTCTGTGACTGAACATGGTATGCAGTGTGG
Pig_TCONS_00061935          --------------------------------------------------
Pig_TCONS_00061934          --------------------------------------------------
Chicken_TCONS_00073608      --------------------------------------------------
Cattle_TCONS_00110619       --------------------------------------------------
Pig_TCONS_00066470          --------------------------------------------------
Chicken_TCONS_00072188      --------------------------------------------------
Human_NR_120363.1           --------------------------------------------------
                                                                              

Mouse_XR_869766.2           GTGGTTATTCTCTAGAGTGCATAAAAAGTGCCATAGAAATGTAAGTGGGT
Mouse_XR_378321.3           GTGGTTATTCTCTAGAGTGCATAAAAAGTGCCATAGAAATGTAAGTGGGT
Mouse_XR_869764.2           GTGGTTATTCTCTAGAGTGCATAAAAAGTGCCATAGAAATGTAAGTGGGT
Mouse_XR_001778206.1        GTGGTTATTCTCTAGAGTGCATAAAAAGTGCCATAGAAATGTAAGTGGGT
Mouse_XR_869765.2           --------------------------------------------------
Mouse_XR_869767.2           --------------------------------------------------
Mouse_XR_001778204.1        GTGGTTATTCTCTAGAGTGCATAAAAAGTGCCATAGAAATGTAAGTGGGT
Mouse_XR_001778205.1        GTGGTTATTCTCTAGAGTGCATAAAAAGTGCCATAGAAATGTAAGTGGGT
Mouse_XR_378320.3           GTGGTTATTCTCTAGAGTGCATAAAAAGTGCCATAGAAATGTAAGTGGGT
Mouse_XR_869768.2           GTGGTTATTCTCTAGAGTGCATAAAAAGTGCCATAGAAATGTAAGTGGGT
Pig_TCONS_00061935          --------------------------------------------------
Pig_TCONS_00061934          --------------------------------------------------
Chicken_TCONS_00073608      --------------------------------------------------
Cattle_TCONS_00110619       --------------------------------------------------
Pig_TCONS_00066470          --------------------------------------------------
Chicken_TCONS_00072188      --------------------------------------------------
Human_NR_120363.1           --------------------------------------------------
                                                                              

Mouse_XR_869766.2           TAATTATAGATATTAATATTTCACTGTTAGAGTTGAATGAGAAAATGAAA
Mouse_XR_378321.3           TAATTATAGATATTAATATTTCACTGTTAGAGTTGAATGAGAAAATGAAA
Mouse_XR_869764.2           TAATTATAGATATTAATATTTCACTGTTAGAGTTGAATGAGAAAATGAAA
Mouse_XR_001778206.1        TAATTATAGATATTAATATTTCACTGTTAGAGTTGAATGAGAAAATGAAA
Mouse_XR_869765.2           --------------------------------------------------
Mouse_XR_869767.2           --------------------------------------------------
Mouse_XR_001778204.1        TAATTATAGATATTAATATTTCACTGTTAGAGTTGAATGAGAAAATGAAA
Mouse_XR_001778205.1        TAATTATAGATATTAATATTTCACTGTTAGAGTTGAATGAGAAAATGAAA
Mouse_XR_378320.3           TAATTATAGATATTAATATTTCACTGTTAGAGTTGAATGAGAAAATGAAA
Mouse_XR_869768.2           TAATTATAGATATTAATATTTCACTGTTAGAGTTGAATGAGAAAATGAAA
Pig_TCONS_00061935          --------------------------------------------------
Pig_TCONS_00061934          --------------------------------------------------
Chicken_TCONS_00073608      --------------------------------------------------
Cattle_TCONS_00110619       --------------------------------------------------
Pig_TCONS_00066470          --------------------------------------------------
Chicken_TCONS_00072188      --------------------------------------------------
Human_NR_120363.1           --------------------------------------------------
                                                                              

Mouse_XR_869766.2           GTCACAAGCATCTAAAATCCCACAAGTATCTTCTCTCCCAGACAGACTGG
Mouse_XR_378321.3           GTCACAAGCATCTAAAATCCCACAAGTATCTTCTCTCCCAGACAGACTGG
Mouse_XR_869764.2           GTCACAAGCATCTAAAATCCCACAAGTATCTTCTCTCCCAGACAGACTGG
Mouse_XR_001778206.1        GTCACAAGCATCTAAAATCCCACAAGTATCTTCTCTCCCAGACAGACTGG
Mouse_XR_869765.2           -----------------------------------------ACAGACTGG
Mouse_XR_869767.2           -----------------------------------------A----CTGG
Mouse_XR_001778204.1        GTCACAAGCATCTAAAATCCCACAAGTATCTTCTCTCCCAGACAGACTGG
Mouse_XR_001778205.1        GTCACAAGCATCTAAAATCCCACAAGTATCTTCTCTCCCAGACAGACTGG
Mouse_XR_378320.3           GTCACAAGCATCTAAAATCCCACAAGTATCTTCTCTCCCAGACAGACTGG
Mouse_XR_869768.2           GTCACAAGCATCTAAAATCCCACAAGTATCTTCTCTCCCAGACAGACTGG
Pig_TCONS_00061935          --------------------------------------------------
Pig_TCONS_00061934          --------------------------------------------------
Chicken_TCONS_00073608      --------------------------------------------------
Cattle_TCONS_00110619       --------------------------------------------------
Pig_TCONS_00066470          --------------------------------------------------
Chicken_TCONS_00072188      --------------------------------------------------
Human_NR_120363.1           --------------------------------------------------
                                                                              

Mouse_XR_869766.2           GAGACTCTCGAGTGTACATGGCATCTTGAAGCTCTCATGGAAAATGCTTG
Mouse_XR_378321.3           GAGACTCTCGAGTGTACATGGCATCTTGAAGCTCTCATGGAAAATGCTTG
Mouse_XR_869764.2           GAGACTCTCGAGTGTACATGGCATCTTGAAGCTCTCATGGAAAATGCTTG
Mouse_XR_001778206.1        GAGACTCTCGAGTGTACATGGCATCTTGAAGCTCTCATGGAAAATGCTTG
Mouse_XR_869765.2           GAGACTCTCGAGTGTACATGGCATCTTGAAGCTCTCATGGAAAATGCTTG
Mouse_XR_869767.2           GAGACTCTCGAGTGTACATGGCATCTTGAAGCTCTCATGGAAAATGCTTG
Mouse_XR_001778204.1        GAGACTCTCGAGTGTACATGGCATCTTGAAGCTCTCATGGAAAATGCTTG
Mouse_XR_001778205.1        GAGACTCTCGAGTGTACATGGCATCTTGAAGCTCTCATGGAAAATGCTTG
Mouse_XR_378320.3           GAGACTCTCGAGTGTACATGGCATCTTGAAGCTCTCATGGAAAATGCTTG
Mouse_XR_869768.2           GAGACTCTCGAGTGTACATGGCATCTTGAAGCTCTCATGGAAAATGCTTG
Pig_TCONS_00061935          --------------------------------------------------
Pig_TCONS_00061934          --------------------------------------------------
Chicken_TCONS_00073608      --------------------------------------------------
Cattle_TCONS_00110619       --------------------------------------------------
Pig_TCONS_00066470          --------------------------------------------------
Chicken_TCONS_00072188      --------------------------------------------------
Human_NR_120363.1           --------------------------------------------------
                                                                              

Mouse_XR_869766.2           ATGAGAGGCTGTGAGCACAGCTGGCTGAAAATGGCTCCCTGGTGGCCGGC
Mouse_XR_378321.3           ATGAGAGGCTGTGAGCACAGCTGGCTGAAAATGGCTCCCTGGTGGCCGGC
Mouse_XR_869764.2           ATGAGAGGCTGTGAGCACAGCTGGCTGAAAATGGCTCCCTGGTGGCCGGC
Mouse_XR_001778206.1        ATGAGAGGCTGTGAGCACAGCTGGCTGAAAATGGCTCCCTGGTGGCCGGC
Mouse_XR_869765.2           ATGAGAGGCTGTGAGCACAGCTGGCTGAAAATGGCTCCCTGGTGGCCGGC
Mouse_XR_869767.2           ATGAGAGGCTGTGAGCACAGCTGGCTGAAAATGGCTCCCTGGTGGCCGGC
Mouse_XR_001778204.1        ATGAGAGGCTGTGAGCACAGCTGGCTGAAAATGGCTCCCTGGTGGCCGGC
Mouse_XR_001778205.1        ATGAGAGGCTGTGAGCACAGCTGGCTGAAAATGGCTCCCTGGTGGCCGGC
Mouse_XR_378320.3           ATGAGAGGCTGTGAGCACAGCTGGCTGAAAATGGCTCCCTGGTGGCCGGC
Mouse_XR_869768.2           ATGAGAGGCTGTGAGCACAGCTGGCTGAAAATGGCTCCCTGGTGGCCGGC
Pig_TCONS_00061935          --------------------------------------------------
Pig_TCONS_00061934          --------------------------------------------------
Chicken_TCONS_00073608      --------------------------------------------------
Cattle_TCONS_00110619       --------------------------------------------------
Pig_TCONS_00066470          --------------------------------------------------
Chicken_TCONS_00072188      --------------------------------------------------
Human_NR_120363.1           --------------------------------------------------
                                                                              

Mouse_XR_869766.2           TCTCCGAGCAGCTATCTGTGCCCGGACAGGAGCCTGGCCAAATACTGTGA
Mouse_XR_378321.3           TCTCCGAGCAGCTATCTGTGCCCGGACAGGAGCCTGGCCAAATACTGTGA
Mouse_XR_869764.2           TCTCCGAGCAGCTATCTGTGCCCGGACAGGAGCCTGGCCAAATACTGTGA
Mouse_XR_001778206.1        TCTCCGAGCAGCTATCTGTGCCCGGACAGGAGCCTGGCCAAATACTGTGA
Mouse_XR_869765.2           TCTCCGAGCAGCTATCTGTGCCCGGACAGGAGCCTGGCCAAATACTGTGA
Mouse_XR_869767.2           TCTCCGAGCAGCTATCTGTGCCCGGACAGGAGCCTGGCCAAATACTGTGA
Mouse_XR_001778204.1        TCTCCGAGCAGCTATCTGTGCCCGGACAGGAGCCTGGCCAAATACTGTGA
Mouse_XR_001778205.1        TCTCCGAGCAGCTATCTGTGCCCGGACAGGAGCCTGGCCAAATACTGTGA
Mouse_XR_378320.3           TCTCCGAGCAGCTATCTGTGCCCGGACAGGAGCCTGGCCAAATACTGTGA
Mouse_XR_869768.2           TCTCCGAGCAGCTATCTGTGCCCGGACAGGAGCCTGGCCAAATACTGTGA
Pig_TCONS_00061935          --------------------------------------------------
Pig_TCONS_00061934          --------------------------------------------------
Chicken_TCONS_00073608      --------------------------------------------------
Cattle_TCONS_00110619       --------------------------------------------------
Pig_TCONS_00066470          --------------------------------------------------
Chicken_TCONS_00072188      --------------------------------------------------
Human_NR_120363.1           --------------------------------------------------
                                                                              

Mouse_XR_869766.2           TCCAAGATTCAAAGCATCCCTGGACTTCAGCAAAACTCAAAAGGAGATAG
Mouse_XR_378321.3           TCCAAGATTCAAAGCATCCCTGGACTTCAGCAAAACTCAAAAGGAGATAG
Mouse_XR_869764.2           TCCAAGATTCAAAGCATCCCTGGACTTCAGCAAAACTCAAAAGGAGATAG
Mouse_XR_001778206.1        TCCAAGATTCAAAGCATCCCTGGACTTCAGCAAAACTCAAAAGGAGATAG
Mouse_XR_869765.2           TCCAAGATTCAAAGCATCCCTGGACTTCAGCAAAACTCAAAAGGAGATAG
Mouse_XR_869767.2           TCCAAGATTCAAAGCATCCCTGGACTTCAGCAAAACTCAAAAGGAGATAG
Mouse_XR_001778204.1        TCCAAGATTCAAAGCATCCCTGGACTTCAGCAAAACTCAAAAGGAGATAG
Mouse_XR_001778205.1        TCCAAGATTCAAAGCATCCCTGGACTTCAGCAAAACTCAAAAGGAGATAG
Mouse_XR_378320.3           TCCAAGATTCAAAGCATCCCTGGACTTCAGCAAAACTCAAAAGGAGATAG
Mouse_XR_869768.2           TCCAAGATTCAAAGCATCCCTGGACTTCAGCAAAACTCAAAAGGAGATAG
Pig_TCONS_00061935          --------------------------------------------------
Pig_TCONS_00061934          --------------------------------------------------
Chicken_TCONS_00073608      --------------------------------------------------
Cattle_TCONS_00110619       --------------------------------------------------
Pig_TCONS_00066470          --------------------------------------------------
Chicken_TCONS_00072188      --------------------------------------------------
Human_NR_120363.1           --------------------------------------------------
                                                                              

Mouse_XR_869766.2           GAATGCCTAATCACAGCTGATTGGGGTAAGTGACTCATACAGAGGGGATT
Mouse_XR_378321.3           GAATGCCTAATCACAGCTGATTGGGGTAAGTGACTCATACAGAGGGGATT
Mouse_XR_869764.2           GAATGCCTAATCACAGCTGATTGGGGTAAGTGACTCATACAGAGGGGATT
Mouse_XR_001778206.1        GAATGCCTAATCACAGCTGATTGGGGTAAGTGACTCATACAGAGGGGATT
Mouse_XR_869765.2           GAATGCCTAATCACAGCTGATTGGGGTAAGTGACTCATACAGAGGGGATT
Mouse_XR_869767.2           GAATGCCTAATCACAGCTGATTGGGGTAAGTGACTCATACAGAGGGGATT
Mouse_XR_001778204.1        GAATGCCTAATCACAGCTGATTGGGGTAAGTGACTCATACAGAGGGGATT
Mouse_XR_001778205.1        GAATGCCTAATCACAGCTGATTGGGG------------------------
Mouse_XR_378320.3           GAATGCCTAATCACAGCTGATTGGGGTAAGTGACTCATACAGAGGGGATT
Mouse_XR_869768.2           GAATGCCTAATCACAGCTGATTGGGGTAAGTGACTCATACAGAGGGGATT
Pig_TCONS_00061935          --------------------------------------------------
Pig_TCONS_00061934          --------------------------------------------------
Chicken_TCONS_00073608      --------------------------------------------------
Cattle_TCONS_00110619       --------------------------------------------------
Pig_TCONS_00066470          --------------------------------------------------
Chicken_TCONS_00072188      --------------------------------------------------
Human_NR_120363.1           --------------------------------------------------
                                                                              

Mouse_XR_869766.2           TCCAG---------------------------------------------
Mouse_XR_378321.3           TCCAG---------------------------------------------
Mouse_XR_869764.2           TCCAG---------------------------------------------
Mouse_XR_001778206.1        TCCAG---------------------------------------------
Mouse_XR_869765.2           TCCAGATGAAGCCTTGGGGACCAACCTAGCTTGGGTTCTCCCCAAATTAT
Mouse_XR_869767.2           TCCAGATGAAGCCTTGGGGACCAACCTAGCTTGGGTTCTCCCCAAATTAT
Mouse_XR_001778204.1        TCCAGATGAAGCCTTGGGGACCAACCTAGCTTGGGTTCTCCCCAAATTAT
Mouse_XR_001778205.1        --------------------------------------------------
Mouse_XR_378320.3           TCCAGATGAAGCCTTGGGGACCAACCTAGCTTGGGTTCTCCCCAAATTAT
Mouse_XR_869768.2           TCCAGATGAAGCCTTGGGGACCAACCTAGCTTGGGTTCTCCCCAAATTAT
Pig_TCONS_00061935          --------------------------------------------------
Pig_TCONS_00061934          --------------------------------------------------
Chicken_TCONS_00073608      --------------------------------------------------
Cattle_TCONS_00110619       --------------------------------------------------
Pig_TCONS_00066470          --------------------------------------------------
Chicken_TCONS_00072188      --------------------------------------------------
Human_NR_120363.1           --------------------------------------------------
                                                                              

Mouse_XR_869766.2           --------------------------------------------------
Mouse_XR_378321.3           --------------------------------------------------
Mouse_XR_869764.2           --------------------------------------------------
Mouse_XR_001778206.1        --------------------------------------------------
Mouse_XR_869765.2           GACAAAGAATCCAGGCTGCAGCAGTTGGGAAATGGAGGTTTACTCAAAAG
Mouse_XR_869767.2           GACAAAGAATCCAGGCTGCAGCAGTTGGGAAATGGAGGTTTACTCAAAAG
Mouse_XR_001778204.1        GACAAAGAATCCAGGCTGCAGCAGTTGGGAAATGGAGGTTTACTCAAAAG
Mouse_XR_001778205.1        --------------------------------------------------
Mouse_XR_378320.3           GACAAAGAATCCAGGCTGCAGCAGTTGGGAAATGGAGGTTTACTCAAAAG
Mouse_XR_869768.2           GACAAAGAATCCAGGCTGCAGCAGTTGGGAAATGGAGGTTTACTCAAAAG
Pig_TCONS_00061935          --------------------------------------------------
Pig_TCONS_00061934          --------------------------------------------------
Chicken_TCONS_00073608      --------------------------------------------------
Cattle_TCONS_00110619       --------------------------------------------------
Pig_TCONS_00066470          --------------------------------------------------
Chicken_TCONS_00072188      --------------------------------------------------
Human_NR_120363.1           --------------------------------------------------
                                                                              

Mouse_XR_869766.2           --------------------------------------------------
Mouse_XR_378321.3           --------------------------------------------------
Mouse_XR_869764.2           --------------------------------------------------
Mouse_XR_001778206.1        --------------------------------------------------
Mouse_XR_869765.2           TAGAAGCTGGGAGGTGAGGAGCTGGAGAGGATGGTTGCAGGGTGAGCTGC
Mouse_XR_869767.2           TAGAAGCTGGGAGGTGAGGAGCTGGAGAGGATGGTTGCAGGGTGAGCTGC
Mouse_XR_001778204.1        TAGAAGCTGGGAGGTGAGGAGCTGGAGAGGATGGTTGCAGGGTGAGCTGC
Mouse_XR_001778205.1        --------------------------------------------------
Mouse_XR_378320.3           TAGAAGCTGGGAGGTGAGGAGCTGGAGAGGATGGTTGCAGGGTGAGCTGC
Mouse_XR_869768.2           TAGAAGCTGGGAGGTGAGGAGCTGGAGAGGATGGTTGCAGGGTGAGCTGC
Pig_TCONS_00061935          --------------------------------------------------
Pig_TCONS_00061934          --------------------------------------------------
Chicken_TCONS_00073608      --------------------------------------------------
Cattle_TCONS_00110619       --------------------------------------------------
Pig_TCONS_00066470          --------------------------------------------------
Chicken_TCONS_00072188      --------------------------------------------------
Human_NR_120363.1           --------------------------------------------------
                                                                              

Mouse_XR_869766.2           --------------------------------------------------
Mouse_XR_378321.3           --------------------------------------------------
Mouse_XR_869764.2           --------------------------------------------------
Mouse_XR_001778206.1        --------------------------------------------------
Mouse_XR_869765.2           ATCCCATGTGACCTGTCTACAGACATCTAAAACAGGACATCATATCATCA
Mouse_XR_869767.2           ATCCCATGTGACCTGTCTACAGACATCTAAAACAGGACATCATATCATCA
Mouse_XR_001778204.1        ATCCCATGTGACCTGTCTACAGACATCTAAAACAGGACATCATATCATCA
Mouse_XR_001778205.1        ------------------------------------ACATCATATCATCA
Mouse_XR_378320.3           ATCCCATGTGACCTGTCTACAGACATCTAAAACAGGACATCATATCATCA
Mouse_XR_869768.2           ATCCCATGTGACCTGTCTACAGACATCTAAAACAGGACATCATATCATCA
Pig_TCONS_00061935          --------------------------------------------------
Pig_TCONS_00061934          --------------------------------------------------
Chicken_TCONS_00073608      --------------------------------------------------
Cattle_TCONS_00110619       --------------------------------------------------
Pig_TCONS_00066470          --------------------------------------------------
Chicken_TCONS_00072188      --------------------------------------------------
Human_NR_120363.1           --------------------------------------------------
                                                                              

Mouse_XR_869766.2           --------------------------------------------------
Mouse_XR_378321.3           --------------------------------------------------
Mouse_XR_869764.2           --------------------------------------------------
Mouse_XR_001778206.1        --------------------------------------------------
Mouse_XR_869765.2           GACAAAGACAGCACACGAAGCAGCAGAGAACAACGAACTAGCCACATCAC
Mouse_XR_869767.2           GACAAAGACAGCACACGAAGCAGCAGAGAACAACGAACTAGCCACATCAC
Mouse_XR_001778204.1        GACAAAGACAGCACACGAAGCAGCAGAGAACAACGAACTAGCCACATCAC
Mouse_XR_001778205.1        GACAAAGACAGCACACGAAGCAGCAGAGAACAACGAACTAGCCACATCAC
Mouse_XR_378320.3           GACAAAGACAGCACACGAAGCAGCAGAGAACAACGAACTAGCCACATCAC
Mouse_XR_869768.2           GACAAAGACAGCACACGAAGCAGCAGAGAACAACGAACTAGCCACATCAC
Pig_TCONS_00061935          --------------------------------------------------
Pig_TCONS_00061934          --------------------------------------------------
Chicken_TCONS_00073608      --------------------------------------------------
Cattle_TCONS_00110619       --------------------------------------------------
Pig_TCONS_00066470          --------------------------------------------------
Chicken_TCONS_00072188      --------------------------------------------------
Human_NR_120363.1           --------------------------------------------------
                                                                              

Mouse_XR_869766.2           --------------------------------------------------
Mouse_XR_378321.3           --------------------------------------------------
Mouse_XR_869764.2           --------------------------------------------------
Mouse_XR_001778206.1        --------------------------------------------------
Mouse_XR_869765.2           TTAATACTGAGAAGAGGCTGCTGTACTGGCCTCTTCTTACCAGGCTTACC
Mouse_XR_869767.2           TTAATACTGAGAAGAGGCTGCTGTACTGGCCTCTTCTTACCAGGCTTACC
Mouse_XR_001778204.1        TTAATACTGAGAAGAGGCTGCTGTACTGGCCTCTTCTTACCAGGCTTACC
Mouse_XR_001778205.1        TTAATACTGAGAAGAGGCTGCTGTACTGGCCTCTTCTTACCAGGCTTACC
Mouse_XR_378320.3           TTAATACTGAGAAGAGGCTGCTGTACTGGCCTCTTCTTACCAGGCTTACC
Mouse_XR_869768.2           TTAATACTGAGAAGAGGCTGCTGTACTGGCCTCTTCTTACCAGGCTTACC
Pig_TCONS_00061935          --------------------------------------------------
Pig_TCONS_00061934          --------------------------------------------------
Chicken_TCONS_00073608      --------------------------------------------------
Cattle_TCONS_00110619       --------------------------------------------------
Pig_TCONS_00066470          --------------------------------------------------
Chicken_TCONS_00072188      --------------------------------------------------
Human_NR_120363.1           --------------------------------------------------
                                                                              

Mouse_XR_869766.2           --------------------------------------------------
Mouse_XR_378321.3           --------------------------------------------------
Mouse_XR_869764.2           --------------------------------------------------
Mouse_XR_001778206.1        --------------------------------------------------
Mouse_XR_869765.2           AGTGATATGATGGTCATTAAAGACACGTAAGTGTTTTGGATTGATAGATG
Mouse_XR_869767.2           AGTGATATGATGGTCATTAAAGACACGTAAGTGTTTTGGATTGATAGATG
Mouse_XR_001778204.1        AGTGATATGATGGTCATTAAAGACACGTAAGTGTTTTGGATTGATAGATG
Mouse_XR_001778205.1        AGTGATATGATGGTCATTAAAGACACGTAAGTGTTTTGGATTGATAGATG
Mouse_XR_378320.3           AGTGATATGATGGTCATTAAAGACACGTAAGTGTTTTGGATTGATAGATG
Mouse_XR_869768.2           AGTGATATGATGGTCATTAAAGACACGTAAGTGTTTTGGATTGATAGATG
Pig_TCONS_00061935          --------------------------------------------------
Pig_TCONS_00061934          --------------------------------------------------
Chicken_TCONS_00073608      --------------------------------------------------
Cattle_TCONS_00110619       --------------------------------------------------
Pig_TCONS_00066470          --------------------------------------------------
Chicken_TCONS_00072188      --------------------------------------------------
Human_NR_120363.1           --------------------------------------------------
                                                                              

Mouse_XR_869766.2           --------------------------------------------------
Mouse_XR_378321.3           --------------------------------------------------
Mouse_XR_869764.2           --------------------------------------------------
Mouse_XR_001778206.1        --------------------------------------------------
Mouse_XR_869765.2           AGCAGCAAGAAGTACTGCTGTCACCTCAGGGGGTCATGAACGAGGCAACT
Mouse_XR_869767.2           AGCAGCAAGAAGTACTGCTGTCACCTCAGGGGGTCATGAACGAGGCAACT
Mouse_XR_001778204.1        AGCAGCAAGAAGTACTGCTGTCACCTCAGGGGGTCATGAACGAGGCAACT
Mouse_XR_001778205.1        AGCAGCAAGAAGTACTGCTGTCACCTCAGGGGGTCATGAACGAGGCAACT
Mouse_XR_378320.3           AGCAGCAAGAAGTACTGCTGTCACCTCAGGGGGTCATGAACGAGGCAACT
Mouse_XR_869768.2           AGCAGCAAGAAGTACTGCTGTCACCTCAGGGGGTCATGAACGAGGCAACT
Pig_TCONS_00061935          --------------------------------------------------
Pig_TCONS_00061934          --------------------------------------------------
Chicken_TCONS_00073608      --------------------------------------------------
Cattle_TCONS_00110619       --------------------------------------------------
Pig_TCONS_00066470          --------------------------------------------------
Chicken_TCONS_00072188      --------------------------------------------------
Human_NR_120363.1           --------------------------------------------------
                                                                              

Mouse_XR_869766.2           -------------------------------------------------A
Mouse_XR_378321.3           -------------------------------------------------A
Mouse_XR_869764.2           -------------------------------------------------A
Mouse_XR_001778206.1        -------------------------------------------------A
Mouse_XR_869765.2           TTTATACAATGAGATATCCATGCCTAAAAGCAGCGCAGGGGTTAACTAGC
Mouse_XR_869767.2           TTTATACAATGAGATATCCATGCCTAAAAGCAGCGCAGGGGTTAACTAGC
Mouse_XR_001778204.1        TTTATACAATGAGATATCCATGCCTAAAAGCAGCGCAGGGGTTAACTAGC
Mouse_XR_001778205.1        TTTATACAATGAGATATCCATGCCTAAAAGCAGCGCAGGGGTTAACTAGC
Mouse_XR_378320.3           TTTATACAATGAGATATCCATGCCTAAAAGCAGCGCAGGGGTTAACTAGC
Mouse_XR_869768.2           TTTATACAATGAGATATCCATGCCTAAAAGCAGCGCAGGGGTTAACTAGC
Pig_TCONS_00061935          --------------------------------------------------
Pig_TCONS_00061934          --------------------------------------------------
Chicken_TCONS_00073608      --------------------------------------------------
Cattle_TCONS_00110619       --------------------------------------------------
Pig_TCONS_00066470          --------------------------------------------------
Chicken_TCONS_00072188      --------------------------------------------------
Human_NR_120363.1           --------------------------------------------------
                                                                              

Mouse_XR_869766.2           TGAAGCCTTGGGGACCAACCTAGCT--------TGGGTTC----------
Mouse_XR_378321.3           TGAAGCCTTGGGGACCAACCTAGCT--------TGGGTTC----------
Mouse_XR_869764.2           TGAAGCCTTGGGGACCAACCTAGCT--------TGGGTTC----------
Mouse_XR_001778206.1        TGAAGCCTTGGGGACCAACCTAGCT--------TGGGTTC----------
Mouse_XR_869765.2           TACATCCTTTCTCATCAAGCTAAATAAAATAGCTGGACTCCTGGCCTGCA
Mouse_XR_869767.2           TACATCCTTTCTCATCAAGCTAAATAAAATAGCTGGACTCCTGGCCTGCA
Mouse_XR_001778204.1        TACATCCTTTCTCATCAAGCTAAATAAAATAGCTGGACTCCTGGCCTGCA
Mouse_XR_001778205.1        TACATCCTTTCTCATCAAGCTAAATAAAATAGCTGGACTCCTGGCCTGCA
Mouse_XR_378320.3           TACATCCTTTCTCATCAAGCTAAATAAAATAGCTGGACTCCTGGCCTGCA
Mouse_XR_869768.2           TACATCCTTTCTCATCAAGCTAAATAAAATAGCTGGACTCCTGGCCTGCA
Pig_TCONS_00061935          --------------------------------------------------
Pig_TCONS_00061934          --------------------------------------------------
Chicken_TCONS_00073608      --------------------------------------------------
Cattle_TCONS_00110619       --------------------------------------------------
Pig_TCONS_00066470          --------------------------------------------------
Chicken_TCONS_00072188      --------------------------------------------------
Human_NR_120363.1           --------------------------------------------------
                                                                              

Mouse_XR_869766.2           --------------------TCCCCAAA----------------------
Mouse_XR_378321.3           --------------------TCCCCAAA----------------------
Mouse_XR_869764.2           --------------------TCCCCAAA----------------------
Mouse_XR_001778206.1        --------------------TCCCCAAA----------------------
Mouse_XR_869765.2           GGAGGTGTGAAGCTAACTCTTCCACAAACGCCAGAGTCTGCCCACCACTC
Mouse_XR_869767.2           GGAGGTGTGAAGCTAACTCTTCCACAAACGCCAGAGTCTGCCCACCACTC
Mouse_XR_001778204.1        GGAGGTGTGAAGCTAACTCTTCCACAAACGCCAGAGTCTGCCCACCACTC
Mouse_XR_001778205.1        GGAGGTGTGAAGCTAACTCTTCCACAAACGCCAGAGTCTGCCCACCACTC
Mouse_XR_378320.3           GGAGGTGTGAAGCTAACTCTTCCACAAACGCCAGAGTCTGCCCACCACTC
Mouse_XR_869768.2           GGAGGTGTGAAGCTAACTCTTCCACAAACGCCAGAGTCTGCCCACCACTC
Pig_TCONS_00061935          --------------------------------------------------
Pig_TCONS_00061934          --------------------------------------------------
Chicken_TCONS_00073608      --------------------------------------------------
Cattle_TCONS_00110619       --------------------------------------------------
Pig_TCONS_00066470          --------------------------------------------------
Chicken_TCONS_00072188      --------------------------------------------------
Human_NR_120363.1           --------------------------------------------------
                                                                              

Mouse_XR_869766.2           --------TTATGACAAAGAATCCAGGCTGCA------------------
Mouse_XR_378321.3           --------TTATGACAAAGAATCCAGGCTGCA------------------
Mouse_XR_869764.2           --------TTATGACAAAGAATCCAGGCTGCA------------------
Mouse_XR_001778206.1        --------TTATGACAAAGAATCCAGGCTGCA------------------
Mouse_XR_869765.2           CAACCTCCTCACCACACATTGTCCAGGCCCCAAAGAACAAAGTCATCCTC
Mouse_XR_869767.2           CAACCTCCTCACCACACATTGTCCAGGCCCCAAAGAACAAAGTCATCCTC
Mouse_XR_001778204.1        CAACCTCCTCACCACACATTGTCCAGGCCCCAAAGAACAAAGTCATCCTC
Mouse_XR_001778205.1        CAACCTCCTCACCACACATTGTCCAGGCCCCAAAGAACAAAGTCATCCTC
Mouse_XR_378320.3           CAACCTCCTCACCACACATTGTCCAGGCCCCAAAGAACAAAGTCATCCTC
Mouse_XR_869768.2           CAACCTCCTCACCACACATTGTCCAGGCCCCAAAGAACAAAGTCATCCTC
Pig_TCONS_00061935          --------------------------------------------------
Pig_TCONS_00061934          --------------------------------------------------
Chicken_TCONS_00073608      --------------------------------------------------
Cattle_TCONS_00110619       --------------------------------------------------
Pig_TCONS_00066470          --------------------------------------------------
Chicken_TCONS_00072188      --------------------------------------------------
Human_NR_120363.1           --------------------------------------------------
                                                                              

Mouse_XR_869766.2           --------GCAGT--------------------TGGGA------------
Mouse_XR_378321.3           --------GCAGT--------------------TGGGA------------
Mouse_XR_869764.2           --------GCAGT--------------------TGGGA------------
Mouse_XR_001778206.1        --------GCAGT--------------------TGGGA------------
Mouse_XR_869765.2           TGGGGTCAGCAGTAAGCAACCATTCTCCCCATCTGAGACTCAAATGTTCA
Mouse_XR_869767.2           TGGGGTCAGCAGTAAGCAACCATTCTCCCCATCTGAGACTCAAATGTTCA
Mouse_XR_001778204.1        TGGGGTCAGCAGTAAGCAACCATTCTCCCCATCTGAGACTCAAATGTTCA
Mouse_XR_001778205.1        TGGGGTCAGCAGTAAGCAACCATTCTCCCCATCTGAGACTCAAATGTTCA
Mouse_XR_378320.3           TGGGGTCAGCAGTAAGCAACCATTCTCCCCATCTGAGACTCAAATGTTCA
Mouse_XR_869768.2           TGGGGTCAGCAGTAAGCAACCATTCTCCCCATCTGAGACTCAAATGTTCA
Pig_TCONS_00061935          --------------------------------------------------
Pig_TCONS_00061934          --------------------------------------------------
Chicken_TCONS_00073608      --------------------------------------------------
Cattle_TCONS_00110619       --------------------------------------------------
Pig_TCONS_00066470          --------------------------------------------------
Chicken_TCONS_00072188      --------------------------------------------------
Human_NR_120363.1           --------------------------------------------------
                                                                              

Mouse_XR_869766.2           AATGGAGGTTTACTCAAAA----------GTAGAAGCTGGGAG-----GT
Mouse_XR_378321.3           AATGGAGGTTTACTCAAAA----------GTAGAAGCTGGGAG-----GT
Mouse_XR_869764.2           AATGGAGGTTTACTCAAAA----------GTAGAAGCTGGGAG-----GT
Mouse_XR_001778206.1        AATGGAGGTTTACTCAAAA----------GTAGAAGCTGGGAG-----GT
Mouse_XR_869765.2           AATGCAATCTCACATGGAATGGTTATGGCACAACAGTCAGGGGCACCTGC
Mouse_XR_869767.2           AATGCAATCTCACATGGAATGGTTATGGCACAACAGTCAGGGGCACCTGC
Mouse_XR_001778204.1        AATGCAATCTCACATGGAATGGTTATGGCACAACAGTCAGGGGCACCTGC
Mouse_XR_001778205.1        AATGCAATCTCACATGGAATGGTTATGGCACAACAGTCAGGGGCACCTGC
Mouse_XR_378320.3           AATGCAATCTCACATGGAATGGTTATGGCACAACAGTCAGGGGCACCTGC
Mouse_XR_869768.2           AATGCAATCTCACATGGAATGGTTATGGCACAACAGTCAGGGGCACCTGC
Pig_TCONS_00061935          --------------------------------------------------
Pig_TCONS_00061934          --------------------------------------------------
Chicken_TCONS_00073608      --------------------------------------------------
Cattle_TCONS_00110619       --------------------------------------------------
Pig_TCONS_00066470          --------------------------------------------------
Chicken_TCONS_00072188      --------------------------------------------------
Human_NR_120363.1           --------------------------------------------------
                                                                              

Mouse_XR_869766.2           GAGGAGCTGGAGAGGA--------------TGGTTGCA------------
Mouse_XR_378321.3           GAGGAGCTGGAGAGGA--------------TGGTTGCA------------
Mouse_XR_869764.2           GAGGAGCTGGAGAGGA--------------TGGTTGCA------------
Mouse_XR_001778206.1        GAGGAGCTGGAGAGGA--------------TGGTTGCA------------
Mouse_XR_869765.2           GAGAAAGCAAAGGATAGAATCCAGAGCCTCTGGTCACATCACTTAACATG
Mouse_XR_869767.2           GAGAAAGCAAAGGATAGAATCCAGAGCCTCTGGTCACATCACTTAACATG
Mouse_XR_001778204.1        GAGAAAGCAAAGGATAGAATCCAGAGCCTCTGGTCACATCACTTAACATG
Mouse_XR_001778205.1        GAGAAAGCAAAGGATAGAATCCAGAGCCTCTGGTCACATCACTTAACATG
Mouse_XR_378320.3           GAGAAAGCAAAGGATAGAATCCAGAGCCTCTGGTCACATCACTTAACATG
Mouse_XR_869768.2           GAGAAAGCAAAGGATAGAATCCAGAGCCTCTGGTCACATCACTTAACATG
Pig_TCONS_00061935          --------------------------------------------------
Pig_TCONS_00061934          --------------------------------------------------
Chicken_TCONS_00073608      --------------------------------------------------
Cattle_TCONS_00110619       --------------------------------------------------
Pig_TCONS_00066470          --------------------------------------------------
Chicken_TCONS_00072188      --------------------------------------------------
Human_NR_120363.1           --------------------------------------------------
                                                                              

Mouse_XR_869766.2           -------------------GGGTGAGCTGCATCCCATGTGACC-------
Mouse_XR_378321.3           -------------------GGGTGAGCTGCATCCCATGTGACC-------
Mouse_XR_869764.2           -------------------GGGTGAGCTGCATCCCATGTGACC-------
Mouse_XR_001778206.1        -------------------GGGTGAGCTGCATCCCATGTGACC-------
Mouse_XR_869765.2           TCCTGGTGCCCCAGCCCCTAGAAGACCTTGGTCTTCTGGGAACACAGCCT
Mouse_XR_869767.2           TCCTGGTGCCCCAGCCCCTAGAAGACCTTGGTCTTCTGGGAACACAGCCT
Mouse_XR_001778204.1        TCCTGGTGCCCCAGCCCCTAGAAGACCTTGGTCTTCTGGGAACACAGCCT
Mouse_XR_001778205.1        TCCTGGTGCCCCAGCCCCTAGAAGACCTTGGTCTTCTGGGAACACAGCCT
Mouse_XR_378320.3           TCCTGGTGCCCCAGCCCCTAGAAGACCTTGGTCTTCTGGGAACACAGCCT
Mouse_XR_869768.2           TCCTGGTGCCCCAGCCCCTAGAAGACCTTGGTCTTCTGGGAACACAGCCT
Pig_TCONS_00061935          --------------------------------------------------
Pig_TCONS_00061934          --------------------------------------------------
Chicken_TCONS_00073608      --------------------------------------------------
Cattle_TCONS_00110619       --------------------------------------------------
Pig_TCONS_00066470          --------------------------------------------------
Chicken_TCONS_00072188      --------------------------------------------------
Human_NR_120363.1           --------------------------------------------------
                                                                              

Mouse_XR_869766.2           --------------TGTCTACAGACATCTA--------------AAACA-
Mouse_XR_378321.3           --------------TGTCTACAGACATCTA--------------AAACA-
Mouse_XR_869764.2           --------------TGTCTACAGACATCTA--------------AAACA-
Mouse_XR_001778206.1        --------------TGTCTACAGACATCTA--------------AAACA-
Mouse_XR_869765.2           AGGAGCTTTGTGGTTGTATGCAGGCACTGACTGGGGAGCAATTCAAACAC
Mouse_XR_869767.2           AGGAGCTTTGTGGTTGTATGCAGGCACTGACTGGGGAGCAATTCAAACAC
Mouse_XR_001778204.1        AGGAGCTTTGTGGTTGTATGCAGGCACTGACTGGGGAGCAATTCAAACAC
Mouse_XR_001778205.1        AGGAGCTTTGTGGTTGTATGCAGGCACTGACTGGGGAGCAATTCAAACAC
Mouse_XR_378320.3           AGGAGCTTTGTGGTTGTATGCAGGCACTGACTGGGGAGCAATTCAAACAC
Mouse_XR_869768.2           AGGAGCTTTGTGGTTGTATGCAGGCACTGACTGGGGAGCAATTCAAACAC
Pig_TCONS_00061935          --------------------------------------------------
Pig_TCONS_00061934          --------------------------------------------------
Chicken_TCONS_00073608      --------------------------------------------------
Cattle_TCONS_00110619       --------------------------------------------------
Pig_TCONS_00066470          --------------------------------------------------
Chicken_TCONS_00072188      --------------------------------------------------
Human_NR_120363.1           --------------------------------------------------
                                                                              

Mouse_XR_869766.2           -----GGACATCATATCAT--CAGACAAAGACAGCACACGAAG-----CA
Mouse_XR_378321.3           -----G--------------------------------------------
Mouse_XR_869764.2           -----GGACATCATATCAT--CAGACAAAGACAGCACACGAAG-----CA
Mouse_XR_001778206.1        -----G--------------------------------------------
Mouse_XR_869765.2           ATTCAGCCTGGGAAACCAGGGTGAATGCAGACGGCACAAGCATTTTTTCA
Mouse_XR_869767.2           ATTCAGCCTGGGAAACCAGGGTGAATGCAGACGGCACAAGCATTTTTTCA
Mouse_XR_001778204.1        ATTCAGCCTGGGAAACCAGGGTGAATGCAGACGGCACAAGCATTTTTTCA
Mouse_XR_001778205.1        ATTCAGCCTGGGAAACCAGGGTGAATGCAGACGGCACAAGCATTTTTTCA
Mouse_XR_378320.3           ATTCAGCCTGGGAAACCAGGGTGAATGCAGACGGCACAAGCATTTTTTCA
Mouse_XR_869768.2           ATTCAGCCTGGGAAACCAGGGTGAATGCAGACGGCACAAGCATTTTTTCA
Pig_TCONS_00061935          --------------------------------------------------
Pig_TCONS_00061934          --------------------------------------------------
Chicken_TCONS_00073608      --------------------------------------------------
Cattle_TCONS_00110619       --------------------------------------------------
Pig_TCONS_00066470          --------------------------------------------------
Chicken_TCONS_00072188      --------------------------------------------------
Human_NR_120363.1           --------------------------------------------------
                                                                              

Mouse_XR_869766.2           GCAGAGAACAACGAACTAGCCACATCACTTA-ATACTGAGAAGAGGCTGC
Mouse_XR_378321.3           --------------------------------------------------
Mouse_XR_869764.2           GCAGAGAACAACGAACTAGCCACATCACTTA-ATACTGAGAAGAGGCTGC
Mouse_XR_001778206.1        --------------------------------------------------
Mouse_XR_869765.2           ACAAAAAAGTTTGCTCTGTGGATTTCCCATGCGCACTTCTGATTCCTGTG
Mouse_XR_869767.2           ACAAAAAAGTTTGCTCTGTGGATTTCCCATGCGCACTTCTGATTCCTGTG
Mouse_XR_001778204.1        ACAAAAAAGTTTGCTCTGTGGATTTCCCATGCGCACTTCTGATTCCTGTG
Mouse_XR_001778205.1        ACAAAAAAGTTTGCTCTGTGGATTTCCCATGCGCACTTCTGATTCCTGTG
Mouse_XR_378320.3           ACAAAAAAGTTTGCTCTGTGGATTTCCCATGCGCACTTCTGATTCCTGTG
Mouse_XR_869768.2           ACAAAAAAGTTTGCTCTGTGGATTTCCCATGCGCACTTCTGATTCCTGTG
Pig_TCONS_00061935          --------------------------------------------------
Pig_TCONS_00061934          --------------------------------------------------
Chicken_TCONS_00073608      --------------------------------------------------
Cattle_TCONS_00110619       --------------------------------------------------
Pig_TCONS_00066470          --------------------------------------------------
Chicken_TCONS_00072188      --------------------------------------------------
Human_NR_120363.1           --------------------------------------------------
                                                                              

Mouse_XR_869766.2           TGTACTGGCCTCTTCTTACCAGGCTTACCAGTGATATGATGGTCATTAAA
Mouse_XR_378321.3           --------------------------------------------------
Mouse_XR_869764.2           TGTACTGGCCTCTTCTTACCAGGCTTACCAGTGATATGATGGTCATTAAA
Mouse_XR_001778206.1        --------------------------------------------------
Mouse_XR_869765.2           TCTCTCAGATGTGTGTGTGTGGCTCTAAGAATGTTGTCAGCATTTTTATT
Mouse_XR_869767.2           TCTCTCAGATGTGTGTGTGTGGCTCTAAGAATGTTGTCAGCATTTTTATT
Mouse_XR_001778204.1        TCTCTCAGATGTGTGTGTGTGGCTCTAAGAATGTTGTCAGCATTTTTATT
Mouse_XR_001778205.1        TCTCTCAGATGTGTGTGTGTGGCTCTAAGAATGTTGTCAGCATTTTTATT
Mouse_XR_378320.3           TCTCTCAGATGTGTGTGTGTGGCTCTAAGAATGTTGTCAGCATTTTTATT
Mouse_XR_869768.2           TCTCTCAGATGTGTGTGTGTGGCTCTAAGAATGTTGTCAGCATTTTTATT
Pig_TCONS_00061935          --------------------------------------------------
Pig_TCONS_00061934          --------------------------------------------------
Chicken_TCONS_00073608      --------------------------------------------------
Cattle_TCONS_00110619       --------------------------------------------------
Pig_TCONS_00066470          --------------------------------------------------
Chicken_TCONS_00072188      --------------------------------------------------
Human_NR_120363.1           --------------------------------------------------
                                                                              

Mouse_XR_869766.2           GACACTTTCAGGAAAAACCTTCTCAACAGGAAGACCCTTGTAAATAATGG
Mouse_XR_378321.3           -----TTTCAGGAAAAACCTTCTCAACAGGAAGACCCTTGTAAATAATGG
Mouse_XR_869764.2           GACACTTTCAGGAAAAACCTTCTCAACAGGAAGACCCTTGTAAATAATGG
Mouse_XR_001778206.1        -----TTTCAGGAAAAACCTTCTCAACAGGAAGACCCTTGTAAATAATGG
Mouse_XR_869765.2           CTCAGTTTCAGGAAAAACCTTCTCAACAGGAAGACCCTTGTAAATAATGG
Mouse_XR_869767.2           CTCAGTTTCAGGAAAAACCTTCTCAACAGGAAGACCCTTGTAAATAATGG
Mouse_XR_001778204.1        CTCAGTTTCAGGAAAAACCTTCTCAACAGGAAGACCCTTGTAAATAATGG
Mouse_XR_001778205.1        CTCAGTTTCAGGAAAAACCTTCTCAACAGGAAGACCCTTGTAAATAATGG
Mouse_XR_378320.3           CTCAGTTTCAGGAAAAACCTTCTCAACAGGAAGACCCTTGTAAATAATGG
Mouse_XR_869768.2           CTCAGTTTCAGGAAAAACCTTCTCAACAGGAAGACCCTTGTAAATAATGG
Pig_TCONS_00061935          --------------------------------------------------
Pig_TCONS_00061934          --------------------------------------------------
Chicken_TCONS_00073608      --------------------------------------------------
Cattle_TCONS_00110619       --------------------------------------------------
Pig_TCONS_00066470          --------------------------------------------------
Chicken_TCONS_00072188      --------------------------------------------------
Human_NR_120363.1           --------------------------------------------------
                                                                              

Mouse_XR_869766.2           G-------------------------------------------------
Mouse_XR_378321.3           G-------------------------------------------------
Mouse_XR_869764.2           GGTAAGTAAGATGTGTGGGGCAGGAGAGATTTCTCTGTCACTGGAGGAGG
Mouse_XR_001778206.1        GGTAAGTAAGATGTGTGGGGCAGGAGAGATTTCTCTGTCACTGGAGGAGG
Mouse_XR_869765.2           GGTAAGTAAGATGTGTGGGGCAGGAGAGATTTCTCTGTCACTGGAGGAGG
Mouse_XR_869767.2           GGTAAGTAAGATGTGTGGGGCAGGAGAGATTTCTCTGTCACTGGAGGAGG
Mouse_XR_001778204.1        GGTAAGTAAGATGTGTGGGGCAGGAGAGATTTCTCTGTCACTGGAGGAGG
Mouse_XR_001778205.1        GGTAAGTAAGATGTGTGGGGCAGGAGAGATTTCTCTGTCACTGGAGGAGG
Mouse_XR_378320.3           GTTAGCATGGGTGTGAAACCGTGGCTTTAGTAGACCAGTCTCCAGTTCCT
Mouse_XR_869768.2           GT------------------------------------------------
Pig_TCONS_00061935          --------------------------------------------------
Pig_TCONS_00061934          --------------------------------------------------
Chicken_TCONS_00073608      --------------------------------------------------
Cattle_TCONS_00110619       --------------------------------------------------
Pig_TCONS_00066470          --------------------------------------------------
Chicken_TCONS_00072188      --------------------------------------------------
Human_NR_120363.1           --------------------------------------------------
                                                                              

Mouse_XR_869766.2           --------------------------------------------------
Mouse_XR_378321.3           --------------------------------------------------
Mouse_XR_869764.2           CCGTGT----------------GGCTTTGTCTTGCATGTGTTTTTACCCT
Mouse_XR_001778206.1        CCGTGT----------------GGCTTTGTCTTGCATGTGTTTTTACCCT
Mouse_XR_869765.2           CCGT---GTGGCTTTGTCTTGCATGTGTTTTTACCCTGTTTGCAAAGGTC
Mouse_XR_869767.2           CCGT---GTGGCTTTGTCTTGCATGTGTTTTTACCCTGTTTGCAAAGGTC
Mouse_XR_001778204.1        CCGT---GTGGCTTTGTCTTGCATGTGTTTTTACCCTGTTTGCAAAGGTC
Mouse_XR_001778205.1        CCGT---GTGGCTTTGTCTTGCATGTGTTTTTACCCTGTTTGCAAAGGTC
Mouse_XR_378320.3           TCTCTAAGCAACTGACCCTGGGAAATTCTCTAAGCTTTGATTTCTTCACC
Mouse_XR_869768.2           --------------------------------------------------
Pig_TCONS_00061935          --------------------------------------------------
Pig_TCONS_00061934          --------------------------------------------------
Chicken_TCONS_00073608      --------------------------------------------------
Cattle_TCONS_00110619       --------------------------------------------------
Pig_TCONS_00066470          --------------------------------------------------
Chicken_TCONS_00072188      --------------------------------------------------
Human_NR_120363.1           --------------------------------------------------
                                                                              

Mouse_XR_869766.2           --------------------------------------------------
Mouse_XR_378321.3           --------------------------------------------------
Mouse_XR_869764.2           GTTTGCAAAGGTCTAACAGGACAAAATCGCCTTCACTCATCTCTTCCCAC
Mouse_XR_001778206.1        GTTTGCAAAGGTCTAACAGGACAAAATCGCCTTCACTCATCTCTTCCCAC
Mouse_XR_869765.2           TAACAGGACAAAATCGCCTTCACTCATCTCTTCCCACACTCTCTCCTGAG
Mouse_XR_869767.2           TAACAGGACAAAATCGCCTTCACTCATCTCTTCCCACACTCTCTCCTGAG
Mouse_XR_001778204.1        TAACAGGACAAAATCGCCTTCACTCATCTCTTCCCACACTCTCTCCTGAG
Mouse_XR_001778205.1        TAACAGGACAAAATCGCCTTCACTCATCTCTTCCCACACTCTCTCCTGAG
Mouse_XR_378320.3           TGTCCAACAGTGATGAACAGCAGTGGCTTGTCAGCGAAAGT-------AA
Mouse_XR_869768.2           -----------GATGAACAGCAGTGGCTTGTCAGCGAAAGT-------AA
Pig_TCONS_00061935          --------------------------------------------------
Pig_TCONS_00061934          --------------------------------------------------
Chicken_TCONS_00073608      --------------------------------------------------
Cattle_TCONS_00110619       --------------------------------------------------
Pig_TCONS_00066470          --------------------------------------------------
Chicken_TCONS_00072188      --------------------------------------------------
Human_NR_120363.1           --------------------------------------------------
                                                                              

Mouse_XR_869766.2           --------------------------------------------------
Mouse_XR_378321.3           --------------------------------------------------
Mouse_XR_869764.2           ACTCTCTCCTGAGGTTCATCGTCTGAGAGCACATTGTTTATAATTGGCCT
Mouse_XR_001778206.1        ACTCTCTCCTGAGGTTCATCGTCTGAGAGCACATTGTTTATAATTGGCCT
Mouse_XR_869765.2           GTTCATCGTCTGAGAGCACATTGTTTATAATTGGCCTTTTCTCATTTCTC
Mouse_XR_869767.2           GTTCATCGTCTGAGAGCACATTGTTTATAATTGGCCTTTTCTCATTTCTC
Mouse_XR_001778204.1        GTTCATCGTCTGAGAGCACATTGTTTATAATTGGCCTTTTCTCATTTCTC
Mouse_XR_001778205.1        GTTCATCGTCTGAGAGCACATTGTTTATAATTGGCCTTTTCTCATTTCTC
Mouse_XR_378320.3           ATGAACAGCACAGAAAGATGTGACTTGGACCAGGACCATGAGTGCCTG-C
Mouse_XR_869768.2           ATGAACAGCACAGAAAGATGTGACTTGGACCAGGACCATGAGTGCCTG-C
Pig_TCONS_00061935          --------------------------------------------------
Pig_TCONS_00061934          --------------------------------------------------
Chicken_TCONS_00073608      --------------------------------------------------
Cattle_TCONS_00110619       --------------------------------------------------
Pig_TCONS_00066470          --------------------------------------------------
Chicken_TCONS_00072188      --------------------------------------------------
Human_NR_120363.1           --------------------------------------------------
                                                                              

Mouse_XR_869766.2           --------------------------------------------------
Mouse_XR_378321.3           --------------------------------------------------
Mouse_XR_869764.2           TTTCTCATTTCTCCAGTGAATCAGTTTGGGTTTGGGAGTAAAAAAGACCC
Mouse_XR_001778206.1        TTTCTCATTTCTCCAGTGAATCAGTTTGGGTTTGGGAGTAAAAAAGACCC
Mouse_XR_869765.2           CAGTG--AATCAGTTTGGGTTTGGGAGTAAAAAAGACCCCACCCATGCCC
Mouse_XR_869767.2           CAGTG--AATCAGTTTGGGTTTGGGAGTAAAAAAGACCCCACCCATGCCC
Mouse_XR_001778204.1        CAGTG--AATCAGTTTGGGTTTGGGAGTAAAAAAGACCCCACCCATGCCC
Mouse_XR_001778205.1        CAGTG--AATCAGTTTGGGTTTGGGAGTAAAAAAGACCCCACCCATGCCC
Mouse_XR_378320.3           CAGTGCTGGTTGTGATGACCCTGCAGACAACACTGTCACTGCTCTTGTGA
Mouse_XR_869768.2           CAGTGCTGGTTGTGATGACCCTGCAGACAACACTGTCACTGCTCTTGTGA
Pig_TCONS_00061935          --------------------------------------------------
Pig_TCONS_00061934          --------------------------------------------------
Chicken_TCONS_00073608      --------------------------------------------------
Cattle_TCONS_00110619       --------------------------------------------------
Pig_TCONS_00066470          --------------------------------------------------
Chicken_TCONS_00072188      --------------------------------------------------
Human_NR_120363.1           --------------------------------------------------
                                                                              

Mouse_XR_869766.2           --------------------------------------------------
Mouse_XR_378321.3           --------------------------------------------------
Mouse_XR_869764.2           CACCCATGCCCTTCCTCTTAGCTGTACAACTCTGGCATGATATTTAATGG
Mouse_XR_001778206.1        CACCCATGCCCTTCCTCTTAGCTGTACAACTCTGGCATGATATTTAATGG
Mouse_XR_869765.2           TTCCT----CTTAGCTGT---ACAACTCTGGCATGATATTTAATGGTGTT
Mouse_XR_869767.2           TTCCT----CTTAGCTGT---ACAACTCTGGCATGATATTTAATGGTGTT
Mouse_XR_001778204.1        TTCCT----CTTAGCTGT---ACAACTCTGGCATGATATTTAATGGTGTT
Mouse_XR_001778205.1        TTCCT----CTTAGCTGT---ACAACTCTGGCATGATATTTAATGGTGTT
Mouse_XR_378320.3           CTCCAAAGGCATGGCTATCTCACTACCCTTACATAAGGATTA-TGGTGTC
Mouse_XR_869768.2           CTCCAAAGGCATGGCTATCTCACTACCCTTACATAAGGATTA-TGGTGTC
Pig_TCONS_00061935          --------------------------------------------------
Pig_TCONS_00061934          --------------------------------------------------
Chicken_TCONS_00073608      --------------------------------------------------
Cattle_TCONS_00110619       --------------------------------------------------
Pig_TCONS_00066470          --------------------------------------------------
Chicken_TCONS_00072188      --------------------------------------------------
Human_NR_120363.1           --------------------------------------------------
                                                                              

Mouse_XR_869766.2           --------------------------------------------------
Mouse_XR_378321.3           --------------------------------------------------
Mouse_XR_869764.2           TGTTGGCTTCTGATATTCCAAAGCTTGCTTTCAGTGAAATTTGGGGGGTG
Mouse_XR_001778206.1        TGTTGGCTTCTGATATTCCAAAGCTTGCTTTCAGTGAAATTTGGGGGGTG
Mouse_XR_869765.2           GGCTTCTGATATTCCAAAGCTTGCTTTCAGTGAAATTTGGGGGGTGTTAA
Mouse_XR_869767.2           GGCTTCTGATATTCCAAAGCTTGCTTTCAGTGAAATTTGGGGGGTGTTAA
Mouse_XR_001778204.1        GGCTTCTGATATTCCAAAGCTTGCTTTCAGTGAAATTTGGGGGGTGTTAA
Mouse_XR_001778205.1        GGCTTCTGATATTCCAAAGCTTGCTTTCAGTGAAATTTGGGGGGTGTTAA
Mouse_XR_378320.3           A--CTGCCATCTTCCTGCATCAGCATGCTCTTCACATTG---TGTTTTAA
Mouse_XR_869768.2           A--CTGCCATCTTCCTGCATCAGCATGCTCTTCACATTG---TGTTTTAA
Pig_TCONS_00061935          --------------------------------------------------
Pig_TCONS_00061934          --------------------------------------------------
Chicken_TCONS_00073608      --------------------------------------------------
Cattle_TCONS_00110619       --------------------------------------------------
Pig_TCONS_00066470          --------------------------------------------------
Chicken_TCONS_00072188      --------------------------------------------------
Human_NR_120363.1           --------------------------------------------------
                                                                              

Mouse_XR_869766.2           --------------------------------------------------
Mouse_XR_378321.3           --------------------------------------------------
Mouse_XR_869764.2           TTAAGTGAGCTTCTGGTGTGCAGGGCTAAGTAAGGGTTTGTCACATGGTA
Mouse_XR_001778206.1        TTAAGTGAGCTTCTGGTGTGCAGGGCTAAGTAAGGGTTTGTCACATGGTA
Mouse_XR_869765.2           GTGAGCTTCTGGTGTGCAGGGCTAAGTAAGGGTTTGTCACATGGTAGGGT
Mouse_XR_869767.2           GTGAGCTTCTGGTGTGCAGGGCTAAGTAAGGGTTTGTCACATGGTAGGGT
Mouse_XR_001778204.1        GTGAGCTTCTGGTGTGCAGGGCTAAGTAAGGGTTTGTCACATGGTAGGGT
Mouse_XR_001778205.1        GTGAGCTTCTGGTGTGCAGGGCTAAGTAAGGGTTTGTCACATGGTAGGGT
Mouse_XR_378320.3           ACTACTCCTCACTG---AGGTTTATGGAAG---CTAGAAGAGGGAACAAT
Mouse_XR_869768.2           ACTACTCCTCACTG---AGGTTTATGGAAG---CTAGAAGAGGGAACAAT
Pig_TCONS_00061935          --------------------------------------------------
Pig_TCONS_00061934          --------------------------------------------------
Chicken_TCONS_00073608      --------------------------------------------------
Cattle_TCONS_00110619       --------------------------------------------------
Pig_TCONS_00066470          --------------------------------------------------
Chicken_TCONS_00072188      --------------------------------------------------
Human_NR_120363.1           --------------------------------------------------
                                                                              

Mouse_XR_869766.2           --------------------------------------------------
Mouse_XR_378321.3           --------------------------------------------------
Mouse_XR_869764.2           GGGTTCTGTAAATGTACATGTGATCAAGAGAGAAGAAGCATGGATGGGGC
Mouse_XR_001778206.1        GGGTTCTGTAAATGTACATGTGATCAAGAGAGAAGAAGCATGGATGGGGC
Mouse_XR_869765.2           TCTGTAAATGTACATGTGATCAAGAGAGAAGAAGCATGGATGG-GGCACA
Mouse_XR_869767.2           TCTGTAAATGTACATGTGATCAAGAGAGAAGAAGCATGGATGG-GGCACA
Mouse_XR_001778204.1        TCTGTAAATGTACATGTGATCAAGAGAGAAGAAGCATGGATGG-GGCACA
Mouse_XR_001778205.1        TCTGTAAATGTACATGTGATCAAGAGAGAAGAAGCATGGATGG-GGCACA
Mouse_XR_378320.3           AG-ACAGATCTGCCACTCTTGAAGAGTACCTCCTTTTGAAGAATGGAAGC
Mouse_XR_869768.2           AG-ACAGATCTGCCACTCTTGAAGAGTACCTCCTTTTGAAGAATGGAAGC
Pig_TCONS_00061935          --------------------------------------------------
Pig_TCONS_00061934          --------------------------------------------------
Chicken_TCONS_00073608      --------------------------------------------------
Cattle_TCONS_00110619       --------------------------------------------------
Pig_TCONS_00066470          --------------------------------------------------
Chicken_TCONS_00072188      --------------------------------------------------
Human_NR_120363.1           --------------------------------------------------
                                                                              

Mouse_XR_869766.2           --------------------------------------------------
Mouse_XR_378321.3           --------------------------------------------------
Mouse_XR_869764.2           ACATAAATGTGTTGCTGCCTTCTCGCTGCAATCTTCCTGTAGTCGCTTAG
Mouse_XR_001778206.1        ACATAAATGTGTTGCTGCCTTCTCGCTGCAATCTTCCTGTAGTCGCTTAG
Mouse_XR_869765.2           TAAATGTGTTGCTGCCTTCTCGCTGCAATCTTCCTGTAGTCGCTTAGAGT
Mouse_XR_869767.2           TAAATGTGTTGCTGCCTTCTCGCTGCAATCTTCCTGTAGTCGCTTAGAGT
Mouse_XR_001778204.1        TAAATGTGTTGCTGCCTTCTCGCTGCAATCTTCCTGTAGTCGCTTAGAGT
Mouse_XR_001778205.1        TAAATGTGTTGCTGCCTTCTCGCTGCAATCTTCCTGTAGTCGCTTAGAGT
Mouse_XR_378320.3           CAAATTTCTTGCCTTCACCTCTTCCCCAACTGCATGT--TCCTATATAAT
Mouse_XR_869768.2           CAAATTTCTTGCCTTCACCTCTTCCCCAACTGCATGT--TCCTATATAAT
Pig_TCONS_00061935          --------------------------------------------------
Pig_TCONS_00061934          --------------------------------------------------
Chicken_TCONS_00073608      --------------------------------------------------
Cattle_TCONS_00110619       --------------------------------------------------
Pig_TCONS_00066470          --------------------------------------------------
Chicken_TCONS_00072188      --------------------------------------------------
Human_NR_120363.1           --------------------------------------------------
                                                                              

Mouse_XR_869766.2           --------------------------------------------------
Mouse_XR_378321.3           --------------------------------------------------
Mouse_XR_869764.2           AGTCCTTTTGTGAGGATTAAATAAATTCAGGGAAAACATTTGAGGCATGT
Mouse_XR_001778206.1        AGTCCTTTTGTGAGGATTAAATAAATTCAGGGAAAACATTTGAGGCATGT
Mouse_XR_869765.2           CCTTTTGTGAGGATTAAATAAATTCAGGGAAAACATTTGAGGCATGTTGG
Mouse_XR_869767.2           CCTTTTGTGAGGATTAAATAAATTCAGGGAAAACATTTGAGGCATGTTGG
Mouse_XR_001778204.1        CCTTTTGTGAGGATTAAATAAATTCAGGGAAAACATTTGAGGCATGTTGG
Mouse_XR_001778205.1        CCTTTTGTGAGGATTAAATAAATTCAGGGAAAACATTTGAGGCATGTTGG
Mouse_XR_378320.3           --TTATCTCAGGCTT--GTGACCTTAAGGATCCC-TCCAATTTCCACTGG
Mouse_XR_869768.2           --TTATCTCAGGCTT--GTGACCTTAAGGATCCC-TCCAATTTCCACTGG
Pig_TCONS_00061935          --------------------------------------------------
Pig_TCONS_00061934          --------------------------------------------------
Chicken_TCONS_00073608      --------------------------------------------------
Cattle_TCONS_00110619       --------------------------------------------------
Pig_TCONS_00066470          --------------------------------------------------
Chicken_TCONS_00072188      --------------------------------------------------
Human_NR_120363.1           --------------------------------------------------
                                                                              

Mouse_XR_869766.2           --------------------------------------------------
Mouse_XR_378321.3           --------------------------------------------------
Mouse_XR_869764.2           TGGTAGTACTTAAATTCCCAGCAGGTCAGACCTCACCATCAATCTTCATT
Mouse_XR_001778206.1        TGGTAGTACTTAAATTCCCAGCAGGTCAGACCTCACCATCAATCTTCATT
Mouse_XR_869765.2           T---AGTACTTAAATTCCCAGCAGGTCAGACCTCACCATCAATCTTCATT
Mouse_XR_869767.2           T---AGTACTTAAATTCCCAGCAGGTCAGACCTCACCATCAATCTTCATT
Mouse_XR_001778204.1        T---AGTACTTAAATTCCCAGCAGGTCAGACCTCACCATCAATCTTCATT
Mouse_XR_001778205.1        T---AGTACTTAAATTCCCAGCAGGTCAGACCTCACCATCAATCTTCATT
Mouse_XR_378320.3           CCACAACACCACAACACCAACGCTGGGGTACCTGCTCAGTGAGGAAGGAA
Mouse_XR_869768.2           CCACAACACCACAACACCAACGCTGGGGTACCTG----------------
Pig_TCONS_00061935          --------------------------------------------------
Pig_TCONS_00061934          --------------------------------------------------
Chicken_TCONS_00073608      --------------------------------------------------
Cattle_TCONS_00110619       --------------------------------------------------
Pig_TCONS_00066470          --------------------------------------------------
Chicken_TCONS_00072188      --------------------------------------------------
Human_NR_120363.1           --------------------------------------------------
                                                                              

Mouse_XR_869766.2           --------------------------------------------------
Mouse_XR_378321.3           --------------------------------------------------
Mouse_XR_869764.2           ATAGAAACGTCCCCATGATAAGCAGTCTATTCAGGGATGCCTTCCTCACA
Mouse_XR_001778206.1        ATAGAAACGTCCCCATGATAAGCAGTCTATTCAGGGATGCCTTCCTCACA
Mouse_XR_869765.2           ATAGAAACGTCCCCATGATAAGCAGTCTATTCAGGGATGCCTTCCTCACA
Mouse_XR_869767.2           ATAGAAACGTCCCCATGATAAGCAGTCTATTCAGGGATGCCTTCCTCACA
Mouse_XR_001778204.1        ATAGAAACGTCCCCATGATAAGCAGTCTATTCAGGGATGCCTTCCTCACA
Mouse_XR_001778205.1        ATAGAAACGTCCCCATGATAAGCAGTCTATTCAGGGATGCCTTCCTCACA
Mouse_XR_378320.3           GGCTTGTAGGCGCCGTCAGTCGATTTGTTGCCGGTGCCCCTCATGGACTT
Mouse_XR_869768.2           --------------------------------------------------
Pig_TCONS_00061935          --------------------------------------------------
Pig_TCONS_00061934          --------------------------------------------------
Chicken_TCONS_00073608      --------------------------------------------------
Cattle_TCONS_00110619       --------------------------------------------------
Pig_TCONS_00066470          --------------------------------------------------
Chicken_TCONS_00072188      --------------------------------------------------
Human_NR_120363.1           --------------------------------------------------
                                                                              

Mouse_XR_869766.2           --------------------------------------------------
Mouse_XR_378321.3           --------------------------------------------------
Mouse_XR_869764.2           CATTGACTGGGCTGGGGGCGAGCATCCTTTTCAGTTTTACAGAGATGGAA
Mouse_XR_001778206.1        CATTGACTGGGCTGGGGGCGAGCATCCTTTTCAGTTTTACAGAGATGGAA
Mouse_XR_869765.2           CATTGACTGGGCTGGGGGCGAGCATCCTTTTCAGTTTTACAGAGATGGAA
Mouse_XR_869767.2           CATTGACTGGGCTGGGGGCGAGCATCCTTTTCAGTTTTACAGAGATGGAA
Mouse_XR_001778204.1        CATTGACTGGGCTGGGGGCGAGCATCCTTTTCAGTTTTACAGAGATGGAA
Mouse_XR_001778205.1        CATTGACTGGGCTGGGGGCGAGCATCCTTTTCAGTTTTACAGAGATGGAA
Mouse_XR_378320.3           CATGTGCGAGACCGCCATGCGCAGGATGGTCAGCTTGTCTGGCTTCCTAG
Mouse_XR_869768.2           --------------------------------------------------
Pig_TCONS_00061935          --------------------------------------------------
Pig_TCONS_00061934          --------------------------------------------------
Chicken_TCONS_00073608      --------------------------------------------------
Cattle_TCONS_00110619       --------------------------------------------------
Pig_TCONS_00066470          --------------------------------------------------
Chicken_TCONS_00072188      --------------------------------------------------
Human_NR_120363.1           --------------------------------------------------
                                                                              

Mouse_XR_869766.2           --------------------------------------------------
Mouse_XR_378321.3           --------------------------------------------------
Mouse_XR_869764.2           TGAGGGTAGAAAGCCATACCTTGGCCACCATGCTCCCTATTTAAGACCAA
Mouse_XR_001778206.1        TGAGGGTAGAAAGCCATACCTTGGCCACCATGCTCCCTATTTAAGACCAA
Mouse_XR_869765.2           TGAGGGTAGAAAGCCATACCTTGGCCACCATGCTCCCTATTTAAGACCAA
Mouse_XR_869767.2           TGAGGGTAGAAAGCCATACCTTGGCCACCATGCTCCCTATTTAAGACCAA
Mouse_XR_001778204.1        TGAGGGTAGAAAGCCATACCTTGGCCACCATGCTCCCTATTTAAGACCAA
Mouse_XR_001778205.1        TGAGGGTAGAAAGCCATACCTTGGCCACCATGCTCCCTATTTAAGACCAA
Mouse_XR_378320.3           CCAGTGCACTGCAGGTGGGAACCATGTCGGAGAGTTCCGTAATATATTGA
Mouse_XR_869768.2           --------------------------------------------------
Pig_TCONS_00061935          --------------------------------------------------
Pig_TCONS_00061934          --------------------------------------------------
Chicken_TCONS_00073608      --------------------------------------------------
Cattle_TCONS_00110619       --------------------------------------------------
Pig_TCONS_00066470          --------------------------------------------------
Chicken_TCONS_00072188      --------------------------------------------------
Human_NR_120363.1           --------------------------------------------------
                                                                              

Mouse_XR_869766.2           --------------------------------------------------
Mouse_XR_378321.3           --------------------------------------------------
Mouse_XR_869764.2           ACATGGCCACTACCTTCTTCCTGAAACCCTCAGCATGAAGAACGAAGTGA
Mouse_XR_001778206.1        ACATGGCCACTACCTTCTTCCTGAAACCCTCAGCATGAAGAACGAAGTGA
Mouse_XR_869765.2           ACATGGCCACTACCTTCTTCCTGAAACCCTCAGCATGAAGAACGAAGTGA
Mouse_XR_869767.2           ACATGGCCACTACCTTCTTCCTGAAACCCTCAGCATGAAGAACGAAGTGA
Mouse_XR_001778204.1        ACATGGCCACTACCTTCTTCCTGAAACCCTCAGCATGAAGAACGAAGTGA
Mouse_XR_001778205.1        ACATGGCCACTACCTTCTTCCTGAAACCCTCAGCATGAAGAACGAAGTGA
Mouse_XR_378320.3           GTCATCTTGTTCCGCCTGCGCCGCTCAATCTCACTGTGGTTCTCTCTTCC
Mouse_XR_869768.2           --------------------------------------------------
Pig_TCONS_00061935          --------------------------------------------------
Pig_TCONS_00061934          --------------------------------------------------
Chicken_TCONS_00073608      --------------------------------------------------
Cattle_TCONS_00110619       --------------------------------------------------
Pig_TCONS_00066470          --------------------------------------------------
Chicken_TCONS_00072188      --------------------------------------------------
Human_NR_120363.1           --------------------------------------------------
                                                                              

Mouse_XR_869766.2           --------------------------------------------------
Mouse_XR_378321.3           --------------------------------------------------
Mouse_XR_869764.2           CCCCTGGGAGGATTTCAAGGGGGATCAGAGTAGGTAAGGCACCTGCCGAG
Mouse_XR_001778206.1        CCCCTGGGAGGATTTCAAGGGGGATCAGAGTAGGTAAGGCACCTGCCGAG
Mouse_XR_869765.2           CCCCTGGGAGGATTTCAAGGGGGATCAGAGTAGGTAAGGCACCTGCCGAG
Mouse_XR_869767.2           CCCCTGGGAGGATTTCAAGGGGGATCAGAGTAGGTAAGGCACCTGCCGAG
Mouse_XR_001778204.1        CCCCTGGGAGGATTTCAAGGGGGATCAGAGTAGGTAAGGCACCTGCCGAG
Mouse_XR_001778205.1        CCCCTGGGAGGATTTCAAGGGGGATCAGAGTAGGTAAGGCACCTGCCGAG
Mouse_XR_378320.3           CAGAAAGCAAGAGGTCAGGGGGAGGGAAAAAGAGAAGGATCAGACCAGGG
Mouse_XR_869768.2           --------------------------------------------------
Pig_TCONS_00061935          --------------------------------------------------
Pig_TCONS_00061934          --------------------------------------------------
Chicken_TCONS_00073608      --------------------------------------------------
Cattle_TCONS_00110619       --------------------------------------------------
Pig_TCONS_00066470          --------------------------------------------------
Chicken_TCONS_00072188      --------------------------------------------------
Human_NR_120363.1           --------------------------------------------------
                                                                              

Mouse_XR_869766.2           --------------------------------------------------
Mouse_XR_378321.3           --------------------------------------------------
Mouse_XR_869764.2           GCACCTGTGCAGGACAGAGGGCTATGGCGCTGGCTTATGTTCCTTGTTCT
Mouse_XR_001778206.1        GCACCTGTGCAGGACAGAGGGCTATGGCGCTGGCTTATGTTCCTTGTTCT
Mouse_XR_869765.2           GCACCTGTGCAGGACAGAGGGCTATGGCGCTGGCTTATGTTCCTTGTTCT
Mouse_XR_869767.2           GCACCTGTGCAGGACAGAGGGCTATGGCGCTGGCTTATGTTCCTTGTTCT
Mouse_XR_001778204.1        GCACCTGTGCAGGACAGAGGGCTATGGCGCTGGCTTATGTTCCTTGTTCT
Mouse_XR_001778205.1        GCACCTGTGCAGGACAGAGGGCTATGGCGCTGGCTTATGTTCCTTGTTCT
Mouse_XR_378320.3           GTCGGTCAGCAGACATTGGGATAAAAGAATACACTGTTAACATCAGATAG
Mouse_XR_869768.2           --------------------------------------------------
Pig_TCONS_00061935          --------------------------------------------------
Pig_TCONS_00061934          --------------------------------------------------
Chicken_TCONS_00073608      --------------------------------------------------
Cattle_TCONS_00110619       --------------------------------------------------
Pig_TCONS_00066470          --------------------------------------------------
Chicken_TCONS_00072188      --------------------------------------------------
Human_NR_120363.1           --------------------------------------------------
                                                                              

Mouse_XR_869766.2           --------------------------------------------------
Mouse_XR_378321.3           --------------------------------------------------
Mouse_XR_869764.2           TCTACACCTGCTGTTGAACATGGACAGATGCTCTGCACCGCACAGCTAAT
Mouse_XR_001778206.1        TCTACACCTGCTGTTGAACATGGACAGATGCTCTGCACCGCACAGCTAAT
Mouse_XR_869765.2           TCTACACCTGCTGTTGAACATGGACAGATGCTCTGCACCGCACAGCTAAT
Mouse_XR_869767.2           TCTACACCTGCTGTTGAACATGGACAGATGCTCTGCACCGCACAGCTAAT
Mouse_XR_001778204.1        TCTACACCTGCTGTTGAACATGGACAGATGCTCTGCACCGCACAGCTAAT
Mouse_XR_001778205.1        TCTACACCTGCTGTTGAACATGGACAGATGCTCTGCACCGCACAGCTAAT
Mouse_XR_378320.3           CCAAAGTCCTGGACCTAACTCATAATGGCTCAGTGTTTTGAGTAGTTGTG
Mouse_XR_869768.2           --------------------------------------------------
Pig_TCONS_00061935          --------------------------------------------------
Pig_TCONS_00061934          --------------------------------------------------
Chicken_TCONS_00073608      --------------------------------------------------
Cattle_TCONS_00110619       --------------------------------------------------
Pig_TCONS_00066470          --------------------------------------------------
Chicken_TCONS_00072188      --------------------------------------------------
Human_NR_120363.1           --------------------------------------------------
                                                                              

Mouse_XR_869766.2           --------------------------------------------------
Mouse_XR_378321.3           --------------------------------------------------
Mouse_XR_869764.2           GAGCCCTCGTGCCTCCTCCACTCTCCCCTGCATACACTGTGCCTCTTTTA
Mouse_XR_001778206.1        GAGCCCTCGTGCCTCCTCCACTCTCCCCTGCATACACTGTGCCTCTTTTA
Mouse_XR_869765.2           GAGCCCTCGTGCCTCCTCCACTCTCCCCTGCATACACTGTGCCTCTTTTA
Mouse_XR_869767.2           GAGCCCTCGTGCCTCCTCCACTCTCCCCTGCATACACTGTGCCTCTTTTA
Mouse_XR_001778204.1        GAGCCCTCGTGCCTCCTCCACTCTCCCCTGCATACACTGTGCCTCTTTTA
Mouse_XR_001778205.1        GAGCCCTCGTGCCTCCTCCACTCTCCCCTGCATACACTGTGCCTCTTTTA
Mouse_XR_378320.3           GACTGAATCCCTGACACATCTGTAACTCGGGTCTTTGTGTGGGAAGCATG
Mouse_XR_869768.2           --------------------------------------------------
Pig_TCONS_00061935          --------------------------------------------------
Pig_TCONS_00061934          --------------------------------------------------
Chicken_TCONS_00073608      --------------------------------------------------
Cattle_TCONS_00110619       --------------------------------------------------
Pig_TCONS_00066470          --------------------------------------------------
Chicken_TCONS_00072188      --------------------------------------------------
Human_NR_120363.1           --------------------------------------------------
                                                                              

Mouse_XR_869766.2           --------------------------------------------------
Mouse_XR_378321.3           --------------------------------------------------
Mouse_XR_869764.2           GAAGTCCCTATGCTGAGCTCTTCTGTGTTCAGTCTGTGATTCCCTTACAG
Mouse_XR_001778206.1        GAAGTCCCTATGCTGAGCTCTTCTGTGTTCAGTCTGTGATTCCCTTACAG
Mouse_XR_869765.2           GAAGTCCCTATGCTGAGCTCTTCTGTGTTCAGTCTGTGATTCCCTTACAG
Mouse_XR_869767.2           GAAGTCCCTATGCTGAGCTCTTCTGTGTTCAGTCTGTGATTCCCTTACAG
Mouse_XR_001778204.1        GAAGTCCCTATGCTGAGCTCTTCTGTGTTCAGTCTGTGATTCCCTTACAG
Mouse_XR_001778205.1        GAAGTCCCTATGCTGAGCTCTTCTGTGTTCAGTCTGTGATTCCCTTACAG
Mouse_XR_378320.3           GACCTCTCTCTGTGCCTCCTTCTCTAAATATGTATAGGCTCTTCCGGAAT
Mouse_XR_869768.2           --------------------------------------------------
Pig_TCONS_00061935          --------------------------------------------------
Pig_TCONS_00061934          --------------------------------------------------
Chicken_TCONS_00073608      --------------------------------------------------
Cattle_TCONS_00110619       --------------------------------------------------
Pig_TCONS_00066470          --------------------------------------------------
Chicken_TCONS_00072188      --------------------------------------------------
Human_NR_120363.1           --------------------------------------------------
                                                                              

Mouse_XR_869766.2           --------------------------------------------------
Mouse_XR_378321.3           --------------------------------------------------
Mouse_XR_869764.2           CCCCTGTCCTGAGCACAGCCCCTGGTACAACCCAGTCCCTTCCTCTCAAT
Mouse_XR_001778206.1        CCCCTGTCCTGAGCACAGCCCCTGGTACAACCCAGTCCCTTCCTCTCAAT
Mouse_XR_869765.2           CCCCTGTCCTGAGCACAGCCCCTGGTACAACCCAGTCCCTTCCTCTCAAT
Mouse_XR_869767.2           CCCCTGTCCTGAGCACAGCCCCTGGTACAACCCAGTCCCTTCCTCTCAAT
Mouse_XR_001778204.1        CCCCTGTCCTGAGCACAGCCCCTGGTACAACCCAGTCCCTTCCTCTCAAT
Mouse_XR_001778205.1        CCCCTGTCCTGAGCACAGCCCCTGGTACAACCCAGTCCCTTCCTCTCAAT
Mouse_XR_378320.3           TACACACATACCTATGGACTTTTGACCAGGGAGCATGGAAGATTAAAACT
Mouse_XR_869768.2           --------------------------------------------------
Pig_TCONS_00061935          --------------------------------------------------
Pig_TCONS_00061934          --------------------------------------------------
Chicken_TCONS_00073608      --------------------------------------------------
Cattle_TCONS_00110619       --------------------------------------------------
Pig_TCONS_00066470          --------------------------------------------------
Chicken_TCONS_00072188      --------------------------------------------------
Human_NR_120363.1           --------------------------------------------------
                                                                              

Mouse_XR_869766.2           --------------------------------------------------
Mouse_XR_378321.3           --------------------------------------------------
Mouse_XR_869764.2           TTCATTCTGGCCTCACATTCTGCCTTGTTAAACACTCCATTACTCAAGAT
Mouse_XR_001778206.1        TTCATTCTGGCCTCACATTCTGCCTTGTTAAACACTCCATTACTCAAGAT
Mouse_XR_869765.2           TTCATTCTGGCCTCACATTCTGCCTTGTTAAACACTCCATTACTCAAGAT
Mouse_XR_869767.2           TTCATTCTGGCCTCACATTCTGCCTTGTTAAACACTCCATTACTCAAGAT
Mouse_XR_001778204.1        TTCATTCTGGCCTCACATTCTGCCTTGTTAAACACTCCATTACTCAAGAT
Mouse_XR_001778205.1        TTCATTCTGGCCTCACATTCTGCCTTGTTAAACACTCCATTACTCAAGAT
Mouse_XR_378320.3           TTTTAGCAGGC---------------------------------------
Mouse_XR_869768.2           --------------------------------------------------
Pig_TCONS_00061935          --------------------------------------------------
Pig_TCONS_00061934          --------------------------------------------------
Chicken_TCONS_00073608      --------------------------------------------------
Cattle_TCONS_00110619       --------------------------------------------------
Pig_TCONS_00066470          --------------------------------------------------
Chicken_TCONS_00072188      --------------------------------------------------
Human_NR_120363.1           --------------------------------------------------
                                                                              

Mouse_XR_869766.2           --------------------------------------------------
Mouse_XR_378321.3           --------------------------------------------------
Mouse_XR_869764.2           TCCACACATGAGATACTCGGTACTTTCAAATTAACACCTCTGACAACCAT
Mouse_XR_001778206.1        TCCACACATGAGATACTCGGTACTTTCAAATTAACACCTCTGACAACCAT
Mouse_XR_869765.2           TCCACACATGAGATACTCGGTACTTTCAAATTAACACCTCTGACAACCAT
Mouse_XR_869767.2           TCCACACATGAGATACTCGGTACTTTCAAATTAACACCTCTGACAACCAT
Mouse_XR_001778204.1        TCCACACATGAGATACTCGGTACTTTCAAATTAACACCTCTGACAACCAT
Mouse_XR_001778205.1        TCCACACATGAGATACTCGGTACTTTCAAATTAACACCTCTGACAACCAT
Mouse_XR_378320.3           --------------------------------------------------
Mouse_XR_869768.2           --------------------------------------------------
Pig_TCONS_00061935          --------------------------------------------------
Pig_TCONS_00061934          --------------------------------------------------
Chicken_TCONS_00073608      --------------------------------------------------
Cattle_TCONS_00110619       --------------------------------------------------
Pig_TCONS_00066470          --------------------------------------------------
Chicken_TCONS_00072188      --------------------------------------------------
Human_NR_120363.1           --------------------------------------------------
                                                                              

Mouse_XR_869766.2           --------------------------------------------------
Mouse_XR_378321.3           --------------------------------------------------
Mouse_XR_869764.2           GTAATTTCACCTCTTCCCACCAGATCCATCAGCCCATTAATCTTAGGAAA
Mouse_XR_001778206.1        GTAATTTCACCTCTTCCCACCAGATCCATCAGCCCATTAATCTTAGGAAA
Mouse_XR_869765.2           GTAATTTCACCTCTTCCCACCAGATCCATCAGCCCATTAATCTTAGGAAA
Mouse_XR_869767.2           GTAATTTCACCTCTTCCCACCAGATCCATCAGCCCATTAATCTTAGGAAA
Mouse_XR_001778204.1        GTAATTTCACCTCTTCCCACCAGATCCATCAGCCCATTAATCTTAGGAAA
Mouse_XR_001778205.1        GTAATTTCACCTCTTCCCACCAGATCCATCAGCCCATTAATCTTAGGAAA
Mouse_XR_378320.3           --------------------------------------------------
Mouse_XR_869768.2           --------------------------------------------------
Pig_TCONS_00061935          --------------------------------------------------
Pig_TCONS_00061934          --------------------------------------------------
Chicken_TCONS_00073608      --------------------------------------------------
Cattle_TCONS_00110619       --------------------------------------------------
Pig_TCONS_00066470          --------------------------------------------------
Chicken_TCONS_00072188      --------------------------------------------------
Human_NR_120363.1           --------------------------------------------------
                                                                              

Mouse_XR_869766.2           --------------------------------------------------
Mouse_XR_378321.3           --------------------------------------------------
Mouse_XR_869764.2           GCTATAGAAACCAGAAAGTCAAAGCCCTATGTTTAACTAGACAAGTCATC
Mouse_XR_001778206.1        GCTATAGAAACCAGAAAGTCAAAGCCCTATGTTTAACTAGACAAGTCATC
Mouse_XR_869765.2           GCTATAGAAACCAGAAAGTCAAAGCCCTATGTTTAACTAGACAAGTCATC
Mouse_XR_869767.2           GCTATAGAAACCAGAAAGTCAAAGCCCTATGTTTAACTAGACAAGTCATC
Mouse_XR_001778204.1        GCTATAGAAACCAGAAAGTCAAAGCCCTATGTTTAACTAGACAAGTCATC
Mouse_XR_001778205.1        GCTATAGAAACCAGAAAGTCAAAGCCCTATGTTTAACTAGACAAGTCATC
Mouse_XR_378320.3           --------------------------------------------------
Mouse_XR_869768.2           --------------------------------------------------
Pig_TCONS_00061935          --------------------------------------------------
Pig_TCONS_00061934          --------------------------------------------------
Chicken_TCONS_00073608      --------------------------------------------------
Cattle_TCONS_00110619       --------------------------------------------------
Pig_TCONS_00066470          --------------------------------------------------
Chicken_TCONS_00072188      --------------------------------------------------
Human_NR_120363.1           --------------------------------------------------
                                                                              

Mouse_XR_869766.2           --------------------------------------------------
Mouse_XR_378321.3           --------------------------------------------------
Mouse_XR_869764.2           TAAAGCTTTAAGTACCAGCCGATGTTCACTGAGATCACCAAGTGAAAGAC
Mouse_XR_001778206.1        TAAAGCTTTAAGTACCAGCCGATGTTCACTGAGATCACCAAGTGAAAGAC
Mouse_XR_869765.2           TAAAGCTTTAAGTACCAGCCGATGTTCACTGAGATCACCAAGTGAAAGAC
Mouse_XR_869767.2           TAAAGCTTTAAGTACCAGCCGATGTTCACTGAGATCACCAAGTGAAAGAC
Mouse_XR_001778204.1        TAAAGCTTTAAGTACCAGCCGATGTTCACTGAGATCACCAAGTGAAAGAC
Mouse_XR_001778205.1        TAAAGCTTTAAGTACCAGCCGATGTTCACTGAGATCACCAAGTGAAAGAC
Mouse_XR_378320.3           --------------------------------------------------
Mouse_XR_869768.2           --------------------------------------------------
Pig_TCONS_00061935          --------------------------------------------------
Pig_TCONS_00061934          --------------------------------------------------
Chicken_TCONS_00073608      --------------------------------------------------
Cattle_TCONS_00110619       --------------------------------------------------
Pig_TCONS_00066470          --------------------------------------------------
Chicken_TCONS_00072188      --------------------------------------------------
Human_NR_120363.1           --------------------------------------------------
                                                                              

Mouse_XR_869766.2           --------------------------------------------------
Mouse_XR_378321.3           --------------------------------------------------
Mouse_XR_869764.2           AAGGATTCAGAAGACAAGCCTCAGGCTCACGTAAACCCACTTACTGATGT
Mouse_XR_001778206.1        AAGGATTCAGAAGACAAGCCTCAGGCTCACGTAAACCCACTTACTGATGT
Mouse_XR_869765.2           AAGGATTCAGAAGACAAGCCTCAGGCTCACGTAAACCCACTTACTGATGT
Mouse_XR_869767.2           AAGGATTCAGAAGACAAGCCTCAGGCTCACGTAAACCCACTTACTGATGT
Mouse_XR_001778204.1        AAGGATTCAGAAGACAAGCCTCAGGCTCACGTAAACCCACTTACTGATGT
Mouse_XR_001778205.1        AAGGATTCAGAAGACAAGCCTCAGGCTCACGTAAACCCACTTACTGATGT
Mouse_XR_378320.3           --------------------------------------------------
Mouse_XR_869768.2           --------------------------------------------------
Pig_TCONS_00061935          --------------------------------------------------
Pig_TCONS_00061934          --------------------------------------------------
Chicken_TCONS_00073608      --------------------------------------------------
Cattle_TCONS_00110619       --------------------------------------------------
Pig_TCONS_00066470          --------------------------------------------------
Chicken_TCONS_00072188      --------------------------------------------------
Human_NR_120363.1           --------------------------------------------------
                                                                              

Mouse_XR_869766.2           ---------------------------------TTAGCATGGGTGTGAAA
Mouse_XR_378321.3           ---------------------------------TTAGCATGGGTGTGAAA
Mouse_XR_869764.2           TGTGTTGCTATCTCATGCTTTTCTTCTCCACAGTTAGCATGGGTGTGAAA
Mouse_XR_001778206.1        TGTGTTGCTATCTCATGCTTTTCTTCTCCACAGTTAGCATGGGTGTGAAA
Mouse_XR_869765.2           TGTGTTGCTATCTCATGCTTTTCTTCTCCACAGTTAGCATGGGTGTGAAA
Mouse_XR_869767.2           TGTGTTGCTATCTCATGCTTTTCTTCTCCACAGTTAGCATGGGTGTGAAA
Mouse_XR_001778204.1        TGTGTTGCTATCTCATGCTTTTCTTCTCCACAGTTAGCATGGGTGTGAAA
Mouse_XR_001778205.1        TGTGTTGCTATCTCATGCTTTTCTTCTCCACAGTTAGCATGGGTGTGAAA
Mouse_XR_378320.3           --------------------------------------------------
Mouse_XR_869768.2           --------------------------------------------------
Pig_TCONS_00061935          --------------------------------------------------
Pig_TCONS_00061934          --------------------------------------------------
Chicken_TCONS_00073608      --------------------------------------------------
Cattle_TCONS_00110619       --------------------------------------------------
Pig_TCONS_00066470          --------------------------------------------------
Chicken_TCONS_00072188      --------------------------------------------------
Human_NR_120363.1           --------------------------------------------------
                                                                              

Mouse_XR_869766.2           CCGTGGCTTTAGTAGACCAGTCTCCAGTTCCTTCTCTAAGCAACTGACCC
Mouse_XR_378321.3           CCGTGGCTTTAGTAGACCAGTCTCCAGTTCCTTCTCTAAGCAACTGACCC
Mouse_XR_869764.2           CCGTGGCTTTAGTAGACCAGTCTCCAGTTCCTTCTCTAAGCAACTGACCC
Mouse_XR_001778206.1        CCGTGGCTTTAGTAGACCAGTCTCCAGTTCCTTCTCTAAGCAACTGACCC
Mouse_XR_869765.2           CCGTGGCTTTAGTAGACCAGTCTCCAGTTCCTTCTCTAAGCAACTGACCC
Mouse_XR_869767.2           CCGTGGCTTTAGTAGACCAGTCTCCAGTTCCTTCTCTAAGCAACTGACCC
Mouse_XR_001778204.1        CCGTGGCTTTAGTAGACCAGTCTCCAGTTCCTTCTCTAAGCAACTGACCC
Mouse_XR_001778205.1        CCGTGGCTTTAGTAGACCAGTCTCCAGTTCCTTCTCTAAGCAACTGACCC
Mouse_XR_378320.3           --------------------------------------------------
Mouse_XR_869768.2           --------------------------------------------------
Pig_TCONS_00061935          --------------------------------------------------
Pig_TCONS_00061934          --------------------------------------------------
Chicken_TCONS_00073608      --------------------------------------------------
Cattle_TCONS_00110619       --------------------------------------------------
Pig_TCONS_00066470          --------------------------------------------------
Chicken_TCONS_00072188      --------------------------------------------------
Human_NR_120363.1           --------------------------------------------------
                                                                              

Mouse_XR_869766.2           TGGGAAATTCTCTAAGCTTTGATTTCTTCACCTGTCCAACAGTGATGAAC
Mouse_XR_378321.3           TGGGAAATTCTCTAAGCTTTGATTTCTTCACCTGTCCAACAGTGATGAAC
Mouse_XR_869764.2           TGGGAAATTCTCTAAGCTTTGATTTCTTCACCTGTCCAACAGTGATGAAC
Mouse_XR_001778206.1        TGGGAAATTCTCTAAGCTTTGATTTCTTCACCTGTCCAACAGTGATGAAC
Mouse_XR_869765.2           TGGGAAATTCTCTAAGCTTTGATTTCTTCACCTGTCCAACAGTGATGAAC
Mouse_XR_869767.2           TGGGAAATTCTCTAAGCTTTGATTTCTTCACCTGTCCAACAGTGATGAAC
Mouse_XR_001778204.1        TGGGAAATTCTCTAAGCTTTGATTTCTTCACCTGTCCAACAGTGATGAAC
Mouse_XR_001778205.1        TGGGAAATTCTCTAAGCTTTGATTTCTTCACCTGTCCAACAGTGATGAAC
Mouse_XR_378320.3           --------------------------------------------------
Mouse_XR_869768.2           --------------------------------------------------
Pig_TCONS_00061935          --------------------------------------------------
Pig_TCONS_00061934          --------------------------------------------------
Chicken_TCONS_00073608      --------------------------------------------------
Cattle_TCONS_00110619       --------------------------------------------------
Pig_TCONS_00066470          --------------------------------------------------
Chicken_TCONS_00072188      --------------------------------------------------
Human_NR_120363.1           --------------------------------------------------
                                                                              

Mouse_XR_869766.2           AGCAGTGGCTTGTCAGCGAAAGTAAATGAACAGCACAGAAAGATGTGACT
Mouse_XR_378321.3           AGCAGTGGCTTGTCAGCGAAAGTAAATGAACAGCACAGAAAGATGTGACT
Mouse_XR_869764.2           AGCAGTGGCTTGTCAGCGAAAGTAAATGAACAGCACAGAAAGATGTGACT
Mouse_XR_001778206.1        AGCAGTGGCTTGTCAGCGAAAGTAAATGAACAGCACAGAAAGATGTGACT
Mouse_XR_869765.2           AGCAGTGGCTTGTCAGCGAAAGTAAATGAACAGCACAGAAAGATGTGACT
Mouse_XR_869767.2           AGCAGTGGCTTGTCAGCGAAAGTAAATGAACAGCACAGAAAGATGTGACT
Mouse_XR_001778204.1        AGCAGTGGCTTGTCAGCGAAAGTAAATGAACAGCACAGAAAGATGTGACT
Mouse_XR_001778205.1        AGCAGTGGCTTGTCAGCGAAAGTAAATGAACAGCACAGAAAGATGTGACT
Mouse_XR_378320.3           --------------------------------------------------
Mouse_XR_869768.2           --------------------------------------------------
Pig_TCONS_00061935          --------------------------------------------------
Pig_TCONS_00061934          --------------------------------------------------
Chicken_TCONS_00073608      --------------------------------------------------
Cattle_TCONS_00110619       --------------------------------------------------
Pig_TCONS_00066470          --------------------------------------------------
Chicken_TCONS_00072188      --------------------------------------------------
Human_NR_120363.1           --------------------------------------------------
                                                                              

Mouse_XR_869766.2           TGGACCAGGACCATGAGTGCCTGCCAGTGCTGGTTGTGATGACCCTGCAG
Mouse_XR_378321.3           TGGACCAGGACCATGAGTGCCTGCCAGTGCTGGTTGTGATGACCCTGCAG
Mouse_XR_869764.2           TGGACCAGGACCATGAGTGCCTGCCAGTGCTGGTTGTGATGACCCTGCAG
Mouse_XR_001778206.1        TGGACCAGGACCATGAGTGCCTGCCAGTGCTGGTTGTGATGACCCTGCAG
Mouse_XR_869765.2           TGGACCAGGACCATGAGTGCCTGCCAGTGCTGGTTGTGATGACCCTGCAG
Mouse_XR_869767.2           TGGACCAGGACCATGAGTGCCTGCCAGTGCTGGTTGTGATGACCCTGCAG
Mouse_XR_001778204.1        TGGACCAGGACCATGAGTGCCTGCCAGTGCTGGTTGTGATGACCCTGCAG
Mouse_XR_001778205.1        TGGACCAGGACCATGAGTGCCTGCCAGTGCTGGTTGTGATGACCCTGCAG
Mouse_XR_378320.3           --------------------------------------------------
Mouse_XR_869768.2           --------------------------------------------------
Pig_TCONS_00061935          --------------------------------------------------
Pig_TCONS_00061934          --------------------------------------------------
Chicken_TCONS_00073608      --------------------------------------------------
Cattle_TCONS_00110619       --------------------------------------------------
Pig_TCONS_00066470          --------------------------------------------------
Chicken_TCONS_00072188      --------------------------------------------------
Human_NR_120363.1           --------------------------------------------------
                                                                              

Mouse_XR_869766.2           ACAACACTGTCACTGCTCTTGTGACTCCAAAGGCATGGCTATCTCACTAC
Mouse_XR_378321.3           ACAACACTGTCACTGCTCTTGTGACTCCAAAGGCATGGCTATCTCACTAC
Mouse_XR_869764.2           ACAACACTGTCACTGCTCTTGTGACTCCAAAGGCATGGCTATCTCACTAC
Mouse_XR_001778206.1        ACAACACTGTCACTGCTCTTGTGACTCCAAAGGCATGGCTATCTCACTAC
Mouse_XR_869765.2           ACAACACTGTCACTGCTCTTGTGACTCCAAAGGCATGGCTATCTCACTAC
Mouse_XR_869767.2           ACAACACTGTCACTGCTCTTGTGACTCCAAAGGCATGGCTATCTCACTAC
Mouse_XR_001778204.1        ACAACACTGTCACTGCTCTTGTGACTCCAAAGGCATGGCTATCTCACTAC
Mouse_XR_001778205.1        ACAACACTGTCACTGCTCTTGTGACTCCAAAGGCATGGCTATCTCACTAC
Mouse_XR_378320.3           --------------------------------------------------
Mouse_XR_869768.2           --------------------------------------------------
Pig_TCONS_00061935          --------------------------------------------------
Pig_TCONS_00061934          --------------------------------------------------
Chicken_TCONS_00073608      --------------------------------------------------
Cattle_TCONS_00110619       --------------------------------------------------
Pig_TCONS_00066470          --------------------------------------------------
Chicken_TCONS_00072188      --------------------------------------------------
Human_NR_120363.1           --------------------------------------------------
                                                                              

Mouse_XR_869766.2           CCTTACATAAGGATTATGGTGTCACTGCCATCTTCCTGCATCAGCATGCT
Mouse_XR_378321.3           CCTTACATAAGGATTATGGTGTCACTGCCATCTTCCTGCATCAGCATGCT
Mouse_XR_869764.2           CCTTACATAAGGATTATGGTGTCACTGCCATCTTCCTGCATCAGCATGCT
Mouse_XR_001778206.1        CCTTACATAAGGATTATGGTGTCACTGCCATCTTCCTGCATCAGCATGCT
Mouse_XR_869765.2           CCTTACATAAGGATTATGGTGTCACTGCCATCTTCCTGCATCAGCATGCT
Mouse_XR_869767.2           CCTTACATAAGGATTATGGTGTCACTGCCATCTTCCTGCATCAGCATGCT
Mouse_XR_001778204.1        CCTTACATAAGGATTATGGTGTCACTGCCATCTTCCTGCATCAGCATGCT
Mouse_XR_001778205.1        CCTTACATAAGGATTATGGTGTCACTGCCATCTTCCTGCATCAGCATGCT
Mouse_XR_378320.3           --------------------------------------------------
Mouse_XR_869768.2           --------------------------------------------------
Pig_TCONS_00061935          --------------------------------------------------
Pig_TCONS_00061934          --------------------------------------------------
Chicken_TCONS_00073608      --------------------------------------------------
Cattle_TCONS_00110619       --------------------------------------------------
Pig_TCONS_00066470          --------------------------------------------------
Chicken_TCONS_00072188      --------------------------------------------------
Human_NR_120363.1           --------------------------------------------------
                                                                              

Mouse_XR_869766.2           CTTCACATTGTGTTTTAAACTACTCCTCACTGAGGTTTATGGAAGCTAGA
Mouse_XR_378321.3           CTTCACATTGTGTTTTAAACTACTCCTCACTGAGGTTTATGGAAGCTAGA
Mouse_XR_869764.2           CTTCACATTGTGTTTTAAACTACTCCTCACTGAGGTTTATGGAAGCTAGA
Mouse_XR_001778206.1        CTTCACATTGTGTTTTAAACTACTCCTCACTGAGGTTTATGGAAGCTAGA
Mouse_XR_869765.2           CTTCACATTGTGTTTTAAACTACTCCTCACTGAGGTTTATGGAAGCTAGA
Mouse_XR_869767.2           CTTCACATTGTGTTTTAAACTACTCCTCACTGAGGTTTATGGAAGCTAGA
Mouse_XR_001778204.1        CTTCACATTGTGTTTTAAACTACTCCTCACTGAGGTTTATGGAAGCTAGA
Mouse_XR_001778205.1        CTTCACATTGTGTTTTAAACTACTCCTCACTGAGGTTTATGGAAGCTAGA
Mouse_XR_378320.3           --------------------------------------------------
Mouse_XR_869768.2           --------------------------------------------------
Pig_TCONS_00061935          --------------------------------------------------
Pig_TCONS_00061934          --------------------------------------------------
Chicken_TCONS_00073608      --------------------------------------------------
Cattle_TCONS_00110619       --------------------------------------------------
Pig_TCONS_00066470          --------------------------------------------------
Chicken_TCONS_00072188      --------------------------------------------------
Human_NR_120363.1           --------------------------------------------------
                                                                              

Mouse_XR_869766.2           AGAGGGAACAATAGACAGATCTGCCACTCTTGAAGAGTACCTCCTTTTGA
Mouse_XR_378321.3           AGAGGGAACAATAGACAGATCTGCCACTCTTGAAGAGTACCTCCTTTTGA
Mouse_XR_869764.2           AGAGGGAACAATAGACAGATCTGCCACTCTTGAAGAGTACCTCCTTTTGA
Mouse_XR_001778206.1        AGAGGGAACAATAGACAGATCTGCCACTCTTGAAGAGTACCTCCTTTTGA
Mouse_XR_869765.2           AGAGGGAACAATAGACAGATCTGCCACTCTTGAAGAGTACCTCCTTTTGA
Mouse_XR_869767.2           AGAGGGAACAATAGACAGATCTGCCACTCTTGAAGAGTACCTCCTTTTGA
Mouse_XR_001778204.1        AGAGGGAACAATAGACAGATCTGCCACTCTTGAAGAGTACCTCCTTTTGA
Mouse_XR_001778205.1        AGAGGGAACAATAGACAGATCTGCCACTCTTGAAGAGTACCTCCTTTTGA
Mouse_XR_378320.3           --------------------------------------------------
Mouse_XR_869768.2           --------------------------------------------------
Pig_TCONS_00061935          --------------------------------------------------
Pig_TCONS_00061934          --------------------------------------------------
Chicken_TCONS_00073608      --------------------------------------------------
Cattle_TCONS_00110619       --------------------------------------------------
Pig_TCONS_00066470          --------------------------------------------------
Chicken_TCONS_00072188      --------------------------------------------------
Human_NR_120363.1           --------------------------------------------------
                                                                              

Mouse_XR_869766.2           AGAATGGAAGCCAAATTTCTTGCCTTCACCTCTTCCCCAACTGCATGTTC
Mouse_XR_378321.3           AGAATGGAAGCCAAATTTCTTGCCTTCACCTCTTCCCCAACTGCATGTTC
Mouse_XR_869764.2           AGAATGGAAGCCAAATTTCTTGCCTTCACCTCTTCCCCAACTGCATGTTC
Mouse_XR_001778206.1        AGAATGGAAGCCAAATTTCTTGCCTTCACCTCTTCCCCAACTGCATGTTC
Mouse_XR_869765.2           AGAATGGAAGCCAAATTTCTTGCCTTCACCTCTTCCCCAACTGCATGTTC
Mouse_XR_869767.2           AGAATGGAAGCCAAATTTCTTGCCTTCACCTCTTCCCCAACTGCATGTTC
Mouse_XR_001778204.1        AGAATGGAAGCCAAATTTCTTGCCTTCACCTCTTCCCCAACTGCATGTTC
Mouse_XR_001778205.1        AGAATGGAAGCCAAATTTCTTGCCTTCACCTCTTCCCCAACTGCATGTTC
Mouse_XR_378320.3           --------------------------------------------------
Mouse_XR_869768.2           --------------------------------------------------
Pig_TCONS_00061935          --------------------------------------------------
Pig_TCONS_00061934          --------------------------------------------------
Chicken_TCONS_00073608      --------------------------------------------------
Cattle_TCONS_00110619       --------------------------------------------------
Pig_TCONS_00066470          --------------------------------------------------
Chicken_TCONS_00072188      --------------------------------------------------
Human_NR_120363.1           --------------------------------------------------
                                                                              

Mouse_XR_869766.2           CTATATAATTTATCTCAGGCTTGTGACCTTAAGGATCCCTCCAATTTCCA
Mouse_XR_378321.3           CTATATAATTTATCTCAGGCTTGTGACCTTAAGGATCCCTCCAATTTCCA
Mouse_XR_869764.2           CTATATAATTTATCTCAGGCTTGTGACCTTAAGGATCCCTCCAATTTCCA
Mouse_XR_001778206.1        CTATATAATTTATCTCAGGCTTGTGACCTTAAGGATCCCTCCAATTTCCA
Mouse_XR_869765.2           CTATATAATTTATCTCAGGCTTGTGACCTTAAGGATCCCTCCAATTTCCA
Mouse_XR_869767.2           CTATATAATTTATCTCAGGCTTGTGACCTTAAGGATCCCTCCAATTTCCA
Mouse_XR_001778204.1        CTATATAATTTATCTCAGGCTTGTGACCTTAAGGATCCCTCCAATTTCCA
Mouse_XR_001778205.1        CTATATAATTTATCTCAGGCTTGTGACCTTAAGGATCCCTCCAATTTCCA
Mouse_XR_378320.3           --------------------------------------------------
Mouse_XR_869768.2           --------------------------------------------------
Pig_TCONS_00061935          --------------------------------------------------
Pig_TCONS_00061934          --------------------------------------------------
Chicken_TCONS_00073608      --------------------------------------------------
Cattle_TCONS_00110619       --------------------------------------------------
Pig_TCONS_00066470          --------------------------------------------------
Chicken_TCONS_00072188      --------------------------------------------------
Human_NR_120363.1           --------------------------------------------------
                                                                              

Mouse_XR_869766.2           CTGGCCACAACACCACAACACCAACGCTGGGGTACCTGCTCAGTGAGGAA
Mouse_XR_378321.3           CTGGCCACAACACCACAACACCAACGCTGGGGTACCTGCTCAGTGAGGAA
Mouse_XR_869764.2           CTGGCCACAACACCACAACACCAACGCTGGGGTACCTGCTCAGTGAGGAA
Mouse_XR_001778206.1        CTGGCCACAACACCACAACACCAACGCTGGGGTACCTGCTCAGTGAGGAA
Mouse_XR_869765.2           CTGGCCACAACACCACAACACCAACGCTGGGGTACCTGCTCAGTGAGGAA
Mouse_XR_869767.2           CTGGCCACAACACCACAACACCAACGCTGGGGTACCTGCTCAGTGAGGAA
Mouse_XR_001778204.1        CTGGCCACAACACCACAACACCAACGCTGGGGTACCTGCTCAGTGAGGAA
Mouse_XR_001778205.1        CTGGCCACAACACCACAACACCAACGCTGGGGTACCTGCTCAGTGAGGAA
Mouse_XR_378320.3           --------------------------------------------------
Mouse_XR_869768.2           --------------------------------------------------
Pig_TCONS_00061935          --------------------------------------------------
Pig_TCONS_00061934          --------------------------------------------------
Chicken_TCONS_00073608      --------------------------------------------------
Cattle_TCONS_00110619       --------------------------------------------------
Pig_TCONS_00066470          --------------------------------------------------
Chicken_TCONS_00072188      --------------------------------------------------
Human_NR_120363.1           --------------------------------------------------
                                                                              

Mouse_XR_869766.2           GGAAGGCTTGTAGGCGCCGTCAGTCGATTTGTTGCCGGTGCCCCTCATGG
Mouse_XR_378321.3           GGAAGGCTTGTAGGCGCCGTCAGTCGATTTGTTGCCGGTGCCCCTCATGG
Mouse_XR_869764.2           GGAAGGCTTGTAGGCGCCGTCAGTCGATTTGTTGCCGGTGCCCCTCATGG
Mouse_XR_001778206.1        GGAAGGCTTGTAGGCGCCGTCAGTCGATTTGTTGCCGGTGCCCCTCATGG
Mouse_XR_869765.2           GGAAGGCTTGTAGGCGCCGTCAGTCGATTTGTTGCCGGTGCCCCTCATGG
Mouse_XR_869767.2           GGAAGGCTTGTAGGCGCCGTCAGTCGATTTGTTGCCGGTGCCCCTCATGG
Mouse_XR_001778204.1        GGAAGGCTTGTAGGCGCCGTCAGTCGATTTGTTGCCGGTGCCCCTCATGG
Mouse_XR_001778205.1        GGAAGGCTTGTAGGCGCCGTCAGTCGATTTGTTGCCGGTGCCCCTCATGG
Mouse_XR_378320.3           --------------------------------------------------
Mouse_XR_869768.2           --------------------------------------------------
Pig_TCONS_00061935          --------------------------------------------------
Pig_TCONS_00061934          --------------------------------------------------
Chicken_TCONS_00073608      --------------------------------------------------
Cattle_TCONS_00110619       --------------------------------------------------
Pig_TCONS_00066470          --------------------------------------------------
Chicken_TCONS_00072188      --------------------------------------------------
Human_NR_120363.1           --------------------------------------------------
                                                                              

Mouse_XR_869766.2           ACTTCATGTGCGAGACCGCCATGCGCAGGATGGTCAGCTTGTCTGGCTTC
Mouse_XR_378321.3           ACTTCATGTGCGAGACCGCCATGCGCAGGATGGTCAGCTTGTCTGGCTTC
Mouse_XR_869764.2           ACTTCATGTGCGAGACCGCCATGCGCAGGATGGTCAGCTTGTCTGGCTTC
Mouse_XR_001778206.1        ACTTCATGTGCGAGACCGCCATGCGCAGGATGGTCAGCTTGTCTGGCTTC
Mouse_XR_869765.2           ACTTCATGTGCGAGACCGCCATGCGCAGGATGGTCAGCTTGTCTGGCTTC
Mouse_XR_869767.2           ACTTCATGTGCGAGACCGCCATGCGCAGGATGGTCAGCTTGTCTGGCTTC
Mouse_XR_001778204.1        ACTTCATGTGCGAGACCGCCATGCGCAGGATGGTCAGCTTGTCTGGCTTC
Mouse_XR_001778205.1        ACTTCATGTGCGAGACCGCCATGCGCAGGATGGTCAGCTTGTCTGGCTTC
Mouse_XR_378320.3           --------------------------------------------------
Mouse_XR_869768.2           --------------------------------------------------
Pig_TCONS_00061935          --------------------------------------------------
Pig_TCONS_00061934          --------------------------------------------------
Chicken_TCONS_00073608      --------------------------------------------------
Cattle_TCONS_00110619       --------------------------------------------------
Pig_TCONS_00066470          --------------------------------------------------
Chicken_TCONS_00072188      --------------------------------------------------
Human_NR_120363.1           --------------------------------------------------
                                                                              

Mouse_XR_869766.2           CTAGCCAGTGCACTGCAGGTGGGAACCATGTCGGAGAGTTCCGTAATATA
Mouse_XR_378321.3           CTAGCCAGTGCACTGCAGGTGGGAACCATGTCGGAGAGTTCCGTAATATA
Mouse_XR_869764.2           CTAGCCAGTGCACTGCAGGTGGGAACCATGTCGGAGAGTTCCGTAATATA
Mouse_XR_001778206.1        CTAGCCAGTGCACTGCAGGTGGGAACCATGTCGGAGAGTTCCGTAATATA
Mouse_XR_869765.2           CTAGCCAGTGCACTGCAGGTGGGAACCATGTCGGAGAGTTCCGTAATATA
Mouse_XR_869767.2           CTAGCCAGTGCACTGCAGGTGGGAACCATGTCGGAGAGTTCCGTAATATA
Mouse_XR_001778204.1        CTAGCCAGTGCACTGCAGGTGGGAACCATGTCGGAGAGTTCCGTAATATA
Mouse_XR_001778205.1        CTAGCCAGTGCACTGCAGGTGGGAACCATGTCGGAGAGTTCCGTAATATA
Mouse_XR_378320.3           --------------------------------------------------
Mouse_XR_869768.2           --------------------------------------------------
Pig_TCONS_00061935          --------------------------------------------------
Pig_TCONS_00061934          --------------------------------------------------
Chicken_TCONS_00073608      --------------------------------------------------
Cattle_TCONS_00110619       --------------------------------------------------
Pig_TCONS_00066470          --------------------------------------------------
Chicken_TCONS_00072188      --------------------------------------------------
Human_NR_120363.1           --------------------------------------------------
                                                                              

Mouse_XR_869766.2           TTGAGTCATCTTGTTCCGCCTGCGCCGCTCAATCTCACTGTGGTTCTCTC
Mouse_XR_378321.3           TTGAGTCATCTTGTTCCGCCTGCGCCGCTCAATCTCACTGTGGTTCTCTC
Mouse_XR_869764.2           TTGAGTCATCTTGTTCCGCCTGCGCCGCTCAATCTCACTGTGGTTCTCTC
Mouse_XR_001778206.1        TTGAGTCATCTTGTTCCGCCTGCGCCGCTCAATCTCACTGTGGTTCTCTC
Mouse_XR_869765.2           TTGAGTCATCTTGTTCCGCCTGCGCCGCTCAATCTCACTGTGGTTCTCTC
Mouse_XR_869767.2           TTGAGTCATCTTGTTCCGCCTGCGCCGCTCAATCTCACTGTGGTTCTCTC
Mouse_XR_001778204.1        TTGAGTCATCTTGTTCCGCCTGCGCCGCTCAATCTCACTGTGGTTCTCTC
Mouse_XR_001778205.1        TTGAGTCATCTTGTTCCGCCTGCGCCGCTCAATCTCACTGTGGTTCTCTC
Mouse_XR_378320.3           --------------------------------------------------
Mouse_XR_869768.2           --------------------------------------------------
Pig_TCONS_00061935          --------------------------------------------------
Pig_TCONS_00061934          --------------------------------------------------
Chicken_TCONS_00073608      --------------------------------------------------
Cattle_TCONS_00110619       --------------------------------------------------
Pig_TCONS_00066470          --------------------------------------------------
Chicken_TCONS_00072188      --------------------------------------------------
Human_NR_120363.1           --------------------------------------------------
                                                                              

Mouse_XR_869766.2           TTCCCAGAAAGCAAGAGGTCAGGGGGAGGGAAAAAGAGAAGGATCAGACC
Mouse_XR_378321.3           TTCCCAGAAAGCAAGAGGTCAGGGGGAGGGAAAAAGAGAAGGATCAGACC
Mouse_XR_869764.2           TTCCCAGAAAGCAAGAGGTCAGGGGGAGGGAAAAAGAGAAGGATCAGACC
Mouse_XR_001778206.1        TTCCCAGAAAGCAAGAGGTCAGGGGGAGGGAAAAAGAGAAGGATCAGACC
Mouse_XR_869765.2           TTCCCAGAAAGCAAGAGGTCAGGGGGAGGGAAAAAGAGAAGGATCAGACC
Mouse_XR_869767.2           TTCCCAGAAAGCAAGAGGTCAGGGGGAGGGAAAAAGAGAAGGATCAGACC
Mouse_XR_001778204.1        TTCCCAGAAAGCAAGAGGTCAGGGGGAGGGAAAAAGAGAAGGATCAGACC
Mouse_XR_001778205.1        TTCCCAGAAAGCAAGAGGTCAGGGGGAGGGAAAAAGAGAAGGATCAGACC
Mouse_XR_378320.3           --------------------------------------------------
Mouse_XR_869768.2           --------------------------------------------------
Pig_TCONS_00061935          --------------------------------------------------
Pig_TCONS_00061934          --------------------------------------------------
Chicken_TCONS_00073608      --------------------------------------------------
Cattle_TCONS_00110619       --------------------------------------------------
Pig_TCONS_00066470          --------------------------------------------------
Chicken_TCONS_00072188      --------------------------------------------------
Human_NR_120363.1           --------------------------------------------------
                                                                              

Mouse_XR_869766.2           AGGGGTCGGTCAGCAGACATTGGGATAAAAGAATACACTGTTAACATCAG
Mouse_XR_378321.3           AGGGGTCGGTCAGCAGACATTGGGATAAAAGAATACACTGTTAACATCAG
Mouse_XR_869764.2           AGGGGTCGGTCAGCAGACATTGGGATAAAAGAATACACTGTTAACATCAG
Mouse_XR_001778206.1        AGGGGTCGGTCAGCAGACATTGGGATAAAAGAATACACTGTTAACATCAG
Mouse_XR_869765.2           AGGGGTCGGTCAGCAGACATTGGGATAAAAGAATACACTGTTAACATCAG
Mouse_XR_869767.2           AGGGGTCGGTCAGCAGACATTGGGATAAAAGAATACACTGTTAACATCAG
Mouse_XR_001778204.1        AGGGGTCGGTCAGCAGACATTGGGATAAAAGAATACACTGTTAACATCAG
Mouse_XR_001778205.1        AGGGGTCGGTCAGCAGACATTGGGATAAAAGAATACACTGTTAACATCAG
Mouse_XR_378320.3           --------------------------------------------------
Mouse_XR_869768.2           --------------------------------------------------
Pig_TCONS_00061935          --------------------------------------------------
Pig_TCONS_00061934          --------------------------------------------------
Chicken_TCONS_00073608      --------------------------------------------------
Cattle_TCONS_00110619       --------------------------------------------------
Pig_TCONS_00066470          --------------------------------------------------
Chicken_TCONS_00072188      --------------------------------------------------
Human_NR_120363.1           --------------------------------------------------
                                                                              

Mouse_XR_869766.2           ATAGCCAAAGTCCTGGACCTAACTCATAATGGCTCAGTGTTTTGAGTAGT
Mouse_XR_378321.3           ATAGCCAAAGTCCTGGACCTAACTCATAATGGCTCAGTGTTTTGAGTAGT
Mouse_XR_869764.2           ATAGCCAAAGTCCTGGACCTAACTCATAATGGCTCAGTGTTTTGAGTAGT
Mouse_XR_001778206.1        ATAGCCAAAGTCCTGGACCTAACTCATAATGGCTCAGTGTTTTGAGTAGT
Mouse_XR_869765.2           ATAGCCAAAGTCCTGGACCTAACTCATAATGGCTCAGTGTTTTGAGTAGT
Mouse_XR_869767.2           ATAGCCAAAGTCCTGGACCTAACTCATAATGGCTCAGTGTTTTGAGTAGT
Mouse_XR_001778204.1        ATAGCCAAAGTCCTGGACCTAACTCATAATGGCTCAGTGTTTTGAGTAGT
Mouse_XR_001778205.1        ATAGCCAAAGTCCTGGACCTAACTCATAATGGCTCAGTGTTTTGAGTAGT
Mouse_XR_378320.3           --------------------------------------------------
Mouse_XR_869768.2           --------------------------------------------------
Pig_TCONS_00061935          --------------------------------------------------
Pig_TCONS_00061934          --------------------------------------------------
Chicken_TCONS_00073608      --------------------------------------------------
Cattle_TCONS_00110619       --------------------------------------------------
Pig_TCONS_00066470          --------------------------------------------------
Chicken_TCONS_00072188      --------------------------------------------------
Human_NR_120363.1           --------------------------------------------------
                                                                              

Mouse_XR_869766.2           TGTGGACTGAATCCCTGACACATCTGTAACTCGGGTCTTTGTGTGGGAAG
Mouse_XR_378321.3           TGTGGACTGAATCCCTGACACATCTGTAACTCGGGTCTTTGTGTGGGAAG
Mouse_XR_869764.2           TGTGGACTGAATCCCTGACACATCTGTAACTCGGGTCTTTGTGTGGGAAG
Mouse_XR_001778206.1        TGTGGACTGAATCCCTGACACATCTGTAACTCGGGTCTTTGTGTGGGAAG
Mouse_XR_869765.2           TGTGGACTGAATCCCTGACACATCTGTAACTCGGGTCTTTGTGTGGGAAG
Mouse_XR_869767.2           TGTGGACTGAATCCCTGACACATCTGTAACTCGGGTCTTTGTGTGGGAAG
Mouse_XR_001778204.1        TGTGGACTGAATCCCTGACACATCTGTAACTCGGGTCTTTGTGTGGGAAG
Mouse_XR_001778205.1        TGTGGACTGAATCCCTGACACATCTGTAACTCGGGTCTTTGTGTGGGAAG
Mouse_XR_378320.3           --------------------------------------------------
Mouse_XR_869768.2           --------------------------------------------------
Pig_TCONS_00061935          --------------------------------------------------
Pig_TCONS_00061934          --------------------------------------------------
Chicken_TCONS_00073608      --------------------------------------------------
Cattle_TCONS_00110619       --------------------------------------------------
Pig_TCONS_00066470          --------------------------------------------------
Chicken_TCONS_00072188      --------------------------------------------------
Human_NR_120363.1           --------------------------------------------------
                                                                              

Mouse_XR_869766.2           CATGGACCTCTCTCTGTGCCTCCTTCTCTAAATATGTATAGGCTCTTCCG
Mouse_XR_378321.3           CATGGACCTCTCTCTGTGCCTCCTTCTCTAAATATGTATAGGCTCTTCCG
Mouse_XR_869764.2           CATGGACCTCTCTCTGTGCCTCCTTCTCTAAATATGTATAGGCTCTTCCG
Mouse_XR_001778206.1        CATGGACCTCTCTCTGTGCCTCCTTCTCTAAATATGTATAGGCTCTTCCG
Mouse_XR_869765.2           CATGGACCTCTCTCTGTGCCTCCTTCTCTAAATATGTATAGGCTCTTCCG
Mouse_XR_869767.2           CATGGACCTCTCTCTGTGCCTCCTTCTCTAAATATGTATAGGCTCTTCCG
Mouse_XR_001778204.1        CATGGACCTCTCTCTGTGCCTCCTTCTCTAAATATGTATAGGCTCTTCCG
Mouse_XR_001778205.1        CATGGACCTCTCTCTGTGCCTCCTTCTCTAAATATGTATAGGCTCTTCCG
Mouse_XR_378320.3           --------------------------------------------------
Mouse_XR_869768.2           --------------------------------------------------
Pig_TCONS_00061935          --------------------------------------------------
Pig_TCONS_00061934          --------------------------------------------------
Chicken_TCONS_00073608      --------------------------------------------------
Cattle_TCONS_00110619       --------------------------------------------------
Pig_TCONS_00066470          --------------------------------------------------
Chicken_TCONS_00072188      --------------------------------------------------
Human_NR_120363.1           --------------------------------------------------
                                                                              

Mouse_XR_869766.2           GAATTACACACATACCTATGGACTTTTGACCAGGGAGCATGGAAGATTAA
Mouse_XR_378321.3           GAATTACACACATACCTATGGACTTTTGACCAGGGAGCATGGAAGATTAA
Mouse_XR_869764.2           GAATTACACACATACCTATGGACTTTTGACCAGGGAGCATGGAAGATTAA
Mouse_XR_001778206.1        GAATTACACACATACCTATGGACTTTTGACCAGGGAGCATGGAAGATTAA
Mouse_XR_869765.2           GAATTACACACATACCTATGGACTTTTGACCAGGGAGCATGGAAGATTAA
Mouse_XR_869767.2           GAATTACACACATACCTATGGACTTTTGACCAGGGAGCATGGAAGATTAA
Mouse_XR_001778204.1        GAATTACACACATACCTATGGACTTTTGACCAGGGAGCATGGAAGATTAA
Mouse_XR_001778205.1        GAATTACACACATACCTATGGACTTTTGACCAGGGAGCATGGAAGATTAA
Mouse_XR_378320.3           --------------------------------------------------
Mouse_XR_869768.2           --------------------------------------------------
Pig_TCONS_00061935          --------------------------------------------------
Pig_TCONS_00061934          --------------------------------------------------
Chicken_TCONS_00073608      --------------------------------------------------
Cattle_TCONS_00110619       --------------------------------------------------
Pig_TCONS_00066470          --------------------------------------------------
Chicken_TCONS_00072188      --------------------------------------------------
Human_NR_120363.1           --------------------------------------------------
                                                                              

Mouse_XR_869766.2           AACTTTTTAGCAGGC
Mouse_XR_378321.3           AACTTTTTAGCAGGC
Mouse_XR_869764.2           AACTTTTTAGCAGGC
Mouse_XR_001778206.1        AACTTTTTAGCAGGC
Mouse_XR_869765.2           AACTTTTTAGCAGGC
Mouse_XR_869767.2           AACTTTTTAGCAGGC
Mouse_XR_001778204.1        AACTTTTTAGCAGGC
Mouse_XR_001778205.1        AACTTTTTAGCAGGC
Mouse_XR_378320.3           ---------------
Mouse_XR_869768.2           ---------------
Pig_TCONS_00061935          ---------------
Pig_TCONS_00061934          ---------------
Chicken_TCONS_00073608      ---------------
Cattle_TCONS_00110619       ---------------
Pig_TCONS_00066470          ---------------
Chicken_TCONS_00072188      ---------------
Human_NR_120363.1           ---------------
                                           
