# Supplementary material for: Genome-wide identification of tissue-specific long non-coding RNA in three farm animal species
Source: BMC Genomics. 2018 Sep 18;19:684. doi: 10.1186/s12864-018-5037-7 (PMC6145346; doi:10.1186/s12864-018-5037-7)
Supplement: Supplementary file 21 — Multiple Sequence Alignments for Conserved LncRNAs. A multiple sequence alignment file generated by ClustalW is included for each of the 39 groups of lncRNAs associated with orthologous genes across all five species. (ZIP 445 kb) [file 12864_2018_5037_MOESM21_ESM.zip › Group_1_Seqs.fa.align.out]

CLUSTAL 2.1 multiple sequence alignment


Pig_TCONS_00012815          --------------------------------------------------
Pig_TCONS_00012816          --------------------------------------------------
Cattle_TCONS_00066039       --------------------------------------------------
Cattle_TCONS_00066038       AAAGACCATGGGACCCCAAGCCAAGCTGTCCACCTCTGCATTTAAGGAAC
Mouse_XR_373653.2           --------------------------------------------------
Mouse_XR_865681.1           --------------------------------------------------
Cattle_TCONS_00085139       --------------------------------------------------
Cattle_TCONS_00085140       --------------------------------------------------
Mouse_NR_040562.1           --------------------------------------------------
Chicken_TCONS_00063730      --------------------------------------------------
Chicken_TCONS_00087901      --------------------------------------------------
Mouse_XR_865682.1           --------------------------------------------------
                                                                              

Pig_TCONS_00012815          --------------------------------------------------
Pig_TCONS_00012816          --------------------------------------------------
Cattle_TCONS_00066039       --------------------------------------------------
Cattle_TCONS_00066038       CTAACTGGGACTTCCCACAAGGAGACTAGGGAAGAGAGAACAGAGAACAG
Mouse_XR_373653.2           --------------------------------------------------
Mouse_XR_865681.1           --------------------------------------------------
Cattle_TCONS_00085139       --------------------------------------------------
Cattle_TCONS_00085140       --------------------------------------------------
Mouse_NR_040562.1           --------------------------------------------------
Chicken_TCONS_00063730      --------------------------------------------------
Chicken_TCONS_00087901      --------------------------------------------------
Mouse_XR_865682.1           --------------------------------------------------
                                                                              

Pig_TCONS_00012815          --------------------------------------------------
Pig_TCONS_00012816          --------------------------------------------------
Cattle_TCONS_00066039       --------------------------------------------------
Cattle_TCONS_00066038       AGAGAGAACCCTGGAGAACAGAGGAGCCTGAAGAGCTACAGTCCATGAGG
Mouse_XR_373653.2           --------------------------------------------------
Mouse_XR_865681.1           --------------------------------------------------
Cattle_TCONS_00085139       --------------------------------------------------
Cattle_TCONS_00085140       --------------------------------------------------
Mouse_NR_040562.1           --------------------------------------------------
Chicken_TCONS_00063730      --------------------------------------------------
Chicken_TCONS_00087901      --------------------------------------------------
Mouse_XR_865682.1           --------------------------------------------------
                                                                              

Pig_TCONS_00012815          --------------------------------------------------
Pig_TCONS_00012816          --------------------------------------------------
Cattle_TCONS_00066039       --------------------------------------------------
Cattle_TCONS_00066038       TTGCAAAGAGTTGGACATGACTTCGAGACTGAGCAACAACAGCAGCCCTG
Mouse_XR_373653.2           --------------------------------------------------
Mouse_XR_865681.1           --------------------------------------------------
Cattle_TCONS_00085139       --------------------------------------------------
Cattle_TCONS_00085140       --------------------------------------------------
Mouse_NR_040562.1           --------------------------------------------------
Chicken_TCONS_00063730      --------------------------------------------------
Chicken_TCONS_00087901      --------------------------------------------------
Mouse_XR_865682.1           --------------------------------------------------
                                                                              

Pig_TCONS_00012815          --------------------------------------------------
Pig_TCONS_00012816          --------------------------------------------------
Cattle_TCONS_00066039       --------------------------------------------------
Cattle_TCONS_00066038       TTCTACTGGGGGTCAGTAGGTCACCATCTGTGAACAGAGTCGGGGCCACT
Mouse_XR_373653.2           --------------------------------------------------
Mouse_XR_865681.1           --------------------------------------------------
Cattle_TCONS_00085139       --------------------------------------------------
Cattle_TCONS_00085140       --------------------------------------------------
Mouse_NR_040562.1           --------------------------------------------------
Chicken_TCONS_00063730      --------------------------------------------------
Chicken_TCONS_00087901      --------------------------------------------------
Mouse_XR_865682.1           --------------------------------------------------
                                                                              

Pig_TCONS_00012815          --------------------------------------------------
Pig_TCONS_00012816          --------------------------------------------------
Cattle_TCONS_00066039       --------------------------------------------------
Cattle_TCONS_00066038       GCTGGGAGATCAGTAGTCTGTAAATTGGAGACTGTGGTTCATTCACTCAT
Mouse_XR_373653.2           --------------------------------------------------
Mouse_XR_865681.1           --------------------------------------------------
Cattle_TCONS_00085139       --------------------------------------------------
Cattle_TCONS_00085140       --------------------------------------------------
Mouse_NR_040562.1           --------------------------------------------------
Chicken_TCONS_00063730      --------------------------------------------------
Chicken_TCONS_00087901      --------------------------------------------------
Mouse_XR_865682.1           --------------------------------------------------
                                                                              

Pig_TCONS_00012815          --------------------------------------------------
Pig_TCONS_00012816          --------------------------------------------------
Cattle_TCONS_00066039       --------------------------------------------------
Cattle_TCONS_00066038       TTAAGACATATTTATTAAGCCAGGAGCTTTGCTAGACCTCAGAGATAAAG
Mouse_XR_373653.2           --------------------------------------------------
Mouse_XR_865681.1           --------------------------------------------------
Cattle_TCONS_00085139       --------------------------------------------------
Cattle_TCONS_00085140       --------------------------------------------------
Mouse_NR_040562.1           --------------------------------------------------
Chicken_TCONS_00063730      --------------------------------------------------
Chicken_TCONS_00087901      --------------------------------------------------
Mouse_XR_865682.1           --------------------------------------------------
                                                                              

Pig_TCONS_00012815          --------------------------------------------------
Pig_TCONS_00012816          --------------------------------------------------
Cattle_TCONS_00066039       --------------------------------------------------
Cattle_TCONS_00066038       CAGGGAGCAAAATGGATGAAGCCTTTACCTTCATGTGGCTTATAGTCTAG
Mouse_XR_373653.2           --------------------------------------------------
Mouse_XR_865681.1           --------------------------------------------------
Cattle_TCONS_00085139       --------------------------------------------------
Cattle_TCONS_00085140       --------------------------------------------------
Mouse_NR_040562.1           --------------------------------------------------
Chicken_TCONS_00063730      --------------------------------------------------
Chicken_TCONS_00087901      --------------------------------------------------
Mouse_XR_865682.1           --------------------------------------------------
                                                                              

Pig_TCONS_00012815          --------------------------------------------------
Pig_TCONS_00012816          --------------------------------------------------
Cattle_TCONS_00066039       --------------------------------------------------
Cattle_TCONS_00066038       TAGAAAAAGGACAAAGTACAAATGAGCCAATGAATATGACTGTCAGATAG
Mouse_XR_373653.2           ----------------------------------------ACACACACAC
Mouse_XR_865681.1           --------------------------------------------------
Cattle_TCONS_00085139       --------------------------------------------------
Cattle_TCONS_00085140       --------------------------------------------------
Mouse_NR_040562.1           --------------------------------------------------
Chicken_TCONS_00063730      --------------------------------------------------
Chicken_TCONS_00087901      --------------------------------------------------
Mouse_XR_865682.1           --------------------------------------------------
                                                                              

Pig_TCONS_00012815          --------------------------------------------------
Pig_TCONS_00012816          --------------------------------------------------
Cattle_TCONS_00066039       --------------------------------------------------
Cattle_TCONS_00066038       TCATGAGTACTTTGGAAGACAAGAAAGCTGGAGAAGCTGGAGGTGGGGGC
Mouse_XR_373653.2           ATATATATACTTCTGGGTGTTTTATATATCCCACACACATACACACACAG
Mouse_XR_865681.1           --------------------------------------------------
Cattle_TCONS_00085139       --------------------------------------------------
Cattle_TCONS_00085140       --------------------------------------------------
Mouse_NR_040562.1           --------------------------------------------------
Chicken_TCONS_00063730      --------------------------------------------------
Chicken_TCONS_00087901      --------------------------------------------------
Mouse_XR_865682.1           --------------------------------------------------
                                                                              

Pig_TCONS_00012815          --------------------------------------------------
Pig_TCONS_00012816          --------------------------------------------------
Cattle_TCONS_00066039       --------------------------------------------------
Cattle_TCONS_00066038       TGTGTTGCTGTTTTGCATATAGTGGTTGGAGGAGGATTCTGGGAAGGTAA
Mouse_XR_373653.2           ACATCAGTTTCTGGATGTCTTATATGCCCACTAATCTTAGCATTAGCATT
Mouse_XR_865681.1           --------------------------------------------------
Cattle_TCONS_00085139       --------------------------------------------------
Cattle_TCONS_00085140       --------------------------------------------------
Mouse_NR_040562.1           --------------------------------------------------
Chicken_TCONS_00063730      --------------------------------------------------
Chicken_TCONS_00087901      --------------------------------------------------
Mouse_XR_865682.1           --------------------------------------------------
                                                                              

Pig_TCONS_00012815          --------------------------------------------------
Pig_TCONS_00012816          --------------------------------------------------
Cattle_TCONS_00066039       --------------------------------------------------
Cattle_TCONS_00066038       AAATTTGAGCAGACCTGAAGGAAGTACGGGAGTAACCCATGTGGACATCT
Mouse_XR_373653.2           CAATAGATGTTCATTAATGTTACTTCTGTATTTCTCAAGGATTCCAGTAA
Mouse_XR_865681.1           --------------------------------------------------
Cattle_TCONS_00085139       --------------------------------------------------
Cattle_TCONS_00085140       --------------------------------------------------
Mouse_NR_040562.1           --------------------------------------------------
Chicken_TCONS_00063730      --------------------------------------------------
Chicken_TCONS_00087901      --------------------------------------------------
Mouse_XR_865682.1           --------------------------------------------------
                                                                              

Pig_TCONS_00012815          --------------------------------------------------
Pig_TCONS_00012816          --------------------------------------------------
Cattle_TCONS_00066039       --------------------------------------------------
Cattle_TCONS_00066038       GGGGAACATCTGGGCAGAGAGGAAAAAGCGGATCCCATTCCAAGAGCATG
Mouse_XR_373653.2           GAGTCTTGTCCAAGGTTATGTCAAGGTTTGGCTGCTTACTAGCCATGCTA
Mouse_XR_865681.1           --------------------------------------------------
Cattle_TCONS_00085139       --------------------------------------------------
Cattle_TCONS_00085140       --------------------------------------------------
Mouse_NR_040562.1           --------------------------------------------------
Chicken_TCONS_00063730      --------------------------------------------------
Chicken_TCONS_00087901      --------------------------------------------------
Mouse_XR_865682.1           --------------------------------------------------
                                                                              

Pig_TCONS_00012815          --------------------------------------------------
Pig_TCONS_00012816          --------------------------------------------------
Cattle_TCONS_00066039       --------------------------------------------------
Cattle_TCONS_00066038       ACCTGGGTCTTAGATGAGCTGTGTGATCCAGGTTCCTCCGTATCTTTGAG
Mouse_XR_373653.2           TCTAAACAAATAACCTTCCTCTCTGTCTCTGAGTTTTATCCCCATTGGCA
Mouse_XR_865681.1           --------------------------------------------------
Cattle_TCONS_00085139       --------------------------------------------------
Cattle_TCONS_00085140       --------------------------------------------------
Mouse_NR_040562.1           --------------------------------------------------
Chicken_TCONS_00063730      --------------------------------------------------
Chicken_TCONS_00087901      --------------------------------------------------
Mouse_XR_865682.1           --------------------------------------------------
                                                                              

Pig_TCONS_00012815          --------------------------------------------------
Pig_TCONS_00012816          --------------------------------------------------
Cattle_TCONS_00066039       --------------------------------------------------
Cattle_TCONS_00066038       CCTCAGTGATCTAATCTGGGTAATGGGGATAATGATAGACTGGAATGCCC
Mouse_XR_373653.2           TTTGAATGTGAAAACCATAAGAACTGAGAAATATGGGGACTCTGTCAAAG
Mouse_XR_865681.1           --------------------------------------------------
Cattle_TCONS_00085139       --------------------------------------------------
Cattle_TCONS_00085140       --------------------------------------------------
Mouse_NR_040562.1           --------------------------------------------------
Chicken_TCONS_00063730      --------------------------------------------------
Chicken_TCONS_00087901      --------------------------------------------------
Mouse_XR_865682.1           --------------------------------------------------
                                                                              

Pig_TCONS_00012815          --------------------------------------------------
Pig_TCONS_00012816          --------------------------------------------------
Cattle_TCONS_00066039       --------------------------------------------------
Cattle_TCONS_00066038       GTGAAGGGCATGGCCCTGGCCTGAGGCTCAGGCGACCCTTATTAAACCAC
Mouse_XR_373653.2           AGTGCAGGCCTACATACTCAGTAAGGCCTAAACAAATGTTGGTCTGCCCT
Mouse_XR_865681.1           --------------------------------------------------
Cattle_TCONS_00085139       --------------------------------------------------
Cattle_TCONS_00085140       --------------------------------------------------
Mouse_NR_040562.1           --------------------------------------------------
Chicken_TCONS_00063730      --------------------------------------------------
Chicken_TCONS_00087901      --------------------------------------------------
Mouse_XR_865682.1           --------------------------------------------------
                                                                              

Pig_TCONS_00012815          --------------------------------------------------
Pig_TCONS_00012816          --------------------------------------------------
Cattle_TCONS_00066039       --------------------------------------------------
Cattle_TCONS_00066038       TGCTTTGAGAATGCTGATGATCACAACCTTCCAGAGAGCTGGATGTGGAT
Mouse_XR_373653.2           TCCCTTTAAAAATATTGAAACATGTGTAGTATTCATAATCATTTGTGGTT
Mouse_XR_865681.1           --------------------------------------------------
Cattle_TCONS_00085139       --------------------------------------------------
Cattle_TCONS_00085140       --------------------------------------------------
Mouse_NR_040562.1           --------------------------------------------------
Chicken_TCONS_00063730      --------------------------------------------------
Chicken_TCONS_00087901      --------------------------------------------------
Mouse_XR_865682.1           --------------------------------------------------
                                                                              

Pig_TCONS_00012815          --------------------------------------------------
Pig_TCONS_00012816          --------------------------------------------------
Cattle_TCONS_00066039       --------------------------------------------------
Cattle_TCONS_00066038       GTGGAACTGCACATCCTGTGTGGCTGCTCCCAGCCAGCCCGTTGTTATGC
Mouse_XR_373653.2           TTTACAGCAATGTTGATAACATGAGACCCTGAAAAGTAGACTTAGATGGG
Mouse_XR_865681.1           --------------------------------------------------
Cattle_TCONS_00085139       --------------------------------------------------
Cattle_TCONS_00085140       --------------------------------------------------
Mouse_NR_040562.1           --------------------------------------------------
Chicken_TCONS_00063730      --------------------------------------------------
Chicken_TCONS_00087901      --------------------------------------------------
Mouse_XR_865682.1           --------------------------------------------------
                                                                              

Pig_TCONS_00012815          --------------------------------------------------
Pig_TCONS_00012816          --------------------------------------------------
Cattle_TCONS_00066039       --------------------------------------------------
Cattle_TCONS_00066038       TCTGAGAACCAGAGAGGGCAGAGATGAAGCCTGGATTGGTGCCATTCATT
Mouse_XR_373653.2           GAAATGGAAGAACTCTGTCCATATAGAATATTAAATATTTAAAGTTTTAA
Mouse_XR_865681.1           --------------------------------------------------
Cattle_TCONS_00085139       --------------------------------------------------
Cattle_TCONS_00085140       --------------------------------------------------
Mouse_NR_040562.1           --------------------------------------------------
Chicken_TCONS_00063730      --------------------------------------------------
Chicken_TCONS_00087901      --------------------------------------------------
Mouse_XR_865682.1           --------------------------------------------------
                                                                              

Pig_TCONS_00012815          --------------------------------------------------
Pig_TCONS_00012816          --------------------------------------------------
Cattle_TCONS_00066039       --------------------------------------------------
Cattle_TCONS_00066038       TATTTAGAGGGTGCCAGTTACACTCTGCCTAGAGGGGCGCCATTGTAGCT
Mouse_XR_373653.2           TATAGAATATTAAATTTGATTGCTCTATACAGTACATTAGCTTTCAGCTC
Mouse_XR_865681.1           --------------------------------------------------
Cattle_TCONS_00085139       --------------------------------------------------
Cattle_TCONS_00085140       --------------------------------------------------
Mouse_NR_040562.1           --------------------------------------------------
Chicken_TCONS_00063730      --------------------------------------------------
Chicken_TCONS_00087901      --------------------------------------------------
Mouse_XR_865682.1           --------------------------------------------------
                                                                              

Pig_TCONS_00012815          --------------------------------------------------
Pig_TCONS_00012816          --------------------------------------------------
Cattle_TCONS_00066039       --------------------------------------------------
Cattle_TCONS_00066038       GGTTTGTTTTTCCTAATTACAGTAGAGAAACATATTGTATTAATCAGAAT
Mouse_XR_373653.2           TCTTAATTTGTCCCTGGTCGGAGAGGGAAAAGTCTCCTTTTCTTGACTGC
Mouse_XR_865681.1           --------------------------------------------------
Cattle_TCONS_00085139       --------------------------------------------------
Cattle_TCONS_00085140       --------------------------------------------------
Mouse_NR_040562.1           --------------------------------------------------
Chicken_TCONS_00063730      --------------------------------------------------
Chicken_TCONS_00087901      --------------------------------------------------
Mouse_XR_865682.1           --------------------------------------------------
                                                                              

Pig_TCONS_00012815          --------------------------------------------------
Pig_TCONS_00012816          --------------------------------------------------
Cattle_TCONS_00066039       --------------------------------------------------
Cattle_TCONS_00066038       TTACACAGTATTTGAAAACTTCTGATCATCCTTCCACCCAGAGATAACCA
Mouse_XR_373653.2           CTTTGGTCCTCTTAAAAGTAAACGAGACCATCATGATAAGTAAAACCTCA
Mouse_XR_865681.1           --------------------------------------------------
Cattle_TCONS_00085139       --------------------------------------------------
Cattle_TCONS_00085140       --------------------------------------------------
Mouse_NR_040562.1           --------------------------------------------------
Chicken_TCONS_00063730      --------------------------------------------------
Chicken_TCONS_00087901      --------------------------------------------------
Mouse_XR_865682.1           --------------------------------------------------
                                                                              

Pig_TCONS_00012815          --------------------------------------------------
Pig_TCONS_00012816          --------------------------------------------------
Cattle_TCONS_00066039       --------------------------------------------------
Cattle_TCONS_00066038       CTATTTAGAGTTTATTCTCTG-----GTTTATCCCATGTATATTCATTTT
Mouse_XR_373653.2           TGATTTAACTAGCCACAGCAAAAGGTGAGGTCTACAGAAAGTCTCATGCT
Mouse_XR_865681.1           --------------------------------------------------
Cattle_TCONS_00085139       --------------------------------------------------
Cattle_TCONS_00085140       --------------------------------------------------
Mouse_NR_040562.1           --------------------------------------------------
Chicken_TCONS_00063730      --------------------------------------------------
Chicken_TCONS_00087901      --------------------------------------------------
Mouse_XR_865682.1           --------------------------------------------------
                                                                              

Pig_TCONS_00012815          --------------------------------------------------
Pig_TCONS_00012816          --------------------------------------------------
Cattle_TCONS_00066039       -----------AAATGGGATCATACTATAAATCCTGTCTTGCTGAATCAC
Cattle_TCONS_00066038       GTTTTTTACAGAAATGGGATCATACTATAAATCCTGTCTTGCTGAATCAC
Mouse_XR_373653.2           GCTCTGTTGTGGGTAGGGTTTGTCTGAGAAGCTTGGATTCCATCAGCAGG
Mouse_XR_865681.1           --------------------------------------------------
Cattle_TCONS_00085139       --------------------------------------------------
Cattle_TCONS_00085140       --------------------------------------------------
Mouse_NR_040562.1           --------------------------------------------------
Chicken_TCONS_00063730      --------------------------------------------------
Chicken_TCONS_00087901      --------------------------------------------------
Mouse_XR_865682.1           --------------------------------------------------
                                                                              

Pig_TCONS_00012815          --------------------------------------------------
Pig_TCONS_00012816          --------------------------------------------------
Cattle_TCONS_00066039       CCATGCCAGACGAGCAGCCTGGGTATCACCCTGAGTTGGTCAGAAATACA
Cattle_TCONS_00066038       CCATGCCAGACGAGCAGCCTGGGTATCACCCTGAGTTGGTCAGAAATACA
Mouse_XR_373653.2           GCTAAGGAAATGGAGAACTTTTATGAGACCTTGGGAAGGATGATTGAGAT
Mouse_XR_865681.1           --------------------------------------------------
Cattle_TCONS_00085139       --------------------------------------------------
Cattle_TCONS_00085140       --------------------------------------------------
Mouse_NR_040562.1           --------------------------------------------------
Chicken_TCONS_00063730      --------------------------------------------------
Chicken_TCONS_00087901      --------------------------------------------------
Mouse_XR_865682.1           --------------------------------------------------
                                                                              

Pig_TCONS_00012815          --------------------------------------------------
Pig_TCONS_00012816          --------------------------------------------------
Cattle_TCONS_00066039       CAATCTCATGCTTCACTCATGACCTGCTAGATCACAACCTGCATTTAACA
Cattle_TCONS_00066038       CAATCTCATGCTTCACTCATGACCTGCTAGATCACAACCTGCATTTAACA
Mouse_XR_373653.2           CATTGGCATCTTTGATCTCTGGAGTAATTGATGCACATCTG--TGGGACT
Mouse_XR_865681.1           --------------------------------------------------
Cattle_TCONS_00085139       --------------------------------------------------
Cattle_TCONS_00085140       --------------------------------------------------
Mouse_NR_040562.1           --------------------------------------------------
Chicken_TCONS_00063730      --------------------------------------------------
Chicken_TCONS_00087901      --------------------------------------------------
Mouse_XR_865682.1           --------------------------------------------------
                                                                              

Pig_TCONS_00012815          --------------------------------------------------
Pig_TCONS_00012816          --------------------------------------------------
Cattle_TCONS_00066039       AGAATCAAGAGCCCCGGAGATTCCTGTGCACAGGAATCTCATCAGAGCTG
Cattle_TCONS_00066038       AGAATCAAGAGCCCCGGAGATTCCTGTGCACAGGAATCTCATCAGAGCTG
Mouse_XR_373653.2           TGGATAAATTCCCAAGACGGTTGTTATACGAGAACATCCCCCTCCCCCTT
Mouse_XR_865681.1           --------------------------------------------------
Cattle_TCONS_00085139       --------------------------------------------------
Cattle_TCONS_00085140       --------------------------------------------------
Mouse_NR_040562.1           --------------------------------------------------
Chicken_TCONS_00063730      --------------------------------------------------
Chicken_TCONS_00087901      --------------------------------------------------
Mouse_XR_865682.1           --------------------------------------------------
                                                                              

Pig_TCONS_00012815          --------------------------------------------------
Pig_TCONS_00012816          --------------------------------------------------
Cattle_TCONS_00066039       GAGAAGCTCTAATATATATTATTATATGCAACTTGTTTTTTTTTTAGCAA
Cattle_TCONS_00066038       GAGAAGCTCTAATATATATTATTATATGCAACTTGTTTTTTTTTTAGCAA
Mouse_XR_373653.2           GTCTCTCATGCTTCCCACTTAGCCATGAGACCTGTACCTCTTTCCCCCAC
Mouse_XR_865681.1           --------------------------------------------------
Cattle_TCONS_00085139       --------------------------------------------------
Cattle_TCONS_00085140       --------------------------------------------------
Mouse_NR_040562.1           --------------------------------------------------
Chicken_TCONS_00063730      --------------------------------------------------
Chicken_TCONS_00087901      --------------------------------------------------
Mouse_XR_865682.1           --------------------------------------------------
                                                                              

Pig_TCONS_00012815          --------------------------------------------------
Pig_TCONS_00012816          --------------------------------------------------
Cattle_TCONS_00066039       CAGTAAGTCTTTGAGGTCTCTCAGTGTAATAACAGATTGGTCAAGTTCCT
Cattle_TCONS_00066038       CAGTAAGTCTTTGAGGTCTCTCAGTGTAATAACAGATTGGTCAAGTTCCT
Mouse_XR_373653.2           ACTCCCACCATAAAGCCTTCACCAGAACCATACAACGCTGTTGAGGCTCC
Mouse_XR_865681.1           --------------------------------------------------
Cattle_TCONS_00085139       --------------------------------------------------
Cattle_TCONS_00085140       --------------------------------------------------
Mouse_NR_040562.1           --------------------------------------------------
Chicken_TCONS_00063730      --------------------------------------------------
Chicken_TCONS_00087901      --------------------------------------------------
Mouse_XR_865682.1           --------------------------------------------------
                                                                              

Pig_TCONS_00012815          --------------------------------------------------
Pig_TCONS_00012816          --------------------------------------------------
Cattle_TCONS_00066039       TGTTCGCAGATGCATAATTTCCCACTGTTTAGTAGTGCTTTGGTTTTGTT
Cattle_TCONS_00066038       TGTTCGCAGATGCATAATTTCCCACTGTTTAGTAGTGCTTTGGTTTTGTT
Mouse_XR_373653.2           AGCCTCTAAAAACTTTGAACTAAATAAACCTCATCTCTTTATAAAATTAC
Mouse_XR_865681.1           --------------------------------------------------
Cattle_TCONS_00085139       --------------------------------------------------
Cattle_TCONS_00085140       --------------------------------------------------
Mouse_NR_040562.1           --------------------------------------------------
Chicken_TCONS_00063730      --------------------------------------------------
Chicken_TCONS_00087901      --------------------------------------------------
Mouse_XR_865682.1           --------------------------------------------------
                                                                              

Pig_TCONS_00012815          --------------------------------------------------
Pig_TCONS_00012816          --------------------------------------------------
Cattle_TCONS_00066039       CTCGGGTTCGGTGAAAATGATTGTGCCAGGCTTGAAGAATGGATGGATAA
Cattle_TCONS_00066038       CTCGGGTTCGGTGAAAATGATTGTGCCAGGCTTGAAGAATGGATGGATAA
Mouse_XR_373653.2           CCAGTCTCCACCATTTTTGCTATAACAATGGAAAGCATACTAATACATAA
Mouse_XR_865681.1           --------------------------------------------------
Cattle_TCONS_00085139       --------------------------------------------------
Cattle_TCONS_00085140       --------------------------------------------------
Mouse_NR_040562.1           --------------------------------------------------
Chicken_TCONS_00063730      --------------------------------------------------
Chicken_TCONS_00087901      --------------------------------------------------
Mouse_XR_865682.1           --------------------------------------------------
                                                                              

Pig_TCONS_00012815          --------------------------------------------------
Pig_TCONS_00012816          --------------------------------------------------
Cattle_TCONS_00066039       AATGCCACTTGGGGGTGTGTGTGTGGAGAAGGGTTGATGTTCTGGGCAGA
Cattle_TCONS_00066038       AATGCCACTTGGGGGTGTGTGTGTGGAGAAGGGTTGATGTTCTGGGCAGA
Mouse_XR_373653.2           ATCAAATATTATATCTAATTGATAGAAAGCCCAATACCCTATTTTCTAGT
Mouse_XR_865681.1           --------------------------------------------------
Cattle_TCONS_00085139       --------------------------------------------------
Cattle_TCONS_00085140       --------------------------------------------------
Mouse_NR_040562.1           --------------------------------------------------
Chicken_TCONS_00063730      --------------------------------------------------
Chicken_TCONS_00087901      --------------------------------------------------
Mouse_XR_865682.1           --------------------------------------------------
                                                                              

Pig_TCONS_00012815          --------------------------------------------------
Pig_TCONS_00012816          --------------------------------------------------
Cattle_TCONS_00066039       GGAATCAGCATAAGCAAAGGCATGGAATCAGAAAGGAAATGAACCTGATA
Cattle_TCONS_00066038       GGAATCAGCATAAGCAAAGGCATGGAATCAGAAAGGAAATGAACCTGATA
Mouse_XR_373653.2           GTGCCTGATACTGTTTCCATTCCTCTGAGATTATGGAAGACTTCCTGCCC
Mouse_XR_865681.1           --------------------------------------------------
Cattle_TCONS_00085139       --------------------------------------------------
Cattle_TCONS_00085140       --------------------------------------------------
Mouse_NR_040562.1           --------------------------------------------------
Chicken_TCONS_00063730      --------------------------------------------------
Chicken_TCONS_00087901      --------------------------------------------------
Mouse_XR_865682.1           --------------------------------------------------
                                                                              

Pig_TCONS_00012815          --------------------------------------------------
Pig_TCONS_00012816          --------------------------------------------------
Cattle_TCONS_00066039       TCTACACTGGCCTCATTCCCATGGGGCTTCCCAGGTGGCTCAGTGGTAAG
Cattle_TCONS_00066038       TCTACACTGGCCTCATTCCCATGGGGCTTCCCAGGTGGCTCAGTGGTAAG
Mouse_XR_373653.2           AACATTTTTAGTTGTGGTATAGTGGTGATGGTTTATGGTTGGTAGGACAA
Mouse_XR_865681.1           --------------------------------------------------
Cattle_TCONS_00085139       --------------------------------------------------
Cattle_TCONS_00085140       --------------------------------------------------
Mouse_NR_040562.1           --------------------------------------------------
Chicken_TCONS_00063730      --------------------------------------------------
Chicken_TCONS_00087901      --------------------------------------------------
Mouse_XR_865682.1           --------------------------------------------------
                                                                              

Pig_TCONS_00012815          --------------------------------------------------
Pig_TCONS_00012816          --------------------------------------------------
Cattle_TCONS_00066039       GAAACCTCCTGCCAATGCAGAAGATGCAGGAGACAAAGGTTCAATCCCTG
Cattle_TCONS_00066038       GAAACCTCCTGCCAATGCAGAAGATGCAGGAGACAAAGGTTCAATCCCTG
Mouse_XR_373653.2           GTGTTGCAGATGCATGCCTAGGAAGGCAAGATGTCTGGTGTCTTCTCCTA
Mouse_XR_865681.1           --------------------------------------------------
Cattle_TCONS_00085139       --------------------------------------------------
Cattle_TCONS_00085140       --------------------------------------------------
Mouse_NR_040562.1           --------------------------------------------------
Chicken_TCONS_00063730      --------------------------------------------------
Chicken_TCONS_00087901      --------------------------------------------------
Mouse_XR_865682.1           --------------------------------------------------
                                                                              

Pig_TCONS_00012815          --------------------------------------------------
Pig_TCONS_00012816          --------------------------------------------------
Cattle_TCONS_00066039       GGTCAGAAGATGCCCTGGAGGAGGAAATGGCAACCCACTCCAGGATTCTT
Cattle_TCONS_00066038       GGTCAGAAGATGCCCTGGAGGAGGAAATGGCAACCCACTCCAGGATTCTT
Mouse_XR_373653.2           --TTGCTCTCCATCTTATTTTTCGAGATGGCATCTCTCACTAAACCTGAT
Mouse_XR_865681.1           --------------------------------------------------
Cattle_TCONS_00085139       --------------------------------------------------
Cattle_TCONS_00085140       --------------------------------------------------
Mouse_NR_040562.1           --------------------------------------------------
Chicken_TCONS_00063730      --------------------------------------------------
Chicken_TCONS_00087901      --------------------------------------------------
Mouse_XR_865682.1           --------------------------------------------------
                                                                              

Pig_TCONS_00012815          --------------------------------------------------
Pig_TCONS_00012816          --------------------------------------------------
Cattle_TCONS_00066039       GCCTGGGAAATCCCATGGACAGAGGAACCTGGCAGAGC-TACAGTCCATG
Cattle_TCONS_00066038       GCCTGGGAAATCCCATGGACAGAGGAACCTGGCAGAGC-TACAGTCCATG
Mouse_XR_373653.2           GCTTGTTGTTCTGACTAGCTTGGCTGGCTAGCAAGTTCCTGGGATCCATC
Mouse_XR_865681.1           --------------------------------------------------
Cattle_TCONS_00085139       --------------------------------------------------
Cattle_TCONS_00085140       --------------------------------------------------
Mouse_NR_040562.1           --------------------------------------------------
Chicken_TCONS_00063730      --------------------------------------------------
Chicken_TCONS_00087901      --------------------------------------------------
Mouse_XR_865682.1           --------------------------------------------------
                                                                              

Pig_TCONS_00012815          --------------------------------------------------
Pig_TCONS_00012816          --------------------------------------------------
Cattle_TCONS_00066039       AGGTCAGAAAGAGTCGGACATGACAGCGACTGAGAGCACGCACACACACA
Cattle_TCONS_00066038       AGGTCAGAAAGAGTCGGACATGACAGCGACTGAGAGCACGCACACACACA
Mouse_XR_373653.2           TGTTTCTGGGGTTGCAGTCACCTAAGGCCATACCTAATACCATACAGTGG
Mouse_XR_865681.1           --------------------------------------------------
Cattle_TCONS_00085139       --------------------------------------------------
Cattle_TCONS_00085140       --------------------------------------------------
Mouse_NR_040562.1           --------------------------------------------------
Chicken_TCONS_00063730      --------------------------------------------------
Chicken_TCONS_00087901      --------------------------------------------------
Mouse_XR_865682.1           --------------------------------------------------
                                                                              

Pig_TCONS_00012815          --------------------------------------------------
Pig_TCONS_00012816          --------------------------------------------------
Cattle_TCONS_00066039       CACACACACACACACACACACATTCCCACAGGGCTTGGTGAGGACCAAAG
Cattle_TCONS_00066038       CACACACACACACACACACACATTCCCACAGGGCTTGGTGAGGACCAAAG
Mouse_XR_373653.2           GAGCTTGCATAGCAAGCATTCTTAATCATTGAACCATCTTCTCAATCCCT
Mouse_XR_865681.1           --------------------------------------------------
Cattle_TCONS_00085139       --------------------------------------------------
Cattle_TCONS_00085140       --------------------------------------------------
Mouse_NR_040562.1           --------------------------------------------------
Chicken_TCONS_00063730      --------------------------------------------------
Chicken_TCONS_00087901      --------------------------------------------------
Mouse_XR_865682.1           --------------------------------------------------
                                                                              

Pig_TCONS_00012815          --------------------------------------------------
Pig_TCONS_00012816          --------------------------------------------------
Cattle_TCONS_00066039       GAGGGATGCTGCAGATGGTTCTCCCAGGTGCTGAGAAGCTGGGAGTCCCG
Cattle_TCONS_00066038       GAGGGATGCTGCAGATGGTTCTCCCAGGTGCTGAGAAGCTGGGAGTCCCG
Mouse_XR_373653.2           CGGCATCATTCTTTGTGACATTAAGAACTTTTTTTTTAACATTGGTTAAT
Mouse_XR_865681.1           --------------------------------------------------
Cattle_TCONS_00085139       --------------------------------------------------
Cattle_TCONS_00085140       --------------------------------------------------
Mouse_NR_040562.1           --------------------------------------------------
Chicken_TCONS_00063730      --------------------------------------------------
Chicken_TCONS_00087901      --------------------------------------------------
Mouse_XR_865682.1           --------------------------------------------------
                                                                              

Pig_TCONS_00012815          --------------------------------------------------
Pig_TCONS_00012816          --------------------------------------------------
Cattle_TCONS_00066039       AAGGCCAATGAGTTAAATGAGAGAAGTGGCTTTGACCCTCTATTTTGAGC
Cattle_TCONS_00066038       AAGGCCAATGAGTTAAATGAGAGAAGTGGCTTTGACCCTCTATTTTGAGC
Mouse_XR_373653.2           TATAAGTAAAACCAAAACAAAGATATTCTGTTGAAACTCGGTCACTGAGC
Mouse_XR_865681.1           --------------------------------------------------
Cattle_TCONS_00085139       --------------------------------------------------
Cattle_TCONS_00085140       --------------------------------------------------
Mouse_NR_040562.1           --------------------------------------------------
Chicken_TCONS_00063730      --------------------------------------------------
Chicken_TCONS_00087901      --------------------------------------------------
Mouse_XR_865682.1           --------------------------------------------------
                                                                              

Pig_TCONS_00012815          --------------------------------------------------
Pig_TCONS_00012816          --------------------------------------------------
Cattle_TCONS_00066039       CCTAACGAGGGAGAATTCTCTCTGGAGCCCTTGAAGCTGTAACCACCACT
Cattle_TCONS_00066038       CCTAACGAGGGAGAATTCTCTCTGGAGCCCTTGAAGCTGTAACCACCACT
Mouse_XR_373653.2           CATATCTTTTTTGGACATTACTGGTATTTAAATAAAGGATGTTGGTTGTG
Mouse_XR_865681.1           --------------------------------------------------
Cattle_TCONS_00085139       --------------------------------------------------
Cattle_TCONS_00085140       --------------------------------------------------
Mouse_NR_040562.1           --------------------------------------------------
Chicken_TCONS_00063730      --------------------------------------------------
Chicken_TCONS_00087901      --------------------------------------------------
Mouse_XR_865682.1           --------------------------------------------------
                                                                              

Pig_TCONS_00012815          --------------------------------------------------
Pig_TCONS_00012816          --------------------------------------------------
Cattle_TCONS_00066039       GTACTGGCAGATCAGCAACAGGAACACTCATTGGACATTTCTCCCTGGGC
Cattle_TCONS_00066038       GTACTGGCAGATCAGCAACAGGAACACTCATTGGACATTTCTCCCTGGGC
Mouse_XR_373653.2           GTGAATAAATCTTACTGGCTATGATCCTGTGATAACCTTAAAAGGCATTA
Mouse_XR_865681.1           --------------------------------------------------
Cattle_TCONS_00085139       --------------------------------------------------
Cattle_TCONS_00085140       --------------------------------------------------
Mouse_NR_040562.1           --------------------------------------------------
Chicken_TCONS_00063730      --------------------------------------------------
Chicken_TCONS_00087901      --------------------------------------------------
Mouse_XR_865682.1           --------------------------------------------------
                                                                              

Pig_TCONS_00012815          --------------------------------------------------
Pig_TCONS_00012816          --------------------------------------------------
Cattle_TCONS_00066039       CAGATTACTGGGCTGAGAGAGTCAACCCTCAGGACGGGGGAGGAGTTCCT
Cattle_TCONS_00066038       CAGATTACTGGGCTGAGAGAGTCAACCCTCAGGACGGGGGAGGAGTTCCT
Mouse_XR_373653.2           TATAATGCTGATTCAGCACAAATGCCTTCATAATTTCAGGTTCCACCAAC
Mouse_XR_865681.1           --------------------------------------------------
Cattle_TCONS_00085139       --------------------------------------------------
Cattle_TCONS_00085140       --------------------------------------------------
Mouse_NR_040562.1           --------------------------------------------------
Chicken_TCONS_00063730      --------------------------------------------------
Chicken_TCONS_00087901      --------------------------------------------------
Mouse_XR_865682.1           --------------------------------------------------
                                                                              

Pig_TCONS_00012815          --------------------------------------------------
Pig_TCONS_00012816          --------------------------------------------------
Cattle_TCONS_00066039       ATTAGTTCTCCTTGACAGATGAAGCAACTGAGGCGCAAAGAAGAATGTGG
Cattle_TCONS_00066038       ATTAGTTCTCCTTGACAGATGAAGCAACTGAGGCGCAAAGAAGAATGTGG
Mouse_XR_373653.2           TCATTAGATAAAAAACAGTTCACATTTTTCATATTTTACTGAATAAGTTC
Mouse_XR_865681.1           --------------------------------------------------
Cattle_TCONS_00085139       --------------------------------------------------
Cattle_TCONS_00085140       --------------------------------------------------
Mouse_NR_040562.1           --------------------------------------------------
Chicken_TCONS_00063730      --------------------------------------------------
Chicken_TCONS_00087901      --------------------------------------------------
Mouse_XR_865682.1           --------------------------------------------------
                                                                              

Pig_TCONS_00012815          --------------------------------------------------
Pig_TCONS_00012816          --------------------------------------------------
Cattle_TCONS_00066039       CTGAGGGCACAAAGCCAGAAAATGATGGAGTGAAGATGTGAATGGAGCTT
Cattle_TCONS_00066038       CTGAGGGCACAAAGCCAGAAAATGATGGAGTGAAGATGTGAATGGAGCTT
Mouse_XR_373653.2           CTTAGAGATTTCTAAGCATAATTTTCAATAGTTAACCCACTTTAATTGTT
Mouse_XR_865681.1           --------------------------------------------------
Cattle_TCONS_00085139       --------------------------------------------------
Cattle_TCONS_00085140       --------------------------------------------------
Mouse_NR_040562.1           --------------------------------------------------
Chicken_TCONS_00063730      --------------------------------------------------
Chicken_TCONS_00087901      --------------------------------------------------
Mouse_XR_865682.1           --------------------------------------------------
                                                                              

Pig_TCONS_00012815          --------------------------------------------------
Pig_TCONS_00012816          --------------------------------------------------
Cattle_TCONS_00066039       GGTGAGACTCTGGGCTTCCATGTTTATAGCCTATACTGCACCAGCTGTTG
Cattle_TCONS_00066038       GGTGAGACTCTGGGCTTCCATGTTTATAGCCTATACTGCACCAGCTGTTG
Mouse_XR_373653.2           AGCAACCATTAACCTAATAACTATAATCTTAAAAGCCATTTCTGTTTTGA
Mouse_XR_865681.1           --------------------------------------------------
Cattle_TCONS_00085139       --------------------------------------------------
Cattle_TCONS_00085140       --------------------------------------------------
Mouse_NR_040562.1           --------------------------------------------------
Chicken_TCONS_00063730      --------------------------------------------------
Chicken_TCONS_00087901      --------------------------------------------------
Mouse_XR_865682.1           --------------------------------------------------
                                                                              

Pig_TCONS_00012815          --------------------------------------------------
Pig_TCONS_00012816          --------------------------------------------------
Cattle_TCONS_00066039       TAATCTGCATGCTTTTA-ATGCACATGAAATGAAATGCTAGTCCCTTCTG
Cattle_TCONS_00066038       TAATCTGCATGCTTTTA-ATGCACATGAAATGAAATGCTAGTCCCTTCTG
Mouse_XR_373653.2           AAATCCAATAACTTACATGCTTTGATATTTTAACAAAATCCTTCTCCTCA
Mouse_XR_865681.1           --------------------------------------------------
Cattle_TCONS_00085139       --------------------------------------------------
Cattle_TCONS_00085140       --------------------------------------------------
Mouse_NR_040562.1           --------------------------------------------------
Chicken_TCONS_00063730      --------------------------------------------------
Chicken_TCONS_00087901      --------------------------------------------------
Mouse_XR_865682.1           --------------------------------------------------
                                                                              

Pig_TCONS_00012815          --------------------------------------------------
Pig_TCONS_00012816          --------------------------------------------------
Cattle_TCONS_00066039       ATGGGGTTTTTGTTGGGCATACAGCAGGTGCTCAATAAATGCTGACTGTA
Cattle_TCONS_00066038       ATGGGGTTTTTGTTGGGCATACAGCAGGTGCTCAATAAATGCTGACTGTA
Mouse_XR_373653.2           ATGGTTTAGTAAGTTTTAATCTTGATCACAATTAGAGGACTCTTACTTTG
Mouse_XR_865681.1           --------------------------------------------------
Cattle_TCONS_00085139       --------------------------------------------------
Cattle_TCONS_00085140       --------------------------------------------------
Mouse_NR_040562.1           --------------------------------------------------
Chicken_TCONS_00063730      --------------------------------------------------
Chicken_TCONS_00087901      --------------------------------------------------
Mouse_XR_865682.1           --------------------------------------------------
                                                                              

Pig_TCONS_00012815          --------------------------------------------------
Pig_TCONS_00012816          --------------------------------------------------
Cattle_TCONS_00066039       TTGAAAAGACCATGGGACCCCAAGCCAAGCTGTCCACCTCTGCATTTAAG
Cattle_TCONS_00066038       TTGA----------------------------------------------
Mouse_XR_373653.2           AAGCATGTTCATGAAATCCATCAAGAAGTTGAGTTCATTAGTCCTTGAGC
Mouse_XR_865681.1           --------------------------------------------------
Cattle_TCONS_00085139       --------------------------------------------------
Cattle_TCONS_00085140       --------------------------------------------------
Mouse_NR_040562.1           --------------------------------------------------
Chicken_TCONS_00063730      --------------------------------------------------
Chicken_TCONS_00087901      --------------------------------------------------
Mouse_XR_865682.1           --------------------------------------------------
                                                                              

Pig_TCONS_00012815          --------------------------------------------------
Pig_TCONS_00012816          --------------------------------------------------
Cattle_TCONS_00066039       GAACCTAACTGGGACTTCCCACAAGGAGACTAGGGAAGAGAGAACAGAGA
Cattle_TCONS_00066038       --------------------------------------------------
Mouse_XR_373653.2           TGAATAAACTTTAGGTTTAATTCTCTGATCATAGCCAACAACATCACCAA
Mouse_XR_865681.1           --------------------------------------------------
Cattle_TCONS_00085139       --------------------------------------------------
Cattle_TCONS_00085140       --------------------------------------------------
Mouse_NR_040562.1           --------------------------------------------------
Chicken_TCONS_00063730      --------------------------------------------------
Chicken_TCONS_00087901      --------------------------------------------------
Mouse_XR_865682.1           --------------------------------------------------
                                                                              

Pig_TCONS_00012815          --------------------------------------------------
Pig_TCONS_00012816          --------------------------------------------------
Cattle_TCONS_00066039       ACAGAGAGAGAACCCTGGAGAACAGAGGAGCCTGAAGAGCTACAGTCCAT
Cattle_TCONS_00066038       --------------------------------------------------
Mouse_XR_373653.2           ATGACTCAGTTCCCCTCAAACACGATAGCCAACATCTTCATAAGCCTTAT
Mouse_XR_865681.1           --------------------------------------------------
Cattle_TCONS_00085139       --------------------------------------------------
Cattle_TCONS_00085140       --------------------------------------------------
Mouse_NR_040562.1           --------------------------------------------------
Chicken_TCONS_00063730      --------------------------------------------------
Chicken_TCONS_00087901      --------------------------------------------------
Mouse_XR_865682.1           --------------------------------------------------
                                                                              

Pig_TCONS_00012815          --------------------------------------------------
Pig_TCONS_00012816          --------------------------------------------------
Cattle_TCONS_00066039       GAGGTTGCAAAGAGTTGGACATGACTTCGAGACTGAGCAACAACAGCAGC
Cattle_TCONS_00066038       --------------------------------------------------
Mouse_XR_373653.2           ACATAATGTTTCACACTGAAATAAACTCCCATACAGTCAGTGTTTAAAAA
Mouse_XR_865681.1           --------------------------------------------------
Cattle_TCONS_00085139       --------------------------------------------------
Cattle_TCONS_00085140       --------------------------------------------------
Mouse_NR_040562.1           --------------------------------------------------
Chicken_TCONS_00063730      --------------------------------------------------
Chicken_TCONS_00087901      --------------------------------------------------
Mouse_XR_865682.1           --------------------------------------------------
                                                                              

Pig_TCONS_00012815          --------------------------------------------------
Pig_TCONS_00012816          --------------------------------------------------
Cattle_TCONS_00066039       CCTGTTCTACTGGGTCCCCGGGTTGGGAAGATCCCCAGGCTGCAGTCAGT
Cattle_TCONS_00066038       --------------TCCCCGGGTTGGGAAGATCCCCAGGCTGCAGTCAGT
Mouse_XR_373653.2           TCTTTTATCTGGTTTCCAGGAACCACAACTTCTTCTCCACTTGTTCAGAA
Mouse_XR_865681.1           --------------------------------------------------
Cattle_TCONS_00085139       --------------------------------------------------
Cattle_TCONS_00085140       --------------------------------------------------
Mouse_NR_040562.1           --------------------------------------------------
Chicken_TCONS_00063730      --------------------------------------------------
Chicken_TCONS_00087901      --------------------------------------------------
Mouse_XR_865682.1           --------------------------------------------------
                                                                              

Pig_TCONS_00012815          --------------------------------------------------
Pig_TCONS_00012816          --------------------------------------------------
Cattle_TCONS_00066039       CCATGGGGTTGCAAAGAGTTAGACACGACTCAGTGACTGACCAACAACTC
Cattle_TCONS_00066038       CCATGGGGTTGCAAAGAGTTAGACACGACTCAGTGACTGACCAACAACTC
Mouse_XR_373653.2           CTGGGGGCCTGTTTACCATTGAGACTGAAATAAAATAACATGAAACCTTC
Mouse_XR_865681.1           --------------------------------------------------
Cattle_TCONS_00085139       --------------------------------------------------
Cattle_TCONS_00085140       --------------------------------------------------
Mouse_NR_040562.1           --------------------------------------------------
Chicken_TCONS_00063730      --------------------------------------------------
Chicken_TCONS_00087901      --------------------------------------------------
Mouse_XR_865682.1           --------------------------------------------------
                                                                              

Pig_TCONS_00012815          --------------------------------------------------
Pig_TCONS_00012816          --------------------------------------------------
Cattle_TCONS_00066039       AGTAAGCCTGAGCTGGGGTAGGCAGAGTCAGCAGAGGAAACCAAAACCCT
Cattle_TCONS_00066038       AGTAAGCCTGAGCTGGGGTAGGCAGAGTCAGCAGAGGAAACCAAAACCCT
Mouse_XR_373653.2           TGCCTATATAATTAGCACTGAGCAACTAGTGCTACTAACAAGTGTATCAT
Mouse_XR_865681.1           --------------------------------------------------
Cattle_TCONS_00085139       --------------------------------------------------
Cattle_TCONS_00085140       --------------------------------------------------
Mouse_NR_040562.1           --------------------------------------------------
Chicken_TCONS_00063730      --------------------------------------------------
Chicken_TCONS_00087901      --------------------------------------------------
Mouse_XR_865682.1           --------------------------------------------------
                                                                              

Pig_TCONS_00012815          --------------------------------------------------
Pig_TCONS_00012816          --------------------------------------------------
Cattle_TCONS_00066039       ATCCCCCAGGCTGCCCTTTGGACTCTGGGCAGAGGCTCACT--CACCAGG
Cattle_TCONS_00066038       ATCCCCCAGGCTGCCCTTTGGACTCTGGGCAGAGGCTCACT--CACCAGG
Mouse_XR_373653.2           TAAAAACATTTGCACATTAGCAGCTGGTACAGTTTTCACTTAGCACCTCG
Mouse_XR_865681.1           --------------------------------------------------
Cattle_TCONS_00085139       --------------------------------------------------
Cattle_TCONS_00085140       --------------------------------------------------
Mouse_NR_040562.1           --------------------------------------------------
Chicken_TCONS_00063730      --------------------------------------------------
Chicken_TCONS_00087901      --------------------------------------------------
Mouse_XR_865682.1           --------------------------------------------------
                                                                              

Pig_TCONS_00012815          --------------------------------------------------
Pig_TCONS_00012816          --------------------------------------------------
Cattle_TCONS_00066039       CTCCCTGCCCCACCTGCATCCTTGCCTCTCCTCCCAGCTGGTA--TCTAT
Cattle_TCONS_00066038       CTCCCTGCCCCACCTGCATCCTTGCCTCTCCTCCCAGCTGGTA--TCTAT
Mouse_XR_373653.2           ATAAATAAGTCATATGCACTCTAAACACATACTTAAGGAAACAATTCAAT
Mouse_XR_865681.1           --------------------------------------------------
Cattle_TCONS_00085139       --------------------------------------------------
Cattle_TCONS_00085140       --------------------------------------------------
Mouse_NR_040562.1           --------------------------------------------------
Chicken_TCONS_00063730      --------------------------------------------------
Chicken_TCONS_00087901      --------------------------------------------------
Mouse_XR_865682.1           --------------------------------------------------
                                                                              

Pig_TCONS_00012815          --------------------------------------------------
Pig_TCONS_00012816          --------------------------------------------------
Cattle_TCONS_00066039       GCCCAGGCAGGAACAGAATGGGCACGTCCTCTGGGCCAGACCTGACCCTG
Cattle_TCONS_00066038       GCCCAGGCAGGAACAGAATGGGCACGTCCTCTGGGCCAGACCTGACCCTG
Mouse_XR_373653.2           TACATTTCATAGCTATCTTCAGGAATGTCTAGTAAATAAAAATGTGTATC
Mouse_XR_865681.1           --------------------------------------------------
Cattle_TCONS_00085139       --------------------------------------------------
Cattle_TCONS_00085140       --------------------------------------------------
Mouse_NR_040562.1           --------------------------------------------------
Chicken_TCONS_00063730      --------------------------------------------------
Chicken_TCONS_00087901      --------------------------------------------------
Mouse_XR_865682.1           --------------------------------------------------
                                                                              

Pig_TCONS_00012815          --------------------------------------------------
Pig_TCONS_00012816          --------------------------------------------------
Cattle_TCONS_00066039       AGTGCTTTACGGGCATGATGTCAACACTCGCCACAGTCCCGTGATGGAGG
Cattle_TCONS_00066038       AGTGCTTTACGGGCATGATGTCAACACTCGCCACAGTCCCGTGATGGAGG
Mouse_XR_373653.2           TTTTCATTAACGCTTCTAAGACAGTAGGTGGAAATAAAACATAGTGGAAA
Mouse_XR_865681.1           --------------------------------------------------
Cattle_TCONS_00085139       --------------------------------------------------
Cattle_TCONS_00085140       --------------------------------------------------
Mouse_NR_040562.1           --------------------------------------------------
Chicken_TCONS_00063730      --------------------------------------------------
Chicken_TCONS_00087901      --------------------------------------------------
Mouse_XR_865682.1           --------------------------------------------------
                                                                              

Pig_TCONS_00012815          --------------------------------------------------
Pig_TCONS_00012816          --------------------------------------------------
Cattle_TCONS_00066039       TGCTATTATTATCCCCATTTTACAGATGAGGAAGTAGCAGCTGGGCAGGG
Cattle_TCONS_00066038       TGCTATTATTATCCCCATTTTACAGATGAGGAAGTAGCAGCTGGGCAGGG
Mouse_XR_373653.2           TAAAATTATATCAATAGAGTGCCCAGAGTTATGAGACCAAAAAGAAAGAT
Mouse_XR_865681.1           --------------------------------------------------
Cattle_TCONS_00085139       --------------------------------------------------
Cattle_TCONS_00085140       --------------------------------------------------
Mouse_NR_040562.1           --------------------------------------------------
Chicken_TCONS_00063730      --------------------------------------------------
Chicken_TCONS_00087901      --------------------------------------------------
Mouse_XR_865682.1           --------------------------------------------------
                                                                              

Pig_TCONS_00012815          --------------------------------------------------
Pig_TCONS_00012816          --------------------------------------------------
Cattle_TCONS_00066039       TTTAAAAAACATGCCCAAGTTTGCCCA-GAGTGTAAGTACCAGAGCTAAA
Cattle_TCONS_00066038       TTTAAAAAACATGCCCAAGTTTGCCCA-GAGTGTAAGTACCAGAGCTAAA
Mouse_XR_373653.2           ACTGCAAGTATTAACCAAAAGGACTGATAAACCTCCATGTGGAAGGGCAG
Mouse_XR_865681.1           --------------------------------------------------
Cattle_TCONS_00085139       --------------------------------------------------
Cattle_TCONS_00085140       --------------------------------------------------
Mouse_NR_040562.1           --------------------------------------------------
Chicken_TCONS_00063730      --------------------------------------------------
Chicken_TCONS_00087901      --------------------------------------------------
Mouse_XR_865682.1           --------------------------------------------------
                                                                              

Pig_TCONS_00012815          --------------------------------------------------
Pig_TCONS_00012816          --------------------------------------------------
Cattle_TCONS_00066039       CTGCAAACCCAGGTCTGATTCCAGAGCCTGAGCACTCAGCCCCTCTGTCA
Cattle_TCONS_00066038       CTGCAAACCCAGGTCTGATTCCAGAGCCTGAGCACTCAGCCCCTCTGTCA
Mouse_XR_373653.2           TTCAGCACACAGGTTTTGAAGACTGGATTAAGGAGCTCAAACATCTCAGG
Mouse_XR_865681.1           --------------------------------------------------
Cattle_TCONS_00085139       --------------------------------------------------
Cattle_TCONS_00085140       --------------------------------------------------
Mouse_NR_040562.1           --------------------------------------------------
Chicken_TCONS_00063730      --------------------------------------------------
Chicken_TCONS_00087901      --------------------------------------------------
Mouse_XR_865682.1           --------------------------------------------------
                                                                              

Pig_TCONS_00012815          --------------------------------------------------
Pig_TCONS_00012816          --------------------------------------------------
Cattle_TCONS_00066039       CACTCCTGCTGGCCCTGGCCTGCCCGGGGGGCCAAACAGGAGGGAAGATG
Cattle_TCONS_00066038       CACTCCTGCTGGCCCTGGCCTGCCCGGGGGGCCAAACAGGAGGGAAGATG
Mouse_XR_373653.2           TTGACCTGAAGTTTTTACATTAATTCAAATTTGCCACAAGTGACTTGTTC
Mouse_XR_865681.1           --------------------------------------------------
Cattle_TCONS_00085139       --------------------------------------------------
Cattle_TCONS_00085140       --------------------------------------------------
Mouse_NR_040562.1           --------------------------------------------------
Chicken_TCONS_00063730      --------------------------------------------------
Chicken_TCONS_00087901      --------------------------------------------------
Mouse_XR_865682.1           --------------------------------------------------
                                                                              

Pig_TCONS_00012815          --------------------------------------------------
Pig_TCONS_00012816          --------------------------------------------------
Cattle_TCONS_00066039       GGCAGTGCCCGATGGTCAGCATGCCTGGGCCTCAGAGTGAGTGAGGCTAG
Cattle_TCONS_00066038       GGCAGTGCCCGATGGTCAGCATGCCTGGGCCTCAGAGTGAGTGAGGCTAG
Mouse_XR_373653.2           G--AGCGCCTTACATTTTAATTTACTATTAGGTAAAATGAAATGAATAAG
Mouse_XR_865681.1           --------------------------------------------------
Cattle_TCONS_00085139       --------------------------------------------------
Cattle_TCONS_00085140       --------------------------------------------------
Mouse_NR_040562.1           --------------------------------------------------
Chicken_TCONS_00063730      --------------------------------------------------
Chicken_TCONS_00087901      --------------------------------------------------
Mouse_XR_865682.1           --------------------------------------------------
                                                                              

Pig_TCONS_00012815          --------------------------------------------------
Pig_TCONS_00012816          --------------------------------------------------
Cattle_TCONS_00066039       GGGTGCTGGAGCCTGGAAGCCTATCCCAGGACACCTGACTTGGTGCCGGA
Cattle_TCONS_00066038       GGGTGCTGGAGCCTGGAAGCCTATCCCAGGACACCTGACTTGGTGCCGGA
Mouse_XR_373653.2           TGTGCCTACCTCTTCAGAGTTTTATGAGGATTAAATGA---GATTACTCA
Mouse_XR_865681.1           --------------------------------------------------
Cattle_TCONS_00085139       --------------------------------------------------
Cattle_TCONS_00085140       --------------------------------------------------
Mouse_NR_040562.1           --------------------------------------------------
Chicken_TCONS_00063730      --------------------------------------------------
Chicken_TCONS_00087901      --------------------------------------------------
Mouse_XR_865682.1           --------------------------------------------------
                                                                              

Pig_TCONS_00012815          --------------------------------------------------
Pig_TCONS_00012816          --------------------------------------------------
Cattle_TCONS_00066039       TGGGTATAGTGGGGAGGGGTCACGCAGCTGGGGGCAGATGAAGGGAAACC
Cattle_TCONS_00066038       TGGGTATAGTGGGGAGGGGTCACGCAGCTGGGGGCAGATGAAGGGAAACC
Mouse_XR_373653.2           TATAAAAGGACCCGAGGTAGCATCCAAGATGTAGCAATCACTCGGTAAAT
Mouse_XR_865681.1           --------------------------------------------------
Cattle_TCONS_00085139       --------------------------------------------------
Cattle_TCONS_00085140       --------------------------------------------------
Mouse_NR_040562.1           --------------------------------------------------
Chicken_TCONS_00063730      --------------------------------------------------
Chicken_TCONS_00087901      --------------------------------------------------
Mouse_XR_865682.1           --------------------------------------------------
                                                                              

Pig_TCONS_00012815          --------------------------------------------------
Pig_TCONS_00012816          --------------------------------------------------
Cattle_TCONS_00066039       TGGGGCCCCAGACATCTGCTCAGAAAGTGCTGGGGTGTCCGGGGGCCCAC
Cattle_TCONS_00066038       TGGGGCCCCAGACATCTGCTCAGAAAGTGCTGGGGTGTCCGGGGGCCCAC
Mouse_XR_373653.2           ATTAGCCATTATTTTTATCATTACTACAATCTAAATATACAAATTTAGAG
Mouse_XR_865681.1           --------------------------------------------------
Cattle_TCONS_00085139       --------------------------------------------------
Cattle_TCONS_00085140       --------------------------------------------------
Mouse_NR_040562.1           --------------------------------------------------
Chicken_TCONS_00063730      --------------------------------------------------
Chicken_TCONS_00087901      --------------------------------------------------
Mouse_XR_865682.1           --------------------------------------------------
                                                                              

Pig_TCONS_00012815          --------------------------------------------------
Pig_TCONS_00012816          --------------------------------------------------
Cattle_TCONS_00066039       GCACACTCCACTGTCTGCGCTCACCACCGAGATGATCTCATCTATGCTCA
Cattle_TCONS_00066038       GCACACTCCACTGTCTGCGCTCACCACCGAGATGATCTCATCTATGCTCA
Mouse_XR_373653.2           CCAGACCTCCAAATCTTTTCTGTTTGTGCAGGTGACTCAGGCCTGTAATC
Mouse_XR_865681.1           --------------------------------------------------
Cattle_TCONS_00085139       --------------------------------------------------
Cattle_TCONS_00085140       --------------------------------------------------
Mouse_NR_040562.1           --------------------------------------------------
Chicken_TCONS_00063730      --------------------------------------------------
Chicken_TCONS_00087901      --------------------------------------------------
Mouse_XR_865682.1           --------------------------------------------------
                                                                              

Pig_TCONS_00012815          --------------------------------------------------
Pig_TCONS_00012816          --------------------------------------------------
Cattle_TCONS_00066039       CGACTTGACATCCCATCTCTTCCAAATTTATATTTCCAGCCTGCCTTCCC
Cattle_TCONS_00066038       CGACTTGACATCCCATCTCTTCCAAATTTATATTTCCAGCCTGCCTTCCC
Mouse_XR_373653.2           CCAGCTACAATAACTGCTGAAAGAGGACAGTCACAGGTTCAACGCCTGCC
Mouse_XR_865681.1           --------------------------------------------------
Cattle_TCONS_00085139       --------------------------------------------------
Cattle_TCONS_00085140       --------------------------------------------------
Mouse_NR_040562.1           --------------------------------------------------
Chicken_TCONS_00063730      --------------------------------------------------
Chicken_TCONS_00087901      --------------------------------------------------
Mouse_XR_865682.1           --------------------------------------------------
                                                                              

Pig_TCONS_00012815          --------------------------------------------------
Pig_TCONS_00012816          --------------------------------------------------
Cattle_TCONS_00066039       TCTGAGCTTCCAACTTCCATCACCACACTGCCCACCTGACATCTCAGACT
Cattle_TCONS_00066038       TCTGAGCTTCCAACTTCCATCACCACACTGCCCACCTGACATCTCAGACT
Mouse_XR_373653.2           TGGGATACAGGGTGATTCAAGGCTACAATGGGGGGGGGGGCGGGGGGAGG
Mouse_XR_865681.1           --------------------------------------------------
Cattle_TCONS_00085139       --------------------------------------------------
Cattle_TCONS_00085140       --------------------------------------------------
Mouse_NR_040562.1           --------------------------------------------------
Chicken_TCONS_00063730      --------------------------------------------------
Chicken_TCONS_00087901      --------------------------------------------------
Mouse_XR_865682.1           --------------------------------------------------
                                                                              

Pig_TCONS_00012815          --------------------------------------------------
Pig_TCONS_00012816          --------------------------------------------------
Cattle_TCONS_00066039       CAATGAGTTCAAAACCAAACTCCTGATCTTATCCCCCGACCCC-CAGCCT
Cattle_TCONS_00066038       CAATGAGTTCAAAACCAAACTCCTGATCTTATCCCCCGACCCC-CAGCCT
Mouse_XR_373653.2           AAATGAGTTGAAAATGTGGCCGAGTGATGGAGCACTTGCCTACACCAGGC
Mouse_XR_865681.1           --------------------------------------------------
Cattle_TCONS_00085139       --------------------------------------------------
Cattle_TCONS_00085140       --------------------------------------------------
Mouse_NR_040562.1           --------------------------------------------------
Chicken_TCONS_00063730      --------------------------------------------------
Chicken_TCONS_00087901      --------------------------------------------------
Mouse_XR_865682.1           --------------------------------------------------
                                                                              

Pig_TCONS_00012815          --------------------------------------------------
Pig_TCONS_00012816          --------------------------------------------------
Cattle_TCONS_00066039       GCTCCTCCCAGATTCCGTTAATGGTACCAATGCCCACCAGGGTCGAGGTG
Cattle_TCONS_00066038       GCTCCTCCCAGATTCCGTTAATGGTACCAATGCCCACCAGGGTCGAGGTG
Mouse_XR_373653.2           CCTGAGTTCAGCTGGAAGGGAGGGCAAGAACGTTCATATAAATACACACA
Mouse_XR_865681.1           --------------------------------------------------
Cattle_TCONS_00085139       --------------------------------------------------
Cattle_TCONS_00085140       --------------------------------------------------
Mouse_NR_040562.1           --------------------------------------------------
Chicken_TCONS_00063730      --------------------------------------------------
Chicken_TCONS_00087901      --------------------------------------------------
Mouse_XR_865682.1           --------------------------------------------------
                                                                              

Pig_TCONS_00012815          --------------------------------------------------
Pig_TCONS_00012816          --------------------------------------------------
Cattle_TCONS_00066039       CTAAAGTCATCCTGGATTCTTCTTTCCTTACCTTCTACATCTCATCCCCC
Cattle_TCONS_00066038       CTAAAGTCATCCTGGATTCTTCTTTCCTTACCTTCTACATCTCATCCCCC
Mouse_XR_373653.2           TAAGAAAGCAGCTGAATAAATTCAATTACTCCATTTACAAACCAGACCAA
Mouse_XR_865681.1           --------------------------------------------------
Cattle_TCONS_00085139       --------------------------------------------------
Cattle_TCONS_00085140       --------------------------------------------------
Mouse_NR_040562.1           --------------------------------------------------
Chicken_TCONS_00063730      --------------------------------------------------
Chicken_TCONS_00087901      --------------------------------------------------
Mouse_XR_865682.1           --------------------------------------------------
                                                                              

Pig_TCONS_00012815          --------------------------------------------------
Pig_TCONS_00012816          --------------------------------------------------
Cattle_TCONS_00066039       AGCAGGTTTTGTGGGACCATCCTCCAAAATACATCCTGAACTCCACCGTT
Cattle_TCONS_00066038       AGCAGGTTTTGTGGGACCATCCTCCAAAATACATCCTGAACTCCACCGTT
Mouse_XR_373653.2           TGGACAGATGAGAGTCTGGTCGTGAACCTTCAGCCCGTGGGTTTAACTTT
Mouse_XR_865681.1           --------------------------------------------------
Cattle_TCONS_00085139       --------------------------------------------------
Cattle_TCONS_00085140       --------------------------------------------------
Mouse_NR_040562.1           --------------------------------------------------
Chicken_TCONS_00063730      --------------------------------------------------
Chicken_TCONS_00087901      --------------------------------------------------
Mouse_XR_865682.1           --------------------------------------------------
                                                                              

Pig_TCONS_00012815          --------------------------------------------------
Pig_TCONS_00012816          --------------------------------------------------
Cattle_TCONS_00066039       CTCCCCTTCTTTCTGCTAACGCCCTGGTCCAGCCCCTCTTTGCCCAGCGC
Cattle_TCONS_00066038       CTCCCCTTCTTTCTGCTAACGCCCTGGTCCAGCCCCTCTTTGCCCAGCGC
Mouse_XR_373653.2           CTGGGTATTAGACCATAAGCAGTTTCTCACTGCCAGCATATAGGCTCGCC
Mouse_XR_865681.1           --------------------------------------------------
Cattle_TCONS_00085139       --------------------------------------------------
Cattle_TCONS_00085140       --------------------------------------------------
Mouse_NR_040562.1           --------------------------------------------------
Chicken_TCONS_00063730      --------------------------------------------------
Chicken_TCONS_00087901      --------------------------------------------------
Mouse_XR_865682.1           --------------------------------------------------
                                                                              

Pig_TCONS_00012815          --------------------------------------------------
Pig_TCONS_00012816          --------------------------------------------------
Cattle_TCONS_00066039       AGCAGCCTCTGCTCCTGTTTCCTGTCCCCCTTCCCAAGTCACACACATGC
Cattle_TCONS_00066038       AGCAGCCTCTGCTCCTGTTTCCTGTCCCCCTTCCCAAGTCACACACATGC
Mouse_XR_373653.2           CTGAACAATCACAACAATCTAGCTACTCACTCTATATCACATTAATATGC
Mouse_XR_865681.1           --------------------------------------------------
Cattle_TCONS_00085139       --------------------------------------------------
Cattle_TCONS_00085140       --------------------------------------------------
Mouse_NR_040562.1           --------------------------------------------------
Chicken_TCONS_00063730      --------------------------------------------------
Chicken_TCONS_00087901      --------------------------------------------------
Mouse_XR_865682.1           --------------------------------------------------
                                                                              

Pig_TCONS_00012815          --------------------------------------------------
Pig_TCONS_00012816          --------------------------------------------------
Cattle_TCONS_00066039       TGGAA-GCAGCTCAAGTCATTCCACTACTTATGAGCTTCTGATAATAATG
Cattle_TCONS_00066038       TGGAA-GCAGCTCAAGTCATTCCACTACTTATGAGCTTCTGATAATAATG
Mouse_XR_373653.2           AAATCCGTTGCTTCAGCAAGAAAATCACAAACAAGTAGCTCATTCATGAC
Mouse_XR_865681.1           --------------------------------------------------
Cattle_TCONS_00085139       --------------------------------------------------
Cattle_TCONS_00085140       --------------------------------------------------
Mouse_NR_040562.1           --------------------------------------------------
Chicken_TCONS_00063730      --------------------------------------------------
Chicken_TCONS_00087901      --------------------------------------------------
Mouse_XR_865682.1           --------------------------------------------------
                                                                              

Pig_TCONS_00012815          --------------------------------------------------
Pig_TCONS_00012816          --------------------------------------------------
Cattle_TCONS_00066039       AAAACAAACGTAGTTCCTCAGCTTAATCTGAGGCCCCTGCCTACCTCTCC
Cattle_TCONS_00066038       AAAACAAACGTAGTTCCTCAGCTTAATCTGAGGCCCCTGCCTACCTCTCC
Mouse_XR_373653.2           ACATTTTATTCATAACAAACTTGTCACCCGACAATTGGTCTTACAGATAC
Mouse_XR_865681.1           --------------------------------------------------
Cattle_TCONS_00085139       --------------------------------------------------
Cattle_TCONS_00085140       --------------------------------------------------
Mouse_NR_040562.1           --------------------------------------------------
Chicken_TCONS_00063730      --------------------------------------------------
Chicken_TCONS_00087901      --------------------------------------------------
Mouse_XR_865682.1           --------------------------------------------------
                                                                              

Pig_TCONS_00012815          --------------------------------------------------
Pig_TCONS_00012816          --------------------------------------------------
Cattle_TCONS_00066039       CATGCTGTGTTCACTTTGCTCACCAAACACCAGCCACAGCGCTTCCTTTC
Cattle_TCONS_00066038       CATGCTGTGTTCACTTTGCTCACCAAACACCAGCCACAGCGCTTCCTTTC
Mouse_XR_373653.2           AGCTAAACAAATACATCCACAACCGGATACATTCAATGGTATTTTTAAAA
Mouse_XR_865681.1           --------------------------------------------------
Cattle_TCONS_00085139       --------------------------------------------------
Cattle_TCONS_00085140       --------------------------------------------------
Mouse_NR_040562.1           --------------------------------------------------
Chicken_TCONS_00063730      --------------------------------------------------
Chicken_TCONS_00087901      --------------------------------------------------
Mouse_XR_865682.1           --------------------------------------------------
                                                                              

Pig_TCONS_00012815          --------------------------------------------------
Pig_TCONS_00012816          --------------------------------------------------
Cattle_TCONS_00066039       TGTTCTTCAGATACCAAATTCGTTACTGCCCCAGGGCTTTTG-CATGTGC
Cattle_TCONS_00066038       TGTTCTTCAGATACCAAATTCGTTACTGCCCCAGGGCTTTTG-CATGTGC
Mouse_XR_373653.2           GAAAAACAGTATAAGCACACTATTTTTGATGGAAAGATATGGTCAGCCAC
Mouse_XR_865681.1           --------------------------------------------------
Cattle_TCONS_00085139       --------------------------------------------------
Cattle_TCONS_00085140       --------------------------------------------------
Mouse_NR_040562.1           --------------------------------------------------
Chicken_TCONS_00063730      --------------------------------------------------
Chicken_TCONS_00087901      --------------------------------------------------
Mouse_XR_865682.1           --------------------------------------------------
                                                                              

Pig_TCONS_00012815          --------------------------------------------------
Pig_TCONS_00012816          --------------------------------------------------
Cattle_TCONS_00066039       TGTTCCATCAGCCTAGAATGCTTCTCCCCAAATAGTCACATGACTTCTTG
Cattle_TCONS_00066038       TGTTCCATCAGCCTAGAATGCTTCTCCCCAAATAGTCACATGACTTCTTG
Mouse_XR_373653.2           TAAAGGTGGATTGTTAAGTGGTAAACAAACAGTCAATAAACACGAGAGTA
Mouse_XR_865681.1           --------------------------------------------------
Cattle_TCONS_00085139       --------------------------------------------------
Cattle_TCONS_00085140       --------------------------------------------------
Mouse_NR_040562.1           --------------------------------------------------
Chicken_TCONS_00063730      --------------------------------------------------
Chicken_TCONS_00087901      --------------------------------------------------
Mouse_XR_865682.1           --------------------------------------------------
                                                                              

Pig_TCONS_00012815          --------------------------------------------------
Pig_TCONS_00012816          --------------------------------------------------
Cattle_TCONS_00066039       TCCCTCAGTTCTCATCTCAGATGCCACGGATTCCCAGACACCTTCTCTGA
Cattle_TCONS_00066038       TCCCTCAGTTCTCATCTCAGATGCCACGGATTCCCAGACACCTTCTCTGA
Mouse_XR_373653.2           TTTTGAAGAGAACAAGCTTAATTCAGAAGCAAACAGTTTACCCAAGTGAA
Mouse_XR_865681.1           --------------------------------------------------
Cattle_TCONS_00085139       --------------------------------------------------
Cattle_TCONS_00085140       --------------------------------------------------
Mouse_NR_040562.1           --------------------------------------------------
Chicken_TCONS_00063730      --------------------------------------------------
Chicken_TCONS_00087901      --------------------------------------------------
Mouse_XR_865682.1           --------------------------------------------------
                                                                              

Pig_TCONS_00012815          --------------------------------------------------
Pig_TCONS_00012816          --------------------------------------------------
Cattle_TCONS_00066039       CCTCCCTGTGGAAAGTGGCCCTTTTCACTCCTAGCGTTGACTATGGCCCC
Cattle_TCONS_00066038       CCTCCCTGTGGAAAGTGGCCCTTTTCACTCCTAGCGTTGACTATGGCCCC
Mouse_XR_373653.2           GATCCTGGTGCTGGTCTGTACTCGGTCACTGCACAATTGGTCAAGCATTG
Mouse_XR_865681.1           --------------------------------------------------
Cattle_TCONS_00085139       --------------------------------------------------
Cattle_TCONS_00085140       --------------------------------------------------
Mouse_NR_040562.1           --------------------------------------------------
Chicken_TCONS_00063730      --------------------------------------------------
Chicken_TCONS_00087901      --------------------------------------------------
Mouse_XR_865682.1           --------------------------------------------------
                                                                              

Pig_TCONS_00012815          --------------------------------------------------
Pig_TCONS_00012816          --------------------------------------------------
Cattle_TCONS_00066039       CAGTTTTCTTCTTCACGTACATCTGCTGGATGGCTGAACGAATCAACCTC
Cattle_TCONS_00066038       CAGTTTTCTTCTTCACGTACATCTGCTGGATGGCTGAACGAATCAACCTC
Mouse_XR_373653.2           CAGTGAGAACAGCTATGAGCAGAGGAGAAAGACTGCCTCTTAAAGAACTT
Mouse_XR_865681.1           --------------------------------------------------
Cattle_TCONS_00085139       --------------------------------------------------
Cattle_TCONS_00085140       --------------------------------------------------
Mouse_NR_040562.1           --------------------------------------------------
Chicken_TCONS_00063730      --------------------------------------------------
Chicken_TCONS_00087901      --------------------------------------------------
Mouse_XR_865682.1           --------------------------------------------------
                                                                              

Pig_TCONS_00012815          --------------------------------------------------
Pig_TCONS_00012816          --------------------------------------------------
Cattle_TCONS_00066039       AGTCTTCCTTTCTGTAAAAGGGAGACAAAGAAAAAGCATAGACCCAGAGC
Cattle_TCONS_00066038       AGTCTTCCTTTCTGTAAAAGGGAGACAAAGAAAAAGCATAGACCCAGAGC
Mouse_XR_373653.2           TATATTCGTTATGAAGCTCCTGCTTAATAAAAGTTAAAAGATTCCACTGA
Mouse_XR_865681.1           --------------------------------------------------
Cattle_TCONS_00085139       --------------------------------------------------
Cattle_TCONS_00085140       --------------------------------------------------
Mouse_NR_040562.1           --------------------------------------------------
Chicken_TCONS_00063730      --------------------------------------------------
Chicken_TCONS_00087901      --------------------------------------------------
Mouse_XR_865682.1           --------------------------------------------------
                                                                              

Pig_TCONS_00012815          --------------------------------------------------
Pig_TCONS_00012816          --------------------------------------------------
Cattle_TCONS_00066039       AGCCCTGCCAGGGTCCTGGGCAGCTGCCTGGGCCACCGCCACTGCAGAGA
Cattle_TCONS_00066038       AGCCCTGCCAGGGTCCTGGGCAGCTGCCTGGGCCACCGCCACTGCAGAGA
Mouse_XR_373653.2           AACATGAAAACCTTTTCTTTTTCAACCTGGGCTGATTCACTTCTGAAAAT
Mouse_XR_865681.1           --------------------------------------------------
Cattle_TCONS_00085139       --------------------------------------------------
Cattle_TCONS_00085140       --------------------------------------------------
Mouse_NR_040562.1           --------------------------------------------------
Chicken_TCONS_00063730      --------------------------------------------------
Chicken_TCONS_00087901      --------------------------------------------------
Mouse_XR_865682.1           --------------------------------------------------
                                                                              

Pig_TCONS_00012815          --------------------------------------------------
Pig_TCONS_00012816          --------------------------------------------------
Cattle_TCONS_00066039       TGACAACAGGGCCCTCTTGGGTGCCCGGAAGCCTGGAGCAGCCTCTGCTT
Cattle_TCONS_00066038       TGACAACAGGGCCCTCTTGGGTGCCCGGAAGCCTGGAGCAGCCTCTGCTT
Mouse_XR_373653.2           GAAGGGTTTTTTTTTTTTTCCTTTTCCCTCCCCTAAGGTTGAGTTATAAT
Mouse_XR_865681.1           --------------------------------------------------
Cattle_TCONS_00085139       --------------------------------------------------
Cattle_TCONS_00085140       --------------------------------------------------
Mouse_NR_040562.1           --------------------------------------------------
Chicken_TCONS_00063730      --------------------------------------------------
Chicken_TCONS_00087901      --------------------------------------------------
Mouse_XR_865682.1           --------------------------------------------------
                                                                              

Pig_TCONS_00012815          --------------------------------------------------
Pig_TCONS_00012816          --------------------------------------------------
Cattle_TCONS_00066039       CCTCTGATATATTTTCCACTTCCTCTCCATGGGGGGTTGACTCCCGGGAA
Cattle_TCONS_00066038       CCTCTGATATATTTTCCACTTCCTCTCCATGGGGGGTTGACTCCCGGGAA
Mouse_XR_373653.2           TAGAAATTAGATTCCTCAATCATTCAATGACCAAAATCTTTATTAAAGTC
Mouse_XR_865681.1           --------------------------------------------------
Cattle_TCONS_00085139       --------------------------------------------------
Cattle_TCONS_00085140       --------------------------------------------------
Mouse_NR_040562.1           --------------------------------------------------
Chicken_TCONS_00063730      --------------------------------------------------
Chicken_TCONS_00087901      --------------------------------------------------
Mouse_XR_865682.1           --------------------------------------------------
                                                                              

Pig_TCONS_00012815          --------------------------------------------------
Pig_TCONS_00012816          --------------------------------------------------
Cattle_TCONS_00066039       ACCCCAGGAGATAGGGCGGCTGTTACCATGCACACGGGTCTGGGGACCTG
Cattle_TCONS_00066038       ACCCCAGGAGATAGGGCGGCTGTTACCATGCACACGGGTCTGGGGACCTG
Mouse_XR_373653.2           AAATGACCTTCTAATTAAGTTTTCTCCTTAATATATAAATTGCGCTAGAC
Mouse_XR_865681.1           --------------------------------------------------
Cattle_TCONS_00085139       ---------AATATTGAGCAGAGTTCATTGTGGCATACAGCCAGGCATGG
Cattle_TCONS_00085140       --------------------------------------------------
Mouse_NR_040562.1           --------------------------------------------------
Chicken_TCONS_00063730      --------------------------------------------------
Chicken_TCONS_00087901      --------------------------------------------------
Mouse_XR_865682.1           --------------------------------------------------
                                                                              

Pig_TCONS_00012815          --------------------------------------------------
Pig_TCONS_00012816          --------------------------------------------------
Cattle_TCONS_00066039       GTCCAGGGTGGAGAGGTGGGGATCCATGGCGAGGCAGACTGTGGGGACCC
Cattle_TCONS_00066038       GTCCAGGGTGGAGAGGTGGGGATCCATGGCGAGGCAGACTGTGGGGACCC
Mouse_XR_373653.2           AGGGCTACTCTGCAGCTAGGAAAGGTTTTATATATTTACTAAATGAGCAT
Mouse_XR_865681.1           --------------------------------------------------
Cattle_TCONS_00085139       TATTCTGAAGGCCCTCAAGAAATGTTTATTAATTGAATCATTAAAGAAGT
Cattle_TCONS_00085140       --------------------------------------------------
Mouse_NR_040562.1           --------------------------------------------------
Chicken_TCONS_00063730      --------------------------------------------------
Chicken_TCONS_00087901      --------------------------------------------------
Mouse_XR_865682.1           --------------------------------------------------
                                                                              

Pig_TCONS_00012815          --------------------------------------------------
Pig_TCONS_00012816          --------------------------------------------------
Cattle_TCONS_00066039       CAGTGGACCTGTGTCCCACTCCAGTCCTGGTCTCCTCACTAGCTTTCATG
Cattle_TCONS_00066038       CAGTGGACCTGTGTCCCACTCCAGTCCTGGTCTCCTCACTAGCTTTCATG
Mouse_XR_373653.2           ATTCTATGTTTATTATCTTCTTATCAGCCTTACAGTCACTACTGGTAAAA
Mouse_XR_865681.1           --------------------------------------------------
Cattle_TCONS_00085139       ATCTGATATTTGTGCCATTTTATTAAGTGAGAGAATACATATGATTACAG
Cattle_TCONS_00085140       --------------------------------------------------
Mouse_NR_040562.1           --------------------------------------------------
Chicken_TCONS_00063730      --------------------------------------------------
Chicken_TCONS_00087901      --------------------------------------------------
Mouse_XR_865682.1           --------------------------------------------------
                                                                              

Pig_TCONS_00012815          --------------------------------------------------
Pig_TCONS_00012816          --------------------------------------------------
Cattle_TCONS_00066039       AGAATCAATTGATGCATTCCCATGCATGCCACTGCATGCCGGGCCCCTAC
Cattle_TCONS_00066038       AGAATCAATTGATGCATTCCCATGCATGCCACTGCATGCCGGGCCCCTAC
Mouse_XR_373653.2           CTTTATAAAGTAGGGAAAATGTTTAACACATTCTGATAAGTGCTCTGATT
Mouse_XR_865681.1           --------------------------------------------------
Cattle_TCONS_00085139       CACTCTCTTCAGCACTGGGCTCTGAGAGTTCTTCCAAGGGTGTTTCAAAA
Cattle_TCONS_00085140       --------------------------------------------------
Mouse_NR_040562.1           --------------------------------------------------
Chicken_TCONS_00063730      --------------------------------------------------
Chicken_TCONS_00087901      --------------------------------------------------
Mouse_XR_865682.1           --------------------------------------------------
                                                                              

Pig_TCONS_00012815          --------------------------------------------------
Pig_TCONS_00012816          --------------------------------------------------
Cattle_TCONS_00066039       TCTGCCCCAGACCTGCAGTATCCTCCCTGAGTATCCTCCCACGGGGCCGC
Cattle_TCONS_00066038       TCTGCCCCAGACCTGCAGTATCCTCCCTGAGTATCCTCCCACGGGGCCGC
Mouse_XR_373653.2           TTTACAGTCCCCATTTTTCATTTTATTATGGAAGAATGCTCAGAATTAAA
Mouse_XR_865681.1           --------------------------------------------------
Cattle_TCONS_00085139       ACCACTGCATGCAAAAGAGGAGCCACAGTGA-GTGAGGAGAAGAAGCAGA
Cattle_TCONS_00085140       --------ATATTGAGCAGAGTTCATTGTGGCATACAGAGAAGAAGCAGA
Mouse_NR_040562.1           --------------------------------------------------
Chicken_TCONS_00063730      --------------------------------------------------
Chicken_TCONS_00087901      --------------------------------------------------
Mouse_XR_865682.1           --------------------------------------------------
                                                                              

Pig_TCONS_00012815          --------------------------------------------------
Pig_TCONS_00012816          --------------------------------------------------
Cattle_TCONS_00066039       AGTCAAAGGCTATTGGATTGTGGAGGGCAACGAGAGGGTCCAAGCCTCTG
Cattle_TCONS_00066038       AGTCAAAGGCTATTGGATTGTGGAGGGCAACGAGAGGGTCCAAGCCTCTG
Mouse_XR_373653.2           TATGTTACTCTCCTGTGCCTCTGTTTTATCCTCATTATAGAAGAATGCAG
Mouse_XR_865681.1           --------------------------------------------------
Cattle_TCONS_00085139       TAATACAAGAGCCCTCAGCCAACAAGACTAGACTTAATTGTCCCTCAATT
Cattle_TCONS_00085140       TAATACAAGAGCCCTCAGCCAACAAGACTAGACTTAATTGTCCCTCAATT
Mouse_NR_040562.1           --------------------------------------------------
Chicken_TCONS_00063730      --------------------------------------------------
Chicken_TCONS_00087901      --------------------------------------------------
Mouse_XR_865682.1           --------------------------------------------------
                                                                              

Pig_TCONS_00012815          --------------------------------------------------
Pig_TCONS_00012816          --------------------------------------------------
Cattle_TCONS_00066039       GGGGCAGAGTCTGAATCTCACTTGACCCCTCAACAAGCTAACAGTTGCAG
Cattle_TCONS_00066038       GGGGCAGAGTCTGAATCTCACTTGACCCCTCAACAAGCTAACAGTTGCAG
Mouse_XR_373653.2           CTAATGAGGGGAAATGTAGACATCTTCATTATACCACTAGGAAGACTGTT
Mouse_XR_865681.1           --------------------------------------------------
Cattle_TCONS_00085139       CTCTAACCAATTGCCCTAAAAGAGACTTCTCTGATTTTCTTCTTCTGTTT
Cattle_TCONS_00085140       CTCTAACCAATTGCCCTAAAAGAGACTTCTCTGATTTTCTTCTTCTGTTT
Mouse_NR_040562.1           --------------------------------------------------
Chicken_TCONS_00063730      --------------------------------------------------
Chicken_TCONS_00087901      --------------------------------------------------
Mouse_XR_865682.1           --------------------------------------------------
                                                                              

Pig_TCONS_00012815          --------------------------------------------------
Pig_TCONS_00012816          --------------------------------------------------
Cattle_TCONS_00066039       AAGTCAGCTGTGGCTGGCCTGCTGTGCTGTCTACCCCAGGTACCTCTCTC
Cattle_TCONS_00066038       AAGTCAGCTGTGGCTGGCCTGCTGTGCTGTCTACCCCAGGTACCTCTCTC
Mouse_XR_373653.2           CTGATTTGCCAGCCTGGATGGCAGAACTGAGATATGTGCATACACTTTGC
Mouse_XR_865681.1           --------------------------------------------------
Cattle_TCONS_00085139       GGATCAAG-ACATCTGGATAGGACAGAAGAATCTTTGAAGAGCCCACCTC
Cattle_TCONS_00085140       GGATCAAG-ACATCTGGATAGGACAGAAGAATCTTTGAAGAGCCCACCTC
Mouse_NR_040562.1           --------------------------------------------------
Chicken_TCONS_00063730      --------------------------------------------------
Chicken_TCONS_00087901      --------------------------------------------------
Mouse_XR_865682.1           --------------------------------------------------
                                                                              

Pig_TCONS_00012815          --------------------------------------------------
Pig_TCONS_00012816          --------------------------------------------------
Cattle_TCONS_00066039       GGTTGGATGGTGGACTC--CGAGAGGGCAGTGGCTAGGTCTCCTGGCCCA
Cattle_TCONS_00066038       GGTTGGATGGTGGACTC--CGAGAGGGCAGTGGCTAGGTCTCCTGGCCCA
Mouse_XR_373653.2           ATTGAAATCAAAGGCAC--CGAGCAAAATATGCTTAAATATAAGCCGTTC
Mouse_XR_865681.1           --------------------------------------------------
Cattle_TCONS_00085139       AATTGCATGAAAGACTTGGCAATGGGAAACTTTTCCCTTCTATGGCCATG
Cattle_TCONS_00085140       AATTGCATGAAAGACTTGGCAATGGGAAACTTTTCCCTTCTATGGCCATG
Mouse_NR_040562.1           --------------------------------------------------
Chicken_TCONS_00063730      --------------------------------------------------
Chicken_TCONS_00087901      --------------------------------------------------
Mouse_XR_865682.1           ------------TTTAGACTGTTGGTCTTCCTAAGGGGTTGCCGTCTCCT
                                                                              

Pig_TCONS_00012815          --------------------------------------------------
Pig_TCONS_00012816          --------------------------------------------------
Cattle_TCONS_00066039       CACAGGCCCCA-AACCTAACTGAACATCAATATCTCCCTTCCATGTGTCT
Cattle_TCONS_00066038       CACAGGCCCCA-AACCTAACTGAACATCAATATCTCCCTTCCATGTGTCT
Mouse_XR_373653.2           CAAGGAAATTATAAGGAAGATGCATAAGAACATGGCTGTTGCGTTTGAAA
Mouse_XR_865681.1           --------------------------------------------------
Cattle_TCONS_00085139       TTTAATCCCTTTGGATTGTGAGAGAAATGGTGTCAGTGGATGGAGGGCCA
Cattle_TCONS_00085140       TTTAATCCCTTTGGATTGTGAGAGAAATGGTGTCAGTGGATGGAGGGCCA
Mouse_NR_040562.1           --------------------------------------------------
Chicken_TCONS_00063730      --------------------------------------------------
Chicken_TCONS_00087901      --------------------------------------------------
Mouse_XR_865682.1           TGTGCTCCTTTAATCCTTCCCCTGATTCTTCCAGAGGGGTCCCCGACCCC
                                                                              

Pig_TCONS_00012815          --------------------------------------------------
Pig_TCONS_00012816          --------------------------------------------------
Cattle_TCONS_00066039       ATAAAAGGGGGCTTTTACACTCGTGAACTTGCTGGAGCCCCATACCCATG
Cattle_TCONS_00066038       ATAAAAGGGGGCTTTTACACTCGTGAACTTGCTGGAGCCCCATACCCATG
Mouse_XR_373653.2           TATGATTTTAATCCTTAAAAATGAGTATCATTAAATAACTTCTTGCCTTG
Mouse_XR_865681.1           --------------------------------------------------
Cattle_TCONS_00085139       CCACCAACACTACAGCCAGATCCTTCTCCAGTGAGCCACTGCTGAAGACT
Cattle_TCONS_00085140       CCACCAACACTACAGCCAGATCCTTCTCCAGTGAGCCACTGCTGAAGACT
Mouse_NR_040562.1           --------------------------------------------------
Chicken_TCONS_00063730      --------------------------------------------------
Chicken_TCONS_00087901      --------------------------------------------------
Mouse_XR_865682.1           AGTCCAATGGTTGGCTGTGAGCATCTGCATCTGTTACAAGAGGCCTCCCC
                                                                              

Pig_TCONS_00012815          --------------------------------------------------
Pig_TCONS_00012816          --------------------------------------------------
Cattle_TCONS_00066039       TCTCAGGAAGGCAGGGCAGCAGCTGGCAGTAGGCCCATTCCTCAGATGGG
Cattle_TCONS_00066038       TCTCAGGAAGGCAGGGCAGCAGCTGGCAGTAGGCCCATTCCTCAGATGGG
Mouse_XR_373653.2           GACCAGAGGTCTGAGATGACGTAGGCAAAATGCTTTGCTATTGCTTTTTT
Mouse_XR_865681.1           --------------------------------------------------
Cattle_TCONS_00085139       GATTTTAAAAAGAAAAGGAAGAAAGAAAAAATTTTATTAGGATAGATGAT
Cattle_TCONS_00085140       GATTTTAAAAAGAAAAGGAAGAAAGAAAAAATTTTATTAGGATAGATGAT
Mouse_NR_040562.1           --------------------------------------------------
Chicken_TCONS_00063730      --------------------------------------------------
Chicken_TCONS_00087901      --------------------------------------------------
Mouse_XR_865682.1           ACTGATACCCAGCAGATGTGTACTTAACCTTCATGTGGGTCCTGAACAAC
                                                                              

Pig_TCONS_00012815          --------------------------------------------------
Pig_TCONS_00012816          --------------------------------------------------
Cattle_TCONS_00066039       GAAAGTGGGGGCCCATGCAGCTGCACGTCCCTGTGTTCAGTGCTGAGTTG
Cattle_TCONS_00066038       GAAAGTGGGGGCCCATGCAGCTGCACGTCCCTGTGTTCAGTGCTGAGTTG
Mouse_XR_373653.2           TTTTTTTTTATTGAGCAAAAATTAATTATAAAACCAAGGAGAAATGATCC
Mouse_XR_865681.1           --------------------------------------------------
Cattle_TCONS_00085139       AAATGTCTCATCTGAAACATATGCATGCTCATTCACAGAAAACGCAATTG
Cattle_TCONS_00085140       AAATGTCTCATCTGAAACATATGCATGCTCATTCACAGAAAACGCAATTG
Mouse_NR_040562.1           --------------------------------------------------
Chicken_TCONS_00063730      --------------------------------------------------
Chicken_TCONS_00087901      --------------------------------------------------
Mouse_XR_865682.1           TAGAGTAGGGGCTATCCCAAAAGCGGTTACCTGCAGTACTACCCAAATAT
                                                                              

Pig_TCONS_00012815          --------------------------------------------------
Pig_TCONS_00012816          --------------------------------------------------
Cattle_TCONS_00066039       GGCTCTTAGAGGTGGTGCGGGCCCCAGATTGGAGCCTGACAGACACGGTC
Cattle_TCONS_00066038       GGCTCTTAGAGGTGGTGCGGGCCCCAGATTGGAGCCTGACAGACACGGTC
Mouse_XR_373653.2           AGGGAACTAACTACGAAAGGGTAGCTGTCAACTGCGAGCAATTACACGGT
Mouse_XR_865681.1           --------------------------------------------------
Cattle_TCONS_00085139       TTTTCTTGCTGCTTCCATGGCCTCCTTGGTGGAGCTGTCATTTTGCAGAT
Cattle_TCONS_00085140       TTTTCTTGCTGCTTCCATGGCCTCCTTGGTGGAGCTGTCATTTTGCAGAT
Mouse_NR_040562.1           --------------------------------------------------
Chicken_TCONS_00063730      --------------------------------------------------
Chicken_TCONS_00087901      --------------------------------------------------
Mouse_XR_865682.1           TATCTTAGAAAACGCTGTGAAGGATGAAAGGTCCTTATTGCGTTGTAAGG
                                                                              

Pig_TCONS_00012815          --------------------------------------------------
Pig_TCONS_00012816          --------------------------------------------------
Cattle_TCONS_00066039       CTTCTTGGCCCTGTGACCTTGGACAGGGTCTCTAACCTCAGTGCCTCAGT
Cattle_TCONS_00066038       CTTCTTGGCCCTGTGACCTTGGACAGGGTCTCTAACCTCAGTGCCTCAGT
Mouse_XR_373653.2           CTTATCTTTCTAGTTCACATTGAAGCAAGAAAAACGAAGAGTATCTCCTG
Mouse_XR_865681.1           --------------------------------------------------
Cattle_TCONS_00085139       GTCAATGGCATGAAGGGTCCCAGTGTGTGTGTGTGTATGTGTGACAAATT
Cattle_TCONS_00085140       GTCAATGGCATGAAGGGTCCCAGTGTGTGTGTGTGTATGTGTGACAAATT
Mouse_NR_040562.1           --------------------------------------------------
Chicken_TCONS_00063730      --------------------------------------------------
Chicken_TCONS_00087901      --------------------------------------------------
Mouse_XR_865682.1           ACTCATCTTCTTCAGCCAGAGGCCGGAATCTTCTGGAAATCAAGCTAAAT
                                                                              

Pig_TCONS_00012815          --------------------------------------------------
Pig_TCONS_00012816          --------------------------------------------------
Cattle_TCONS_00066039       TTCCTCCCCTGCAGGGTGGTCATCACAGTACCCACCTCACGGGGCTCTTG
Cattle_TCONS_00066038       TTCCTCCCCTGCAGGGTGGTCATCACAGTACCCACCTCACGGGGCTCTTG
Mouse_XR_373653.2           AGAGATGGAGCATCATTCGAGAAAAAGGGAAACGCACTTCGCAACACTCA
Mouse_XR_865681.1           --------------------------------------------------
Cattle_TCONS_00085139       CCTGTCCTGCAGCAGAATATAAGTAGAGCATGCCCTAATGGAATCAGAGG
Cattle_TCONS_00085140       CCTGTCCTGCAGCAGAATATAAGTAGAGCATGCCCTAATGGAATCAGAGG
Mouse_NR_040562.1           --------------------------------------------------
Chicken_TCONS_00063730      --------------------------------------------------
Chicken_TCONS_00087901      --------------------------------------------------
Mouse_XR_865682.1           TCAACCATGAGGATAGCAGAAGACAGAAGCTACTGGTAGAGCCTCTCAGA
                                                                              

Pig_TCONS_00012815          --------------------------------------------------
Pig_TCONS_00012816          --------------------------------------------------
Cattle_TCONS_00066039       TGACCTGTCCC-ATATAGCCTGGCAGGAGGCACAGGGGAAGGGCCCGGCA
Cattle_TCONS_00066038       TGACCTGTCCC-ATATAGCCTGGCAGGAGGCACAGGGGAAGGGCCCGGCA
Mouse_XR_373653.2           CACCCAAAAAT-GTGGGAGTAGTCAGCAGTAC--AGTTTACACATTGCCA
Mouse_XR_865681.1           --------------------------------------------------
Cattle_TCONS_00085139       CATTGCACACTGAGGTTGGGATTCAGTCTTCCCAGTTGAAAATTTTCAGA
Cattle_TCONS_00085140       CATTGCACACTGAGGTTGGGATTCAGTCTTCCCAGTTGAAAATTTTCAGA
Mouse_NR_040562.1           --------------------------------------------------
Chicken_TCONS_00063730      --------------------------------------------------
Chicken_TCONS_00087901      --------------------------------------------------
Mouse_XR_865682.1           GGACAGCTGACTGGGAGTGGTGACTTTGAGAAGACACTATTTGACTGAGC
                                                                              

Pig_TCONS_00012815          --------------------------------------------------
Pig_TCONS_00012816          --------------------------------------------------
Cattle_TCONS_00066039       GACGGTGGCTGAGGTCAGCTGCCCTCTGGTGCCCCCT---------GCCC
Cattle_TCONS_00066038       GACGGTGGCTGAGGTCAGCTGCCCTCTGGTGCCCCCT---------GCCC
Mouse_XR_373653.2           AGCAATAACAAAAAGGAAGAAGGAGATGGAGAACCAC---------AGCA
Mouse_XR_865681.1           --------------------------------------------------
Cattle_TCONS_00085139       ATATATTTCTTCAGCAATAAGGTATTTTCTGAACTTTTCACCAATAGAAA
Cattle_TCONS_00085140       ATATATTTCTTCAGCAATAAGGTATTTTCTGAACTTTTCACCAATAGAAA
Mouse_NR_040562.1           --------------------------------------------------
Chicken_TCONS_00063730      --------------------------------------------------
Chicken_TCONS_00087901      --------------------------------------------------
Mouse_XR_865682.1           GTGCTAACTTCCTGCTAACTCTCTGGCCTCTGGACCAAGTGATCCACGTC
                                                                              

Pig_TCONS_00012815          --------------------------------------------------
Pig_TCONS_00012816          --------------------------------------------------
Cattle_TCONS_00066039       AGAGCACGCAGCAGGCACGGAGCATGCGTGAGTAGAGGGGGGAAAGGCGG
Cattle_TCONS_00066038       AGAGCACGCAGCAGGCACGGAGCATGCGTGAGTAGAGGGGGGAAAGGCGG
Mouse_XR_373653.2           GGAACCCTCTGCATCACAAGCCGCTCACCAGCCAAATAAAAGAACAAAGT
Mouse_XR_865681.1           --------------------------------------------------
Cattle_TCONS_00085139       TAAATAAATTACATAAATGGGGTCCAAGATGCTTATTACTTTTTATGTGA
Cattle_TCONS_00085140       TAAATAAATTACATAAATGGGGTCCAAGATGCTTATTACTTTTTATGTGA
Mouse_NR_040562.1           --------------------------------------------------
Chicken_TCONS_00063730      --------------------------------------------------
Chicken_TCONS_00087901      --------------------------------------------------
Mouse_XR_865682.1           CATTGCCCCAGTTCCCCTTCGTTCCTTGGTGTCCACTGCTTAGGAACAGA
                                                                              

Pig_TCONS_00012815          --------------------------------------------------
Pig_TCONS_00012816          --------------------------------------------------
Cattle_TCONS_00066039       GCCTGTGGTTTGTACCCTGAAAAGTGCAGGATGTCCACGACTGTCATCTA
Cattle_TCONS_00066038       GCCTGTGGTTTGTACCCTGAAAAGTGCAGGATGTCCACGACTGTCATCTA
Mouse_XR_373653.2           GTAATCTCAGATTGCCCCATCCAGCCCACCGTTTTCATTGCTGCACCTTC
Mouse_XR_865681.1           --------------------------------------------------
Cattle_TCONS_00085139       TTTCTTTTCTTTCTATTCTCTTAGCACATAGCAGGCAGCATTTATACTCC
Cattle_TCONS_00085140       TTTCTTTTCTTTCTATTCTCTTAGCACATAGCAGGCAGCATTTATACTCC
Mouse_NR_040562.1           --------------------------------------------------
Chicken_TCONS_00063730      --------------------------------------------------
Chicken_TCONS_00087901      --------------------------------------------------
Mouse_XR_865682.1           GGTGGCTATGGTCAG--CACACACCTAACCCCAAGCTTCATCTTTCTAGC
                                                                              

Pig_TCONS_00012815          --------------------------------------------------
Pig_TCONS_00012816          --------------------------------------------------
Cattle_TCONS_00066039       AAGCATGATGGGCTCAGGGGCTGTATTACCTCCAGGGTCCTCCCACCCCC
Cattle_TCONS_00066038       AAGCATGATGGGCTCAGGGGCTGTATTACCTCCAGGGTCCTCCCACCCCC
Mouse_XR_373653.2           TACCTGGTTTACTACTGGGAAACAGATTCCAGCCTTCAGGATGCACTCCT
Mouse_XR_865681.1           --------------------------------------------------
Cattle_TCONS_00085139       TAAAATTTATGTGAGAATGAAAGGAAAACAGAAAATTTTCTTCTAGCTCC
Cattle_TCONS_00085140       TAAAATTTATGTGAGAATGAAAGGAAAACAGAAAATTTTCTTCTAGCTCC
Mouse_NR_040562.1           --------------------------------------------------
Chicken_TCONS_00063730      --------------------------------------------------
Chicken_TCONS_00087901      -----------GGAAAAAAGAGACGGGATGTGGATTGCTCCTGCAGTAGC
Mouse_XR_865682.1           TGGCCTGGCTGCACCTGACATTGATGCTCAACCCTTCTTCACCTAACTGC
                                                                              

Pig_TCONS_00012815          --------------------------------------------------
Pig_TCONS_00012816          --------------------------------------------------
Cattle_TCONS_00066039       ATCGCTCTGACTGTCAGGCCATAGGGACAGGGACCATCTCTGTGTCTCTT
Cattle_TCONS_00066038       ATCGCTCTGACTGTCAGGCCATAGGGACAGGGACCATCTCTGTGTCTCTT
Mouse_XR_373653.2           CACACAAGGCCATTAAGGTAACTCAATCCTTCCTGAATTGTTTGCTGGAA
Mouse_XR_865681.1           --------------------------------------------------
Cattle_TCONS_00085139       TCTAAAAGAAGATTTTGAAGGT-CATATAGGGAAGCACAGAGAAGATTTT
Cattle_TCONS_00085140       TCTAAAAGAAGATTTTGAAGGT-CATATAGGGAAGCACAGAGAAGATTTT
Mouse_NR_040562.1           --------------------------------------------------
Chicken_TCONS_00063730      --------------------------------------------------
Chicken_TCONS_00087901      CGGAGGCAAGCTGCACAGGCAACTGGCCAAGAAGGAGCAGCGTGCCCCAG
Mouse_XR_865682.1           CTCCACGCTGCCTGTGTGCCACACTCTGGGTTCTCCTTGTCTACGTGGGT
                                                                              

Pig_TCONS_00012815          --------------------------------------------------
Pig_TCONS_00012816          --------------------------------------------------
Cattle_TCONS_00066039       GTCTGCATCTC-TGCAGCTCTGGGGGAAGGTGGGGTCACATGAGCAGGAA
Cattle_TCONS_00066038       GTCTGCATCTC-TGCAGCTCTGGGGGAAGGTGGGGTCACATGAGCAGGAA
Mouse_XR_373653.2           AAAACGTTGAT-TTCTGACTCAAAACAATAACAACTCTTTGTTGTTGTTT
Mouse_XR_865681.1           --------------------------------------------------
Cattle_TCONS_00085139       ATCAGAATGAC-TGGTGCATGGAATAGTGATGTGGTGGTAAAATCAAGAG
Cattle_TCONS_00085140       ATCAGAATGAC-TGGTGCATGGAATAGTGATGTGGTGGTAAAATCAAGAG
Mouse_NR_040562.1           --------------------------------------------------
Chicken_TCONS_00063730      --------------------------------------------------
Chicken_TCONS_00087901      GTGGAAACCAGGTACCAGCCTTCAGGCAGCAGCGCAGGAAGAAGGAGCTT
Mouse_XR_865682.1           TCCTCTTGCTTCTCGAACTTCAGTGTGAGTTCACCTCGAGGTCTCTCTCC
                                                                              

Pig_TCONS_00012815          --------------------------------------------------
Pig_TCONS_00012816          --------------------------------------------------
Cattle_TCONS_00066039       AGAGGTTCTCTGGAAGCCCTTCCCTGGG-AGACAGACGGCGCCCCCCCTG
Cattle_TCONS_00066038       AGAGGTTCTCTGGAAGCCCTTCCCTGGG-AGACAGACGGCGCCCCCCCTG
Mouse_XR_373653.2           AAAATTGTGAGACATGAAGCTATAACTA-CAATTTGAATTCTGGATGTTA
Mouse_XR_865681.1           --------------------------------------------------
Cattle_TCONS_00085139       TGTACTGTTTTGATTTTTTTTTCCAGGTTCAGCTCTGAGACCTCAAAGTA
Cattle_TCONS_00085140       TGTACTGTTTTGATTTTTTTTTCCAGGTTCAGCTCTGAGACCTCAAAGTA
Mouse_NR_040562.1           --------------------------------------------------
Chicken_TCONS_00063730      --------------------------------------------------
Chicken_TCONS_00087901      GGAGGCTCGATCCAAAGTGGAAGCATACAGGGAATGAGATCTCTTCTCAG
Mouse_XR_865682.1           TGCAATGATCGTTTGGAATCATTCTTTGGAGATTTTTACCCGCTTACAAG
                                                                              

Pig_TCONS_00012815          --------------------------------------------------
Pig_TCONS_00012816          --------------------------------------------------
Cattle_TCONS_00066039       CTGATCAGATGGGCCCAGCCGCCCCCACAGTG-GCTCTCCCACGTCCCAC
Cattle_TCONS_00066038       CTGATCAGATGGGCCCAGCCGCCCCCACAGTG-GCTCTCCCACGTCCCAC
Mouse_XR_373653.2           TCTTGAAGACCCGCTGGATAAACAAGAGCTTA-AGGAATGCAAGAGGATT
Mouse_XR_865681.1           --------------------------------------------------
Cattle_TCONS_00085139       TTGACTTCTCACAATGAATTGTTCTTTGAAAGCATGGATACAGGACTAAT
Cattle_TCONS_00085140       TTGACTTCTCACAATGAATTGTTCTTTGAAAGCATGGATACAGGACTAAT
Mouse_NR_040562.1           --------------------------------------------------
Chicken_TCONS_00063730      --------------------------------------------------
Chicken_TCONS_00087901      CTGCCAAAAGGAGGACGTTTCTTCCATCAGGACTCAGACCTTCCTTCAGA
Mouse_XR_865682.1           TTTCAGCGTGCTGATAAACTGTGATCTTGGTTGGCTGCCTTTCCTGACTG
                                                                              

Pig_TCONS_00012815          --------------------------------------------------
Pig_TCONS_00012816          --------------------------------------------------
Cattle_TCONS_00066039       AGATACATCGTTCAGTGCAGTATCCTTCTCTCTCACCCCTGAGGCTGACA
Cattle_TCONS_00066038       AGATACATCGTTCAGTGCAGTATCCTTCTCTCTCACCCCTGAGGCTGACA
Mouse_XR_373653.2           GGTGGGGGGCGGGAGGGGGGAGGCGGCGCATGGCATAGAAAGAGTGCAAG
Mouse_XR_865681.1           --------------------------------------------------
Cattle_TCONS_00085139       TCTTAGATCTGCAAATATTTTTTGAAGACAAGTGACGATGCTAGCTGGAG
Cattle_TCONS_00085140       TCTTAGATCTGCAAATATTTTTTGAAGACAAGTGACGATGCTAGCTGGAG
Mouse_NR_040562.1           -------------------------AGAGCATTTCCCCGCTTTTCTCCGA
Chicken_TCONS_00063730      --------------------------------------------------
Chicken_TCONS_00087901      CTTCATCTCTGCCCCCAAAACCCCATCCCAAAGGCAGGGAGGGGAAGGAC
Mouse_XR_865682.1           TCTGCTGCCACATCTTCTTACCATCACGGATGCTTCATCTCAAGCTGGAA
                                                                              

Pig_TCONS_00012815          --------------------------------------------------
Pig_TCONS_00012816          --------------------------------------------------
Cattle_TCONS_00066039       CTGGGCCTTCCCAGGTCATTTGAGGCG-CGGGGACAACCATCCAGTCTAA
Cattle_TCONS_00066038       CTGGGCCTTCCCAGGTCATTTGAGGCG-CGGGGACAACCATCCAGTCTAA
Mouse_XR_373653.2           AGAGATGCTGGTCAGTTCTGAGATGGT-GCAGGAATGACAAGGCACCTGA
Mouse_XR_865681.1           --------------------------------------------------
Cattle_TCONS_00085139       GAGGGTCTTCAGGCTGAGAGAAACAGG-GTTGAGTGGAATTCCTTCTTGA
Cattle_TCONS_00085140       GAGGGTCTTCAGGCTGAGAGAAACAGG-GTTGAGTGGAATTCCTTCTTGA
Mouse_NR_040562.1           GCTGACACCAGCTTGTATATAGGGACA-CTCGGTGGATTACAGCTGGTGA
Chicken_TCONS_00063730      --------------------------------------------------
Chicken_TCONS_00087901      TAATGAGCTGCTGATAGCCGGAGAGCA-GACCACAGAGGCTCCACTCCGT
Mouse_XR_865682.1           GCCAAACTCAACTCTTTCTCCTGTAAGTCACTTTTGGTCACAGTATTTTA
                                                                              

Pig_TCONS_00012815          --------------------------------------------------
Pig_TCONS_00012816          --------------------------------------------------
Cattle_TCONS_00066039       TCGCCCATATTAGAGATGGGGAAACTGAGGC--TCAGAGAGGGCAGTGAC
Cattle_TCONS_00066038       TCGCCCATATTAGAGATGGGGAAACTGAGGC--TCAGAGAGGGCAGTGAC
Mouse_XR_373653.2           ACATCGCAAGTCCACGGTCATCCCTGGAGGT--CTCGGGTTTTCAGTCAT
Mouse_XR_865681.1           --------------------------------------------------
Cattle_TCONS_00085139       ATGGTCATTACAGAAACTATAAAAGAAGCCT--CCACAGAGAGTGGGAAT
Cattle_TCONS_00085140       ATGGTCATTACAGAAACTATAAAAGAAGCCT--CCACAGAGAGTGGGAAT
Mouse_NR_040562.1           CAGTTTACTGCTGACTGGCCACAGGAA----------AAATAATCGGAAT
Chicken_TCONS_00063730      ----------------TGCAGTGGGTTGAGT--GCGAGTTGCACGGTGAG
Chicken_TCONS_00087901      CTGCCCAGTGTTCAGACTACCTGTTCAGGACTACGAGATTGTACAGTAGT
Mouse_XR_865682.1           TTACACAATTGAAAACTAACACAATGTGTGGAGGAGGAGGATCAGAGAAC
                                                                              

Pig_TCONS_00012815          -------------------------------------------TGTAAGA
Pig_TCONS_00012816          --------------------------------------------------
Cattle_TCONS_00066039       TCGCTGGAGATTTCACAGCAGAAATGGCTTGGGACCCAGGATGTCTCAGC
Cattle_TCONS_00066038       TCGCTGGAGATTTCACAGCAGAAATGGCTTGGGACCCAGGATGTCTCAGC
Mouse_XR_373653.2           GCCTGAGCAGTGA-ATGG-GTGCACACTCATAAACACACCACCGTTTATT
Mouse_XR_865681.1           ------GCACTACCATCT-ACCATCAGCTAACAGCACGTTGACATCAGCT
Cattle_TCONS_00085139       TT-CTGAAGATCTTTGGTTTCAGAGATACCGTGTTTGCCTACTTTTGACT
Cattle_TCONS_00085140       TT-CTGAAGATCTTTGGTTTCAGAGATACCGTGTTTGCCTACTTTTGACT
Mouse_NR_040562.1           CAATTACGCATTGTCCCTGGCCAGGGCCTCTGTCTTGGCTGTTGTCCTCT
Chicken_TCONS_00063730      GCCAAGCTGGTCGTACAGCAAATAAGGATGAGATTGAGCTGCGATTACTG
Chicken_TCONS_00087901      CTGCACATTGGTTAGGCTGTGCTGGGATACACCACACACTGCCAGTGCTG
Mouse_XR_865682.1           ACAGAGCATCATGAAGCCAGTTCTCTCCTCCCTCTTTACACAGGTCCCAG
                                                                              

Pig_TCONS_00012815          ACAGATTGGCCACATTCCTTGATCACGGCTGCATAGTTTAGTTTC--CCA
Pig_TCONS_00012816          ----ATTGGCCACATTCCTTGATCACGGCTGCATAGTTTAGTTTC--CCA
Cattle_TCONS_00066039       CCAGAACTGCCAT-CCCTGGGATGGGGGGAGGAGGAAGCCCTCTC--TGC
Cattle_TCONS_00066038       CCAGAACTGCCAT-CCCTGGGATGGGGGGAGGAGGAAGCCCTCTC--TGC
Mouse_XR_373653.2           CTTCAGCTCCCAAGGCGAATGATTATTCCACAGTAACATGGGGAC--AAG
Mouse_XR_865681.1           TCACCATGCACCACCACCACTATTATTCCACAGTAACATGGGGAC--AAG
Cattle_TCONS_00085139       GAGACTCTGAAAATTCTCAGTCTCACACAAAAATATCCTTGTGTCATTGG
Cattle_TCONS_00085140       GAGACTCTGAAAATTCTCAGTCTCACACAAAAATATCCTTGTGTCATTGG
Mouse_NR_040562.1           ATCAATCAGGTGAACCCCAGGG-CAGAACTGGGCACCCTGAGATGCAAAA
Chicken_TCONS_00063730      ACAGCCCTCACAG-CACAGAGACGGCCCAGACAGAGGCCTGCAGCGACGG
Chicken_TCONS_00087901      CACGGGGACGGCAACACCTGCACGGCAGGGGGAATGCCTGGAGAGGGTGG
Mouse_XR_865682.1           AGAGCAAACTCAAGCCACCAGACTTCCCAACAAGAACCTCTATTCACGAA
                                                                              

Pig_TCONS_00012815          CT---GTTTGGCAG---GGCTCTGGT--TTTGTCTCCTGGTCCACTAAAA
Pig_TCONS_00012816          CT---GTTTGGCAG---GGCTCTGGT--TTTGTCTCCTGGTCCACTAAAA
Cattle_TCONS_00066039       CT---GCCTCCCTCTCTGGCACAGGTCATCCGCTTCTTTACCCA-TGAAG
Cattle_TCONS_00066038       CT---GCCTCCCTCTCTGGCACAGGTCATCCGCTTCTTTACCCA-TGAAG
Mouse_XR_373653.2           AG---ACTCTGAATCCACGCAGAAACAGCCAAGGTCCTTCAGAGGTGTAG
Mouse_XR_865681.1           AG---ACTCTGAATCCACGCAGAAACAGCCAAGGTCCTTCAGAGGTGTAG
Cattle_TCONS_00085139       CT---ATCTTGATTCTACTTTAAGCCCTTTTCAGCTCTACATGGAGAACA
Cattle_TCONS_00085140       CT---ATCTTGATTCTACTTTAAGCCCTTTTCAGCTCTACATGGAGAACA
Mouse_NR_040562.1           GC---GCTTGTCCTGCAGTGACGGAGCTTAGCGACTAAAGATCTCCAAAG
Chicken_TCONS_00063730      AA---GTTCTCCTCT--GTGCTAACCCAGACACGGGCTTGCTCAGCATGA
Chicken_TCONS_00087901      GCTGCGGGGGCAGCTGCATGCAGAGCTCACCCATCCCTCAGCCTGGGAGG
Mouse_XR_865682.1           TC--CGTTTCACTCACTGGCCTCCAAAAACTATATTCTATTAATGTTTTA
                                                                              

Pig_TCONS_00012815          ATGACTGTGCTGACTTGAAGAGT-------GGAAGGATAAAATGCCACTG
Pig_TCONS_00012816          ATGACTGTGCTGACTTGAAGAGT-------GGAAGGATAAAATGCCACTG
Cattle_TCONS_00066039       GTCATTGGAAGAAAGCTAGGGTTTCTGAA-GGAGGTGAGGAAGGCAGATG
Cattle_TCONS_00066038       GTCATTGGAAGAAAGCTAGGGTTTCTGAA-GGAGGTGAGGAAGGCAGATG
Mouse_XR_373653.2           ATTTCTACTCATAAGCTAATCCACGTAAA-ACAAACAGGAAACAGAAAT-
Mouse_XR_865681.1           ATTTCTACTCATAAGCTAATCCACGTAAA-ACAAACAGGAAACAGAAAT-
Cattle_TCONS_00085139       ACAAAAGCTGTAAAGCAATTAAACTTAGTTGTAATTTCTACATCAAGGTC
Cattle_TCONS_00085140       ACAAAAGCTGTAAAGCAATTAAACTTAGTTGTAATTTCTACATCAAGGTC
Mouse_NR_040562.1           GGAACAATGTCAGAGCTACTTGTTCTTGACACAAGACACGGAGGAAGCAG
Chicken_TCONS_00063730      ATAGCAGAACAGCAGGGAGCTGCGAGCAGCCCAGTGGCTGACAGGCGCTG
Chicken_TCONS_00087901      ATAACACCACCCTTTGAAGCCATGCTCGATCACTTTTACCTGCCTGCTTA
Mouse_XR_865682.1           ACTGATACAATAAGTATACATATTTATGGGATAGACTATCAATGTTTAAC
                                             *                                

Pig_TCONS_00012815          CAGGGGTGCAGGCGTATGTGG--CTGAGGGTTGATGTTCTGGG--CAGAG
Pig_TCONS_00012816          CAGGGGTGCAGGCGTATGTGG--CTGAGGGTTGATGTTCTGGG--CAGAG
Cattle_TCONS_00066039       ACAGAGTGGGGAGGTCAGCGG--CAATTCTCTTGCCTCCTCCCT-CAGTC
Cattle_TCONS_00066038       ACAGAGTGGGGAGGTCAGCGG--CAATTCTCTTGCCTCCTCCCT-CAGTC
Mouse_XR_373653.2           ACAAAGTGGAAAAGCAGATGGGACAATCCCACAGAAAGCTAATATCTACC
Mouse_XR_865681.1           ACAAAGTGGAAAAGCAGATGGGACAATCCCACAGAAAGCTAATATCTACC
Cattle_TCONS_00085139       AATCTTGGCCCATTTTTGCAGT-CAAACTTGCTGCTTCCTGGA--TGTTC
Cattle_TCONS_00085140       AATCTTGGCCCATTTTTGCAGT-CAAACTTGCTGCTTCCTGGA--TGTTC
Mouse_NR_040562.1           TTGTGTTTGCTTAACTGGAGGC-CTGTCACCCGCTGCTTGGCTAACTGCA
Chicken_TCONS_00063730      ACGCTCTGGAG-----TGCAATCAAAACATCTCGGCCAGAGCTGACAGCG
Chicken_TCONS_00087901      CCAGCCTGCTCACACGCTTCTTACTCTTTCCCCACCTCTCCTTCATCTCC
Mouse_XR_865682.1           ATATATATATACAATGTGTAATAAGGGTAGTTAACATTCCTTT--TATTA
                                                                              

Pig_TCONS_00012815          GAATTGGCACAAGCAAAGATATCAGAGGCGTTCCTGTCGTGGCGCAGCGG
Pig_TCONS_00012816          GAATTGGCACAAGCAAAGATATCAGAGGCGTTCCTGTCGTGGCGCAGCGG
Cattle_TCONS_00066039       TGCCCAGCTCCCCCAACTCCGCCTCCAGCCCCCCCGGGAGAGCGCCGACC
Cattle_TCONS_00066038       TGCCCAGCTCCCCCAACTCCGCCTCCAGCCCCCCCGGGAGAGCGCCGACC
Mouse_XR_373653.2           TTTCCAATATATATGAAAGCTGAGGAGGGATGTCTGCTCAGTGACGAGTG
Mouse_XR_865681.1           TTTCCAATATATATGAAAGCTGAGGAGGGATGTCTGCTCAGTGACGAGTG
Cattle_TCONS_00085139       TTATCTATTTGTGAAAACTCATCTTGGTTTCCATTACTTCGTCATGCTTG
Cattle_TCONS_00085140       TTATCTATTTGTGAAAACTCATCTTGGTTTCCATTACTTCGTCATGCTTG
Mouse_NR_040562.1           GTGTACGGATATGTGGGAAAGATTCAGACCCAATGAAAAGAGAAAGGCAA
Chicken_TCONS_00063730      AGCATAGCAAGTGGATCCCTATGGCAGGCCTGCTTCTAATGGGGGCACAA
Chicken_TCONS_00087901      TTCTCAGC-CATTCATCCTTTCTTTCAGCTTCACGTATCTGTCCCAGGGA
Mouse_XR_865682.1           AGCATTAATTAATTATCTGTATTAAGAATCCTAAAATTCTTCTTTCCTAT
                                                                              

Pig_TCONS_00012815          AAATGAATCCAACTAGGAACCATGGGGT-----TGTGAGCT----CCATT
Pig_TCONS_00012816          AAATGAATCCAACTAGGAACCATGGGGT-----TGTGAGCT----CCATT
Cattle_TCONS_00066039       TCTCTCTCCTTCTCAGCCCCCAGAAAGCCCATCTCTGTCTC----CCCTT
Cattle_TCONS_00066038       TCTCTCTCCTTCTCAGCCCCCAGAAAGCCCATCTCTGTCTC----CCCTT
Mouse_XR_373653.2           TCTTGAATGTATCATACAGTCATCTCAACCCTGTCCCAACC----CCAGT
Mouse_XR_865681.1           TCTTGAATGTATCATACAGTCATCTCAACCCTGTCCCAACC----CCAGT
Cattle_TCONS_00085139       ATCTCTA-GCAAAATGTTACTTTCCCCTACACTTCCCATTTGG--TTATT
Cattle_TCONS_00085140       ATCTCTA-GCAAAATGTTACTTTCCCCTACACTTCCCATTTGG--TTATT
Mouse_NR_040562.1           ACGTGAGTCTGCCTACACACCACCAAAG--AGTTCACAGGT----TCTGA
Chicken_TCONS_00063730      ACAGGCAGCTGTGAACAGAGCCACAGAAAGAGCTGAGCCCCAGCATAAGG
Chicken_TCONS_00087901      TGGCTGTGCTGATGATGGCTTGTTTCACA-TGCTAAGCTTTGCCATAAGG
Mouse_XR_865682.1           TCTTTTTAAGAAACATAAGTTGTTGTGAATTGCATTCACCCTGAGACGAT
                                                                              

Pig_TCONS_00012815          CCTGGCCTCACTCAGTGGGTTA---AGGAGCCGGC----------AAAT-
Pig_TCONS_00012816          CCTGGCCTCACTCAGTGGGTTA---AGGAGCCGGC----------AAAT-
Cattle_TCONS_00066039       CTTGGGGAGAGCCTGGGGGGTGGTCACGACCCTGCCTGCCTCCCTAAACC
Cattle_TCONS_00066038       CTTGGGGAGAGCCTGGGGGGTGGTCACGACCCTGCCTGCCTCCCTAAACC
Mouse_XR_373653.2           GATGGATGGGGGCTGGTAAGAAGGTATGGACTCCC-----------TACC
Mouse_XR_865681.1           GATGGATGGGGGCTGGTAAGAAGGTATGGACTCCC-----------TACC
Cattle_TCONS_00085139       TCTGGGCTCTTCCTAAAAG-------TGAACTCTT------------TCA
Cattle_TCONS_00085140       TCTGGGCTCTTCCTAAAAG-------TGAACTCTT------------TCA
Mouse_NR_040562.1           CCCGAGGAGACACCGGTAATGTATGTGGGCCTTGCCTAAACAGACCGCCA
Chicken_TCONS_00063730      CCCGGAGCCATCCTTGTGCTGCAGCTGGGGCTGAGGCACACCGACAGCAC
Chicken_TCONS_00087901      TGCAGAGAGAGACAGAAGGGCCTGGTGGAGCTACAACTGCACTGCACTTT
Mouse_XR_865682.1           GTAAGACATTAGAACTTATATTCCTCTAATGTAGCTCTATTTTGGAGCCC
                                                                              

Pig_TCONS_00012815          --GGGCTCA--TATTATAA----ATGCAGCATCCC---------------
Pig_TCONS_00012816          --GGGCTCA--TATTATAA----ATGCAGCATCCC---------------
Cattle_TCONS_00066039       CAGGGCTCT--TTGTCTTG----GTGGTGGCCCCTG--------------
Cattle_TCONS_00066038       CAGGGCTCT--TTGTCTTG----GTGGTGGCCCCTG--------------
Mouse_XR_373653.2           CCATGCTCC--TCATGCACT---GCCAGGCATCCAA--------------
Mouse_XR_865681.1           CCATGCTCC--TCATGCACT---GCCAGGCATCCAA--------------
Cattle_TCONS_00085139       CAATTCTTA--TTTACCAGA---TGAAAGAATCCTG--------------
Cattle_TCONS_00085140       CAATTCTTA--TTTACCAGA---TGAAAGAATCCTG--------------
Mouse_NR_040562.1           GGCATCTGAACTGTGGCCGA---GTGGAAATGCCTGTGTA----------
Chicken_TCONS_00063730      GGGCATGGCTGGAACGCACT---CCATGGACCTCAGCCCATCGT------
Chicken_TCONS_00087901      GCTACCTGAGAAGGCACAATCGAGCAGAGAAAGGTGGATGAAGAGAAGGG
Mouse_XR_865682.1           ATTGTCTGTCCTCCCTCTATACTCTCTCCCCCACCACATGAGAATTTTT-
                                                                              

Pig_TCONS_00012815          -CGCCTTCACTCATGACCTGCTGGATGAC----------AACCTACCT--
Pig_TCONS_00012816          -CGCCTTCACTCATGACCTGCTGGATGAC----------AACCTACCT--
Cattle_TCONS_00066039       ACTCCTTGCCACCTGGCCCTCCCGGCGCCTTGTGG---GATCCGAGGC--
Cattle_TCONS_00066038       ACTCCTTGCCACCTGGCCCTCCCGGCGCCTTGTGG---GATCCGAGGC--
Mouse_XR_373653.2           ACAACTGCGGAAGAGGCCCTCTAGGCTCCT--------GCTTCAATGG--
Mouse_XR_865681.1           ACAACTGCGGAAGAGGCCCTCTAGGCTCCT--------GCTTCAATGG--
Cattle_TCONS_00085139       AAATTGAGACCCATGAATTAGTAAGATTC------------TTGAAGG--
Cattle_TCONS_00085140       AAATTGAGACCCATGAATTAGTAAGATTC------------TTGAAGG--
Mouse_NR_040562.1           AAGTCGACTCTACTTCCTTAGTTAGGCCCAAGGAGGAAATCCCCAAAA--
Chicken_TCONS_00063730      GAAGCCCCTCTCCATGCATGCAAAGGCTGTGCCAGGAAGCGTCGGAGGA-
Chicken_TCONS_00087901      AATTCACACCTTAAAGAATGCTGATCATTTAAAAGAAAAAGCCAAAGGAT
Mouse_XR_865682.1           AAGTAGTTAGAATTTAAGCACCAGAAAGCTACGAAGTCCTTCTCACCCCA
                                                                              

Pig_TCONS_00012815          ---TGAACGAGAACCAAGA-GCCCAGGAGATGAG----------------
Pig_TCONS_00012816          ---TGAACGAGAACCAAGA-GCCCAGGAGATGAGCCCCCCCCT--CCTC-
Cattle_TCONS_00066039       ---AGGAGGGGGATTAGGTCGTGCAAATGGCTCCCCCCACCCC--TCCCA
Cattle_TCONS_00066038       ---AGGAGGGGGATTAGGTCGTGCAAATGGCTCCCCCCACCCC--TCCCA
Mouse_XR_373653.2           ---CTTCTGTTCATTTGAG-ATCTGACAGATGGACCC--TCAT--CAGTA
Mouse_XR_865681.1           ---CTTCTGTTCATTTGAG-ATCTGACAGATGGACCC--TCAT--CAGTA
Cattle_TCONS_00085139       ---TATTTTCTCATATAGATATTTTTTACATAAGTCATTTAAA--AATTA
Cattle_TCONS_00085140       ---TATTTTCTCATATAGATATTTTTTACATAAGTCATTTAAA--AATTA
Mouse_NR_040562.1           ---TAATTTGACTTTCACTTAAACCATATTGGAAACAGGACCT--GAAGA
Chicken_TCONS_00063730      --GCTTTTTGGCCTTCTTCCAGCCAATGGGTTCCTACCAAGGC--TGGGA
Chicken_TCONS_00087901      TGAAAGTTGGAGGTTTGAATGTTCTGGAAGTTGTGTTTGCTTTGATGTTT
Mouse_XR_865682.1           GAATAGACTATTATGTAAACGTCTAGAATTATCATCCATTTCTTACCAAA
                                                                              

Pig_TCONS_00012815          --------------------------------------------------
Pig_TCONS_00012816          -CCC-GCCATCCTGCCTCCCTGTCTTAGTCATCTCTGCCCTCCGCCGCCT
Cattle_TCONS_00066039       GCCA-GCCCGCCTCCCTCCCTGTCTTAGTCATCTCTATACTCCACCGCTT
Cattle_TCONS_00066038       GCCA-GCCCGCCTCCCTCCCTGTCTTAGTCATCTCTATACTCCACCGCTT
Mouse_XR_373653.2           GTCT-CCTCAAAACATGGTCAAATTGACACATATGCAGGAGAGAGAACAG
Mouse_XR_865681.1           GTCT-CCTCAAAACATGGTCAAATTGACACATATGCAGGAGAGAGAACAG
Cattle_TCONS_00085139       GTTA-ATGAAAAGCCTTTTGGTAATTAATAAAACATATATATAATCCCTG
Cattle_TCONS_00085140       GTTA-ATGAAAAGCCTTTTGGTAATTAATAAAACATATATATAATCCCTG
Mouse_NR_040562.1           GTGA-AAGAAAACCTTTGACATTCGCCATTGCTTCCTTTCAGTGGACTAG
Chicken_TCONS_00063730      GTCA-GGAACAACAGCATCGCGTTTTGGCAAAACCCTCTCAGCAGAAGTG
Chicken_TCONS_00087901      TTCT-GGAAAATAAAAGAAAAACAGTGAGTGAAAGTATAAATGAGGACTG
Mouse_XR_865682.1           GTCATGATATAATAACTACCTCTCTGAATTGAGATATTAAAACAATGTAA
                                                                              

Pig_TCONS_00012815          TCTCCCTCCATTACAATTCCTCTGCCAG-GCC-AAGGGGAGAACAACACT
Pig_TCONS_00012816          TCTCCCTCCATTACAATTCCTCTGCCAG-GCC-AAGGGGAGAACAACACT
Cattle_TCONS_00066039       TCTCCCTCCATTCCAATCCCTCTGCCAG-GCC-ACGGGGAGGACGACACT
Cattle_TCONS_00066038       TCTCCCTCCATTCCAATCCCTCTGCCAG-GCC-ACGGGGAGGACGACACT
Mouse_XR_373653.2           TGGTGAGCAAGCTTAAAGCA-CTGAGAA-ATC-AAGGACAAGAAGA-ACA
Mouse_XR_865681.1           TGGTGAGCAAGCTTAAAGCA-CTGAGAA-ATC-AAGGACAAGAAGA-ACA
Cattle_TCONS_00085139       TGTAGGTTTGGATAATTACAAGTAAAAC-ATCTAATAGTGATTTGGTACT
Cattle_TCONS_00085140       TGTAGGTTTGGATAATTACAAGTAAAAC-ATCTAATAGTGATTTGGTACT
Mouse_NR_040562.1           TACATTGTCATAAGAATTGAAGCAGGAT-ACTGGAATAAGAACCGTCA-T
Chicken_TCONS_00063730      TAGGCACGTTTCCCATCGCTTCTGAAATCGCTGCTGTCAGGAGAGGAGCA
Chicken_TCONS_00087901      AGTAAGAGAAAAGAGTTTATCCAGGAGAGAACTCTTCTTCTGAAGAAAAT
Mouse_XR_865682.1           GGAGGAGAGAGTTTTATTCAGATGTTGGCAGTAAGGTCTATGCTATTAAT
                                                                              

Pig_TCONS_00012815          GACAGGCGCCCCCCACCCCC-------ACCCAGGGGCGG-----CGGCGG
Pig_TCONS_00012816          GACAGGCGCCCCCCACCCCC-------ACCCAGGGGCGG-----CGGCGG
Cattle_TCONS_00066039       GACAGGCGCCCCCCCTCTCCCCCC-CAACTCAGGGGCGG-----CGGCAG
Cattle_TCONS_00066038       GACAGGCGCCCCCCCTCTCCCCCC-CAACTCAGGGGCGG-----CGGCAG
Mouse_XR_373653.2           GTCTGTGTCTCACATGTGCATTTT-TAACACAGAGATGCTTCCTCTGTCA
Mouse_XR_865681.1           GTCTGTGTCTCACATGTGCATTTT-TAACACAGAGATGCTTCCTCTGTCA
Cattle_TCONS_00085139       ATGCAGTTTATAGACTATCTTAAT-GTTCATAATTTATTTGATTTCATAG
Cattle_TCONS_00085140       ATGCAGTTTATAGACTATCTTAAT-GTTCATAATTTATTTGATTTCATAG
Mouse_NR_040562.1           GTAAATAGATTGCACCTTTGGAGG-TTGCAGGATATGCTTGAAGCTATGG
Chicken_TCONS_00063730      GCCTGGCACCAGGACCCCCTCAGTGCAAGAGAGAAACGAGCACTGGACGT
Chicken_TCONS_00087901      AAGTGAATCAAAGAGCTCCACAGA-CAACAAAGAAGTTTCACAGAGCAGC
Mouse_XR_865682.1           GATGAGAAATATAAATTACTGGCTCCTTAAGAATCATCCCTTAAAGATGT
                                                                              

Pig_TCONS_00012815          GGCAA-GGGGCCGGCTGCT-CAG-TAAA-GGAT---C-----------CC
Pig_TCONS_00012816          GGCAA-GGGGCCGGCTGCT-CAG-TAAA-GGAT---C-----------CC
Cattle_TCONS_00066039       GGCAA-GGGGCCGGCGGCT-CGG-GGAA-GGCT---CAGAGGCGCTGGCT
Cattle_TCONS_00066038       GGCAA-GGGGCCGGCGGCT-CGG-GGAA-GGCT---CAGAGGCGCTGGCT
Mouse_XR_373653.2           AGCAG-GTCTACACGTGTT-CTTCTGGA-ATCT---CTTAGGAGC--GCT
Mouse_XR_865681.1           AGCAG-GTCTACACGTGTT-CTTCTGGA-ATCT---CTTAGGAGC--GCT
Cattle_TCONS_00085139       AACAATAGTTCTATGAATT-TAAAGGAATGGAT---ATTAATATACCAAT
Cattle_TCONS_00085140       AACAATAGTTCTATGAATT-TAAAGGAATGGAT---ATTAATATACCAAT
Mouse_NR_040562.1           CACAT-GCTACCACGTGCCACCGAAGAGAGGATGAGCAGAGGGCCCTGCA
Chicken_TCONS_00063730      GGCAGGATCCCTGGGGGCAACGCCGTGCTACCCT------GAAACCGGTA
Chicken_TCONS_00087901      TGAGAGTGCTGTGGAAGCAGCAGAGGAAAAACCTC-CAAGCAGACCTGCT
Mouse_XR_865682.1           AAATGTGCTTCTTGATCCGCTCTCAGATTCCCACGGCAACAGACGCAGCT
                                                                              

Pig_TCONS_00012815          CCCCCAACCC---------ATCCTGCAGCCCGCGCCTCCCC--------C
Pig_TCONS_00012816          CCCCCAACCC---------ATCCTGCAGCCCGCGCCTCCCC--------C
Cattle_TCONS_00066039       CCCCCAACCCCTCTTCCTCATCCTGCAGTC-GCGCCTCCCC--------C
Cattle_TCONS_00066038       CCCCCAACCCCTCTTCCTCATCCTGCAGTC-GCGCCTCCCC--------C
Mouse_XR_373653.2           TTGAAAGGAAAGCTATTCCATGCTTTAACTCTCAGTTGTTGAG------T
Mouse_XR_865681.1           TTGAAAGGAAAGCTATTCCATGCTTTAACTCTCAGTTGTTGAG------T
Cattle_TCONS_00085139       TTTACAATGAAATTA----AGGGCAAGGAGGGTGGATAACATA------A
Cattle_TCONS_00085140       TTTACAATGAAATTA----AGGGCAAGGAGGGTGGATAACATA------A
Mouse_NR_040562.1           GCACCACTGCAAATGTGCAATGCCTCTGGGTTTCATGGTTTTT------G
Chicken_TCONS_00063730      ACCCGGGGAC--CTGTCTTCTCCAGTAGCTTTTAGAGTTATGT------C
Chicken_TCONS_00087901      TGTTAAACAAAGTGGGAGCAAACAGCAGGATGCAGCTGGACCAGAGGCAC
Mouse_XR_865682.1           CTGAACGTTATCCAGTGGTTCACATTGAGAAGCAACGGTACTAACCACAG
                                                                              

Pig_TCONS_00012815          TTCTTCCGCGCT---GCGCACGGATGGCGGCTGGGGCCGCAGA-------
Pig_TCONS_00012816          TTCTTCCGCGCT---GCGCACGGATGGCGGCTGGGGCCGCAGA-------
Cattle_TCONS_00066039       CTCTTCCGCGCT---GCGCACGGATGGCGGCCGGAGCCGCAGA-------
Cattle_TCONS_00066038       CTCTTCCGCGCT---GCGCACGGATGGCGGCCGGAGCCGCAGA-------
Mouse_XR_373653.2           TGTATCTTCAAA---ATTTACAATTGACTTGTTGAATTGACCTCCCTGTA
Mouse_XR_865681.1           TGTATCTTCAAA---ATTTACAATTGACTTGTTGAATTGACCTCCCTGTA
Cattle_TCONS_00085139       CTAGTAGGAACTTGAATCCCCGTATGCTGACTTAAGTTTGTGGCAAT---
Cattle_TCONS_00085140       CTAGTAGGAACTTGAATCCCCGTATGCTGACTTAAGTTTGTGGCAAT---
Mouse_NR_040562.1           TTTGTTTTGTTTTTCGTTTTTAAAGAATTTATAAGAATTTTTGCATT---
Chicken_TCONS_00063730      TTGGTTTCCTTC--CTCTTATTAAAAATAAATGAGAAAACATCAATTC--
Chicken_TCONS_00087901      CACCTCGTCACCAGTTTGTGGGGATGGGAGCAAAGAAAAGATTCCTACCA
Mouse_XR_865682.1           CCAAACAGTTTATTAAGTCTCATATATACTTTTCATGTCATTAAATTTTT
                                                                              

Pig_TCONS_00012815          --------------------
Pig_TCONS_00012816          --------------------
Cattle_TCONS_00066039       --------------------
Cattle_TCONS_00066038       --------------------
Mouse_XR_373653.2           A-------------------
Mouse_XR_865681.1           A-------------------
Cattle_TCONS_00085139       --------------------
Cattle_TCONS_00085140       --------------------
Mouse_NR_040562.1           --------------------
Chicken_TCONS_00063730      --------------------
Chicken_TCONS_00087901      GGTTAACCTGGGCACCAACG
Mouse_XR_865682.1           TGGAATACAAA---------
                                                
