# Supplementary material for: Genome-wide identification of tissue-specific long non-coding RNA in three farm animal species
Source: BMC Genomics. 2018 Sep 18;19:684. doi: 10.1186/s12864-018-5037-7 (PMC6145346; doi:10.1186/s12864-018-5037-7)
Supplement: Supplementary file 21 — Multiple Sequence Alignments for Conserved LncRNAs. A multiple sequence alignment file generated by ClustalW is included for each of the 39 groups of lncRNAs associated with orthologous genes across all five species. (ZIP 445 kb) [file 12864_2018_5037_MOESM21_ESM.zip › Group_20_Seqs.fa.align.out]

CLUSTAL 2.1 multiple sequence alignment


Chicken_TCONS_00076696      GTTGCTTTCTTCTGTCAGTGACACAACACTATTTCCTTGGTTAGCGTTGT
Chicken_TCONS_00076697      --------------------------------------------------
Pig_TCONS_00048604          --------------------------------------------------
Cattle_TCONS_00098178       --------------------------------------------------
Mouse_XR_001778650.1        --------------------------------------------------
Chicken_TCONS_00075476      --------------------------------------------------
Mouse_XR_879166.1           --------------------------------------------------
                                                                              

Chicken_TCONS_00076696      TCCAAACAGCCAGTAAAATACCCTTCCCAACACAGGCTTCCCCAATACAC
Chicken_TCONS_00076697      --------------------------------------------------
Pig_TCONS_00048604          --------------------------------------------------
Cattle_TCONS_00098178       --------------------------------------------------
Mouse_XR_001778650.1        --------------------------------------------------
Chicken_TCONS_00075476      --------------------------------------------------
Mouse_XR_879166.1           --------------------------------------------------
                                                                              

Chicken_TCONS_00076696      TACGGTTCCAGAATGAGTGACAGAGTTAAACAGCTTGCAGTCTAGAAAAC
Chicken_TCONS_00076697      --------------------------------------------------
Pig_TCONS_00048604          --------------------------------------------------
Cattle_TCONS_00098178       --------------------------------------------------
Mouse_XR_001778650.1        --------------------------------------------------
Chicken_TCONS_00075476      --------------------------------------------------
Mouse_XR_879166.1           --------------------------------------------------
                                                                              

Chicken_TCONS_00076696      CACTCATGACAAGAGATTCAGAACATAAACTGCACCCCTGTATTTCTCAG
Chicken_TCONS_00076697      --------------------------------------------------
Pig_TCONS_00048604          --------------------------------------------------
Cattle_TCONS_00098178       --------------------------------------------------
Mouse_XR_001778650.1        --------------------------------------------------
Chicken_TCONS_00075476      --------------------------------------------------
Mouse_XR_879166.1           --------------------------------------------------
                                                                              

Chicken_TCONS_00076696      ATGAAATAAAAATCAGCTTGCAATTAAAACTAAAATGGGACAAGAGGTGT
Chicken_TCONS_00076697      --------------------------------------------------
Pig_TCONS_00048604          --------------------------------------------------
Cattle_TCONS_00098178       --------------------------------------------------
Mouse_XR_001778650.1        --------------------------------------------------
Chicken_TCONS_00075476      --------------------------------------------------
Mouse_XR_879166.1           --------------------------------------------------
                                                                              

Chicken_TCONS_00076696      GATACAAACCAGAGTGTTTTGGTGCTACCTGTCTTGGATCCCTCTCGGTC
Chicken_TCONS_00076697      --------------------------------------------------
Pig_TCONS_00048604          --------------------------------------------------
Cattle_TCONS_00098178       --------------------------------------------------
Mouse_XR_001778650.1        --------------------------------------------------
Chicken_TCONS_00075476      --------------------------------------------------
Mouse_XR_879166.1           --------------------------------------------------
                                                                              

Chicken_TCONS_00076696      ACTGCATTCAGCGACATTCGTGGACAGCGTTTCAAGGAGCTAACGTTAAA
Chicken_TCONS_00076697      --------------------------------------------------
Pig_TCONS_00048604          --------------------------------------------------
Cattle_TCONS_00098178       --------------------------------------------------
Mouse_XR_001778650.1        --------------------------------------------------
Chicken_TCONS_00075476      --------------------------------------------------
Mouse_XR_879166.1           --------------------------------------------------
                                                                              

Chicken_TCONS_00076696      AAACAAACATACCCCACTACTCTACAGGCTGAGGAACATACCACAGCAAT
Chicken_TCONS_00076697      --------------------------------------------------
Pig_TCONS_00048604          --------------------------------------------------
Cattle_TCONS_00098178       --------------------------------------------------
Mouse_XR_001778650.1        --------------------------------------------------
Chicken_TCONS_00075476      --------------------------------------------------
Mouse_XR_879166.1           --------------------------------------------------
                                                                              

Chicken_TCONS_00076696      AAGAGCATCTGTACAAGACGTAGGGAAAAGGGACAAACAGCTGACCGTAA
Chicken_TCONS_00076697      --------------------------------------------------
Pig_TCONS_00048604          --------------------------------------------------
Cattle_TCONS_00098178       --------------------------------------------------
Mouse_XR_001778650.1        --------------------------------------------------
Chicken_TCONS_00075476      --------------------------------------------------
Mouse_XR_879166.1           --------------------------------------------------
                                                                              

Chicken_TCONS_00076696      ATTCCCAGACTGCCTATGTTTCTGGGTCTGAACTTTTAAAAGGACACTGG
Chicken_TCONS_00076697      --------------------------------------------------
Pig_TCONS_00048604          --------------------------------------------------
Cattle_TCONS_00098178       --------------------------------------------------
Mouse_XR_001778650.1        --------------------------------------------------
Chicken_TCONS_00075476      --------------------------------------------------
Mouse_XR_879166.1           --------------------------------------------------
                                                                              

Chicken_TCONS_00076696      AAAATTGGAGACGGTGCAGAGAAGAGCCATAAAAATTATTTCAGAACTGG
Chicken_TCONS_00076697      --------------------------------------------------
Pig_TCONS_00048604          --------------------------------------------------
Cattle_TCONS_00098178       --------------------------------------------------
Mouse_XR_001778650.1        --------------------------------------------------
Chicken_TCONS_00075476      --------------------------------------------------
Mouse_XR_879166.1           --------------------------------------------------
                                                                              

Chicken_TCONS_00076696      AATAACTGCCTCAGAATGAGAGACTTAAGGAGCTCAATCTGTTTAGTTTA
Chicken_TCONS_00076697      --------------------------------------------------
Pig_TCONS_00048604          --------------------------------------------------
Cattle_TCONS_00098178       --------------------------------------------------
Mouse_XR_001778650.1        --------------------------------------------------
Chicken_TCONS_00075476      --------------------------------------------------
Mouse_XR_879166.1           --------------------------------------------------
                                                                              

Chicken_TCONS_00076696      TTAAAAAGATCAAGAGATGGCTTGATTACGATGTATAAGTACCTTCAAAG
Chicken_TCONS_00076697      --------------------------------------------------
Pig_TCONS_00048604          --------------------------------------------------
Cattle_TCONS_00098178       --------------------------------------------------
Mouse_XR_001778650.1        --------------------------------------------------
Chicken_TCONS_00075476      --------------------------------------------------
Mouse_XR_879166.1           --------------------------------------------------
                                                                              

Chicken_TCONS_00076696      GGAGAAAATACCAGGTACTAAAGGGCTCTTTAATCTAGCAGAGAAAGGCA
Chicken_TCONS_00076697      --------------------------------ATGGAGCAGAGAA-GGCA
Pig_TCONS_00048604          --------------------------------------------------
Cattle_TCONS_00098178       --------------------------------------------------
Mouse_XR_001778650.1        --------------------------------------------------
Chicken_TCONS_00075476      --------------------------------------------------
Mouse_XR_879166.1           --------------------------------------------------
                                                                              

Chicken_TCONS_00076696      TAACAAGAACCAATGGCTAGAAGCTGAAGCCAGACCAATTCAAATTAGAA
Chicken_TCONS_00076697      CAAC--GACCCCAGATTCAGAAGATCTGCTGAAGCC---CCGACCTACTG
Pig_TCONS_00048604          --------------------------------------------------
Cattle_TCONS_00098178       --------------------------------------------------
Mouse_XR_001778650.1        --------------------------------------------------
Chicken_TCONS_00075476      --------------------------------------------------
Mouse_XR_879166.1           --------------------------------------------------
                                                                              

Chicken_TCONS_00076696      ATAAGGCACAGAGTTTTATAGTGAGAATGATTAGATATTAAAAAAGCTAT
Chicken_TCONS_00076697      AAGCTTCCTACAGCTCCACTTC-----TCCTCCCCCATCTTAAAA-----
Pig_TCONS_00048604          --------------------------------------------------
Cattle_TCONS_00098178       --------------------------------------------------
Mouse_XR_001778650.1        --------------------------------------------------
Chicken_TCONS_00075476      --------------------------------------------------
Mouse_XR_879166.1           --------------------------------------------------
                                                                              

Chicken_TCONS_00076696      CCTATCAAAGGAAGGTGGATTCTTCATCTTTTAATATCTTCAAATCAAGA
Chicken_TCONS_00076697      ----TGAGGGGAATAACCAGCGCCTACCTTGCAGGTAATTG----CAAGG
Pig_TCONS_00048604          --------------------------------------------------
Cattle_TCONS_00098178       --------------------------------------------------
Mouse_XR_001778650.1        --------------------------------------------------
Chicken_TCONS_00075476      --------------------------------------------------
Mouse_XR_879166.1           --------------------------------------------------
                                                                              

Chicken_TCONS_00076696      CAGGATGCCTTTCAGTAAAGTAA-ACTTGAGTTAAAAAAAAAAAGTGTGT
Chicken_TCONS_00076697      ATAGATACCTCGAGGCTGAGAGTTAGTTGA--TACAACAGAAAAATGCCC
Pig_TCONS_00048604          --------------------------------------------------
Cattle_TCONS_00098178       --------------------------------------------------
Mouse_XR_001778650.1        --------------------------------------------------
Chicken_TCONS_00075476      --------------------------------------------------
Mouse_XR_879166.1           --------------------------------------------------
                                                                              

Chicken_TCONS_00076696      GTGTGTGGGGGGCTTAATACAAGGGTAATTGAATGGTATTTAATGACTTA
Chicken_TCONS_00076697      A-GTACTGCCAACGCTACGTACGCCCCGTCTAGCCTCCAGTTTTGGTACA
Pig_TCONS_00048604          --------------------------------------------------
Cattle_TCONS_00098178       --------------------------------------------------
Mouse_XR_001778650.1        --------------------------------------------------
Chicken_TCONS_00075476      --------------------------------------------------
Mouse_XR_879166.1           --------------------------------------------------
                                                                              

Chicken_TCONS_00076696      TCACAGGTAAGGAAAGCCCTAACATCTTAATTTGGAATGAAAGCTTGAAA
Chicken_TCONS_00076697      CTGT-GCTGAAGATAACCACACCTAATCAATTAGTATTGAGAA--TGGAA
Pig_TCONS_00048604          --------------------------------------------------
Cattle_TCONS_00098178       --------------------------------------------------
Mouse_XR_001778650.1        --------------------------------------------------
Chicken_TCONS_00075476      --------------------------------------------------
Mouse_XR_879166.1           --------------------------------------------------
                                                                              

Chicken_TCONS_00076696      TTTGGCAGCATATAGCTTTGGCAACAGGTATGCTCCACTTGCACTGTGTG
Chicken_TCONS_00076697      TAGGAAAGGAGATCAAAA-GGCAATGGGTTGATTTCAACAG-ATAGAGCA
Pig_TCONS_00048604          --------------------------------------------------
Cattle_TCONS_00098178       --------------------------------------------------
Mouse_XR_001778650.1        --------------------------------------------------
Chicken_TCONS_00075476      --------------------------------------------------
Mouse_XR_879166.1           --------------------------------------------------
                                                                              

Chicken_TCONS_00076696      AGAAAAGCTGCCTACAT-ATGGAGCAGAGAA---GGCACAACGACCCCAG
Chicken_TCONS_00076697      CACAAAGATCCCAGCTTTATAAAGCTGATGGTTTAGAACAAGTAGTACCG
Pig_TCONS_00048604          --------------------------------------------------
Cattle_TCONS_00098178       --------------------------------------------------
Mouse_XR_001778650.1        --------------------------------------------------
Chicken_TCONS_00075476      --------------------------------------------------
Mouse_XR_879166.1           --------------------------------------------------
                                                                              

Chicken_TCONS_00076696      ATTCAGAAGATCTGCTGAAGCCCCGACCTACTGAAGCTTCCTACAGCTCC
Chicken_TCONS_00076697      ATGGGGAGAGAAAGCTTAAGAAGGGTTACAC-GAGGCAGAGCAGAGATCC
Pig_TCONS_00048604          --------------------------------------------------
Cattle_TCONS_00098178       --------------------------------------------------
Mouse_XR_001778650.1        --------------------------------------------------
Chicken_TCONS_00075476      --------------------------------------------------
Mouse_XR_879166.1           --------------------------------------------------
                                                                              

Chicken_TCONS_00076696      ACTTCTCCTCCCCCATCTTAAAATGAGGGGAATAACCAGCGCCTACCTTG
Chicken_TCONS_00076697      ACATCT--------AACTTATATTAA---AAATAAACAACAGTTTGAAAT
Pig_TCONS_00048604          --------------------------------------------------
Cattle_TCONS_00098178       --------------------------------------------------
Mouse_XR_001778650.1        --------------------------------------------------
Chicken_TCONS_00075476      --------------------------------------------------
Mouse_XR_879166.1           --------------------------------------------------
                                                                              

Chicken_TCONS_00076696      CATTCGCTTTCAGGGAGGATAGCGGTTTTATTGCAGGGCAATTGGGAGTG
Chicken_TCONS_00076697      TCTTCGCTTTCAGGGAGGATAGCGGTTTTATTGCAGGGCAATTGGGAGTG
Pig_TCONS_00048604          --------------------------------------------------
Cattle_TCONS_00098178       --------------------------------------------------
Mouse_XR_001778650.1        --------------------------------------------------
Chicken_TCONS_00075476      --------------------------------------------------
Mouse_XR_879166.1           --------------------------------------------------
                                                                              

Chicken_TCONS_00076696      TTCTCAGTATAGTCATTTGTCCGAGGCAGTTACTGCATTACTGTTACTGA
Chicken_TCONS_00076697      TTCTCAGTATAGTCATTTGTCCGAGGCAGTTACTGCATTACTGTTACTGA
Pig_TCONS_00048604          --------------------------------------------------
Cattle_TCONS_00098178       --------------------------------------------------
Mouse_XR_001778650.1        --------------------------------------------------
Chicken_TCONS_00075476      --------------------------------------------------
Mouse_XR_879166.1           --------------------------------------------------
                                                                              

Chicken_TCONS_00076696      TCAAACAGTAACAGGGAGCCAGGACTCGGGTTAAGTGGCATTCCTACTTT
Chicken_TCONS_00076697      TCAAACAGTAACAGGGAGCCAGGACTCGGGTTAAGTGGCATTCCTACTTT
Pig_TCONS_00048604          --------------------------------------------------
Cattle_TCONS_00098178       --------------------------------------------------
Mouse_XR_001778650.1        --------------------------------------------------
Chicken_TCONS_00075476      --------------------------------------------------
Mouse_XR_879166.1           --------------------------------------------------
                                                                              

Chicken_TCONS_00076696      TGGAATGCTGGAGGCCAAACAGAGGCAGATTATCAGAGCAATGAAAAAAT
Chicken_TCONS_00076697      TGGAATGCTGGAGGCCAAACAGAGGCAGATTATCAGAGCAATGAAAAAAT
Pig_TCONS_00048604          --------------------------------------------------
Cattle_TCONS_00098178       --------------------------------------------------
Mouse_XR_001778650.1        --------------------------------------------------
Chicken_TCONS_00075476      --------------------------------------------------
Mouse_XR_879166.1           --------------------------------------------------
                                                                              

Chicken_TCONS_00076696      GTCTGCAAATTGAAAGCAATGCTGCGTGCCGACTGCCTGCAGGTTCTGGC
Chicken_TCONS_00076697      GTCTGCAAATTGAAAGCAATGCTGCGTGCCGACTGCCTGCAGGTTCTGGC
Pig_TCONS_00048604          --------------------------------------------------
Cattle_TCONS_00098178       --------------------------------------------------
Mouse_XR_001778650.1        --------------------------------------------------
Chicken_TCONS_00075476      --------------------------------------------------
Mouse_XR_879166.1           --------------------------------------------------
                                                                              

Chicken_TCONS_00076696      TGAGGCAAGCCTCAATATTAAACGCATTTATTGTAAAATGCAAAGAAACC
Chicken_TCONS_00076697      TGAGGCAAGCCTCAATATTAAACGCATTTATTGTAAAATGCAAAGAAACC
Pig_TCONS_00048604          --------------------------------------------------
Cattle_TCONS_00098178       --------------------------------------------------
Mouse_XR_001778650.1        --------------------------------------------------
Chicken_TCONS_00075476      --------------------------------------------------
Mouse_XR_879166.1           --------------------------------------------------
                                                                              

Chicken_TCONS_00076696      AAAGCAACGTTTATGCTTTCTGAGGAATATGAGAAGGCAATCAGGGTAAG
Chicken_TCONS_00076697      AAAGCAACGTTTATGCTTTCTGAGGAATATGAGAAGGCAATCAGGGTAAG
Pig_TCONS_00048604          --------------------------------------------------
Cattle_TCONS_00098178       --------------------------------------------------
Mouse_XR_001778650.1        --------------------------------------------------
Chicken_TCONS_00075476      --------------------------------------------------
Mouse_XR_879166.1           --------------------------------------------------
                                                                              

Chicken_TCONS_00076696      GAACGGGGCTAAAGTTTATGACCATCTGCCAAAGCAAAACCTTCTGCCAT
Chicken_TCONS_00076697      GAACGGGGCTAAAGTTTATGACCATCTGCCAAAGCAAAACCTTCTGCCAT
Pig_TCONS_00048604          --------------------------------------------------
Cattle_TCONS_00098178       --------------------------------------------------
Mouse_XR_001778650.1        --------------------------------------------------
Chicken_TCONS_00075476      --------------------------------------------------
Mouse_XR_879166.1           --------------------------------------------------
                                                                              

Chicken_TCONS_00076696      GCCTAAATTTAAACTGATTCACCACTGTCTTCCTAGCATAACAAAACTAT
Chicken_TCONS_00076697      GCCTAAATTTAAACTGATTCACCACTGTCTTCCTAGCATAACAAAACTAT
Pig_TCONS_00048604          --------------------------------------------------
Cattle_TCONS_00098178       --------------------------------------------------
Mouse_XR_001778650.1        --------------------------------------------------
Chicken_TCONS_00075476      --------------------------------------------------
Mouse_XR_879166.1           --------------------------------------------------
                                                                              

Chicken_TCONS_00076696      ATATGATCTCCCAAAAAGCTAAAAGGTCCTCTTCAAAACATTCATTCAGA
Chicken_TCONS_00076697      ATATGATCTCCCAAAAAGCTAAAAGGTCCTCTTCAAAACATTCATTCAGA
Pig_TCONS_00048604          --------------------------------------------------
Cattle_TCONS_00098178       --------------------------------------------------
Mouse_XR_001778650.1        --------------------------------------------------
Chicken_TCONS_00075476      --------------------------------------------------
Mouse_XR_879166.1           --------------------------------------------------
                                                                              

Chicken_TCONS_00076696      TGAGCCGGTACAAAACTTAGATTCTGGCTAGAACATTTTGTTGCTTTTAA
Chicken_TCONS_00076697      TGAGCCGGTACAAAACTTAGATTCTGGCTAGAACATTTTGTTGCTTTTAA
Pig_TCONS_00048604          --------------------------------------------------
Cattle_TCONS_00098178       --------------------------------------------------
Mouse_XR_001778650.1        --------------------------------------------------
Chicken_TCONS_00075476      --------------------------------------------------
Mouse_XR_879166.1           --------------------------------------------------
                                                                              

Chicken_TCONS_00076696      TTGTTTGAAAGGTTCCTAGGCAATAAGGATTACCTGCATTTTCACATCAC
Chicken_TCONS_00076697      TTGTTTGAAAGGTTCCTAGGCAATAAGGATTACCTGCATTTTCACATCAC
Pig_TCONS_00048604          --------------------------------------------------
Cattle_TCONS_00098178       --------------------------------------------------
Mouse_XR_001778650.1        --------------------------------------------------
Chicken_TCONS_00075476      --------------------------------------------------
Mouse_XR_879166.1           --------------------------------------------------
                                                                              

Chicken_TCONS_00076696      GTGTTGCAAGCAAAAAGGTATGGAAGAGCTCATTCAAAAGCAGCATCACT
Chicken_TCONS_00076697      GTGTTGCAAGCAAAAAGGTATGGAAGAGCTCATTCAAAAGCAGCATCACT
Pig_TCONS_00048604          --------------------------------------------------
Cattle_TCONS_00098178       --------------------------------------------------
Mouse_XR_001778650.1        --------------------------------------------------
Chicken_TCONS_00075476      --------------------------------------------------
Mouse_XR_879166.1           --------------------------------------------------
                                                                              

Chicken_TCONS_00076696      GTGCTGACGCTGTGCCCCAGGTAAGCAGTGCCAGGCTGCTGTGCACTGCC
Chicken_TCONS_00076697      GTGCTGACGCTGTGCCCCAGGTAAGCAGTGCCAGGCTGCTGTGCACTGCC
Pig_TCONS_00048604          --------------------------------------------------
Cattle_TCONS_00098178       --------------------------------------------------
Mouse_XR_001778650.1        --------------------------------------------------
Chicken_TCONS_00075476      --------------------------------------------------
Mouse_XR_879166.1           --------------------------------------------------
                                                                              

Chicken_TCONS_00076696      ACTGCTGCACGGCTCTCAGCCACCTCGCAGAGCACAGCTCCTCCTGCAAT
Chicken_TCONS_00076697      ACTGCTGCACGGCTCTCAGCCACCTCGCAGAGCACAGCTCCTCCTGCAAT
Pig_TCONS_00048604          --------------------------------------------------
Cattle_TCONS_00098178       --------------------------------------------------
Mouse_XR_001778650.1        --------------------------------------------------
Chicken_TCONS_00075476      --------------------------------------------------
Mouse_XR_879166.1           --------------------------------------------------
                                                                              

Chicken_TCONS_00076696      GCCCCTGAGGGCACAAGAGCTATTCCCACGGTGAAACAGTAACAGATAGA
Chicken_TCONS_00076697      GCCCCTGAGGGCACAAGAGCTATTCCCACGGTGAAACAGTAACAGATAGA
Pig_TCONS_00048604          --------------------------------------------------
Cattle_TCONS_00098178       --------------------------------------------------
Mouse_XR_001778650.1        --------------------------------------------------
Chicken_TCONS_00075476      --------------------------------------------------
Mouse_XR_879166.1           --------------------------------------------------
                                                                              

Chicken_TCONS_00076696      AATGAAGACCTGTGCCTTTAAAGTTCTTAAGCGTTAAATCTCTGATGCAG
Chicken_TCONS_00076697      AATGAAGACCTGTGCCTTTAAAGTTCTTAAGCGTTAAATCTCTGATGCAG
Pig_TCONS_00048604          --------------------------------------------------
Cattle_TCONS_00098178       --------------------------------------------------
Mouse_XR_001778650.1        --------------------------------------------------
Chicken_TCONS_00075476      --------------------------------------------------
Mouse_XR_879166.1           --------------------------------------------------
                                                                              

Chicken_TCONS_00076696      AACTGCAATTATATCAACTTATTCTGCCAACATGGATCCTGGAGATGCAT
Chicken_TCONS_00076697      AACTGCAATTATATCAACTTATTCTGCCAACATGGATCCTGGAGATGCAT
Pig_TCONS_00048604          --------------------------------------------------
Cattle_TCONS_00098178       --------------------------------------------------
Mouse_XR_001778650.1        --------------------------------------------------
Chicken_TCONS_00075476      --------------------------------------------------
Mouse_XR_879166.1           --------------------------------------------------
                                                                              

Chicken_TCONS_00076696      ATCCAAACCAGCAAAGCTGATTAGTAGTGCGGGAGCTCCCTGCACGCTCC
Chicken_TCONS_00076697      ATCCAAACCAGCAAAGCTGATTAGTAGTGCGGGAGCTCCCTGCACGCTCC
Pig_TCONS_00048604          --------------------------------------------------
Cattle_TCONS_00098178       --------------------------------------------------
Mouse_XR_001778650.1        --------------------------------------------------
Chicken_TCONS_00075476      --------------------------------------------------
Mouse_XR_879166.1           --------------------------------------------------
                                                                              

Chicken_TCONS_00076696      TTCAAAACACAATTAAACAGAGTTTTATTCAGAGTAACACAGGGGTTACA
Chicken_TCONS_00076697      TTCAAAACACAATTAAACAGAGTTTTATTCAGAGTAACACAGGGGTTACA
Pig_TCONS_00048604          --------------------------------------------------
Cattle_TCONS_00098178       --------------------------------------------------
Mouse_XR_001778650.1        --------------------------------------------------
Chicken_TCONS_00075476      --------------------------------------------------
Mouse_XR_879166.1           --------------------------------------------------
                                                                              

Chicken_TCONS_00076696      GGGTCAGAAGAGTTTCCATTTCAAAAGGCAGCAGGATACAAACTAGCAGG
Chicken_TCONS_00076697      GGGTCAGAAGAGTTTCCATTTCAAAAGGCAGCAGGATACAAACTAGCAGG
Pig_TCONS_00048604          --------------------------------------------------
Cattle_TCONS_00098178       --------------------------------------------------
Mouse_XR_001778650.1        --------------------------------------------------
Chicken_TCONS_00075476      --------------------------------------------------
Mouse_XR_879166.1           --------------------------------------------------
                                                                              

Chicken_TCONS_00076696      AAGGGGAAAGTAAATTACCCAGATTTCGTGCTAGAAATATCACGGGTGTT
Chicken_TCONS_00076697      AAGGGGAAAGTAAATTACCCAGATTTCGTGCTAGAAATATCACGGGTGTT
Pig_TCONS_00048604          --------------------------------------------------
Cattle_TCONS_00098178       --------------------------------------------------
Mouse_XR_001778650.1        --------------------------------------------------
Chicken_TCONS_00075476      --------------------------------------------------
Mouse_XR_879166.1           --------------------------------------------------
                                                                              

Chicken_TCONS_00076696      TAAGCAGCTAGGCTTCAATTTCTTACCAAAATTTTATCCTACTGTTTCTA
Chicken_TCONS_00076697      TAAGCAGCTAGGCTTCAATTTCTTACCAAAATTTTATCCTACTGTTTCTA
Pig_TCONS_00048604          --------------------------------------------------
Cattle_TCONS_00098178       --------------------------------------------------
Mouse_XR_001778650.1        --------------------------------------------------
Chicken_TCONS_00075476      --------------------------------------------------
Mouse_XR_879166.1           --------------------------------------------------
                                                                              

Chicken_TCONS_00076696      AGGGAAGTAAAATACAGCGAATCAGTGCAAAGACAAACCCCTCCATGTCT
Chicken_TCONS_00076697      AGGGAAGTAAAATACAGCGAATCAGTGCAAAGACAAACCCCTCCATGTCT
Pig_TCONS_00048604          --------------------------------------------------
Cattle_TCONS_00098178       --------------------------------------------------
Mouse_XR_001778650.1        --------------------------------------------------
Chicken_TCONS_00075476      --------------------------------------------------
Mouse_XR_879166.1           ----GTCTTCAGGGAAGGGCTTCCTGCCAACTAGGATAGCGGCGCACGCT
                                                                              

Chicken_TCONS_00076696      GAGATGGTAAATAACTATTGTTCCACCTACAAGCGCAGGTTTTGCCATCT
Chicken_TCONS_00076697      GAGATGGTAAATAACTATTGTTCCACCTACAAGCGCAGGTTTTGCCATCT
Pig_TCONS_00048604          --------------------------------------------------
Cattle_TCONS_00098178       --------------------------------------------------
Mouse_XR_001778650.1        --------------------------------------------------
Chicken_TCONS_00075476      --------------------------------------------------
Mouse_XR_879166.1           GCCACAGGCCGTGGACCACACCATCCGTGGCCCCTCCAGGTGCGGTCAAT
                                                                              

Chicken_TCONS_00076696      CACTTTGTGCTTCCCCACTGCTTCTCACAAAGAAGAGGTAACAACCCTCT
Chicken_TCONS_00076697      CACTTTGTGCTTCCCCACTGCTTCTCACAAAGAAGAGGTAACAACCCTCT
Pig_TCONS_00048604          --------------------------------------------------
Cattle_TCONS_00098178       --------------------------------------------------
Mouse_XR_001778650.1        --------------------------------------------------
Chicken_TCONS_00075476      --------------------------------------------------
Mouse_XR_879166.1           GCGATAGGCTCCGGGTGTTTGTTTACTTCAGCGACCAGAACCGAGGTGCC
                                                                              

Chicken_TCONS_00076696      TGATTTTCTGAGTTTTCAAACTTGTTATGATTAACACAGACAGAATACAT
Chicken_TCONS_00076697      TGATTTTCTGAGTTTTCAAACTTGTTATGATTAACACAGACAGAATACAT
Pig_TCONS_00048604          --------------------------------------------------
Cattle_TCONS_00098178       --------------------------------------------------
Mouse_XR_001778650.1        --------------------------------------------------
Chicken_TCONS_00075476      --------------------------------------------------
Mouse_XR_879166.1           GGCTCTTCCCTGCCCCCCAGCTCCAGGGAACCTCTTTTCCCGGCCTCCGC
                                                                              

Chicken_TCONS_00076696      TAAAAAGTATGTAGAATAACCTTCAGTGAACCGATTTCTTGTCCAGCACT
Chicken_TCONS_00076697      TAAAAAGTATGTAGAATAACCTTCAGTGAACCGATTTCTTGTCCAGCACT
Pig_TCONS_00048604          --------------------------------------------------
Cattle_TCONS_00098178       --------------------------------------------------
Mouse_XR_001778650.1        --------------------------------------------------
Chicken_TCONS_00075476      --------------------------------------------------
Mouse_XR_879166.1           AGTTATTTGCCGGTAGCTGTCTGCGCCTACCTCATTTTGTTCTTGGTATC
                                                                              

Chicken_TCONS_00076696      ACCTTAATATACACAAAATGCCGTCTCCTGAGCCTACAACCAAGAGCCCA
Chicken_TCONS_00076697      ACCTTAATATACACAAAATGCCGTCTCCTGAGCCTACAACCAAGAGCCCA
Pig_TCONS_00048604          --------------------------------------------------
Cattle_TCONS_00098178       --------------------------------------------------
Mouse_XR_001778650.1        --------------------------------------------------
Chicken_TCONS_00075476      --------------------------------------------------
Mouse_XR_879166.1           TGTCCCCTGCCCTTTGGGCTCCTACCAGGAGGCCCGAGATTCACAGCAGG
                                                                              

Chicken_TCONS_00076696      TCCCGTTCAGCACCTGGCAATTACCCCATCCCACATCCCAGTCCAGGCAG
Chicken_TCONS_00076697      TCCCGTTCAGCACCTGGCAATTACCCCATCCCACATCCCAGTCCAGGCAG
Pig_TCONS_00048604          --------------------------------------------------
Cattle_TCONS_00098178       --------------------------------------------------
Mouse_XR_001778650.1        --------------------------------------------------
Chicken_TCONS_00075476      --------------------------------------------------
Mouse_XR_879166.1           ACTCACCTTTGGGTGAGACCGTGCCTAGCCCTTTTCTTTTCTGTTTCCGG
                                                                              

Chicken_TCONS_00076696      CCCTTCCGTGGGCTCCAGAGAAGAAAAGCAATGCTCTGTTAGATTCTGTA
Chicken_TCONS_00076697      CCCTTCCGTGGGCTCCAGAGAAGAAAAGCAATGCTCTGTTAGATTCTGTA
Pig_TCONS_00048604          --------------------------------------------------
Cattle_TCONS_00098178       --------------------------------------------------
Mouse_XR_001778650.1        --------------------------------------------------
Chicken_TCONS_00075476      --------------------------------------------------
Mouse_XR_879166.1           GCAGGCGGTGAACCCTAGCACAGGTGAAAGAAACA-----GGGGTCTACA
                                                                              

Chicken_TCONS_00076696      TGCATACGAAGTGCAGCAATGTGCAAAGTTTCTGTGAAAAGCAGTTCTGC
Chicken_TCONS_00076697      TGCATACGAAGTGCAGCAATGTGCAAAGTTTCTGTGAAAAGCAGTTCTGC
Pig_TCONS_00048604          --------------------------------------------------
Cattle_TCONS_00098178       --------------------------------------------------
Mouse_XR_001778650.1        --------------------------------------------------
Chicken_TCONS_00075476      --------------------------------------------------
Mouse_XR_879166.1           GGAAGACAGGGCCTGCAAGGGAGTGCCAGGTGGGGCAGTTTTTAGGTGGG
                                                                              

Chicken_TCONS_00076696      AGGGATGACCAAAATCATTACAAATGTACTTAGATATACTTAGGAGATCA
Chicken_TCONS_00076697      AGGGATGACCAAAATCATTACAAATGTACTTAGATATACTTAGGAGATCA
Pig_TCONS_00048604          --------------------------------------------------
Cattle_TCONS_00098178       -----------------------CTGAGATGGAGCAGTAGCAACCAGATG
Mouse_XR_001778650.1        --------------------------------------------------
Chicken_TCONS_00075476      --------------------------------------------------
Mouse_XR_879166.1           GGAAACTTATTAAATAGCCATGGAGAATCTATCCCAGAGATCCTAGGACC
                                                                              

Chicken_TCONS_00076696      GAGCTGTTGGATCCCACAGAAACTGTCCAACACCAAAAAAAAAAAAAAAA
Chicken_TCONS_00076697      GAGCTGTTGGATCCCACAGAAACTGTCCAACACCAAAAAAAAAAAAAAAA
Pig_TCONS_00048604          --------------------------------------------------
Cattle_TCONS_00098178       TACCTTTCCCAGCTGAAAGAACTAAAAAGACAAAATAGATGAAAGAATGG
Mouse_XR_001778650.1        --------------------------------------------------
Chicken_TCONS_00075476      --------------------------------------------------
Mouse_XR_879166.1           AGGGGCATCTCTTCCTCCCTTCCAACCCAATGATGCTGAAATTTGGAAGT
                                                                              

Chicken_TCONS_00076696      AAAACAAAAAAAAACCCAAAAAACACCAAAACAAACAAACAAACAAACAA
Chicken_TCONS_00076697      AAAACAAAAAAAAACCCAAAAAACACCAAAACAAACAAACAAACAAACAA
Pig_TCONS_00048604          --------------------------------------------------
Cattle_TCONS_00098178       TTCTTGAGACACTGGACACCACACAGTGAAGAACAGCAATCCCTGGGAGA
Mouse_XR_001778650.1        --------------------------------------------------
Chicken_TCONS_00075476      --------------------------------------------------
Mouse_XR_879166.1           TTAACCTTAGGAGCCAAGCAAGTGTCTATTTTCTCTATTCCTCCAGTCTG
                                                                              

Chicken_TCONS_00076696      ACAACAACAACAAAAACCCTCAAATAAACCGTGAATTTCAGCAGCATGGA
Chicken_TCONS_00076697      ACAACAACAACAAAAACCCTCAAATAAACCGTGAATTTCAGCAGCATGGA
Pig_TCONS_00048604          --------------------------------------------------
Cattle_TCONS_00098178       GGAGAAACAAGGTAAGCCCTTTGATTA-TCTCACCTTACCACCTTAAGAG
Mouse_XR_001778650.1        --------------------------------------------------
Chicken_TCONS_00075476      --------------------------------------------------
Mouse_XR_879166.1           CTGCGTTTGCTGAGTACCTACTATGTGAAGTTCCCTTCCATCCCCTGTAC
                                                                              

Chicken_TCONS_00076696      ATCTGACTTTATCTAAACCTGAATGACTGACAAATCTTGAGTCAGCAACC
Chicken_TCONS_00076697      ATCTGACTTTATCTAAACCTGAATGACTGACAAATCTTGAGTCAGCAACC
Pig_TCONS_00048604          --------------------------------------------------
Cattle_TCONS_00098178       AGTTTCCAGCCTGCAACACAGGGTGAGGAACATAGGTGGAACCCAGCAGA
Mouse_XR_001778650.1        --------------------------------------------------
Chicken_TCONS_00075476      --------------------------------------------------
Mouse_XR_879166.1           CTGTAATTGTATTCATTTGCAATTGGAAAATGCTCTGAGTTCCATTTTCT
                                                                              

Chicken_TCONS_00076696      TGGTTTGAGATCTGCAGGTCTCTGTGCCTTTCCTCAGAGCAGCACAACTT
Chicken_TCONS_00076697      TGGTTTGAGATCTGCAGGTCTCTGTGCCTTTCCTCAGAGCAGCACAACTT
Pig_TCONS_00048604          --------------------------------------------------
Cattle_TCONS_00098178       TGCCCTGAGCT---GAGGGAAAGGGAAGTCTGGGGAAACCAAGGCAGCTA
Mouse_XR_001778650.1        --------------------------------------------------
Chicken_TCONS_00075476      --------------------------------------------------
Mouse_XR_879166.1           ATTCAAGAGGATGATTGCACTCAGAGAGGCTGTTACTCAAAGGCCACACA
                                                                              

Chicken_TCONS_00076696      GGTCTCACCATGGGCGGACATCAGAAGAGTGAGATATTCACTCTCTCCCT
Chicken_TCONS_00076697      GGTCTCACCATGGGCGGACATCAGAAGAGTGAGATATTCACTCTCTCCCT
Pig_TCONS_00048604          --------------------------------------------------
Cattle_TCONS_00098178       GAATTTGC-AGGACAGAGTACCAGAGAAGCGAGCTCTGGAGATCTTCACT
Mouse_XR_001778650.1        --------------------------------------------------
Chicken_TCONS_00075476      --------------------------------------------------
Mouse_XR_879166.1           GCTTTAAAGTTGCTCAGCTTGTACTGGAAACCCACTTCTGTGGGGCTTTA
                                                                              

Chicken_TCONS_00076696      GCCAAGCAGCAGGCTTGC-CTGACATAAAGGCAGAAGCAGAGAAGGGCTT
Chicken_TCONS_00076697      GCCAAGCAGCAGGCTTGC-CTGACATAAAGGCAGAAGCAGAGAAGGGCTT
Pig_TCONS_00048604          --------------------------------------------------
Cattle_TCONS_00098178       GGGTCATTACACATGCATGTTAGCAAACTACTTCAGGTTGGGAAAGAACC
Mouse_XR_001778650.1        --------------------------------------------------
Chicken_TCONS_00075476      --------------------------------------------------
Mouse_XR_879166.1           CACCAGCTGCCTCTTGTCAAAGCAAGACAAGCAAGGTGCCCGTCGTCGGT
                                                                              

Chicken_TCONS_00076696      TCCTCCATAGTTTGTCTAAATACATCTGTAGAGATAAACAGCCTCCGAAC
Chicken_TCONS_00076697      TCCTCCATAGTTTGTCTAAATACATCTGTAGAGATAAACAGCCTCCGAAC
Pig_TCONS_00048604          --------------------------------------------------
Cattle_TCONS_00098178       AGCTCAAAAGAGGGAAGAGCACCTGGTGCACAGACAGGGTGGGGAAAAGT
Mouse_XR_001778650.1        --------------------------------------------------
Chicken_TCONS_00075476      --------------------------------------------------
Mouse_XR_879166.1           GGAAGAGGAAAGCTAGCAGTGCCATTTAAGGCAGAAAGACAAAACAAGCA
                                                                              

Chicken_TCONS_00076696      TCAGATTGCTTTTCATTTGTATGCTTAAATAGA-----CATTAGTGTTAA
Chicken_TCONS_00076697      TCAGATTGCTTTTCATTTGTATGCTTAAATAGA-----CATTAGTGTTAA
Pig_TCONS_00048604          --------------------------------------------------
Cattle_TCONS_00098178       TCATGGAACATTTGAGCAGAGATCTCAGAAGCATCCTTCTTCAGTAATGG
Mouse_XR_001778650.1        --------------------------------------------------
Chicken_TCONS_00075476      --------------------------------------------------
Mouse_XR_879166.1           TTAGTTTCCCATGGTTCCAGGGCTGACATTCGAGGATAGGAGACAGTCAC
                                                                              

Chicken_TCONS_00076696      TGAGAGTCCAAGCACCTTATGGTGAATTCTTCCATAGGGTGGAAAATGGA
Chicken_TCONS_00076697      TGAGAGTCCAAGCACCTTATGGTGAATTCTTCCATAGGGTGGAAAATGGA
Pig_TCONS_00048604          --------------------------------------------------
Cattle_TCONS_00098178       GGAATAATTAGCCCTTGATTAGTGTTCTGGTCCTGCCCAACAAAACTTAC
Mouse_XR_001778650.1        --------------------------------------------------
Chicken_TCONS_00075476      --------------------------------------------------
Mouse_XR_879166.1           AGGCCGGCAAGGAAGATGCTCTCTGTGACAGAAGCCATAAGGAAATGCAG
                                                                              

Chicken_TCONS_00076696      GTGAAGCAATGCAGGCAGCTATAGGACACTGGATTGCTAAGAACACATTT
Chicken_TCONS_00076697      GTGAAGCAATGCAGGCAGCTATAGGACACTGGATTGCTAAGAACACATTT
Pig_TCONS_00048604          --------------------------------------------------
Cattle_TCONS_00098178       ATGTAAGATTTGAAGGGATCGGATTGGTTTGTTTTTCTGTAATAATTATT
Mouse_XR_001778650.1        --------------------------------------------------
Chicken_TCONS_00075476      --------------------------------------------------
Mouse_XR_879166.1           CAATGGCAACTCAGCCAGGATGTCTGCAAGGGTACAACCCTGATGCAATG
                                                                              

Chicken_TCONS_00076696      CATCTGTCTCACA-CACAGCTGCTCTCCTGCCTGGTCAGCCTCAGCTCTG
Chicken_TCONS_00076697      CATCTGTCTCACA-CACAGCTGCTCTCCTGCCTGGTCAGCCTCAGCTCTG
Pig_TCONS_00048604          --------------------------------------------------
Cattle_TCONS_00098178       TGGCTCTGCCAGGTCTTAGTTGCAGCATGAGGATCATAGATCTTTGTTGC
Mouse_XR_001778650.1        --------------------------------------------------
Chicken_TCONS_00075476      --------------------------------------------------
Mouse_XR_879166.1           CCCCAGACGGGCTAGCCTGAGCTGCTCCCACCTCAGGAGCAAAAGCTTCT
                                                                              

Chicken_TCONS_00076696      AGTGCTTTCTTCTTACTGTTGCTCTCAAAGAACCAAATGCTACTCAAAGC
Chicken_TCONS_00076697      AGTGCTTTCTTCTTACTGTTGCTCTCAAAGAACCAAATGCTACTCAAAGC
Pig_TCONS_00048604          --------------------------------------------------
Cattle_TCONS_00098178       GGCATGTGGGATCTTTGGTTGTGGCGTATAAACCCTTCGTTGCAGCATGT
Mouse_XR_001778650.1        -------------------------------------------------G
Chicken_TCONS_00075476      --------------------------------------------------
Mouse_XR_879166.1           ACAGGGCCTTCTTGTTTTGCCTTTGCAAATTGTCTTAGTCTACTTGAAGC
                                                                              

Chicken_TCONS_00076696      AGTTTGCAGCAACTCTGACAGTGAACCTCAGACCAGTTTTCACCACCCAT
Chicken_TCONS_00076697      AGTTTGCAGCAACTCTGACAGTGAACCTCAGACCAGTTTTCACCACCCAT
Pig_TCONS_00048604          --------------------------------------------------
Cattle_TCONS_00098178       TGGATCTAGCT-CTCTGACGGGGGATCCACCCTGGGCCCCCTGCAATGGG
Mouse_XR_001778650.1        AAACAAACACGGCAGTGCCCCAGCATCCATGTTCTGGCATCCCGGCCCCC
Chicken_TCONS_00075476      -----------------------------------------GCTCCTTCT
Mouse_XR_879166.1           TGG--GACAAGACCCTTACTTCTACACGTCATCAAGACGAACAGGAAAGG
                                                                              

Chicken_TCONS_00076696      GAAATCCTGGTCCAAAAGGAAGACCCC---ACACCCAGAGTAACTTGGTA
Chicken_TCONS_00076697      GAAATCCTGGTCCAAAAGGAAGACCCC---ACACCCAGAGTAACTTGGTA
Pig_TCONS_00048604          --------------------------------------------------
Cattle_TCONS_00098178       AGTTTAGAGTCTTAGACACTGGACCACCGGGAAGTCCCTCAAACTTGTTT
Mouse_XR_001778650.1        ATCCTCAGGGGGTAGAATCACCGTCAT-ACATAAAATATGAAGCCAACTA
Chicken_TCONS_00075476      ATCCTTAGCTGTTCTGTGATTCATTGGGCTGCCTTATCTTTGACCTTACA
Mouse_XR_879166.1           ACAATCAGATGACCAACCAACCACTCATGAAAAAAATATTAGAAAATCCA
                                                                              

Chicken_TCONS_00076696      GATGCTAAGAGAGAAACATACAT-ATTTTGCAGGAAGTAATCATGTAGTG
Chicken_TCONS_00076697      GATGCTAAGAGAGAAACATACAT-ATTTTGCAGGAAGTAATCATGTAGTG
Pig_TCONS_00048604          --------------------------------------------------
Cattle_TCONS_00098178       TATATACCATAAGTGCATCCCAG-AACAAACTGGAAGTTTATAGGAATAT
Mouse_XR_001778650.1        CCTAAAGGGATGAAGTCTATCAA-CATTGTTAAGTGAAATACAGAAATTC
Chicken_TCONS_00075476      AAGATTTTGTCAGTCTGCCTCCC-TTCCTGCTCTGCACCGTTGGGAGGAC
Mouse_XR_879166.1           GTAAGCTGAGAATTAGGTGACAGGAACACTCAAATGACAGGCAGGCTTCT
                                                                              

Chicken_TCONS_00076696      AAAACGTTCCCTGGCTCTTCTATACATATTAATTATTGCATGATACACAG
Chicken_TCONS_00076697      AAAACGTTCCCTGGCTCTTCTATACATATTAATTATTGCATGATACACAG
Pig_TCONS_00048604          --------------------------------------------------
Cattle_TCONS_00098178       AAAAATATCCAGCACCCAACCAGGTAAAATTTACAATAACTGGTATCCAA
Mouse_XR_001778650.1        AAAAATAATCTGAGCAAACTTCTCTAGTATATACAA-GAATAAGGGGTGA
Chicken_TCONS_00075476      CTAAAAATTTGGACCTAGGCTTCTTTTTAGAGATGA-CAACCAAAGTTGT
Mouse_XR_879166.1           TGGGCGCATGAGAGTGTGGGCTTTGCAGACCCTAGGGGAGAAAAGGGTGT
                                                                              

Chicken_TCONS_00076696      A-ACACATAAATCTCTGTACTAGTTTTTTTAAAAATGGGCCTCATAA--C
Chicken_TCONS_00076697      A-ACACATAAATCTCTGTACTAGTTTTTTTAAAAATGGGCCTCATAA--C
Pig_TCONS_00048604          --------------------------------------------------
Cattle_TCONS_00098178       TCAAAGATTACTAGTCTTGTAAAGAGGCAAGAAAACACAATTCATAA--T
Mouse_XR_001778650.1        AGGGAGCCTGTGTATAGAGACAGGCAATGTGTATAGACATGTCTGTG--C
Chicken_TCONS_00075476      GCAACGACTCTTCTGTTTAGCAGCCATGGAGGAGCATGTTGTTTTTC--T
Mouse_XR_879166.1           GTGTGTGTGTATGTGTGTGTGTGTGTATGTGTATGTGTGTTGTGCAAGCT
                                                                              

Chicken_TCONS_00076696      AAATGGTTTCATTTCAGCAGCATCGGTCAGAGCACAGAAAGCAGGATACC
Chicken_TCONS_00076697      AAATGGTTTCATTTCAGCAGCATCGGTCAGAGCACAGAAAGCAGGATACC
Pig_TCONS_00048604          --------------------------------------------------
Cattle_TCONS_00098178       AAGGAAAGTAATCAAACCAACTTAGAACTTA-CACACATCTTAGGATTAG
Mouse_XR_001778650.1        ACGCATGCACACCCCAACACACAAACACATG-CTCACACATCAATACATA
Chicken_TCONS_00075476      GCACGTCTTCCCACTTACACTGGCTATTAGGTCACAGCTTTTGAGAGTGT
Mouse_XR_879166.1           GCCAGCTCCTGCCTCATAGATTCCAACTAGGTCTTAGCCGCCCTTCTGCA
                                                                              

Chicken_TCONS_00076696      CCCAGGTAGGGCTGCAGAACAGCCC---CTGC-ATTGCTTTCCTCAGCC-
Chicken_TCONS_00076697      CCCAGGTAGGGCTGCAGAACAGCCC---CTGC-ATTGCTTTCCTCAGCC-
Pig_TCONS_00048604          --------------------------------------------------
Cattle_TCONS_00098178       CTGAGG-ATGACAGTAAAGCAATTA---TTGTTACTGATATGTTCAGAAG
Mouse_XR_001778650.1        CCTGTAAGTGGAATAAATGCATTTC---TTCAGCGTGTAAAACAGAGAGC
Chicken_TCONS_00075476      TGGGATAACAGCACGGACACTGCTC---CTTGGTTTTCAAGGGCCCTCAG
Mouse_XR_879166.1           AGGTTCTCCAGCGTTAGACCACCACACACTGGCCTCCCTTCACTGTGATT
                                                                              

Chicken_TCONS_00076696      CCACCATTTCCATGCACCAGAGCCATGCTCAGACACCCTGCTGGCCAGGC
Chicken_TCONS_00076697      CCACCATTTCCATGCACCAGAGCCATGCTCAGACACCCTGCTGGCCAGGC
Pig_TCONS_00048604          --------------------------------------------------
Cattle_TCONS_00098178       TTGAAGTTTAGATATGAAAGATCAAAAATGAAGCACATTTGTTCCCTGTA
Mouse_XR_001778650.1        AAGGATGGCCTCCTTATTAACACAATTGTGAGAGCTGTTGCTCAGC----
Chicken_TCONS_00075476      CCTGAAATTCCCATACTGGAATGTGTCCTAGGTCACTTTCCAGACGCATC
Mouse_XR_879166.1           AGCTGGTTGGCTCTGACTGAAGGTTTCCCAAGTGTGGGTGTATGCCACTG
                                                                              

Chicken_TCONS_00076696      TGCAGCACAGAAGCTGCCTGAGCTGAAGGGACGCCCTTTGTTCTTTGGTT
Chicken_TCONS_00076697      TGCAGCACAGAAGCTGCCTGAGCTGAAGGGACGCCCTTTGTTCTTTGGTT
Pig_TCONS_00048604          --------------------------------------------------
Cattle_TCONS_00098178       GGAGCCACCATAGAGGGGTGGGAAGCGCACAGAGTAAAGAGTACCCTGCC
Mouse_XR_001778650.1        -AAAACTGTTAAATGACCTCATAAAGGCTCAGAGAAAATATAGAGCAACA
Chicken_TCONS_00075476      ATTTGCACTCCTGGAACATCCAACAACCCGAAGCATTCTTCTTTTTTCTA
Mouse_XR_879166.1           GGCAGGACTGGC-TGGCCTGGCCCACATGGAGGGCTGCTGAAAGGCTTGT
                                                                              

Chicken_TCONS_00076696      CCTGAAATTTGTCAGCTGCATGGAGACAAACTGGATCTTGTCTTTAATTT
Chicken_TCONS_00076697      CCTGAAATTTGTCAGCTGCATGGAGACAAACTGGATCTTGTCTTTAATTT
Pig_TCONS_00048604          --------------------------------------------------
Cattle_TCONS_00098178       CCCACACCTTGCCAGTGAAAAAGTAACCTCACCAGACCAGAGCCTCAGTA
Mouse_XR_001778650.1        TAAGATGCTTCTAATGCCACACAGGATTTCCTCTGCAGTCATCTAGGGTC
Chicken_TCONS_00075476      AGTTCTGGCCCTTTTGTGAAGCAAATTTACTCTGGAGATCATTGTGGCAA
Mouse_XR_879166.1           TAAGGAAGCACTTCTGACTAGGCAATCCAATTACATAATGCTGCAAAAAT
                                                                              

Chicken_TCONS_00076696      CAC--AGACTCTTCCCTCCCACCTCTTCTCTGCAGACTACAACTACTGCT
Chicken_TCONS_00076697      CAC--AGACTCTTCCCTCCCACCTCTTCTCTGCAGACTACAACTACTGCT
Pig_TCONS_00048604          --------------------------------------------------
Cattle_TCONS_00098178       AGC--TATGAGTTAATTTCAAATGACCTAATACATA-TATAATTGGAATC
Mouse_XR_001778650.1        CAC--AGTTGCCACATCAAAGACAGCCAACCACTTG----GCCCAAGATG
Chicken_TCONS_00075476      AAATGAACCACAGCTGTGGCGTTTTTCATTGCAGCATTGATTTCAATGTA
Mouse_XR_879166.1           AACTCAGGCCTAGGAGTTGTGTCAGAGTGACATATGTTGTTACCAGAGGA
                                                                              

Chicken_TCONS_00076696      TTTCCCACGCTTCCTTCCTGAGCTCCGGCCCTTGGGAAAGAGGACAAGA-
Chicken_TCONS_00076697      TTTCCCACGCTTCCTTCCTGAGCTCCGGCCCTTGGGAAAGAGGACAAGA-
Pig_TCONS_00048604          --------------------------------------------------
Cattle_TCONS_00098178       CCTGAAGGTGAAGGAGAGAAGGAGGGAAAGAGATGGAAAAAAGATTTGA-
Mouse_XR_001778650.1        AAGGTGAGGCTGAGAGATGACCGGGCTCCAGTCTGGCGTGATGGCCTGC-
Chicken_TCONS_00075476      CAAATCTTACTGTGTGGAAATACCACGGGCCACTTCTTGGAGGACTCTC-
Mouse_XR_879166.1           AGGGATCAAATATCTATCTTTTAACCCCCAAGGGGCTAAAAGTACATGCG
                                                                              

Chicken_TCONS_00076696      AGCACAAT-GTTTATGAGCCGCAGACTGTCTCAAGCTGTGCCTTCCCCAG
Chicken_TCONS_00076697      AGCACAAT-GTTTATGAGCCGCAGACTGTCTCAAGCTGTGCCTTCCCCAG
Pig_TCONS_00048604          ---TTACT-GCGGGAAGGCGAGGCTCCGCGGGAAAAGAGGCCTTGTTAGA
Cattle_TCONS_00098178       AAAATGTT-TGAAGAATTTCCAATTTTGACAAAAAGTAGTATTTCACAGA
Mouse_XR_001778650.1        AGGGTGTCAGCGTACAACTGTGACTCCATCTCCTCAGGGGACCTGTCAAC
Chicken_TCONS_00075476      TTCTCTATTTTTTGCACACACTTTCTCAGCTTTGCATTAGTGTTGCTGAT
Mouse_XR_879166.1           TGCGTGTTAGTTCATCACTCCTCACTCGTGAGAGGAGCTAACGGGGTGAG
                                                                              

Chicken_TCONS_00076696      GGTTGGGTGCTGAC-------ATTCCTGCTCTGCCGTACCGACACTGAAG
Chicken_TCONS_00076697      GGTTGGGTGCTGAC-------ATTCCTGCTCTGCCGTACCGACACTGAAG
Pig_TCONS_00048604          GGCGCGAGGTAGTTTGGGGCTGAAGCCTTCTGCTCAAGAGTAACCTTAGG
Cattle_TCONS_00098178       TGCATGAAGCTCCC----ACAAATCCCACATAACTAAAACTACACCAAAG
Mouse_XR_001778650.1        CCCAAGAGTCCTGA-----CAATCCCCACAGGAAGCAAAGTCCCCCATCT
Chicken_TCONS_00075476      --TTAAAGCCTGGT----GAAGCCTCCAAACCATCACTGGTCCCTGCTCA
Mouse_XR_879166.1           GGTAGAGAAATGGCATCTACAAACATCTTGCC-CCACCCCCACCCCCATT
                                                                              

Chicken_TCONS_00076696      ATCG--GTGATCTTC-----AGTGCTGAAGTTTTTAGTTTAGTAAAGGAA
Chicken_TCONS_00076697      ATCG--GTGATCTTC-----AGTGCTGAAGTTTTTAGTTTAGTAAAGGAA
Pig_TCONS_00048604          CCTGTGTTGTGGTCA-----CGCCA-GCGGCCTCCGTTTCCTTTAGCCTT
Cattle_TCONS_00098178       CACATCAGGACATGA-----TGTGATGAAACCAGTGGTACAGAGAAAAAT
Mouse_XR_001778650.1        CCCCAAACTGACCAA-----GGTGATCGATCAGCTGTGGTTCCGCATCCA
Chicken_TCONS_00075476      GCTGCAATGGAGATA-----CATAATTGGATATTCATCTGAATTGGCGAA
Mouse_XR_879166.1           CCCCTGATGCAACTAAAGCCCACTTTCTGGTCACCTCCTAAGTCTAACAA
                                                                              

Chicken_TCONS_00076696      CTAAAGTTTTTGGTTTCA---AGCATATCAGCTCAGT-----TTATTTCC
Chicken_TCONS_00076697      CTAAAGTTTTTGGTTTCA---AGCATATCAGCTCAGT-----TTATTTCC
Pig_TCONS_00048604          CTCCCTCACCAAACGACT---TTCCTGTCCAGTTA-------TAAAATGC
Cattle_TCONS_00098178       CTTCC-CACTAGCTGTCT---CTTTTACACA-CAG-------TAGTGTGT
Mouse_XR_001778650.1        CTGGGCTCTTCCAGCATC---TTCTTTTGCAACTGTC-----TGACATCT
Chicken_TCONS_00075476      TCTG--CATTGCATTTCT---TTTGTGTTCTTTTG-------TTCCTTTC
Mouse_XR_879166.1           CAGACACACTGGATGCCCCAATTCATCTTGAAGTACAGTGCGTCCTGCTC
                                                     *                *       

Chicken_TCONS_00076696      AGACCGACTGACTGAGACACCCA--CACCCAGGGCACATCAGTGGGGCC-
Chicken_TCONS_00076697      AGACCGACTGACTGAGACACCCA--CACCCAGGGCACATCAGTGGGGCC-
Pig_TCONS_00048604          AAGTTGTTTCCCCAAGGAGTGCT--CTTTGGATCAACACCTGTAGGAA--
Cattle_TCONS_00098178       ATAT-GTCAGTGCTAGGATTACT--CTTTGGATTAACACCTGTAGGAA--
Mouse_XR_001778650.1        GCTGTCTGGGAGACACGTCTGGC--TTCCAGATGAACATCTATCCCTC--
Chicken_TCONS_00075476      CAAGTGCATATCAGATTCATGTT--AGTCACTTGGCTGTGTTCAGCGCT-
Mouse_XR_879166.1           CAAATGCGCCAGAGATGGTTGGAGAAATCAAATGGGGAGAGAAAAGGCAA
                                          *                                   

Chicken_TCONS_00076696      -GCGCGCTGCTTTCCACCCCAAGAGCAGAGCCCATTATAAATAAC-ACTA
Chicken_TCONS_00076697      -GCGCGCTGCTTTCCACCCCAAGAGCAGAGCCCATTATAAATAAC-ACTA
Pig_TCONS_00048604          -AGGAGCTGCCCTGCACTCTCAGCAAAGACCTCA--GCCAACCCC-AAGT
Cattle_TCONS_00098178       -ATGAGCTGCACTGCA-TCCCAGCGAAGACCTCA--GCCAACCCC-ACAG
Mouse_XR_001778650.1        --CTGGTAACCCAGCCACTCTGGACAAGGCCTTTAAGTGAACTTGGAAGT
Chicken_TCONS_00075476      -GGAAGTGTTTCTGATGACCAAATTTTTCTCCTGGTGTCCGTGTTGAGAT
Mouse_XR_879166.1           GGGAAGAGGTCTTGTGTCTCCGGTGGGGGAGCA---GTCTCTTCTTGTAT
                                 *                                            

Chicken_TCONS_00076696      CAACCTTTGTGAAGATGACTGTCCTCTCCACAGCTTGCAGCCTGGAGGGC
Chicken_TCONS_00076697      CAACCTTTGTGAAGATGACTGTCCTCTCCACAGCTTGCAGCCTGGAGGGC
Pig_TCONS_00048604          GAGACAGAGCAATAGAGACCAGATGTACCTT---TCTCAGCT-GAA----
Cattle_TCONS_00098178       TTGTCTTGACGACGGCTTCCGGTGCTGCGGTGACTTACCGCC-GGAAGGC
Mouse_XR_001778650.1        GAGTGCCAGAGACGAGTCTTGGAGATGGGACT-TCTGCTGTCAAATGCCT
Chicken_TCONS_00075476      TCCCTCAGGTCTCCTTTGTGATTTCCTCTGAAGAAGTCAGCTTACACATG
Mouse_XR_879166.1           CTACTTGGTAGATACACCCTGCTGCTCTTTTA--GGACTACTGAGGCCTC
                                                                 *            

Chicken_TCONS_00076696      TTCATTATTGCATTGACCATAATTCAAT--TCATCCCTTGCTAAAAGGTC
Chicken_TCONS_00076697      TTCATTATTGCATTGACCATAATTCAAT--TCATCCCTTGCTAAAAGGTC
Pig_TCONS_00048604          --------------------------------------------------
Cattle_TCONS_00098178       GAGAGT-CCGCGGGAAAAGCGATCTTGT--TAGGTGGTTACTGTGGCTTG
Mouse_XR_001778650.1        GTCCCCAGTCATGCTAAGTACCGAAAGT--TCAGTGGTGAATGCAGCTCC
Chicken_TCONS_00075476      TTCCTTTGGGCTTTTTGCATCAACACTTGATAAGTACTGTGTGTTGATAA
Mouse_XR_879166.1           CCTGTTTGTCTGGCACCATCCAGGTTACACTCAGGAACCCTCTCCAGCCC
                                                                              

Chicken_TCONS_00076696      CATTTTTGCAGCCAACCCCCACCCTTGAAAAT-ACGTCCAACTAATAATT
Chicken_TCONS_00076697      CATTTTTGCAGCCAACCCCCACCCTTGAAAAT-ACGTCCAACTAATAATT
Pig_TCONS_00048604          --------------------------------------------------
Cattle_TCONS_00098178       GGGCTGAGGCGGTCCCCTCAAGAGTAACCGCG-GGCTTGTGCCACGGTCA
Mouse_XR_001778650.1        TGCCTT--CTGTTTGACTACAAAGTGGTCCCT-GGTGTGGTTTGCCATAA
Chicken_TCONS_00075476      AACATGATAGCACATTCTTGAAGACTCCCTGA-AAGCACATTGCACACAT
Mouse_XR_879166.1           AGAAGACAGACACAGCTGATGGGCCTATTTCTCATGGGCCTTGGCCAAAT
                                                                              

Chicken_TCONS_00076696      TCCGATTAATGCAGTCAATTACTAACTCTCCCCCAGCCCCTCACTATCAC
Chicken_TCONS_00076697      TCCGATTAATGCAGTCAATTACTAACTCTCCCCCAGCCCCTCACTATCAC
Pig_TCONS_00048604          --------------------------------------------------
Cattle_TCONS_00098178       TGCCACTGGCCTTCGTTTCCTTTAGCCTTCTCGCTCACCAAAAGATTTTC
Mouse_XR_001778650.1        TGTCTCTGTCTTAATTAGAGTTTTAC--TGCTGTGAACAGACACCATGAC
Chicken_TCONS_00075476      TTCATTGTGTAGAAATAGACA-----------------------------
Mouse_XR_879166.1           TCCCACAAGGAGAGAAAACAAGATGTACTGTTCTGATCCAAAATTAATAC
                                                                              

Chicken_TCONS_00076696      CTGATTGGGCCGCAACGGAAAGGAAGCAGCGACTAAC-CAGGGAGGAATA
Chicken_TCONS_00076697      CTGATTGGGCCGCAACGGAAAGGAAGCAGCGACTAAC-CAGGGAGGAATA
Pig_TCONS_00048604          --------------------------------------------------
Cattle_TCONS_00098178       CCGTCCAGTTATAAAGTGCAAGTTGTTTGCCAAA----------------
Mouse_XR_001778650.1        CAAGGCAAGTCTTATAAAAACAACATTTAAT-------------------
Chicken_TCONS_00075476      --------------------------------------------------
Mouse_XR_879166.1           GCACTGGAATGGCCTAAAAGAGAATTTCACCAGACATACAGAGAGAGGCC
                                                                              

Chicken_TCONS_00076696      GAAGCAGGGGTAAAATAGCAATAAAAAGTAATTACATAAAAATGCTAAAC
Chicken_TCONS_00076697      GAAGCAGGGGTAAAATAGCAATAAAAAGTAATTACATAAAAATGCTAAAC
Pig_TCONS_00048604          --------------------------------------------------
Cattle_TCONS_00098178       --------------------------------------------------
Mouse_XR_001778650.1        --------------------------------------------------
Chicken_TCONS_00075476      --------------------------------------------------
Mouse_XR_879166.1           TTACTTCCAGGAATGTGAGCCCACACATCACAGCCAAGGTACTGCTCAGG
                                                                              

Chicken_TCONS_00076696      ATATTACATCTGCTAGTTTGCTTAGCCCAGTGGACTTGACAGTTCCAGGT
Chicken_TCONS_00076697      ATATTACATCTGCTAGTTTGCTTAGCCCAGTGGACTTGACAGTTCCAGGT
Pig_TCONS_00048604          --------------------------------------------------
Cattle_TCONS_00098178       --------------------------------------------------
Mouse_XR_001778650.1        --------------------------------------------------
Chicken_TCONS_00075476      --------------------------------------------------
Mouse_XR_879166.1           GCCTTACACGGAGAGGCAAGCACTCTACCACTGAGATACACTCCGAGCAG
                                                                              

Chicken_TCONS_00076696      TTTGCCATTGTCCACGCTCAGACAAACAAGAATAAGAGAAACGGGGAAAG
Chicken_TCONS_00076697      TTTGCCATTGTCCACGCTCAGACAAACAAGAATAAGAGAAACGGGGAAAG
Pig_TCONS_00048604          --------------------------------------------------
Cattle_TCONS_00098178       --------------------------------------------------
Mouse_XR_001778650.1        --------------------------------------------------
Chicken_TCONS_00075476      --------------------------------------------------
Mouse_XR_879166.1           AGCCAGACCTACCATGAATGAACCGGTGAATGTGGGACCATGCTACATTT
                                                                              

Chicken_TCONS_00076696      GATCTTTCAATAAGATTATTAAATCAGTGCATGAAAAATAAGTCGTCATT
Chicken_TCONS_00076697      GATCTTTCAATAAGATTATTAAATCAGTGCATGAAAAATAAGTCGTCATT
Pig_TCONS_00048604          --------------------------------------------------
Cattle_TCONS_00098178       --------------------------------------------------
Mouse_XR_001778650.1        --------------------------------------------------
Chicken_TCONS_00075476      --------------------------------------------------
Mouse_XR_879166.1           GACATGGCTGGACTTGAAACTCATTGAGATCCCCTGCTTTTGCCTCCTAA
                                                                              

Chicken_TCONS_00076696      ACATTGCAAAAAAGGCAGAGAGAAACTCGCTGAAATTTCTTTCTGCAGAT
Chicken_TCONS_00076697      ACATTGCAAAAAAGGCAGAGAGAAACTCGCTGAAATTTCTTTCTGCAGAT
Pig_TCONS_00048604          --------------------------------------------------
Cattle_TCONS_00098178       --------------------------------------------------
Mouse_XR_001778650.1        --------------------------------------------------
Chicken_TCONS_00075476      --------------------------------------------------
Mouse_XR_879166.1           GTGGTGGGATTAAAGGCATGCATCACCTCGCTTGGCTTCAAGG-ACAACT
                                                                              

Chicken_TCONS_00076696      TTGCCTTTGTGATCTGCAAGGTGCTGTTCTCCTGCTTACACTCTGTTACC
Chicken_TCONS_00076697      TTGCCTTTGTGATCTGCAAGGTGCTGTTCTCCTGCTTACACTCTGTTACC
Pig_TCONS_00048604          --------------------------------------------------
Cattle_TCONS_00098178       --------------------------------------------------
Mouse_XR_001778650.1        --------------------------------------------------
Chicken_TCONS_00075476      --------------------------------------------------
Mouse_XR_879166.1           TCAAATCCCTCATCTTCCTGCTTCTATCTCCCGGGAGTGCTAGAATCCTA
                                                                              

Chicken_TCONS_00076696      CTGGCAACGTACTCCTGTAAAATAAAGATTATTAAAGCGCATATGATTAT
Chicken_TCONS_00076697      CTGGCAACGTACTCCTGTAAAATAAAGATTATTAAAGCGCATATGATTAT
Pig_TCONS_00048604          --------------------------------------------------
Cattle_TCONS_00098178       --------------------------------------------------
Mouse_XR_001778650.1        --------------------------------------------------
Chicken_TCONS_00075476      --------------------------------------------------
Mouse_XR_879166.1           GACGGGCTCCACCCTTTCTAGCTTATGTGATGCCAGGGCTTCCACGTGCT
                                                                              

Chicken_TCONS_00076696      TTGGCTGCACAGTGAATGAGGCAGCCGCTTCTGAAATTCCTTATCAGAGA
Chicken_TCONS_00076697      TTGGCTGCACAGTGAATGAGGCAGCCGCTTCTGAAATTCCTTATCAGAGA
Pig_TCONS_00048604          --------------------------------------------------
Cattle_TCONS_00098178       --------------------------------------------------
Mouse_XR_001778650.1        --------------------------------------------------
Chicken_TCONS_00075476      --------------------------------------------------
Mouse_XR_879166.1           AGGTAAGTACTCTACGTATACTTTTATTTTCCAAGGAGACTGTGATGGTT
                                                                              

Chicken_TCONS_00076696      AATTCAATTTTAGGCCAAATTGTGTTTTCACTGCCTCTCAGCTTCTCCCT
Chicken_TCONS_00076697      AATTCAATTTTAGGCCAAATTGTGTTTTCACTGCCTCTCAGCTTCTCCCT
Pig_TCONS_00048604          --------------------------------------------------
Cattle_TCONS_00098178       --------------------------------------------------
Mouse_XR_001778650.1        --------------------------------------------------
Chicken_TCONS_00075476      --------------------------------------------------
Mouse_XR_879166.1           TGTATATTCTTGCACCAGGGAGTGGCACTATTTGGAGG------------
                                                                              

Chicken_TCONS_00076696      CCCCCCGCAATACCAATAAAACCATCATCTCCCAAGCCGTACATGATATT
Chicken_TCONS_00076697      CCCCCCGCAATACCAATAAAACCATCATCTCCCAAGCCGTACATGATATT
Pig_TCONS_00048604          --------------------------------------------------
Cattle_TCONS_00098178       --------------------------------------------------
Mouse_XR_001778650.1        --------------------------------------------------
Chicken_TCONS_00075476      --------------------------------------------------
Mouse_XR_879166.1           --------------------------------------------------
                                                                              

Chicken_TCONS_00076696      TTGTCACTAACTCTTTCATGCCTTTCCTCTCCCGTTCCAGGTTTTATTTT
Chicken_TCONS_00076697      TTGTCACTAACTCTTTCATGCCTTTCCTCTCCCGTTCCAGGTTTTATTTT
Pig_TCONS_00048604          --------------------------------------------------
Cattle_TCONS_00098178       --------------------------------------------------
Mouse_XR_001778650.1        --------------------------------------------------
Chicken_TCONS_00075476      --------------------------------------------------
Mouse_XR_879166.1           --------------------------------------------------
                                                                              

Chicken_TCONS_00076696      ATTCTGTCAAAGCAGAATCCTTTCCCCAATTTGTAATTCCCCCCCCCCCA
Chicken_TCONS_00076697      ATTCTGTCAAAGCAGAATCCTTTCCCCAATTTGTAATTCCCCCCCCCCCA
Pig_TCONS_00048604          --------------------------------------------------
Cattle_TCONS_00098178       --------------------------------------------------
Mouse_XR_001778650.1        --------------------------------------------------
Chicken_TCONS_00075476      --------------------------------------------------
Mouse_XR_879166.1           --------------------------------------------------
                                                                              

Chicken_TCONS_00076696      CACACGGTGTTTTTTTTTTTTTTTTTTTTTTTTTCCTCTGGCATCTTCAG
Chicken_TCONS_00076697      CACACGGTGTTTTTTTTTTTTTTTTTTTTTTTTTCCTCTGGCATCTTCAG
Pig_TCONS_00048604          --------------------------------------------------
Cattle_TCONS_00098178       --------------------------------------------------
Mouse_XR_001778650.1        --------------------------------------------------
Chicken_TCONS_00075476      --------------------------------------------------
Mouse_XR_879166.1           --------------------------------------------------
                                                                              

Chicken_TCONS_00076696      CCCTTCCTCCCCTACACACACAGCCAGCATCGCTCCGGCACGTCCTGCGC
Chicken_TCONS_00076697      CCCTTCCTCCCCTACACACACAGCCAGCATCGCTCCGGCACGTCCTGCGC
Pig_TCONS_00048604          --------------------------------------------------
Cattle_TCONS_00098178       --------------------------------------------------
Mouse_XR_001778650.1        --------------------------------------------------
Chicken_TCONS_00075476      --------------------------------------------------
Mouse_XR_879166.1           --------------------------------------------------
                                                                              

Chicken_TCONS_00076696      AGCAGCAGCGGCGAGGGGCCCTTCCCGCCCGTGTGGGTGAGGGGTGTCAG
Chicken_TCONS_00076697      AGCAGCAGCGGCGAGGGGCCCTTCCCGCCCGTGTGGGTGAGGGGTGTCAG
Pig_TCONS_00048604          --------------------------------------------------
Cattle_TCONS_00098178       --------------------------------------------------
Mouse_XR_001778650.1        --------------------------------------------------
Chicken_TCONS_00075476      --------------------------------------------------
Mouse_XR_879166.1           --------------------------------------------------
                                                                              

Chicken_TCONS_00076696      CCCTGAGGGCAGGGATGGGTCTCGGAGGGGCTGCCGACCCTTTGTGACTG
Chicken_TCONS_00076697      CCCTGAGGGCAGGGATGGGTCTCGGAGGGGCTGCCGACCCTTTGTGACTG
Pig_TCONS_00048604          --------------------------------------------------
Cattle_TCONS_00098178       --------------------------------------------------
Mouse_XR_001778650.1        --------------------------------------------------
Chicken_TCONS_00075476      --------------------------------------------------
Mouse_XR_879166.1           --------------------------------------------------
                                                                              

Chicken_TCONS_00076696      TGTTTGATAGCGTTACTTGGCAGCCCGCTCTAGAGGTCCTGGTGGCCTCT
Chicken_TCONS_00076697      TGTTTGATAGCGTTACTTGGCAGCCCGCTCTAGAGGTCCTGGTGGCCTCT
Pig_TCONS_00048604          --------------------------------------------------
Cattle_TCONS_00098178       --------------------------------------------------
Mouse_XR_001778650.1        --------------------------------------------------
Chicken_TCONS_00075476      --------------------------------------------------
Mouse_XR_879166.1           --------------------------------------------------
                                                                              

Chicken_TCONS_00076696      GCTCGCAGCTCATCCCGAAAGCACCTTTGGAGAGCCGCATTCAGCCCACA
Chicken_TCONS_00076697      GCTCGCAGCTCATCCCGAAAGCACCTTTGGAGAGCCGCATTCAGCCCACA
Pig_TCONS_00048604          --------------------------------------------------
Cattle_TCONS_00098178       --------------------------------------------------
Mouse_XR_001778650.1        --------------------------------------------------
Chicken_TCONS_00075476      --------------------------------------------------
Mouse_XR_879166.1           --------------------------------------------------
                                                                              

Chicken_TCONS_00076696      GGAATCCTCGCCTAACACCGATCTGCCATCAGCTGCCAGCACAGAGCTCT
Chicken_TCONS_00076697      GGAATCCTCGCCTAACACCGATCTGCCATCAGCTGCCAGCACAGAGCTCT
Pig_TCONS_00048604          --------------------------------------------------
Cattle_TCONS_00098178       --------------------------------------------------
Mouse_XR_001778650.1        --------------------------------------------------
Chicken_TCONS_00075476      --------------------------------------------------
Mouse_XR_879166.1           --------------------------------------------------
                                                                              

Chicken_TCONS_00076696      GTTCTGGGCTGAAGGAGCCCCCGGCCCCACGCGCGACGCCGAGCAGCCCC
Chicken_TCONS_00076697      GTTCTGGGCTGAAGGAGCCCCCGGCCCCACGCGCGACGCCGAGCAGCCCC
Pig_TCONS_00048604          --------------------------------------------------
Cattle_TCONS_00098178       --------------------------------------------------
Mouse_XR_001778650.1        --------------------------------------------------
Chicken_TCONS_00075476      --------------------------------------------------
Mouse_XR_879166.1           --------------------------------------------------
                                                                              

Chicken_TCONS_00076696      TGAAGGCGCCGCGTCCGCACGGCCGCGCCCACCGACACACACAGAGCGGT
Chicken_TCONS_00076697      TGAAGGCGCCGCGTCCGCACGGCCGCGCCCACCGACACACACAGAGCGGT
Pig_TCONS_00048604          --------------------------------------------------
Cattle_TCONS_00098178       --------------------------------------------------
Mouse_XR_001778650.1        --------------------------------------------------
Chicken_TCONS_00075476      --------------------------------------------------
Mouse_XR_879166.1           --------------------------------------------------
                                                                              

Chicken_TCONS_00076696      GGACTGGGGCACCGCCGGGTCAACCGGAGACAAAGGGCCCTTCCCGGACA
Chicken_TCONS_00076697      GGACTGGGGCACCGCCGGGTCAACCGGAGACAAAGGGCCCTTCCCGGACA
Pig_TCONS_00048604          --------------------------------------------------
Cattle_TCONS_00098178       --------------------------------------------------
Mouse_XR_001778650.1        --------------------------------------------------
Chicken_TCONS_00075476      --------------------------------------------------
Mouse_XR_879166.1           --------------------------------------------------
                                                                              

Chicken_TCONS_00076696      CCTGCAGGCATCTCCACCATTAAACACAAAGCACGAGGTGTAGGCACTGC
Chicken_TCONS_00076697      CCTGCAGGCATCTCCACCATTAAACACAAAGCACGAGGTGTAGGCACTGC
Pig_TCONS_00048604          --------------------------------------------------
Cattle_TCONS_00098178       --------------------------------------------------
Mouse_XR_001778650.1        --------------------------------------------------
Chicken_TCONS_00075476      --------------------------------------------------
Mouse_XR_879166.1           --------------------------------------------------
                                                                              

Chicken_TCONS_00076696      GGGACCTTATTCCTATCGCATAAACGGGCTCCAAAGCACAACGAA
Chicken_TCONS_00076697      GGGACCTTATTCCTATCGCATAAACGGGCTCCAAAGCACAACGAA
Pig_TCONS_00048604          ---------------------------------------------
Cattle_TCONS_00098178       ---------------------------------------------
Mouse_XR_001778650.1        ---------------------------------------------
Chicken_TCONS_00075476      ---------------------------------------------
Mouse_XR_879166.1           ---------------------------------------------
                                                                         
