# Supplementary material for: Genome-wide identification of tissue-specific long non-coding RNA in three farm animal species
Source: BMC Genomics. 2018 Sep 18;19:684. doi: 10.1186/s12864-018-5037-7 (PMC6145346; doi:10.1186/s12864-018-5037-7)
Supplement: Supplementary file 21 — Multiple Sequence Alignments for Conserved LncRNAs. A multiple sequence alignment file generated by ClustalW is included for each of the 39 groups of lncRNAs associated with orthologous genes across all five species. (ZIP 445 kb) [file 12864_2018_5037_MOESM21_ESM.zip › Group_21_Seqs.fa.align.out]

CLUSTAL 2.1 multiple sequence alignment


Human_NR_002599.1           --------------------------------------------------
Mouse_NR_024067.2           --------------------------------------------------
Pig_TCONS_00034680          --------------------------------------------------
Pig_TCONS_00034679          --------------------------------------------------
Pig_TCONS_00034682          --------------------------------------------------
Pig_TCONS_00034678          --------------------------------------------------
Pig_TCONS_00034681          --------------------------------------------------
Cattle_TCONS_00078464       --------------------------------------------------
Cattle_TCONS_00078467       --------------------------------------------------
Cattle_TCONS_00078466       --------------------------------------------------
Cattle_TCONS_00078465       --------------------------------------------------
Chicken_TCONS_00027358      GCTGTTCTCATCACTGAGGTCAAATGGAAATACTGCGTTTGGCTCTATGC
                                                                              

Human_NR_002599.1           --------------------------------------------------
Mouse_NR_024067.2           --------------------------------------------------
Pig_TCONS_00034680          -------------------GCGCCGCGGGCGGCCGCGTGGGTCGGGGGGC
Pig_TCONS_00034679          -------------------GCGCCGCGGGCGGCCGCGTGGGTCGGGGGGC
Pig_TCONS_00034682          -------------------GCGCCGCGGGCGGCCGCGTGGGTCGGGGGGC
Pig_TCONS_00034678          -------------------GCGCCGCGGGCGGCCGCGTGGGTCGGGGGGC
Pig_TCONS_00034681          -------------------GCGCCGCGGGCGGCCGCGTGGGTCGGGGGGC
Cattle_TCONS_00078464       --------------------------------------------AGGTGT
Cattle_TCONS_00078467       --------------------------------------------AGGTGT
Cattle_TCONS_00078466       --------------------------------------------AGGTGT
Cattle_TCONS_00078465       --------------------------------------------AGGTGT
Chicken_TCONS_00027358      ACAATGCAGACTTGCCTAAGCAAAGAAGAAATCAGTTCAGACCCTAGGAG
                                                                              

Human_NR_002599.1           --------------------------------------------------
Mouse_NR_024067.2           --------------------------------------------------
Pig_TCONS_00034680          GGTTACTTTTCCGCCTGCAACTGGAGGAGAAAGACTCCTGAGTCACCGTC
Pig_TCONS_00034679          GGTTACTTTTCCGCCTGCAACTGGAGGAGAAAGACTCCTGAGTCACCGTC
Pig_TCONS_00034682          GGTTACTTTTCCGCCTGCAACTGGAGGAGAAAGACTCCTGAGTCACCGTC
Pig_TCONS_00034678          GGTTACTTTTCCGCCTGCAACTGGAGGAGAAAGACTCCTGAGTCACCGTC
Pig_TCONS_00034681          GGTTACTTTTCCGCCTGCAACTGGAGGAGAAAGACTCCTGAGTCACCGTC
Cattle_TCONS_00078464       GGCAAACGACGTTTTCGAAGGAAAAATGAAGAGTTGTTCAAGAAGACGT-
Cattle_TCONS_00078467       GGCAAACGACGTTTTCGAAGGAAAAATGAAGAGTTGTTCAAGAAGACGT-
Cattle_TCONS_00078466       GGCAAACGACGTTTTCGAAGGAAAAATGAAGAGTTGTTCAAGAAGACGT-
Cattle_TCONS_00078465       GGCAAACGACGTTTTCGAAGGAAAAATGAAGAGTTGTTCAAGAAGACGT-
Chicken_TCONS_00027358      GCTTGGCAACCTTTGGCCTGTATTTGTAAGGAGTGGAGAGAAAAAAGAAA
                                                                              

Human_NR_002599.1           --------------------------------------------------
Mouse_NR_024067.2           --------------------------------------------------
Pig_TCONS_00034680          GGCCTTGCGCGAGGGGCGGCAGCGCCTGCGGCCAGTCGCCGGGCTCTTCG
Pig_TCONS_00034679          GGCCTTGCGCGAGGGGCGGCAGCGCCTGCGGCCAGTCGCCGGGCTCTTCG
Pig_TCONS_00034682          GGCCTTGCGCGAGGGGCGGCAGCGCCTGCGGCCAGTCGCCGGGCTCTTCG
Pig_TCONS_00034678          GGCCTTGCGCGAGGGGCGGCAGCGCCTGCGGCCAGTCGCCGGGCTCTTCG
Pig_TCONS_00034681          GGCCTTGCGCGAGGGGCGGCAGCGCCTGCGGCCAGTCGCCGGGCTCTTCG
Cattle_TCONS_00078464       GCATTAAAGCAAGTGACAAAAATTAAAATTGTATTTAATGTTCATCTCAC
Cattle_TCONS_00078467       GCATTAAAGCAAGTGACAAAAATTAAAATTGTATTTAATGTTCATCTCAC
Cattle_TCONS_00078466       GCATTAAAGCAAGTGACAAAAATTAAAATTGTATTTAATGTTCATCTCAC
Cattle_TCONS_00078465       GCATTAAAGCAAGTGACAAAAATTAAAATTGTATTTAATGTTCATCTCAC
Chicken_TCONS_00027358      GCTGTTGCATAGATTACTGAGTAATTCAGTTTTGTAAGTTAGCACTTCTG
                                                                              

Human_NR_002599.1           --------------------------------------------------
Mouse_NR_024067.2           --------------------------------------------------
Pig_TCONS_00034680          TATCGGGGGTCCCCGCGGAGTTAAGTCCGCTTCCTGCCGGGAACCCGACT
Pig_TCONS_00034679          TATCGGGGGTCCCCGCGGAGTTAAGTCCGCTTCCTGCCGGGAACCCGACT
Pig_TCONS_00034682          TATCGGGGGTCCCCGCGGAGTTAAGTCCGCTTCCTGCCGGGAACCCGACT
Pig_TCONS_00034678          TATCGGGGGTCCCCGCGGAGTTAAGTCCGCTTCCTGCCGGGAACCCGACT
Pig_TCONS_00034681          TATCGGGGGTCCCCGCGGAGTTAAGTCCGCTTCCTGCCGGGAACCCGACT
Cattle_TCONS_00078464       AATAAATTATGGAGAAAAGTACATCTTCCAATAATTTTAATTGCTGGGCA
Cattle_TCONS_00078467       AATAAATTATGGAGAAAAGTACATCTTCCAATAATTTTAATTGCTGGGCA
Cattle_TCONS_00078466       AATAAATTATGGAGAAAAGTACATCTTCCAATAATTTTAATTGCTGGGCA
Cattle_TCONS_00078465       AATAAATTATGGAGAAAAGTACATCTTCCAATAATTTTAATTGCTGGGCA
Chicken_TCONS_00027358      CATTAGATTGTGGTTCTGTCCCTGCCAAATTTGTGTGTGAACAACTGTGA
                                                                              

Human_NR_002599.1           --------------------------------------------------
Mouse_NR_024067.2           --------------------------------------------------
Pig_TCONS_00034680          CTGT-GCCAGAGCCCATGAATCAGCCTCGGGCCCCTCCGTC-CTGTGGGT
Pig_TCONS_00034679          CTGT-GCCAGAGCCCATGAATCAGCCTCGGGCCCCTCCGTC-CTGTGGGT
Pig_TCONS_00034682          CTGT-GCCAGAGCCCATGAATCAGCCTCGGGCCCCTCCGTC-CTGTGGGT
Pig_TCONS_00034678          CTGT-GCCAGAGCCCATGAATCAGCCTCGGGCCCCTCCGTC-CTGTGGGT
Pig_TCONS_00034681          CTGT-GCCAGAGCCCATGAATCAGCCTCGGGCCCCTCCGTC-CTGTGGGT
Cattle_TCONS_00078464       ATAAAGTCTGTTCTCTTTAAAATATATCAGGTCTTTAAATAGCTTTATTT
Cattle_TCONS_00078467       ATAAAGTCTGTTCTCTTTAAAATATATCAGGTCTTTAAATAGCTTTATTT
Cattle_TCONS_00078466       ATAAAGTCTGTTCTCTTTAAAATATATCAGGTCTTTAAATAGCTTTATTT
Cattle_TCONS_00078465       ATAAAGTCTGTTCTCTTTAAAATATATCAGGTCTTTAAATAGCTTTATTT
Chicken_TCONS_00027358      CATGATAAAGAAAACATTACTTTCTTGAGGGAAAGAATTCTGTTTATGCT
                                                                              

Human_NR_002599.1           -------------------CCTTTCCCGCGCGACCGGCGAGGGAGGAAGA
Mouse_NR_024067.2           -------------------CTTTCTCGGCAGCGCCGTAGAGCGCGAGCAG
Pig_TCONS_00034680          CCAGGGCCCCGGGCCCCGGTACCTTTCGGGGTGCAGCCGAGCGGTCGGCG
Pig_TCONS_00034679          CCAGGGCCCCGGGCCCCGGTACCTTTCGGGGTGCAGCCGAGCGGTCGGCG
Pig_TCONS_00034682          CCAGGGCCCCGGGCCCCGGTACCTTTCGGGGTGCAGCCGAGCGGTCGGCG
Pig_TCONS_00034678          CCAGGGCCCCGGGCCCCGGTACCTTTCGGGGTGCAGCCGAGCGGTCGGCG
Pig_TCONS_00034681          CCAGGGCCCCGGGCCCCGGTACCTTTCGGGGTGCAGCCGAGCGGTCGGCG
Cattle_TCONS_00078464       TCATAGTTACTGGTCAGACTTGTTTTTAAAGTACTTTAGGGATAGTATAT
Cattle_TCONS_00078467       TCATAGTTACTGGTCAGACTTGTTTTTAAAGTACTTTAGGGATAGTATAT
Cattle_TCONS_00078466       TCATAGTTACTGGTCAGACTTGTTTTTAAAGTACTTTAGGGATAGTATAT
Cattle_TCONS_00078465       TCATAGTTACTGGTCAGACTTGTTTTTAAAGTACTTTAGGGATAGTATAT
Chicken_TCONS_00027358      TTAACCTGGACTGATGCTACAGCTGCAGAGGAGCGATGTCTCCAATGTGC
                                                             *                

Human_NR_002599.1           AGCGCGAAGAGCCGTTAGTCATGCCGGTGTGGTGGCGGCGGCGGAGACT-
Mouse_NR_024067.2           ACGGTGCAG---CATGGCGCACAGCGGAG-GCCGCGGGCGGCCGAACCC-
Pig_TCONS_00034680          TCGCCTCAGCTTCA-AGGTCATCCCGGGAGGCCACCTTCTCCCCAGCCCT
Pig_TCONS_00034679          TCGCCTCAGCTTCA-AGGTCATCCCGGGAGGCCACCTTCTCCCCAGCCCT
Pig_TCONS_00034682          TCGCCTCAGCTTCA-AGGTCATCCCGGGAGGCCACCTTCTCCCCAGCCCT
Pig_TCONS_00034678          TCGCCTCAGCTTCA-AGGTCATCCCGGGAGGCCACCTTCTCCCCAGCCCT
Pig_TCONS_00034681          TCGCCTCAGCTTCA-AGGTCATCCCGGGAGGCCACCTTCTCCCCAGCCCT
Cattle_TCONS_00078464       TCTTGTCAG--TAACCAGCTCCTCTGGATAGTGATTCTTTTTGAAGTGGC
Cattle_TCONS_00078467       TCTTGTCAG--TAACCAGCTCCTCTGGATAGTGATTCTTTTTGAAGTGGC
Cattle_TCONS_00078466       TCTTGTCAG--TAACCAGCTCCTCTGGATAGTGATTCTTTTTGAAGTGGC
Cattle_TCONS_00078465       TCTTGTCAG--TAACCAGCTCCTCTGGATAGTGATTCTTTTTGAAGTGGC
Chicken_TCONS_00027358      TCTCATAAGGATAGAGGCTTGGTGCTGTGTGGGGCCTTATGTACAGCACT
                                   **                 *   *             *     

Human_NR_002599.1           -GCGGGCCCGTAGCTG---GGCTCTGCGAGGTG----CAAGAAAGCCT-T
Mouse_NR_024067.2           -G---GCGTGTCCTTG---GGCGTTTCCAGGTG----CAACAAAACCTGC
Pig_TCONS_00034680          GGTGGACGCAGCCTTG---AGCTTAACTCCGCGCCTTCTGCTCAGTCTCA
Pig_TCONS_00034679          GGTGGACGCAGCCTTG---AGCTTAACTCCGCGCCTTCTGCTCAGTCTCA
Pig_TCONS_00034682          GGTGGACGCAGCCTTG---AGCTTAACTCCGCGCCTTCTGCTCAGTCTCA
Pig_TCONS_00034678          GGTGGACGCAGCCTTG---AGCTTAACTCCGCGCCTTCTGCTCAGTCTCA
Pig_TCONS_00034681          GGTGGACGCAGCCTTG---AGCTTAACTCCGCGCCTTCTGCTCAGTCTCA
Cattle_TCONS_00078464       AGGTGGCTGGCAGCTGGGGAGACATTTTTAGTACCTCCAGTTTTCACTCA
Cattle_TCONS_00078467       AGGTGGCTGGCAGCTGGGGAGACATTTTTAGTACCTCCAGTTTTCACTCA
Cattle_TCONS_00078466       AGGTGGCTGGCAGCTGGGGAGACATTTTTAGTACCTCCAGTTTTCACTCA
Cattle_TCONS_00078465       AGGTGGCTGGCAGCTGGGGAGACATTTTTAGTACCTCCAGTTTTCACTCA
Chicken_TCONS_00027358      GA--GGCTCACCACTGGA-AAGTCAACTGAAAGACTTCCTTCTGATCACA
                                  *       **                     *        *   

Human_NR_002599.1           TGAGGT--------GAAGGT--GTATGAAA-GTC--------------AT
Mouse_NR_024067.2           TCATTT--------GAAGGT--GCTTGAA---------------------
Pig_TCONS_00034680          TTTTGT---GAGTAACCGTT--ACCTGCAA-GTCTTAGCTGACCCTTCTC
Pig_TCONS_00034679          TTTTGT---GAGTAACCGTT--ACCTGCAA-GTCTTAGCTGACCCTTCTC
Pig_TCONS_00034682          TTTTGT---GAGTAACCGTT--ACCTGCAA-GTCTTAGCTGACCCTTCTC
Pig_TCONS_00034678          TTTTGT---GAGTAACCGTT--ACCTGCAA-GTCTTAGCTGACCCTTCTC
Pig_TCONS_00034681          TTTTCTTT-ACACAAATGGG--ACTTGCAG-TAC--AACAGAACT---CC
Cattle_TCONS_00078464       CCCTTTTTGCCTTAGGGGGT--TTCTGCAG-AGGTTAATCACTATGTACT
Cattle_TCONS_00078467       CCCTTTTTGCCTTAGGGGGT--TTCTGCAG-AGGTTAATCACTATGTACT
Cattle_TCONS_00078466       CCCTTTTTGCCTTAGGGGGT--TTCTGCAG-AGGTTAATCACTATGTACT
Cattle_TCONS_00078465       CCCTTTTTGCCTTAGGGGGT--TTCTGCAG-AGGTTAATCACTATGTACT
Chicken_TCONS_00027358      ACTCTTAACATTGGAAGCTTTCACTTGAAATGAAATACCTCTATTATTGC
                                 *                   ** *                     

Human_NR_002599.1           CATAACAGATGTTTTCCAAAAACTTGT-----AGAAGGTTGTGAAAAAAC
Mouse_NR_024067.2           -----CAAATATTTTCTAAACACTTGTCATGGAGAGTGATTGAAACAAGC
Pig_TCONS_00034680          TGTAGTAAACCCTGATTTCGCTTGTTCTCAGCCCAAACTAATTAAGGGCC
Pig_TCONS_00034679          TGTAGTAAACCCTGATTTCGCTTGTTCTCAGCCCAAACTAATTAAGGGCC
Pig_TCONS_00034682          TGTAGTAAACCCTGATTTCGCTTGTTCTCAGCCCAAACTAATTAAGGGCC
Pig_TCONS_00034678          TGTAGTAAACCCTGATTTCGCTTGTTCTCAGCCCAAACTAATTAAGGGCC
Pig_TCONS_00034681          TAAGTTGAAGATGAATGAAGGTCATCTTCAGATAAATGTTTTCTAAAATT
Cattle_TCONS_00078464       AGATAACTACGAGGGCCTCCCCCTTGAGAATCTCTGTGTATCTGAAAAAC
Cattle_TCONS_00078467       AGATAACTACGAGGGCCTCCCCCTTGAGAATCTCTGTGTATCTGAAAAAC
Cattle_TCONS_00078466       AGATAACTACGAGGGCCTCCCCCTTGAGAATCTCTGTGTATCTGAAAAAC
Cattle_TCONS_00078465       AGATAACTACGAGGGCCTCCCCCTTGAGAATCTCTGTGTATCTGAAAAAC
Chicken_TCONS_00027358      AACTGTTAAGAACAGTGTGAAACGTGGATTTCTAATGCACCTGGAAATGC
                                    *               *                   *     

Human_NR_002599.1           TACTAGGATCACGCG-GCATGTATTGAGCA--TATAGGTTGCTGT-AGAT
Mouse_NR_024067.2           TGCCAGGACTACATTTGCCAATAACAAGCA--TGTAGGTGGCTGT-AG-T
Pig_TCONS_00034680          CTCTGTGATTTTGTTCCGAGGCGGCTGGAA--AGTAGGGCGG-GT-GGTT
Pig_TCONS_00034679          CTCTGTGATTTTGTTCCGAGGCGGCTGGAA--AGTAGGGCGG-GT-GGTT
Pig_TCONS_00034682          CTCTGTGATTTTGTTCCGAGGCGGCTGGAA--AGTAGGGCGG-GT-GGTT
Pig_TCONS_00034678          CTCTGTGATTTTGTTCCGAGGCGGCTGGAA--AGTAGGGCGG-GT-GGTT
Pig_TCONS_00034681          TGCCATAGAGG-ATGGCTATGAAAAAAACC--ACTAGGA-GG-AC-AACT
Cattle_TCONS_00078464       AAGCACAGCTGACCCTTGGAACAACAAAGG--GGTTTAGGGGCGCCAACT
Cattle_TCONS_00078467       AAGCACAGCTGACCCTTGGAACAACAAAGG--GGTTTAGGGGCGCCAACT
Cattle_TCONS_00078466       AAGCACAGCTGACCCTTGGAACAACAAAGG--GGTTTAGGGGCGCCAACT
Cattle_TCONS_00078465       AAGCACAGCTGACCCTTGGAACAACAAAGG--GGTTTAGGGGCGCCAACT
Chicken_TCONS_00027358      TTTCCTGGCCCTTCCTGCTTCCCAGAAGCACTGCTTGATTCTAATATGCT
                                                              *              *

Human_NR_002599.1           GAATGTTC---TT-------AGCTGTCATGTTTAAAAATACTTCTGCTTC
Mouse_NR_024067.2           GGATGTCCAACTTTGGG---AGCTGTGATGTCTAAAAAC-CCTTTATTGT
Pig_TCONS_00034680          TCGCGCCCCGCCTAGGCCTTGGCTGGAGCCCTTTGTATTCCCAGTAAAGC
Pig_TCONS_00034679          TCGCGCCCCGCCTAGGCCTTGGCTGGAGCCCTTTGTATTCCCAGTAAAGC
Pig_TCONS_00034682          TCGCGCCCCGCCTAGGCCTTGGCTGGAGCCCTTTGTATTCCCAGTAAAGC
Pig_TCONS_00034678          TCGCGCCCCGCCTAGGCCTTGGCTGGAGCCCTTTGTATTCCCAGTAAAGC
Pig_TCONS_00034681          GCATGTTACA---AGTACCTGCAGGTGAATGTTCAAGTCCTTAGCATTAG
Cattle_TCONS_00078464       AAACATCTCA----GCATCAAACATCCAAGTATAGCCTTATAGTCCAGCC
Cattle_TCONS_00078467       AAACATCTCA----GCATCAAACATCCAAGTATAGCCTTATAGTCCAGCC
Cattle_TCONS_00078466       AAACATCTCA----GCATCAAACATCCAAGTATAGCCTTATAGTCCAGCC
Cattle_TCONS_00078465       AAACATCTCA----GCATCAAACATCCAAGTATAGCCTTATAGTCCAGCC
Chicken_TCONS_00027358      CGGGGTGAAGTGCTGTGACTTCTAATGCCATGCTGAAAGGAAGAAGTCAA
                                                                              

Human_NR_002599.1           GTTACCTCAAGTGTGG---CATGCAGCATTTTGGA---AGGAAAATTGAA
Mouse_NR_024067.2           TTTGGGTGCAGCTTA----CATATTGGAAGGTAAA---ATGAAGGCCATG
Pig_TCONS_00034680          TTTGTGTGTGGCCTAGACCGATTCAGGAATGGGCGCTCATTTATCCTTAG
Pig_TCONS_00034679          TTTGTGTGTGGCCTAGACCGATTCAGGAATGGGCGCTCATTTATCCTTAG
Pig_TCONS_00034682          TTTGTGTGTGGCCTAGACCGATTCAGGAATGGGCGCTCATTTATCCTTAG
Pig_TCONS_00034678          TTTGTGTGTGGCCTAGACCGATTCAGGAATGGGCGCTCATTTATCCTTAG
Pig_TCONS_00034681          TGTAGAAATA--CTTCATTGCCTCAAGATGTGGCATACAGCATTTCGGAA
Cattle_TCONS_00078464       TTTGTATCCAAGCTTC-CACATCCT---ATAAGTACCTGCAAATGAATGT
Cattle_TCONS_00078467       TTTGTATCCAAGCTTC-CACATCCTCAGATAAGTACCTGCAAATGAATGT
Cattle_TCONS_00078466       TTTGTATCCAAGCTTC-CACATCCT---ATAAGTACCTGCAAATGAATGT
Cattle_TCONS_00078465       TTTGTATCCAAGCTTC-CACATCCT---ATAAGTACCTGCAAATGAATGT
Chicken_TCONS_00027358      GTAAGATGGAGTTAGAGTTTAGATGAAAATGTGAATAATGCCTGAATGAA
                                                                              

Human_NR_002599.1           GACGTGTTCAA---GAAAACATGAACAGA---AGCAAATGATGA-AAA--
Mouse_NR_024067.2           AACAAAGTCAA---GAAGCCATAAACAGA---AGCAAATGGTGA-AAA--
Pig_TCONS_00034680          GGAAAGTTCTA---TAAAAGGGGGAGGGATTAGCTCTTAGATATTAAG--
Pig_TCONS_00034679          GGAAAGTTCTA---TAAAAGGGGGAGGGATTAGCTCTTAGATATTAAG--
Pig_TCONS_00034682          GGAAAGTTCTA---TAAAAGGGGGAGGGATTAGCTCTTAGATATTAAG--
Pig_TCONS_00034678          GGAAAGTTCTA---TAAAAGGGGGAGGGATTAGCTCTTAGATATTAAG--
Pig_TCONS_00034681          GGAAAAATGAA---CTGGTCAAGAAGACATGAAGCAAATGATGAAAAA--
Cattle_TCONS_00078464       TCAAGTGCTTA---GCAGTGGTGCTTAAAAACTCTTCATTACCTCAGT--
Cattle_TCONS_00078467       TCAAGTGCTTA---GCAGTGGTGCTTAAAAACTCTTCATTACCTCAGT--
Cattle_TCONS_00078466       TCAAGTGCTTA---GCAGTGGTGCTTAAAAACTCTTCATTACCTCAGT--
Cattle_TCONS_00078465       TCAAGTGCTTA---GCAGTGGTGCTTAAAAACTCTTCATTACCTCAGT--
Chicken_TCONS_00027358      GTTCAAGTGAGAGTGTGGCTGAGAAGTAGCCCTTCAGATGCTGTTAGAAC
                                                                         *    

Human_NR_002599.1           ------TGAGCA-TTTTACTTGATGTTGATAACATCACAATAAATTATGG
Mouse_NR_024067.2           ------TTAATA-TCTAATTTAATATTAATAA-GTTATA------TATAA
Pig_TCONS_00034680          ------ACAAT--CTTAACTGGACTCTAACTGGTTTT---TAAATTTAAC
Pig_TCONS_00034679          ------ACAAT--CTTAACTGGACTCTAACTGGTTTT---TAAATTTAAC
Pig_TCONS_00034682          ------ACAAT--CTTAACTGGACTCTAACTGGTTTT---TAAATTTAAC
Pig_TCONS_00034678          ------ACAAT--CTTAACTGGACTCTAACTGGTTTT---TAAATTTAAC
Pig_TCONS_00034681          ------TTAATAATTTTATTTAACATTGATCATCTCACAATAAATTCTGT
Cattle_TCONS_00078464       ------GTAGCA-GTGCCTATGAGTTGAAGATCATTGTGATAAATGTTTT
Cattle_TCONS_00078467       ------GTAGCA-GTGCCTATGAGTTGAAGATCATTGTGATAAATGTTTT
Cattle_TCONS_00078466       ------GTAGCA-GTGCCTATGAGTTGAAGATCATTGTGATAAATGTTTT
Cattle_TCONS_00078465       ------GTAGCA-GTGCCTATGAGTTGAAGATCATTGTGATAAATGTTTT
Chicken_TCONS_00027358      TCAGTATGAATATTTAAGTTCATAGTTAATATTCATATAGTTAATATTGC
                                    *                   *                     

Human_NR_002599.1           AGAAAAATACATATTTGGCTAACTTTTAATTGCTGAACAATAAAGTGTTT
Mouse_NR_024067.2           ATAAACAGTTATTCTT----------------------------------
Pig_TCONS_00034680          ACAGCAGTTTACCTCCTTGCAATGAATTGTGGTCTTGACACAGTGGATCA
Pig_TCONS_00034679          ACAGCAGTTTACCTCCTTGCAATGAATTGTGGTCTTGACACAGTGGATCA
Pig_TCONS_00034682          ACAGCAGTTTACCTCCTTGCAATGAATTGTGGTCTTGACACAGTGGATCA
Pig_TCONS_00034678          ACAGCAGTTTACCTCCTTGCAATGAATTGTGGTCTTGACACAGTGGATCA
Pig_TCONS_00034681          AGAAAAATACAAATTCAAATTATTAATTGCGGGAC-AATAAAGTCTGTTA
Cattle_TCONS_00078464       CCAAAAACCTGTC-----ACAGAAGATGGCTGTGAAAACACAAGGAGGAC
Cattle_TCONS_00078467       CCAAAAACCTGTC-----ACAGAAGATGGCTGTGAAAACACAAGGAGGAC
Cattle_TCONS_00078466       CCAAAAACCTGTC-----ACAGAAGATGGCTGTGAAAACACAAGGAGGAC
Cattle_TCONS_00078465       CCAAAAACCTGTC-----ACAGAAGATGGCTGTGAAAACACAAGGAGGAC
Chicken_TCONS_00027358      AAACAAAATTTGATT--ACAGGATTAAAACACATAGGAAAACTTGTTTTC
                              *                                               

Human_NR_002599.1           TCTTTTAAATCAACTCT---------------------------------
Mouse_NR_024067.2           --------------------------------------------------
Pig_TCONS_00034680          TCGTTGGCGTTTGTTCCTGGATGTTCATTTGTAAATACGTTCTAGAGACG
Pig_TCONS_00034679          TCGTTGGCGTTTGTTCCTGGATGTTCATTTGTAAATACGTTCTAGAGACG
Pig_TCONS_00034682          TCGTTGGCGTTTGTTCCTGGATGTTCATTTGTAAATACGTTCTAGAGACG
Pig_TCONS_00034678          TCGTTGGCGTTTGTTCCTGGATGTTCATTTGTAAATACGTTCTAGAGACG
Pig_TCONS_00034681          TCTTTAAAG-----------------------------------------
Cattle_TCONS_00078464       CGCTGCACATGTAACAACTTTTGTCTGTTTAA-AAG------CACAGT--
Cattle_TCONS_00078467       CGCTGCACATGTAACAAGGAGCGTCGGAGCGCCAAG------CCGGGCCG
Cattle_TCONS_00078466       CGCTGCACATGTAACAAGGAGCGTCGGAGCGCCAAG------CCGGGCCG
Cattle_TCONS_00078465       CGCTGCACATGTAACAA--AGCGTCGGAGCGCCAAG------CCGGGCCG
Chicken_TCONS_00027358      TTGTCTAAATTAGTGTTTATAATAATGCTGGAAGCTGTTCTGCTCGCTTT
                                                                              

Human_NR_002599.1           --------------------------------------------------
Mouse_NR_024067.2           --------------------------------------------------
Pig_TCONS_00034680          TGGCATTGAAGTTGCAGAACAGTATGTCCGGTCTAGAAGGCGCTTAGGCT
Pig_TCONS_00034679          TGGCATTGAAGTTGCAGAACAGTATGTCCGGTCTAGAAGGCGCTTAGGCT
Pig_TCONS_00034682          TGGCATTGAAGTTGCAGAACAGTATGTCCGGTCTAGAAGGCGCTTAGGCT
Pig_TCONS_00034678          TGGCATTGAAGTTGCAGAACAGTATGTCCGGTCTAGAAGGCGCTTAGGCT
Pig_TCONS_00034681          --------------------------------------------------
Cattle_TCONS_00078464       --------------------------------------------------
Cattle_TCONS_00078467       TGGCGCTTTCTTTTCCGCTTGGCCGCGGGAGAAGGAAGGGCTTTGAGGCT
Cattle_TCONS_00078466       TGGCGCTTTCTTTTCCGCTTGGCCGCGGGAGAAGGAAGGGCTTTGAGGCT
Cattle_TCONS_00078465       TGGCGCTTTCTTTTCCGCTTGGCCGCGGGAGAAGGAAGGGCTTTGAGGCT
Chicken_TCONS_00027358      CAATGCAGTGTTAGTATAAATAAAATCCTGGATTTGTAATTCCAATGGCT
                                                                              

Human_NR_002599.1           --------------------------------------------------
Mouse_NR_024067.2           --------------------------------------------------
Pig_TCONS_00034680          GTAAATGCCTGCTATATATACCTTTAGATGCTTGGGTTTACATAGAGATG
Pig_TCONS_00034679          GTAAATGCCTGCTATATATACCTTTAGATGCTTGGGTTTACATAGAGATG
Pig_TCONS_00034682          GTAAATGCCTGCTATATATACCTTTAGATGCTTGGGTTTACATAGAGATG
Pig_TCONS_00034678          GTAAATGCCTGCTATATATACCTTTAGATGCTTGGGTTTACATAGAGATG
Pig_TCONS_00034681          --------------------------------------------------
Cattle_TCONS_00078464       --------------------------------------------------
Cattle_TCONS_00078467       CCGTCTGCCTTACGGGAGTGGCGGCAACGCCCGCGGACACGTCTCCCGGC
Cattle_TCONS_00078466       CCGTCTGCCTTACGGGAGTGGCGGCAACGCCCGCGGACACGTCTCCCGGC
Cattle_TCONS_00078465       CCGTCTGCCTTACGGGAGTGGCGGCAACGCCCGCGGACACGTCTCCCGGC
Chicken_TCONS_00027358      GTGTTTTGTTGTGTTGTGTTTTGTTAGGCTGTGTAAATGGTAGCACCGTG
                                                                              

Human_NR_002599.1           --------------------------------------------------
Mouse_NR_024067.2           --------------------------------------------------
Pig_TCONS_00034680          TGTATTTCTGGACATAATACGGAAAAAATTGGTCAACACCTGGGAGACTG
Pig_TCONS_00034679          TGTATTTCTGGACATAATACGGAAAAAATTGGTCAACACCTGGGAGACTG
Pig_TCONS_00034682          TGTATTTCTGGACATAATACGGAAAAAATTGGTCAACACCTGGGAGACTG
Pig_TCONS_00034678          TGTATTTCTGGACATAATACGGAAAAAATTGGTCAACACCTGGGAGACTG
Pig_TCONS_00034681          --------------------------------------------------
Cattle_TCONS_00078464       --------------------------------------------------
Cattle_TCONS_00078467       TCTTCGAGGGGGGAAGTCCCCGCGGAGTTAGATCATTTTCTATTTCTCCC
Cattle_TCONS_00078466       TCTTCGAGGGGGGAAGTCCCCGCGGAGTTAGATCATTTTCTATTTCTCCC
Cattle_TCONS_00078465       TCTTCGAGGGGGGAAGTCCCCGCGGAGTTAGATCATTTTCTATTTCTCCC
Chicken_TCONS_00027358      ATCTTGCTGCTTGACCTGCACAGAAGTAACAGCCTTCAATATTTGTTCAG
                                                                              

Human_NR_002599.1           --------------------------------------------------
Mouse_NR_024067.2           --------------------------------------------------
Pig_TCONS_00034680          AAAACTTTTGCTTATTAAAAAGCAAGTTACAATGAATACCTTAATACCTC
Pig_TCONS_00034679          AAAACTTTTGCTTATTAAAAAGCAAGTTACAATGAATACCTTAATACCTC
Pig_TCONS_00034682          AAAACTTTTGCTTATTAAAAAGCAAGTTACAATGAATACCTTAATACCTC
Pig_TCONS_00034678          AAAACTTTTGCTTATTAAAAAGCAAGTTACAATGAATACCTTAATACCTC
Pig_TCONS_00034681          --------------------------------------------------
Cattle_TCONS_00078464       --------------------------------------------------
Cattle_TCONS_00078467       GGGAACCCGACTCCGTGCCAGAGTCTATAAGTCGGCCTCGGGCCACTCCG
Cattle_TCONS_00078466       GGGAACCCGACTCCGTGCCAGAGTCTATAAGTCGGCCTCGGGCCACTCCG
Cattle_TCONS_00078465       GGGAACCCGACTCCGTGCCAGAGTCTATAAGTCGGCCTCGGGCCACTCCG
Chicken_TCONS_00027358      TTCATCCATCTTTGAGTAGAAGTCTATACACCTTTCTGCATTTAATGTGG
                                                                              

Human_NR_002599.1           --------------------------------------------------
Mouse_NR_024067.2           --------------------------------------------------
Pig_TCONS_00034680          GTCGATGAGATTTGCTATAGTCCTGTGGGGTTTTTTTTTCTCCCCAGAAT
Pig_TCONS_00034679          GTCGATGAGATTTGCTATAGTCCTGTGGGGTTTTTTTTTCTCCCCAGAAT
Pig_TCONS_00034682          GTCGATGAGATTTGCTATAGTCCTGTGGGGTTTTTTTTTCTCCCCAGAAT
Pig_TCONS_00034678          GTCGATGAGATTTGCTATAGTCCTGTGGGGTTTTTTTTTCTCCCCAGAAT
Pig_TCONS_00034681          --------------------------------------------------
Cattle_TCONS_00078464       --------------------------------------------------
Cattle_TCONS_00078467       CCTTGTGCGTTCCGCCCCGGGGCCCCCCATCCCGATGGCCTCCGTCCATT
Cattle_TCONS_00078466       CCTTGTGCGTTCCGCCCCGGGGCCCCCCATCCCGATGGCCTCCGTCCATT
Cattle_TCONS_00078465       CCTTGTGCGTTCCGCCCCGGGGCCCCCCATCCCGATGGCCTCCGTCCATT
Chicken_TCONS_00027358      ACCTCTGATGTAAAACTTGCCCAGTGTTATGCCTACAGCTACATCATTGC
                                                                              

Human_NR_002599.1           --------------------------------------------------
Mouse_NR_024067.2           --------------------------------------------------
Pig_TCONS_00034680          TTGAAGTACACGTTGTTTGATCTAAAACAATATAGCAGTTAACTGTCAGT
Pig_TCONS_00034679          TTGAAGTACACGTTGTTTGATCTAAAACAATATAGCAGTTAACTGTCAGT
Pig_TCONS_00034682          TTGAAGTACACGTTGTTTGATCTAAAACAATATAGCAGTTAACTGTCAGT
Pig_TCONS_00034678          TTGAAGTACACGTTGTTTGATCTAAAACAATATAGCAGTTAACTGTCAGT
Pig_TCONS_00034681          --------------------------------------------------
Cattle_TCONS_00078464       --------------------------------------------------
Cattle_TCONS_00078467       GCCCGGCACAGCCCAGCGGTCGGCGCGGCCTAGGCCTCCAAGTCATCCCA
Cattle_TCONS_00078466       GCCCGGCACAGCCCAGCGGTCGGCGCGGCCTAGGCCTCCAAGTCATCCCA
Cattle_TCONS_00078465       GCCCGGCACAGCCCAGCGGTCGGCGCGGCCTAGGCCTCCAAGTCATCCCA
Chicken_TCONS_00027358      TAGGAAGACAAGTAAGAGAAGTCCCTAGTTGGAGCAGCTGTATCGGTCTT
                                                                              

Human_NR_002599.1           --------------------------------------------------
Mouse_NR_024067.2           --------------------------------------------------
Pig_TCONS_00034680          AGGGCAAATGTGATAGCTTAAAGTAGTATCTATTTGATATTAGAGTCAGT
Pig_TCONS_00034679          AGGGCAAATGTGATAGCTTAAAGTAGTATCTATTTGATATTAGAGTCAGT
Pig_TCONS_00034682          AGGGCAAATGTGATAGCTTAAAGTAGTATCTATTTGATATTAGAGTCAGT
Pig_TCONS_00034678          AGGGCAAATGTGATAGCTTAAAGTAGTATCTATTTGATATTAGAGTCAGT
Pig_TCONS_00034681          --------------------------------------------------
Cattle_TCONS_00078464       --------------------------------------------------
Cattle_TCONS_00078467       GGAGGCCACCTTCCCCTCCCCCACCCGGTTGACGCCGCCTCGAGCTCTCC
Cattle_TCONS_00078466       GGAGGCCACCTTCCCCTCCCCCACCCGGTTGACGCCGCCTCGAGCTCTCC
Cattle_TCONS_00078465       GGAGGCCACCTTCCCCTCCCCCACCCGGTTGACGCCGCCTCGAGCTCTCC
Chicken_TCONS_00027358      TACACTCATTTTTGCAATGAGGCAGTTAGACTGGAACTCCTTGAGCTGCC
                                                                              

Human_NR_002599.1           --------------------------------------------------
Mouse_NR_024067.2           --------------------------------------------------
Pig_TCONS_00034680          CATCCTTTTTGAGGCCTAAGTGGCTTGAATCATGTTTTCATTGCTAAGTG
Pig_TCONS_00034679          CATCCTTTTTGAGGCCTAAGTGGCTTGAATCATGTTTTCATTGCTAAGTG
Pig_TCONS_00034682          CATCCTTTTTGAGGCCTAAGTGGCTTGAATCATGTTTTCATTGCTAAGTG
Pig_TCONS_00034678          CATCCTTTTTGAGGCCTAAGTGGCTTGAATCATGTTTTCATTGCTAAGTG
Pig_TCONS_00034681          --------------------------------------------------
Cattle_TCONS_00078464       --------------------------------------------------
Cattle_TCONS_00078467       TCCGTGCTTCTGCTCAATCGCATTT-------------------------
Cattle_TCONS_00078466       TCCGTGCTTCTGCTCAATCGCATTT-------------------------
Cattle_TCONS_00078465       TCCGTGCTTCTGCTCAATCGCATTTTGTGAGTAACCGTGACC--------
Chicken_TCONS_00027358      TCCTCCCTGCTGGGCCTACTAATTTTTTTTTGCTCTCCTTTCTCCAATGT
                                                                              

Human_NR_002599.1           --------------------------------------------------
Mouse_NR_024067.2           --------------------------------------------------
Pig_TCONS_00034680          TTGGAATTTTTAAAAATTTTACAAAATGTTTGATTAAAAATGTGATAATG
Pig_TCONS_00034679          TTGGAATTTTTAAAAATTTTACAAAATGTTTGATTAAAAATGTGATAATG
Pig_TCONS_00034682          TTGGAATTTTTAAAAATTTTACAAAATGTTTGATTAAAAATGTGATAATG
Pig_TCONS_00034678          TTGGAATTTTTAAAAATTTTACAAAATGTTTGATTAAAAATGTGATAATG
Pig_TCONS_00034681          --------------------------------------------------
Cattle_TCONS_00078464       --------------------------------------------------
Cattle_TCONS_00078467       --------------------------------------------------
Cattle_TCONS_00078466       --------------------------------------------------
Cattle_TCONS_00078465       --------------------------------------------------
Chicken_TCONS_00027358      CCTTATCTAAGCCTTATTACAGATTGCAGGAGCATATGTGCATCCTGTGC
                                                                              

Human_NR_002599.1           --------------------------------------------------
Mouse_NR_024067.2           --------------------------------------------------
Pig_TCONS_00034680          TATATCAGTCCTTAGGTATGATAAATTGATAAATACACGGGAGCCCAAAG
Pig_TCONS_00034679          TATATCAGTCCTTAGGTATGATAAATTGATAAATACACGGGAGCCCAAAG
Pig_TCONS_00034682          TATATCAGTCCTTAGGTATGATAAATTGATAAATACACGGGAGCCCAAAG
Pig_TCONS_00034678          TATATCAGTCCTTAGGTATGATAAATTGATAAATACACGGGAGCCCAAAG
Pig_TCONS_00034681          --------------------------------------------------
Cattle_TCONS_00078464       --------------------------------------------------
Cattle_TCONS_00078467       --------------------------------------------------
Cattle_TCONS_00078466       --------------------------------------------------
Cattle_TCONS_00078465       --------------------------------------------------
Chicken_TCONS_00027358      TAATATGATGGTGTTGTAATGTAAAACTAAGACATAAAGCAAGAAGCAGT
                                                                              

Human_NR_002599.1           --------------------------------------------------
Mouse_NR_024067.2           --------------------------------------------------
Pig_TCONS_00034680          ATGCATTTAAGAACTAGAATATTAGGAGTTCCCATTGTGGCTCAGTGGTT
Pig_TCONS_00034679          ATGCATTTAAGAACTAGAATATTAGGAGTTCCCATTGTGGCTCAGTGGTT
Pig_TCONS_00034682          ATGCATTTAAGAACTAGAATATTAGGAGTTCCCATTGTGGCTCAGTGGTT
Pig_TCONS_00034678          ATGCATTTAAGAACTAGAATATTAGGAGTTCCCATTGTGGCTCAGTGGTT
Pig_TCONS_00034681          --------------------------------------------------
Cattle_TCONS_00078464       --------------------------------------------------
Cattle_TCONS_00078467       --------------------------------------------------
Cattle_TCONS_00078466       --------------------------------------------------
Cattle_TCONS_00078465       --------------------------------------------------
Chicken_TCONS_00027358      AAGGTGATGTAAATCTTAAAATTTATAGTACACAAATAAGTTAAAGTTGT
                                                                              

Human_NR_002599.1           --------------------------------------------------
Mouse_NR_024067.2           --------------------------------------------------
Pig_TCONS_00034680          AACGAACCTGACTGGTATCCATGAGGACGCAGGTTCGAACCCTGGCCTTG
Pig_TCONS_00034679          AACGAACCTGACTGGTATCCATGAGGACGCAGGTTCGAACCCTGGCCTTG
Pig_TCONS_00034682          AACGAACCTGACTGGTATCCATGAGGACGCAGGTTCGAACCCTGGCCTTG
Pig_TCONS_00034678          AACGAACCTGACTGGTATCCATGAGGACGCAGGTTCGAACCCTGGCCTTG
Pig_TCONS_00034681          --------------------------------------------------
Cattle_TCONS_00078464       --------------------------------------------------
Cattle_TCONS_00078467       --------------------------------------------------
Cattle_TCONS_00078466       --------------------------------------------------
Cattle_TCONS_00078465       --------------------------------------------------
Chicken_TCONS_00027358      CTTACATCAGTAATTAAATCCTATCAACTGTGCTTTATTTCTTTGCAAAA
                                                                              

Human_NR_002599.1           --------------------------------------------------
Mouse_NR_024067.2           --------------------------------------------------
Pig_TCONS_00034680          CTCAGTGGGTTAAGGATTCAGCGTTGCCATGAGCTGTGGTGTAGGTTGCA
Pig_TCONS_00034679          CTCAGTGGGTTAAGGATTCAGCGTTGCCATGAGCTGTGGTGTAGGTTGCA
Pig_TCONS_00034682          CTCAGTGGGTTAAGGATTCAGCGTTGCCATGAGCTGTGGTGTAGGTTGCA
Pig_TCONS_00034678          CTCAGTGGGTTAAGGATTCAGCGTTGCCATGAGCTGTGGTGTAGGTTGCA
Pig_TCONS_00034681          --------------------------------------------------
Cattle_TCONS_00078464       --------------------------------------------------
Cattle_TCONS_00078467       --------------------------------------------------
Cattle_TCONS_00078466       --------------------------------------------------
Cattle_TCONS_00078465       --------------------------------------------------
Chicken_TCONS_00027358      TAGCACTGAAAACAGTTGTCTACTTCTCTGTAACTGCAGTCCCAGAAAGC
                                                                              

Human_NR_002599.1           --------------------------------------------------
Mouse_NR_024067.2           --------------------------------------------------
Pig_TCONS_00034680          GACTCGGCTCAGATCTTTCATTGCTGTGGCTGTGGTGTAGGCCAGCAACT
Pig_TCONS_00034679          GACTCGGCTCAGATCTTTCATTGCTGTGGCTGTGGTGTAGGCCAGCAACT
Pig_TCONS_00034682          GACTCGGCTCAGATCTTTCATTGCTGTGGCTGTGGTGTAGGCCAGCAACT
Pig_TCONS_00034678          GACTCGGCTCAGATCTTTCATTGCTGTGGCTGTGGTGTAGGCCAGCAACT
Pig_TCONS_00034681          --------------------------------------------------
Cattle_TCONS_00078464       --------------------------------------------------
Cattle_TCONS_00078467       --------------------------------------------------
Cattle_TCONS_00078466       --------------------------------------------------
Cattle_TCONS_00078465       --------------------------------------------------
Chicken_TCONS_00027358      TAAA-GTAGAAGCTTCAGACTCAGAGTGGAGACTTCATTCTTCGTTAGTG
                                                                              

Human_NR_002599.1           --------------------------------------------------
Mouse_NR_024067.2           --------------------------------------------------
Pig_TCONS_00034680          ACATCTCTGATTTGACCCCTGGCCTGGGAACCTCCAGCCTTGGTTGCTGC
Pig_TCONS_00034679          ACATCTCTGATTTGACCCCTGGCCTGGGAACCTCCAGCCTTGGTTGCTGC
Pig_TCONS_00034682          ACATCTCTGATTTGACCCCTGGCCTGGGAACCTCCAGCCTTGGTTGCTGC
Pig_TCONS_00034678          ACATCTCTGATTTGACCCCTGGCCTGGGAACCTCCAGCCTTGGTTGCTGC
Pig_TCONS_00034681          --------------------------------------------------
Cattle_TCONS_00078464       --------------------------------------------------
Cattle_TCONS_00078467       --------------------------------------------------
Cattle_TCONS_00078466       --------------------------------------------------
Cattle_TCONS_00078465       --------------------------------------------------
Chicken_TCONS_00027358      CTAAATGTTATCAGATGACTTTCTCCACTGACTTCAAGCTGTGCACAGCC
                                                                              

Human_NR_002599.1           --------------------------------------------------
Mouse_NR_024067.2           --------------------------------------------------
Pig_TCONS_00034680          TCTAAAAAGACAAAAGACCAAAAAAAAAAAAAAAAAGCTGGAATATTAGC
Pig_TCONS_00034679          TCTAAAAAGACAAAAGACCAAAAAAAAAAAAAAAAAGCTGGAATATTAGC
Pig_TCONS_00034682          TCTAAAAAGACAAAAGACCAAAAAAAAAAAAAAAAAGCTGGAATATTAGC
Pig_TCONS_00034678          TCTAAAAAGACAAAAGACCAAAAAAAAAAAAAAAAAGCTGGAATATTAGC
Pig_TCONS_00034681          --------------------------------------------------
Cattle_TCONS_00078464       --------------------------------------------------
Cattle_TCONS_00078467       --------------------------------------------------
Cattle_TCONS_00078466       --------------------------------------------------
Cattle_TCONS_00078465       --------------------------------------------------
Chicken_TCONS_00027358      AACAGCAGACTGTTGATTTCCATAAGTATGGGTGTTTAAGAAGCAACAAA
                                                                              

Human_NR_002599.1           --------------------------------------------------
Mouse_NR_024067.2           --------------------------------------------------
Pig_TCONS_00034680          ATCTATTTGCTTCCCTTCCATCCTGAGGTACCCATCATCTGGGATTTTGT
Pig_TCONS_00034679          ATCTATTTGCTTCCCTTCCATCCTGAGGTACCCATCATCTGGGATTTTGT
Pig_TCONS_00034682          ATCTATTTGCTTCCCTTCCATCCTGAGGTACCCATCATCTGGGATTTTGT
Pig_TCONS_00034678          ATCTATTTGCTTCCCTTCCATCCTGAGGTACCCATCATCTGGGATTTTGT
Pig_TCONS_00034681          --------------------------------------------------
Cattle_TCONS_00078464       --------------------------------------------------
Cattle_TCONS_00078467       --------------------------------------------------
Cattle_TCONS_00078466       --------------------------------------------------
Cattle_TCONS_00078465       --------------------------------------------------
Chicken_TCONS_00027358      AGCAATTAAGAGATGAGTTGGTTTCTGGCTTCTGGAATCTTCAGGCTGAG
                                                                              

Human_NR_002599.1           --------------------------------------------------
Mouse_NR_024067.2           --------------------------------------------------
Pig_TCONS_00034680          GCCCAGACTCATTTTTTAGAGGGGTGTAGGATGGATAGCAGTTTTATTAT
Pig_TCONS_00034679          GCCCAGACTCATTTTTTAGAGGGGTGTAGGATGGATAGCAGTTTTATTAT
Pig_TCONS_00034682          GCCCAGACTCATTTTTTAGAGGGGTGTAGGATGGATAGCAGTTTTATTAT
Pig_TCONS_00034678          GCCCAGACTCATTTTTTAGAGGGGTGTAGGATGGATAGCAGTTTTATTAT
Pig_TCONS_00034681          --------------------------------------------------
Cattle_TCONS_00078464       --------------------------------------------------
Cattle_TCONS_00078467       --------------------------------------------------
Cattle_TCONS_00078466       --------------------------------------------------
Cattle_TCONS_00078465       --------------------------------------------------
Chicken_TCONS_00027358      CTCTGTGCTGTTACCTTGCAAGCAGGAAGATGTCACATGAATTCTGACAG
                                                                              

Human_NR_002599.1           --------------------------------------------------
Mouse_NR_024067.2           --------------------------------------------------
Pig_TCONS_00034680          ACATACATGTCCCTAAACTTTCTTTTTGTTTGTTTTAGGCTTTACACAAA
Pig_TCONS_00034679          ACATACATGTCCCTAAACTTTCTTTTTGTTTGTTTTAGGCTTTACACAAA
Pig_TCONS_00034682          ACATACATGTCCCTAAACTTTCTTTTTGTTTGTTTTAGGCTTTACACAAA
Pig_TCONS_00034678          ACATACATGTCCCTAAACTTTCTTTTTGTTTGTTTTAGGCTTTACACAAA
Pig_TCONS_00034681          --------------------------------------------------
Cattle_TCONS_00078464       --------------------------------------------------
Cattle_TCONS_00078467       --------------------------------------------------
Cattle_TCONS_00078466       --------------------------------------------------
Cattle_TCONS_00078465       --------------------------------------------------
Chicken_TCONS_00027358      AGGCCCGCGCGCCTTTCCCGCCCCGCCCCGCGGCGCGCGCCCTATTTAAG
                                                                              

Human_NR_002599.1           --------------------------------------------------
Mouse_NR_024067.2           --------------------------------------------------
Pig_TCONS_00034680          TGGGACTTGCAG-TA--CAACAGAACTCCTAAGTTGAAGATGAATGAAGG
Pig_TCONS_00034679          TGGGACTTGCAG-TA--CAACAGAACTCCTAAGTTGAAGATGAATGAAGG
Pig_TCONS_00034682          TGGGACTTGCAGGTAATTGTCAGAAATGCCATGAGTAATATGTTTAACTG
Pig_TCONS_00034678          TGGGACTTGCAGGTAATTGTCAGAAATGCCATGAGTAATATGTTTAACTG
Pig_TCONS_00034681          --------------------------------------------------
Cattle_TCONS_00078464       --------------------------------------------------
Cattle_TCONS_00078467       --------------------------------------------------
Cattle_TCONS_00078466       --------------------------------------------------
Cattle_TCONS_00078465       --------------------------------------------------
Chicken_TCONS_00027358      GACAGCGCGCAGCCATGTTGGCCTTTCCTGAGGCGGCGCTGCGGGGAGCT
                                                                              

Human_NR_002599.1           --------------------------------------------------
Mouse_NR_024067.2           --------------------------------------------------
Pig_TCONS_00034680          TCATCTTC-AGATAAATGTTTTCTAAAATTTGCCATAGAGGAT--GGCTA
Pig_TCONS_00034679          TCATCTTC-AGATAAATGTTTTCTAAAATTTGCCATAGAGGAT--GGCTA
Pig_TCONS_00034682          AAATTTTCCAAGTTGCAGTTATTCATAACCAGTAATTTGGGTTCTGGATA
Pig_TCONS_00034678          AAATTTTCCAAGTTGCAGTTATTCATAACCAGTAATTTGGGTTCTGGATA
Pig_TCONS_00034681          --------------------------------------------------
Cattle_TCONS_00078464       --------------------------------------------------
Cattle_TCONS_00078467       --------------------------------------------------
Cattle_TCONS_00078466       --------------------------------------------------
Cattle_TCONS_00078465       --------------------------------------------------
Chicken_TCONS_00027358      GTGTGCT-------------------------------------------
                                                                              

Human_NR_002599.1           --------------------------------------------------
Mouse_NR_024067.2           --------------------------------------------------
Pig_TCONS_00034680          TGAAAAAAACCACT--AGGAGGACAA---CTGCATGTTACAAG-------
Pig_TCONS_00034679          TGAAAAAAACCACT--AGGAGGACAA---CTGCATGTTACAAGGTACCAA
Pig_TCONS_00034682          TTATGTGAAATATTTCAGGATTTCAAAATTTGAAAATGATAAATTGTTTT
Pig_TCONS_00034678          TTATGTGAAATATTTCAGGATTTCAAAATTTGAAAATGATAAATTGTTTT
Pig_TCONS_00034681          --------------------------------------------------
Cattle_TCONS_00078464       --------------------------------------------------
Cattle_TCONS_00078467       --------------------------------------------------
Cattle_TCONS_00078466       --------------------------------------------------
Cattle_TCONS_00078465       --------------------------------------------------
Chicken_TCONS_00027358      --------------------------------------------------
                                                                              

Human_NR_002599.1           --------------------------------------------------
Mouse_NR_024067.2           --------------------------------------------------
Pig_TCONS_00034680          --------------------------------------------------
Pig_TCONS_00034679          AGGTTATAATGTTAAATTGTGTGCTTTTTTATGTTTGTGGTATTATTCCT
Pig_TCONS_00034682          G---CAAGGTCCGACATTTGATATGTCTTCATAAATCATTTCCAGTTGCT
Pig_TCONS_00034678          G---CAAGGTCCGACATTTGATATGTCTTCATAAATCATTTCCAGTTGCT
Pig_TCONS_00034681          --------------------------------------------------
Cattle_TCONS_00078464       --------------------------------------------------
Cattle_TCONS_00078467       --------------------------------------------------
Cattle_TCONS_00078466       --------------------------------------------------
Cattle_TCONS_00078465       --------------------------------------------------
Chicken_TCONS_00027358      --------------------------------------------------
                                                                              

Human_NR_002599.1           --------------------------------------------------
Mouse_NR_024067.2           --------------------------------------------------
Pig_TCONS_00034680          --------------------------------------------------
Pig_TCONS_00034679          GAAGAACAGTACCAAAAATGTTTAATAACTGGCATAATGATGACTCAAAT
Pig_TCONS_00034682          ATCTGGTTCAATGATTTATCCTCCTGGGGTGTCTTAGGACATGATCTGTG
Pig_TCONS_00034678          ATCTGGTTCAATGATTTATCCTCCTGGGGTGTCTTAGGACATGATCTGTG
Pig_TCONS_00034681          --------------------------------------------------
Cattle_TCONS_00078464       --------------------------------------------------
Cattle_TCONS_00078467       --------------------------------------------------
Cattle_TCONS_00078466       --------------------------------------------------
Cattle_TCONS_00078465       --------------------------------------------------
Chicken_TCONS_00027358      --------------------------------------------------
                                                                              

Human_NR_002599.1           --------------------------------------------------
Mouse_NR_024067.2           --------------------------------------------------
Pig_TCONS_00034680          --------------------------------------------------
Pig_TCONS_00034679          TACTTTTTGCCGTTTACCCAGCTGAGGGTGACTTTGAAGAAATAATTTCA
Pig_TCONS_00034682          GCCCTGCTCATGCCCTTTGCAATACATAAGTATGCTTTCAGGCAACTTGG
Pig_TCONS_00034678          GCCCTGCTCATGCCCTTTGCAATACATAAGTATGCTTTCAGGCAACTTGG
Pig_TCONS_00034681          --------------------------------------------------
Cattle_TCONS_00078464       --------------------------------------------------
Cattle_TCONS_00078467       --------------------------------------------------
Cattle_TCONS_00078466       --------------------------------------------------
Cattle_TCONS_00078465       --------------------------------------------------
Chicken_TCONS_00027358      --------------------------------------------------
                                                                              

Human_NR_002599.1           --------------------------------------------------
Mouse_NR_024067.2           --------------------------------------------------
Pig_TCONS_00034680          --------------------------------------------------
Pig_TCONS_00034679          AGACTGAGATGCCAGTAACCCATGTTATGTGAATTACTTAAATATAATGC
Pig_TCONS_00034682          GACTTAATTCTCCAGGACTATGTCCAGT---AATGATGTCAACATAATGC
Pig_TCONS_00034678          GACTTAATTCTCCAGGACTATGTCCAGT---AATGATGTCAACATAATGC
Pig_TCONS_00034681          --------------------------------------------------
Cattle_TCONS_00078464       --------------------------------------------------
Cattle_TCONS_00078467       --------------------------------------------------
Cattle_TCONS_00078466       --------------------------------------------------
Cattle_TCONS_00078465       --------------------------------------------------
Chicken_TCONS_00027358      --------------------------------------------------
                                                                              

Human_NR_002599.1           --------------------------------------------------
Mouse_NR_024067.2           --------------------------------------------------
Pig_TCONS_00034680          -------------------------------------------TACCTGC
Pig_TCONS_00034679          AGTTCTTATTAAAATAGGTGAAATGTTCTTTTCAACATACAGGTACCTGC
Pig_TCONS_00034682          ATCTCTGCTTCAAAATAGTATTAGATCTGCCACGATATGCTTTTAGTTGG
Pig_TCONS_00034678          ATCTCTGCTTCAAAATAGTATTAGATCTGCCACGATATGCTTTTAGTTGG
Pig_TCONS_00034681          --------------------------------------------------
Cattle_TCONS_00078464       --------------------------------------------------
Cattle_TCONS_00078467       --------------------------------------------------
Cattle_TCONS_00078466       --------------------------------------------------
Cattle_TCONS_00078465       --------------------------------------------------
Chicken_TCONS_00027358      --------------------------------------------------
                                                                              

Human_NR_002599.1           --------------------------------------------------
Mouse_NR_024067.2           --------------------------------------------------
Pig_TCONS_00034680          AGGTGAATG--------TTCAAGTCCTTAGCATTAGTGTAGAAATACTTC
Pig_TCONS_00034679          AGGTGAATG--------TTCAAGTCCTTAGCATTAGTGTAGAAATACTTC
Pig_TCONS_00034682          AGGTCTGCACACTTGTTTTTATATATCTAACCTTTAACCTGGCTCATCTC
Pig_TCONS_00034678          AGGTCTGCACACTTGTTTTTATATATCTAACCTTTAACCTGGCTCATCTC
Pig_TCONS_00034681          --------------------------------------------------
Cattle_TCONS_00078464       --------------------------------------------------
Cattle_TCONS_00078467       --------------------------------------------------
Cattle_TCONS_00078466       --------------------------------------------------
Cattle_TCONS_00078465       --------------------------------------------------
Chicken_TCONS_00027358      --------------------------------------------------
                                                                              

Human_NR_002599.1           --------------------------------------------------
Mouse_NR_024067.2           --------------------------------------------------
Pig_TCONS_00034680          ATTGCCTCAAGATGTGGCATACAGCATTTCGGAAGGAAAAATGAACTGG-
Pig_TCONS_00034679          ATTGCCTCA--ATGTGGCATACAGCATTTCGGAAGGAAAAATGAACTGG-
Pig_TCONS_00034682          ATCTTGTCAAGCTCTGAGACAGAAAAGCAATGGCTGGCTACTCATTAGAA
Pig_TCONS_00034678          ATCTTGTCAAGCTCTGAGACAGAAAAGCAATGGCTGGCTACTCATTAGAA
Pig_TCONS_00034681          --------------------------------------------------
Cattle_TCONS_00078464       --------------------------------------------------
Cattle_TCONS_00078467       --------------------------------------------------
Cattle_TCONS_00078466       --------------------------------------------------
Cattle_TCONS_00078465       --------------------------------------------------
Chicken_TCONS_00027358      --------------------------------------------------
                                                                              

Human_NR_002599.1           --------------------------------------------------
Mouse_NR_024067.2           --------------------------------------------------
Pig_TCONS_00034680          TCAAGAAGACATGAAGCAAATGATGAAA-AATTAATAATTTTATTTA-AC
Pig_TCONS_00034679          TCAAGAAGACATGAAGCAAATGATGAAA-AATTAATAATTTTATTTA-AC
Pig_TCONS_00034682          CCATCATGTCTTAAAATCTATACTACCACAGTAAAGAACATCATAAATAT
Pig_TCONS_00034678          CCATCATGTCTTAAAATCTATACTACCACAGTAAAGAACATCATAAATAT
Pig_TCONS_00034681          --------------------------------------------------
Cattle_TCONS_00078464       --------------------------------------------------
Cattle_TCONS_00078467       --------------------------------------------------
Cattle_TCONS_00078466       --------------------------------------------------
Cattle_TCONS_00078465       --------------------------------------------------
Chicken_TCONS_00027358      --------------------------------------------------
                                                                              

Human_NR_002599.1           --------------------------------------------------
Mouse_NR_024067.2           --------------------------------------------------
Pig_TCONS_00034680          ATTGATCATCTCACAATAAATTC-TGTAGAAAAATACAAATTCAAATTAT
Pig_TCONS_00034679          ATTGATCATCTCACAATAAATTC-TGTAGAAAAATACAAATTCAAATTAT
Pig_TCONS_00034682          ATCCACCATTTTTCCTCATGCTAATACATCTATTTCCAGCTTGGAAAAAT
Pig_TCONS_00034678          ATCCACCATTTTTCCTCATGCTAATACATCTATTTCCAGCTTGGAAAAAT
Pig_TCONS_00034681          --------------------------------------------------
Cattle_TCONS_00078464       --------------------------------------------------
Cattle_TCONS_00078467       --------------------------------------------------
Cattle_TCONS_00078466       --------------------------------------------------
Cattle_TCONS_00078465       --------------------------------------------------
Chicken_TCONS_00027358      --------------------------------------------------
                                                                              

Human_NR_002599.1           --------------------------------------------------
Mouse_NR_024067.2           --------------------------------------------------
Pig_TCONS_00034680          TAATTGCGGGACAATAAAGTCTGTTATCTTTAAAG---------------
Pig_TCONS_00034679          TAATTGCGGGACAATAAAGTCTGTTATCTTTAAAG---------------
Pig_TCONS_00034682          CATTTATGGAATTATTAGGGCCTAAATAGTTAAAAGGACTAACATATATG
Pig_TCONS_00034678          CATTTATGGAATTATTAGGGCCTAAATAGTTAAAAGGACTAACATATATG
Pig_TCONS_00034681          --------------------------------------------------
Cattle_TCONS_00078464       --------------------------------------------------
Cattle_TCONS_00078467       --------------------------------------------------
Cattle_TCONS_00078466       --------------------------------------------------
Cattle_TCONS_00078465       --------------------------------------------------
Chicken_TCONS_00027358      --------------------------------------------------
                                                                              

Human_NR_002599.1           --------------------------------------------------
Mouse_NR_024067.2           --------------------------------------------------
Pig_TCONS_00034680          --------------------------------------------------
Pig_TCONS_00034679          --------------------------------------------------
Pig_TCONS_00034682          CAGATCATTATAGATATTTAAAATTTTGGATTTATCAGATTTGACTGCCA
Pig_TCONS_00034678          CAGATCATTATAGATATTTAAAATTTTGGATTTATCAGATTTGACTGCCA
Pig_TCONS_00034681          --------------------------------------------------
Cattle_TCONS_00078464       --------------------------------------------------
Cattle_TCONS_00078467       --------------------------------------------------
Cattle_TCONS_00078466       --------------------------------------------------
Cattle_TCONS_00078465       --------------------------------------------------
Chicken_TCONS_00027358      --------------------------------------------------
                                                                              

Human_NR_002599.1           --------------------------------------------------
Mouse_NR_024067.2           --------------------------------------------------
Pig_TCONS_00034680          --------------------------------------------------
Pig_TCONS_00034679          --------------------------------------------------
Pig_TCONS_00034682          GAAAAGTATAATTGAGCAGCAAGCACATTCTTTTGTTCCTTCAAAGATGT
Pig_TCONS_00034678          GAAAAGTATAATTGAGCAGCAAGCACATTCTTTTGTTCCTTCAAAGATGT
Pig_TCONS_00034681          --------------------------------------------------
Cattle_TCONS_00078464       --------------------------------------------------
Cattle_TCONS_00078467       --------------------------------------------------
Cattle_TCONS_00078466       --------------------------------------------------
Cattle_TCONS_00078465       --------------------------------------------------
Chicken_TCONS_00027358      --------------------------------------------------
                                                                              

Human_NR_002599.1           --------------------------------------------------
Mouse_NR_024067.2           --------------------------------------------------
Pig_TCONS_00034680          --------------------------------------------------
Pig_TCONS_00034679          --------------------------------------------------
Pig_TCONS_00034682          GTTAAACAACAGATAGAAAATTATTCCACTATATAGTCTTTATTGTTAGT
Pig_TCONS_00034678          GTTAAACAACAGATAGAAAATTATTCCACTATATAGTCTTTATTGTTAGT
Pig_TCONS_00034681          --------------------------------------------------
Cattle_TCONS_00078464       --------------------------------------------------
Cattle_TCONS_00078467       --------------------------------------------------
Cattle_TCONS_00078466       --------------------------------------------------
Cattle_TCONS_00078465       --------------------------------------------------
Chicken_TCONS_00027358      --------------------------------------------------
                                                                              

Human_NR_002599.1           --------------------------------------------------
Mouse_NR_024067.2           --------------------------------------------------
Pig_TCONS_00034680          --------------------------------------------------
Pig_TCONS_00034679          --------------------------------------------------
Pig_TCONS_00034682          GGTTTTTATTAAAAAGTTGATTGGAGTCAGGAAGATTGTTTTGTTTTTTA
Pig_TCONS_00034678          GGTTTTTATTAAAAAGTTGATTGGAGTCAGGAAGATTGTTTTGTTTTTTA
Pig_TCONS_00034681          --------------------------------------------------
Cattle_TCONS_00078464       --------------------------------------------------
Cattle_TCONS_00078467       --------------------------------------------------
Cattle_TCONS_00078466       --------------------------------------------------
Cattle_TCONS_00078465       --------------------------------------------------
Chicken_TCONS_00027358      --------------------------------------------------
                                                                              

Human_NR_002599.1           --------------------------------------------------
Mouse_NR_024067.2           --------------------------------------------------
Pig_TCONS_00034680          --------------------------------------------------
Pig_TCONS_00034679          --------------------------------------------------
Pig_TCONS_00034682          ATGGCTCCTGATAAGAATAGGAAAAAATCTTACTGGACCATACTGCATAT
Pig_TCONS_00034678          ATGGCTCCTGATAAGAATAGGAAAAAATCTTACTGGACCATACTGCATAT
Pig_TCONS_00034681          --------------------------------------------------
Cattle_TCONS_00078464       --------------------------------------------------
Cattle_TCONS_00078467       --------------------------------------------------
Cattle_TCONS_00078466       --------------------------------------------------
Cattle_TCONS_00078465       --------------------------------------------------
Chicken_TCONS_00027358      --------------------------------------------------
                                                                              

Human_NR_002599.1           --------------------------------------------------
Mouse_NR_024067.2           --------------------------------------------------
Pig_TCONS_00034680          --------------------------------------------------
Pig_TCONS_00034679          --------------------------------------------------
Pig_TCONS_00034682          AAGACTCCAAACAAGTAGATGCAAGAACAAATGAGAATTCACAGTGATAT
Pig_TCONS_00034678          AAGACTCCAAACAAGTAGATGCAAGAACAAATGAGAATTCACAGTGATAT
Pig_TCONS_00034681          --------------------------------------------------
Cattle_TCONS_00078464       --------------------------------------------------
Cattle_TCONS_00078467       --------------------------------------------------
Cattle_TCONS_00078466       --------------------------------------------------
Cattle_TCONS_00078465       --------------------------------------------------
Chicken_TCONS_00027358      --------------------------------------------------
                                                                              

Human_NR_002599.1           --------------------------------------------------
Mouse_NR_024067.2           --------------------------------------------------
Pig_TCONS_00034680          --------------------------------------------------
Pig_TCONS_00034679          --------------------------------------------------
Pig_TCONS_00034682          ATATTTAATTTCTAGGTACAACAGAACTCCTAAGTTGAAGATGAATGAAG
Pig_TCONS_00034678          ATATTTAATTTCTAGGTACAACAGAACTCCTAAGTTGAAGATGAATGAAG
Pig_TCONS_00034681          --------------------------------------------------
Cattle_TCONS_00078464       --------------------------------------------------
Cattle_TCONS_00078467       --------------------------------------------------
Cattle_TCONS_00078466       --------------------------------------------------
Cattle_TCONS_00078465       --------------------------------------------------
Chicken_TCONS_00027358      --------------------------------------------------
                                                                              

Human_NR_002599.1           --------------------------------------------------
Mouse_NR_024067.2           --------------------------------------------------
Pig_TCONS_00034680          --------------------------------------------------
Pig_TCONS_00034679          --------------------------------------------------
Pig_TCONS_00034682          GTCATCTTCAGATAAATGTTTTCTAAAATTTGCCATAGAGGATGGCTATG
Pig_TCONS_00034678          GTCATCTTCAGATAAATGTTTTCTAAAATTTGCCATAGAGGATGGCTATG
Pig_TCONS_00034681          --------------------------------------------------
Cattle_TCONS_00078464       --------------------------------------------------
Cattle_TCONS_00078467       --------------------------------------------------
Cattle_TCONS_00078466       --------------------------------------------------
Cattle_TCONS_00078465       --------------------------------------------------
Chicken_TCONS_00027358      --------------------------------------------------
                                                                              

Human_NR_002599.1           --------------------------------------------------
Mouse_NR_024067.2           --------------------------------------------------
Pig_TCONS_00034680          --------------------------------------------------
Pig_TCONS_00034679          --------------------------------------------------
Pig_TCONS_00034682          AAAAAAACCACTAGGAGGACAACTGCATGTTACAAGGTACCAAAGGTTAT
Pig_TCONS_00034678          AAAAAAACCACTAGGAGGACAACTGCATGTTACAAG--------------
Pig_TCONS_00034681          --------------------------------------------------
Cattle_TCONS_00078464       --------------------------------------------------
Cattle_TCONS_00078467       --------------------------------------------------
Cattle_TCONS_00078466       --------------------------------------------------
Cattle_TCONS_00078465       --------------------------------------------------
Chicken_TCONS_00027358      --------------------------------------------------
                                                                              

Human_NR_002599.1           --------------------------------------------------
Mouse_NR_024067.2           --------------------------------------------------
Pig_TCONS_00034680          --------------------------------------------------
Pig_TCONS_00034679          --------------------------------------------------
Pig_TCONS_00034682          AATGTTAAATTGTGTGCTTTTTTATGTTTGTGGTATTATTCCTGAAGAAC
Pig_TCONS_00034678          --------------------------------------------------
Pig_TCONS_00034681          --------------------------------------------------
Cattle_TCONS_00078464       --------------------------------------------------
Cattle_TCONS_00078467       --------------------------------------------------
Cattle_TCONS_00078466       --------------------------------------------------
Cattle_TCONS_00078465       --------------------------------------------------
Chicken_TCONS_00027358      --------------------------------------------------
                                                                              

Human_NR_002599.1           --------------------------------------------------
Mouse_NR_024067.2           --------------------------------------------------
Pig_TCONS_00034680          --------------------------------------------------
Pig_TCONS_00034679          --------------------------------------------------
Pig_TCONS_00034682          AGTACCAAAAATGTTTAATAACTGGCATAATGATGACTCAAATTACTTTT
Pig_TCONS_00034678          --------------------------------------------------
Pig_TCONS_00034681          --------------------------------------------------
Cattle_TCONS_00078464       --------------------------------------------------
Cattle_TCONS_00078467       --------------------------------------------------
Cattle_TCONS_00078466       --------------------------------------------------
Cattle_TCONS_00078465       --------------------------------------------------
Chicken_TCONS_00027358      --------------------------------------------------
                                                                              

Human_NR_002599.1           --------------------------------------------------
Mouse_NR_024067.2           --------------------------------------------------
Pig_TCONS_00034680          --------------------------------------------------
Pig_TCONS_00034679          --------------------------------------------------
Pig_TCONS_00034682          TGCCGTTTACCCAGCTGAGGGTGACTTTGAAGAAATAATTTCAAGACTGA
Pig_TCONS_00034678          --------------------------------------------------
Pig_TCONS_00034681          --------------------------------------------------
Cattle_TCONS_00078464       --------------------------------------------------
Cattle_TCONS_00078467       --------------------------------------------------
Cattle_TCONS_00078466       --------------------------------------------------
Cattle_TCONS_00078465       --------------------------------------------------
Chicken_TCONS_00027358      --------------------------------------------------
                                                                              

Human_NR_002599.1           --------------------------------------------------
Mouse_NR_024067.2           --------------------------------------------------
Pig_TCONS_00034680          --------------------------------------------------
Pig_TCONS_00034679          --------------------------------------------------
Pig_TCONS_00034682          GATGCCAGTAACCCATGTTATGTGAATTACTTAAATATAATGCAGTTCTT
Pig_TCONS_00034678          --------------------------------------------------
Pig_TCONS_00034681          --------------------------------------------------
Cattle_TCONS_00078464       --------------------------------------------------
Cattle_TCONS_00078467       --------------------------------------------------
Cattle_TCONS_00078466       --------------------------------------------------
Cattle_TCONS_00078465       --------------------------------------------------
Chicken_TCONS_00027358      --------------------------------------------------
                                                                              

Human_NR_002599.1           --------------------------------------------------
Mouse_NR_024067.2           --------------------------------------------------
Pig_TCONS_00034680          --------------------------------------------------
Pig_TCONS_00034679          --------------------------------------------------
Pig_TCONS_00034682          ATTAAAATAGGTGAAATGTTCTTTTCAACATACAGGTACCTGCAGGTGAA
Pig_TCONS_00034678          ------------------------------------TACCTGCAGGTGAA
Pig_TCONS_00034681          --------------------------------------------------
Cattle_TCONS_00078464       --------------------------------------------------
Cattle_TCONS_00078467       --------------------------------------------------
Cattle_TCONS_00078466       --------------------------------------------------
Cattle_TCONS_00078465       --------------------------------------------------
Chicken_TCONS_00027358      --------------------------------------------------
                                                                              

Human_NR_002599.1           --------------------------------------------------
Mouse_NR_024067.2           --------------------------------------------------
Pig_TCONS_00034680          --------------------------------------------------
Pig_TCONS_00034679          --------------------------------------------------
Pig_TCONS_00034682          TGTTCAAGTCCTTAGCATTAGTGTAGAAATACTTCATTGCCTCAAGATGT
Pig_TCONS_00034678          TGTTCAAGTCCTTAGCATTAGTGTAGAAATACTTCATTGCCTCAAGATGT
Pig_TCONS_00034681          --------------------------------------------------
Cattle_TCONS_00078464       --------------------------------------------------
Cattle_TCONS_00078467       --------------------------------------------------
Cattle_TCONS_00078466       --------------------------------------------------
Cattle_TCONS_00078465       --------------------------------------------------
Chicken_TCONS_00027358      --------------------------------------------------
                                                                              

Human_NR_002599.1           --------------------------------------------------
Mouse_NR_024067.2           --------------------------------------------------
Pig_TCONS_00034680          --------------------------------------------------
Pig_TCONS_00034679          --------------------------------------------------
Pig_TCONS_00034682          GGCATACAGCATTTCGGAAGGAAAAATGAACTGGTCAAGAAGACATGAAG
Pig_TCONS_00034678          GGCATACAGCATTTCGGAAGGAAAAATGAACTGGTCAAGAAGACATGAAG
Pig_TCONS_00034681          --------------------------------------------------
Cattle_TCONS_00078464       --------------------------------------------------
Cattle_TCONS_00078467       --------------------------------------------------
Cattle_TCONS_00078466       --------------------------------------------------
Cattle_TCONS_00078465       --------------------------------------------------
Chicken_TCONS_00027358      --------------------------------------------------
                                                                              

Human_NR_002599.1           --------------------------------------------------
Mouse_NR_024067.2           --------------------------------------------------
Pig_TCONS_00034680          --------------------------------------------------
Pig_TCONS_00034679          --------------------------------------------------
Pig_TCONS_00034682          CAAATGATGAAAAATTAATAATTTTATTTAACATTGATCATCTCACAATA
Pig_TCONS_00034678          CAAATGATGAAAAATTAATAATTTTATTTAACATTGATCATCTCACAATA
Pig_TCONS_00034681          --------------------------------------------------
Cattle_TCONS_00078464       --------------------------------------------------
Cattle_TCONS_00078467       --------------------------------------------------
Cattle_TCONS_00078466       --------------------------------------------------
Cattle_TCONS_00078465       --------------------------------------------------
Chicken_TCONS_00027358      --------------------------------------------------
                                                                              

Human_NR_002599.1           --------------------------------------------------
Mouse_NR_024067.2           --------------------------------------------------
Pig_TCONS_00034680          --------------------------------------------------
Pig_TCONS_00034679          --------------------------------------------------
Pig_TCONS_00034682          AATTCTGTAGAAAAATACAAATTCAAATTATTAATTGCGGGACAATAAAG
Pig_TCONS_00034678          AATTCTGTAGAAAAATACAAATTCAAATTATTAATTGCGGGACAATAAAG
Pig_TCONS_00034681          --------------------------------------------------
Cattle_TCONS_00078464       --------------------------------------------------
Cattle_TCONS_00078467       --------------------------------------------------
Cattle_TCONS_00078466       --------------------------------------------------
Cattle_TCONS_00078465       --------------------------------------------------
Chicken_TCONS_00027358      --------------------------------------------------
                                                                              

Human_NR_002599.1           ----------------
Mouse_NR_024067.2           ----------------
Pig_TCONS_00034680          ----------------
Pig_TCONS_00034679          ----------------
Pig_TCONS_00034682          TCTGTTATCTTTAAAG
Pig_TCONS_00034678          TCTGTTATCTTTAAAG
Pig_TCONS_00034681          ----------------
Cattle_TCONS_00078464       ----------------
Cattle_TCONS_00078467       ----------------
Cattle_TCONS_00078466       ----------------
Cattle_TCONS_00078465       ----------------
Chicken_TCONS_00027358      ----------------
                                            
