# Supplementary material for: Genome-wide identification of tissue-specific long non-coding RNA in three farm animal species
Source: BMC Genomics. 2018 Sep 18;19:684. doi: 10.1186/s12864-018-5037-7 (PMC6145346; doi:10.1186/s12864-018-5037-7)
Supplement: Supplementary file 21 — Multiple Sequence Alignments for Conserved LncRNAs. A multiple sequence alignment file generated by ClustalW is included for each of the 39 groups of lncRNAs associated with orthologous genes across all five species. (ZIP 445 kb) [file 12864_2018_5037_MOESM21_ESM.zip › Group_17_Seqs.fa.align.out]

CLUSTAL 2.1 multiple sequence alignment


Pig_TCONS_00083542          --------------------------------------------------
Cattle_TCONS_00049389       --------------------------------------------------
Mouse_XR_382521.3           GGGGGCGGGGGGGGGGCGTGCTATACAACACACAATTCCATCTGACGTGG
Mouse_XR_001780969.1        GGGGGCGGGGGGGGGGCGTGCTATACAACACACAATTCCATCTGACGTGG
Chicken_TCONS_00112652      --------------------------------------------------
Chicken_TCONS_00109618      --------------------------------------------------
Cattle_TCONS_00046939       --------------------------------------------------
Human_NR_038229.1           --------------------------------------------------
                                                                              

Pig_TCONS_00083542          --------------------------------------------------
Cattle_TCONS_00049389       --------------------------------------------------
Mouse_XR_382521.3           AGAATAATAGAGCACATAAGCATTGAGAAGCTGTAAACAATTTACTCTTT
Mouse_XR_001780969.1        AGAATAATAGAGCACATAAGCATTGAGAAGCTGTAAACAATTTACTCTTT
Chicken_TCONS_00112652      --------------------------------------------------
Chicken_TCONS_00109618      --------------------------------------------------
Cattle_TCONS_00046939       --------------------------------------------------
Human_NR_038229.1           --------------------------------------------------
                                                                              

Pig_TCONS_00083542          --------------------------------------------------
Cattle_TCONS_00049389       --------------------------------------------------
Mouse_XR_382521.3           CACTAATCAGAATTCACTCCACCTAGAAGCAGCCAATCAACTAGATTGAT
Mouse_XR_001780969.1        CACTAATCAGAATTCACTCCACCTAGAAGCAGCCAATCAACTAGATTGAT
Chicken_TCONS_00112652      --------------------------------------------------
Chicken_TCONS_00109618      --------------------------------------------------
Cattle_TCONS_00046939       --------------------------------------------------
Human_NR_038229.1           --------------------------------------------------
                                                                              

Pig_TCONS_00083542          --------------------------------------------------
Cattle_TCONS_00049389       --------------------------------------------------
Mouse_XR_382521.3           AACTTGCTTTTCAACAAATTTAGCTAGTTTCTTGAGTAAGCTGTTTTCAG
Mouse_XR_001780969.1        AACTTGCTTTTCAACAAATTTAGCTAGTTTCTTGAGTAAGCTGTTTTCAG
Chicken_TCONS_00112652      --------------------------------------------------
Chicken_TCONS_00109618      --------------------------------------------------
Cattle_TCONS_00046939       --------------------------------------------------
Human_NR_038229.1           --------------------------------------------------
                                                                              

Pig_TCONS_00083542          --------------------------------------------------
Cattle_TCONS_00049389       --------------------------------------------------
Mouse_XR_382521.3           TTTGTTTTGTTTTGTTTTGTTTTGTTTTCTGCAAAGACTTAACTTTAGAT
Mouse_XR_001780969.1        TTTGTTTTGTTTTGTTTTGTTTTGTTTTCTGCAAAGACTTAACTTTAGAT
Chicken_TCONS_00112652      --------------------------------------------------
Chicken_TCONS_00109618      --------------------------------------------------
Cattle_TCONS_00046939       --------------------------------------------------
Human_NR_038229.1           --------------------------------------------------
                                                                              

Pig_TCONS_00083542          --------------------------------------------------
Cattle_TCONS_00049389       --------------------------------------------------
Mouse_XR_382521.3           AATTAATAAACACTCAGAACCTATCTGGGGGGGGGGGTTTGTGTATGCTT
Mouse_XR_001780969.1        AATTAATAAACACTCAGAACCTATCTGGGGGGGGGGGTTTGTGTATGCTT
Chicken_TCONS_00112652      --------------------------------------------------
Chicken_TCONS_00109618      --------------------------------------------------
Cattle_TCONS_00046939       --------------------------------------------------
Human_NR_038229.1           --------------------------------------------------
                                                                              

Pig_TCONS_00083542          --------------------------------------------------
Cattle_TCONS_00049389       --------------------------------------------------
Mouse_XR_382521.3           GGCCCAGGGAGTGGCACTATTAGGAGGTGTGGCCTTGTTGGAAGAAGTGT
Mouse_XR_001780969.1        GGCCCAGGGAGTGGCACTATTAGGAGGTGTGGCCTTGTTGGAAGAAGTGT
Chicken_TCONS_00112652      --------------------------------------------------
Chicken_TCONS_00109618      --------------------------------------------------
Cattle_TCONS_00046939       --------------------------------------------------
Human_NR_038229.1           --------------------------------------------------
                                                                              

Pig_TCONS_00083542          --------------------------------------------------
Cattle_TCONS_00049389       --------------------------------------------------
Mouse_XR_382521.3           GTCACTGTGGGGGTTGGCTTTGAGACCCTCCTCCTAGCTGCCTGGAAGAC
Mouse_XR_001780969.1        GTCACTGTGGGGGTTGGCTTTGAGACCCTCCTCCTAGCTGCCTGGAAGAC
Chicken_TCONS_00112652      --------------------------------------------------
Chicken_TCONS_00109618      --------------------------------------------------
Cattle_TCONS_00046939       --------------------------------------------------
Human_NR_038229.1           --------------------------------------------------
                                                                              

Pig_TCONS_00083542          --------------------------------------------------
Cattle_TCONS_00049389       --------------------------------------------------
Mouse_XR_382521.3           AGTCCTTTCCTGGCTGGCTGTTAGAGAGAAGGTAAGATTGGAGCATGTTT
Mouse_XR_001780969.1        AGTCCTTTCCTGGCTGGCTGTTAGAGAGAAGGTAAGATTGGAGCATGTTT
Chicken_TCONS_00112652      --------------------------------------------------
Chicken_TCONS_00109618      --------------------------------------------------
Cattle_TCONS_00046939       --------------------------------------------------
Human_NR_038229.1           --------------------------------------------------
                                                                              

Pig_TCONS_00083542          --------------------------------------------------
Cattle_TCONS_00049389       --------------------------------------------------
Mouse_XR_382521.3           GGATGGTATGTGTCAGAGTCAACGCAGTAAGCGTTCCTTACCAACTGTGC
Mouse_XR_001780969.1        GGATGGTATGTGTCAGAGTCAACGCAGTAAGCGTTCCTTACCAACTGTGC
Chicken_TCONS_00112652      --------------------------------------------------
Chicken_TCONS_00109618      --------------------------------------------------
Cattle_TCONS_00046939       --------------------------------------------------
Human_NR_038229.1           --------------------------------------------------
                                                                              

Pig_TCONS_00083542          --------------------------------------------------
Cattle_TCONS_00049389       --------------------------------------------------
Mouse_XR_382521.3           ATTTGGAGATTCGTCTACTTCATAAAATCAGCTTGTAACCTCCAAATCAA
Mouse_XR_001780969.1        ATTTGGAGATTCGTCTACTTCATAAAATCAGCTTGTAACCTCCAAATCAA
Chicken_TCONS_00112652      --------------------------------------------------
Chicken_TCONS_00109618      --------------------------------------------------
Cattle_TCONS_00046939       --------------------------------------------------
Human_NR_038229.1           --------------------------------------------------
                                                                              

Pig_TCONS_00083542          --------------------------------------------------
Cattle_TCONS_00049389       --------------------------------------------------
Mouse_XR_382521.3           TAGTCAGGGTGCTCTCTCAGGCATTCACAGTCACACACAGGATAATTAAA
Mouse_XR_001780969.1        TAGTCAGGGTGCTCTCTCAGGCATTCACAGTCACACACAGGATAATTAAA
Chicken_TCONS_00112652      --------------------------------------------------
Chicken_TCONS_00109618      --------------------------------------------------
Cattle_TCONS_00046939       --------------------------------------------------
Human_NR_038229.1           --------------------------------------------------
                                                                              

Pig_TCONS_00083542          --------------------------------------------------
Cattle_TCONS_00049389       --------------------------------------------------
Mouse_XR_382521.3           ATTGGAATTGTCTGGCTTGGGCGTTCTAGCAAACCTCAGGGACACTGCGA
Mouse_XR_001780969.1        ATTGGAATTGTCTGGCTTGGGCGTTCTAGCAAACCTCAGGGACACTGCGA
Chicken_TCONS_00112652      --------------------------------------------------
Chicken_TCONS_00109618      --------------------------------------------------
Cattle_TCONS_00046939       --------------------------------------------------
Human_NR_038229.1           --------------------------------------------------
                                                                              

Pig_TCONS_00083542          --------------------------------------------------
Cattle_TCONS_00049389       --------------------------------------------------
Mouse_XR_382521.3           GACAGTCTTCTCTCAGCTTTCCACCAAGTGTACCTTTCAAGAAGGACTTA
Mouse_XR_001780969.1        GACAGTCTTCTCTCAGCTTTCCACCAAGTGTACCTTTCAAGAAGGACTTA
Chicken_TCONS_00112652      --------------------------------------------------
Chicken_TCONS_00109618      --------------------------------------------------
Cattle_TCONS_00046939       --------------------------------------------------
Human_NR_038229.1           --------------------------------------------------
                                                                              

Pig_TCONS_00083542          --------------------------------------------------
Cattle_TCONS_00049389       --------------------------------------------------
Mouse_XR_382521.3           GTACCATTCATCCTGTATCTTTTGAGACTCTGTTAGTTGCTTTGCTGCTT
Mouse_XR_001780969.1        GTACCATTCATCCTGTATCTTTTGAGACTCTGTTAGTTGCTTTGCTGCTT
Chicken_TCONS_00112652      --------------------------------------------------
Chicken_TCONS_00109618      --------------------------------------------------
Cattle_TCONS_00046939       --------------------------------------------------
Human_NR_038229.1           --------------------------------------------------
                                                                              

Pig_TCONS_00083542          --------------------------------------------------
Cattle_TCONS_00049389       --------------------------------------------------
Mouse_XR_382521.3           AAAATGGTCTCCAAGCAGTGGTGAGGTACGGCCTCCAGTTCCTAAGGCCA
Mouse_XR_001780969.1        AAAATGGTCTCCAAGCAGTGGTGAGGTACGGCCTCCAGTTCCTAAGGCCA
Chicken_TCONS_00112652      --------------------------------------------------
Chicken_TCONS_00109618      --------------------------------------------------
Cattle_TCONS_00046939       --------------------------------------------------
Human_NR_038229.1           --------------------------------------------------
                                                                              

Pig_TCONS_00083542          --------------------------------------------------
Cattle_TCONS_00049389       --------------------------------------------------
Mouse_XR_382521.3           AGAAAGCTGGGGGTGTGCCTTACAGAAAAATACGTGCATTAAATCTACTT
Mouse_XR_001780969.1        AGAAAGCTGGGGGTGTGCCTTACAGAAAAATACGTGCATTAAATCTACTT
Chicken_TCONS_00112652      --------------------------------------------------
Chicken_TCONS_00109618      --------------------------------------------------
Cattle_TCONS_00046939       --------------------------------------------------
Human_NR_038229.1           --------------------------------------------------
                                                                              

Pig_TCONS_00083542          --------------------------------------------------
Cattle_TCONS_00049389       --------------------------------------------------
Mouse_XR_382521.3           TGAATGTCTATGAATCTGCAACACACAGGTGTTTCCTAGTCTTGGAGTTG
Mouse_XR_001780969.1        TGAATGTCTATGAATCTGCAACACACAGGTGTTTCCTAGTCTTGGAGTTG
Chicken_TCONS_00112652      --------------------------------------------------
Chicken_TCONS_00109618      --------------------------------------------------
Cattle_TCONS_00046939       --------------------------------------------------
Human_NR_038229.1           --------------------------------------------------
                                                                              

Pig_TCONS_00083542          --------------------------------------------------
Cattle_TCONS_00049389       --------------------------------------------------
Mouse_XR_382521.3           GGTCTCAGCAAACAGGTCACTGCCTGGGAACACAACACAGTTGATGTCCT
Mouse_XR_001780969.1        GGTCTCAGCAAACAGGTCACTGCCTGGGAACACAACACAGTTGATGTCCT
Chicken_TCONS_00112652      --------------------------------------------------
Chicken_TCONS_00109618      --------------------------------------------------
Cattle_TCONS_00046939       --------------------------------------------------
Human_NR_038229.1           --------------------------------------------------
                                                                              

Pig_TCONS_00083542          --------------------------------------------------
Cattle_TCONS_00049389       --------------------------------------------------
Mouse_XR_382521.3           CAACCTTCAGAACGGCCTAGTTTAGTCAAGTAGGGCATTTCCTCTAGTGG
Mouse_XR_001780969.1        CAACCTTCAGAACGGCCTAGTTTAGTCAAGTAGGGCATTTCCTCTAGTGG
Chicken_TCONS_00112652      --------------------------------------------------
Chicken_TCONS_00109618      --------------------------------------------------
Cattle_TCONS_00046939       --------------------------------------------------
Human_NR_038229.1           --------------------------------------------------
                                                                              

Pig_TCONS_00083542          --------------------------------------------------
Cattle_TCONS_00049389       --------------------------------------------------
Mouse_XR_382521.3           GTGCATGGCTGACTGGGGAACTGCAGCTCACTGCCACTGCCCAGCATCCT
Mouse_XR_001780969.1        GTGCATGGCTGACTGGGGAACTGCAGCTCACTGCCACTGCCCAGCATCCT
Chicken_TCONS_00112652      --------------------------------------------------
Chicken_TCONS_00109618      --------------------------------------------------
Cattle_TCONS_00046939       --------------------------------------------------
Human_NR_038229.1           --------------------------------------------------
                                                                              

Pig_TCONS_00083542          --------------------------------------------------
Cattle_TCONS_00049389       --------------------------------------------------
Mouse_XR_382521.3           ATGATGAGTGCACTTGGTGCGTACAGCCTGGGAAATTACCCAACTCAAAA
Mouse_XR_001780969.1        ATGATGAGTGCACTTGGTGCGTACAGCCTGGGAAATTACCCAACTCAAAA
Chicken_TCONS_00112652      --------------------------------------------------
Chicken_TCONS_00109618      --------------------------------------------------
Cattle_TCONS_00046939       --------------------------------------------------
Human_NR_038229.1           --------------------------------------------------
                                                                              

Pig_TCONS_00083542          --------------------------------------------------
Cattle_TCONS_00049389       --------------------------------------------------
Mouse_XR_382521.3           CGGGAAATGATAGGTTTCTACTAAGTTAATCTTCCTTTTGCACCAACCAC
Mouse_XR_001780969.1        CGGGAAATGATAGGTTTCTACTAAGTTAATCTTCCTTTTGCACCAACCAC
Chicken_TCONS_00112652      --------------------------------------------------
Chicken_TCONS_00109618      --------------------------------------------------
Cattle_TCONS_00046939       --------------------------------------------------
Human_NR_038229.1           --------------------------------------------------
                                                                              

Pig_TCONS_00083542          --------------------------------------------------
Cattle_TCONS_00049389       --------------------------------------------------
Mouse_XR_382521.3           TGTAAAGTTGGAACACTAAGTTCAGCTACCATAAATTAAGGACATGCTTA
Mouse_XR_001780969.1        TGTAAAGTTGGAACACTAAGTTCAGCTACCATAAATTAAGGACATGCTTA
Chicken_TCONS_00112652      --------------------------------------------------
Chicken_TCONS_00109618      --------------------------------------------------
Cattle_TCONS_00046939       --------------------------------------------------
Human_NR_038229.1           --------------------------------------------------
                                                                              

Pig_TCONS_00083542          --------------------------------------------------
Cattle_TCONS_00049389       --------------------------------------------------
Mouse_XR_382521.3           TATTAAAAAAAAAAAAAAAAAAAAAAAAGCTTTACACAGAAGGGCCCATA
Mouse_XR_001780969.1        TATTAAAAAAAAAAAAAAAAAAAAAAAAGCTTTACACAGAAGGGCCCATA
Chicken_TCONS_00112652      --------------------------------------------------
Chicken_TCONS_00109618      --------------------------------------------------
Cattle_TCONS_00046939       --------------------------------------------------
Human_NR_038229.1           --------------------------------------------------
                                                                              

Pig_TCONS_00083542          --------------------------------------------------
Cattle_TCONS_00049389       --------------------------------------------------
Mouse_XR_382521.3           CGCTTCTTACACTGGCAGATCAGCTGACAGAAACGTGAGGACCAGAGGTG
Mouse_XR_001780969.1        CGCTTCTTACACTGGCAGATCAGCTGACAGAAACGTGAGGACCAGAGGTG
Chicken_TCONS_00112652      --------------------------------------------------
Chicken_TCONS_00109618      --------------------------------------------------
Cattle_TCONS_00046939       --------------------------------------------------
Human_NR_038229.1           --------------------------------------------------
                                                                              

Pig_TCONS_00083542          --------------------------------------------------
Cattle_TCONS_00049389       --------------------------------------------------
Mouse_XR_382521.3           ACAGTTTAACCTTCATTAAACCCAGGTGGAATCTCAGATTTACCACCTCA
Mouse_XR_001780969.1        ACAGTTTAACCTTCATTAAACCCAGGTGGAATCTCAGATTTACCACCTCA
Chicken_TCONS_00112652      --------------------------------------------------
Chicken_TCONS_00109618      --------------------------------------------------
Cattle_TCONS_00046939       --------------------------------------------------
Human_NR_038229.1           --------------------------------------------------
                                                                              

Pig_TCONS_00083542          --------------------------------------------------
Cattle_TCONS_00049389       --------------------------------------------------
Mouse_XR_382521.3           GTTTTCAGTGATGTTGTGGGACTCACGTGCTATGAATAACAAGGGTCTTT
Mouse_XR_001780969.1        GTTTTCAGTGATGTTGTGGGACTCACGTGCTATGAATAACAAGGGTCTTT
Chicken_TCONS_00112652      --------------------------------------------------
Chicken_TCONS_00109618      --------------------------------------------------
Cattle_TCONS_00046939       --------------------------------------------------
Human_NR_038229.1           --------------------------------------------------
                                                                              

Pig_TCONS_00083542          --------------------------------------------------
Cattle_TCONS_00049389       --------------------------------------------------
Mouse_XR_382521.3           TGTATGTGCACACGCATGTTGCACACACATGTTGCCAGCATTCGTATGTC
Mouse_XR_001780969.1        TGTATGTGCACACGCATGTTGCACACACATGTTGCCAGCATTCGTATGTC
Chicken_TCONS_00112652      --------------------------------------------------
Chicken_TCONS_00109618      --------------------------------------------------
Cattle_TCONS_00046939       --------------------------------------------------
Human_NR_038229.1           --------------------------------------------------
                                                                              

Pig_TCONS_00083542          --------------------------------------------------
Cattle_TCONS_00049389       --------------------------------------------------
Mouse_XR_382521.3           CTTAGCTCTACACCAATAGTTACACACAAACGTATAAGAAAATAGCATGT
Mouse_XR_001780969.1        CTTAGCTCTACACCAATAGTTACACACAAACGTATAAGAAAATAGCATGT
Chicken_TCONS_00112652      --------------------------------------------------
Chicken_TCONS_00109618      --------------------------------------------------
Cattle_TCONS_00046939       --------------------------------------------------
Human_NR_038229.1           --------------------------------------------------
                                                                              

Pig_TCONS_00083542          --------------------------------------------------
Cattle_TCONS_00049389       --------------------------------------------------
Mouse_XR_382521.3           ACCAATACGCAGATATGCAACTTGGAGGTTTAGGAATGATTTAATTTCCC
Mouse_XR_001780969.1        ACCAATACGCAGATATGCAACTTGGAGGTTTAGGAATGATTTAATTTCCC
Chicken_TCONS_00112652      --------------------------------------------------
Chicken_TCONS_00109618      --------------------------------------------------
Cattle_TCONS_00046939       --------------------------------------------------
Human_NR_038229.1           --------------------------------------------------
                                                                              

Pig_TCONS_00083542          --------------------------------------------------
Cattle_TCONS_00049389       --------------------------------------------------
Mouse_XR_382521.3           CCTTTGAGTCTCAGAGTGTTTTTATAACATTGTTTTTTACCATAAAAACA
Mouse_XR_001780969.1        CCTTTGAGTCTCAGAGTGTTTTTATAACATTGTTTTTTACCATAAAAACA
Chicken_TCONS_00112652      --------------------------------------------------
Chicken_TCONS_00109618      --------------------------------------------------
Cattle_TCONS_00046939       --------------------------------------------------
Human_NR_038229.1           --------------------------------------------------
                                                                              

Pig_TCONS_00083542          --------------------------------------------------
Cattle_TCONS_00049389       --------------------------------------------------
Mouse_XR_382521.3           TTTAAGGTGGACCAAAGCCAAGGAAACCCCATGGATTGATAACAGTTAGA
Mouse_XR_001780969.1        TTTAAGGTGGACCAAAGCCAAGGAAACCCCATGGATTGATAACAGTTAGA
Chicken_TCONS_00112652      --------------------------------------------------
Chicken_TCONS_00109618      --------------------------------------------------
Cattle_TCONS_00046939       --------------------------------------------------
Human_NR_038229.1           --------------------------------------------------
                                                                              

Pig_TCONS_00083542          --------------------------------------------------
Cattle_TCONS_00049389       --------------------------------------------------
Mouse_XR_382521.3           CTTGTGTATGGTGTTTTGGAAACTGCTGGCTTTCTTTTTAAGAAGGTTGG
Mouse_XR_001780969.1        CTTGTGTATGGTGTTTTGGAAACTGCTGGCTTTCTTTTTAAGAAGGTTGG
Chicken_TCONS_00112652      --------------------------------------------------
Chicken_TCONS_00109618      --------------------------------------------------
Cattle_TCONS_00046939       --------------------------------------------------
Human_NR_038229.1           --------------------------------------------------
                                                                              

Pig_TCONS_00083542          --------------------------------------------------
Cattle_TCONS_00049389       --------------------------------------------------
Mouse_XR_382521.3           CCAGCATGTGTCCTTCATGGTTATTCCCTAGACAGGTCAGCTGACCTTCC
Mouse_XR_001780969.1        CCAGCATGTGTCCTTCATGGTTATTCCCTAGACAGGTCAGCTGACCTTCC
Chicken_TCONS_00112652      --------------------------------------------------
Chicken_TCONS_00109618      --------------------------------------------------
Cattle_TCONS_00046939       --------------------------------------------------
Human_NR_038229.1           --------------------------------------------------
                                                                              

Pig_TCONS_00083542          --------------------------------------------------
Cattle_TCONS_00049389       --------------------------------------------------
Mouse_XR_382521.3           AATGTTTTAGTTGGATGTTTGAAGAAGTTGGAATAACATCAGGCCTTGCA
Mouse_XR_001780969.1        AATGTTTTAGTTGGATGTTTGAAGAAGTTGGAATAACATCAGGCCTTGCA
Chicken_TCONS_00112652      --------------------------------------------------
Chicken_TCONS_00109618      --------------------------------------------------
Cattle_TCONS_00046939       --------------------------------------------------
Human_NR_038229.1           --------------------------------------------------
                                                                              

Pig_TCONS_00083542          --------------------------------------------------
Cattle_TCONS_00049389       --------------------------------------------------
Mouse_XR_382521.3           TGAATGTATACATTAAAATACTGTATTCCAGGGAGATACTTTAGTCCTCG
Mouse_XR_001780969.1        TGAATGTATACATTAAAATACTGTATTCCAGGGAGATACTTTAGTCCTCG
Chicken_TCONS_00112652      --------------------------------------------------
Chicken_TCONS_00109618      --------------------------------------------------
Cattle_TCONS_00046939       --------------------------------------------------
Human_NR_038229.1           --------------------------------------------------
                                                                              

Pig_TCONS_00083542          --------------------------------------------------
Cattle_TCONS_00049389       --------------------------------------------------
Mouse_XR_382521.3           AGGCTCCTACAACTGTGGTCTTTAAGAGTAGTGACTTTGAGCTGAGTTAT
Mouse_XR_001780969.1        AGGCTCCTACAACTGTGGTCTTTAAGAGTAGTGACTTTGAGCTGAGTTAT
Chicken_TCONS_00112652      --------------------------------------------------
Chicken_TCONS_00109618      --------------------------------------------------
Cattle_TCONS_00046939       --------------------------------------------------
Human_NR_038229.1           --------------------------------------------------
                                                                              

Pig_TCONS_00083542          --------------------------------------------------
Cattle_TCONS_00049389       --------------------------------------------------
Mouse_XR_382521.3           ATTCAGATCAAATTCCTCTCAGACACTCTAAGTCCCTGTGTGACTGCATG
Mouse_XR_001780969.1        ATTCAGATCAAATTCCTCTCAGACACTCTAAGTCCCTGTGTGACTGCATG
Chicken_TCONS_00112652      --------------------------------------------------
Chicken_TCONS_00109618      --------------------------------------------------
Cattle_TCONS_00046939       --------------------------------------------------
Human_NR_038229.1           --------------------------------------------------
                                                                              

Pig_TCONS_00083542          --------------------------------------------------
Cattle_TCONS_00049389       --------------------------------------------------
Mouse_XR_382521.3           GCAGATGGCCCATCTACAGAGGTGCCTATGGATGGGTGAGGTCATAGGGT
Mouse_XR_001780969.1        GCAGATGGCCCATCTACAGAGGTGCCTATGGATGGGTGAGGTCATAGGGT
Chicken_TCONS_00112652      --------------------------------------------------
Chicken_TCONS_00109618      --------------------------------------------------
Cattle_TCONS_00046939       --------------------------------------------------
Human_NR_038229.1           --------------------------------------------------
                                                                              

Pig_TCONS_00083542          --------------------------------------------------
Cattle_TCONS_00049389       --------------------------------------------------
Mouse_XR_382521.3           AGAGCCCCGATCCAGTAGAACTCTTTCCAAAAGAGACAAGACGGACGGCA
Mouse_XR_001780969.1        AGAGCCCCGATCCAGTAGAACTCTTTCCAAAAGAGACAAGACGGACGGCA
Chicken_TCONS_00112652      --------------------------------------------------
Chicken_TCONS_00109618      --------------------------------------------------
Cattle_TCONS_00046939       --------------------------------------------------
Human_NR_038229.1           --------------------------------------------------
                                                                              

Pig_TCONS_00083542          --------------------------------------------------
Cattle_TCONS_00049389       --------------------------------------------------
Mouse_XR_382521.3           GGGCAGTTTTCTGCGTGGACACACAGTAGTGTGGCCGTCGTCAGTAAGTC
Mouse_XR_001780969.1        GGGCAGTTTTCTGCGTGGACACACAGTAGTGTGGCCGTCGTCAGTAAGTC
Chicken_TCONS_00112652      --------------------------------------------------
Chicken_TCONS_00109618      --------------------------------------------------
Cattle_TCONS_00046939       --------------------------------------------------
Human_NR_038229.1           --------------------------------------------------
                                                                              

Pig_TCONS_00083542          --------------------------------------------------
Cattle_TCONS_00049389       --------------------------------------------------
Mouse_XR_382521.3           ACGAAGATAACCCTGAGCTTGGTCTTGGCACTCTGACCTTGACCCTCCAG
Mouse_XR_001780969.1        ACGAAGATAACCCTGAGCTTGGTCTTGGCACTCTGACCTTGACCCTCCAG
Chicken_TCONS_00112652      --------------------------------------------------
Chicken_TCONS_00109618      --------------------------------------------------
Cattle_TCONS_00046939       --------------------------------------------------
Human_NR_038229.1           --------------------------------------------------
                                                                              

Pig_TCONS_00083542          --------------------------------------------------
Cattle_TCONS_00049389       --------------------------------------------------
Mouse_XR_382521.3           ACTGTGACATAGGATATTTCTGGAGTTTAAGCCACCCAGCCTGTGGTATT
Mouse_XR_001780969.1        ACTGTGACATAGGATATTTCTGGAGTTTAAGCCACCCAGCCTGTGGTATT
Chicken_TCONS_00112652      --------------------------------------------------
Chicken_TCONS_00109618      --------------------------------------------------
Cattle_TCONS_00046939       --------------------------------------------------
Human_NR_038229.1           --------------------------------------------------
                                                                              

Pig_TCONS_00083542          --------------------------------------------------
Cattle_TCONS_00049389       --------------------------------------------------
Mouse_XR_382521.3           TTGTGATGGCCGTCTGAGCAAATACAGTTGGTTCAGTCCCTTGATGAGCC
Mouse_XR_001780969.1        TTGTGATGGCCGTCTGAGCAAATACAGTTGGTTCAGTCCCTTGATGAGCC
Chicken_TCONS_00112652      --------------------------------------------------
Chicken_TCONS_00109618      --------------------------------------------------
Cattle_TCONS_00046939       --------------------------------------------------
Human_NR_038229.1           --------------------------------------------------
                                                                              

Pig_TCONS_00083542          --------------------------------------------------
Cattle_TCONS_00049389       --------------------------------------------------
Mouse_XR_382521.3           GGCTTCCTTCTTGTAACCACTGCCTGTCCTTGGACGGTCAGACCAAGGTG
Mouse_XR_001780969.1        GGCTTCCTTCTTGTAACCACTGCCTGTCCTTGGACGGTCAGACCAAGGTG
Chicken_TCONS_00112652      --------------------------------------------------
Chicken_TCONS_00109618      --------------------------------------------------
Cattle_TCONS_00046939       --------------------------------------------------
Human_NR_038229.1           --------------------------------------------------
                                                                              

Pig_TCONS_00083542          --------------------------------------------------
Cattle_TCONS_00049389       --------------------------------------------------
Mouse_XR_382521.3           TAGAAAGTTCTGTCCCTTGTGCTTTTCCTTAAACCCCTCTACACCCAAGC
Mouse_XR_001780969.1        TAGAAAGTTCTGTCCCTTGTGCTTTTCCTTAAACCCCTCTACACCCAAGC
Chicken_TCONS_00112652      --------------------------------------------------
Chicken_TCONS_00109618      --------------------------------------------------
Cattle_TCONS_00046939       --------------------------------------------------
Human_NR_038229.1           --------------------------------------------------
                                                                              

Pig_TCONS_00083542          --------------------------------------------------
Cattle_TCONS_00049389       --------------------------------------------------
Mouse_XR_382521.3           TGGCAGTGTTTCATCCAAATCTGTTTCCATCACACAACTTCAGTGTGCTG
Mouse_XR_001780969.1        TGGCAGTGTTTCATCCAAATCTGTTTCCATCACACAACTTCAGTGTGCTG
Chicken_TCONS_00112652      --------------------------------------------------
Chicken_TCONS_00109618      --------------------------------------------------
Cattle_TCONS_00046939       --------------------------------------------------
Human_NR_038229.1           --------------------------------------------------
                                                                              

Pig_TCONS_00083542          --------------------------------------------------
Cattle_TCONS_00049389       --------------------------------------------------
Mouse_XR_382521.3           CTGTCCTCTACTAAGACATCCACAGTTTACAGCAAAATATGAGAGTCATT
Mouse_XR_001780969.1        CTGTCCTCTACTAAGACATCCACAGTTTACAGCAAAATATGAGAGTCATT
Chicken_TCONS_00112652      --------------------------------------------------
Chicken_TCONS_00109618      --------------------------------------------------
Cattle_TCONS_00046939       --------------------------------------------------
Human_NR_038229.1           --------------------------------------------------
                                                                              

Pig_TCONS_00083542          --------------------------------------------------
Cattle_TCONS_00049389       --------------------------------------------------
Mouse_XR_382521.3           AAAAAGACCTTTGTAAAAGCCCGGGAATCAGAGACCTTGTTATCCTGACA
Mouse_XR_001780969.1        AAAAAGACCTTTGTAAAAGCCCGGGAATCAGAGACCTTGTTATCCTGACA
Chicken_TCONS_00112652      --------------------------------------------------
Chicken_TCONS_00109618      --------------------------------------------------
Cattle_TCONS_00046939       --------------------------------------------------
Human_NR_038229.1           --------------------------------------------------
                                                                              

Pig_TCONS_00083542          --------------------------------------------------
Cattle_TCONS_00049389       --------------------------------------------------
Mouse_XR_382521.3           GAAACACAGATTCCCAAAACTCCTAATGGACCGGTTATGACGTCATACTC
Mouse_XR_001780969.1        GAAACACAGATTCCCAAAACTCCTAATGGACCGGTTATGACGTCATACTC
Chicken_TCONS_00112652      --------------------------------------------------
Chicken_TCONS_00109618      --------------------------------------------------
Cattle_TCONS_00046939       --------------------------------------------------
Human_NR_038229.1           --------------------------------------------------
                                                                              

Pig_TCONS_00083542          --------------------------------------------------
Cattle_TCONS_00049389       --------------------------------------------------
Mouse_XR_382521.3           TCGGGGCCATTGTCCTAACAAGTGGAATCAGAGCTGTCACACTGCCACCT
Mouse_XR_001780969.1        TCGGGGCCATTGTCCTAACAAGTGGAATCAGAGCTGTCACACTGCCACCT
Chicken_TCONS_00112652      --------------------------------------------------
Chicken_TCONS_00109618      --------------------------------------------------
Cattle_TCONS_00046939       --------------------------------------------------
Human_NR_038229.1           --------------------------------------------------
                                                                              

Pig_TCONS_00083542          --------------------------------------------------
Cattle_TCONS_00049389       --------------------------------------------------
Mouse_XR_382521.3           TATTTGGCTCTATTGACACCATGACCACATTAGTAACGTGAAATCCCTCT
Mouse_XR_001780969.1        TATTTGGCTCTATTGACACCATGACCACATTAGTAACGTGAAATCCCTCT
Chicken_TCONS_00112652      --------------------------------------------------
Chicken_TCONS_00109618      --------------------------------------------------
Cattle_TCONS_00046939       --------------------------------------------------
Human_NR_038229.1           --------------------------------------------------
                                                                              

Pig_TCONS_00083542          --------------------------------------------------
Cattle_TCONS_00049389       --------------------------------------------------
Mouse_XR_382521.3           CTGCTCAGAACAAAAACCTGTCAATATTACATTCTCTTCCCATATTCCAA
Mouse_XR_001780969.1        CTGCTCAGAACAAAAACCTGTCAATATTACATTCTCTTCCCATATTCCAA
Chicken_TCONS_00112652      --------------------------------------------------
Chicken_TCONS_00109618      --------------------------------------------------
Cattle_TCONS_00046939       --------------------------------------------------
Human_NR_038229.1           --------------------------------------------------
                                                                              

Pig_TCONS_00083542          --------------------------------------------------
Cattle_TCONS_00049389       --------------------------------------------------
Mouse_XR_382521.3           GCACCTCTGTGATGTCTGATTCTACTTTATTTTTGCCTTTCCCCTCATCT
Mouse_XR_001780969.1        GCACCTCTGTGATGTCTGATTCTACTTTATTTTTGCCTTTCCCCTCATCT
Chicken_TCONS_00112652      --------------------------------------------------
Chicken_TCONS_00109618      --------------------------------------------------
Cattle_TCONS_00046939       --------------------------------------------------
Human_NR_038229.1           --------------------------------------------------
                                                                              

Pig_TCONS_00083542          --------------------------------------------------
Cattle_TCONS_00049389       --------------------------------------------------
Mouse_XR_382521.3           TGTTTCCATTTGCTGAAAAGTCTTCATTGTTCCAGAGGTCAAGAAAAATG
Mouse_XR_001780969.1        TGTTTCCATTTGCTGAAAAGTCTTCATTGTTCCAGAGGTCAAGAAAAATG
Chicken_TCONS_00112652      --------------------------------------------------
Chicken_TCONS_00109618      --------------------------------------------------
Cattle_TCONS_00046939       --------------------------------------------------
Human_NR_038229.1           --------------------------------------------------
                                                                              

Pig_TCONS_00083542          --------------------------------------------------
Cattle_TCONS_00049389       --------------------------------------------------
Mouse_XR_382521.3           GGGGTGGGGGGAAGGACTTGTTTAGAAGTAGTTGCCTAGCAACCCATCTT
Mouse_XR_001780969.1        GGGGTGGGGGGAAGGACTTGTTTAGAAGTAGTTGCCTAGCAACCCATCTT
Chicken_TCONS_00112652      --------------------------------------------------
Chicken_TCONS_00109618      --------------------------------------------------
Cattle_TCONS_00046939       --------------------------------------------------
Human_NR_038229.1           --------------------------------------------------
                                                                              

Pig_TCONS_00083542          --------------------------------------------------
Cattle_TCONS_00049389       --------------------------------------------------
Mouse_XR_382521.3           CCTTATTCCAAGGACAGGAGGCAATTTGCATTTTGGGAAAGAAGGAGGAG
Mouse_XR_001780969.1        CCTTATTCCAAGGACAGGAGGCAATTTGCATTTTGGGAAAGAAGGAGGAG
Chicken_TCONS_00112652      --------------------------------------------------
Chicken_TCONS_00109618      --------------------------------------------------
Cattle_TCONS_00046939       --------------------------------------------------
Human_NR_038229.1           --------------------------------------------------
                                                                              

Pig_TCONS_00083542          --------------------------------------------------
Cattle_TCONS_00049389       --------------------------------------------------
Mouse_XR_382521.3           AAAAGAAAAGCTTCAGAGTGCTGGGCTGGGAATATTTGGTTGACCACTCC
Mouse_XR_001780969.1        AAAAGAAAAGCTTCAGAGTGCTGGGCTGGGAATATTTGGTTGACCACTCC
Chicken_TCONS_00112652      --------------------------------------------------
Chicken_TCONS_00109618      --------------------------------------------------
Cattle_TCONS_00046939       --------------------------------------------------
Human_NR_038229.1           --------------------------------------------------
                                                                              

Pig_TCONS_00083542          --------------------------------------------------
Cattle_TCONS_00049389       --------------------------------------------------
Mouse_XR_382521.3           TCAATGGAGCCTGCCCTCCTCTGAGAACTCCCCCTGGGTGGCCATCCTTT
Mouse_XR_001780969.1        TCAATGGAGCCTGCCCTCCTCTGAGAACTCCCCCTGGGTGGCCATCCTTT
Chicken_TCONS_00112652      --------------------------------------------------
Chicken_TCONS_00109618      --------------------------------------------------
Cattle_TCONS_00046939       --------------------------------------------------
Human_NR_038229.1           --------------------------------------------------
                                                                              

Pig_TCONS_00083542          --------------------------------------------------
Cattle_TCONS_00049389       --------------------------------------------------
Mouse_XR_382521.3           GCAGACAGCCCTGTGTGTGCTAACTCAAGAGAGCCGCCCTCTTTCAAGGT
Mouse_XR_001780969.1        GCAGACAGCCCTGTGTGTGCTAACTCAAGAGAGCCGCCCTCTTTCAAGGT
Chicken_TCONS_00112652      --------------------------------------------------
Chicken_TCONS_00109618      --------------------------------------------------
Cattle_TCONS_00046939       --------------------------------------------------
Human_NR_038229.1           --------------------------------------------------
                                                                              

Pig_TCONS_00083542          --------------------------------------------------
Cattle_TCONS_00049389       --------------------------------------------------
Mouse_XR_382521.3           GCTCCCAAAGTGCCTGGGGCAGTGAGTGGCTCCGGGCACTGCCAAGACGC
Mouse_XR_001780969.1        GCTCCCAAAGTGCCTGGGGCAGTGAGTGGCTCCGGGCACTGCCAAGACGC
Chicken_TCONS_00112652      --------------------------------------------------
Chicken_TCONS_00109618      --------------------------------------------------
Cattle_TCONS_00046939       --------------------------------------------------
Human_NR_038229.1           --------------------------------------------------
                                                                              

Pig_TCONS_00083542          --------------------------------------------------
Cattle_TCONS_00049389       --------------------------------------------------
Mouse_XR_382521.3           AGCCCCAGGCAGCTCGAGGACAGAGCTCAGGACATCCTGGTCTCATTCAA
Mouse_XR_001780969.1        AGCCCCAGGCAGCTCGAGGACAGAGCTCAGGACATCCTGGTCTCATTCAA
Chicken_TCONS_00112652      --------------------------------------------------
Chicken_TCONS_00109618      --------------------------------------------------
Cattle_TCONS_00046939       --------------------------------------------------
Human_NR_038229.1           --------------------------------------------------
                                                                              

Pig_TCONS_00083542          --------------------------------------------------
Cattle_TCONS_00049389       --------------------------------------------------
Mouse_XR_382521.3           GAGACTGTTTCGTTCCCACAGTGCTCTCCTCCTTTGTAGCAGCAGTTCTT
Mouse_XR_001780969.1        GAGACTGTTTCGTTCCCACAGTGCTCTCCTCCTTTGTAGCAGCAGTTCTT
Chicken_TCONS_00112652      --------------------------------------------------
Chicken_TCONS_00109618      --------------------------------------------------
Cattle_TCONS_00046939       --------------------------------------------------
Human_NR_038229.1           --------------------------------------------------
                                                                              

Pig_TCONS_00083542          --------------------------------------------------
Cattle_TCONS_00049389       --------------------------------------------------
Mouse_XR_382521.3           TTCTGGACACGTGCCACACCCAGGCCATGTCCAGGCCTGTTTCCCTTAAC
Mouse_XR_001780969.1        TTCTGGACACGTGCCACACCCAGGCCATGTCCAGGCCTGTTTCCCTTAAC
Chicken_TCONS_00112652      --------------------------------------------------
Chicken_TCONS_00109618      --------------------------------------------------
Cattle_TCONS_00046939       --------------------------------------------------
Human_NR_038229.1           --------------------------------------------------
                                                                              

Pig_TCONS_00083542          --------------------------------------------------
Cattle_TCONS_00049389       --------------------------------------------------
Mouse_XR_382521.3           CCCCAAGCTGCTGGTGGGTTCTTGAACCTGCTTTGGGAAAGCCGGAGCCA
Mouse_XR_001780969.1        CCCCAAGCTGCTGGTGGGTTCTTGAACCTGCTTTGGGAAAGCCGGAGCCA
Chicken_TCONS_00112652      --------------------------------------------------
Chicken_TCONS_00109618      --------------------------------------------------
Cattle_TCONS_00046939       --------------------------------------------------
Human_NR_038229.1           --------------------------------------------------
                                                                              

Pig_TCONS_00083542          --------------------------------------------------
Cattle_TCONS_00049389       --------------------------------------------------
Mouse_XR_382521.3           GCAGGCATGTGGCAAAGACAACAAGACACTAACCTCTATCTCCATTGGTA
Mouse_XR_001780969.1        GCAGGCATGTGGCAAAGACAACAAGACACTAACCTCTATCTCCATTGGTA
Chicken_TCONS_00112652      --------------------------------------------------
Chicken_TCONS_00109618      --------------------------------------------------
Cattle_TCONS_00046939       --------------------------------------------------
Human_NR_038229.1           --------------------------------------------------
                                                                              

Pig_TCONS_00083542          --------------------------------------------------
Cattle_TCONS_00049389       --------------------------------------------------
Mouse_XR_382521.3           CTCTTAGTTGGCCTACAAGAGGCAGAGGTAAGGGGAAGGGAGGTTGCTTT
Mouse_XR_001780969.1        CTCTTAGTTGGCCTACAAGAGGCAGAGGTAAGGGGAAGGGAGGTTGCTTT
Chicken_TCONS_00112652      --------------------------------------------------
Chicken_TCONS_00109618      --------------------------------------------------
Cattle_TCONS_00046939       --------------------------------------------------
Human_NR_038229.1           --------------------------------------------------
                                                                              

Pig_TCONS_00083542          --------------------------------------------------
Cattle_TCONS_00049389       --------------------------------------------------
Mouse_XR_382521.3           CTAAATCCAGTGGGAAAGTCAAGGGCACTGGTTTCTGGGAAAATCACTGT
Mouse_XR_001780969.1        CTAAATCCAGTGGGAAAGTCAAGGGCACTGGTTTCTGGGAAAATCACTGT
Chicken_TCONS_00112652      --------------------------------------------------
Chicken_TCONS_00109618      --------------------------------------------------
Cattle_TCONS_00046939       --------------------------------------------------
Human_NR_038229.1           --------------------------------------------------
                                                                              

Pig_TCONS_00083542          --------------------------------------------------
Cattle_TCONS_00049389       --------------------------------------------------
Mouse_XR_382521.3           CCCACACCATAGAGCAGACCTCAAACATCTCATTCACTGCCTCAGTTTCC
Mouse_XR_001780969.1        CCCACACCATAGAGCAGACCTCAAACATCTCATTCACTGCCTCAGTTTCC
Chicken_TCONS_00112652      --------------------------------------------------
Chicken_TCONS_00109618      --------------------------------------------------
Cattle_TCONS_00046939       --------------------------------------------------
Human_NR_038229.1           --------------------------------------------------
                                                                              

Pig_TCONS_00083542          --------------------------------------------------
Cattle_TCONS_00049389       --------------------------------------------------
Mouse_XR_382521.3           ACGATGGTATAACAGAAGGTGCTAACTTTTGGTTAGAGAGTTGTGGAGAA
Mouse_XR_001780969.1        ACGATGGTATAACAGAAGGTGCTAACTTTTGGTTAGAGAGTTGTGGAGAA
Chicken_TCONS_00112652      --------------------------------------------------
Chicken_TCONS_00109618      --------------------------------------------------
Cattle_TCONS_00046939       --------------------------------------------------
Human_NR_038229.1           --------------------------------------------------
                                                                              

Pig_TCONS_00083542          --------------------------------------------------
Cattle_TCONS_00049389       --------------------------------------------------
Mouse_XR_382521.3           AGAAAGATTATAGTCCTGAAGGCTTCTAAGTGGTAAAAAGGAAGAGGAGA
Mouse_XR_001780969.1        AGAAAGATTATAGTCCTGAAGGCTTCTAAGTGGTAAAAAGGAAGAGGAGA
Chicken_TCONS_00112652      --------------------------------------------------
Chicken_TCONS_00109618      --------------------------------------------------
Cattle_TCONS_00046939       --------------------------------------------------
Human_NR_038229.1           --------------------------------------------------
                                                                              

Pig_TCONS_00083542          --------------------------------------------------
Cattle_TCONS_00049389       --------------------------------------------------
Mouse_XR_382521.3           AGGAAGAGATGGTGGAGTAGGATGAGAAGAAGAAGGGAATGAAGAGGAAA
Mouse_XR_001780969.1        AGGAAGAGATGGTGGAGTAGGATGAGAAGAAGAAGGGAATGAAGAGGAAA
Chicken_TCONS_00112652      --------------------------------------------------
Chicken_TCONS_00109618      --------------------------------------------------
Cattle_TCONS_00046939       --------------------------------------------------
Human_NR_038229.1           --------------------------------------------------
                                                                              

Pig_TCONS_00083542          --------------------------------------------------
Cattle_TCONS_00049389       --------------------------------------------------
Mouse_XR_382521.3           AGGAAAAGAAAAAGAGGAGAAGGAGGAGCTAATTCTTAAGCTTTAAGTGG
Mouse_XR_001780969.1        AGGAAAAGAAAAAGAGGAGAAGGAGGAGCTAATTCTTAAGCTTTAAGTGG
Chicken_TCONS_00112652      --------------------------------------------------
Chicken_TCONS_00109618      --------------------------------------------------
Cattle_TCONS_00046939       --------------------------------------------------
Human_NR_038229.1           --------------------------------------------------
                                                                              

Pig_TCONS_00083542          --------------------------------------------------
Cattle_TCONS_00049389       --------------------------------------------------
Mouse_XR_382521.3           ACGAGACATTGAGTGTGCTGTAAATTACAGTCTCTAAGACTGAGACATTT
Mouse_XR_001780969.1        ACGAGACATTGAGTGTGCTGTAAATTACAGTCTCTAAGACTGAGACATTT
Chicken_TCONS_00112652      --------------------------------------------------
Chicken_TCONS_00109618      --------------------------------------------------
Cattle_TCONS_00046939       --------------------------------------------------
Human_NR_038229.1           --------------------------------------------------
                                                                              

Pig_TCONS_00083542          --------------------------------------------------
Cattle_TCONS_00049389       --------------------------------------------------
Mouse_XR_382521.3           GCAAACTACACTTGCACTGTTTAGCTCACTTCAAACACTGCCAGGTAACA
Mouse_XR_001780969.1        GCAAACTACACTTGCACTGTTTAGCTCACTTCAAACACTGCCAGGTAACA
Chicken_TCONS_00112652      --------------------------------------------------
Chicken_TCONS_00109618      --------------------------------------------------
Cattle_TCONS_00046939       --------------------------------------------------
Human_NR_038229.1           --------------------------------------------------
                                                                              

Pig_TCONS_00083542          --------------------------------------------------
Cattle_TCONS_00049389       --------------------------------------------------
Mouse_XR_382521.3           AGAAGGCACGCACCCTCCATTCTGCTGTTTAATGAGGACATCAGCCTCAT
Mouse_XR_001780969.1        AGAAGGCACGCACCCTCCATTCTGCTGTTTAATGAGGACATCAGCCTCAT
Chicken_TCONS_00112652      --------------------------------------------------
Chicken_TCONS_00109618      --------------------------------------------------
Cattle_TCONS_00046939       --------------------------------------------------
Human_NR_038229.1           --------------------------------------------------
                                                                              

Pig_TCONS_00083542          --------------------------------------------------
Cattle_TCONS_00049389       --------------------------------------------------
Mouse_XR_382521.3           GGCAGAGGCCCTGCTGAGCATAGGTAATTCTGATCTTCACAATCCGAGTG
Mouse_XR_001780969.1        GGCAGAGGCCCTGCTGAGCATAGGTAATTCTGATCTTCACAATCCGAGTG
Chicken_TCONS_00112652      --------------------------------------------------
Chicken_TCONS_00109618      --------------------------------------------------
Cattle_TCONS_00046939       --------------------------------------------------
Human_NR_038229.1           --------------------------------------------------
                                                                              

Pig_TCONS_00083542          --------------------------------------------------
Cattle_TCONS_00049389       --------------------------------------------------
Mouse_XR_382521.3           TGATAGCAGATACGGCTGTCACTGCGGAGGGGTGTCTTAGACACCTTGTG
Mouse_XR_001780969.1        TGATAGCAGATACGGCTGTCACTGCGGAGGGGTGTCTTAGACACCTTGTG
Chicken_TCONS_00112652      --------------------------------------------------
Chicken_TCONS_00109618      --------------------------------------------------
Cattle_TCONS_00046939       --------------------------------------------------
Human_NR_038229.1           --------------------------------------------------
                                                                              

Pig_TCONS_00083542          --------------------------------------------------
Cattle_TCONS_00049389       --------------------------------------------------
Mouse_XR_382521.3           ATTCCTTTGTCGTTTCCTATTCTTCCATGTGCATGGACCCCTAAAACAAA
Mouse_XR_001780969.1        ATTCCTTTGTCGTTTCCTATTCTTCCATGTGCATGGACCCCTAAAACAAA
Chicken_TCONS_00112652      --------------------------------------------------
Chicken_TCONS_00109618      --------------------------------------------------
Cattle_TCONS_00046939       --------------------------------------------------
Human_NR_038229.1           --------------------------------------------------
                                                                              

Pig_TCONS_00083542          --------------------------------------------------
Cattle_TCONS_00049389       --------------------------------------------------
Mouse_XR_382521.3           GCGATTCCCGAAAGTCTGGCTTAAGATTAAATACATTTCTTTGGCTAATG
Mouse_XR_001780969.1        GCGATTCCCGAAAGTCTGGCTTAAGATTAAATACATTTCTTTGGCTAATG
Chicken_TCONS_00112652      --------------------------------------------------
Chicken_TCONS_00109618      --------------------------------------------------
Cattle_TCONS_00046939       --------------------------------------------------
Human_NR_038229.1           --------------------------------------------------
                                                                              

Pig_TCONS_00083542          --------------------------------------------------
Cattle_TCONS_00049389       --------------------------------------------------
Mouse_XR_382521.3           CAGGGATAGTGTCCTGATAGGAAAAGATGGAAGATAACACCATCTAATCC
Mouse_XR_001780969.1        CAGGGATAGTGTCCTGATAGGAAAAGATGGAAGATAACACCATCTAATCC
Chicken_TCONS_00112652      --------------------------------------------------
Chicken_TCONS_00109618      --------------------------------------------------
Cattle_TCONS_00046939       --------------------------------------------------
Human_NR_038229.1           --------------------------------------------------
                                                                              

Pig_TCONS_00083542          --------------------------------------------------
Cattle_TCONS_00049389       --------------------------------------------------
Mouse_XR_382521.3           TCTTATGGGTTTGGCTAGGAGGCAGAATGGATCTGGAGGAAAACTGAATC
Mouse_XR_001780969.1        TCTTATGGGTTTGGCTAGGAGGCAGAATGGATCTGGAGGAAAACTGAATC
Chicken_TCONS_00112652      --------------------------------------------------
Chicken_TCONS_00109618      --------------------------------------------------
Cattle_TCONS_00046939       --------------------------------------------------
Human_NR_038229.1           --------------------------------------------------
                                                                              

Pig_TCONS_00083542          --------------------------------------------------
Cattle_TCONS_00049389       --------------------------------------------------
Mouse_XR_382521.3           ATTCATTGGGCTTGGCCAAGCACAGGAGATAAAGAAATGAATATTTAAAA
Mouse_XR_001780969.1        ATTCATTGGGCTTGGCCAAGCACAGGAGATAAAGAAATGAATATTTAAAA
Chicken_TCONS_00112652      --------------------------------------------------
Chicken_TCONS_00109618      --------------------------------------------------
Cattle_TCONS_00046939       --------------------------------------------------
Human_NR_038229.1           --------------------------------------------------
                                                                              

Pig_TCONS_00083542          --------------------------------------------------
Cattle_TCONS_00049389       --------------------------------------------------
Mouse_XR_382521.3           TATTGGTAAGCAGGACTTGGCCTTCTGCAGAACACAATTTGCAATTTCTC
Mouse_XR_001780969.1        TATTGGTAAGCAGGACTTGGCCTTCTGCAGAACACAATTTGCAATTTCTC
Chicken_TCONS_00112652      --------------------------------------------------
Chicken_TCONS_00109618      --------------------------------------------------
Cattle_TCONS_00046939       --------------------------------------------------
Human_NR_038229.1           --------------------------------------------------
                                                                              

Pig_TCONS_00083542          --------------------------------------------------
Cattle_TCONS_00049389       --------------------------------------------------
Mouse_XR_382521.3           CTCCTCTTTCTACCCCTTTCTCTCTTCCTCCTCCTCTCCCTCCCCCCACC
Mouse_XR_001780969.1        CTCCTCTTTCTACCCCTTTCTCTCTTCCTCCTCCTCTCCCTCCCCCCACC
Chicken_TCONS_00112652      --------------------------------------------------
Chicken_TCONS_00109618      --------------------------------------------------
Cattle_TCONS_00046939       --------------------------------------------------
Human_NR_038229.1           --------------------------------------------------
                                                                              

Pig_TCONS_00083542          --------------------------------------------------
Cattle_TCONS_00049389       --------------------------------------------------
Mouse_XR_382521.3           CCACTAGCTTTGTAAGTTTTCTAAATTCTCTAAGAACTGATCCCAAGTTT
Mouse_XR_001780969.1        CCACTAGCTTTGTAAGTTTTCTAAATTCTCTAAGAACTGATCCCAAGTTT
Chicken_TCONS_00112652      --------------------------------------------------
Chicken_TCONS_00109618      --------------------------------------------------
Cattle_TCONS_00046939       --------------------------------------------------
Human_NR_038229.1           --------------------------------------------------
                                                                              

Pig_TCONS_00083542          --------------------------------------------------
Cattle_TCONS_00049389       --------------------------------------------------
Mouse_XR_382521.3           TCAAGGAAAAGAGTTGTTGTTGTTGTTGTTATTGTTGTTGTTTGGTATTT
Mouse_XR_001780969.1        TCAAGGAAAAGAGTTGTTGTTGTTGTTGTTATTGTTGTTGTTTGGTATTT
Chicken_TCONS_00112652      --------------------------------------------------
Chicken_TCONS_00109618      --------------------------------------------------
Cattle_TCONS_00046939       --------------------------------------------------
Human_NR_038229.1           --------------------------------------------------
                                                                              

Pig_TCONS_00083542          --------------------------------------------------
Cattle_TCONS_00049389       --------------------------------------------------
Mouse_XR_382521.3           GGGTTTTTTTGGGGGGGGGGGTTGTTTGTTTGCATTTAATTAGTGGAACT
Mouse_XR_001780969.1        GGGTTTTTTTGGGGGGGGGGGTTGTTTGTTTGCATTTAATTAGTGGAACT
Chicken_TCONS_00112652      --------------------------------------------------
Chicken_TCONS_00109618      --------------------------------------------------
Cattle_TCONS_00046939       --------------------------------------------------
Human_NR_038229.1           --------------------------------------------------
                                                                              

Pig_TCONS_00083542          --------------------------------------------------
Cattle_TCONS_00049389       --------------------------------------------------
Mouse_XR_382521.3           AAAAATTGGAATTGTAGAACCAAATGTCTGGACCCCGCAAACACCATTTG
Mouse_XR_001780969.1        AAAAATTGGAATTGTAGAACCAAATGTCTGGACCCCGCAAACACCATTTG
Chicken_TCONS_00112652      --------------------------------------------------
Chicken_TCONS_00109618      --------------------------------------------------
Cattle_TCONS_00046939       --------------------------------------------------
Human_NR_038229.1           --------------------------------------------------
                                                                              

Pig_TCONS_00083542          --------------------------------------------------
Cattle_TCONS_00049389       --------------------------------------------------
Mouse_XR_382521.3           CCTTTTTTGTCAGTAAGGCCTCTGAAACGGAGCTCCAGAGAGGCCCCTGT
Mouse_XR_001780969.1        CCTTTTTTGTCAGTAAGGCCTCTGAAACGGAGCTCCAGAGAGGCCCCTGT
Chicken_TCONS_00112652      --------------------------------------------------
Chicken_TCONS_00109618      --------------------------------------------------
Cattle_TCONS_00046939       --------------------------------------------------
Human_NR_038229.1           --------------------------------------------------
                                                                              

Pig_TCONS_00083542          --------------------------------------------------
Cattle_TCONS_00049389       --------------------------------------------------
Mouse_XR_382521.3           TTTCCCCAGTCAGCTGGATGGCACCCAATGTTAGAAATCATGATACCACA
Mouse_XR_001780969.1        TTTCCCCAGTCAGCTGGATGGCACCCAATGTTAGAAATCATGATACCACA
Chicken_TCONS_00112652      --------------------------------------------------
Chicken_TCONS_00109618      --------------------------------------------------
Cattle_TCONS_00046939       --------------------------------------------------
Human_NR_038229.1           --------------------------------------------------
                                                                              

Pig_TCONS_00083542          --------------------------------------------------
Cattle_TCONS_00049389       --------------------------------------------------
Mouse_XR_382521.3           CTTGGTGTTCAGATTACCACAGGGGGTTACTCTTATTGATGATGGAAAGG
Mouse_XR_001780969.1        CTTGGTGTTCAGATTACCACAGGGGGTTACTCTTATTGATGATGGAAAGG
Chicken_TCONS_00112652      --------------------------------------------------
Chicken_TCONS_00109618      --------------------------------------------------
Cattle_TCONS_00046939       --------------------------------------------------
Human_NR_038229.1           --------------------------------------------------
                                                                              

Pig_TCONS_00083542          --------------------------------------------------
Cattle_TCONS_00049389       --------------------------------------------------
Mouse_XR_382521.3           CTCTGCTTGCTAGCTAGCCCACTCTGTTTCTTATTTGAAAGGGCTTGGAG
Mouse_XR_001780969.1        CTCTGCTTGCTAGCTAGCCCACTCTGTTTCTTATTTGAAAGGGCTTGGAG
Chicken_TCONS_00112652      --------------------------------------------------
Chicken_TCONS_00109618      --------------------------------------------------
Cattle_TCONS_00046939       --------------------------------------------------
Human_NR_038229.1           --------------------------------------------------
                                                                              

Pig_TCONS_00083542          --------------------------------------------------
Cattle_TCONS_00049389       --------------------------------------------------
Mouse_XR_382521.3           GTGTATGTGATTGGAAATGAGGAGTCTGAGATGTAAGGTCTGGGTTCACA
Mouse_XR_001780969.1        GTGTATGTGATTGGAAATGAGGAGTCTGAGATGTAAGGTCTGGGTTCACA
Chicken_TCONS_00112652      --------------------------------------------------
Chicken_TCONS_00109618      --------------------------------------------------
Cattle_TCONS_00046939       --------------------------------------------------
Human_NR_038229.1           --------------------------------------------------
                                                                              

Pig_TCONS_00083542          --------------------------------------------------
Cattle_TCONS_00049389       --------------------------------------------------
Mouse_XR_382521.3           TAGACCTCCTGGGTTAGTTTCTTAATATTGCTGGAACAGCATGCCTGATA
Mouse_XR_001780969.1        TAGACCTCCTGGGTTAGTTTCTTAATATTGCTGGAACAGCATGCCTGATA
Chicken_TCONS_00112652      --------------------------------------------------
Chicken_TCONS_00109618      --------------------------------------------------
Cattle_TCONS_00046939       --------------------------------------------------
Human_NR_038229.1           --------------------------------------------------
                                                                              

Pig_TCONS_00083542          --------------------------------------------------
Cattle_TCONS_00049389       --------------------------------------------------
Mouse_XR_382521.3           GAATCCTCAGTGCTAGGAAGGCTTTATTTTGGTTAGCAGTAAGATTTCAA
Mouse_XR_001780969.1        GAATCCTCAGTGCTAGGAAGGCTTTATTTTGGTTAGCAGTAAGATTTCAA
Chicken_TCONS_00112652      --------------------------------------------------
Chicken_TCONS_00109618      --------------------------------------------------
Cattle_TCONS_00046939       --------------------------------------------------
Human_NR_038229.1           --------------------------------------------------
                                                                              

Pig_TCONS_00083542          --------------------------------------------------
Cattle_TCONS_00049389       --------------------------------------------------
Mouse_XR_382521.3           AGGGTCTCTCTCAGTCCATCTTGGCAAGCAAGGAATAGAGCAGAGCTCCT
Mouse_XR_001780969.1        AGGGTCTCTCTCAGTCCATCTTGGCAAGCAAGGAATAGAGCAGAGCTCCT
Chicken_TCONS_00112652      --------------------------------------------------
Chicken_TCONS_00109618      --------------------------------------------------
Cattle_TCONS_00046939       --------------------------------------------------
Human_NR_038229.1           --------------------------------------------------
                                                                              

Pig_TCONS_00083542          --------------------------------------------------
Cattle_TCONS_00049389       -------------------------------CACTGATATTCTGGTGTCA
Mouse_XR_382521.3           GGTGGCAGCTACACTCCTGGTGGCGGCTGCTTATGGGCACAGAACAGTCT
Mouse_XR_001780969.1        GGTGGCAGCTACACTCCTGGTGGCGGCTGCTTATGGGCACAGAACAGTCT
Chicken_TCONS_00112652      --------------------------------------------------
Chicken_TCONS_00109618      --------------------------------------------------
Cattle_TCONS_00046939       --------------------------------------------------
Human_NR_038229.1           ---------------ATCAACAGCTGCAAAGGCAAAGGGATTGGCCTCCT
                                                                              

Pig_TCONS_00083542          --------------------------------------------------
Cattle_TCONS_00049389       CTTTGAAATCAGCCAAGATGCAGTGGGTCTTAATAAAGCAATGGACCTCC
Mouse_XR_382521.3           GTGAAGGCTGTAACCGAAAGCAGAGGCCTACACCACATGACCTGCCTTGC
Mouse_XR_001780969.1        GTGAAGGCTGTAACCGAAAGCAGAGGCCTACACCACATGACCTGCCTTGC
Chicken_TCONS_00112652      --------------------------------------------------
Chicken_TCONS_00109618      --------------------------------------------------
Cattle_TCONS_00046939       --------------------------------------------------
Human_NR_038229.1           GGGCAGAAAGGGGCCAAAAGGGAGGGCCCTTTGGAGGAGCGTGGCTCTGG
                                                                              

Pig_TCONS_00083542          --------------------------------------------------
Cattle_TCONS_00049389       AAAAAGATTGCAAAACAAGAACCAGTAAGTATCAGTACAGAGACGTCACA
Mouse_XR_382521.3           CTTGAAAATGACATCAGAAGCTGAACACTCAACCCGCTCGTGCCTGCAGA
Mouse_XR_001780969.1        CTTGAAAATGACATCAGAAGCTGAACACTCAACCCGCTCGTGCCTGCAGA
Chicken_TCONS_00112652      --------------------------------------------------
Chicken_TCONS_00109618      --------------------------------------------------
Cattle_TCONS_00046939       --------------------------------------------------
Human_NR_038229.1           TGAGGGGTGGAGGTGAGACCCACACTTATGCTCTGATGCCTTGCAACTGA
                                                                              

Pig_TCONS_00083542          --------------------------------------------------
Cattle_TCONS_00049389       TTAAAAGGAAAATAAAGCAAATGAAAAGAGAGTTTCAAATACCAGGTCAC
Mouse_XR_382521.3           GGACTTTCAGAGCCACCTGTAACTGTGGCGCATTCCCGTTTAGTTCTTGT
Mouse_XR_001780969.1        GGACTTTCAGAGCCACCTGTAACTGTGGCGCATTCCCGTTTAGTTCTTGT
Chicken_TCONS_00112652      --------------------------------------------------
Chicken_TCONS_00109618      --------------------------------------------------
Cattle_TCONS_00046939       --------------------------------------------------
Human_NR_038229.1           TTTCCTCCAGATACAAACAGGGCAGCTGAATGGGGAGATGGCCTCCCCCA
                                                                              

Pig_TCONS_00083542          --------------------------------------------------
Cattle_TCONS_00049389       A-ATTTAAGGGGCAATATATCTTTAGATGTTGAAATGTGTGTGTGTGTGT
Mouse_XR_382521.3           GTATTTCTGAAGGAGAACATATATAGTCTTCCAGTACGGAGTGGCTAACA
Mouse_XR_001780969.1        GTATTTCTGAAGGAGAACATATATAGTCTTCCAGTACGGAGTGGCTAACA
Chicken_TCONS_00112652      --------------------------------------------------
Chicken_TCONS_00109618      --------------------------------------------------
Cattle_TCONS_00046939       --------------------------------------------------
Human_NR_038229.1           TCAGAGGCAGTTCCCAGCCAGCTTCCTTGGATGGCCACACAGGAATCACT
                                                                              

Pig_TCONS_00083542          --------------------------------------------------
Cattle_TCONS_00049389       AGATATGGCCCGGATATATACAAACATCTCTCCATGTACAGAAGCAGATC
Mouse_XR_382521.3           GGGAAAGCCCACTATGGTCAAGTGCACCCTAGGGTGAATGTTGCCTCTGT
Mouse_XR_001780969.1        GGGAAAGCCCACTATGGTCAAGTGCACCCTAGGGTGAATGTTGCCTCTGT
Chicken_TCONS_00112652      --------------------------------------------------
Chicken_TCONS_00109618      --------------------------------------------------
Cattle_TCONS_00046939       --------------------------------------------------
Human_NR_038229.1           CCACACACCATCCCTGAGAAGCAGAACCACAGGGAAACCTCTTGTCCCTC
                                                                              

Pig_TCONS_00083542          --------------------------------------------------
Cattle_TCONS_00049389       CAGAGACTGCATCTCTAGGCAGATTTGTGAGGGATAGATAATGATCAATG
Mouse_XR_382521.3           AAATGAATGAGT---TGGTGAGTTTTGCTGAGATTGGAGAATAGAGAGGC
Mouse_XR_001780969.1        AAATGAATGAGT---TGGTGAGTTTTGCTGAGATTGGAGAATAGAGAGGC
Chicken_TCONS_00112652      --------------------------------------------------
Chicken_TCONS_00109618      --------------------------------------------------
Cattle_TCONS_00046939       --------------------------------------------------
Human_NR_038229.1           TGGAAACTCAGTTACAATCAGTTCAGCACTTGAAGGAAGGATCTCGAAAC
                                                                              

Pig_TCONS_00083542          --------------------------------------------------
Cattle_TCONS_00049389       AATGCAAGGAACAGTATTTCACCATAATTTAGTCATTTGCCCAGGGATTA
Mouse_XR_382521.3           ATTACCTGGCGAGGTGT---AACCTTGCTGAATCAGGTGTAACCTTGCTT
Mouse_XR_001780969.1        ATTACCTGGCGAGGTGT---AACCTTGCTGAATCAGGTGTAACCTTGCTT
Chicken_TCONS_00112652      --------------------------------------------------
Chicken_TCONS_00109618      --------------------------------------------------
Cattle_TCONS_00046939       --------------------------------------------------
Human_NR_038229.1           ATTACAGCCCGAAGAAC---AAGAGGGTGAAACTGTGGAGGCCTCAGCAT
                                                                              

Pig_TCONS_00083542          --------------------------------------------------
Cattle_TCONS_00049389       TATATTTAAAATCCACATTTAATTCAAAGACCTCATATTGAAACACTTCC
Mouse_XR_382521.3           ACCATTTTCCCATCTCCCTCAGCCTGTGCCCCTCACGGCTCCCAGTTACT
Mouse_XR_001780969.1        ACCATTTTCCCATCTCCCTCAGCCTGTGCCCCTCACGGCTCCCAGTTACT
Chicken_TCONS_00112652      --------------------------------------------------
Chicken_TCONS_00109618      --------------------------------------------------
Cattle_TCONS_00046939       --------------------------------------------------
Human_NR_038229.1           CTTCTACCCAGAGTGTGCCCAAGCTATACCCTGGGGCAGCCACCAGCATC
                                                                              

Pig_TCONS_00083542          --------------------------------------------------
Cattle_TCONS_00049389       AGGAGTTTTATACATTTTTACAGTAAGACATACAATCTGCAAGATGCAGG
Mouse_XR_382521.3           TGTACCTCAAGGCAGTCAACATTGGAGCATTCCCTTCTCCAGGATGTGGA
Mouse_XR_001780969.1        TGTACCTCAAGGCAGTCAACATTGGAGCATTCCCTTCTCCAGGATGTGGA
Chicken_TCONS_00112652      --------------------------------------------------
Chicken_TCONS_00109618      --------------------------------------------------
Cattle_TCONS_00046939       --------------------------------------------------
Human_NR_038229.1           AAGAGCTTCAGGCCAGTAGGGAGCTAGGGGACCTCTTGGTCCCATTTCCT
                                                                              

Pig_TCONS_00083542          --------------------------------------------------
Cattle_TCONS_00049389       CCTTTACATTTCATTTTCTTCAATTATTTTTTTTTCTCCCAATTCAAACC
Mouse_XR_382521.3           GAAACTGTTAGCACGGCCTCAAACTACTTAAGCATTCCTGTTCTAAACCA
Mouse_XR_001780969.1        GAAACTGTTAGCACGGCCTCAAACTACTTAAGCATTCCTGTTCTAAACCA
Chicken_TCONS_00112652      --------------------------------------------------
Chicken_TCONS_00109618      --------------------------------------------------
Cattle_TCONS_00046939       --------------------------------------------------
Human_NR_038229.1           TGATAACATCAGAAATCTGAAGAACAACTCTCCAGCAAGGCACGGGCTTC
                                                                              

Pig_TCONS_00083542          --------------------------------------------------
Cattle_TCONS_00049389       TGTGGCAATTAGCAGCTTTTATTTTGCTTGCTCCTCCAGTATGTTGAACA
Mouse_XR_382521.3           ATGAGATGCTAGCACTGTGCAGAGCACACA-TCCCCAATGCCACTGGAGG
Mouse_XR_001780969.1        ATGAGATGCTAGCACTGTGCAGAGCACACA-TCCCCAATGCCACTGGAGG
Chicken_TCONS_00112652      --------------------------------------------------
Chicken_TCONS_00109618      --------------------------------------------------
Cattle_TCONS_00046939       --------------------------------------------------
Human_NR_038229.1           AACTGAAGCCCTCTTCCCAAGTCATACTAA-AACAAGAACTGACCCCAGC
                                                                              

Pig_TCONS_00083542          --------------------------------------------------
Cattle_TCONS_00049389       TTCAGCCTTCACTCAGGATCATTTTCATTAAGGTACAGACCAAAGAAATA
Mouse_XR_382521.3           CTCTGGTGGAGTTTGGCAAGCTTGAGAGAAGCATGAAGACCGTGCAGCCC
Mouse_XR_001780969.1        CTCTGGTGGAGTTTGGCAAGCTTGAGAGAAGCATGAAGACCGTGCAGCCC
Chicken_TCONS_00112652      --------------------------------------------------
Chicken_TCONS_00109618      --------------------------------------------------
Cattle_TCONS_00046939       --------------------------------------------------
Human_NR_038229.1           TGCGGGTGCTTCTCTCTGCCCGCACATCCCTCTTCCAGCCTGCTCCATAT
                                                                              

Pig_TCONS_00083542          --------------------------------------------------
Cattle_TCONS_00049389       AACACAGACCTGGCCTAAAATGCATAGACTAAAAAAAATGGCATCTCATG
Mouse_XR_382521.3           TGGCTCACTGCAGAGAGAGTTGGAACTACAGACTTGATCAAACTTCCCTA
Mouse_XR_001780969.1        TGGCTCACTGCAGAGAGAGTTGGAACTACAGACTTGATCAAACTTCCCTA
Chicken_TCONS_00112652      --------------------------------------------------
Chicken_TCONS_00109618      --------------------------------------------------
Cattle_TCONS_00046939       --------------------------------------------------
Human_NR_038229.1           GCAGCCCCACACAGTGGGGGTTCCTGTTGGGATTGTGTGTCTGGGGCAAG
                                                                              

Pig_TCONS_00083542          --------------------------------------------------
Cattle_TCONS_00049389       TTTTCCCATTGC--GTCTCTTGAGACGAATGTTAAGATGGCAAAGAGTTG
Mouse_XR_382521.3           TGCTCCAAAGACCAGTAGCTGGCACTGCCTTTCTGACTGGGCTAAAGTAA
Mouse_XR_001780969.1        TGCTCCAAAGACCAGTAGCTGGCACTGCCTTTCTGACTGGGCTAAAGTAA
Chicken_TCONS_00112652      --------------------------------------------------
Chicken_TCONS_00109618      --------------------------------------------------
Cattle_TCONS_00046939       --------------------------------------------------
Human_NR_038229.1           TGACCTTACCACCCCAAGCCTCCATTTCCTCAGAAGTCAAACAGGGATGG
                                                                              

Pig_TCONS_00083542          --------------------------------------------------
Cattle_TCONS_00049389       CTTGGTTGCTCTTGTGAAATTCACAGTG-TTTTGCCTGCAACACATATAC
Mouse_XR_382521.3           GTTTATAGAAATGAGGCTATTGTAGCTAATTTTAATTACCAGAAGAAAAC
Mouse_XR_001780969.1        GTTTATAGAAATGAGGCTATTGTAGCTAATTTTAATTACCAGAAGAAAAC
Chicken_TCONS_00112652      --------------------------------------------------
Chicken_TCONS_00109618      --------------------------------------------------
Cattle_TCONS_00046939       --------------------------------------------------
Human_NR_038229.1           GGATGCTGACTTTCCGGGAAGCCAGCTCACTTTGCTTTCAACTTCCAAGT
                                                                              

Pig_TCONS_00083542          --------------------------------------------------
Cattle_TCONS_00049389       ATATATATATTTTTTTTTTTTTATTTTT-TTGCTTCTCTTTGTGTCTGTG
Mouse_XR_382521.3           TCAGAACTGTGTCGCTATGAGAGTCTAAATCACATAAAATCCCCCACACC
Mouse_XR_001780969.1        TCAGAACTGTGTCGCTATGAGAGTCTAAATCACATAAAATCCCCCACACC
Chicken_TCONS_00112652      --------------------------------------------------
Chicken_TCONS_00109618      --------------------------------------------------
Cattle_TCONS_00046939       --------------------------------------------------
Human_NR_038229.1           CCACTGAAAGTTTCCAGTCCCGGGATTTTAGGAAGAAGAAAGAAGATACT
                                                                              

Pig_TCONS_00083542          --------------------------------------------------
Cattle_TCONS_00049389       ATGAATGGAGCAAAGATATATATAAATAAATAAATACATAAATAAATAAA
Mouse_XR_382521.3           AAAGAAGATAAAAGCACATTAATCATGCCATAAACATTCACGTGGGCAAC
Mouse_XR_001780969.1        AAAGAAGATAAAAGCACATTAATCATGCCATAAACATTCACGTGGGCAAC
Chicken_TCONS_00112652      --------------------------------------------------
Chicken_TCONS_00109618      --------------------------------------------------
Cattle_TCONS_00046939       ------------ATCAAACCTGTATCTCCCACATTGCAAGCTGATTCTTT
Human_NR_038229.1           AGACATTTCTCACAACAGCATTTTATGACACATTTTTATGACATCAGCTC
                                                                              

Pig_TCONS_00083542          --------------------------------------------------
Cattle_TCONS_00049389       GGTAAAAGAAAAAAAGGAAAAAAAATACAAAA--ACTAAGGATATTCGAG
Mouse_XR_382521.3           GGTTATATATTATAAAATGAGACCATGAAAAGGTACTAATGTTTTGCAGT
Mouse_XR_001780969.1        GGTTATATATTATAAAATGAGACCATGAAAAGGTACTAATGTTTTGCAGT
Chicken_TCONS_00112652      --------------------------------------------------
Chicken_TCONS_00109618      --------------------------------------------------
Cattle_TCONS_00046939       ACTGCTGAGCCACCAGGCAAAGCCCTAAAGTCACACAGATACTATAACAA
Human_NR_038229.1           TTTAAGCATCTCTCTCCAAGGAACACAAAATTCTCCAACATAACCTCACC
                                                                              

Pig_TCONS_00083542          --------------------------------------------------
Cattle_TCONS_00049389       AACCTTTGACTTATAGCAGCAGTGATCCATTCCAGCCCTGACAACAAGAA
Mouse_XR_382521.3           ATTGCTCTAGCCCAACCTGCAAGCCTCCTCTCAGAGATGCTCTCTGTGGG
Mouse_XR_001780969.1        ATTGCTCTAGCCCAACCTGCAAGCCTCCTCTCAGAGATGCTCTCTGTGGG
Chicken_TCONS_00112652      --------------------------------------------------
Chicken_TCONS_00109618      --------------------------------------------------
Cattle_TCONS_00046939       CCTGCCTACCAACAACTACAACCTCTCCTTCTATAGCAGGTACATATGGA
Human_NR_038229.1           CAGGCCTTACAACAGTCCCCCAGAATCCAGCAGAGTACAGCAATTTTTGG
                                                                              

Pig_TCONS_00083542          --------------------------------------------------
Cattle_TCONS_00049389       CATACCCCTTCATATTTCTATCCAAGT--CCATCCCACTGTGGATGTGTT
Mouse_XR_382521.3           CTTCCCAGCACTCACACCAAGCCGGACTCCCCTCCCCCTTGCAGTGTTTT
Mouse_XR_001780969.1        CTTCCCAGCACTCACACCAAGCCGGACTCCCCTCCCCCTTGCAGTGTTTT
Chicken_TCONS_00112652      --------------------------------------------------
Chicken_TCONS_00109618      --------------------------------------------------
Cattle_TCONS_00046939       TTTGTAGATACCAGCCTAAGTGTGGGAAATGCCACTACTTCATTTTGTTT
Human_NR_038229.1           TGTTTATTGGATACCTATTTTTCCTGCCTCGTTTCCGAAATGGATTTACA
                                                                              

Pig_TCONS_00083542          --------------------------------------------------
Cattle_TCONS_00049389       AGAATATCATTTGCTGTCTCAACCTCAGAGTCTCTGCACCCTACCATCAC
Mouse_XR_382521.3           GCAGCCCCAGCAGTTTGTTCCACACCACTCACTATCTGGTGTGTGTCTAT
Mouse_XR_001780969.1        GCAGCCCCAGCAGTTTGTTCCACACCACTCACTATCTGGTGTGTGTCTAT
Chicken_TCONS_00112652      --------------------------------------------------
Chicken_TCONS_00109618      --------------------------------------------------
Cattle_TCONS_00046939       ATATCAGGCTACATTTGACTCAAGTCCGCATCCTGCAGGAGCAAAACCAA
Human_NR_038229.1           GGCAAATATAATGACCTCTCCATCGTACAGTCCCCTAGAAGCAGAAGGAC
                                                                              

Pig_TCONS_00083542          --------------------------------------------------
Cattle_TCONS_00049389       GAATTGG--GAAGAAACTGCTTTAACTGCTCACTTAGCCATCTGAGGAGT
Mouse_XR_382521.3           GGATTATTTGACAATGTAAGATTCCCTACAAGGCTAATACACCTTTGCCC
Mouse_XR_001780969.1        GGATTATTTGACAATGTAAGATTCCCTACAAGGCTAATACACCTTTGCCC
Chicken_TCONS_00112652      --------------------------------------------------
Chicken_TCONS_00109618      --------------------------------------------------
Cattle_TCONS_00046939       TCTCAGA--AATTACTGGGGGTGCCCTCCCTTCCTAGGGTATCCTTTAAA
Human_NR_038229.1           AAGGAGC--AACCACCCTTGTTGAAGTCTCTGCCCGAGGCTCCTGGCAGA
                                                                              

Pig_TCONS_00083542          --------------------------------------------------
Cattle_TCONS_00049389       TGGGTCTCTGGCATTCCCCCCATGAGATTTTCTGTAACAGTGATATATAG
Mouse_XR_382521.3           ACCTTTTCCTCCCTAACACCCAGCATGGTATTTGTTGGAGAAGTTTCAAT
Mouse_XR_001780969.1        ACCTTTTCCTCCCTAACACCCAGCATGGTATTTGTTGGAGAAGTTTCAAT
Chicken_TCONS_00112652      --------------------------------------------------
Chicken_TCONS_00109618      --------------------------------------------------
Cattle_TCONS_00046939       TCTCAAGATTCATCGACACCCAGGAAATA------CAAGAAGGGCTTCCC
Human_NR_038229.1           AGGTTTTCCCTCTTCCATTCCTGGCACACACAGCCCCTGGCAACTGTTGG
                                                                              

Pig_TCONS_00083542          --------------------------------------------------
Cattle_TCONS_00049389       GACCAAACTGAAGCTCATCATGGGAAACAAAAAGTCCTCAAATGGGGGAA
Mouse_XR_382521.3           AATTTTCTCTCTGCTC--TATCCGGAATGTTTGGCAGTCAAGGAAAGGCG
Mouse_XR_001780969.1        AATTTTCTCTCTGCTC--TATCCGGAATGTTTGGCAGTCAAGGAAAGGCG
Chicken_TCONS_00112652      --------------------------------------------------
Chicken_TCONS_00109618      --------------------------------------------------
Cattle_TCONS_00046939       ATTTACCTTCCATCACAATCCAGTGATTCTTATGCCAGAAATGAGAGCTC
Human_NR_038229.1           TCTCATCCTGGCAGCCTGACATTTCAGAGAGAAGATTCTAGGCCCCACTT
                                                                              

Pig_TCONS_00083542          --------------------------------------------------
Cattle_TCONS_00049389       AAAAGGGAAAGAAAGAGCAAGAGAATTGAGGCTATGTGTGTCTGTAGTCA
Mouse_XR_382521.3           GGACG--AAGTGACGTCCTCTTTAAATGGAAAGGTGTGCATCCGGAGTCA
Mouse_XR_001780969.1        GGACG--AAGTGACGTCCTCTTTAAATGGAAAGGTGTGCATCCGGAGTCA
Chicken_TCONS_00112652      --------------------------------------------------
Chicken_TCONS_00109618      --------------------------------------------------
Cattle_TCONS_00046939       TGCCTCTAGGACAGATGTCCTCCAACATACTATAGCCACCTCGAGGGCCA
Human_NR_038229.1           GTCTGACAGCTTGTGGTTTCTGACCCAGGACTGATGTGGACCAGGAAGGA
                                                                              

Pig_TCONS_00083542          --------------------------------------------------
Cattle_TCONS_00049389       TTTATTTAATTAGATACATGATTTAATGTTATTGGTATTATAGAAGGTCC
Mouse_XR_382521.3           TAGCTCAGTGACAGTCCAACCCTTGCCCCTGAACATAGTAAACTTAGTAT
Mouse_XR_001780969.1        TAGCTCAGTGACAGTCCAACCCTTGCCCCTGAACATAGTAAACTTAGTAT
Chicken_TCONS_00112652      --------------------------------------------------
Chicken_TCONS_00109618      --------------------------------------------------
Cattle_TCONS_00046939       CCACCTCCTGACACTTGATCCACAAGGTATGATGACTAT-------CTAC
Human_NR_038229.1           CAGACCCACATGGGAGTGGCAGCGCATGCCGGCCCTTCCTCCTGCAGCTC
                                                                              

Pig_TCONS_00083542          --------------------------------------------------
Cattle_TCONS_00049389       AATGTAAAAAGGGAAAAGCTTAAAAAAAGAAACACTGGT-TAACGGAGAG
Mouse_XR_382521.3           TCTTGCAGGCAGTAGGAGCAAGGGAGTGGGTGGAGGGAAACCAAGGAGAA
Mouse_XR_001780969.1        TCTTGCAGGCAGTAGGAGCAAGGGAGTGGGTGGAGGGAAACCAAGGAGAA
Chicken_TCONS_00112652      --------------------------------------------------
Chicken_TCONS_00109618      --------------------------------------------------
Cattle_TCONS_00046939       TCTCAAATTGAGTGACAGGCCTTAATTTGGCTTTTAGTTTCCTTTGGCTT
Human_NR_038229.1           TGGGGTTGGAACTGACCCCCTCAGCCCCAGCCCATCACCCTCCCTGGCTT
                                                                              

Pig_TCONS_00083542          --------------------------------------------------
Cattle_TCONS_00049389       GCTGAGAAGATGT-----GAAAATTTCCATCTGGCTACTTCTCTTCCTGA
Mouse_XR_382521.3           GTTAGGCAGAGAT-----TGGCACAACTTCCAGAAAGTGCACTCTCATAA
Mouse_XR_001780969.1        GTTAGGCAGAGAT-----TGGCACAACTTCCAGAAAGTGCACTCTCATAA
Chicken_TCONS_00112652      --------------------------------------------------
Chicken_TCONS_00109618      --------------------------------------------------
Cattle_TCONS_00046939       GTGGAGATTTTTC-----TGTTTTTTCCATTTGGTTATATTTTATCAAGC
Human_NR_038229.1           TTAGGGAGCTGATCTTCTGCAGACATGCCTGGAGCCTGGTGAGGGCAGGA
                                                                              

Pig_TCONS_00083542          --------------------------------------------------
Cattle_TCONS_00049389       ATCCTTACGATTCTCAGAGCTGCCCCAATCCTAGACCATAATACACAACG
Mouse_XR_382521.3           CTAGAGTTGAGCTTTGTCCCAGACTAAATCCTAACACAAGATGTACAGAG
Mouse_XR_001780969.1        CTAGAGTTGAGCTTTGTCCCAGACTAAATCCTAACACAAGATGTACAGAG
Chicken_TCONS_00112652      --------------------------------------------------
Chicken_TCONS_00109618      --------------------------------------------------
Cattle_TCONS_00046939       GTGTGTATGTGAACAAGACAGAAGCTTTCTGTACTTGTTTTGTGCTCCAT
Human_NR_038229.1           CAACTGTCCACCCAAGGATGGAAATGAATGCTGACAGCTCCTGATTTATG
                                                                              

Pig_TCONS_00083542          --------------------------------------------------
Cattle_TCONS_00049389       TTTCTCTTATCTTTTTGTTACACTTTCCATACACTTAATGTG------TT
Mouse_XR_382521.3           ATGTCTGAGAGCTGCTTGAGAGAGTAGCAAATGATGAAGGAGAGGGCTCA
Mouse_XR_001780969.1        ATGTCTGAGAGCTGCTTGAGAGAGTAGCAAATGATGAAGGAGAGGGCTCA
Chicken_TCONS_00112652      --------------------------------------------------
Chicken_TCONS_00109618      --------------------------------------------------
Cattle_TCONS_00046939       CTTCCTGGAAATCTCAACACTTTCTTCCTTCATTTAGGTACGGATTCTTT
Human_NR_038229.1           CCCTTGTTATCCTGTAAGGAAGACAGCAAGGCAATTTAAAAGGCCAGCAG
                                                                              

Pig_TCONS_00083542          --------------------------------------------------
Cattle_TCONS_00049389       CAAAAATTCACTTTTAACAGCATCACTTTTTTTTTTTAAACCAAGGGAGG
Mouse_XR_382521.3           TCAAAATGAAGCTATGACAAAAAAACCGTCTTGGTCTTTATAGGTGCCCT
Mouse_XR_001780969.1        TCAAAATGAAGCTATGACAAAAAAACCGTCTTGGTCTTTATAGGTGCCCT
Chicken_TCONS_00112652      --------------------------------------------------
Chicken_TCONS_00109618      --------------------------------------------------
Cattle_TCONS_00046939       TCACATGGCCCTATTTTTCTGGCAACAGCAGTTCTTGCTGTAGATCAGAA
Human_NR_038229.1           CTTTGGGAAGCCCAACAAGGAGCCCCACAGCACCTGGAGCTGCCCACTGT
                                                                              

Pig_TCONS_00083542          --------------------------------------------------
Cattle_TCONS_00049389       AGGATGAAAGGAGGTAAGGGGTT--------CAGGATATATTGAAATTAT
Mouse_XR_382521.3           AATGGGAAAGAAGCTAAGGAACAGCCTTGGGCAGGCAGTGTACTGGTTTC
Mouse_XR_001780969.1        AATGGGAAAGAAGCTAAGGAACAGCCTTGGGCAGGCAGTGTACTGGTTTC
Chicken_TCONS_00112652      --------------------------------------------------
Chicken_TCONS_00109618      --------------------------------------------------
Cattle_TCONS_00046939       TCACTTGGAGAACTTTGAAAAATGCAAAAGCCAAAGCCTCACCCTGAAAG
Human_NR_038229.1           CTCCCCAGCCAACGCTAGCTAGCTGCTTCCTGGAAAGGCCAAGATACCCT
                                                                              

Pig_TCONS_00083542          --------------------------------------------------
Cattle_TCONS_00049389       ATCCTGATCTTATAAATGAGAACTTAGAATCTAGGGAGTTTTCCTTACAG
Mouse_XR_382521.3           AACTAGGCTCTTGGCAAGGGTCCTTGTAGTGTGGAGAGGTGGAGAAATAC
Mouse_XR_001780969.1        AACTAGGCTCTTGGCAAGGGTCCTTGTAGTGTGGAGAGGTGGAGAAATAC
Chicken_TCONS_00112652      --------------------------------------------------
Chicken_TCONS_00109618      --------------------------------------------------
Cattle_TCONS_00046939       AATTAGTTGCTATTAGTCTGAGTTGGACAAGTTGGACAAGAAACTGTTTG
Human_NR_038229.1           CCTCCCATCCCCAGCCTGAAAGGGAGAAGAGGGAAAAGGAAGCACGTCCC
                                                                              

Pig_TCONS_00083542          --------------------------------------------------
Cattle_TCONS_00049389       TCACTGAGTTTTCCT------------TACAGTCACTGGCTGGGTGATTA
Mouse_XR_382521.3           GGGTTGAACTCAGCTAATCAAGCTGAGTGTGCACATGCCCTGTTTAACAC
Mouse_XR_001780969.1        GGGTTGAACTCAGCTAATCAAGCTGAGTGTGCACATGCCCTGTTTAACAC
Chicken_TCONS_00112652      --------------------------------------------------
Chicken_TCONS_00109618      --------------------------------------------------
Cattle_TCONS_00046939       GCTTTTATGCATGTGTGTGTGTTTGTGTAAACTCTCTAATTGTTCTAATG
Human_NR_038229.1           TGAGTGCCCACGAGGGTCAGATGCCAGTGGACTCCTCCCCACCCAGTGGC
                                                                              

Pig_TCONS_00083542          --------------------------------------------------
Cattle_TCONS_00049389       AGTGT----TGTAAAATTCTATCAGGAATTAGGAAACTCACTTTCTAGTT
Mouse_XR_382521.3           CAGGC----TGTCCAGTGTCAGTTCCCTCGTAGGCTGTTGATTTATGAGA
Mouse_XR_001780969.1        CAGGC----TGTCCAGTGTCAGTTCCCTCGTAGGCTGTTGATTTATGAGA
Chicken_TCONS_00112652      --------------------------------------------------
Chicken_TCONS_00109618      --------------------------------------------------
Cattle_TCONS_00046939       TGTAACTAATGTGGAGAACTGTTATTCTAGAGAATGATAAGATTCAGCAT
Human_NR_038229.1           GTCTCTCTCATCATCCATCTTTTGCAGGTGAAGAATCAGACACTTAAAGA
                                                                              

Pig_TCONS_00083542          --------------------------------------------------
Cattle_TCONS_00049389       CTGACTCTTATCTTTCCTACTTTCAACTTCTGGGACCATGACCAGACCCT
Mouse_XR_382521.3           TAGCCTCTTCCTATGTTCACATATAATTACAGCAACGAGAGCTGATATGA
Mouse_XR_001780969.1        TAGCCTCTTCCTATGTTCACATATAATTACAGCAACGAGAGCTGATATGA
Chicken_TCONS_00112652      --------------------------------------------------
Chicken_TCONS_00109618      --------------------------------------------------
Cattle_TCONS_00046939       CAGAATTTCAACCATCCAAATAGAAACATCTGAGTACTTGACTCCAACAG
Human_NR_038229.1           GGTTAAGTCGCGTACCTGAAGTTACACTGGGGAGACCAGGAGCAAACTTG
                                                                              

Pig_TCONS_00083542          -------------------AAGGGCTATACTT--------CCATCATCTC
Cattle_TCONS_00049389       TCTCTGTAAAATG-GGGGGAAAGCCCATGCTC--------CAATCCTCAG
Mouse_XR_382521.3           TAACTGCCTATTG-CAAAGACAGGCAGTGCCTGAGGTGCACAGATTCACA
Mouse_XR_001780969.1        TAACTGCCTATTG-CAAAGACAGGCAGTGCCTGAGGTGCACAGATTCACA
Chicken_TCONS_00112652      --------------------------------------------------
Chicken_TCONS_00109618      --------------------------------------------------
Cattle_TCONS_00046939       AAAATGGGTCAGA-CCGAGAAGGGCCTAGAACTGTCACGAATGCTGGACA
Human_NR_038229.1           CATCTGTCTGACCTCAAAGCCCTGCTTCTAAGCAGCCAGGGAGCAGTGGG
                                                                              

Pig_TCONS_00083542          CATATTTGCTGGGAGATTGA---------GTAAT---TGGTCTCTGGAT-
Cattle_TCONS_00049389       -AGGAATGTTAGGAAACAAAATTATACATGTAAA---TGAACTTTGGAAC
Mouse_XR_382521.3           CAGGTCTCCTGGCAAAAATACTATGGCTAGTAAAATGTAAAAGTTGAAG-
Mouse_XR_001780969.1        CAGGTCTCCTGGCAAAAATACTATGGCTAGTAAAATGTAAAAGTTGAAG-
Chicken_TCONS_00112652      --------------------------------------------------
Chicken_TCONS_00109618      --------------------------------------------------
Cattle_TCONS_00046939       GAACACTAGATAGATTTGAAAAGCAGATCATCAATGTCCAAGGAGTTAAG
Human_NR_038229.1           ATCCAGTGCAGAGATGGGGAGGAGGGGCTCTGCCACTCCCAGCCTGGGAA
                                                                              

Pig_TCONS_00083542          -----ATGCGTGTGCTGCTTCCCAAAATATC-TCTTTTAAAAAGACGTGA
Cattle_TCONS_00049389       GTAGAAAGGGTGCACAGAATGTTCTGCATTC-TTTTCACTGTGTGCCTGA
Mouse_XR_382521.3           --AAGTTGAGTCTTTGGAACTCCGGGAGTTCATCCCATCTCGGGGTCTGC
Mouse_XR_001780969.1        --AAGTTGAGTCTTTGGAACTCCGGGAGTTCATCCCATCTCGGGGTCTGC
Chicken_TCONS_00112652      -----------------------------------------------TGC
Chicken_TCONS_00109618      --------------------------CCATTGTCACTGGTGCATGCCTG-
Cattle_TCONS_00046939       TAGTAAATTACATGTTCTCTCTTCCTGCAAAGCTCCGTGGAGACCCATTA
Human_NR_038229.1           TGAAGTGGAGCCAATGGCAAGAGCTTCCCTAGGGCTGGGTCAAACCTCCC
                                                                              

Pig_TCONS_00083542          GAGGCATGCGGAGC-CAGTTG--AGGCATTTTTCGGAGATGCTG------
Cattle_TCONS_00049389       GAAATTTATTCATT-TATTCAGCAGGCATTTTCTG-AGATGATT------
Mouse_XR_382521.3           AGGGTCTGCCCTGT-CTGATTACATG---TCCTTGCATCAGGTT------
Mouse_XR_001780969.1        AGGGTCTGCCCTGT-CTGATTACATG---TCCTTGCATCAGGTT------
Chicken_TCONS_00112652      AGGTCTTCCCATCA-GGGCTGGTGTG----TGTGACAAATCTTT------
Chicken_TCONS_00109618      AAATTATCTCAGCA-CCCTGGATAAAGACATATTTGTGGTGAAC------
Cattle_TCONS_00046939       TGGCCCTGTATTGA-AAGCAATCAATCAATCAGTCCTGATCAACTGAAAG
Human_NR_038229.1           TGCTCCAGGCATGAAGAGAAAGGAAAAGGCTGCTCCAGGTGGGG--GAAG
                                                                              

Pig_TCONS_00083542          -CTGCCACCAGGCCCTCATTAAGCATCGATTCACGTGGTA-CAT-----A
Cattle_TCONS_00049389       -CTGCCACCAGGCCCTCATTAGGTATTGATTCACATGGCA-CAT-----A
Mouse_XR_382521.3           -GTGACAG-ATGCTCCTAGCTAGTAGAAATTCATGGCACA-TGT-----G
Mouse_XR_001780969.1        -GTGACAG-ATGCTCCTAGCTAGTAGAAATTCATGGCACA-TGT-----G
Chicken_TCONS_00112652      -CTGACTCGGTGATTCCCAGAAG-----ATCTGAAGAATG-GAC-----A
Chicken_TCONS_00109618      -CTGTGCTGTATCTTCTTGGATGCCTGAACCCGTCTGATGGTGT-----T
Cattle_TCONS_00046939       GCTGGGCTCCAGCTCCCCATAATGGCAGAAGAAGATGGTGGTTCTCCA-A
Human_NR_038229.1           TCTGGTCC-AGCTCCTTGTTAAAGAAGAAACAGGAAAATACAGCAACAGG
                              **                        *                     

Pig_TCONS_00083542          CCCCCGGT-CAATGGCATCCATCATTTGTCCTGGCCTGCAG----TTCCA
Cattle_TCONS_00049389       TCCATGGT-CAATGTCATCC---------------CCGCAG----TTTCG
Mouse_XR_382521.3           TAATAAGCACTGTTGCATGATGTTCAAGCACAGGGCTACTG----AACCA
Mouse_XR_001780969.1        TAATAAGCACTGTTGCATGATGTTCAAGCACAGGGCTACTG----AACCA
Chicken_TCONS_00112652      TGTTGGTTACTATGAC-TCATGCTTGGA-----AGCTACTG----TATGG
Chicken_TCONS_00109618      TAAGAGTTGGTCCTGGAAGGAGGCTCTGGAGCCATCAGCTG----TGATC
Cattle_TCONS_00046939       CCACGGGTTCTGATGAAGAACACCCAGCTGCTAGCTTACCG----TAACA
Human_NR_038229.1           GGGAAGTCACAGGGGAACTGACATTTTGTCAAAAGATGATGGGTTTCTGG
                                                                    *         

Pig_TCONS_00083542          GGA-AGAGTGACCCTCAGTTATT--ACAGAC--AGCTGACAATTATTC--
Cattle_TCONS_00049389       GGG-AGAGGGACCCTTAATTACT--ATGGAT--GACTGA-----ATTC--
Mouse_XR_382521.3           GAGCACACAGACCCTGATGTGTTCTGTGGACTTGATTCACAGGAATTG--
Mouse_XR_001780969.1        GAGCACACAGACCCTGATGTGTTCTGTGGACTTGATTCACAGGAATTG--
Chicken_TCONS_00112652      CCCAGCCCAAAAGCTCTCCTTTT--TCTAGCTAGATTTAT--TAGCAG--
Chicken_TCONS_00109618      AAGAGGAGAGAATGTCTACCCTA--GGAGACAGCAGTCCCAGAAGTGG--
Cattle_TCONS_00046939       AGCAGGGCAACCACAAGGCTTGGACTCAGCCTGTGACCATGAAACTGGAG
Human_NR_038229.1           CTCTCTCCTGCTTTCCAACTTTCCCTGGATCCCCACTGCCTACAGGTCTC
                                                                              

Pig_TCONS_00083542          -TCAACAACCGCAC----CCCCTGGGCA-CCAGAACTTCTCCCAGAC-TG
Cattle_TCONS_00049389       -TCAACAACCACAG----CCCCTGGGTA-CTAGACCTTCTCACAGGC-TG
Mouse_XR_382521.3           -CACACACACTTGATTCACCTCTGGGT--CCAACGTTTCTTTCGGCTGTT
Mouse_XR_001780969.1        -CACACACACTTGATTCACCTCTGGGT--CCAACGTTTCTTTCGGCTGTT
Chicken_TCONS_00112652      -CGTAAAATAATAAATGGTCACTGAAC----ACTGTTTTTTATAGCC--A
Chicken_TCONS_00109618      -CAGAGGAGTGGGAA-----ATTTGAT-------GCTTTTGGTACCC--T
Cattle_TCONS_00046939       CTGTCTGGATACACTGGAGCTCAAGTTCTGCCACATTGCTATTAAACACT
Human_NR_038229.1           CACTTTAAGCTCCA----CCACCCAGCATCCAGCACTGTCCAGGACC-CA
                                                                *             

Pig_TCONS_00083542          AACCTTTGGCCCAGCGGGAA-----------AAAGGCTCTTAAAATCACT
Cattle_TCONS_00049389       AACCTTTG-CCCAGTGTGAA-----------AACTGCTCTTAAA-TCACT
Mouse_XR_382521.3           AACATGGGTAACAAACAGAGGTGGTGTCAGCAGAAACTCCAAAGGTAATA
Mouse_XR_001780969.1        AACATGGGTAACAAACAGAGGTGGTGTCAGCAGAAACTCCAAAGGTAATA
Chicken_TCONS_00112652      AACAAGAGGGGAAGAGAGGAAGAG-------AAAAACAAAGAAAAAGAGA
Chicken_TCONS_00109618      GACTTGACTGACAAAAAGTAATGG-----GAAAAAGTTCTGAAAACGTTC
Cattle_TCONS_00046939       AGCATGAGACCATTACAGAAACTTTG-----GAATGTTTGCCAAATACCC
Human_NR_038229.1           GCCTCTCCTCCCACTTCAGCTGCTCTGCCACCAGACTGCCCCTTGTGCCC
                              *                                               

Pig_TCONS_00083542          GGCGCA-AGGGTCTGT--------GTTCT-CCAACATTCCCAGTGACACA
Cattle_TCONS_00049389       CCCATG-AGTGTCTGTCTTACTGTGTTCT-CGAGCACTCCCAGTGACACA
Mouse_XR_382521.3           CACATA-TGAACTGGTGACTTAATGTCATGCCATTCATTGCTGCTGCACA
Mouse_XR_001780969.1        CACATA-TGAACTGGTGACTTAATGTCATGCCATTCATTGCTGCTGCACA
Chicken_TCONS_00112652      GAGAGAGAGAGAGAGAGAATGAGAGAGAGGAAAAGGAAAGAAGGAAAGGA
Chicken_TCONS_00109618      AGGAAG--AAGAGAGTTGTGACATGAAATGATAACAAAAGAAG--ACAAA
Cattle_TCONS_00046939       AAGACAAAAGGAGAAGGAACTCA-GCTCTGCCTGCATCCTCAGCTGTGGG
Human_NR_038229.1           AGCACC-TGGGCTCCAGCCCACTTCCAATCTCACCTTTTCCCACTGTTAC
                                                                              

Pig_TCONS_00083542          GACCTCAGACA--CTTTA--CTTCCTGTGT-TAATCAATGCCAGTGCCTC
Cattle_TCONS_00049389       AACCTCAGACA--CTTTA--CTTCCTGTGT-TAATGAGTGCTAGTGCCTG
Mouse_XR_382521.3           TATTCAAAACATCCTTTATGCTACCACTTTATATTCACCCCCAGGTCCCA
Mouse_XR_001780969.1        TATTCAAAACATCCTTTATGCTACCACTTTATATTCACCCCCAGGTCCCA
Chicken_TCONS_00112652      AGAAGGAGAGA------AAGCAAGAAAGAGAAAGAGAGAGAGAGAGAAAA
Chicken_TCONS_00109618      TCACCAAAACAG---TCACACATCAAGATTCTGGGGTGTGAAAAGGGATC
Cattle_TCONS_00046939       CCCTGATGTTCCATTT----CTTTGACTCCCTGCAGCTGAAGGAGGCATT
Human_NR_038229.1           CCATCTCTATA---TTTTGGCTCTTCAGCTCCAGCCTGTCAAAACTCTGT
                                                *                             

Pig_TCONS_00083542          ATCATTGTACCAGCAGATGTTCCTTCATGAAAACAAATAAAATTAAGCCT
Cattle_TCONS_00049389       ATCACTATACAAGCAGATGTTCCTGAGCCAAAACAAAAAAAATTACGCCT
Mouse_XR_382521.3           TTTAATGCTTTAATC-ATACCTCATACCGCAATTTAAGATGTATAGCTCT
Mouse_XR_001780969.1        TTTAATGCTTTAATC-ATACCTCATACCGCAATTTAAGATGTATAGCTCT
Chicken_TCONS_00112652      GGAAAGAAAAAAAGGAAAGGAACTGGAGATGTTGCTTCAGAAACTCGTTT
Chicken_TCONS_00109618      CAGAAGATTTGGACATCAGCTCCGACTGCAGATAAATGGAGCACGTAGCG
Cattle_TCONS_00046939       TTCATCACAGCGGCCTAGGTGCATGTGTGCATGGGTCTATGTCCACAGCC
Human_NR_038229.1           CTAGCTTTCAAAGCCCAGGCATCTCACCTC--CCTAACAAGCCCCCCAAT
                                                                              

Pig_TCONS_00083542          ATCTTTAG--GTTAGCAAACACCCCCCGCCACTCTTGGCTGAGC--AG--
Cattle_TCONS_00049389       ATCTTTAG--GTTAGCAAATATCCCC---CACCCTTGGCTGAGC--AGGC
Mouse_XR_382521.3           GCTTCTACTCGATGGTATTATTTTGTAACCATGTCTATTTTATTTTAATG
Mouse_XR_001780969.1        GCTTCTACTCGATGGTATTATTTTGTAACCATGTCTATTTTATTTTAATG
Chicken_TCONS_00112652      GTCTTGGCAGGACAACATAGACTCA--GCCACATGTGGAAAAACA-AGTG
Chicken_TCONS_00109618      GACATATCTCCACCTCCATCAGTGAGAAACTTGAAGAAGAAAGAA-GAAA
Cattle_TCONS_00046939       TGCCTATT--TCTAACGCCCGCTCCCTGCCCCACAAAATGAGGTTCAACA
Human_NR_038229.1           TTCTCCAAGCAATTTTGCCTCCTGTATGTTCAGAACGGGGCAGCTCAGCA
                                                                              

Pig_TCONS_00083542          --------------------------------------------------
Cattle_TCONS_00049389       AAATAAGCAATGCTTTCACCTTTTTTTTTTTTTTCTCATTAGAGACACTA
Mouse_XR_382521.3           TTTTAAATGTTACATTATAGCAGGAGTCTCCAGTCCTTTTCAAAGTGCTG
Mouse_XR_001780969.1        TTTTAAATGTTACATTATAGCAGGAGTCTCCAGTCCTTTTCAAAGTGCTG
Chicken_TCONS_00112652      TCACCGTTTTGAAA------------------------------------
Chicken_TCONS_00109618      TTCTCAAGAGTGCAGTCTTGTACATGCATTCACCCCAGTAAAG-------
Cattle_TCONS_00046939       ACTATAATCCAGCACTGCAAAGGATGTGCA--------------------
Human_NR_038229.1           ACTATTACAGCATCATTGAGAGCCTTCCATTGGTCTTCCATCCGTCAGAG
                                                                              

Pig_TCONS_00083542          --------------------------------------------------
Cattle_TCONS_00049389       AAGCTCGCTGTCTCTGGGAACATCCAGACCCCCTCATTTTCCTTGTTTTC
Mouse_XR_382521.3           AAGACC--TGAGCCCTGTCCCTTGTTGCCTAGCATATTCTACTGTGTGTG
Mouse_XR_001780969.1        AAGACC--TGAGCCCTGTCCCTTGTTGCCTAGCATATTCTACTGTGTGTG
Chicken_TCONS_00112652      --------------------------------------------------
Chicken_TCONS_00109618      --------------------------------------------------
Cattle_TCONS_00046939       --------------------------------------------------
Human_NR_038229.1           ATGGCCATGCATACTTCTGCCTCTATCCTGAACTCTAGGTTCCTTGAAGC
                                                                              

Pig_TCONS_00083542          --------------------------------------------------
Cattle_TCONS_00049389       AAGAGCATCCTGGGA-GGTTTTGGATGGACCTCTATTTTGAGGGCTGTGA
Mouse_XR_382521.3           TGGCTTATCCTGTGATGGCTTCCTTTTGTGGTGTGTGTTTCACCCTTAGA
Mouse_XR_001780969.1        TGGCTTATCCTGTGATGGCTTCCTTTTGTGGTGTGTGTTTCACCCTTAGA
Chicken_TCONS_00112652      --------------------------------------------------
Chicken_TCONS_00109618      --------------------------------------------------
Cattle_TCONS_00046939       --------------------------------------------------
Human_NR_038229.1           CAGGGCCATATATTTACACAGAGTCCAGTACCTAACAGGCATTCCATCAA
                                                                              

Pig_TCONS_00083542          --------------------------------------------------
Cattle_TCONS_00049389       GGAGTGTTAGCTGTCTTGACATCACCAGTAAGTGGGGAGGAGGAGCCACA
Mouse_XR_382521.3           CAAATTGTTAGACTCACATGGCTGACAGTGGTAAGAGATGGGAATTGTCG
Mouse_XR_001780969.1        CAAATTGTTAGACTCACATGGCTGACAGTGGTAAGAGATGGGAATTGTCG
Chicken_TCONS_00112652      --------------------------------------------------
Chicken_TCONS_00109618      --------------------------------------------------
Cattle_TCONS_00046939       --------------------------------------------------
Human_NR_038229.1           TGTGTGTTTATCTAGTACACATTGAATTAAACTAGAAAACCAAACCAG--
                                                                              

Pig_TCONS_00083542          --------------------------------------------------
Cattle_TCONS_00049389       CCTCACTTTAAGTCTTTCTGATCCTGTTAGAAGTTGCTTTCTC---CTTG
Mouse_XR_382521.3           GCTCACCTCAAAGTGCAGGGGAGGGACTTTACATGGAATGGTAAGACGTG
Mouse_XR_001780969.1        GCTCACCTCAAAGTGCAGGGGAGGGACTTTACATGGAATGGTAAGACGTG
Chicken_TCONS_00112652      --------------------------------------------------
Chicken_TCONS_00109618      --------------------------------------------------
Cattle_TCONS_00046939       --------------------------------------------------
Human_NR_038229.1           --------------------------------------------------
                                                                              

Pig_TCONS_00083542          --------------------------------------------------
Cattle_TCONS_00049389       TGCCAAG-------------------------------------------
Mouse_XR_382521.3           CTCTCAGTGGGGCTGCTGATGCTGACATGGTTCAGCAATTAGGAGCACTA
Mouse_XR_001780969.1        CTCTCAGTGGGGCTGCTGATGCTGACATGGTTCAGCAATTAGGAGCACTA
Chicken_TCONS_00112652      --------------------------------------------------
Chicken_TCONS_00109618      --------------------------------------------------
Cattle_TCONS_00046939       --------------------------------------------------
Human_NR_038229.1           --------------------------------------------------
                                                                              

Pig_TCONS_00083542          --------------------------------------------------
Cattle_TCONS_00049389       --------------------------------------------------
Mouse_XR_382521.3           GTTGCTCTTGCAGAGGACCTGGGTTCAGTTCCTGGTACCCACATGGCTGC
Mouse_XR_001780969.1        GTTGCTCTTGCAGAGGACCTGGGTTCAGTTCCTGGTACCCACATGGCTGC
Chicken_TCONS_00112652      --------------------------------------------------
Chicken_TCONS_00109618      --------------------------------------------------
Cattle_TCONS_00046939       --------------------------------------------------
Human_NR_038229.1           --------------------------------------------------
                                                                              

Pig_TCONS_00083542          --------------------------------------------------
Cattle_TCONS_00049389       --------------------------------------------------
Mouse_XR_382521.3           CCACAATGGTTCTAACTCCAGTTCCAGGGTGTCTGATGCCCTCTTCGCTT
Mouse_XR_001780969.1        CCACAATGGTTCTAACTCCAGTTCCAGGGTGTCTGATGCCCTCTTCGCTT
Chicken_TCONS_00112652      --------------------------------------------------
Chicken_TCONS_00109618      --------------------------------------------------
Cattle_TCONS_00046939       --------------------------------------------------
Human_NR_038229.1           --------------------------------------------------
                                                                              

Pig_TCONS_00083542          --------------------------------------------------
Cattle_TCONS_00049389       --------------------------------------------------
Mouse_XR_382521.3           CCACAGGCACTACACACAAGAGGCGCACACAGACGCTAGCACACTTCAAT
Mouse_XR_001780969.1        CCACAGGCACTACACACAAGAGGCGCACACAGACGCTAGCACACTTCAAT
Chicken_TCONS_00112652      --------------------------------------------------
Chicken_TCONS_00109618      --------------------------------------------------
Cattle_TCONS_00046939       --------------------------------------------------
Human_NR_038229.1           --------------------------------------------------
                                                                              

Pig_TCONS_00083542          --------------------------------------------------
Cattle_TCONS_00049389       --------------------------------------------------
Mouse_XR_382521.3           AAAAATAAATAAATCTTACAAATAAGGGTTGTTTTTTTTTTTTTTTTTTT
Mouse_XR_001780969.1        AAAAATAAATAAATCTTACAAATAAGGGTTGTTTTTTTTTTTTTTTTTTT
Chicken_TCONS_00112652      --------------------------------------------------
Chicken_TCONS_00109618      --------------------------------------------------
Cattle_TCONS_00046939       --------------------------------------------------
Human_NR_038229.1           --------------------------------------------------
                                                                              

Pig_TCONS_00083542          --------------------------------------------------
Cattle_TCONS_00049389       --------------------------------------------------
Mouse_XR_382521.3           TGCAGTGGTGGTGGCTGAGGTTGCCAGGAAGGGCCTGGGCAAGAAACCCG
Mouse_XR_001780969.1        TGCAGTGGTGGTGGCTGAGGTTGCCAGGAAGGGCCTGGGCAAGAAACCCG
Chicken_TCONS_00112652      --------------------------------------------------
Chicken_TCONS_00109618      --------------------------------------------------
Cattle_TCONS_00046939       --------------------------------------------------
Human_NR_038229.1           --------------------------------------------------
                                                                              

Pig_TCONS_00083542          --------------------------------------------------
Cattle_TCONS_00049389       --------------------------------------------------
Mouse_XR_382521.3           GAGCATGAATCCGCAGGAAGTTAGGGATCTGAACTAGTTCTTTTCACACT
Mouse_XR_001780969.1        GAGCATGAATCCGCAGGAAGTTAGGGATCTGAACTAGTTCTTTTCACACT
Chicken_TCONS_00112652      --------------------------------------------------
Chicken_TCONS_00109618      --------------------------------------------------
Cattle_TCONS_00046939       --------------------------------------------------
Human_NR_038229.1           --------------------------------------------------
                                                                              

Pig_TCONS_00083542          --------------------------------------------------
Cattle_TCONS_00049389       --------------------------------------------------
Mouse_XR_382521.3           GCTGGAAAATCTCTCACATATCACCTTAGAAGGGGAGAAAAGAGCAATAT
Mouse_XR_001780969.1        GCTGGAAAATCTCTCACATATCACCTTAGAAGGGGAGAAAAGAGCAATAT
Chicken_TCONS_00112652      --------------------------------------------------
Chicken_TCONS_00109618      --------------------------------------------------
Cattle_TCONS_00046939       --------------------------------------------------
Human_NR_038229.1           --------------------------------------------------
                                                                              

Pig_TCONS_00083542          --------------------------------------------------
Cattle_TCONS_00049389       --------------------------------------------------
Mouse_XR_382521.3           TATATGAGTGGACTCATGTCCATAATACAAGAGTGGCATGTCATATCATA
Mouse_XR_001780969.1        TATATGAGTGGACTCATGTCCATAATACAAGAGTGGCATGTCATATCATA
Chicken_TCONS_00112652      --------------------------------------------------
Chicken_TCONS_00109618      --------------------------------------------------
Cattle_TCONS_00046939       --------------------------------------------------
Human_NR_038229.1           --------------------------------------------------
                                                                              

Pig_TCONS_00083542          --------------------------------------------------
Cattle_TCONS_00049389       --------------------------------------------------
Mouse_XR_382521.3           GACACGGGGGATGCAGCGGGAAAGTAAGTACGGTGAGCCAATAGCAATCT
Mouse_XR_001780969.1        GACACGGGGGATGCAGCGGGAAAGTAAGTACGGTGAGCCAATAGCAATCT
Chicken_TCONS_00112652      --------------------------------------------------
Chicken_TCONS_00109618      --------------------------------------------------
Cattle_TCONS_00046939       --------------------------------------------------
Human_NR_038229.1           --------------------------------------------------
                                                                              

Pig_TCONS_00083542          --------------------------------------------------
Cattle_TCONS_00049389       --------------------------------------------------
Mouse_XR_382521.3           TGAAATATTCCAAAAAGGCCTAAGTCGGTGCTCCCACCCCTGAGAGCCAT
Mouse_XR_001780969.1        TGAAATATTCCAAAAAGGCCTAAGTCGGTGCTCCCACCCCTGAGAGCCAT
Chicken_TCONS_00112652      --------------------------------------------------
Chicken_TCONS_00109618      --------------------------------------------------
Cattle_TCONS_00046939       --------------------------------------------------
Human_NR_038229.1           --------------------------------------------------
                                                                              

Pig_TCONS_00083542          --------------------------------------------------
Cattle_TCONS_00049389       --------------------------------------------------
Mouse_XR_382521.3           CCTCCACTCAGAGTAGTTTATCTGAGAGAGCCACATTCTAAGCATGGAGG
Mouse_XR_001780969.1        CCTCCACTCAGAGTAGTTTATCTGAGAGAGCCACATTCTAAGCATGGAGG
Chicken_TCONS_00112652      --------------------------------------------------
Chicken_TCONS_00109618      --------------------------------------------------
Cattle_TCONS_00046939       --------------------------------------------------
Human_NR_038229.1           --------------------------------------------------
                                                                              

Pig_TCONS_00083542          --------------------------------------------------
Cattle_TCONS_00049389       --------------------------------------------------
Mouse_XR_382521.3           CGGGAGTCCTGGGTAAGCATCAGCACGGGCTCCCTGCTGCTCACCAATGG
Mouse_XR_001780969.1        CGGGAGTCCTGGGTAAGCATCAGCACGGGCTCCCTGCTGCTCACCAATGG
Chicken_TCONS_00112652      --------------------------------------------------
Chicken_TCONS_00109618      --------------------------------------------------
Cattle_TCONS_00046939       --------------------------------------------------
Human_NR_038229.1           --------------------------------------------------
                                                                              

Pig_TCONS_00083542          --------------------------------------------------
Cattle_TCONS_00049389       --------------------------------------------------
Mouse_XR_382521.3           CAACGAGAGTCCTAAGAACCAGTCACACATTCCCACGTCCTATCTCCCGT
Mouse_XR_001780969.1        CAACGAGAGTCCTAAGAACCAGTCACACATTCCCACGTCCTATCTCCCGT
Chicken_TCONS_00112652      --------------------------------------------------
Chicken_TCONS_00109618      --------------------------------------------------
Cattle_TCONS_00046939       --------------------------------------------------
Human_NR_038229.1           --------------------------------------------------
                                                                              

Pig_TCONS_00083542          --------------------------------------------------
Cattle_TCONS_00049389       --------------------------------------------------
Mouse_XR_382521.3           GGTACCCTCATGACAGCATGAGGCAGCAGGCAGAAAAGACATTTCCACTT
Mouse_XR_001780969.1        GGTACCCTCATGACAGCATGAGGCAGCAGGCAGAAAAGACATTTCCACTT
Chicken_TCONS_00112652      --------------------------------------------------
Chicken_TCONS_00109618      --------------------------------------------------
Cattle_TCONS_00046939       --------------------------------------------------
Human_NR_038229.1           --------------------------------------------------
                                                                              

Pig_TCONS_00083542          --------------------------------------------------
Cattle_TCONS_00049389       --------------------------------------------------
Mouse_XR_382521.3           TGGTGAACTTGGAAATAAGGGTCAGAGAAGTTGATCCAATGAGCCGAAGT
Mouse_XR_001780969.1        TGGTGAACTTGGAAATAAGGGTCAGAGAAGTTGATCCAATGAGCCGAAGT
Chicken_TCONS_00112652      --------------------------------------------------
Chicken_TCONS_00109618      --------------------------------------------------
Cattle_TCONS_00046939       --------------------------------------------------
Human_NR_038229.1           --------------------------------------------------
                                                                              

Pig_TCONS_00083542          --------------------------------------------------
Cattle_TCONS_00049389       --------------------------------------------------
Mouse_XR_382521.3           CGCATCACGCTGTGCACACATAACAGAGGAGCAAACAGATCTGGGTCTCT
Mouse_XR_001780969.1        CGCATCACGCTGTGCACACATAACAGAGGAGCAAACAGATCTGGGTCTCT
Chicken_TCONS_00112652      --------------------------------------------------
Chicken_TCONS_00109618      --------------------------------------------------
Cattle_TCONS_00046939       --------------------------------------------------
Human_NR_038229.1           --------------------------------------------------
                                                                              

Pig_TCONS_00083542          --------------------------------------------------
Cattle_TCONS_00049389       --------------------------------------------------
Mouse_XR_382521.3           GTGTGATGGATGGTTCGTGTACCAGATGTAGAAATGACTCAAAATCACCT
Mouse_XR_001780969.1        GTGTGATGGATGGTTCGTGTACCAGATGTAGAAATGACTCAAAATCACCT
Chicken_TCONS_00112652      --------------------------------------------------
Chicken_TCONS_00109618      --------------------------------------------------
Cattle_TCONS_00046939       --------------------------------------------------
Human_NR_038229.1           --------------------------------------------------
                                                                              

Pig_TCONS_00083542          --------------------------------------------------
Cattle_TCONS_00049389       --------------------------------------------------
Mouse_XR_382521.3           TGTTATGACCTTGAAAGTTAACCCTTTCCACCTCCTGGAGGTGGGGAGTA
Mouse_XR_001780969.1        TGTTATGACCTTGAAAGTTAACCCTTTCCACCTCCTGGAGGTGGGGAGTA
Chicken_TCONS_00112652      --------------------------------------------------
Chicken_TCONS_00109618      --------------------------------------------------
Cattle_TCONS_00046939       --------------------------------------------------
Human_NR_038229.1           --------------------------------------------------
                                                                              

Pig_TCONS_00083542          --------------------------------------------------
Cattle_TCONS_00049389       --------------------------------------------------
Mouse_XR_382521.3           ACCTCAAAAGATGCCAGGACACTTCAGGAGGTGACTTTGCCTCTCTGAAT
Mouse_XR_001780969.1        ACCTCAAAAGATGCCAGGACACTTCAGGAGGTGACTTTGCCTCTCTGAAT
Chicken_TCONS_00112652      --------------------------------------------------
Chicken_TCONS_00109618      --------------------------------------------------
Cattle_TCONS_00046939       --------------------------------------------------
Human_NR_038229.1           --------------------------------------------------
                                                                              

Pig_TCONS_00083542          --------------------------------------------------
Cattle_TCONS_00049389       --------------------------------------------------
Mouse_XR_382521.3           ACTGTTTTCTTCATCTGCAGCATCAAAACACAGGTGTAGGAAGGGCTACA
Mouse_XR_001780969.1        ACTGTTTTCTTCATCTGCAGCATCAAAACACAGGTGTAGGAAGGGCTACA
Chicken_TCONS_00112652      --------------------------------------------------
Chicken_TCONS_00109618      --------------------------------------------------
Cattle_TCONS_00046939       --------------------------------------------------
Human_NR_038229.1           --------------------------------------------------
                                                                              

Pig_TCONS_00083542          --------------------------------------------------
Cattle_TCONS_00049389       --------------------------------------------------
Mouse_XR_382521.3           CATCTGTGACTTCAGATACCAAGGCAAGAAGATGAAGAAATGAGGGGCAG
Mouse_XR_001780969.1        CATCTGTGACTTCAGATACCAAGGCAAGAAGATGAAGAAATGAGGGGCAG
Chicken_TCONS_00112652      --------------------------------------------------
Chicken_TCONS_00109618      --------------------------------------------------
Cattle_TCONS_00046939       --------------------------------------------------
Human_NR_038229.1           --------------------------------------------------
                                                                              

Pig_TCONS_00083542          --------------------------------------------------
Cattle_TCONS_00049389       --------------------------------------------------
Mouse_XR_382521.3           CTTGGGCTAGCTATGTGGTGAGACTTGGCCTCAAAAATCAAAGCACCAAA
Mouse_XR_001780969.1        CTTGGGCTAGCTATGTGGTGAGACTTGGCCTCAAAAATCAAAGCACCAAA
Chicken_TCONS_00112652      --------------------------------------------------
Chicken_TCONS_00109618      --------------------------------------------------
Cattle_TCONS_00046939       --------------------------------------------------
Human_NR_038229.1           --------------------------------------------------
                                                                              

Pig_TCONS_00083542          --------------------------------------------------
Cattle_TCONS_00049389       --------------------------------------------------
Mouse_XR_382521.3           ACAAAAGCAGGTGGTTGAGCTGGCTCCATCCAAGCTGAGGTATTAAGGTA
Mouse_XR_001780969.1        ACAAAAGCAGGTGGTTGAGCTGGCTCCATCCAAGCTGAGGTATTAAGGTA
Chicken_TCONS_00112652      --------------------------------------------------
Chicken_TCONS_00109618      --------------------------------------------------
Cattle_TCONS_00046939       --------------------------------------------------
Human_NR_038229.1           --------------------------------------------------
                                                                              

Pig_TCONS_00083542          --------------------------------------------------
Cattle_TCONS_00049389       --------------------------------------------------
Mouse_XR_382521.3           GAATGCGTACCCTTCCTTTCAAGGTCCAAAATCAGCTCTCTAATGCACTA
Mouse_XR_001780969.1        GAATGCGTACCCTTCCTTTCAAGGTCCAAAATCAGCTCTCTAATGCACTA
Chicken_TCONS_00112652      --------------------------------------------------
Chicken_TCONS_00109618      --------------------------------------------------
Cattle_TCONS_00046939       --------------------------------------------------
Human_NR_038229.1           --------------------------------------------------
                                                                              

Pig_TCONS_00083542          --------------------------------------------------
Cattle_TCONS_00049389       --------------------------------------------------
Mouse_XR_382521.3           AAATGAGTCTTCTTGGGGCAAACTTTTTTTTTTAATTACAATTAAGCCTA
Mouse_XR_001780969.1        AAATGAGTCTTCTTGGGGCAAACTTTTTTTTTTAATTACAATTAAGCCTA
Chicken_TCONS_00112652      --------------------------------------------------
Chicken_TCONS_00109618      --------------------------------------------------
Cattle_TCONS_00046939       --------------------------------------------------
Human_NR_038229.1           --------------------------------------------------
                                                                              

Pig_TCONS_00083542          --------------------------------------------------
Cattle_TCONS_00049389       --------------------------------------------------
Mouse_XR_382521.3           CCGAGTTTTCTAGAGAGAACCTGCTGCATGCTAGAAGAGAGCTGTGAAGA
Mouse_XR_001780969.1        CCGAGTTTTCTAGAGAGAACCTGCTGCATGCTAGAAGAGAGCTGTGAAGA
Chicken_TCONS_00112652      --------------------------------------------------
Chicken_TCONS_00109618      --------------------------------------------------
Cattle_TCONS_00046939       --------------------------------------------------
Human_NR_038229.1           --------------------------------------------------
                                                                              

Pig_TCONS_00083542          --------------------------------------------------
Cattle_TCONS_00049389       --------------------------------------------------
Mouse_XR_382521.3           ATTTAGCTGAAGGAGGCCGAAAGAGCACTACCACCCAGCTTAGCTGGCCC
Mouse_XR_001780969.1        ATTTAGCTGAAGGAGGCCGAAAGAGCACTACCACCCAGCTTAGCTGGCCC
Chicken_TCONS_00112652      --------------------------------------------------
Chicken_TCONS_00109618      --------------------------------------------------
Cattle_TCONS_00046939       --------------------------------------------------
Human_NR_038229.1           --------------------------------------------------
                                                                              

Pig_TCONS_00083542          --------------------------------------------------
Cattle_TCONS_00049389       --------------------------------------------------
Mouse_XR_382521.3           CGGTTTCTCTTTGCCCTCCGCACAGGCCACCCATCCCTCCGAACCCATTC
Mouse_XR_001780969.1        CGGTTTCTCTTTGCCCTCCGCACAGGCCACCCATCCCTCCGAACCCATTC
Chicken_TCONS_00112652      --------------------------------------------------
Chicken_TCONS_00109618      --------------------------------------------------
Cattle_TCONS_00046939       --------------------------------------------------
Human_NR_038229.1           --------------------------------------------------
                                                                              

Pig_TCONS_00083542          --------------------------------------------------
Cattle_TCONS_00049389       --------------------------------------------------
Mouse_XR_382521.3           AAAACAGGAGGGTTCCCGGGCTGTGCGCAAAGGCAACGCACGAGGCCCCA
Mouse_XR_001780969.1        AAAACAGGAGGGTTCCCGGGCTGTGCGCAAAGGCAACGCACGAGGCCCCA
Chicken_TCONS_00112652      --------------------------------------------------
Chicken_TCONS_00109618      --------------------------------------------------
Cattle_TCONS_00046939       --------------------------------------------------
Human_NR_038229.1           --------------------------------------------------
                                                                              

Pig_TCONS_00083542          --------------------------------------------------
Cattle_TCONS_00049389       --------------------------------------------------
Mouse_XR_382521.3           TCCTCCGCAGCCCCCGCGGCTGCATCCCGTCATCAGAAACATGTGAATGA
Mouse_XR_001780969.1        TCCTCCGCAGCCCCCGCGGCTGCATCCCGTCATCAGAAACATGTGAATGA
Chicken_TCONS_00112652      --------------------------------------------------
Chicken_TCONS_00109618      --------------------------------------------------
Cattle_TCONS_00046939       --------------------------------------------------
Human_NR_038229.1           --------------------------------------------------
                                                                              

Pig_TCONS_00083542          --------------------------------------------------
Cattle_TCONS_00049389       --------------------------------------------------
Mouse_XR_382521.3           ACCAAATTATCTCCAGGGCTCAGGGCGTGGGCCACATAGCCAGGCTCCAC
Mouse_XR_001780969.1        ACCAAATTATCTCCAGGGCTCAGGGCGTGGGCCACATAGCCAGGCTCCAC
Chicken_TCONS_00112652      --------------------------------------------------
Chicken_TCONS_00109618      --------------------------------------------------
Cattle_TCONS_00046939       --------------------------------------------------
Human_NR_038229.1           --------------------------------------------------
                                                                              

Pig_TCONS_00083542          --------------------------------------------------
Cattle_TCONS_00049389       --------------------------------------------------
Mouse_XR_382521.3           CGTCAAAGGATCCAGCGTCATGTTCTCCACCCCCTTATGTGAAGGCTGGT
Mouse_XR_001780969.1        CGTCAAAGGATCCAGCGTCATGTTCTCCACCCCCTTATGTGAAGGCTGGT
Chicken_TCONS_00112652      --------------------------------------------------
Chicken_TCONS_00109618      --------------------------------------------------
Cattle_TCONS_00046939       --------------------------------------------------
Human_NR_038229.1           --------------------------------------------------
                                                                              

Pig_TCONS_00083542          --------------------------------------------------
Cattle_TCONS_00049389       --------------------------------------------------
Mouse_XR_382521.3           GCTGTCGTACTGTGCTGAGGGAGGCAGCCAGCCTGGAAGTGCCATGTAAG
Mouse_XR_001780969.1        GCTGTCGTACTGTGCTGAGGGAGGCAGCCAGCCTGGAAGTGCCATGTAAG
Chicken_TCONS_00112652      --------------------------------------------------
Chicken_TCONS_00109618      --------------------------------------------------
Cattle_TCONS_00046939       --------------------------------------------------
Human_NR_038229.1           --------------------------------------------------
                                                                              

Pig_TCONS_00083542          --------------------------------------------------
Cattle_TCONS_00049389       --------------------------------------------------
Mouse_XR_382521.3           GAAGAAACTGTTCCGTTTCGGTGTTCGGCTTCGAAAATAGCTGCTAATAA
Mouse_XR_001780969.1        GAAGAAACTGTTCCGTTTCGGTGTTCGGCTTCGAAAATAGCTGCTAATAA
Chicken_TCONS_00112652      --------------------------------------------------
Chicken_TCONS_00109618      --------------------------------------------------
Cattle_TCONS_00046939       --------------------------------------------------
Human_NR_038229.1           --------------------------------------------------
                                                                              

Pig_TCONS_00083542          --------------------------------------------------
Cattle_TCONS_00049389       --------------------------------------------------
Mouse_XR_382521.3           AAAGCCTTCGTACTGTGACACTTCAATACAGACACCCACAAGGATACCTT
Mouse_XR_001780969.1        AAAGCCTTCGTACTGTGACACTTCAATACAGACACCCACAAGGATACCTT
Chicken_TCONS_00112652      --------------------------------------------------
Chicken_TCONS_00109618      --------------------------------------------------
Cattle_TCONS_00046939       --------------------------------------------------
Human_NR_038229.1           --------------------------------------------------
                                                                              

Pig_TCONS_00083542          --------------------------------------------------
Cattle_TCONS_00049389       --------------------------------------------------
Mouse_XR_382521.3           GACAAGCTGTTTCAGTCTTCGCAAGCCTTTTCTTGCGCAAGGCCCCACCA
Mouse_XR_001780969.1        GACAAGCTGTTTCAGTCTTCGCAAGCCTTTTCTTGCGCAAGGCCCCACCA
Chicken_TCONS_00112652      --------------------------------------------------
Chicken_TCONS_00109618      --------------------------------------------------
Cattle_TCONS_00046939       --------------------------------------------------
Human_NR_038229.1           --------------------------------------------------
                                                                              

Pig_TCONS_00083542          --------------------------------------------------
Cattle_TCONS_00049389       --------------------------------------------------
Mouse_XR_382521.3           GTCACCCACAGACACAACCCTGCAGAGACAGAGGCGGCCAGCAGGGGTCT
Mouse_XR_001780969.1        GTCACCCACAGACACAACCCTGCAGAGACAGAGGCGGCCAGCAGGGGTCT
Chicken_TCONS_00112652      --------------------------------------------------
Chicken_TCONS_00109618      --------------------------------------------------
Cattle_TCONS_00046939       --------------------------------------------------
Human_NR_038229.1           --------------------------------------------------
                                                                              

Pig_TCONS_00083542          --------------------------------------------------
Cattle_TCONS_00049389       --------------------------------------------------
Mouse_XR_382521.3           GCCTAGTCTGCTGGGCCGGGAGCTCAAGCCCTGCTGCTCTATCGGAAGCT
Mouse_XR_001780969.1        GCCTAGTCTGCTGGGCCGGGAGCTCAAGCCCTGCTGCTCTATCGGAAGCT
Chicken_TCONS_00112652      --------------------------------------------------
Chicken_TCONS_00109618      --------------------------------------------------
Cattle_TCONS_00046939       --------------------------------------------------
Human_NR_038229.1           --------------------------------------------------
                                                                              

Pig_TCONS_00083542          --------------------------------------------------
Cattle_TCONS_00049389       --------------------------------------------------
Mouse_XR_382521.3           TCTGCCTCCTTTTCCAGCTGCAGCTTATGGTGTGTCTCGCTCACTACATT
Mouse_XR_001780969.1        TCTGCCTCCTTTTCCAGCTGCAGCTTATGGTGTGTCTCGCTCACTACATT
Chicken_TCONS_00112652      --------------------------------------------------
Chicken_TCONS_00109618      --------------------------------------------------
Cattle_TCONS_00046939       --------------------------------------------------
Human_NR_038229.1           --------------------------------------------------
                                                                              

Pig_TCONS_00083542          --------------------------------------------------
Cattle_TCONS_00049389       --------------------------------------------------
Mouse_XR_382521.3           CAGGATATCTAGGACAGTGCCTACCTAGAGGATGAGCCAAACTCGCCCCG
Mouse_XR_001780969.1        CAGGATATCTAGGACAGTGCCTACCTAGAGGATGAGCCAAACTCGCCCCG
Chicken_TCONS_00112652      --------------------------------------------------
Chicken_TCONS_00109618      --------------------------------------------------
Cattle_TCONS_00046939       --------------------------------------------------
Human_NR_038229.1           --------------------------------------------------
                                                                              

Pig_TCONS_00083542          --------------------------------------------------
Cattle_TCONS_00049389       --------------------------------------------------
Mouse_XR_382521.3           CAGACAAG------------------------------------------
Mouse_XR_001780969.1        CAGACAAGGTGAGGGGCGTGTGTAGGGGGGAGCCTTAAACAATCTTCATT
Chicken_TCONS_00112652      --------------------------------------------------
Chicken_TCONS_00109618      --------------------------------------------------
Cattle_TCONS_00046939       --------------------------------------------------
Human_NR_038229.1           --------------------------------------------------
                                                                              

Pig_TCONS_00083542          --------------------------------------------------
Cattle_TCONS_00049389       --------------------------------------------------
Mouse_XR_382521.3           --------------------------------------------------
Mouse_XR_001780969.1        CACAAACTGATCCAAATAGAAGATTTGAAACATAATGGCAAACAGCATTG
Chicken_TCONS_00112652      --------------------------------------------------
Chicken_TCONS_00109618      --------------------------------------------------
Cattle_TCONS_00046939       --------------------------------------------------
Human_NR_038229.1           --------------------------------------------------
                                                                              

Pig_TCONS_00083542          --------------------------------------------------
Cattle_TCONS_00049389       --------------------------------------------------
Mouse_XR_382521.3           --------------------------------------------------
Mouse_XR_001780969.1        CTCAAGGAATCTGAGCTCTGATGGCAGACAGCAGCAGGGTGTGGCTGAAC
Chicken_TCONS_00112652      --------------------------------------------------
Chicken_TCONS_00109618      --------------------------------------------------
Cattle_TCONS_00046939       --------------------------------------------------
Human_NR_038229.1           --------------------------------------------------
                                                                              

Pig_TCONS_00083542          --------------------------------------------------
Cattle_TCONS_00049389       --------------------------------------------------
Mouse_XR_382521.3           --------------------------------------------------
Mouse_XR_001780969.1        GGTACTGACGAAAATCCAAAGACCTTTCTCACTGGAAGTCCTAAAACTGT
Chicken_TCONS_00112652      --------------------------------------------------
Chicken_TCONS_00109618      --------------------------------------------------
Cattle_TCONS_00046939       --------------------------------------------------
Human_NR_038229.1           --------------------------------------------------
                                                                              

Pig_TCONS_00083542          --------------------------------------------------
Cattle_TCONS_00049389       --------------------------------------------------
Mouse_XR_382521.3           --------------------------------------------------
Mouse_XR_001780969.1        ATTATGGCCATAACACCGTCTCCACTAGGAAAACAAAGGATCACACTTGA
Chicken_TCONS_00112652      --------------------------------------------------
Chicken_TCONS_00109618      --------------------------------------------------
Cattle_TCONS_00046939       --------------------------------------------------
Human_NR_038229.1           --------------------------------------------------
                                                                              

Pig_TCONS_00083542          --------------------------------------------------
Cattle_TCONS_00049389       --------------------------------------------------
Mouse_XR_382521.3           --------------------------------------------------
Mouse_XR_001780969.1        GAGAATTTTTAACAGCACATGGCCTTTCCCCACTGATGTGGTGCTGAATG
Chicken_TCONS_00112652      --------------------------------------------------
Chicken_TCONS_00109618      --------------------------------------------------
Cattle_TCONS_00046939       --------------------------------------------------
Human_NR_038229.1           --------------------------------------------------
                                                                              

Pig_TCONS_00083542          --------------------------------------------------
Cattle_TCONS_00049389       --------------------------------------------------
Mouse_XR_382521.3           --------------------------------------------------
Mouse_XR_001780969.1        GTGCATGCTAGGCTCCTGCTCCCTAAAGTTGTAACTTTCTGAAGTTCTTA
Chicken_TCONS_00112652      --------------------------------------------------
Chicken_TCONS_00109618      --------------------------------------------------
Cattle_TCONS_00046939       --------------------------------------------------
Human_NR_038229.1           --------------------------------------------------
                                                                              

Pig_TCONS_00083542          --------------------------------------------------
Cattle_TCONS_00049389       --------------------------------------------------
Mouse_XR_382521.3           --------------------------------------------------
Mouse_XR_001780969.1        TTTTAAGGTGCTCAGTAAGTCGCAGAGCTGGGCCTGAGCTCCTCCTGCAG
Chicken_TCONS_00112652      --------------------------------------------------
Chicken_TCONS_00109618      --------------------------------------------------
Cattle_TCONS_00046939       --------------------------------------------------
Human_NR_038229.1           --------------------------------------------------
                                                                              

Pig_TCONS_00083542          --------------------------------------------------
Cattle_TCONS_00049389       --------------------------------------------------
Mouse_XR_382521.3           --------------------------------------------------
Mouse_XR_001780969.1        CCCAGACAGGCCTTGACCCTTCTGCTTTGACCTTCCTCTCCTTCCACCTC
Chicken_TCONS_00112652      --------------------------------------------------
Chicken_TCONS_00109618      --------------------------------------------------
Cattle_TCONS_00046939       --------------------------------------------------
Human_NR_038229.1           --------------------------------------------------
                                                                              

Pig_TCONS_00083542          --------------------------------------------------
Cattle_TCONS_00049389       --------------------------------------------------
Mouse_XR_382521.3           --------------------------------------------------
Mouse_XR_001780969.1        GGTCTTTCAAGTATTGAGGATTATATAAGCCTGAGACATGGAGCCTGGCC
Chicken_TCONS_00112652      --------------------------------------------------
Chicken_TCONS_00109618      --------------------------------------------------
Cattle_TCONS_00046939       --------------------------------------------------
Human_NR_038229.1           --------------------------------------------------
                                                                              

Pig_TCONS_00083542          --------------------------------------------------
Cattle_TCONS_00049389       --------------------------------------------------
Mouse_XR_382521.3           --------------------------------------------------
Mouse_XR_001780969.1        TCCCTGGCCAATTTCTCGATAATTAAGAGCAATCGCACAGTTTCAATTTA
Chicken_TCONS_00112652      --------------------------------------------------
Chicken_TCONS_00109618      --------------------------------------------------
Cattle_TCONS_00046939       --------------------------------------------------
Human_NR_038229.1           --------------------------------------------------
                                                                              

Pig_TCONS_00083542          --------------------------------------------------
Cattle_TCONS_00049389       --------------------------------------------------
Mouse_XR_382521.3           --------------------------------------------------
Mouse_XR_001780969.1        AATCAAGGCATGGAGGTCCAGGGAGTTTTCAAAATGAGCAAAGAAACAAG
Chicken_TCONS_00112652      --------------------------------------------------
Chicken_TCONS_00109618      --------------------------------------------------
Cattle_TCONS_00046939       --------------------------------------------------
Human_NR_038229.1           --------------------------------------------------
                                                                              

Pig_TCONS_00083542          --------------------------------------------------
Cattle_TCONS_00049389       --------------------------------------------------
Mouse_XR_382521.3           --------------------------------------------------
Mouse_XR_001780969.1        CGCCCAGGTATCCATGCCTATGGTCAAGTTTGAAAATTTGTTTGTGGCGA
Chicken_TCONS_00112652      --------------------------------------------------
Chicken_TCONS_00109618      --------------------------------------------------
Cattle_TCONS_00046939       --------------------------------------------------
Human_NR_038229.1           --------------------------------------------------
                                                                              

Pig_TCONS_00083542          --------------------------------------------------
Cattle_TCONS_00049389       --------------------------------------------------
Mouse_XR_382521.3           --------------------------------------------------
Mouse_XR_001780969.1        GGAGTGGGTAAGGTCATAGGTTCAAGAGAGATTTTTCTCATCAGAGCTCA
Chicken_TCONS_00112652      --------------------------------------------------
Chicken_TCONS_00109618      --------------------------------------------------
Cattle_TCONS_00046939       --------------------------------------------------
Human_NR_038229.1           --------------------------------------------------
                                                                              

Pig_TCONS_00083542          --------------------------------------------------
Cattle_TCONS_00049389       --------------------------------------------------
Mouse_XR_382521.3           --------------------------------------------------
Mouse_XR_001780969.1        GAAGGGATTTTGTTTGATAATTCTTTTATCATGTTTGTGTACATGTATGC
Chicken_TCONS_00112652      --------------------------------------------------
Chicken_TCONS_00109618      --------------------------------------------------
Cattle_TCONS_00046939       --------------------------------------------------
Human_NR_038229.1           --------------------------------------------------
                                                                              

Pig_TCONS_00083542          --------------------------------------------------
Cattle_TCONS_00049389       --------------------------------------------------
Mouse_XR_382521.3           --------------------------------------------------
Mouse_XR_001780969.1        ACATGTGTGTGTTTGTGTGTGAGTGTTTGTATTTATCCGTGTTGAGGCCA
Chicken_TCONS_00112652      --------------------------------------------------
Chicken_TCONS_00109618      --------------------------------------------------
Cattle_TCONS_00046939       --------------------------------------------------
Human_NR_038229.1           --------------------------------------------------
                                                                              

Pig_TCONS_00083542          --------------------------------------------------
Cattle_TCONS_00049389       --------------------------------------------------
Mouse_XR_382521.3           --------------------------------------------------
Mouse_XR_001780969.1        GGGGTCAATTTTGAGTGTCATGCCTCAAAATTTTTAATGTTGTGTTTGCT
Chicken_TCONS_00112652      --------------------------------------------------
Chicken_TCONS_00109618      --------------------------------------------------
Cattle_TCONS_00046939       --------------------------------------------------
Human_NR_038229.1           --------------------------------------------------
                                                                              

Pig_TCONS_00083542          --------------------------------------------------
Cattle_TCONS_00049389       --------------------------------------------------
Mouse_XR_382521.3           --------------------------------------------------
Mouse_XR_001780969.1        GTTGTTGTGGTTGCTGCTGCTGTTGTGGTGGTTGCTGCTGCTGCTGCTGC
Chicken_TCONS_00112652      --------------------------------------------------
Chicken_TCONS_00109618      --------------------------------------------------
Cattle_TCONS_00046939       --------------------------------------------------
Human_NR_038229.1           --------------------------------------------------
                                                                              

Pig_TCONS_00083542          --------------------------------------------------
Cattle_TCONS_00049389       --------------------------------------------------
Mouse_XR_382521.3           --------------------------------------------------
Mouse_XR_001780969.1        TGCTGTTGCTGCTGTTTGAATCAAAGTTTGAAACAAGAGTTGGCCTGGGT
Chicken_TCONS_00112652      --------------------------------------------------
Chicken_TCONS_00109618      --------------------------------------------------
Cattle_TCONS_00046939       --------------------------------------------------
Human_NR_038229.1           --------------------------------------------------
                                                                              

Pig_TCONS_00083542          --------------------------------------------------
Cattle_TCONS_00049389       --------------------------------------------------
Mouse_XR_382521.3           --------------------------------------------------
Mouse_XR_001780969.1        CTCAGTGATTAGGTTAAGCTGGCTGGCCAGGGGTCTCCAGCTTCCGAGTG
Chicken_TCONS_00112652      --------------------------------------------------
Chicken_TCONS_00109618      --------------------------------------------------
Cattle_TCONS_00046939       --------------------------------------------------
Human_NR_038229.1           --------------------------------------------------
                                                                              

Pig_TCONS_00083542          --------------------------------------------------
Cattle_TCONS_00049389       --------------------------------------------------
Mouse_XR_382521.3           --------------------------------------------------
Mouse_XR_001780969.1        TGAGTTTATAAAAGTGTGCCACATGCCCAGCTTTCCCCCCTGTCTTTCCT
Chicken_TCONS_00112652      --------------------------------------------------
Chicken_TCONS_00109618      --------------------------------------------------
Cattle_TCONS_00046939       --------------------------------------------------
Human_NR_038229.1           --------------------------------------------------
                                                                              

Pig_TCONS_00083542          --------------------------------------------------
Cattle_TCONS_00049389       --------------------------------------------------
Mouse_XR_382521.3           --------------------------------------------------
Mouse_XR_001780969.1        TTAAACATAGACTCTGTAGATCAGACTTGGTTCCTCATGCCTACCGGGCA
Chicken_TCONS_00112652      --------------------------------------------------
Chicken_TCONS_00109618      --------------------------------------------------
Cattle_TCONS_00046939       --------------------------------------------------
Human_NR_038229.1           --------------------------------------------------
                                                                              

Pig_TCONS_00083542          --------------------------------------------------
Cattle_TCONS_00049389       --------------------------------------------------
Mouse_XR_382521.3           --------------------------------------------------
Mouse_XR_001780969.1        AGCACATTGCTGACTGTGTTGCCCTTCAACCTTAGATAAATATTTTTCTG
Chicken_TCONS_00112652      --------------------------------------------------
Chicken_TCONS_00109618      --------------------------------------------------
Cattle_TCONS_00046939       --------------------------------------------------
Human_NR_038229.1           --------------------------------------------------
                                                                              

Pig_TCONS_00083542          --------------------------------------------------
Cattle_TCONS_00049389       --------------------------------------------------
Mouse_XR_382521.3           --------------------------------------------------
Mouse_XR_001780969.1        GAGCCCGATGTGTGCCTCACTCTGTCTGGAAAGCGAAATTCCTCAGACTC
Chicken_TCONS_00112652      --------------------------------------------------
Chicken_TCONS_00109618      --------------------------------------------------
Cattle_TCONS_00046939       --------------------------------------------------
Human_NR_038229.1           --------------------------------------------------
                                                                              

Pig_TCONS_00083542          --------------------------------------------------
Cattle_TCONS_00049389       --------------------------------------------------
Mouse_XR_382521.3           --------------------------------------------------
Mouse_XR_001780969.1        TCTAAGCTTCTGCTAAGCTGTGTTCACCACAGGCTCGCCAGCACATGAAG
Chicken_TCONS_00112652      --------------------------------------------------
Chicken_TCONS_00109618      --------------------------------------------------
Cattle_TCONS_00046939       --------------------------------------------------
Human_NR_038229.1           --------------------------------------------------
                                                                              

Pig_TCONS_00083542          --------------------------------------------------
Cattle_TCONS_00049389       --------------------------------------------------
Mouse_XR_382521.3           --------------------------------------------------
Mouse_XR_001780969.1        CCCCTGTCACACAGCAGAGGACACATTCTGGTGTGTTAATGTTATCTAAC
Chicken_TCONS_00112652      --------------------------------------------------
Chicken_TCONS_00109618      --------------------------------------------------
Cattle_TCONS_00046939       --------------------------------------------------
Human_NR_038229.1           --------------------------------------------------
                                                                              

Pig_TCONS_00083542          --------------------------------------------------
Cattle_TCONS_00049389       --------------------------------------------------
Mouse_XR_382521.3           --------------------------------------------------
Mouse_XR_001780969.1        CTGCATCCCGTGCTAGGATAGGTTGCTGTGATAATCTCTGTAGTGTCTGA
Chicken_TCONS_00112652      --------------------------------------------------
Chicken_TCONS_00109618      --------------------------------------------------
Cattle_TCONS_00046939       --------------------------------------------------
Human_NR_038229.1           --------------------------------------------------
                                                                              

Pig_TCONS_00083542          --------------------------------------------------
Cattle_TCONS_00049389       --------------------------------------------------
Mouse_XR_382521.3           --------------------------------------------------
Mouse_XR_001780969.1        CAGGTGGACAGATAAAACAAGGGCAGGTTTGAAAGAATCTCTTGAGGACC
Chicken_TCONS_00112652      --------------------------------------------------
Chicken_TCONS_00109618      --------------------------------------------------
Cattle_TCONS_00046939       --------------------------------------------------
Human_NR_038229.1           --------------------------------------------------
                                                                              

Pig_TCONS_00083542          --------------------------------------------------
Cattle_TCONS_00049389       --------------------------------------------------
Mouse_XR_382521.3           --------------------------------------------------
Mouse_XR_001780969.1        GACATTGTCAGAACTCATGCCCTGGTGGGGCTCCACAGTTTCTGGCCAGT
Chicken_TCONS_00112652      --------------------------------------------------
Chicken_TCONS_00109618      --------------------------------------------------
Cattle_TCONS_00046939       --------------------------------------------------
Human_NR_038229.1           --------------------------------------------------
                                                                              

Pig_TCONS_00083542          --------------------------------------------------
Cattle_TCONS_00049389       --------------------------------------------------
Mouse_XR_382521.3           --------------------------------------------------
Mouse_XR_001780969.1        GTACCTAGTGCAGTGGACAGCATCCTTGCTTTGGAAGAAGAATACGGACC
Chicken_TCONS_00112652      --------------------------------------------------
Chicken_TCONS_00109618      --------------------------------------------------
Cattle_TCONS_00046939       --------------------------------------------------
Human_NR_038229.1           --------------------------------------------------
                                                                              

Pig_TCONS_00083542          --------------------------------------------------
Cattle_TCONS_00049389       --------------------------------------------------
Mouse_XR_382521.3           -------------------------TGTGATCAGCAAGAATCCAGTACAC
Mouse_XR_001780969.1        ATTCTTTTCTGAAAACTCCTTTTAGTGTGATCAGCAAGAATCCAGTACAC
Chicken_TCONS_00112652      --------------------------------------------------
Chicken_TCONS_00109618      --------------------------------------------------
Cattle_TCONS_00046939       --------------------------------------------------
Human_NR_038229.1           --------------------------------------------------
                                                                              

Pig_TCONS_00083542          --------------------------------------------------
Cattle_TCONS_00049389       --------------------------------------------------
Mouse_XR_382521.3           GTGGGGCACTTGGAGTTTAACACCAGAACACGTATGCTGCACACGAGAAC
Mouse_XR_001780969.1        GTGGGGCACTTGGAGTTTAACACCAGAACACGTATGCTGCACACGAGAAC
Chicken_TCONS_00112652      --------------------------------------------------
Chicken_TCONS_00109618      --------------------------------------------------
Cattle_TCONS_00046939       --------------------------------------------------
Human_NR_038229.1           --------------------------------------------------
                                                                              

Pig_TCONS_00083542          --------------------------------------------------
Cattle_TCONS_00049389       --------------------------------------------------
Mouse_XR_382521.3           CCTTTGGCATTAGGTATGGATTTTTTAAGGTTACTAACAGCCCTACCTGA
Mouse_XR_001780969.1        CCTTTGGCATTAGGTATGGATTTTTTAAGGTTACTAACAGCCCTACCTGA
Chicken_TCONS_00112652      --------------------------------------------------
Chicken_TCONS_00109618      --------------------------------------------------
Cattle_TCONS_00046939       --------------------------------------------------
Human_NR_038229.1           --------------------------------------------------
                                                                              

Pig_TCONS_00083542          --------------------------------------------------
Cattle_TCONS_00049389       --------------------------------------------------
Mouse_XR_382521.3           TACTCTCCTCCCTTTAAAACTCAGCCAAAGTCTAACTTATTTTCCCATAG
Mouse_XR_001780969.1        TACTCTCCTCCCTTTAAAACTCAGCCAAAGTCTAACTTATTTTCCCATAG
Chicken_TCONS_00112652      --------------------------------------------------
Chicken_TCONS_00109618      --------------------------------------------------
Cattle_TCONS_00046939       --------------------------------------------------
Human_NR_038229.1           --------------------------------------------------
                                                                              

Pig_TCONS_00083542          --------------------------------------------------
Cattle_TCONS_00049389       --------------------------------------------------
Mouse_XR_382521.3           AATTTTATAGATCTCCTCCCTCGCCTCCAACAAAATCAGTTTTTTTTTTC
Mouse_XR_001780969.1        AATTTTATAGATCTCCTCCCTCGCCTCCAACAAAATCAGTTTTTTTTTTC
Chicken_TCONS_00112652      --------------------------------------------------
Chicken_TCONS_00109618      --------------------------------------------------
Cattle_TCONS_00046939       --------------------------------------------------
Human_NR_038229.1           --------------------------------------------------
                                                                              

Pig_TCONS_00083542          --------------------------------------------------
Cattle_TCONS_00049389       --------------------------------------------------
Mouse_XR_382521.3           TGTACAGCATGTATCTCCCTGCTTAATATCAGACTGAATCATTCATGTGT
Mouse_XR_001780969.1        TGTACAGCATGTATCTCCCTGCTTAATATCAGACTGAATCATTCATGTGT
Chicken_TCONS_00112652      --------------------------------------------------
Chicken_TCONS_00109618      --------------------------------------------------
Cattle_TCONS_00046939       --------------------------------------------------
Human_NR_038229.1           --------------------------------------------------
                                                                              

Pig_TCONS_00083542          --------------------------------------------------
Cattle_TCONS_00049389       --------------------------------------------------
Mouse_XR_382521.3           CTTCTCCCAGGGAGATTTTCTTTAGGGACCAGAACATGTCTTGCAGAAAC
Mouse_XR_001780969.1        CTTCTCCCAGGGAGATTTTCTTTAGGGACCAGAACATGTCTTGCAGAAAC
Chicken_TCONS_00112652      --------------------------------------------------
Chicken_TCONS_00109618      --------------------------------------------------
Cattle_TCONS_00046939       --------------------------------------------------
Human_NR_038229.1           --------------------------------------------------
                                                                              

Pig_TCONS_00083542          --------------------------------------------------
Cattle_TCONS_00049389       --------------------------------------------------
Mouse_XR_382521.3           CCAGTTACGAAGTCTATTTGGAATGCTATCTTAAGTTAATCTAGCCATTC
Mouse_XR_001780969.1        CCAGTTACGAAGTCTATTTGGAATGCTATCTTAAGTTAATCTAGCCATTC
Chicken_TCONS_00112652      --------------------------------------------------
Chicken_TCONS_00109618      --------------------------------------------------
Cattle_TCONS_00046939       --------------------------------------------------
Human_NR_038229.1           --------------------------------------------------
                                                                              

Pig_TCONS_00083542          --------------------------------------------------
Cattle_TCONS_00049389       --------------------------------------------------
Mouse_XR_382521.3           ATCTGCCTAGTACTTCCCAGGAATGGGCATAGAACAAAAGCCAAGACTAC
Mouse_XR_001780969.1        ATCTGCCTAGTACTTCCCAGGAATGGGCATAGAACAAAAGCCAAGACTAC
Chicken_TCONS_00112652      --------------------------------------------------
Chicken_TCONS_00109618      --------------------------------------------------
Cattle_TCONS_00046939       --------------------------------------------------
Human_NR_038229.1           --------------------------------------------------
                                                                              

Pig_TCONS_00083542          --------------------------------------------------
Cattle_TCONS_00049389       --------------------------------------------------
Mouse_XR_382521.3           AAGATGCAGGGAACACTACTGATATTTTCTGCCCACACGGCTTTCCAGTG
Mouse_XR_001780969.1        AAGATGCAGGGAACACTACTGATATTTTCTGCCCACACGGCTTTCCAGTG
Chicken_TCONS_00112652      --------------------------------------------------
Chicken_TCONS_00109618      --------------------------------------------------
Cattle_TCONS_00046939       --------------------------------------------------
Human_NR_038229.1           --------------------------------------------------
                                                                              

Pig_TCONS_00083542          --------------------------------------------------
Cattle_TCONS_00049389       --------------------------------------------------
Mouse_XR_382521.3           CTTTCTTGAGCAAGTCCATGTTTGAGCCTGAGAAACTTCTCAGAGTCGGA
Mouse_XR_001780969.1        CTTTCTTGAGCAAGTCCATGTTTGAGCCTGAGAAACTTCTCAGAGTCGGA
Chicken_TCONS_00112652      --------------------------------------------------
Chicken_TCONS_00109618      --------------------------------------------------
Cattle_TCONS_00046939       --------------------------------------------------
Human_NR_038229.1           --------------------------------------------------
                                                                              

Pig_TCONS_00083542          --------------------------------------------------
Cattle_TCONS_00049389       --------------------------------------------------
Mouse_XR_382521.3           CCGAGGCTGGCATGACTCCCCCTACTCACTGCTCACCCAAGATGAAGAAG
Mouse_XR_001780969.1        CCGAGGCTGGCATGACTCCCCCTACTCACTGCTCACCCAAGATGAAGAAG
Chicken_TCONS_00112652      --------------------------------------------------
Chicken_TCONS_00109618      --------------------------------------------------
Cattle_TCONS_00046939       --------------------------------------------------
Human_NR_038229.1           --------------------------------------------------
                                                                              

Pig_TCONS_00083542          --------------------------------------------------
Cattle_TCONS_00049389       --------------------------------------------------
Mouse_XR_382521.3           AAGCTCTCCTACTTCAGCAATAATCCTGTGTAGGCAGAAAAACTTTAATT
Mouse_XR_001780969.1        AAGCTCTCCTACTTCAGCAATAATCCTGTGTAGGCAGAAAAACTTTAATT
Chicken_TCONS_00112652      --------------------------------------------------
Chicken_TCONS_00109618      --------------------------------------------------
Cattle_TCONS_00046939       --------------------------------------------------
Human_NR_038229.1           --------------------------------------------------
                                                                              

Pig_TCONS_00083542          --------------------------------------------------
Cattle_TCONS_00049389       --------------------------------------------------
Mouse_XR_382521.3           GTACAAGTATTATGTAAATATTGTAAGTAGCTCACTGATGGGCCTTGAGA
Mouse_XR_001780969.1        GTACAAGTATTATGTAAATATTGTAAGTAGCTCACTGATGGGCCTTGAGA
Chicken_TCONS_00112652      --------------------------------------------------
Chicken_TCONS_00109618      --------------------------------------------------
Cattle_TCONS_00046939       --------------------------------------------------
Human_NR_038229.1           --------------------------------------------------
                                                                              

Pig_TCONS_00083542          --------------------------------------------------
Cattle_TCONS_00049389       --------------------------------------------------
Mouse_XR_382521.3           TGACACATCCTTTGTAGAGAGGGAACAGCCGCCTTCTGCTTCGAGGAAAG
Mouse_XR_001780969.1        TGACACATCCTTTGTAGAGAGGGAACAGCCGCCTTCTGCTTCGAGGAAAG
Chicken_TCONS_00112652      --------------------------------------------------
Chicken_TCONS_00109618      --------------------------------------------------
Cattle_TCONS_00046939       --------------------------------------------------
Human_NR_038229.1           --------------------------------------------------
                                                                              

Pig_TCONS_00083542          --------------------------------------------------
Cattle_TCONS_00049389       --------------------------------------------------
Mouse_XR_382521.3           ATGAAGTAGCAGAGATGAGTTCCCCCCACCCCCCACCCCAGGCAGCCTAA
Mouse_XR_001780969.1        ATGAAGTAGCAGAGATGAGTTCCCCCCACCCCCCACCCCAGGCAGCCTAA
Chicken_TCONS_00112652      --------------------------------------------------
Chicken_TCONS_00109618      --------------------------------------------------
Cattle_TCONS_00046939       --------------------------------------------------
Human_NR_038229.1           --------------------------------------------------
                                                                              

Pig_TCONS_00083542          --------------------------------------------------
Cattle_TCONS_00049389       --------------------------------------------------
Mouse_XR_382521.3           CTATAAACCGTTTCCACACTACTTAATAAACGTAAGGACGGCTAGTACTC
Mouse_XR_001780969.1        CTATAAACCGTTTCCACACTACTTAATAAACGTAAGGACGGCTAGTACTC
Chicken_TCONS_00112652      --------------------------------------------------
Chicken_TCONS_00109618      --------------------------------------------------
Cattle_TCONS_00046939       --------------------------------------------------
Human_NR_038229.1           --------------------------------------------------
                                                                              

Pig_TCONS_00083542          --------------------------------------------------
Cattle_TCONS_00049389       --------------------------------------------------
Mouse_XR_382521.3           CTTGAGAGGTAAGTGGTCATGGGGAGTCAAGAGAGCACTCAAGTCTAGGT
Mouse_XR_001780969.1        CTTGAGAGGTAAGTGGTCATGGGGAGTCAAGAGAGCACTCAAGTCTAGGT
Chicken_TCONS_00112652      --------------------------------------------------
Chicken_TCONS_00109618      --------------------------------------------------
Cattle_TCONS_00046939       --------------------------------------------------
Human_NR_038229.1           --------------------------------------------------
                                                                              

Pig_TCONS_00083542          --------------------------------------------------
Cattle_TCONS_00049389       --------------------------------------------------
Mouse_XR_382521.3           CCCTGAAAGTTCCACAAGATGGCTAATCTTCACTGTCAACCTGATTACAC
Mouse_XR_001780969.1        CCCTGAAAGTTCCACAAGATGGCTAATCTTCACTGTCAACCTGATTACAC
Chicken_TCONS_00112652      --------------------------------------------------
Chicken_TCONS_00109618      --------------------------------------------------
Cattle_TCONS_00046939       --------------------------------------------------
Human_NR_038229.1           --------------------------------------------------
                                                                              

Pig_TCONS_00083542          --------------------------------------------------
Cattle_TCONS_00049389       --------------------------------------------------
Mouse_XR_382521.3           TGGGGGCTACCAGGGAGATTGATGGAGTAAGACCCTGGGTGTGTCTGTGG
Mouse_XR_001780969.1        TGGGGGCTACCAGGGAGATTGATGGAGTAAGACCCTGGGTGTGTCTGTGG
Chicken_TCONS_00112652      --------------------------------------------------
Chicken_TCONS_00109618      --------------------------------------------------
Cattle_TCONS_00046939       --------------------------------------------------
Human_NR_038229.1           --------------------------------------------------
                                                                              

Pig_TCONS_00083542          --------------------------------------------------
Cattle_TCONS_00049389       --------------------------------------------------
Mouse_XR_382521.3           GGGCTTAGCTGAGAGTTTAGCTAAGGCCAGAAGGTCGGCTCTGACCTTTC
Mouse_XR_001780969.1        GGGCTTAGCTGAGAGTTTAGCTAAGGCCAGAAGGTCGGCTCTGACCTTTC
Chicken_TCONS_00112652      --------------------------------------------------
Chicken_TCONS_00109618      --------------------------------------------------
Cattle_TCONS_00046939       --------------------------------------------------
Human_NR_038229.1           --------------------------------------------------
                                                                              

Pig_TCONS_00083542          --------------------------------------------------
Cattle_TCONS_00049389       --------------------------------------------------
Mouse_XR_382521.3           TGCAGGCTGCAGTCCTGGCTGAAGTAAAGGGGAAGGAAGGAAAGGCCAGG
Mouse_XR_001780969.1        TGCAGGCTGCAGTCCTGGCTGAAGTAAAGGGGAAGGAAGGAAAGGCCAGG
Chicken_TCONS_00112652      --------------------------------------------------
Chicken_TCONS_00109618      --------------------------------------------------
Cattle_TCONS_00046939       --------------------------------------------------
Human_NR_038229.1           --------------------------------------------------
                                                                              

Pig_TCONS_00083542          --------------------------------------------------
Cattle_TCONS_00049389       --------------------------------------------------
Mouse_XR_382521.3           ATACAGGTCTTAGTCTCTCTCTCTCTCTCTCTCTCTCTCTCTCTCTCTTT
Mouse_XR_001780969.1        ATACAGGTCTTAGTCTCTCTCTCTCTCTCTCTCTCTCTCTCTCTCTCTTT
Chicken_TCONS_00112652      --------------------------------------------------
Chicken_TCONS_00109618      --------------------------------------------------
Cattle_TCONS_00046939       --------------------------------------------------
Human_NR_038229.1           --------------------------------------------------
                                                                              

Pig_TCONS_00083542          --------------------------------------------------
Cattle_TCONS_00049389       --------------------------------------------------
Mouse_XR_382521.3           CTCTCTCTCTTGTTTGTATATTTCTTTACCTCCCACCCACCCTTTCCTTT
Mouse_XR_001780969.1        CTCTCTCTCTTGTTTGTATATTTCTTTACCTCCCACCCACCCTTTCCTTT
Chicken_TCONS_00112652      --------------------------------------------------
Chicken_TCONS_00109618      --------------------------------------------------
Cattle_TCONS_00046939       --------------------------------------------------
Human_NR_038229.1           --------------------------------------------------
                                                                              

Pig_TCONS_00083542          --------------------------------------------------
Cattle_TCONS_00049389       --------------------------------------------------
Mouse_XR_382521.3           CTACATTTTCCCAGCATGCTGTGATCTGACATGGCATGTGATCCCATGAA
Mouse_XR_001780969.1        CTACATTTTCCCAGCATGCTGTGATCTGACATGGCATGTGATCCCATGAA
Chicken_TCONS_00112652      --------------------------------------------------
Chicken_TCONS_00109618      --------------------------------------------------
Cattle_TCONS_00046939       --------------------------------------------------
Human_NR_038229.1           --------------------------------------------------
                                                                              

Pig_TCONS_00083542          --------------------------------------------------
Cattle_TCONS_00049389       --------------------------------------------------
Mouse_XR_382521.3           GATGTACCAAACTCACTGAAGCACCAGGTTGCCCGTGAGAACAGCAGTCC
Mouse_XR_001780969.1        GATGTACCAAACTCACTGAAGCACCAGGTTGCCCGTGAGAACAGCAGTCC
Chicken_TCONS_00112652      --------------------------------------------------
Chicken_TCONS_00109618      --------------------------------------------------
Cattle_TCONS_00046939       --------------------------------------------------
Human_NR_038229.1           --------------------------------------------------
                                                                              

Pig_TCONS_00083542          --------------------------------------------------
Cattle_TCONS_00049389       --------------------------------------------------
Mouse_XR_382521.3           TTGGAAAGGAAACCAAAGGCTGAAGGTCACAGCACTGGGTGCTCACTCAC
Mouse_XR_001780969.1        TTGGAAAGGAAACCAAAGGCTGAAGGTCACAGCACTGGGTGCTCACTCAC
Chicken_TCONS_00112652      --------------------------------------------------
Chicken_TCONS_00109618      --------------------------------------------------
Cattle_TCONS_00046939       --------------------------------------------------
Human_NR_038229.1           --------------------------------------------------
                                                                              

Pig_TCONS_00083542          --------------------------------------------------
Cattle_TCONS_00049389       --------------------------------------------------
Mouse_XR_382521.3           ACAGGGCAGAGAGAAGTGCTGGCTTCCACAGAGCAGAGGGCGAGAGTCCA
Mouse_XR_001780969.1        ACAGGGCAGAGAGAAGTGCTGGCTTCCACAGAGCAGAGGGCGAGAGTCCA
Chicken_TCONS_00112652      --------------------------------------------------
Chicken_TCONS_00109618      --------------------------------------------------
Cattle_TCONS_00046939       --------------------------------------------------
Human_NR_038229.1           --------------------------------------------------
                                                                              

Pig_TCONS_00083542          --------------------------------------------------
Cattle_TCONS_00049389       --------------------------------------------------
Mouse_XR_382521.3           CCCTTCCAAGTATCTGGGGTGGGCCCTAAAGTTGCTAGTGCTCTTAACCT
Mouse_XR_001780969.1        CCCTTCCAAGTATCTGGGGTGGGCCCTAAAGTTGCTAGTGCTCTTAACCT
Chicken_TCONS_00112652      --------------------------------------------------
Chicken_TCONS_00109618      --------------------------------------------------
Cattle_TCONS_00046939       --------------------------------------------------
Human_NR_038229.1           --------------------------------------------------
                                                                              

Pig_TCONS_00083542          --------------------------------------------------
Cattle_TCONS_00049389       --------------------------------------------------
Mouse_XR_382521.3           TGCCTGGGAAAGTTCAAAAATCAACACACCAAATATAAAATTATCCTTAC
Mouse_XR_001780969.1        TGCCTGGGAAAGTTCAAAAATCAACACACCAAATATAAAATTATCCTTAC
Chicken_TCONS_00112652      --------------------------------------------------
Chicken_TCONS_00109618      --------------------------------------------------
Cattle_TCONS_00046939       --------------------------------------------------
Human_NR_038229.1           --------------------------------------------------
                                                                              

Pig_TCONS_00083542          --------------------------------------------------
Cattle_TCONS_00049389       --------------------------------------------------
Mouse_XR_382521.3           GGGATGTAGCTGCTTGCCTGAACAGAGGTCAGAAATATTTATAGAAACAC
Mouse_XR_001780969.1        GGGATGTAGCTGCTTGCCTGAACAGAGGTCAGAAATATTTATAGAAACAC
Chicken_TCONS_00112652      --------------------------------------------------
Chicken_TCONS_00109618      --------------------------------------------------
Cattle_TCONS_00046939       --------------------------------------------------
Human_NR_038229.1           --------------------------------------------------
                                                                              

Pig_TCONS_00083542          --------------------------------------------------
Cattle_TCONS_00049389       --------------------------------------------------
Mouse_XR_382521.3           AAGACCACTGAGCATTCGATAAGGAAAAGACACAATGAGGCTTCCCATGT
Mouse_XR_001780969.1        AAGACCACTGAGCATTCGATAAGGAAAAGACACAATGAGGCTTCCCATGT
Chicken_TCONS_00112652      --------------------------------------------------
Chicken_TCONS_00109618      --------------------------------------------------
Cattle_TCONS_00046939       --------------------------------------------------
Human_NR_038229.1           --------------------------------------------------
                                                                              

Pig_TCONS_00083542          --------------------------------------------------
Cattle_TCONS_00049389       --------------------------------------------------
Mouse_XR_382521.3           AAAAGGGTTCAGAAAGATATGCACTGCAATGAAGAGAAAATGGAGTCGAC
Mouse_XR_001780969.1        AAAAGGGTTCAGAAAGATATGCACTGCAATGAAGAGAAAATGGAGTCGAC
Chicken_TCONS_00112652      --------------------------------------------------
Chicken_TCONS_00109618      --------------------------------------------------
Cattle_TCONS_00046939       --------------------------------------------------
Human_NR_038229.1           --------------------------------------------------
                                                                              

Pig_TCONS_00083542          --------------------------------------------------
Cattle_TCONS_00049389       --------------------------------------------------
Mouse_XR_382521.3           TGAGATTTATGCAGAAATCACTGCAGAACGTCAGGGAAACACCTGAAATA
Mouse_XR_001780969.1        TGAGATTTATGCAGAAATCACTGCAGAACGTCAGGGAAACACCTGAAATA
Chicken_TCONS_00112652      --------------------------------------------------
Chicken_TCONS_00109618      --------------------------------------------------
Cattle_TCONS_00046939       --------------------------------------------------
Human_NR_038229.1           --------------------------------------------------
                                                                              

Pig_TCONS_00083542          --------------------------------------------------
Cattle_TCONS_00049389       --------------------------------------------------
Mouse_XR_382521.3           TTCACTGGGACTGTTTCATCTCTTGAGATGCTGGATAGGTGGCTGAGATA
Mouse_XR_001780969.1        TTCACTGGGACTGTTTCATCTCTTGAGATGCTGGATAGGTGGCTGAGATA
Chicken_TCONS_00112652      --------------------------------------------------
Chicken_TCONS_00109618      --------------------------------------------------
Cattle_TCONS_00046939       --------------------------------------------------
Human_NR_038229.1           --------------------------------------------------
                                                                              

Pig_TCONS_00083542          --------------------------------------------------
Cattle_TCONS_00049389       --------------------------------------------------
Mouse_XR_382521.3           GGAAGAGCCTCCTGCTGAGCCTTTGGAAGTGATAAACTGGAAGGATGGAG
Mouse_XR_001780969.1        GGAAGAGCCTCCTGCTGAGCCTTTGGAAGTGATAAACTGGAAGGATGGAG
Chicken_TCONS_00112652      --------------------------------------------------
Chicken_TCONS_00109618      --------------------------------------------------
Cattle_TCONS_00046939       --------------------------------------------------
Human_NR_038229.1           --------------------------------------------------
                                                                              

Pig_TCONS_00083542          --------------------------------------------------
Cattle_TCONS_00049389       --------------------------------------------------
Mouse_XR_382521.3           AGACTGGTGAGTTTACCGAGATGGAGGAAGACACAGCAGCAGAAACCTTC
Mouse_XR_001780969.1        AGACTGGTGAGTTTACCGAGATGGAGGAAGACACAGCAGCAGAAACCTTC
Chicken_TCONS_00112652      --------------------------------------------------
Chicken_TCONS_00109618      --------------------------------------------------
Cattle_TCONS_00046939       --------------------------------------------------
Human_NR_038229.1           --------------------------------------------------
                                                                              

Pig_TCONS_00083542          --------------------------------------------------
Cattle_TCONS_00049389       --------------------------------------------------
Mouse_XR_382521.3           CAAAGTAGAAGGGTCAGGGAAAGGGGATGCCAACAGCACACGGTGCTCAC
Mouse_XR_001780969.1        CAAAGTAGAAGGGTCAGGGAAAGGGGATGCCAACAGCACACGGTGCTCAC
Chicken_TCONS_00112652      --------------------------------------------------
Chicken_TCONS_00109618      --------------------------------------------------
Cattle_TCONS_00046939       --------------------------------------------------
Human_NR_038229.1           --------------------------------------------------
                                                                              

Pig_TCONS_00083542          --------------------------------------------------
Cattle_TCONS_00049389       --------------------------------------------------
Mouse_XR_382521.3           CGATCTGTGCGATGGGGCGGGGCACAAGAGATGTCTGAGATCCATAAACA
Mouse_XR_001780969.1        CGATCTGTGCGATGGGGCGGGGCACAAGAGATGTCTGAGATCCATAAACA
Chicken_TCONS_00112652      --------------------------------------------------
Chicken_TCONS_00109618      --------------------------------------------------
Cattle_TCONS_00046939       --------------------------------------------------
Human_NR_038229.1           --------------------------------------------------
                                                                              

Pig_TCONS_00083542          --------------------------------------------------
Cattle_TCONS_00049389       --------------------------------------------------
Mouse_XR_382521.3           CCCAAACCTATGAAAACCGCAAGGCACAAAATCCAAGAATTCGGTGATGA
Mouse_XR_001780969.1        CCCAAACCTATGAAAACCGCAAGGCACAAAATCCAAGAATTCGGTGATGA
Chicken_TCONS_00112652      --------------------------------------------------
Chicken_TCONS_00109618      --------------------------------------------------
Cattle_TCONS_00046939       --------------------------------------------------
Human_NR_038229.1           --------------------------------------------------
                                                                              

Pig_TCONS_00083542          --------------------------------------------------
Cattle_TCONS_00049389       --------------------------------------------------
Mouse_XR_382521.3           AGGAACCTGGGAGGCACATCATTGTCAAATTGTCCGAGACTAGGAGAATT
Mouse_XR_001780969.1        AGGAACCTGGGAGGCACATCATTGTCAAATTGTCCGAGACTAGGAGAATT
Chicken_TCONS_00112652      --------------------------------------------------
Chicken_TCONS_00109618      --------------------------------------------------
Cattle_TCONS_00046939       --------------------------------------------------
Human_NR_038229.1           --------------------------------------------------
                                                                              

Pig_TCONS_00083542          --------------------------------------------------
Cattle_TCONS_00049389       --------------------------------------------------
Mouse_XR_382521.3           TTAGATGTCAGAGGAAAAGCCTCTGCATAGAAAAGACCAAAGACTCCCAT
Mouse_XR_001780969.1        TTAGATGTCAGAGGAAAAGCCTCTGCATAGAAAAGACCAAAGACTCCCAT
Chicken_TCONS_00112652      --------------------------------------------------
Chicken_TCONS_00109618      --------------------------------------------------
Cattle_TCONS_00046939       --------------------------------------------------
Human_NR_038229.1           --------------------------------------------------
                                                                              

Pig_TCONS_00083542          --------------------------------------------------
Cattle_TCONS_00049389       --------------------------------------------------
Mouse_XR_382521.3           CCCAGGGCTTTTGTCTTAATCTAAGGCTGTGAGCCACTTTGATGTATTTC
Mouse_XR_001780969.1        CCCAGGGCTTTTGTCTTAATCTAAGGCTGTGAGCCACTTTGATGTATTTC
Chicken_TCONS_00112652      --------------------------------------------------
Chicken_TCONS_00109618      --------------------------------------------------
Cattle_TCONS_00046939       --------------------------------------------------
Human_NR_038229.1           --------------------------------------------------
                                                                              

Pig_TCONS_00083542          --------------------------------------------------
Cattle_TCONS_00049389       --------------------------------------------------
Mouse_XR_382521.3           TCTCCAAAACATTTCCAAGGAAGCAACTCCTCCTGGCAGAAGGAACAGAG
Mouse_XR_001780969.1        TCTCCAAAACATTTCCAAGGAAGCAACTCCTCCTGGCAGAAGGAACAGAG
Chicken_TCONS_00112652      --------------------------------------------------
Chicken_TCONS_00109618      --------------------------------------------------
Cattle_TCONS_00046939       --------------------------------------------------
Human_NR_038229.1           --------------------------------------------------
                                                                              

Pig_TCONS_00083542          --------------------------------------------------
Cattle_TCONS_00049389       --------------------------------------------------
Mouse_XR_382521.3           ACTATCGGAACCTAGGGTCAGTGTGACAGGGTTCTTAGGCCAAAGCTGCT
Mouse_XR_001780969.1        ACTATCGGAACCTAGGGTCAGTGTGACAGGGTTCTTAGGCCAAAGCTGCT
Chicken_TCONS_00112652      --------------------------------------------------
Chicken_TCONS_00109618      --------------------------------------------------
Cattle_TCONS_00046939       --------------------------------------------------
Human_NR_038229.1           --------------------------------------------------
                                                                              

Pig_TCONS_00083542          --------------------------------------------------
Cattle_TCONS_00049389       --------------------------------------------------
Mouse_XR_382521.3           CACTTTTGCCCTCCCCTCCCCCTCCTCATTTTCAGAGCCTGACTTGCCTT
Mouse_XR_001780969.1        CACTTTTGCCCTCCCCTCCCCCTCCTCATTTTCAGAGCCTGACTTGCCTT
Chicken_TCONS_00112652      --------------------------------------------------
Chicken_TCONS_00109618      --------------------------------------------------
Cattle_TCONS_00046939       --------------------------------------------------
Human_NR_038229.1           --------------------------------------------------
                                                                              

Pig_TCONS_00083542          --------------------------------------------------
Cattle_TCONS_00049389       --------------------------------------------------
Mouse_XR_382521.3           TTTGGGGTTTTTTTTTTCGAGTGAACTTACTTGCCTTTTCATTTTAACAT
Mouse_XR_001780969.1        TTTGGGGTTTTTTTTTTCGAGTGAACTTACTTGCCTTTTCATTTTAACAT
Chicken_TCONS_00112652      --------------------------------------------------
Chicken_TCONS_00109618      --------------------------------------------------
Cattle_TCONS_00046939       --------------------------------------------------
Human_NR_038229.1           --------------------------------------------------
                                                                              

Pig_TCONS_00083542          --------------------------------------------------
Cattle_TCONS_00049389       --------------------------------------------------
Mouse_XR_382521.3           ATCTCAGGCCACCAGGGTATAAAATAAAAGTTTTAAAGAGGGGCGTTTGC
Mouse_XR_001780969.1        ATCTCAGGCCACCAGGGTATAAAATAAAAGTTTTAAAGAGGGGCGTTTGC
Chicken_TCONS_00112652      --------------------------------------------------
Chicken_TCONS_00109618      --------------------------------------------------
Cattle_TCONS_00046939       --------------------------------------------------
Human_NR_038229.1           --------------------------------------------------
                                                                              

Pig_TCONS_00083542          --------------------------------------------------
Cattle_TCONS_00049389       --------------------------------------------------
Mouse_XR_382521.3           GGAAAGATTGTTTCTGGCAGGTGCATGCTTATGGTTTTTACACGGCCCCA
Mouse_XR_001780969.1        GGAAAGATTGTTTCTGGCAGGTGCATGCTTATGGTTTTTACACGGCCCCA
Chicken_TCONS_00112652      --------------------------------------------------
Chicken_TCONS_00109618      --------------------------------------------------
Cattle_TCONS_00046939       --------------------------------------------------
Human_NR_038229.1           --------------------------------------------------
                                                                              

Pig_TCONS_00083542          --------------------------------------------------
Cattle_TCONS_00049389       --------------------------------------------------
Mouse_XR_382521.3           TCCTTCCTCGTCAGACCTCACCTTCAATGTTTTCGATCACGGCAGCCAAC
Mouse_XR_001780969.1        TCCTTCCTCGTCAGACCTCACCTTCAATGTTTTCGATCACGGCAGCCAAC
Chicken_TCONS_00112652      --------------------------------------------------
Chicken_TCONS_00109618      --------------------------------------------------
Cattle_TCONS_00046939       --------------------------------------------------
Human_NR_038229.1           --------------------------------------------------
                                                                              

Pig_TCONS_00083542          --------------------------------------------------
Cattle_TCONS_00049389       --------------------------------------------------
Mouse_XR_382521.3           TAAAGGCAGGAGGGCATAACTGAGGAACTTAGCCCCTGTAGCCATGAGAT
Mouse_XR_001780969.1        TAAAGGCAGGAGGGCATAACTGAGGAACTTAGCCCCTGTAGCCATGAGAT
Chicken_TCONS_00112652      --------------------------------------------------
Chicken_TCONS_00109618      --------------------------------------------------
Cattle_TCONS_00046939       --------------------------------------------------
Human_NR_038229.1           --------------------------------------------------
                                                                              

Pig_TCONS_00083542          --------------------------------------------------
Cattle_TCONS_00049389       --------------------------------------------------
Mouse_XR_382521.3           GGGAAGGCCTCGGAGTCCATCAGAACTACCCTCCTGTTGGTTCCTGTTTC
Mouse_XR_001780969.1        GGGAAGGCCTCGGAGTCCATCAGAACTACCCTCCTGTTGGTTCCTGTTTC
Chicken_TCONS_00112652      --------------------------------------------------
Chicken_TCONS_00109618      --------------------------------------------------
Cattle_TCONS_00046939       --------------------------------------------------
Human_NR_038229.1           --------------------------------------------------
                                                                              

Pig_TCONS_00083542          --------------------------------------------------
Cattle_TCONS_00049389       --------------------------------------------------
Mouse_XR_382521.3           ACGAGCAAAGCAATTCCAACCTGCTTAGCTGCCATTAGGCACACAGTGAC
Mouse_XR_001780969.1        ACGAGCAAAGCAATTCCAACCTGCTTAGCTGCCATTAGGCACACAGTGAC
Chicken_TCONS_00112652      --------------------------------------------------
Chicken_TCONS_00109618      --------------------------------------------------
Cattle_TCONS_00046939       --------------------------------------------------
Human_NR_038229.1           --------------------------------------------------
                                                                              

Pig_TCONS_00083542          --------------------------------------------------
Cattle_TCONS_00049389       --------------------------------------------------
Mouse_XR_382521.3           GCCTTTGGGCGAATACATTTCTAACAGGCATGATCACGAGAAACTAGACA
Mouse_XR_001780969.1        GCCTTTGGGCGAATACATTTCTAACAGGCATGATCACGAGAAACTAGACA
Chicken_TCONS_00112652      --------------------------------------------------
Chicken_TCONS_00109618      --------------------------------------------------
Cattle_TCONS_00046939       --------------------------------------------------
Human_NR_038229.1           --------------------------------------------------
                                                                              

Pig_TCONS_00083542          --------------------------------------------------
Cattle_TCONS_00049389       --------------------------------------------------
Mouse_XR_382521.3           CATGAAGCATTGTCTTGATTAAATGTGTGCGCCACCACTGCCCGGCTGAA
Mouse_XR_001780969.1        CATGAAGCATTGTCTTGATTAAATGTGTGCGCCACCACTGCCCGGCTGAA
Chicken_TCONS_00112652      --------------------------------------------------
Chicken_TCONS_00109618      --------------------------------------------------
Cattle_TCONS_00046939       --------------------------------------------------
Human_NR_038229.1           --------------------------------------------------
                                                                              

Pig_TCONS_00083542          --------------------------------------------------
Cattle_TCONS_00049389       --------------------------------------------------
Mouse_XR_382521.3           GCATTGTCTTAAGGCTGCAGCACTGACCCTCCTTCCTTCACAGCCTCAGT
Mouse_XR_001780969.1        GCATTGTCTTAAGGCTGCAGCACTGACCCTCCTTCCTTCACAGCCTCAGT
Chicken_TCONS_00112652      --------------------------------------------------
Chicken_TCONS_00109618      --------------------------------------------------
Cattle_TCONS_00046939       --------------------------------------------------
Human_NR_038229.1           --------------------------------------------------
                                                                              

Pig_TCONS_00083542          --------------------------------------------------
Cattle_TCONS_00049389       --------------------------------------------------
Mouse_XR_382521.3           GGCTCTTGGTGTCAGCTAACAGGAGCATGGGCTGAGCAATGTCACACCAA
Mouse_XR_001780969.1        GGCTCTTGGTGTCAGCTAACAGGAGCATGGGCTGAGCAATGTCACACCAA
Chicken_TCONS_00112652      --------------------------------------------------
Chicken_TCONS_00109618      --------------------------------------------------
Cattle_TCONS_00046939       --------------------------------------------------
Human_NR_038229.1           --------------------------------------------------
                                                                              

Pig_TCONS_00083542          --------------------------------------------------
Cattle_TCONS_00049389       --------------------------------------------------
Mouse_XR_382521.3           TTGCACACGGAGGACTGAGGCCCGAAAGCTTCACTTAGGGAGTGTGGGAG
Mouse_XR_001780969.1        TTGCACACGGAGGACTGAGGCCCGAAAGCTTCACTTAGGGAGTGTGGGAG
Chicken_TCONS_00112652      --------------------------------------------------
Chicken_TCONS_00109618      --------------------------------------------------
Cattle_TCONS_00046939       --------------------------------------------------
Human_NR_038229.1           --------------------------------------------------
                                                                              

Pig_TCONS_00083542          --------------------------------------------------
Cattle_TCONS_00049389       --------------------------------------------------
Mouse_XR_382521.3           GAGAAAGCACCTGGTAAGATGACCTCCCAAGACTCAAGAGTCTTCTCATC
Mouse_XR_001780969.1        GAGAAAGCACCTGGTAAGATGACCTCCCAAGACTCAAGAGTCTTCTCATC
Chicken_TCONS_00112652      --------------------------------------------------
Chicken_TCONS_00109618      --------------------------------------------------
Cattle_TCONS_00046939       --------------------------------------------------
Human_NR_038229.1           --------------------------------------------------
                                                                              

Pig_TCONS_00083542          --------------------------------------------------
Cattle_TCONS_00049389       --------------------------------------------------
Mouse_XR_382521.3           TGTCCAAGAAACTGGGAAAGGTCGACTCCACCTGCATCTCTCCTACTCCA
Mouse_XR_001780969.1        TGTCCAAGAAACTGGGAAAGGTCGACTCCACCTGCATCTCTCCTACTCCA
Chicken_TCONS_00112652      --------------------------------------------------
Chicken_TCONS_00109618      --------------------------------------------------
Cattle_TCONS_00046939       --------------------------------------------------
Human_NR_038229.1           --------------------------------------------------
                                                                              

Pig_TCONS_00083542          --------------------------------------------------
Cattle_TCONS_00049389       --------------------------------------------------
Mouse_XR_382521.3           AGAAGCATGCAGCACACCTGTGCGCAAAATGGATGGACGAATGGCTTCAT
Mouse_XR_001780969.1        AGAAGCATGCAGCACACCTGTGCGCAAAATGGATGGACGAATGGCTTCAT
Chicken_TCONS_00112652      --------------------------------------------------
Chicken_TCONS_00109618      --------------------------------------------------
Cattle_TCONS_00046939       --------------------------------------------------
Human_NR_038229.1           --------------------------------------------------
                                                                              

Pig_TCONS_00083542          --------------------------------------------------
Cattle_TCONS_00049389       --------------------------------------------------
Mouse_XR_382521.3           GAGTAAGAAGAACCCAGGAGTCAGTAGAATTTCCCTCTATTCCTGCTAAC
Mouse_XR_001780969.1        GAGTAAGAAGAACCCAGGAGTCAGTAGAATTTCCCTCTATTCCTGCTAAC
Chicken_TCONS_00112652      --------------------------------------------------
Chicken_TCONS_00109618      --------------------------------------------------
Cattle_TCONS_00046939       --------------------------------------------------
Human_NR_038229.1           --------------------------------------------------
                                                                              

Pig_TCONS_00083542          --------------------------------------------------
Cattle_TCONS_00049389       --------------------------------------------------
Mouse_XR_382521.3           ATTCTTCCTTGGCTGGAATGTGGGTGGGACAGAGGCCCTGACTGTGCATC
Mouse_XR_001780969.1        ATTCTTCCTTGGCTGGAATGTGGGTGGGACAGAGGCCCTGACTGTGCATC
Chicken_TCONS_00112652      --------------------------------------------------
Chicken_TCONS_00109618      --------------------------------------------------
Cattle_TCONS_00046939       --------------------------------------------------
Human_NR_038229.1           --------------------------------------------------
                                                                              

Pig_TCONS_00083542          --------------------------------------------------
Cattle_TCONS_00049389       --------------------------------------------------
Mouse_XR_382521.3           TCCGGGCCAGCTCTTGTACTCTAGTTTCTGCAGCTTCCTCTGGTTCTTGG
Mouse_XR_001780969.1        TCCGGGCCAGCTCTTGTACTCTAGTTTCTGCAGCTTCCTCTGGTTCTTGG
Chicken_TCONS_00112652      --------------------------------------------------
Chicken_TCONS_00109618      --------------------------------------------------
Cattle_TCONS_00046939       --------------------------------------------------
Human_NR_038229.1           --------------------------------------------------
                                                                              

Pig_TCONS_00083542          --------------------------------------------------
Cattle_TCONS_00049389       --------------------------------------------------
Mouse_XR_382521.3           CAAAGGTCACCAGACCCAATAAGAAATGAAAGGCCGTGGGGAGCTCCTTC
Mouse_XR_001780969.1        CAAAGGTCACCAGACCCAATAAGAAATGAAAGGCCGTGGGGAGCTCCTTC
Chicken_TCONS_00112652      --------------------------------------------------
Chicken_TCONS_00109618      --------------------------------------------------
Cattle_TCONS_00046939       --------------------------------------------------
Human_NR_038229.1           --------------------------------------------------
                                                                              

Pig_TCONS_00083542          --------------------------------------------------
Cattle_TCONS_00049389       --------------------------------------------------
Mouse_XR_382521.3           CATAAGGACAGTGACCTGTGATGGCAGATCTCTCTCACTGAGCTAGCTCT
Mouse_XR_001780969.1        CATAAGGACAGTGACCTGTGATGGCAGATCTCTCTCACTGAGCTAGCTCT
Chicken_TCONS_00112652      --------------------------------------------------
Chicken_TCONS_00109618      --------------------------------------------------
Cattle_TCONS_00046939       --------------------------------------------------
Human_NR_038229.1           --------------------------------------------------
                                                                              

Pig_TCONS_00083542          --------------------------------------------------
Cattle_TCONS_00049389       --------------------------------------------------
Mouse_XR_382521.3           TTGTCAGCTCATAGGTAGAATGCAGCGGATGGTACTTCAGACAGAACAAG
Mouse_XR_001780969.1        TTGTCAGCTCATAGGTAGAATGCAGCGGATGGTACTTCAGACAGAACAAG
Chicken_TCONS_00112652      --------------------------------------------------
Chicken_TCONS_00109618      --------------------------------------------------
Cattle_TCONS_00046939       --------------------------------------------------
Human_NR_038229.1           --------------------------------------------------
                                                                              

Pig_TCONS_00083542          --------------------------------------------------
Cattle_TCONS_00049389       --------------------------------------------------
Mouse_XR_382521.3           TAGCTATGGAAGTGGGGATGTTGGCCTTTGGGGGAGACTGTTTTCATAGA
Mouse_XR_001780969.1        TAGCTATGGAAGTGGGGATGTTGGCCTTTGGGGGAGACTGTTTTCATAGA
Chicken_TCONS_00112652      --------------------------------------------------
Chicken_TCONS_00109618      --------------------------------------------------
Cattle_TCONS_00046939       --------------------------------------------------
Human_NR_038229.1           --------------------------------------------------
                                                                              

Pig_TCONS_00083542          --------------------------------------------------
Cattle_TCONS_00049389       --------------------------------------------------
Mouse_XR_382521.3           TCCAAGGCTATATCAGGATACGTCTCCTGATGTAGACCCTCTCACTACTC
Mouse_XR_001780969.1        TCCAAGGCTATATCAGGATACGTCTCCTGATGTAGACCCTCTCACTACTC
Chicken_TCONS_00112652      --------------------------------------------------
Chicken_TCONS_00109618      --------------------------------------------------
Cattle_TCONS_00046939       --------------------------------------------------
Human_NR_038229.1           --------------------------------------------------
                                                                              

Pig_TCONS_00083542          --------------------------------------------------
Cattle_TCONS_00049389       --------------------------------------------------
Mouse_XR_382521.3           TTTGTCAGCTTAAAAGTTGGGTCTAAAGCTATAGGTATTACCAACAGGGC
Mouse_XR_001780969.1        TTTGTCAGCTTAAAAGTTGGGTCTAAAGCTATAGGTATTACCAACAGGGC
Chicken_TCONS_00112652      --------------------------------------------------
Chicken_TCONS_00109618      --------------------------------------------------
Cattle_TCONS_00046939       --------------------------------------------------
Human_NR_038229.1           --------------------------------------------------
                                                                              

Pig_TCONS_00083542          --------------------------------------------------
Cattle_TCONS_00049389       --------------------------------------------------
Mouse_XR_382521.3           CTTAAGGAATTTGCTAACAGCCCAAATCCTGTTGAGTTTGCAGCAAAGAA
Mouse_XR_001780969.1        CTTAAGGAATTTGCTAACAGCCCAAATCCTGTTGAGTTTGCAGCAAAGAA
Chicken_TCONS_00112652      --------------------------------------------------
Chicken_TCONS_00109618      --------------------------------------------------
Cattle_TCONS_00046939       --------------------------------------------------
Human_NR_038229.1           --------------------------------------------------
                                                                              

Pig_TCONS_00083542          --------------------------------------------------
Cattle_TCONS_00049389       --------------------------------------------------
Mouse_XR_382521.3           GTCTCTGTTCTCCAGCCACATCCACGATGTCTACCCTGCTGTCTCTCCTT
Mouse_XR_001780969.1        GTCTCTGTTCTCCAGCCACATCCACGATGTCTACCCTGCTGTCTCTCCTT
Chicken_TCONS_00112652      --------------------------------------------------
Chicken_TCONS_00109618      --------------------------------------------------
Cattle_TCONS_00046939       --------------------------------------------------
Human_NR_038229.1           --------------------------------------------------
                                                                              

Pig_TCONS_00083542          --------------------------------------------------
Cattle_TCONS_00049389       --------------------------------------------------
Mouse_XR_382521.3           ACATTCTATCAGATGTCTTCCCATCCTTTTACAGTTCAGGGCTTCTAGAC
Mouse_XR_001780969.1        ACATTCTATCAGATGTCTTCCCATCCTTTTACAGTTCAGGGCTTCTAGAC
Chicken_TCONS_00112652      --------------------------------------------------
Chicken_TCONS_00109618      --------------------------------------------------
Cattle_TCONS_00046939       --------------------------------------------------
Human_NR_038229.1           --------------------------------------------------
                                                                              

Pig_TCONS_00083542          --------------------------------------------------
Cattle_TCONS_00049389       --------------------------------------------------
Mouse_XR_382521.3           AATAGAACTATCTGGGGGTTTCCATCTTAATCCTAGGCTGAGTGCTTCTC
Mouse_XR_001780969.1        AATAGAACTATCTGGGGGTTTCCATCTTAATCCTAGGCTGAGTGCTTCTC
Chicken_TCONS_00112652      --------------------------------------------------
Chicken_TCONS_00109618      --------------------------------------------------
Cattle_TCONS_00046939       --------------------------------------------------
Human_NR_038229.1           --------------------------------------------------
                                                                              

Pig_TCONS_00083542          --------------------------------------------------
Cattle_TCONS_00049389       --------------------------------------------------
Mouse_XR_382521.3           TGTGACTTTCACTCTGATTTTCCAAAACTTCTTCCCTGGGGTTCCCAGTG
Mouse_XR_001780969.1        TGTGACTTTCACTCTGATTTTCCAAAACTTCTTCCCTGGGGTTCCCAGTG
Chicken_TCONS_00112652      --------------------------------------------------
Chicken_TCONS_00109618      --------------------------------------------------
Cattle_TCONS_00046939       --------------------------------------------------
Human_NR_038229.1           --------------------------------------------------
                                                                              

Pig_TCONS_00083542          --------------------------------------------------
Cattle_TCONS_00049389       --------------------------------------------------
Mouse_XR_382521.3           CACATTTCCAGTGCAGGGCTTGTCTTGGTACGGTGCAATGTGCACATAGA
Mouse_XR_001780969.1        CACATTTCCAGTGCAGGGCTTGTCTTGGTACGGTGCAATGTGCACATAGA
Chicken_TCONS_00112652      --------------------------------------------------
Chicken_TCONS_00109618      --------------------------------------------------
Cattle_TCONS_00046939       --------------------------------------------------
Human_NR_038229.1           --------------------------------------------------
                                                                              

Pig_TCONS_00083542          --------------------------------------------------
Cattle_TCONS_00049389       --------------------------------------------------
Mouse_XR_382521.3           TCCCACATGCCTTTTCTCTAGACTCCTTTTGTAGTCAGTGTGCTGTATAC
Mouse_XR_001780969.1        TCCCACATGCCTTTTCTCTAGACTCCTTTTGTAGTCAGTGTGCTGTATAC
Chicken_TCONS_00112652      --------------------------------------------------
Chicken_TCONS_00109618      --------------------------------------------------
Cattle_TCONS_00046939       --------------------------------------------------
Human_NR_038229.1           --------------------------------------------------
                                                                              

Pig_TCONS_00083542          --------------------------------------------------
Cattle_TCONS_00049389       --------------------------------------------------
Mouse_XR_382521.3           TATTTGTTTCTTAAGTATGTGCTGAATAAATAATGATTATTGAGTGAATG
Mouse_XR_001780969.1        TATTTGTTTCTTAAGTATGTGCTGAATAAATAATGATTATTGAGTGAATG
Chicken_TCONS_00112652      --------------------------------------------------
Chicken_TCONS_00109618      --------------------------------------------------
Cattle_TCONS_00046939       --------------------------------------------------
Human_NR_038229.1           --------------------------------------------------
                                                                              

Pig_TCONS_00083542          --------------------------------------------------
Cattle_TCONS_00049389       --------------------------------------------------
Mouse_XR_382521.3           AAGGAATGAATGAAGGAATGAATGAATGAGAGGACCCTTGCTCTTACACT
Mouse_XR_001780969.1        AAGGAATGAATGAAGGAATGAATGAATGAGAGGACCCTTGCTCTTACACT
Chicken_TCONS_00112652      --------------------------------------------------
Chicken_TCONS_00109618      --------------------------------------------------
Cattle_TCONS_00046939       --------------------------------------------------
Human_NR_038229.1           --------------------------------------------------
                                                                              

Pig_TCONS_00083542          --------------------------------------------------
Cattle_TCONS_00049389       --------------------------------------------------
Mouse_XR_382521.3           CCTAAAACTCGCAAGTGTAAGTCAAAGTTCTTAGGCAAGCTCAGATACAA
Mouse_XR_001780969.1        CCTAAAACTCGCAAGTGTAAGTCAAAGTTCTTAGGCAAGCTCAGATACAA
Chicken_TCONS_00112652      --------------------------------------------------
Chicken_TCONS_00109618      --------------------------------------------------
Cattle_TCONS_00046939       --------------------------------------------------
Human_NR_038229.1           --------------------------------------------------
                                                                              

Pig_TCONS_00083542          --------------------------------------------------
Cattle_TCONS_00049389       --------------------------------------------------
Mouse_XR_382521.3           ACTAAACCAACTTAGAAACTTGAAATAATTTATGCAAATCTCTTCTAATA
Mouse_XR_001780969.1        ACTAAACCAACTTAGAAACTTGAAATAATTTATGCAAATCTCTTCTAATA
Chicken_TCONS_00112652      --------------------------------------------------
Chicken_TCONS_00109618      --------------------------------------------------
Cattle_TCONS_00046939       --------------------------------------------------
Human_NR_038229.1           --------------------------------------------------
                                                                              

Pig_TCONS_00083542          --------------------------------------------------
Cattle_TCONS_00049389       --------------------------------------------------
Mouse_XR_382521.3           CAGAATTAGCCTGAACTCAATGTTCTGATTGCTCCCTGGCAGACGGTTCC
Mouse_XR_001780969.1        CAGAATTAGCCTGAACTCAATGTTCTGATTGCTCCCTGGCAGACGGTTCC
Chicken_TCONS_00112652      --------------------------------------------------
Chicken_TCONS_00109618      --------------------------------------------------
Cattle_TCONS_00046939       --------------------------------------------------
Human_NR_038229.1           --------------------------------------------------
                                                                              

Pig_TCONS_00083542          --------------------------------------------------
Cattle_TCONS_00049389       --------------------------------------------------
Mouse_XR_382521.3           TCTGAACTATGCTCTAAGTGTTGAGGGGAGAGCAGAGTGAAGACGATTTC
Mouse_XR_001780969.1        TCTGAACTATGCTCTAAGTGTTGAGGGGAGAGCAGAGTGAAGACGATTTC
Chicken_TCONS_00112652      --------------------------------------------------
Chicken_TCONS_00109618      --------------------------------------------------
Cattle_TCONS_00046939       --------------------------------------------------
Human_NR_038229.1           --------------------------------------------------
                                                                              

Pig_TCONS_00083542          --------------------------------------------------
Cattle_TCONS_00049389       --------------------------------------------------
Mouse_XR_382521.3           AAAGAATAGACAATATATCTTTTTTTTTTTCTGCTGAAGCCACTTTAAGC
Mouse_XR_001780969.1        AAAGAATAGACAATATATCTTTTTTTTTTTCTGCTGAAGCCACTTTAAGC
Chicken_TCONS_00112652      --------------------------------------------------
Chicken_TCONS_00109618      --------------------------------------------------
Cattle_TCONS_00046939       --------------------------------------------------
Human_NR_038229.1           --------------------------------------------------
                                                                              

Pig_TCONS_00083542          --------------------------------------------------
Cattle_TCONS_00049389       --------------------------------------------------
Mouse_XR_382521.3           AAAAGAGCCCAACTAGAAAGATCTATAATTGTTCATCTGAAAGTCAAGAG
Mouse_XR_001780969.1        AAAAGAGCCCAACTAGAAAGATCTATAATTGTTCATCTGAAAGTCAAGAG
Chicken_TCONS_00112652      --------------------------------------------------
Chicken_TCONS_00109618      --------------------------------------------------
Cattle_TCONS_00046939       --------------------------------------------------
Human_NR_038229.1           --------------------------------------------------
                                                                              

Pig_TCONS_00083542          --------------------------------------------------
Cattle_TCONS_00049389       --------------------------------------------------
Mouse_XR_382521.3           TCATTGTGTAAGTATTTTATAGTGGCAAAGGAAATAGGGAAATGACACAT
Mouse_XR_001780969.1        TCATTGTGTAAGTATTTTATAGTGGCAAAGGAAATAGGGAAATGACACAT
Chicken_TCONS_00112652      --------------------------------------------------
Chicken_TCONS_00109618      --------------------------------------------------
Cattle_TCONS_00046939       --------------------------------------------------
Human_NR_038229.1           --------------------------------------------------
                                                                              

Pig_TCONS_00083542          --------------------------------------------------
Cattle_TCONS_00049389       --------------------------------------------------
Mouse_XR_382521.3           ACAAATGAGAGCCCAGAGCACAAAGGACATCTTGCTTTCAGGAAGATATT
Mouse_XR_001780969.1        ACAAATGAGAGCCCAGAGCACAAAGGACATCTTGCTTTCAGGAAGATATT
Chicken_TCONS_00112652      --------------------------------------------------
Chicken_TCONS_00109618      --------------------------------------------------
Cattle_TCONS_00046939       --------------------------------------------------
Human_NR_038229.1           --------------------------------------------------
                                                                              

Pig_TCONS_00083542          --------------------------------------------------
Cattle_TCONS_00049389       --------------------------------------------------
Mouse_XR_382521.3           GAATTTTCCCTTGAAATGAACATTGGGTTTATTTTCAAGTGTTCTAGACA
Mouse_XR_001780969.1        GAATTTTCCCTTGAAATGAACATTGGGTTTATTTTCAAGTGTTCTAGACA
Chicken_TCONS_00112652      --------------------------------------------------
Chicken_TCONS_00109618      --------------------------------------------------
Cattle_TCONS_00046939       --------------------------------------------------
Human_NR_038229.1           --------------------------------------------------
                                                                              

Pig_TCONS_00083542          --------------------------------------------------
Cattle_TCONS_00049389       --------------------------------------------------
Mouse_XR_382521.3           TACATCTGCAGAGGAAGCTGTCCTGTGACAGTGCTCTGTGGAAGCCATCT
Mouse_XR_001780969.1        TACATCTGCAGAGGAAGCTGTCCTGTGACAGTGCTCTGTGGAAGCCATCT
Chicken_TCONS_00112652      --------------------------------------------------
Chicken_TCONS_00109618      --------------------------------------------------
Cattle_TCONS_00046939       --------------------------------------------------
Human_NR_038229.1           --------------------------------------------------
                                                                              

Pig_TCONS_00083542          --------------------------------------------------
Cattle_TCONS_00049389       --------------------------------------------------
Mouse_XR_382521.3           TAGGCTTCTTGTCCTTACTGCTAACCAGTGATCTGAGATGGGACATCTCA
Mouse_XR_001780969.1        TAGGCTTCTTGTCCTTACTGCTAACCAGTGATCTGAGATGGGACATCTCA
Chicken_TCONS_00112652      --------------------------------------------------
Chicken_TCONS_00109618      --------------------------------------------------
Cattle_TCONS_00046939       --------------------------------------------------
Human_NR_038229.1           --------------------------------------------------
                                                                              

Pig_TCONS_00083542          --------------------------------------------------
Cattle_TCONS_00049389       --------------------------------------------------
Mouse_XR_382521.3           CAGCCCAAGTTACGGCTGCCAAGGTCAGCAGCCCTGGTATCTGAGGCACA
Mouse_XR_001780969.1        CAGCCCAAGTTACGGCTGCCAAGGTCAGCAGCCCTGGTATCTGAGGCACA
Chicken_TCONS_00112652      --------------------------------------------------
Chicken_TCONS_00109618      --------------------------------------------------
Cattle_TCONS_00046939       --------------------------------------------------
Human_NR_038229.1           --------------------------------------------------
                                                                              

Pig_TCONS_00083542          --------------------------------------------------
Cattle_TCONS_00049389       --------------------------------------------------
Mouse_XR_382521.3           CATATCCAAGGCAGTCAAACACAAACCTGACAAATCATGGACAAAGCTGA
Mouse_XR_001780969.1        CATATCCAAGGCAGTCAAACACAAACCTGACAAATCATGGACAAAGCTGA
Chicken_TCONS_00112652      --------------------------------------------------
Chicken_TCONS_00109618      --------------------------------------------------
Cattle_TCONS_00046939       --------------------------------------------------
Human_NR_038229.1           --------------------------------------------------
                                                                              

Pig_TCONS_00083542          --------------------------------------------------
Cattle_TCONS_00049389       --------------------------------------------------
Mouse_XR_382521.3           AGTGACACACGCCTGCCAATGGTTGTCTTCATCAGCAACACCCTGAACCA
Mouse_XR_001780969.1        AGTGACACACGCCTGCCAATGGTTGTCTTCATCAGCAACACCCTGAACCA
Chicken_TCONS_00112652      --------------------------------------------------
Chicken_TCONS_00109618      --------------------------------------------------
Cattle_TCONS_00046939       --------------------------------------------------
Human_NR_038229.1           --------------------------------------------------
                                                                              

Pig_TCONS_00083542          --------------------------------------------------
Cattle_TCONS_00049389       --------------------------------------------------
Mouse_XR_382521.3           ATCTGTACAGATGCTCAGAGACAGGAGACTTGCTGTCTGCCCCTCTCACA
Mouse_XR_001780969.1        ATCTGTACAGATGCTCAGAGACAGGAGACTTGCTGTCTGCCCCTCTCACA
Chicken_TCONS_00112652      --------------------------------------------------
Chicken_TCONS_00109618      --------------------------------------------------
Cattle_TCONS_00046939       --------------------------------------------------
Human_NR_038229.1           --------------------------------------------------
                                                                              

Pig_TCONS_00083542          --------------------------------------------------
Cattle_TCONS_00049389       --------------------------------------------------
Mouse_XR_382521.3           TTATAAGAGGGAGATGCATAGGAGATGACTCCGATGGCGTGAGATGCTTG
Mouse_XR_001780969.1        TTATAAGAGGGAGATGCATAGGAGATGACTCCGATGGCGTGAGATGCTTG
Chicken_TCONS_00112652      --------------------------------------------------
Chicken_TCONS_00109618      --------------------------------------------------
Cattle_TCONS_00046939       --------------------------------------------------
Human_NR_038229.1           --------------------------------------------------
                                                                              

Pig_TCONS_00083542          --------------------------------------------------
Cattle_TCONS_00049389       --------------------------------------------------
Mouse_XR_382521.3           CTCTGAGCTGTAATACTTATTTGGATGAACCAATGAGAGATCACAGATTT
Mouse_XR_001780969.1        CTCTGAGCTGTAATACTTATTTGGATGAACCAATGAGAGATCACAGATTT
Chicken_TCONS_00112652      --------------------------------------------------
Chicken_TCONS_00109618      --------------------------------------------------
Cattle_TCONS_00046939       --------------------------------------------------
Human_NR_038229.1           --------------------------------------------------
                                                                              

Pig_TCONS_00083542          --------------------------------------------------
Cattle_TCONS_00049389       --------------------------------------------------
Mouse_XR_382521.3           GTGAGCAACTGCCCTGTGTGTGGAAAGCAAGAGAGGAGAAAGAACTGGAG
Mouse_XR_001780969.1        GTGAGCAACTGCCCTGTGTGTGGAAAGCAAGAGAGGAGAAAGAACTGGAG
Chicken_TCONS_00112652      --------------------------------------------------
Chicken_TCONS_00109618      --------------------------------------------------
Cattle_TCONS_00046939       --------------------------------------------------
Human_NR_038229.1           --------------------------------------------------
                                                                              

Pig_TCONS_00083542          --------------------------------------------------
Cattle_TCONS_00049389       --------------------------------------------------
Mouse_XR_382521.3           TTACCTCATGCTGCCTCTCAGAAAGGGAATAGTATTGGTACGCTGCACGA
Mouse_XR_001780969.1        TTACCTCATGCTGCCTCTCAGAAAGGGAATAGTATTGGTACGCTGCACGA
Chicken_TCONS_00112652      --------------------------------------------------
Chicken_TCONS_00109618      --------------------------------------------------
Cattle_TCONS_00046939       --------------------------------------------------
Human_NR_038229.1           --------------------------------------------------
                                                                              

Pig_TCONS_00083542          --------------------------------------------------
Cattle_TCONS_00049389       --------------------------------------------------
Mouse_XR_382521.3           GAAGAAACTGAAATCATTTTTAGAGTGAGTTTGTCTACTTACCTACTTTT
Mouse_XR_001780969.1        GAAGAAACTGAAATCATTTTTAGAGTGAGTTTGTCTACTTACCTACTTTT
Chicken_TCONS_00112652      --------------------------------------------------
Chicken_TCONS_00109618      --------------------------------------------------
Cattle_TCONS_00046939       --------------------------------------------------
Human_NR_038229.1           --------------------------------------------------
                                                                              

Pig_TCONS_00083542          --------------------------------------------------
Cattle_TCONS_00049389       --------------------------------------------------
Mouse_XR_382521.3           TCCATCTAGAAATGTTTGTATTAGATAAAAAAAAATCCTTAAACATATTT
Mouse_XR_001780969.1        TCCATCTAGAAATGTTTGTATTAGATAAAAAAAAATCCTTAAACATATTT
Chicken_TCONS_00112652      --------------------------------------------------
Chicken_TCONS_00109618      --------------------------------------------------
Cattle_TCONS_00046939       --------------------------------------------------
Human_NR_038229.1           --------------------------------------------------
                                                                              

Pig_TCONS_00083542          --------------------------------------------------
Cattle_TCONS_00049389       --------------------------------------------------
Mouse_XR_382521.3           GTTTTGAAGACCAAGGTAGGATAGCTATTTCTGTTTAAATTTTAAAACAT
Mouse_XR_001780969.1        GTTTTGAAGACCAAGGTAGGATAGCTATTTCTGTTTAAATTTTAAAACAT
Chicken_TCONS_00112652      --------------------------------------------------
Chicken_TCONS_00109618      --------------------------------------------------
Cattle_TCONS_00046939       --------------------------------------------------
Human_NR_038229.1           --------------------------------------------------
                                                                              

Pig_TCONS_00083542          --------------------------------------------------
Cattle_TCONS_00049389       --------------------------------------------------
Mouse_XR_382521.3           TTAAAGACTTTTGATTGTTTTTATTTTATGTGTGTGAGTATTTTACCCTA
Mouse_XR_001780969.1        TTAAAGACTTTTGATTGTTTTTATTTTATGTGTGTGAGTATTTTACCCTA
Chicken_TCONS_00112652      --------------------------------------------------
Chicken_TCONS_00109618      --------------------------------------------------
Cattle_TCONS_00046939       --------------------------------------------------
Human_NR_038229.1           --------------------------------------------------
                                                                              

Pig_TCONS_00083542          --------------------------------------------------
Cattle_TCONS_00049389       --------------------------------------------------
Mouse_XR_382521.3           CGTGTGTGTATATGCACCATATGCATGCCCGGAGCCCACAGAGACCAGAA
Mouse_XR_001780969.1        CGTGTGTGTATATGCACCATATGCATGCCCGGAGCCCACAGAGACCAGAA
Chicken_TCONS_00112652      --------------------------------------------------
Chicken_TCONS_00109618      --------------------------------------------------
Cattle_TCONS_00046939       --------------------------------------------------
Human_NR_038229.1           --------------------------------------------------
                                                                              

Pig_TCONS_00083542          --------------------------------------------------
Cattle_TCONS_00049389       --------------------------------------------------
Mouse_XR_382521.3           GAAGGCAGCCAGTCTCCTGTTAGGATCGAGAGTTCCCATGTGAGTGGAAC
Mouse_XR_001780969.1        GAAGGCAGCCAGTCTCCTGTTAGGATCGAGAGTTCCCATGTGAGTGGAAC
Chicken_TCONS_00112652      --------------------------------------------------
Chicken_TCONS_00109618      --------------------------------------------------
Cattle_TCONS_00046939       --------------------------------------------------
Human_NR_038229.1           --------------------------------------------------
                                                                              

Pig_TCONS_00083542          --------------------------------------------------
Cattle_TCONS_00049389       --------------------------------------------------
Mouse_XR_382521.3           CCACACCAAGGTCTGCTGCCAGAGCAGCAACTACTCTTCGGCTTAATGAC
Mouse_XR_001780969.1        CCACACCAAGGTCTGCTGCCAGAGCAGCAACTACTCTTCGGCTTAATGAC
Chicken_TCONS_00112652      --------------------------------------------------
Chicken_TCONS_00109618      --------------------------------------------------
Cattle_TCONS_00046939       --------------------------------------------------
Human_NR_038229.1           --------------------------------------------------
                                                                              

Pig_TCONS_00083542          --------------------------------------------------
Cattle_TCONS_00049389       --------------------------------------------------
Mouse_XR_382521.3           AAGCCATCTCTCCAGCCCCTCCTGATTAGTTTTTATCTGCTTGTCTGTTT
Mouse_XR_001780969.1        AAGCCATCTCTCCAGCCCCTCCTGATTAGTTTTTATCTGCTTGTCTGTTT
Chicken_TCONS_00112652      --------------------------------------------------
Chicken_TCONS_00109618      --------------------------------------------------
Cattle_TCONS_00046939       --------------------------------------------------
Human_NR_038229.1           --------------------------------------------------
                                                                              

Pig_TCONS_00083542          --------------------------------------------------
Cattle_TCONS_00049389       --------------------------------------------------
Mouse_XR_382521.3           CTTATGCCATCTAGGCTCTTCCTCCATGCTGTATCAGGGCTAGTTCATTG
Mouse_XR_001780969.1        CTTATGCCATCTAGGCTCTTCCTCCATGCTGTATCAGGGCTAGTTCATTG
Chicken_TCONS_00112652      --------------------------------------------------
Chicken_TCONS_00109618      --------------------------------------------------
Cattle_TCONS_00046939       --------------------------------------------------
Human_NR_038229.1           --------------------------------------------------
                                                                              

Pig_TCONS_00083542          --------------------------------------------------
Cattle_TCONS_00049389       --------------------------------------------------
Mouse_XR_382521.3           GGCTTTGCACATGGGCAAATAAGGAGCAAGCTATGGGATGGTTCTACCTG
Mouse_XR_001780969.1        GGCTTTGCACATGGGCAAATAAGGAGCAAGCTATGGGATGGTTCTACCTG
Chicken_TCONS_00112652      --------------------------------------------------
Chicken_TCONS_00109618      --------------------------------------------------
Cattle_TCONS_00046939       --------------------------------------------------
Human_NR_038229.1           --------------------------------------------------
                                                                              

Pig_TCONS_00083542          --------------------------------------------------
Cattle_TCONS_00049389       --------------------------------------------------
Mouse_XR_382521.3           CTGTGTAGGCTGGGATGCTCAGCATGGCACACTCTCCTCGCCTTCTGTTA
Mouse_XR_001780969.1        CTGTGTAGGCTGGGATGCTCAGCATGGCACACTCTCCTCGCCTTCTGTTA
Chicken_TCONS_00112652      --------------------------------------------------
Chicken_TCONS_00109618      --------------------------------------------------
Cattle_TCONS_00046939       --------------------------------------------------
Human_NR_038229.1           --------------------------------------------------
                                                                              

Pig_TCONS_00083542          --------------------------------------------------
Cattle_TCONS_00049389       --------------------------------------------------
Mouse_XR_382521.3           GACAATAAACTGGTACTGAGCATCCAGTGGTGATGTCTTAGTTCATTGTT
Mouse_XR_001780969.1        GACAATAAACTGGTACTGAGCATCCAGTGGTGATGTCTTAGTTCATTGTT
Chicken_TCONS_00112652      --------------------------------------------------
Chicken_TCONS_00109618      --------------------------------------------------
Cattle_TCONS_00046939       --------------------------------------------------
Human_NR_038229.1           --------------------------------------------------
                                                                              

Pig_TCONS_00083542          --------------------------------------------------
Cattle_TCONS_00049389       --------------------------------------------------
Mouse_XR_382521.3           GGTAACACTGACATCTTGCATCCTGAGCAGGGCCTTGCTTCGATCATTTC
Mouse_XR_001780969.1        GGTAACACTGACATCTTGCATCCTGAGCAGGGCCTTGCTTCGATCATTTC
Chicken_TCONS_00112652      --------------------------------------------------
Chicken_TCONS_00109618      --------------------------------------------------
Cattle_TCONS_00046939       --------------------------------------------------
Human_NR_038229.1           --------------------------------------------------
                                                                              

Pig_TCONS_00083542          --------------------------------------------------
Cattle_TCONS_00049389       --------------------------------------------------
Mouse_XR_382521.3           CCTTTGTCTGCCTCCTTAAATGCTGAACACAGATCGACTCACTTATTCTT
Mouse_XR_001780969.1        CCTTTGTCTGCCTCCTTAAATGCTGAACACAGATCGACTCACTTATTCTT
Chicken_TCONS_00112652      --------------------------------------------------
Chicken_TCONS_00109618      --------------------------------------------------
Cattle_TCONS_00046939       --------------------------------------------------
Human_NR_038229.1           --------------------------------------------------
                                                                              

Pig_TCONS_00083542          --------------------------------------------------
Cattle_TCONS_00049389       --------------------------------------------------
Mouse_XR_382521.3           CACTCTTTCCTCACTCTTACGAAGGGGTGAGTTAAAGGATAGCATTTCTT
Mouse_XR_001780969.1        CACTCTTTCCTCACTCTTACGAAGGGGTGAGTTAAAGGATAGCATTTCTT
Chicken_TCONS_00112652      --------------------------------------------------
Chicken_TCONS_00109618      --------------------------------------------------
Cattle_TCONS_00046939       --------------------------------------------------
Human_NR_038229.1           --------------------------------------------------
                                                                              

Pig_TCONS_00083542          --------------------------------------------------
Cattle_TCONS_00049389       --------------------------------------------------
Mouse_XR_382521.3           ATGGCTTCTATATAAAACTAAAGCACAGGGCAGAACACCTCTTAAAAGCT
Mouse_XR_001780969.1        ATGGCTTCTATATAAAACTAAAGCACAGGGCAGAACACCTCTTAAAAGCT
Chicken_TCONS_00112652      --------------------------------------------------
Chicken_TCONS_00109618      --------------------------------------------------
Cattle_TCONS_00046939       --------------------------------------------------
Human_NR_038229.1           --------------------------------------------------
                                                                              

Pig_TCONS_00083542          --------------------------------------------------
Cattle_TCONS_00049389       --------------------------------------------------
Mouse_XR_382521.3           AGGCTCTCAGATGTTTGGGCCTCTCCAGTCACCAACAGATTATGTTAATT
Mouse_XR_001780969.1        AGGCTCTCAGATGTTTGGGCCTCTCCAGTCACCAACAGATTATGTTAATT
Chicken_TCONS_00112652      --------------------------------------------------
Chicken_TCONS_00109618      --------------------------------------------------
Cattle_TCONS_00046939       --------------------------------------------------
Human_NR_038229.1           --------------------------------------------------
                                                                              

Pig_TCONS_00083542          --------------------------------------------------
Cattle_TCONS_00049389       --------------------------------------------------
Mouse_XR_382521.3           CTACACTCATGTTAAACCCAAACATAGAAAACTACTGAACTGCAAATTAA
Mouse_XR_001780969.1        CTACACTCATGTTAAACCCAAACATAGAAAACTACTGAACTGCAAATTAA
Chicken_TCONS_00112652      --------------------------------------------------
Chicken_TCONS_00109618      --------------------------------------------------
Cattle_TCONS_00046939       --------------------------------------------------
Human_NR_038229.1           --------------------------------------------------
                                                                              

Pig_TCONS_00083542          --------------------------------------------------
Cattle_TCONS_00049389       --------------------------------------------------
Mouse_XR_382521.3           AAAAATAAAAAAGAAGAATTCAATGAATCCACGGTGGCAGAGTAATGACC
Mouse_XR_001780969.1        AAAAATAAAAAAGAAGAATTCAATGAATCCACGGTGGCAGAGTAATGACC
Chicken_TCONS_00112652      --------------------------------------------------
Chicken_TCONS_00109618      --------------------------------------------------
Cattle_TCONS_00046939       --------------------------------------------------
Human_NR_038229.1           --------------------------------------------------
                                                                              

Pig_TCONS_00083542          --------------------------------------------------
Cattle_TCONS_00049389       --------------------------------------------------
Mouse_XR_382521.3           AGGCAGAGTGATGTCCTAGCACAATGTGACACAAATTCACTTCCGATCGT
Mouse_XR_001780969.1        AGGCAGAGTGATGTCCTAGCACAATGTGACACAAATTCACTTCCGATCGT
Chicken_TCONS_00112652      --------------------------------------------------
Chicken_TCONS_00109618      --------------------------------------------------
Cattle_TCONS_00046939       --------------------------------------------------
Human_NR_038229.1           --------------------------------------------------
                                                                              

Pig_TCONS_00083542          --------------------------------------------------
Cattle_TCONS_00049389       --------------------------------------------------
Mouse_XR_382521.3           CCCTGAATGTTGGGTTTTGCCAGAGGAGAAGAGGAAGAAAAAAGAAATAG
Mouse_XR_001780969.1        CCCTGAATGTTGGGTTTTGCCAGAGGAGAAGAGGAAGAAAAAAGAAATAG
Chicken_TCONS_00112652      --------------------------------------------------
Chicken_TCONS_00109618      --------------------------------------------------
Cattle_TCONS_00046939       --------------------------------------------------
Human_NR_038229.1           --------------------------------------------------
                                                                              

Pig_TCONS_00083542          --------------------------------------------------
Cattle_TCONS_00049389       --------------------------------------------------
Mouse_XR_382521.3           AGGCTGGTGCAGAGAGCTGCTAATTAGAACAATCCAGAAAACAAAAATGC
Mouse_XR_001780969.1        AGGCTGGTGCAGAGAGCTGCTAATTAGAACAATCCAGAAAACAAAAATGC
Chicken_TCONS_00112652      --------------------------------------------------
Chicken_TCONS_00109618      --------------------------------------------------
Cattle_TCONS_00046939       --------------------------------------------------
Human_NR_038229.1           --------------------------------------------------
                                                                              

Pig_TCONS_00083542          --------------------------------------------------
Cattle_TCONS_00049389       --------------------------------------------------
Mouse_XR_382521.3           TAGAGTAATTTTGGGTCCGCCATGCCGGGCAGGTTTCAATGCAAACTCAG
Mouse_XR_001780969.1        TAGAGTAATTTTGGGTCCGCCATGCCGGGCAGGTTTCAATGCAAACTCAG
Chicken_TCONS_00112652      --------------------------------------------------
Chicken_TCONS_00109618      --------------------------------------------------
Cattle_TCONS_00046939       --------------------------------------------------
Human_NR_038229.1           --------------------------------------------------
                                                                              

Pig_TCONS_00083542          --------------------------------------------------
Cattle_TCONS_00049389       --------------------------------------------------
Mouse_XR_382521.3           TGTTCTGATTTCTCTCTTCATGGGGAGGGTGTAATTAACTCAGCTGCACT
Mouse_XR_001780969.1        TGTTCTGATTTCTCTCTTCATGGGGAGGGTGTAATTAACTCAGCTGCACT
Chicken_TCONS_00112652      --------------------------------------------------
Chicken_TCONS_00109618      --------------------------------------------------
Cattle_TCONS_00046939       --------------------------------------------------
Human_NR_038229.1           --------------------------------------------------
                                                                              

Pig_TCONS_00083542          --------------------------------------------------
Cattle_TCONS_00049389       --------------------------------------------------
Mouse_XR_382521.3           GGGCTCCAGGCTCAGGCTTCCTGGTGCTGCCAGCTCCCTCGTGACCAGGA
Mouse_XR_001780969.1        GGGCTCCAGGCTCAGGCTTCCTGGTGCTGCCAGCTCCCTCGTGACCAGGA
Chicken_TCONS_00112652      --------------------------------------------------
Chicken_TCONS_00109618      --------------------------------------------------
Cattle_TCONS_00046939       --------------------------------------------------
Human_NR_038229.1           --------------------------------------------------
                                                                              

Pig_TCONS_00083542          --------------------------------------------
Cattle_TCONS_00049389       --------------------------------------------
Mouse_XR_382521.3           ACAGCTGCCACCAGCTATTCCCACCAGCACAGAGCTGGTGCCCA
Mouse_XR_001780969.1        ACAGCTGCCACCAGCTATTCCCACCAGCACAGAGCTGGTGCCCA
Chicken_TCONS_00112652      --------------------------------------------
Chicken_TCONS_00109618      --------------------------------------------
Cattle_TCONS_00046939       --------------------------------------------
Human_NR_038229.1           --------------------------------------------
                                                                        
