# Supplementary material for: Genome-wide identification of tissue-specific long non-coding RNA in three farm animal species
Source: BMC Genomics. 2018 Sep 18;19:684. doi: 10.1186/s12864-018-5037-7 (PMC6145346; doi:10.1186/s12864-018-5037-7)
Supplement: Supplementary file 21 — Multiple Sequence Alignments for Conserved LncRNAs. A multiple sequence alignment file generated by ClustalW is included for each of the 39 groups of lncRNAs associated with orthologous genes across all five species. (ZIP 445 kb) [file 12864_2018_5037_MOESM21_ESM.zip › Group_18_Seqs.fa.align.out]

CLUSTAL 2.1 multiple sequence alignment


Chicken_TCONS_00067850      --------------------------------------------------
Chicken_TCONS_00067851      --------------------------------------------------
Mouse_XR_001779267.1        TCTCGTCCATATTTTTCCCTTTTCTCGGCTCTCAATGAAAGGTGGAACAG
Mouse_XR_871113.2           TCTCGTCCATATTTTTCCCTTTTCTCGGCTCTCAATGAAAGGTGGAACAG
Mouse_XR_379779.2           --------------------------------------------------
Pig_TCONS_00057655          --------------------------------------------------
Cattle_TCONS_00005453       --------------------------------------------------
                                                                              

Chicken_TCONS_00067850      --------------------------------------------------
Chicken_TCONS_00067851      --------------------------------------------------
Mouse_XR_001779267.1        ATTACTTATAAGTGACAGATCGGGACCAGTTCCCGCACCAGGCACTCACA
Mouse_XR_871113.2           ATTACTTATAAGTGACAGATCGGGACCAGTTCCCGCACCAGGCACTCACA
Mouse_XR_379779.2           --------------------------------------------------
Pig_TCONS_00057655          --------------------------------------------------
Cattle_TCONS_00005453       --------------------------------------------------
                                                                              

Chicken_TCONS_00067850      --------------------------------------------------
Chicken_TCONS_00067851      --------------------------------------------------
Mouse_XR_001779267.1        GAAGGCAAAGACGCTGATTGATGCCAACCAAATGCATTAGCAGAAAAGTG
Mouse_XR_871113.2           GAAGGCAAAGACGCTGATTGATGCCAACCAAATGCATTAGCAGAAAAGTG
Mouse_XR_379779.2           --------------------------------------------------
Pig_TCONS_00057655          --------------------------------------------------
Cattle_TCONS_00005453       --------------------------------------------------
                                                                              

Chicken_TCONS_00067850      --------------------------------------------------
Chicken_TCONS_00067851      --------------------------------------------------
Mouse_XR_001779267.1        GTGGTCAAATGGTAGGGTAGATATCAATATTTATCAACTTGACAACTTTC
Mouse_XR_871113.2           GTGGTCAAATGGTAGGGTAGATATCAATATTTATCAACTTGACAACTTTC
Mouse_XR_379779.2           --------------------------------------------------
Pig_TCONS_00057655          --------------------------------------------------
Cattle_TCONS_00005453       --------------------------------------------------
                                                                              

Chicken_TCONS_00067850      --------------------------------------------------
Chicken_TCONS_00067851      --------------------------------------------------
Mouse_XR_001779267.1        CTGAGTGGAGGCCACTGTTAAGGTTATAACTGACGGCTGTGGTCCACGGC
Mouse_XR_871113.2           CTGAGTGGAGGCCACTGTTAAGGTTATAACTGACGGCTGTGGTCCACGGC
Mouse_XR_379779.2           --------------------------------------------------
Pig_TCONS_00057655          --------------------------------------------------
Cattle_TCONS_00005453       --------------------------------------------------
                                                                              

Chicken_TCONS_00067850      --------------------------------------------------
Chicken_TCONS_00067851      --------------------------------------------------
Mouse_XR_001779267.1        CACAAGAGGGATGAGGATGGAGTTTGTTTTGTTTTGTTGTTTTTTTAAAA
Mouse_XR_871113.2           CACAAGAGGGATGAGGATGGAGTTTGTTTTGTTTTGTTGTTTTTTTAAAA
Mouse_XR_379779.2           --------------------------------------------------
Pig_TCONS_00057655          --------------------------------------------------
Cattle_TCONS_00005453       --------------------------------------------------
                                                                              

Chicken_TCONS_00067850      --------------------------------------------------
Chicken_TCONS_00067851      --------------------------------------------------
Mouse_XR_001779267.1        AAAAGGGGGGGGTGGAGAAGAAATTGCTATTAGAAAACCCTCAGGACAGA
Mouse_XR_871113.2           AAAAGGGGGGGGTGGAGAAGAAATTGCTATTAGAAAACCCTCAGGACAGA
Mouse_XR_379779.2           --------------------------------------------------
Pig_TCONS_00057655          --------------------------------------------------
Cattle_TCONS_00005453       --------------------------------------------------
                                                                              

Chicken_TCONS_00067850      --------------------------------------------------
Chicken_TCONS_00067851      --------------------------------------------------
Mouse_XR_001779267.1        AGTGCCAACACAGTATGCCAAAAAGAGAAAATGTAAGGCGAAAGCTTAGA
Mouse_XR_871113.2           AGTGCCAACACAGTATGCCAAAAAGAGAAAATGTAAGGCGAAAGCTTAGA
Mouse_XR_379779.2           --------------------------------------------------
Pig_TCONS_00057655          --------------------------------------------------
Cattle_TCONS_00005453       --------------------------------------------------
                                                                              

Chicken_TCONS_00067850      --------------------------------------------------
Chicken_TCONS_00067851      --------------------------------------------------
Mouse_XR_001779267.1        AAATATTAATACAAGAAAGAACAACATCTACACAGGAAAAATGGGGTGGA
Mouse_XR_871113.2           AAATATTAATACAAGAAAGAACAACATCTACACAGGAAAAATGGGGTGGA
Mouse_XR_379779.2           --------------------------------------------------
Pig_TCONS_00057655          --------------------------------------------------
Cattle_TCONS_00005453       --------------------------------------------------
                                                                              

Chicken_TCONS_00067850      --------------------------------------------------
Chicken_TCONS_00067851      --------------------------------------------------
Mouse_XR_001779267.1        ATGAAAGAAAAATGGTAATTGAAGCCCCCATGCCTTCAGACACACTGAAG
Mouse_XR_871113.2           ATGAAAGAAAAATGGTAATTGAAGCCCCCATGCCTTCAGACACACTGAAG
Mouse_XR_379779.2           --------------------------------------------------
Pig_TCONS_00057655          --------------------------------------------------
Cattle_TCONS_00005453       --------------------------------------------------
                                                                              

Chicken_TCONS_00067850      --------------------------------------------------
Chicken_TCONS_00067851      --------------------------------------------------
Mouse_XR_001779267.1        TATGAAAAAACGAATAAAATGGTAGATGAGAAATACATAAAAGAATATAG
Mouse_XR_871113.2           TATGAAAAAACGAATAAAATGGTAGATGAGAAATACATAAAAGAATATAG
Mouse_XR_379779.2           --------------------------------------------------
Pig_TCONS_00057655          --------------------------------------------------
Cattle_TCONS_00005453       --------------------------------------------------
                                                                              

Chicken_TCONS_00067850      --------------------------------------------------
Chicken_TCONS_00067851      --------------------------------------------------
Mouse_XR_001779267.1        ACCCTGTCACTGATGTATACAGTGCAAGATAGATAGGTGTGCTTAGGGAC
Mouse_XR_871113.2           ACCCTGTCACTGATGTATACAGTGCAAGATAGATAGGTGTGCTTAGGGAC
Mouse_XR_379779.2           --------------------------------------------------
Pig_TCONS_00057655          --------------------------------------------------
Cattle_TCONS_00005453       --------------------------------------------------
                                                                              

Chicken_TCONS_00067850      --------------------------------------------------
Chicken_TCONS_00067851      --------------------------------------------------
Mouse_XR_001779267.1        AAAATAGAGAATCGTCATTGCAGAAAAACTACTTTCAAAAAGTAGAGGAC
Mouse_XR_871113.2           AAAATAGAGAATCGTCATTGCAGAAAAACTACTTTCAAAAAGTAGAGGAC
Mouse_XR_379779.2           --------------------------------------------------
Pig_TCONS_00057655          --------------------------------------------------
Cattle_TCONS_00005453       --------------------------------------------------
                                                                              

Chicken_TCONS_00067850      --------------------------------------------------
Chicken_TCONS_00067851      --------------------------------------------------
Mouse_XR_001779267.1        AAGGGACAGAAAAGGCAACTGGAACCCAAGAACAAATGGATTCATTTGAG
Mouse_XR_871113.2           AAGGGACAGAAAAGGCAACTGGAACCCAAGAACAAATGGATTCATTTGAG
Mouse_XR_379779.2           --------------------------------------------------
Pig_TCONS_00057655          --------------------------------------------------
Cattle_TCONS_00005453       --------------------------------------------------
                                                                              

Chicken_TCONS_00067850      --------------------------------------------------
Chicken_TCONS_00067851      --------------------------------------------------
Mouse_XR_001779267.1        ATGCAATTTTTCAACGTGTTCCATGTGTCATTAAGTGAAGTACAGAAATT
Mouse_XR_871113.2           ATGCAATTTTTCAACGTGTTCCATGTGTCATTAAGTGAAGTACAGAAATT
Mouse_XR_379779.2           --------------------------------------------------
Pig_TCONS_00057655          --------------------------------------------------
Cattle_TCONS_00005453       --------------------------------------------------
                                                                              

Chicken_TCONS_00067850      --------------------------------------------------
Chicken_TCONS_00067851      --------------------------------------------------
Mouse_XR_001779267.1        GTTTCCATCGTTCTGGGATGGTGAAAGGTGGAGCCTCCAAAACACCGGCT
Mouse_XR_871113.2           GTTTCCATCGTTCTGGGATGGTGAAAGGTGGAGCCTCCAAAACACCGGCT
Mouse_XR_379779.2           --------------------------------------------------
Pig_TCONS_00057655          --------------------------------------------------
Cattle_TCONS_00005453       --------------------------------------------------
                                                                              

Chicken_TCONS_00067850      --------------------------------------------------
Chicken_TCONS_00067851      --------------------------------------------------
Mouse_XR_001779267.1        GTATGTTCCACCGCCACATCCTTGCTGCGATCTACCTATAAAGGAGTCCG
Mouse_XR_871113.2           GTATGTTCCACCGCCACATCCTTGCTGCGATCTACCTATAAAGGAGTCCG
Mouse_XR_379779.2           --------------------------------------------------
Pig_TCONS_00057655          --------------------------------------------------
Cattle_TCONS_00005453       --------------------------------------------------
                                                                              

Chicken_TCONS_00067850      --------------------------------------------------
Chicken_TCONS_00067851      --------------------------------------------------
Mouse_XR_001779267.1        ATCAGCAGGGGTAGGCTGGATGGGTCTGTCTCTATGTGGGTGGTGCGAAT
Mouse_XR_871113.2           ATCAGCAGGGGTAGGCTGGATGGGTCTGTCTCTATGTGGGTGGTGCGAAT
Mouse_XR_379779.2           --------------------------------------------------
Pig_TCONS_00057655          --------------------------------------------------
Cattle_TCONS_00005453       --------------------------------------------------
                                                                              

Chicken_TCONS_00067850      --------------------------------------------------
Chicken_TCONS_00067851      --------------------------------------------------
Mouse_XR_001779267.1        CCAGGCCGAGGCTGGGCTTTGGGTTTTAAAAACCTCATCTCAGTACCGCA
Mouse_XR_871113.2           CCAGGCCGAGGCTGGGCTTTGGGTTTTAAAAACCTCATCTCAGTACCGCA
Mouse_XR_379779.2           --------------------------------------------------
Pig_TCONS_00057655          --------------------------------------------------
Cattle_TCONS_00005453       --------------------------------------------------
                                                                              

Chicken_TCONS_00067850      --------------------------------------------------
Chicken_TCONS_00067851      --------------------------------------------------
Mouse_XR_001779267.1        GCCACACCTAATTCCCTACTGCCTCCGAGCCTTCCAGCCATGTCCCAGTT
Mouse_XR_871113.2           GCCACACCTAATTCCCTACTGCCTCCGAGCCTTCCAGCCATGTCCCAGTT
Mouse_XR_379779.2           --------------------------------------------------
Pig_TCONS_00057655          --------------------------------------------------
Cattle_TCONS_00005453       --------------------------------------------------
                                                                              

Chicken_TCONS_00067850      --------------------------------------------------
Chicken_TCONS_00067851      --------------------------------------------------
Mouse_XR_001779267.1        CTGTCATTTTCCATCAGAAAAACATCCAGTGCCTCTCTGAATGTCTTGAT
Mouse_XR_871113.2           CTGTCATTTTCCATCAGAAAAACATCCAGTGCCTCTCTGAATGTCTTGAT
Mouse_XR_379779.2           --------------------------------------------------
Pig_TCONS_00057655          --------------------------------------------------
Cattle_TCONS_00005453       --------------------------------------------------
                                                                              

Chicken_TCONS_00067850      --------------------------------------------------
Chicken_TCONS_00067851      --------------------------------------------------
Mouse_XR_001779267.1        CACCTCCTTCTTTGGGACAGGACTGGAAATCCTAACACGCAATTCAAAGA
Mouse_XR_871113.2           CACCTCCTTCTTTGGGACAGGACTGGAAATCCTAACACGCAATTCAAAGA
Mouse_XR_379779.2           --------------------------------------------------
Pig_TCONS_00057655          --------------------------------------------------
Cattle_TCONS_00005453       --------------------------------------------------
                                                                              

Chicken_TCONS_00067850      --------------------------------------------------
Chicken_TCONS_00067851      --------------------------------------------------
Mouse_XR_001779267.1        AGTAAGAAAAATACACTGAGGAATGGGGGGTGGGGGGTGTGAAGATGAGG
Mouse_XR_871113.2           AGTAAGAAAAATACACTGAGGAATGGGGGGTGGGGGGTGTGAAGATGAGG
Mouse_XR_379779.2           --------------------------------------------------
Pig_TCONS_00057655          --------------------------------------------------
Cattle_TCONS_00005453       --------------------------------------------------
                                                                              

Chicken_TCONS_00067850      --------------------------------------------------
Chicken_TCONS_00067851      --------------------------------------------------
Mouse_XR_001779267.1        GAGGTTAAGTCAAAGAAAGCCAAGTGAGGGAAGAAACAGATTTCCCCAAA
Mouse_XR_871113.2           GAGGTTAAGTCAAAGAAAGCCAAGTGAGGGAAGAAACAGATTTCCCCAAA
Mouse_XR_379779.2           --------------------------------------------------
Pig_TCONS_00057655          --------------------------------------------------
Cattle_TCONS_00005453       --------------------------------------------------
                                                                              

Chicken_TCONS_00067850      --------------------------------------------------
Chicken_TCONS_00067851      --------------------------------------------------
Mouse_XR_001779267.1        GGGTAGGTTCTTTTGTTCTTTGCAACACTGTTCCTGGTATTCCAGGTTGC
Mouse_XR_871113.2           GGGTAGGTTCTTTTGTTCTTTGCAACACTGTTCCTGGTATTCCAGGTTGC
Mouse_XR_379779.2           --------------------------------------------------
Pig_TCONS_00057655          --------------------------------------------------
Cattle_TCONS_00005453       --------------------------------------------------
                                                                              

Chicken_TCONS_00067850      --------------------------------------------------
Chicken_TCONS_00067851      --------------------------------------------------
Mouse_XR_001779267.1        TTTTTTGGAGGTAGGTAAACCCACCCTAGAAGGCTTCTGGTCTTGGGACT
Mouse_XR_871113.2           TTTTTTGGAGGTAGGTAAACCCACCCTAGAAGGCTTCTGGTCTTGGGACT
Mouse_XR_379779.2           --------------------------------------------------
Pig_TCONS_00057655          --------------------------------------------------
Cattle_TCONS_00005453       --------------------------------------------------
                                                                              

Chicken_TCONS_00067850      --------------------------------------------------
Chicken_TCONS_00067851      --------------------------------------------------
Mouse_XR_001779267.1        GATAGGTTAGGGAGACGCTTAGTGAATAAAGTGATTGTCCGTGAAAGTGT
Mouse_XR_871113.2           GATAGGTTAGGGAGACGCTTAGTGAATAAAGTGATTGTCCGTGAAAGTGT
Mouse_XR_379779.2           --------------------------------------------------
Pig_TCONS_00057655          --------------------------------------------------
Cattle_TCONS_00005453       --------------------------------------------------
                                                                              

Chicken_TCONS_00067850      --------------------------------------------------
Chicken_TCONS_00067851      --------------------------------------------------
Mouse_XR_001779267.1        GACGACCTGAGATTGATCGCTAACATCCATGTAAAATGTTGAATGTATGG
Mouse_XR_871113.2           GACGACCTGAGATTGATCGCTAACATCCATGTAAAATGTTGAATGTATGG
Mouse_XR_379779.2           --------------------------------------------------
Pig_TCONS_00057655          --------------------------------------------------
Cattle_TCONS_00005453       --------------------------------------------------
                                                                              

Chicken_TCONS_00067850      --------------------------------------------------
Chicken_TCONS_00067851      --------------------------------------------------
Mouse_XR_001779267.1        CATAGACCTGTAACCCCAGTGTTGGGGAGGAAGGGACAGGTAGATATCTA
Mouse_XR_871113.2           CATAGACCTGTAACCCCAGTGTTGGGGAGGAAGGGACAGGTAGATATCTA
Mouse_XR_379779.2           --------------------------------------------------
Pig_TCONS_00057655          --------------------------------------------------
Cattle_TCONS_00005453       --------------------------------------------------
                                                                              

Chicken_TCONS_00067850      --------------------------------------------------
Chicken_TCONS_00067851      --------------------------------------------------
Mouse_XR_001779267.1        GGGCTTGCTGCCCAGCCAGCCTGGCCTAAAATAGCAAGGTTCCAACGAGA
Mouse_XR_871113.2           GGGCTTGCTGCCCAGCCAGCCTGGCCTAAAATAGCAAGGTTCCAACGAGA
Mouse_XR_379779.2           --------------------------------------------------
Pig_TCONS_00057655          --------------------------------------------------
Cattle_TCONS_00005453       --------------------------------------------------
                                                                              

Chicken_TCONS_00067850      --------------------------------------------------
Chicken_TCONS_00067851      --------------------------------------------------
Mouse_XR_001779267.1        GATCTTATCTAAAAAAAAAAAGGGTTGGACGACACAGGAGGAACAACAAA
Mouse_XR_871113.2           GATCTTATCTAAAAAAAAAAAGGGTTGGACGACACAGGAGGAACAACAAA
Mouse_XR_379779.2           --------------------------------------------------
Pig_TCONS_00057655          --------------------------------------------------
Cattle_TCONS_00005453       --------------------------------------------------
                                                                              

Chicken_TCONS_00067850      --------------------------------------------------
Chicken_TCONS_00067851      --------------------------------------------------
Mouse_XR_001779267.1        TAAGGTTAACCTCAGCCGCTGTCCATCTGAGAGATGTGCACACATATGCT
Mouse_XR_871113.2           TAAGGTTAACCTCAGCCGCTGTCCATCTGAGAGATGTGCACACATATGCT
Mouse_XR_379779.2           --------------------------------------------------
Pig_TCONS_00057655          --------------------------------------------------
Cattle_TCONS_00005453       --------------------------------------------------
                                                                              

Chicken_TCONS_00067850      --------------------------------------------------
Chicken_TCONS_00067851      --------------------------------------------------
Mouse_XR_001779267.1        CATACACTTGACAAACACACACACACATACACACTTGCCAACCCCCTCCC
Mouse_XR_871113.2           CATACACTTGACAAACACACACACACATACACACTTGCCAACCCCCTCCC
Mouse_XR_379779.2           --------------------------------------------------
Pig_TCONS_00057655          --------------------------------------------------
Cattle_TCONS_00005453       --------------------------------------------------
                                                                              

Chicken_TCONS_00067850      --------------------------------------------------
Chicken_TCONS_00067851      --------------------------------------------------
Mouse_XR_001779267.1        CTGCACACAAACATGTACATATATGAAAAACTCTACAAACCTGATGATGA
Mouse_XR_871113.2           CTGCACACAAACATGTACATATATGAAAAACTCTACAAACCTGATGATGA
Mouse_XR_379779.2           --------------------------------------------------
Pig_TCONS_00057655          --------------------------------------------------
Cattle_TCONS_00005453       --------------------------------------------------
                                                                              

Chicken_TCONS_00067850      --------------------------------------------------
Chicken_TCONS_00067851      --------------------------------------------------
Mouse_XR_001779267.1        CTTTGGCTTTGGAATACTCACACACTAACTAACAAAGCAGAGTAGAGCCT
Mouse_XR_871113.2           CTTTGGCTTTGGAATACTCACACACTAACTAACAAAGCAGAGTAGAGCCT
Mouse_XR_379779.2           --------------------------------------------------
Pig_TCONS_00057655          --------------------------------------------------
Cattle_TCONS_00005453       --------------------------------------------------
                                                                              

Chicken_TCONS_00067850      --------------------------------------------------
Chicken_TCONS_00067851      --------------------------------------------------
Mouse_XR_001779267.1        TCTCTCTGTCTCTGCCTAGTCGGTCGACATCATGAAACATAAGCAACAAA
Mouse_XR_871113.2           TCTCTCTGTCTCTGCCTAGTCGGTCGACATCATGAAACATAAGCAACAAA
Mouse_XR_379779.2           --------------------------------------------------
Pig_TCONS_00057655          --------------------------------------------------
Cattle_TCONS_00005453       --------------------------------------------------
                                                                              

Chicken_TCONS_00067850      --------------------------------------------------
Chicken_TCONS_00067851      --------------------------------------------------
Mouse_XR_001779267.1        CTCCCTGCTTGAGAACCATGCAATTGAGTTAAAAAAATGTTTTTTGTAAA
Mouse_XR_871113.2           CTCCCTGCTTGAGAACCATGCAATTGAGTTAAAAAAATGTTTTTTGTAAA
Mouse_XR_379779.2           --------------------------------------------------
Pig_TCONS_00057655          --------------------------------------------------
Cattle_TCONS_00005453       --------------------------------------------------
                                                                              

Chicken_TCONS_00067850      --------------------------------------------------
Chicken_TCONS_00067851      --------------------------------------------------
Mouse_XR_001779267.1        AACAAAACAATCTCATAATGATGTAAATAAGTATATGATTTTTGTCTTGG
Mouse_XR_871113.2           AACAAAACAATCTCATAATGATGTAAATAAGTATATGATTTTTGTCTTGG
Mouse_XR_379779.2           --------------------------------------------------
Pig_TCONS_00057655          --------------------------------------------------
Cattle_TCONS_00005453       --------------------------------------------------
                                                                              

Chicken_TCONS_00067850      --------------------------------------------------
Chicken_TCONS_00067851      --------------------------------------------------
Mouse_XR_001779267.1        GCCATATTTAGCGTGACTCTCAGCTGAAGGAGGCCTGTTGGACCCCTGAA
Mouse_XR_871113.2           GCCATATTTAGCGTGACTCTCAGCTGAAGGAGGCCTGTTGGACCCCTGAA
Mouse_XR_379779.2           --------------------------------------------------
Pig_TCONS_00057655          --------------------------------------------------
Cattle_TCONS_00005453       --------------------------------------------------
                                                                              

Chicken_TCONS_00067850      --------------------------------------------------
Chicken_TCONS_00067851      --------------------------------------------------
Mouse_XR_001779267.1        ACGTTTCACTCCCTTAGGGATAGCTGTATGTACGTGCATGAGTGAGAGAG
Mouse_XR_871113.2           ACGTTTCACTCCCTTAGGGATAGCTGTATGTACGTGCATGAGTGAGAGAG
Mouse_XR_379779.2           --------------------------------------------------
Pig_TCONS_00057655          --------------------------------------------------
Cattle_TCONS_00005453       --------------------------------------------------
                                                                              

Chicken_TCONS_00067850      --------------------------------------------------
Chicken_TCONS_00067851      --------------------------------------------------
Mouse_XR_001779267.1        TTCTTTAGTAGCAATGGGCTAAAGGCAAAGTAGAGACAGGGTATCACCAT
Mouse_XR_871113.2           TTCTTTAGTAGCAATGGGCTAAAGGCAAAGTAGAGACAGGGTATCACCAT
Mouse_XR_379779.2           --------------------------------------------------
Pig_TCONS_00057655          --------------------------------------------------
Cattle_TCONS_00005453       --------------------------------------------------
                                                                              

Chicken_TCONS_00067850      --------------------------------------------------
Chicken_TCONS_00067851      --------------------------------------------------
Mouse_XR_001779267.1        TTTCCCACTTACAGTGCAGAACCCAGGAAGAGAACACTACAATTGGCCAG
Mouse_XR_871113.2           TTTCCCACTTACAGTGCAGAACCCAGGAAGAGAACACTACAATTGGCCAG
Mouse_XR_379779.2           --------------------------------------------------
Pig_TCONS_00057655          --------------------------------------------------
Cattle_TCONS_00005453       --------------------------------------------------
                                                                              

Chicken_TCONS_00067850      --------------------------------------------------
Chicken_TCONS_00067851      --------------------------------------------------
Mouse_XR_001779267.1        ACTGTGAGCTATTGAGATGCCCAGGGCAGTATCTCTTTAAGCACCAGACT
Mouse_XR_871113.2           ACTGTGAGCTATTGAGATGCCCAGGGCAGTATCTCTTTAAGCACCAGACT
Mouse_XR_379779.2           --------------------------------------------------
Pig_TCONS_00057655          --------------------------------------------------
Cattle_TCONS_00005453       --------------------------------------------------
                                                                              

Chicken_TCONS_00067850      --------------------------------------------------
Chicken_TCONS_00067851      --------------------------------------------------
Mouse_XR_001779267.1        TGCTTATGGTTCCCCTTGAAACTTCCCTAAAGGCCATGTTATAAAGGCAA
Mouse_XR_871113.2           TGCTTATGGTTCCCCTTGAAACTTCCCTAAAGGCCATGTTATAAAGGCAA
Mouse_XR_379779.2           --------------------------------------------------
Pig_TCONS_00057655          --------------------------------------------------
Cattle_TCONS_00005453       --------------------------------------------------
                                                                              

Chicken_TCONS_00067850      --------------------------------------------------
Chicken_TCONS_00067851      --------------------------------------------------
Mouse_XR_001779267.1        ATGGCGTATCTGGGATATGCCAAGAATTACATGAAAGAAAAAAGGAAATT
Mouse_XR_871113.2           ATGGCGTATCTGGGATATGCCAAGAATTACATGAAAGAAAAAAGGAAATT
Mouse_XR_379779.2           --------------------------------------------------
Pig_TCONS_00057655          --------------------------------------------------
Cattle_TCONS_00005453       --------------------------------------------------
                                                                              

Chicken_TCONS_00067850      --------------------------------------------------
Chicken_TCONS_00067851      --------------------------------------------------
Mouse_XR_001779267.1        AAACAGGGGACAGAAGGTGGAAGGTATAAGGTATGTCCATGAGCCACTGA
Mouse_XR_871113.2           AAACAGGGGACAGAAGGTGGAAGGTATAAGGTATGTCCATGAGCCACTGA
Mouse_XR_379779.2           --------------------------------------------------
Pig_TCONS_00057655          --------------------------------------------------
Cattle_TCONS_00005453       --------------------------------------------------
                                                                              

Chicken_TCONS_00067850      --------------------------------------------------
Chicken_TCONS_00067851      --------------------------------------------------
Mouse_XR_001779267.1        CTATTGTGGGTTATTACCACTGGCTTCATCTTTACTCTGTGAGCTCTGCT
Mouse_XR_871113.2           CTATTGTGGGTTATTACCACTGGCTTCATCTTTACTCTGTGAGCTCTGCT
Mouse_XR_379779.2           --------------------------------------------------
Pig_TCONS_00057655          --------------------------------------------------
Cattle_TCONS_00005453       --------------------------------------------------
                                                                              

Chicken_TCONS_00067850      --------------------------------------------------
Chicken_TCONS_00067851      --------------------------------------------------
Mouse_XR_001779267.1        GGGTAACCACAGTTTCAGAATGGGCCCTCCTTAGGAAAGAGAGCTGAGGT
Mouse_XR_871113.2           GGGTAACCACAGTTTCAGAATGGGCCCTCCTTAGGAAAGAGAGCTGAGGT
Mouse_XR_379779.2           --------------------------------------------------
Pig_TCONS_00057655          --------------------------------------------------
Cattle_TCONS_00005453       --------------------------------------------------
                                                                              

Chicken_TCONS_00067850      --------------------------------------------------
Chicken_TCONS_00067851      --------------------------------------------------
Mouse_XR_001779267.1        GTTTCCATAGTGATTGGCATAGTCAAAATGCCAGTAACATAGGTAAGAGG
Mouse_XR_871113.2           GTTTCCATAGTGATTGGCATAGTCAAAATGCCAGTAACATAGGTAAGAGG
Mouse_XR_379779.2           --------------------------------------------------
Pig_TCONS_00057655          --------------------------------------------------
Cattle_TCONS_00005453       --------------------------------------------------
                                                                              

Chicken_TCONS_00067850      --------------------------------------------------
Chicken_TCONS_00067851      --------------------------------------------------
Mouse_XR_001779267.1        GAGGCTCTAGGGCCAGAGAAAGCAGTCAGGCAAAGCAACACAGATGCTGA
Mouse_XR_871113.2           GAGGCTCTAGGGCCAGAGAAAGCAGTCAGGCAAAGCAACACAGATGCTGA
Mouse_XR_379779.2           --------------------------------------------------
Pig_TCONS_00057655          --------------------------------------------------
Cattle_TCONS_00005453       --------------------------------------------------
                                                                              

Chicken_TCONS_00067850      --------------------------------------------------
Chicken_TCONS_00067851      --------------------------------------------------
Mouse_XR_001779267.1        TGATGGCGGTCAGACATAACCCATGGGAGGATGAAGGAGACAGATAAAGC
Mouse_XR_871113.2           TGATGGCGGTCAGACATAACCCATGGGAGGATGAAGGAGACAGATAAAGC
Mouse_XR_379779.2           --------------------------------------------------
Pig_TCONS_00057655          ------------------------------------------------CC
Cattle_TCONS_00005453       --------------------------------------------------
                                                                              

Chicken_TCONS_00067850      --------------------------------------------------
Chicken_TCONS_00067851      --------------------------------------------------
Mouse_XR_001779267.1        AAAATAAAAACACTCAAGGTGGAAAAAAAGAGGGTAAAAGGGACACCAGG
Mouse_XR_871113.2           AAAATAAAAACACTCAAGGTGGAAAAAAAGAGGGTAAAAGGGACACCAGG
Mouse_XR_379779.2           --------------------------------------------------
Pig_TCONS_00057655          CCCGTTCAGACACCAGGTACTTCCTATGGCCTCGTTGAGCGTGGAGTGGG
Cattle_TCONS_00005453       --------------------------------------------------
                                                                              

Chicken_TCONS_00067850      --------------------------------------------------
Chicken_TCONS_00067851      --------------------------------------------------
Mouse_XR_001779267.1        ATAGTGTCAATGAGCTGTGACCTTCCCTCCTAATTCTGTATATCCCCTGG
Mouse_XR_871113.2           ATAGTGTCAATGAGCTGTGACCTTCCCTCCTAATTCTGTATATCCCCTGG
Mouse_XR_379779.2           --------------------------------------------------
Pig_TCONS_00057655          CCTGGATGCAGGTCAACAGCCCTGCTGTGTCCCTCCCTGGCTGTGTCATC
Cattle_TCONS_00005453       --------------------------------------------------
                                                                              

Chicken_TCONS_00067850      --------------------------------------------------
Chicken_TCONS_00067851      --------------------------------------------------
Mouse_XR_001779267.1        TGCTGATATCTGTAGATGACATTAGAACCCCAAAATACTTTATTAATCCT
Mouse_XR_871113.2           TGCTGATATCTGTAGATGACATTAGAACCCCAAAATACTTTATTAATCCT
Mouse_XR_379779.2           --------------------------------------------------
Pig_TCONS_00057655          CTGAGCAAGCTTCTTCCTCTCTCTGAGCCCCTCCTGACAGGACTGCAGTG
Cattle_TCONS_00005453       --------------------------------------------------
                                                                              

Chicken_TCONS_00067850      --------------------------------------------------
Chicken_TCONS_00067851      --------------------------------------------------
Mouse_XR_001779267.1        GCATGATACAGCAAGTTCAGACTTATCTCTTATAACAGCTTCTCCACCAA
Mouse_XR_871113.2           GCATGATACAGCAAGTTCAGACTTATCTCTTATAACAGCTTCTCCACCAA
Mouse_XR_379779.2           --------------------------------------------------
Pig_TCONS_00057655          GTGTTATTTCTTCTGGCAAGTCTTCCAGCCTTGGAACTTGGAACTTCAGG
Cattle_TCONS_00005453       --------------------------------------------------
                                                                              

Chicken_TCONS_00067850      --------------------------------------------------
Chicken_TCONS_00067851      --------------------------------------------------
Mouse_XR_001779267.1        CAGGGGAAATGTGACTTTCCTTTCAGCTTGCCTGTGAGAATAAAGACCCT
Mouse_XR_871113.2           CAGGGGAAATGTGACTTTCCTTTCAGCTTGCCTGTGAGAATAAAGACCCT
Mouse_XR_379779.2           --------------------------------------------------
Pig_TCONS_00057655          GGCTCAGGGGCTGAGGGCCCAGCACTGAGGCTAGGGTGTGAGGGCTTCAG
Cattle_TCONS_00005453       --------------------------------------------------
                                                                              

Chicken_TCONS_00067850      --------------------------------------------------
Chicken_TCONS_00067851      --------------------------------------------------
Mouse_XR_001779267.1        ATGACAAGTGGCAGGCCCAGTGCAGTGCCCCATGTACTGTGAAGACTCCC
Mouse_XR_871113.2           ATGACAAGTGGCAGGCCCAGTGCAGTGCCCCATGTACTGTGAAGACTCCC
Mouse_XR_379779.2           --------------------------------------------------
Pig_TCONS_00057655          CCAGGCGGGGGAGCCAGCCCCTGGTGGGAGCTCCTAGTCTGGAGATGAGC
Cattle_TCONS_00005453       --------------------------------------------------
                                                                              

Chicken_TCONS_00067850      --------------------------------------------------
Chicken_TCONS_00067851      --------------------------------------------------
Mouse_XR_001779267.1        CGACTAATAGACTCATTACTGTTATCAATTTTTTTTTCTTGGATGTGTCC
Mouse_XR_871113.2           CGACTAATAGACTCATTACTGTTATCAATTTTTTTTTCTTGGATGTGTCC
Mouse_XR_379779.2           --------------------------------------------------
Pig_TCONS_00057655          CCCTAACCTGAGAGGGGTGCAAGGCTAGAGACCGCCCACAAGGAGTGGCA
Cattle_TCONS_00005453       --------------------------------------------------
                                                                              

Chicken_TCONS_00067850      --------------------------------------------------
Chicken_TCONS_00067851      --------------------------------------------------
Mouse_XR_001779267.1        AGGGAGGTAAAAAAGGGAGTGAGGCCCGGTGGGCAGTGGGGGAAATATAA
Mouse_XR_871113.2           AGGGAGGTAAAAAAGGGAGTGAGGCCCGGTGGGCAGTGGGGGAAATATAA
Mouse_XR_379779.2           --------------------------------------------------
Pig_TCONS_00057655          AAGCCCCCTGGGAGGGACCGCCCAGACATGGCAGGGAAAGTCCAGCTGAT
Cattle_TCONS_00005453       --------------------------------------------------
                                                                              

Chicken_TCONS_00067850      --------------------------------------------------
Chicken_TCONS_00067851      --------------------------------------------------
Mouse_XR_001779267.1        GCCATTTAGGGTTATATTAGTTATTTTCAAAATAACTACCTTGTTATTTT
Mouse_XR_871113.2           GCCATTTAGGGTTATATTAGTTATTTTCAAAATAACTACCTTGTTATTTT
Mouse_XR_379779.2           --------------------------------------------------
Pig_TCONS_00057655          GCCATCTGGGCAGTAAACAGCCACTGGTTAGTAAACAGCCACTGCCCCAA
Cattle_TCONS_00005453       --------------------------------------------------
                                                                              

Chicken_TCONS_00067850      --------------------------------------------------
Chicken_TCONS_00067851      --------------------------------------------------
Mouse_XR_001779267.1        AGATCAAGGGCTTTTAAAGATGTATGCTAAGCTGTCCTGAAGGAGTTCTT
Mouse_XR_871113.2           AGATCAAGGGCTTTTAAAGATGTATGCTAAGCTGTCCTGAAGGAGTTCTT
Mouse_XR_379779.2           --------------------------------------------------
Pig_TCONS_00057655          GTCCCTAAGGATCCCCAAAGGCACCTACCACTCTCGCTCCTATTCTGGGG
Cattle_TCONS_00005453       --------------------------------------------------
                                                                              

Chicken_TCONS_00067850      --------------------------------------------------
Chicken_TCONS_00067851      --------------------------------------------------
Mouse_XR_001779267.1        CCATGGAAACTAATTAAACAATCTAGAATGGGCTGTAATGAATGGCTTGC
Mouse_XR_871113.2           CCATGGAAACTAATTAAACAATCTAGAATGGGCTGTAATGAATGGCTTGC
Mouse_XR_379779.2           --------------------------------------------------
Pig_TCONS_00057655          CTTTCTGGTCTCACACTAAAGCC----GCCACCTATTCTGATTGGCCCGC
Cattle_TCONS_00005453       --------------------------------------------------
                                                                              

Chicken_TCONS_00067850      --------------------------------------------------
Chicken_TCONS_00067851      --------------------------------------------------
Mouse_XR_001779267.1        AAGTAAAGACATATATGAGGATGAATGGGGAAGGATTCTGAGCTAATGAG
Mouse_XR_871113.2           AAGTAAAGACATATATGAGGATGAATGGGGAAGGATTCTGAGCTAATGAG
Mouse_XR_379779.2           --------------------------------------------------
Pig_TCONS_00057655          CCACGTCCTAGCAGTTGATAGACGTTTGAATATCATTCCCCAGGAAGAGG
Cattle_TCONS_00005453       --------------------------------------------------
                                                                              

Chicken_TCONS_00067850      --------------------------------------------------
Chicken_TCONS_00067851      --------------------------------------------------
Mouse_XR_001779267.1        CTTTACAGATATTGGTCCCAGCCAGTTTGGGGAAGAAGCTATTCCCAGAA
Mouse_XR_871113.2           CTTTACAGATATTGGTCCCAGCCAGTTTGGGGAAGAAGCTATTCCCAGAA
Mouse_XR_379779.2           --------------------------------------------------
Pig_TCONS_00057655          CCGCTGATCATCAACAGTAACCCAGGGCGGAGGGTGGGGGAGCCTCTGCA
Cattle_TCONS_00005453       --------------------------------------------------
                                                                              

Chicken_TCONS_00067850      --------------------------------------------------
Chicken_TCONS_00067851      --------------------------------------------------
Mouse_XR_001779267.1        GGGAAAAGACTCATCTCTTGACAGAGCCTCCATTCTTTAGGCCAGTAATG
Mouse_XR_871113.2           GGGAAAAGACTCATCTCTTGACAGAGCCTCCATTCTTTAGGCCAGTAATG
Mouse_XR_379779.2           --------------------------------------------------
Pig_TCONS_00057655          GCAGTAGGAGGGAGGCGATGGCACAGCTCTCTATCACCCAGCCTGGCCCT
Cattle_TCONS_00005453       --------------------------------------------------
                                                                              

Chicken_TCONS_00067850      --------------------------------------------------
Chicken_TCONS_00067851      --------------------------------------------------
Mouse_XR_001779267.1        TGTCACAAAGTGCACTCAGATGGGAAAAGTGTCTGCCCTGTGATGACACA
Mouse_XR_871113.2           TGTCACAAAGTGCACTCAGATGGGAAAAGTGTCTGCCCTGTGATGACACA
Mouse_XR_379779.2           --------------------------------------------------
Pig_TCONS_00057655          GTGCACCCTCTCAGAGCAGCTGGTCCCCATTTCCATAGTGTCCTGGCCCA
Cattle_TCONS_00005453       --------------------------------------------------
                                                                              

Chicken_TCONS_00067850      --------------------------------------------------
Chicken_TCONS_00067851      --------------------------------------------------
Mouse_XR_001779267.1        TGCTCTTAACTTCCCAAGAGACGTCTGAGGAATTGAGAAGTGTGGATTCA
Mouse_XR_871113.2           TGCTCTTAACTTCCCAAGAGACGTCTGAGGAATTGAGAAGTGTGGATTCA
Mouse_XR_379779.2           --------------------------------------------------
Pig_TCONS_00057655          TATTTACAGGGCAGCTTTCTTTCCTCAAGTACCCACTGTGGGCAGAGCAG
Cattle_TCONS_00005453       --------------------------------------------------
                                                                              

Chicken_TCONS_00067850      --------------------------------------------------
Chicken_TCONS_00067851      --------------------------------------------------
Mouse_XR_001779267.1        TGTGTGCCTGCATTTGCACACACGTGAACATACGTGGAACACCACAGCTG
Mouse_XR_871113.2           TGTGTGCCTGCATTTGCACACACGTGAACATACGTGGAACACCACAGCTG
Mouse_XR_379779.2           --------------------------------------------------
Pig_TCONS_00057655          CCGGAAACTCC--TCTCACACTGCTGGGCAGGTGGGGACTGGCACTTGGG
Cattle_TCONS_00005453       --------------------------------------------------
                                                                              

Chicken_TCONS_00067850      --------------------------------------------------
Chicken_TCONS_00067851      --------------------------------------------------
Mouse_XR_001779267.1        CTGTGCTGTGTCTGTGAGCTTTGGCTGTCACTGGGACATTTCCCAGGAGC
Mouse_XR_871113.2           CTGTGCTGTGTCTGTGAGCTTTGGCTGTCACTGGGACATTTCCCAGGAGC
Mouse_XR_379779.2           --------------------------------------------------
Pig_TCONS_00057655          GAGGTTGAGCCAGGAAGGGATTAGTAACCAGGCAGCGGGTGGCTCAGCGC
Cattle_TCONS_00005453       --------------------------------------------------
                                                                              

Chicken_TCONS_00067850      --------------------------------------------------
Chicken_TCONS_00067851      --------------------------------------------------
Mouse_XR_001779267.1        CAAGAAAGCTGCTAAAGCCCAAGACTCTGATCTGTTGAACTCTCTAACCA
Mouse_XR_871113.2           CAAGAAAGCTGCTAAAGCCCAAGACTCTGATCTGTTGAACTCTCTAACCA
Mouse_XR_379779.2           --------------------------------------------------
Pig_TCONS_00057655          CGTGTGCCTGGGCGAGCGGGCAGCGTCTGTGAAAGGCGCTTGGCAGCGCG
Cattle_TCONS_00005453       --------------------------------------------------
                                                                              

Chicken_TCONS_00067850      --------------------------------------------------
Chicken_TCONS_00067851      --------------------------------------------------
Mouse_XR_001779267.1        AAATGAATGTCCTAAACCCTGCATCTACTGCGTCCATCGGAATTACTCCT
Mouse_XR_871113.2           AAATGAATGTCCTAAACCCTGCATCTACTGCGTCCATCGGAATTACTCCT
Mouse_XR_379779.2           --------------------------------------------------
Pig_TCONS_00057655          GCCTACCATCCCCACTGAGAAGCGAGCAAGAGCTGGGGTGGGGGTGTACC
Cattle_TCONS_00005453       --------------------------------------------------
                                                                              

Chicken_TCONS_00067850      --------------------------------------------------
Chicken_TCONS_00067851      --------------------------------------------------
Mouse_XR_001779267.1        CATTTTGCTTGACATTGGGTAAAAGAATTTATGGAGAAAGGAAACTGGGA
Mouse_XR_871113.2           CATTTTGCTTGACATTGGGTAAAAGAATTTATGGAGAAAGGAAACTGGGA
Mouse_XR_379779.2           --------------------------------------------------
Pig_TCONS_00057655          CCCGAAGCAGGGAGAGGAGAGCATCTACCTGCATCCGGGATGGTCACAGT
Cattle_TCONS_00005453       --------------------------------------------------
                                                                              

Chicken_TCONS_00067850      --------------------------------------------------
Chicken_TCONS_00067851      --------------------------------------------------
Mouse_XR_001779267.1        AAACTCAGTCAAAGTCTAAGAAATGGCTCAAACTCAGCCTTTCCTCTAGC
Mouse_XR_871113.2           AAACTCAGTCAAAGTCTAAGAAATGGCTCAAACTCAGCCTTTCCTCTAGC
Mouse_XR_379779.2           --------------------------------------------------
Pig_TCONS_00057655          GACGTCTGTCTGTTACCCTGAAATGGAGACAGAGGGTCTGGGTAGCGCCC
Cattle_TCONS_00005453       --------------------------------------------------
                                                                              

Chicken_TCONS_00067850      --------------------------------------------------
Chicken_TCONS_00067851      --------------------------------------------------
Mouse_XR_001779267.1        CACAGCCTCTTAAGCGTCCAGTAAGGCAGGAGGAAAAGATGTCCCTCACC
Mouse_XR_871113.2           CACAGCCTCTTAAGCGTCCAGTAAGGCAGGAGGAAAAGATGTCCCTCACC
Mouse_XR_379779.2           --------------------------------------------------
Pig_TCONS_00057655          TTCCTCTTGAGAAGCAGGCACGTGGGGGCCCAGGACCCCTGAGGACTTGG
Cattle_TCONS_00005453       --------------------------------------------------
                                                                              

Chicken_TCONS_00067850      --------------------------------------------------
Chicken_TCONS_00067851      --------------------------------------------------
Mouse_XR_001779267.1        CAGGTCCTCCAACTGCAGGCAGGGGTCTATGTGTTCTAAATTAACAGAGT
Mouse_XR_871113.2           CAGGTCCTCCAACTGCAGGCAGGGGTCTATGTGTTCTAAATTAACAGAGT
Mouse_XR_379779.2           --------------------------------------------------
Pig_TCONS_00057655          GCTTGAAGGGCGGATGGGCAGACGTGCTGGCCAGCAGACACCAGCCTAGC
Cattle_TCONS_00005453       --------------------------------------------------
                                                                              

Chicken_TCONS_00067850      --------------------------------------------------
Chicken_TCONS_00067851      --------------------------------------------------
Mouse_XR_001779267.1        GATTTGGCTAAGCACATGAATACAATGGATCCCCTTGCAAACACCTCCTC
Mouse_XR_871113.2           GATTTGGCTAAGCACATGAATACAATGGATCCCCTTGCAAACACCTCCTC
Mouse_XR_379779.2           --------------------------------------------------
Pig_TCONS_00057655          GGCTTAAGACAGGACGCCATCTGACAGGAAGCACCGATTGCCAGCCCCCT
Cattle_TCONS_00005453       --------------------------------------------------
                                                                              

Chicken_TCONS_00067850      --------------------------------------------------
Chicken_TCONS_00067851      --------------------------------------------------
Mouse_XR_001779267.1        ATATGATGACAGATCTCCTCAGACCATGCTCCCAAGCTCTAGCCAGCGTC
Mouse_XR_871113.2           ATATGATGACAGATCTCCTCAGACCATGCTCCCAAGCTCTAGCCAGCGTC
Mouse_XR_379779.2           --------------------------------------------------
Pig_TCONS_00057655          GTGGGGCCCCAGGGCTGTGTGTGTGGGGGGGGCAGGGGCAGGCTGGGGAG
Cattle_TCONS_00005453       --------------------------------------------------
                                                                              

Chicken_TCONS_00067850      --------------------------------------------------
Chicken_TCONS_00067851      --------------------------------------------------
Mouse_XR_001779267.1        TCTCAAATCCCAGAAGACGAGGAAGGGAAAAAATTGCCTTTCGCTAGGCG
Mouse_XR_871113.2           TCTCAAATCCCAGAAGACGAGGAAGGGAAAAAATTGCCTTTCGCTAGGCG
Mouse_XR_379779.2           --------------------------------------------------
Pig_TCONS_00057655          ATGGTTAATCTACAGAGCATCAGGGCAGCTCCCTCCAGAAGGTGACCTTG
Cattle_TCONS_00005453       --------------------------TGTGTAAAAGTGGGTTTGTGGATG
                                                                              

Chicken_TCONS_00067850      --------------------------------------------------
Chicken_TCONS_00067851      --------------------------------------------------
Mouse_XR_001779267.1        GAACAGGTCATTTGTCTTTCGGCTCATTTTGTGTTTCTGCATAAATCCCG
Mouse_XR_871113.2           GAACAGGTCATTTGTCTTTCGGCTCATTTTGTGTTTCTGCATAAATCCCG
Mouse_XR_379779.2           --------------------------------------------------
Pig_TCONS_00057655          TGAGCCGGGACAGCTGCCATCCGTGCTGGGCATCTTTGGGGCACAAAGGG
Cattle_TCONS_00005453       CTGATCACAAACGGCTCACAGAGCCAAGCCATGAAGACAACACAATTGCC
                                                                              

Chicken_TCONS_00067850      --------------------------------------------------
Chicken_TCONS_00067851      --------------------------------------------------
Mouse_XR_001779267.1        CATCAGCCTGTTCCTGCTCCCACTTGCCAGTGAGCAGTTTTTAATTATCA
Mouse_XR_871113.2           CATCAGCCTGTTCCTGCTCCCACTTGCCAGTGAGCAGTTTTTAATTATCA
Mouse_XR_379779.2           --------------------------------------------------
Pig_TCONS_00057655          CAGCTGGCTGGGCCAAGGCCGGCCAGTTCATGGGAAACCAGCCAATGCCT
Cattle_TCONS_00005453       ACCGAGTATGGCCCAGTTTCCAAACATGGCACATGCATCTTTGCCAAGGG
                                                                              

Chicken_TCONS_00067850      --------------------------------------------------
Chicken_TCONS_00067851      --------------------------------------------------
Mouse_XR_001779267.1        GGAAAATGGTATTTAGTACAATGAATCACCAGACAGTGAACAGGGATTCA
Mouse_XR_871113.2           GGAAAATGGTATTTAGTACAATGAATCACCAGACAGTGAACAGGGATTCA
Mouse_XR_379779.2           --------------------------------------------------
Pig_TCONS_00057655          TCCTGGTGGCTCGCTCTGCTGTTC-CCCCTGGGGGTCCATTCTCCCTTCT
Cattle_TCONS_00005453       GAATGTTCTTACACTAGAAAAGGGAAAACTCATGACCAAGAGAAGATGCA
                                                                              

Chicken_TCONS_00067850      --------------------------------------------------
Chicken_TCONS_00067851      --------------------------------------------------
Mouse_XR_001779267.1        AGTCAGCAGCAGAGGCAGGCACAGCCAACCCCTGGGAGACAGGTTTCAGA
Mouse_XR_871113.2           AGTCAGCAGCAGAGGCAGGCACAGCCAACCCCTGGGAGACAGGTTTCAGA
Mouse_XR_379779.2           --------------------------------------------------
Pig_TCONS_00057655          AATCCCTTCCTTCCCTTTGCCTCTCAGGCTCTGAGAACAGGTGAGTGACA
Cattle_TCONS_00005453       AGTCCTCAACAGTAACAAAAGAGTCAAGATCAGCCATTCTAACTGATTTC
                                                                              

Chicken_TCONS_00067850      --------------------------------------------------
Chicken_TCONS_00067851      --------------------------------------------------
Mouse_XR_001779267.1        AGATGTTCTCTGGTTGTGAATGTTGGGAAATATTTTTAGAGGTGATGATG
Mouse_XR_871113.2           AGATGTTCTCTGGTTGTGAATGTTGGGAAATATTTTTAGAGGTGATGATG
Mouse_XR_379779.2           --------------------------------------------------
Pig_TCONS_00057655          GATGACAGGCTGGTCCGTGCTGGATGCTTGCTTTGAATGAGGGGCCTTTG
Cattle_TCONS_00005453       AAATCTCCCAGCTTAGTTGACTAATGTCACTGGACTCTACCAGAAGTTGG
                                                                              

Chicken_TCONS_00067850      --------------------------------------------------
Chicken_TCONS_00067851      --------------------------------------------------
Mouse_XR_001779267.1        GCAATATTAGATTAATAGATCCCCATAATATGTGGCATTTTATAGTGACG
Mouse_XR_871113.2           GCAATATTAGATTAATAGATCCCCATAATATGTGGCATTTTATAGTGACG
Mouse_XR_379779.2           --------------------------------------------------
Pig_TCONS_00057655          GTTGGCCACCTGCCGCCCACGTCTTTCTCACTGGTCAGTCTCCAGTGGAC
Cattle_TCONS_00005453       CTGATGGTAAGACATCAAGGCAATCTGGGAGCCTATTGCTGAGAAAGTCA
                                                                              

Chicken_TCONS_00067850      --------------------------------------------------
Chicken_TCONS_00067851      --------------------------------------------------
Mouse_XR_001779267.1        GTGTGGCCTTCACACAATTGTTATTAATAGGAATACTTTAGAAGTGTTAG
Mouse_XR_871113.2           GTGTGGCCTTCACACAATTGTTATTAATAGGAATACTTTAGAAGTGTTAG
Mouse_XR_379779.2           --------------------------------------------------
Pig_TCONS_00057655          AAAGGGAAGGCTCCTGAGATGCAGCGTTCCTGGCTCCCCCTCCCCAGCCT
Cattle_TCONS_00005453       ATAGCCAAAATGTGTTGGATGCACACCATGGAGTGCTTGTGTCTCAGGTA
                                                                              

Chicken_TCONS_00067850      --------------------------------------------------
Chicken_TCONS_00067851      --------------------------------------------------
Mouse_XR_001779267.1        CTATGTTTGTGTTTCCGTTTTTCATAGGTTCCATATCTTTGGCATAAAAG
Mouse_XR_871113.2           CTATGTTTGTGTTTCCGTTTTTCATAGGTTCCATATCTTTGGCATAAAAG
Mouse_XR_379779.2           --------------------------------------------------
Pig_TCONS_00057655          CCTCCTTCCACATGAGGAATTTTGATTGTATGTGAGTAGAAGCCCGTCTG
Cattle_TCONS_00005453       ATGGACTTGTAGAGTCTCACATAGAAGCTTTCATAAATTTTAAGATCAGT
                                                                              

Chicken_TCONS_00067850      --------------------------------------------------
Chicken_TCONS_00067851      --------------------------------------------------
Mouse_XR_001779267.1        GGGTAAATGTGGACTTAAATGTCTGATTGTTAGTGCTTTATTAATAAGCA
Mouse_XR_871113.2           GGGTAAATGTGGACTTAAATGTCTGATTGTTAGTGCTTTATTAATAAGCA
Mouse_XR_379779.2           --------------------------------------------------
Pig_TCONS_00057655          CTCAAAGAGTTGCCCAGGCTCAGGTGCAATATCTGTGGCTTTGACCGAGG
Cattle_TCONS_00005453       AGGCAAATCAAGAATTAGGATGGACAATGTAATACCTCTTTTATTATATA
                                                                              

Chicken_TCONS_00067850      --------------------------------------------------
Chicken_TCONS_00067851      --------------------------------------------------
Mouse_XR_001779267.1        TACCCCCAGATTTCTCATCCCCTAGTTCACAGATCTCCAATAAAAATCTA
Mouse_XR_871113.2           TACCCCCAGATTTCTCATCCCCTAGTTCACAGATCTCCAATAAAAATCTA
Mouse_XR_379779.2           --------------------------------------------------
Pig_TCONS_00057655          GTCGGTGGGTTCTCCCTCATGCACTGCTGTCTACTCCCTGCTCCTGCTGC
Cattle_TCONS_00005453       CATACATAACTAAAGTATCTGCATTGAACACAATAAAATGGTTGCCTGTG
                                                                              

Chicken_TCONS_00067850      --------------------------------------------------
Chicken_TCONS_00067851      --------------------------------------------------
Mouse_XR_001779267.1        ACTTGTAAACACGTTCATGAAGAGCATGGCTTCACTGCTGTCTGGTGCCT
Mouse_XR_871113.2           ACTTGTAAACACGTTCATGAAGAGCATGGCTTCACTGCTGTCTGGTGCCT
Mouse_XR_379779.2           --------------------------------------------------
Pig_TCONS_00057655          ACCCTGGAGTGGCTTACCGTGATTTGCAGGGCATCAGACTCCAAGTTCTA
Cattle_TCONS_00005453       ATCGGAAATAGTGGGGATAAGCTACCCATCCCCTCTTATTCCCTTGTTCC
                                                                              

Chicken_TCONS_00067850      --------------------------------------------------
Chicken_TCONS_00067851      --------------------------------------------------
Mouse_XR_001779267.1        TCTCGTGTGACACCAAATATTTCTGGAAGCAGAAGACATACTTTCCTACT
Mouse_XR_871113.2           TCTCGTGTGACACCAAATATTTCTGGAAGCAGAAGACATACTTTCCTACT
Mouse_XR_379779.2           --------------------------------------------------
Pig_TCONS_00057655          AGCCACTTCCAACTCACTTCTTTCGTTGCCTGTGCTTTTGACAAGCCAGA
Cattle_TCONS_00005453       CTTTAAACTAGACC-AATACACACACATGTGTGTGTGGGGTGAGACCAGC
                                                                              

Chicken_TCONS_00067850      --------------------------------------------------
Chicken_TCONS_00067851      --------------------------------------------------
Mouse_XR_001779267.1        GTCAGAGGCTCTGTACCAGAAGATCAACCAGAAGTGGCTGAAGTGAGCTC
Mouse_XR_871113.2           GTCAGAGGCTCTGTACCAGAAGATCAACCAGAAGTGGCTGAAGTGAGCTC
Mouse_XR_379779.2           --------------------------------------------------
Pig_TCONS_00057655          GCCAGAAGGGCCACATGGACCATTGGAGTTCTCCACGTATTTTCTTAGCC
Cattle_TCONS_00005453       TCTTTGGAAGCCACAGGAGACAGAGAAACACAAGAGAGTGATGTGCACAC
                                                                              

Chicken_TCONS_00067850      --------------------------------------------------
Chicken_TCONS_00067851      --------------------------------------------------
Mouse_XR_001779267.1        TGGGGGATACTAGAAGTCTTATGTGGGGGTATTTGAAAGGTTATGGAGAC
Mouse_XR_871113.2           TGGGGGATACTAGAAGTCTTATGTGGGGGTATTTGAAAGGTTATGGAGAC
Mouse_XR_379779.2           --------------------------------------------------
Pig_TCONS_00057655          CCGGGCCTTCTAGAACCCTGA---GGAAGGAAGGGCCCCTTAGAAGAGCA
Cattle_TCONS_00005453       ACAAAGAAAGAGTCCAGGCTGCAGTGAGTGACAGTGGTGTGAAGCCGGGG
                                                                              

Chicken_TCONS_00067850      --------------------------------------------------
Chicken_TCONS_00067851      --------------------------------------------------
Mouse_XR_001779267.1        ATTTACAAGCACTAGGAGTTCAGGGCAAAACAGAAAGCTCACAGTTGTAA
Mouse_XR_871113.2           ATTTACAAGCACTAGGAGTTCAGGGCAAAACAGAAAGCTCACAGTTGTAA
Mouse_XR_379779.2           --------------------------------------------------
Pig_TCONS_00057655          TCATGGGTCACTTGACATGTCCCAGGCATGCCAGGGTCCCTCTTGGAACT
Cattle_TCONS_00005453       CCACCCCAGCCTGGGGGGCTGGGCGAGGTGTGCAATGCTCCCTGGAGACA
                                                                              

Chicken_TCONS_00067850      --------------------------------------------------
Chicken_TCONS_00067851      --------------------------------------------------
Mouse_XR_001779267.1        ATTGCAGGTGACATGTGGAGACTAAGAACTGGGGGAGACACCCACTGCCC
Mouse_XR_871113.2           ATTGCAGGTGACATGTGGAGACTAAGAACTGGGGGAGACACCCACTGCCC
Mouse_XR_379779.2           --------------------------------------------------
Pig_TCONS_00057655          TACAGAGAACCGGGGTCATTTTCTAACTAAAGCATTTATTTCCATTCAGT
Cattle_TCONS_00005453       TGCAAGGATGATGAGCCAAGTGCCAGCCTGACTGTTGGCCATCACAGCAG
                                                                              

Chicken_TCONS_00067850      --------------------------------------------------
Chicken_TCONS_00067851      --------------------------------------------------
Mouse_XR_001779267.1        TTGTCTAGGCACAGTGCGCATTCTGAGTTTAGAACTAATAGCAGTAGCAA
Mouse_XR_871113.2           TTGTCTAGGCACAGTGCGCATTCTGAGTTTAGAACTAATAGCAGTAGCAA
Mouse_XR_379779.2           --------------------------------------------------
Pig_TCONS_00057655          TCACTAACCGATTGTTCCGATCAGGTGCCCGTGTTTGCTCTCAGGAGAGA
Cattle_TCONS_00005453       GCCCCAGGGGAGACTGCCTGCCTGGCTGCTGTGACACAGGCCAG-GGCTA
                                                                              

Chicken_TCONS_00067850      --------------------------------------------------
Chicken_TCONS_00067851      --------------------------------------------------
Mouse_XR_001779267.1        GCACATTTGCAGTCCACTTGTGACAACTGATTCTAGAACTTGAGAAGTTC
Mouse_XR_871113.2           GCACATTTGCAGTCCACTTGTGACAACTGATTCTAGAACTTGAGAAGTTC
Mouse_XR_379779.2           ----------------------CCAGCCAGCCCTATAAC--GAGAAGGTC
Pig_TCONS_00057655          GTCTGTGGCCAGACCTCCTTGGCTGATGGGTCTCCCATGGCCACGACCTT
Cattle_TCONS_00005453       GTGAGGACACAAGCTGCAGCTTACAGGGGAAATTATCCCA-AATACTCTC
                                                                              

Chicken_TCONS_00067850      ------------------GGTGGGCTGGGGTTGGACC-TGGGGATCTTA-
Chicken_TCONS_00067851      --------------------TGGGCTGGGGTTGGACC-TGGGGATCTTA-
Mouse_XR_001779267.1        CAGCAAAAACCAGCTGGCCTCTAGCTGGGAGAGGACTGCTAGAATCCCAC
Mouse_XR_871113.2           CAGCAAAAACCAGCTGGCCTCTAGCTGGGAGAGGACTGCTAGAATCCCAC
Mouse_XR_379779.2           CAGAAAACAAGAAAGAAGGGGGGGGTGGAGAGGGGAG-CCAGTGCTTGGC
Pig_TCONS_00057655          CAGACCTGGGCAAAGGTCCAATGGAGGGGAGAAGGTGGGAGAGAAGTCAC
Cattle_TCONS_00005453       ATTATCGAGGCAAGTGCCTCTGAACCCATCAGCGCTTAACAGCTGCCTGC
                                                             *                

Chicken_TCONS_00067850      -GGTGTGTTTC---CCAGCTTCAATGA-A-TCTGTTAAATGTAACCTTAG
Chicken_TCONS_00067851      -GGTGTGTTTC---CCAGCTTCAATGA-A-TCTGTTAAATGTAACCTTAG
Mouse_XR_001779267.1        AGGGTAGTGTC---AGAGAATGAGGGG-ACTCGGTTGTTTTCAATCATTA
Mouse_XR_871113.2           AGGGTAGTGTC---AGAGAATGAGGGG-ACTCGGTTGTTTTCAATCATTA
Mouse_XR_379779.2           TGGTCACTATGGCAACAGTGGCAGGGT-ATTCAGCTAC-TATTATCCCAG
Pig_TCONS_00057655          ACACTTTCTCCCCAGTGGGGGGAAGGA-GCACACCTGCATGTGGTCTGAG
Cattle_TCONS_00005453       AAATGTCCTCGTCCTGGAAGACGGGGCCATTTCACCAACTCTAATGGCAA
                                                     *             *          

Chicken_TCONS_00067850      GGC---TACAC----G-----CACCAGGTTTTG-TAG---TAGCCCATAG
Chicken_TCONS_00067851      GGC---TACAC----G-----CACCAGGTTTTG-TAG---TAGCCCATAG
Mouse_XR_001779267.1        ATA---TACCT----GTGTCCCAGCAGGCTTTGATGG---TGTCTTAAGG
Mouse_XR_871113.2           ATA---TACCT----GTGTCCCAGCAGGCTTTGATGG---TGTCTTAAGG
Mouse_XR_379779.2           TAC---CTCAC----ACATGTGATTATCTTAAGCTGTC--TATTGAATGT
Pig_TCONS_00057655          GGG---GACGCTCTGGAGGGCTGGCACATCACAGTGAA--TGATCCGGGT
Cattle_TCONS_00005453       TTTACATCCATCCCAGTCAGCTGTGAGTCACAGGCTCTTCTGGGTCCTGG
                                    *                *              *         

Chicken_TCONS_00067850      ----GCTAGCAAGGCAGGA--GGCGGTACCAGCTGTGTGGGTCCTCAAGG
Chicken_TCONS_00067851      ----GCTAGCAAGGCAGGA--GGCGGTACCAGCTGTGTGGGTCCTCAAGG
Mouse_XR_001779267.1        A---GATGGGGAAGTTGGCCTGTTTGTACCT-CATTCTGGATCCAAGAGA
Mouse_XR_871113.2           A---GATGGGGAAGTTGGCCTGTTTGTACCT-CATTCTGGATCCAAGAGA
Mouse_XR_379779.2           G---GTTCGCACTGCTGCCCAACACGGCCTTGTTCGACAAGGC--AGGGG
Pig_TCONS_00057655          GCTGGCCTCTGATGCTGCCCAGGCTGGGCTCTCAGAGATGAACCTGGGTT
Cattle_TCONS_00005453       AGGCCTCCAGGCAGCTGTAAGATACAGGGCAGGTGTGAGGATGCAAAGGC
                                         *  *                                 

Chicken_TCONS_00067850      CTAAATAGCCATTAGCATTAGGCT--GGC--CTTGATTAAG-----CCTG
Chicken_TCONS_00067851      CTAAATAGCCATTAGCATTAGGCT--GGC--CTTGATTAAG-----CCTG
Mouse_XR_001779267.1        CTCACCCAACTTCACCCAGGCGTTTGAGC--ATGAAATCAGAGCTACTTA
Mouse_XR_871113.2           CTCACCCAACTTCACCCAGGCGTTTGAGC--ATGAAATCAGAGCTACTTA
Mouse_XR_379779.2           CGGGAGCGCTGCAGGCCCCAGGCCCCAGCAGCCTAATAGAGCTTGGCTCA
Pig_TCONS_00057655          GTGGCCATCTGAGGCCACT---CTGGAAC--CTCGAAGGGGCCTATTTCC
Cattle_TCONS_00005453       CACCAAAGGACATGTTGCTGGGGGCCAAG--AGGAGGCAAGCAGCTTAAG
                                                                    *         

Chicken_TCONS_00067850      GTGGCAGGTGTGATACTTGAGG--------CTGAGGGGATGC--TGGAAG
Chicken_TCONS_00067851      GTGGCAGGTGTGATACTTGAGG--------CTGAGGGGATGC--TGGAAG
Mouse_XR_001779267.1        GAAACATGTGCAGCCCTTAAGGGACCATCTCTGTTACTGTGCCTTAGAAC
Mouse_XR_871113.2           GAAACATGTGCAGCCCTTAAGGGACCATCTCTGTTACTGTGCCTTAGAAC
Mouse_XR_379779.2           GTCCCTAGTGCTACCAATGGAGGG------CACAGAGTTAGCCCCAGAGA
Pig_TCONS_00057655          CCGGAAAGTACTGGAGAGACTGGGACAGGAGAGAGAAGTGGGC-CAAGAC
Cattle_TCONS_00005453       CTGGAACGAGTCAGCATGCCAGAGCTCAGAAGGAGAGTAAATATTAATAG
                                   *             *                            

Chicken_TCONS_00067850      TTTAACTGTTCCACCTCCT--TTAAGTA---GGCATCCCCTTTTAA--AG
Chicken_TCONS_00067851      TTTAACTGTTCCACCTCCT--TTAAGTA---GGCATCCCCTTTTAA--AG
Mouse_XR_001779267.1        TCTGAGCATCCTTCCTTCTGCTTCAACA---CTGCTAGACATCCAACCGG
Mouse_XR_871113.2           TCTGAGCATCCTTCCTTCTGCTTCAACA---CTGCTAGACATCCAACCGG
Mouse_XR_379779.2           GAGCAGTGGTATTTTCCTTTGGTTTGGA---GAGATGG-CTGCTACCCGA
Pig_TCONS_00057655          TTCTGGCCCTGCAGCCTCTACTCCCCTC---TCAATCCGTTGCTTTC-AA
Cattle_TCONS_00005453       CTTTATTACATGCCTTTTTTAATAAATAAAAGAAATATGTTTTTGGCTGC
                                              *                *              

Chicken_TCONS_00067850      CGAAGGATCCGATGAGGGATGC-----CAAGTTTGGTTCGTGGCGCTC--
Chicken_TCONS_00067851      CGAAGGATCCGATGAGGGATGC-----CAAGTTTGGTTCGTGGCGCTC--
Mouse_XR_001779267.1        CACTGGGATCTATGGAAAA-GC-----CATGCTC---TCGGGGCTCTT--
Mouse_XR_871113.2           CACTGGGATCTATGGAAAA-GC-----CATGCTC---TCGGGGCTCTT--
Mouse_XR_379779.2           GGCCAGTCTGAAGCTGGTCCAT-----CACACTGGGTCACAGGCTTCT--
Pig_TCONS_00057655          AAACAGTCCTAGGGTGGGGTGCTCCT-CCACCTCGGCCCCCACCCTCCG-
Cattle_TCONS_00005453       TAATGACCTTCAAATTAGCAGCTCTTTCAAAAAGCACTTATGTATTTTTA
                                                       *                      

Chicken_TCONS_00067850      ---CAGGTCCTTTCAGTGTTGCAGATGGT---GAAGGGGCTGAGGCAGAC
Chicken_TCONS_00067851      ---CAGGTCCTTTCAGTGTTGCAGATGGT---GAAGGGGCTGAGGCAGAC
Mouse_XR_001779267.1        ---CACGTGATTGAGAAGTGGAAGAGGACATGGAGAAGAACAAAGCTGGG
Mouse_XR_871113.2           ---CACGTGATTGAGAAGTGGAAGAGGACATGGAGAAGAACAAAGCTGGG
Mouse_XR_379779.2           ---CATTCTGTGAGCTCATAGCACATGGC-CCATACAGGCTATAGCCAGC
Pig_TCONS_00057655          -CCCAAATCTCCCTCAGTCTCTGAATGGCCCAGATGGCTCCCTGGCCGTT
Cattle_TCONS_00005453       ATTCCAAATGTAGCTGAGTGTCAGTTGCAACAGCAATGGAAGCAGCAGGG
                               *                      *                 **    

Chicken_TCONS_00067850      TG-CTGAACAGTCACCTGGAA----AAGGCTGGTTTATGAA------GGA
Chicken_TCONS_00067851      TG-CTGAACAGTCACCTGGAA----AAGGCTGGTTTATGAA------GGA
Mouse_XR_001779267.1        CA-GTGAGGAAGCAGTTCACACTCGGGGAGTGGACTGTAAACACTACAGA
Mouse_XR_871113.2           CA-GTGAGGAAGCAGTTCACACTCGGGGAGTGGACTGTAAACACTACAGA
Mouse_XR_379779.2           TG---GAACTATC--CTAGAGACCAGAGAGCCAGCCCTGGA--------A
Pig_TCONS_00057655          GG-CTTTGGTGGGGCCTGGCAGCAGGTGGGAACGCTATGCAGA----GGG
Cattle_TCONS_00005453       CATCTGGGTAGTTTTAAATAAGAGGAAACCCAGATCATTATTTTT----G
                                                                 *            

Chicken_TCONS_00067850      GAAAAGAGAAA-CAGAGAATGAGATGCGCACCCCTACAGACACGGTGTTC
Chicken_TCONS_00067851      GAAAAGAGAAA-CAGAGAATGAGATGCGCACCCCTACAGACACGGTGTTC
Mouse_XR_001779267.1        GATTGGAGGAGGCAGAAGGTCAGGGATGCCACTCTTCAAGGTCAGACTCC
Mouse_XR_871113.2           GATTGGAGGAGGCAGAAGGTCAGGGATGCCACTCTTCAAGGTCAGACTCC
Mouse_XR_379779.2           GGAAGGAGGGGCTCTTGGCCTCATTAC-CATCATCAGAGTACATGTGAAC
Pig_TCONS_00057655          GAGGGAAGGTGTCAATGAAAACCATATAAAAAATCCAGAAATGTGCATAT
Cattle_TCONS_00005453       AAACTGTCAACTTTTACGCCTTTTAATGGATTCACTTTCTCTCATCTCTT
                                                                              

Chicken_TCONS_00067850      -----GTTCCTCAACA-GCAAGGGATGGGGCTGCCTCAGACCCC-----T
Chicken_TCONS_00067851      -----GTTCCTCAACA-GCAAGGGATGGGGCTGCCTCAGACCCC-----T
Mouse_XR_001779267.1        TAGATGCTGCAGAACT-GGACTAAATGGAAGGGCAACAGGACCAGGACGT
Mouse_XR_871113.2           TAGATGCTGCAGAACT-GGACTAAATGGAAGGGCAACAGGACCAGGACGT
Mouse_XR_379779.2           T----AAGTCTGGACT-GGGAAGGATGCCTCCCCTTCAGTCTGCTGTCCC
Pig_TCONS_00057655          A----AAATCTCGCCC-TTGGTGTATTGC-CTAAGTCAGTAAGCAGAAAG
Cattle_TCONS_00005453       CCCCCACTTCTGAGCTCTTTGAAGATTCCCAGGCATTCTCTGTGGGAGAA
                                     *    *         **                        

Chicken_TCONS_00067850      CGTGGGAGATCTGCTGAT-TGAAATATCTTGCTATCACCAGCAGCTCCCT
Chicken_TCONS_00067851      CGTGGGAGATCTGCTGAT-TGAAATATCTTGCTATCACCAGCAGCTCCCT
Mouse_XR_001779267.1        TACTACAAAGGAGAAGTT-TGGAATG-CTTAGAGGGAGGCGTGGCACTGG
Mouse_XR_871113.2           TACTACAAAGGAGAAGTT-TGGAATG-CTTAGAGGGAGGCGTGGCACTGG
Mouse_XR_379779.2           CCTCCCACAACTG--GAT-GGAAATG--TGGCCACCACCTATAACCTGCT
Pig_TCONS_00057655          CACCTTCTTCCTGGAGAA-GGATCAGGTCCTCAAAAGGTAGGAAATGTCA
Cattle_TCONS_00005453       AGGAACAAAGGTACAGGTCTGCCATA---TGGAAGGACCTGAGCTTTAGT
                                           *    *                             

Chicken_TCONS_00067850      --CTGCCACCAAAGGGAGATCTCCATTTTG---CAGAGTGTGCTCT----
Chicken_TCONS_00067851      --CTGCCACCAAAGGGAGATCTCCATTTTG---CAGAGTGTGCTCT----
Mouse_XR_001779267.1        --GTGTGGAGGAAGTGGGGAGGCCACCTTGAAACAGAGGCAGCTATTTTG
Mouse_XR_871113.2           --GTGTGGAGGAAGTGGGGAGGCCACCTTGAAACAGAGGCAGCTATTTTG
Mouse_XR_379779.2           --TTGGGGGACTGCTCTTGACCCAGGACTG--CTGGAGTTTGCTGT----
Pig_TCONS_00057655          AAGTGTCACTTCATTGTCATAAAAAAAAAAAAGCTAAAAATACTCCTACA
Cattle_TCONS_00005453       TCCCACCTGGGCATGCAGGGTGTCACTGTCCCTCACAGAGAGGCTTTGGC
                                                                *             

Chicken_TCONS_00067850      --------GCTCTGGCGAGGTCTACAGGCCAGTCTGCTGCAGGGACTCC-
Chicken_TCONS_00067851      --------GCTCTGGCGAGGTCTACAGGCCAGTCTGCTGCAGGGACTCC-
Mouse_XR_001779267.1        ACAGACAAACCCTGGGGCCCCCGTGAGAACATTCTGTGAGAAGAAATGC-
Mouse_XR_871113.2           ACAGACAAACCCTGGGGCCCCCGTGAGAACATTCTGTGAGAAGAAATGC-
Mouse_XR_379779.2           -CAGGATGCCTGTGGAGAAGTCTGATGCTCA--CTGAGGAAAGTTATCT-
Pig_TCONS_00057655          AAGGCATTGGAGTAACAAGGTC---AGGGTTGCTCGTGGACACAGCTGG-
Cattle_TCONS_00005453       ACAGG--GCTTATAAAGAGCATCAGGGAGAAAAGGAAAGACAGAAGTCCA
                                        *             *                   *   

Chicken_TCONS_00067850      --C-CAG---CAGAAGCCTGAGCGATGTGGGTTCGGCTGTGTTTGACAGT
Chicken_TCONS_00067851      --C-CAG---CAGAAGCCTGAGCGATGTGGGTTCGGCTGTGTTTGACAGG
Mouse_XR_001779267.1        --CATAGGTACAGAGAGCTGGCCACTGTGGAGAGGGACACTGCGGGCAGG
Mouse_XR_871113.2           --CATAGGTACAGAGAGCTGGCCACTGTGGAGAGGGACACTGCGGGCAGG
Mouse_XR_379779.2           --C----------ATTCCTTTGCTTCTTGGACCTGGCTTTGGATTATTTC
Pig_TCONS_00057655          --TGAGATTTCATTGGTCACAACAGTGTGGGTCCGGGAA-GCCAGGTCTG
Cattle_TCONS_00005453       GCCTGGGGTTCAGGGTGCTGGGTAATG-GGACCTGGGGTTTCCTTCTCTA
                                             *          **    **              

Chicken_TCONS_00067850      TTCTCTGATCACCTCAAATCA--GGAGGACCGGCCAGGAGGAGCTGATGA
Chicken_TCONS_00067851      CAGGAGGAGTTCCTGAAACCATCACAGAACCAGCATGCAAGCGTGCTGCC
Mouse_XR_001779267.1        -GCATTGGGAAGCTCATTTTGCCAAGGGAG-GGACTGTAGGCTGGAAAAA
Mouse_XR_871113.2           -GCATTGGGAAGCTCATTTTGCCAAGGGAG-GGACTGTAGGCTGGAAAAA
Mouse_XR_379779.2           TACACCGAGAAGTTGCAGCAA--GAGGCATCCATCTCCTTACATCCTGCC
Pig_TCONS_00057655          ACCTATGACCATCAGAACCCCA-GCTGCACCCCTCCCCACCTCCCCAGCA
Cattle_TCONS_00005453       CCTGTTCACAATTCTAAGTTACCAAAGGAGGAACCGGTGACCTCAGAGCA
                                                      * *                     

Chicken_TCONS_00067850      TGAGGTGCA-AAGGACGATTCCTTC--CAGTGCAGGATCCCAC--AGGTC
Chicken_TCONS_00067851      TTCCCCACC-CCATGCTATCACTCCTGCACTCCTGCTTTCTGC--TTCTG
Mouse_XR_001779267.1        TGATGTGAA-GTGGTCTCTTACTTA--AGGTGGAAGATGACAG--TGTTT
Mouse_XR_871113.2           TGATGTGAA-GTGGTCTCTTACTTA--AGGTGGAAGATGACAG--TGTTT
Mouse_XR_379779.2           CAGTGTGGAGAAAGAGGACCACTGCCACAGGAACCACCCCCTC--TGTGT
Pig_TCONS_00057655          TTTTCAGGA--AAACCTGTGACCAGAGGAAACAGAAATTCTGTGAAACCA
Cattle_TCONS_00005453       GCACACAGA--GAAATTAACGAGGACATAGAGGAGAGACTGGGATCCCCA
                                                                              

Chicken_TCONS_00067850      TTTGGTCTGGTGGTCTGTAGAAGC-TCCTCAAGAGGAGTGGGATGCAAGA
Chicken_TCONS_00067851      TCCT-CCCAGCACTCAGTACAG---CTGGCAGAAGCATTTCTTTGCAGGG
Mouse_XR_001779267.1        GTGCAACCAATGTGCTGCACAGTGAACAACAGAAGGGGTGATAGCAAAGA
Mouse_XR_871113.2           GTGCAACCAATGTGCTGCACAGTGAACAACAGAAGGGGTGATAGCAAAGA
Mouse_XR_379779.2           GATTAAGTGGTAA-CAATACAAACGGGCGTAGAAGGATGAGAGAACAGTA
Pig_TCONS_00057655          CATCCCACGGGCCCCAGTTGAAAGCTCTGGCCCACATGGCCAGGGTTAGA
Cattle_TCONS_00005453       GTTGGCTCAGTGG--TAAAGAATCTGCTTGCCAATGCATGGGACATGAGT
                                                *            *                

Chicken_TCONS_00067850      CACGGGTCCTGCTGCCTAACTCCTGAACCCAACCCTTCCTGCTCTCTGTA
Chicken_TCONS_00067851      CACGTGGCTGGGAGGCCGGAGGTGGAACATGG---------------ATG
Mouse_XR_001779267.1        CTCCTGGGAAACTGCCTAATACCTCCATGCCT----------------TG
Mouse_XR_871113.2           CTCCTGGGAAACTGCCTAATACCTCCATGCCT----------------TG
Mouse_XR_379779.2           GCTTCCGGTTGTT--TCTGAGGCAATGCCTGGTGTGTACTTGACAAGACA
Pig_TCONS_00057655          GTTTTGAGTGAACCCCTTGGGAGCTTTCCGGGTGCCCACCCCCACCACCC
Cattle_TCONS_00005453       TCAATCCCCTGGAGGAGGAAATGGCCACCCACTCCAGTATTGCTACCTGG
                                                                              

Chicken_TCONS_00067850      AGGGATCTGTTGGCTGGATTTG-AGGTTTACTT---GTTGGAAATTCTAG
Chicken_TCONS_00067851      GAGGTCCTACAGGCAGGGCTGG-AGGTAAA------ACAGGCCACACTGT
Mouse_XR_001779267.1        TGGGTACCAATGACTAGGACAG-AGCTCTCTCGG--GCAAGGATGGCTGG
Mouse_XR_871113.2           TGGGTACCAATGACTAGGACAG-AGCTCTCTCGG--GCAAGGATGGCTGG
Mouse_XR_379779.2           AGCTCACCAAGCAC-GGATCAG-CGCCAGCCACC--ATGCTGTCCTTTCC
Pig_TCONS_00057655          ATGGCTCGGACAGCAGCTCTAGGAGGCCAAGGTCAGAGAGGGTGTCTTCG
Cattle_TCONS_00005453       AAAATTCCACAGACAGAGGGGTCTGATAGGCTAAA-ATCCATGGGTTTGC
                                  *      *          *                      *  

Chicken_TCONS_00067850      --CTGTAAAAGGGCTGGCATG---CCGGGAGCCTCAAT-C--CCTGCTCC
Chicken_TCONS_00067851      --CTCAAAAACGTATATTTTG---CAAAG----------C--TATACACA
Mouse_XR_001779267.1        TGCTGGACTACAGAAGTCCTA---CTGGGAACCCAAGGGC--AATAGCTA
Mouse_XR_871113.2           TGCTGGACTACAGAAGTCCTA---CTGGGAACCCAAGGGC--AATAGCTA
Mouse_XR_379779.2           TGACAGCCCACAAGAGTCCTGAACCTGGGATCCACAACATGGTATGCTTC
Pig_TCONS_00057655          TGCCCCCAGAATGCTCCTTGGGGATCTGGATTTGATGGGCA-AGGGTCCG
Cattle_TCONS_00005453       TACAAGTAGGACATGACTGAGTGACTGAGCACACACACAGAGGAGAGACC
                                                        *                     

Chicken_TCONS_00067850      ATCCCCAAGCCCTGATGTTGACTTGCTGGGTAAT-GGACACTGCTGCCTA
Chicken_TCONS_00067851      GTCCTACAA----GATTTTGTCC--------AAT-TAACTCAG--GCCTA
Mouse_XR_001779267.1        ATGATCTTGGA--ACTGCTGCCGTTAACAGTTGC-GGAGACTC-TGGCTA
Mouse_XR_871113.2           ATGATCTTGGA--ACTGCTGCCGTTAACAGTTGC-GGAGACTC-TGGCTA
Mouse_XR_379779.2           ACAAACCAGGCTCCTGTCTGCTGGACACGAGAACCTGAAAGTCTTACCCT
Pig_TCONS_00057655          ACAGTGGAGA---GGGGCTGAGTGGGGACCACAGGTAGCAGCACAGCATA
Cattle_TCONS_00005453       AAGACAGTGAGAGAGAGGAGATGGAGGCAGAAGT-AGATAAACATACTAA
                                               *                              

Chicken_TCONS_00067850      GTGG-----AGG-TCAAGGCTTCC----AAGCCTCTTCTCAGCCTGGGGG
Chicken_TCONS_00067851      AGAG-----AGAATAAAGAAGTGG----ATTTCTCTTTTTAATAGAGTAT
Mouse_XR_001779267.1        GGAGCCA--ACGGCATACACATGG----GTGACTCTAGATTGTTCGATTT
Mouse_XR_871113.2           GGAGCCA--ACGGCATACACATGG----GTGACTCTAGATTGTTCGATTT
Mouse_XR_379779.2           ATGGCAGACATGACTTGCGCAGTC----CTAACTCTCCTTTGCAAAGAAT
Pig_TCONS_00057655          GTGAATGCGAGGGCAAGTGCTGGGTCCGAGACCACTGGCCAACAGTGGGA
Cattle_TCONS_00005453       GAAGCTGAGTAAAGAGGGAGCAGGCAGTAAAGCAGGGCTTCTCAAATTGT
                                                            *                 

Chicken_TCONS_00067850      AGCAGGATTTTACTGCAT-TTGGCTCTGCTGCTGGC-TG--TAGCTCACT
Chicken_TCONS_00067851      AGAAGGTACTTTTTCAAA-TAAATTTCAAGGCCGAC-CA--TTTT-----
Mouse_XR_001779267.1        ATTTGGCATTTAATAAACGCTGACTGTAAACTCAGC-CTCCTTTTGTACC
Mouse_XR_871113.2           ATTTGGCATTTAATAAACGCTGACTGTAAACTCAGC-CTCCTTTTGTACC
Mouse_XR_379779.2           GATAGGAGGAGACTGTGAGACGGTGGCAAAGGGGGTTCAAGTATCCTTGG
Pig_TCONS_00057655          ACCGGGAAGGGCACCACCCACGTCTCCGAGTTTCCT---AGTCTGTGGAG
Cattle_TCONS_00005453       GGACCCCAGACTGGTGGCTGCAGCAACCAGCTGGACACTTGTTCGAACTA
                                                                     *        

Chicken_TCONS_00067850      CATCCTTCTTTACTAGCCATCATCACAACGTGACACGATTGCATTGTACT
Chicken_TCONS_00067851      --------------------------------------------------
Mouse_XR_001779267.1        AAGGAGCCTCTCCTTGTCTGCCTGCAGGCCTTCTCTTATCTATGAGCCAC
Mouse_XR_871113.2           AAGGAGCCTCTCCTTGTCTGCCTGCAGGCCTTCTCTTATCTATGAGCCAC
Mouse_XR_379779.2           ACAAAAGTTTTTGAAGAGTATGTGGGGGTGGGGCCCAGTGCAGACTCCAG
Pig_TCONS_00057655          GGGGAGGATGGTTGTGCCTGTCCCCCAGGGCTGTGTGAGGGTTAAGCAAG
Cattle_TCONS_00005453       CAAGCTCTCTGCTTCAGCCCAGCAGCAACGGATCAGAAGCTCTGAGGGAC
                                                                              

Chicken_TCONS_00067850      TTATGAGGA-GCAGGAGTTGCATCTTGGCAGAATTCGTCTTCCCTCCCCC
Chicken_TCONS_00067851      --------------------------------------------------
Mouse_XR_001779267.1        ACTTAATAC-CCTAGTAATTCTCTCTTCCAGGGTCCTTCCTGCCCTGAAT
Mouse_XR_871113.2           ACTTAATAC-CCTAGTAATTCTCTCTTCCAGGGTCCTTCCTGCCCTGAAT
Mouse_XR_379779.2           AAATAAAAT-GAGAACAGCCAGACAAGGCAGTCCTCGGGAAACAGAAACT
Pig_TCONS_00057655          ACACCGTGT-GTGAAAAGTTACGCACAGCGCCTGGCATATTGTTGGCACT
Cattle_TCONS_00005453       AGGCTCTGCCATCTGTGTTTTTTTCAGGCTTCCACTGATCTAGAGCAGAG
                                                                              

Chicken_TCONS_00067850      ACGCATGGGATGAGGCCCCCCCAGGTGCTGTCTCAAGCGTACACACAAGC
Chicken_TCONS_00067851      --------------------------------------------------
Mouse_XR_001779267.1        ACTGGGTCTCAGATGATCCTTGGTGGAATGGGTGGGTGGTATCTTTGACA
Mouse_XR_871113.2           ACTGGGTCTCAGATGATCCTTGGTGGAATGGGTGGGTGGTATCTTTGACA
Mouse_XR_379779.2           AACCCAATATTCACACAAGTAAATCTTCAGTTCTCTCCTCAGTGAAGGAA
Pig_TCONS_00057655          CAAGGAATAGCAGCTATGACTAGGGTTTGGGGCTGAGCGTGGCCAACCAC
Cattle_TCONS_00005453       GAACTGTGGCAGAGGAAGGAAAGGAAAGCAGCGAAGGGGGGTGGGAAGAA
                                                                              

Chicken_TCONS_00067850      ATTTGAAACCCCTTCTTGAGGCGAGACAGATGAGGAATGAATATCCCAAG
Chicken_TCONS_00067851      --------------------------------------------------
Mouse_XR_001779267.1        TTCTGAATCATCCACCCTGAGTGCAGCAAATTAGACATACTTCTGGGTGG
Mouse_XR_871113.2           TTCTGAATCATCCACCCTGAGTGCAGCAAATTAGACATACTTCTGGGTGG
Mouse_XR_379779.2           ATGAAGGTGGTGTGCAGGGACACTTGTGAGCAATAAAT-TTCAAAAGGGT
Pig_TCONS_00057655          CAATTGCTCTTCT-CTGGAGCTGAAAGAGCCTGGTTGTGAGTGAGTGGCC
Cattle_TCONS_00005453       AGGAAGAGAGTTGATAGTGGCACAGGAGGAGCAGAAGGCAACTGAGAGAG
                                                                              

Chicken_TCONS_00067850      GAAAAATGTCCCGCCC--TCCCCCGTGGCGGCGGTGGTGGTTGAGCAGCA
Chicken_TCONS_00067851      --------------------------------------------------
Mouse_XR_001779267.1        AACTTCATTCCATCTC--TTTCCTGGAGCCAAACTCTTATTTTCTTTTCT
Mouse_XR_871113.2           AACTTCATTCCATCTC--TTTCCTGGAGCCAAACTCTTATTTTCTTTTCT
Mouse_XR_379779.2           AGGGTAAGCACACCCA--AGCCCTGGTAGGCAGCTGGCACTTATACCGTT
Pig_TCONS_00057655          CTGCCAGACCCCCCCC--ACACCAGGTCAGCCTCAGGGGCTTGACTTCAT
Cattle_TCONS_00005453       AAGAGAAACACTCCTTGTAACACTCATACACTCCTTGTTGTTTTCAAACA
                                                                              

Chicken_TCONS_00067850      ------CATTGGAGCCAGCTGTGCAAACACCGGAG------CGCTGCACA
Chicken_TCONS_00067851      --------------------------------------------------
Mouse_XR_001779267.1        AGCATCCATTGCTACAAGTTCTCAAGCCTTCACCT------CATGATAGA
Mouse_XR_871113.2           AGCATCCATTGCTACAAGTTCTCAAGCCTTCACCT------CATGATAGA
Mouse_XR_379779.2           CCCTTCCCAGTTCTTGGCTCTTAAAAGCACAGGGA------CATGGATGG
Pig_TCONS_00057655          GCCCTCTGCCCACCAGAGTCCCTGTCCACGGAGGG------GAAAGCAGC
Cattle_TCONS_00005453       GCCCACAGATTCCATGGACCCTACAGACACCAGCATCTGCCCTCACCTGG
                                                                              

Chicken_TCONS_00067850      GCCCCCTCCCTGCTG-----CTCTGCGAGGCCGTGCCAGCACTGACCTCA
Chicken_TCONS_00067851      --------------------------------------------------
Mouse_XR_001779267.1        GGAACCTCTTGATGAACAGCTTCTGTGGACCAGGCAACATACTATCACTG
Mouse_XR_871113.2           GGAACCTCTTGATGAACAGCTTCTGTGGACCAGGCAACATACTATCACTG
Mouse_XR_379779.2           TGACAAGGACGACAACTGCTCTACTTGCTCTCTTTCTCTCTCACACACAC
Pig_TCONS_00057655          CAGACTGATTACTGAGCTCTGAGCCCAATCCAGAGGCACCTCCTCCAGCA
Cattle_TCONS_00005453       GACCTCTCTTTCCTAGTAGTTTTCTGAGCGGAGCTGACTGCCAAGTCATC
                                                                              

Chicken_TCONS_00067850      GCCCTCAGGTGGACGTCTCCTCCTCCTCCTCCAGTCTCCTC--GGCCAGG
Chicken_TCONS_00067851      --------------------------------------------------
Mouse_XR_001779267.1        AGACGCTGGCCACACCCAACCCGGCAGGCTGCTCTCTCCTC--TGCACAG
Mouse_XR_871113.2           AGACGCTGGCCACACCCAACCCGGCAGGCTGCTCTCTCCTC--TGCACAG
Mouse_XR_379779.2           ACACACAAACACACACAGACACATGCAGAGAGAAAGAG------------
Pig_TCONS_00057655          GTCTTCCAGACCCCATAGGCAGTGGCCTGAACTGGGACGTGAGGGCCTCC
Cattle_TCONS_00005453       AGTGACCTGCAGTTGCACCAGCCTTCTTCTGATACTGGGGGAGGAGGAAT
                                                                              

Chicken_TCONS_00067850      GGTGAGCAGCTGGCGGGGCTGTCTGCGTCCTGCTGTGGGACAAGGAGCAG
Chicken_TCONS_00067851      --------------------------------------------------
Mouse_XR_001779267.1        GTGCTTTGTGGAATGCGTCCTTGAAACCAGGTCTCTAGGACAGTCCATGA
Mouse_XR_871113.2           GTGCTTTGTGGAATGCGTCCTTGAAACCAGGTCTCTAGGACAGTCCATGA
Mouse_XR_379779.2           --------------------------------------------------
Pig_TCONS_00057655          TGCATATGGGGGCTGGGACTGCGTGGCTGTGGGAGCCGCATCCGAAGTGT
Cattle_TCONS_00005453       GTCATTTCACTGGTCATTTCCTCTTTTGCTCACGTGGGATCCTGAAAACC
                                                                              

Chicken_TCONS_00067850      CCAAACGTGGCGTTCCTGACATCCGTGTGAGCCTCATCTCCGTGAATTGC
Chicken_TCONS_00067851      --------------------------------------------------
Mouse_XR_001779267.1        CTCCGCGTAG-GTTCTTACCAGCACAGAGAGCAGAGTCGATGTAAAC-GT
Mouse_XR_871113.2           CTCCGCGTAG-GTTCTTACCAGCACAGAGAGCAGAGTCGATGTAAAC-GT
Mouse_XR_379779.2           --------------------------------------------------
Pig_TCONS_00057655          TGGAGGGAAGGCACCTCCTCTGGGGTTTGCGGCAAGACCCTGTGGATGCC
Cattle_TCONS_00005453       CTTTCTAATGAGCACTCCATTTTCATTTCAGCTACCAGAAGGATCAGCTT
                                                                              

Chicken_TCONS_00067850      TTTAGACGACTTGGTGTGCGACTTGGTCGGGTACTTGGGGGTATGGTAGC
Chicken_TCONS_00067851      --------------------------------------------------
Mouse_XR_001779267.1        TTAAGACAGCCAAGTGTTTAAAATGTGTGTTATTAGTATTCTTCATCAGT
Mouse_XR_871113.2           TTAAGACAGCCAAGTGTTTAAAATGTGTGTTATTAGTATTCTTCATCAGT
Mouse_XR_379779.2           --------------------------------------------------
Pig_TCONS_00057655          CAGGGTTAAGCCTCTGATTCTGAAAGGCAAG-GCTGGGGTGCTTGGGGAT
Cattle_TCONS_00005453       CCAGGCTGACTTTTAGACAAAAGTTGAGCTCTTTTCCAAGTTGTTGGGCT
                                                                              

Chicken_TCONS_00067850      ACTCCAGCTGCTCTGCTCCAGGCTGGTCAGCTGAACGCTGTGCTGGAGTT
Chicken_TCONS_00067851      --------------------------------------------------
Mouse_XR_001779267.1        AGTGCACTGGGAGTAAGCATG--TGATCAGCTCGTGTTTTTTTTTTTTTT
Mouse_XR_871113.2           AGTGCACTGGGAGTAAGCATG--TGATCAGCTCGTGTTTTTTTTTTTTTT
Mouse_XR_379779.2           --------------------------------------------------
Pig_TCONS_00057655          GATTCTTTAGCTAATCCTGGCCCTGCAGCTTCCTTCCTAAGGGGGCAGGG
Cattle_TCONS_00005453       GATGGACAAGAAAGGACATTTCTCATTTGGTCATGGAACTTAAGGTATAA
                                                                              

Chicken_TCONS_00067850      TTCCTCCCTGCACCTGTCTGTAAGGTGACTTGCTTGCCACGTCTCAGCGC
Chicken_TCONS_00067851      --------------------------------------------------
Mouse_XR_001779267.1        CCACACAAATAAATAGTAAGCGGCATGTCTCCCTATTTGTACTGCTTCCG
Mouse_XR_871113.2           CCACACAAATAAATAGTAAGCGGCATGTCTCCCTATTTGTACTGCTTCCG
Mouse_XR_379779.2           --------------------------------------------------
Pig_TCONS_00057655          CTCTCCACCCCAGATGCGTCCCTCCTGGGCTCCTGAACGGAGCTGTCTAA
Cattle_TCONS_00005453       ATTCTTCTCGGTTAAGGCACAAATGTATGTCTCCTTGTTCAAAGTTAAGA
                                                                              

Chicken_TCONS_00067850      AGTGGGTGCTTTGTCAAAGTTCTG--CCTGGTGGTATGCGCTGCAGCTCC
Chicken_TCONS_00067851      --------------------------------------------------
Mouse_XR_001779267.1        TTTTGTTTCAACCTAAACACTCGGTTCCAGATTTAGCCCGCTAACATTTT
Mouse_XR_871113.2           TTTTGTTTCAACCTAAACACTCGGTTCCAGATTTAGCCCGCTAACATTTT
Mouse_XR_379779.2           --------------------------------------------------
Pig_TCONS_00057655          CCTATTGGCCAGGAGACACTGTGACCTGTGTGGAGCTCTGCTGTAGCTTG
Cattle_TCONS_00005453       AATGCATGCCATTTCCAAAATCCAGCCAGTAGGCCTTTATGAAGTGTCTA
                                                                              

Chicken_TCONS_00067850      TGCCAGCTGCTCCTAAGCTGGCGACACCGTG--CTGCTTCAGCCTCACAG
Chicken_TCONS_00067851      --------------------------------------------------
Mouse_XR_001779267.1        GTCTTGCAGATTTCAAATTAGC-ATTCAAAG--CTGTTGGGTAGCTCTGA
Mouse_XR_871113.2           GTCTTGCAGATTTCAAATTAGC-ATTCAAAG--CTGTTGGGTAGCTCTGA
Mouse_XR_379779.2           --------------------------------------------------
Pig_TCONS_00057655          GGACACTCAGCCCCCGATCGCTGCTGGCAGGGCCAGGTGCTGACAGTTCT
Cattle_TCONS_00005453       CTCCAAACAAGGGTGACTCTGCCTGACTAAATCCCCCAAGGACCTCTGGT
                                                                              

Chicken_TCONS_00067850      GAAAGAGATGGGAGAAGAACGCTTATCCTTCCATTTATTTTATGCTGTTC
Chicken_TCONS_00067851      --------------------------------------------------
Mouse_XR_001779267.1        ATTTTGATTCTGTCTTTTATGGCGTTACTTCTGCTTCCCAACTGTTACCT
Mouse_XR_871113.2           ATTTTGATTCTGTCTTTTATGGCGTTACTTCTGCTTCCCAACTGTTACCT
Mouse_XR_379779.2           --------------------------------------------------
Pig_TCONS_00057655          ACTCCTTAACCAGGGAGAGAAATCCAGCATCATGCTCAGAAGGAGCATCC
Cattle_TCONS_00005453       CTCTTACACAGTAATTGAGAATAAGTTCTCAACCCCACCCAGACTTCAGT
                                                                              

Chicken_TCONS_00067850      TCGGCCT---TAAATAAATCCTCGTTTTCATCAGG---------------
Chicken_TCONS_00067851      --------------------------------------------------
Mouse_XR_001779267.1        ACAAACTCGATCAGCAACCCCACGTTGGTGTCTGACTCGTGAAGTTTAAA
Mouse_XR_871113.2           ACAAACTCGATCAGCAACCCCACGTTGGTGTCTGACTCGTGAAGTTTAAA
Mouse_XR_379779.2           --------------------------------------------------
Pig_TCONS_00057655          TTGGTCTTTGCCGAGGTTCATCTCTTGACTCAGAGTCAAGGATGGAGTTG
Cattle_TCONS_00005453       CTGGTATTTGTCTTCTCCAAAGGCTGACTTTCTCAAGCATCCATTCTGGC
                                                                              

Chicken_TCONS_00067850      --------------------------------------------------
Chicken_TCONS_00067851      --------------------------------------------------
Mouse_XR_001779267.1        AAAGCAGTCAAACAGTCGAGGACTGAATAGGACAAGCGCTGGAATAACGT
Mouse_XR_871113.2           AAAGCAGTCAAACAGTCGAGGACTGAATAGGACAAGCGCTGGAATAACGT
Mouse_XR_379779.2           --------------------------------------------------
Pig_TCONS_00057655          TTAGTGTTTGTTTTTAGCCGTCTCCCTCCCCATCTCTTTTTGTCTTTCTT
Cattle_TCONS_00005453       ATTGTGAAAAATGGGACTCAGGACTACTCTGATTTTAACAGTGCTAACTG
                                                                              

Chicken_TCONS_00067850      --------------------------------------------------
Chicken_TCONS_00067851      --------------------------------------------------
Mouse_XR_001779267.1        CAGGGACCTCTCTCCTAAGGGAATGACAGTCACTAACTCACTTTCTCTCC
Mouse_XR_871113.2           CAGGGACCTCTCTCCTAAGGGAATGACAGTCACTAACTCACTTTCTCTCC
Mouse_XR_379779.2           --------------------------------------------------
Pig_TCONS_00057655          GCTCTCTCTTTGTGCTTTGTCACTGCTGGGACTCTCAAGTTTGGGGAATC
Cattle_TCONS_00005453       TAACTATTCATTCAACAAATGTTTACTTAGCAGGAACTTCAAGCATCTGG
                                                                              

Chicken_TCONS_00067850      --------------------------------------------------
Chicken_TCONS_00067851      --------------------------------------------------
Mouse_XR_001779267.1        ATATGAAGACAGTCTGTTTCTAGTTAACAATGCCTTCCATTAGGAGACCA
Mouse_XR_871113.2           ATATGAAGACAGTCTGTTTCTAGTTAACAATGCCTTCCATTAGGAGACCA
Mouse_XR_379779.2           --------------------------------------------------
Pig_TCONS_00057655          AGTGATGAGCAGTGGGACTTGAAATTTCAGGAATTGGCAGCATAGAATTA
Cattle_TCONS_00005453       AAACAGGCACTGTTTCAAGTGCTTAGGATCCATTAGTAGACAAAATACAG
                                                                              

Chicken_TCONS_00067850      --------------------------------------------------
Chicken_TCONS_00067851      --------------------------------------------------
Mouse_XR_001779267.1        TGAGATATTTTTGCCAAAAAACAAACATTCACCACCCATAATTCTTGAAT
Mouse_XR_871113.2           TGAGATATTTTTGCCAAAAAACAAACATTCACCACCCATAATTCTTGAAT
Mouse_XR_379779.2           --------------------------------------------------
Pig_TCONS_00057655          TATGGTGGTGGAATCTTAAAAACACTGAACTCTTCTTGGAATCTGAGAAT
Cattle_TCONS_00005453       ATCTGGATCTTCAGGGAAGATCCAGACAGTAACAATAAACATAAACTTAA
                                                                              

Chicken_TCONS_00067850      --------------------------------------------------
Chicken_TCONS_00067851      --------------------------------------------------
Mouse_XR_001779267.1        TTACTAAATATATGGTCTAATTAAAAGAGACAAGGTCCCATAATTATTTT
Mouse_XR_871113.2           TTACTAAATATATGGTCTAATTAAAAGAGACAAGGTCCCATAATTATTTT
Mouse_XR_379779.2           --------------------------------------------------
Pig_TCONS_00057655          TATGAGGTTTTGCAACCTTAGAATCTTGGAATCTTTCACCCATGGAATGC
Cattle_TCONS_00005453       ATTTTCTAACGTCTTTGAAGGTAAAAGTGCTGTGGAAAAAGGAAAAGTTG
                                                                              

Chicken_TCONS_00067850      --------------------------------------------------
Chicken_TCONS_00067851      --------------------------------------------------
Mouse_XR_001779267.1        CTTAATTACTTCTTTTCTCTTCCTAATGATGACAGAATTCAAATTCCTAT
Mouse_XR_871113.2           CTTAATTACTTCTTTTCTCTTCCTAATGATGACAGAATTCAAATTCCTAT
Mouse_XR_379779.2           --------------------------------------------------
Pig_TCONS_00057655          TAGAATTTTGGACTCTTGCAGGGTCAGCAGGACCCCCCAGAGTGGATGTG
Cattle_TCONS_00005453       GAGAGTAGAAGAGTAGTTCACAATTTTAATTATGGTGATCAGGGCAGAAC
                                                                              

Chicken_TCONS_00067850      --------------------------------------------------
Chicken_TCONS_00067851      --------------------------------------------------
Mouse_XR_001779267.1        TCCCAGACCCATGTGAGTCACAGTGCCTCTGGGCATCTCTCAGGGCCTGA
Mouse_XR_871113.2           TCCCAGACCCATGTGAGTCACAGTGCCTCTGGGCATCTCTCAGGGCCTGA
Mouse_XR_379779.2           --------------------------------------------------
Pig_TCONS_00057655          GTACTGGTTTAGACCTCCTCCCTCCCCCACCAGGGGCTGTTAGCCCCTGA
Cattle_TCONS_00005453       TCATTAAGAAGATGGGATTTGAGCAAATACTTGAAGGAGGTAAAGAAATG
                                                                              

Chicken_TCONS_00067850      --------------------------------------------------
Chicken_TCONS_00067851      --------------------------------------------------
Mouse_XR_001779267.1        ACTCTGCCCTCTCACTGCCCCTTTGCTTGGTCAGAAGATTAGAGTGGTTT
Mouse_XR_871113.2           ACTCTGCCCTCTCACTGCCCCTTTGCTTGGTCAGAAGATTAGAGTGGTTT
Mouse_XR_379779.2           --------------------------------------------------
Pig_TCONS_00057655          GTGAAGACAAGGACCTTCACTCCCTCTTCTTCCTCCAGGGGAAGCCGGGT
Cattle_TCONS_00005453       ACCCGAATAGGAGTTTTGTAGGCAAATGCCACTGGAGCTATGATCTGATG
                                                                              

Chicken_TCONS_00067850      --------------------------------------------------
Chicken_TCONS_00067851      --------------------------------------------------
Mouse_XR_001779267.1        CCACTCACAAGTGTTATAGTTAGTTTTAATGTCTACTTGCCACATATCAG
Mouse_XR_871113.2           CCACTCACAAGTGTTATAGTTAGTTTTAATGTCTACTTGCCACATATCAG
Mouse_XR_379779.2           --------------------------------------------------
Pig_TCONS_00057655          CTTAGTCTGAGGGGCAGGGGCTGGTGGGGGGAGTTCTTTGAAGCTCCAGG
Cattle_TCONS_00005453       TGTTCAAAAAACAGCCTGATGTCTTCAAAGAAC-----------------
                                                                              

Chicken_TCONS_00067850      --------------------------------------------------
Chicken_TCONS_00067851      --------------------------------------------------
Mouse_XR_001779267.1        AATCACCTGACTAAGGAGCCTCCCTTGGAAAGCATCCTGGTTTCTTTGAT
Mouse_XR_871113.2           AATCACCTGACTAAGGAGCCTCCCTTGGAAAGCATCCTGGTTTCTTTGAT
Mouse_XR_379779.2           --------------------------------------------------
Pig_TCONS_00057655          TCCAGCTGGAAGCCCCACCTTGTCTTTGCCTGGCCCACCTGGCCAGGTAT
Cattle_TCONS_00005453       --------------------------------------------------
                                                                              

Chicken_TCONS_00067850      --------------------------------------------------
Chicken_TCONS_00067851      --------------------------------------------------
Mouse_XR_001779267.1        TGATGTGCGGATGGGTGTTACCTTCTGGTATTGGTGCAGATTAAAAAAGG
Mouse_XR_871113.2           TGATGTGCGGATGGGTGTTACCTTCTGGTATTGGTGCAGATTAAAAAAGG
Mouse_XR_379779.2           --------------------------------------------------
Pig_TCONS_00057655          GGAGTGAACAGGCATGGATCATAGCCTTGA--------------------
Cattle_TCONS_00005453       --------------------------------------------------
                                                                              

Chicken_TCONS_00067850      --------------------------------------------------
Chicken_TCONS_00067851      --------------------------------------------------
Mouse_XR_001779267.1        GTGTGGCAGAGAAAATTTATTTCACCTACCTTTTGCTTGCCTGGCTTCCC
Mouse_XR_871113.2           GTGTGGCAGAGAAAATTTATTTCACCTACCTTTTGCTTGCCTGGCTTCCC
Mouse_XR_379779.2           --------------------------------------------------
Pig_TCONS_00057655          --------------------------------------------------
Cattle_TCONS_00005453       --------------------------------------------------
                                                                              

Chicken_TCONS_00067850      --------------------------------------------------
Chicken_TCONS_00067851      --------------------------------------------------
Mouse_XR_001779267.1        TCTTGCCATTGAGTTAATCTGTCCCATTGCTGCTGCTGATTCCTATGCTA
Mouse_XR_871113.2           TCTTGCCATTGAGTTAATCTGTCCCATTGCTGCTGCTGATTCCTATGCTA
Mouse_XR_379779.2           --------------------------------------------------
Pig_TCONS_00057655          --------------------------------------------------
Cattle_TCONS_00005453       --------------------------------------------------
                                                                              

Chicken_TCONS_00067850      --------------------------------------------------
Chicken_TCONS_00067851      --------------------------------------------------
Mouse_XR_001779267.1        ATGTTAGGACCAATGTGCCCAGGTTTTCTTTGGGACTAGGGACCAGCACT
Mouse_XR_871113.2           ATGTTAGGACCAATGTGCCCAGGTTTTCTTTGGGACTAGGGACCAGCACT
Mouse_XR_379779.2           --------------------------------------------------
Pig_TCONS_00057655          --------------------------------------------------
Cattle_TCONS_00005453       --------------------------------------------------
                                                                              

Chicken_TCONS_00067850      --------------------------------------------------
Chicken_TCONS_00067851      --------------------------------------------------
Mouse_XR_001779267.1        TCTCCAGGAACCTTCAGAGCTTCTAGTGCCAGACTGAGACTAAGTGCTGA
Mouse_XR_871113.2           TCTCCAGGAACCTTCAGAGCTTCTAGTGCCAGACTGAGACTAAGTGCTGA
Mouse_XR_379779.2           --------------------------------------------------
Pig_TCONS_00057655          --------------------------------------------------
Cattle_TCONS_00005453       --------------------------------------------------
                                                                              

Chicken_TCONS_00067850      --------------------------------------------------
Chicken_TCONS_00067851      --------------------------------------------------
Mouse_XR_001779267.1        GTGTTCCAGCCTCAAGGACAGAGTACTTACCAGGTTCTCAGCTTCCAGGT
Mouse_XR_871113.2           GTGTTCCAGCCTCAAGGACAGAGTACTTACCAGGTTCTCAGCTTCCAGGT
Mouse_XR_379779.2           --------------------------------------------------
Pig_TCONS_00057655          --------------------------------------------------
Cattle_TCONS_00005453       --------------------------------------------------
                                                                              

Chicken_TCONS_00067850      --------------------------------------------------
Chicken_TCONS_00067851      --------------------------------------------------
Mouse_XR_001779267.1        ATGATTCTCTTGTTGTCTGTCTGTCTGTCTGTGTGATAGTGAATGTGTGT
Mouse_XR_871113.2           TCAAGAACCA------------------------GATCTGAAATGGACAC
Mouse_XR_379779.2           --------------------------------------------------
Pig_TCONS_00057655          --------------------------------------------------
Cattle_TCONS_00005453       --------------------------------------------------
                                                                              

Chicken_TCONS_00067850      --------------------------------------------------
Chicken_TCONS_00067851      --------------------------------------------------
Mouse_XR_001779267.1        CTCTCTGTGTATGTCTGTGTGTATCTCTGTATGTGTGTGTGCATGTTTGT
Mouse_XR_871113.2           CTAGTAGCTTATCACAGCAAGGAGCTACCTG-GAGCAGGT---TGCTGGC
Mouse_XR_379779.2           --------------------------------------------------
Pig_TCONS_00057655          --------------------------------------------------
Cattle_TCONS_00005453       --------------------------------------------------
                                                                              

Chicken_TCONS_00067850      --------------------------------------------------
Chicken_TCONS_00067851      --------------------------------------------------
Mouse_XR_001779267.1        GAGAGTGTGTGTGTGTGTCTGCCTGTGTGTGATTATTCATCCCATTGGTT
Mouse_XR_871113.2           TACAGGACTTGTCCAGGCTGCCCAGTTTGGGAAGGGCCAGCGTGG-GATA
Mouse_XR_379779.2           --------------------------------------------------
Pig_TCONS_00057655          --------------------------------------------------
Cattle_TCONS_00005453       --------------------------------------------------
                                                                              

Chicken_TCONS_00067850      --------------------------------------------------
Chicken_TCONS_00067851      --------------------------------------------------
Mouse_XR_001779267.1        CTGTTACTCTGACAGACAAATACTCTGAACCCTGACAAATACAGGTCCAT
Mouse_XR_871113.2           ACGGTGCGTGGA--GAGGGGCTTCCTGGACTCAGGGAGAGCAGAGTAGAG
Mouse_XR_379779.2           --------------------------------------------------
Pig_TCONS_00057655          --------------------------------------------------
Cattle_TCONS_00005453       --------------------------------------------------
                                                                              

Chicken_TCONS_00067850      --------------------------------------------------
Chicken_TCONS_00067851      --------------------------------------------------
Mouse_XR_001779267.1        ACCTCATTTATGCTTTTTCAAAACATGAAAGTAGAGACTCTAATTTATAT
Mouse_XR_871113.2           GACCTAC-----CTGCTGCAGACAATAGAGATGGCCAC-CAGAGACACAA
Mouse_XR_379779.2           --------------------------------------------------
Pig_TCONS_00057655          --------------------------------------------------
Cattle_TCONS_00005453       --------------------------------------------------
                                                                              

Chicken_TCONS_00067850      --------------------------------------------------
Chicken_TCONS_00067851      --------------------------------------------------
Mouse_XR_001779267.1        CTTCTACTTGAGGTAGTTTTCTTAGGACTGTTTTCCTAAAGCCCTTAATC
Mouse_XR_871113.2           CAAATAC--------GACTCC----AGCTGCTGCC---GAGCCAGCAATC
Mouse_XR_379779.2           --------------------------------------------------
Pig_TCONS_00057655          --------------------------------------------------
Cattle_TCONS_00005453       --------------------------------------------------
                                                                              

Chicken_TCONS_00067850      --------------------------------------------------
Chicken_TCONS_00067851      --------------------------------------------------
Mouse_XR_001779267.1        CATTCACAAGCCCCAATCTCCCTTTATCTCCATCCTCTTGGCTCTCACGC
Mouse_XR_871113.2           -------AGGGGTAGCTGCTCTCTCAGCTCCGACTTGTAA----TCATCT
Mouse_XR_379779.2           --------------------------------------------------
Pig_TCONS_00057655          --------------------------------------------------
Cattle_TCONS_00005453       --------------------------------------------------
                                                                              

Chicken_TCONS_00067850      --------------------------------------------------
Chicken_TCONS_00067851      --------------------------------------------------
Mouse_XR_001779267.1        AGTTTGGAAATTAGGAATGACCTAAGTTCCCTGGACACCTGTTTGTATTT
Mouse_XR_871113.2           AGGTGAGAAAGAAGAG--GATTAGAGTCCTCC---CACGTG---------
Mouse_XR_379779.2           --------------------------------------------------
Pig_TCONS_00057655          --------------------------------------------------
Cattle_TCONS_00005453       --------------------------------------------------
                                                                              

Chicken_TCONS_00067850      --------------------------------------------------
Chicken_TCONS_00067851      --------------------------------------------------
Mouse_XR_001779267.1        CCTAAAATGCCAACTATTCTCCTCCGTGCATAACTATTCTTTTTTAGTCT
Mouse_XR_871113.2           CCCCGTGCACGAGCTGGACTCG---ATGCACAAC-------ACCAAGGAC
Mouse_XR_379779.2           --------------------------------------------------
Pig_TCONS_00057655          --------------------------------------------------
Cattle_TCONS_00005453       --------------------------------------------------
                                                                              

Chicken_TCONS_00067850      --------------------------------------------------
Chicken_TCONS_00067851      --------------------------------------------------
Mouse_XR_001779267.1        ACCTCCTGACACCTACGTCCCGATGTTGGATTCCTAAGCCTCCCTGCTTC
Mouse_XR_871113.2           ACCA---GATATATGCATCCGCGTG---GAC----------CCCAGCTTC
Mouse_XR_379779.2           --------------------------------------------------
Pig_TCONS_00057655          --------------------------------------------------
Cattle_TCONS_00005453       --------------------------------------------------
                                                                              

Chicken_TCONS_00067850      --------------------------------------------------
Chicken_TCONS_00067851      --------------------------------------------------
Mouse_XR_001779267.1        ACCTAGATCAAACTGCCCATCATCTGTAATCATCCAATAGTTTATGAGAA
Mouse_XR_871113.2           CAATGCTTCAGAGTGGGGAACAGTCACAGA-----AACAAAACATCAGGC
Mouse_XR_379779.2           --------------------------------------------------
Pig_TCONS_00057655          --------------------------------------------------
Cattle_TCONS_00005453       --------------------------------------------------
                                                                              

Chicken_TCONS_00067850      --------------------------------------------------
Chicken_TCONS_00067851      --------------------------------------------------
Mouse_XR_001779267.1        TTGGACCGAGAACCATGACGACACTGTCTACACATTCCTGAGTGTGAGAA
Mouse_XR_871113.2           ATAACTCTGGGAGC-TCATGATGGTGACTATCGTCTCCCTGGAGATGGTG
Mouse_XR_379779.2           --------------------------------------------------
Pig_TCONS_00057655          --------------------------------------------------
Cattle_TCONS_00005453       --------------------------------------------------
                                                                              

Chicken_TCONS_00067850      --------------------------------------------------
Chicken_TCONS_00067851      --------------------------------------------------
Mouse_XR_001779267.1        GCTTATGCCCCTTTCTATCTGCCCTTGACCATGAACCCCAGCTCACTAAT
Mouse_XR_871113.2           ACTCTGAACCTTCACCCCCCCCCCCCAGCTCTGAAGGTT---TCCCCAAG
Mouse_XR_379779.2           --------------------------------------------------
Pig_TCONS_00057655          --------------------------------------------------
Cattle_TCONS_00005453       --------------------------------------------------
                                                                              

Chicken_TCONS_00067850      --------------------------------------------------
Chicken_TCONS_00067851      --------------------------------------------------
Mouse_XR_001779267.1        TCTTCATCAGACTCACTGACAACACATACAGCACATCGTCTTGCCAGATT
Mouse_XR_871113.2           TCCT-GTCTGCCCTGTTAAGAGTAAGTCCGATGGAGGGG--AAATGAAAG
Mouse_XR_379779.2           --------------------------------------------------
Pig_TCONS_00057655          --------------------------------------------------
Cattle_TCONS_00005453       --------------------------------------------------
                                                                              

Chicken_TCONS_00067850      --------------------------------------------------
Chicken_TCONS_00067851      --------------------------------------------------
Mouse_XR_001779267.1        CTCCTCCAGCAAGTGTCTTTCCACCAATCCAAATTCCCCTTTACATCTCT
Mouse_XR_871113.2           CCGTTGCTGAAAGAGCTT---AAGCTGTGGAAATGCAGCTT---------
Mouse_XR_379779.2           --------------------------------------------------
Pig_TCONS_00057655          --------------------------------------------------
Cattle_TCONS_00005453       --------------------------------------------------
                                                                              

Chicken_TCONS_00067850      --------------------------------------------------
Chicken_TCONS_00067851      --------------------------------------------------
Mouse_XR_001779267.1        GTTCACTAACTTCTGGGGCAGCGGTTCTCAACCTGTGGGTTACAGTCCCT
Mouse_XR_871113.2           GTCAACAGACTCATTGAGCA--GATTTT------------TACAGTTTAT
Mouse_XR_379779.2           --------------------------------------------------
Pig_TCONS_00057655          --------------------------------------------------
Cattle_TCONS_00005453       --------------------------------------------------
                                                                              

Chicken_TCONS_00067850      --------------------------------------------------
Chicken_TCONS_00067851      --------------------------------------------------
Mouse_XR_001779267.1        TTTGGGGAGGGGAGTCCCATACCATTTATCTTGCATCTCAGATGTTTACA
Mouse_XR_871113.2           CTGTAGTCAGCCAGCTCTGCAGCAGGAGCTGTGGA----GGATGAAGAGA
Mouse_XR_379779.2           --------------------------------------------------
Pig_TCONS_00057655          --------------------------------------------------
Cattle_TCONS_00005453       --------------------------------------------------
                                                                              

Chicken_TCONS_00067850      --------------------------------------------------
Chicken_TCONS_00067851      --------------------------------------------------
Mouse_XR_001779267.1        TTACAGTTCATAACCGTAGCAAATTTACAGCTATGAAGTAGCAACAAAAA
Mouse_XR_871113.2           TGCCAG--AGAAATCGCCAAGCATTTCGAGATCCCACTTGACAAGTAAAG
Mouse_XR_379779.2           --------------------------------------------------
Pig_TCONS_00057655          --------------------------------------------------
Cattle_TCONS_00005453       --------------------------------------------------
                                                                              

Chicken_TCONS_00067850      --------------------------------------------------
Chicken_TCONS_00067851      --------------------------------------------------
Mouse_XR_001779267.1        TAATTTTACAGTTGGGAGGTCATTACAACATGAGGCACTGTATGAAAGGG
Mouse_XR_871113.2           GACTGAGGTTTGTGCCAAGTGTTAAAACCATGCTGCAT--TACGGGTAGG
Mouse_XR_379779.2           --------------------------------------------------
Pig_TCONS_00057655          --------------------------------------------------
Cattle_TCONS_00005453       --------------------------------------------------
                                                                              

Chicken_TCONS_00067850      --------------------------------------------------
Chicken_TCONS_00067851      --------------------------------------------------
Mouse_XR_001779267.1        TCGCAGCATCCAGAAGGTTGAGAACCGCTGATCGAGG-GTCAGAGATGAA
Mouse_XR_871113.2           GTGGAACACCCA--AGGGTCACAGAGGTGGACAGAGATGCCACAATCTCT
Mouse_XR_379779.2           --------------------------------------------------
Pig_TCONS_00057655          --------------------------------------------------
Cattle_TCONS_00005453       --------------------------------------------------
                                                                              

Chicken_TCONS_00067850      --------------------------------------------------
Chicken_TCONS_00067851      --------------------------------------------------
Mouse_XR_001779267.1        ATAGGAGCCGGTG-ACTGAATGTAACC--GGAAGTTTTGTTTTCAATAAC
Mouse_XR_871113.2           GGTGTTGCTGGTGTACCGTTTGTGATCTTGGAGGAATTATTTCACCCTTC
Mouse_XR_379779.2           --------------------------------------------------
Pig_TCONS_00057655          --------------------------------------------------
Cattle_TCONS_00005453       --------------------------------------------------
                                                                              

Chicken_TCONS_00067850      --------------------------------------------------
Chicken_TCONS_00067851      --------------------------------------------------
Mouse_XR_001779267.1        TAAATCTGCCATGCTTTGACTCGTTAG-GGAAGATGAGACTGCTGCACAT
Mouse_XR_871113.2           TGATTCT-CAGCCCTCTTGCCCGTTAATAAAAGGCCAAACCA-TGCGAA-
Mouse_XR_379779.2           --------------------------------------------------
Pig_TCONS_00057655          --------------------------------------------------
Cattle_TCONS_00005453       --------------------------------------------------
                                                                              

Chicken_TCONS_00067850      --------------------------------------------------
Chicken_TCONS_00067851      --------------------------------------------------
Mouse_XR_001779267.1        GTTTTTTTTTCTGCCTCTTTTTGCCTCTACATCACATTAAAAAGGAGGGT
Mouse_XR_871113.2           --------------------------------------------------
Mouse_XR_379779.2           --------------------------------------------------
Pig_TCONS_00057655          --------------------------------------------------
Cattle_TCONS_00005453       --------------------------------------------------
                                                                              

Chicken_TCONS_00067850      --------------------------------------------------
Chicken_TCONS_00067851      --------------------------------------------------
Mouse_XR_001779267.1        CTGGAAGACAAGAGCCACCTACTCCTTTGTAGTATGTCCTGGAGAAACCA
Mouse_XR_871113.2           --------------------------------------------------
Mouse_XR_379779.2           --------------------------------------------------
Pig_TCONS_00057655          --------------------------------------------------
Cattle_TCONS_00005453       --------------------------------------------------
                                                                              

Chicken_TCONS_00067850      --------------------------------------------------
Chicken_TCONS_00067851      --------------------------------------------------
Mouse_XR_001779267.1        AGGAAGGTGGTGTCTCCAGGCACTGGAGAACAGAGCCGGATACCTGCTGC
Mouse_XR_871113.2           --------------------------------------------------
Mouse_XR_379779.2           --------------------------------------------------
Pig_TCONS_00057655          --------------------------------------------------
Cattle_TCONS_00005453       --------------------------------------------------
                                                                              

Chicken_TCONS_00067850      --------------------------------------------------
Chicken_TCONS_00067851      --------------------------------------------------
Mouse_XR_001779267.1        AGATATTCTGTCAGTTCCCGTCCAGGAGGCCCTCGGAGTTCCGAAGCAGT
Mouse_XR_871113.2           --------------------------------------------------
Mouse_XR_379779.2           --------------------------------------------------
Pig_TCONS_00057655          --------------------------------------------------
Cattle_TCONS_00005453       --------------------------------------------------
                                                                              

Chicken_TCONS_00067850      --------------------------------------------------
Chicken_TCONS_00067851      --------------------------------------------------
Mouse_XR_001779267.1        CTAGACTCTATGGAGGGTTATGTGCCTGCATTCACAGCTGAGCACATTTG
Mouse_XR_871113.2           --------------------------------------------------
Mouse_XR_379779.2           --------------------------------------------------
Pig_TCONS_00057655          --------------------------------------------------
Cattle_TCONS_00005453       --------------------------------------------------
                                                                              

Chicken_TCONS_00067850      --------------------------------------------------
Chicken_TCONS_00067851      --------------------------------------------------
Mouse_XR_001779267.1        AGCCTCCTGACTCTTAGAATGGGACTAGAGGTGGGAACTCATAAACCACC
Mouse_XR_871113.2           --------------------------------------------------
Mouse_XR_379779.2           --------------------------------------------------
Pig_TCONS_00057655          --------------------------------------------------
Cattle_TCONS_00005453       --------------------------------------------------
                                                                              

Chicken_TCONS_00067850      --------------------------------------------------
Chicken_TCONS_00067851      --------------------------------------------------
Mouse_XR_001779267.1        AATCTGGAATTGTGGAAGAATTGCATCTGGGATTAGACATAGATCTGCAC
Mouse_XR_871113.2           --------------------------------------------------
Mouse_XR_379779.2           --------------------------------------------------
Pig_TCONS_00057655          --------------------------------------------------
Cattle_TCONS_00005453       --------------------------------------------------
                                                                              

Chicken_TCONS_00067850      --------------------------------------------------
Chicken_TCONS_00067851      --------------------------------------------------
Mouse_XR_001779267.1        CCAAGACCAGGCACACTGAGCCTCTAAGCCTCTGCAACATGCAAAGAGAA
Mouse_XR_871113.2           --------------------------------------------------
Mouse_XR_379779.2           --------------------------------------------------
Pig_TCONS_00057655          --------------------------------------------------
Cattle_TCONS_00005453       --------------------------------------------------
                                                                              

Chicken_TCONS_00067850      --------------------------------------------------
Chicken_TCONS_00067851      --------------------------------------------------
Mouse_XR_001779267.1        TGGGGTCTACAGACAGACTCAGAGGGAGAACAAGCCACATCTTCAATCTT
Mouse_XR_871113.2           --------------------------------------------------
Mouse_XR_379779.2           --------------------------------------------------
Pig_TCONS_00057655          --------------------------------------------------
Cattle_TCONS_00005453       --------------------------------------------------
                                                                              

Chicken_TCONS_00067850      --------------------------------------------------
Chicken_TCONS_00067851      --------------------------------------------------
Mouse_XR_001779267.1        CAAGCTTTATTACTGAAGAAAGACACTTGTCCTTCCTTCCTGGACTAGCA
Mouse_XR_871113.2           --------------------------------------------------
Mouse_XR_379779.2           --------------------------------------------------
Pig_TCONS_00057655          --------------------------------------------------
Cattle_TCONS_00005453       --------------------------------------------------
                                                                              

Chicken_TCONS_00067850      --------------------------------------------------
Chicken_TCONS_00067851      --------------------------------------------------
Mouse_XR_001779267.1        GCTGTCTCCTTGAGTCAAGGCGAGCTACCAGATTAAGCTTTCCAGTATAG
Mouse_XR_871113.2           --------------------------------------------------
Mouse_XR_379779.2           --------------------------------------------------
Pig_TCONS_00057655          --------------------------------------------------
Cattle_TCONS_00005453       --------------------------------------------------
                                                                              

Chicken_TCONS_00067850      --------------------------------------------------
Chicken_TCONS_00067851      --------------------------------------------------
Mouse_XR_001779267.1        ACACAGAGGAAACCTTCCATAGCCATTCCTCCCGTCTCCACCTGTCTGCC
Mouse_XR_871113.2           --------------------------------------------------
Mouse_XR_379779.2           --------------------------------------------------
Pig_TCONS_00057655          --------------------------------------------------
Cattle_TCONS_00005453       --------------------------------------------------
                                                                              

Chicken_TCONS_00067850      --------------------------------------------------
Chicken_TCONS_00067851      --------------------------------------------------
Mouse_XR_001779267.1        CCTCCCTGCCAGCCAGACTCTTCCTTCACCAGAGCTTTACTGCCCTTGGT
Mouse_XR_871113.2           --------------------------------------------------
Mouse_XR_379779.2           --------------------------------------------------
Pig_TCONS_00057655          --------------------------------------------------
Cattle_TCONS_00005453       --------------------------------------------------
                                                                              

Chicken_TCONS_00067850      --------------------------------------------------
Chicken_TCONS_00067851      --------------------------------------------------
Mouse_XR_001779267.1        GTTCTGGGCTTTCCTCTAGCTGCATGACCCTTTAATCATGATCTTCCAGT
Mouse_XR_871113.2           --------------------------------------------------
Mouse_XR_379779.2           --------------------------------------------------
Pig_TCONS_00057655          --------------------------------------------------
Cattle_TCONS_00005453       --------------------------------------------------
                                                                              

Chicken_TCONS_00067850      --------------------------------------------------
Chicken_TCONS_00067851      --------------------------------------------------
Mouse_XR_001779267.1        AGCAATGGCTTCATAAATGCACAGATGAAACTCAGTGCATGAGAGTGTGG
Mouse_XR_871113.2           --------------------------------------------------
Mouse_XR_379779.2           --------------------------------------------------
Pig_TCONS_00057655          --------------------------------------------------
Cattle_TCONS_00005453       --------------------------------------------------
                                                                              

Chicken_TCONS_00067850      --------------------------------------------------
Chicken_TCONS_00067851      --------------------------------------------------
Mouse_XR_001779267.1        GCTTAGAGAACCCAGGTGTGAGTGTGTGTGTGTGTGTGTGTATTGGGGTT
Mouse_XR_871113.2           --------------------------------------------------
Mouse_XR_379779.2           --------------------------------------------------
Pig_TCONS_00057655          --------------------------------------------------
Cattle_TCONS_00005453       --------------------------------------------------
                                                                              

Chicken_TCONS_00067850      --------------------------------------------------
Chicken_TCONS_00067851      --------------------------------------------------
Mouse_XR_001779267.1        AGGGTTGGGGTTGCGGGTGCAGGGGTAAATGTCAGGGGTTGGATTAAAAG
Mouse_XR_871113.2           --------------------------------------------------
Mouse_XR_379779.2           --------------------------------------------------
Pig_TCONS_00057655          --------------------------------------------------
Cattle_TCONS_00005453       --------------------------------------------------
                                                                              

Chicken_TCONS_00067850      --------------------------------------------------
Chicken_TCONS_00067851      --------------------------------------------------
Mouse_XR_001779267.1        AGAATAGCTAGGCACAGGGGAGAAGGGCATTTAGAAATGGCTCTTACACA
Mouse_XR_871113.2           --------------------------------------------------
Mouse_XR_379779.2           --------------------------------------------------
Pig_TCONS_00057655          --------------------------------------------------
Cattle_TCONS_00005453       --------------------------------------------------
                                                                              

Chicken_TCONS_00067850      --------------------------------------------------
Chicken_TCONS_00067851      --------------------------------------------------
Mouse_XR_001779267.1        TAAAACAGCCTAAGAAATAACCAGAGCCTACTCTAAGAGATCTACATCCA
Mouse_XR_871113.2           --------------------------------------------------
Mouse_XR_379779.2           --------------------------------------------------
Pig_TCONS_00057655          --------------------------------------------------
Cattle_TCONS_00005453       --------------------------------------------------
                                                                              

Chicken_TCONS_00067850      --------------------------------------------------
Chicken_TCONS_00067851      --------------------------------------------------
Mouse_XR_001779267.1        CCTAGCCATAATAAATGAAGCTGGAGAACAATAACTTCAGCCATGCTCAC
Mouse_XR_871113.2           --------------------------------------------------
Mouse_XR_379779.2           --------------------------------------------------
Pig_TCONS_00057655          --------------------------------------------------
Cattle_TCONS_00005453       --------------------------------------------------
                                                                              

Chicken_TCONS_00067850      --------------------------------------------------
Chicken_TCONS_00067851      --------------------------------------------------
Mouse_XR_001779267.1        TAGTAGTAGCAATGACTCCATGGCTGAAGACTTGGTGTACTTTTTTTTAT
Mouse_XR_871113.2           --------------------------------------------------
Mouse_XR_379779.2           --------------------------------------------------
Pig_TCONS_00057655          --------------------------------------------------
Cattle_TCONS_00005453       --------------------------------------------------
                                                                              

Chicken_TCONS_00067850      --------------------------------------------------
Chicken_TCONS_00067851      --------------------------------------------------
Mouse_XR_001779267.1        TTTATTTTACAGAGCCTAGGAAGCAGAGACGCCTTCCCCTGTGGCTATAT
Mouse_XR_871113.2           --------------------------------------------------
Mouse_XR_379779.2           --------------------------------------------------
Pig_TCONS_00057655          --------------------------------------------------
Cattle_TCONS_00005453       --------------------------------------------------
                                                                              

Chicken_TCONS_00067850      --------------------------------------------------
Chicken_TCONS_00067851      --------------------------------------------------
Mouse_XR_001779267.1        AAATGATGGAGTCCCCCCTCCCTGACTCCCACATGGGGAGTCATGAACAT
Mouse_XR_871113.2           --------------------------------------------------
Mouse_XR_379779.2           --------------------------------------------------
Pig_TCONS_00057655          --------------------------------------------------
Cattle_TCONS_00005453       --------------------------------------------------
                                                                              

Chicken_TCONS_00067850      --------------------------------------------------
Chicken_TCONS_00067851      --------------------------------------------------
Mouse_XR_001779267.1        TTTAGAAACACAACTTTGTAGATCAAGTTGCCTGGCAGAGCCACCCTTCC
Mouse_XR_871113.2           --------------------------------------------------
Mouse_XR_379779.2           --------------------------------------------------
Pig_TCONS_00057655          --------------------------------------------------
Cattle_TCONS_00005453       --------------------------------------------------
                                                                              

Chicken_TCONS_00067850      --------------------------------------------------
Chicken_TCONS_00067851      --------------------------------------------------
Mouse_XR_001779267.1        AAAGAAGGACAGCCAAGTGTCAGTCTGAAGTTAGCCAAAAGAACATTGGC
Mouse_XR_871113.2           --------------------------------------------------
Mouse_XR_379779.2           --------------------------------------------------
Pig_TCONS_00057655          --------------------------------------------------
Cattle_TCONS_00005453       --------------------------------------------------
                                                                              

Chicken_TCONS_00067850      --------------------------------------------------
Chicken_TCONS_00067851      --------------------------------------------------
Mouse_XR_001779267.1        AGCCTACCTACCCAGGATGCCTGGGGATCCTCTGTGTCCCACCTGAGGGT
Mouse_XR_871113.2           --------------------------------------------------
Mouse_XR_379779.2           --------------------------------------------------
Pig_TCONS_00057655          --------------------------------------------------
Cattle_TCONS_00005453       --------------------------------------------------
                                                                              

Chicken_TCONS_00067850      --------------------------------------------------
Chicken_TCONS_00067851      --------------------------------------------------
Mouse_XR_001779267.1        TGGCACACCTTGAGAAAGAGAATTCTTGGCTGAGTCGTGTTGGGGCACTC
Mouse_XR_871113.2           --------------------------------------------------
Mouse_XR_379779.2           --------------------------------------------------
Pig_TCONS_00057655          --------------------------------------------------
Cattle_TCONS_00005453       --------------------------------------------------
                                                                              

Chicken_TCONS_00067850      --------------------------------------------------
Chicken_TCONS_00067851      --------------------------------------------------
Mouse_XR_001779267.1        TTAGAAATCTCTAGGCTTCAAACCAAGATTGCATGTTTTGAACTTGATCA
Mouse_XR_871113.2           --------------------------------------------------
Mouse_XR_379779.2           --------------------------------------------------
Pig_TCONS_00057655          --------------------------------------------------
Cattle_TCONS_00005453       --------------------------------------------------
                                                                              

Chicken_TCONS_00067850      --------------------------------------------------
Chicken_TCONS_00067851      --------------------------------------------------
Mouse_XR_001779267.1        TATGTTCCTGTGTGGTCCCAAGTCTTCTGTTGGTCTAATGTGACCATCTA
Mouse_XR_871113.2           --------------------------------------------------
Mouse_XR_379779.2           --------------------------------------------------
Pig_TCONS_00057655          --------------------------------------------------
Cattle_TCONS_00005453       --------------------------------------------------
                                                                              

Chicken_TCONS_00067850      --------------------------------------------------
Chicken_TCONS_00067851      --------------------------------------------------
Mouse_XR_001779267.1        TACATGTTTTATCCAAAAGGTTCAAGAACCAGATCTGAAATGGACACCTA
Mouse_XR_871113.2           --------------------------------------------------
Mouse_XR_379779.2           --------------------------------------------------
Pig_TCONS_00057655          --------------------------------------------------
Cattle_TCONS_00005453       --------------------------------------------------
                                                                              

Chicken_TCONS_00067850      --------------------------------------------------
Chicken_TCONS_00067851      --------------------------------------------------
Mouse_XR_001779267.1        GTAGCTTATCACAGCAAGGAGCTACCTGGAGCAGGTTGCTGGCTACAGGA
Mouse_XR_871113.2           --------------------------------------------------
Mouse_XR_379779.2           --------------------------------------------------
Pig_TCONS_00057655          --------------------------------------------------
Cattle_TCONS_00005453       --------------------------------------------------
                                                                              

Chicken_TCONS_00067850      --------------------------------------------------
Chicken_TCONS_00067851      --------------------------------------------------
Mouse_XR_001779267.1        CTTGTCCAGGCTGCCCAGTTTGGGAAGGGCCAGCGTGGGATAACGGTGCG
Mouse_XR_871113.2           --------------------------------------------------
Mouse_XR_379779.2           --------------------------------------------------
Pig_TCONS_00057655          --------------------------------------------------
Cattle_TCONS_00005453       --------------------------------------------------
                                                                              

Chicken_TCONS_00067850      --------------------------------------------------
Chicken_TCONS_00067851      --------------------------------------------------
Mouse_XR_001779267.1        TGGAGAGGGGCTTCCTGGACTCAGGGAGAGCAGAGTAGAGGACCTACCTG
Mouse_XR_871113.2           --------------------------------------------------
Mouse_XR_379779.2           --------------------------------------------------
Pig_TCONS_00057655          --------------------------------------------------
Cattle_TCONS_00005453       --------------------------------------------------
                                                                              

Chicken_TCONS_00067850      --------------------------------------------------
Chicken_TCONS_00067851      --------------------------------------------------
Mouse_XR_001779267.1        CTGCAGACAATAGAGATGGCCACCAGAGACACAACAAATACGACTCCAGC
Mouse_XR_871113.2           --------------------------------------------------
Mouse_XR_379779.2           --------------------------------------------------
Pig_TCONS_00057655          --------------------------------------------------
Cattle_TCONS_00005453       --------------------------------------------------
                                                                              

Chicken_TCONS_00067850      --------------------------------------------------
Chicken_TCONS_00067851      --------------------------------------------------
Mouse_XR_001779267.1        TGCTGCCGAGCCAGCAATCAGGGGTAGCTGCTCTCTCAGCTCCGACTTGT
Mouse_XR_871113.2           --------------------------------------------------
Mouse_XR_379779.2           --------------------------------------------------
Pig_TCONS_00057655          --------------------------------------------------
Cattle_TCONS_00005453       --------------------------------------------------
                                                                              

Chicken_TCONS_00067850      --------------------------------------------------
Chicken_TCONS_00067851      --------------------------------------------------
Mouse_XR_001779267.1        AATCATCTAGGTGAGAAAGAAGAGGATTAGAGTCCTCCCACGTGCCCCGT
Mouse_XR_871113.2           --------------------------------------------------
Mouse_XR_379779.2           --------------------------------------------------
Pig_TCONS_00057655          --------------------------------------------------
Cattle_TCONS_00005453       --------------------------------------------------
                                                                              

Chicken_TCONS_00067850      --------------------------------------------------
Chicken_TCONS_00067851      --------------------------------------------------
Mouse_XR_001779267.1        GCACGAGCTGGACTCGATGCACAACACCAAGGACACCAGATATATGCATC
Mouse_XR_871113.2           --------------------------------------------------
Mouse_XR_379779.2           --------------------------------------------------
Pig_TCONS_00057655          --------------------------------------------------
Cattle_TCONS_00005453       --------------------------------------------------
                                                                              

Chicken_TCONS_00067850      --------------------------------------------------
Chicken_TCONS_00067851      --------------------------------------------------
Mouse_XR_001779267.1        CGCGTGGACCCCAGCTTCCAATGCTTCAGAGTGGGGAACAGTCACAGAAA
Mouse_XR_871113.2           --------------------------------------------------
Mouse_XR_379779.2           --------------------------------------------------
Pig_TCONS_00057655          --------------------------------------------------
Cattle_TCONS_00005453       --------------------------------------------------
                                                                              

Chicken_TCONS_00067850      --------------------------------------------------
Chicken_TCONS_00067851      --------------------------------------------------
Mouse_XR_001779267.1        CAAAACATCAGGCATAACTCTGGGAGCTCATGATGGTGACTATCGTCTCC
Mouse_XR_871113.2           --------------------------------------------------
Mouse_XR_379779.2           --------------------------------------------------
Pig_TCONS_00057655          --------------------------------------------------
Cattle_TCONS_00005453       --------------------------------------------------
                                                                              

Chicken_TCONS_00067850      --------------------------------------------------
Chicken_TCONS_00067851      --------------------------------------------------
Mouse_XR_001779267.1        CTGGAGATGGTGACTCTGAACCTTCACCCCCCCCCCCCAGCTCTGAAGGT
Mouse_XR_871113.2           --------------------------------------------------
Mouse_XR_379779.2           --------------------------------------------------
Pig_TCONS_00057655          --------------------------------------------------
Cattle_TCONS_00005453       --------------------------------------------------
                                                                              

Chicken_TCONS_00067850      --------------------------------------------------
Chicken_TCONS_00067851      --------------------------------------------------
Mouse_XR_001779267.1        TTCCCCAAGTCCTGTCTGCCCTGTTAAGAGTAAGTCCGATGGAGGGGAAA
Mouse_XR_871113.2           --------------------------------------------------
Mouse_XR_379779.2           --------------------------------------------------
Pig_TCONS_00057655          --------------------------------------------------
Cattle_TCONS_00005453       --------------------------------------------------
                                                                              

Chicken_TCONS_00067850      --------------------------------------------------
Chicken_TCONS_00067851      --------------------------------------------------
Mouse_XR_001779267.1        TGAAAGCCGTTGCTGAAAGAGCTTAAGCTGTGGAAATGCAGCTTGTCAAC
Mouse_XR_871113.2           --------------------------------------------------
Mouse_XR_379779.2           --------------------------------------------------
Pig_TCONS_00057655          --------------------------------------------------
Cattle_TCONS_00005453       --------------------------------------------------
                                                                              

Chicken_TCONS_00067850      --------------------------------------------------
Chicken_TCONS_00067851      --------------------------------------------------
Mouse_XR_001779267.1        AGACTCATTGAGCAGATTTTTACAGTTTATCTGTAGTCAGCCAGCTCTGC
Mouse_XR_871113.2           --------------------------------------------------
Mouse_XR_379779.2           --------------------------------------------------
Pig_TCONS_00057655          --------------------------------------------------
Cattle_TCONS_00005453       --------------------------------------------------
                                                                              

Chicken_TCONS_00067850      --------------------------------------------------
Chicken_TCONS_00067851      --------------------------------------------------
Mouse_XR_001779267.1        AGCAGGAGCTGTGGAGGATGAAGAGATGCCAGAGAAATCGCCAAGCATTT
Mouse_XR_871113.2           --------------------------------------------------
Mouse_XR_379779.2           --------------------------------------------------
Pig_TCONS_00057655          --------------------------------------------------
Cattle_TCONS_00005453       --------------------------------------------------
                                                                              

Chicken_TCONS_00067850      --------------------------------------------------
Chicken_TCONS_00067851      --------------------------------------------------
Mouse_XR_001779267.1        CGAGATCCCACTTGACAAGTAAAGGACTGAGGTTTGTGCCAAGTGTTAAA
Mouse_XR_871113.2           --------------------------------------------------
Mouse_XR_379779.2           --------------------------------------------------
Pig_TCONS_00057655          --------------------------------------------------
Cattle_TCONS_00005453       --------------------------------------------------
                                                                              

Chicken_TCONS_00067850      --------------------------------------------------
Chicken_TCONS_00067851      --------------------------------------------------
Mouse_XR_001779267.1        ACCATGCTGCATTACGGGTAGGGTGGAACACCCAAGGGTCACAGAGGTGG
Mouse_XR_871113.2           --------------------------------------------------
Mouse_XR_379779.2           --------------------------------------------------
Pig_TCONS_00057655          --------------------------------------------------
Cattle_TCONS_00005453       --------------------------------------------------
                                                                              

Chicken_TCONS_00067850      --------------------------------------------------
Chicken_TCONS_00067851      --------------------------------------------------
Mouse_XR_001779267.1        ACAGAGATGCCACAATCTCTGGTGTTGCTGGTGTACCGTTTGTGATCTTG
Mouse_XR_871113.2           --------------------------------------------------
Mouse_XR_379779.2           --------------------------------------------------
Pig_TCONS_00057655          --------------------------------------------------
Cattle_TCONS_00005453       --------------------------------------------------
                                                                              

Chicken_TCONS_00067850      --------------------------------------------------
Chicken_TCONS_00067851      --------------------------------------------------
Mouse_XR_001779267.1        GAGGAATTATTTCACCCTTCTGATTCTCAGCCCTCTTGCCCGTTAATAAA
Mouse_XR_871113.2           --------------------------------------------------
Mouse_XR_379779.2           --------------------------------------------------
Pig_TCONS_00057655          --------------------------------------------------
Cattle_TCONS_00005453       --------------------------------------------------
                                                                              

Chicken_TCONS_00067850      -----------------
Chicken_TCONS_00067851      -----------------
Mouse_XR_001779267.1        AGGCCAAACCATGCGAA
Mouse_XR_871113.2           -----------------
Mouse_XR_379779.2           -----------------
Pig_TCONS_00057655          -----------------
Cattle_TCONS_00005453       -----------------
                                             
