# Supplementary material for: Genome-wide identification of tissue-specific long non-coding RNA in three farm animal species
Source: BMC Genomics. 2018 Sep 18;19:684. doi: 10.1186/s12864-018-5037-7 (PMC6145346; doi:10.1186/s12864-018-5037-7)
Supplement: Supplementary file 21 — Multiple Sequence Alignments for Conserved LncRNAs. A multiple sequence alignment file generated by ClustalW is included for each of the 39 groups of lncRNAs associated with orthologous genes across all five species. (ZIP 445 kb) [file 12864_2018_5037_MOESM21_ESM.zip › Group_19_Seqs.fa.align.out]

CLUSTAL 2.1 multiple sequence alignment


Pig_TCONS_00001829          --------------------------------------------------
Cattle_TCONS_00052291       --------------------------------------------------
Chicken_TCONS_00032551      --------------------------------------------------
Chicken_TCONS_00032548      --------------------------------------------------
Chicken_TCONS_00032550      --------------------------------------------------
Chicken_TCONS_00032555      --------------------------------------------------
Chicken_TCONS_00032556      --------------------------------------------------
Chicken_TCONS_00032553      --------------------------------------------------
Chicken_TCONS_00032554      --------------------------------------------------
Human_NR_040671.1           AGTAGTTGGTGTCCGGGGCCTGCGCAGAAGAGGACAGTCCGCAAGGGGCG
Mouse_XR_001779240.1        --------------------------------------------------
                                                                              

Pig_TCONS_00001829          ---------------------CATTGGAGGAGCGGGGAGGCGAGCGAGTA
Cattle_TCONS_00052291       --------------------------------------------------
Chicken_TCONS_00032551      --------------------------------------------------
Chicken_TCONS_00032548      --------------------------------------------------
Chicken_TCONS_00032550      --------------------------------------------------
Chicken_TCONS_00032555      --------------------------------------------------
Chicken_TCONS_00032556      --------------------------------------------------
Chicken_TCONS_00032553      --------------------------------------------------
Chicken_TCONS_00032554      --------------------------------------------------
Human_NR_040671.1           GAAGACAAGACAAAAATGACTCCAGTTCGCTAGACGCGCAGAGGGGCGGA
Mouse_XR_001779240.1        --------------------------------------------------
                                                                              

Pig_TCONS_00001829          GAGGGCCCCCGGTGGGAGCCGCGGAGGTTTGGGTTCGGGAGGCCGGGCTA
Cattle_TCONS_00052291       --------------------------------------------------
Chicken_TCONS_00032551      --------------------------------------------------
Chicken_TCONS_00032548      --------------------------------------------------
Chicken_TCONS_00032550      --------------------------------------------------
Chicken_TCONS_00032555      --------------------------------------------------
Chicken_TCONS_00032556      --------------------------------------------------
Chicken_TCONS_00032553      --------------------------------------------------
Chicken_TCONS_00032554      --------------------------------------------------
Human_NR_040671.1           TAGCGCGCGGACCCCGCCTTCCCCAACCGAGTGTGGGTTCCAGTCGCTGG
Mouse_XR_001779240.1        --------------------------------------------------
                                                                              

Pig_TCONS_00001829          CGCGGTGCCCTGCGCGTGAGCAGCTGCGGCGGCGGCGGCAGCATCCAGCG
Cattle_TCONS_00052291       --------------------------------------------------
Chicken_TCONS_00032551      ----------GAGGGGGGCGCGACGCGGCCGGGCGGCCAATCAGCGGCCG
Chicken_TCONS_00032548      ----------GAGGGGGGCGCGACGCGGCCGGGCGGCCAATCAGCGGCCG
Chicken_TCONS_00032550      ----------GAGGGGGGCGCGACGCGGCCGGGCGGCCAATCAGCGGCCG
Chicken_TCONS_00032555      --------------------------------------------------
Chicken_TCONS_00032556      --------------------------------------------------
Chicken_TCONS_00032553      --------------------------------------------------
Chicken_TCONS_00032554      --------------------------------------------------
Human_NR_040671.1           GGAGGACCTGGTGGCCCCCTGACCTTGGACGAGCCATATTGGACGCCCCG
Mouse_XR_001779240.1        --------------------------------------------------
                                                                              

Pig_TCONS_00001829          GCCGTGCCAGCAGTACCAGCCCGTCG-CTTTACTTTTTAGCTGCACGAAC
Cattle_TCONS_00052291       --------------------------------------------------
Chicken_TCONS_00032551      GGGCTGCCCCGCTCCGCCCGCCCCCT-CGGCGAGGCGGGCGCTGGCGGTG
Chicken_TCONS_00032548      GGGCTGCCCCGCTCCGCCCGCCCCCT-CGGCGAGGCGGGCGCTGGCGGTG
Chicken_TCONS_00032550      GGGCTGCCCCGCTCCGCCCGCCCCCT-CGGCGAGGCGGGCGCTGGCGGTG
Chicken_TCONS_00032555      --------------------------------------------------
Chicken_TCONS_00032556      --------------------------------------------------
Chicken_TCONS_00032553      --------------------------------------------------
Chicken_TCONS_00032554      --------------------------------------------------
Human_NR_040671.1           GCGCCGTCCCGTCTTCCACGCTGCCAACTCCACCGCTCCCGCCCCGAACT
Mouse_XR_001779240.1        --------------------------------------------------
                                                                              

Pig_TCONS_00001829          ACAGTCATTATGCCGAAAAGAAAGCTCCGGAGAATACAGAGGGAAAGGAT
Cattle_TCONS_00052291       --------------------------------------------------
Chicken_TCONS_00032551      GGGGCTGCCGGGGCGCCGGGGGCGGCGCGGCGGGCAGCGGGCGCGGGCAG
Chicken_TCONS_00032548      GGGGCTGCCGGGGCGCCGGGGGCGGCGCGGCGGGCAGCGGGCGCGGGCAG
Chicken_TCONS_00032550      GGGGCTGCCGGGGCGCCGGGGGCGGCGCGGCGGGCAGCGGGCGCGGGCAG
Chicken_TCONS_00032555      --------------------------------------------------
Chicken_TCONS_00032556      --------------------------------------------------
Chicken_TCONS_00032553      --------------------------------------------------
Chicken_TCONS_00032554      --------------------------------------------------
Human_NR_040671.1           GCGGCCTAGGAGCCACCGCAGCGCACCCAGCCCGCGAGTACAGCCGCATG
Mouse_XR_001779240.1        --------------------------------------------------
                                                                              

Pig_TCONS_00001829          GGTTCCAAAGTAACTAAACAGGAGAACCTGCTCCACCAAAACCTGAACCT
Cattle_TCONS_00052291       --------------------------------------------------
Chicken_TCONS_00032551      AGCCGCGGGCACCACCAGCGACGCCGCCGCCGCTGCCAGCGCTGTCGGGC
Chicken_TCONS_00032548      AGCCGCGGGCACCACCAGCGACGCCGCCGCCGCTGCCAGCGCTGTCGGGC
Chicken_TCONS_00032550      AGCCGCGGGCACCACCAGCGACGCCGCCGCCGCTGCCAGCGCTGTCGGGC
Chicken_TCONS_00032555      --------------------------------------------------
Chicken_TCONS_00032556      --------------------------------------------------
Chicken_TCONS_00032553      --------------------------------------------------
Chicken_TCONS_00032554      --------------------------------------------------
Human_NR_040671.1           GGAATAATCCCAACATTTGCCTGATTTATTTTCTTCCCTCTCCTTACGCT
Mouse_XR_001779240.1        --------------------------------------------------
                                                                              

Pig_TCONS_00001829          AAACCAAGAAAAACATCTGCTAAGAAGAACCTGGAACAAAGATGAACAAA
Cattle_TCONS_00052291       --------------------------------------------------
Chicken_TCONS_00032551      GGATCCGCGCTCGCCGCTTTCGCCGCGTGACTTTGGCAGCGCGCCGCGGG
Chicken_TCONS_00032548      GGATCCGCGCTCGCCGCTTTCGCCGCGTGACTTTGGCAGCGCGCCGCGGG
Chicken_TCONS_00032550      GGATCCGCGCTCGCCGCTTTCGCCGCGTGACTTTGGCAGCGCGCCGCGGG
Chicken_TCONS_00032555      --------------------------------------------------
Chicken_TCONS_00032556      --------------------------------------------------
Chicken_TCONS_00032553      -----------------------AGAAAACTCAAAAATAAAAATGAGAAA
Chicken_TCONS_00032554      ----------------------TTTGCTCCTGTGAAGAAAGCTTGTCCCT
Human_NR_040671.1           TGTACTTGTTTTTCTCCTCTCGCTGTTTTCCCTTCACACTAATTCGCAAC
Mouse_XR_001779240.1        --------------------------------------------------
                                                                              

Pig_TCONS_00001829          GGTGCTAAAGGGAAGAAGGAGGAAAAGCACGAAGCTGGAAAGGAAGGTAC
Cattle_TCONS_00052291       --------------------------------------------------
Chicken_TCONS_00032551      GACATTATGCCGAAGAGAAAGCTCCAG-AGGGTGCTGAAGGCAAGGATGC
Chicken_TCONS_00032548      GACATTATGCCGAAGAGAAAGCTCCAG-AGGGTGCTGAAGGCAAGGATGC
Chicken_TCONS_00032550      GACATTATGCCGAAGAGAAAGCTCCAG-AGGGTGCTGAAGGCAAGGATGC
Chicken_TCONS_00032555      --------------------------------------------------
Chicken_TCONS_00032556      --------------------------------------------------
Chicken_TCONS_00032553      ATCTCAGTTATGGA------GCTCCAG-AGGGTGCTGAAGGCAAGGATGC
Chicken_TCONS_00032554      GGCTTTCCTGCTGAAGTCTTGCTCCAG-AGGGTGCTGAAGGCAAGGATGC
Human_NR_040671.1           CTGGCAGTTTGCAAAGAGGAAACTCCCTTTCGGAATGGAAAGCCGCTTTT
Mouse_XR_001779240.1        --------------------------------------------------
                                                                              

Pig_TCONS_00001829          TGCACCATCTGAAAATGGTGAAACTAAAGCTGAAGAGGTACTTTCCTTAA
Cattle_TCONS_00052291       --------------------------------------------------
Chicken_TCONS_00032551      AGCAAAAGTAACTAAACAAGAGCCACAAGACGATCAGCAAGATTGTCAGC
Chicken_TCONS_00032548      AGCAAAAGTAACTAAACAAGAGCCACAAGACGATCAGCAAGATTGTCAGC
Chicken_TCONS_00032550      AGCAAAAGTAACTAAACAAGAGCCACAAGACGATCAGCAAGATTGTCAGC
Chicken_TCONS_00032555      ----------------CGTAGATCTATTTGCGCCCGAGAGGAATGCTAAA
Chicken_TCONS_00032556      -----------------TTTTATCCAACTACTTTAAATACCAATGTGAAA
Chicken_TCONS_00032553      AGCAAAAGTAACTAAACAAGAGCCACAAGACGATCAGCAAGATTGTCAGC
Chicken_TCONS_00032554      AGCAAAAGTAACTAAACAAGAGCCACAAGACGATCAGCAAGATTGTCAGC
Human_NR_040671.1           GCTTCTTGTTGTTGGGGGTGGAAAACATTCCAGCGAGAATGAGTTCAAAA
Mouse_XR_001779240.1        --------------------------------------------------
                                                                              

Pig_TCONS_00001829          CCACCTCCCACTGATTGAATCAGTGTCTTGAAAGCAATTGCTCGATCCTC
Cattle_TCONS_00052291       --------------------------------------------------
Chicken_TCONS_00032551      T-AACCTGCTCCGCCAAAACCTGAACCCAAGCCAAGGAAAACCACTAAGA
Chicken_TCONS_00032548      T-AACCTGCTCCGCCAAAACCTGAACCCAAGCCAAGGAAAACCACTAAGA
Chicken_TCONS_00032550      T-AACCTGCTCCGCCAAAACCTGAACCCAAGCCAAGGAAAACCACTAAGA
Chicken_TCONS_00032555      GGAACCTGGAACA--AAGGCCAACAAAGGTGCTAAAGGGAAGAAGGATGA
Chicken_TCONS_00032556      GGAACCTGGAACA--AAGGCCAACAAAGGTGCTAAAGGGAAGAAGGATGA
Chicken_TCONS_00032553      T-AACCTGCTCCGCCAAAACCTGAACCCAAGCCAAGGAAAACCACTAAGA
Chicken_TCONS_00032554      T-AACCTGCTCCGCCAAAACCTGAACCCAAGCCAAGGAAAACCACTAAGA
Human_NR_040671.1           AGAAGGGAAACCGCGTCACTGGAGAGAAAGTAACATTAAGAGATCGATGA
Mouse_XR_001779240.1        --------------------------------------------------
                                                                              

Pig_TCONS_00001829          CAGCCGGCGTTCCCACGTTCATCATGTCTCTCTATTGCCTGTAATGTTAT
Cattle_TCONS_00052291       --------------------------------------------------
Chicken_TCONS_00032551      GGAACCTGGAACAAAGGCCAACAAAGGTGCTAAAGGGAAGA-AGGATGAA
Chicken_TCONS_00032548      GGAACCTGGAACAAAGGCCAACAAAGGTGCTAAAGGGAAGA-AGGATGAA
Chicken_TCONS_00032550      GGAACCTGGAACAAAGGCCAACAAAGGTGCTAAAGGGAAGA-AGGATGAA
Chicken_TCONS_00032555      AAAGCAAGAAGCT---GCAAAGGAAGGTACTACACCATCTG-AAAATGGT
Chicken_TCONS_00032556      AAAGCAAGAAGCT---GCAAAGGAAGGTACTACACCATCTG-AAAATGGT
Chicken_TCONS_00032553      GGAACCTGGAACAAAGGCCAACAAAGGTGCTAAAGGGAAGA-AGGATGAA
Chicken_TCONS_00032554      GGAACCTGGAACAAAGGCCAACAAAGGTGCTAAAGGGAAGA-AGGATGAA
Human_NR_040671.1           GGACGGAGTGGGTAGGGGGGACAGAGAGAGGAACGTCTGCAACAGGCATC
Mouse_XR_001779240.1        --------------------------------------------------
                                                                              

Pig_TCONS_00001829          TGCAGATCCACATCTCTCGCTCAGCTGTTAATGTGTCAGCCTCCAGAGGT
Cattle_TCONS_00052291       --------------------------------------------------
Chicken_TCONS_00032551      AAGCAAGAAGCTGCAAAGGAAGGTACTACACCATCTGAAAATGGTGAAAA
Chicken_TCONS_00032548      AAGCAAGAAGCTGCAAAGGAAG----------------------------
Chicken_TCONS_00032550      AAGCAAGAAGCTGCAAAGGAAG----------------------------
Chicken_TCONS_00032555      GAAAATAAAGCTGAAGAG--------------------------------
Chicken_TCONS_00032556      GAAAATAAAGCTGAAGAG--------------------------------
Chicken_TCONS_00032553      AAGCAAGAAGCTGCAAAGGAAG----------------------------
Chicken_TCONS_00032554      AAGCAAGAAGCTGCAAAGGAAG----------------------------
Human_NR_040671.1           TAAAAACAAGCGTGGAGGAGCAAAGATTCCCAATCCCCGGGTTACTACCG
Mouse_XR_001779240.1        --------------------------------------------------
                                                                              

Pig_TCONS_00001829          ACCCCACCCAGCACACTGTCAGTAAAGGGGCAGATTGAAACAGTGCGAGT
Cattle_TCONS_00052291       --------------------------------------------------
Chicken_TCONS_00032551      TAAAGCTGAAGAGTTCGCATCTCTCGCTCAACTGTTAGTGTTTCAACATC
Chicken_TCONS_00032548      --------------------------------------------------
Chicken_TCONS_00032550      --------------------------------------------------
Chicken_TCONS_00032555      --------------------------------------------------
Chicken_TCONS_00032556      --------------------------------------------------
Chicken_TCONS_00032553      --------------------------------------------------
Chicken_TCONS_00032554      --------------------------------------------------
Human_NR_040671.1           CGCGCGTTCTGCGCGAGCCATTGCAATGCCAGCATTTACTGTAAGCAGAA
Mouse_XR_001779240.1        --------------------------------------------------
                                                                              

Pig_TCONS_00001829          TAAGGGTATAGTAGACAATTCCGCATGTTTGCAGTGACTAGCATCAGATA
Cattle_TCONS_00052291       --------------------------------------------------
Chicken_TCONS_00032551      CAGAGGTGCCCCACCCAGCACACTGTCAGTAAAAGGGCAGATTGAAACAG
Chicken_TCONS_00032548      --------------------------------------------------
Chicken_TCONS_00032550      --------------------------------------------------
Chicken_TCONS_00032555      --------------------------------------------------
Chicken_TCONS_00032556      --------------------------------------------------
Chicken_TCONS_00032553      --------------------------------------------------
Chicken_TCONS_00032554      --------------------------------------------------
Human_NR_040671.1           TTTGAAGGCTTTTGAAATCTTTTTTTGGTAAGACTTACCTTTCTCTTCGG
Mouse_XR_001779240.1        --------------------------------------------------
                                                                              

Pig_TCONS_00001829          GGAGTGTGGTGGTGTGGTTTGTTTTTTGTTGTTTTTTTTTTAATGACCAA
Cattle_TCONS_00052291       --------------------------------------------------
Chicken_TCONS_00032551      TGAAAGTTAAGGGTACGATAGAGCATTCTACTTGTGTGCAGTGAATAGGA
Chicken_TCONS_00032548      --------------------------------------------------
Chicken_TCONS_00032550      --------------------------------------------------
Chicken_TCONS_00032555      --------------------------------------------------
Chicken_TCONS_00032556      --------------------------------------------------
Chicken_TCONS_00032553      --------------------------------------------------
Chicken_TCONS_00032554      --------------------------------------------------
Human_NR_040671.1           CATAATGACTATGTCGGTGAAGCAAAAAGTAAAGCAACGGACTGGAACTG
Mouse_XR_001779240.1        --------------------------------------------------
                                                                              

Pig_TCONS_00001829          CAGCGGGAGCTTGCAGGTAAAGCTGCTGTGGTTGTTTGCAAAGCAGAAAG
Cattle_TCONS_00052291       --------------------------------------------------
Chicken_TCONS_00032551      ACAGATAGTAGTGTGGTGCTTTTCAGTGTGAACCATGGAAGCTGGCAGGT
Chicken_TCONS_00032548      --------------------------------------------------
Chicken_TCONS_00032550      --------------------------------------------------
Chicken_TCONS_00032555      --------------------------------------------------
Chicken_TCONS_00032556      --------------------------------------------------
Chicken_TCONS_00032553      --------------------------------------------------
Chicken_TCONS_00032554      --------------------------------------------------
Human_NR_040671.1           CTGGCGCCGCCGCTGGATGCTGCCTCTGCCTCTGCAGCTGCTCACGCGCA
Mouse_XR_001779240.1        --------------------------------------------------
                                                                              

Pig_TCONS_00001829          CAATACATGCAGCCAAGTGTTTGTATAATATATTCCTGCCTTGCCTGTTT
Cattle_TCONS_00052291       --------------------------------------------------
Chicken_TCONS_00032551      AAGGCTCGTATTGCTTTTGAAAAGCTGGGTCCGATGAATTAAGAAGAGTG
Chicken_TCONS_00032548      --------------------------------------------------
Chicken_TCONS_00032550      --------------------------------------------------
Chicken_TCONS_00032555      --------------------------------------------------
Chicken_TCONS_00032556      --------------------------------------------------
Chicken_TCONS_00032553      --------------------------------------------------
Chicken_TCONS_00032554      --------------------------------------------------
Human_NR_040671.1           GGGCACGACGTAGCCCGGCCTCTTCGACCTGCACCTCCGCGGCTCCCTCT
Mouse_XR_001779240.1        --------------------------------------------------
                                                                              

Pig_TCONS_00001829          TTACACCCAGAGTTGAAGTAGGTTTTGCAGGAGAGCTGCTCAAAAACAGG
Cattle_TCONS_00052291       --------------------------------------------------
Chicken_TCONS_00032551      TGTGAACGTACCTGTTTTGTTTGTGTAAATGTAATGCTGAAGTAGGTTTG
Chicken_TCONS_00032548      --------------------------------------------------
Chicken_TCONS_00032550      --------------------------------------------------
Chicken_TCONS_00032555      --------------------------------------------------
Chicken_TCONS_00032556      --------------------------------------------------
Chicken_TCONS_00032553      --------------------------------------------------
Chicken_TCONS_00032554      --------------------------------------------------
Human_NR_040671.1           GGGGGCCCTCTGCTCGCCTCCCTGCTGCTCCAATGAGGAGCCCCGCCAGC
Mouse_XR_001779240.1        --------------------------------------------------
                                                                              

Pig_TCONS_00001829          TGTTCCGGAGAGTGTGTGTTGGGTGGGGTGGACGGGAATGTTTCTCAGGC
Cattle_TCONS_00052291       --------------------------------------------------
Chicken_TCONS_00032551      AAACCGAGCCATTACAAGTAAGAAATGGAAGGAGTAGAGGTAGTGTGGAT
Chicken_TCONS_00032548      --------------------------------------------------
Chicken_TCONS_00032550      --------------------------------------------------
Chicken_TCONS_00032555      --------------------------------------------------
Chicken_TCONS_00032556      --------------------------------------------------
Chicken_TCONS_00032553      --------------------------------------------------
Chicken_TCONS_00032554      --------------------------------------------------
Human_NR_040671.1           CGGCCGCGAGGCCCCATTGGCTGAGGCAACGTTCTAAATTCCACGAGGGC
Mouse_XR_001779240.1        --------------------------------------------------
                                                                              

Pig_TCONS_00001829          TTTTCAGTAGGTTTAATAGTAACGATCTCTCTCTTGTTTTCCTTTCTTTT
Cattle_TCONS_00052291       --------------------------------------------------
Chicken_TCONS_00032551      ATTTATAGACGTAATGGCAGTTTACCGTAGTAATTAATTCTTCTCTCTCT
Chicken_TCONS_00032548      --------------------------------------------------
Chicken_TCONS_00032550      --------------------------------------------------
Chicken_TCONS_00032555      --------------------------------------------------
Chicken_TCONS_00032556      --------------------------------------------------
Chicken_TCONS_00032553      --------------------------------------------------
Chicken_TCONS_00032554      --------------------------------------------------
Human_NR_040671.1           ACGCCCACCTCCGCGCGCGGTACGCGCTGTTGTAGTTTCCACTTCACCGA
Mouse_XR_001779240.1        --------------------------TTCAGTGGGGATGGTTCACTGCCA
                                                                              

Pig_TCONS_00001829          TTTTCACAGGCACAGAAAACTGAATCTGT--AGCTAACGAGGGCGAATGA
Cattle_TCONS_00052291       ---------GCACAGAAAACTGAATCTGT--AGCTAACGAGGGAGAATGA
Chicken_TCONS_00032551      TCTCCGCAGGCTCAGAAAACTGAATCTGT--AGGTGACAAGAATGAATGA
Chicken_TCONS_00032548      ----------CTCAGAAAACTGAATCTGT--AGGTGACAAGAATGAATGA
Chicken_TCONS_00032550      ----------CTCAGAAAACTGAATCTGT--AGGTGACAAGAATGAATGA
Chicken_TCONS_00032555      ----------CTCAGAAAACTGAATCTGT--AGGTGACAAGAATGAATGA
Chicken_TCONS_00032556      ----------CTCAGAAAACTGAATCTGT--AGGTGACAAGAATGAATGA
Chicken_TCONS_00032553      ----------CTCAGAAAACTGAATCTGT--AGGTGACAAGAATGAATGA
Chicken_TCONS_00032554      ----------CTCAGAAAACTGAATCTGT--AGGTGACAAGAATGAATGA
Human_NR_040671.1           AAAAAATCTGC-CTGGCGACTGAGCATGCCCAGTTCAACTAGTAGCCTCC
Mouse_XR_001779240.1        GTGAAAGTTTCCCCAGTTCTTTATTTTGAGAAGGCAGCCTGGAGGCA--A
                                      * *       * *   **   **           *     

Pig_TCONS_00001829          ATTGTCATGAAAATT-GGGGTT--GATTTTATGTACCTCTTGGGACAACT
Cattle_TCONS_00052291       ATGGTCATGAAAATT-GGGGTT--GATTTTATGTACCTCTTGGGACAACT
Chicken_TCONS_00032551      AATATCATGAAAATTTGGGGTT--GATTTTATGTACCTCTTGG-ACAACT
Chicken_TCONS_00032548      AATATCATGAAAATTTGGGGTT--GATTTTATGTACCTCTTGG-ACAACT
Chicken_TCONS_00032550      AATATCATGAAAATTTGGGGTT--GATTTTATGTACCTCTTGG-ACAACT
Chicken_TCONS_00032555      AATATCATGAAAATTTGGGGTT--GATTTTATGTACCTCTTGG-ACAACT
Chicken_TCONS_00032556      AATATCATGAAAATTTGGGGTT--GATTTTATGTACCTCTTGG-ACAACT
Chicken_TCONS_00032553      AATATCATGAAAATTTGGGGTT--GATTTTATGTACCTCTTGG-ACAACT
Chicken_TCONS_00032554      AATATCATGAAAATTTGGGGTT--GATTTTATGTACCTCTTGG-ACAACT
Human_NR_040671.1           A-GGCCACACAATCCTGAAGTTTCATTGTTTCGCTGCTCTCTCTTTGAGA
Mouse_XR_001779240.1        AACCCTCTAGACACGCAGAGTCCGGCTGCTCTGCTTGTTATAGAATGAGG
                            *         *        **     *  *  *    *         *  

Pig_TCONS_00001829          TTTAAAAGCTATTTTTACCGAGGATTTT-GTAAATGCTAATTTTTTTAGG
Cattle_TCONS_00052291       TTTAAAAGCTATTTTTACCGAGTATTTT-GTAAATGCTAATTTTTT-AGG
Chicken_TCONS_00032551      TTTAAAAGATATTTTTATCAAGTATTTT-GTAAATGCTAATTTTTTTAGG
Chicken_TCONS_00032548      TTTAAAAGATATTTTTATCAAGTATTTT-GTAAATGCTAATTTTTTTAGG
Chicken_TCONS_00032550      TTTAAAAGATATTTTTATCAAGTATTTT-GTAAATGCTAATTTTTTTAGG
Chicken_TCONS_00032555      TTTAAAAGATATTTTTATCAAGTATTTT-GTAAATGCTAATTTTTTTAGG
Chicken_TCONS_00032556      TTTAAAAGATATTTTTATCAAGTATTTT-GTAAATGCTAATTTTTTTAGG
Chicken_TCONS_00032553      TTTAAAAGATATTTTTATCAAGTATTTT-GTAAATGCTAATTTTTTTAGG
Chicken_TCONS_00032554      TTTAAAAGATATTTTTATCAAGTATTTT-GTAAATGCTAATTTTTTTAGG
Human_NR_040671.1           TTGTAAGAATAAGAACAGTGTGTGTCTTCATAGGAAGGAAAAAGAGTAAG
Mouse_XR_001779240.1        --AAGAACTGAGGGCCAGAGAGCAGCGC-ACGCAGGCTGGCTCAGAGCTG
                                 *    *     *    *                           *

Pig_TCONS_00001829          ACTCTACTAGTTGGCAT----ACAAAAATATATAAGGA-TGGA--CATTT
Cattle_TCONS_00052291       ACTCTACTAGTTGGCAT----ACAAAAATATATAAGGA-TGGA--CATTT
Chicken_TCONS_00032551      ACTACAATAGTTGACAT----ATTAAACTGTATA-----TGAA--CATTT
Chicken_TCONS_00032548      ACTACAATAGTTGACAT----ATTAAACTGTATA-----TGAA--CATTT
Chicken_TCONS_00032550      ACTACAATAGTTGACAT----ATTAAACTGTATA-----TGAA--CATTT
Chicken_TCONS_00032555      ACTACAATAGTTGACAT----ATTAAACTGTATA-----TGAA--CATTT
Chicken_TCONS_00032556      ACTACAATAGTTGACAT----ATTAAACTGTATA-----TGAA--CATTT
Chicken_TCONS_00032553      ACTACAATAGTTGACAT----ATTAAACTGTATA-----TGAA--CATTT
Chicken_TCONS_00032554      ACTACAATAGTTGACAT----ATTAAACTGTATA-----TGAA--CATTT
Human_NR_040671.1           AATGAATACGTAAACTTTATAATGTAAATATATACACAGCAGG--TACCT
Mouse_XR_001779240.1        GAGCACAGGCTCAGTCTC---ACCTCTCCATCCTAGCTCTGGAATCGTCC
                                      *     *    *        *                   

Pig_TCONS_00001829          TA-CCTTCTCGTAGTCAT----GCTTTTTG-GAAATTTCCATCATC----
Cattle_TCONS_00052291       TA-CCTTCTCATAGTCGT----GCTTTTTG-GAAATTTCCATCATC----
Chicken_TCONS_00032551      C--CCTTCTCATAACAGT----GCTTTTAG-GAA-TTCCCATTGTT----
Chicken_TCONS_00032548      C--CCTTCTCATAACAGT----GCTTTTAG-GAA-TTCCCATTGTT----
Chicken_TCONS_00032550      C--CCTTCTCATAACAGT----GCTTTTAG-GAA-TTCCCATTGTT----
Chicken_TCONS_00032555      C--CCTTCTCATAACAGT----GCTTTTAG-GAA-TTCCCATTGTT----
Chicken_TCONS_00032556      C--CCTTCTCATAACAGT----GCTTTTAG-GAA-TTCCCATTGTT----
Chicken_TCONS_00032553      C--CCTTCTCATAACAGT----GCTTTTAG-GAA-TTCCCATTGTT----
Chicken_TCONS_00032554      C--CCTTCTCATAACAGT----GCTTTTAG-GAA-TTCCCATTGTT----
Human_NR_040671.1           TATTCATTTCCTACCCATAAAGGCTTTTAATGAATGTTACATGGTGGGAA
Mouse_XR_001779240.1        CCATCCCCTCCTGGCCAT--GGCCAACTGGAGAAGACCCCATGAGAC-AA
                                *   ** *     *     *   *   ***     ***        

Pig_TCONS_00001829          CTGGAGTAAAATAAATATCAATTTCATATTGGAAGCTGTCTGTAAGATT-
Cattle_TCONS_00052291       CTTGAGTAAAATAAATACCAGTTTAATATTGGAAGCTGTCTGTAAAATT-
Chicken_TCONS_00032551      GCCAAGTAATATAAATATCAACTTAATATTGCAAGGTATGTGTAAAATT-
Chicken_TCONS_00032548      GCCAAGTAATATAAATATCAACTTAATATTGCAAGGTATGTGTAAAATT-
Chicken_TCONS_00032550      GCCAAGTAATATAAATATCAACTTAATATTGCAAGGTATGTGTAAAATT-
Chicken_TCONS_00032555      GCCAAGTAATATAAATATCAACTTAATATTGCAAGGTATGTGTAAAATT-
Chicken_TCONS_00032556      GCCAAGTAATATAAATATCAACTTAATATTGCAAGGTATGTGTAAAATT-
Chicken_TCONS_00032553      GCCAAGTAATATAAATATCAACTTAATATTGCAAGGTATGTGTAAAATT-
Chicken_TCONS_00032554      GCCAAGTAATATAAATATCAACTTAATATTGCAAGGTATGTGTAAAATT-
Human_NR_040671.1           TCTGTAAAGCGTGGGAAGGTACTCTGTACTGGAAGAGCGTGGCAACTTCT
Mouse_XR_001779240.1        GGTTAGCACCATGAA-ACATGCCAAGCCCACCAGGCACTCCAGAGAACG-
                                   *   *    *               * *        *      

Pig_TCONS_00001829          ---GATT-CAGCATTCCATGCACTTGCTTTAA-AAATGTAGTCCTGTGCA
Cattle_TCONS_00052291       ---GATTTCAGTATTCCATGCACTCGCTTTAA-AAATTTAGTCCTGTGCA
Chicken_TCONS_00032551      ---GGAT-CGGCATTCCATACACTTGCTTTAAGAAATTAAGTCTTGTGCA
Chicken_TCONS_00032548      ---GGAT-CGGCATTCCATACACTTGCTTTAAGAAATTAAGTCTTGTGCA
Chicken_TCONS_00032550      ---GGAT-CGGCATTCCATACACTTGCTTTAAGAAATTAAGTCTTGTGCA
Chicken_TCONS_00032555      ---GGAT-CGGCATTCCATACACTTGCTTTAAGAAATTAAGTCTTGTGCA
Chicken_TCONS_00032556      ---GGAT-CGGCATTCCATACACTTGCTTTAAGAAATTAAGTCTTGTGCA
Chicken_TCONS_00032553      ---GGAT-CGGCATTCCATACACTTGCTTTAAGAAATTAAGTCTTGTGCA
Chicken_TCONS_00032554      ---GGAT-CGGCATTCCATACACTTGCTTTAAGAAATTAAGTCTTGTGCA
Human_NR_040671.1           AAAGGCCTCAGTTTCCCCCCCTAGATATATAGTGACAACAGTCCCTAAAA
Mouse_XR_001779240.1        -AGGGCTACAGGATAC-AGGCTCACCTTTCATCGAGTGGCTTC-------
                               *    * *  * *    *      *  *   *      **       

Pig_TCONS_00001829          TACAGTGGTGTTTTTACTGTGCGTATTTGAATTTTTT----CATGCAGTT
Cattle_TCONS_00052291       TCCTGTGGTGCTTTTACTGTGCGTATTTGGATTTTTT----CATGCCGTT
Chicken_TCONS_00032551      TATGGTGATGTTTTTACTGTGCGTATTTGAATTTTT-----CATGCAGTT
Chicken_TCONS_00032548      TATGGTGATGTTTTTACTGTGCGTATTTGAATTTTT-----CATGCAGTT
Chicken_TCONS_00032550      TATGGTGATGTTTTTACTGTGCGTATTTGAATTTTT-----CATGCAGTT
Chicken_TCONS_00032555      TATGGTGATGTTTTTACTGTGCGTATTTGAATTTTT-----CATGCAGTT
Chicken_TCONS_00032556      TATGGTGATGTTTTTACTGTGCGTATTTGAATTTTT-----CATGCAGTT
Chicken_TCONS_00032553      TATGGTGATGTTTTTACTGTGCGTATTTGAATTTTT-----CATGCAGTT
Chicken_TCONS_00032554      TATGGTGATGTTTTTACTGTGCGTATTTGAATTTTT-----CATGCAGTT
Human_NR_040671.1           TCACTTAGCTCTAATTTTCTGAAATCTGTGATTATAAATCACTCACTAAT
Mouse_XR_001779240.1        TCCCAGAAGGAATTCTCAATACCTACTTTGACAGACAGC--AAGACCAAC
                            *                  *      *   *              *    

Pig_TCONS_00001829          TTTCTAGAGCAATAATCAGTGGTGCTTTTGTACCTAGGTTTT--ATGTGA
Cattle_TCONS_00052291       TTTCTAGAGCAATAATCAGTGGTGCTTTTGTACCTAGGTTTT--ATGTGA
Chicken_TCONS_00032551      TTTCTAGAGCAATAATCAGTGGTGCTTTTGTACTTAGGGTTT--ATGTGA
Chicken_TCONS_00032548      TTTCTAGAGCAATAATCAGTGGTGCTTTTGTACTTAGGGTTT--ATGTGA
Chicken_TCONS_00032550      TTTCTAGAGCAATAATCAGTGGTGCTTTTGTACTTAGGGTTT--ATGTGA
Chicken_TCONS_00032555      TTTCTAGAGCAATAATCAGTGGTGCTTTTGTACTTAGGGTTT--ATGTGA
Chicken_TCONS_00032556      TTTCTAGAGCAATAATCAGTGGTGCTTTTGTACTTAGGGTTT--ATGTGA
Chicken_TCONS_00032553      TTTCTAGAGCAATAATCAGTGGTGCTTTTGTACTTAGGGTTT--ATGTGA
Chicken_TCONS_00032554      TTTCTAGAGCAATAATCAGTGGTGCTTTTGTACTTAGGGTTT--ATGTGA
Human_NR_040671.1           TCAGCTAACTTCAAACTAGATGTGAAGACGAATAGGACATGT--TTGTTA
Mouse_XR_001779240.1        ATGCAGAAACACAAATACAGGAAAATACCTTATCAGAGTATTCAATGGAA
                                   *     **                *         *   **  *

Pig_TCONS_00001829          TTTTAATGAAACATGGATAGTTGTGGCCACCTGCTGACTATTTGTGGTT-
Cattle_TCONS_00052291       TTTTAATGAAACATGGATAGTTGTGGCCACCTGCTGATTATTTGTGGTT-
Chicken_TCONS_00032551      TTTTAATGAAACATGGATAGATGTGGCCACCTGCTGACTATTCTGGGTTC
Chicken_TCONS_00032548      TTTTAATGAAACATGGATAGATGTGGCCACCTGCTGACTATTCTGGGTTC
Chicken_TCONS_00032550      TTTTAATGAAACATGGATAGATGTGGCCACCTGCTGACTATTCTGGGTTC
Chicken_TCONS_00032555      TTTTAATGAAACATGGATAGATGTGGCCACCTGCTGACTATTCTGGGTTC
Chicken_TCONS_00032556      TTTTAATGAAACATGGATAGATGTGGCCACCTGCTGACTATTCTGGGTTC
Chicken_TCONS_00032553      TTTTAATGAAACATGGATAGATGTGGCCACCTGCTGACTATTCTGGGTTC
Chicken_TCONS_00032554      TTTTAATGAAACATGGATAGATGTGGCCACCTGCTGACTATTCTGGGTTC
Human_NR_040671.1           CGGAAATTAGGAAAAGAAAGAACAAGGCAAAAACTGATTATTTTATATTT
Mouse_XR_001779240.1        CATGCCTAAGCCACGTGAAACTGCATGCGGACTCTGACCTCTGATGTTAG
                                  * *   *     *        *     ****    *     *  

Pig_TCONS_00001829          -----------TAAAATAAAAG---GTTTTCTTGCCTGCAAAA-------
Cattle_TCONS_00052291       -----------TAAAATAAAAG---GTTTTCCTGCCTGCAAAAAAGAACC
Chicken_TCONS_00032551      TTTTAACGGATTAAAATAAAAG---GTCTCTTTGCCTGCACAACTACAGC
Chicken_TCONS_00032548      TTTTAACGGATTAAAATAAAAG---GTCTCTTTGCCTGCACAACTACAGC
Chicken_TCONS_00032550      TTTTAACGGATTAAAATAAAAG---GTCTCTTTGCCTGCACAACTACAGC
Chicken_TCONS_00032555      TTTTAACGGATTAAAATAAAAG---GTCTCTTTGCCTGCACAACTACAGC
Chicken_TCONS_00032556      TTTTAACGGATTAAAATAAAAG---GTCTCTTTGCCTGCACAACTACAGC
Chicken_TCONS_00032553      TTTTAACGGATTAAAATAAAAG---GTCTCTTTGCCTGCACAACTACAGC
Chicken_TCONS_00032554      TTTTAACGGATTAAAATAAAAG---GTCTCTTTGCCTGCACAACTACAGC
Human_NR_040671.1           GAGACATATATTTGAATGACACC-CGTCATGTTACACTTTATGCGTAATA
Mouse_XR_001779240.1        CCATAGCAGACTTACTTGTAATGGCATTCCTTCACATGCAGACAACACGA
                                       *    *   *     *       *               

Pig_TCONS_00001829          --------------------------------------------------
Cattle_TCONS_00052291       GGCAGCAAAGGTTAGCAAAGGTGTTAAAGGGAAGAAGGAGGAGAAGCAGG
Chicken_TCONS_00032551      TTCCTAATGTTTTCTCTAAATCTGAGGAATGCCTTACTCGTATTTTCAGC
Chicken_TCONS_00032548      TTCCTAATGTTTTCTCTAAATCTGAGGAATGCCTTACTCGTATTTTCAGC
Chicken_TCONS_00032550      TTCCTAATGTTTTCTCTAAATCTGAGGAATGCCTTACTCGTATTTTCAGC
Chicken_TCONS_00032555      TTCCTAATGTTTTCTCTAAATCTGAGGAATGCCTTACTCGTATTTTCAGC
Chicken_TCONS_00032556      TTCCTAATGTTTTCTCTAAATCTGAGGAATGCCTTACTCGTATTTTCAGC
Chicken_TCONS_00032553      TTCCTAATGTTTTCTCTAAATCTGAGGAATGCCTTACTCGTATTTTCAGC
Chicken_TCONS_00032554      TTCCTAATGTTTTCTCTAAATCTGAGGAATGCCTTACTCGTATTTTCAGC
Human_NR_040671.1           TTTCTCAAAGTTCTGCAAGGCATAAAATGAGCATTGCAAAAATATTTCTG
Mouse_XR_001779240.1        AACATTCAATGGTAATATCATCAAGACATCAATCTTTAAATACAGACCTA
                                                                              

Pig_TCONS_00001829          --------------------------------------------------
Cattle_TCONS_00052291       AAGC-------TGGAAAGGAAGGTACCGCAGCAC-CGTCTGAAAATGGTG
Chicken_TCONS_00032551      CATT-------AGAAGGAAGACGAAATGATAGAG-CTATGATAGTTTTGC
Chicken_TCONS_00032548      CATT-------AGAAGGAAGACGAAATGATAGAG-CTATGATAGTTTTGC
Chicken_TCONS_00032550      CATT-------AGAAGGAAGACGAAATGATAGAG-CTATGATAGTTTTGC
Chicken_TCONS_00032555      CATT-------AGAAGGAAGACGAAATGATAGAG-CTATGATAGTTTTGC
Chicken_TCONS_00032556      CATT-------AGAAGGAAGACGAAATGATAGAG-CTATGATAGTTTTGC
Chicken_TCONS_00032553      CATT-------AGAAGGAAGACGAAATGATAGAG-CTATGATAGTTTTGC
Chicken_TCONS_00032554      CATT-------AGAAGGAAGACGAAATGATAGAG-CTATGATAGTTTTGC
Human_NR_040671.1           AATTCATTTTATGAGACCAGATTTACTCTGATAC-CAAAACCAGTGAAAG
Mouse_XR_001779240.1        ATGATGT----TTATATTAGATGCAACAAAAGACACGGCATTAAACA--G
                                                                              

Pig_TCONS_00001829          --------------------------------------------------
Cattle_TCONS_00052291       ACACTAAAACTGAA--GAAAACC--TGCTCCCCCCAAACCTGAACCTAAA
Chicken_TCONS_00032551      ATGCAGTCTGCTTG--ATTTTTT--TTTTTCTTTTTTCACTCATGTCTGA
Chicken_TCONS_00032548      ATGCAGTCTGCTTG--ATTTTTT--TTTTTCTTTTTTCACTCATGTCTGA
Chicken_TCONS_00032550      ATGCAGTCTGCTTG--ATTTTTT--TTTTTCTTTTTTCACTCATGTCTGA
Chicken_TCONS_00032555      ATGCAGTCTGCTTG--ATTTTTT--TTTTTCTTTTTTCACTCATGTCTGA
Chicken_TCONS_00032556      ATGCAGTCTGCTTG--ATTTTTT--TTTTTCTTTTTTCACTCATGTCTGA
Chicken_TCONS_00032553      ATGCAGTCTGCTTG--ATTTTTT--TTTTTCTTTTTTCACTCATGTCTGA
Chicken_TCONS_00032554      ATGCAGTCTGCTTG--ATTTTTT--TTTTTCTTTTTTCACTCATGTCTGA
Human_NR_040671.1           ACTTCAAAAGAGAGTTACAGACCAATATCACTCATAAACATAGACACAAA
Mouse_XR_001779240.1        GCATGAAGAATGAA---ATTGTCAACGCT-TTCCCATGAGTAAACTGTAT
                                                                              

Pig_TCONS_00001829          --------------------------------------------------
Cattle_TCONS_00052291       --CCAAGAAAAACATCT-----GCTAACCCACCAGACGGTCTGCCAGGTT
Chicken_TCONS_00032551      --TGGGAAATAAAACAC-----ACCCACACGGCAGTGGCAGGTGGGGATT
Chicken_TCONS_00032548      --TGGGAAATAAAACAC-----ACCCACACGGCAGTGGCAGGTGGGGATT
Chicken_TCONS_00032550      --TGGGAAATAAAACAC-----ACCCACACGGCAGTGGCAGGTGGGGATT
Chicken_TCONS_00032555      --TGGGAAATAAAACAC-----ACCCACACGGCAGTGGCAGGTGGGGATT
Chicken_TCONS_00032556      --TGGGAAATAAAACAC-----ACCCACACGGCAGTGGCAGGTGGGGATT
Chicken_TCONS_00032553      --TGGGAAATAAAACAC-----ACCCACACGGCAGTGGCAGGTGGGGATT
Chicken_TCONS_00032554      --TGGGAAATAAAACAC-----ACCCACACGGCAGTGGCAGGTGGGGATT
Human_NR_040671.1           AGTCGTGAACAAAATTTTAGTAAATGAAACTCAACAACATTTAAAGGGAC
Mouse_XR_001779240.1        GGCTACGGATGTGACAA-----ACTCCAACTCCAGACAAGGCTGGTGGCT
                                                                              

Pig_TCONS_00001829          --------------------------------------------------
Cattle_TCONS_00052291       GTCA----GCAGCCGCCGAGGTTGAGGTCCCGGAGGCCGGGCTACGCC--
Chicken_TCONS_00032551      CTCA----GTGGCCCGCAACTTAAAAGACTTGCGGATGTACATTCTTC--
Chicken_TCONS_00032548      CTCA----GTGGCCCGCAACTTAAAAGACTTGCGGATGTACATTCTTC--
Chicken_TCONS_00032550      CTCA----GTGGCCCGCAACTTAAAAGACTTGCGGATGTACATTCTTC--
Chicken_TCONS_00032555      CTCA----GTGGCCCGCAACTTAAAAGACTTGCGGATGTACATTCTTC--
Chicken_TCONS_00032556      CTCA----GTGGCCCGCAACTTAAAAGACTTGCGGATGTACATTCTTC--
Chicken_TCONS_00032553      CTCA----GTGGCCCGCAACTTAAAAGACTTGCGGATGTACATTCTTC--
Chicken_TCONS_00032554      CTCA----GTGGCCCGCAACTTAAAAGACTTGCGGATGTACATTCTTC--
Human_NR_040671.1           AATACATCATGACCTGTGGGGCTTATCTTGGGAATGCAAAGCTGCTTTTT
Mouse_XR_001779240.1        TTGACAGTCTCTCCACAGGGGCATTATTTTATCAAGCTCAGTCATTTTCC
                                                                              

Pig_TCONS_00001829          --------------------------------------------------
Cattle_TCONS_00052291       -AAGACCTGCGCGTGAGCAGCTGCGGCGGCGGCAGCATCCA-GCGGCGGT
Chicken_TCONS_00032551      -AGAAACTGTCATAGG----------------------------------
Chicken_TCONS_00032548      -AGAAACTGTCATAGG----------------------------------
Chicken_TCONS_00032550      -AGAAACTGTCATAGGCT--------------------------------
Chicken_TCONS_00032555      -AGAAACTGTCATAGGGTGAGTAGTGCTGCTGTACTCTATC-AGGATTTT
Chicken_TCONS_00032556      -AGAAACTGTCATAGGGTGAGTAGTGCTGCTGTACTCTATC-AGGATTTT
Chicken_TCONS_00032553      -AGAAACTGTCATAGGGTGAGTAGTGCTGCTGTACTCTATC-AGGATTTT
Chicken_TCONS_00032554      -AGAAACTGTCATAGGGTGAGTAGTGCTGCTGTACTCTATC-AGGATTTT
Human_NR_040671.1           TAATATCTGAGAATCAATCAATGTAAT--TGGCAGGATTAATAGAATAAA
Mouse_XR_001779240.1        AGTTAGCACCTGATGTTTTCTCTGGGGTTCAATGTGCTTCAGTGGCCTGA
                                                                              

Pig_TCONS_00001829          --------------------------------------------------
Cattle_TCONS_00052291       GCCAGTAGTTCCAGCCCGTTGCTTTACTTTTAAGCTGCACGAATACAGTC
Chicken_TCONS_00032551      --------------------------------------------------
Chicken_TCONS_00032548      --------------------------------------------------
Chicken_TCONS_00032550      --------------------------------------------------
Chicken_TCONS_00032555      GTGGCTGTAATGAAGCATCAACACAGAGTGAATGCCTTGCTACAGAAGTA
Chicken_TCONS_00032556      GTGGCTGTAATGAAGCATCAACACAGAGTGAATGCCTTGCTACAGAAGTA
Chicken_TCONS_00032553      GTGGCTGTAATGAAGCATCAACACAGAGTGAATGCCTTGCTACAGAAGTA
Chicken_TCONS_00032554      GTGGCTGTAATGAAGCATCAACACAGAGTGAATGCCTTGCTACAGAAGTA
Human_NR_040671.1           GGGGGAAAAACAATCCTTTCAGCAGATGCAGGAAAAGCGCTAGTGAATGG
Mouse_XR_001779240.1        ATACAGGCTGTGGGCTCAACACTATGCCTTGAATCTTGGCATCAAGAGCC
                                                                              

Pig_TCONS_00001829          --------------------------------------------------
Cattle_TCONS_00052291       ATTATGCCGAAGAGAAA---------------------------------
Chicken_TCONS_00032551      --------------------------------------------------
Chicken_TCONS_00032548      --------------------------------------------------
Chicken_TCONS_00032550      --------------------------------------------------
Chicken_TCONS_00032555      CAGTAGCTGTTAAAAGGAGCTTTGTTTCTGCCCCGCTCCCTTTCTGTTAA
Chicken_TCONS_00032556      CAGTAGCTGTTAAAAGGAGCTTTGTTTCTGCCCCGCTCCCTTTCTGTTAA
Chicken_TCONS_00032553      CAGTAGCTGTTAAAAGGAGCTTTGTTTCTGCCCCGCTCCCTTTCTGTTAA
Chicken_TCONS_00032554      CAGTAGCTGTTAAAAGGAGCTTTGTTTCTGCCCCGCTCCCTTTCTGTTAA
Human_NR_040671.1           GTAAGCAAATTGTGATGAGCACATGCAGTGGAATACTATTCAGCAATAAA
Mouse_XR_001779240.1        GT------GTCCAGCAACTCAGTCAGAGGCTCAACCTCCACCCCCATGAA
                                                                              

Pig_TCONS_00001829          --------------------------------------------------
Cattle_TCONS_00052291       --------------------------------------------------
Chicken_TCONS_00032551      --------------------------------------------------
Chicken_TCONS_00032548      --------------------------------------------------
Chicken_TCONS_00032550      ------------TGCGTCGTATTCTGTGGAAACCCTTCTTTCTACCTGCA
Chicken_TCONS_00032555      CTAGAGAAGACTTGCGTCGTATTCTGTGGAAACCCTTCTTTCTACCTGCA
Chicken_TCONS_00032556      CTAGAGAAGACTTGCGTCGTATTCTGTGGAAACCCTTCTTTCTACCTGCA
Chicken_TCONS_00032553      CTAGAGAAGACTTGCGTCGTATTCTGTGGAAACCCTTCTTTCTACCTGCA
Chicken_TCONS_00032554      CTAGAGAAGACTTGCGTCGTATTCTGTGGAAACCCTTCTTTCTACCTGCA
Human_NR_040671.1           AAACAATAAAAAATTTTCCTACATGGATGAATATCAAAAACAAAGTGCTG
Mouse_XR_001779240.1        TGACTTACCAATGACATGTAACTTAAAGGGAACAACTAAGTTATTACAAC
                                                                              

Pig_TCONS_00001829          --------------------------------------------------
Cattle_TCONS_00052291       --------------------------------------------------
Chicken_TCONS_00032551      --------------------------------------------------
Chicken_TCONS_00032548      --------------------------------------------------
Chicken_TCONS_00032550      GCCTCAAATCTTCATACAAAATTGCTGTTCTGCTTCAGTTGAGGACAGTG
Chicken_TCONS_00032555      GCCTCAAATCTTCATACAAAATTGCTGTTCTGCTTCAGTTGAGGACAGTG
Chicken_TCONS_00032556      GCCTCAAATCTTCATACAAAATTGCTGTTCTGCTTCAGTTGAGGACAGTG
Chicken_TCONS_00032553      GCCTCAAATCTTCATACAAAATTGCTGTTCTGCTTCAGTTGAGGACAGTG
Chicken_TCONS_00032554      GCCTCAAATCTTCATACAAAATTGCTGTTCTGCTTCAGTTGAGGACAGTG
Human_NR_040671.1           TACGAAAGAAGTCAAATACAAAAGACCACACTGAATGATTGCATTCATAT
Mouse_XR_001779240.1        TAAGCCAGAGGTTAGAGAAATGAGCTCATG------AACTCGACTACTGT
                                                                              

Pig_TCONS_00001829          --------------------------------------------------
Cattle_TCONS_00052291       --------------------------------------------------
Chicken_TCONS_00032551      --------------------------------------------------
Chicken_TCONS_00032548      --------------------------------------------------
Chicken_TCONS_00032550      GATAATACATTGAAATTGCTGTTAAACAGCGCTATATACTTGGTACCTGG
Chicken_TCONS_00032555      GATAATACATTGAAATTGCTGTTAAACAGCGCTATATACTTGGTACCTGG
Chicken_TCONS_00032556      GATAATACATTGAAATTGCTGTTAAACAGCGCTATATACTTGGTACCTGG
Chicken_TCONS_00032553      GATAATACATTGAAATTGCTGTTAAACAGCGCTATATACTTGGTACCTGG
Chicken_TCONS_00032554      GATAATACATTGAAATTGCTGTTAAACAGCGCTATATACTTGGTACCTGG
Human_NR_040671.1           GAAATTATAGAAAAAGCAAAATTGGGCAAAGTTAGTTTCAGAATCATCTT
Mouse_XR_001779240.1        GTTATACAACAGAAGGTACGGGTGATCTTGAAGAATCTTTGGATTACAAG
                                                                              

Pig_TCONS_00001829          --------------------------------------------------
Cattle_TCONS_00052291       --------------------------------------------------
Chicken_TCONS_00032551      -------------------------------G------------------
Chicken_TCONS_00032548      -------------------------------G------------------
Chicken_TCONS_00032550      TAGAAATGGAACAACGAACGTTATTTTTGAGG------------------
Chicken_TCONS_00032555      TAGAAATGGAACAACGAACGTTATTTTTGAGG------------------
Chicken_TCONS_00032556      TAGAAATGGAACAACGAACGTTATTTTTGAGGTGATTGTGGTGTGATGCA
Chicken_TCONS_00032553      TAGAAATGGAACAACGAACGTTATTTTTGAGGTGATTGTGGTGTGATGCA
Chicken_TCONS_00032554      TAGAAATGGAACAACGAACGTTATTTTTGAGGTGATTGTGGTGTGATGCA
Human_NR_040671.1           AGCAGGCAAAGCTCACATCATAGGAAAATGTGTTGAAGCCTTACATTACA
Mouse_XR_001779240.1        ATGTGAAACTGCATTTAACAGAGCCTTAAAGTTGCACACACTTCTTTATA
                                                                              

Pig_TCONS_00001829          --------------------------------------------------
Cattle_TCONS_00052291       --------------------------------------------------
Chicken_TCONS_00032551      --------------------------------------------------
Chicken_TCONS_00032548      --------------------------------------------------
Chicken_TCONS_00032550      --------------------------------------------------
Chicken_TCONS_00032555      --------------------------------------------------
Chicken_TCONS_00032556      GTGGAGTAGCTGATGATATATATTTTTCTTAGTATCCATCTTTCAACTCT
Chicken_TCONS_00032553      GTGGAGTAGCTGATGATATATATTTTTCTTAGTATCCATCTTTCAACTCT
Chicken_TCONS_00032554      GTGGAGTAGCTGATGATATATATTTTTCTTAGTATCCATCTTTCAACTCT
Human_NR_040671.1           AATATGGCCAAATCCACTTTGGTAACACAGAGGCTGCAAATATGTATTAA
Mouse_XR_001779240.1        TCCAGATTC-------------------------------TCTGTAAGTG
                                                                              

Pig_TCONS_00001829          --------------------------------------------------
Cattle_TCONS_00052291       --------------------------------------------------
Chicken_TCONS_00032551      --------------------------------------------------
Chicken_TCONS_00032548      --------------------------------------------------
Chicken_TCONS_00032550      --------------------------------------------------
Chicken_TCONS_00032555      --------------------------------------------------
Chicken_TCONS_00032556      GCAGCTCATTCTAAGCGCCTTTTATAATTTTTCTCCTTCTCTTTTCTCCA
Chicken_TCONS_00032553      GCAGCTCATTCTAAGCGCCTTTTATAATTTTTCTCCTTCTCTTTTCTCCA
Chicken_TCONS_00032554      GCAGCTCATTCTAAGCGCCTTTTATAATTTTTCTCCTTCTCTTTTCTCCA
Human_NR_040671.1           AAATATCATGTATTAAATATGTATTAAAAAAGCAATGAAGTTTAATATTT
Mouse_XR_001779240.1        GCTGTGATCCTGTTGCTCACAATGAGCAGGTGTACTGTTTTGGGAAGGCC
                                                                              

Pig_TCONS_00001829          --------------------------------------------------
Cattle_TCONS_00052291       --------------------------------------------------
Chicken_TCONS_00032551      ---GCCCTGGTATTTCTATTGTTACTTCTGGGATGGGAGGGGTGAGAGAA
Chicken_TCONS_00032548      ---GCCCTGGTATTTCTATTGTTACTTCTGGGATGGGAGGGGTGAGAGAA
Chicken_TCONS_00032550      ---GCCCTGGTATTTCTATTGTTACTTCTGGGATGGGAGGGGTGAGAGAA
Chicken_TCONS_00032555      ---GCCCTGGTATTTCTATTGTTACTTCTGGGATGGGAGGGGTGAGAGAA
Chicken_TCONS_00032556      GGGGCCCTGGTATTTCTATTGTTACTTCTGGGATGGGAGGGGTGAGAGAA
Chicken_TCONS_00032553      GGGGCCCTGGTATTTCTATTGTTACTTCTGGGATGGGAGGGGTGAGAGAA
Chicken_TCONS_00032554      GGGGCCCTGGTATTTCTATTGTTACTTCTGGGATGGGAGGGGTGAGAGAA
Human_NR_040671.1           CACTTTTTCTTTAGTAATTTTCAGAATACATTAATTGATCTAGTACTCTC
Mouse_XR_001779240.1        ATCATTACTGGATGTCTTATAGCATGCTTCACCGCTGTAACTTGGCTGTG
                                                                              

Pig_TCONS_00001829          --------------------------------------------------
Cattle_TCONS_00052291       --------------------------------------------------
Chicken_TCONS_00032551      AAGATGTTCCCTGTTCTCCAGTGATATTGATTTGTATTGCTCAAGTGGTG
Chicken_TCONS_00032548      AAGATGTTCCCTGTTCTCCAGTGATATTGATTTGTATTGCTCAAGTGGTG
Chicken_TCONS_00032550      AAGATGTTCCCTGTTCTCCAGTGATATTGATTTGTATTGCTCAAGTGGTG
Chicken_TCONS_00032555      AAGATGTTCCCTGTTCTCCAGTGATATTGATTTGTATTGCTCAAGTGGTG
Chicken_TCONS_00032556      AAGATGTTCCCTGTTCTCCAGTGATATTGATTTGTATTGCTCAAGTGGTG
Chicken_TCONS_00032553      AAGATGTTCCCTGTTCTCCAGTGATATTGATTTGTATTGCTCAAGTGGTG
Chicken_TCONS_00032554      AAGATGTTCCCTGTTCTCCAGTGATATTGATTTGTATTGCTCAAGTGGTG
Human_NR_040671.1           CAGAGGTGGTTGATTACTTTCTTTTTTGGAACATCTTTATGAACTCATGG
Mouse_XR_001779240.1        GGGCTGGATCAGGAAGGAGGAGGGCACAGTGTGATGGAACTGAAACAGAT
                                                                              

Pig_TCONS_00001829          --------------------------------------------------
Cattle_TCONS_00052291       --------------------------------------------------
Chicken_TCONS_00032551      GCCATTATGTCTGAGGATACTTCTTGCTTGTTTAAGTCAATAAATAAATG
Chicken_TCONS_00032548      GCCATTATGTCTGAGGATACTTCTTGCTTGTTTAAGTCAATAAATAAATG
Chicken_TCONS_00032550      GCCATTATGTCTGAGGATACTTCTTGCTTGTTTAAGTCAATAAATAAATG
Chicken_TCONS_00032555      GCCATTATGTCTGAGGATACTTCTTGCTTGTTTAAGTCAATAAATAAATG
Chicken_TCONS_00032556      GCCATTATGTCTGAGGATACTTCTTGCTTGTTTAAGTCAATAAATAAATG
Chicken_TCONS_00032553      GCCATTATGTCTGAGGATACTTCTTGCTTGTTTAAGTCAATAAATAAATG
Chicken_TCONS_00032554      GCCATTATGTCTGAGGATACTTCTTGCTTGTTTAAGTCAATAAATAAATG
Human_NR_040671.1           ATTTTTACATATTTGGTGTGCATCAGTGTATTGCTATCATTATTATTACC
Mouse_XR_001779240.1        TACACCAAAGAGTCTGCGCAGTAAGGATGAAGAAAGGAGACAGGATTAGA
                                                                              

Pig_TCONS_00001829          --------------------------------------------------
Cattle_TCONS_00052291       --------------------------------------------------
Chicken_TCONS_00032551      ACTGTTGCTTGACCCAGTGTTCCATTTATTCTTTGGGAAGAAATCTCCAG
Chicken_TCONS_00032548      ACTGTTGCTTGACCCAGTGTTCCATTTATTCTTTGGGAAGAAATCTCCAG
Chicken_TCONS_00032550      ACTGTTGCTTGACCCAGTGTTCCATTTATTCTTTGGGAAGAAATCTCCAG
Chicken_TCONS_00032555      ACTGTTGCTTGACCCAGTGTTCCATTTATTCTTTGGGAAGAAATCTCCAG
Chicken_TCONS_00032556      ACTGTTGCTTGACCCAGTGTTCCATTTATTCTTTGGGAAGAAATCTCCAG
Chicken_TCONS_00032553      ACTGTTGCTTGACCCAGTGTTCCATTTATTCTTTGGGAAGAAATCTCCAG
Chicken_TCONS_00032554      ACTGTTGCTTGACCCAGTGTTCCATTTATTCTTTGGGAAGAAATCTCCAG
Human_NR_040671.1           TTTTTAATGCTCCTATTACCACATCTTTAGCCAATGCATACCCTTTCAAA
Mouse_XR_001779240.1        TTTCCAGTAGGGTGGGGAGCATTTCATGGGCTGCAAGGAATTCCAAAGCA
                                                                              

Pig_TCONS_00001829          --------------------------------------------------
Cattle_TCONS_00052291       --------------------------------------------------
Chicken_TCONS_00032551      GTGCCGTTTCTAATTGAACAGGAGATTAAAAAAAAAAAAAACAAGCATGT
Chicken_TCONS_00032548      GTGCCGTTTCTAATTGAACAGGAGATTAAAAAAAAAAAAAACAAGCATGT
Chicken_TCONS_00032550      GTGCCGTTTCTAATTGAACAGGAGATTAAAAAAAAAAAAAACAAGCATGT
Chicken_TCONS_00032555      GTGCCGTTTCTAATTGAACAGGAGATTAAAAAAAAAAAAAACAAGCATGT
Chicken_TCONS_00032556      GTGCCGTTTCTAATTGAACAGGAGATTAAAAAAAAAAAAAACAAGCATGT
Chicken_TCONS_00032553      GTGCCGTTTCTAATTGAACAGGAGATTAAAAAAAAAAAAAACAAGCATGT
Chicken_TCONS_00032554      GTGCCGTTTCTAATTGAACAGGAGATTAAAAAAAAAAAAAACAAGCATGT
Human_NR_040671.1           TTAGTGCTTGTGTCCTTTTGACATGATCTTAATCATTTTTGATAGATTCC
Mouse_XR_001779240.1        ATTAGGTTCTTGCTTCATTGCCAGGCTTCTATGAATCTGGTGAGGACCAA
                                                                              

Pig_TCONS_00001829          --------------------------------------------------
Cattle_TCONS_00052291       --------------------------------------------------
Chicken_TCONS_00032551      CTGTACTTAGAAACTTAA-GACTGAACGTAGAGGCAAATAGCATTGCTAT
Chicken_TCONS_00032548      CTGTACTTAGAAACTTAA-GACTGAACGTAGAGGCAAATAGCATTGCTAT
Chicken_TCONS_00032550      CTGTACTTAGAAACTTAA-GACTGAACGTAGAGGCAAATAGCATTGCTAT
Chicken_TCONS_00032555      CTGTACTTAGAAACTTAA-GACTGAACGTAGAGGCAAATAGCATTGCTAT
Chicken_TCONS_00032556      CTGTACTTAGAAACTTAA-GACTGAACGTAGAGGCAAATAGCATTGCTAT
Chicken_TCONS_00032553      CTGTACTTAGAAACTTAA-GACTGAACGTAGAGGCAAATAGCATTGCTAT
Chicken_TCONS_00032554      CTGTACTTAGAAACTTAA-GACTGAACGTAGAGGCAAATAGCATTGCTAT
Human_NR_040671.1           CTGTTCTTGGGCATTCAGTGAATGACAATAGTATACTGAAACGAATTAAG
Mouse_XR_001779240.1        GAGCACTCAGGAGTATGAGAATCATGGGCAAACAAAGGTCTTGTGCATTT
                                                                              

Pig_TCONS_00001829          --------------------------------------------------
Cattle_TCONS_00052291       --------------------------------------------------
Chicken_TCONS_00032551      GTGCTAGGTAGTGCAGTAAAGACTGCTATTGAGGTAAGCGCCAGTGCTGC
Chicken_TCONS_00032548      GTGCTAGGTAGTGCAGTAAAGACTGCTATTGAGGTAAGCGCCAGTGCTGC
Chicken_TCONS_00032550      GTGCTAGGTAGTGCAGTAAAGACTGCTATTGAGGTAAGCGCCAGTGCTGC
Chicken_TCONS_00032555      GTGCTAGGTAGTGCAGTAAAGACTGCTATTGAGGTAAGCGCCAGTGCTGC
Chicken_TCONS_00032556      GTGCTAGGTAGTGCAGTAAAGACTGCTATTGAGGTAAGCGCCAGTGCTGC
Chicken_TCONS_00032553      GTGCTAGGTAGTGCAGTAAAGACTGCTATTGAGGTAAGCGCCAGTGCTGC
Chicken_TCONS_00032554      GTGCTAGGTAGTGCAGTAAAGACTGCTATTGAGGTAAGCGCCAGTGCTGC
Human_NR_040671.1           ATAAAAACCAATTGCTTAGAGCTAGATAAAAATTTACAAGTTAATAATTT
Mouse_XR_001779240.1        CCACGAGGCCCCTCAGCTCCTAGGTGCCCTA-------------------
                                                                              

Pig_TCONS_00001829          --------------------------------------------------
Cattle_TCONS_00052291       --------------------------------------------------
Chicken_TCONS_00032551      TCTTGTGATAGGTTTGCCACAGCCAAACGAGGAGTCTATTCTCTGCATCA
Chicken_TCONS_00032548      TCTTGTGATAGGTTTGCCACAGCCAAACGAGGAGTCTATTCTCTGCATCA
Chicken_TCONS_00032550      TCTTGTGATAGGTTTGCCACAGCCAAACGAGGAGTCTATTCTCTGCATCA
Chicken_TCONS_00032555      TCTTGTGATAGGTTTGCCACAGCCAAACGAGGAGTCTATTCTCTGCATCA
Chicken_TCONS_00032556      TCTTGTGATAGGTTTGCCACAGCCAAACGAGGAGTCTATTCTCTGCATCA
Chicken_TCONS_00032553      TCTTGTGATAGGTTTGCCACAGCCAAACGAGGAGTCTATTCTCTGCATCA
Chicken_TCONS_00032554      TCTTGTGATAGGTTTGCCACAGCCAAACGAGGAGTCTATTCTCTGCATCA
Human_NR_040671.1           TATCATTAAAATAATATTTATAATGAAGATGTCTTTCAAGATATTAATTT
Mouse_XR_001779240.1        --------------------------------------------------
                                                                              

Pig_TCONS_00001829          --------------------------------------------------
Cattle_TCONS_00052291       --------------------------------------------------
Chicken_TCONS_00032551      TGGACATAGTTTTGGAAGGAACTGTAAAGTAAGTTGCTGGTTTTGGCAGT
Chicken_TCONS_00032548      TGGACATAGTTTTGGAAGGAACTGTAAAGTAAGTTGCTGGTTTTGGCAGT
Chicken_TCONS_00032550      TGGACATAGTTTTGGAAGGAACTGTAAAGTAAGTTGCTGGTTTTGGCAGT
Chicken_TCONS_00032555      TGGACATAGTTTTGGAAGGAACTGTAAAGTAAGTTGCTGGTTTTGGCAGT
Chicken_TCONS_00032556      TGGACATAGTTTTGGAAGGAACTGTAAAGTAAGTTGCTGGTTTTGGCAGT
Chicken_TCONS_00032553      TGGACATAGTTTTGGAAGGAACTGTAAAGTAAGTTGCTGGTTTTGGCAGT
Chicken_TCONS_00032554      TGGACATAGTTTTGGAAGGAACTGTAAAGTAAGTTGCTGGTTTTGGCAGT
Human_NR_040671.1           GCCAAATACTTGATAGTTAAATAAAGAAAAAGTCAGTGAAAACATTTTTA
Mouse_XR_001779240.1        --------------------------------------------------
                                                                              

Pig_TCONS_00001829          --------------------------------------------------
Cattle_TCONS_00052291       --------------------------------------------------
Chicken_TCONS_00032551      GGAAGGTAGAAGGCTGTAACGAAACTTGTAGCCTAATGAGAAGGGAATTA
Chicken_TCONS_00032548      GGAAGGTAGAAGGCTGTAACGAAACTTGTAGCCTAATGAGAAGGGAATTA
Chicken_TCONS_00032550      GGAAGGTAGAAGGCTGTAACGAAACTTGTAGCCTAATGAGAAGGGAATTA
Chicken_TCONS_00032555      GGAAGGTAGAAGGCTGTAACGAAACTTGTAGCCTAATGAGAAGGGAATTA
Chicken_TCONS_00032556      GGAAGGTAGAAGGCTGTAACGAAACTTGTAGCCTAATGAGAAGGGAATTA
Chicken_TCONS_00032553      GGAAGGTAGAAGGCTGTAACGAAACTTGTAGCCTAATGAGAAGGGAATTA
Chicken_TCONS_00032554      GGAAGGTAGAAGGCTGTAACGAAACTTGTAGCCTAATGAGAAGGGAATTA
Human_NR_040671.1           GTAAGATATGTGTGAGAAGGATACTGAGTAGCACTTGCAATCTGGACTGG
Mouse_XR_001779240.1        --------------------------------------------------
                                                                              

Pig_TCONS_00001829          --------------------------------------------------
Cattle_TCONS_00052291       --------------------------------------------------
Chicken_TCONS_00032551      TATCTTTTTAGGTTTTTTTTCTCCATTGATATCTACTGAGCAGTCCTGTG
Chicken_TCONS_00032548      TATCTTTTTAGGTTTTTTTTCTCCATTGATATCTACTGAGCAGTCCTGTG
Chicken_TCONS_00032550      TATCTTTTTAGGTTTTTTTTCTCCATTGATATCTACTGAGCAGTCCTGTG
Chicken_TCONS_00032555      TATCTTTTTAGGTTTTTTTTCTCCATTGATATCTACTGAGCAGTCCTGTG
Chicken_TCONS_00032556      TATCTTTTTAGGTTTTTTTTCTCCATTGATATCTACTGAGCAGTCCTGTG
Chicken_TCONS_00032553      TATCTTTTTAGGTTTTTTTTCTCCATTGATATCTACTGAGCAGTCCTGTG
Chicken_TCONS_00032554      TATCTTTTTAGGTTTTTTTTCTCCATTGATATCTACTGAGCAGTCCTGTG
Human_NR_040671.1           ATGGCTATTTTTCTTCATGGAGATGGAAAGGTGCCACAACAAAGGTAGTG
Mouse_XR_001779240.1        --------------------------------------------------
                                                                              

Pig_TCONS_00001829          --------------------------------------------------
Cattle_TCONS_00052291       --------------------------------------------------
Chicken_TCONS_00032551      CAGTACTTTCTGATTGTCCCTGTTGAAAAGTGTTAATGTAGACACTGTGA
Chicken_TCONS_00032548      CAGTACTTTCTGATTGTCCCTGTTGAAAAGTGTTAATGTAGACACTGTGA
Chicken_TCONS_00032550      CAGTACTTTCTGATTGTCCCTGTTGAAAAGTGTTAATGTAGACACTGTGA
Chicken_TCONS_00032555      CAGTACTTTCTGATTGTCCCTGTTGAAAAGTGTTAATGTAGACACTGTGA
Chicken_TCONS_00032556      CAGTACTTTCTGATTGTCCCTGTTGAAAAGTGTTAATGTAGACACTGTGA
Chicken_TCONS_00032553      CAGTACTTTCTGATTGTCCCTGTTGAAAAGTGTTAATGTAGACACTGTGA
Chicken_TCONS_00032554      CAGTACTTTCTGATTGTCCCTGTTGAAAAGTGTTAATGTAGACACTGTGA
Human_NR_040671.1           CTAAGGTGAATATTTCTCCTCTGTGATGAAAAATAACTCACAAAATTGGC
Mouse_XR_001779240.1        --------------------------------------------------
                                                                              

Pig_TCONS_00001829          --------------------------------------------------
Cattle_TCONS_00052291       --------------------------------------------------
Chicken_TCONS_00032551      TCGTAGGATG--TTGTGTCTGAACTTTTACCACAGAATCGCCAAGGTGCT
Chicken_TCONS_00032548      TCGTAGGATG--TTGTGTCTGAACTTTTACCACAGAATCGCCAAGGTGCT
Chicken_TCONS_00032550      TCGTAGGATG--TTGTGTCTGAACTTTTACCACAGAATCGCCAAGGTGCT
Chicken_TCONS_00032555      TCGTAGGATG--TTGTGTCTGAACTTTTACCACAGAATCGCCAAGGTGCT
Chicken_TCONS_00032556      TCGTAGGATG--TTGTGTCTGAACTTTTACCACAGAATCGCCAAGGTGCT
Chicken_TCONS_00032553      TCGTAGGATG--TTGTGTCTGAACTTTTACCACAGAATCGCCAAGGTGCT
Chicken_TCONS_00032554      TCGTAGGATG--TTGTGTCTGAACTTTTACCACAGAATCGCCAAGGTGCT
Human_NR_040671.1           TTCTTTGTTAATTTTTTTTCAAAACCAAACACTCAGATCATCAACAGCAA
Mouse_XR_001779240.1        --------------------------------------------------
                                                                              

Pig_TCONS_00001829          --------------------------------------------------
Cattle_TCONS_00052291       --------------------------------------------------
Chicken_TCONS_00032551      TTTTATAAGCATTTACCAATTCAGGGCTTTATCATTTCTGTGCGGAGGGG
Chicken_TCONS_00032548      TTTTATAAGCATTTACCAATTCAGGGCTTTATCATTTCTGTGCGGAGGGG
Chicken_TCONS_00032550      TTTTATAAGCATTTACCAATTCAGGGCTTTATCATTTCTGTGCGGAGGGG
Chicken_TCONS_00032555      TTTTATAAGCATTTACCAATTCAGGGCTTTATCATTTCTGTGCGGAGGGG
Chicken_TCONS_00032556      TTTTATAAGCATTTACCAATTCAGGGCTTTATCATTTCTGTGCGGAGGGG
Chicken_TCONS_00032553      TTTTATAAGCATTTACCAATTCAGGGCTTTATCATTTCTGTGCGGAGGGG
Chicken_TCONS_00032554      TTTTATAAGCATTTACCAATTCAGGGCTTTATCATTTCTGTGCGGAGGGG
Human_NR_040671.1           ACAAAATTGTGAATGTTTTTACTGCACACAATAAAAATGCTACGATGAAA
Mouse_XR_001779240.1        --------------------------------------------------
                                                                              

Pig_TCONS_00001829          ---
Cattle_TCONS_00052291       ---
Chicken_TCONS_00032551      ---
Chicken_TCONS_00032548      ---
Chicken_TCONS_00032550      ---
Chicken_TCONS_00032555      ---
Chicken_TCONS_00032556      ---
Chicken_TCONS_00032553      ---
Chicken_TCONS_00032554      ---
Human_NR_040671.1           TTG
Mouse_XR_001779240.1        ---
                               
