# Supplementary material for: Genome-wide identification of tissue-specific long non-coding RNA in three farm animal species
Source: BMC Genomics. 2018 Sep 18;19:684. doi: 10.1186/s12864-018-5037-7 (PMC6145346; doi:10.1186/s12864-018-5037-7)
Supplement: Supplementary file 21 — Multiple Sequence Alignments for Conserved LncRNAs. A multiple sequence alignment file generated by ClustalW is included for each of the 39 groups of lncRNAs associated with orthologous genes across all five species. (ZIP 445 kb) [file 12864_2018_5037_MOESM21_ESM.zip › Group_14_Seqs.fa.align.out]

CLUSTAL 2.1 multiple sequence alignment


Cattle_TCONS_00044964       --------------------------------------------------
Cattle_TCONS_00044961       --------------------------------------------------
Cattle_TCONS_00044960       --------------------------------------------------
Cattle_TCONS_00044967       --------------------------------------------------
Cattle_TCONS_00044965       --------------------------------------------------
Cattle_TCONS_00044956       --------------------------------------------------
Cattle_TCONS_00044958       --------------------------------------------------
Cattle_TCONS_00044962       --------------------------------------------------
Cattle_TCONS_00044969       --------------------------------------------------
Cattle_TCONS_00044957       --------------------------------------------------
Cattle_TCONS_00044970       --------------------------------------------------
Cattle_TCONS_00044972       --------------------------------------------------
Cattle_TCONS_00044963       --------------------------------------------------
Cattle_TCONS_00044968       --------------------------------------------------
Cattle_TCONS_00044966       --------------------------------------------------
Cattle_TCONS_00044971       --------------------------------------------------
Cattle_TCONS_00044959       --------------------------------------------------
Cattle_TCONS_00044951       --------------------------------------------------
Cattle_TCONS_00044952       --------------------------------------------------
Cattle_TCONS_00044955       --------------------------------------------------
Cattle_TCONS_00044954       --------------------------------------------------
Cattle_TCONS_00044953       --------------------------------------------------
Pig_TCONS_00023294          --------------------------------------------------
Pig_TCONS_00023299          --------------------------------------------------
Pig_TCONS_00023301          --------------------------------------------------
Pig_TCONS_00023300          --------------------------------------------------
Pig_TCONS_00023298          --------------------------------------------------
Pig_TCONS_00023297          --------------------------------------------------
Chicken_TCONS_00110239      --------------------------------------------------
Chicken_TCONS_00110240      --------------------------------------------------
Chicken_TCONS_00110242      GAGCCGTGTGAGAATGCTTCCTACAACACTTTACAGACACTCAGAAGGAC
Chicken_TCONS_00110241      --------------------------------------------------
Chicken_TCONS_00073777      --------------------------------------------------
Chicken_TCONS_00073778      --------------------------------------------------
Chicken_TCONS_00073775      --------------------------------------------------
Chicken_TCONS_00073776      --------------------------------------------------
Chicken_TCONS_00073773      --------------------------------------------------
Chicken_TCONS_00073780      --------------------------------------------------
Chicken_TCONS_00073779      --------------------------------------------------
Chicken_TCONS_00073774      --------------------------------------------------
Chicken_TCONS_00073771      --------------------------------------------------
Human_NR_102743.1           --------------------------------------------------
Human_NR_102744.1           --------------------------------------------------
Chicken_TCONS_00072346      --------------------------------------------------
Chicken_TCONS_00072347      --------------------------------------------------
Human_NR_125738.1           --------------------------------------------------
Chicken_TCONS_00110238      --------------------------------------------------
Mouse_NR_045195.1           --------------------------------------------------
Chicken_TCONS_00073781      --------------------------------------------------
Cattle_TCONS_00112285       --------------------------------------------------
                                                                              

Cattle_TCONS_00044964       --------------------------------------------------
Cattle_TCONS_00044961       --------------------------------------------------
Cattle_TCONS_00044960       --------------------------------------------------
Cattle_TCONS_00044967       --------------------------------------------------
Cattle_TCONS_00044965       --------------------------------------------------
Cattle_TCONS_00044956       --------------------------------------------------
Cattle_TCONS_00044958       --------------------------------------------------
Cattle_TCONS_00044962       --------------------------------------------------
Cattle_TCONS_00044969       --------------------------------------------------
Cattle_TCONS_00044957       --------------------------------------------------
Cattle_TCONS_00044970       --------------------------------------------------
Cattle_TCONS_00044972       --------------------------------------------------
Cattle_TCONS_00044963       --------------------------------------------------
Cattle_TCONS_00044968       --------------------------------------------------
Cattle_TCONS_00044966       --------------------------------------------------
Cattle_TCONS_00044971       --------------------------------------------------
Cattle_TCONS_00044959       --------------------------------------------------
Cattle_TCONS_00044951       --------------------------------------------------
Cattle_TCONS_00044952       --------------------------------------------------
Cattle_TCONS_00044955       --------------------------------------------------
Cattle_TCONS_00044954       --------------------------------------------------
Cattle_TCONS_00044953       --------------------------------------------------
Pig_TCONS_00023294          --------------------------------------------------
Pig_TCONS_00023299          --------------------------------------------------
Pig_TCONS_00023301          --------------------------------------------------
Pig_TCONS_00023300          --------------------------------------------------
Pig_TCONS_00023298          --------------------------------------------------
Pig_TCONS_00023297          --------------------------------------------------
Chicken_TCONS_00110239      --------------------------------------------------
Chicken_TCONS_00110240      --------------------------------------------------
Chicken_TCONS_00110242      CAGTTTAAAATCAGAATTGTTGGTGCTTACAGATGTGAAGTGATTGTAGG
Chicken_TCONS_00110241      --------------------------------------------------
Chicken_TCONS_00073777      --------------------------------------------------
Chicken_TCONS_00073778      --------------------------------------------------
Chicken_TCONS_00073775      --------------------------------------------------
Chicken_TCONS_00073776      --------------------------------------------------
Chicken_TCONS_00073773      --------------------------------------------------
Chicken_TCONS_00073780      --------------------------------------------------
Chicken_TCONS_00073779      --------------------------------------------------
Chicken_TCONS_00073774      --------------------------------------------------
Chicken_TCONS_00073771      --------------------------------------------------
Human_NR_102743.1           --------------------------------------------------
Human_NR_102744.1           --------------------------------------------------
Chicken_TCONS_00072346      --------------------------------------------------
Chicken_TCONS_00072347      --------------------------------------------------
Human_NR_125738.1           --------------------------------------------------
Chicken_TCONS_00110238      --------------------------------------------------
Mouse_NR_045195.1           --------------------------------------------------
Chicken_TCONS_00073781      --------------------------------------------------
Cattle_TCONS_00112285       --------------------------------------------------
                                                                              

Cattle_TCONS_00044964       --------------------------------------------------
Cattle_TCONS_00044961       --------------------------------------------------
Cattle_TCONS_00044960       --------------------------------------------------
Cattle_TCONS_00044967       --------------------------------------------------
Cattle_TCONS_00044965       --------------------------------------------------
Cattle_TCONS_00044956       --------------------------------------------------
Cattle_TCONS_00044958       --------------------------------------------------
Cattle_TCONS_00044962       --------------------------------------------------
Cattle_TCONS_00044969       --------------------------------------------------
Cattle_TCONS_00044957       --------------------------------------------------
Cattle_TCONS_00044970       --------------------------------------------------
Cattle_TCONS_00044972       --------------------------------------------------
Cattle_TCONS_00044963       --------------------------------------------------
Cattle_TCONS_00044968       --------------------------------------------------
Cattle_TCONS_00044966       --------------------------------------------------
Cattle_TCONS_00044971       --------------------------------------------------
Cattle_TCONS_00044959       --------------------------------------------------
Cattle_TCONS_00044951       --------------------------------------------------
Cattle_TCONS_00044952       --------------------------------------------------
Cattle_TCONS_00044955       --------------------------------------------------
Cattle_TCONS_00044954       --------------------------------------------------
Cattle_TCONS_00044953       --------------------------------------------------
Pig_TCONS_00023294          --------------------------------------------------
Pig_TCONS_00023299          --------------------------------------------------
Pig_TCONS_00023301          --------------------------------------------------
Pig_TCONS_00023300          --------------------------------------------------
Pig_TCONS_00023298          --------------------------------------------------
Pig_TCONS_00023297          --------------------------------------------------
Chicken_TCONS_00110239      --------------------------------------------------
Chicken_TCONS_00110240      --------------------------------------------------
Chicken_TCONS_00110242      CCCTCCTGTGGAAAGGCTGATGGTCTGAGGAGGCAACAAAGTGGTATGAA
Chicken_TCONS_00110241      --------------------------------------------------
Chicken_TCONS_00073777      --------------------------------------------------
Chicken_TCONS_00073778      --------------------------------------------------
Chicken_TCONS_00073775      --------------------------------------------------
Chicken_TCONS_00073776      --------------------------------------------------
Chicken_TCONS_00073773      --------------------------------------------------
Chicken_TCONS_00073780      --------------------------------------------------
Chicken_TCONS_00073779      --------------------------------------------------
Chicken_TCONS_00073774      --------------------------------------------------
Chicken_TCONS_00073771      --------------------------------------------------
Human_NR_102743.1           --------------------------------------------------
Human_NR_102744.1           --------------------------------------------------
Chicken_TCONS_00072346      --------------------------------------------------
Chicken_TCONS_00072347      --------------------------------------------------
Human_NR_125738.1           --------------------------------------------------
Chicken_TCONS_00110238      --------------------------------------------------
Mouse_NR_045195.1           --------------------------------------------------
Chicken_TCONS_00073781      --------------------------------------------------
Cattle_TCONS_00112285       --------------------------------------------------
                                                                              

Cattle_TCONS_00044964       --------------------------------------------------
Cattle_TCONS_00044961       --------------------------------------------------
Cattle_TCONS_00044960       --------------------------------------------------
Cattle_TCONS_00044967       --------------------------------------------------
Cattle_TCONS_00044965       --------------------------------------------------
Cattle_TCONS_00044956       --------------------------------------------------
Cattle_TCONS_00044958       --------------------------------------------------
Cattle_TCONS_00044962       --------------------------------------------------
Cattle_TCONS_00044969       --------------------------------------------------
Cattle_TCONS_00044957       --------------------------------------------------
Cattle_TCONS_00044970       --------------------------------------------------
Cattle_TCONS_00044972       --------------------------------------------------
Cattle_TCONS_00044963       --------------------------------------------------
Cattle_TCONS_00044968       --------------------------------------------------
Cattle_TCONS_00044966       --------------------------------------------------
Cattle_TCONS_00044971       --------------------------------------------------
Cattle_TCONS_00044959       --------------------------------------------------
Cattle_TCONS_00044951       --------------------------------------------------
Cattle_TCONS_00044952       --------------------------------------------------
Cattle_TCONS_00044955       --------------------------------------------------
Cattle_TCONS_00044954       --------------------------------------------------
Cattle_TCONS_00044953       --------------------------------------------------
Pig_TCONS_00023294          --------------------------------------------------
Pig_TCONS_00023299          --------------------------------------------------
Pig_TCONS_00023301          --------------------------------------------------
Pig_TCONS_00023300          --------------------------------------------------
Pig_TCONS_00023298          --------------------------------------------------
Pig_TCONS_00023297          --------------------------------------------------
Chicken_TCONS_00110239      --------------------------------------------------
Chicken_TCONS_00110240      --------------------------------------------------
Chicken_TCONS_00110242      ATGAGGCTTGAGCTTACTTGATCTGCTTTTTCTTTTTTCTCTTTTACTTA
Chicken_TCONS_00110241      --------------------------------------------------
Chicken_TCONS_00073777      --------------------------------------------------
Chicken_TCONS_00073778      --------------------------------------------------
Chicken_TCONS_00073775      --------------------------------------------------
Chicken_TCONS_00073776      --------------------------------------------------
Chicken_TCONS_00073773      --------------------------------------------------
Chicken_TCONS_00073780      --------------------------------------------------
Chicken_TCONS_00073779      --------------------------------------------------
Chicken_TCONS_00073774      --------------------------------------------------
Chicken_TCONS_00073771      --------------------------------------------------
Human_NR_102743.1           --------------------------------------------------
Human_NR_102744.1           --------------------------------------------------
Chicken_TCONS_00072346      --------------------------------------------------
Chicken_TCONS_00072347      --------------------------------------------------
Human_NR_125738.1           --------------------------------------------------
Chicken_TCONS_00110238      --------------------------------------------------
Mouse_NR_045195.1           --------------------------------------------------
Chicken_TCONS_00073781      --------------------------------------------------
Cattle_TCONS_00112285       --------------------------------------------------
                                                                              

Cattle_TCONS_00044964       --------------------------------------------------
Cattle_TCONS_00044961       --------------------------------------------------
Cattle_TCONS_00044960       --------------------------------------------------
Cattle_TCONS_00044967       --------------------------------------------------
Cattle_TCONS_00044965       --------------------------------------------------
Cattle_TCONS_00044956       --------------------------------------------------
Cattle_TCONS_00044958       --------------------------------------------------
Cattle_TCONS_00044962       --------------------------------------------------
Cattle_TCONS_00044969       --------------------------------------------------
Cattle_TCONS_00044957       --------------------------------------------------
Cattle_TCONS_00044970       --------------------------------------------------
Cattle_TCONS_00044972       --------------------------------------------------
Cattle_TCONS_00044963       --------------------------------------------------
Cattle_TCONS_00044968       --------------------------------------------------
Cattle_TCONS_00044966       --------------------------------------------------
Cattle_TCONS_00044971       --------------------------------------------------
Cattle_TCONS_00044959       --------------------------------------------------
Cattle_TCONS_00044951       --------------------------------------------------
Cattle_TCONS_00044952       --------------------------------------------------
Cattle_TCONS_00044955       --------------------------------------------------
Cattle_TCONS_00044954       --------------------------------------------------
Cattle_TCONS_00044953       --------------------------------------------------
Pig_TCONS_00023294          --------------------------------------------------
Pig_TCONS_00023299          --------------------------------------------------
Pig_TCONS_00023301          --------------------------------------------------
Pig_TCONS_00023300          --------------------------------------------------
Pig_TCONS_00023298          --------------------------------------------------
Pig_TCONS_00023297          --------------------------------------------------
Chicken_TCONS_00110239      --------------------------------------------------
Chicken_TCONS_00110240      --------------------------------------------------
Chicken_TCONS_00110242      TTTGGTACCAGTGACTTGGTCTGTATGTCTTGGCCTTCACCACTCACCGA
Chicken_TCONS_00110241      --------------------------------------------------
Chicken_TCONS_00073777      --------------------------------------------------
Chicken_TCONS_00073778      --------------------------------------------------
Chicken_TCONS_00073775      --------------------------------------------------
Chicken_TCONS_00073776      --------------------------------------------------
Chicken_TCONS_00073773      --------------------------------------------------
Chicken_TCONS_00073780      --------------------------------------------------
Chicken_TCONS_00073779      --------------------------------------------------
Chicken_TCONS_00073774      --------------------------------------------------
Chicken_TCONS_00073771      --------------------------------------------------
Human_NR_102743.1           --------------------------------------------------
Human_NR_102744.1           --------------------------------------------------
Chicken_TCONS_00072346      --------------------------------------------------
Chicken_TCONS_00072347      --------------------------------------------------
Human_NR_125738.1           --------------------------------------------------
Chicken_TCONS_00110238      --------------------------------------------------
Mouse_NR_045195.1           --------------------------------------------------
Chicken_TCONS_00073781      --------------------------------------------------
Cattle_TCONS_00112285       --------------------------------------------------
                                                                              

Cattle_TCONS_00044964       --------------------------------------------------
Cattle_TCONS_00044961       --------------------------------------------------
Cattle_TCONS_00044960       --------------------------------------------------
Cattle_TCONS_00044967       --------------------------------------------------
Cattle_TCONS_00044965       --------------------------------------------------
Cattle_TCONS_00044956       --------------------------------------------------
Cattle_TCONS_00044958       --------------------------------------------------
Cattle_TCONS_00044962       --------------------------------------------------
Cattle_TCONS_00044969       --------------------------------------------------
Cattle_TCONS_00044957       --------------------------------------------------
Cattle_TCONS_00044970       --------------------------------------------------
Cattle_TCONS_00044972       --------------------------------------------------
Cattle_TCONS_00044963       --------------------------------------------------
Cattle_TCONS_00044968       --------------------------------------------------
Cattle_TCONS_00044966       --------------------------------------------------
Cattle_TCONS_00044971       --------------------------------------------------
Cattle_TCONS_00044959       --------------------------------------------------
Cattle_TCONS_00044951       --------------------------------------------------
Cattle_TCONS_00044952       --------------------------------------------------
Cattle_TCONS_00044955       --------------------------------------------------
Cattle_TCONS_00044954       --------------------------------------------------
Cattle_TCONS_00044953       --------------------------------------------------
Pig_TCONS_00023294          --------------------------------------------------
Pig_TCONS_00023299          --------------------------------------------------
Pig_TCONS_00023301          --------------------------------------------------
Pig_TCONS_00023300          --------------------------------------------------
Pig_TCONS_00023298          --------------------------------------------------
Pig_TCONS_00023297          --------------------------------------------------
Chicken_TCONS_00110239      --------------------------------------------------
Chicken_TCONS_00110240      --------------------------------------------------
Chicken_TCONS_00110242      TGAGCATTTTTAAGTTACAGACATTCATTAATGACTGTGGCTGTGAAGAC
Chicken_TCONS_00110241      --------------------------------------------------
Chicken_TCONS_00073777      --------------------------------------------------
Chicken_TCONS_00073778      --------------------------------------------------
Chicken_TCONS_00073775      --------------------------------------------------
Chicken_TCONS_00073776      --------------------------------------------------
Chicken_TCONS_00073773      --------------------------------------------------
Chicken_TCONS_00073780      --------------------------------------------------
Chicken_TCONS_00073779      --------------------------------------------------
Chicken_TCONS_00073774      --------------------------------------------------
Chicken_TCONS_00073771      --------------------------------------------------
Human_NR_102743.1           --------------------------------------------------
Human_NR_102744.1           --------------------------------------------------
Chicken_TCONS_00072346      --------------------------------------------------
Chicken_TCONS_00072347      --------------------------------------------------
Human_NR_125738.1           --------------------------------------------------
Chicken_TCONS_00110238      --------------------------------------------------
Mouse_NR_045195.1           --------------------------------------------------
Chicken_TCONS_00073781      --------------------------------------------------
Cattle_TCONS_00112285       --------------------------------------------------
                                                                              

Cattle_TCONS_00044964       --------------------------------------------------
Cattle_TCONS_00044961       --------------------------------------------------
Cattle_TCONS_00044960       --------------------------------------------------
Cattle_TCONS_00044967       --------------------------------------------------
Cattle_TCONS_00044965       --------------------------------------------------
Cattle_TCONS_00044956       --------------------------------------------------
Cattle_TCONS_00044958       --------------------------------------------------
Cattle_TCONS_00044962       --------------------------------------------------
Cattle_TCONS_00044969       --------------------------------------------------
Cattle_TCONS_00044957       --------------------------------------------------
Cattle_TCONS_00044970       --------------------------------------------------
Cattle_TCONS_00044972       --------------------------------------------------
Cattle_TCONS_00044963       --------------------------------------------------
Cattle_TCONS_00044968       --------------------------------------------------
Cattle_TCONS_00044966       --------------------------------------------------
Cattle_TCONS_00044971       --------------------------------------------------
Cattle_TCONS_00044959       --------------------------------------------------
Cattle_TCONS_00044951       --------------------------------------------------
Cattle_TCONS_00044952       --------------------------------------------------
Cattle_TCONS_00044955       --------------------------------------------------
Cattle_TCONS_00044954       --------------------------------------------------
Cattle_TCONS_00044953       --------------------------------------------------
Pig_TCONS_00023294          --------------------------------------------------
Pig_TCONS_00023299          --------------------------------------------------
Pig_TCONS_00023301          --------------------------------------------------
Pig_TCONS_00023300          --------------------------------------------------
Pig_TCONS_00023298          --------------------------------------------------
Pig_TCONS_00023297          --------------------------------------------------
Chicken_TCONS_00110239      --------------------------------------------------
Chicken_TCONS_00110240      --------------------------------------------------
Chicken_TCONS_00110242      CTGAGCCTAGAATTAGTGCTGACCTTCGGATATGTGAAGCAGGACTTCAC
Chicken_TCONS_00110241      --------------------------------------------------
Chicken_TCONS_00073777      --------------------------------------------------
Chicken_TCONS_00073778      --------------------------------------------------
Chicken_TCONS_00073775      --------------------------------------------------
Chicken_TCONS_00073776      --------------------------------------------------
Chicken_TCONS_00073773      --------------------------------------------------
Chicken_TCONS_00073780      --------------------------------------------------
Chicken_TCONS_00073779      --------------------------------------------------
Chicken_TCONS_00073774      --------------------------------------------------
Chicken_TCONS_00073771      --------------------------------------------------
Human_NR_102743.1           --------------------------------------------------
Human_NR_102744.1           --------------------------------------------------
Chicken_TCONS_00072346      --------------------------------------------------
Chicken_TCONS_00072347      --------------------------------------------------
Human_NR_125738.1           --------------------------------------------------
Chicken_TCONS_00110238      --------------------------------------------------
Mouse_NR_045195.1           --------------------------------------------------
Chicken_TCONS_00073781      --------------------------------------------------
Cattle_TCONS_00112285       --------------------------------------------------
                                                                              

Cattle_TCONS_00044964       --------------------------------------------------
Cattle_TCONS_00044961       --------------------------------------------------
Cattle_TCONS_00044960       --------------------------------------------------
Cattle_TCONS_00044967       --------------------------------------------------
Cattle_TCONS_00044965       --------------------------------------------------
Cattle_TCONS_00044956       --------------------------------------------------
Cattle_TCONS_00044958       --------------------------------------------------
Cattle_TCONS_00044962       --------------------------------------------------
Cattle_TCONS_00044969       --------------------------------------------------
Cattle_TCONS_00044957       --------------------------------------------------
Cattle_TCONS_00044970       --------------------------------------------------
Cattle_TCONS_00044972       --------------------------------------------------
Cattle_TCONS_00044963       --------------------------------------------------
Cattle_TCONS_00044968       --------------------------------------------------
Cattle_TCONS_00044966       --------------------------------------------------
Cattle_TCONS_00044971       --------------------------------------------------
Cattle_TCONS_00044959       --------------------------------------------------
Cattle_TCONS_00044951       --------------------------------------------------
Cattle_TCONS_00044952       --------------------------------------------------
Cattle_TCONS_00044955       --------------------------------------------------
Cattle_TCONS_00044954       --------------------------------------------------
Cattle_TCONS_00044953       --------------------------------------------------
Pig_TCONS_00023294          --------------------------------------------------
Pig_TCONS_00023299          --------------------------------------------------
Pig_TCONS_00023301          --------------------------------------------------
Pig_TCONS_00023300          --------------------------------------------------
Pig_TCONS_00023298          --------------------------------------------------
Pig_TCONS_00023297          --------------------------------------------------
Chicken_TCONS_00110239      --------------------------------------------------
Chicken_TCONS_00110240      --------------------------------------------------
Chicken_TCONS_00110242      CTGTGCTCCTCCTCATTCTCTAGAGCCTTTCCAAATGGAGAAACGCATCT
Chicken_TCONS_00110241      --------------------------------------------------
Chicken_TCONS_00073777      --------------------------------------------------
Chicken_TCONS_00073778      --------------------------------------------------
Chicken_TCONS_00073775      --------------------------------------------------
Chicken_TCONS_00073776      --------------------------------------------------
Chicken_TCONS_00073773      --------------------------------------------------
Chicken_TCONS_00073780      --------------------------------------------------
Chicken_TCONS_00073779      --------------------------------------------------
Chicken_TCONS_00073774      --------------------------------------------------
Chicken_TCONS_00073771      --------------------------------------------------
Human_NR_102743.1           --------------------------------------------------
Human_NR_102744.1           --------------------------------------------------
Chicken_TCONS_00072346      --------------------------------------------------
Chicken_TCONS_00072347      --------------------------------------------------
Human_NR_125738.1           --------------------------------------------------
Chicken_TCONS_00110238      --------------------------------------------------
Mouse_NR_045195.1           --------------------------------------------------
Chicken_TCONS_00073781      --------------------------------------------------
Cattle_TCONS_00112285       --------------------------------------------------
                                                                              

Cattle_TCONS_00044964       --------------------------------------------------
Cattle_TCONS_00044961       --------------------------------------------------
Cattle_TCONS_00044960       --------------------------------------------------
Cattle_TCONS_00044967       --------------------------------------------------
Cattle_TCONS_00044965       --------------------------------------------------
Cattle_TCONS_00044956       --------------------------------------------------
Cattle_TCONS_00044958       --------------------------------------------------
Cattle_TCONS_00044962       --------------------------------------------------
Cattle_TCONS_00044969       --------------------------------------------------
Cattle_TCONS_00044957       --------------------------------------------------
Cattle_TCONS_00044970       --------------------------------------------------
Cattle_TCONS_00044972       --------------------------------------------------
Cattle_TCONS_00044963       --------------------------------------------------
Cattle_TCONS_00044968       --------------------------------------------------
Cattle_TCONS_00044966       --------------------------------------------------
Cattle_TCONS_00044971       --------------------------------------------------
Cattle_TCONS_00044959       --------------------------------------------------
Cattle_TCONS_00044951       --------------------------------------------------
Cattle_TCONS_00044952       --------------------------------------------------
Cattle_TCONS_00044955       --------------------------------------------------
Cattle_TCONS_00044954       --------------------------------------------------
Cattle_TCONS_00044953       --------------------------------------------------
Pig_TCONS_00023294          --------------------------------------------------
Pig_TCONS_00023299          --------------------------------------------------
Pig_TCONS_00023301          --------------------------------------------------
Pig_TCONS_00023300          --------------------------------------------------
Pig_TCONS_00023298          --------------------------------------------------
Pig_TCONS_00023297          --------------------------------------------------
Chicken_TCONS_00110239      --------------------------------------------------
Chicken_TCONS_00110240      --------------------------------------------------
Chicken_TCONS_00110242      GCCTTCAGAACAAATAGGAGAATAATGGTGTGTGGGCTCGCGCTGCCATG
Chicken_TCONS_00110241      --------------------------------------------------
Chicken_TCONS_00073777      --------------------------------------------------
Chicken_TCONS_00073778      --------------------------------------------------
Chicken_TCONS_00073775      --------------------------------------------------
Chicken_TCONS_00073776      --------------------------------------------------
Chicken_TCONS_00073773      --------------------------------------------------
Chicken_TCONS_00073780      --------------------------------------------------
Chicken_TCONS_00073779      --------------------------------------------------
Chicken_TCONS_00073774      --------------------------------------------------
Chicken_TCONS_00073771      --------------------------------------------------
Human_NR_102743.1           --------------------------------------------------
Human_NR_102744.1           --------------------------------------------------
Chicken_TCONS_00072346      --------------------------------------------------
Chicken_TCONS_00072347      --------------------------------------------------
Human_NR_125738.1           --------------------------------------------------
Chicken_TCONS_00110238      --------------------------------------------------
Mouse_NR_045195.1           --------------------------------------------------
Chicken_TCONS_00073781      --------------------------------------------------
Cattle_TCONS_00112285       --------------------------------------------------
                                                                              

Cattle_TCONS_00044964       --------------------------------------------------
Cattle_TCONS_00044961       --------------------------------------------------
Cattle_TCONS_00044960       --------------------------------------------------
Cattle_TCONS_00044967       --------------------------------------------------
Cattle_TCONS_00044965       --------------------------------------------------
Cattle_TCONS_00044956       --------------------------------------------------
Cattle_TCONS_00044958       --------------------------------------------------
Cattle_TCONS_00044962       --------------------------------------------------
Cattle_TCONS_00044969       --------------------------------------------------
Cattle_TCONS_00044957       --------------------------------------------------
Cattle_TCONS_00044970       --------------------------------------------------
Cattle_TCONS_00044972       --------------------------------------------------
Cattle_TCONS_00044963       --------------------------------------------------
Cattle_TCONS_00044968       --------------------------------------------------
Cattle_TCONS_00044966       --------------------------------------------------
Cattle_TCONS_00044971       --------------------------------------------------
Cattle_TCONS_00044959       --------------------------------------------------
Cattle_TCONS_00044951       --------------------------------------------------
Cattle_TCONS_00044952       --------------------------------------------------
Cattle_TCONS_00044955       --------------------------------------------------
Cattle_TCONS_00044954       --------------------------------------------------
Cattle_TCONS_00044953       --------------------------------------------------
Pig_TCONS_00023294          --------------------------------------------------
Pig_TCONS_00023299          --------------------------------------------------
Pig_TCONS_00023301          --------------------------------------------------
Pig_TCONS_00023300          --------------------------------------------------
Pig_TCONS_00023298          --------------------------------------------------
Pig_TCONS_00023297          --------------------------------------------------
Chicken_TCONS_00110239      --------------------------------------------------
Chicken_TCONS_00110240      --------------------------------------------------
Chicken_TCONS_00110242      TGAGCAGCACTTTCCCCAGACAGATCAGCTCTAGCTATGTAATCCTTTTA
Chicken_TCONS_00110241      --------------------------------------------------
Chicken_TCONS_00073777      --------------------------------------------------
Chicken_TCONS_00073778      --------------------------------------------------
Chicken_TCONS_00073775      --------------------------------------------------
Chicken_TCONS_00073776      --------------------------------------------------
Chicken_TCONS_00073773      --------------------------------------------------
Chicken_TCONS_00073780      --------------------------------------------------
Chicken_TCONS_00073779      --------------------------------------------------
Chicken_TCONS_00073774      --------------------------------------------------
Chicken_TCONS_00073771      --------------------------------------------------
Human_NR_102743.1           --------------------------------------------------
Human_NR_102744.1           --------------------------------------------------
Chicken_TCONS_00072346      --------------------------------------------------
Chicken_TCONS_00072347      --------------------------------------------------
Human_NR_125738.1           --------------------------------------------------
Chicken_TCONS_00110238      --------------------------------------------------
Mouse_NR_045195.1           --------------------------------------------------
Chicken_TCONS_00073781      --------------------------------------------------
Cattle_TCONS_00112285       --------------------------------------------------
                                                                              

Cattle_TCONS_00044964       --------------------------------------------------
Cattle_TCONS_00044961       --------------------------------------------------
Cattle_TCONS_00044960       --------------------------------------------------
Cattle_TCONS_00044967       --------------------------------------------------
Cattle_TCONS_00044965       --------------------------------------------------
Cattle_TCONS_00044956       --------------------------------------------------
Cattle_TCONS_00044958       --------------------------------------------------
Cattle_TCONS_00044962       --------------------------------------------------
Cattle_TCONS_00044969       --------------------------------------------------
Cattle_TCONS_00044957       --------------------------------------------------
Cattle_TCONS_00044970       --------------------------------------------------
Cattle_TCONS_00044972       --------------------------------------------------
Cattle_TCONS_00044963       --------------------------------------------------
Cattle_TCONS_00044968       --------------------------------------------------
Cattle_TCONS_00044966       --------------------------------------------------
Cattle_TCONS_00044971       --------------------------------------------------
Cattle_TCONS_00044959       --------------------------------------------------
Cattle_TCONS_00044951       --------------------------------------------------
Cattle_TCONS_00044952       --------------------------------------------------
Cattle_TCONS_00044955       --------------------------------------------------
Cattle_TCONS_00044954       --------------------------------------------------
Cattle_TCONS_00044953       --------------------------------------------------
Pig_TCONS_00023294          --------------------------------------------------
Pig_TCONS_00023299          --------------------------------------------------
Pig_TCONS_00023301          --------------------------------------------------
Pig_TCONS_00023300          --------------------------------------------------
Pig_TCONS_00023298          --------------------------------------------------
Pig_TCONS_00023297          --------------------------------------------------
Chicken_TCONS_00110239      --------------------------------------------------
Chicken_TCONS_00110240      --------------------------------------------------
Chicken_TCONS_00110242      AAAGCACAGATCTGATGGCCAAAACACAACAGTGCATACCCAGCTGCAAA
Chicken_TCONS_00110241      --------------------------------------------------
Chicken_TCONS_00073777      --------------------------------------------------
Chicken_TCONS_00073778      --------------------------------------------------
Chicken_TCONS_00073775      --------------------------------------------------
Chicken_TCONS_00073776      --------------------------------------------------
Chicken_TCONS_00073773      --------------------------------------------------
Chicken_TCONS_00073780      --------------------------------------------------
Chicken_TCONS_00073779      --------------------------------------------------
Chicken_TCONS_00073774      --------------------------------------------------
Chicken_TCONS_00073771      --------------------------------------------------
Human_NR_102743.1           --------------------------------------------------
Human_NR_102744.1           --------------------------------------------------
Chicken_TCONS_00072346      --------------------------------------------------
Chicken_TCONS_00072347      --------------------------------------------------
Human_NR_125738.1           --------------------------------------------------
Chicken_TCONS_00110238      --------------------------------------------------
Mouse_NR_045195.1           --------------------------------------------------
Chicken_TCONS_00073781      --------------------------------------------------
Cattle_TCONS_00112285       --------------------------------------------------
                                                                              

Cattle_TCONS_00044964       --------------------------------------------------
Cattle_TCONS_00044961       --------------------------------------------------
Cattle_TCONS_00044960       --------------------------------------------------
Cattle_TCONS_00044967       --------------------------------------------------
Cattle_TCONS_00044965       --------------------------------------------------
Cattle_TCONS_00044956       --------------------------------------------------
Cattle_TCONS_00044958       --------------------------------------------------
Cattle_TCONS_00044962       --------------------------------------------------
Cattle_TCONS_00044969       --------------------------------------------------
Cattle_TCONS_00044957       --------------------------------------------------
Cattle_TCONS_00044970       --------------------------------------------------
Cattle_TCONS_00044972       --------------------------------------------------
Cattle_TCONS_00044963       --------------------------------------------------
Cattle_TCONS_00044968       --------------------------------------------------
Cattle_TCONS_00044966       --------------------------------------------------
Cattle_TCONS_00044971       --------------------------------------------------
Cattle_TCONS_00044959       --------------------------------------------------
Cattle_TCONS_00044951       --------------------------------------------------
Cattle_TCONS_00044952       --------------------------------------------------
Cattle_TCONS_00044955       --------------------------------------------------
Cattle_TCONS_00044954       --------------------------------------------------
Cattle_TCONS_00044953       --------------------------------------------------
Pig_TCONS_00023294          --------------------------------------------------
Pig_TCONS_00023299          --------------------------------------------------
Pig_TCONS_00023301          --------------------------------------------------
Pig_TCONS_00023300          --------------------------------------------------
Pig_TCONS_00023298          --------------------------------------------------
Pig_TCONS_00023297          --------------------------------------------------
Chicken_TCONS_00110239      --------------------------------------------------
Chicken_TCONS_00110240      --------------------------------------------------
Chicken_TCONS_00110242      TCTACATATAAATCATTCTTTTTCAGTATCTGCCCAATATATCTTGGTTT
Chicken_TCONS_00110241      --------------------------------------------------
Chicken_TCONS_00073777      --------------------------------------------------
Chicken_TCONS_00073778      --------------------------------------------------
Chicken_TCONS_00073775      --------------------------------------------------
Chicken_TCONS_00073776      --------------------------------------------------
Chicken_TCONS_00073773      --------------------------------------------------
Chicken_TCONS_00073780      --------------------------------------------------
Chicken_TCONS_00073779      --------------------------------------------------
Chicken_TCONS_00073774      --------------------------------------------------
Chicken_TCONS_00073771      --------------------------------------------------
Human_NR_102743.1           --------------------------------------------------
Human_NR_102744.1           --------------------------------------------------
Chicken_TCONS_00072346      --------------------------------------------------
Chicken_TCONS_00072347      --------------------------------------------------
Human_NR_125738.1           --------------------------------------------------
Chicken_TCONS_00110238      --------------------------------------------------
Mouse_NR_045195.1           --------------------------------------------------
Chicken_TCONS_00073781      --------------------------------------------------
Cattle_TCONS_00112285       --------------------------------------------------
                                                                              

Cattle_TCONS_00044964       --------------------------------------------------
Cattle_TCONS_00044961       --------------------------------------------------
Cattle_TCONS_00044960       --------------------------------------------------
Cattle_TCONS_00044967       --------------------------------------------------
Cattle_TCONS_00044965       --------------------------------------------------
Cattle_TCONS_00044956       --------------------------------------------------
Cattle_TCONS_00044958       --------------------------------------------------
Cattle_TCONS_00044962       --------------------------------------------------
Cattle_TCONS_00044969       --------------------------------------------------
Cattle_TCONS_00044957       --------------------------------------------------
Cattle_TCONS_00044970       --------------------------------------------------
Cattle_TCONS_00044972       --------------------------------------------------
Cattle_TCONS_00044963       --------------------------------------------------
Cattle_TCONS_00044968       --------------------------------------------------
Cattle_TCONS_00044966       --------------------------------------------------
Cattle_TCONS_00044971       --------------------------------------------------
Cattle_TCONS_00044959       --------------------------------------------------
Cattle_TCONS_00044951       --------------------------------------------------
Cattle_TCONS_00044952       --------------------------------------------------
Cattle_TCONS_00044955       --------------------------------------------------
Cattle_TCONS_00044954       --------------------------------------------------
Cattle_TCONS_00044953       --------------------------------------------------
Pig_TCONS_00023294          --------------------------------------------------
Pig_TCONS_00023299          --------------------------------------------------
Pig_TCONS_00023301          --------------------------------------------------
Pig_TCONS_00023300          --------------------------------------------------
Pig_TCONS_00023298          --------------------------------------------------
Pig_TCONS_00023297          --------------------------------------------------
Chicken_TCONS_00110239      --------------------------------------------------
Chicken_TCONS_00110240      --------------------------------------------------
Chicken_TCONS_00110242      GAATTCATCCTTCCTCCAGTTAATAAATACCTCAGGGTCTTCCTTCTGCC
Chicken_TCONS_00110241      --------------------------------------------------
Chicken_TCONS_00073777      --------------------------------------------------
Chicken_TCONS_00073778      --------------------------------------------------
Chicken_TCONS_00073775      --------------------------------------------------
Chicken_TCONS_00073776      --------------------------------------------------
Chicken_TCONS_00073773      --------------------------------------------------
Chicken_TCONS_00073780      --------------------------------------------------
Chicken_TCONS_00073779      --------------------------------------------------
Chicken_TCONS_00073774      --------------------------------------------------
Chicken_TCONS_00073771      --------------------------------------------------
Human_NR_102743.1           --------------------------------------------------
Human_NR_102744.1           --------------------------------------------------
Chicken_TCONS_00072346      --------------------------------------------------
Chicken_TCONS_00072347      --------------------------------------------------
Human_NR_125738.1           --------------------------------------------------
Chicken_TCONS_00110238      --------------------------------------------------
Mouse_NR_045195.1           --------------------------------------------------
Chicken_TCONS_00073781      --------------------------------------------------
Cattle_TCONS_00112285       --------------------------------------------------
                                                                              

Cattle_TCONS_00044964       --------------------------------------------------
Cattle_TCONS_00044961       --------------------------------------------------
Cattle_TCONS_00044960       --------------------------------------------------
Cattle_TCONS_00044967       --------------------------------------------------
Cattle_TCONS_00044965       --------------------------------------------------
Cattle_TCONS_00044956       --------------------------------------------------
Cattle_TCONS_00044958       --------------------------------------------------
Cattle_TCONS_00044962       --------------------------------------------------
Cattle_TCONS_00044969       --------------------------------------------------
Cattle_TCONS_00044957       --------------------------------------------------
Cattle_TCONS_00044970       --------------------------------------------------
Cattle_TCONS_00044972       --------------------------------------------------
Cattle_TCONS_00044963       --------------------------------------------------
Cattle_TCONS_00044968       --------------------------------------------------
Cattle_TCONS_00044966       --------------------------------------------------
Cattle_TCONS_00044971       --------------------------------------------------
Cattle_TCONS_00044959       --------------------------------------------------
Cattle_TCONS_00044951       --------------------------------------------------
Cattle_TCONS_00044952       --------------------------------------------------
Cattle_TCONS_00044955       --------------------------------------------------
Cattle_TCONS_00044954       --------------------------------------------------
Cattle_TCONS_00044953       --------------------------------------------------
Pig_TCONS_00023294          --------------------------------------------------
Pig_TCONS_00023299          --------------------------------------------------
Pig_TCONS_00023301          --------------------------------------------------
Pig_TCONS_00023300          --------------------------------------------------
Pig_TCONS_00023298          --------------------------------------------------
Pig_TCONS_00023297          --------------------------------------------------
Chicken_TCONS_00110239      --------------------------------------------------
Chicken_TCONS_00110240      --------------------------------------------------
Chicken_TCONS_00110242      CACTGAGTACCTGGGAGTCTATGGTCAAAGCACCCCTAGTTTGACATCTC
Chicken_TCONS_00110241      --------------------------------------------------
Chicken_TCONS_00073777      --------------------------------------------------
Chicken_TCONS_00073778      --------------------------------------------------
Chicken_TCONS_00073775      --------------------------------------------------
Chicken_TCONS_00073776      --------------------------------------------------
Chicken_TCONS_00073773      --------------------------------------------------
Chicken_TCONS_00073780      --------------------------------------------------
Chicken_TCONS_00073779      --------------------------------------------------
Chicken_TCONS_00073774      --------------------------------------------------
Chicken_TCONS_00073771      --------------------------------------------------
Human_NR_102743.1           --------------------------------------------------
Human_NR_102744.1           --------------------------------------------------
Chicken_TCONS_00072346      --------------------------------------------------
Chicken_TCONS_00072347      --------------------------------------------------
Human_NR_125738.1           --------------------------------------------------
Chicken_TCONS_00110238      --------------------------------------------------
Mouse_NR_045195.1           --------------------------------------------------
Chicken_TCONS_00073781      --------------------------------------------------
Cattle_TCONS_00112285       --------------------------------------------------
                                                                              

Cattle_TCONS_00044964       --------------------------------------------------
Cattle_TCONS_00044961       --------------------------------------------------
Cattle_TCONS_00044960       --------------------------------------------------
Cattle_TCONS_00044967       --------------------------------------------------
Cattle_TCONS_00044965       --------------------------------------------------
Cattle_TCONS_00044956       --------------------------------------------------
Cattle_TCONS_00044958       --------------------------------------------------
Cattle_TCONS_00044962       --------------------------------------------------
Cattle_TCONS_00044969       --------------------------------------------------
Cattle_TCONS_00044957       --------------------------------------------------
Cattle_TCONS_00044970       --------------------------------------------------
Cattle_TCONS_00044972       --------------------------------------------------
Cattle_TCONS_00044963       --------------------------------------------------
Cattle_TCONS_00044968       --------------------------------------------------
Cattle_TCONS_00044966       --------------------------------------------------
Cattle_TCONS_00044971       --------------------------------------------------
Cattle_TCONS_00044959       --------------------------------------------------
Cattle_TCONS_00044951       --------------------------------------------------
Cattle_TCONS_00044952       --------------------------------------------------
Cattle_TCONS_00044955       --------------------------------------------------
Cattle_TCONS_00044954       --------------------------------------------------
Cattle_TCONS_00044953       --------------------------------------------------
Pig_TCONS_00023294          --------------------------------------------------
Pig_TCONS_00023299          --------------------------------------------------
Pig_TCONS_00023301          --------------------------------------------------
Pig_TCONS_00023300          --------------------------------------------------
Pig_TCONS_00023298          --------------------------------------------------
Pig_TCONS_00023297          --------------------------------------------------
Chicken_TCONS_00110239      --------------------------------------------------
Chicken_TCONS_00110240      --------------------------------------------------
Chicken_TCONS_00110242      AGATACCCTGAGTTTAGACACCTCATTTAGGTGCTATCAGTAAATGGGAT
Chicken_TCONS_00110241      --------------------------------------------------
Chicken_TCONS_00073777      --------------------------------------------------
Chicken_TCONS_00073778      --------------------------------------------------
Chicken_TCONS_00073775      --------------------------------------------------
Chicken_TCONS_00073776      --------------------------------------------------
Chicken_TCONS_00073773      --------------------------------------------------
Chicken_TCONS_00073780      --------------------------------------------------
Chicken_TCONS_00073779      --------------------------------------------------
Chicken_TCONS_00073774      --------------------------------------------------
Chicken_TCONS_00073771      --------------------------------------------------
Human_NR_102743.1           --------------------------------------------------
Human_NR_102744.1           --------------------------------------------------
Chicken_TCONS_00072346      --------------------------------------------------
Chicken_TCONS_00072347      --------------------------------------------------
Human_NR_125738.1           --------------------------------------------------
Chicken_TCONS_00110238      --------------------------------------------------
Mouse_NR_045195.1           --------------------------------------------------
Chicken_TCONS_00073781      --------------------------------------------------
Cattle_TCONS_00112285       --------------------------------------------------
                                                                              

Cattle_TCONS_00044964       --------------------------------------------------
Cattle_TCONS_00044961       --------------------------------------------------
Cattle_TCONS_00044960       --------------------------------------------------
Cattle_TCONS_00044967       --------------------------------------------------
Cattle_TCONS_00044965       --------------------------------------------------
Cattle_TCONS_00044956       --------------------------------------------------
Cattle_TCONS_00044958       --------------------------------------------------
Cattle_TCONS_00044962       --------------------------------------------------
Cattle_TCONS_00044969       --------------------------------------------------
Cattle_TCONS_00044957       --------------------------------------------------
Cattle_TCONS_00044970       --------------------------------------------------
Cattle_TCONS_00044972       --------------------------------------------------
Cattle_TCONS_00044963       --------------------------------------------------
Cattle_TCONS_00044968       --------------------------------------------------
Cattle_TCONS_00044966       --------------------------------------------------
Cattle_TCONS_00044971       --------------------------------------------------
Cattle_TCONS_00044959       --------------------------------------------------
Cattle_TCONS_00044951       --------------------------------------------------
Cattle_TCONS_00044952       --------------------------------------------------
Cattle_TCONS_00044955       --------------------------------------------------
Cattle_TCONS_00044954       --------------------------------------------------
Cattle_TCONS_00044953       --------------------------------------------------
Pig_TCONS_00023294          --------------------------------------------------
Pig_TCONS_00023299          --------------------------------------------------
Pig_TCONS_00023301          --------------------------------------------------
Pig_TCONS_00023300          --------------------------------------------------
Pig_TCONS_00023298          --------------------------------------------------
Pig_TCONS_00023297          --------------------------------------------------
Chicken_TCONS_00110239      --------------------------------------------------
Chicken_TCONS_00110240      --------------------------------------------------
Chicken_TCONS_00110242      GAAGCCAGCCTTTGTTTCAGCTGTTTTTTTTTTTCTTTCATTTCCCCCAT
Chicken_TCONS_00110241      --------------------------------------------------
Chicken_TCONS_00073777      --------------------------------------------------
Chicken_TCONS_00073778      --------------------------------------------------
Chicken_TCONS_00073775      --------------------------------------------------
Chicken_TCONS_00073776      --------------------------------------------------
Chicken_TCONS_00073773      --------------------------------------------------
Chicken_TCONS_00073780      --------------------------------------------------
Chicken_TCONS_00073779      --------------------------------------------------
Chicken_TCONS_00073774      --------------------------------------------------
Chicken_TCONS_00073771      --------------------------------------------------
Human_NR_102743.1           --------------------------------------------------
Human_NR_102744.1           --------------------------------------------------
Chicken_TCONS_00072346      --------------------------------------------------
Chicken_TCONS_00072347      --------------------------------------------------
Human_NR_125738.1           --------------------------------------------------
Chicken_TCONS_00110238      --------------------------------------------------
Mouse_NR_045195.1           --------------------------------------------------
Chicken_TCONS_00073781      --------------------------------------------------
Cattle_TCONS_00112285       --------------------------------------------------
                                                                              

Cattle_TCONS_00044964       --------------------------------------------------
Cattle_TCONS_00044961       --------------------------------------------------
Cattle_TCONS_00044960       --------------------------------------------------
Cattle_TCONS_00044967       --------------------------------------------------
Cattle_TCONS_00044965       --------------------------------------------------
Cattle_TCONS_00044956       --------------------------------------------------
Cattle_TCONS_00044958       --------------------------------------------------
Cattle_TCONS_00044962       --------------------------------------------------
Cattle_TCONS_00044969       --------------------------------------------------
Cattle_TCONS_00044957       --------------------------------------------------
Cattle_TCONS_00044970       --------------------------------------------------
Cattle_TCONS_00044972       --------------------------------------------------
Cattle_TCONS_00044963       --------------------------------------------------
Cattle_TCONS_00044968       --------------------------------------------------
Cattle_TCONS_00044966       --------------------------------------------------
Cattle_TCONS_00044971       --------------------------------------------------
Cattle_TCONS_00044959       --------------------------------------------------
Cattle_TCONS_00044951       --------------------------------------------------
Cattle_TCONS_00044952       --------------------------------------------------
Cattle_TCONS_00044955       --------------------------------------------------
Cattle_TCONS_00044954       --------------------------------------------------
Cattle_TCONS_00044953       --------------------------------------------------
Pig_TCONS_00023294          --------------------------------------------------
Pig_TCONS_00023299          --------------------------------------------------
Pig_TCONS_00023301          --------------------------------------------------
Pig_TCONS_00023300          --------------------------------------------------
Pig_TCONS_00023298          --------------------------------------------------
Pig_TCONS_00023297          --------------------------------------------------
Chicken_TCONS_00110239      --------------------------------------------------
Chicken_TCONS_00110240      --------------------------------------------------
Chicken_TCONS_00110242      CAGCAGAGATCCGATTTTTCTCAGGATGAGTTCTGCTGTGTCTGAATTCC
Chicken_TCONS_00110241      --------------------------------------------------
Chicken_TCONS_00073777      --------------------------------------------------
Chicken_TCONS_00073778      --------------------------------------------------
Chicken_TCONS_00073775      --------------------------------------------------
Chicken_TCONS_00073776      --------------------------------------------------
Chicken_TCONS_00073773      --------------------------------------------------
Chicken_TCONS_00073780      --------------------------------------------------
Chicken_TCONS_00073779      --------------------------------------------------
Chicken_TCONS_00073774      --------------------------------------------------
Chicken_TCONS_00073771      --------------------------------------------------
Human_NR_102743.1           --------------------------------------------------
Human_NR_102744.1           --------------------------------------------------
Chicken_TCONS_00072346      --------------------------------------------------
Chicken_TCONS_00072347      --------------------------------------------------
Human_NR_125738.1           --------------------------------------------------
Chicken_TCONS_00110238      --------------------------------------------------
Mouse_NR_045195.1           --------------------------------------------------
Chicken_TCONS_00073781      --------------------------------------------------
Cattle_TCONS_00112285       --------------------------------------------------
                                                                              

Cattle_TCONS_00044964       --------------------------------------------------
Cattle_TCONS_00044961       --------------------------------------------------
Cattle_TCONS_00044960       --------------------------------------------------
Cattle_TCONS_00044967       --------------------------------------------------
Cattle_TCONS_00044965       --------------------------------------------------
Cattle_TCONS_00044956       --------------------------------------------------
Cattle_TCONS_00044958       --------------------------------------------------
Cattle_TCONS_00044962       --------------------------------------------------
Cattle_TCONS_00044969       --------------------------------------------------
Cattle_TCONS_00044957       --------------------------------------------------
Cattle_TCONS_00044970       --------------------------------------------------
Cattle_TCONS_00044972       --------------------------------------------------
Cattle_TCONS_00044963       --------------------------------------------------
Cattle_TCONS_00044968       --------------------------------------------------
Cattle_TCONS_00044966       --------------------------------------------------
Cattle_TCONS_00044971       --------------------------------------------------
Cattle_TCONS_00044959       --------------------------------------------------
Cattle_TCONS_00044951       --------------------------------------------------
Cattle_TCONS_00044952       --------------------------------------------------
Cattle_TCONS_00044955       --------------------------------------------------
Cattle_TCONS_00044954       --------------------------------------------------
Cattle_TCONS_00044953       --------------------------------------------------
Pig_TCONS_00023294          --------------------------------------------------
Pig_TCONS_00023299          --------------------------------------------------
Pig_TCONS_00023301          --------------------------------------------------
Pig_TCONS_00023300          --------------------------------------------------
Pig_TCONS_00023298          --------------------------------------------------
Pig_TCONS_00023297          --------------------------------------------------
Chicken_TCONS_00110239      --------------------------------------------------
Chicken_TCONS_00110240      --------------------------------------------------
Chicken_TCONS_00110242      TCTTTGTGCTCTTCCCAGCATTCCAGGCAGTGCTGCACTGCAGCAGCACA
Chicken_TCONS_00110241      --------------------------------------------------
Chicken_TCONS_00073777      --------------------------------------------------
Chicken_TCONS_00073778      --------------------------------------------------
Chicken_TCONS_00073775      --------------------------------------------------
Chicken_TCONS_00073776      --------------------------------------------------
Chicken_TCONS_00073773      --------------------------------------------------
Chicken_TCONS_00073780      --------------------------------------------------
Chicken_TCONS_00073779      --------------------------------------------------
Chicken_TCONS_00073774      --------------------------------------------------
Chicken_TCONS_00073771      --------------------------------------------------
Human_NR_102743.1           --------------------------------------------------
Human_NR_102744.1           --------------------------------------------------
Chicken_TCONS_00072346      --------------------------------------------------
Chicken_TCONS_00072347      --------------------------------------------------
Human_NR_125738.1           --------------------------------------------------
Chicken_TCONS_00110238      --------------------------------------------------
Mouse_NR_045195.1           --------------------------------------------------
Chicken_TCONS_00073781      --------------------------------------------------
Cattle_TCONS_00112285       --------------------------------------------------
                                                                              

Cattle_TCONS_00044964       --------------------------------------------------
Cattle_TCONS_00044961       --------------------------------------------------
Cattle_TCONS_00044960       --------------------------------------------------
Cattle_TCONS_00044967       --------------------------------------------------
Cattle_TCONS_00044965       --------------------------------------------------
Cattle_TCONS_00044956       --------------------------------------------------
Cattle_TCONS_00044958       --------------------------------------------------
Cattle_TCONS_00044962       --------------------------------------------------
Cattle_TCONS_00044969       --------------------------------------------------
Cattle_TCONS_00044957       --------------------------------------------------
Cattle_TCONS_00044970       --------------------------------------------------
Cattle_TCONS_00044972       --------------------------------------------------
Cattle_TCONS_00044963       --------------------------------------------------
Cattle_TCONS_00044968       --------------------------------------------------
Cattle_TCONS_00044966       --------------------------------------------------
Cattle_TCONS_00044971       --------------------------------------------------
Cattle_TCONS_00044959       --------------------------------------------------
Cattle_TCONS_00044951       --------------------------------------------------
Cattle_TCONS_00044952       --------------------------------------------------
Cattle_TCONS_00044955       --------------------------------------------------
Cattle_TCONS_00044954       --------------------------------------------------
Cattle_TCONS_00044953       --------------------------------------------------
Pig_TCONS_00023294          --------------------------------------------------
Pig_TCONS_00023299          --------------------------------------------------
Pig_TCONS_00023301          --------------------------------------------------
Pig_TCONS_00023300          --------------------------------------------------
Pig_TCONS_00023298          --------------------------------------------------
Pig_TCONS_00023297          --------------------------------------------------
Chicken_TCONS_00110239      --------------------------------------------------
Chicken_TCONS_00110240      --------------------------------------------------
Chicken_TCONS_00110242      CCCCTCTTTGGAATGTTATTCCCTCAAGACTCCCATGGCACAGAGAGATG
Chicken_TCONS_00110241      --------------------------------------------------
Chicken_TCONS_00073777      --------------------------------------------------
Chicken_TCONS_00073778      --------------------------------------------------
Chicken_TCONS_00073775      --------------------------------------------------
Chicken_TCONS_00073776      --------------------------------------------------
Chicken_TCONS_00073773      --------------------------------------------------
Chicken_TCONS_00073780      --------------------------------------------------
Chicken_TCONS_00073779      --------------------------------------------------
Chicken_TCONS_00073774      --------------------------------------------------
Chicken_TCONS_00073771      --------------------------------------------------
Human_NR_102743.1           --------------------------------------------------
Human_NR_102744.1           --------------------------------------------------
Chicken_TCONS_00072346      --------------------------------------------------
Chicken_TCONS_00072347      --------------------------------------------------
Human_NR_125738.1           --------------------------------------------------
Chicken_TCONS_00110238      --------------------------------------------------
Mouse_NR_045195.1           --------------------------------------------------
Chicken_TCONS_00073781      --------------------------------------------------
Cattle_TCONS_00112285       --------------------------------------------------
                                                                              

Cattle_TCONS_00044964       --------------------------------------------------
Cattle_TCONS_00044961       --------------------------------------------------
Cattle_TCONS_00044960       --------------------------------------------------
Cattle_TCONS_00044967       --------------------------------------------------
Cattle_TCONS_00044965       --------------------------------------------------
Cattle_TCONS_00044956       --------------------------------------------------
Cattle_TCONS_00044958       --------------------------------------------------
Cattle_TCONS_00044962       --------------------------------------------------
Cattle_TCONS_00044969       --------------------------------------------------
Cattle_TCONS_00044957       --------------------------------------------------
Cattle_TCONS_00044970       --------------------------------------------------
Cattle_TCONS_00044972       --------------------------------------------------
Cattle_TCONS_00044963       --------------------------------------------------
Cattle_TCONS_00044968       --------------------------------------------------
Cattle_TCONS_00044966       --------------------------------------------------
Cattle_TCONS_00044971       --------------------------------------------------
Cattle_TCONS_00044959       --------------------------------------------------
Cattle_TCONS_00044951       --------------------------------------------------
Cattle_TCONS_00044952       --------------------------------------------------
Cattle_TCONS_00044955       --------------------------------------------------
Cattle_TCONS_00044954       --------------------------------------------------
Cattle_TCONS_00044953       --------------------------------------------------
Pig_TCONS_00023294          --------------------------------------------------
Pig_TCONS_00023299          --------------------------------------------------
Pig_TCONS_00023301          --------------------------------------------------
Pig_TCONS_00023300          --------------------------------------------------
Pig_TCONS_00023298          --------------------------------------------------
Pig_TCONS_00023297          --------------------------------------------------
Chicken_TCONS_00110239      --------------------------------------------------
Chicken_TCONS_00110240      --------------------------------------------------
Chicken_TCONS_00110242      GGTAATGTTTTCTGAGCTTCTTCCACTATTACCACATTTTCTATAGAGGA
Chicken_TCONS_00110241      --------------------------------------------------
Chicken_TCONS_00073777      --------------------------------------------------
Chicken_TCONS_00073778      --------------------------------------------------
Chicken_TCONS_00073775      --------------------------------------------------
Chicken_TCONS_00073776      --------------------------------------------------
Chicken_TCONS_00073773      --------------------------------------------------
Chicken_TCONS_00073780      --------------------------------------------------
Chicken_TCONS_00073779      --------------------------------------------------
Chicken_TCONS_00073774      --------------------------------------------------
Chicken_TCONS_00073771      --------------------------------------------------
Human_NR_102743.1           --------------------------------------------------
Human_NR_102744.1           --------------------------------------------------
Chicken_TCONS_00072346      --------------------------------------------------
Chicken_TCONS_00072347      --------------------------------------------------
Human_NR_125738.1           --------------------------------------------------
Chicken_TCONS_00110238      --------------------------------------------------
Mouse_NR_045195.1           --------------------------------------------------
Chicken_TCONS_00073781      --------------------------------------------------
Cattle_TCONS_00112285       --------------------------------------------------
                                                                              

Cattle_TCONS_00044964       --------------------------------------------------
Cattle_TCONS_00044961       --------------------------------------------------
Cattle_TCONS_00044960       --------------------------------------------------
Cattle_TCONS_00044967       --------------------------------------------------
Cattle_TCONS_00044965       --------------------------------------------------
Cattle_TCONS_00044956       --------------------------------------------------
Cattle_TCONS_00044958       --------------------------------------------------
Cattle_TCONS_00044962       --------------------------------------------------
Cattle_TCONS_00044969       --------------------------------------------------
Cattle_TCONS_00044957       --------------------------------------------------
Cattle_TCONS_00044970       --------------------------------------------------
Cattle_TCONS_00044972       --------------------------------------------------
Cattle_TCONS_00044963       --------------------------------------------------
Cattle_TCONS_00044968       --------------------------------------------------
Cattle_TCONS_00044966       --------------------------------------------------
Cattle_TCONS_00044971       --------------------------------------------------
Cattle_TCONS_00044959       --------------------------------------------------
Cattle_TCONS_00044951       --------------------------------------------------
Cattle_TCONS_00044952       --------------------------------------------------
Cattle_TCONS_00044955       --------------------------------------------------
Cattle_TCONS_00044954       --------------------------------------------------
Cattle_TCONS_00044953       --------------------------------------------------
Pig_TCONS_00023294          --------------------------------------------------
Pig_TCONS_00023299          --------------------------------------------------
Pig_TCONS_00023301          --------------------------------------------------
Pig_TCONS_00023300          --------------------------------------------------
Pig_TCONS_00023298          --------------------------------------------------
Pig_TCONS_00023297          --------------------------------------------------
Chicken_TCONS_00110239      --------------------------------------------------
Chicken_TCONS_00110240      --------------------------------------------------
Chicken_TCONS_00110242      TCAAAATGGATTATTTTCATCTTGACATGCAAATGCCTAGGCTGTGCCCT
Chicken_TCONS_00110241      --------------------------------------------------
Chicken_TCONS_00073777      --------------------------------------------------
Chicken_TCONS_00073778      --------------------------------------------------
Chicken_TCONS_00073775      --------------------------------------------------
Chicken_TCONS_00073776      --------------------------------------------------
Chicken_TCONS_00073773      --------------------------------------------------
Chicken_TCONS_00073780      --------------------------------------------------
Chicken_TCONS_00073779      --------------------------------------------------
Chicken_TCONS_00073774      --------------------------------------------------
Chicken_TCONS_00073771      --------------------------------------------------
Human_NR_102743.1           --------------------------------------------------
Human_NR_102744.1           --------------------------------------------------
Chicken_TCONS_00072346      --------------------------------------------------
Chicken_TCONS_00072347      --------------------------------------------------
Human_NR_125738.1           --------------------------------------------------
Chicken_TCONS_00110238      --------------------------------------------------
Mouse_NR_045195.1           --------------------------------------------------
Chicken_TCONS_00073781      --------------------------------------------------
Cattle_TCONS_00112285       --------------------------------------------------
                                                                              

Cattle_TCONS_00044964       --------------------------------------------------
Cattle_TCONS_00044961       --------------------------------------------------
Cattle_TCONS_00044960       --------------------------------------------------
Cattle_TCONS_00044967       --------------------------------------------------
Cattle_TCONS_00044965       --------------------------------------------------
Cattle_TCONS_00044956       --------------------------------------------------
Cattle_TCONS_00044958       --------------------------------------------------
Cattle_TCONS_00044962       --------------------------------------------------
Cattle_TCONS_00044969       --------------------------------------------------
Cattle_TCONS_00044957       --------------------------------------------------
Cattle_TCONS_00044970       --------------------------------------------------
Cattle_TCONS_00044972       --------------------------------------------------
Cattle_TCONS_00044963       --------------------------------------------------
Cattle_TCONS_00044968       --------------------------------------------------
Cattle_TCONS_00044966       --------------------------------------------------
Cattle_TCONS_00044971       --------------------------------------------------
Cattle_TCONS_00044959       --------------------------------------------------
Cattle_TCONS_00044951       --------------------------------------------------
Cattle_TCONS_00044952       --------------------------------------------------
Cattle_TCONS_00044955       --------------------------------------------------
Cattle_TCONS_00044954       --------------------------------------------------
Cattle_TCONS_00044953       --------------------------------------------------
Pig_TCONS_00023294          --------------------------------------------------
Pig_TCONS_00023299          --------------------------------------------------
Pig_TCONS_00023301          --------------------------------------------------
Pig_TCONS_00023300          --------------------------------------------------
Pig_TCONS_00023298          --------------------------------------------------
Pig_TCONS_00023297          --------------------------------------------------
Chicken_TCONS_00110239      --------------------------------------------------
Chicken_TCONS_00110240      --------------------------------------------------
Chicken_TCONS_00110242      TGGCTGAGATCTCAGCATTGACTACAGAAGTAAAAGATATGGGGGAAGTA
Chicken_TCONS_00110241      --------------------------------------------------
Chicken_TCONS_00073777      --------------------------------------------------
Chicken_TCONS_00073778      --------------------------------------------------
Chicken_TCONS_00073775      --------------------------------------------------
Chicken_TCONS_00073776      --------------------------------------------------
Chicken_TCONS_00073773      --------------------------------------------------
Chicken_TCONS_00073780      --------------------------------------------------
Chicken_TCONS_00073779      --------------------------------------------------
Chicken_TCONS_00073774      --------------------------------------------------
Chicken_TCONS_00073771      --------------------------------------------------
Human_NR_102743.1           --------------------------------------------------
Human_NR_102744.1           --------------------------------------------------
Chicken_TCONS_00072346      --------------------------------------------------
Chicken_TCONS_00072347      --------------------------------------------------
Human_NR_125738.1           --------------------------------------------------
Chicken_TCONS_00110238      --------------------------------------------------
Mouse_NR_045195.1           --------------------------------------------------
Chicken_TCONS_00073781      --------------------------------------------------
Cattle_TCONS_00112285       --------------------------------------------------
                                                                              

Cattle_TCONS_00044964       --------------------------------------------------
Cattle_TCONS_00044961       --------------------------------------------------
Cattle_TCONS_00044960       --------------------------------------------------
Cattle_TCONS_00044967       --------------------------------------------------
Cattle_TCONS_00044965       --------------------------------------------------
Cattle_TCONS_00044956       --------------------------------------------------
Cattle_TCONS_00044958       --------------------------------------------------
Cattle_TCONS_00044962       --------------------------------------------------
Cattle_TCONS_00044969       --------------------------------------------------
Cattle_TCONS_00044957       --------------------------------------------------
Cattle_TCONS_00044970       --------------------------------------------------
Cattle_TCONS_00044972       --------------------------------------------------
Cattle_TCONS_00044963       --------------------------------------------------
Cattle_TCONS_00044968       --------------------------------------------------
Cattle_TCONS_00044966       --------------------------------------------------
Cattle_TCONS_00044971       --------------------------------------------------
Cattle_TCONS_00044959       --------------------------------------------------
Cattle_TCONS_00044951       --------------------------------------------------
Cattle_TCONS_00044952       --------------------------------------------------
Cattle_TCONS_00044955       --------------------------------------------------
Cattle_TCONS_00044954       --------------------------------------------------
Cattle_TCONS_00044953       --------------------------------------------------
Pig_TCONS_00023294          --------------------------------------------------
Pig_TCONS_00023299          --------------------------------------------------
Pig_TCONS_00023301          --------------------------------------------------
Pig_TCONS_00023300          --------------------------------------------------
Pig_TCONS_00023298          --------------------------------------------------
Pig_TCONS_00023297          --------------------------------------------------
Chicken_TCONS_00110239      --------------------------------------------------
Chicken_TCONS_00110240      --------------------------------------------------
Chicken_TCONS_00110242      GCTATTTAATATCGCATATGGAAGTGGCAGCCTTATTTCTTAAGAAAAAA
Chicken_TCONS_00110241      --------------------------------------------------
Chicken_TCONS_00073777      --------------------------------------------------
Chicken_TCONS_00073778      --------------------------------------------------
Chicken_TCONS_00073775      --------------------------------------------------
Chicken_TCONS_00073776      --------------------------------------------------
Chicken_TCONS_00073773      --------------------------------------------------
Chicken_TCONS_00073780      --------------------------------------------------
Chicken_TCONS_00073779      --------------------------------------------------
Chicken_TCONS_00073774      --------------------------------------------------
Chicken_TCONS_00073771      --------------------------------------------------
Human_NR_102743.1           --------------------------------------------------
Human_NR_102744.1           --------------------------------------------------
Chicken_TCONS_00072346      --------------------------------------------------
Chicken_TCONS_00072347      --------------------------------------------------
Human_NR_125738.1           --------------------------------------------------
Chicken_TCONS_00110238      --------------------------------------------------
Mouse_NR_045195.1           --------------------------------------------------
Chicken_TCONS_00073781      --------------------------------------------------
Cattle_TCONS_00112285       --------------------------------------------------
                                                                              

Cattle_TCONS_00044964       --------------------------------------------------
Cattle_TCONS_00044961       --------------------------------------------------
Cattle_TCONS_00044960       --------------------------------------------------
Cattle_TCONS_00044967       --------------------------------------------------
Cattle_TCONS_00044965       --------------------------------------------------
Cattle_TCONS_00044956       --------------------------------------------------
Cattle_TCONS_00044958       --------------------------------------------------
Cattle_TCONS_00044962       --------------------------------------------------
Cattle_TCONS_00044969       --------------------------------------------------
Cattle_TCONS_00044957       --------------------------------------------------
Cattle_TCONS_00044970       --------------------------------------------------
Cattle_TCONS_00044972       --------------------------------------------------
Cattle_TCONS_00044963       --------------------------------------------------
Cattle_TCONS_00044968       --------------------------------------------------
Cattle_TCONS_00044966       --------------------------------------------------
Cattle_TCONS_00044971       --------------------------------------------------
Cattle_TCONS_00044959       --------------------------------------------------
Cattle_TCONS_00044951       --------------------------------------------------
Cattle_TCONS_00044952       --------------------------------------------------
Cattle_TCONS_00044955       --------------------------------------------------
Cattle_TCONS_00044954       --------------------------------------------------
Cattle_TCONS_00044953       --------------------------------------------------
Pig_TCONS_00023294          --------------------------------------------------
Pig_TCONS_00023299          --------------------------------------------------
Pig_TCONS_00023301          --------------------------------------------------
Pig_TCONS_00023300          --------------------------------------------------
Pig_TCONS_00023298          --------------------------------------------------
Pig_TCONS_00023297          --------------------------------------------------
Chicken_TCONS_00110239      --------------------------------------------------
Chicken_TCONS_00110240      --------------------------------------------------
Chicken_TCONS_00110242      AAAAGAAAAAAAAAAAAAGAGAAAATGGCTGTAATCCATTGTGCCTTAAA
Chicken_TCONS_00110241      --------------------------------------------------
Chicken_TCONS_00073777      --------------------------------------------------
Chicken_TCONS_00073778      --------------------------------------------------
Chicken_TCONS_00073775      --------------------------------------------------
Chicken_TCONS_00073776      --------------------------------------------------
Chicken_TCONS_00073773      --------------------------------------------------
Chicken_TCONS_00073780      --------------------------------------------------
Chicken_TCONS_00073779      --------------------------------------------------
Chicken_TCONS_00073774      --------------------------------------------------
Chicken_TCONS_00073771      --------------------------------------------------
Human_NR_102743.1           --------------------------------------------------
Human_NR_102744.1           --------------------------------------------------
Chicken_TCONS_00072346      --------------------------------------------------
Chicken_TCONS_00072347      --------------------------------------------------
Human_NR_125738.1           --------------------------------------------------
Chicken_TCONS_00110238      --------------------------------------------------
Mouse_NR_045195.1           --------------------------------------------------
Chicken_TCONS_00073781      --------------------------------------------------
Cattle_TCONS_00112285       --------------------------------------------------
                                                                              

Cattle_TCONS_00044964       --------------------------------------------------
Cattle_TCONS_00044961       --------------------------------------------------
Cattle_TCONS_00044960       --------------------------------------------------
Cattle_TCONS_00044967       --------------------------------------------------
Cattle_TCONS_00044965       --------------------------------------------------
Cattle_TCONS_00044956       --------------------------------------------------
Cattle_TCONS_00044958       --------------------------------------------------
Cattle_TCONS_00044962       --------------------------------------------------
Cattle_TCONS_00044969       --------------------------------------------------
Cattle_TCONS_00044957       --------------------------------------------------
Cattle_TCONS_00044970       --------------------------------------------------
Cattle_TCONS_00044972       --------------------------------------------------
Cattle_TCONS_00044963       --------------------------------------------------
Cattle_TCONS_00044968       --------------------------------------------------
Cattle_TCONS_00044966       --------------------------------------------------
Cattle_TCONS_00044971       --------------------------------------------------
Cattle_TCONS_00044959       --------------------------------------------------
Cattle_TCONS_00044951       --------------------------------------------------
Cattle_TCONS_00044952       --------------------------------------------------
Cattle_TCONS_00044955       --------------------------------------------------
Cattle_TCONS_00044954       --------------------------------------------------
Cattle_TCONS_00044953       --------------------------------------------------
Pig_TCONS_00023294          --------------------------------------------------
Pig_TCONS_00023299          --------------------------------------------------
Pig_TCONS_00023301          --------------------------------------------------
Pig_TCONS_00023300          --------------------------------------------------
Pig_TCONS_00023298          --------------------------------------------------
Pig_TCONS_00023297          --------------------------------------------------
Chicken_TCONS_00110239      --------------------------------------------------
Chicken_TCONS_00110240      --------------------------------------------------
Chicken_TCONS_00110242      AAAAAGAAGGCTAATACAAATATTTCCTCATGCACTCAGTGAATACTGCA
Chicken_TCONS_00110241      --------------------------------------------------
Chicken_TCONS_00073777      --------------------------------------------------
Chicken_TCONS_00073778      --------------------------------------------------
Chicken_TCONS_00073775      --------------------------------------------------
Chicken_TCONS_00073776      --------------------------------------------------
Chicken_TCONS_00073773      --------------------------------------------------
Chicken_TCONS_00073780      --------------------------------------------------
Chicken_TCONS_00073779      --------------------------------------------------
Chicken_TCONS_00073774      --------------------------------------------------
Chicken_TCONS_00073771      --------------------------------------------------
Human_NR_102743.1           --------------------------------------------------
Human_NR_102744.1           --------------------------------------------------
Chicken_TCONS_00072346      --------------------------------------------------
Chicken_TCONS_00072347      --------------------------------------------------
Human_NR_125738.1           --------------------------------------------------
Chicken_TCONS_00110238      --------------------------------------------------
Mouse_NR_045195.1           --------------------------------------------------
Chicken_TCONS_00073781      --------------------------------------------------
Cattle_TCONS_00112285       --------------------------------------------------
                                                                              

Cattle_TCONS_00044964       --------------------------------------------------
Cattle_TCONS_00044961       --------------------------------------------------
Cattle_TCONS_00044960       --------------------------------------------------
Cattle_TCONS_00044967       --------------------------------------------------
Cattle_TCONS_00044965       --------------------------------------------------
Cattle_TCONS_00044956       --------------------------------------------------
Cattle_TCONS_00044958       --------------------------------------------------
Cattle_TCONS_00044962       --------------------------------------------------
Cattle_TCONS_00044969       --------------------------------------------------
Cattle_TCONS_00044957       --------------------------------------------------
Cattle_TCONS_00044970       --------------------------------------------------
Cattle_TCONS_00044972       --------------------------------------------------
Cattle_TCONS_00044963       --------------------------------------------------
Cattle_TCONS_00044968       --------------------------------------------------
Cattle_TCONS_00044966       --------------------------------------------------
Cattle_TCONS_00044971       --------------------------------------------------
Cattle_TCONS_00044959       --------------------------------------------------
Cattle_TCONS_00044951       --------------------------------------------------
Cattle_TCONS_00044952       --------------------------------------------------
Cattle_TCONS_00044955       --------------------------------------------------
Cattle_TCONS_00044954       --------------------------------------------------
Cattle_TCONS_00044953       --------------------------------------------------
Pig_TCONS_00023294          --------------------------------------------------
Pig_TCONS_00023299          --------------------------------------------------
Pig_TCONS_00023301          --------------------------------------------------
Pig_TCONS_00023300          --------------------------------------------------
Pig_TCONS_00023298          --------------------------------------------------
Pig_TCONS_00023297          --------------------------------------------------
Chicken_TCONS_00110239      --------------------------------------------------
Chicken_TCONS_00110240      --------------------------------------------------
Chicken_TCONS_00110242      TTCACATGCAGTTGTCGATCTGCATAAGGGCAGATGAACATTATGTGCAA
Chicken_TCONS_00110241      --------------------------------------------------
Chicken_TCONS_00073777      --------------------------------------------------
Chicken_TCONS_00073778      --------------------------------------------------
Chicken_TCONS_00073775      --------------------------------------------------
Chicken_TCONS_00073776      --------------------------------------------------
Chicken_TCONS_00073773      --------------------------------------------------
Chicken_TCONS_00073780      --------------------------------------------------
Chicken_TCONS_00073779      --------------------------------------------------
Chicken_TCONS_00073774      --------------------------------------------------
Chicken_TCONS_00073771      --------------------------------------------------
Human_NR_102743.1           --------------------------------------------------
Human_NR_102744.1           --------------------------------------------------
Chicken_TCONS_00072346      --------------------------------------------------
Chicken_TCONS_00072347      --------------------------------------------------
Human_NR_125738.1           --------------------------------------------------
Chicken_TCONS_00110238      --------------------------------------------------
Mouse_NR_045195.1           --------------------------------------------------
Chicken_TCONS_00073781      --------------------------------------------------
Cattle_TCONS_00112285       --------------------------------------------------
                                                                              

Cattle_TCONS_00044964       --------------------------------------------------
Cattle_TCONS_00044961       --------------------------------------------------
Cattle_TCONS_00044960       --------------------------------------------------
Cattle_TCONS_00044967       --------------------------------------------------
Cattle_TCONS_00044965       --------------------------------------------------
Cattle_TCONS_00044956       --------------------------------------------------
Cattle_TCONS_00044958       --------------------------------------------------
Cattle_TCONS_00044962       --------------------------------------------------
Cattle_TCONS_00044969       --------------------------------------------------
Cattle_TCONS_00044957       --------------------------------------------------
Cattle_TCONS_00044970       --------------------------------------------------
Cattle_TCONS_00044972       --------------------------------------------------
Cattle_TCONS_00044963       --------------------------------------------------
Cattle_TCONS_00044968       --------------------------------------------------
Cattle_TCONS_00044966       --------------------------------------------------
Cattle_TCONS_00044971       --------------------------------------------------
Cattle_TCONS_00044959       --------------------------------------------------
Cattle_TCONS_00044951       --------------------------------------------------
Cattle_TCONS_00044952       --------------------------------------------------
Cattle_TCONS_00044955       --------------------------------------------------
Cattle_TCONS_00044954       --------------------------------------------------
Cattle_TCONS_00044953       --------------------------------------------------
Pig_TCONS_00023294          --------------------------------------------------
Pig_TCONS_00023299          --------------------------------------------------
Pig_TCONS_00023301          --------------------------------------------------
Pig_TCONS_00023300          --------------------------------------------------
Pig_TCONS_00023298          --------------------------------------------------
Pig_TCONS_00023297          --------------------------------------------------
Chicken_TCONS_00110239      --------------------------------------------------
Chicken_TCONS_00110240      --------------------------------------------------
Chicken_TCONS_00110242      GATCTCACTGTTGTACCCTGATCTGCCCAGTTGCTGTGCCAAAGTATTGA
Chicken_TCONS_00110241      --------------------------------------------------
Chicken_TCONS_00073777      --------------------------------------------------
Chicken_TCONS_00073778      --------------------------------------------------
Chicken_TCONS_00073775      --------------------------------------------------
Chicken_TCONS_00073776      --------------------------------------------------
Chicken_TCONS_00073773      --------------------------------------------------
Chicken_TCONS_00073780      --------------------------------------------------
Chicken_TCONS_00073779      --------------------------------------------------
Chicken_TCONS_00073774      --------------------------------------------------
Chicken_TCONS_00073771      --------------------------------------------------
Human_NR_102743.1           --------------------------------------------------
Human_NR_102744.1           --------------------------------------------------
Chicken_TCONS_00072346      --------------------------------------------------
Chicken_TCONS_00072347      --------------------------------------------------
Human_NR_125738.1           --------------------------------------------------
Chicken_TCONS_00110238      --------------------------------------------------
Mouse_NR_045195.1           --------------------------------------------------
Chicken_TCONS_00073781      --------------------------------------------------
Cattle_TCONS_00112285       --------------------------------------------------
                                                                              

Cattle_TCONS_00044964       --------------------------------------------------
Cattle_TCONS_00044961       --------------------------------------------------
Cattle_TCONS_00044960       --------------------------------------------------
Cattle_TCONS_00044967       --------------------------------------------------
Cattle_TCONS_00044965       --------------------------------------------------
Cattle_TCONS_00044956       --------------------------------------------------
Cattle_TCONS_00044958       --------------------------------------------------
Cattle_TCONS_00044962       --------------------------------------------------
Cattle_TCONS_00044969       --------------------------------------------------
Cattle_TCONS_00044957       --------------------------------------------------
Cattle_TCONS_00044970       --------------------------------------------------
Cattle_TCONS_00044972       --------------------------------------------------
Cattle_TCONS_00044963       --------------------------------------------------
Cattle_TCONS_00044968       --------------------------------------------------
Cattle_TCONS_00044966       --------------------------------------------------
Cattle_TCONS_00044971       --------------------------------------------------
Cattle_TCONS_00044959       --------------------------------------------------
Cattle_TCONS_00044951       --------------------------------------------------
Cattle_TCONS_00044952       --------------------------------------------------
Cattle_TCONS_00044955       --------------------------------------------------
Cattle_TCONS_00044954       --------------------------------------------------
Cattle_TCONS_00044953       --------------------------------------------------
Pig_TCONS_00023294          --------------------------------------------------
Pig_TCONS_00023299          --------------------------------------------------
Pig_TCONS_00023301          --------------------------------------------------
Pig_TCONS_00023300          --------------------------------------------------
Pig_TCONS_00023298          --------------------------------------------------
Pig_TCONS_00023297          --------------------------------------------------
Chicken_TCONS_00110239      --------------------------------------------------
Chicken_TCONS_00110240      --------------------------------------------------
Chicken_TCONS_00110242      TGGAAAGAAAAGACATACATGAATAATTTTACCCAGTCAGATTACAAGCC
Chicken_TCONS_00110241      --------------------------------------------------
Chicken_TCONS_00073777      --------------------------------------------------
Chicken_TCONS_00073778      --------------------------------------------------
Chicken_TCONS_00073775      --------------------------------------------------
Chicken_TCONS_00073776      --------------------------------------------------
Chicken_TCONS_00073773      --------------------------------------------------
Chicken_TCONS_00073780      --------------------------------------------------
Chicken_TCONS_00073779      --------------------------------------------------
Chicken_TCONS_00073774      --------------------------------------------------
Chicken_TCONS_00073771      --------------------------------------------------
Human_NR_102743.1           --------------------------------------------------
Human_NR_102744.1           --------------------------------------------------
Chicken_TCONS_00072346      --------------------------------------------------
Chicken_TCONS_00072347      --------------------------------------------------
Human_NR_125738.1           --------------------------------------------------
Chicken_TCONS_00110238      --------------------------------------------------
Mouse_NR_045195.1           --------------------------------------------------
Chicken_TCONS_00073781      --------------------------------------------------
Cattle_TCONS_00112285       --------------------------------------------------
                                                                              

Cattle_TCONS_00044964       --------------------------------------------------
Cattle_TCONS_00044961       --------------------------------------------------
Cattle_TCONS_00044960       --------------------------------------------------
Cattle_TCONS_00044967       --------------------------------------------------
Cattle_TCONS_00044965       --------------------------------------------------
Cattle_TCONS_00044956       --------------------------------------------------
Cattle_TCONS_00044958       --------------------------------------------------
Cattle_TCONS_00044962       --------------------------------------------------
Cattle_TCONS_00044969       --------------------------------------------------
Cattle_TCONS_00044957       --------------------------------------------------
Cattle_TCONS_00044970       --------------------------------------------------
Cattle_TCONS_00044972       --------------------------------------------------
Cattle_TCONS_00044963       --------------------------------------------------
Cattle_TCONS_00044968       --------------------------------------------------
Cattle_TCONS_00044966       --------------------------------------------------
Cattle_TCONS_00044971       --------------------------------------------------
Cattle_TCONS_00044959       --------------------------------------------------
Cattle_TCONS_00044951       --------------------------------------------------
Cattle_TCONS_00044952       --------------------------------------------------
Cattle_TCONS_00044955       --------------------------------------------------
Cattle_TCONS_00044954       --------------------------------------------------
Cattle_TCONS_00044953       --------------------------------------------------
Pig_TCONS_00023294          --------------------------------------------------
Pig_TCONS_00023299          --------------------------------------------------
Pig_TCONS_00023301          --------------------------------------------------
Pig_TCONS_00023300          --------------------------------------------------
Pig_TCONS_00023298          --------------------------------------------------
Pig_TCONS_00023297          --------------------------------------------------
Chicken_TCONS_00110239      --------------------------------------------------
Chicken_TCONS_00110240      --------------------------------------------------
Chicken_TCONS_00110242      CGAATGTGAACATTTACTGAGCGGTGGTATTAGAGCAGAAGTAGGAAGGA
Chicken_TCONS_00110241      --------------------------------------------------
Chicken_TCONS_00073777      --------------------------------------------------
Chicken_TCONS_00073778      --------------------------------------------------
Chicken_TCONS_00073775      --------------------------------------------------
Chicken_TCONS_00073776      --------------------------------------------------
Chicken_TCONS_00073773      --------------------------------------------------
Chicken_TCONS_00073780      --------------------------------------------------
Chicken_TCONS_00073779      --------------------------------------------------
Chicken_TCONS_00073774      --------------------------------------------------
Chicken_TCONS_00073771      --------------------------------------------------
Human_NR_102743.1           --------------------------------------------------
Human_NR_102744.1           --------------------------------------------------
Chicken_TCONS_00072346      --------------------------------------------------
Chicken_TCONS_00072347      --------------------------------------------------
Human_NR_125738.1           --------------------------------------------------
Chicken_TCONS_00110238      --------------------------------------------------
Mouse_NR_045195.1           --------------------------------------------------
Chicken_TCONS_00073781      --------------------------------------------------
Cattle_TCONS_00112285       --------------------------------------------------
                                                                              

Cattle_TCONS_00044964       --------------------------------------------------
Cattle_TCONS_00044961       --------------------------------------------------
Cattle_TCONS_00044960       --------------------------------------------------
Cattle_TCONS_00044967       --------------------------------------------------
Cattle_TCONS_00044965       --------------------------------------------------
Cattle_TCONS_00044956       --------------------------------------------------
Cattle_TCONS_00044958       --------------------------------------------------
Cattle_TCONS_00044962       --------------------------------------------------
Cattle_TCONS_00044969       --------------------------------------------------
Cattle_TCONS_00044957       --------------------------------------------------
Cattle_TCONS_00044970       --------------------------------------------------
Cattle_TCONS_00044972       --------------------------------------------------
Cattle_TCONS_00044963       --------------------------------------------------
Cattle_TCONS_00044968       --------------------------------------------------
Cattle_TCONS_00044966       --------------------------------------------------
Cattle_TCONS_00044971       --------------------------------------------------
Cattle_TCONS_00044959       --------------------------------------------------
Cattle_TCONS_00044951       --------------------------------------------------
Cattle_TCONS_00044952       --------------------------------------------------
Cattle_TCONS_00044955       --------------------------------------------------
Cattle_TCONS_00044954       --------------------------------------------------
Cattle_TCONS_00044953       --------------------------------------------------
Pig_TCONS_00023294          --------------------------------------------------
Pig_TCONS_00023299          --------------------------------------------------
Pig_TCONS_00023301          --------------------------------------------------
Pig_TCONS_00023300          --------------------------------------------------
Pig_TCONS_00023298          --------------------------------------------------
Pig_TCONS_00023297          --------------------------------------------------
Chicken_TCONS_00110239      --------------------------------------------------
Chicken_TCONS_00110240      --------------------------------------------------
Chicken_TCONS_00110242      TTTCTAAGGCTCGTTGTGAAATGCTTATAAAGCTAAAAAGGTCAAATTCT
Chicken_TCONS_00110241      --------------------------------------------------
Chicken_TCONS_00073777      --------------------------------------------------
Chicken_TCONS_00073778      --------------------------------------------------
Chicken_TCONS_00073775      --------------------------------------------------
Chicken_TCONS_00073776      --------------------------------------------------
Chicken_TCONS_00073773      --------------------------------------------------
Chicken_TCONS_00073780      --------------------------------------------------
Chicken_TCONS_00073779      --------------------------------------------------
Chicken_TCONS_00073774      --------------------------------------------------
Chicken_TCONS_00073771      --------------------------------------------------
Human_NR_102743.1           --------------------------------------------------
Human_NR_102744.1           --------------------------------------------------
Chicken_TCONS_00072346      --------------------------------------------------
Chicken_TCONS_00072347      --------------------------------------------------
Human_NR_125738.1           --------------------------------------------------
Chicken_TCONS_00110238      --------------------------------------------------
Mouse_NR_045195.1           --------------------------------------------------
Chicken_TCONS_00073781      --------------------------------------------------
Cattle_TCONS_00112285       --------------------------------------------------
                                                                              

Cattle_TCONS_00044964       --------------------------------------------------
Cattle_TCONS_00044961       --------------------------------------------------
Cattle_TCONS_00044960       --------------------------------------------------
Cattle_TCONS_00044967       --------------------------------------------------
Cattle_TCONS_00044965       --------------------------------------------------
Cattle_TCONS_00044956       --------------------------------------------------
Cattle_TCONS_00044958       --------------------------------------------------
Cattle_TCONS_00044962       --------------------------------------------------
Cattle_TCONS_00044969       --------------------------------------------------
Cattle_TCONS_00044957       --------------------------------------------------
Cattle_TCONS_00044970       --------------------------------------------------
Cattle_TCONS_00044972       --------------------------------------------------
Cattle_TCONS_00044963       --------------------------------------------------
Cattle_TCONS_00044968       --------------------------------------------------
Cattle_TCONS_00044966       --------------------------------------------------
Cattle_TCONS_00044971       --------------------------------------------------
Cattle_TCONS_00044959       --------------------------------------------------
Cattle_TCONS_00044951       --------------------------------------------------
Cattle_TCONS_00044952       --------------------------------------------------
Cattle_TCONS_00044955       --------------------------------------------------
Cattle_TCONS_00044954       --------------------------------------------------
Cattle_TCONS_00044953       --------------------------------------------------
Pig_TCONS_00023294          --------------------------------------------------
Pig_TCONS_00023299          --------------------------------------------------
Pig_TCONS_00023301          --------------------------------------------------
Pig_TCONS_00023300          --------------------------------------------------
Pig_TCONS_00023298          --------------------------------------------------
Pig_TCONS_00023297          --------------------------------------------------
Chicken_TCONS_00110239      --------------------------------------------------
Chicken_TCONS_00110240      --------------------------------------------------
Chicken_TCONS_00110242      TTTCCAATTTTCACTCCACACAAAAGCAGTTAAGTAAATGAAATAACATG
Chicken_TCONS_00110241      --------------------------------------------------
Chicken_TCONS_00073777      --------------------------------------------------
Chicken_TCONS_00073778      --------------------------------------------------
Chicken_TCONS_00073775      --------------------------------------------------
Chicken_TCONS_00073776      --------------------------------------------------
Chicken_TCONS_00073773      --------------------------------------------------
Chicken_TCONS_00073780      --------------------------------------------------
Chicken_TCONS_00073779      --------------------------------------------------
Chicken_TCONS_00073774      --------------------------------------------------
Chicken_TCONS_00073771      --------------------------------------------------
Human_NR_102743.1           --------------------------------------------------
Human_NR_102744.1           --------------------------------------------------
Chicken_TCONS_00072346      --------------------------------------------------
Chicken_TCONS_00072347      --------------------------------------------------
Human_NR_125738.1           --------------------------------------------------
Chicken_TCONS_00110238      --------------------------------------------------
Mouse_NR_045195.1           --------------------------------------------------
Chicken_TCONS_00073781      --------------------------------------------------
Cattle_TCONS_00112285       --------------------------------------------------
                                                                              

Cattle_TCONS_00044964       --------------------------------------------------
Cattle_TCONS_00044961       --------------------------------------------------
Cattle_TCONS_00044960       --------------------------------------------------
Cattle_TCONS_00044967       --------------------------------------------------
Cattle_TCONS_00044965       --------------------------------------------------
Cattle_TCONS_00044956       --------------------------------------------------
Cattle_TCONS_00044958       --------------------------------------------------
Cattle_TCONS_00044962       --------------------------------------------------
Cattle_TCONS_00044969       --------------------------------------------------
Cattle_TCONS_00044957       --------------------------------------------------
Cattle_TCONS_00044970       --------------------------------------------------
Cattle_TCONS_00044972       --------------------------------------------------
Cattle_TCONS_00044963       --------------------------------------------------
Cattle_TCONS_00044968       --------------------------------------------------
Cattle_TCONS_00044966       --------------------------------------------------
Cattle_TCONS_00044971       --------------------------------------------------
Cattle_TCONS_00044959       --------------------------------------------------
Cattle_TCONS_00044951       --------------------------------------------------
Cattle_TCONS_00044952       --------------------------------------------------
Cattle_TCONS_00044955       --------------------------------------------------
Cattle_TCONS_00044954       --------------------------------------------------
Cattle_TCONS_00044953       --------------------------------------------------
Pig_TCONS_00023294          --------------------------------------------------
Pig_TCONS_00023299          --------------------------------------------------
Pig_TCONS_00023301          --------------------------------------------------
Pig_TCONS_00023300          --------------------------------------------------
Pig_TCONS_00023298          --------------------------------------------------
Pig_TCONS_00023297          --------------------------------------------------
Chicken_TCONS_00110239      --------------------------------------------------
Chicken_TCONS_00110240      --------------------------------------------------
Chicken_TCONS_00110242      ACCTGCAAATTGGTGCAGGATACAACCTGCAAAATATGTCGGCACACGGT
Chicken_TCONS_00110241      --------------------------------------------------
Chicken_TCONS_00073777      --------------------------------------------------
Chicken_TCONS_00073778      --------------------------------------------------
Chicken_TCONS_00073775      --------------------------------------------------
Chicken_TCONS_00073776      --------------------------------------------------
Chicken_TCONS_00073773      --------------------------------------------------
Chicken_TCONS_00073780      --------------------------------------------------
Chicken_TCONS_00073779      --------------------------------------------------
Chicken_TCONS_00073774      --------------------------------------------------
Chicken_TCONS_00073771      --------------------------------------------------
Human_NR_102743.1           --------------------------------------------------
Human_NR_102744.1           --------------------------------------------------
Chicken_TCONS_00072346      --------------------------------------------------
Chicken_TCONS_00072347      --------------------------------------------------
Human_NR_125738.1           --------------------------------------------------
Chicken_TCONS_00110238      --------------------------------------------------
Mouse_NR_045195.1           --------------------------------------------------
Chicken_TCONS_00073781      --------------------------------------------------
Cattle_TCONS_00112285       --------------------------------------------------
                                                                              

Cattle_TCONS_00044964       --------------------------------------------------
Cattle_TCONS_00044961       --------------------------------------------------
Cattle_TCONS_00044960       --------------------------------------------------
Cattle_TCONS_00044967       --------------------------------------------------
Cattle_TCONS_00044965       --------------------------------------------------
Cattle_TCONS_00044956       --------------------------------------------------
Cattle_TCONS_00044958       --------------------------------------------------
Cattle_TCONS_00044962       --------------------------------------------------
Cattle_TCONS_00044969       --------------------------------------------------
Cattle_TCONS_00044957       --------------------------------------------------
Cattle_TCONS_00044970       --------------------------------------------------
Cattle_TCONS_00044972       --------------------------------------------------
Cattle_TCONS_00044963       --------------------------------------------------
Cattle_TCONS_00044968       --------------------------------------------------
Cattle_TCONS_00044966       --------------------------------------------------
Cattle_TCONS_00044971       --------------------------------------------------
Cattle_TCONS_00044959       --------------------------------------------------
Cattle_TCONS_00044951       --------------------------------------------------
Cattle_TCONS_00044952       --------------------------------------------------
Cattle_TCONS_00044955       --------------------------------------------------
Cattle_TCONS_00044954       --------------------------------------------------
Cattle_TCONS_00044953       --------------------------------------------------
Pig_TCONS_00023294          --------------------------------------------------
Pig_TCONS_00023299          --------------------------------------------------
Pig_TCONS_00023301          --------------------------------------------------
Pig_TCONS_00023300          --------------------------------------------------
Pig_TCONS_00023298          --------------------------------------------------
Pig_TCONS_00023297          --------------------------------------------------
Chicken_TCONS_00110239      --------------------------------------------------
Chicken_TCONS_00110240      --------------------------------------------------
Chicken_TCONS_00110242      AAAAGCCATTGTGTGGTTTCATATTAACACAGAAGAAATGGTATCTGACC
Chicken_TCONS_00110241      --------------------------------------------------
Chicken_TCONS_00073777      --------------------------------------------------
Chicken_TCONS_00073778      --------------------------------------------------
Chicken_TCONS_00073775      --------------------------------------------------
Chicken_TCONS_00073776      --------------------------------------------------
Chicken_TCONS_00073773      --------------------------------------------------
Chicken_TCONS_00073780      --------------------------------------------------
Chicken_TCONS_00073779      --------------------------------------------------
Chicken_TCONS_00073774      --------------------------------------------------
Chicken_TCONS_00073771      --------------------------------------------------
Human_NR_102743.1           --------------------------------------------------
Human_NR_102744.1           --------------------------------------------------
Chicken_TCONS_00072346      --------------------------------------------------
Chicken_TCONS_00072347      --------------------------------------------------
Human_NR_125738.1           --------------------------------------------------
Chicken_TCONS_00110238      --------------------------------------------------
Mouse_NR_045195.1           --------------------------------------------------
Chicken_TCONS_00073781      --------------------------------------------------
Cattle_TCONS_00112285       --------------------------------------------------
                                                                              

Cattle_TCONS_00044964       --------------------------------------------------
Cattle_TCONS_00044961       --------------------------------------------------
Cattle_TCONS_00044960       --------------------------------------------------
Cattle_TCONS_00044967       --------------------------------------------------
Cattle_TCONS_00044965       --------------------------------------------------
Cattle_TCONS_00044956       --------------------------------------------------
Cattle_TCONS_00044958       --------------------------------------------------
Cattle_TCONS_00044962       --------------------------------------------------
Cattle_TCONS_00044969       --------------------------------------------------
Cattle_TCONS_00044957       --------------------------------------------------
Cattle_TCONS_00044970       --------------------------------------------------
Cattle_TCONS_00044972       --------------------------------------------------
Cattle_TCONS_00044963       --------------------------------------------------
Cattle_TCONS_00044968       --------------------------------------------------
Cattle_TCONS_00044966       --------------------------------------------------
Cattle_TCONS_00044971       --------------------------------------------------
Cattle_TCONS_00044959       --------------------------------------------------
Cattle_TCONS_00044951       --------------------------------------------------
Cattle_TCONS_00044952       --------------------------------------------------
Cattle_TCONS_00044955       --------------------------------------------------
Cattle_TCONS_00044954       --------------------------------------------------
Cattle_TCONS_00044953       --------------------------------------------------
Pig_TCONS_00023294          --------------------------------------------------
Pig_TCONS_00023299          --------------------------------------------------
Pig_TCONS_00023301          --------------------------------------------------
Pig_TCONS_00023300          --------------------------------------------------
Pig_TCONS_00023298          --------------------------------------------------
Pig_TCONS_00023297          --------------------------------------------------
Chicken_TCONS_00110239      --------------------------------------------------
Chicken_TCONS_00110240      --------------------------------------------------
Chicken_TCONS_00110242      ATAAGAGCACCAGCACTGACTCACTGTTTCTAATTATTATTATATTCTTT
Chicken_TCONS_00110241      --------------------------------------------------
Chicken_TCONS_00073777      --------------------------------------------------
Chicken_TCONS_00073778      --------------------------------------------------
Chicken_TCONS_00073775      --------------------------------------------------
Chicken_TCONS_00073776      --------------------------------------------------
Chicken_TCONS_00073773      --------------------------------------------------
Chicken_TCONS_00073780      --------------------------------------------------
Chicken_TCONS_00073779      --------------------------------------------------
Chicken_TCONS_00073774      --------------------------------------------------
Chicken_TCONS_00073771      --------------------------------------------------
Human_NR_102743.1           --------------------------------------------------
Human_NR_102744.1           --------------------------------------------------
Chicken_TCONS_00072346      --------------------------------------------------
Chicken_TCONS_00072347      --------------------------------------------------
Human_NR_125738.1           --------------------------------------------------
Chicken_TCONS_00110238      --------------------------------------------------
Mouse_NR_045195.1           --------------------------------------------------
Chicken_TCONS_00073781      --------------------------------------------------
Cattle_TCONS_00112285       --------------------------------------------------
                                                                              

Cattle_TCONS_00044964       --------------------------------------------------
Cattle_TCONS_00044961       --------------------------------------------------
Cattle_TCONS_00044960       --------------------------------------------------
Cattle_TCONS_00044967       --------------------------------------------------
Cattle_TCONS_00044965       --------------------------------------------------
Cattle_TCONS_00044956       --------------------------------------------------
Cattle_TCONS_00044958       --------------------------------------------------
Cattle_TCONS_00044962       --------------------------------------------------
Cattle_TCONS_00044969       --------------------------------------------------
Cattle_TCONS_00044957       --------------------------------------------------
Cattle_TCONS_00044970       --------------------------------------------------
Cattle_TCONS_00044972       --------------------------------------------------
Cattle_TCONS_00044963       --------------------------------------------------
Cattle_TCONS_00044968       --------------------------------------------------
Cattle_TCONS_00044966       --------------------------------------------------
Cattle_TCONS_00044971       --------------------------------------------------
Cattle_TCONS_00044959       --------------------------------------------------
Cattle_TCONS_00044951       --------------------------------------------------
Cattle_TCONS_00044952       --------------------------------------------------
Cattle_TCONS_00044955       --------------------------------------------------
Cattle_TCONS_00044954       --------------------------------------------------
Cattle_TCONS_00044953       --------------------------------------------------
Pig_TCONS_00023294          --------------------------------------------------
Pig_TCONS_00023299          --------------------------------------------------
Pig_TCONS_00023301          --------------------------------------------------
Pig_TCONS_00023300          --------------------------------------------------
Pig_TCONS_00023298          --------------------------------------------------
Pig_TCONS_00023297          --------------------------------------------------
Chicken_TCONS_00110239      ---------------------GGCCCCGCTCCCCGCCGGCCGACCCCAG-
Chicken_TCONS_00110240      ------------------------CCCGCTCCCCGCCGGCCGACCCCAG-
Chicken_TCONS_00110242      CTTTCTTTCTTTCTTTCTTTTTTTTTTTTTTTCCCTGAAACAACAACAGC
Chicken_TCONS_00110241      --------------------------------------------------
Chicken_TCONS_00073777      --------------------------------------------------
Chicken_TCONS_00073778      --------------------------------------------------
Chicken_TCONS_00073775      --------------------------------------------------
Chicken_TCONS_00073776      --------------------------------------------------
Chicken_TCONS_00073773      --------------------------------------------------
Chicken_TCONS_00073780      --------------------------------------------------
Chicken_TCONS_00073779      --------------------------------------------------
Chicken_TCONS_00073774      --------------------------------------------------
Chicken_TCONS_00073771      --------------------------------------------------
Human_NR_102743.1           --------------------------------------------------
Human_NR_102744.1           --------------------------------------------------
Chicken_TCONS_00072346      --------------------------------------------------
Chicken_TCONS_00072347      --------------------------------------------------
Human_NR_125738.1           --------------------------------------------------
Chicken_TCONS_00110238      --------------------------------------------------
Mouse_NR_045195.1           --------------------------------------------------
Chicken_TCONS_00073781      --------------------------------------------------
Cattle_TCONS_00112285       --------------------------------------------------
                                                                              

Cattle_TCONS_00044964       --------------------------------------------------
Cattle_TCONS_00044961       --------------------------------------------------
Cattle_TCONS_00044960       --------------------------------------------------
Cattle_TCONS_00044967       --------------------------------------------------
Cattle_TCONS_00044965       --------------------------------------------------
Cattle_TCONS_00044956       --------------------------------------------------
Cattle_TCONS_00044958       --------------------------------------------------
Cattle_TCONS_00044962       --------------------------------------------------
Cattle_TCONS_00044969       --------------------------------------------------
Cattle_TCONS_00044957       --------------------------------------------------
Cattle_TCONS_00044970       --------------------------------------------------
Cattle_TCONS_00044972       --------------------------------------------------
Cattle_TCONS_00044963       --------------------------------------------------
Cattle_TCONS_00044968       --------------------------------------------------
Cattle_TCONS_00044966       --------------------------------------------------
Cattle_TCONS_00044971       --------------------------------------------------
Cattle_TCONS_00044959       --------------------------------------------------
Cattle_TCONS_00044951       --------------------------------------------------
Cattle_TCONS_00044952       --------------------------------------------------
Cattle_TCONS_00044955       --------------------------------------------------
Cattle_TCONS_00044954       --------------------------------------------------
Cattle_TCONS_00044953       --------------------------------------------------
Pig_TCONS_00023294          --------------------------------------------------
Pig_TCONS_00023299          --------------------------------------------------
Pig_TCONS_00023301          --------------------------------------------------
Pig_TCONS_00023300          --------------------------------------------------
Pig_TCONS_00023298          --------------------------------------------------
Pig_TCONS_00023297          --------------------------------------------------
Chicken_TCONS_00110239      GACAAAGCAGCATCAAGCAATTGCCTCCTGGCTAGCGTTCTCGGCAAACT
Chicken_TCONS_00110240      GACAAAGCAGCATCAAGCAATTGCCTCCTGGCTAGCGTTCTCGGCAAACT
Chicken_TCONS_00110242      GACAAAGCAGCATCAAGCAATTGCCTCCTGGCTAGCGTTCTCGGCAAACT
Chicken_TCONS_00110241      --------------------------------------------------
Chicken_TCONS_00073777      --------------------------------------------------
Chicken_TCONS_00073778      --------------------------------------------------
Chicken_TCONS_00073775      --------------------------------------------------
Chicken_TCONS_00073776      --------------------------------------------------
Chicken_TCONS_00073773      --------------------------------------------------
Chicken_TCONS_00073780      --------------------------------------------------
Chicken_TCONS_00073779      --------------------------------------------------
Chicken_TCONS_00073774      --------------------------------------------------
Chicken_TCONS_00073771      --------------------------------------------------
Human_NR_102743.1           --------------------------------------------------
Human_NR_102744.1           --------------------------------------------------
Chicken_TCONS_00072346      --------------------------------------------------
Chicken_TCONS_00072347      --------------------------------------------------
Human_NR_125738.1           --------------------------------------------------
Chicken_TCONS_00110238      --------------------------------------------------
Mouse_NR_045195.1           --------------------------------------------------
Chicken_TCONS_00073781      --------------------------------------------------
Cattle_TCONS_00112285       --------------------------------------------------
                                                                              

Cattle_TCONS_00044964       --------------------------------------------------
Cattle_TCONS_00044961       --------------------------------------------------
Cattle_TCONS_00044960       --------------------------------------------------
Cattle_TCONS_00044967       --------------------------------------------------
Cattle_TCONS_00044965       --------------------------------------------------
Cattle_TCONS_00044956       --------------------------------------------------
Cattle_TCONS_00044958       --------------------------------------------------
Cattle_TCONS_00044962       --------------------------------------------------
Cattle_TCONS_00044969       --------------------------------------------------
Cattle_TCONS_00044957       --------------------------------------------------
Cattle_TCONS_00044970       --------------------------------------------------
Cattle_TCONS_00044972       --------------------------------------------------
Cattle_TCONS_00044963       --------------------------------------------------
Cattle_TCONS_00044968       --------------------------------------------------
Cattle_TCONS_00044966       --------------------------------------------------
Cattle_TCONS_00044971       --------------------------------------------------
Cattle_TCONS_00044959       --------------------------------------------------
Cattle_TCONS_00044951       --------------------------------------------------
Cattle_TCONS_00044952       --------------------------------------------------
Cattle_TCONS_00044955       --------------------------------------------------
Cattle_TCONS_00044954       --------------------------------------------------
Cattle_TCONS_00044953       --------------------------------------------------
Pig_TCONS_00023294          --------------------------------------------------
Pig_TCONS_00023299          --------------------------------------------------
Pig_TCONS_00023301          --------------------------------------------------
Pig_TCONS_00023300          --------------------------------------------------
Pig_TCONS_00023298          --------------------------------------------------
Pig_TCONS_00023297          --------------------------------------------------
Chicken_TCONS_00110239      CTCATGACTATTGACTCAAATGAGCAGCCCAGCAAAGGGAAAGAAACCAT
Chicken_TCONS_00110240      CTCATGACTATTGACTCAAATGAGCAGCCCAGCAAAGGGAAAGAAACCAT
Chicken_TCONS_00110242      CTCATGACTATTGACTCAAATGAGCAGCCCAGCAAAGGGAAAGAAACCAT
Chicken_TCONS_00110241      --------------------------------------------------
Chicken_TCONS_00073777      --------------------------------------------------
Chicken_TCONS_00073778      --------------------------------------------------
Chicken_TCONS_00073775      --------------------------------------------------
Chicken_TCONS_00073776      --------------------------------------------------
Chicken_TCONS_00073773      --------------------------------------------------
Chicken_TCONS_00073780      --------------------------------------------------
Chicken_TCONS_00073779      --------------------------------------------------
Chicken_TCONS_00073774      --------------------------------------------------
Chicken_TCONS_00073771      --------------------------------------------------
Human_NR_102743.1           --------------------------------------------------
Human_NR_102744.1           --------------------------------------------------
Chicken_TCONS_00072346      --------------------------------------------------
Chicken_TCONS_00072347      --------------------------------------------------
Human_NR_125738.1           --------------------------------------------------
Chicken_TCONS_00110238      --------------------------------------------------
Mouse_NR_045195.1           --------------------------------------------------
Chicken_TCONS_00073781      --------------------------------------------------
Cattle_TCONS_00112285       --------------------------------------------------
                                                                              

Cattle_TCONS_00044964       --------------------------------------------------
Cattle_TCONS_00044961       --------------------------------------------------
Cattle_TCONS_00044960       --------------------------------------------------
Cattle_TCONS_00044967       --------------------------------------------------
Cattle_TCONS_00044965       --------------------------------------------------
Cattle_TCONS_00044956       --------------------------------------------------
Cattle_TCONS_00044958       --------------------------------------------------
Cattle_TCONS_00044962       --------------------------------------------------
Cattle_TCONS_00044969       --------------------------------------------------
Cattle_TCONS_00044957       --------------------------------------------------
Cattle_TCONS_00044970       --------------------------------------------------
Cattle_TCONS_00044972       --------------------------------------------------
Cattle_TCONS_00044963       --------------------------------------------------
Cattle_TCONS_00044968       --------------------------------------------------
Cattle_TCONS_00044966       --------------------------------------------------
Cattle_TCONS_00044971       --------------------------------------------------
Cattle_TCONS_00044959       --------------------------------------------------
Cattle_TCONS_00044951       --------------------------------------------------
Cattle_TCONS_00044952       --------------------------------------------------
Cattle_TCONS_00044955       --------------------------------------------------
Cattle_TCONS_00044954       --------------------------------------------------
Cattle_TCONS_00044953       --------------------------------------------------
Pig_TCONS_00023294          --------------------------------------------------
Pig_TCONS_00023299          --------------------------------------------------
Pig_TCONS_00023301          --------------------------------------------------
Pig_TCONS_00023300          --------------------------------------------------
Pig_TCONS_00023298          --------------------------------------------------
Pig_TCONS_00023297          --------------------------------------------------
Chicken_TCONS_00110239      TCGATTCACAGATTATCAAGTGAATCCCAAGACCAGCATCACTGTGCTGA
Chicken_TCONS_00110240      TCGATTCACAGATTATCAAGTGAATCCCAAGACCAGCATCACTGTGCTGA
Chicken_TCONS_00110242      TCGATTCACAGATTATCAAGTGAATCCCAAGACCAGCATCACTGTGCTGA
Chicken_TCONS_00110241      --------------------------------------------------
Chicken_TCONS_00073777      --------------------------------------------------
Chicken_TCONS_00073778      --------------------------------------------------
Chicken_TCONS_00073775      --------------------------------------------------
Chicken_TCONS_00073776      --------------------------------------------------
Chicken_TCONS_00073773      --------------------------------------------------
Chicken_TCONS_00073780      --------------------------------------------------
Chicken_TCONS_00073779      --------------------------------------------------
Chicken_TCONS_00073774      --------------------------------------------------
Chicken_TCONS_00073771      --------------------------------------------------
Human_NR_102743.1           --------------------------------------------------
Human_NR_102744.1           --------------------------------------------------
Chicken_TCONS_00072346      --------------------------------------------------
Chicken_TCONS_00072347      --------------------------------------------------
Human_NR_125738.1           --------------------------------------------------
Chicken_TCONS_00110238      --------------------------------------------------
Mouse_NR_045195.1           --------------------------------------------------
Chicken_TCONS_00073781      --------------------------------------------------
Cattle_TCONS_00112285       --------------------------------------------------
                                                                              

Cattle_TCONS_00044964       --------------------------------------------------
Cattle_TCONS_00044961       --------------------------------------------------
Cattle_TCONS_00044960       --------------------------------------------------
Cattle_TCONS_00044967       --------------------------------------------------
Cattle_TCONS_00044965       --------------------------------------------------
Cattle_TCONS_00044956       --------------------------------------------------
Cattle_TCONS_00044958       --------------------------------------------------
Cattle_TCONS_00044962       --------------------------------------------------
Cattle_TCONS_00044969       --------------------------------------------------
Cattle_TCONS_00044957       --------------------------------------------------
Cattle_TCONS_00044970       --------------------------------------------------
Cattle_TCONS_00044972       --------------------------------------------------
Cattle_TCONS_00044963       --------------------------------------------------
Cattle_TCONS_00044968       --------------------------------------------------
Cattle_TCONS_00044966       --------------------------------------------------
Cattle_TCONS_00044971       --------------------------------------------------
Cattle_TCONS_00044959       --------------------------------------------------
Cattle_TCONS_00044951       --------------------------------------------------
Cattle_TCONS_00044952       --------------------------------------------------
Cattle_TCONS_00044955       --------------------------------------------------
Cattle_TCONS_00044954       --------------------------------------------------
Cattle_TCONS_00044953       --------------------------------------------------
Pig_TCONS_00023294          --------------------------------------------------
Pig_TCONS_00023299          --------------------------------------------------
Pig_TCONS_00023301          --------------------------------------------------
Pig_TCONS_00023300          --------------------------------------------------
Pig_TCONS_00023298          --------------------------------------------------
Pig_TCONS_00023297          --------------------------------------------------
Chicken_TCONS_00110239      CCAAGAGGAGCAGTCTGCAGCTTCCAGCTTTGCCCACCTTGCCCAGCCTG
Chicken_TCONS_00110240      CCAAGAGGAGCAGTCTGCAGCTTCCAGCTTTGCCCACCTTGCCCAGCCTG
Chicken_TCONS_00110242      CCAAGAGGAGCAGTCTGCAGCTTCCAGCTTTGCCCACCTTGCCCAGCCTG
Chicken_TCONS_00110241      --------------------------------------------------
Chicken_TCONS_00073777      --------------------------------------------------
Chicken_TCONS_00073778      --------------------------------------------------
Chicken_TCONS_00073775      --------------------------------------------------
Chicken_TCONS_00073776      --------------------------------------------------
Chicken_TCONS_00073773      --------------------------------------------------
Chicken_TCONS_00073780      --------------------------------------------------
Chicken_TCONS_00073779      --------------------------------------------------
Chicken_TCONS_00073774      --------------------------------------------------
Chicken_TCONS_00073771      --------------------------------------------------
Human_NR_102743.1           --------------------------------------------------
Human_NR_102744.1           --------------------------------------------------
Chicken_TCONS_00072346      --------------------------------------------------
Chicken_TCONS_00072347      --------------------------------------------------
Human_NR_125738.1           --------------------------------------------------
Chicken_TCONS_00110238      --------------------------------------------------
Mouse_NR_045195.1           --------------------------------------------------
Chicken_TCONS_00073781      --------------------------------------------------
Cattle_TCONS_00112285       --------------------------------------------------
                                                                              

Cattle_TCONS_00044964       --------------------------------------------------
Cattle_TCONS_00044961       --------------------------------------------------
Cattle_TCONS_00044960       --------------------------------------------------
Cattle_TCONS_00044967       --------------------------------------------------
Cattle_TCONS_00044965       --------------------------------------------------
Cattle_TCONS_00044956       --------------------------------------------------
Cattle_TCONS_00044958       --------------------------------------------------
Cattle_TCONS_00044962       --------------------------------------------------
Cattle_TCONS_00044969       --------------------------------------------------
Cattle_TCONS_00044957       --------------------------------------------------
Cattle_TCONS_00044970       --------------------------------------------------
Cattle_TCONS_00044972       --------------------------------------------------
Cattle_TCONS_00044963       --------------------------------------------------
Cattle_TCONS_00044968       --------------------------------------------------
Cattle_TCONS_00044966       --------------------------------------------------
Cattle_TCONS_00044971       --------------------------------------------------
Cattle_TCONS_00044959       --------------------------------------------------
Cattle_TCONS_00044951       --------------------------------------------------
Cattle_TCONS_00044952       --------------------------------------------------
Cattle_TCONS_00044955       --------------------------------------------------
Cattle_TCONS_00044954       --------------------------------------------------
Cattle_TCONS_00044953       --------------------------------------------------
Pig_TCONS_00023294          --------------------------------------------------
Pig_TCONS_00023299          --------------------------------------------------
Pig_TCONS_00023301          --------------------------------------------------
Pig_TCONS_00023300          --------------------------------------------------
Pig_TCONS_00023298          --------------------------------------------------
Pig_TCONS_00023297          --------------------------------------------------
Chicken_TCONS_00110239      CAGTATCAATAACAAGGACAAAGTGCTTGTATTCAGAAAAAGTGAATGCT
Chicken_TCONS_00110240      CAGTATCAATAACAAGGACAAAG---------------------------
Chicken_TCONS_00110242      CAGTATCAATAACAAGGACAAAG---------------------------
Chicken_TCONS_00110241      --------------------------------------------------
Chicken_TCONS_00073777      --------------------------------------------------
Chicken_TCONS_00073778      --------------------------------------------------
Chicken_TCONS_00073775      --------------------------------------------------
Chicken_TCONS_00073776      --------------------------------------------------
Chicken_TCONS_00073773      --------------------------------------------------
Chicken_TCONS_00073780      --------------------------------------------------
Chicken_TCONS_00073779      --------------------------------------------------
Chicken_TCONS_00073774      --------------------------------------------------
Chicken_TCONS_00073771      --------------------------------------------------
Human_NR_102743.1           --------------------------------------------------
Human_NR_102744.1           --------------------------------------------------
Chicken_TCONS_00072346      --------------------------------------------------
Chicken_TCONS_00072347      --------------------------------------------------
Human_NR_125738.1           --------------------------------------------------
Chicken_TCONS_00110238      --------------------------------------------------
Mouse_NR_045195.1           --------------------------------------------------
Chicken_TCONS_00073781      --------------------------------------------------
Cattle_TCONS_00112285       --------------------------------------------------
                                                                              

Cattle_TCONS_00044964       --------------------------------------------------
Cattle_TCONS_00044961       --------------------------------------------------
Cattle_TCONS_00044960       --------------------------------------------------
Cattle_TCONS_00044967       --------------------------------------------------
Cattle_TCONS_00044965       --------------------------------------------------
Cattle_TCONS_00044956       --------------------------------------------------
Cattle_TCONS_00044958       --------------------------------------------------
Cattle_TCONS_00044962       --------------------------------------------------
Cattle_TCONS_00044969       --------------------------------------------------
Cattle_TCONS_00044957       --------------------------------------------------
Cattle_TCONS_00044970       --------------------------------------------------
Cattle_TCONS_00044972       --------------------------------------------------
Cattle_TCONS_00044963       --------------------------------------------------
Cattle_TCONS_00044968       --------------------------------------------------
Cattle_TCONS_00044966       --------------------------------------------------
Cattle_TCONS_00044971       --------------------------------------------------
Cattle_TCONS_00044959       --------------------------------------------------
Cattle_TCONS_00044951       --------------------------------------------------
Cattle_TCONS_00044952       --------------------------------------------------
Cattle_TCONS_00044955       --------------------------------------------------
Cattle_TCONS_00044954       --------------------------------------------------
Cattle_TCONS_00044953       --------------------------------------------------
Pig_TCONS_00023294          --------------------------------------------------
Pig_TCONS_00023299          --------------------------------------------------
Pig_TCONS_00023301          --------------------------------------------------
Pig_TCONS_00023300          --------------------------------------------------
Pig_TCONS_00023298          --------------------------------------------------
Pig_TCONS_00023297          --------------------------------------------------
Chicken_TCONS_00110239      GTTTAGTCCACACAAAGACAGATGCGTCCTCAAAGAACAGCTACACTTCG
Chicken_TCONS_00110240      --------------------------------------------------
Chicken_TCONS_00110242      --------------------------------------------------
Chicken_TCONS_00110241      --------------------------------------------------
Chicken_TCONS_00073777      --------------------------------------------------
Chicken_TCONS_00073778      --------------------------------------------------
Chicken_TCONS_00073775      --------------------------------------------------
Chicken_TCONS_00073776      --------------------------------------------------
Chicken_TCONS_00073773      --------------------------------------------------
Chicken_TCONS_00073780      --------------------------------------------------
Chicken_TCONS_00073779      --------------------------------------------------
Chicken_TCONS_00073774      --------------------------------------------------
Chicken_TCONS_00073771      --------------------------------------------------
Human_NR_102743.1           --------------------------------------------------
Human_NR_102744.1           --------------------------------------------------
Chicken_TCONS_00072346      --------------------------------------------------
Chicken_TCONS_00072347      --------------------------------------------------
Human_NR_125738.1           --------------------------------------------------
Chicken_TCONS_00110238      --------------------------------------------------
Mouse_NR_045195.1           --------------------------------------------------
Chicken_TCONS_00073781      --------------------------------------------------
Cattle_TCONS_00112285       --------------------------------------------------
                                                                              

Cattle_TCONS_00044964       --------------------------------------------------
Cattle_TCONS_00044961       --------------------------------------------------
Cattle_TCONS_00044960       --------------------------------------------------
Cattle_TCONS_00044967       --------------------------------------------------
Cattle_TCONS_00044965       --------------------------------------------------
Cattle_TCONS_00044956       --------------------------------------------------
Cattle_TCONS_00044958       --------------------------------------------------
Cattle_TCONS_00044962       --------------------------------------------------
Cattle_TCONS_00044969       --------------------------------------------------
Cattle_TCONS_00044957       --------------------------------------------------
Cattle_TCONS_00044970       --------------------------------------------------
Cattle_TCONS_00044972       --------------------------------------------------
Cattle_TCONS_00044963       --------------------------------------------------
Cattle_TCONS_00044968       --------------------------------------------------
Cattle_TCONS_00044966       --------------------------------------------------
Cattle_TCONS_00044971       --------------------------------------------------
Cattle_TCONS_00044959       --------------------------------------------------
Cattle_TCONS_00044951       --------------------------------------------------
Cattle_TCONS_00044952       --------------------------------------------------
Cattle_TCONS_00044955       --------------------------------------------------
Cattle_TCONS_00044954       --------------------------------------------------
Cattle_TCONS_00044953       --------------------------------------------------
Pig_TCONS_00023294          --------------------------------------------------
Pig_TCONS_00023299          --------------------------------------------------
Pig_TCONS_00023301          --------------------------------------------------
Pig_TCONS_00023300          --------------------------------------------------
Pig_TCONS_00023298          --------------------------------------------------
Pig_TCONS_00023297          --------------------------------------------------
Chicken_TCONS_00110239      TTGGAGAACTGACATTGCCAGCTTTTGACACCAGGATTTGGAAGTACTGG
Chicken_TCONS_00110240      --------------------------------------------------
Chicken_TCONS_00110242      --------------------------------------------------
Chicken_TCONS_00110241      --------------------------------------------------
Chicken_TCONS_00073777      --------------------------------------------------
Chicken_TCONS_00073778      --------------------------------------------------
Chicken_TCONS_00073775      --------------------------------------------------
Chicken_TCONS_00073776      --------------------------------------------------
Chicken_TCONS_00073773      --------------------------------------------------
Chicken_TCONS_00073780      --------------------------------------------------
Chicken_TCONS_00073779      --------------------------------------------------
Chicken_TCONS_00073774      --------------------------------------------------
Chicken_TCONS_00073771      --------------------------------------------------
Human_NR_102743.1           --------------------------------------------------
Human_NR_102744.1           --------------------------------------------------
Chicken_TCONS_00072346      --------------------------------------------------
Chicken_TCONS_00072347      --------------------------------------------------
Human_NR_125738.1           --------------------------------------------------
Chicken_TCONS_00110238      --------------------------------------------------
Mouse_NR_045195.1           --------------------------------------------------
Chicken_TCONS_00073781      --------------------------------------------------
Cattle_TCONS_00112285       --------------------------------------------------
                                                                              

Cattle_TCONS_00044964       --------------------------------------------------
Cattle_TCONS_00044961       --------------------------------------------------
Cattle_TCONS_00044960       --------------------------------------------------
Cattle_TCONS_00044967       --------------------------------------------------
Cattle_TCONS_00044965       --------------------------------------------------
Cattle_TCONS_00044956       --------------------------------------------------
Cattle_TCONS_00044958       --------------------------------------------------
Cattle_TCONS_00044962       --------------------------------------------------
Cattle_TCONS_00044969       --------------------------------------------------
Cattle_TCONS_00044957       --------------------------------------------------
Cattle_TCONS_00044970       --------------------------------------------------
Cattle_TCONS_00044972       --------------------------------------------------
Cattle_TCONS_00044963       --------------------------------------------------
Cattle_TCONS_00044968       --------------------------------------------------
Cattle_TCONS_00044966       --------------------------------------------------
Cattle_TCONS_00044971       --------------------------------------------------
Cattle_TCONS_00044959       --------------------------------------------------
Cattle_TCONS_00044951       --------------------------------------------------
Cattle_TCONS_00044952       --------------------------------------------------
Cattle_TCONS_00044955       --------------------------------------------------
Cattle_TCONS_00044954       --------------------------------------------------
Cattle_TCONS_00044953       --------------------------------------------------
Pig_TCONS_00023294          --------------------------------------------------
Pig_TCONS_00023299          --------------------------------------------------
Pig_TCONS_00023301          --------------------------------------------------
Pig_TCONS_00023300          --------------------------------------------------
Pig_TCONS_00023298          --------------------------------------------------
Pig_TCONS_00023297          --------------------------------------------------
Chicken_TCONS_00110239      TGCTAAGAGGCTGGATCCAATTACTCTTGTGTTGCATGAGGACCTGCTTT
Chicken_TCONS_00110240      --------------------------------------------------
Chicken_TCONS_00110242      --------------------------------------------------
Chicken_TCONS_00110241      --------------------------------------------------
Chicken_TCONS_00073777      --------------------------------------------------
Chicken_TCONS_00073778      --------------------------------------------------
Chicken_TCONS_00073775      --------------------------------------------------
Chicken_TCONS_00073776      --------------------------------------------------
Chicken_TCONS_00073773      --------------------------------------------------
Chicken_TCONS_00073780      --------------------------------------------------
Chicken_TCONS_00073779      --------------------------------------------------
Chicken_TCONS_00073774      --------------------------------------------------
Chicken_TCONS_00073771      --------------------------------------------------
Human_NR_102743.1           --------------------------------------------------
Human_NR_102744.1           --------------------------------------------------
Chicken_TCONS_00072346      --------------------------------------------------
Chicken_TCONS_00072347      --------------------------------------------------
Human_NR_125738.1           --------------------------------------------------
Chicken_TCONS_00110238      --------------------------------------------------
Mouse_NR_045195.1           --------------------------------------------------
Chicken_TCONS_00073781      --------------------------------------------------
Cattle_TCONS_00112285       --------------------------------------------------
                                                                              

Cattle_TCONS_00044964       --------------------------------------------------
Cattle_TCONS_00044961       --------------------------------------------------
Cattle_TCONS_00044960       --------------------------------------------------
Cattle_TCONS_00044967       --------------------------------------------------
Cattle_TCONS_00044965       --------------------------------------------------
Cattle_TCONS_00044956       --------------------------------------------------
Cattle_TCONS_00044958       --------------------------------------------------
Cattle_TCONS_00044962       --------------------------------------------------
Cattle_TCONS_00044969       --------------------------------------------------
Cattle_TCONS_00044957       --------------------------------------------------
Cattle_TCONS_00044970       --------------------------------------------------
Cattle_TCONS_00044972       --------------------------------------------------
Cattle_TCONS_00044963       --------------------------------------------------
Cattle_TCONS_00044968       --------------------------------------------------
Cattle_TCONS_00044966       --------------------------------------------------
Cattle_TCONS_00044971       --------------------------------------------------
Cattle_TCONS_00044959       --------------------------------------------------
Cattle_TCONS_00044951       --------------------------------------------------
Cattle_TCONS_00044952       --------------------------------------------------
Cattle_TCONS_00044955       --------------------------------------------------
Cattle_TCONS_00044954       --------------------------------------------------
Cattle_TCONS_00044953       --------------------------------------------------
Pig_TCONS_00023294          --------------------------------------------------
Pig_TCONS_00023299          --------------------------------------------------
Pig_TCONS_00023301          --------------------------------------------------
Pig_TCONS_00023300          --------------------------------------------------
Pig_TCONS_00023298          --------------------------------------------------
Pig_TCONS_00023297          --------------------------------------------------
Chicken_TCONS_00110239      AACACTAAGAACTGATGTTGTGTTGCGGTGCCAGGTGACTTTGTGGGCTA
Chicken_TCONS_00110240      ---------AACTGATGTTGTGTTGCGGTGCCAGGTGACTTTGTGGGCTA
Chicken_TCONS_00110242      ---------AACTGATGTTGTGTTGCGGTGCCAGGTGACTTTGTGGGCTA
Chicken_TCONS_00110241      --------------------------------------------------
Chicken_TCONS_00073777      --------------------------------------------------
Chicken_TCONS_00073778      --------------------------------------------------
Chicken_TCONS_00073775      --------------------------------------------------
Chicken_TCONS_00073776      --------------------------------------------------
Chicken_TCONS_00073773      --------------------------------------------------
Chicken_TCONS_00073780      --------------------------------------------------
Chicken_TCONS_00073779      --------------------------------------------------
Chicken_TCONS_00073774      --------------------------------------------------
Chicken_TCONS_00073771      --------------------------------------------------
Human_NR_102743.1           --------------------------------------------------
Human_NR_102744.1           --------------------------------------------------
Chicken_TCONS_00072346      --------------------------------------------------
Chicken_TCONS_00072347      --------------------------------------------------
Human_NR_125738.1           --------------------------------------------------
Chicken_TCONS_00110238      --------------------------------------------------
Mouse_NR_045195.1           --------------------------------------------------
Chicken_TCONS_00073781      --------------------------------------------------
Cattle_TCONS_00112285       --------------------------------------------------
                                                                              

Cattle_TCONS_00044964       --------------------------------------------------
Cattle_TCONS_00044961       --------------------------------------------------
Cattle_TCONS_00044960       --------------------------------------------------
Cattle_TCONS_00044967       --------------------------------------------------
Cattle_TCONS_00044965       --------------------------------------------------
Cattle_TCONS_00044956       --------------------------------------------------
Cattle_TCONS_00044958       --------------------------------------------------
Cattle_TCONS_00044962       --------------------------------------------------
Cattle_TCONS_00044969       --------------------------------------------------
Cattle_TCONS_00044957       --------------------------------------------------
Cattle_TCONS_00044970       --------------------------------------------------
Cattle_TCONS_00044972       --------------------------------------------------
Cattle_TCONS_00044963       --------------------------------------------------
Cattle_TCONS_00044968       --------------------------------------------------
Cattle_TCONS_00044966       --------------------------------------------------
Cattle_TCONS_00044971       --------------------------------------------------
Cattle_TCONS_00044959       --------------------------------------------------
Cattle_TCONS_00044951       --------------------------------------------------
Cattle_TCONS_00044952       --------------------------------------------------
Cattle_TCONS_00044955       --------------------------------------------------
Cattle_TCONS_00044954       --------------------------------------------------
Cattle_TCONS_00044953       --------------------------------------------------
Pig_TCONS_00023294          --------------------------------------------------
Pig_TCONS_00023299          --------------------------------------------------
Pig_TCONS_00023301          --------------------------------------------------
Pig_TCONS_00023300          --------------------------------------------------
Pig_TCONS_00023298          --------------------------------------------------
Pig_TCONS_00023297          --------------------------------------------------
Chicken_TCONS_00110239      CCCGGCAGCCTGGACCACAGAAACACTCAGAGATGGGCCAAGAAGAGCAA
Chicken_TCONS_00110240      CCCGGCAGCCTGGACCACAGAAACACTCAGAGATGGGCCAAGAAGAGCAA
Chicken_TCONS_00110242      CCCGGCAGCCTGGACCACAGAAACACTCAGAGATGGGCCAAGAAGAGCAA
Chicken_TCONS_00110241      --------------------------------------------------
Chicken_TCONS_00073777      --------------------------------------------------
Chicken_TCONS_00073778      --------------------------------------------------
Chicken_TCONS_00073775      --------------------------------------------------
Chicken_TCONS_00073776      --------------------------------------------------
Chicken_TCONS_00073773      --------------------------------------------------
Chicken_TCONS_00073780      --------------------------------------------------
Chicken_TCONS_00073779      --------------------------------------------------
Chicken_TCONS_00073774      --------------------------------------------------
Chicken_TCONS_00073771      --------------------------------------------------
Human_NR_102743.1           --------------------------------------------------
Human_NR_102744.1           --------------------------------------------------
Chicken_TCONS_00072346      --------------------------------------------------
Chicken_TCONS_00072347      --------------------------------------------------
Human_NR_125738.1           --------------------------------------------------
Chicken_TCONS_00110238      --------------------------------------------------
Mouse_NR_045195.1           --------------------------------------------------
Chicken_TCONS_00073781      --------------------------------------------------
Cattle_TCONS_00112285       --------------------------------------------------
                                                                              

Cattle_TCONS_00044964       --------------------------------------------------
Cattle_TCONS_00044961       --------------------------------------------------
Cattle_TCONS_00044960       --------------------------------------------------
Cattle_TCONS_00044967       --------------------------------------------------
Cattle_TCONS_00044965       --------------------------------------------------
Cattle_TCONS_00044956       --------------------------------------------------
Cattle_TCONS_00044958       --------------------------------------------------
Cattle_TCONS_00044962       --------------------------------------------------
Cattle_TCONS_00044969       --------------------------------------------------
Cattle_TCONS_00044957       --------------------------------------------------
Cattle_TCONS_00044970       --------------------------------------------------
Cattle_TCONS_00044972       --------------------------------------------------
Cattle_TCONS_00044963       --------------------------------------------------
Cattle_TCONS_00044968       --------------------------------------------------
Cattle_TCONS_00044966       --------------------------------------------------
Cattle_TCONS_00044971       --------------------------------------------------
Cattle_TCONS_00044959       --------------------------------------------------
Cattle_TCONS_00044951       --------------------------------------------------
Cattle_TCONS_00044952       --------------------------------------------------
Cattle_TCONS_00044955       --------------------------------------------------
Cattle_TCONS_00044954       --------------------------------------------------
Cattle_TCONS_00044953       --------------------------------------------------
Pig_TCONS_00023294          --------------------------------------------------
Pig_TCONS_00023299          --------------------------------------------------
Pig_TCONS_00023301          --------------------------------------------------
Pig_TCONS_00023300          --------------------------------------------------
Pig_TCONS_00023298          --------------------------------------------------
Pig_TCONS_00023297          --------------------------------------------------
Chicken_TCONS_00110239      CACTCACTGATCGGAATGTCTTTCCAAATGTGGGTGTCAGACCATCTATC
Chicken_TCONS_00110240      CACTCACTGATCGGAATGTCTTTCCAAATGTGGGTGTCAGACCATCTATC
Chicken_TCONS_00110242      CACTCACTGATCGGAATGTCTTTCCAAATGTGGGTGTCAGACCATCTATC
Chicken_TCONS_00110241      --------------------------------------------------
Chicken_TCONS_00073777      --------------------------------------------------
Chicken_TCONS_00073778      --------------------------------------------------
Chicken_TCONS_00073775      --------------------------------------------------
Chicken_TCONS_00073776      --------------------------------------------------
Chicken_TCONS_00073773      --------------------------------------------------
Chicken_TCONS_00073780      --------------------------------------------------
Chicken_TCONS_00073779      --------------------------------------------------
Chicken_TCONS_00073774      --------------------------------------------------
Chicken_TCONS_00073771      --------------------------------------------------
Human_NR_102743.1           --------------------------------------------------
Human_NR_102744.1           --------------------------------------------------
Chicken_TCONS_00072346      --------------------------------------------------
Chicken_TCONS_00072347      --------------------------------------------------
Human_NR_125738.1           --------------------------------------------------
Chicken_TCONS_00110238      --------------------------------------------------
Mouse_NR_045195.1           --------------------------------------------------
Chicken_TCONS_00073781      --------------------------------------------------
Cattle_TCONS_00112285       --------------------------------------------------
                                                                              

Cattle_TCONS_00044964       --------------------------------------------------
Cattle_TCONS_00044961       --------------------------------------------------
Cattle_TCONS_00044960       --------------------------------------------------
Cattle_TCONS_00044967       --------------------------------------------------
Cattle_TCONS_00044965       --------------------------------------------------
Cattle_TCONS_00044956       --------------------------------------------------
Cattle_TCONS_00044958       --------------------------------------------------
Cattle_TCONS_00044962       --------------------------------------------------
Cattle_TCONS_00044969       --------------------------------------------------
Cattle_TCONS_00044957       --------------------------------------------------
Cattle_TCONS_00044970       --------------------------------------------------
Cattle_TCONS_00044972       --------------------------------------------------
Cattle_TCONS_00044963       --------------------------------------------------
Cattle_TCONS_00044968       --------------------------------------------------
Cattle_TCONS_00044966       --------------------------------------------------
Cattle_TCONS_00044971       --------------------------------------------------
Cattle_TCONS_00044959       --------------------------------------------------
Cattle_TCONS_00044951       --------------------------------------------------
Cattle_TCONS_00044952       --------------------------------------------------
Cattle_TCONS_00044955       --------------------------------------------------
Cattle_TCONS_00044954       --------------------------------------------------
Cattle_TCONS_00044953       --------------------------------------------------
Pig_TCONS_00023294          --------------------------------------------------
Pig_TCONS_00023299          --------------------------------------------------
Pig_TCONS_00023301          --------------------------------------------------
Pig_TCONS_00023300          --------------------------------------------------
Pig_TCONS_00023298          --------------------------------------------------
Pig_TCONS_00023297          --------------------------------------------------
Chicken_TCONS_00110239      AGGGGACACCACATCCAGTCATAGAGAACTCCTTGCAGCAGCAGAAGAGG
Chicken_TCONS_00110240      AGGGGACACCACATCCAGTCATAGAGAACTCCTTGCAGCAGCAGAAGAGG
Chicken_TCONS_00110242      AGGGGACACCACATCCAGTCATAGAGAACTCCTTGCAGCAGCAGAAGAGG
Chicken_TCONS_00110241      --------------------------------------------------
Chicken_TCONS_00073777      --------------------------------------------------
Chicken_TCONS_00073778      --------------------------------------------------
Chicken_TCONS_00073775      --------------------------------------------------
Chicken_TCONS_00073776      --------------------------------------------------
Chicken_TCONS_00073773      --------------------------------------------------
Chicken_TCONS_00073780      --------------------------------------------------
Chicken_TCONS_00073779      --------------------------------------------------
Chicken_TCONS_00073774      --------------------------------------------------
Chicken_TCONS_00073771      --------------------------------------------------
Human_NR_102743.1           --------------------------------------------------
Human_NR_102744.1           --------------------------------------------------
Chicken_TCONS_00072346      --------------------------------------------------
Chicken_TCONS_00072347      --------------------------------------------------
Human_NR_125738.1           --------------------------------------------------
Chicken_TCONS_00110238      --------------------------------------------------
Mouse_NR_045195.1           --------------------------------------------------
Chicken_TCONS_00073781      --------------------------------------------------
Cattle_TCONS_00112285       --------------------------------------------------
                                                                              

Cattle_TCONS_00044964       --------------------------------------------------
Cattle_TCONS_00044961       --------------------------------------------------
Cattle_TCONS_00044960       --------------------------------------------------
Cattle_TCONS_00044967       --------------------------------------------------
Cattle_TCONS_00044965       --------------------------------------------------
Cattle_TCONS_00044956       --------------------------------------------------
Cattle_TCONS_00044958       --------------------------------------------------
Cattle_TCONS_00044962       --------------------------------------------------
Cattle_TCONS_00044969       --------------------------------------------------
Cattle_TCONS_00044957       --------------------------------------------------
Cattle_TCONS_00044970       --------------------------------------------------
Cattle_TCONS_00044972       --------------------------------------------------
Cattle_TCONS_00044963       --------------------------------------------------
Cattle_TCONS_00044968       --------------------------------------------------
Cattle_TCONS_00044966       --------------------------------------------------
Cattle_TCONS_00044971       --------------------------------------------------
Cattle_TCONS_00044959       --------------------------------------------------
Cattle_TCONS_00044951       --------------------------------------------------
Cattle_TCONS_00044952       --------------------------------------------------
Cattle_TCONS_00044955       --------------------------------------------------
Cattle_TCONS_00044954       --------------------------------------------------
Cattle_TCONS_00044953       --------------------------------------------------
Pig_TCONS_00023294          --------------------------------------------------
Pig_TCONS_00023299          --------------------------------------------------
Pig_TCONS_00023301          --------------------------------------------------
Pig_TCONS_00023300          --------------------------------------------------
Pig_TCONS_00023298          --------------------------------------------------
Pig_TCONS_00023297          --------------------------------------------------
Chicken_TCONS_00110239      ATAAGAAAAACCTTCAGTTACCCAGATGATCTTTTCCTCCATTGATCCTG
Chicken_TCONS_00110240      ATAAGAAAAACCTTCAGTTACCCAGATGATCTTTTCCTCCATTGATCCTG
Chicken_TCONS_00110242      ATAAGAAAAACCTTCAGTTACCCAGATGATCTTTTCCTCCATTGATCCTG
Chicken_TCONS_00110241      --------------------------------------------------
Chicken_TCONS_00073777      --------------------------------------------------
Chicken_TCONS_00073778      --------------------------------------------------
Chicken_TCONS_00073775      --------------------------------------------------
Chicken_TCONS_00073776      --------------------------------------------------
Chicken_TCONS_00073773      --------------------------------------------------
Chicken_TCONS_00073780      --------------------------------------------------
Chicken_TCONS_00073779      --------------------------------------------------
Chicken_TCONS_00073774      --------------------------------------------------
Chicken_TCONS_00073771      --------------------------------------------------
Human_NR_102743.1           --------------------------------------------------
Human_NR_102744.1           --------------------------------------------------
Chicken_TCONS_00072346      --------------------------------------------------
Chicken_TCONS_00072347      --------------------------------------------------
Human_NR_125738.1           --------------------------------------------------
Chicken_TCONS_00110238      --------------------------------------------------
Mouse_NR_045195.1           --------------------------------------------------
Chicken_TCONS_00073781      --------------------------------------------------
Cattle_TCONS_00112285       --------------------------------------------------
                                                                              

Cattle_TCONS_00044964       --------------------------------------------------
Cattle_TCONS_00044961       --------------------------------------------------
Cattle_TCONS_00044960       --------------------------------------------------
Cattle_TCONS_00044967       --------------------------------------------------
Cattle_TCONS_00044965       --------------------------------------------------
Cattle_TCONS_00044956       --------------------------------------------------
Cattle_TCONS_00044958       --------------------------------------------------
Cattle_TCONS_00044962       --------------------------------------------------
Cattle_TCONS_00044969       --------------------------------------------------
Cattle_TCONS_00044957       --------------------------------------------------
Cattle_TCONS_00044970       --------------------------------------------------
Cattle_TCONS_00044972       --------------------------------------------------
Cattle_TCONS_00044963       --------------------------------------------------
Cattle_TCONS_00044968       --------------------------------------------------
Cattle_TCONS_00044966       --------------------------------------------------
Cattle_TCONS_00044971       --------------------------------------------------
Cattle_TCONS_00044959       --------------------------------------------------
Cattle_TCONS_00044951       --------------------------------------------------
Cattle_TCONS_00044952       --------------------------------------------------
Cattle_TCONS_00044955       --------------------------------------------------
Cattle_TCONS_00044954       --------------------------------------------------
Cattle_TCONS_00044953       --------------------------------------------------
Pig_TCONS_00023294          --------------------------------------------------
Pig_TCONS_00023299          --------------------------------------------------
Pig_TCONS_00023301          --------------------------------------------------
Pig_TCONS_00023300          --------------------------------------------------
Pig_TCONS_00023298          --------------------------------------------------
Pig_TCONS_00023297          --------------------------------------------------
Chicken_TCONS_00110239      TCTACCAAGTAGGAAGGACAACTGAAATTCTACTGGGTTAGGATGGATAG
Chicken_TCONS_00110240      TCTACCAAGTAGGAAGGACAACTGAAATTCTACTGGGTTAGGATGGATAG
Chicken_TCONS_00110242      TCTACCAAGTAGGAAGGACAACTGAAATTCTACTGGGTTAGGATGGATAG
Chicken_TCONS_00110241      --------------------------------------------------
Chicken_TCONS_00073777      --------------------------------------------------
Chicken_TCONS_00073778      --------------------------------------------------
Chicken_TCONS_00073775      --------------------------------------------------
Chicken_TCONS_00073776      --------------------------------------------------
Chicken_TCONS_00073773      --------------------------------------------------
Chicken_TCONS_00073780      --------------------------------------------------
Chicken_TCONS_00073779      --------------------------------------------------
Chicken_TCONS_00073774      --------------------------------------------------
Chicken_TCONS_00073771      --------------------------------------------------
Human_NR_102743.1           --------------------------------------------------
Human_NR_102744.1           --------------------------------------------------
Chicken_TCONS_00072346      --------------------------------------------------
Chicken_TCONS_00072347      --------------------------------------------------
Human_NR_125738.1           --------------------------------------------------
Chicken_TCONS_00110238      --------------------------------------------------
Mouse_NR_045195.1           --------------------------------------------------
Chicken_TCONS_00073781      --------------------------------------------------
Cattle_TCONS_00112285       --------------------------------------------------
                                                                              

Cattle_TCONS_00044964       --------------------------------------------------
Cattle_TCONS_00044961       --------------------------------------------------
Cattle_TCONS_00044960       --------------------------------------------------
Cattle_TCONS_00044967       --------------------------------------------------
Cattle_TCONS_00044965       --------------------------------------------------
Cattle_TCONS_00044956       --------------------------------------------------
Cattle_TCONS_00044958       --------------------------------------------------
Cattle_TCONS_00044962       --------------------------------------------------
Cattle_TCONS_00044969       --------------------------------------------------
Cattle_TCONS_00044957       --------------------------------------------------
Cattle_TCONS_00044970       --------------------------------------------------
Cattle_TCONS_00044972       --------------------------------------------------
Cattle_TCONS_00044963       --------------------------------------------------
Cattle_TCONS_00044968       --------------------------------------------------
Cattle_TCONS_00044966       --------------------------------------------------
Cattle_TCONS_00044971       --------------------------------------------------
Cattle_TCONS_00044959       --------------------------------------------------
Cattle_TCONS_00044951       --------------------------------------------------
Cattle_TCONS_00044952       --------------------------------------------------
Cattle_TCONS_00044955       --------------------------------------------------
Cattle_TCONS_00044954       --------------------------------------------------
Cattle_TCONS_00044953       --------------------------------------------------
Pig_TCONS_00023294          --------------------------------------------------
Pig_TCONS_00023299          --------------------------------------------------
Pig_TCONS_00023301          --------------------------------------------------
Pig_TCONS_00023300          --------------------------------------------------
Pig_TCONS_00023298          --------------------------------------------------
Pig_TCONS_00023297          --------------------------------------------------
Chicken_TCONS_00110239      CCTCCATTGTGCTACTTTGGACATGCCCACACTGCTGACCAGGAAGAGAA
Chicken_TCONS_00110240      CCTCCATTGTGCTACTTTGGACATGCCCACACTGCTGACCAGGAAGAGAA
Chicken_TCONS_00110242      CCTCCATTGTGCTACTTTGGACATGCCCACACTGCTGACCAGGAAGAGAA
Chicken_TCONS_00110241      --------------------------------------------------
Chicken_TCONS_00073777      --------------------------------------------------
Chicken_TCONS_00073778      --------------------------------------------------
Chicken_TCONS_00073775      --------------------------------------------------
Chicken_TCONS_00073776      --------------------------------------------------
Chicken_TCONS_00073773      --------------------------------------------------
Chicken_TCONS_00073780      --------------------------------------------------
Chicken_TCONS_00073779      --------------------------------------------------
Chicken_TCONS_00073774      --------------------------------------------------
Chicken_TCONS_00073771      --------------------------------------------------
Human_NR_102743.1           --------------------------------------------------
Human_NR_102744.1           --------------------------------------------------
Chicken_TCONS_00072346      --------------------------------------------------
Chicken_TCONS_00072347      --------------------------------------------------
Human_NR_125738.1           --------------------------------------------------
Chicken_TCONS_00110238      --------------------------------------------------
Mouse_NR_045195.1           --------------------------------------------------
Chicken_TCONS_00073781      --------------------------------------------------
Cattle_TCONS_00112285       --------------------------------------------------
                                                                              

Cattle_TCONS_00044964       --------------------------------------------------
Cattle_TCONS_00044961       --------------------------------------------------
Cattle_TCONS_00044960       --------------------------------------------------
Cattle_TCONS_00044967       --------------------------------------------------
Cattle_TCONS_00044965       --------------------------------------------------
Cattle_TCONS_00044956       --------------------------------------------------
Cattle_TCONS_00044958       --------------------------------------------------
Cattle_TCONS_00044962       --------------------------------------------------
Cattle_TCONS_00044969       --------------------------------------------------
Cattle_TCONS_00044957       --------------------------------------------------
Cattle_TCONS_00044970       --------------------------------------------------
Cattle_TCONS_00044972       --------------------------------------------------
Cattle_TCONS_00044963       --------------------------------------------------
Cattle_TCONS_00044968       --------------------------------------------------
Cattle_TCONS_00044966       --------------------------------------------------
Cattle_TCONS_00044971       --------------------------------------------------
Cattle_TCONS_00044959       --------------------------------------------------
Cattle_TCONS_00044951       --------------------------------------------------
Cattle_TCONS_00044952       --------------------------------------------------
Cattle_TCONS_00044955       --------------------------------------------------
Cattle_TCONS_00044954       --------------------------------------------------
Cattle_TCONS_00044953       --------------------------------------------------
Pig_TCONS_00023294          --------------------------------------------------
Pig_TCONS_00023299          --------------------------------------------------
Pig_TCONS_00023301          --------------------------------------------------
Pig_TCONS_00023300          --------------------------------------------------
Pig_TCONS_00023298          --------------------------------------------------
Pig_TCONS_00023297          --------------------------------------------------
Chicken_TCONS_00110239      AGACAGGCATTTACATCATTCCATCGTATAAAACCACATCCTCTTGGCTG
Chicken_TCONS_00110240      AGACAGGCATTTACATCATTCCATCGTATAAAACCACATCCTCTTGGCTG
Chicken_TCONS_00110242      AGACAGGCATTTACATCATTCCATCGTATAAAACCACATCCTCTTGGCTG
Chicken_TCONS_00110241      --------------------------------------------------
Chicken_TCONS_00073777      --------------------------------------------------
Chicken_TCONS_00073778      --------------------------------------------------
Chicken_TCONS_00073775      --------------------------------------------------
Chicken_TCONS_00073776      --------------------------------------------------
Chicken_TCONS_00073773      --------------------------------------------------
Chicken_TCONS_00073780      --------------------------------------------------
Chicken_TCONS_00073779      --------------------------------------------------
Chicken_TCONS_00073774      --------------------------------------------------
Chicken_TCONS_00073771      --------------------------------------------------
Human_NR_102743.1           --------------------------------------------------
Human_NR_102744.1           --------------------------------------------------
Chicken_TCONS_00072346      --------------------------------------------------
Chicken_TCONS_00072347      --------------------------------------------------
Human_NR_125738.1           --------------------------------------------------
Chicken_TCONS_00110238      --------------------------------------------------
Mouse_NR_045195.1           --------------------------------------------------
Chicken_TCONS_00073781      --------------------------------------------------
Cattle_TCONS_00112285       --------------------------------------------------
                                                                              

Cattle_TCONS_00044964       --------------------------------------------------
Cattle_TCONS_00044961       --------------------------------------------------
Cattle_TCONS_00044960       --------------------------------------------------
Cattle_TCONS_00044967       --------------------------------------------------
Cattle_TCONS_00044965       --------------------------------------------------
Cattle_TCONS_00044956       --------------------------------------------------
Cattle_TCONS_00044958       --------------------------------------------------
Cattle_TCONS_00044962       --------------------------------------------------
Cattle_TCONS_00044969       --------------------------------------------------
Cattle_TCONS_00044957       --------------------------------------------------
Cattle_TCONS_00044970       --------------------------------------------------
Cattle_TCONS_00044972       --------------------------------------------------
Cattle_TCONS_00044963       --------------------------------------------------
Cattle_TCONS_00044968       --------------------------------------------------
Cattle_TCONS_00044966       --------------------------------------------------
Cattle_TCONS_00044971       --------------------------------------------------
Cattle_TCONS_00044959       --------------------------------------------------
Cattle_TCONS_00044951       --------------------------------------------------
Cattle_TCONS_00044952       --------------------------------------------------
Cattle_TCONS_00044955       --------------------------------------------------
Cattle_TCONS_00044954       --------------------------------------------------
Cattle_TCONS_00044953       --------------------------------------------------
Pig_TCONS_00023294          --------------------------------------------------
Pig_TCONS_00023299          --------------------------------------------------
Pig_TCONS_00023301          --------------------------------------------------
Pig_TCONS_00023300          --------------------------------------------------
Pig_TCONS_00023298          --------------------------------------------------
Pig_TCONS_00023297          --------------------------------------------------
Chicken_TCONS_00110239      TCTGTTTTACACACATCAGTCAGGGAAAGACACTCTGGATGCAGGTCTTA
Chicken_TCONS_00110240      TCTGTTTTACACACATCAGTCAGGGAAAGACACTCTGGATGCAGGTCTTA
Chicken_TCONS_00110242      TCTGTTTTACACACATCAGTCAGGGAAAGACACTCTGGATGCAGGTCTTA
Chicken_TCONS_00110241      --------------------------------------------------
Chicken_TCONS_00073777      --------------------------------------------------
Chicken_TCONS_00073778      --------------------------------------------------
Chicken_TCONS_00073775      --------------------------------------------------
Chicken_TCONS_00073776      --------------------------------------------------
Chicken_TCONS_00073773      --------------------------------------------------
Chicken_TCONS_00073780      --------------------------------------------------
Chicken_TCONS_00073779      --------------------------------------------------
Chicken_TCONS_00073774      --------------------------------------------------
Chicken_TCONS_00073771      --------------------------------------------------
Human_NR_102743.1           --------------------------------------------------
Human_NR_102744.1           --------------------------------------------------
Chicken_TCONS_00072346      --------------------------------------------------
Chicken_TCONS_00072347      --------------------------------------------------
Human_NR_125738.1           --------------------------------------------------
Chicken_TCONS_00110238      --------------------------------------------------
Mouse_NR_045195.1           --------------------------------------------------
Chicken_TCONS_00073781      --------------------------------------------------
Cattle_TCONS_00112285       --------------------------------------------------
                                                                              

Cattle_TCONS_00044964       --------------------------------------------------
Cattle_TCONS_00044961       --------------------------------------------------
Cattle_TCONS_00044960       --------------------------------------------------
Cattle_TCONS_00044967       --------------------------------------------------
Cattle_TCONS_00044965       --------------------------------------------------
Cattle_TCONS_00044956       --------------------------------------------------
Cattle_TCONS_00044958       --------------------------------------------------
Cattle_TCONS_00044962       --------------------------------------------------
Cattle_TCONS_00044969       --------------------------------------------------
Cattle_TCONS_00044957       --------------------------------------------------
Cattle_TCONS_00044970       --------------------------------------------------
Cattle_TCONS_00044972       --------------------------------------------------
Cattle_TCONS_00044963       --------------------------------------------------
Cattle_TCONS_00044968       --------------------------------------------------
Cattle_TCONS_00044966       --------------------------------------------------
Cattle_TCONS_00044971       --------------------------------------------------
Cattle_TCONS_00044959       --------------------------------------------------
Cattle_TCONS_00044951       --------------------------------------------------
Cattle_TCONS_00044952       --------------------------------------------------
Cattle_TCONS_00044955       --------------------------------------------------
Cattle_TCONS_00044954       --------------------------------------------------
Cattle_TCONS_00044953       --------------------------------------------------
Pig_TCONS_00023294          --------------------------------------------------
Pig_TCONS_00023299          --------------------------------------------------
Pig_TCONS_00023301          --------------------------------------------------
Pig_TCONS_00023300          --------------------------------------------------
Pig_TCONS_00023298          --------------------------------------------------
Pig_TCONS_00023297          --------------------------------------------------
Chicken_TCONS_00110239      CCTAATGTGCCAGACTATGAACCAAGAGGACCTTGGTCTGAGTCTCTTTG
Chicken_TCONS_00110240      CCTAATGTGCCAGACTATGAACCAAGAGGACCTTGGTCTGAGTCTCTTTG
Chicken_TCONS_00110242      CCTAATGTGCCAGACTATGAACCAAGAGGACCTTGGTCTGAGTCTCTTTG
Chicken_TCONS_00110241      --------------------------------------------------
Chicken_TCONS_00073777      --------------------------------------------------
Chicken_TCONS_00073778      --------------------------------------------------
Chicken_TCONS_00073775      --------------------------------------------------
Chicken_TCONS_00073776      --------------------------------------------------
Chicken_TCONS_00073773      --------------------------------------------------
Chicken_TCONS_00073780      --------------------------------------------------
Chicken_TCONS_00073779      --------------------------------------------------
Chicken_TCONS_00073774      --------------------------------------------------
Chicken_TCONS_00073771      --------------------------------------------------
Human_NR_102743.1           --------------------------------------------------
Human_NR_102744.1           --------------------------------------------------
Chicken_TCONS_00072346      --------------------------------------------------
Chicken_TCONS_00072347      --------------------------------------------------
Human_NR_125738.1           --------------------------------------------------
Chicken_TCONS_00110238      --------------------------------------------------
Mouse_NR_045195.1           --------------------------------------------------
Chicken_TCONS_00073781      --------------------------------------------------
Cattle_TCONS_00112285       --------------------------------------------------
                                                                              

Cattle_TCONS_00044964       --------------------------------------------------
Cattle_TCONS_00044961       --------------------------------------------------
Cattle_TCONS_00044960       --------------------------------------------------
Cattle_TCONS_00044967       --------------------------------------------------
Cattle_TCONS_00044965       --------------------------------------------------
Cattle_TCONS_00044956       --------------------------------------------------
Cattle_TCONS_00044958       --------------------------------------------------
Cattle_TCONS_00044962       --------------------------------------------------
Cattle_TCONS_00044969       --------------------------------------------------
Cattle_TCONS_00044957       --------------------------------------------------
Cattle_TCONS_00044970       --------------------------------------------------
Cattle_TCONS_00044972       --------------------------------------------------
Cattle_TCONS_00044963       --------------------------------------------------
Cattle_TCONS_00044968       --------------------------------------------------
Cattle_TCONS_00044966       --------------------------------------------------
Cattle_TCONS_00044971       --------------------------------------------------
Cattle_TCONS_00044959       --------------------------------------------------
Cattle_TCONS_00044951       --------------------------------------------------
Cattle_TCONS_00044952       --------------------------------------------------
Cattle_TCONS_00044955       --------------------------------------------------
Cattle_TCONS_00044954       --------------------------------------------------
Cattle_TCONS_00044953       --------------------------------------------------
Pig_TCONS_00023294          --------------------------------------------------
Pig_TCONS_00023299          --------------------------------------------------
Pig_TCONS_00023301          --------------------------------------------------
Pig_TCONS_00023300          --------------------------------------------------
Pig_TCONS_00023298          --------------------------------------------------
Pig_TCONS_00023297          --------------------------------------------------
Chicken_TCONS_00110239      ACATCAGGGGAAAGGCTTGTTCTAACCTTGGATTCATCCAAAGTCTCTAA
Chicken_TCONS_00110240      ACATCAGGGGAAAGGCTTGTTCTAACCTTGGATTCATCCAAAGTCTCTAA
Chicken_TCONS_00110242      ACATCAGGGGAAAGGCTTGTTCTAACCTTGGATTCATCCAAAGTCTCTAA
Chicken_TCONS_00110241      --------------------------------------------------
Chicken_TCONS_00073777      --------------------------------------------------
Chicken_TCONS_00073778      --------------------------------------------------
Chicken_TCONS_00073775      --------------------------------------------------
Chicken_TCONS_00073776      --------------------------------------------------
Chicken_TCONS_00073773      --------------------------------------------------
Chicken_TCONS_00073780      --------------------------------------------------
Chicken_TCONS_00073779      --------------------------------------------------
Chicken_TCONS_00073774      --------------------------------------------------
Chicken_TCONS_00073771      --------------------------------------------------
Human_NR_102743.1           --------------------------------------------------
Human_NR_102744.1           --------------------------------------------------
Chicken_TCONS_00072346      --------------------------------------------------
Chicken_TCONS_00072347      --------------------------------------------------
Human_NR_125738.1           --------------------------------------------------
Chicken_TCONS_00110238      --------------------------------------------------
Mouse_NR_045195.1           --------------------------------------------------
Chicken_TCONS_00073781      --------------------------------------------------
Cattle_TCONS_00112285       --------------------------------------------------
                                                                              

Cattle_TCONS_00044964       --------------------------------------------------
Cattle_TCONS_00044961       --------------------------------------------------
Cattle_TCONS_00044960       --------------------------------------------------
Cattle_TCONS_00044967       --------------------------------------------------
Cattle_TCONS_00044965       --------------------------------------------------
Cattle_TCONS_00044956       --------------------------------------------------
Cattle_TCONS_00044958       --------------------------------------------------
Cattle_TCONS_00044962       --------------------------------------------------
Cattle_TCONS_00044969       --------------------------------------------------
Cattle_TCONS_00044957       --------------------------------------------------
Cattle_TCONS_00044970       --------------------------------------------------
Cattle_TCONS_00044972       --------------------------------------------------
Cattle_TCONS_00044963       --------------------------------------------------
Cattle_TCONS_00044968       --------------------------------------------------
Cattle_TCONS_00044966       --------------------------------------------------
Cattle_TCONS_00044971       --------------------------------------------------
Cattle_TCONS_00044959       --------------------------------------------------
Cattle_TCONS_00044951       --------------------------------------------------
Cattle_TCONS_00044952       --------------------------------------------------
Cattle_TCONS_00044955       --------------------------------------------------
Cattle_TCONS_00044954       --------------------------------------------------
Cattle_TCONS_00044953       --------------------------------------------------
Pig_TCONS_00023294          --------------------------------------------------
Pig_TCONS_00023299          --------------------------------------------------
Pig_TCONS_00023301          --------------------------------------------------
Pig_TCONS_00023300          --------------------------------------------------
Pig_TCONS_00023298          --------------------------------------------------
Pig_TCONS_00023297          --------------------------------------------------
Chicken_TCONS_00110239      AAGGAGTTATTTAAGTGAAGGTAGGCGAAGAAACAAAGGGCACCTGCTTT
Chicken_TCONS_00110240      AAGGAGTTATTTAAGTGAAGGTAGGCGAAGAAACAAAGGGCACCTGCTTT
Chicken_TCONS_00110242      AAGGAGTTATTTAAGTGAAGGTAGGCGAAGAAACAAAGGGCACCTGCTTT
Chicken_TCONS_00110241      --------------------------------------------------
Chicken_TCONS_00073777      --------------------------------------------------
Chicken_TCONS_00073778      --------------------------------------------------
Chicken_TCONS_00073775      --------------------------------------------------
Chicken_TCONS_00073776      --------------------------------------------------
Chicken_TCONS_00073773      --------------------------------------------------
Chicken_TCONS_00073780      --------------------------------------------------
Chicken_TCONS_00073779      --------------------------------------------------
Chicken_TCONS_00073774      --------------------------------------------------
Chicken_TCONS_00073771      --------------------------------------------------
Human_NR_102743.1           --------------------------------------------------
Human_NR_102744.1           --------------------------------------------------
Chicken_TCONS_00072346      --------------------------------------------------
Chicken_TCONS_00072347      --------------------------------------------------
Human_NR_125738.1           --------------------------------------------------
Chicken_TCONS_00110238      --------------------------------------------------
Mouse_NR_045195.1           --------------------------------------------------
Chicken_TCONS_00073781      --------------------------------------------------
Cattle_TCONS_00112285       --------------------------------------------------
                                                                              

Cattle_TCONS_00044964       --------------------------------------------------
Cattle_TCONS_00044961       --------------------------------------------------
Cattle_TCONS_00044960       --------------------------------------------------
Cattle_TCONS_00044967       --------------------------------------------------
Cattle_TCONS_00044965       --------------------------------------------------
Cattle_TCONS_00044956       --------------------------------------------------
Cattle_TCONS_00044958       --------------------------------------------------
Cattle_TCONS_00044962       --------------------------------------------------
Cattle_TCONS_00044969       --------------------------------------------------
Cattle_TCONS_00044957       --------------------------------------------------
Cattle_TCONS_00044970       --------------------------------------------------
Cattle_TCONS_00044972       --------------------------------------------------
Cattle_TCONS_00044963       --------------------------------------------------
Cattle_TCONS_00044968       --------------------------------------------------
Cattle_TCONS_00044966       --------------------------------------------------
Cattle_TCONS_00044971       --------------------------------------------------
Cattle_TCONS_00044959       --------------------------------------------------
Cattle_TCONS_00044951       --------------------------------------------------
Cattle_TCONS_00044952       --------------------------------------------------
Cattle_TCONS_00044955       --------------------------------------------------
Cattle_TCONS_00044954       --------------------------------------------------
Cattle_TCONS_00044953       --------------------------------------------------
Pig_TCONS_00023294          --------------------------------------------------
Pig_TCONS_00023299          --------------------------------------------------
Pig_TCONS_00023301          --------------------------------------------------
Pig_TCONS_00023300          --------------------------------------------------
Pig_TCONS_00023298          --------------------------------------------------
Pig_TCONS_00023297          --------------------------------------------------
Chicken_TCONS_00110239      TCCATATATGTGTGGATCCACAGACAAAAGAAGGAGGGGCATGTGGCTGG
Chicken_TCONS_00110240      TCCATATATGTGTGGATCCACAGACAAAAGAAGGAGGGGCATGTGGCTGG
Chicken_TCONS_00110242      TCCATATATGTGTGGATCCACAGACAAAAGAAGGAGGGGCATGTGGCTGG
Chicken_TCONS_00110241      --------------------------------------------------
Chicken_TCONS_00073777      --------------------------------------------------
Chicken_TCONS_00073778      --------------------------------------------------
Chicken_TCONS_00073775      --------------------------------------------------
Chicken_TCONS_00073776      --------------------------------------------------
Chicken_TCONS_00073773      --------------------------------------------------
Chicken_TCONS_00073780      --------------------------------------------------
Chicken_TCONS_00073779      --------------------------------------------------
Chicken_TCONS_00073774      --------------------------------------------------
Chicken_TCONS_00073771      --------------------------------------------------
Human_NR_102743.1           --------------------------------------------------
Human_NR_102744.1           --------------------------------------------------
Chicken_TCONS_00072346      --------------------------------------------------
Chicken_TCONS_00072347      --------------------------------------------------
Human_NR_125738.1           --------------------------------------------------
Chicken_TCONS_00110238      --------------------------------------------------
Mouse_NR_045195.1           --------------------------------------------------
Chicken_TCONS_00073781      --------------------------------------------------
Cattle_TCONS_00112285       --------------------------------------------------
                                                                              

Cattle_TCONS_00044964       --------------------------------------------------
Cattle_TCONS_00044961       --------------------------------------------------
Cattle_TCONS_00044960       --------------------------------------------------
Cattle_TCONS_00044967       --------------------------------------------------
Cattle_TCONS_00044965       --------------------------------------------------
Cattle_TCONS_00044956       --------------------------------------------------
Cattle_TCONS_00044958       --------------------------------------------------
Cattle_TCONS_00044962       --------------------------------------------------
Cattle_TCONS_00044969       --------------------------------------------------
Cattle_TCONS_00044957       --------------------------------------------------
Cattle_TCONS_00044970       --------------------------------------------------
Cattle_TCONS_00044972       --------------------------------------------------
Cattle_TCONS_00044963       --------------------------------------------------
Cattle_TCONS_00044968       --------------------------------------------------
Cattle_TCONS_00044966       --------------------------------------------------
Cattle_TCONS_00044971       --------------------------------------------------
Cattle_TCONS_00044959       --------------------------------------------------
Cattle_TCONS_00044951       --------------------------------------------------
Cattle_TCONS_00044952       --------------------------------------------------
Cattle_TCONS_00044955       --------------------------------------------------
Cattle_TCONS_00044954       --------------------------------------------------
Cattle_TCONS_00044953       --------------------------------------------------
Pig_TCONS_00023294          --------------------------------------------------
Pig_TCONS_00023299          --------------------------------------------------
Pig_TCONS_00023301          --------------------------------------------------
Pig_TCONS_00023300          --------------------------------------------------
Pig_TCONS_00023298          --------------------------------------------------
Pig_TCONS_00023297          --------------------------------------------------
Chicken_TCONS_00110239      ACGGAAATGAATTCCCCTGTCTGACTTGAAATCAAACTGGAATCCACTGC
Chicken_TCONS_00110240      ACGGAAATGAATTCCCCTGTCTGACTTGAAATCAAACTGGAATCCACTGC
Chicken_TCONS_00110242      ACGGAAATGAATTCCCCTGTCTGACTTGAAATCAAACTGGAATCCACTGC
Chicken_TCONS_00110241      --------------------------------------------------
Chicken_TCONS_00073777      --------------------------------------------------
Chicken_TCONS_00073778      --------------------------------------------------
Chicken_TCONS_00073775      --------------------------------------------------
Chicken_TCONS_00073776      --------------------------------------------------
Chicken_TCONS_00073773      --------------------------------------------------
Chicken_TCONS_00073780      --------------------------------------------------
Chicken_TCONS_00073779      --------------------------------------------------
Chicken_TCONS_00073774      --------------------------------------------------
Chicken_TCONS_00073771      --------------------------------------------------
Human_NR_102743.1           --------------------------------------------------
Human_NR_102744.1           --------------------------------------------------
Chicken_TCONS_00072346      --------------------------------------------------
Chicken_TCONS_00072347      --------------------------------------------------
Human_NR_125738.1           --------------------------------------------------
Chicken_TCONS_00110238      --------------------------------------------------
Mouse_NR_045195.1           --------------------------------------------------
Chicken_TCONS_00073781      --------------------------------------------------
Cattle_TCONS_00112285       --------------------------------------------------
                                                                              

Cattle_TCONS_00044964       --------------------------------------------------
Cattle_TCONS_00044961       --------------------------------------------------
Cattle_TCONS_00044960       --------------------------------------------------
Cattle_TCONS_00044967       --------------------------------------------------
Cattle_TCONS_00044965       --------------------------------------------------
Cattle_TCONS_00044956       --------------------------------------------------
Cattle_TCONS_00044958       --------------------------------------------------
Cattle_TCONS_00044962       --------------------------------------------------
Cattle_TCONS_00044969       --------------------------------------------------
Cattle_TCONS_00044957       --------------------------------------------------
Cattle_TCONS_00044970       --------------------------------------------------
Cattle_TCONS_00044972       --------------------------------------------------
Cattle_TCONS_00044963       --------------------------------------------------
Cattle_TCONS_00044968       --------------------------------------------------
Cattle_TCONS_00044966       --------------------------------------------------
Cattle_TCONS_00044971       --------------------------------------------------
Cattle_TCONS_00044959       --------------------------------------------------
Cattle_TCONS_00044951       --------------------------------------------------
Cattle_TCONS_00044952       --------------------------------------------------
Cattle_TCONS_00044955       --------------------------------------------------
Cattle_TCONS_00044954       --------------------------------------------------
Cattle_TCONS_00044953       --------------------------------------------------
Pig_TCONS_00023294          --------------------------------------------------
Pig_TCONS_00023299          --------------------------------------------------
Pig_TCONS_00023301          --------------------------------------------------
Pig_TCONS_00023300          --------------------------------------------------
Pig_TCONS_00023298          --------------------------------------------------
Pig_TCONS_00023297          --------------------------------------------------
Chicken_TCONS_00110239      TATTTGGTAAAATATTTTGAGCGAATTTTTAAAAAGGGTTGGATTAGTTC
Chicken_TCONS_00110240      TATTTGGTAAAATATTTTGAGCGAATTTTTAAAAAGGGTTGGATTAGTTC
Chicken_TCONS_00110242      TATTTGGTAAAATATTTTGAGCGAATTTTTAAAAAGGGTTGGATTAGTTC
Chicken_TCONS_00110241      --------------------------------------------------
Chicken_TCONS_00073777      --------------------------------------------------
Chicken_TCONS_00073778      --------------------------------------------------
Chicken_TCONS_00073775      --------------------------------------------------
Chicken_TCONS_00073776      --------------------------------------------------
Chicken_TCONS_00073773      --------------------------------------------------
Chicken_TCONS_00073780      --------------------------------------------------
Chicken_TCONS_00073779      --------------------------------------------------
Chicken_TCONS_00073774      --------------------------------------------------
Chicken_TCONS_00073771      --------------------------------------------------
Human_NR_102743.1           --------------------------------------------------
Human_NR_102744.1           --------------------------------------------------
Chicken_TCONS_00072346      --------------------------------------------------
Chicken_TCONS_00072347      --------------------------------------------------
Human_NR_125738.1           --------------------------------------------------
Chicken_TCONS_00110238      --------------------------------------------------
Mouse_NR_045195.1           --------------------------------------------------
Chicken_TCONS_00073781      --------------------------------------------------
Cattle_TCONS_00112285       --------------------------------------------------
                                                                              

Cattle_TCONS_00044964       --------------------------------------------------
Cattle_TCONS_00044961       --------------------------------------------------
Cattle_TCONS_00044960       --------------------------------------------------
Cattle_TCONS_00044967       --------------------------------------------------
Cattle_TCONS_00044965       --------------------------------------------------
Cattle_TCONS_00044956       --------------------------------------------------
Cattle_TCONS_00044958       --------------------------------------------------
Cattle_TCONS_00044962       --------------------------------------------------
Cattle_TCONS_00044969       --------------------------------------------------
Cattle_TCONS_00044957       --------------------------------------------------
Cattle_TCONS_00044970       --------------------------------------------------
Cattle_TCONS_00044972       --------------------------------------------------
Cattle_TCONS_00044963       --------------------------------------------------
Cattle_TCONS_00044968       --------------------------------------------------
Cattle_TCONS_00044966       --------------------------------------------------
Cattle_TCONS_00044971       --------------------------------------------------
Cattle_TCONS_00044959       --------------------------------------------------
Cattle_TCONS_00044951       --------------------------------------------------
Cattle_TCONS_00044952       --------------------------------------------------
Cattle_TCONS_00044955       --------------------------------------------------
Cattle_TCONS_00044954       --------------------------------------------------
Cattle_TCONS_00044953       --------------------------------------------------
Pig_TCONS_00023294          --------------------------------------------------
Pig_TCONS_00023299          --------------------------------------------------
Pig_TCONS_00023301          --------------------------------------------------
Pig_TCONS_00023300          --------------------------------------------------
Pig_TCONS_00023298          --------------------------------------------------
Pig_TCONS_00023297          --------------------------------------------------
Chicken_TCONS_00110239      ATTGCTATTTGTTGTGGATACTCTCAAATAAATGGATAAATATGTGACTA
Chicken_TCONS_00110240      ATTGCTATTTGTTGTGGATACTCTCAAATAAATGGATAAATATGTGACTA
Chicken_TCONS_00110242      ATTGCTATTTGTTGTGGATACTCTCAAATAAATGGATAAATATGTGACTA
Chicken_TCONS_00110241      --------------------------------------------------
Chicken_TCONS_00073777      --------------------------------------------------
Chicken_TCONS_00073778      --------------------------------------------------
Chicken_TCONS_00073775      --------------------------------------------------
Chicken_TCONS_00073776      --------------------------------------------------
Chicken_TCONS_00073773      --------------------------------------------------
Chicken_TCONS_00073780      --------------------------------------------------
Chicken_TCONS_00073779      --------------------------------------------------
Chicken_TCONS_00073774      --------------------------------------------------
Chicken_TCONS_00073771      --------------------------------------------------
Human_NR_102743.1           --------------------------------------------------
Human_NR_102744.1           --------------------------------------------------
Chicken_TCONS_00072346      --------------------------------------------------
Chicken_TCONS_00072347      --------------------------------------------------
Human_NR_125738.1           --------------------------------------------------
Chicken_TCONS_00110238      --------------------------------------------------
Mouse_NR_045195.1           --------------------------------------------------
Chicken_TCONS_00073781      --------------------------------------------------
Cattle_TCONS_00112285       --------------------------------------------------
                                                                              

Cattle_TCONS_00044964       --------------------------------------------------
Cattle_TCONS_00044961       --------------------------------------------------
Cattle_TCONS_00044960       --------------------------------------------------
Cattle_TCONS_00044967       --------------------------------------------------
Cattle_TCONS_00044965       --------------------------------------------------
Cattle_TCONS_00044956       --------------------------------------------------
Cattle_TCONS_00044958       --------------------------------------------------
Cattle_TCONS_00044962       --------------------------------------------------
Cattle_TCONS_00044969       --------------------------------------------------
Cattle_TCONS_00044957       --------------------------------------------------
Cattle_TCONS_00044970       --------------------------------------------------
Cattle_TCONS_00044972       --------------------------------------------------
Cattle_TCONS_00044963       --------------------------------------------------
Cattle_TCONS_00044968       --------------------------------------------------
Cattle_TCONS_00044966       --------------------------------------------------
Cattle_TCONS_00044971       --------------------------------------------------
Cattle_TCONS_00044959       --------------------------------------------------
Cattle_TCONS_00044951       --------------------------------------------------
Cattle_TCONS_00044952       --------------------------------------------------
Cattle_TCONS_00044955       --------------------------------------------------
Cattle_TCONS_00044954       --------------------------------------------------
Cattle_TCONS_00044953       --------------------------------------------------
Pig_TCONS_00023294          --------------------------------------------------
Pig_TCONS_00023299          --------------------------------------------------
Pig_TCONS_00023301          --------------------------------------------------
Pig_TCONS_00023300          --------------------------------------------------
Pig_TCONS_00023298          --------------------------------------------------
Pig_TCONS_00023297          --------------------------------------------------
Chicken_TCONS_00110239      TTTAAGAAGAATCCTCTTTTCCAGCTTCAAAACTATACAACTGAGAACAA
Chicken_TCONS_00110240      TTTAAGAAGAATCCTCTTTTCCAGCTTCAAAACTATACAACTGAGAACAA
Chicken_TCONS_00110242      TTTAAGAAGAATCCTCTTTTCCAGCTTCAAAACTATACAACTGAGAACAA
Chicken_TCONS_00110241      --------------------------------------------------
Chicken_TCONS_00073777      --------------------------------------------------
Chicken_TCONS_00073778      --------------------------------------------------
Chicken_TCONS_00073775      --------------------------------------------------
Chicken_TCONS_00073776      --------------------------------------------------
Chicken_TCONS_00073773      --------------------------------------------------
Chicken_TCONS_00073780      --------------------------------------------------
Chicken_TCONS_00073779      --------------------------------------------------
Chicken_TCONS_00073774      --------------------------------------------------
Chicken_TCONS_00073771      --------------------------------------------------
Human_NR_102743.1           --------------------------------------------------
Human_NR_102744.1           --------------------------------------------------
Chicken_TCONS_00072346      --------------------------------------------------
Chicken_TCONS_00072347      --------------------------------------------------
Human_NR_125738.1           --------------------------------------------------
Chicken_TCONS_00110238      --------------------------------------------------
Mouse_NR_045195.1           --------------------------------------------------
Chicken_TCONS_00073781      --------------------------------------------------
Cattle_TCONS_00112285       --------------------------------------------------
                                                                              

Cattle_TCONS_00044964       --------------------------------------------------
Cattle_TCONS_00044961       --------------------------------------------------
Cattle_TCONS_00044960       --------------------------------------------------
Cattle_TCONS_00044967       --------------------------------------------------
Cattle_TCONS_00044965       --------------------------------------------------
Cattle_TCONS_00044956       --------------------------------------------------
Cattle_TCONS_00044958       --------------------------------------------------
Cattle_TCONS_00044962       --------------------------------------------------
Cattle_TCONS_00044969       --------------------------------------------------
Cattle_TCONS_00044957       --------------------------------------------------
Cattle_TCONS_00044970       --------------------------------------------------
Cattle_TCONS_00044972       --------------------------------------------------
Cattle_TCONS_00044963       --------------------------------------------------
Cattle_TCONS_00044968       --------------------------------------------------
Cattle_TCONS_00044966       --------------------------------------------------
Cattle_TCONS_00044971       --------------------------------------------------
Cattle_TCONS_00044959       --------------------------------------------------
Cattle_TCONS_00044951       --------------------------------------------------
Cattle_TCONS_00044952       --------------------------------------------------
Cattle_TCONS_00044955       --------------------------------------------------
Cattle_TCONS_00044954       --------------------------------------------------
Cattle_TCONS_00044953       --------------------------------------------------
Pig_TCONS_00023294          --------------------------------------------------
Pig_TCONS_00023299          --------------------------------------------------
Pig_TCONS_00023301          --------------------------------------------------
Pig_TCONS_00023300          --------------------------------------------------
Pig_TCONS_00023298          --------------------------------------------------
Pig_TCONS_00023297          --------------------------------------------------
Chicken_TCONS_00110239      AGTTTGGCTATCTCAAAGTAATCAAACCTAGTGCTTGATGCTGCACTGCA
Chicken_TCONS_00110240      AGTTTGGCTATCTCAAAGTAATCAAACCTAGTGCTTGATGCTGCACTGCA
Chicken_TCONS_00110242      AGTTTGGCTATCTCAAAGTAATCAAACCTAGTGCTTGATGCTGCACTGCA
Chicken_TCONS_00110241      --------------------------------------------------
Chicken_TCONS_00073777      --------------------------------------------------
Chicken_TCONS_00073778      --------------------------------------------------
Chicken_TCONS_00073775      --------------------------------------------------
Chicken_TCONS_00073776      --------------------------------------------------
Chicken_TCONS_00073773      --------------------------------------------------
Chicken_TCONS_00073780      --------------------------------------------------
Chicken_TCONS_00073779      --------------------------------------------------
Chicken_TCONS_00073774      --------------------------------------------------
Chicken_TCONS_00073771      --------------------------------------------------
Human_NR_102743.1           --------------------------------------------------
Human_NR_102744.1           --------------------------------------------------
Chicken_TCONS_00072346      --------------------------------------------------
Chicken_TCONS_00072347      --------------------------------------------------
Human_NR_125738.1           --------------------------------------------------
Chicken_TCONS_00110238      --------------------------------------------------
Mouse_NR_045195.1           --------------------------------------------------
Chicken_TCONS_00073781      --------------------------------------------------
Cattle_TCONS_00112285       --------------------------------------------------
                                                                              

Cattle_TCONS_00044964       --------------------------------------------------
Cattle_TCONS_00044961       --------------------------------------------------
Cattle_TCONS_00044960       --------------------------------------------------
Cattle_TCONS_00044967       --------------------------------------------------
Cattle_TCONS_00044965       --------------------------------------------------
Cattle_TCONS_00044956       --------------------------------------------------
Cattle_TCONS_00044958       --------------------------------------------------
Cattle_TCONS_00044962       --------------------------------------------------
Cattle_TCONS_00044969       --------------------------------------------------
Cattle_TCONS_00044957       --------------------------------------------------
Cattle_TCONS_00044970       --------------------------------------------------
Cattle_TCONS_00044972       --------------------------------------------------
Cattle_TCONS_00044963       --------------------------------------------------
Cattle_TCONS_00044968       --------------------------------------------------
Cattle_TCONS_00044966       --------------------------------------------------
Cattle_TCONS_00044971       --------------------------------------------------
Cattle_TCONS_00044959       --------------------------------------------------
Cattle_TCONS_00044951       --------------------------------------------------
Cattle_TCONS_00044952       --------------------------------------------------
Cattle_TCONS_00044955       --------------------------------------------------
Cattle_TCONS_00044954       --------------------------------------------------
Cattle_TCONS_00044953       --------------------------------------------------
Pig_TCONS_00023294          --------------------------------------------------
Pig_TCONS_00023299          --------------------------------------------------
Pig_TCONS_00023301          --------------------------------------------------
Pig_TCONS_00023300          --------------------------------------------------
Pig_TCONS_00023298          --------------------------------------------------
Pig_TCONS_00023297          --------------------------------------------------
Chicken_TCONS_00110239      ACCTTTTTGCCTGAAGAGGCCAGGAAGGAAGTATTTTCCCACACGAATGG
Chicken_TCONS_00110240      ACCTTTTTGCCTGAAGAGGCCAGGAAGGAAGTATTTTCCCACACGAATGG
Chicken_TCONS_00110242      ACCTTTTTGCCTGAAGAGGCCAGGAAGGAAGTATTTTCCCACACGAATGG
Chicken_TCONS_00110241      --------------------------------------------------
Chicken_TCONS_00073777      --------------------------------------------------
Chicken_TCONS_00073778      --------------------------------------------------
Chicken_TCONS_00073775      --------------------------------------------------
Chicken_TCONS_00073776      -----------------------------------------------GTG
Chicken_TCONS_00073773      --------------------------------------------------
Chicken_TCONS_00073780      -----------------------------------------------GTG
Chicken_TCONS_00073779      --------------------------------------------------
Chicken_TCONS_00073774      --------------------------------------------------
Chicken_TCONS_00073771      --------------------------------------------------
Human_NR_102743.1           --------------------------------------------------
Human_NR_102744.1           --------------------------------------------------
Chicken_TCONS_00072346      --------------------------------------------------
Chicken_TCONS_00072347      --------------------------------------------------
Human_NR_125738.1           --------------------------------------------------
Chicken_TCONS_00110238      --------------------------------------------------
Mouse_NR_045195.1           --------------------------------------------------
Chicken_TCONS_00073781      --------------------------------------------------
Cattle_TCONS_00112285       --------------------------------------------------
                                                                              

Cattle_TCONS_00044964       --------------------------------------------------
Cattle_TCONS_00044961       --------------------------------------------------
Cattle_TCONS_00044960       --------------------------------------------------
Cattle_TCONS_00044967       --------------------------------------------------
Cattle_TCONS_00044965       --------------------------------------------------
Cattle_TCONS_00044956       --------------------------------------------------
Cattle_TCONS_00044958       --------------------------------------------------
Cattle_TCONS_00044962       --------------------------------------------------
Cattle_TCONS_00044969       --------------------------------------------------
Cattle_TCONS_00044957       --------------------------------------------------
Cattle_TCONS_00044970       --------------------------------------------------
Cattle_TCONS_00044972       --------------------------------------------------
Cattle_TCONS_00044963       --------------------------------------------------
Cattle_TCONS_00044968       --------------------------------------------------
Cattle_TCONS_00044966       --------------------------------------------------
Cattle_TCONS_00044971       --------------------------------------------------
Cattle_TCONS_00044959       --------------------------------------------------
Cattle_TCONS_00044951       --------------------------------------------------
Cattle_TCONS_00044952       --------------------------------------------------
Cattle_TCONS_00044955       --------------------------------------------------
Cattle_TCONS_00044954       --------------------------------------------------
Cattle_TCONS_00044953       --------------------------------------------------
Pig_TCONS_00023294          --------------------------------------------------
Pig_TCONS_00023299          --------------------------------------------------
Pig_TCONS_00023301          --------------------------------------------------
Pig_TCONS_00023300          --------------------------------------------------
Pig_TCONS_00023298          --------------------------------------------------
Pig_TCONS_00023297          --------------------------------------------------
Chicken_TCONS_00110239      GTAACCTCAGTTTCATTTTTCAGCAGCTGTTCTTGAAGTACTTGTTCGTT
Chicken_TCONS_00110240      GTAACCTCAGTTTCATTTTTCAGCAGCTGTTCTTGAAGTACTTGTTCGTT
Chicken_TCONS_00110242      GTAACCTCAGTTTCATTTTTCAGCAGCTGTTCTTGAAGTACTTGTTCGTT
Chicken_TCONS_00110241      --------------------------------------------------
Chicken_TCONS_00073777      --------------------------------------------------
Chicken_TCONS_00073778      --------------------------------------------------
Chicken_TCONS_00073775      --------------------------------------------------
Chicken_TCONS_00073776      CACCTCACTCTGGCCTGAGATCACATGTTAAGTGATGCAACAAGAAAGTG
Chicken_TCONS_00073773      --------------------------------------------------
Chicken_TCONS_00073780      CACCTCACTCTGGCCTGAGATCACATGTTAAGTGATGCAACAAGAAAGTG
Chicken_TCONS_00073779      --------------------------------------------------
Chicken_TCONS_00073774      --------------------------------------------------
Chicken_TCONS_00073771      --------------------------------------------------
Human_NR_102743.1           --------------------------------------------------
Human_NR_102744.1           --------------------------------------------------
Chicken_TCONS_00072346      --------------------------------------------------
Chicken_TCONS_00072347      --------------------------------------------------
Human_NR_125738.1           --------------------------------------------------
Chicken_TCONS_00110238      --------------------------------------------------
Mouse_NR_045195.1           --------------------------------------------------
Chicken_TCONS_00073781      --------------------------------------------------
Cattle_TCONS_00112285       --------------------------------------------------
                                                                              

Cattle_TCONS_00044964       --------------------------------------------------
Cattle_TCONS_00044961       --------------------------------------------------
Cattle_TCONS_00044960       --------------------------------------------------
Cattle_TCONS_00044967       --------------------------------------------------
Cattle_TCONS_00044965       --------------------------------------------------
Cattle_TCONS_00044956       --------------------------------------------------
Cattle_TCONS_00044958       --------------------------------------------------
Cattle_TCONS_00044962       --------------------------------------------------
Cattle_TCONS_00044969       --------------------------------------------------
Cattle_TCONS_00044957       --------------------------------------------------
Cattle_TCONS_00044970       --------------------------------------------------
Cattle_TCONS_00044972       --------------------------------------------------
Cattle_TCONS_00044963       --------------------------------------------------
Cattle_TCONS_00044968       --------------------------------------------------
Cattle_TCONS_00044966       --------------------------------------------------
Cattle_TCONS_00044971       --------------------------------------------------
Cattle_TCONS_00044959       --------------------------------------------------
Cattle_TCONS_00044951       --------------------------------------------------
Cattle_TCONS_00044952       --------------------------------------------------
Cattle_TCONS_00044955       --------------------------------------------------
Cattle_TCONS_00044954       --------------------------------------------------
Cattle_TCONS_00044953       --------------------------------------------------
Pig_TCONS_00023294          --------------------------------------------------
Pig_TCONS_00023299          --------------------------------------------------
Pig_TCONS_00023301          --------------------------------------------------
Pig_TCONS_00023300          --------------------------------------------------
Pig_TCONS_00023298          --------------------------------------------------
Pig_TCONS_00023297          --------------------------------------------------
Chicken_TCONS_00110239      ACCACTGGAGACACAGTGTGCCACAGCCCAGTTCTCTGTGCCAGAGATTT
Chicken_TCONS_00110240      ACCACTGGAGACACAGTGTGCCACAGCCCAGTTCTCTGTGCCAGAGATTT
Chicken_TCONS_00110242      ACCACTGGAGACACAGTGTGCCACAGCCCAGTTCTCTGTGCCAGAGATTT
Chicken_TCONS_00110241      --------------------------------------------------
Chicken_TCONS_00073777      --------------------------------------------------
Chicken_TCONS_00073778      --------------------------------------------------
Chicken_TCONS_00073775      --------------------------------------------------
Chicken_TCONS_00073776      GTTTCCTCACCCCACAGCTGAATGTCACGTAGCTGCCCTGGGTGCATGTC
Chicken_TCONS_00073773      --------------------------------------------------
Chicken_TCONS_00073780      GTTTCCTCACCCCACAGCTGAATGTCACGTAGCTGCCCTGGGTGCATGTC
Chicken_TCONS_00073779      --------------------------------------------------
Chicken_TCONS_00073774      --------------------------------------------------
Chicken_TCONS_00073771      --------------------------------------------------
Human_NR_102743.1           --------------------------------------------------
Human_NR_102744.1           --------------------------------------------------
Chicken_TCONS_00072346      --------------------------------------------------
Chicken_TCONS_00072347      --------------------------------------------------
Human_NR_125738.1           --------------------------------------------------
Chicken_TCONS_00110238      --------------------------------------------------
Mouse_NR_045195.1           --------------------------------------------------
Chicken_TCONS_00073781      --------------------------------------------------
Cattle_TCONS_00112285       --------------------------------------------------
                                                                              

Cattle_TCONS_00044964       --------------------------------------------------
Cattle_TCONS_00044961       --------------------------------------------------
Cattle_TCONS_00044960       --------------------------------------------------
Cattle_TCONS_00044967       --------------------------------------------------
Cattle_TCONS_00044965       --------------------------------------------------
Cattle_TCONS_00044956       --------------------------------------------------
Cattle_TCONS_00044958       --------------------------------------------------
Cattle_TCONS_00044962       --------------------------------------------------
Cattle_TCONS_00044969       --------------------------------------------------
Cattle_TCONS_00044957       --------------------------------------------------
Cattle_TCONS_00044970       --------------------------------------------------
Cattle_TCONS_00044972       --------------------------------------------------
Cattle_TCONS_00044963       --------------------------------------------------
Cattle_TCONS_00044968       --------------------------------------------------
Cattle_TCONS_00044966       --------------------------------------------------
Cattle_TCONS_00044971       --------------------------------------------------
Cattle_TCONS_00044959       --------------------------------------------------
Cattle_TCONS_00044951       --------------------------------------------------
Cattle_TCONS_00044952       --------------------------------------------------
Cattle_TCONS_00044955       --------------------------------------------------
Cattle_TCONS_00044954       --------------------------------------------------
Cattle_TCONS_00044953       --------------------------------------------------
Pig_TCONS_00023294          --------------------------------------------------
Pig_TCONS_00023299          --------------------------------------------------
Pig_TCONS_00023301          --------------------------------------------------
Pig_TCONS_00023300          --------------------------------------------------
Pig_TCONS_00023298          --------------------------------------------------
Pig_TCONS_00023297          --------------------------------------------------
Chicken_TCONS_00110239      ACAAGTTAGGAGAAATGTTTCACACTCAAGAGAAGAGGGAACAGTCAACC
Chicken_TCONS_00110240      ACAAGTTAGGAGAAATGTTTCACACTCAAGAGAAGAGGGAACAGTCAACC
Chicken_TCONS_00110242      ACAAGTTAGGAGAAATGTTTCACACTCAAGAGAAGAGGGAACAGTCAACC
Chicken_TCONS_00110241      --------------------------------------------------
Chicken_TCONS_00073777      --------------------------------------------------
Chicken_TCONS_00073778      --------------------------------------------------
Chicken_TCONS_00073775      --------------------------------------------------
Chicken_TCONS_00073776      AGTGCTCTGCCACATCTCCATTCCTCCAGGAGCATAGTGCCAGCACAACC
Chicken_TCONS_00073773      --------------------------------------------------
Chicken_TCONS_00073780      AGTGCTCTGCCACATCTCCATTCCTCCAGGAGCATAGTGCCAGCACAACC
Chicken_TCONS_00073779      --------------------------------------------------
Chicken_TCONS_00073774      --------------------------------------------------
Chicken_TCONS_00073771      --------------------------------------------------
Human_NR_102743.1           --------------------------------------------------
Human_NR_102744.1           --------------------------------------------------
Chicken_TCONS_00072346      --------------------------------------------------
Chicken_TCONS_00072347      --------------------------------------------------
Human_NR_125738.1           --------------------------------------------------
Chicken_TCONS_00110238      --------------------------------------------------
Mouse_NR_045195.1           --------------------------------------------------
Chicken_TCONS_00073781      --------------------------------------------------
Cattle_TCONS_00112285       --------------------------------------------------
                                                                              

Cattle_TCONS_00044964       --------------------------------------------------
Cattle_TCONS_00044961       --------------------------------------------------
Cattle_TCONS_00044960       --------------------------------------------------
Cattle_TCONS_00044967       --------------------------------------------------
Cattle_TCONS_00044965       --------------------------------------------------
Cattle_TCONS_00044956       --------------------------------------------------
Cattle_TCONS_00044958       --------------------------------------------------
Cattle_TCONS_00044962       --------------------------------------------------
Cattle_TCONS_00044969       --------------------------------------------------
Cattle_TCONS_00044957       --------------------------------------------------
Cattle_TCONS_00044970       --------------------------------------------------
Cattle_TCONS_00044972       --------------------------------------------------
Cattle_TCONS_00044963       --------------------------------------------------
Cattle_TCONS_00044968       --------------------------------------------------
Cattle_TCONS_00044966       --------------------------------------------------
Cattle_TCONS_00044971       --------------------------------------------------
Cattle_TCONS_00044959       --------------------------------------------------
Cattle_TCONS_00044951       --------------------------------------------------
Cattle_TCONS_00044952       --------------------------------------------------
Cattle_TCONS_00044955       --------------------------------------------------
Cattle_TCONS_00044954       --------------------------------------------------
Cattle_TCONS_00044953       --------------------------------------------------
Pig_TCONS_00023294          --------------------------------------------------
Pig_TCONS_00023299          --------------------------------------------------
Pig_TCONS_00023301          --------------------------------------------------
Pig_TCONS_00023300          --------------------------------------------------
Pig_TCONS_00023298          --------------------------------------------------
Pig_TCONS_00023297          --------------------------------------------------
Chicken_TCONS_00110239      CCTTCCATTCATAAGGTGTAGCTTTGTCATATCATAAGATGTCTGTTTGG
Chicken_TCONS_00110240      CCTTCCATTCATAAGGTGTAGCTTTGTCATATCATAAGATGTCTGTTTGG
Chicken_TCONS_00110242      CCTTCCATTCATAAGGTGTAGCTTTGTCATATCATAAGATGTCTGTTTGG
Chicken_TCONS_00110241      --------------------------------------------------
Chicken_TCONS_00073777      --------------------------------------------------
Chicken_TCONS_00073778      --------------------------------------------------
Chicken_TCONS_00073775      --------------------------------------------------
Chicken_TCONS_00073776      CTTTTCCCATCCCATCACCATCGCCCACTTCCTGATTGATGCAGGCTTGG
Chicken_TCONS_00073773      --------------------------------------------------
Chicken_TCONS_00073780      CTTTTCCCATCCCATCACCATCGCCCACTTCCTGATTGATGCAGGCTTGG
Chicken_TCONS_00073779      --------------------------------------------------
Chicken_TCONS_00073774      --------------------------------------------------
Chicken_TCONS_00073771      --------------------------------------------------
Human_NR_102743.1           --------------------------------------------------
Human_NR_102744.1           --------------------------------------------------
Chicken_TCONS_00072346      --------------------------------------------------
Chicken_TCONS_00072347      --------------------------------------------------
Human_NR_125738.1           --------------------------------------------------
Chicken_TCONS_00110238      --------------------------------------------------
Mouse_NR_045195.1           --------------------------------------------------
Chicken_TCONS_00073781      --------------------------------------------------
Cattle_TCONS_00112285       --------------------------------------------------
                                                                              

Cattle_TCONS_00044964       --------------------------------------------------
Cattle_TCONS_00044961       --------------------------------------------------
Cattle_TCONS_00044960       --------------------------------------------------
Cattle_TCONS_00044967       --------------------------------------------------
Cattle_TCONS_00044965       --------------------------------------------------
Cattle_TCONS_00044956       --------------------------------------------------
Cattle_TCONS_00044958       --------------------------------------------------
Cattle_TCONS_00044962       --------------------------------------------------
Cattle_TCONS_00044969       --------------------------------------------------
Cattle_TCONS_00044957       --------------------------------------------------
Cattle_TCONS_00044970       --------------------------------------------------
Cattle_TCONS_00044972       --------------------------------------------------
Cattle_TCONS_00044963       --------------------------------------------------
Cattle_TCONS_00044968       --------------------------------------------------
Cattle_TCONS_00044966       --------------------------------------------------
Cattle_TCONS_00044971       --------------------------------------------------
Cattle_TCONS_00044959       --------------------------------------------------
Cattle_TCONS_00044951       --------------------------------------------------
Cattle_TCONS_00044952       --------------------------------------------------
Cattle_TCONS_00044955       --------------------------------------------------
Cattle_TCONS_00044954       --------------------------------------------------
Cattle_TCONS_00044953       --------------------------------------------------
Pig_TCONS_00023294          --------------------------------------------------
Pig_TCONS_00023299          --------------------------------------------------
Pig_TCONS_00023301          --------------------------------------------------
Pig_TCONS_00023300          --------------------------------------------------
Pig_TCONS_00023298          --------------------------------------------------
Pig_TCONS_00023297          --------------------------------------------------
Chicken_TCONS_00110239      TCTCCAGCTTTTGCCCCGCTTACACTTTCATTCATTCAGGTGTAATTGTT
Chicken_TCONS_00110240      TCTCCAGCTTTTGCCCCGCTTACACTTTCATTCATTCAGGTGTAATTGTT
Chicken_TCONS_00110242      TCTCCAGCTTTTGCCCCGCTTACACTTTCATTCATTCAGGTGTAATTGTT
Chicken_TCONS_00110241      --------------------------------------------------
Chicken_TCONS_00073777      --------------------------------------------------
Chicken_TCONS_00073778      --------------------------------------------------
Chicken_TCONS_00073775      --------------------------------------------------
Chicken_TCONS_00073776      CAGGAGGAGACAAACCTACTCCTTCCTATCTGCAGCACTGCTCAGCCAGG
Chicken_TCONS_00073773      --------------------------------------------------
Chicken_TCONS_00073780      CAGGAGGAGACAAACCTACTCCTTCCTATCTGCAGCACTGCTCAGCCAGG
Chicken_TCONS_00073779      --------------------------------------------------
Chicken_TCONS_00073774      --------------------------------------------------
Chicken_TCONS_00073771      --------------------------------------------------
Human_NR_102743.1           --------------------------------------------------
Human_NR_102744.1           --------------------------------------------------
Chicken_TCONS_00072346      --------------------------------------------------
Chicken_TCONS_00072347      --------------------------------------------------
Human_NR_125738.1           --------------------------------------------------
Chicken_TCONS_00110238      --------------------------------------------------
Mouse_NR_045195.1           --------------------------------------------------
Chicken_TCONS_00073781      --------------------------------------------------
Cattle_TCONS_00112285       --------------------------------------------------
                                                                              

Cattle_TCONS_00044964       --------------------------------------------------
Cattle_TCONS_00044961       --------------------------------------------------
Cattle_TCONS_00044960       --------------------------------------------------
Cattle_TCONS_00044967       --------------------------------------------------
Cattle_TCONS_00044965       --------------------------------------------------
Cattle_TCONS_00044956       --------------------------------------------------
Cattle_TCONS_00044958       --------------------------------------------------
Cattle_TCONS_00044962       --------------------------------------------------
Cattle_TCONS_00044969       --------------------------------------------------
Cattle_TCONS_00044957       --------------------------------------------------
Cattle_TCONS_00044970       --------------------------------------------------
Cattle_TCONS_00044972       --------------------------------------------------
Cattle_TCONS_00044963       --------------------------------------------------
Cattle_TCONS_00044968       --------------------------------------------------
Cattle_TCONS_00044966       --------------------------------------------------
Cattle_TCONS_00044971       --------------------------------------------------
Cattle_TCONS_00044959       --------------------------------------------------
Cattle_TCONS_00044951       --------------------------------------------------
Cattle_TCONS_00044952       --------------------------------------------------
Cattle_TCONS_00044955       --------------------------------------------------
Cattle_TCONS_00044954       --------------------------------------------------
Cattle_TCONS_00044953       --------------------------------------------------
Pig_TCONS_00023294          --------------------------------------------------
Pig_TCONS_00023299          --------------------------------------------------
Pig_TCONS_00023301          --------------------------------------------------
Pig_TCONS_00023300          --------------------------------------------------
Pig_TCONS_00023298          --------------------------------------------------
Pig_TCONS_00023297          --------------------------------------------------
Chicken_TCONS_00110239      AAGGCAAGCCCTCTGTCTGGGTTTTACTTGTTAAAACCCGGGTGAACACA
Chicken_TCONS_00110240      AAGGCAAGCCCTCTGTCTGGGTTTTACTTGTTAAAACCCGGGTGAACACA
Chicken_TCONS_00110242      AAGGCAAGCCCTCTGTCTGGGTTTTACTTGTTAAAACCCGGGTGAACACA
Chicken_TCONS_00110241      --------------------------------------------------
Chicken_TCONS_00073777      --------------------------------------------------
Chicken_TCONS_00073778      --------------------------------------------------
Chicken_TCONS_00073775      --------------------------------------------------
Chicken_TCONS_00073776      AAAAAGCCATGGGGCTTTCCCTGCAGGGCAGGAGGCTTCAGAACGGCCAT
Chicken_TCONS_00073773      --------------------------------------------------
Chicken_TCONS_00073780      AAAAAGCCATGGGGCTTTCCCTGCAGGGCAGGAGGCTTCAGAACGGCCAT
Chicken_TCONS_00073779      --------------------------------------------------
Chicken_TCONS_00073774      --------------------------------------------------
Chicken_TCONS_00073771      --------------------------------------------------
Human_NR_102743.1           --------------------------------------------------
Human_NR_102744.1           --------------------------------------------------
Chicken_TCONS_00072346      --------------------------------------------------
Chicken_TCONS_00072347      --------------------------------------------------
Human_NR_125738.1           --------------------------------------------------
Chicken_TCONS_00110238      --------------------------------------------------
Mouse_NR_045195.1           --------------------------------------------------
Chicken_TCONS_00073781      --------------------------------------------------
Cattle_TCONS_00112285       --------------------------------------------------
                                                                              

Cattle_TCONS_00044964       --------------------------------------------------
Cattle_TCONS_00044961       --------------------------------------------------
Cattle_TCONS_00044960       --------------------------------------------------
Cattle_TCONS_00044967       --------------------------------------------------
Cattle_TCONS_00044965       --------------------------------------------------
Cattle_TCONS_00044956       --------------------------------------------------
Cattle_TCONS_00044958       --------------------------------------------------
Cattle_TCONS_00044962       --------------------------------------------------
Cattle_TCONS_00044969       --------------------------------------------------
Cattle_TCONS_00044957       --------------------------------------------------
Cattle_TCONS_00044970       --------------------------------------------------
Cattle_TCONS_00044972       --------------------------------------------------
Cattle_TCONS_00044963       --------------------------------------------------
Cattle_TCONS_00044968       --------------------------------------------------
Cattle_TCONS_00044966       --------------------------------------------------
Cattle_TCONS_00044971       --------------------------------------------------
Cattle_TCONS_00044959       --------------------------------------------------
Cattle_TCONS_00044951       --------------------------------------------------
Cattle_TCONS_00044952       --------------------------------------------------
Cattle_TCONS_00044955       --------------------------------------------------
Cattle_TCONS_00044954       --------------------------------------------------
Cattle_TCONS_00044953       --------------------------------------------------
Pig_TCONS_00023294          --------------------------------------------------
Pig_TCONS_00023299          --------------------------------------------------
Pig_TCONS_00023301          --------------------------------------------------
Pig_TCONS_00023300          --------------------------------------------------
Pig_TCONS_00023298          --------------------------------------------------
Pig_TCONS_00023297          --------------------------------------------------
Chicken_TCONS_00110239      GAAGCAAAGCATGGCATTGGTAATGATGGCTCTCCTGTGTGTGTTGGTAC
Chicken_TCONS_00110240      GAAGCAAAGCATGGCATTGGTAATGATGGCTCTCCTGTGTGTGTTGGTAC
Chicken_TCONS_00110242      GAAGCAAAGCATGGCATTGGTAATGATGGCTCTCCTGTGTGTGTTGGTAC
Chicken_TCONS_00110241      --------------------------------------------------
Chicken_TCONS_00073777      --------------------------------------------------
Chicken_TCONS_00073778      --------------------------------------------------
Chicken_TCONS_00073775      --------------------------------------------------
Chicken_TCONS_00073776      CTGGTAGACACTGACACAAACCCACCAGACCTATCAAGCAGAGGTTAATT
Chicken_TCONS_00073773      --------------------------------------------------
Chicken_TCONS_00073780      CTGGTAGACACTGACACAAACCCACCAGACCTATCAAGCAGAGGTTAATT
Chicken_TCONS_00073779      --------------------------------------------------
Chicken_TCONS_00073774      --------------------------------------------------
Chicken_TCONS_00073771      --------------------------------------------------
Human_NR_102743.1           --------------------------------------------------
Human_NR_102744.1           --------------------------------------------------
Chicken_TCONS_00072346      --------------------------------------------------
Chicken_TCONS_00072347      --------------------------------------------------
Human_NR_125738.1           --------------------------------------------------
Chicken_TCONS_00110238      --------------------------------------------------
Mouse_NR_045195.1           --------------------------------------------------
Chicken_TCONS_00073781      --------------------------------------------------
Cattle_TCONS_00112285       --------------------------------------------------
                                                                              

Cattle_TCONS_00044964       --------------------------------------------------
Cattle_TCONS_00044961       --------------------------------------------------
Cattle_TCONS_00044960       --------------------------------------------------
Cattle_TCONS_00044967       --------------------------------------------------
Cattle_TCONS_00044965       --------------------------------------------------
Cattle_TCONS_00044956       --------------------------------------------------
Cattle_TCONS_00044958       --------------------------------------------------
Cattle_TCONS_00044962       --------------------------------------------------
Cattle_TCONS_00044969       --------------------------------------------------
Cattle_TCONS_00044957       --------------------------------------------------
Cattle_TCONS_00044970       --------------------------------------------------
Cattle_TCONS_00044972       --------------------------------------------------
Cattle_TCONS_00044963       --------------------------------------------------
Cattle_TCONS_00044968       --------------------------------------------------
Cattle_TCONS_00044966       --------------------------------------------------
Cattle_TCONS_00044971       --------------------------------------------------
Cattle_TCONS_00044959       --------------------------------------------------
Cattle_TCONS_00044951       --------------------------------------------------
Cattle_TCONS_00044952       --------------------------------------------------
Cattle_TCONS_00044955       --------------------------------------------------
Cattle_TCONS_00044954       --------------------------------------------------
Cattle_TCONS_00044953       --------------------------------------------------
Pig_TCONS_00023294          --------------------------------------------------
Pig_TCONS_00023299          --------------------------------------------------
Pig_TCONS_00023301          --------------------------------------------------
Pig_TCONS_00023300          --------------------------------------------------
Pig_TCONS_00023298          --------------------------------------------------
Pig_TCONS_00023297          --------------------------------------------------
Chicken_TCONS_00110239      AAAACTCCGTAAGTACACCTCTGCTTAATGAGAAACCAAAGGTGTTCTGG
Chicken_TCONS_00110240      AAAACTCCGTAAGTACACCTCTGCTTAATGAGAAACCAAAGGTGTTCTGG
Chicken_TCONS_00110242      AAAACTCCGTAAGTACACCTCTGCTTAATGAGAAACCAAAGGTGTTCTGG
Chicken_TCONS_00110241      --------------------------------------------------
Chicken_TCONS_00073777      --------------------------------------------------
Chicken_TCONS_00073778      --------------------------------------------------
Chicken_TCONS_00073775      --------------------------------------------------
Chicken_TCONS_00073776      CCCCACACTAAAACATTCTGAGATAAAGGGTGGCCATGACTTTCTACTCA
Chicken_TCONS_00073773      --------------------------------------------------
Chicken_TCONS_00073780      CCCCACACTAAAACATTCTGAGATAAAGGGTGGCCATGACTTTCTACTCA
Chicken_TCONS_00073779      --------------------------------------------------
Chicken_TCONS_00073774      --------------------------------------------------
Chicken_TCONS_00073771      --------------------------------------------------
Human_NR_102743.1           --------------------------------------------------
Human_NR_102744.1           --------------------------------------------------
Chicken_TCONS_00072346      --------------------------------------------------
Chicken_TCONS_00072347      --------------------------------------------------
Human_NR_125738.1           --------------------------------------------------
Chicken_TCONS_00110238      --------------------------------------------------
Mouse_NR_045195.1           --------------------------------------------------
Chicken_TCONS_00073781      --------------------------------------------------
Cattle_TCONS_00112285       --------------------------------------------------
                                                                              

Cattle_TCONS_00044964       --------------------------------------------------
Cattle_TCONS_00044961       --------------------------------------------------
Cattle_TCONS_00044960       --------------------------------------------------
Cattle_TCONS_00044967       --------------------------------------------------
Cattle_TCONS_00044965       --------------------------------------------------
Cattle_TCONS_00044956       --------------------------------------------------
Cattle_TCONS_00044958       --------------------------------------------------
Cattle_TCONS_00044962       --------------------------------------------------
Cattle_TCONS_00044969       --------------------------------------------------
Cattle_TCONS_00044957       --------------------------------------------------
Cattle_TCONS_00044970       --------------------------------------------------
Cattle_TCONS_00044972       --------------------------------------------------
Cattle_TCONS_00044963       --------------------------------------------------
Cattle_TCONS_00044968       --------------------------------------------------
Cattle_TCONS_00044966       --------------------------------------------------
Cattle_TCONS_00044971       --------------------------------------------------
Cattle_TCONS_00044959       --------------------------------------------------
Cattle_TCONS_00044951       --------------------------------------------------
Cattle_TCONS_00044952       --------------------------------------------------
Cattle_TCONS_00044955       --------------------------------------------------
Cattle_TCONS_00044954       --------------------------------------------------
Cattle_TCONS_00044953       --------------------------------------------------
Pig_TCONS_00023294          --------------------------------------------------
Pig_TCONS_00023299          --------------------------------------------------
Pig_TCONS_00023301          --------------------------------------------------
Pig_TCONS_00023300          --------------------------------------------------
Pig_TCONS_00023298          --------------------------------------------------
Pig_TCONS_00023297          --------------------------------------------------
Chicken_TCONS_00110239      TGTTCTGACAAGCGAGAACAAATAATAATAATAAAAAAAAGTTGCTATCC
Chicken_TCONS_00110240      TGTTCTGACAAGCGAGAACAAATAATAATAATAAAAAAAAGTTGCTATCC
Chicken_TCONS_00110242      TGTTCTGACAAGCGAGAACAAATAATAATAATAAAAAAAAGTTGCTATCC
Chicken_TCONS_00110241      --------------------------------------------------
Chicken_TCONS_00073777      --------------------------------------------------
Chicken_TCONS_00073778      --------------------------------------------------
Chicken_TCONS_00073775      --------------------------------------------------
Chicken_TCONS_00073776      CCAAATGTGATATGTTTCACCTAGATGAGGCTGAGCACAACCAGCCTCAG
Chicken_TCONS_00073773      --------------------------------------------------
Chicken_TCONS_00073780      CCAAATGTGATATGTTTCACCTAGATGAGGCTGAGCACAACCAGCCTCAG
Chicken_TCONS_00073779      --------------------------------------------------
Chicken_TCONS_00073774      --------------------------------------------------
Chicken_TCONS_00073771      --------------------------------------------------
Human_NR_102743.1           --------------------------------------------------
Human_NR_102744.1           --------------------------------------------------
Chicken_TCONS_00072346      --------------------------------------------------
Chicken_TCONS_00072347      --------------------------------------------------
Human_NR_125738.1           --------------------------------------------------
Chicken_TCONS_00110238      --------------------------------------------------
Mouse_NR_045195.1           --------------------------------------------------
Chicken_TCONS_00073781      --------------------------------------------------
Cattle_TCONS_00112285       --------------------------------------------------
                                                                              

Cattle_TCONS_00044964       --------------------------------------------------
Cattle_TCONS_00044961       --------------------------------------------------
Cattle_TCONS_00044960       --------------------------------------------------
Cattle_TCONS_00044967       --------------------------------------------------
Cattle_TCONS_00044965       --------------------------------------------------
Cattle_TCONS_00044956       --------------------------------------------------
Cattle_TCONS_00044958       --------------------------------------------------
Cattle_TCONS_00044962       --------------------------------------------------
Cattle_TCONS_00044969       --------------------------------------------------
Cattle_TCONS_00044957       --------------------------------------------------
Cattle_TCONS_00044970       --------------------------------------------------
Cattle_TCONS_00044972       --------------------------------------------------
Cattle_TCONS_00044963       --------------------------------------------------
Cattle_TCONS_00044968       --------------------------------------------------
Cattle_TCONS_00044966       --------------------------------------------------
Cattle_TCONS_00044971       --------------------------------------------------
Cattle_TCONS_00044959       --------------------------------------------------
Cattle_TCONS_00044951       --------------------------------------------------
Cattle_TCONS_00044952       --------------------------------------------------
Cattle_TCONS_00044955       --------------------------------------------------
Cattle_TCONS_00044954       --------------------------------------------------
Cattle_TCONS_00044953       --------------------------------------------------
Pig_TCONS_00023294          --------------------------------------------------
Pig_TCONS_00023299          --------------------------------------------------
Pig_TCONS_00023301          --------------------------------------------------
Pig_TCONS_00023300          --------------------------------------------------
Pig_TCONS_00023298          --------------------------------------------------
Pig_TCONS_00023297          --------------------------------------------------
Chicken_TCONS_00110239      TGTCAAATACTGTGTGTATATCAAGGATCTGGAATACAAAGCAGACTTAA
Chicken_TCONS_00110240      TGTCAAATACTGTGTGTATATCAAGGATCTGGAATACAAAGCAGACTTAA
Chicken_TCONS_00110242      TGTCAAATACTGTGTGTATATCAAGGATCTGGAATACAAAGCAGACTTAA
Chicken_TCONS_00110241      --------------------------------------------------
Chicken_TCONS_00073777      --------------------------------------------------
Chicken_TCONS_00073778      --------------------------------------------------
Chicken_TCONS_00073775      --------------------------------------------------
Chicken_TCONS_00073776      ATGCTCTGTAAGAGAACCCCACCACTGATTAGTGGGATAGTACCATGCAT
Chicken_TCONS_00073773      --------------------------------------------------
Chicken_TCONS_00073780      ATGCTCTGTAAGAGAACCCCACCACTGATTAGTGGGATAGTACCATGCAT
Chicken_TCONS_00073779      --------------------------------------------------
Chicken_TCONS_00073774      --------------------------------------------------
Chicken_TCONS_00073771      --------------------------------------------------
Human_NR_102743.1           --------------------------------------------------
Human_NR_102744.1           --------------------------------------------------
Chicken_TCONS_00072346      --------------------------------------------------
Chicken_TCONS_00072347      --------------------------------------------------
Human_NR_125738.1           --------------------------------------------------
Chicken_TCONS_00110238      --------------------------------------------------
Mouse_NR_045195.1           --------------------------------------------------
Chicken_TCONS_00073781      --------------------------------------------------
Cattle_TCONS_00112285       --------------------------------------------------
                                                                              

Cattle_TCONS_00044964       --------------------------------------------------
Cattle_TCONS_00044961       --------------------------------------------------
Cattle_TCONS_00044960       --------------------------------------------------
Cattle_TCONS_00044967       --------------------------------------------------
Cattle_TCONS_00044965       --------------------------------------------------
Cattle_TCONS_00044956       --------------------------------------------------
Cattle_TCONS_00044958       --------------------------------------------------
Cattle_TCONS_00044962       --------------------------------------------------
Cattle_TCONS_00044969       --------------------------------------------------
Cattle_TCONS_00044957       --------------------------------------------------
Cattle_TCONS_00044970       --------------------------------------------------
Cattle_TCONS_00044972       --------------------------------------------------
Cattle_TCONS_00044963       --------------------------------------------------
Cattle_TCONS_00044968       --------------------------------------------------
Cattle_TCONS_00044966       --------------------------------------------------
Cattle_TCONS_00044971       --------------------------------------------------
Cattle_TCONS_00044959       --------------------------------------------------
Cattle_TCONS_00044951       --------------------------------------------------
Cattle_TCONS_00044952       --------------------------------------------------
Cattle_TCONS_00044955       --------------------------------------------------
Cattle_TCONS_00044954       --------------------------------------------------
Cattle_TCONS_00044953       --------------------------------------------------
Pig_TCONS_00023294          --------------------------------------------------
Pig_TCONS_00023299          --------------------------------------------------
Pig_TCONS_00023301          --------------------------------------------------
Pig_TCONS_00023300          --------------------------------------------------
Pig_TCONS_00023298          --------------------------------------------------
Pig_TCONS_00023297          --------------------------------------------------
Chicken_TCONS_00110239      CAGCAATCACATTTTGAGTAGAATTCAGTTGAATGTAACACCTTCTCCCT
Chicken_TCONS_00110240      CAGCAATCACATTTTGAGTAGAATTCAGTTGAATGTAACACCTTCTCCCT
Chicken_TCONS_00110242      CAGCAATCACATTTTGAGTAGAATTCAGTTGAATGTAACACCTTCTCCCT
Chicken_TCONS_00110241      --------------------------------------------------
Chicken_TCONS_00073777      --------------------------------------------------
Chicken_TCONS_00073778      --------------------------------------------------
Chicken_TCONS_00073775      --------------------------------------------------
Chicken_TCONS_00073776      GCCACAGTGTTCCAAATGGCTCAAGGAGCAGTGTGTGGAACCAGCAGGTG
Chicken_TCONS_00073773      --------------------------------------------------
Chicken_TCONS_00073780      GCCACAGTGTTCCAAATGGCTCAAGGAGCAGTGTGTGGAACCAGCAGGTG
Chicken_TCONS_00073779      --------------------------------------------------
Chicken_TCONS_00073774      --------------------------------------------------
Chicken_TCONS_00073771      --------------------------------------------------
Human_NR_102743.1           --------------------------------------------------
Human_NR_102744.1           --------------------------------------------------
Chicken_TCONS_00072346      --------------------------------------------------
Chicken_TCONS_00072347      --------------------------------------------------
Human_NR_125738.1           --------------------------------------------------
Chicken_TCONS_00110238      --------------------------------------------------
Mouse_NR_045195.1           --------------------------------------------------
Chicken_TCONS_00073781      -------------------------------TGCTTGAATCCAACAATGA
Cattle_TCONS_00112285       --------------------------------------------------
                                                                              

Cattle_TCONS_00044964       --------------------------------------------------
Cattle_TCONS_00044961       --------------------------------------------------
Cattle_TCONS_00044960       --------------------------------------------------
Cattle_TCONS_00044967       --------------------------------------------------
Cattle_TCONS_00044965       --------------------------------------------------
Cattle_TCONS_00044956       --------------------------------------------------
Cattle_TCONS_00044958       --------------------------------------------------
Cattle_TCONS_00044962       --------------------------------------------------
Cattle_TCONS_00044969       --------------------------------------------------
Cattle_TCONS_00044957       --------------------------------------------------
Cattle_TCONS_00044970       --------------------------------------------------
Cattle_TCONS_00044972       --------------------------------------------------
Cattle_TCONS_00044963       --------------------------------------------------
Cattle_TCONS_00044968       --------------------------------------------------
Cattle_TCONS_00044966       --------------------------------------------------
Cattle_TCONS_00044971       --------------------------------------------------
Cattle_TCONS_00044959       --------------------------------------------------
Cattle_TCONS_00044951       --------------------------------------------------
Cattle_TCONS_00044952       --------------------------------------------------
Cattle_TCONS_00044955       --------------------------------------------------
Cattle_TCONS_00044954       --------------------------------------------------
Cattle_TCONS_00044953       --------------------------------------------------
Pig_TCONS_00023294          --------------------------------------------------
Pig_TCONS_00023299          --------------------------------------------------
Pig_TCONS_00023301          --------------------------------------------------
Pig_TCONS_00023300          --------------------------------------------------
Pig_TCONS_00023298          --------------------------------------------------
Pig_TCONS_00023297          --------------------------------------------------
Chicken_TCONS_00110239      CTAAGGTTTTGAATGTGGTATCTTAAAGAAGATCACACAAATTACTCATT
Chicken_TCONS_00110240      CTAAGGTTTTGAATGTGGTATCTTAAAGAAGATCACACAAATTACTCATT
Chicken_TCONS_00110242      CTAAGGTTTTGAATGTGGTATCTTAAAGAAGATCACACAAATTACTCATT
Chicken_TCONS_00110241      --------------------------------------------------
Chicken_TCONS_00073777      --------------------------------------------------
Chicken_TCONS_00073778      --------------------------------------------------
Chicken_TCONS_00073775      --------------------------------------------------
Chicken_TCONS_00073776      AAAATCTGTGCCTCCAGGCAGAACCCAGAACAAGCTTCTCAGCACCAAGG
Chicken_TCONS_00073773      --------------------------------------------------
Chicken_TCONS_00073780      AAAATCTGTGCCTCCAGGCAGAACCCAGAACAAGCTTCTCAGCACCAAGG
Chicken_TCONS_00073779      --------------------------------------------------
Chicken_TCONS_00073774      --------------------------------------------------
Chicken_TCONS_00073771      --------------------------------------------------
Human_NR_102743.1           --------------------------------------------------
Human_NR_102744.1           --------------------------------------------------
Chicken_TCONS_00072346      --------------------------------------------------
Chicken_TCONS_00072347      --------------------------------------------------
Human_NR_125738.1           --------------------------------------------------
Chicken_TCONS_00110238      --------------------------------------------------
Mouse_NR_045195.1           --------------------------------------------------
Chicken_TCONS_00073781      ATGGTGGTTCCTTCTGAGTTCACTCCTTTTATCCGCATCCACGCTAATGG
Cattle_TCONS_00112285       --------------------------------------------------
                                                                              

Cattle_TCONS_00044964       --------------------------------------------------
Cattle_TCONS_00044961       --------------------------------------------------
Cattle_TCONS_00044960       --------------------------------------------------
Cattle_TCONS_00044967       --------------------------------------------------
Cattle_TCONS_00044965       --------------------------------------------------
Cattle_TCONS_00044956       --------------------------------------------------
Cattle_TCONS_00044958       --------------------------------------------------
Cattle_TCONS_00044962       --------------------------------------------------
Cattle_TCONS_00044969       --------------------------------------------------
Cattle_TCONS_00044957       --------------------------------------------------
Cattle_TCONS_00044970       --------------------------------------------------
Cattle_TCONS_00044972       --------------------------------------------------
Cattle_TCONS_00044963       --------------------------------------------------
Cattle_TCONS_00044968       --------------------------------------------------
Cattle_TCONS_00044966       --------------------------------------------------
Cattle_TCONS_00044971       --------------------------------------------------
Cattle_TCONS_00044959       --------------------------------------------------
Cattle_TCONS_00044951       --------------------------------------------------
Cattle_TCONS_00044952       --------------------------------------------------
Cattle_TCONS_00044955       --------------------------------------------------
Cattle_TCONS_00044954       --------------------------------------------------
Cattle_TCONS_00044953       --------------------------------------------------
Pig_TCONS_00023294          --------------------------------------------------
Pig_TCONS_00023299          --------------------------------------------------
Pig_TCONS_00023301          --------------------------------------------------
Pig_TCONS_00023300          --------------------------------------------------
Pig_TCONS_00023298          --------------------------------------------------
Pig_TCONS_00023297          --------------------------------------------------
Chicken_TCONS_00110239      CCGGGAACAAAGGCTCTTTTTTGAAAGCTGTCAGCTTGCTGACAGTTATG
Chicken_TCONS_00110240      CCGGGAACAAAGGCTCTTTTTTGAAAGCTGTCAGCTTGCTGACAGTTATG
Chicken_TCONS_00110242      CCGGGAACAAAGGCTCTTTTTTGAAAGCTGTCAGCTTGCTGACAGTTATG
Chicken_TCONS_00110241      --------------------------------------------------
Chicken_TCONS_00073777      --------------------------------------------------
Chicken_TCONS_00073778      --------------------------------------------------
Chicken_TCONS_00073775      --------------------------------------------------
Chicken_TCONS_00073776      TGGAAGGGAAAACTTTAAGACTGCTCTTCCCCCAGGTTTTCTAGGCCAGC
Chicken_TCONS_00073773      --------------------------------------------------
Chicken_TCONS_00073780      TGGAAGGGAAAACTTTAAGACTGCTCTTCCCCCAGGTTTTCTAGGCCAGC
Chicken_TCONS_00073779      --------------------------------------------------
Chicken_TCONS_00073774      --------------------------------------------------
Chicken_TCONS_00073771      --------------------------------------------------
Human_NR_102743.1           --------------------------------------------------
Human_NR_102744.1           --------------------------------------------------
Chicken_TCONS_00072346      --------------------------------------------------
Chicken_TCONS_00072347      --------------------------------------------------
Human_NR_125738.1           --------------------------------------------------
Chicken_TCONS_00110238      --------------------------------------------------
Mouse_NR_045195.1           --------------------------------------------------
Chicken_TCONS_00073781      GAAGGGTTCAAAGCAGGGGCTGGGAAAAAGGGGAGCGGTGTCAGCGGGAG
Cattle_TCONS_00112285       --------------------------------------------------
                                                                              

Cattle_TCONS_00044964       --------------------------------------------------
Cattle_TCONS_00044961       --------------------------------------------------
Cattle_TCONS_00044960       --------------------------------------------------
Cattle_TCONS_00044967       --------------------------------------------------
Cattle_TCONS_00044965       --------------------------------------------------
Cattle_TCONS_00044956       --------------------------------------------------
Cattle_TCONS_00044958       --------------------------------------------------
Cattle_TCONS_00044962       --------------------------------------------------
Cattle_TCONS_00044969       --------------------------------------------------
Cattle_TCONS_00044957       --------------------------------------------------
Cattle_TCONS_00044970       --------------------------------------------------
Cattle_TCONS_00044972       --------------------------------------------------
Cattle_TCONS_00044963       --------------------------------------------------
Cattle_TCONS_00044968       --------------------------------------------------
Cattle_TCONS_00044966       --------------------------------------------------
Cattle_TCONS_00044971       --------------------------------------------------
Cattle_TCONS_00044959       --------------------------------------------------
Cattle_TCONS_00044951       --------------------------------------------------
Cattle_TCONS_00044952       --------------------------------------------------
Cattle_TCONS_00044955       --------------------------------------------------
Cattle_TCONS_00044954       --------------------------------------------------
Cattle_TCONS_00044953       --------------------------------------------------
Pig_TCONS_00023294          --------------------------------------------------
Pig_TCONS_00023299          --------------------------------------------------
Pig_TCONS_00023301          --------------------------------------------------
Pig_TCONS_00023300          --------------------------------------------------
Pig_TCONS_00023298          --------------------------------------------------
Pig_TCONS_00023297          --------------------------------------------------
Chicken_TCONS_00110239      ATGAGCATTTACTTCAGGCTTGTAAAACATATTAATCAAACTTGTTCCTA
Chicken_TCONS_00110240      ATGAGCATTTACTTCAGGCTTGTAAAACATATTAATCAAACTTGTTCCTA
Chicken_TCONS_00110242      ATGAGCATTTACTTCAGGCTTGTAAAACATATTAATCAAACTTGTTCCTA
Chicken_TCONS_00110241      --------------------------------------------------
Chicken_TCONS_00073777      --------------------------------------------------
Chicken_TCONS_00073778      --------------------------------------------------
Chicken_TCONS_00073775      --------------------------------------------------
Chicken_TCONS_00073776      TCAGCCGAGGCTGAAGGAACAGGGACAAGCTCTGCTCCATGTTCCTTGCT
Chicken_TCONS_00073773      --------------------------------------------------
Chicken_TCONS_00073780      TCAGCCGAGGCTGAAGGAACAGGGACAAGCTCTGCTCCATGTTCCTTGCT
Chicken_TCONS_00073779      --------------------------------------------------
Chicken_TCONS_00073774      --------------------------------------------------
Chicken_TCONS_00073771      --------------------------------------------------
Human_NR_102743.1           --------------------------------------------------
Human_NR_102744.1           --------------------------------------------------
Chicken_TCONS_00072346      --------------------------------------------------
Chicken_TCONS_00072347      --------------------------------------------------
Human_NR_125738.1           --------------------------------------------------
Chicken_TCONS_00110238      --------------------------------------------------
Mouse_NR_045195.1           --------------------------------------------------
Chicken_TCONS_00073781      CGCAGCATCTCTCCGGGCGGTGCCTCCGCGTTTGGGGAGCGGCACGAGGA
Cattle_TCONS_00112285       --------------------------------------------------
                                                                              

Cattle_TCONS_00044964       --------------------------------------------------
Cattle_TCONS_00044961       --------------------------------------------------
Cattle_TCONS_00044960       --------------------------------------------------
Cattle_TCONS_00044967       --------------------------------------------------
Cattle_TCONS_00044965       --------------------------------------------------
Cattle_TCONS_00044956       --------------------------------------------------
Cattle_TCONS_00044958       --------------------------------------------------
Cattle_TCONS_00044962       --------------------------------------------------
Cattle_TCONS_00044969       --------------------------------------------------
Cattle_TCONS_00044957       --------------------------------------------------
Cattle_TCONS_00044970       --------------------------------------------------
Cattle_TCONS_00044972       --------------------------------------------------
Cattle_TCONS_00044963       --------------------------------------------------
Cattle_TCONS_00044968       --------------------------------------------------
Cattle_TCONS_00044966       --------------------------------------------------
Cattle_TCONS_00044971       --------------------------------------------------
Cattle_TCONS_00044959       --------------------------------------------------
Cattle_TCONS_00044951       --------------------------------------------------
Cattle_TCONS_00044952       --------------------------------------------------
Cattle_TCONS_00044955       --------------------------------------------------
Cattle_TCONS_00044954       --------------------------------------------------
Cattle_TCONS_00044953       --------------------------------------------------
Pig_TCONS_00023294          --------------------------------------------------
Pig_TCONS_00023299          --------------------------------------------------
Pig_TCONS_00023301          --------------------------------------------------
Pig_TCONS_00023300          --------------------------------------------------
Pig_TCONS_00023298          --------------------------------------------------
Pig_TCONS_00023297          --------------------------------------------------
Chicken_TCONS_00110239      TAGCTTCAGTCCAAGGAGGGTTACTGTTTCTTTTAGAGAAATGTTTTACA
Chicken_TCONS_00110240      TAGCTTCAGTCCAAGGAGGGTTACTGTTTCTTTTAGAGAAATGTTTTACA
Chicken_TCONS_00110242      TAGCTTCAGTCCAAGGAGGGTTACTGTTTCTTTTAGAGAAATGTTTTACA
Chicken_TCONS_00110241      --------------------------------------------------
Chicken_TCONS_00073777      --------------------------------------------------
Chicken_TCONS_00073778      --------------------------------------------------
Chicken_TCONS_00073775      --------------------------------------------------
Chicken_TCONS_00073776      CTATTGACCGTGAAGAAGCTGCAGAATTCCAAATCCAGACTGGCCCATCC
Chicken_TCONS_00073773      --------------------------------------------------
Chicken_TCONS_00073780      CTATTGACCGTGAAGAAGCTGCAGAATTCCAAATCCAGACTGGCCCATCC
Chicken_TCONS_00073779      --------------------------------------------------
Chicken_TCONS_00073774      --------------------------------------------------
Chicken_TCONS_00073771      --------------------------------------------------
Human_NR_102743.1           --------------------------------------------------
Human_NR_102744.1           --------------------------------------------------
Chicken_TCONS_00072346      --------------------------------------------------
Chicken_TCONS_00072347      --------------------------------------------------
Human_NR_125738.1           --------------------------------------------------
Chicken_TCONS_00110238      --------------------------------------------------
Mouse_NR_045195.1           --------------------------------------------------
Chicken_TCONS_00073781      CGTTCGGGGGGCGAATCTCCCCCTTCATCGTCATCCACCTTACGCTCCGA
Cattle_TCONS_00112285       --------------------------------------------------
                                                                              

Cattle_TCONS_00044964       --------------------------------------------------
Cattle_TCONS_00044961       --------------------------------------------------
Cattle_TCONS_00044960       --------------------------------------------------
Cattle_TCONS_00044967       --------------------------------------------------
Cattle_TCONS_00044965       --------------------------------------------------
Cattle_TCONS_00044956       --------------------------------------------------
Cattle_TCONS_00044958       --------------------------------------------------
Cattle_TCONS_00044962       --------------------------------------------------
Cattle_TCONS_00044969       --------------------------------------------------
Cattle_TCONS_00044957       --------------------------------------------------
Cattle_TCONS_00044970       --------------------------------------------------
Cattle_TCONS_00044972       --------------------------------------------------
Cattle_TCONS_00044963       --------------------------------------------------
Cattle_TCONS_00044968       --------------------------------------------------
Cattle_TCONS_00044966       --------------------------------------------------
Cattle_TCONS_00044971       --------------------------------------------------
Cattle_TCONS_00044959       --------------------------------------------------
Cattle_TCONS_00044951       --------------------------------------------------
Cattle_TCONS_00044952       --------------------------------------------------
Cattle_TCONS_00044955       --------------------------------------------------
Cattle_TCONS_00044954       --------------------------------------------------
Cattle_TCONS_00044953       --------------------------------------------------
Pig_TCONS_00023294          --------------------------------------------------
Pig_TCONS_00023299          --------------------------------------------------
Pig_TCONS_00023301          --------------------------------------------------
Pig_TCONS_00023300          --------------------------------------------------
Pig_TCONS_00023298          --------------------------------------------------
Pig_TCONS_00023297          --------------------------------------------------
Chicken_TCONS_00110239      TAAGCGAAGAGCTCTGAATACATATACACCTTGAATGCAAACCACTTTCT
Chicken_TCONS_00110240      TAAGCGAAGAGCTCTGAATACATATACACCTTGAATGCAAACCACTTTCT
Chicken_TCONS_00110242      TAAGCGAAGAGCTCTGAATACATATACACCTTGAATGCAAACCACTTTCT
Chicken_TCONS_00110241      --------------------------------------------------
Chicken_TCONS_00073777      --------------------------------------------------
Chicken_TCONS_00073778      --------------------------------------------------
Chicken_TCONS_00073775      --------------------------------------------------
Chicken_TCONS_00073776      GCTAAATCTGTATAAACTATATTGTATTTCTCAACTACAGATAAAACCAA
Chicken_TCONS_00073773      --------------------------------------------------
Chicken_TCONS_00073780      GCTAAATCTGTATAAACTATATTGTATTTCTCAACTACAGATAAAACCAA
Chicken_TCONS_00073779      --------------------------------------------------
Chicken_TCONS_00073774      --------------------------------------------------
Chicken_TCONS_00073771      --------------------------------------------------
Human_NR_102743.1           --------------------------------------------------
Human_NR_102744.1           --------------------------------------------------
Chicken_TCONS_00072346      --------------------------------------------------
Chicken_TCONS_00072347      --------------------------------------------------
Human_NR_125738.1           --------------------------------------------------
Chicken_TCONS_00110238      --------------------------------------------------
Mouse_NR_045195.1           --------------------------------------------------
Chicken_TCONS_00073781      AACTCGACGAGTTTTGAGACCTACCATACGTCTCGTCGATGTTTTGGGGC
Cattle_TCONS_00112285       --------------------------------------------------
                                                                              

Cattle_TCONS_00044964       --------------------------------------------------
Cattle_TCONS_00044961       --------------------------------------------------
Cattle_TCONS_00044960       --------------------------------------------------
Cattle_TCONS_00044967       --------------------------------------------------
Cattle_TCONS_00044965       --------------------------------------------------
Cattle_TCONS_00044956       --------------------------------------------------
Cattle_TCONS_00044958       --------------------------------------------------
Cattle_TCONS_00044962       --------------------------------------------------
Cattle_TCONS_00044969       --------------------------------------------------
Cattle_TCONS_00044957       --------------------------------------------------
Cattle_TCONS_00044970       --------------------------------------------------
Cattle_TCONS_00044972       --------------------------------------------------
Cattle_TCONS_00044963       --------------------------------------------------
Cattle_TCONS_00044968       --------------------------------------------------
Cattle_TCONS_00044966       --------------------------------------------------
Cattle_TCONS_00044971       --------------------------------------------------
Cattle_TCONS_00044959       --------------------------------------------------
Cattle_TCONS_00044951       --------------------------------------------------
Cattle_TCONS_00044952       --------------------------------------------------
Cattle_TCONS_00044955       --------------------------------------------------
Cattle_TCONS_00044954       --------------------------------------------------
Cattle_TCONS_00044953       --------------------------------------------------
Pig_TCONS_00023294          --------------------------------------------------
Pig_TCONS_00023299          --------------------------------------------------
Pig_TCONS_00023301          --------------------------------------------------
Pig_TCONS_00023300          --------------------------------------------------
Pig_TCONS_00023298          --------------------------------------------------
Pig_TCONS_00023297          --------------------------------------------------
Chicken_TCONS_00110239      ATGCCATTCATTTATTCATAATGAATAAATACTAGTCTACACCAGGATTA
Chicken_TCONS_00110240      ATGCCATTCATTTATTCATAATGAATAAATACTAGTCTACACCAGGATTA
Chicken_TCONS_00110242      ATGCCATTCATTTATTCATAATGAATAAATACTAGTCTACACCAGGATTA
Chicken_TCONS_00110241      --------------------------------------------------
Chicken_TCONS_00073777      --------------------------------------------------
Chicken_TCONS_00073778      --------------------------------------------------
Chicken_TCONS_00073775      --------------------------------------------------
Chicken_TCONS_00073776      TGGTCAATTTTAGCCAAACCATCACTTCTGCCAAAAGAATGAGAAATTCC
Chicken_TCONS_00073773      --------------------------------------------------
Chicken_TCONS_00073780      TGGTCAATTTTAGCCAAACCATCACTTCTGCCAAAAGAATGAGAAATTCC
Chicken_TCONS_00073779      --------------------------------------------------
Chicken_TCONS_00073774      --------------------------------------------------
Chicken_TCONS_00073771      --------------------------------------------------
Human_NR_102743.1           --------------------------------------------------
Human_NR_102744.1           --------------------------------------------------
Chicken_TCONS_00072346      --------------------------------------------------
Chicken_TCONS_00072347      --------------------------------------------------
Human_NR_125738.1           --------------------------------------------------
Chicken_TCONS_00110238      --------------------------------------------------
Mouse_NR_045195.1           --------------------------------------------------
Chicken_TCONS_00073781      TGAAATGGGGGAAATACGGGAAGAGGAGAGGGGAGATGCGGAGAAATGGG
Cattle_TCONS_00112285       --------------------------------------------------
                                                                              

Cattle_TCONS_00044964       --------------------------------------------------
Cattle_TCONS_00044961       --------------------------------------------------
Cattle_TCONS_00044960       --------------------------------------------------
Cattle_TCONS_00044967       --------------------------------------------------
Cattle_TCONS_00044965       --------------------------------------------------
Cattle_TCONS_00044956       --------------------------------------------------
Cattle_TCONS_00044958       --------------------------------------------------
Cattle_TCONS_00044962       --------------------------------------------------
Cattle_TCONS_00044969       --------------------------------------------------
Cattle_TCONS_00044957       --------------------------------------------------
Cattle_TCONS_00044970       --------------------------------------------------
Cattle_TCONS_00044972       --------------------------------------------------
Cattle_TCONS_00044963       --------------------------------------------------
Cattle_TCONS_00044968       --------------------------------------------------
Cattle_TCONS_00044966       --------------------------------------------------
Cattle_TCONS_00044971       --------------------------------------------------
Cattle_TCONS_00044959       --------------------------------------------------
Cattle_TCONS_00044951       --------------------------------------------------
Cattle_TCONS_00044952       --------------------------------------------------
Cattle_TCONS_00044955       --------------------------------------------------
Cattle_TCONS_00044954       --------------------------------------------------
Cattle_TCONS_00044953       --------------------------------------------------
Pig_TCONS_00023294          --------------------------------------------------
Pig_TCONS_00023299          --------------------------------------------------
Pig_TCONS_00023301          --------------------------------------------------
Pig_TCONS_00023300          --------------------------------------------------
Pig_TCONS_00023298          --------------------------------------------------
Pig_TCONS_00023297          --------------------------------------------------
Chicken_TCONS_00110239      AGGAGAATTGAAGCAGTGTATGGAAATCTGTTTATTACAAGACTATTTGC
Chicken_TCONS_00110240      AGGAGAATTGAAGCAGTGTATGGAAATCTGTTTATTACAAGACTATTTGC
Chicken_TCONS_00110242      AGGAGAATTGAAGCAGTGTATGGAAATCTGTTTATTACAAGACTATTTGC
Chicken_TCONS_00110241      --------------------------------------------------
Chicken_TCONS_00073777      --------------------------------------------------
Chicken_TCONS_00073778      --------------------------------------------------
Chicken_TCONS_00073775      --------------------------------------------------
Chicken_TCONS_00073776      TTGAGGTAGGCTTCCTTGGATGTAATTAATTCTTCCCAGGCTAAAGCAGG
Chicken_TCONS_00073773      --------------------------------------------------
Chicken_TCONS_00073780      TTGAGGTAGGCTTCCTTGGATGTAATTAATTCTTCCCAGGCTAAAGCAGG
Chicken_TCONS_00073779      --------------------------------------------------
Chicken_TCONS_00073774      --------------------------------------------------
Chicken_TCONS_00073771      --------------------------------------------------
Human_NR_102743.1           --------------------------------------------------
Human_NR_102744.1           --------------------------------------------------
Chicken_TCONS_00072346      --------------------------------------------------
Chicken_TCONS_00072347      --------------------------------------------------
Human_NR_125738.1           --------------------------------------------------
Chicken_TCONS_00110238      --------------------------------------------------
Mouse_NR_045195.1           --------------------------------------------------
Chicken_TCONS_00073781      GCACTGATCCGCTCTGCCCGAGCCTGTGAGCTTCCCCTACCAATAACGCT
Cattle_TCONS_00112285       --------------------------------------------------
                                                                              

Cattle_TCONS_00044964       --------------------------------------------------
Cattle_TCONS_00044961       --------------------------------------------------
Cattle_TCONS_00044960       --------------------------------------------------
Cattle_TCONS_00044967       --------------------------------------------------
Cattle_TCONS_00044965       --------------------------------------------------
Cattle_TCONS_00044956       --------------------------------------------------
Cattle_TCONS_00044958       --------------------------------------------------
Cattle_TCONS_00044962       --------------------------------------------------
Cattle_TCONS_00044969       --------------------------------------------------
Cattle_TCONS_00044957       --------------------------------------------------
Cattle_TCONS_00044970       --------------------------------------------------
Cattle_TCONS_00044972       --------------------------------------------------
Cattle_TCONS_00044963       --------------------------------------------------
Cattle_TCONS_00044968       --------------------------------------------------
Cattle_TCONS_00044966       --------------------------------------------------
Cattle_TCONS_00044971       --------------------------------------------------
Cattle_TCONS_00044959       --------------------------------------------------
Cattle_TCONS_00044951       --------------------------------------------------
Cattle_TCONS_00044952       --------------------------------------------------
Cattle_TCONS_00044955       --------------------------------------------------
Cattle_TCONS_00044954       --------------------------------------------------
Cattle_TCONS_00044953       --------------------------------------------------
Pig_TCONS_00023294          --------------------------------------------------
Pig_TCONS_00023299          --------------------------------------------------
Pig_TCONS_00023301          --------------------------------------------------
Pig_TCONS_00023300          --------------------------------------------------
Pig_TCONS_00023298          --------------------------------------------------
Pig_TCONS_00023297          --------------------------------------------------
Chicken_TCONS_00110239      CAAAGACCTATGCACCATTCATTGAACCCTGAAAAACATTTGAAAATATG
Chicken_TCONS_00110240      CAAAGACCTATGCACCATTCATTGAACCCTGAAAAACATTTGAAAATATG
Chicken_TCONS_00110242      CAAAGACCTATGCACCATTCATTGAACCCTGAAAAACATTTGAAAATATG
Chicken_TCONS_00110241      ---------------------CCGCTCCCCGCCGGCCGACCCCAGGACAA
Chicken_TCONS_00073777      --------------------------------------------------
Chicken_TCONS_00073778      --------------------------------------------------
Chicken_TCONS_00073775      --------------------------------------------------
Chicken_TCONS_00073776      GTTATAGCTAATACATCTGAGTCACAATGTAGATTTGCACTTTACCTATT
Chicken_TCONS_00073773      --------------------------------------------------
Chicken_TCONS_00073780      GTTATAGCTAATACATCTGAGTCACAATGTAGATTTGCACTTTACCTATT
Chicken_TCONS_00073779      --------------------------------------------------
Chicken_TCONS_00073774      --------------------------------------------------
Chicken_TCONS_00073771      --------------------------------------------------
Human_NR_102743.1           --------------------------------------------------
Human_NR_102744.1           --------------------------------------------------
Chicken_TCONS_00072346      --------------------------------------------------
Chicken_TCONS_00072347      --------------------------------------------------
Human_NR_125738.1           --------------------------------------------------
Chicken_TCONS_00110238      --------------------------------------------------
Mouse_NR_045195.1           -----------------------ACAGAAGCCCCATCCCCACAGCCACAG
Chicken_TCONS_00073781      CCCCAGGCAGAGATACACGCACCGACCGCGTCGGAAAGGGGGGGATAAAA
Cattle_TCONS_00112285       -------------------------------------GTTTGCGCTTCGG
                                                                              

Cattle_TCONS_00044964       --------------------------------------------------
Cattle_TCONS_00044961       --------------------------------------------------
Cattle_TCONS_00044960       --------------------------------------------------
Cattle_TCONS_00044967       --------------------------------------------------
Cattle_TCONS_00044965       --------------------------------------------------
Cattle_TCONS_00044956       --------------------------------------------------
Cattle_TCONS_00044958       --------------------------------------------------
Cattle_TCONS_00044962       --------------------------------------------------
Cattle_TCONS_00044969       --------------------------------------------------
Cattle_TCONS_00044957       --------------------------------------------------
Cattle_TCONS_00044970       --------------------------------------------------
Cattle_TCONS_00044972       --------------------------------------------------
Cattle_TCONS_00044963       --------------------------------------------------
Cattle_TCONS_00044968       --------------------------------------------------
Cattle_TCONS_00044966       --------------------------------------------------
Cattle_TCONS_00044971       --------------------------------------------------
Cattle_TCONS_00044959       --------------------------------------------------
Cattle_TCONS_00044951       --------------------------------------------------
Cattle_TCONS_00044952       --------------------------------------------------
Cattle_TCONS_00044955       --------------------------------------------------
Cattle_TCONS_00044954       --------------------------------------------------
Cattle_TCONS_00044953       --------------------------------------------------
Pig_TCONS_00023294          --------------------------------------------------
Pig_TCONS_00023299          --------------------------------------------------
Pig_TCONS_00023301          --------------------------------------------------
Pig_TCONS_00023300          --------------------------------------------------
Pig_TCONS_00023298          --------------------------------------------------
Pig_TCONS_00023297          --------------------------------------------------
Chicken_TCONS_00110239      GGTTGCATTTGCAAACTTCAATGTATGACATGGAGAGCTGGCAAACTGCC
Chicken_TCONS_00110240      GGTTGCATTTGCAAACTTCAATGTATGACATGGAGAGCTGGCAAACTGCC
Chicken_TCONS_00110242      GGTTGCATTTGCAAACTTCAATGTATGACATGGAGAGCTGGCAAACTGCC
Chicken_TCONS_00110241      AGCAGCATCAAGCAATTGC--CTCCTGGCTAGCGTTCTCGGCAAACTCTC
Chicken_TCONS_00073777      --------------------------------------------------
Chicken_TCONS_00073778      --------------------------------------------------
Chicken_TCONS_00073775      --------------------------------------------------
Chicken_TCONS_00073776      AAACATGTTTGTGTCCAAAATACAGATTCTATTCCTAACATCACTTACAT
Chicken_TCONS_00073773      --------------------------------------------------
Chicken_TCONS_00073780      AAACATGTTTGTGTCCAAAATACAGATTCTATTCCTAACATCACTTACAT
Chicken_TCONS_00073779      --------------------------------------------------
Chicken_TCONS_00073774      --------------------------------------------------
Chicken_TCONS_00073771      --------------------------------------------------
Human_NR_102743.1           --------------------------------------------------
Human_NR_102744.1           --------------------------------------------------
Chicken_TCONS_00072346      --------------------------------------------------
Chicken_TCONS_00072347      --------------------------------------------------
Human_NR_125738.1           --------------------------------------------------
Chicken_TCONS_00110238      --------------------------------------------------
Mouse_NR_045195.1           GCACCAAGGCGAGAGAGAAAGAAAGAGCAGGGAGGCGGGCGAAGCGCAGG
Chicken_TCONS_00073781      AGGAGGGCGGAAGGGAAAAAAAAGAAAAAAAAAAAGAAAAAGAACAAGCG
Cattle_TCONS_00112285       CATCTTGGAGACGGAAGAGGTGCGCCCCTGCCTCCTTCCGGTTCGAGGCG
                                                                              

Cattle_TCONS_00044964       --------------------------------------------------
Cattle_TCONS_00044961       --------------------------------------------------
Cattle_TCONS_00044960       --------------------------------------------------
Cattle_TCONS_00044967       --------------------------------------------------
Cattle_TCONS_00044965       --------------------------------------------------
Cattle_TCONS_00044956       --------------------------------------------------
Cattle_TCONS_00044958       --------------------------------------------------
Cattle_TCONS_00044962       --------------------------------------------------
Cattle_TCONS_00044969       --------------------------------------------------
Cattle_TCONS_00044957       --------------------------------------------------
Cattle_TCONS_00044970       --------------------------------------------------
Cattle_TCONS_00044972       --------------------------------------------------
Cattle_TCONS_00044963       --------------------------------------------------
Cattle_TCONS_00044968       --------------------------------------------------
Cattle_TCONS_00044966       --------------------------------------------------
Cattle_TCONS_00044971       --------------------------------------------------
Cattle_TCONS_00044959       --------------------------------------------------
Cattle_TCONS_00044951       --------------------------------------------------
Cattle_TCONS_00044952       --------------------------------------------------
Cattle_TCONS_00044955       --------------------------------------------------
Cattle_TCONS_00044954       --------------------------------------------------
Cattle_TCONS_00044953       --------------------------------------------------
Pig_TCONS_00023294          --------------------------------------------------
Pig_TCONS_00023299          --------------------------------------------------
Pig_TCONS_00023301          --------------------------------------------------
Pig_TCONS_00023300          --------------------------------------------------
Pig_TCONS_00023298          --------------------------------------------------
Pig_TCONS_00023297          --------------------------------------------------
Chicken_TCONS_00110239      -TGGTTTCT-ACTTAAAGGATT-GTCATTCTGGGAAAAATAAATTTCTCT
Chicken_TCONS_00110240      -TGGTTTCT-ACTTAAAGGATT-GTCATTCTGGGAAAAATAAATTTCTCT
Chicken_TCONS_00110242      -TGGTTTCT-ACTTAAAGGATT-GTCATTCTGGGAAAAATAAATTTCTCT
Chicken_TCONS_00110241      ATGACTATTGACTCAAATGAGCAGCCCAGCAAAGGGAAAGAAACCATTCG
Chicken_TCONS_00073777      --------------------------------------------------
Chicken_TCONS_00073778      --------------------------------------------------
Chicken_TCONS_00073775      --------------------------------------------------
Chicken_TCONS_00073776      CTTTACAACTTCTACGTGAGGGGCAGGTGTGAAAAGCTAAGTGATTGAGA
Chicken_TCONS_00073773      --------------------------------------------------
Chicken_TCONS_00073780      CTTTACAACTTCTACGTGAGGGGCAGGTGTGAAAAGCTAAGTGATTGAGA
Chicken_TCONS_00073779      --------------------------------------------------
Chicken_TCONS_00073774      --------------------------------------------------
Chicken_TCONS_00073771      --------------------------------------------------
Human_NR_102743.1           --------------------------------------------------
Human_NR_102744.1           --------------------------------------------------
Chicken_TCONS_00072346      --------------------------------------------------
Chicken_TCONS_00072347      --------------------------------------------------
Human_NR_125738.1           --------------------------------------------------
Chicken_TCONS_00110238      --------------------------------------------------
Mouse_NR_045195.1           GAGAGAAGCAGAGAAGAAATATTCACCTTCCCGCCTCATGCCCACTTTGA
Chicken_TCONS_00073781      AAAAATAATAATAGAGGAAAGGCAATAGGCGGTGTGTTCTCTCGAATCTG
Cattle_TCONS_00112285       AAGCGGGGGCACTAAGAGGGTGCGCGTCAAGGGCGCTCGTTCAGCTCACC
                                                                              

Cattle_TCONS_00044964       --------------------------------------------------
Cattle_TCONS_00044961       --------------------------------------------------
Cattle_TCONS_00044960       --------------------------------------------------
Cattle_TCONS_00044967       --------------------------------------------------
Cattle_TCONS_00044965       --------------------------------------------------
Cattle_TCONS_00044956       --------------------------------------------------
Cattle_TCONS_00044958       --------------------------------------------------
Cattle_TCONS_00044962       --------------------------------------------------
Cattle_TCONS_00044969       --------------------------------------------------
Cattle_TCONS_00044957       --------------------------------------------------
Cattle_TCONS_00044970       --------------------------------------------------
Cattle_TCONS_00044972       --------------------------------------------------
Cattle_TCONS_00044963       --------------------------------------------------
Cattle_TCONS_00044968       --------------------------------------------------
Cattle_TCONS_00044966       --------------------------------------------------
Cattle_TCONS_00044971       --------------------------------------------------
Cattle_TCONS_00044959       --------------------------------------------------
Cattle_TCONS_00044951       --------------------------------------------------
Cattle_TCONS_00044952       --------------------------------------------------
Cattle_TCONS_00044955       --------------------------------------------------
Cattle_TCONS_00044954       --------------------------------------------------
Cattle_TCONS_00044953       --------------------------------------------------
Pig_TCONS_00023294          --------------------------------------------------
Pig_TCONS_00023299          --------------------------------------------------
Pig_TCONS_00023301          --------------------------------------------------
Pig_TCONS_00023300          --------------------------------------------------
Pig_TCONS_00023298          --------------------------------------------------
Pig_TCONS_00023297          --------------------------------------------------
Chicken_TCONS_00110239      AACTAGACAAAAGTCAATGTTTTCATGTTTTACTGCAATCAAACTGATAT
Chicken_TCONS_00110240      AACTAGACAAAAGTCAATGTTTTCATGTTTTACTGCAATCAAACTGATAT
Chicken_TCONS_00110242      AACTAGACAAAAGTCAATGTTTTCATGTTTTACTGCAATCAAACTGATAT
Chicken_TCONS_00110241      ATTCACAGATTATCAAGTGAATCCCAAGACCAGCATCACTGTGCTGACCA
Chicken_TCONS_00073777      --------------------------------------------------
Chicken_TCONS_00073778      --------------------------------------------------
Chicken_TCONS_00073775      --------------------------------------------------
Chicken_TCONS_00073776      CTTCTCTCACTGTCAGCAGGAAAGCAACATGAAAAATACTTGATTTTCAG
Chicken_TCONS_00073773      --------------------------------------------------
Chicken_TCONS_00073780      CTTCTCTCACTGTCAGCAGGAAAGCAACATGAAAAATACTTGATTTTCAG
Chicken_TCONS_00073779      --------------------------------------------------
Chicken_TCONS_00073774      --------------------------------------------------
Chicken_TCONS_00073771      --------------------------------------------------
Human_NR_102743.1           --------------------------------------------------
Human_NR_102744.1           --------------------------------------------------
Chicken_TCONS_00072346      --------------------------------TGGTGGAGCCAGGAGCCA
Chicken_TCONS_00072347      --------------------------------------------------
Human_NR_125738.1           --------------------------------------------------
Chicken_TCONS_00110238      --------------------------------------------------
Mouse_NR_045195.1           GGCACTTCTTGAGGCGGCAGTATTGGCACTGGTTGCGGTGGTGCTGGTCG
Chicken_TCONS_00073781      TGGTGCTGTAAAGAAATCAGGTTCCGTACAAATGGTTGTATTTGGATGGG
Cattle_TCONS_00112285       CAGGGTCGGTAGCAAGGTCGGGGGAGGGGGGTGGCTGGTACGAGACTCCC
                                                                              

Cattle_TCONS_00044964       --------------------------------------------------
Cattle_TCONS_00044961       --------------------------------------------------
Cattle_TCONS_00044960       --------------------------------------------------
Cattle_TCONS_00044967       --------------------------------------------------
Cattle_TCONS_00044965       --------------------------------------------------
Cattle_TCONS_00044956       --------------------------------------------------
Cattle_TCONS_00044958       --------------------------------------------------
Cattle_TCONS_00044962       --------------------------------------------------
Cattle_TCONS_00044969       --------------------------------------------------
Cattle_TCONS_00044957       --------------------------------------------------
Cattle_TCONS_00044970       --------------------------------------------------
Cattle_TCONS_00044972       --------------------------------------------------
Cattle_TCONS_00044963       --------------------------------------------------
Cattle_TCONS_00044968       --------------------------------------------------
Cattle_TCONS_00044966       --------------------------------------------------
Cattle_TCONS_00044971       --------------------------------------------------
Cattle_TCONS_00044959       --------------------------------------------------
Cattle_TCONS_00044951       --------------------------------------------------
Cattle_TCONS_00044952       --------------------------------------------------
Cattle_TCONS_00044955       --------------------------------------------------
Cattle_TCONS_00044954       --------------------------------------------------
Cattle_TCONS_00044953       --------------------------------------------------
Pig_TCONS_00023294          --------------------------------------------------
Pig_TCONS_00023299          --------------------------------------------------
Pig_TCONS_00023301          --------------------------------------------------
Pig_TCONS_00023300          --------------------------------------------------
Pig_TCONS_00023298          --------------------------------------------------
Pig_TCONS_00023297          --------------------------------------------------
Chicken_TCONS_00110239      GGCTGA-CAATTTAATGTCTCAACACTTAAAATATCTGTGGATAATCAGT
Chicken_TCONS_00110240      GGCTGA-CAATTTAATGTCTCAACACTTAAAATATCTGTGGATAATCAGT
Chicken_TCONS_00110242      GGCTGA-CAATTTAATGTCTCAACACTTAAAATATCTGTGGATAATCAGT
Chicken_TCONS_00110241      AGAGGAGCAGTCTGCAGCTTCCA-GCTTTGCCCACCT-TGCCCAGCCTGC
Chicken_TCONS_00073777      --------------------------------------------------
Chicken_TCONS_00073778      --------------------------------------------------
Chicken_TCONS_00073775      --------------------------------------------------
Chicken_TCONS_00073776      AGGGGGGGTCACCAGCATCCCCATGGGCACATCTGTTTTGTTAAATAGAA
Chicken_TCONS_00073773      --------------------------------------------------
Chicken_TCONS_00073780      AGGGGGGGTCACCAGCATCCCCATGGGCACATCTGTTTTGTTAAATAGAA
Chicken_TCONS_00073779      --------------------------------------------------
Chicken_TCONS_00073774      --------------------------------------------------
Chicken_TCONS_00073771      --------------------------------------------------
Human_NR_102743.1           --------------------------------------------------
Human_NR_102744.1           --------------------------------------------------
Chicken_TCONS_00072346      GCCCTTCCCAGCCCTCATTTAAGGGCTGGCAGTGGAGGTGAGAGAGTCTC
Chicken_TCONS_00072347      --------------------------------------------------
Human_NR_125738.1           --------------------------------------------------
Chicken_TCONS_00110238      --------------------------------------------------
Mouse_NR_045195.1           ATGGGACAGTTCCTGTTGGCACGGCATGTGTGGCCATGGAATGGTGTAGC
Chicken_TCONS_00073781      TGCTTTTCCGACTTATTTGTTGAGTAAATCTCCCTCACTGCACTGAAGGC
Cattle_TCONS_00112285       CTTCACCTGGGAGCGCAGTCAAGGCTCGGTTTGTGAGCGATTGAGTTCCC
                                                                              

Cattle_TCONS_00044964       --------------------------------------------------
Cattle_TCONS_00044961       --------------------------------------------------
Cattle_TCONS_00044960       --------------------------------------------------
Cattle_TCONS_00044967       --------------------------------------------------
Cattle_TCONS_00044965       --------------------------------------------------
Cattle_TCONS_00044956       --------------------------------------------------
Cattle_TCONS_00044958       --------------------------------------------------
Cattle_TCONS_00044962       --------------------------------------------------
Cattle_TCONS_00044969       --------------------------------------------------
Cattle_TCONS_00044957       --------------------------------------------------
Cattle_TCONS_00044970       --------------------------------------------------
Cattle_TCONS_00044972       --------------------------------------------------
Cattle_TCONS_00044963       --------------------------------------------------
Cattle_TCONS_00044968       --------------------------------------------------
Cattle_TCONS_00044966       --------------------------------------------------
Cattle_TCONS_00044971       --------------------------------------------------
Cattle_TCONS_00044959       --------------------------------------------------
Cattle_TCONS_00044951       --------------------------------------------------
Cattle_TCONS_00044952       --------------------------------------------------
Cattle_TCONS_00044955       --------------------------------------------------
Cattle_TCONS_00044954       --------------------------------------------------
Cattle_TCONS_00044953       --------------------------------------------------
Pig_TCONS_00023294          --------------------------------------------------
Pig_TCONS_00023299          --------------------------------------------------
Pig_TCONS_00023301          --------------------------------------------------
Pig_TCONS_00023300          --------------------------------------------------
Pig_TCONS_00023298          --------------------------------------------------
Pig_TCONS_00023297          --------------------------------------------------
Chicken_TCONS_00110239      TATCTCAATCAATCATATCTACAAGATTTCTCTATTTTCAAAGCCTGTAT
Chicken_TCONS_00110240      TATCTCAATCAATCATATCTACAAGATTTCTCTATTTTCAAAGCCTGTAT
Chicken_TCONS_00110242      TATCTCAATCAATCATATCTACAAGATTTCTCTATTTTCAAAGCCTGTAT
Chicken_TCONS_00110241      AGTATCAAT-AACAAGGACAAAGAACTGATGTTGTGTTGCGGTGCCAGGT
Chicken_TCONS_00073777      --------------------------------------------------
Chicken_TCONS_00073778      --------------------------------------------------
Chicken_TCONS_00073775      --------------------------------------------------
Chicken_TCONS_00073776      CTCCAGAGATTTGAAAAACTCCAATGTTCATAAATTGAGTTGAGATTACT
Chicken_TCONS_00073773      --------------------------------------------------
Chicken_TCONS_00073780      CTCCAGAGATTTGAAAAACTCCAATGTTCATAAATTGAGTTGAGATTACT
Chicken_TCONS_00073779      --------------------------------------------------
Chicken_TCONS_00073774      --------------------------------------------------
Chicken_TCONS_00073771      --------------------------------------------------
Human_NR_102743.1           --------------------------------------------------
Human_NR_102744.1           --------------------------------------------------
Chicken_TCONS_00072346      CTGCTGGAGGTCCCTGTATGACTGAGGTCTTCTGAAGGTAAGCAGCTTTT
Chicken_TCONS_00072347      --------------------------------------------------
Human_NR_125738.1           --------------------------------------------------
Chicken_TCONS_00110238      --------------------------------------------------
Mouse_NR_045195.1           AGATTGCTGCAGATGGTTTCAATAGTTCTGCTGAATGCTCCTTGTTTGTG
Chicken_TCONS_00073781      GAATCCCTGTTGATAAATCCATCATTACCGTTTGGGTACGGGGAGACAGC
Cattle_TCONS_00112285       GCTGCATTGTTCGGCTCTATCTACTCTCGCCGCCCAGTTGAAATATCTAC
                                                                              

Cattle_TCONS_00044964       --------------------------------------------------
Cattle_TCONS_00044961       --------------------------------------------------
Cattle_TCONS_00044960       --------------------------------------------------
Cattle_TCONS_00044967       --------------------------------------------------
Cattle_TCONS_00044965       --------------------------------------------------
Cattle_TCONS_00044956       --------------------------------------------------
Cattle_TCONS_00044958       --------------------------------------------------
Cattle_TCONS_00044962       --------------------------------------------------
Cattle_TCONS_00044969       --------------------------------------------------
Cattle_TCONS_00044957       --------------------------------------------------
Cattle_TCONS_00044970       --------------------------------------------------
Cattle_TCONS_00044972       --------------------------------------------------
Cattle_TCONS_00044963       --------------------------------------------------
Cattle_TCONS_00044968       --------------------------------------------------
Cattle_TCONS_00044966       --------------------------------------------------
Cattle_TCONS_00044971       --------------------------------------------------
Cattle_TCONS_00044959       --------------------------------------------------
Cattle_TCONS_00044951       --------------------------------------------------
Cattle_TCONS_00044952       --------------------------------------------------
Cattle_TCONS_00044955       --------------------------------------------------
Cattle_TCONS_00044954       --------------------------------------------------
Cattle_TCONS_00044953       --------------------------------------------------
Pig_TCONS_00023294          --------------------------------------------------
Pig_TCONS_00023299          --------------------------------------------------
Pig_TCONS_00023301          --------------------------------------------------
Pig_TCONS_00023300          --------------------------------------------------
Pig_TCONS_00023298          --------------------------------------------------
Pig_TCONS_00023297          --------------------------------------------------
Chicken_TCONS_00110239      ACATATGACAGAGATATCTAACAGTTTATAGAAACCTTCCTATCCTTAAT
Chicken_TCONS_00110240      ACATATGACAGAGATATCTAACAGTTTATAGAAACCTTCCTATCCTTAAT
Chicken_TCONS_00110242      ACATATGACAGAGATATCTAACAGTTTATAGAAACCTTCCTATCCTTAAT
Chicken_TCONS_00110241      GACTTTGT--GGGCTACCCGGCAGCCTGGACCA----------CAGAAAC
Chicken_TCONS_00073777      --------------------------------------------------
Chicken_TCONS_00073778      --------------------------------------------------
Chicken_TCONS_00073775      --------------------------------------------------
Chicken_TCONS_00073776      GGGCCCACACAAGATATCATTTGACCTACTCATTTAATAGGCAGGTCACC
Chicken_TCONS_00073773      --------------------------------------------------
Chicken_TCONS_00073780      GGGCCCACACAAGATATCATTTGACCTACTCATTTAATAGGCAGGTCACC
Chicken_TCONS_00073779      --------------------------------------------------
Chicken_TCONS_00073774      --------------------------------------------------
Chicken_TCONS_00073771      --------------------------------------------------
Human_NR_102743.1           --------------------------------------------------
Human_NR_102744.1           --------------------------------------------------
Chicken_TCONS_00072346      TTTCCTTTGTTTCTGTGCCCACAGCTGTTGTTTTTGAGCAAATCCTCACT
Chicken_TCONS_00072347      --------------------------------------------------
Human_NR_125738.1           --------------------------------------------------
Chicken_TCONS_00110238      --------------------------------------------------
Mouse_NR_045195.1           CCTGCAAGAGGAACTCAAGGCTTTATGTATGGCCATTGCTGTGACCTAGT
Chicken_TCONS_00073781      CGCGCCGCTGAATTTATCTTACATTTGTAGCGCTTTAATAGACATTTATT
Cattle_TCONS_00112285       TTTGCAGGTTTGACCCTCCCATCTCTAGACTGCTCAGGAGTGATTTTCCC
                                                                              

Cattle_TCONS_00044964       --------------------------------------------------
Cattle_TCONS_00044961       --------------------------------------------------
Cattle_TCONS_00044960       --------------------------------------------------
Cattle_TCONS_00044967       --------------------------------------------------
Cattle_TCONS_00044965       --------------------------------------------------
Cattle_TCONS_00044956       --------------------------------------------------
Cattle_TCONS_00044958       --------------------------------------------------
Cattle_TCONS_00044962       --------------------------------------------------
Cattle_TCONS_00044969       --------------------------------------------------
Cattle_TCONS_00044957       --------------------------------------------------
Cattle_TCONS_00044970       --------------------------------------------------
Cattle_TCONS_00044972       --------------------------------------------------
Cattle_TCONS_00044963       --------------------------------------------------
Cattle_TCONS_00044968       --------------------------------------------------
Cattle_TCONS_00044966       --------------------------------------------------
Cattle_TCONS_00044971       --------------------------------------------------
Cattle_TCONS_00044959       --------------------------------------------------
Cattle_TCONS_00044951       --------------------------------------------------
Cattle_TCONS_00044952       --------------------------------------------------
Cattle_TCONS_00044955       --------------------------------------------------
Cattle_TCONS_00044954       --------------------------------------------------
Cattle_TCONS_00044953       --------------------------------------------------
Pig_TCONS_00023294          --------------------------------------------------
Pig_TCONS_00023299          --------------------------------------------------
Pig_TCONS_00023301          --------------------------------------------------
Pig_TCONS_00023300          --------------------------------------------------
Pig_TCONS_00023298          --------------------------------------------------
Pig_TCONS_00023297          --------------------------------------------------
Chicken_TCONS_00110239      ACCTCATGATTTCTCTTCAACTATGCAATTCTTTTCTTTTCTT-TCTTTC
Chicken_TCONS_00110240      ACCTCATGATTTCTCTTCAACTATGCAATTCTTTTCTTTTCTT-TCTTTC
Chicken_TCONS_00110242      ACCTCATGATTTCTCTTCAACTATGCAATTCTTTTCTTTTCTT-TCTTTC
Chicken_TCONS_00110241      ACTCAGAGATGGGCCAAGAAGAGCAACACTCACTGATCGGAATGTCTTTC
Chicken_TCONS_00073777      --------------------------------------------------
Chicken_TCONS_00073778      --------------------------------------------------
Chicken_TCONS_00073775      --------------------------------------------------
Chicken_TCONS_00073776      ATTTACTCTCTATACAAAGTATTTGCTCTTTTACACCAGGCAGCATCACA
Chicken_TCONS_00073773      --------------------------------------------------
Chicken_TCONS_00073780      ATTTACTCTCTATACAAAGTATTTGCTCTTTTACACCAGGCAGCATCACA
Chicken_TCONS_00073779      --------------------------------------------------
Chicken_TCONS_00073774      --------------------------------------------------
Chicken_TCONS_00073771      --------------------------------------------------
Human_NR_102743.1           --------------------------------------------------
Human_NR_102744.1           --------------------------------------------------
Chicken_TCONS_00072346      TACTGTAGCCTGGGACCTTGCTGCTCTGTTGTCATTGCTATGCTTTCCAT
Chicken_TCONS_00072347      --------------------------------------------------
Human_NR_125738.1           --------------------------------------------------
Chicken_TCONS_00110238      --------------------------------------------------
Mouse_NR_045195.1           GTGATGCTCTACTTTTCCACTGAACTCTGCTTGCTCTAACTGAGGACCTT
Chicken_TCONS_00073781      AAATGCTTTTAGAGAGAGACATGGGGCGCCTGATTACATCCTA--GTTAT
Cattle_TCONS_00112285       CGGATATTGACCTTTGCGCAATAAAGTTGATTGCCAACAGCTAGAAAGAT
                                                                              

Cattle_TCONS_00044964       --------------------------------------------------
Cattle_TCONS_00044961       --------------------------------------------------
Cattle_TCONS_00044960       --------------------------------------------------
Cattle_TCONS_00044967       --------------------------------------------------
Cattle_TCONS_00044965       --------------------------------------------------
Cattle_TCONS_00044956       --------------------------------------------------
Cattle_TCONS_00044958       --------------------------------------------------
Cattle_TCONS_00044962       --------------------------------------------------
Cattle_TCONS_00044969       --------------------------------------------------
Cattle_TCONS_00044957       --------------------------------------------------
Cattle_TCONS_00044970       --------------------------------------------------
Cattle_TCONS_00044972       --------------------------------------------------
Cattle_TCONS_00044963       --------------------------------------------------
Cattle_TCONS_00044968       --------------------------------------------------
Cattle_TCONS_00044966       --------------------------------------------------
Cattle_TCONS_00044971       --------------------------------------------------
Cattle_TCONS_00044959       --------------------------------------------------
Cattle_TCONS_00044951       --------------------------------------------------
Cattle_TCONS_00044952       --------------------------------------------------
Cattle_TCONS_00044955       --------------------------------------------------
Cattle_TCONS_00044954       --------------------------------------------------
Cattle_TCONS_00044953       --------------------------------------------------
Pig_TCONS_00023294          --------------------------------------------------
Pig_TCONS_00023299          --------------------------------------------------
Pig_TCONS_00023301          --------------------------------------------------
Pig_TCONS_00023300          --------------------------------------------------
Pig_TCONS_00023298          --------------------------------------------------
Pig_TCONS_00023297          --------------------------------------------------
Chicken_TCONS_00110239      TTTCTTTCTTTTTTTCTCCATATGCAAGAATTTATAATTGCTGGGAAAAA
Chicken_TCONS_00110240      TTTCTTTCTTTTTTTCTCCATATGCAAGAATTTATAATTGCTGGGAAAAA
Chicken_TCONS_00110242      TTTCTTTCTTTTTTTCTCCATATGCAAGAATTTATAATTGCTGGGAAAAA
Chicken_TCONS_00110241      CAAATGTGGGTGTCAGACCATCTATCAGGGGACACCACATCCAGTCATAG
Chicken_TCONS_00073777      --------------------------------------------------
Chicken_TCONS_00073778      --------------------------------------------------
Chicken_TCONS_00073775      --------------------------------------------------
Chicken_TCONS_00073776      CCAGTCCTCATATGTGGGTACTTGTGTATTAATAAAGGACAAAAAGCTAA
Chicken_TCONS_00073773      --------------------------------------------------
Chicken_TCONS_00073780      CCAGTCCTCATATGTGGGTACTTGTGTATTAATAAAGGACAAAAAGCTAA
Chicken_TCONS_00073779      --------------------------------------------------
Chicken_TCONS_00073774      --------------------------------------------------
Chicken_TCONS_00073771      --------------------------------------------------
Human_NR_102743.1           --------------------------------------------------
Human_NR_102744.1           --------------------------------------------------
Chicken_TCONS_00072346      TTCATTACAAAGGTGGTGTTTTTCAATATGTTTCACTTTTTTTTTTTTCC
Chicken_TCONS_00072347      --------------------------------------------------
Human_NR_125738.1           --------------------------------------------------
Chicken_TCONS_00110238      --------------------------------------------------
Mouse_NR_045195.1           AGCTATAATTTAGCCTTTTCTTTTTATATTAAGCTGTTGTTGAGGAAGGA
Chicken_TCONS_00073781      AGACAGAACATAAAGACACACGTTAACAGCAATTTACAAGGAGGGAGGGG
Cattle_TCONS_00112285       TCTTTAGGAAAAGGCATGGACCTACAAAAAAAAGAAGAAATAAGACTGAA
                                                                              

Cattle_TCONS_00044964       --------------------------------------------------
Cattle_TCONS_00044961       --------------------------------------------------
Cattle_TCONS_00044960       --------------------------------------------------
Cattle_TCONS_00044967       --------------------------------------------------
Cattle_TCONS_00044965       --------------------------------------------------
Cattle_TCONS_00044956       --------------------------------------------------
Cattle_TCONS_00044958       --------------------------------------------------
Cattle_TCONS_00044962       --------------------------------------------------
Cattle_TCONS_00044969       --------------------------------------------------
Cattle_TCONS_00044957       --------------------------------------------------
Cattle_TCONS_00044970       --------------------------------------------------
Cattle_TCONS_00044972       --------------------------------------------------
Cattle_TCONS_00044963       --------------------------------------------------
Cattle_TCONS_00044968       --------------------------------------------------
Cattle_TCONS_00044966       --------------------------------------------------
Cattle_TCONS_00044971       --------------------------------------------------
Cattle_TCONS_00044959       --------------------------------------------------
Cattle_TCONS_00044951       --------------------------------------------------
Cattle_TCONS_00044952       --------------------------------------------------
Cattle_TCONS_00044955       --------------------------------------------------
Cattle_TCONS_00044954       --------------------------------------------------
Cattle_TCONS_00044953       --------------------------------------------------
Pig_TCONS_00023294          --------------------------------------------------
Pig_TCONS_00023299          --------------------------------------------------
Pig_TCONS_00023301          --------------------------------------------------
Pig_TCONS_00023300          --------------------------------------------------
Pig_TCONS_00023298          --------------------------------------------------
Pig_TCONS_00023297          --------------------------------------------------
Chicken_TCONS_00110239      AAAAATCCAATCCTGCACTGTAATCAGATTTTGAAACCTTTGTGTTAATG
Chicken_TCONS_00110240      AAAAATCCAATCCTGCACTGTAATCAGATTTTGAAACCTTTGTGTTAATG
Chicken_TCONS_00110242      AAAAATCCAATCCTGCACTGTAATCAGATTTTGAAACCTTTGTGTTAATG
Chicken_TCONS_00110241      AGAACTCCT-TGCAGCAGCAGAAGAGGATAAGAAAAACCTTCAGTTA---
Chicken_TCONS_00073777      --------------------------------------------------
Chicken_TCONS_00073778      --------------------------------------------------
Chicken_TCONS_00073775      --------------------------------------------------
Chicken_TCONS_00073776      GAGAAGTTACAAGAGAACTCAGGATACCAACAGGTCAAAAAAGAGCCTAA
Chicken_TCONS_00073773      --------------------------------------------------
Chicken_TCONS_00073780      GAGAAGTTACAAGAGAACTCAGGATACCAACAGGTCAAAAAAGAGCCTAA
Chicken_TCONS_00073779      --------------------------------------------------
Chicken_TCONS_00073774      --------------------------------------------------
Chicken_TCONS_00073771      -------------------------------------------------G
Human_NR_102743.1           --------------------------------------------------
Human_NR_102744.1           --------------------------------------------------
Chicken_TCONS_00072346      CAGGCCCTCTTTTTTTTTTCCTCATTGGCCACAGAACCATCTGCTGGTGT
Chicken_TCONS_00072347      --------------------------------------------------
Human_NR_125738.1           --------------------------------------------------
Chicken_TCONS_00110238      --------------------------------------------------
Mouse_NR_045195.1           GCTTTGGCAATAGAAGAAACCAAGCAGCAGGTTAATTTCCACTGTTGACA
Chicken_TCONS_00073781      GGAAAAAAAGGAATAAAGAAAAGAAAACAAAGAAAAGGCGAAGTTTGGGA
Cattle_TCONS_00112285       GCGAGCCCTGAGCCCTGCTCGCGGCTAAGCACCGCACCTTAACATTCCCA
                                                                              

Cattle_TCONS_00044964       --------------------------------------------------
Cattle_TCONS_00044961       --------------------------------------------------
Cattle_TCONS_00044960       --------------------------------------------------
Cattle_TCONS_00044967       --------------------------------------------------
Cattle_TCONS_00044965       --------------------------------------------------
Cattle_TCONS_00044956       --------------------------------------------------
Cattle_TCONS_00044958       --------------------------------------------------
Cattle_TCONS_00044962       --------------------------------------------------
Cattle_TCONS_00044969       --------------------------------------------------
Cattle_TCONS_00044957       --------------------------------------------------
Cattle_TCONS_00044970       --------------------------------------------------
Cattle_TCONS_00044972       --------------------------------------------------
Cattle_TCONS_00044963       --------------------------------------------------
Cattle_TCONS_00044968       --------------------------------------------------
Cattle_TCONS_00044966       --------------------------------------------------
Cattle_TCONS_00044971       --------------------------------------------------
Cattle_TCONS_00044959       --------------------------------------------------
Cattle_TCONS_00044951       --------------------------------------------------
Cattle_TCONS_00044952       --------------------------------------------------
Cattle_TCONS_00044955       --------------------------------------------------
Cattle_TCONS_00044954       --------------------------------------------------
Cattle_TCONS_00044953       --------------------------------------------------
Pig_TCONS_00023294          --------------------------------------------------
Pig_TCONS_00023299          --------------------------------------------------
Pig_TCONS_00023301          --------------------------------------------------
Pig_TCONS_00023300          --------------------------------------------------
Pig_TCONS_00023298          --------------------------------------------------
Pig_TCONS_00023297          --------------------------------------------------
Chicken_TCONS_00110239      TCCTGTTTTATTTAATTTTATGTATATTTTATAGTCTGCTTGCCTGTCAG
Chicken_TCONS_00110240      TCCTGTTTTATTTAATTTTATGTATATTTTATAGTCTGCTTGCCTGTCAG
Chicken_TCONS_00110242      TCCTGTTTTATTTAATTTTATGTATATTTTATAGTCTGCTTGCCTGTCAG
Chicken_TCONS_00110241      ------CCCAGATGATCTTTTCCTCCATTGAT------CCTGTCTACCAA
Chicken_TCONS_00073777      --------------------------------------------------
Chicken_TCONS_00073778      --------------------------------------------------
Chicken_TCONS_00073775      --------------------------------------------------
Chicken_TCONS_00073776      TACATTAAGTAGCTTCAGAAAAATGCTAATATTCAATATTTCCCTGCTTA
Chicken_TCONS_00073773      --------------------------------------------------
Chicken_TCONS_00073780      TACATTAAGTAGCTTCAGAAAAATGCTAATATTCAATATTTCCCTGCTTA
Chicken_TCONS_00073779      --------------------------------------------------
Chicken_TCONS_00073774      --------------------------------------------------
Chicken_TCONS_00073771      ATTATTCCAAAATCTTTGGGAATGACGGAAATTCTGTTGAGTCCAGTCTC
Human_NR_102743.1           --------------------------------------------------
Human_NR_102744.1           --------------------------------------------------
Chicken_TCONS_00072346      CACCACTCCTGGTCCCTTGGAAATGGCCTTGCAGAGCATGAGGTCCATCC
Chicken_TCONS_00072347      ------------------------------GTGGAGCCAGGAGCCAGCCC
Human_NR_125738.1           --------------------------------------------------
Chicken_TCONS_00110238      ---------CAGCCCCCGCAATCCACGCTGTTTTTCTGTTTCTTTCTTTC
Mouse_NR_045195.1           CAACTGGAAACGGATCCCTACTTTATGCATTGGAGATGCTATGAAGACTA
Chicken_TCONS_00073781      ACGGAGCTACTGGAGGCGGTCATGGGGCGCATCTCGGCAGCCACACCGAA
Cattle_TCONS_00112285       CAAGCCGCCCCACCCCACCTCCCCACGGACTTAGGAACTGCCATTGTCTC
                                                                              

Cattle_TCONS_00044964       ---------------GTGTACTGTCTGTAGGGTGGAGGTGGACCAAAGAC
Cattle_TCONS_00044961       ---------------GTGTACTGTCTGTAGGGTGGAGGTGGACCAAAGAC
Cattle_TCONS_00044960       ---------------GTGTACTGTCTGTAGGGTGGAGGTGGACCAAAGAC
Cattle_TCONS_00044967       ---------------GTGTACTGTCTGTAGGGTGGAGGTGGACCAAAGAC
Cattle_TCONS_00044965       ---------------GTGTACTGTCTGTAGGGTGGAGGTGGACCAAAGAC
Cattle_TCONS_00044956       ---------------GTGTACTGTCTGTAGGGTGGAGGTGGACCAAAGAC
Cattle_TCONS_00044958       ---------------GTGTACTGTCTGTAGGGTGGAGGTGGACCAAAGAC
Cattle_TCONS_00044962       ---------------GTGTACTGTCTGTAGGGTGGAGGTGGACCAAAGAC
Cattle_TCONS_00044969       ---------------GTGTACTGTCTGTAGGGTGGAGGTGGACCAAAGAC
Cattle_TCONS_00044957       ---------------GTGTACTGTCTGTAGGGTGGAGGTGGACCAAAGAC
Cattle_TCONS_00044970       ---------------GTGTACTGTCTGTAGGGTGGAGGTGGACCAAAGAC
Cattle_TCONS_00044972       ---------------GTGTACTGTCTGTAGGGTGGAGGTGGACCAAAGAC
Cattle_TCONS_00044963       ---------------GTGTACTGTCTGTAGGGTGGAGGTGGACCAAAGAC
Cattle_TCONS_00044968       ---------------GTGTACTGTCTGTAGGGTGGAGGTGGACCAAAGAC
Cattle_TCONS_00044966       ---------------GTGTACTGTCTGTAGGGTGGAGGTGGACCAAAGAC
Cattle_TCONS_00044971       ---------------GTGTACTGTCTGTAGGGTGGAGGTGGACCAAAGAC
Cattle_TCONS_00044959       ---------------GTGTACTGTCTGTAGGGTGGAGGTGGACCAAAGAC
Cattle_TCONS_00044951       ---------------GTGTACTGTCTGTAGGGTGGAGGTGGACCAAAGAC
Cattle_TCONS_00044952       ---------------GTGTACTGTCTGTAGGGTGGAGGTGGACCAAAGAC
Cattle_TCONS_00044955       ---------------GTGTACTGTCTGTAGGGTGGAGGTGGACCAAAGAC
Cattle_TCONS_00044954       ---------------GTGTACTGTCTGTAGGGTGGAGGTGGACCAAAGAC
Cattle_TCONS_00044953       ---------------GTGTACTGTCTGTAGGGTGGAGGTGGACCAAAGAC
Pig_TCONS_00023294          ---------------ATGTACAGTCTGTAGGATGGGGGTAGACTGAATAC
Pig_TCONS_00023299          -------------------------------ATGGCAGTAGACCTACCTC
Pig_TCONS_00023301          -------------------------------ATGGCAGTAGACCTACCTC
Pig_TCONS_00023300          -------------------------------ATGGCAGTAGACCTACCTC
Pig_TCONS_00023298          ----------------------------------------GGCTGAACCC
Pig_TCONS_00023297          ----------------------------------------GGCTGAACCC
Chicken_TCONS_00110239      AAAGATGTGGAAATGTGCTGGCATTCCAGCTGAAGACATCATTATGAGTG
Chicken_TCONS_00110240      AAAGATGTGGAAATGTGCTGGCATTCCAGCTGAAGACATCATTATGAGTG
Chicken_TCONS_00110242      AAAGATGTGGAAATGTGCTGGCATTCCAGCTGAAGACATCATTATGAGTG
Chicken_TCONS_00110241      GTAGGAAGGACAA----CTGAAATTCTA-CTGGG-------TTAGGATGG
Chicken_TCONS_00073777      -ACTGTGCAGCTGTTGAGATGAGACTGCCTG---AGCAGAGCTTCCAGAG
Chicken_TCONS_00073778      -ACTGTGCAGCTGTTGAGATGAGACTGCCTG---AGCAGAGCTTCCAGAG
Chicken_TCONS_00073775      -ACTGTGCAGCTGTTGAGATGAGACTGCCTG---AGCAGAGCTTCCAGAG
Chicken_TCONS_00073776      GACTGTGCAGCTGTTGAGATGAGACTGCCTG---AGCAGAGCTTCCAGAG
Chicken_TCONS_00073773      -ACTGTGCAGCTGTTGAGATGAGACTGCCTG---AGCAGAGCTTCCAGAG
Chicken_TCONS_00073780      GACTGTGCAGCTGTTGAGATGAGACTGCCTG---AGCAGAGCTTCCAGAG
Chicken_TCONS_00073779      -ACTGTGCAGCTGTTGAGATGAGACTGCCTG---AGCAGAGCTTCCAGAG
Chicken_TCONS_00073774      -ACTGTGCAGCTGTTGAGATGAGACTGCCTG---AGCAGAGCTTCCAGAG
Chicken_TCONS_00073771      TGCTTTCCAATGGATTATGGAAGA-TGTTTGTGCAACAGGTTTGCTGAAG
Human_NR_102743.1           -------------------------------------------CTTAAAG
Human_NR_102744.1           -------------------------------------------CTTAAAG
Chicken_TCONS_00072346      TGGCTGAGGGCTGAAATCTGCTGCTTGAGGTGATGGGAAGGAGCTGGAGG
Chicken_TCONS_00072347      TTCCC----------AGCCCTCATTTAAGGGCTGGCAGTGGAGGTGAGAG
Human_NR_125738.1           --------------------------------------------------
Chicken_TCONS_00110238      TTTCCTTTTTGCTTTGTTTTGTTTTCTTTCTTTCTTTTTTTTTCTTTCCC
Mouse_NR_045195.1           CTCTGTCTGATGTTTCCCTATTGGGATAGTGAAGTATGATGCTTCATTGG
Chicken_TCONS_00073781      GAGCAGATTTTGGTGCTGCGTTGCTCGGAATACTGACCGTGGCCTACGCG
Cattle_TCONS_00112285       CTCTTTGCTGCTAAAGAAACTGAGCTTCAGGGAAGTTAAGAACCTTACGT
                                                                              

Cattle_TCONS_00044964       CTGCTTCACCGGATACTGGCTTCAAATCACCTTTCATATTTTCTTGTTGG
Cattle_TCONS_00044961       CTGCTTCACCGGATACTGGCTTCAAATCACCTTTCATATTTTCTTGTTGG
Cattle_TCONS_00044960       CTGCTTCACCGGATACTGGCTTCAAATCACCTTTCATATTTTCTTGTTGG
Cattle_TCONS_00044967       CTGCTTCACCGGATACTGGCTTCAAATCACCTTTCATATTTTCTTGTTGG
Cattle_TCONS_00044965       CTGCTTCACCGGATACTGGCTTCAAATCACCTTTCATATTTTCTTGTTGG
Cattle_TCONS_00044956       CTGCTTCACCGGATACTGGCTTCAAATCACCTTTCATATTTTCTTGTTGG
Cattle_TCONS_00044958       CTGCTTCACCGGATACTGGCTTCAAATCACCTTTCATATTTTCTTGTTGG
Cattle_TCONS_00044962       CTGCTTCACCGGATACTGGCTTCAAATCACCTTTCATATTTTCTTGTTGG
Cattle_TCONS_00044969       CTGCTTCACCGGATACTGGCTTCAAATCACCTTTCATATTTTCTTGTTGG
Cattle_TCONS_00044957       CTGCTTCACCGGATACTGGCTTCAAATCACCTTTCATATTTTCTTGTTGG
Cattle_TCONS_00044970       CTGCTTCACCGGATACTGGCTTCAAATCACCTTTCATATTTTCTTGTTGG
Cattle_TCONS_00044972       CTGCTTCACCGGATACTGGCTTCAAATCACCTTTCATATTTTCTTGTTGG
Cattle_TCONS_00044963       CTGCTTCACCGGATACTGGCTTCAAATCACCTTTCATATTTTCTTGTTGG
Cattle_TCONS_00044968       CTGCTTCACCGGATACTGGCTTCAAATCACCTTTCATATTTTCTTGTTGG
Cattle_TCONS_00044966       CTGCTTCACCGGATACTGGCTTCAAATCACCTTTCATATTTTCTTGTTGG
Cattle_TCONS_00044971       CTGCTTCACCGGATACTGGCTTCAAATCACCTTTCATATTTTCTTGTTGG
Cattle_TCONS_00044959       CTGCTTCACCGGATACTGGCTTCAAATCACCTTTCATATTTTCTTGTTGG
Cattle_TCONS_00044951       CTGCTTCACCGGATACTGGCTTCAAATCACCTTTCATATTTTCTTGTTGG
Cattle_TCONS_00044952       CTGCTTCACCGGATACTGGCTTCAAATCACCTTTCATATTTTCTTGTTGG
Cattle_TCONS_00044955       CTGCTTCACCGGATACTGGCTTCAAATCACCTTTCATATTTTCTTGTTGG
Cattle_TCONS_00044954       CTGCTTCACCGGATACTGGCTTCAAATCACCTTTCATATTTTCTTGTTGG
Cattle_TCONS_00044953       CTGCTTCACCGGATACTGGCTTCAAATCACCTTTCATATTTTCTTGTTGG
Pig_TCONS_00023294          CTGCTTCACGGAATACTTGCTTCAAATCACCTTTCACATCTTCTTGTTGG
Pig_TCONS_00023299          ACAAGTGGGAGCAGATATTCTCAATGTTTCTATTGAAATATCTTTATTTC
Pig_TCONS_00023301          ACAAGTGGGAGCAGATATTCTCAATGTTTCTATTGAAATATCTTTATTTC
Pig_TCONS_00023300          ACAAGTGGGAGCAGATATTCTCAATGTTTCTATTGAAATATCTTTATTTC
Pig_TCONS_00023298          AC---TGGATGTGGAAATTCCTAGGCTAGGCATTGAATTGGAGCCGCAGC
Pig_TCONS_00023297          AC---TGGATGTGGAAATTCCTAGGCTAGGCATTGAATTGGAGCCGCAGC
Chicken_TCONS_00110239      AGAAAATGCTCAAGGCTTTTTCAAAGTGGGTGCTGAAACATACGTTTCTC
Chicken_TCONS_00110240      AGAAAATGCTCAAGGCTTTTTCAAAGTGGGTGCTGAAACATACGTTTCTC
Chicken_TCONS_00110242      AGAAAATGCTCAAGGCTTTTTCAAAGTGGGTGCTGAAACATACGTTTCTC
Chicken_TCONS_00110241      ATAGCCTCCATTGTGCTACTTTGGAC---------ATGCCCACACTGCTG
Chicken_TCONS_00073777      GGACATCCCTGAAGCCTTGCACAGAGCCATCCACTTTTGGTTTTGATGAT
Chicken_TCONS_00073778      GGACATCCCTGAAGCCTTGCACAGAGCCATCCACTTTTGGTTTTGATGAT
Chicken_TCONS_00073775      GGACATCCCTGAAGCCTTGCACAGAGCCATCCACTTTTGGTTTTGATGAT
Chicken_TCONS_00073776      GGACATCCCTGAAGCCTTGCACAGAGCCATCCACTTTTGGTTTTGATGAT
Chicken_TCONS_00073773      GGACATCCCTGAAGCCTTGCACAGAGCCATCCACTTTTGGTTTTGATGAT
Chicken_TCONS_00073780      GGACATCCCTGAAGCCTTGCACAGAGCCATCCACTTTTGGTTTTGATGAT
Chicken_TCONS_00073779      GGACATCCCTGAAGCCTTGCACAGAGCCATCCACTTTTGGTTTTGATGAT
Chicken_TCONS_00073774      GGACATCCCTGAAGCCTTGCACAGAGCCATCCACTTTTGGTTTTGATGAT
Chicken_TCONS_00073771      ATGGAACACTAACGAAATGGGTAATTTTATAAACTC-----ATTGGTAAG
Human_NR_102743.1           GGAAACGACTTTGGACTCACGTAGGCATAGGAGAACGAAACTTCTGTACA
Human_NR_102744.1           GGAAACGACTTTGGACTCACGTAGGCATAGGAGAACGAAACTTCTGTACA
Chicken_TCONS_00072346      AGCCCTCTGCTACCAGGGTCATGATGCAGCACTCACACTAGTCACATGCC
Chicken_TCONS_00072347      AGTCTCCTGCTG--GAGGTCCC--TGTATGACTGA----GGTCTTCTG--
Human_NR_125738.1           TCGTCTCTCTCGCTGGCTTTTTAAAAATGAGGAACCGCTCCTTGAATGTT
Chicken_TCONS_00110238      ATTTTTTTTTAAAAGCGTTTTAAAAACAGGGAAAAACAATAAGCAGAGTT
Mouse_NR_045195.1           TTGAGTGTATGCAATCAAAGTAAGAGTGAAAAAGGAAGATCTGAGGAGTG
Chicken_TCONS_00073781      CTACGCGTGTGCGTGCGGCCATGGAGCTGCGGCGGTGCGGCACACGCGCG
Cattle_TCONS_00112285       TAAGCCCACTAGCAAAAGACCAGGCCTGGATGGAACCGGGCCAACTTGTT
                                                                              

Cattle_TCONS_00044964       GAAGACAACTGTTGGAG-AGTC--TTCTTGTTATCATCAGCAAAAAATGG
Cattle_TCONS_00044961       GAAGACAACTGTTGGAG-AGTC--TTCTTGTTATCATCAGCAAAAAATGG
Cattle_TCONS_00044960       GAAGACAACTGTTGGAG-AGTC--TTCTTGTTATCATCAGCAAAAAATGG
Cattle_TCONS_00044967       GAAGACAACTGTTGGAG-AGTC--TTCTTGTTATCATCAGCAAAAAATGG
Cattle_TCONS_00044965       GAAGACAACTGTTGGAG-AGTC--TTCTTGTTATCATCAGCAAAAAATGG
Cattle_TCONS_00044956       GAAGACAACTGTTGGAG-AGTC--TTCTTGTTATCATCAGCAAAAAATGG
Cattle_TCONS_00044958       GAAGACAACTGTTGGAG-AGTC--TTCTTGTTATCATCAGCAAAAAATGG
Cattle_TCONS_00044962       GAAGACAACTGTTGGAG-AGTC--TTCTTGTTATCATCAGCAAAAAATGG
Cattle_TCONS_00044969       GAAGACAACTGTTGGAG-AGTC--TTCTTGTTATCATCAGCAAAAAATGG
Cattle_TCONS_00044957       GAAGACAACTGTTGGAG-AGTC--TTCTTGTTATCATCAGCAAAAAATGG
Cattle_TCONS_00044970       GAAGACAACTGTTGGAG-AGTC--TTCTTGTTATCATCAGCAAAAAATGG
Cattle_TCONS_00044972       GAAGACAACTGTTGGAG-AGTC--TTCTTGTTATCATCAGCAAAAAATGG
Cattle_TCONS_00044963       GAAGACAACTGTTGGAG-AGTC--TTCTTGTTATCATCAGCAAAAAATGG
Cattle_TCONS_00044968       GAAGACAACTGTTGGAG-AGTC--TTCTTGTTATCATCAGCAAAAAATGG
Cattle_TCONS_00044966       GAAGACAACTGTTGGAG-AGTC--TTCTTGTTATCATCAGCAAAAAATGG
Cattle_TCONS_00044971       GAAGACAACTGTTGGAG-AGTC--TTCTTGTTATCATCAGCAAAAAATGG
Cattle_TCONS_00044959       GAAGACAACTGTTGGAG-AGTC--TTCTTGTTATCATCAGCAAAAAATGG
Cattle_TCONS_00044951       GAAGACAACTGTTGGAG-AGTC--TTCTTGTTATCATCAGCAAAAAATGG
Cattle_TCONS_00044952       GAAGACAACTGTTGGAG-AGTC--TTCTTGTTATCATCAGCAAAAAATGG
Cattle_TCONS_00044955       GAAGACAACTGTTGGAG-AGTC--TTCTTGTTATCATCAGCAAAAAATGG
Cattle_TCONS_00044954       GAAGACAACTGTTGGAG-AGTC--TTCTTGTTATCATCAGCAAAAAATGG
Cattle_TCONS_00044953       GAAGACAACTGTTGGAG-AGTC--TTCTTGTTATCATCAGCAAAAAATGG
Pig_TCONS_00023294          AAAGACAATCATTGGAG-AATC--GTCTTGTTACTGTCAGCAAAAC-TGA
Pig_TCONS_00023299          -----CATTTGCAAGAGGAGCT--CTGGAGCCACAGGGATTGAGAAACGG
Pig_TCONS_00023301          -----CATTTGCAAGAGGAGCT--CTGGAGCCACAGGGATTGAGAAACGG
Pig_TCONS_00023300          -----CATTTGCAAGAGGAGCT--CTGGAGCCACAGGGATTGAGAAACGG
Pig_TCONS_00023298          -----TGCCTG----------T--CTAG-GCCACAGTCACAGCAACACTA
Pig_TCONS_00023297          -----TGCCTG----------T--CTAG-GCCACAGTCACAGCAACACTA
Chicken_TCONS_00110239      TTCTTTGACTCCAGGGGATGCTAACAGCTGCCCCAGCAGACAGGTACCGC
Chicken_TCONS_00110240      TTCTTTGACTCCAGGGGATGCTAACAGCTGCCCCAGCAGACAGGTACCGC
Chicken_TCONS_00110242      TTCTTTGACTCCAGGGGATGCTAACAGCTGCCCCAGCAGACAGGTACCGC
Chicken_TCONS_00110241      ACCAGGAAGAGAAAGGGATGCTAACAGCTGCCCCAGCAGACAGGTACCGC
Chicken_TCONS_00073777      TGCAAGTATTTCTACTACTACCT-TTCTTTCTACACCTCAGAAAAAGTCT
Chicken_TCONS_00073778      TGCAAGTATTTCTACTACTACCT-TTCTTTCTACACCTCAGAAAAAGTCT
Chicken_TCONS_00073775      TGCAAGTATTTCTACTACTACCT-TTCTTTCTACACCTCAGAAAAAGTCT
Chicken_TCONS_00073776      TGCAAGTATTTCTACTACTACCT-TTCTTTCTACACCTCAGAAAAAGTCT
Chicken_TCONS_00073773      TGCAAGTATTTCTACTACTACCT-TTCTTTCTACACCTCAGAAAAAGTCT
Chicken_TCONS_00073780      TGCAAGTATTTCTACTACTACCT-TTCTTTCTACACCTCAGAAAAAGTCT
Chicken_TCONS_00073779      TGCAAGTATTTCTACTACTACCT-TTCTTTCTACACCTCAGAAAAAGTCT
Chicken_TCONS_00073774      TGCAAGTATTTCTACTACTACCT-TTCTTTCTACACCTCAGAAAAAGTCT
Chicken_TCONS_00073771      GGTAAGTGTCCAACAGAAAAGAA-GTCACACAGAGATGCAGAAAT--TAG
Human_NR_102743.1           TTT---TAATCTGAATAATTCTT-CAGGATTTAAAATTAATTGGCTCTGG
Human_NR_102744.1           TTT---TAATCTGAATAATTCTT-CAGGATTTAAAATTAATTGGCTCTGG
Chicken_TCONS_00072346      ACAAGCAGTGTTTTATTTTGTGC-TGCCTACTAGCCTCAACTTCAACTCT
Chicken_TCONS_00072347      --AAGCCCTCTTTTTTTTT-----TCCTCATTGGCCACAG----AACCAT
Human_NR_125738.1           CTGGACAGAGCACAGAATTGCTT-CTTAAGTCAGCCCGGCGCGGTTGCAA
Chicken_TCONS_00110238      GCACTCAGGAGGGAGAAGAAACC-CCTTCTTTGTGACCGTGTGCATCCTT
Mouse_NR_045195.1           GGCAGATGCCTGCCGGGTAAACTATTTGTGGCATAAACTTGAGGACCCCA
Chicken_TCONS_00073781      GATCTGCGCGCACGGACCGAGCA-GCGCTGCCCGCACCGCTCCGTTCCGA
Cattle_TCONS_00112285       GGAAGTCAGCTTCCATTCCACA--CTGGATTTAGGAGAGAAAGCTGCTCA
                                                                              

Cattle_TCONS_00044964       A----AACAGATCAAGACATTAAA-A---ATGCCACCG--TGGCCAGCAG
Cattle_TCONS_00044961       A----AACAGATCAAGACATTAAA-A---ATGCCACCG--TGGCCAGCAG
Cattle_TCONS_00044960       A----AACAGATCAAGACATTAAA-A---ATGCCACCG--TGGCCAGCAG
Cattle_TCONS_00044967       A----AACAGATCAAGACATTAAA-A---ATGCCACCG--TGGCCAGCAG
Cattle_TCONS_00044965       A----AACAGATCAAGACATTAAA-A---ATGCCACCG--TGGCCAGCAG
Cattle_TCONS_00044956       A----AACAGATCAAGACATTAAA-A---ATGCCACCG--TGGCCAGCAG
Cattle_TCONS_00044958       A----AACAGATCAAGACATTAAA-A---ATGCCACCG--TGGCCAGCAG
Cattle_TCONS_00044962       A----AACAGATCAAGACATTAAA-A---ATGCCACCG--TGGCCAGCAG
Cattle_TCONS_00044969       A----AACAGATCAAGACATTAAA-A---ATGCCACCG--TGGCCAGCAG
Cattle_TCONS_00044957       A----AACAGATCAAGACATTAAA-A---ATGCCACCG--TGGCCAGCAG
Cattle_TCONS_00044970       A----AACAGATCAAGACATTAAA-A---ATGCCACCG--TGGCCAGCAG
Cattle_TCONS_00044972       A----AACAGATCAAGACATTAAA-A---ATGCCACCG--TGGCCAGCAG
Cattle_TCONS_00044963       A----AACAGATCAAGACATTAAA-A---ATGCCACCG--TGGCCAGCAG
Cattle_TCONS_00044968       A----AACAGATCAAGACATTAAA-A---ATGCCACCG--TGGCCAGCAG
Cattle_TCONS_00044966       A----AACAGATCAAGACATTAAA-A---ATGCCACCG--TGGCCAGCAG
Cattle_TCONS_00044971       A----AACAGATCAAGACATTAAA-A---ATGCCACCG--TGGCCAGCAG
Cattle_TCONS_00044959       A----AACAGATCAAGACATTAAA-A---ATGCCACCG--TGGCCAGCAG
Cattle_TCONS_00044951       A----AACAGATCAAGACATTAAA-A---ATGCCACCG--TGGCCAGCAG
Cattle_TCONS_00044952       A----AACAGATCAAGACATTAAA-A---ATGCCACCG--TGGCCAGCAG
Cattle_TCONS_00044955       A----AACAGATCAAGACATTAAA-A---ATGCCACCG--TGGCCAGCAG
Cattle_TCONS_00044954       A----AACAGATCAAGACATTAAA-A---ATGCCACCG--TGGCCAGCAG
Cattle_TCONS_00044953       A----AACAGATCAAGACATTAAA-A---ATGCCACCG--TGGCCAGCAG
Pig_TCONS_00023294          A----AAGAAATCAAGACATTAAG-A---ATGCCACAG--TGGCCAGCAG
Pig_TCONS_00023299          A----AATTTCACCACCCTCCAGC-C---AAACTTTCG--AGGACTGATT
Pig_TCONS_00023301          A----AATTTCACCACCCTCCAGC-C---AAACTTTCG--AGGACTGATT
Pig_TCONS_00023300          A----AATTTCACCACCCTCCAGC-C---AAACTTTCG--AGGACTGATT
Pig_TCONS_00023298          G----ATCCGAGCCACGTCTGCGA-C---CTAC-------ACCACAGCTC
Pig_TCONS_00023297          G----ATCCGAGCCACGTCTGCGA-C---CTAC-------ACCACAGCTC
Chicken_TCONS_00110239      A----AGGTCAAAGGCTAGCAGAG-CTGTGCACCTCCA--GGATTTGACT
Chicken_TCONS_00110240      A----AGGTCAAAGGCTAGCAGAG-CTGTGCACCTCCA--GGATTTGACT
Chicken_TCONS_00110242      A----AGGTCAAAGGCTAGCAGAG-CTGTGCACCTCCA--GGATTTGACT
Chicken_TCONS_00110241      A----AGGTCAAAGGCTAGCAGAG-CTGTGCACCTCCA--GGATTTGACT
Chicken_TCONS_00073777      TC--TGATTGTAACATGCTTGC-A-CTTGATGCCT-----TAGATAGTGG
Chicken_TCONS_00073778      TC--TGATTGTAACATGCTTGC-A-CTTGATGCCT-----TAGATAGTGG
Chicken_TCONS_00073775      TC--TGATTGTAACATGCTTGC-A-CTTGATGCCT-----TAGATAGTGG
Chicken_TCONS_00073776      TC--TGATTGTAACATGCTTGC-A-CTTGATGCCT-----TAGATAGTGG
Chicken_TCONS_00073773      TC--TGATTGTAACATGCTTGC-A-CTTGATGCCT-----TAGATAGTGG
Chicken_TCONS_00073780      TC--TGATTGTAACATGCTTGC-A-CTTGATGCCT-----TAGATAGTGG
Chicken_TCONS_00073779      TC--TGATTGTAACATGCTTGC-A-CTTGATGCCT-----TAGATAGTGG
Chicken_TCONS_00073774      TC--TGATTGTAACATGCTTGC-A-CTTGATGCCT-----TAGATAGTGG
Chicken_TCONS_00073771      TC--TGCTTGAAACAAATAAACCA-AGGAATGCCTGC---TGAAGAGTCA
Human_NR_102743.1           CT--TGGTTGGACCGTACTCGGAT-CTCGCCACCTCTG--CGTTTCCCGA
Human_NR_102744.1           CT--TGGTTGGACCGTACTCGGAT-CTCGCCACCTCTG--CGTTTCCCGA
Chicken_TCONS_00072346      T---TACAAGAGTTTTCTTTGCTA-CAGAAAACCACAG--AGGACTGTGG
Chicken_TCONS_00072347      C---TGCTGGTGTCACCACTCCTG----------------------GTCC
Human_NR_125738.1           TAGACAGCAAAAAGGTAAACGTTTGCCTGAAATCCGCA--CGCCAGCTCC
Chicken_TCONS_00110238      TCC-CGCTCCTACCTTCCCCCTTT-CGGGAGAGGTCTG--GGATTTGCTT
Mouse_NR_045195.1           CAGGAAAGCCAGATGTTGTCATGTGCTTCAAACCACAATTCTGCTATTGA
Chicken_TCONS_00073781      CCGGCGGCAGCAGAATGCAGAGAGCGCCCGCGACGGATTCATCACCCTCT
Cattle_TCONS_00112285       CTTGGAGGGTAAATGGAGCTTCTCCCGGGGAAAAAGTGG-TGCTTCCCCG
                                                                              

Cattle_TCONS_00044964       TTAA--TGATGCCCGAGTAATGCAAGCTTTGGC-AAAGGAATT---TTT-
Cattle_TCONS_00044961       TTAA--TGATGCCCGAGTAATGCAAGCTTTGGC-AAAGGAATT---TTT-
Cattle_TCONS_00044960       TTAA--TGATGCCCGAGTAATGCAAGCTTTGGC-AAAGGAATT---TTT-
Cattle_TCONS_00044967       TTAA--TGATGCCCGAGTAATGCAAGCTTTGGC-AAAGGAATT---TTT-
Cattle_TCONS_00044965       TTAA--TGATGCCCGAGTAATGCAAGCTTTGGC-AAAGGAATT---TTT-
Cattle_TCONS_00044956       TTAA--TGATGCCCGAGTAATGCAAGCTTTGGC-AAAGGAATT---TTT-
Cattle_TCONS_00044958       TTAA--TGATGCCCGAGTAATGCAAGCTTTGGC-AAAGGAATT---TTT-
Cattle_TCONS_00044962       TTAA--TGATGCCCGAGTAATGCAAGCTTTGGC-AAAGGAATT---TTT-
Cattle_TCONS_00044969       TTAA--TGATGCCCGAGTAATGCAAGCTTTGGC-AAAGGAATT---TTT-
Cattle_TCONS_00044957       TTAA--TGATGCCCGAGTAATGCAAGCTTTGGC-AAAGGAATT---TTT-
Cattle_TCONS_00044970       TTAA--TGATGCCCGAGTAATGCAAGCTTTGGC-AAAGGAATT---TTT-
Cattle_TCONS_00044972       TTAA--TGATGCCCGAGTAATGCAAGCTTTGGC-AAAGGAATT---TTT-
Cattle_TCONS_00044963       TTAA--TGATGCCCGAGTAATGCAAGCTTTGGC-AAAGGAATT---TTT-
Cattle_TCONS_00044968       TTAA--TGATGCCCGAGTAATGCAAGCTTTGGC-AAAGGAATT---TTT-
Cattle_TCONS_00044966       TTAA--TGATGCCCGAGTAATGCAAGCTTTGGC-AAAGGAATT---TTT-
Cattle_TCONS_00044971       TTAA--TGATGCCCGAGTAATGCAAGCTTTGGC-AAAGGAATT---TTT-
Cattle_TCONS_00044959       TTAA--TGATGCCCGAGTAATGCAAGCTTTGGC-AAAGGAATT---TTT-
Cattle_TCONS_00044951       TTAA--TGATGCCCGAGTAATGCAAGCTTTGGC-AAAGGAATT---TTT-
Cattle_TCONS_00044952       TTAA--TGATGCCCGAGTAATGCAAGCTTTGGC-AAAGGAATT---TTT-
Cattle_TCONS_00044955       TTAA--TGATGCCCGAGTAATGCAAGCTTTGGC-AAAGGAATT---TTT-
Cattle_TCONS_00044954       TTAA--TGATGCCCGAGTAATGCAAGCTTTGGC-AAAGGAATT---TTT-
Cattle_TCONS_00044953       TTAA--TGATGCCCGAGTAATGCAAGCTTTGGC-AAAGGAATT---TTT-
Pig_TCONS_00023294          TTAA--TGATGCCAGTGTTATGCAAGCTTCGGC-AAAGGAATT---TTTT
Pig_TCONS_00023299          GCAG--AGGAACTGGTGCTCCAGATGTTGCACT-AGAGGCGCT---GCA-
Pig_TCONS_00023301          GCAG--AGGAACTGGTGCTCCAGATGTTGCACT-AGAGGCGCT---GCA-
Pig_TCONS_00023300          GCAG--AGGAACTGGTGCTCCAGATGTTGCACT-AGAGGCGCT---GCA-
Pig_TCONS_00023298          ACAG--CAATGCTGGATCCTTAACCCACTGAGC-AAAGCCAGG---GAT-
Pig_TCONS_00023297          ACAG--CAATGCTGGATCCTTAACCCACTGAGC-AAAGCCAGG---GAT-
Chicken_TCONS_00110239      GCCA--GCAAAGTAGA----TGGGTAGTTTCTC-AAAACTAAT---AATA
Chicken_TCONS_00110240      GCCA--GCAAAGTAGA----TGGGTAGTTTCTC-AAAACTAAT---AATA
Chicken_TCONS_00110242      GCCA--GCAAAGTAGA----TGGGTAGTTTCTC-AAAACTAAT---AATA
Chicken_TCONS_00110241      GCCA--GCAAAGTAGA----TGGGTAGTTTCTC-AAAACTAAT---AATA
Chicken_TCONS_00073777      TTC---TTGCTCTGTGACCTCTGCTGCATA----GTGCTTTCT---GCCT
Chicken_TCONS_00073778      TTC---TTGCTCTGTGACCTCTGCTGCATA----GTGCTTTCT---GCCT
Chicken_TCONS_00073775      TTC---TTGCTCTGTGACCTCTGCTGCATA----GTGCTTTCT---GCCT
Chicken_TCONS_00073776      TTC---TTGCTCTGTGACCTCTGCTGCATA----GTGCTTTCT---GCCT
Chicken_TCONS_00073773      TTC---TTGCTCTGTGACCTCTGCTGCATA----GTGCTTTCT---GCCT
Chicken_TCONS_00073780      TTC---TTGCTCTGTGACCTCTGCTGCATA----GTGCTTTCT---GCCT
Chicken_TCONS_00073779      TTC---TTGCTCTGTGACCTCTGCTGCATA----GTGCTTTCT---GCCT
Chicken_TCONS_00073774      TTC---TTGCTCTGTGACCTCTGCTGCATA----GTGCTTTCT---GCCT
Chicken_TCONS_00073771      TGAA--TTTCTTTATAATTGTTACTGCACATGGAACACTTTTC---TCCC
Human_NR_102743.1           GTCA--CTGGCGAAGAGGTCCCAGTTCCTCT---GGGAATCGT---CCTG
Human_NR_102744.1           GTCA--CTGGCGAAGAGGTCCCAGTTCCTCT---GGGAATCGT---CCTG
Chicken_TCONS_00072346      ATCA--GGGACTGCTGGCCTATATAGAATAAGGAGAGTTGATTTAACTGT
Chicken_TCONS_00072347      CTTG--GAAATGGC---CTTGCAGAGCATGAG----GTCCATC---CTGG
Human_NR_125738.1           ACCGC-CCCGCCCGATGGTCCCAGTTCCTCT---GGGAATCGT---CCTG
Chicken_TCONS_00110238      CGGGTAGAAAGATTGCGGCTGACACAAAGAAACAAACAGTGGGGGAAAAA
Mouse_NR_045195.1           ATGGGGGATTACTGGTCAGTGACTAGCCAAAATGGTGAGCTTCATGTGCT
Chicken_TCONS_00073781      TTCACACTCGCCCTCCACCCCCGCCCCCCCGCCGGCTTTTAACTCTAATT
Cattle_TCONS_00112285       GTCAT-CTGTCCTTGCCAAGGGGGTCAGGAAAGGGTTTTCTAGCAGGCTC
                                                                              

Cattle_TCONS_00044964       -CAAGAC-GTGTGCTTCACCAGCCAG-GAATCAGGAAAGACTGAAC----
Cattle_TCONS_00044961       -CAAGAC-GTGTGCTTCACCAGCCAG-GAATCAGGAAAGACTGAAC----
Cattle_TCONS_00044960       -CAAGAC-GTGTGCTTCACCAGCCAG-GAATCAGGAAAGACTGAAC----
Cattle_TCONS_00044967       -CAAGAC-GTGTGCTTCACCAGCCAG-GAATCAGGAAAGACTGAAC----
Cattle_TCONS_00044965       -CAAGAC-GTGTGCTTCACCAGCCAG-GAATCAGGAAAGACTGAAC----
Cattle_TCONS_00044956       -CAAGAC-GTGTGCTTCACCAGCCAG-GAATCAGGAAAGACTGAAC----
Cattle_TCONS_00044958       -CAAGAC-GTGTGCTTCACCAGCCAG-GAATCAGGAAAGACTGAAC----
Cattle_TCONS_00044962       -CAAGAC-GTGTGCTTCACCAGCCAG-GAATCAGGAAAGACTGAAC----
Cattle_TCONS_00044969       -CAAGAC-GTGTGCTTCACCAGCCAG-GAATCAGGAAAGACTGAAC----
Cattle_TCONS_00044957       -CAAGAC-GTGTGCTTCACCAGCCAG-GAATCAGGAAAGACTGAAC----
Cattle_TCONS_00044970       -CAAGAC-GTGTGCTTCACCAGCCAG-GAATCAGGAAAGACTGAAC----
Cattle_TCONS_00044972       -CAAGAC-GTGTGCTTCACCAGCCAG-GAATCAGGAAAGACTGAAC----
Cattle_TCONS_00044963       -CAAGAC-GTGTGCTTCACCAGCCAG-GAATCAGGAAAGACTGAAC----
Cattle_TCONS_00044968       -CAAGAC-GTGTGCTTCACCAGCCAG-GAATCAGGAAAGACTGAAC----
Cattle_TCONS_00044966       -CAAGAC-GTGTGCTTCACCAGCCAG-GAATCAGGAAAGACTGAAC----
Cattle_TCONS_00044971       -CAAGAC-GTGTGCTTCACCAGCCAG-GAATCAGGAAAGACTGAAC----
Cattle_TCONS_00044959       -CAAGAC-GTGTGCTTCACCAGCCAG-GAATCAGGAAAGACTGAAC----
Cattle_TCONS_00044951       -CAAGAC-GTGTGCTTCACCAGCCAG-GAATCAGGAAAGACTGAAC----
Cattle_TCONS_00044952       -CAAGAC-GTGTGCTTCACCAGCCAG-GAATCAGGAAAGACTGAAC----
Cattle_TCONS_00044955       -CAAGAC-GTGTGCTTCACCAGCCAG-GAATCAGGAAAGACTGAAC----
Cattle_TCONS_00044954       -CAAGAC-GTGTGCTTCACCAGCCAG-GAATCAGGAAAGACTGAAC----
Cattle_TCONS_00044953       -CAAGAC-GTGTGCTTCACCAGCCAG-GAATCAGGAAAGACTGAAC----
Pig_TCONS_00023294          TCAAGACAGCGTGCCTCACTAGCCAG-AAATCAGGAAAGGTCGAACC---
Pig_TCONS_00023299          ---AGTGTGAGCACTTA---TCACAG-CGGGAGATGACAACATCTGC---
Pig_TCONS_00023301          ---AGTGTGAGCACCGAGACCCGCGG-TGCCCACTCACAATCACTGT---
Pig_TCONS_00023300          ---AGTGTGAGCATCCAGA-TCGCGG-AGACCCTTGGCTATCAGGGC---
Pig_TCONS_00023298          ---AGAACCCACGTCCTCATGGATAC-CAGTCAGGTATGTAACCTGC---
Pig_TCONS_00023297          ---AGAACCCACGTCCTCATGGATAC-CAGTCAGGTATGTAACCTGC---
Chicken_TCONS_00110239      AAAATAGCAACAATGATGAGAAGAAG-AAGGAACTGACAACAAAAAT---
Chicken_TCONS_00110240      AAAATAGCAACAATGATGAGAAGAAG-AAGGAACTGACAACAAAAAT---
Chicken_TCONS_00110242      AAAATAGCAACAATGATGAGAAGAAG-AAGGAACTGACAACAAAAAT---
Chicken_TCONS_00110241      AAAATAGCAACAATGATGAGAAGAAG-AAGGAACTGACAACAAAAAT---
Chicken_TCONS_00073777      TATACAACATACAT--------------GAGGTA----AATGCTAGT---
Chicken_TCONS_00073778      TATACAACATACAT--------------GAGGTA----AATGCTAGT---
Chicken_TCONS_00073775      TATACAACATACAT--------------GAGGTA----AATGCTAGT---
Chicken_TCONS_00073776      TATACAACATACAT--------------GAGGTA----AATGCTAGT---
Chicken_TCONS_00073773      TATACAACATACAT--------------GAGGTA----AATGCTAGT---
Chicken_TCONS_00073780      TATACAACATACAT--------------GAGGTA----AATGCTAGT---
Chicken_TCONS_00073779      TATACAACATACAT--------------GAGGTA----AATGCTAGT---
Chicken_TCONS_00073774      TATACAACATACAT--------------GAGGTA----AATGCTAGT---
Chicken_TCONS_00073771      TAAATCATCTACAGAAACTCTGCAGCTGGAGGTGTTTTGATAGCGGT---
Human_NR_102743.1           TATGCAACATCTTC---------------ACAAG----AGTGGCAGG---
Human_NR_102744.1           TATGCAACATCTTC---------------ACAAG----AGTGGCAGG---
Chicken_TCONS_00072346      TGAAGTGTTAACATTTCCTTGGTCTCTTTCAGAGTCTCTTCAGAAG----
Chicken_TCONS_00072347      CTGAGGGCTGAAATCTGCTG-------CTTGAGGTCTCTTCAGAAG----
Human_NR_125738.1           TATGCAACATCTTC---------------ACAAG----AGTGGCAGG---
Chicken_TCONS_00110238      AAAAAGAGAGATATAGGCACACATATATAAAAAATAAAGGAAAAAAA---
Mouse_NR_045195.1           GAGAGAACTACCTATCTCAAAAAAATAAGGTGAAAGGGCTAGAGAGG---
Chicken_TCONS_00073781      TCAATCTTCTTCAACTGGAGAATCTCCAGGGACCCTGGCAAACTTGTG--
Cattle_TCONS_00112285       TAGCCCGTGGACCCTTCAGCTGACAGGTAGCAAGCTAGTGGGCCAGCGAT
                                                                              

Cattle_TCONS_00044964       -TATCCTTTTTGTCTCAGCTGTTTCTTAAATCAA-TGCAACCCCTCCAAA
Cattle_TCONS_00044961       -TATCCTTTTTGTCTCAGCTGTTTCTTAAATCAA-TGCAACCCCTCCAAA
Cattle_TCONS_00044960       -TATCCTTTTTGTCTCAGCTGTTTCTTAAATCAA-TGCAACCCCTCCAAA
Cattle_TCONS_00044967       -TATCCTTTTTGTCTCAGCTGTTTCTTAAATCAA-TGCAACCCCTCCAAA
Cattle_TCONS_00044965       -TATCCTTTTTGTCTCAGCTGTTTCTTAAATCAA-TGCAACCCCTCCAAA
Cattle_TCONS_00044956       -TATCCTTTTTGTCTCAGCTGTTTCTTAAATCAA-TGCAACCCCTCCAAA
Cattle_TCONS_00044958       -TATCCTTTTTGTCTCAGCTGTTTCTTAAATCAA-TGCAACCCCTCCAAA
Cattle_TCONS_00044962       -TATCCTTTTTGTCTCAGCTGTTTCTTAAATCAA-TGCAACCCCTCCAAA
Cattle_TCONS_00044969       -TATCCTTTTTGTCTCAGCTGTTTCTTAAATCAA-TGCAACCCCTCCAAA
Cattle_TCONS_00044957       -TATCCTTTTTGTCTCAGCTGTTTCTTAAATCAA-TGCAACCCCTCCAAA
Cattle_TCONS_00044970       -TATCCTTTTTGTCTCAGCTGTTTCTTAAATCAA-TGCAACCCCTCCAAA
Cattle_TCONS_00044972       -TATCCTTTTTGTCTCAGCTGTTTCTTAAATCAA-TGCAACCCCTCCAAA
Cattle_TCONS_00044963       -TATCCTTTTTGTCTCAGCTGTTTCTTAAATCAA-TGCAACCCCTCCAAA
Cattle_TCONS_00044968       -TATCCTTTTTGTCTCAGCTGTTTCTTAAATCAA-TGCAACCCCTCCAAA
Cattle_TCONS_00044966       -TATCCTTTTTGTCTCAGCTGTTTCTTAAATCAA-TGCAACCCCTCCAAA
Cattle_TCONS_00044971       -TATCCTTTTTGTCTCAGCTGTTTCTTAAATCAA-TGCAACCCCTCCAAA
Cattle_TCONS_00044959       -TATCCTTTTTGTCTCAGCTGTTTCTTAAATCAA-TGCAACCCCTCCAAA
Cattle_TCONS_00044951       -TATCCTTTTTGTCTCAGCTGTTTCTTAAATCAA-TGCAACCCCTCCAAA
Cattle_TCONS_00044952       -TATCCTTTTTGTCTCAGCTGTTTCTTAAATCAA-TGCAACCCCTCCAAA
Cattle_TCONS_00044955       -TATCCTTTTTGTCTCAGCTGTTTCTTAAATCAA-TGCAACCCCTCCAAA
Cattle_TCONS_00044954       -TATCCTTTTTGTCTCAGCTGTTTCTTAAATCAA-TGCAACCCCTCCAAA
Cattle_TCONS_00044953       -TATCCTTTTTGTCTCAGCTGTTTCTTAAATCAA-TGCAACCCCTCCAAA
Pig_TCONS_00023294          -TATCCTTTTTATCTCAGCTGTTTCTTCAGTCAG-TGCAGCCCCTCCTAA
Pig_TCONS_00023299          -CTGAAACGGGATACCTACTCTTGCAGCTCAAT---TTAGCTCTTAATAG
Pig_TCONS_00023301          -G-GGCTCTTCCTGCCAGCCCCCACTTTGGGCT---TCCAAACTTGGAAG
Pig_TCONS_00023300          -T-GGGACCTTGGGCC--CTCTCCCCTCCTGCC---TCCAG-CCTACCAG
Pig_TCONS_00023298          -T-GAGTCACAGTGGGAGCTCCCATTTCCTTATA-TTCTTAGCTTGCTAA
Pig_TCONS_00023297          -T-GAGTCACAGTGGGAGCTCCCATTTCCTTATA-TTCTTAGCTTGCTAA
Chicken_TCONS_00110239      -GAAAAGAAACCTGCAGGAAGTGAATTCTGGGTAGCACAACGCTTGGCAG
Chicken_TCONS_00110240      -GAAAAGAAACCTGCAGGAAGTGAATTCTGGGTAGCACAACGCTTGGCAG
Chicken_TCONS_00110242      -GAAAAGAAACCTGCAGGAAGTGAATTCTGGGTAGCACAACGCTTGGCAG
Chicken_TCONS_00110241      -GAAAAGAAACCTGCAGGAAGTGAATTCTGGGTAGCACAACGCTTGGCAG
Chicken_TCONS_00073777      -CA-----AATATATCT-CAATTCTTTCTTGATTTCATCTGATCTAGAAA
Chicken_TCONS_00073778      -CA-----AATATATCT-CAATTCTTTCTTGATTTCATCTGATCTAGAAA
Chicken_TCONS_00073775      -CA-----AATATATCT-CAATTCTTTCTTGATTTCATCTGATCTAGAAA
Chicken_TCONS_00073776      -CA-----AATATATCT-CAATTCTTTCTTGATTTCATCTGATCTAGAAA
Chicken_TCONS_00073773      -CA-----AATATATCT-CAATTCTTTCTTGATTTCATCTGATCTAGAAA
Chicken_TCONS_00073780      -CA-----AATATATCT-CAATTCTTTCTTGATTTCATCTGATCTAGAAA
Chicken_TCONS_00073779      -CA-----AATATATCT-CAATTCTTTCTTGATTTCATCTGATCTAGAAA
Chicken_TCONS_00073774      -CA-----AATATATCT-CAATTCTTTCTTGATTTCATCTGATCTAGAAA
Chicken_TCONS_00073771      -TGTGATCAGAACACCA-CCACTTCTCATACATGAAATACAACATTGTGA
Human_NR_102743.1           -CA-----GTTGAATCT-CTGGCCTTCGTGGG-ACCACTGGACATCTGGC
Human_NR_102744.1           -CA-----GTTGAATCT-CTGGCCTTCGTGGG-ACCACTGGACATCTGGC
Chicken_TCONS_00072346      -TAGAGAGATTCTGATACTTCTGTGTTGCTCGGACCCTAAAATCCCAGAT
Chicken_TCONS_00072347      -TAGAGAGATTCTGATACTTCTGTGTTGCTCGGACCCTAAAATCCCAGAT
Human_NR_125738.1           -CA-----GTTGAATCT-CTGGCCTTCGTGGG-ACCACTGGACATCTGGC
Chicken_TCONS_00110238      -GGGAAAAGCCTGCCCTCCTCTCAGCTCCCATAAAAGTTTATCCTCAGAC
Mouse_NR_045195.1           -TGGCAAAGTAGCACTGACTGATCTCTCAGAGGAGAACGTGGATTCAACT
Chicken_TCONS_00073781      -TAAAATAGTTAAACCGAGCGTGTTTCAAAGAGGATCGCTGAGTTCCTCT
Cattle_TCONS_00112285       TCCCCTTCAAGGCACAGCCTGCTGCTTCCAGGGA-CGGGAGACAATATGC
                                                                              

Cattle_TCONS_00044964       -TTAAAGTGAATTGAAACAGTCATTGCCTTTTCAACTTAACTGAGTGCTT
Cattle_TCONS_00044961       -TTAAAGTGAATTGAAACAGTCATTGCCTTTTCAACTTAACTGAGTGCTT
Cattle_TCONS_00044960       -TTAAAGTGAATTGAAACAGTCATTGCCTTTTCAACTTAACTGAGTGCTT
Cattle_TCONS_00044967       -TTAAAGTGAATTGAAACAGTCATTGCCTTTTCAACTTAACTGAGTGCTT
Cattle_TCONS_00044965       -TTAAAGTGAATTGAAACAGTCATTGCCTTTTCAACTTAACTGAGTGCTT
Cattle_TCONS_00044956       -TTAAAGTGAATTGAAACAGTCATTGCCTTTTCAACTTAACTGAGTGCTT
Cattle_TCONS_00044958       -TTAAAGTGAATTGAAACAGTCATTGCCTTTTCAACTTAACTGAGTGCTT
Cattle_TCONS_00044962       -TTAAAGTGAATTGAAACAGTCATTGCCTTTTCAACTTAACTGAGTGCTT
Cattle_TCONS_00044969       -TTAAAGTGAATTGAAACAGTCATTGCCTTTTCAACTTAACTGAGTGCTT
Cattle_TCONS_00044957       -TTAAAGTGAATTGAAACAGTCATTGCCTTTTCAACTTAACTGAGTGCTT
Cattle_TCONS_00044970       -TTAAAGTGAATTGAAACAGTCATTGCCTTTTCAACTTAACTGAGTGCTT
Cattle_TCONS_00044972       -TTAAAGTGAATTGAAACAGTCATTGCCTTTTCAACTTAACTGAGTGCTT
Cattle_TCONS_00044963       -TTAAAGTGAATTGAAACAGTCATTGCCTTTTCAACTTAACTGAGTGCTT
Cattle_TCONS_00044968       -TTAAAGTGAATTGAAACAGTCATTGCCTTTTCAACTTAACTGAGTGCTT
Cattle_TCONS_00044966       -TTAAAGTGAATTGAAACAGTCATTGCCTTTTCAACTTAACTGAGTGCTT
Cattle_TCONS_00044971       -TTAAAGTGAATTGAAACAGTCATTGCCTTTTCAACTTAACTGAGTGCTT
Cattle_TCONS_00044959       -TTAAAGTGAATTGAAACAGTCATTGCCTTTTCAACTTAACTGAGTGCTT
Cattle_TCONS_00044951       -TTAAAGTGAATTGAAACAGTCATTGCCTTTTCAACTTAACTGAGTGCTT
Cattle_TCONS_00044952       -TTAAAGTGAATTGAAACAGTCATTGCCTTTTCAACTTAACTGAGTGCTT
Cattle_TCONS_00044955       -TTAAAGTGAATTGAAACAGTCATTGCCTTTTCAACTTAACTGAGTGCTT
Cattle_TCONS_00044954       -TTAAAGTGAATTGAAACAGTCATTGCCTTTTCAACTTAACTGAGTGCTT
Cattle_TCONS_00044953       -TTAAAGTGAATTGAAACAGTCATTGCCTTTTCAACTTAACTGAGTGCTT
Pig_TCONS_00023294          -TTAAAGTGAATTGAAACATGCATTGCCTTTTCAGCTTAATTGAGTACTT
Pig_TCONS_00023299          -C---AGACCTCTGAGGTGTGGTTAATTGATGGGGATA-AAGGCGTA-AT
Pig_TCONS_00023301          -----AGGCCCGTGGGATCTGGCGTGACCCTGGGGATGGAAGAAGCG-GA
Pig_TCONS_00023300          -----AGATTGAAGTTCCAAAGTTCGAGGTTGGGTAGGAAAGGATTA-T-
Pig_TCONS_00023298          -G---AGGTTCTTAATAAAAGA---GAATGTATGGATGTTGAATCTT-TT
Pig_TCONS_00023297          -G---AGGTTCTTAATAAAAGA---GAATGTATGGATGTTGAATCTT-TT
Chicken_TCONS_00110239      AGCTGATTTTAATATCTGACAGGTTGAGTTCACTAATCTTTGCTATTCAT
Chicken_TCONS_00110240      AGCTGATTTTAATATCTGACAGGTTGAGTTCACTAATCTTTGCTATTCAT
Chicken_TCONS_00110242      AGCTGATTTTAATATCTGACAGGTTGAGTTCACTAATCTTTGCTATTCAT
Chicken_TCONS_00110241      AGCTGATTTTAATATCTGACAGGTTGAGTTCACTAATCTTTGCTATTCAT
Chicken_TCONS_00073777      ---TGCCTTTTAGATATCTACAATAAAGATTTCCAAAGACTCAGTTACAC
Chicken_TCONS_00073778      ---TGCCTTTTAGATATCTACAATAAAGATTTCCAAAGACTCAGTTACAC
Chicken_TCONS_00073775      ---TGCCTTTTAGATATCTACAATAAAGATTTCCAAAGACTCAGTTACAC
Chicken_TCONS_00073776      ---TGCCTTTTAGATATCTACAATAAAGATTTCCAAAGACTCAGTTACAC
Chicken_TCONS_00073773      ---TGCCTTTTAGATATCTACAATAAAGATTTCCAAAGACTCAGTTACAC
Chicken_TCONS_00073780      ---TGCCTTTTAGATATCTACAATAAAGATTTCCAAAGACTCAGTTACAC
Chicken_TCONS_00073779      ---TGCCTTTTAGATATCTACAATAAAGATTTCCAAAGACTCAGTTACAC
Chicken_TCONS_00073774      ---TGCCTTTTAGATATCTACAATAAAGATTTCCAAAGACTCAGTTACAC
Chicken_TCONS_00073771      ---AGGATTTTTTCGTTCCTCAAATCACTCTTCTGAGGCTTTATATCAAT
Human_NR_102743.1           ---AGAGAACCAGGAAACCACGGTTCCCTTCTGTGAGTCCC----TCAGC
Human_NR_102744.1           ---AGAGAACCAGGAAACCACGGTTCCCTTCTGTGAGTCCC----TCAGC
Chicken_TCONS_00072346      CCTTAAATCCTGTTTTTAAGGTTCCCACTTCAGGAACACATCTTGCAGGG
Chicken_TCONS_00072347      CCTTAAATCCTG-------------------------------------G
Human_NR_125738.1           ---AGAGAACCAGGAAACCACGGTTCCCTTCTGTGAGTCCC----TCAGC
Chicken_TCONS_00110238      TGGAAGCCACGGTAAACCGTACGATAGGAAAGGGGGTGAAATACATCTGA
Mouse_NR_045195.1           -CCTAGCACCCACATAGCAGCCAACAACCATCTGTAACTCCAGTCTCAG-
Chicken_TCONS_00073781      --TCCTGCCTTAATAAACCGAAAGGCCCGGTTCAAAGACAACACGCTGGA
Cattle_TCONS_00112285       CTCTGTGCTTTCTGATTTCAAAGGTGAATCAGGGGGTGCTTGCTGTGTTA
                                                                              

Cattle_TCONS_00044964       ACTATGTGTG---AATCACTGTGCAGAATAGGG----AGGGAAAATGAGG
Cattle_TCONS_00044961       ACTATGTGTG---AATCACTGTGCAGAATAGGG----AGGGAAAATGAGG
Cattle_TCONS_00044960       ACTATGTGTG---AATCACTGTGCAGAATAGGG----AGGGAAAATGAGG
Cattle_TCONS_00044967       ACTATGTGTG---AATCACTGTGCAGAATAGGG----AGGGAAAATGAGG
Cattle_TCONS_00044965       ACTATGTGTG---AATCACTGTGCAGAATAGGG----AGGGAAAATGAGG
Cattle_TCONS_00044956       ACTATGTGTG---AATCACTGTGCAGAATAGGG----AGGGAAAATGAGG
Cattle_TCONS_00044958       ACTATGTGTG---AATCACTGTGCAGAATAGGG----AGGGAAAATGAGG
Cattle_TCONS_00044962       ACTATGTGTG---AATCACTGTGCAGAATAGGG----AGGGAAAATGAGG
Cattle_TCONS_00044969       ACTATGTGTG---AATCACTGTGCAGAATAGGG----AGGGAAAATGAGG
Cattle_TCONS_00044957       ACTATGTGTG---AATCACTGTGCAGAATAGGG----AGGGAAAATGAGG
Cattle_TCONS_00044970       ACTATGTGTG---AATCACTGTGCAGAATAGGG----AGGGAAAATGAGG
Cattle_TCONS_00044972       ACTATGTGTG---AATCACTGTGCAGAATAGGG----AGGGAAAATGAGG
[truncated: 322,983 more chars]
