# Supplementary material for: Genome-wide identification of tissue-specific long non-coding RNA in three farm animal species
Source: BMC Genomics. 2018 Sep 18;19:684. doi: 10.1186/s12864-018-5037-7 (PMC6145346; doi:10.1186/s12864-018-5037-7)
Supplement: Supplementary file 21 — Multiple Sequence Alignments for Conserved LncRNAs. A multiple sequence alignment file generated by ClustalW is included for each of the 39 groups of lncRNAs associated with orthologous genes across all five species. (ZIP 445 kb) [file 12864_2018_5037_MOESM21_ESM.zip › Group_15_Seqs.fa.align.out]

CLUSTAL 2.1 multiple sequence alignment


Cattle_TCONS_00061209       --------------------------------------------------
Cattle_TCONS_00061208       --------------------------------------------------
Pig_TCONS_00049986          --------------------------------------------------
Pig_TCONS_00049985          --------------------------------------------------
Pig_TCONS_00049987          --------------------------------------------------
Cattle_TCONS_00108023       --------------------------------------------------
Cattle_TCONS_00108022       --------------------------------------------------
Cattle_TCONS_00108024       --------------------------------------------------
Mouse_XR_385887.3           --------------------------------------------------
Mouse_XR_385888.3           --------------------------------------------------
Mouse_XR_385889.3           --------------------------------------------------
Mouse_XR_385890.2           --------------------------------------------------
Pig_TCONS_00086400          --------------------------------------------------
Pig_TCONS_00086399          --------------------------------------------------
Pig_TCONS_00086401          --------------------------------------------------
Pig_TCONS_00086402          --------------------------------------------------
Pig_TCONS_00086403          --------------------------------------------------
Human_NR_120497.1           --------------------------------------------------
Human_NR_120496.1           --------------------------------------------------
Cattle_TCONS_00057062       --------------------------------------------------
Chicken_TCONS_00053628      --------------------------------------------------
Pig_TCONS_00086415          ATGAAGCACCGGAGGCCCAGAGAAGTCACAAAACAGGTTCGTGGAAGAGC
Mouse_XR_385891.3           --------------------------------------------------
Pig_TCONS_00027743          --------------------------------------------------
                                                                              

Cattle_TCONS_00061209       --------------------------------------------------
Cattle_TCONS_00061208       --------------------------------------------------
Pig_TCONS_00049986          --------------------------------------------------
Pig_TCONS_00049985          --------------------------------------------------
Pig_TCONS_00049987          --------------------------------------------------
Cattle_TCONS_00108023       --------------------------------------------------
Cattle_TCONS_00108022       --------------------------------------------------
Cattle_TCONS_00108024       --------------------------------------------------
Mouse_XR_385887.3           --------------------------------------------------
Mouse_XR_385888.3           --------------------------------------------------
Mouse_XR_385889.3           --------------------------------------------------
Mouse_XR_385890.2           --------------------------------------------------
Pig_TCONS_00086400          --------------------------------------------------
Pig_TCONS_00086399          --------------------------------------------------
Pig_TCONS_00086401          --------------------------------------------------
Pig_TCONS_00086402          --------------------------------------------------
Pig_TCONS_00086403          --------------------------------------------------
Human_NR_120497.1           --------------------------------------------------
Human_NR_120496.1           --------------------------------------------------
Cattle_TCONS_00057062       --------------------------------------------------
Chicken_TCONS_00053628      --------------------------------------------------
Pig_TCONS_00086415          CGGGAATTCAGGTCCGGGTGGCGTTACCGTGGAGCCCAACCTTTGCGCAC
Mouse_XR_385891.3           --------------------------------------------------
Pig_TCONS_00027743          --------------------------------------------------
                                                                              

Cattle_TCONS_00061209       --------------------------------------------------
Cattle_TCONS_00061208       --------------------------------------------------
Pig_TCONS_00049986          --------------------------------------------------
Pig_TCONS_00049985          --------------------------------------------------
Pig_TCONS_00049987          --------------------------------------------------
Cattle_TCONS_00108023       --------------------------------------------------
Cattle_TCONS_00108022       --------------------------------------------------
Cattle_TCONS_00108024       --------------------------------------------------
Mouse_XR_385887.3           --------------------------------------------------
Mouse_XR_385888.3           --------------------------------------------------
Mouse_XR_385889.3           --------------------------------------------------
Mouse_XR_385890.2           --------------------------------------------------
Pig_TCONS_00086400          --------------------------------------------------
Pig_TCONS_00086399          --------------------------------------------------
Pig_TCONS_00086401          --------------------------------------------------
Pig_TCONS_00086402          --------------------------------------------------
Pig_TCONS_00086403          --------------------------------------------------
Human_NR_120497.1           --------------------------------------------------
Human_NR_120496.1           --------------------------------------------------
Cattle_TCONS_00057062       --------------------------------------------------
Chicken_TCONS_00053628      --------------------------------------------------
Pig_TCONS_00086415          TGCATACAGCGCCTCTCTGAGGCGGTCACCGGCCTTACACGCCAGCCACG
Mouse_XR_385891.3           --------------------------------------------------
Pig_TCONS_00027743          --------------------------------------------------
                                                                              

Cattle_TCONS_00061209       --------------------------------------------------
Cattle_TCONS_00061208       --------------------------------------------------
Pig_TCONS_00049986          --------------------------------------------------
Pig_TCONS_00049985          --------------------------------------------------
Pig_TCONS_00049987          --------------------------------------------------
Cattle_TCONS_00108023       --------------------------------------------------
Cattle_TCONS_00108022       --------------------------------------------------
Cattle_TCONS_00108024       --------------------------------------------------
Mouse_XR_385887.3           --------------------------------------------------
Mouse_XR_385888.3           --------------------------------------------------
Mouse_XR_385889.3           --------------------------------------------------
Mouse_XR_385890.2           --------------------------------------------------
Pig_TCONS_00086400          --------------------------------------------------
Pig_TCONS_00086399          --------------------------------------------------
Pig_TCONS_00086401          --------------------------------------------------
Pig_TCONS_00086402          --------------------------------------------------
Pig_TCONS_00086403          --------------------------------------------------
Human_NR_120497.1           -----TTTATTTCCCTGCAGCTCTCATCCCCTGCTCATCCAAGCCTCCCT
Human_NR_120496.1           -----TTTATTTCCCTGCAGCTCTCATCCCCTGCTCATCCAAGCCTCCCT
Cattle_TCONS_00057062       --------------------------------------------------
Chicken_TCONS_00053628      --------------------------------------------------
Pig_TCONS_00086415          GACCCCGGCCAGGGCCCAGCTCGCACACCCTGGGAGACCCGGTGAGGTCA
Mouse_XR_385891.3           --------------------------------------------------
Pig_TCONS_00027743          --------------------------------------------------
                                                                              

Cattle_TCONS_00061209       --------------------------------------------------
Cattle_TCONS_00061208       --------------------------------------------------
Pig_TCONS_00049986          --------------------------------------------------
Pig_TCONS_00049985          --------------------------------------------------
Pig_TCONS_00049987          --------------------------------------------------
Cattle_TCONS_00108023       --------------------------------------------------
Cattle_TCONS_00108022       --------------------------------------------------
Cattle_TCONS_00108024       --------------------------------------------------
Mouse_XR_385887.3           --------------------------------------------------
Mouse_XR_385888.3           --------------------------------------------------
Mouse_XR_385889.3           --------------------------------------------------
Mouse_XR_385890.2           --------------------------------------------------
Pig_TCONS_00086400          --------------------------------------------------
Pig_TCONS_00086399          --------------------------------------------------
Pig_TCONS_00086401          --------------------------------------------------
Pig_TCONS_00086402          --------------------------------------------------
Pig_TCONS_00086403          --------------------------------------------------
Human_NR_120497.1           CCTTCCAGATGAATAGGAACAGGTTACAGCTGACCCAGTTTCACTCCCAG
Human_NR_120496.1           CCTTCCAGATGAATAGGAACAGGTTACAGCTGACCCAGTTTCACTCCCAG
Cattle_TCONS_00057062       --------------------------------------------------
Chicken_TCONS_00053628      --------------------------------------------------
Pig_TCONS_00086415          GAGGTGGCGGCCACGCCATCAGCACCTCACCGGCACACCTGTGACAAAGC
Mouse_XR_385891.3           --------------------------------------------------
Pig_TCONS_00027743          --------------------------------------------------
                                                                              

Cattle_TCONS_00061209       --------------------------------------------------
Cattle_TCONS_00061208       --------------------------------------------------
Pig_TCONS_00049986          --------------------------------------------------
Pig_TCONS_00049985          --------------------------------------------------
Pig_TCONS_00049987          --------------------------------------------------
Cattle_TCONS_00108023       --------------------------------------------------
Cattle_TCONS_00108022       --------------------------------------------------
Cattle_TCONS_00108024       --------------------------------------------------
Mouse_XR_385887.3           --------------------------------------------------
Mouse_XR_385888.3           --------------------------------------------------
Mouse_XR_385889.3           --------------------------------------------------
Mouse_XR_385890.2           --------------------------------------------------
Pig_TCONS_00086400          --------------------------------------------------
Pig_TCONS_00086399          --------------------------------------------------
Pig_TCONS_00086401          --------------------------------------------------
Pig_TCONS_00086402          --------------------------------------------------
Pig_TCONS_00086403          --------------------------------------------------
Human_NR_120497.1           CTTCAGAAGATGAATCACG-------------------------------
Human_NR_120496.1           CTTCAGAAGATGAATCACGATATTTGAGTGCCTACTAGGTGCAGTGTCAC
Cattle_TCONS_00057062       --------------------------------------------------
Chicken_TCONS_00053628      --------------------------------------------------
Pig_TCONS_00086415          AGGGCCATCGCTCTGTTCAGGGACCTGGCTGTGACCTGAAGCGATGGTGA
Mouse_XR_385891.3           --------------------------------------------------
Pig_TCONS_00027743          --------------------------------------------------
                                                                              

Cattle_TCONS_00061209       --------------------------------------------------
Cattle_TCONS_00061208       --------------------------------------------------
Pig_TCONS_00049986          --------------------------------------------------
Pig_TCONS_00049985          --------------------------------------------------
Pig_TCONS_00049987          --------------------------------------------------
Cattle_TCONS_00108023       --------------------------------------------------
Cattle_TCONS_00108022       --------------------------------------------------
Cattle_TCONS_00108024       --------------------------------------------------
Mouse_XR_385887.3           --------------------------------------------------
Mouse_XR_385888.3           --------------------------------------------------
Mouse_XR_385889.3           --------------------------------------------------
Mouse_XR_385890.2           --------------------------------------------------
Pig_TCONS_00086400          --------------------------------------------------
Pig_TCONS_00086399          --------------------------------------------------
Pig_TCONS_00086401          --------------------------------------------------
Pig_TCONS_00086402          --------------------------------------------------
Pig_TCONS_00086403          --------------------------------------------------
Human_NR_120497.1           --------------------------------------------------
Human_NR_120496.1           TCTGGAAGCTGGGAACACAGTGGGACCGGCAAGCCACCCCCAGTCCTCGT
Cattle_TCONS_00057062       --------------------------------------------------
Chicken_TCONS_00053628      --------------------------------------------------
Pig_TCONS_00086415          CACCACGGGATGTGCCTGAAGAGGCCGTGTTTCCACCTCCGGGCTCTGCC
Mouse_XR_385891.3           --------------------------------------------------
Pig_TCONS_00027743          --------------------------------------------------
                                                                              

Cattle_TCONS_00061209       --------------------------------------------------
Cattle_TCONS_00061208       --------------------------------------------------
Pig_TCONS_00049986          --------------------------------------------------
Pig_TCONS_00049985          --------------------------------------------------
Pig_TCONS_00049987          --------------------------------------------------
Cattle_TCONS_00108023       --------------------------------------------------
Cattle_TCONS_00108022       --------------------------------------------------
Cattle_TCONS_00108024       --------------------------------------------------
Mouse_XR_385887.3           --------------------------------------------------
Mouse_XR_385888.3           --------------------------------------------------
Mouse_XR_385889.3           --------------------------------------------------
Mouse_XR_385890.2           --------------------------------------------------
Pig_TCONS_00086400          --------------------------------------------------
Pig_TCONS_00086399          --------------------------------------------------
Pig_TCONS_00086401          --------------------------------------------------
Pig_TCONS_00086402          --------------------------------------------------
Pig_TCONS_00086403          --------------------------------------------------
Human_NR_120497.1           -------------------------------GGGCTGGAGAGACTTCTTC
Human_NR_120496.1           GAGGTTAACTAGCAAGACAGCTAGTTTGCAGGGGCTGGAGAGACTTCTTC
Cattle_TCONS_00057062       --------------------------------------------------
Chicken_TCONS_00053628      --------------------------------------------------
Pig_TCONS_00086415          TCCCCCAGGTCCCCAGTCAGCCGCACTCTCACCTGCTCACAGTCGGTTTT
Mouse_XR_385891.3           --------------------------------------------------
Pig_TCONS_00027743          --------------------------------------------------
                                                                              

Cattle_TCONS_00061209       --------------------------------------------------
Cattle_TCONS_00061208       --------------------------------------------------
Pig_TCONS_00049986          --------------------------------------------------
Pig_TCONS_00049985          --------------------------------------------------
Pig_TCONS_00049987          --------------------------------------------------
Cattle_TCONS_00108023       --------------------------------------------------
Cattle_TCONS_00108022       --------------------------------------------------
Cattle_TCONS_00108024       --------------------------------------------------
Mouse_XR_385887.3           --------------------------------------------------
Mouse_XR_385888.3           --------------------------------------------------
Mouse_XR_385889.3           --------------------------------------------------
Mouse_XR_385890.2           --------------------------------------------------
Pig_TCONS_00086400          --------------------------------------------------
Pig_TCONS_00086399          --------------------------------------------------
Pig_TCONS_00086401          --------------------------------------------------
Pig_TCONS_00086402          --------------------------------------------------
Pig_TCONS_00086403          --------------------------------------------------
Human_NR_120497.1           ATGAAGGAATACAGGGACAGTCACAGGAGACAGGAGCACCAAGGGATTCG
Human_NR_120496.1           ATGAAGGAATACAGGGACAGTCACAGGAGACAGGAGCACCAAGGGATTCG
Cattle_TCONS_00057062       --------------------------------------------------
Chicken_TCONS_00053628      --------------------------------------------------
Pig_TCONS_00086415          ACGTCTCAAATTGGCCGCCTCGGCTGATGGACGGTCCGCAGGCAGCTCTC
Mouse_XR_385891.3           --------------------------------------------------
Pig_TCONS_00027743          --------------------------------------------------
                                                                              

Cattle_TCONS_00061209       --------------------------------------------------
Cattle_TCONS_00061208       --------------------------------------------------
Pig_TCONS_00049986          --------------------------------------------------
Pig_TCONS_00049985          --------------------------------------------------
Pig_TCONS_00049987          --------------------------------------------------
Cattle_TCONS_00108023       --------------------------------------------------
Cattle_TCONS_00108022       --------------------------------------------------
Cattle_TCONS_00108024       --------------------------------------------------
Mouse_XR_385887.3           --------------------------------------------------
Mouse_XR_385888.3           --------------------------------------------------
Mouse_XR_385889.3           --------------------------------------------------
Mouse_XR_385890.2           --------------------------------------------------
Pig_TCONS_00086400          --------------------------------------------------
Pig_TCONS_00086399          --------------------------------------------------
Pig_TCONS_00086401          --------------------------------------------------
Pig_TCONS_00086402          --------------------------------------------------
Pig_TCONS_00086403          --------------------------------------------------
Human_NR_120497.1           GACATGTGGCTGACACAGTCTTCTGGAGAGCCCCGGATGGCATCAGGGGG
Human_NR_120496.1           GACATGTGGCTGACACAGTCTTCTGGAGAGCCCCGGATGGCATCAGGGGG
Cattle_TCONS_00057062       --------------------------------------------------
Chicken_TCONS_00053628      --------------------------------------------------
Pig_TCONS_00086415          GGGACATGTCCATGAAATCCTTGGAAAGAGCTCCCGAGGACGCCATCGTC
Mouse_XR_385891.3           --------------------------------------------------
Pig_TCONS_00027743          --------------------------------------------------
                                                                              

Cattle_TCONS_00061209       --------------------------------------------------
Cattle_TCONS_00061208       --------------------------------------------------
Pig_TCONS_00049986          --------------------------------------------------
Pig_TCONS_00049985          --------------------------------------------------
Pig_TCONS_00049987          --------------------------------------------------
Cattle_TCONS_00108023       --------------------------------------------------
Cattle_TCONS_00108022       --------------------------------------------------
Cattle_TCONS_00108024       --------------------------------------------------
Mouse_XR_385887.3           --------------------------------------------------
Mouse_XR_385888.3           --------------------------------------------------
Mouse_XR_385889.3           --------------------------------------------------
Mouse_XR_385890.2           --------------------------------------------------
Pig_TCONS_00086400          --------------------------------------------------
Pig_TCONS_00086399          --------------------------------------------------
Pig_TCONS_00086401          --------------------------------------------------
Pig_TCONS_00086402          --------------------------------------------------
Pig_TCONS_00086403          --------------------------------------------------
Human_NR_120497.1           AAACCTGGCCTGAGACAGTGCCCTGATGGACAAGGACAGGAATACGGTCA
Human_NR_120496.1           AAACCTGGCCTGAGACAGTGCCCTGATGGACAAGGACAGGAATACGGTCA
Cattle_TCONS_00057062       --------------------------------------------------
Chicken_TCONS_00053628      --------------------------------------------------
Pig_TCONS_00086415          TTACTGCATCCTTTCACCTGCACCTGCGTCCTCTGCATGGGTGAAGTCCA
Mouse_XR_385891.3           --------------------------------------------------
Pig_TCONS_00027743          --------------------------------------------------
                                                                              

Cattle_TCONS_00061209       --------------------------------------------------
Cattle_TCONS_00061208       --------------------------------------------------
Pig_TCONS_00049986          --------------------------------------------------
Pig_TCONS_00049985          --------------------------------------------------
Pig_TCONS_00049987          --------------------------------------------------
Cattle_TCONS_00108023       --------------------------------------------------
Cattle_TCONS_00108022       --------------------------------------------------
Cattle_TCONS_00108024       --------------------------------------------------
Mouse_XR_385887.3           --------------------------------------------------
Mouse_XR_385888.3           --------------------------------------------------
Mouse_XR_385889.3           --------------------------------------------------
Mouse_XR_385890.2           --------------------------------------------------
Pig_TCONS_00086400          --------------------------------------------------
Pig_TCONS_00086399          --------------------------------------------------
Pig_TCONS_00086401          --------------------------------------------------
Pig_TCONS_00086402          -------------------------------AGGGACCCTTGGCCTTTGC
Pig_TCONS_00086403          --------------------------------------------------
Human_NR_120497.1           TACCTCCTGCCCACTTGACCAACGACCAGGATGAGAAGCCAACAGATGAT
Human_NR_120496.1           TACCTCCTGCCCACTTGACCAACGACCAGGATGAGAAGCCAACAGATGAT
Cattle_TCONS_00057062       --------------------------------------------------
Chicken_TCONS_00053628      --------------------------------------------------
Pig_TCONS_00086415          CCATCCTAACTTCTGGAACGTTCTCTGCCCAGCTGCCCTCTGATGCTCGC
Mouse_XR_385891.3           --------------------------------------------------
Pig_TCONS_00027743          --------------------------------------------------
                                                                              

Cattle_TCONS_00061209       --------------------------------------------------
Cattle_TCONS_00061208       --------------------------------------------------
Pig_TCONS_00049986          --------------------------------------------------
Pig_TCONS_00049985          --------------------------------------------------
Pig_TCONS_00049987          --------------------------------------------------
Cattle_TCONS_00108023       --------------------------------------------------
Cattle_TCONS_00108022       --------------------------------------------------
Cattle_TCONS_00108024       --------------------------------------------------
Mouse_XR_385887.3           --------------------------------------------------
Mouse_XR_385888.3           --------------------------------------------------
Mouse_XR_385889.3           --------------------------------------------------
Mouse_XR_385890.2           --------------------------------------------------
Pig_TCONS_00086400          --------------------------------------------------
Pig_TCONS_00086399          --------------------------------------------------
Pig_TCONS_00086401          --------------------------------------------------
Pig_TCONS_00086402          CACAAGGAGTTACAAGACGCACCTTAGCGAGAGACACATTGTCACATTGC
Pig_TCONS_00086403          --------------------------------------------------
Human_NR_120497.1           GAATATGAATTAAAGTTGGACAACTAGCAAGTTTAAAACTTGGACTGGGA
Human_NR_120496.1           GAATATGAATTAAAGTTGGACAACTAGCAAGTTTAAAACTTGGACTGGGA
Cattle_TCONS_00057062       --------------------------------------------------
Chicken_TCONS_00053628      --------------------------------------------------
Pig_TCONS_00086415          TGGACTTCCTCTCTGTCTTCATAACCTCGTCTCTGGCTTCACAGATTTCT
Mouse_XR_385891.3           --------------------------------------------------
Pig_TCONS_00027743          --------------------------------------------------
                                                                              

Cattle_TCONS_00061209       --------------------------------------------------
Cattle_TCONS_00061208       --------------------------------------------------
Pig_TCONS_00049986          --------------------------------------------------
Pig_TCONS_00049985          --------------------------------------------------
Pig_TCONS_00049987          --------------------------------------------------
Cattle_TCONS_00108023       --------------------------------------------------
Cattle_TCONS_00108022       --------------------------------------------------
Cattle_TCONS_00108024       --------------------------------------------------
Mouse_XR_385887.3           --------------------------------------------------
Mouse_XR_385888.3           --------------------------------------------------
Mouse_XR_385889.3           --------------------------------------------------
Mouse_XR_385890.2           --------------------------------------------------
Pig_TCONS_00086400          --------------------------------------------------
Pig_TCONS_00086399          --------------------------------------------------
Pig_TCONS_00086401          --------------------------------------------------
Pig_TCONS_00086402          CAAGAGTGTGTGGTAAGACCTTATTCATCATGGATCCTTATTCTGGAAGC
Pig_TCONS_00086403          --------------------------------------------------
Human_NR_120497.1           CCTAGATCTTCCGATTCCTACAGCTAGCCTCCCTTTCCATCTTCTCTGTG
Human_NR_120496.1           CCTAGATCTTCCGATTCCTACAGCTAGCCTCCCTTTCCATCTTCTCTGTG
Cattle_TCONS_00057062       --------------------------------------------------
Chicken_TCONS_00053628      --------------------------------------------------
Pig_TCONS_00086415          TTGAGCGTTGGGCGTCTCCCCTGCTTTTAGTCCCATTTCCTCACTTGTGT
Mouse_XR_385891.3           --------------------------------------------------
Pig_TCONS_00027743          --------------------------------------------------
                                                                              

Cattle_TCONS_00061209       --------------------------------------------------
Cattle_TCONS_00061208       --------------------------------------------------
Pig_TCONS_00049986          --------------------------------------------------
Pig_TCONS_00049985          --------------------------------------------------
Pig_TCONS_00049987          --------------------------------------------------
Cattle_TCONS_00108023       --------------------------------------------------
Cattle_TCONS_00108022       --------------------------------------------------
Cattle_TCONS_00108024       --------------------------------------------------
Mouse_XR_385887.3           --------------------------------------------------
Mouse_XR_385888.3           --------------------------------------------------
Mouse_XR_385889.3           --------------------------------------------------
Mouse_XR_385890.2           --------------------------------------------------
Pig_TCONS_00086400          --------------------------------------------------
Pig_TCONS_00086399          --------------------------------------------------
Pig_TCONS_00086401          --------------------------------------------------
Pig_TCONS_00086402          TTCCTGGAAGAAGAGGCCTTTGATGTGGACCTTAAAAGAAGGTCTTAAAG
Pig_TCONS_00086403          --------------------------------------------------
Human_NR_120497.1           GTCATCACTAATGCAGTTTTTGAC--CGTCTTGTCCAGAAGCTGCAAAAC
Human_NR_120496.1           GTCATCACTAATGCAGTTTTTGAC--CGTCTTGTCCAGAAGCTGCAAAAC
Cattle_TCONS_00057062       --------------------------------------------------
Chicken_TCONS_00053628      --------------------------------------------------
Pig_TCONS_00086415          TTGTAACGGCTGTGCTTGTCACTAAACGTGTGGGAACAATGGGGGGTTTG
Mouse_XR_385891.3           --------------------------------------------------
Pig_TCONS_00027743          --------------------------------------------------
                                                                              

Cattle_TCONS_00061209       --------------------------------------------------
Cattle_TCONS_00061208       --------------------------------------------------
Pig_TCONS_00049986          --------------------------------------------------
Pig_TCONS_00049985          --------------------------------------------------
Pig_TCONS_00049987          --------------------------------------------------
Cattle_TCONS_00108023       --------------------------------------------------
Cattle_TCONS_00108022       --------------------------------------------------
Cattle_TCONS_00108024       --------------------------------------------------
Mouse_XR_385887.3           --------------------------------------------------
Mouse_XR_385888.3           --------------------------------------------------
Mouse_XR_385889.3           --------------------------------------------------
Mouse_XR_385890.2           --------------------------------------------------
Pig_TCONS_00086400          --------------------------------------------------
Pig_TCONS_00086399          --------------------------------------------------
Pig_TCONS_00086401          ----------------------------------GACCCCTCCCTGTGGC
Pig_TCONS_00086402          GAAGACCTTAGAAGGGAGAGACAGTAGAATTGAAAAGATCCCGAGGCAAC
Pig_TCONS_00086403          --------------------------------------------------
Human_NR_120497.1           AGACAACAGAAGCCAGGACTGGCCCTGCCTTAGATGGCTTTCAGTGCAGG
Human_NR_120496.1           AGACAACAGAAGCCAGGACTGGCCCTGCCTTAGATGGCTTTCAGTGCAGG
Cattle_TCONS_00057062       --------------------------------------------------
Chicken_TCONS_00053628      --------------------------------------------------
Pig_TCONS_00086415          GTGGGTTTTTGTTTTTTCTTTTGTCTTTTTTAAAGCTCCCTAGGCTTTAA
Mouse_XR_385891.3           --------------------------------------------------
Pig_TCONS_00027743          --------------------------------------------------
                                                                              

Cattle_TCONS_00061209       --------------------------------------------------
Cattle_TCONS_00061208       --------------------------------------------------
Pig_TCONS_00049986          --------------------------------------------------
Pig_TCONS_00049985          --------------------------------------------------
Pig_TCONS_00049987          --------------------------------------------------
Cattle_TCONS_00108023       --------------------------------------------------
Cattle_TCONS_00108022       --------------------------------------------------
Cattle_TCONS_00108024       --------------------------------------------------
Mouse_XR_385887.3           --------------------------------------------------
Mouse_XR_385888.3           --------------------------------------------------
Mouse_XR_385889.3           --------------------------------------------------
Mouse_XR_385890.2           --------------------------------------------------
Pig_TCONS_00086400          --------------------------------------------------
Pig_TCONS_00086399          --------------------------------------------------
Pig_TCONS_00086401          CAGACCCTGAGGGGGCGTTGTGTGAGGCCCCAGGGAACCGAACGACCCGC
Pig_TCONS_00086402          ACCCAGTGAAGAGAATGTGGTATTCAGCCTGTGGCATTTGAAACATCTGT
Pig_TCONS_00086403          --------------------------------------------------
Human_NR_120497.1           AAAGTATCAAGACAGTCTTGTTCGTAGCGTATATCTCTCTCCACCTTTTC
Human_NR_120496.1           AAAGTATCAAGACAGTCTTGTTCGTAGCGTATATCTCTCTCCACCTTTTC
Cattle_TCONS_00057062       --------------------------------------------------
Chicken_TCONS_00053628      --------------------------------------------------
Pig_TCONS_00086415          CGCTCCTCAAAGAGTTTTCTTCCCACTTTCACAGCGTTTCTGACCACTTT
Mouse_XR_385891.3           --------------------------------------------------
Pig_TCONS_00027743          --------------------------------------------------
                                                                              

Cattle_TCONS_00061209       --------------------------------------------------
Cattle_TCONS_00061208       --------------------------------------------------
Pig_TCONS_00049986          --------------------------------------------------
Pig_TCONS_00049985          --------------------------------------------------
Pig_TCONS_00049987          --------------------------------------------------
Cattle_TCONS_00108023       --------------------------------------------------
Cattle_TCONS_00108022       --------------------------------------------------
Cattle_TCONS_00108024       --------------------------------------------------
Mouse_XR_385887.3           --------------------------------------------------
Mouse_XR_385888.3           --------------------------------------------------
Mouse_XR_385889.3           --------------------------------------------------
Mouse_XR_385890.2           --------------------------------------------------
Pig_TCONS_00086400          --------------------------------------------------
Pig_TCONS_00086399          --------------------------------------------------
Pig_TCONS_00086401          TGAGAATGTCATCAGGTAGAGTGACTTCATCGATGCTGAAGCCACCCGCC
Pig_TCONS_00086402          TTTGACCAGAAGTAGCGTAATTCATCTCGAGTTAAGTCTTTGAGGGATTT
Pig_TCONS_00086403          --------------------------------------------------
Human_NR_120497.1           TGCTAAGCACCTCATGTATGCAGCTGCCAATGTAACACCTCCATTTGCGT
Human_NR_120496.1           TGCTAAGCACCTCATGTATGCAGCTGCCAATGTAACACCTCCATTTGCGT
Cattle_TCONS_00057062       --------------------------------------------------
Chicken_TCONS_00053628      --------------------------------------------------
Pig_TCONS_00086415          CTGTGACCACTTTCTGGCGTCTTGAAACAGTGGGGCTTTTCCTCCTCTAT
Mouse_XR_385891.3           --------------------------------------------------
Pig_TCONS_00027743          --------------------------------------------------
                                                                              

Cattle_TCONS_00061209       --------------------------------------------------
Cattle_TCONS_00061208       --------------------------------------------------
Pig_TCONS_00049986          --------------------------------------------------
Pig_TCONS_00049985          --------------------------------------------------
Pig_TCONS_00049987          --------------------------------------------------
Cattle_TCONS_00108023       --------------------------------------------------
Cattle_TCONS_00108022       --------------------------------------------------
Cattle_TCONS_00108024       --------------------------------------------------
Mouse_XR_385887.3           --------------------------------------------------
Mouse_XR_385888.3           --------------------------------------------------
Mouse_XR_385889.3           --------------------------------------------------
Mouse_XR_385890.2           --------------------------------------------------
Pig_TCONS_00086400          --------------------------------------------------
Pig_TCONS_00086399          --------------------------------------------------
Pig_TCONS_00086401          CAGGGTGGCCTGGCCAGGCTCCCACTGCCCGGGGATAGGGCTGTCCCTCC
Pig_TCONS_00086402          GGGAATTTTTGCTTTCGTTTTGTTCTGACCAAAGTGGTTGCACCCCAACC
Pig_TCONS_00086403          --------------------------------------------------
Human_NR_120497.1           GTTTAATCACCATCTCAAGCTAATGTAACCAAGCAGACTTCTTGGCCTTC
Human_NR_120496.1           GTTTAATCACCATCTCAAGCTAATGTAACCAAGCAGACTTCTTGGCCTTC
Cattle_TCONS_00057062       --------------------------------------------------
Chicken_TCONS_00053628      --------------------------------------------------
Pig_TCONS_00086415          CCTCCCTTTTCTTACGGGTTTTACCTCTTTCTGTTCTGGGGGAGCCACCC
Mouse_XR_385891.3           --------------------------------------------------
Pig_TCONS_00027743          --------------------------------------------------
                                                                              

Cattle_TCONS_00061209       --------------------------------------------------
Cattle_TCONS_00061208       --------------------------------------------------
Pig_TCONS_00049986          --------------------------------------------------
Pig_TCONS_00049985          --------------------------------------------------
Pig_TCONS_00049987          --------------------------------------------------
Cattle_TCONS_00108023       --------------------------------------------------
Cattle_TCONS_00108022       --------------------------------------------------
Cattle_TCONS_00108024       --------------------------------------------------
Mouse_XR_385887.3           --------------------------------------------------
Mouse_XR_385888.3           --------------------------------------------------
Mouse_XR_385889.3           --------------------------------------------------
Mouse_XR_385890.2           --------------------------------------------------
Pig_TCONS_00086400          --------------------------------------------------
Pig_TCONS_00086399          --------------------------------------------------
Pig_TCONS_00086401          CCATCCACCTGCTGGA-AGGAGGGGGCGCTATTTTGCAATAGCCCCCAGG
Pig_TCONS_00086402          CGTTCCCGTAGCTGTA-TCAGCTCAGTTCTGTGCAGCCAGCTGTCGGTTT
Pig_TCONS_00086403          --------------------------------------------------
Human_NR_120497.1           ATCCCTGCCTCCTCTAGTCTTCTCATCTCTCTCTCTCTCTCTCTCTTTTT
Human_NR_120496.1           ATCCCTGCCTCCTCTAGTCTTCTCATCTCTCTCTCTCTCTCTCTCTTTTT
Cattle_TCONS_00057062       --------------------------------------------------
Chicken_TCONS_00053628      --------------------------------------------------
Pig_TCONS_00086415          CTCATCCGCCCCGGTTCCTGGCTTGACTCTCCTGCTCAACTCCACCACGG
Mouse_XR_385891.3           --------------------------------------------------
Pig_TCONS_00027743          --------------------------------------------------
                                                                              

Cattle_TCONS_00061209       --------------------------------------------------
Cattle_TCONS_00061208       --------------------------------------------------
Pig_TCONS_00049986          --------------------------------------------------
Pig_TCONS_00049985          --------------------------------------------------
Pig_TCONS_00049987          --------------------------------------------------
Cattle_TCONS_00108023       --------------------------------------------------
Cattle_TCONS_00108022       --------------------------------------------------
Cattle_TCONS_00108024       --------------------------------------------------
Mouse_XR_385887.3           --------------------------------------------------
Mouse_XR_385888.3           --------------------------------------------------
Mouse_XR_385889.3           --------------------------------------------------
Mouse_XR_385890.2           --------------------------------------------------
Pig_TCONS_00086400          --------------------------------------------------
Pig_TCONS_00086399          --------------------------------------------------
Pig_TCONS_00086401          TAAGCAGGCTCTGCCCCTCCCACCCCGCGCTGGGAACCCGTGACTGGCCT
Pig_TCONS_00086402          TGTGTGTGACTCACAGGCCAGACCCCGAGCCTCTAGCAGATGCTTGAAAC
Pig_TCONS_00086403          --------------------------------------------------
Human_NR_120497.1           GAGACAGAATTTGGCTCTGTTGCCCAGGCTGGAGTGCAGTGGCACCATCT
Human_NR_120496.1           GAGACAGAATTTGGCTCTGTTGCCCAGGCTGGAGTGCAGTGGCACCATCT
Cattle_TCONS_00057062       --------------------------------------------------
Chicken_TCONS_00053628      --------------------------------------------------
Pig_TCONS_00086415          GCAGGATCAGAAAGGGAAGGCGTTTGCTCTTATGTGATAAGCTCTTCTTG
Mouse_XR_385891.3           --------------------------------------------------
Pig_TCONS_00027743          --------------------------------------------------
                                                                              

Cattle_TCONS_00061209       --------------------------------------------------
Cattle_TCONS_00061208       --------------------------------------------------
Pig_TCONS_00049986          --------------------------------------------------
Pig_TCONS_00049985          --------------------------------------------------
Pig_TCONS_00049987          --------------------------------------------------
Cattle_TCONS_00108023       --------------------------------------------------
Cattle_TCONS_00108022       --------------------------------------------------
Cattle_TCONS_00108024       --------------------------------------------------
Mouse_XR_385887.3           --------------------------------------------------
Mouse_XR_385888.3           --------------------------------------------------
Mouse_XR_385889.3           --------------------------------------------------
Mouse_XR_385890.2           --------------------------------------------------
Pig_TCONS_00086400          --------------------------------------------------
Pig_TCONS_00086399          --------------------------------------------------
Pig_TCONS_00086401          GGAGAGGCTTTCAAACCACACAGCAACGCCACAAAGACCCTCT--GCTTG
Pig_TCONS_00086402          CCACACAAAACACCCCTGCGAGCCAGTTAACAAATCTGAATTT--AAAGA
Pig_TCONS_00086403          --------------------------------------------------
Human_NR_120497.1           TGGCTCACTGCAACCTCTGCCTCCTGGGCTCAAGCCATCCTCCCAACTCA
Human_NR_120496.1           TGGCTCACTGCAACCTCTGCCTCCTGGGCTCAAGCCATCCTCCCAACTCA
Cattle_TCONS_00057062       --------------------------------------------------
Chicken_TCONS_00053628      --------------------------------------------------
Pig_TCONS_00086415          GCGGCTGGGAGATCCTGTCTGGCCCATTTCCCTCGTGACTTTAACTGGCT
Mouse_XR_385891.3           --------------------------------------------------
Pig_TCONS_00027743          --------------------------------------------------
                                                                              

Cattle_TCONS_00061209       --------------------------------------------------
Cattle_TCONS_00061208       --------------------------------------------------
Pig_TCONS_00049986          --------------------------------------------------
Pig_TCONS_00049985          --------------------------------------------------
Pig_TCONS_00049987          --------------------------------------------------
Cattle_TCONS_00108023       --------------------------------------------------
Cattle_TCONS_00108022       --------------------------------------------------
Cattle_TCONS_00108024       --------------------------------------------------
Mouse_XR_385887.3           --------------------------------------------------
Mouse_XR_385888.3           --------------------------------------------------
Mouse_XR_385889.3           --------------------------------------------------
Mouse_XR_385890.2           --------------------------------------------------
Pig_TCONS_00086400          --------------------------------------------------
Pig_TCONS_00086399          --------------------------------------------------
Pig_TCONS_00086401          ACACGGGGGGTGGGGGGTGC--TGGCAGGTCCTCGGCTCCCGTCCCCATC
Pig_TCONS_00086402          ACCACCGGCTCCGCGGTTTCCCTTGAGCGTCTATTAGAAACAAACCCGTC
Pig_TCONS_00086403          --------------------------------------------------
Human_NR_120497.1           GCCTCCTGAGTAGCTGGGTCTTCCCATCTCTTTAAAAAACAATTCAATTG
Human_NR_120496.1           GCCTCCTGAGTAGCTGGGTCTTCCCATCTCTTTAAAAAACAATTCAATTG
Cattle_TCONS_00057062       --------------------------------------------------
Chicken_TCONS_00053628      --------------------------------------------------
Pig_TCONS_00086415          CGACTGAAACCTCAGTGGTCAGAGGCAACATGTGACTGCCAGCCTTGTTA
Mouse_XR_385891.3           --------------------------------------------------
Pig_TCONS_00027743          --------------------------------------------------
                                                                              

Cattle_TCONS_00061209       --------------------------------------------------
Cattle_TCONS_00061208       --------------------------------------------------
Pig_TCONS_00049986          --------------------------------------------------
Pig_TCONS_00049985          --------------------------------------------------
Pig_TCONS_00049987          --------------------------------------------------
Cattle_TCONS_00108023       --------------------------------------------------
Cattle_TCONS_00108022       --------------------------------------------------
Cattle_TCONS_00108024       --------------------------------------------------
Mouse_XR_385887.3           --------------------------------------------------
Mouse_XR_385888.3           --------------------------------------------------
Mouse_XR_385889.3           --------------------------------------------------
Mouse_XR_385890.2           --------------------------------------------------
Pig_TCONS_00086400          --------------------------------------------------
Pig_TCONS_00086399          --------------------------------------------------
Pig_TCONS_00086401          TTCCCTGAGCTCCACAGCTCCTCCAAGGGGAGCACGCAGCCTGGGGGCTG
Pig_TCONS_00086402          CCACTTTGATGCTTAAGCCCTCGGTGTCGGAGGCGCGTGCAACCACGCCA
Pig_TCONS_00086403          --------------------------------------------------
Human_NR_120497.1           TTCAGAACAAAACCCTGGAGTCATATTTAATTCCTCCCTTCCTCTTGCAC
Human_NR_120496.1           TTCAGAACAAAACCCTGGAGTCATATTTAATTCCTCCCTTCCTCTTGCAC
Cattle_TCONS_00057062       --------------------------------------------------
Chicken_TCONS_00053628      --------------------------------------------------
Pig_TCONS_00086415          CAATGTACCGCTGCCCACAGGGACTCAGGTGTGCTGACCATGTGCCACCC
Mouse_XR_385891.3           --------------------------------------------------
Pig_TCONS_00027743          --------------------------------------------------
                                                                              

Cattle_TCONS_00061209       --------------------------------------------------
Cattle_TCONS_00061208       ---------GAATGGAAAGTATGCAAGTCCTGAGTAAAGTGCCCAACAGA
Pig_TCONS_00049986          --------------------------------------------------
Pig_TCONS_00049985          --------------------------------------------------
Pig_TCONS_00049987          --------------------------------------------------
Cattle_TCONS_00108023       --------------------------------------------------
Cattle_TCONS_00108022       --------------------------------------------------
Cattle_TCONS_00108024       --------------------------------------------------
Mouse_XR_385887.3           --------------------------------------------------
Mouse_XR_385888.3           --------------------------------------------------
Mouse_XR_385889.3           --------------------------------------------------
Mouse_XR_385890.2           --------------------------------------------------
Pig_TCONS_00086400          --------------------------------------------------
Pig_TCONS_00086399          --------------------------------------------------
Pig_TCONS_00086401          CCGCAGAGCCCCCACTCACAGGGGCCCTGGGGGGCTGCAGCCGGAGAGGG
Pig_TCONS_00086402          TCTCGAAACAAATCAGTTCTCCTTCCTCAAAAACGGACCCCACAGCATAC
Pig_TCONS_00086403          --------------------------------------------------
Human_NR_120497.1           TTCTAAACCAATCATTCATCTCTACTTTGAAAATGTTTCTTTATTCATCC
Human_NR_120496.1           TTCTAAACCAATCATTCATCTCTACTTTGAAAATGTTTCTTTATTCATCC
Cattle_TCONS_00057062       --------------------------------------------------
Chicken_TCONS_00053628      --------------------------------------------------
Pig_TCONS_00086415          AGCCCTCATTGGCTGTGTGTTCCCACCTCCTGCCCTCTCTCTGCTGTTAC
Mouse_XR_385891.3           --------------------------------------------------
Pig_TCONS_00027743          --------------------------------------------------
                                                                              

Cattle_TCONS_00061209       --------------------------------------------------
Cattle_TCONS_00061208       CCGGAACCCCTGCCTCTGTGTGCCCGCGCTCCTGTTCCCTGCAGGCACCC
Pig_TCONS_00049986          --------------------------------------------------
Pig_TCONS_00049985          --------------------------------------------------
Pig_TCONS_00049987          --------------------------------------------------
Cattle_TCONS_00108023       --------------------------------------------------
Cattle_TCONS_00108022       --------------------------------------------------
Cattle_TCONS_00108024       --------------------------------------------------
Mouse_XR_385887.3           --------------------------------------------------
Mouse_XR_385888.3           --------------------------------------------------
Mouse_XR_385889.3           --------------------------------------------------
Mouse_XR_385890.2           --------------------------------------------------
Pig_TCONS_00086400          --------------------------------------------------
Pig_TCONS_00086399          --------------------------------------------------
Pig_TCONS_00086401          TCTGGGCAGTGGTGGTGGGTGCCATCCCCGTCCCTGAGCTGTGCCCTCCT
Pig_TCONS_00086402          CAAAAACCCCAGAACATTCCTCTATCAGCTCATGTTTTTTGCTGTTTAGG
Pig_TCONS_00086403          -------------------------------------------------G
Human_NR_120497.1           AGTGCACCAAGCCACCATCACCTCGAGGCAGGAATATTCAACGGCCTCAT
Human_NR_120496.1           AGTGCACCAAGCCACCATCACCTCGAGGCAGGAATATTCAACGGCCTCAT
Cattle_TCONS_00057062       --------------------------------------------------
Chicken_TCONS_00053628      --------------------------------------------------
Pig_TCONS_00086415          TAATGTCGCTTAAGGAAGAGCCCAAAGTTGCCCAGAGCGTGGTGGGCCCA
Mouse_XR_385891.3           --------------------------------------------------
Pig_TCONS_00027743          --------------------------------------------------
                                                                              

Cattle_TCONS_00061209       --------------------------------------------------
Cattle_TCONS_00061208       AGTGCAGGAAGGTGAGTTACAGGAAGAAGGCTGTGTGGTGAGCAAGGAGC
Pig_TCONS_00049986          --------------------------------------------------
Pig_TCONS_00049985          --------------------------------------------------
Pig_TCONS_00049987          --------------------------------------------------
Cattle_TCONS_00108023       --------------------------------------------------
Cattle_TCONS_00108022       --------------------------------------------------
Cattle_TCONS_00108024       --------------------------------------------------
Mouse_XR_385887.3           --------------------------------------------------
Mouse_XR_385888.3           --------------------------------------------------
Mouse_XR_385889.3           --------------------------------------------------
Mouse_XR_385890.2           --------------------------------------------------
Pig_TCONS_00086400          --------------------------------------------------
Pig_TCONS_00086399          --------------------------------------------------
Pig_TCONS_00086401          AAGA-----TCTGACTGGGGAACAGCCCCACCCCCGGGGTGAGCCCCTCC
Pig_TCONS_00086402          TGAA-----CTTAAACCGTGAATGATTCACTAAGCCACACGTCAAACTAA
Pig_TCONS_00086403          TGAA-----CTTAAACCGTGAATGATTCACTAAGCCACACGTCAAACTAA
Human_NR_120497.1           AAGTGGTCTCCCTATTTGTGTTATATTCAATGCATGTCTTTTCTTACTCA
Human_NR_120496.1           AAGTGGTCTCCCTATTTGTGTTATATTCAATGCATGTCTTTTCTTACTCA
Cattle_TCONS_00057062       --------------------------------------------------
Chicken_TCONS_00053628      --------------------------------------------------
Pig_TCONS_00086415          ACAAAACAGAGGGCGGGGACCCCCAGGCCTTGGGGCCCTGGCCTTCCCAT
Mouse_XR_385891.3           --------------------------------------------------
Pig_TCONS_00027743          --------------------------------------------------
                                                                              

Cattle_TCONS_00061209       --------------------------------------------------
Cattle_TCONS_00061208       CACGGCAAAGGAGGAAGTGGCTCCAGGTAGTGACCCGGCAGAGGACAGCA
Pig_TCONS_00049986          --------------------------------------------------
Pig_TCONS_00049985          --------------------------------------------------
Pig_TCONS_00049987          --------------------------------------------------
Cattle_TCONS_00108023       --------------------------------------------------
Cattle_TCONS_00108022       --------------------------------------------------
Cattle_TCONS_00108024       --------------------------------------------------
Mouse_XR_385887.3           --------------------------------------------------
Mouse_XR_385888.3           --------------------------------------------------
Mouse_XR_385889.3           --------------------------------------------------
Mouse_XR_385890.2           --------------------------------------------------
Pig_TCONS_00086400          --------------------------------------------------
Pig_TCONS_00086399          --------------------------------------------------
Pig_TCONS_00086401          CCTTCACCCATCA---------CAGCACCTCTGGTCCTTCTGCTTCCCGA
Pig_TCONS_00086402          ACACCCAACCAAA---------CTGAACAAAGAAACCTCAGAGAAACAGA
Pig_TCONS_00086403          ACACCCAACCAAA---------CTGAACAAAGAAACCTCAGAGAAACAGA
Human_NR_120497.1           AAATCCTATAAAGGCTTCTCTTCACCATCCACGACTGTTTCCTGCCTTCC
Human_NR_120496.1           AAATCCTATAAAGGCTTCTCTTCACCATCCACGACTGTTTCCTGCCTTCC
Cattle_TCONS_00057062       --------------------------------------------------
Chicken_TCONS_00053628      ---------------------------------CACAAATGACACAGTGT
Pig_TCONS_00086415          GCTTCAACTTGGGGCCACTGGCACAGCAGAGCAGGAGCACAGGCTTAACC
Mouse_XR_385891.3           ----------TGTTCTCAGGCTCCTATAGGCCATATAAAATGCTGTAGAC
Pig_TCONS_00027743          ---------AGGATCATTTTTAACTGCAACTGATTGTCTTGGTTAGATTT
                                                                              

Cattle_TCONS_00061209       ----------------------------GAATGGAAAGTATGCAAGTCC-
Cattle_TCONS_00061208       ATGGCCTCTCGCCAGCCCGGGCCTCACCCTGCCCAGGGCCAAGATGTCCG
Pig_TCONS_00049986          ---------------------------------------ACGGGAACTCC
Pig_TCONS_00049985          ---------------------------------------ACGGGAACTCC
Pig_TCONS_00049987          --------------------------------------------------
Cattle_TCONS_00108023       ------------------------TATTGGTCAAAGTTACAAGCAGGGAA
Cattle_TCONS_00108022       ------------------------TATTGGTCAAAGTTACAAGCAGGGAA
Cattle_TCONS_00108024       ------------------------TATTGGTCAAAGTTACAAGCAGGGAA
Mouse_XR_385887.3           -----CTCAACCAAGAACAAG----GCAGAGTGGAACGGAGGACAGTGCC
Mouse_XR_385888.3           -----CTCAACCAAGAACAAG----GCAGAGTGGAACGGAGGACAGTGCC
Mouse_XR_385889.3           -----CTCAACCAAGAACAAG----GCAGAGTGGAACGGAGGACAGTGCC
Mouse_XR_385890.2           -CCTGGCTAACCTAGAACTGGCCATGTAGACTAGGCTGGCCTCAAACTTC
Pig_TCONS_00086400          ----TGTGATTTCAG---AGACGAGGGAAAGGCTTCCTGTCCCCTCCTCT
Pig_TCONS_00086399          ----TGTGATTTCAG---AGACGAGGGAAAGGCTTCCTGTCCCCTCCTCT
Pig_TCONS_00086401          CTGTCCTGCCTGCAGGTGAGACGGGGCTGGTCCCCCGTGCCCCCGCCTCT
Pig_TCONS_00086402          CACGGCTAAGAACATCGCATCTGATGCAAA-CCTCTGTATTGTTTGTTTG
Pig_TCONS_00086403          CACGGCTAAGAACATCGCATCTGATGCAAA-CCTCTGTATTGTTTGTTTG
Human_NR_120497.1           TCACTATGATCCCATCACTGACCCCTCAAGACTATGTTCCAGCCTACTTT
Human_NR_120496.1           TCACTATGATCCCATCACTGACCCCTCAAGACTATGTTCCAGCCTACTTT
Cattle_TCONS_00057062       --------------------------------------------------
Chicken_TCONS_00053628      TCAATTAGTGTGGGCCACCAGTGCTTGGCTTGGAACTCTCCAAGTCTCGG
Pig_TCONS_00086415          CAGGCCAGGTCCTACAACTGCGGCCTGGGCAGGGCCACGCTGCTGCCCAT
Mouse_XR_385891.3           TGTTTTTCTATCTCCCTCAAAAGCCACGGCCTTGACCTGTGAGAATACAG
Pig_TCONS_00027743          ATTGTAGAGCAGACATGCTAAAGTATTGAGAAGAAGTATTACTGTGATCC
                                                                              

Cattle_TCONS_00061209       TGAGTAAAGTGCCCAACAGACCGGAACCCCTGCCT-CTGTGTGCCCGCGC
Cattle_TCONS_00061208       TAGATGAAGGCTGCTCCCCACAGGCAGTTCTGGGGGCTCTGTCCCCTCGC
Pig_TCONS_00049986          TAGATTTCTTGCTTTTAACAAAGACG---TTGGGCCCTCTGT---CTCAT
Pig_TCONS_00049985          TAGATTTCTTGCTTTTAACAAAGACG---TTGGGCCCTCTGT---CTCAT
Pig_TCONS_00049987          --------------------------------------------------
Cattle_TCONS_00108023       GAGGTAACAGAG------GGAAGGCAAAGTAATGCAATTATTGGCCCCTC
Cattle_TCONS_00108022       GAGGTAACAGAG------GGAAGGCAAAGTAATGCAATTATTGGCCCCTC
Cattle_TCONS_00108024       GAGGTAACAGAG------GGAAGGCAAAGTAATGCAATTATTGGCCCCTC
Mouse_XR_385887.3           TGGCAGATAGA-------AAGCAGATATAAAGTCAAGTCTCGAGTCTGTT
Mouse_XR_385888.3           TGGCAGATAGA-------AAGCAGATATAAAGTCAAGTCTCGAGTCTGTT
Mouse_XR_385889.3           TGGCAGATAGA-------AAGCAGATATAAAGTCAAGTCTCGAGTCTGTT
Mouse_XR_385890.2           AGGCTATCACCCTCTCTCAGCCTCCTGGGAACTGAGATTGCCAGCCTGTG
Pig_TCONS_00086400          TGCCTGGG--------CCCCTCTGATGCCATCCTGCCGCCGAGACCCCTC
Pig_TCONS_00086399          TGCCTGGG--------CCCCTCTGATGCCATCCTGCCGCCGAGACCCCTC
Pig_TCONS_00086401          GCTGTGGAGGCTCCCACCCCTCAAATGCAGGATGGGCACACGCACACTCC
Pig_TCONS_00086402          TTTGTTTTTTTGTTTTTTGTTTTTTTTCTTTTGGCTTTTTAGGGCCACAC
Pig_TCONS_00086403          TTTGTTTTTTTGTTTTTTGTTTTTTTTCTTTTGGCTTTTTAGGGCCACAC
Human_NR_120497.1           CTGCTCCTTGACCAACACCCTTACTCTGATTCCCACTTTTGTGACTTCAC
Human_NR_120496.1           CTGCTCCTTGACCAACACCCTTACTCTGATTCCCACTTTTGTGACTTCAC
Cattle_TCONS_00057062       --------------------------------------------------
Chicken_TCONS_00053628      CATGTGAAGAAGAGTGTCCACGTACAAAGCATTCACTTTGCTGTGCTGCC
Pig_TCONS_00086415          CACCTGAGGGAGGG----CGAAGGTCAACCAGGGCCATCCTCGCTGCCGC
Mouse_XR_385891.3           TGTTTGGCTCTTTGAAAGGCTGAGCGGAACGTGATGTGGGAAGAGCGTCA
Pig_TCONS_00027743          TAAAAATAAATCTGGAAAGTTTTGAAATAAGATTATGTAAAACTATGCTA
                                                                              

Cattle_TCONS_00061209       TCCTGTTCCCTGCAGGCACCCAGTGCAGGAAGCTAACTTTATTGAGCCTT
Cattle_TCONS_00061208       CCTCGCCTTCCACACACCCTTTCTTC----AGCTAACTTTATTGAGCCTT
Pig_TCONS_00049986          TTAAGGGAACCACAGCTCTCAGCCCCACGCAGAGAGCTTCACAAA---TG
Pig_TCONS_00049985          TTAAGGGAACCACAGCTCTCAGCCCCACGCAGAGAGCTTCACAAA---TG
Pig_TCONS_00049987          --------------------------------------------------
Cattle_TCONS_00108023       CTATCTGGGCTGTGAAGCAGGAGTATGAAATAGGAGGGAAAGGAGGAAAG
Cattle_TCONS_00108022       CTATCTGGGCTGTGAAGCAGGAGTATGAAATAGGAGGGAAAGGAGGAAAG
Cattle_TCONS_00108024       CTATCTGGGCTGTGAAGCAGGAGTATGAAATAGGAGGGAAAGGAGGAAAG
Mouse_XR_385887.3           CCACATGGCC---GCAGATAGTGTTCCAAACAGCAAAGACTCTAGAGAAG
Mouse_XR_385888.3           CCACATGGCC---GCAGATAGTGTTCCAAACAGCAAAGACTCTAGAGAAG
Mouse_XR_385889.3           CCACATGGCC---GCAGATAGTGTTCCAAACAGCAAAGACTCTAGAGAAG
Mouse_XR_385890.2           CAAC-CACCC---CCAGCTAGTTCAGAGAACTATAAAG-CAATATGTAAC
Pig_TCONS_00086400          CC-TGTGGCCAGACCCTGAGGGGGCGTTGTGTGAGGCCCCAGGGAACCGA
Pig_TCONS_00086399          CC-TGTGGCCAGACCCTGAGGGGGCGTTGTGTGAGGCCCCAGGGAACCGA
Pig_TCONS_00086401          ACGCACCCCCACACTTTTTTCTTTCAC-ATCTGTCTCCATGCAGAAGATG
Pig_TCONS_00086402          ATGTGGCATAGGAGGTTCCCAGGCTAGGGGTCAGATCAGAGCTGCACCTA
Pig_TCONS_00086403          ATGTGGCATAGGAGGTTCCCAGGCTAGGGGTCAGATCAGAGCTGCACCTA
Human_NR_120497.1           ATGAGTCCCCTGTCTGCCTGGACACTCTGCCCCCAACCTTGAAGTGCTCA
Human_NR_120496.1           ATGAGTCCCCTGTCTGCCTGGACACTCTGCCCCCAACCTTGAAGTGCTCA
Cattle_TCONS_00057062       --------------------------------------------------
Chicken_TCONS_00053628      CTTACACAGGTGAAGATCTCCTTACTGAAATGAGAACTCTATAGAAATAC
Pig_TCONS_00086415          CCCGAGTAGGCTGGGGTTGGTTTTGCCACCTTGTGCCATGGTGATGCTCT
Mouse_XR_385891.3           GAGACGCGCTTGAAGAACCGTGGTGAGAGGCAGGAGGAAGGGCGGCGCCG
Pig_TCONS_00027743          AATGCTTTACCTAACATTATTATATAAAAACCAAATTAGAAACCAGCTGG
                                                                              

Cattle_TCONS_00061209       TCGATGACCA--AGTTGAAGATCTCTATTGAACAGTTTCCCTGGAA----
Cattle_TCONS_00061208       TCGATGACCA--AGTTGAAGATCTCTATTGAACAGTTTCCCTGGAA----
Pig_TCONS_00049986          GCGGTAGCTAT-GGTCACCGCGCGGTGGCGGCCAGCGCGATTGTCA----
Pig_TCONS_00049985          GCGGTAGCTAT-GGTCACCGCGCGGTGGCGGCCAGCGCGATTGTCA----
Pig_TCONS_00049987          --------------------------------------------------
Cattle_TCONS_00108023       GCAAGGGTC-CGTACCAG--------------------------------
Cattle_TCONS_00108022       GCAAGGGTC-CGTACCAGGTGAGACCAGAGGACCTTAGTCTGGGAGATTT
Cattle_TCONS_00108024       GCAAGGGTC-CGTACCAGGTGAGACCAGAGGACCTTAGTCTGGGAGATTT
Mouse_XR_385887.3           AAAAATACCATCAAGTCATTTAGTCAGCTGGACGGCAGGACCGGG-----
Mouse_XR_385888.3           AAAAATACCATCAAGTCATTTAGTCAGCTGGACGGCAGGACCGGG-----
Mouse_XR_385889.3           AAAAATACCATCAAGTCATTTAGTCAGCTGGACGGCAGGACCGGG-----
Mouse_XR_385890.2           AAAAGGTCTAGGTGTCCAAAT--TAAATTGAGCCACAGCCCAAAC-----
Pig_TCONS_00086400          ACGACCC-------GCTGA-GAATGTCA---TCAGGTAGAGTGACTTCAT
Pig_TCONS_00086399          ACGACCC-------GCTGA-GAATGTCA---TCAGGTAGAGTGACTTCAT
Pig_TCONS_00086401          ATGACTTTGTTTGTGCAGG-GGGTGCCCGGCCCTGACCGGAAGCTCAGGC
Pig_TCONS_00086402          CCGGCCTACAC--CACAGC-CACAGCCACGGAGGGGATCCAAGCCACATC
Pig_TCONS_00086403          CCGGCCTACAC--CACAGC-CACAGCCACGGAGGGGATCCAAGCCACATC
Human_NR_120497.1           CCCTTCCCTGTCACTCAGTTGAAAGTCAAATTCCATTTCCTCATGAGGGC
Human_NR_120496.1           CCCTTCCCTGTCACTCAGTTGAAAGTCAAATTCCATTTCCTCATGAGGGC
Cattle_TCONS_00057062       --------------------------------------------------
Chicken_TCONS_00053628      TGGGGTAATAA-ATGCATACAGTTGTCTTGCAAAGATAAATGGTCAATGC
Pig_TCONS_00086415          GAGGCGTCAAGGACATTGAGAAACAGCCGGTTTAACAGCAGAGTCAAGAC
Mouse_XR_385891.3           ATGGCAAGTGCTACCCAGAGTGCCCGGCTATACACAGGCAGAG-------
Pig_TCONS_00027743          CTAAGTTATACCCATTTTACAAGTAAAGTAACTGAGGCTCAGGTAATATC
                                                                              

Cattle_TCONS_00061209       -AGAAATGTGAGCAAACCTGTTGGG--GAGGTCATACGGAGAGAAAGAGA
Cattle_TCONS_00061208       -AGAAATGTGAGCAAACCTGTTGGG--GAGGTCATACGGAGAGAAAGAGA
Pig_TCONS_00049986          -CTTCCCCAGAGCG--CCCGCTGGT--G-GGACGTGAGAGAGCAAGGCGA
Pig_TCONS_00049985          -CTTCCCCAGAGCG--CCCGCTGGT--G-GGACGTGAGAGAGCAAGGCGA
Pig_TCONS_00049987          --------------------------------------------------
Cattle_TCONS_00108023       ------------------------------------AGACTGGTCACCTA
Cattle_TCONS_00108022       TTTTCTTGGGTGCTAATGTCCTTCA--AG-TTTGTTAGACTGGTCACCTA
Cattle_TCONS_00108024       TTTTCTTGGGTGCTAATGTCCTTCA--AG-TTTGTTAGACTGGTCACCTA
Mouse_XR_385887.3           -TGTCTTGGAAGTCCTAGCCCTGAG--GAAGATTTGAGGTTATGCAG---
Mouse_XR_385888.3           -TGTCTTGGAAGTCCTAGCCCTGAG--GAAGATTTGAGGTTATGCAG---
Mouse_XR_385889.3           -TGTCTTGGAAGTCCTAGCCCTGAG--GAAGATTTGAGGTTATGCAG---
Mouse_XR_385890.2           -TCCTTTGACATTTATTGTCATTGG--G--GTTTTAAGCTGCTTCAAGAA
Pig_TCONS_00086400          CGATGCTGAAGCCACC-CGCCCAGG--GTGGCCTGGCCAGGCTCCCACTG
Pig_TCONS_00086399          CGATGCTGAAGCCACC-CGCCCAGG--GTGGCCTGGCCAGGCTCCCACTG
Pig_TCONS_00086401          AGACCCTGGAGCCTCCTCTCTCCCC--CTCCCCCCTCCCTCCTCCCCCCT
Pig_TCONS_00086402          TGTGACCTACACCACAGCTCATGGC--AACTCCAGATCCGTAACCCACTG
Pig_TCONS_00086403          TGTGACCTACACCACAGCTCATGGC--AACTCCAGATCCGTAACCCACTG
Human_NR_120497.1           T--TCCCTGAATACCCACTTTTAAT--TAACTCTCTGCCTCCTCCCATCA
Human_NR_120496.1           T--TCCCTGAATACCCACTTTTAAT--TAACTCTCTGCCTCCTCCCATCA
Cattle_TCONS_00057062       --------------------------------------------------
Chicken_TCONS_00053628      AATCTCATGGTCTTTGGCCAAAGTG--TTTCTAATGCGGATGGTTGAAGG
Pig_TCONS_00086415          CAAGCCTGTCATGTCTGGTTCCAGGCCTATGCTGTGCGCATGGCCAGGAC
Mouse_XR_385891.3           ---CTCCGGAATCTCCAGTCTCTCCCATGCTTTAGTCTCCTCCTTCACTG
Pig_TCONS_00027743          GACTTTTTCAAGGTTATGCACAACAGTGATCTGAATAACACTGCAATAAA
                                                                              

Cattle_TCONS_00061209       CCCTGGAGGATAAGAAG-GCAC-ATAGGAAAGAACCAAGGCGCCCCA---
Cattle_TCONS_00061208       CCCTGGAGGATAAGAAG-GCAC-ATAGGAAAGAACCAAGGCGCCCCA---
Pig_TCONS_00049986          CTGGTCCGTCTAGGAGA-CCCCTGCTCCTCCCTTCCTCTCCGGGACC---
Pig_TCONS_00049985          CTGGTCCGTCTAGGAGA-CCCCTGCTCCTCCCTTCCTCTCCGGGACC---
Pig_TCONS_00049987          --------------------------------------------------
Cattle_TCONS_00108023       CGCTGTGAGGAGGCCCA-GGCCTCTGAAAAGGTCACTTGGTGTTCCA---
Cattle_TCONS_00108022       CGCTGTGAGGAGGCCCA-GGCCTCTGAAAAGGTCACTTGGTGTTCCA---
Cattle_TCONS_00108024       CGCTGTGAGGAGGCCCA-GGCCTCTGAAAAGGTCACTTGGTGTTCCA---
Mouse_XR_385887.3           CTTTCAAGAGGAAGGTA-------TTTTGTATTTCCTGGGGAAGCT----
Mouse_XR_385888.3           CTTTCAAGAGGAAGGTA-------TTTTGTATTTCCTGGGGAAGCT----
Mouse_XR_385889.3           CTTTCAAGAGGAAG------------------------------------
Mouse_XR_385890.2           TTCTGTAGTAAAAGACA-CATAGTTTAAGTATGTACTTCTGAATTT----
Pig_TCONS_00086400          CCCGGGGATAGGGCT---GTCCCTCCCCAT-CCACCTGCTGGAAGGA---
Pig_TCONS_00086399          CCCGGGGATAGGGCT---GTCCCTCCCCAT-CCACCTGCTGGAAGGA---
Pig_TCONS_00086401          CCCCGTCCATAGGCA---GCCGATACCGGGGCCAAGGGCAGGGCAGC---
Pig_TCONS_00086402          AGCGAGGCCGGGGTTTG-AACCTGAATCCTCATAGATGCTAGACAGGCTC
Pig_TCONS_00086403          AGCGAGGCCGGGGTTTG-AACCTGAATCCTCATAGATGCTAGACAGGCTC
Human_NR_120497.1           CTTCTGTTTTACCCCCT-CTTTTAGTTCCTTCCTATCTTAGTTTCATAAG
Human_NR_120496.1           CTTCTGTTTTACCCCCT-CTTTTAGTTCCTTCCTATCTTAGTTTCATAAG
Cattle_TCONS_00057062       --------------------------------------------------
Chicken_TCONS_00053628      TATTTTCGATAGAATAA-TCAATCTCAGCAGCGTTAAATCCAACAGTTTA
Pig_TCONS_00086415          GCCTGGGCATCGGCTCACAGGAGCTCGGCCAGCGTCGCTGTGTCCCAACC
Mouse_XR_385891.3           ACATTACAGAGGCCATGTCCTCTGCGAGGTATCATCTGCCCAGGGACTCC
Pig_TCONS_00027743          ACTTGAGAGCCCATGTTTAATATTCTGGGCATTACTGTGCCAACACA---
                                                                              

Cattle_TCONS_00061209       ------GTGGACAGCCAGCACCCAGACATGTGAATGAGGCCGTCTTGATT
Cattle_TCONS_00061208       ------GTGGACAGCCAGCACCCAGACATGTGAATGAGGCCGTCTTGATT
Pig_TCONS_00049986          ------TCTCACTACCACCACCCACCTGT-TCAGGCTTGCTGCGGAGGAC
Pig_TCONS_00049985          ------TCTCACTACCACCACCCACCTGT-TCAGGCTTGCTGCGGAGGAC
Pig_TCONS_00049987          --------------------------------------------------
Cattle_TCONS_00108023       ------GCTGAGTCCCAGGTGA----CAGCTCTCATCAACTGCTGGAGGC
Cattle_TCONS_00108022       ------GCTGAGTCCCAGGTGA----CAGCTCTCATCAACTGCTGGAGGC
Cattle_TCONS_00108024       ------GCTGAGTCCCAGGTGA----CAGCTCTCATCAACTGCTGGAGGC
Mouse_XR_385887.3           ------GCCAT--CCCAGGAAC---TGAGAGTGGATCAGAAG--------
Mouse_XR_385888.3           ------GCCAT--CCCAGGAAC---TGAGAGTGGATCAGAAGGTCTGTAG
Mouse_XR_385889.3           --------------------------------------------------
Mouse_XR_385890.2           ------GTTGTGCCTCAGGAATGAGTTAGCCTAGACTAGCACAAGAAAGC
Pig_TCONS_00086400          ---GGGGGCGCTATTTTGCAATAGCCCCCA----------AGCCTGGAGC
Pig_TCONS_00086399          ---GGGGGCGCTATTTTGCAATAGCCCCCA----------AGCCTGGAGC
Pig_TCONS_00086401          ---ACGTCCCACATCCAAGCACAGTCTTTACCACCTCAGAAGCCTGGAGC
Pig_TCONS_00086402          ATTACGGCTGAGCCACAACAGGAGCTCCCAAATCTCT---AACCCTTATA
Pig_TCONS_00086403          ATTACGGCTGAGCCACAACAGGAGCTCCCAAATCTCT---AACCCTTATA
Human_NR_120497.1           AGCCAGGGCCGTTTCCGACTTCTTTCCCCGTCAAGCCTC-CTTAGATAGG
Human_NR_120496.1           AGCCAGGGCCGTTTCCGACTTCTTTCCCCGTCAAGCCTC-CTTAGATAGG
Cattle_TCONS_00057062       -------------------------AGGAAATGCTCTGTTCGCTCTTAAT
Chicken_TCONS_00053628      G--AATGTGAGTGCCTTATTTCAATCTCTTAAGTTTTTTATGTACATGTA
Pig_TCONS_00086415          CCCGCCCCCACTGCCTGGCTGTGTCCCGAGCCACTGCCCCTCCGCTGGCC
Mouse_XR_385891.3           TAGGCATAGAGACATCGGCTGTT-CTGTTGTCACCTTGAATTCCTAGCTG
Pig_TCONS_00027743          -------TCAATTTCCTCCCACCAAATACCTATTTTGGCCTTCCTTTTGA
                                                                              

Cattle_TCONS_00061209       CTTAAGATG--------CCATGGCTGACAGCAGATAAAGCAAAGATGAGT
Cattle_TCONS_00061208       CTTAAGATG--------CCATGGCTGACAGCAGATAAAGCAAAGATGAGT
Pig_TCONS_00049986          ACGGAGGGG--------ACAGAGATCCCCGGAGATTCTGCAGAGGGTGGG
Pig_TCONS_00049985          ACGGAGGGG--------ACAGAGATCCCCGGAGATTCTGCAGAGG-----
Pig_TCONS_00049987          --------------------------------------------------
Cattle_TCONS_00108023       ATAAATAAAGACACTTCCAGACGATTCCTGTCCACAGCCCCGAG------
Cattle_TCONS_00108022       ATAAATAAAGACACTTCCAGACGATTCCTGTCCACAGCCCCGAG------
Cattle_TCONS_00108024       ATAAATAAAGACACTTCCAGACGATTCCTGTCCACAGCCCCGAG------
Mouse_XR_385887.3           --------------------------------------------------
Mouse_XR_385888.3           CAGGAAGCAGGGAGATTCAACCCAAATGGGGCTGCTGC-CAAGGCAAATC
Mouse_XR_385889.3           --------------------------------------------------
Mouse_XR_385890.2           AAGTCAAGCCAAGGCCTTAAGGGGGCTGGGCTGGCCCCGTGAGGCAGAGG
Pig_TCONS_00086400          ACTGCGTCTCCGAGCAGCCTGGCGTCTTGGAATCT---CTAATGGAGAAA
Pig_TCONS_00086399          ACTGCGTCTCCGAGCAGCCTGGCGTCTTGGAATCT---CTAATGGAGAAA
Pig_TCONS_00086401          ACTGCGTCTCCGAGCAGCCTGGCGTCTTGGAATCT---CTAATGGAGAAA
Pig_TCONS_00086402          ACT-CATTTTTGGAGATCATTTTTTCTGCGATGCCAGCCTGGTGACCATT
Pig_TCONS_00086403          ACT-CATTTTTGGAGATCATTTTTTCTGCGATGCCAGCCTGGTGACCATT
Human_NR_120497.1           ACAGGTCCTCTGCCTCACCGACTTTAATCAGTATTTGCTAAGTAAACAGA
Human_NR_120496.1           ACAGGTCCTCTGCCTCACCGACTTTAATCAGTATTTGCTAAGTAAACAGA
Cattle_TCONS_00057062       TCTGAGGTGGCTGGATTCACACATGGCACTCCAGCAGCTCAAGGCAGAAA
Chicken_TCONS_00053628      ATACGTTCTTTCATTGATACAAAGCCTTCACTTGTTAAAAAGTGAAGGGA
Pig_TCONS_00086415          GAGGCACCGTGCCAGCAGAGTGTCAAGGCCCAGCCCCTCCTATGGTCGCC
Mouse_XR_385891.3           GCAGTCTGCCTAGCGCTGGATTTGTCCTCGATCCATGCTCTCAGCTCTCA
Pig_TCONS_00027743          CTAAACTCTGAAGGTCTTCCTATTTGATTGATCAATATGTAATATTAATA
                                                                              

Cattle_TCONS_00061209       GTCCCAGCCAAGCCATGCCCAAATTCCTGCCTGCCTAAAATCCTGAACAA
Cattle_TCONS_00061208       GTCCCAGCCAAGCCATGCCCAAATTCCTGCCTGCCTAAAATCCTGAACAA
Pig_TCONS_00049986          AGAGTACCCCTCCCTCTCTCTACACACAGTATGGACGCCTACTGGGTGCC
Pig_TCONS_00049985          --------------------------------------------------
Pig_TCONS_00049987          --------------------------------------------------
Cattle_TCONS_00108023       -------------------------------TCCCCCCAGCCTTCAAGTT
Cattle_TCONS_00108022       -------------------------------TCCCCCCAGCCTTCAAGTT
Cattle_TCONS_00108024       -------------------------------TCCCCCCAGCCTTCAAGTT
Mouse_XR_385887.3           --------------------------------------------------
Mouse_XR_385888.3           CTGTTGTTCTGGGGACTTGGTTAAACAGTCTCCTCGCTGGTCTGCAGCTG
Mouse_XR_385889.3           --------------------------------------------------
Mouse_XR_385890.2           GCGAGGGAGACCTGGAGACAGCCTGGCATGCTCTTCAGAAGATTGGCATC
Pig_TCONS_00086400          -CTCAGGGGGTCTCTGT-------AAA---CCATTCTGTGCATATAAAAT
Pig_TCONS_00086399          -CTCAGGGGGTCTCTGT-------AAA---CCATTCTGTGCATATAAAAT
Pig_TCONS_00086401          -CTCAGGG--TCTCTGT-------AAA---CCATTCTGTGCATATAAAAT
Pig_TCONS_00086402          -TGAAGGAGGTCTCTGC-------AGATGGCCCCTCCGTGAAAAGGCGAT
Pig_TCONS_00086403          -TGAAGGAGGTCTCTGC-------AGATGGCCCCTCCGTGAAAAGGCGAT
Human_NR_120497.1           GCACAGGAGGATCCTGTTGTCATCAAAGAGCAGCTCTGCCTCCA-ATGGC
Human_NR_120496.1           GCACAGGAGGATCCTGTTGTCATCAAAGAGCAGCTCTGCCTCCA-ATGGC
Cattle_TCONS_00057062       -----GGGAGCCTCAGGTTGCAGAGGAGAGTAGGTCTCAGGCTGGAGGCC
Chicken_TCONS_00053628      TTAGATTATATCTGCTGAGGAGATTACGAG-TAATTAAACTTTATGTAGA
Pig_TCONS_00086415          GCACGGTCTGCCGTGAAACGATGGGCTGGAGGGGGCGCACGCTTTCCTGC
Mouse_XR_385891.3           TTCCTAGCCACCTCCCTAAGC-CCACTTAGATTCCCAACCATCCTCGCTA
Pig_TCONS_00027743          TTATATTAATACAATTGATTTCTGTAACTGCCCTTGTCCCATCTTACTTA
                                                                              

Cattle_TCONS_00061209       TCAAATGATCATTCTTCTATGCCATTGGGTTTGGGGTGGTTTGCAATATG
Cattle_TCONS_00061208       TCAAATGATCATTCTTCTATGCCATTGGGTTTGGGGTGGTTTGCAATATG
Pig_TCONS_00049986          AGACATTGTGTTATGCCTTCTACACTGTCCGTCCTCACTGCAGCCCCCTA
Pig_TCONS_00049985          --------------------------------------------------
Pig_TCONS_00049987          --------------------------------------------------
Cattle_TCONS_00108023       CTCCTAGCTGA-GCCCCCATATAAGTATTGTGCAGGAGATA---AAAGGG
Cattle_TCONS_00108022       CTCCTAGCTGA-GCCCCCATATAAGTATTGTGCAGGAGATA---AAAGGG
Cattle_TCONS_00108024       CTCCTAGCTGA-GCCCCCATATAAGTATTGTGCAGGAGATA---AAAGGG
Mouse_XR_385887.3           ----------ATGTTTCAGGATACTTACTTCTGATCTCATG---GCGGGG
Mouse_XR_385888.3           ATAGTGCCAGATGTTTCAGGATACTTACTTCTGATCTCATG---GCGGGG
Mouse_XR_385889.3           ----------ATGTTTCAGGATACTTACTTCTGATCTCATG---GCGGGG
Mouse_XR_385890.2           TTCTCTTCAGATGTTTCAGGATACTTACTTCTGATCTCATG---GCGGGG
Pig_TCONS_00086400          GCGGAGAACGATGCAGCATCTGTGTC-GCTCCCCGCCGGCCT-CGGAAA-
Pig_TCONS_00086399          GCGGAGAACGATGCAGCATCTGTGTC-GCTCCCCGCCGGCCT-CGGAAA-
Pig_TCONS_00086401          GCGGAGAACGATGCAGCATCTGTGTC-GCTCCCCGCCGGCCT-CGGAAA-
Pig_TCONS_00086402          TCTAGACTGGGTGGGGCAGGTGACCCTAATCTCCGAGGTCCT-CCAGA--
Pig_TCONS_00086403          TCTAGACTGGGTGGGGCAGGTGACCCTAATCTCCGAGGTCCT-CCAGA--
Human_NR_120497.1           GAAAGGATTGTTGGAACCTCATCCTTCCTTCAAGTTCTGGTT-CAAAAAA
Human_NR_120496.1           GAAAGGATTGTTGGAACCTCATCCTTCCTTCAAGTTCTGGTT-CAAAAAA
Cattle_TCONS_00057062       CTTGAAGTGAAGAAGTGGAGCCTCAGAGAAGTGAAATGACACACTAAAGG
Chicken_TCONS_00053628      TTCTTTCATAAAATATCAACGTTACAATGTTTGTACATATGT---GAGGA
Pig_TCONS_00086415          TAAGATCCCCTCATCTCCCGTGCACGAGGCTTCATGTCCACTCAGCGGCC
Mouse_XR_385891.3           GCACTTGATTACATATTGCCTGAATTGTTCCCCAGCCCACGG--TGATCA
Pig_TCONS_00027743          ACTCTTCCTTCACTGACCATCCAGTTTTCCAACAGAACTAATTAACAGTG
                                                                              

Cattle_TCONS_00061209       CATATATTTATATATAATATATATGTATTTATATACATATATAAATACCT
Cattle_TCONS_00061208       CATATATTTATATATAATATATATGTATTTATATACATATATAAATACCT
Pig_TCONS_00049986          AGGAGGGAATATGACCACCCCGCGTCCTGCAGATGAGGATTCCAAAAAGA
Pig_TCONS_00049985          --------------------------------------------------
Pig_TCONS_00049987          ------------CAGCCAGATATGTTTCCACTGAGCCACCACAGGAACTC
Cattle_TCONS_00108023       AAGATTTCCAAGCTCACCA-GTG-GTGTTAAGAAGTGAGAGGAACCACTT
Cattle_TCONS_00108022       AAGATTTCCAAGCTCACCA-GTG-GTGTTAAGAAGTGAGAGGAACCACTT
Cattle_TCONS_00108024       AAGATTTCCAAGCTCACCA-GTG-GTGTTAAGAAGTGAGAGGAACCACTT
Mouse_XR_385887.3           CATCACACCAGACCCATTACATGCATGCTGGGAGAACAGAGCAACC--TT
Mouse_XR_385888.3           CATCACACCAGACCCATTACATGCATGCTGGGAGAACAGAGCAACC--TT
Mouse_XR_385889.3           CATCACACCAGACCCATTACATGCATGCTGGGAGAACAGAGCAACC--TT
Mouse_XR_385890.2           CATCACACCAGACCCATTACATGCATGCTGGGAGAACAGAGCAACC--TT
Pig_TCONS_00086400          ---CCCACTGAGCCAC-CCCAGC----------CACCC-CTTGCGG-GCC
Pig_TCONS_00086399          ---CCCACTGAGCCAC-CCCAGC----------CACCC-CTTGCGG-GCC
Pig_TCONS_00086401          ---CCCACTGAGCCAC-CCCAGC----------CACCC-CTTGCGG-GCC
Pig_TCONS_00086402          ----CTACTCGGTTAC-CGTGACGTTGTTTCTGTGCCT-CCTGCAGAGTC
Pig_TCONS_00086403          ----CTACTCGGTTAC-CGTGACGTTGTTTCTGTGCCT-CCTGCAGAGTC
Human_NR_120497.1           TTCCATGCTATGCCTCACATGGCCTTGCCCAGGTGCCTGTTTGATTTGCC
Human_NR_120496.1           TTCCATGCTATGCCTCACATGGCCTTGCCCAGGTGCCTGTTTGATTTGCC
Cattle_TCONS_00057062       CCACGTAACAAGTCCTGGCAACG-----CTGGGCACAAGCCCACACCGCC
Chicken_TCONS_00053628      AGCTTGGCAATGTGGCACAGCCTCTTGGTCACAT-TCAGTGGACGTTGCC
Pig_TCONS_00086415          CTCTCCTTCCGGCCCTGTAGCCGGTGCAGGGCCGGTCAGCACAGTTCCCC
Mouse_XR_385891.3           GGGCCTCCTCCTCCCTGCCCGCCCACTCGCAACTCCCAGTGTGCTCAGCT
Pig_TCONS_00027743          GTATTAAAATAGTCAAAGATGGGCCAAACAGACTGCCTCTTGGGAAATTA
                                                                              

Cattle_TCONS_00061209       AAAAATAGCTC-----AGTGGTAAAAAATCCACC--TGCCAAGCAGGAGA
Cattle_TCONS_00061208       AAAAATAGCTC-----AGTGGTAAAAAATCCACC--TGCCAAGCAGGAGA
Pig_TCONS_00049986          GAGTATCCATT-----GCTGCATAACAATTCACT--TCC--------AAA
Pig_TCONS_00049985          ---TATCCATT-----GCTGCATAACAATTCACT--TCC--------AAA
Pig_TCONS_00049987          CAATATCCATT-----GCTGCATAACAATTCACT--TCC--------AAA
Cattle_TCONS_00108023       CATACTCATTAGAATGACTACTTCAAAAGATGAA--AC----------AA
Cattle_TCONS_00108022       CATACTCATTAGAATGACTACTTCAAAAGATGAA--AC----------AA
Cattle_TCONS_00108024       CATACTCATTAGAATGACTACTTCAAAAGATGAA--AC----------AA
Mouse_XR_385887.3           CAATCCCTATACACGGGCTACTTAACCCTCTTGG--TCTCCTCTTTCTGG
Mouse_XR_385888.3           CAATCCCTATACACGGGCTACTTAACCCTCTTGG--TCTCCTCTTTCTGG
Mouse_XR_385889.3           CAATCCCTATACACGGGCTACTTAACCCTCTTGG--TCTCCTCTTTCTGG
Mouse_XR_385890.2           CAATCCCTATACACGGGCTACTTAACCCTCTTGG--TCTCCTCTTTCTGG
Pig_TCONS_00086400          --ACTCGT----------GTCTCCAATCCG-GCT--CCTCCTCCAGCGGA
Pig_TCONS_00086399          --ACTCGT----------GTCTCCAATCCG-GCT--CCTCCTCCAGCGGA
Pig_TCONS_00086401          --ACTCGT----------GTCTCCAATCCG-GCT--CCTCCTCCAGCGGA
Pig_TCONS_00086402          --AGGTGTAAGGAACAA-GGCACCAAGACGCAGG--CCCACAGCATCGAG
Pig_TCONS_00086403          --AGGTGTAAGGAACAA-GGCACCAAGACGCAGG--CCCACAGCATCGAG
Human_NR_120497.1           TGGGTTGTCTGTTCTTTCTTCCCCACTGTCCTCA--TTTGCCATGTGGCT
Human_NR_120496.1           TGGGTTGTCTGTTCTTTCTTCCCCACTGTCCTCA--TTTGCCATGTGGCT
Cattle_TCONS_00057062       T-GGTTACCTGCTGCGGTTGCT--AACACCCGTT--TCTAACAACAGGCA
Chicken_TCONS_00053628      AAGGATTAACAGGACCTCTGGTAGAAGGATTGCT--GGGTC--TTTGTTT
Pig_TCONS_00086415          CTGTTTCAGAGACGGAGAAATCAAGAAGACAGCCGGCTCCTTAGAAGGGA
Mouse_XR_385891.3           TTCCACCTCCA-----GAAATCCCAGCTACTGCC--ATGCACTGTCAACG
Pig_TCONS_00027743          AAAATCTTGTAAAGCTATAATAATCAAGGAACAATTATACTTAAATGTTT
                                                                              

Cattle_TCONS_00061209       CACCTGCCAAGTAAAAGATGAGGGTTTTGATCCCCGTGTCAGGAAGATCC
Cattle_TCONS_00061208       CACCTGCCAAGTAAAAGATGAGGGTTTTGATCCCCGTGTCAGGAAGATCC
Pig_TCONS_00049986          CCCTGGTGGCTTAAAACAGCAATTATTTTGCTCACAAATCTGCAA-----
Pig_TCONS_00049985          CCCTGGTGGCTTAAAACAGCAATTATTTTGCTCACAAATCTGCAA-----
Pig_TCONS_00049987          CCCTGGTGGCTTAAAACAGCAATTATTTTGCTCACAAATCTGCAA-----
Cattle_TCONS_00108023       CAGAAAACAACAAGTGTTGTAAAAT-ATTACAGTTGGGGGACAGAAGAG-
Cattle_TCONS_00108022       CAGAAAACAACAAGTGTTGTAAAAT-ATTACAGTTGGGGGACAGAAGAG-
Cattle_TCONS_00108024       CAGAAAACAACAAGTGTTGAGATGCCAGGGCAATTCAATGACCAGCCTGT
Mouse_XR_385887.3           CAGAAGGAGCACAGAGCAGCCAGGCGTGAGCTGTGAGAAGATGAGGCATC
Mouse_XR_385888.3           CAGAAGGAGCACAGAGCAGCCAGGCGTGAGCTGTGAGAAGATGAGGCATC
Mouse_XR_385889.3           CAGAAGGAGCACAGAGCAGCCAGGCGTGAGCTGTGAGAAGATGAGGCATC
Mouse_XR_385890.2           CAGAAGGAGCACAGAGCAGCCAGGCGTGAGCTGTGAGAAGATGAGGCATC
Pig_TCONS_00086400          ACCTCG---CCCTGAACGTGGATTCTG-CTGTTGCCAC--ACCGC-----
Pig_TCONS_00086399          ACCTCG---CCCTGAACGTGGATTCTG-CTGTTGCCAC--ACCGC-----
Pig_TCONS_00086401          ACCTCG---CCCTGAACGTGGATTCTG-CTGTTGCCAC--ACCGC-----
Pig_TCONS_00086402          AAGCCGGTCCCCCAGGTTCCCCCCCAG-CCCTCCCCGCCGACCGC-----
Pig_TCONS_00086403          AAGCCGGTCCCCCAGGTTCCCCCCCAG-CCCTCCCCGCCGACCGC-----
Human_NR_120497.1           CGGTGGTGGCTGGAGACCTCCATGCTGGCCCCTGGGAGCAGCTGCT----
Human_NR_120496.1           CGGTGGTGGCTGGAGACCTCCATGCTGGCCCCTGGGAGCAGCTGCT----
Cattle_TCONS_00057062       GAGGAGTGGCCTGGGATAGGAGCCGTGGCCCTGCTGCTGAACCAAG----
Chicken_TCONS_00053628      CCTATTTCTTCTTGTGCGTGTGTGACTACTTTTGCTAACTCTTGCTGGTT
Pig_TCONS_00086415          AACCGGATGCAAACGGTGTGACCGGTGACTCGGCCTGGCCACCGACGTGT
Mouse_XR_385891.3           CCCTCCCTCCTCCCCACACACTTCATTCCCTTCCCTGTTAGCCTAGGCTT
Pig_TCONS_00027743          TAATCTTGGCTCTGGTTTGCTATGGAATCTTTCATTAAGTATTAAAAAGG
                                                                              

Cattle_TCONS_00061209       CCTGGAGAAGGAAATGGCAC-CCCACTCCAGTATTCTTGCCTGGGAAAAT
Cattle_TCONS_00061208       CCTGGAGAAGGAAATGGCAC-CCCACTCCAGTATTCTTGCCTGGGAAAAT
Pig_TCONS_00049986          TTTGAAGCAGGCAGTGACAG-TACCCTGCCCCACCTGGTGTCAGCTGGAT
Pig_TCONS_00049985          TTTGAAGCAGGCAGTGACAG-TACCCTGCCCCACCTGGTGTCAGCTGGAT
Pig_TCONS_00049987          TTTGAAGCAGGCAGTGACAG-TACCCTGCCCCACCTGGTGTCAGCTGGAT
Cattle_TCONS_00108023       -G-ATAAAGCACTTTGAAAAACTC---TCCCCAAGTG------AGAAGTC
Cattle_TCONS_00108022       -G-ATAAAGCACTTTGAAAAACTC---TCCCCAAGTG------AGAAGTC
Cattle_TCONS_00108024       CA-ACAAACAGCACTGAAACAATCAGATATACAGATGCAAAAAACAAAAC
Mouse_XR_385887.3           TGCAGATGAAGTTCTGATGCACCCACTCATGGAGGCC----AAGCTATCC
Mouse_XR_385888.3           TGCAGATGAAGTTCTGATGCACCCACTCATGGAGGCC----AAGCTATCC
Mouse_XR_385889.3           TGCAGATGAAGTTCTGATGCACCCACTCATGGAGGCC----AAGCTATCC
Mouse_XR_385890.2           TGCAGATGAAGTTCTGATGCACCCACTCATGGAGGCC----AAGCTATCC
Pig_TCONS_00086400          GGGCCTCGTGG--TCGGAGCCTTCACGCTTGGGTCGGGA--TTGAC-ACC
Pig_TCONS_00086399          GGGCCTCGTGG--TCGGAGCCTTCACGCTTGGGTCGGGA--TTGAC-ACC
Pig_TCONS_00086401          GGGCCTCGTGG--TCGGAGCCTTCACGCTTGGGTCGGGA--TTGAC-ACC
Pig_TCONS_00086402          GGGCCTCGTGG--TCGGAGCCTTCACGCTTGGGTCGGGA--TTGAC-ACC
Pig_TCONS_00086403          GGGCCTCGTGG--TCGGAGCCTTCACGCTTGGGTCGGGA--TTGAC-ACC
Human_NR_120497.1           AAGGCTCGGCGCCTCAGGACACCTTGGCACCTGTGGATA--TCGACCACC
Human_NR_120496.1           AAGGCTCGGCGCCTCAGGACACCTTGGCACCTGTGGATA--TCGACCACC
Cattle_TCONS_00057062       -CCTAGAGGAGCCGTGTGTCCCCCGAGCTCCTGCGGT-----GGGATCAC
Chicken_TCONS_00053628      TACACTAATGATTCATTTCTACTGAAAATGGAATTTCAAAATAAAATGAC
Pig_TCONS_00086415          GCCCGTGGCGGATGTCGGCCTCTGGTCCCCACCAGACGTCTTGGGGTCCC
Mouse_XR_385891.3           CACCAGCCAGCCCCTCAGCCTCCCAAACCATCTCCCCCTGCTAGGTCCCT
Pig_TCONS_00027743          TAGTTAGAAAAAACAAACAAACAAACCCTGATAACCACCTTTTGAGTAGC
                                                                              

Cattle_TCONS_00061209       CCCATGGACAGAGGA---GCCTGGCGGGCTACAGTCCATTGGGTCACAAA
Cattle_TCONS_00061208       CCCATGGACAGAGGA---GCCTGGCGGGCTACAGTCCATTGGGTCACAAA
Pig_TCONS_00049986          AGCAT---CAGAATC---TGCTTTCAAG--ACAGCACACTTG--TGCAAG
Pig_TCONS_00049985          AGCAT---CAGAATC---TGCTTTCAAG--ACAGCACACTTG--TGCAAG
Pig_TCONS_00049987          AGCAT---CAGAATC---TGCTTTCAAG--ACAGCACACTTG--TGCAAG
Cattle_TCONS_00108023       CTTGTCATCCTCTCC---CCATTCTAAAGAACCACCAGTTTTATTTACCT
Cattle_TCONS_00108022       CTTGTCATCCTCTCC---CCATTCTAAAGAACCACCAGTTTTATTTACCT
Cattle_TCONS_00108024       AAAATAAGCCTCTGT---CTGTACCTCAGACCACATACAAAAATTTATCC
Mouse_XR_385887.3           CTCCTGCAAGTCCTG---CCCCGATAAGGCTTCTCCCACCGGCTTCCCAT
Mouse_XR_385888.3           CTCCTGCAAGTCCTG---CCCCGATAAGGCTTCTCCCACCGGCTTCCCAT
Mouse_XR_385889.3           CTCCTGCAAGTCCTG---CCCCGATAAGGCTTCTCCCACCGGCTTCCCAT
Mouse_XR_385890.2           CTCCTGCAAGTCCTG---CCCCGATAAGGCTTCTCCCACCGGCTTCCCAT
Pig_TCONS_00086400          TCCATCCTCAGCTGT----CAGGTTTGGACTGAACTGT---CCCCTCCCC
Pig_TCONS_00086399          TCCATCCTCAGCTGT----CAGGTTTGGACTGAACTGT---CCCCTCCCC
Pig_TCONS_00086401          TCCATCCTCAGCTGT----CAGGTTTGGACTGAACTGT---CCCCTCCCC
Pig_TCONS_00086402          TCCATCCTCAGCTGT----CAGGTTTGGACTGAACTGT---CCCCTCCCC
Pig_TCONS_00086403          TCCATCCTCAGCTGT----CAGGTTTGGACTGAACTGT---CCCCTCCCC
Human_NR_120497.1           AGGCTTCTCTTCTGT---TCATGTCTCTGCAAGAATGAGAACCTGCCCCC
Human_NR_120496.1           AGGCTTCTCTTCTGT---TCATGTCTCTGCAAGAATGAGAACCTGCCCCC
Cattle_TCONS_00057062       ATGCTGGGGCCATTC---TCCCATCGAGAGTGTAAACAGTGGGGGAGACG
Chicken_TCONS_00053628      TTTTTGAGTAGCTTTGAATATTGTCTCACTTCATACGAGAAAAAAAATCA
Pig_TCONS_00086415          CGAGCCCCCCACGCTGCCTGTGACCCGGCGTCGGAGCACCGCCACCCTGG
Mouse_XR_385891.3           TCGCCTCAGCCCCGC----CCCTATGAGGCGGGACCCTAGCTCTCCCTCC
Pig_TCONS_00027743          TTCAATTACTGAGAAAGCAATGGTTCAGAAGCAAGCAAAAACTAAAACAA
                                                                              

Cattle_TCONS_00061209       GAATTGGATATGA---CTGAGCAACTA-AGCATAATAACTAAATCCATAA
Cattle_TCONS_00061208       GAATTGGATATGA---CTGAGCAACTA-AGCATAATAACTAAATCCATAA
Pig_TCONS_00049986          CTGTCTTCTAGGAG--CTCAGCTGC---AGCTGAGGGCTTGAGCCCTCAT
Pig_TCONS_00049985          CTGTCTTCTAGGAG--CTCAGCTGC---AGCTGAGGGCTTGAGCCCTCAT
Pig_TCONS_00049987          CTGTCTTCTAGGAG--CTCAGCTGC---AGCTGAGGGCTTGAGCCCTCAT
Cattle_TCONS_00108023       GGAATTTATT-------TTAATATATG-GGCTAAGTGTCTAATTTTATTT
Cattle_TCONS_00108022       GGAATTTATT-------TTAATATATG-GGCTAAGTGTCTAATTTTATTT
Cattle_TCONS_00108024       AAAGTGGATCACGGACCTAAATGTAAA-GCCTAAAGCTCTAAAACTTGTA
Mouse_XR_385887.3           GGGCTTTCTGAGACTGTTTTCCAGATG-GGCTCAGGGGTCCCTCAAATGA
Mouse_XR_385888.3           GGGCTTTCTGAGACTGTTTTCCAGATG-GGCTCAGGGGTCCCTCAAATGA
Mouse_XR_385889.3           GGGCTTTCTGAGACTGTTTTCCAGATG-GGCTCAGGGGTCCCTCAAATGA
Mouse_XR_385890.2           GGGCTTTCTGAGACTGTTTTCCAGATG-GGCTCAGGGGTCCCTCAAATGA
Pig_TCONS_00086400          AGCTCCCCTGGGCCGCCTCCACCT------CCACCGGTCTGAGCAC-CTC
Pig_TCONS_00086399          AGCTCCCCTGGGCCGCCTCCACCT------CCACCGGTCTGAGCAC-CTC
Pig_TCONS_00086401          AGCTCCCCTGGGCCGCCTCCACCT------CCACCGGTCTGAGCAC-CTC
Pig_TCONS_00086402          AGCTCCCCTGGGCCGCCTCCACCT------CCACCGGTCTGAGCAC-CTC
Pig_TCONS_00086403          AGCTCCCCTGGGCCGCCTCCACCT------CCACCGGTCTGAGCAC-CTC
Human_NR_120497.1           ATACCATTTGTGCTGTGTAGGCCT------CAGGAGGCATGGACTCACGC
Human_NR_120496.1           ATACCATTTGTGCTGTGTAGGCCT------CAGGAGGCATGGACTCACGC
Cattle_TCONS_00057062       GGGTTCCCCCAAAGGAAGTGGGGTGGT-CCCAGGGCAGTGGGGTGCTCCT
Chicken_TCONS_00053628      GGATGGTCAAATTAGATACTACAGATC-ACTTCTGCAGTAGTTTCTGCTA
Pig_TCONS_00086415          GCGGCTTGAGCACCTTGCTTCCAAAGACGCCCGTGAGCCACAAACCCCTT
Mouse_XR_385891.3           ACACCACAGCCCCCACCCTGACATCTGGGCTCCCAGGTTCAGGAGCTCTG
Pig_TCONS_00027743          GTGTTTAGTTACTG---TCAATCCA------CTACTAAAGACACCTTTTT
                                                                              

Cattle_TCONS_00061209       AACAAACCCACGACTGCATCCATCATGTGTTGATTT-TCTAGTTTCATTC
Cattle_TCONS_00061208       AACAAACCCACGACTGCATCCATCATGTGTTGATTT-TCTAGTTTCATTC
Pig_TCONS_00049986          TTCCTCTCCA----TGTGGCCCCTCCCTCCCGCTGC-TTGAGCTTCCTTG
Pig_TCONS_00049985          TTCCTCTCCA----TGTGGCCCCTCCCTCCCGCTGC-TTGAGCTTCCTTG
Pig_TCONS_00049987          TTCCTCTCCA----TGTGGCCCCTCCCTCCCGCTGC-TTGAGCTTCCTTG
Cattle_TCONS_00108023       TTTTTGGCT-CCCTAGAAAAGTTAATCGACTGTCCTATAAAATTTACTGA
Cattle_TCONS_00108022       TTTTTGGCT-CCCTAGAAAAGTTAATCGACTGTCCTATAAAATTTACTGA
Cattle_TCONS_00108024       GGAGAAACTACTTTAAAGAGGCTGAGGTTGGGTAGGATTCTGCTGAGGAT
Mouse_XR_385887.3           GGCAGCGTGGGGGAAAGACTGAAAGAACTCCGCAGGGTCACACAGAGTGC
Mouse_XR_385888.3           GGCAGCGTGGGGGAAAGACTGAAAGAACTCCGCAGGGTCACACAGAGTGC
Mouse_XR_385889.3           GGCAGCGTGGGGGAAAGACTGAAAGAACTCCGCAGGGTCACACAGAGTGC
Mouse_XR_385890.2           GGCAGCGTGGGGGAAAGACTGAAAGAACTCCGCAGGGTCACACAGAGTGC
Pig_TCONS_00086400          CTCCA----CCTGC---CCTCCTGTTGCATCTGCGCGTTCACACCGGTCC
Pig_TCONS_00086399          CTCCA----CCTGC---CCTCCTGTTGCATCTGCGCGTTCACACCGGTCC
Pig_TCONS_00086401          CTCCA----CCTGC---CCTCCTGTTGCATCTGCGCGTTCACACCGGTCC
Pig_TCONS_00086402          CTCCA----CCTGC---CCTCCTGTTGCATCTGCGCGTTCACACCGGTCC
Pig_TCONS_00086403          CTCCA----CCTGC---CCTCCTGTTGCATCTGCGCGTTCACACCGGTCC
Human_NR_120497.1           ATCCAGCTTCCTGCAAGCCCTCTGGTACATCGCAGTGTTCACCCCCAGCT
Human_NR_120496.1           ATCCAGCTTCCTGCAAGCCCTCTGGTACATCGCAGTGTTCACCCCCAGCT
Cattle_TCONS_00057062       AGGAG----------GGGCCGATGCTGAACAGCCAGCAACAACATGTGTC
Chicken_TCONS_00053628      AATTGCGTCGTTCTGGATTTGAAAGCATTTCACAGCTAATGCTCCAAAAG
Pig_TCONS_00086415          CTCAGGTCTCTTCGTGGGTGGCTGTTTAATTACGAAAACCACGTACGCAT
Mouse_XR_385891.3           CTGGAGAAAATCAC---AGCCCACGCAGATTGGCGCTACTACAAAGTCAT
Pig_TCONS_00027743          GTAAAACATGCTGCAGATAAGCAGGCACAACGGCAACCTCTTTTTGGTAG
                                                                              

Cattle_TCONS_00061209       TCAC-AGGCCAATCTTATGTCTCCTTTATATC-TCATCTATACAATTAAT
Cattle_TCONS_00061208       TCAC-AGGCCAATCTTATGTCTCCTTTATATC-TCATCTATACAATTAAT
Pig_TCONS_00049986          CAGT-ATGGCAGCTGGAGTCCAAGAGAACAAC-TCGGAGATGAGAATCAA
Pig_TCONS_00049985          CAGT-ATGGCAGCTGGAGTCCAAGAGAACAAC-TCGGAGATGAGAATCAA
Pig_TCONS_00049987          CAGT-ATGGCAGCTGGAGTCCAAGAGAACAAC-TCGGAGATGAGAATCAA
Cattle_TCONS_00108023       ATA--ATTCCTTCCTTTCCCCTCTAATCTGTCATGCCACATTTAA---AG
Cattle_TCONS_00108022       ATA--ATTCCTTCCTTTCCCCTCTAATCTGTCATGCCACATTTAA---AG
Cattle_TCONS_00108024       GTG--GCATTTGAGCCAGACCTTGGAGAAAGTAGAACTGAATGGACTCAG
Mouse_XR_385887.3           CTAG-AGACCAAGGCACCAGCATAAAGGCTACATTTGTGAGGAGCAACAG
Mouse_XR_385888.3           CTAG-AGACCAAGGCACCAGCATAAAGGCTACATTTGTGAGGAGCAACAG
Mouse_XR_385889.3           CTAG-AGACCAAGGCACCAGCATAAAGGCTACATTTGTGAGGAGCAACAG
Mouse_XR_385890.2           CTAG-AGACCAAGGCACCAGCATAAAGGCTACATTTGTGAGGAGCAACAG
Pig_TCONS_00086400          TGTT-GCTCTGGAGACTCTAATAGCGAGCCGC-TGGGGTTTTGTCATCAC
Pig_TCONS_00086399          TGTT-GCTCTGGAGACTCTAATAGCGAGCCGC-TGGGGTTTTGTCATCAC
Pig_TCONS_00086401          TGTT-GCTCTGGAGACTCTAATAGCGAGCCGC-TGGGGTTTTGTCATCAC
Pig_TCONS_00086402          TGTT-GCTCTGGAGACTCTAATAGCGAGCCGC-TGGGGTTTTGTCATCAC
Pig_TCONS_00086403          TGTT-GCTCTGGAGACTCTAATAGCGAGCCGC-TGGGGTTTTGTCATCAC
Human_NR_120497.1           TTCT-ATTACAGCCACCACCCAGGGACTCTGG-TGCAGGCTCCTTAGAGA
Human_NR_120496.1           TTCT-ATTACAGCCACCACCCAGGGACTCTGG-TGCAGGCTCCTTAGAGA
Cattle_TCONS_00057062       TTCT-CTTTCGTTTTTTCCTGAATATGGGTCGATCCTTTAAAATTTCTCC
Chicken_TCONS_00053628      TAAC-ATTCTGACTAAGGCGGGACGGAGATGCCCTCCGGAGGGGCTGCGG
Pig_TCONS_00086415          TTGTAAGTTTTGCCCATCTGTGATTTCCCTGCCGCTCTGGTCCCCGTCCC
Mouse_XR_385891.3           CTGCAGCCTCAGCGGGCTGCTGAGCAGCCTGC-TCTCACAGGCTGGGAGC
Pig_TCONS_00027743          TAC--AATTAAAAGGTACAGTGAAACATTAGCATGTAGAGTAAAACATAA
                                                                              

Cattle_TCONS_00061209       AAGGGAGCTCATATTTTC-TGGTAATAAATCAAAGAGTGAAATAATCCAG
Cattle_TCONS_00061208       AAGGGAGCTCATATTTTC-TGGTAATAAATCAAAGAGTGAAATAATCCAG
Pig_TCONS_00049986          AAGAATGCTCAG-------CGGGGGTCAGGTGAAGACTGACATG--CCAG
Pig_TCONS_00049985          AAGAATGCTCAG-------CGGGGGTCAGGTGAAGACTGACATG--CCAG
Pig_TCONS_00049987          AAGAATGCTCAG-------CGGGGGTCAGGTGAAGACTGACATG--CCAG
Cattle_TCONS_00108023       TTGTATA-CTAAATAATC-CATGTT-GACAGT----TCATGGCCTGTTTC
Cattle_TCONS_00108022       TTGTATA-CTAAATAATC-CATGTT-GACAGT----TCATGGCCTGTTTC
Cattle_TCONS_00108024       TAGCAAA-CTAGACATTG-CAGAGT-GAGGGAGGAATCAGACTTGGTCTC
Mouse_XR_385887.3           AAAGACAGCCAAGCACTG-AGGAGCAGGTGGAAGACCTGCTGGTCGTCTA
Mouse_XR_385888.3           AAAGACAGCCAAGCACTG-AGGAGCAGGTGGAAGACCTGCTGGTCGTCTA
Mouse_XR_385889.3           AAAGACAGCCAAGCACTG-AGGAGCAGGTGGAAGACCTGCTGGTCGTCTA
Mouse_XR_385890.2           AAAGACAGCCAAGCACTG-AGGAGCAGGTGGAAGACCTGCTGGTCGTCTA
Pig_TCONS_00086400          GAG--CAGACGGTTCTCG-TGGTTCTGGCGGGCAGGGGG-------GTAA
Pig_TCONS_00086399          GAG--CAGACGGTTCTCG-TGGTTCTGGCGGGCAGGGGG-------GTAA
Pig_TCONS_00086401          GAG--CAGACGGTTCTCG-TGGTTCTGGCGGGCAGGGGG-------GTAA
Pig_TCONS_00086402          GAG--CAGACGGTTCTCG-TGGTTCTGGCGGGCAGGGGG-------GTAA
Pig_TCONS_00086403          GAG--CAGACGGTTCTCG-TGGTTCTGGCGGGCAGGGGG-------GTAA
Human_NR_120497.1           GAGGCCAGGAAACTGCCG-AGGTGATAAGTGACAGCAGGTCTCAGGGGAA
Human_NR_120496.1           GAGGCCAGGAAACTGCCG-AGGTGATAAGTGACAGCAGGTCTCAGGGGAA
Cattle_TCONS_00057062       TGTTACACCTTTTGTTTT-TCCTGTTGAAGGAAAGTTGG-------TTTA
Chicken_TCONS_00053628      GAGCACAGGTGTACTGCGGTGGTCTCGGCGCGTTTGTCAGCACCGGCACC
Pig_TCONS_00086415          ACCAACCCCCACATCCTG--GGTCGCCCCCTCACTGGAGCCGCAGCCTCT
Mouse_XR_385891.3           TGG-GCATTTTATTCTCCATGTGATTGATGCCGGCACAACTTGGCACACA
Pig_TCONS_00027743          TGACCCTTCCCCAAATTTGGATTTTTGTTTTAAACACATTTTTGTTTTTA
                                                                              

Cattle_TCONS_00061209       CAAAGTTAAGAAGGTGTGG--TCTCTGTTCTTGGGAAACTTGAAGCTAAA
Cattle_TCONS_00061208       CAAAGTTAAGAAGGTGTGG--TCTCTGTTCTTGGGAAACTTGAAGCTAAA
Pig_TCONS_00049986          GTGTATGGACCAGAAGAGG--ATCCAGAGC----AAGACCCA---CTAAG
Pig_TCONS_00049985          GTGTATGGACCAGAAGAGG--ATCCAGAGC----AAGACCCA---CTAAG
Pig_TCONS_00049987          GTGTATGGACCAGAAGAGG--ATCCAGAGC----AAGACCCA---CTAAG
Cattle_TCONS_00108023       TGGACTCTACAGTTTGCAC--CATCTCTTTA-TTTCTATGTGAAGTCCCC
Cattle_TCONS_00108022       TGGACTCTACAGTTTGCAC--CATCTCTTTA-TTTCTATGTGAAGTCCCC
Cattle_TCONS_00108024       AGCTGGTTCTTACTGGCAG--GATGGCAAGA-GACTGACATGGAAGCAAT
Mouse_XR_385887.3           ACCTATTGATGACCCTCGA--TGTGTTTAAA-GAGGAAAAGAAGATGCAT
Mouse_XR_385888.3           ACCTATTGATGACCCTCGA--TGTGTTTAAA-GAGGAAAAGAAGATGCAT
Mouse_XR_385889.3           ACCTATTGATGACCCTCGA--TGTGTTTAAA-GAGGAAAAGAAGATGCAT
Mouse_XR_385890.2           ACCTATTGATGACCCTCGA--TGTGTTTAAA-GAGGAAAAGAAGATGCAT
Pig_TCONS_00086400          AGCGGGTCCCCTCTCGTCA--GTCATACACTCCCTGGAGT---------G
Pig_TCONS_00086399          AGCGGGTCCCCTCTCGTCA--GTCATACACTCCCTGGAGT---------G
Pig_TCONS_00086401          AGCGGGTCCCCTCTCGTCA--GTCATACACTCCCTGGAGT---------G
Pig_TCONS_00086402          AGCGGGTCCCCTCTCGTCA--GTCATACACTCCCTGGAGT---------G
Pig_TCONS_00086403          AGCGGGTCCCCTCTCGTCA--GTCATACACTCCCTGGAGT---------G
Human_NR_120497.1           GAGAGGACTTCTCTCCTTA--GTAAAGAACCTGTCGAGGTCGGAAAGACA
Human_NR_120496.1           GAGAGGACTTCTCTCCTTA--GTAAAGAACCTGTCGAGGTCGGAAAGACA
Cattle_TCONS_00057062       CAGTATTGTGTTGGTTTTA--GGTGTTCAGCAAAGTGGCTCAGTTACGAA
Chicken_TCONS_00053628      CAGAGCACGGCAACGTTCA--GTCCAGAATC-AGACGATCTGCGGCTGAC
Pig_TCONS_00086415          CTCCCCCGAGATGGGATCG--GCTCCTTAAC---TCCGCTCGAGCGTCCG
Mouse_XR_385891.3           ATGCGCCCGCCATTCATGG--TGACTGAGAAGGGTTGTCTGGACCAAACG
Pig_TCONS_00027743          AGTCACCTCATGACTAAAGTCAGTATGAATAAATGGATGCTGAAATTTAA
                                                                              

Cattle_TCONS_00061209       ATGGCCTTAAAGGGAAA--ATAAAGGTACCATGGAATACAGAATAAAAAG
Cattle_TCONS_00061208       ATGGCCTTAAAGGGAAA--ATAAAGGTACCATGGAATACAGAATAAAAAG
Pig_TCONS_00049986          --GGCGTTGCTGG-------TAGGTGCCCCAGGCTTACCAGGGCTGACAT
Pig_TCONS_00049985          --GGCGTTGCTGG-------TAGGTGCCCCAGGCTTACCAGGGCTGACAT
Pig_TCONS_00049987          --GGCGTTGCTGG-------TAGGTGCCCCAGGCTTACCAGGGCTGACAT
Cattle_TCONS_00108023       ATTATTTTCATTA-------TTATAGCTACATA-ATTATATCTATGTAAG
Cattle_TCONS_00108022       ATTATTTTCATTA-------TTATAGCTACATA-ATTATATCTATGTAAG
Cattle_TCONS_00108024       GAGGCATACAGAAGGAA---TCATGGGTTCAGA-AGTCAGAAGACAGCAT
Mouse_XR_385887.3           ATGAAGTCCCTGAGGA----TCCTGGGAAAAAG-TTGGATGCTCTAGGAG
Mouse_XR_385888.3           ATGAAGTCCCTGAGGA----TCCTGGGAAAAAG-TTGGATGCTCTAGGAG
Mouse_XR_385889.3           ATGAAGTCCCTGAGGA----TCCTGGGAAAAAG-TTGGATGCTCTAGGAG
Mouse_XR_385890.2           ATGAAGTCCCTGAGGA----TCCTGGGAAAAAG-TTGGATGCTCTAGGAG
Pig_TCONS_00086400          TTCCAGCCCATCGGC----ACCACGGAAGCC----------CCCCTCCAA
Pig_TCONS_00086399          TTCCAGCCCATCGGC----ACCACGGAAGCC----------CCCCTCCAA
Pig_TCONS_00086401          TTCCAGCCCATCGGC----ACCACGGAAGCC----------CCCCTCCAA
Pig_TCONS_00086402          TTCCAGCCCATCGGC----ACCACGGAAGCC----------CCCCTCCAA
Pig_TCONS_00086403          TTCCAGCCCATCGGC----ACCACGGAAGCC----------CCCCTCCAA
Human_NR_120497.1           CTCCAGGCTCAAAGCCA--AATTTGAAAGTTAGGCTGACAGCCCAACTAG
Human_NR_120496.1           CTCCAGGCTCAAAGCCA--AATTTGAAAGTTAGGCTGACAGCCCAACTAG
Cattle_TCONS_00057062       CATATAACACATACATA--ATGGGACGCCCATG--------TACATACAG
Chicken_TCONS_00053628      GTGTCGCTTCAGCCCCTGCTCAGCAGAACTACAAGCGAGGAGCAGCACGA
Pig_TCONS_00086415          CTGGCGCTGAGAATTTCACGTCTCATTGACGTGACTGGTATCAGTAAGTT
Mouse_XR_385891.3           GATGAGTCGCATACTCAGGTGACTTCTTGTGAACTCCACCCCACCCCCAA
Pig_TCONS_00027743          ACACAATTTTAGATAGTCAAAAAAAGCACTTGGCTAAATTATACCAAGTA
                                                                              

Cattle_TCONS_00061209       ACAAATCCCTCACCTTTGCATAATGTTTTGGACTTTCTCAGAGTCATCAG
Cattle_TCONS_00061208       ACAAATCCCTCACCTTTGCATAATGTTTTGGACTTTCTCAGAGTCATCAG
Pig_TCONS_00049986          CTATTTCCATCAGTGCCA-GTGCTGCTCCCTGCCCCCGTGGGAGCCGAAG
Pig_TCONS_00049985          CTATTTCCATCAGTGCCA-GTGCTGCTCCCTGCCCCCGTGGGAGCCGAAG
Pig_TCONS_00049987          CTATTTCCATCAGTGCCA-GTGCTGCTCCCTGCCCCCGTGGGAGCCGAAG
Cattle_TCONS_00108023       --GCAAGCTCTAGCACCCAATCACTCT---TCTTTTCAAGAAATTTCTTG
Cattle_TCONS_00108022       --GCAAGCTCTAGCACCCAATCACTCT---TCTTTTCAAGAAATTTCTTG
Cattle_TCONS_00108024       --TTGATTCCCAGCACAAAGTCAAGGTAGATGCATCCAGCACACAGCTGG
Mouse_XR_385887.3           TGGCCAGAGAGAATACAGGATGCACTTGGAACATTTTGTACCAGAAAGCA
Mouse_XR_385888.3           TGGCCAGAGAGAATACAGGATGCACTTGGAACATTTTGTACCAGAAAGCA
Mouse_XR_385889.3           TGGCCAGAGAGAATACAGGATGCACTTGGAACATTTTGTACCAGAAAGCA
Mouse_XR_385890.2           TGGCCAGAGAGAATACAGGATGCACTTGGAACATTTTGTACCAGAAAGCA
Pig_TCONS_00086400          GCCTCGTCGGGAAGCCCACCTGGTCCCCGGCCCTGGGGCGG--AGGATGG
Pig_TCONS_00086399          GCCTCGTCGGGAAGCCCACCTGGTCCCCGGCCCTGGGGCGG--AGGATGG
Pig_TCONS_00086401          GCCTCGTCGGGAAGCCCACCTGGTCCCCGGCCCTGGGGCGG--AGGATGG
Pig_TCONS_00086402          GCCTCGTCGGGAAGCCCACCTGGTCCCCGGCCCTGGGGCGG--AGGATGG
Pig_TCONS_00086403          GCCTCGTCGGGAAGCCCACCTGGTCCCCGGCCCTGGGGCGG--AGGATGG
Human_NR_120497.1           GGCAGATTGGAGGAGCCAGGTGGAGAGAGGATGTGGGGGAGTCAGGAAAG
Human_NR_120496.1           GGCAGATTGGAGGAGCCAGGTGGAGAGAGGATGTGGGGGAGTCAGGAAAG
Cattle_TCONS_00057062       ATACATACGTTAATTTTTTCAGCTTCTTTTTGATCACAAGTTATTACAAG
Chicken_TCONS_00053628      GCACGTCCTGAAGTCAGGCGTTCCCTTCACGACCCCTCTCTCTGCCCCGG
Pig_TCONS_00086415          TCCTCCTCCCGAATCCTCAGGCCCTGGGAGCCCTTTAGGGTCCCCGTAGC
Mouse_XR_385891.3           TGAATAAAGGGACCAATCACTGGAGACCTGACATGGTGATTTTCTTTGAA
Pig_TCONS_00027743          GAAACCACCTCTACATTTGAATGTTAAAATTATTCCACCTCAACAATTAA
                                                                              

Cattle_TCONS_00061209       AAAT--CACAT---GATTTTCC------------TTCAAAGCACCTAA--
Cattle_TCONS_00061208       AAAT--CACAT---GATTTTCC------------TTCAAAGCACCTAA--
Pig_TCONS_00049986          AAGC--TACGACTGGGTCATCCAGG---------TTCACAGCCCCTGTGC
Pig_TCONS_00049985          AAGC--TACGACTGGGTCATCCAGG---------TTCACAGCCCCTGTGC
Pig_TCONS_00049987          AAGC--TACGACTGGGTCATCCAGG---------TTCACAGCCCCTGTGC
Cattle_TCONS_00108023       GT------TATTCTCACTCATTTGT----------TCTTTGATATAATCT
Cattle_TCONS_00108022       GT------TATTCTCACTCATTTGT----------TCTTTGATATAATCT
Cattle_TCONS_00108024       AAGCAGCACACCACAGCTCATGGAAGAGC----TATTATTGGCCTAATAA
Mouse_XR_385887.3           AAAGAGAACCCCAAGATTGATAGAG----------CCATGGCCAAAAGAC
Mouse_XR_385888.3           AAAGAGAACCCCAAGATTGATAGAG----------CCATGGCCAAAAGAC
Mouse_XR_385889.3           AAAGAGAACCCCAAGATTGATAGAG----------CCATGGCCAAAAGAC
Mouse_XR_385890.2           AAAGAGAACCCCAAGATTGATAGAG----------CCATGGCCAAAAGAC
Pig_TCONS_00086400          GAGGTTCGTACTAAACCCGCCACACGCCC----TGCCCTCATGGAGCTTC
Pig_TCONS_00086399          GAGGTTCGTACTAAACCCGCCACACGCCC----TGCCCTCATGGAGCTTC
Pig_TCONS_00086401          GAGGTTCGTACTAAACCCGCCACACGCCC----TGCCCTCATGGAGCTTC
Pig_TCONS_00086402          GAG-----------------------------------------------
Pig_TCONS_00086403          GAGGTTCGTACTAAACCCGCCACACGCCC----TGCCCTCATGGAGCTTC
Human_NR_120497.1           AGGTGGAAGGAGAAGCCTGGAAGAGTGGC----TCCGCTCCTGGAGTATG
Human_NR_120496.1           AGGTGGAAGGAGAAGCCTGGAAGAGTGGC----TCCGCTCCTGGAGTATG
Cattle_TCONS_00057062       ATATAGTTCTCTGCACTATACGGTA-----------AGTCCTTGTTGCAT
Chicken_TCONS_00053628      GTTTTGGGGGTTTTGTCCCCCAACCG--------ATGATAACCAGGGTAA
Pig_TCONS_00086415          AGGGGGGTCTCTCCGCCCCACAACC---------CTGTCTCCCCAACCGC
Mouse_XR_385891.3           GAAAAAGACGGCAACTTCCAGAAATGAGT----ACTGTGGTTTAGAAAGA
Pig_TCONS_00027743          ATGACTCAGATTCAGAGCAACAGTTGGGTAAATTGTAATTTTTTTATTGG
                                                                              

Cattle_TCONS_00061209       -CAGCAAAAAGTTAACACTGGCTGACCACTTCCCATTTGCCCAGCACTCA
Cattle_TCONS_00061208       -CAGCAAAAAGTTAACACTGGCTGACCACTTCCCATTTGCCCAGCACTCA
Pig_TCONS_00049986          CCATCAGAACTGGCCCGTGAGCTGAGGGGGGCACATGTGAATGGAATAAA
Pig_TCONS_00049985          CCATCAGAACTGGCCCGTGAGCTGAGGGGGGCACATGTGAATGGAATAAA
Pig_TCONS_00049987          CCATCAGAACTGGCCCGTGAGCTGAGGGGGGCACATGTGAATGGAATAAA
Cattle_TCONS_00108023       T--TGAATGAAGTTTTTAAAAACCACAATATTTTTTTTAC----------
Cattle_TCONS_00108022       T--TGAATGAAGTTTTTAAAAACCACAATATTTTTTTTAC----------
Cattle_TCONS_00108024       TAACAGATAATGCTATGAGAGTGGATGATGCTATATAGAATGAGGT-AGA
Mouse_XR_385887.3           CTACATAGGAGCCAATTCAAACTGCTCACACTGGCCAGACCTGGT---GA
Mouse_XR_385888.3           CTACATAGGAGCCAATTCAAACTGCTCACACTGGCCAGACCTGGT---GA
Mouse_XR_385889.3           CTACATAGGAGCCAATTCAAACTGCTCACACTGGCCAGACCTGGT---GA
Mouse_XR_385890.2           CTACATAGGAGCCAATTCAAACTGCTCACACTGGCCAGACCTGGT---GA
Pig_TCONS_00086400          CCGTTCAAGCAGCGCCT-GCTATGGCATCTCCCTTCACTCTTC--CGGGA
Pig_TCONS_00086399          CCGTTCAAGCAGCGCCT-GCTATGGCATCTCCCTTCACTCTTC--CGGGA
Pig_TCONS_00086401          CCGTTCAAGCAGCGCCT-GCTATGGCATCTCCCTTCACTCTTC--CGGGA
Pig_TCONS_00086402          ---------CAGCGCCT-GCTATGGCATCTCCCTTCACTCTTC--CGGGA
Pig_TCONS_00086403          CCGTTCAAGCAGCGCCT-GCTATGGCATCTCCCTTCACTCTTC--CGGGA
Human_NR_120497.1           ----GCCAGCGGCACTTCGTCAGGACCTCGACCTTCACCCACTAGTGGGA
Human_NR_120496.1           ----GCCAGCGGCACTTCGTCAGGACCTCGACCTTCACCCACTAGTGGGA
Cattle_TCONS_00057062       CTGTTTATATATCAGTTCAGTTCAGTTCAGTCGCTCAGTCGTGTCCGACT
Chicken_TCONS_00053628      ACACCGAAGCATT--CGCATTGTGCCTTTCTCCGATAGGTACAGAAGCAC
Pig_TCONS_00086415          GCGTCTCAGATCCAGCCCCTGTTGCTCGTGCTGCCCCCTCCCTGGGCAGG
Mouse_XR_385891.3           AAGCACCTGACCTTGTGGCGAGAGTTCATCTTGTTCTGTTCTACTTAAAA
Pig_TCONS_00027743          AAAACAAATATACAACTTGGAATGGATTTGAGGCAAATTGTGCCATAAGC
                                                                              

Cattle_TCONS_00061209       CC-CGAGCATTTACATGTTATCATAAAGG---------------------
Cattle_TCONS_00061208       CC-CGAGCATTTACATGTTATCATAAAGG---------------------
Pig_TCONS_00049986          C----GGCAT---CGGGCTAAC----------------------------
Pig_TCONS_00049985          C----GGCAT---CGGGCTAAC----------------------------
Pig_TCONS_00049987          C----GGCAT---CGGGCTAAC----------------------------
Cattle_TCONS_00108023       --------------------------------------------------
Cattle_TCONS_00108022       --------------------------------------------------
Cattle_TCONS_00108024       GT-TGAAGACA-CAATCTTGGGGAACCGACATTCAGGTGATGAAGGAATG
Mouse_XR_385887.3           CC-TGCGCATC-AAAAGCTATGATACTGACAGGGGATGGGGAAGGGGCCC
Mouse_XR_385888.3           CC-TGCGCATC-AAAAGCTATGATACTGACAGGGGATGGGGAAGGGGCCC
Mouse_XR_385889.3           CC-TGCGCATC-AAAAGCTATGATACTGACAGGGGATGGGGAAGGGGCCC
Mouse_XR_385890.2           CC-TGCGCATC-AAAAGCTATGATACTGACAGGGGATGGGGAAGGGGCCC
Pig_TCONS_00086400          ------CCCCCAAGGAGGTGGGGGGCTCA---AGAAAACACTGTGGAGTG
Pig_TCONS_00086399          ------CCCCCAAGGAGGTGGGGGGCTCA---AGAAAACACTGTGGAGTG
Pig_TCONS_00086401          ------CCCCCAAGGAGGTGGGGGGCTCA---AGAAAACACTGTGGAGTG
Pig_TCONS_00086402          ------CCCCCAAGGAGGTGGGGGGCTCA---AGAAAACACTGTGGAGTG
Pig_TCONS_00086403          ------CCCCCAAGGAGGTGGGGGGCTCA---AGAAAACACTGTGGAGTG
Human_NR_120497.1           GGGTGTTCCTCGCATGACTTGTAGGATCACCTGGGAAACAC-ACAAATGG
Human_NR_120496.1           GGGTGTTCCTCGCATGACTTGTAGGATCACCTGGGAAACAC-ACAAATGG
Cattle_TCONS_00057062       CTTTGCGACCCCATGAATCGCAGCACGC----------------------
Chicken_TCONS_00053628      ACCAGCCTGGATCTATGCTGCGACCCAGCATTCCGCTTCCCTTCACAACA
Pig_TCONS_00086415          TGGCTCCTCCTGCTCTGCAACCGCATGTTCCCGGCCTGCTCGCTGCCACG
Mouse_XR_385891.3           AG----AAATACAGAAGATGAAGAAAGAAGGAAAAAAATATTCCACTGGG
Pig_TCONS_00027743          AGATTTTCTTTAAGTGGCTAAAACAAAGT-TTAAAAAGCAAGTAACAATA
                                                                              

Cattle_TCONS_00061209       --------------------------------------------------
Cattle_TCONS_00061208       --------------------------------------------------
Pig_TCONS_00049986          --------------------------------------------------
Pig_TCONS_00049985          --------------------------------------------------
Pig_TCONS_00049987          --------------------------------------------------
Cattle_TCONS_00108023       --------------------------------------------------
Cattle_TCONS_00108022       --------------------------------------------------
Cattle_TCONS_00108024       AAAAAGCAGCTTAGATGGAGCAGCGCCAAAACTGCCATGGAAAGACCGGA
Mouse_XR_385887.3           AAAGCTGCATCATTCAGTAATAATGTTCATGAAAGAACAGAGGGCTAAGG
Mouse_XR_385888.3           AAAGCTGCATCATTCAGTAATAATGTTCATGAAAGAACAGAGGGCTAAGG
Mouse_XR_385889.3           AAAGCTGCATCATTCAGTAATAATGTTCATGAAAGAACAGAGGGCTAAGG
Mouse_XR_385890.2           AAAGCTGCATCATTCAGTAATAATGTTCATGAAAGAACAGAGGGCTAAGG
Pig_TCONS_00086400          --------------------------------------------------
Pig_TCONS_00086399          GTGCCAGCCGTCTCTGCCCCGCGCCCAGAAGTGAAAGCGTTGGCTGTCCG
Pig_TCONS_00086401          GGCAGCCTGCCCATCACCGCGGGCCTGGGGG-------------------
Pig_TCONS_00086402          -----------------CGCGGGCCTGGGGG-------------------
Pig_TCONS_00086403          GGCAGCCTGCCCATCACCGCGGGCCTGGGGG-------------------
Human_NR_120497.1           AAGAATTTAAAAATATCTGCTAGGACACCCCGTGTCCCCCACAACTCATC
Human_NR_120496.1           AAGAATTTAAAAATATCTGCTAGGACACCCCGTGTCCCCCACAACTCATC
Cattle_TCONS_00057062       --------------------------------------------------
Chicken_TCONS_00053628      GCACCCTCAGCTCCGAGCTCCTCGTAGCCGAGATGCTTTCAGCGAAGGCT
Pig_TCONS_00086415          GAGCCCGGGCCTGACGTCCCGCAGCCCTGGGTATTCCTGCCACTCTTGGG
Mouse_XR_385891.3           TGATGGTGATCCATGTCTTTAATCGCAGCACTCAGGAGGCAGAGGCAGGT
Pig_TCONS_00027743          AAAGAAAATGTTTCTGGTACAGGACCAGCAGTACAAAAAAATAGTGTACG
                                                                              

Cattle_TCONS_00061209       --------------------------------------------------
Cattle_TCONS_00061208       --------------------------------------------------
Pig_TCONS_00049986          --------------------------------------------------
Pig_TCONS_00049985          --------------------------------------------------
Pig_TCONS_00049987          --------------------------------------------------
Cattle_TCONS_00108023       --------------------------------------------------
Cattle_TCONS_00108022       --------------------------------------------------
Cattle_TCONS_00108024       TGAGATGATCATCTCT-GATTCCTGTCCTGATCTTCTGTCCTGCGTTCAA
Mouse_XR_385887.3           AAAGTGTTTCTTTACAAGAATTCTAGGTGATACATACAGAGTGGTTCTAT
Mouse_XR_385888.3           AAAGTGTTTCTTTACAAGAATTCTAGGTGATACATACAGAGTGGTTCTAT
Mouse_XR_385889.3           AAAGTGTTTCTTTACAAGAATTCTAGGTGATACATACAGAGTGGTTCTAT
Mouse_XR_385890.2           AAAGTGTTTCTTTACAAGAATTCTAGGTGATACATACAGAGTGGTTCTAT
Pig_TCONS_00086400          ------------------------------CTGGAAGCCCACTGGCTCTG
Pig_TCONS_00086399          TCCATCCTACGCCATGGGTTCCATCACTGGCTGGAAGCCCACTGGCTCTG
Pig_TCONS_00086401          ----------------------------GTCTGGAAGCCCACTGGCTCTG
Pig_TCONS_00086402          ----------------------------GTCTGGAAGCCCACTGGCTCTG
Pig_TCONS_00086403          ----------------------------GTCTGGAAGCCCACTGGCTCTG
Human_NR_120497.1           ACAGAGCAAACCCATCACAGAGCAAACTCCTTGGCTACTTCTTGTCTTGG
Human_NR_120496.1           ACAGAGCAAACCCATCACAGAGCAAACTCCTTGGCTACTTCTTGTCTTGG
Cattle_TCONS_00057062       --------------------------------------------------
Chicken_TCONS_00053628      GTACCCTGGGCCTCTCTGTGCCGGAGGCCAGCAGCACCTCCTGCCATAAT
Pig_TCONS_00086415          GCTGGTGTCGCTGTAAACCTGCCTCTGCGTTGGGTCACGGCCTTCACCGC
Mouse_XR_385891.3           GGATCCCTGAGTTCGAGGCCAGCCTGGTCTCCAGAGCAAGTT--------
Pig_TCONS_00027743          AGTACCTGGATAAAACACCCGTTTTGCAATAGTGCAACTTTTAAGTACAT
                                                                              

Cattle_TCONS_00061209       --------------------------------------------------
Cattle_TCONS_00061208       --------------------------------------------------
Pig_TCONS_00049986          --------------------------------------------------
Pig_TCONS_00049985          --------------------------------------------------
Pig_TCONS_00049987          --------------------------------------------------
Cattle_TCONS_00108023       --------------------------------------------------
Cattle_TCONS_00108022       --------------------------------------------------
Cattle_TCONS_00108024       TGTGAGCAAGTCTCATGAGCTCCTTCAAAATACACCTAGAATTCAACCAC
Mouse_XR_385887.3           AATACAAAACCTTAATTTTCTAACCCACAGTA------------------
Mouse_XR_385888.3           AATACAAAACCTTAATTTTCTAACCCACAGTA------------------
Mouse_XR_385889.3           AATACAAAACCTTAATTTTCTAACCCACAGTA------------------
Mouse_XR_385890.2           AATACAAAACCTTAATTTTCTAACCCACAGTA------------------
Pig_TCONS_00086400          AGCA-CACTTCAGGGGAC-----------GCAGGAGCCTGGGA-CGCGAC
Pig_TCONS_00086399          AGCA-CACTTCAGGGGAC-----------GCAGGAGCCTGGGA-CGCGAC
Pig_TCONS_00086401          AGCA-CACTTCAGGGGAC-----------GCAGGAGCCTGGGA-CGCGAC
Pig_TCONS_00086402          AGCA-CACTTCAGGGGAC-----------GCAGGAGCCTGGGA-CGCGAC
Pig_TCONS_00086403          AGCA-CACTTCAGGGGAC-----------GCAGGAGCCTGGGA-CGCGAC
Human_NR_120497.1           GCCGTCTTTTCATCTGGCCTGTTTGCCTGACTGGACTTTGGGGTCTTTGT
Human_NR_120496.1           GCCGTCTTTTCATCTGGCCTGTTTGCCTGACTGGACTTTGGGGTCTTTGT
Cattle_TCONS_00057062       --------------------------------------------------
Chicken_TCONS_00053628      CCA-----------------------------------------------
Pig_TCONS_00086415          GGCTCTACCCTCAGCCATCCGTCCATCCTGGCCAGTCAACACCCCGCTGC
Mouse_XR_385891.3           --------------------------------------------------
Pig_TCONS_00027743          ATTGTTGACTGTCCATAGTCCACGCAGAGTTACAACTCCACACTTTAACA
                                                                              

Cattle_TCONS_00061209       --------------------------------------------------
Cattle_TCONS_00061208       --------------------------------------------------
Pig_TCONS_00049986          --------------------------------------------------
Pig_TCONS_00049985          --------------------------------------------------
Pig_TCONS_00049987          --------------------------------------------------
Cattle_TCONS_00108023       --------------------------------------------------
Cattle_TCONS_00108022       --------------------------------------------------
Cattle_TCONS_00108024       TCTCACCGTCCCCCCTGCCATCCCCCTGATTCGAGCCACCAGCAGGTCTC
Mouse_XR_385887.3           --------------------------------------------------
Mouse_XR_385888.3           --------------------------------------------------
Mouse_XR_385889.3           --------------------------------------------------
Mouse_XR_385890.2           --------------------------------------------------
Pig_TCONS_00086400          ACACACCACCGAGGCCTCCCAAGGCTGCCTCTGCACCATG--TCCGTGGT
Pig_TCONS_00086399          ACACACCACCGAGGCCTCCCAAGGCTGCCTCTGCACCATG--TCCGTGGT
Pig_TCONS_00086401          ACACACCACCGAGGCCTCCCAAGGCTGCCTCTGCACCATG--TCCGTGGT
Pig_TCONS_00086402          ACACACCACCGAGGCCTCCCAAGGCTGCCTCTGCACCATG--TCCGTGGT
Pig_TCONS_00086403          ACACACCACCGAGGCCTCCCAAGGCTGCCTCTGCACCATG--TCCGTGGT
Human_NR_120497.1           TCCCAGCATCAAAATTTCCTACCAGCGACTTTCCATCACAGCTCCCTTCC
Human_NR_120496.1           TCCCAGCATCAAAATTTCCTACCAGCGACTTTCCATCACAGCTCCCTTCC
Cattle_TCONS_00057062       --------------------------------------------------
Chicken_TCONS_00053628      --------------------------------------------------
Pig_TCONS_00086415          CCCAGCCGGTGGAGCCCCGCCGATGCCTCTGCTCTGCTTACCTCCCTGAG
Mouse_XR_385891.3           --------------------------------------------------
Pig_TCONS_00027743          ACAACATGCTGACAGTTCCTAAAGAAAACTACTTAAAAAAAAAAAA----
                                                                              

Cattle_TCONS_00061209       --------------------------------------------------
Cattle_TCONS_00061208       --------------------------------------------------
Pig_TCONS_00049986          --------------------------------------------------
Pig_TCONS_00049985          --------------------------------------------------
Pig_TCONS_00049987          --------------------------------------------------
Cattle_TCONS_00108023       --------------------------------------------------
Cattle_TCONS_00108022       --------------------------------------------------
Cattle_TCONS_00108024       CACTTCATTAAAGCAATCACTTTCTAACCTATCTTCTTGTTTCTTCTCTT
Mouse_XR_385887.3           --------------------------------------------------
Mouse_XR_385888.3           --------------------------------------------------
Mouse_XR_385889.3           --------------------------------------------------
Mouse_XR_385890.2           --------------------------------------------------
Pig_TCONS_00086400          GGCCTGGCCTCTACCTACCA--CTTGATCAAGTCCGCAGAGGAAGGGCTA
Pig_TCONS_00086399          GGCCTGGCCTCTACCTACCA--CTTGATCAAGTCCGCAGAGGAAGGGCTA
Pig_TCONS_00086401          GGCCTGGCCTCTACCTACCA--CTTGATCAAGTCCGCAGAGGAAGGGCTA
Pig_TCONS_00086402          GGCCTGGCCTCTACCTACCA--CTTGATCAAGTCCGCAGAGGAAGGGCTA
Pig_TCONS_00086403          GGCCTGGCCTCTACCTACCA--CTTGATCAAGTCCGCAGAGGAAGGGCTA
Human_NR_120497.1           AGTCTT-CTGGAAATTGTCAGATGTGCCTGGATTTGCAGGGCCTGCACAA
Human_NR_120496.1           AGTCTT-CTGGAAATTGTCAGATGTGCCTGGATTTGCAGGGCCTGCACAA
Cattle_TCONS_00057062       --------------------------------------------------
Chicken_TCONS_00053628      --------------------------------------------------
Pig_TCONS_00086415          AGGGAACGTGGCAGGACTCGCATCACTCCCTATCCATGGTCCTCACTCGT
Mouse_XR_385891.3           --------------------------------------------------
Pig_TCONS_00027743          --------------------------------------------------
                                                                              

Cattle_TCONS_00061209       --------------------------------------------------
Cattle_TCONS_00061208       --------------------------------------------------
Pig_TCONS_00049986          --------------------------------------------------
Pig_TCONS_00049985          --------------------------------------------------
Pig_TCONS_00049987          --------------------------------------------------
Cattle_TCONS_00108023       --------------------------------------------------
Cattle_TCONS_00108022       --------------------------------------------------
Cattle_TCONS_00108024       GTTCGATACAGGATATTCTTAATAGAGCAGCCAGAGAGGCCCTTTACAGT
Mouse_XR_385887.3           --------------------------------------------------
Mouse_XR_385888.3           --------------------------------------------------
Mouse_XR_385889.3           --------------------------------------------------
Mouse_XR_385890.2           --------------------------------------------------
Pig_TCONS_00086400          TGGCTACCTCCGTTTTGCAAG----AGAGGAAGCCACGGCCAAGAGCTCT
Pig_TCONS_00086399          TGGCTACCTCCGTTTTGCAAG----AGAGGAAGCCACGGCCAAGAGCTCT
Pig_TCONS_00086401          TGGCTACCTCCGTTTTGCAAG----AGAGGAAGCCACGGCCAAGAGCTCT
Pig_TCONS_00086402          TGGCTACCTCCGTTTTGCAAG----AGAGGAAGCCACGGCCAAGAGCTCT
Pig_TCONS_00086403          TGGCTACCTCCGTTTTGCAAG----AGAGGAAGCCACGGCCAAGAGCTCT
Human_NR_120497.1           GATATGCTGTCGATCTGGGATTTTTGGGGATTTTTGCAGTTCACACTCCA
Human_NR_120496.1           GATATGCTGTCGATCTGGGATTTTTGGGGATTTTTGCAGTTCACACTCCA
Cattle_TCONS_00057062       --------------------------------------------------
Chicken_TCONS_00053628      --------------------------------------------------
Pig_TCONS_00086415          GCCCAGCCCAGTGACAATGGACGTGTGACCCTACAGTTTCTGCAAGAACG
Mouse_XR_385891.3           --------------------------------------------------
Pig_TCONS_00027743          --------------------------------------------------
                                                                              

Cattle_TCONS_00061209       --------------------------------------------------
Cattle_TCONS_00061208       --------------------------------------------------
Pig_TCONS_00049986          --------------------------------------------------
Pig_TCONS_00049985          --------------------------------------------------
Pig_TCONS_00049987          --------------------------------------------------
Cattle_TCONS_00108023       --------------------------------------------------
Cattle_TCONS_00108022       --------------------------------------------------
Cattle_TCONS_00108024       ATTTAAGG-ATTTAAGTTTGAGCAGGTCACTGCTCTGCCTGACATCCTAC
Mouse_XR_385887.3           --------------------------------------------------
Mouse_XR_385888.3           --------------------------------------------------
Mouse_XR_385889.3           --------------------------------------------------
Mouse_XR_385890.2           --------------------------------------------------
Pig_TCONS_00086400          GTCC-CAG-GTCTAACTCAA------------------------------
Pig_TCONS_00086399          GTCC-CAG-GTCTAACTCAA------------------------------
Pig_TCONS_00086401          GTCC-CAG-GTCTAACTCAA------------------------------
Pig_TCONS_00086402          GTCC-CAG-GTCTAACTCAA------------------------------
Pig_TCONS_00086403          GTCC-CAG-GTCTAACTCAA------------------------------
Human_NR_120497.1           ATGTGCAA-CAGCAACCAAACGGAGATGGAGGACGTGAACATGAACTACT
Human_NR_120496.1           ATGTGCAA-CAGCAACCAAACGGAGATGGAGGACGTGAACATGAACTACT
Cattle_TCONS_00057062       --------------------------------------------------
Chicken_TCONS_00053628      --------------------------------------------------
Pig_TCONS_00086415          GCTTTCATCACCCAGCAAGAAGGAAGGGGGGTCCCCTTCCAGGAGGAGGC
Mouse_XR_385891.3           --------------------------------------------------
Pig_TCONS_00027743          --------------------------------------------------
                                                                              

Cattle_TCONS_00061209       --------------------------------------------------
Cattle_TCONS_00061208       --------------------------------------------------
Pig_TCONS_00049986          --------------------------------------------------
Pig_TCONS_00049985          --------------------------------------------------
Pig_TCONS_00049987          --------------------------------------------------
Cattle_TCONS_00108023       --------------------------------------------------
Cattle_TCONS_00108022       --------------------------------------------------
Cattle_TCONS_00108024       AATGACTCCCCATCTTACCTAGAGTAAAAGCCCGTCTTTCTAATGCCTAC
Mouse_XR_385887.3           --------------------------------------------------
Mouse_XR_385888.3           --------------------------------------------------
Mouse_XR_385889.3           --------------------------------------------------
Mouse_XR_385890.2           --------------------------------------------------
Pig_TCONS_00086400          --------------------------------------------------
Pig_TCONS_00086399          --------------------------------------------------
Pig_TCONS_00086401          --------------------------------------------------
Pig_TCONS_00086402          --------------------------------------------------
Pig_TCONS_00086403          --------------------------------------------------
Human_NR_120497.1           GGAGATGCTGATGAAACGTGTGTAAGGACCGCAATGGTATCTGTGTCCTG
Human_NR_120496.1           GGAGATGCTGATGAAACGTGTGTAAGGACCGCAATGGTATCTGTGTCCTG
Cattle_TCONS_00057062       --------------------------------------------------
Chicken_TCONS_00053628      --------------------------------------------------
Pig_TCONS_00086415          TGAGCCCCTGTGGCTGTTACAGAGAGGGTGGGCCCCTGGGGGTGCTCGAT
Mouse_XR_385891.3           --------------------------------------------------
Pig_TCONS_00027743          --------------------------------------------------
                                                                              

Cattle_TCONS_00061209       --------------------------------------------------
Cattle_TCONS_00061208       --------------------------------------------------
Pig_TCONS_00049986          --------------------------------------------------
Pig_TCONS_00049985          --------------------------------------------------
Pig_TCONS_00049987          --------------------------------------------------
Cattle_TCONS_00108023       --------------------------------------------------
Cattle_TCONS_00108022       --------------------------------------------------
Cattle_TCONS_00108024       AAGACCTTGCATGGTTGCCTCCTTCCAGCCCCCAACCCTTTGACCTCTTT
Mouse_XR_385887.3           --------------------------------------------------
Mouse_XR_385888.3           --------------------------------------------------
Mouse_XR_385889.3           --------------------------------------------------
Mouse_XR_385890.2           --------------------------------------------------
Pig_TCONS_00086400          --------------------------------------------------
Pig_TCONS_00086399          --------------------------------------------------
Pig_TCONS_00086401          --------------------------------------------------
Pig_TCONS_00086402          --------------------------------------------------
Pig_TCONS_00086403          --------------------------------------------------
Human_NR_120497.1           CTCGTGAAATTGACCAGATACAGCGGCTTCCTTTTGCTTCCGAAGGCCCG
Human_NR_120496.1           CTCGTGAAATTGACCAGATACAGCGGCTTCCTTTTGCTTCCGAAGGCCCG
Cattle_TCONS_00057062       --------------------------------------------------
Chicken_TCONS_00053628      --------------------------------------------------
Pig_TCONS_00086415          CTGACAGACGATGGCCTCCAGGGTGGGTGGGTGTGAGGTCTGGCCCAGCG
Mouse_XR_385891.3           --------------------------------------------------
Pig_TCONS_00027743          --------------------------------------------------
                                                                              

Cattle_TCONS_00061209       --------------------------------------------------
Cattle_TCONS_00061208       --------------------------------------------------
Pig_TCONS_00049986          --------------------------------------------------
Pig_TCONS_00049985          --------------------------------------------------
Pig_TCONS_00049987          --------------------------------------------------
Cattle_TCONS_00108023       --------------------------------------------------
Cattle_TCONS_00108022       --------------------------------------------------
Cattle_TCONS_00108024       TCCTGTCCTTCCATTCTGTGTCATTCTCCCCTTTATCCACTCCACTAGAT
Mouse_XR_385887.3           --------------------------------------------------
Mouse_XR_385888.3           --------------------------------------------------
Mouse_XR_385889.3           --------------------------------------------------
Mouse_XR_385890.2           --------------------------------------------------
Pig_TCONS_00086400          --------------------------------------------------
Pig_TCONS_00086399          --------------------------------------------------
Pig_TCONS_00086401          --------------------------------------------------
Pig_TCONS_00086402          --------------------------------------------------
Pig_TCONS_00086403          --------------------------------------------------
Human_NR_120497.1           GATTGACCTGACAATTGATATGCTTTGCTCTATACTCCAACTCCCATTGA
Human_NR_120496.1           GATTGACCTGACAATTGATATGCTTTGCTCTATACTCCAACTCCCATTGA
Cattle_TCONS_00057062       --------------------------------------------------
Chicken_TCONS_00053628      --------------------------------------------------
Pig_TCONS_00086415          CCCTGCCCCGCCCCCAGGAGCCTGACCTGGGACCAGCCCCCACCCCCGCT
Mouse_XR_385891.3           --------------------------------------------------
Pig_TCONS_00027743          --------------------------------------------------
                                                                              

Cattle_TCONS_00061209       --------------------------------------------------
Cattle_TCONS_00061208       --------------------------------------------------
Pig_TCONS_00049986          --------------------------------------------------
Pig_TCONS_00049985          --------------------------------------------------
Pig_TCONS_00049987          --------------------------------------------------
Cattle_TCONS_00108023       --------------------------------------------------
Cattle_TCONS_00108022       --------------------------------------------------
Cattle_TCONS_00108024       CACCTGACCTG---------------------------------------
Mouse_XR_385887.3           --------------------------------------------------
Mouse_XR_385888.3           --------------------------------------------------
Mouse_XR_385889.3           --------------------------------------------------
Mouse_XR_385890.2           --------------------------------------------------
Pig_TCONS_00086400          --------------------------------------------------
Pig_TCONS_00086399          --------------------------------------------------
Pig_TCONS_00086401          --------------------------------------------------
Pig_TCONS_00086402          --------------------------------------------------
Pig_TCONS_00086403          --------------------------------------------------
Human_NR_120497.1           CCATGGGGTGAAAGCACCCTTTCTCGGTCAGCCTCACTGCTTCCCCGCAG
Human_NR_120496.1           CCATGGGGTGAAAGCACCCTTTCTCGGTCAGCCTCACTGCTTCCCCGCAG
Cattle_TCONS_00057062       --------------------------------------------------
Chicken_TCONS_00053628      --------------------------------------------------
Pig_TCONS_00086415          GCTGCTGTTTTGCTTTTGTGCGAAGCCCTGAGGAACCTGCAGGACAGGCT
Mouse_XR_385891.3           --------------------------------------------------
Pig_TCONS_00027743          --------------------------------------------------
                                                                              

Cattle_TCONS_00061209       --------------------------------------------------
Cattle_TCONS_00061208       --------------------------------------------------
Pig_TCONS_00049986          --------------------------------------------------
Pig_TCONS_00049985          --------------------------------------------------
Pig_TCONS_00049987          --------------------------------------------------
Cattle_TCONS_00108023       --------------------------------------------------
Cattle_TCONS_00108022       --------------------------------------------------
Cattle_TCONS_00108024       --------------------------------------------------
Mouse_XR_385887.3           --------------------------------------------------
Mouse_XR_385888.3           --------------------------------------------------
Mouse_XR_385889.3           --------------------------------------------------
Mouse_XR_385890.2           --------------------------------------------------
Pig_TCONS_00086400          --------------------------------------------------
Pig_TCONS_00086399          --------------------------------------------------
Pig_TCONS_00086401          --------------------------------------------------
Pig_TCONS_00086402          --------------------------------------------------
Pig_TCONS_00086403          --------------------------------------------------
Human_NR_120497.1           ATGGAGGGATTTTCTGCAGGAGCATGGGCCCTGGGCCTTCCTTTCCCACT
Human_NR_120496.1           ATGGAGGGATTTTCTGCAGGAGCATGGGCCCTGGGCCTTCCTTTCCCACT
Cattle_TCONS_00057062       --------------------------------------------------
Chicken_TCONS_00053628      --------------------------------------------------
Pig_TCONS_00086415          GAGGCTCCTCTGGCTCCCGACTTGCAGGAACTTGTCCCTTCCCCCACCGA
Mouse_XR_385891.3           --------------------------------------------------
Pig_TCONS_00027743          --------------------------------------------------
                                                                              

Cattle_TCONS_00061209       --------------------------------------------------
Cattle_TCONS_00061208       --------------------------------------------------
Pig_TCONS_00049986          --------------------------------------------------
Pig_TCONS_00049985          --------------------------------------------------
Pig_TCONS_00049987          --------------------------------------------------
Cattle_TCONS_00108023       --------------------------------------------------
Cattle_TCONS_00108022       --------------------------------------------------
Cattle_TCONS_00108024       --------------------------------------------------
Mouse_XR_385887.3           --------------------------------------------------
Mouse_XR_385888.3           --------------------------------------------------
Mouse_XR_385889.3           --------------------------------------------------
Mouse_XR_385890.2           --------------------------------------------------
Pig_TCONS_00086400          --------------------------------------------------
Pig_TCONS_00086399          --------------------------------------------------
Pig_TCONS_00086401          --------------------------------------------------
Pig_TCONS_00086402          --------------------------------------------------
Pig_TCONS_00086403          --------------------------------------------------
Human_NR_120497.1           GTCTCTTGAAAGCCTCCTCCAGATGTGCTGCCTGGCTCAGCTCTTTGGGT
Human_NR_120496.1           GTCTCTTGAAAGCCTCCTCCAGATGTGCTGCCTGGCTCAGCTCTTTGGGT
Cattle_TCONS_00057062       --------------------------------------------------
Chicken_TCONS_00053628      --------------------------------------------------
Pig_TCONS_00086415          GCCAGTCTCTACTGATGGCCCTGCCTCGAACCTGCCCCGCCACCCACACG
Mouse_XR_385891.3           --------------------------------------------------
Pig_TCONS_00027743          --------------------------------------------------
                                                                              

Cattle_TCONS_00061209       --------------------------------------------------
Cattle_TCONS_00061208       --------------------------------------------------
Pig_TCONS_00049986          --------------------------------------------------
Pig_TCONS_00049985          --------------------------------------------------
Pig_TCONS_00049987          --------------------------------------------------
Cattle_TCONS_00108023       --------------------------------------------------
Cattle_TCONS_00108022       --------------------------------------------------
Cattle_TCONS_00108024       --------------------------------------------------
Mouse_XR_385887.3           --------------------------------------------------
Mouse_XR_385888.3           --------------------------------------------------
Mouse_XR_385889.3           --------------------------------------------------
Mouse_XR_385890.2           --------------------------------------------------
Pig_TCONS_00086400          --------------------------------------------------
Pig_TCONS_00086399          --------------------------------------------------
Pig_TCONS_00086401          --------------------------------------------------
Pig_TCONS_00086402          --------------------------------------------------
Pig_TCONS_00086403          --------------------------------------------------
Human_NR_120497.1           GACTTTTGTTCTGTCTCATGTGACCCATCAAGATTCACACAGGGCTGTGT
Human_NR_120496.1           GACTTTTGTTCTGTCTCATGTGACCCATCAAGATTCACACAGGGCTGTGT
Cattle_TCONS_00057062       --------------------------------------------------
Chicken_TCONS_00053628      --------------------------------------------------
Pig_TCONS_00086415          TGTGGCAGCAGAAATGTGGAGCCGGCTGGGCCCCCACCTGAACGCAGCTC
Mouse_XR_385891.3           --------------------------------------------------
Pig_TCONS_00027743          --------------------------------------------------
                                                                              

Cattle_TCONS_00061209       --------------------------------------------------
Cattle_TCONS_00061208       --------------------------------------------------
Pig_TCONS_00049986          --------------------------------------------------
Pig_TCONS_00049985          --------------------------------------------------
Pig_TCONS_00049987          --------------------------------------------------
Cattle_TCONS_00108023       --------------------------------------------------
Cattle_TCONS_00108022       --------------------------------------------------
Cattle_TCONS_00108024       --------------------------------------------------
Mouse_XR_385887.3           --------------------------------------------------
Mouse_XR_385888.3           --------------------------------------------------
Mouse_XR_385889.3           --------------------------------------------------
Mouse_XR_385890.2           --------------------------------------------------
Pig_TCONS_00086400          --------------------------------------------------
Pig_TCONS_00086399          --------------------------------------------------
Pig_TCONS_00086401          --------------------------------------------------
Pig_TCONS_00086402          --------------------------------------------------
Pig_TCONS_00086403          --------------------------------------------------
Human_NR_120497.1           CCCGGGCAGGGCTGGAGTCGACATTCAGGGAGGAGATCACTGTTCTGGAA
Human_NR_120496.1           CCCGGGCAGGGCTGGAGTCGACATTCAGGGAGGAGATCACTGTTCTGGAA
Cattle_TCONS_00057062       --------------------------------------------------
Chicken_TCONS_00053628      --------------------------------------------------
Pig_TCONS_00086415          TCCCCACGGAGGCCAGACAGTGGGTCTCAACCACTGGCTTTGCAGCCAGG
Mouse_XR_385891.3           --------------------------------------------------
Pig_TCONS_00027743          --------------------------------------------------
                                                                              

Cattle_TCONS_00061209       --------------------------------------------------
Cattle_TCONS_00061208       --------------------------------------------------
Pig_TCONS_00049986          --------------------------------------------------
Pig_TCONS_00049985          --------------------------------------------------
Pig_TCONS_00049987          --------------------------------------------------
Cattle_TCONS_00108023       --------------------------------------------------
Cattle_TCONS_00108022       --------------------------------------------------
Cattle_TCONS_00108024       --------------------------------------------------
Mouse_XR_385887.3           --------------------------------------------------
Mouse_XR_385888.3           --------------------------------------------------
Mouse_XR_385889.3           --------------------------------------------------
Mouse_XR_385890.2           --------------------------------------------------
Pig_TCONS_00086400          --------------------------------------------------
Pig_TCONS_00086399          --------------------------------------------------
Pig_TCONS_00086401          --------------------------------------------------
Pig_TCONS_00086402          --------------------------------------------------
Pig_TCONS_00086403          --------------------------------------------------
Human_NR_120497.1           CAGAGCAGTGATTGGTTTAATTGAAATCTGATAGATCATCATGTAAAAAG
Human_NR_120496.1           CAGAGCAGTGATTGGTTTAATTGAAATCTGATAGATCATCATGTAAAAAG
Cattle_TCONS_00057062       --------------------------------------------------
Chicken_TCONS_00053628      --------------------------------------------------
Pig_TCONS_00086415          CAGCTGTGGGGCAGTGCCGGCTCCTACTAGCCTGGGGCGGTGGCTGCGCC
Mouse_XR_385891.3           --------------------------------------------------
Pig_TCONS_00027743          --------------------------------------------------
                                                                              

Cattle_TCONS_00061209       --------------------------------------------------
Cattle_TCONS_00061208       --------------------------------------------------
Pig_TCONS_00049986          --------------------------------------------------
Pig_TCONS_00049985          --------------------------------------------------
Pig_TCONS_00049987          --------------------------------------------------
Cattle_TCONS_00108023       --------------------------------------------------
Cattle_TCONS_00108022       --------------------------------------------------
Cattle_TCONS_00108024       --------------------------------------------------
Mouse_XR_385887.3           --------------------------------------------------
Mouse_XR_385888.3           --------------------------------------------------
Mouse_XR_385889.3           --------------------------------------------------
Mouse_XR_385890.2           --------------------------------------------------
Pig_TCONS_00086400          --------------------------------------------------
Pig_TCONS_00086399          --------------------------------------------------
Pig_TCONS_00086401          --------------------------------------------------
Pig_TCONS_00086402          --------------------------------------------------
Pig_TCONS_00086403          --------------------------------------------------
Human_NR_120497.1           CTGGCATGTAAGCATGCTCCCGGAGCCTGCAGGGCCCTGCGCGGCCTCTT
Human_NR_120496.1           CTGGCATGTAAGCATGCTCCCGGAGCCTGCAGGGCCCTGCGCGGCCTCTT
Cattle_TCONS_00057062       --------------------------------------------------
Chicken_TCONS_00053628      --------------------------------------------------
Pig_TCONS_00086415          TCCCTGGCTCCAGCGGCCTTCCTTTGAAGGAGCCAGCACAGCCCCTGCTT
Mouse_XR_385891.3           --------------------------------------------------
Pig_TCONS_00027743          --------------------------------------------------
                                                                              

Cattle_TCONS_00061209       --------------------------------------------------
Cattle_TCONS_00061208       --------------------------------------------------
Pig_TCONS_00049986          --------------------------------------------------
Pig_TCONS_00049985          --------------------------------------------------
Pig_TCONS_00049987          --------------------------------------------------
Cattle_TCONS_00108023       --------------------------------------------------
Cattle_TCONS_00108022       --------------------------------------------------
Cattle_TCONS_00108024       --------------------------------------------------
Mouse_XR_385887.3           --------------------------------------------------
Mouse_XR_385888.3           --------------------------------------------------
Mouse_XR_385889.3           --------------------------------------------------
Mouse_XR_385890.2           --------------------------------------------------
Pig_TCONS_00086400          --------------------------------------------------
Pig_TCONS_00086399          --------------------------------------------------
Pig_TCONS_00086401          --------------------------------------------------
Pig_TCONS_00086402          --------------------------------------------------
Pig_TCONS_00086403          --------------------------------------------------
Human_NR_120497.1           GCCTGGCCATCACGTAGAGGCGGTCCTCTTGCATGGTTGGGGGCCTCACC
Human_NR_120496.1           GCCTGGCCATCACGTAGAGGCGGTCCTCTTGCATGGTTGGGGGCCTCACC
Cattle_TCONS_00057062       --------------------------------------------------
Chicken_TCONS_00053628      --------------------------------------------------
Pig_TCONS_00086415          TACAGGGTGTCAAGGTCACCGTGAGCAGCAGAGAAGTGGTAACTTAGGGC
Mouse_XR_385891.3           --------------------------------------------------
Pig_TCONS_00027743          --------------------------------------------------
                                                                              

Cattle_TCONS_00061209       --------------------------------------------------
Cattle_TCONS_00061208       --------------------------------------------------
Pig_TCONS_00049986          --------------------------------------------------
Pig_TCONS_00049985          --------------------------------------------------
Pig_TCONS_00049987          --------------------------------------------------
Cattle_TCONS_00108023       --------------------------------------------------
Cattle_TCONS_00108022       --------------------------------------------------
Cattle_TCONS_00108024       --------------------------------------------------
Mouse_XR_385887.3           --------------------------------------------------
Mouse_XR_385888.3           --------------------------------------------------
Mouse_XR_385889.3           --------------------------------------------------
Mouse_XR_385890.2           --------------------------------------------------
Pig_TCONS_00086400          --------------------------------------------------
Pig_TCONS_00086399          --------------------------------------------------
Pig_TCONS_00086401          --------------------------------------------------
Pig_TCONS_00086402          --------------------------------------------------
Pig_TCONS_00086403          --------------------------------------------------
Human_NR_120497.1           TGCACCACGGGCCCCCAAGCCAAACAGTGAGATTGTACGGAGACCATCCT
Human_NR_120496.1           TGCACCACGGGCCCCCAAGCCAAACAGTGAGATTGTACGGAGACCATCCT
Cattle_TCONS_00057062       --------------------------------------------------
Chicken_TCONS_00053628      --------------------------------------------------
Pig_TCONS_00086415          CAGGCATACAGTAAGTGCTCAATACCAGGATCTGTCACTGTCGCTCAGGC
Mouse_XR_385891.3           --------------------------------------------------
Pig_TCONS_00027743          --------------------------------------------------
                                                                              

Cattle_TCONS_00061209       --------------------------------------------------
Cattle_TCONS_00061208       --------------------------------------------------
Pig_TCONS_00049986          --------------------------------------------------
Pig_TCONS_00049985          --------------------------------------------------
Pig_TCONS_00049987          --------------------------------------------------
Cattle_TCONS_00108023       --------------------------------------------------
Cattle_TCONS_00108022       --------------------------------------------------
Cattle_TCONS_00108024       --------------------------------------------------
Mouse_XR_385887.3           --------------------------------------------------
Mouse_XR_385888.3           --------------------------------------------------
Mouse_XR_385889.3           --------------------------------------------------
Mouse_XR_385890.2           --------------------------------------------------
Pig_TCONS_00086400          --------------------------------------------------
Pig_TCONS_00086399          --------------------------------------------------
Pig_TCONS_00086401          --------------------------------------------------
Pig_TCONS_00086402          --------------------------------------------------
Pig_TCONS_00086403          --------------------------------------------------
Human_NR_120497.1           GGTCAGGTCTTGCAGTTTGCACCAGGTAGCCCCAGGCTATCCTGCCGTGC
Human_NR_120496.1           GGTCAGGTCTTGCAGTTTGCACCAGGTAGCCCCAGGCTATCCTGCCGTGC
Cattle_TCONS_00057062       --------------------------------------------------
Chicken_TCONS_00053628      --------------------------------------------------
Pig_TCONS_00086415          CCCATCTCCTGCGGGCGGTTCTCGGCTCAGAACCATGTCAGACCCTCTTC
Mouse_XR_385891.3           --------------------------------------------------
Pig_TCONS_00027743          --------------------------------------------------
                                                                              

Cattle_TCONS_00061209       --------------------------------------------------
Cattle_TCONS_00061208       --------------------------------------------------
Pig_TCONS_00049986          --------------------------------------------------
Pig_TCONS_00049985          --------------------------------------------------
Pig_TCONS_00049987          --------------------------------------------------
Cattle_TCONS_00108023       --------------------------------------------------
Cattle_TCONS_00108022       --------------------------------------------------
Cattle_TCONS_00108024       --------------------------------------------------
Mouse_XR_385887.3           --------------------------------------------------
Mouse_XR_385888.3           --------------------------------------------------
Mouse_XR_385889.3           --------------------------------------------------
Mouse_XR_385890.2           --------------------------------------------------
Pig_TCONS_00086400          --------------------------------------------------
Pig_TCONS_00086399          --------------------------------------------------
Pig_TCONS_00086401          --------------------------------------------------
Pig_TCONS_00086402          --------------------------------------------------
Pig_TCONS_00086403          --------------------------------------------------
Human_NR_120497.1           AAGAGCTGCCTTCTCAGCACAGTGGAGTTCTACGGCTGCCTCGGCTGCAG
Human_NR_120496.1           AAGAGCTGCCTTCTCAGCACAGTGGAGTTCTACGGCTGCCTCGGCTGCAG
Cattle_TCONS_00057062       --------------------------------------------------
Chicken_TCONS_00053628      --------------------------------------------------
Pig_TCONS_00086415          CTCCAGGGCCTCTTCTTCCAAGTCAGAGGAGCAGCCTCCTCGAAGCCGAC
Mouse_XR_385891.3           --------------------------------------------------
Pig_TCONS_00027743          --------------------------------------------------
                                                                              

Cattle_TCONS_00061209       --------------------------------------------------
Cattle_TCONS_00061208       --------------------------------------------------
Pig_TCONS_00049986          --------------------------------------------------
Pig_TCONS_00049985          --------------------------------------------------
Pig_TCONS_00049987          --------------------------------------------------
Cattle_TCONS_00108023       --------------------------------------------------
Cattle_TCONS_00108022       --------------------------------------------------
Cattle_TCONS_00108024       --------------------------------------------------
Mouse_XR_385887.3           --------------------------------------------------
Mouse_XR_385888.3           --------------------------------------------------
Mouse_XR_385889.3           --------------------------------------------------
Mouse_XR_385890.2           --------------------------------------------------
Pig_TCONS_00086400          --------------------------------------------------
Pig_TCONS_00086399          --------------------------------------------------
Pig_TCONS_00086401          --------------------------------------------------
Pig_TCONS_00086402          --------------------------------------------------
Pig_TCONS_00086403          --------------------------------------------------
Human_NR_120497.1           AGGTCAGCTCTGGAGCCTTGCTGAGCACCTCCATGGATGCATTTTGCAAA
Human_NR_120496.1           AGGTCAGCTCTGGAGCCTTGCTGAGCACCTCCATGGATGCATTTTGCAAA
Cattle_TCONS_00057062       --------------------------------------------------
Chicken_TCONS_00053628      --------------------------------------------------
Pig_TCONS_00086415          GGGTGGCTGCTCCCAGTTCTCAGAAAGCCTTCATCCGAGGTAACCGCCGG
Mouse_XR_385891.3           --------------------------------------------------
Pig_TCONS_00027743          --------------------------------------------------
                                                                              

Cattle_TCONS_00061209       --------------------------------------------------
Cattle_TCONS_00061208       --------------------------------------------------
Pig_TCONS_00049986          --------------------------------------------------
Pig_TCONS_00049985          --------------------------------------------------
Pig_TCONS_00049987          --------------------------------------------------
Cattle_TCONS_00108023       --------------------------------------------------
Cattle_TCONS_00108022       --------------------------------------------------
Cattle_TCONS_00108024       --------------------------------------------------
Mouse_XR_385887.3           --------------------------------------------------
Mouse_XR_385888.3           --------------------------------------------------
Mouse_XR_385889.3           --------------------------------------------------
Mouse_XR_385890.2           --------------------------------------------------
Pig_TCONS_00086400          --------------------------------------------------
Pig_TCONS_00086399          --------------------------------------------------
Pig_TCONS_00086401          --------------------------------------------------
Pig_TCONS_00086402          --------------------------------------------------
Pig_TCONS_00086403          --------------------------------------------------
Human_NR_120497.1           GGGCCGAGTAAGAGGCATTAACGTGGCCTGTGCTTAGTTCCTGACAGCAA
Human_NR_120496.1           GGGCCGAGTAAGAGGCATTAACGTGGCCTGTGCTTAGTTCCTGACAGCAA
Cattle_TCONS_00057062       --------------------------------------------------
Chicken_TCONS_00053628      --------------------------------------------------
Pig_TCONS_00086415          GCTCACGGACACCGGAGGCGGCGTCTGTCCCGCTTTGTTCCCAGCAGCCT
Mouse_XR_385891.3           --------------------------------------------------
Pig_TCONS_00027743          --------------------------------------------------
                                                                              

Cattle_TCONS_00061209       --------------------------------------------------
Cattle_TCONS_00061208       --------------------------------------------------
Pig_TCONS_00049986          --------------------------------------------------
Pig_TCONS_00049985          --------------------------------------------------
Pig_TCONS_00049987          --------------------------------------------------
Cattle_TCONS_00108023       --------------------------------------------------
Cattle_TCONS_00108022       --------------------------------------------------
Cattle_TCONS_00108024       --------------------------------------------------
Mouse_XR_385887.3           --------------------------------------------------
Mouse_XR_385888.3           --------------------------------------------------
Mouse_XR_385889.3           --------------------------------------------------
Mouse_XR_385890.2           --------------------------------------------------
Pig_TCONS_00086400          --------------------------------------------------
Pig_TCONS_00086399          --------------------------------------------------
Pig_TCONS_00086401          --------------------------------------------------
Pig_TCONS_00086402          --------------------------------------------------
Pig_TCONS_00086403          --------------------------------------------------
Human_NR_120497.1           GCGGGATTAAACCCGGATTAAAGGATCAGCCCTAAACCAAAGCAGACCAG
Human_NR_120496.1           GCGGGATTAAACCCGGATTAAAGGATCAGCCCTAAACCAAAGCAGACCAG
Cattle_TCONS_00057062       --------------------------------------------------
Chicken_TCONS_00053628      --------------------------------------------------
Pig_TCONS_00086415          CCAGGGAGCATGTGCTCCTGGTTGTGGAGCAGATTTGAAAGATAACCTCA
Mouse_XR_385891.3           --------------------------------------------------
Pig_TCONS_00027743          --------------------------------------------------
                                                                              

Cattle_TCONS_00061209       --------------------------------------------------
Cattle_TCONS_00061208       --------------------------------------------------
Pig_TCONS_00049986          --------------------------------------------------
Pig_TCONS_00049985          --------------------------------------------------
Pig_TCONS_00049987          --------------------------------------------------
Cattle_TCONS_00108023       --------------------------------------------------
Cattle_TCONS_00108022       --------------------------------------------------
Cattle_TCONS_00108024       --------------------------------------------------
Mouse_XR_385887.3           --------------------------------------------------
Mouse_XR_385888.3           --------------------------------------------------
Mouse_XR_385889.3           --------------------------------------------------
Mouse_XR_385890.2           --------------------------------------------------
Pig_TCONS_00086400          --------------------------------------------------
Pig_TCONS_00086399          --------------------------------------------------
Pig_TCONS_00086401          --------------------------------------------------
Pig_TCONS_00086402          --------------------------------------------------
Pig_TCONS_00086403          --------------------------------------------------
Human_NR_120497.1           TAATAGGTCTCATGATAAAAGCAGCCAAATAATAATAGTAAAAATCTATT
Human_NR_120496.1           TAATAGGTCTCATGATAAAAGCAGCCAAATAATAATAGTAAAAATCTATT
Cattle_TCONS_00057062       --------------------------------------------------
Chicken_TCONS_00053628      --------------------------------------------------
Pig_TCONS_00086415          TCCTACCAGAAACGATCAGAAGCTGGGGGTCGCCTTTCCCTCTGGGTCCC
Mouse_XR_385891.3           --------------------------------------------------
Pig_TCONS_00027743          --------------------------------------------------
                                                                              

Cattle_TCONS_00061209       ------------
Cattle_TCONS_00061208       ------------
Pig_TCONS_00049986          ------------
Pig_TCONS_00049985          ------------
Pig_TCONS_00049987          ------------
Cattle_TCONS_00108023       ------------
Cattle_TCONS_00108022       ------------
Cattle_TCONS_00108024       ------------
Mouse_XR_385887.3           ------------
Mouse_XR_385888.3           ------------
Mouse_XR_385889.3           ------------
Mouse_XR_385890.2           ------------
Pig_TCONS_00086400          ------------
Pig_TCONS_00086399          ------------
Pig_TCONS_00086401          ------------
Pig_TCONS_00086402          ------------
Pig_TCONS_00086403          ------------
Human_NR_120497.1           CTTGGACTT---
Human_NR_120496.1           CTTGGACTT---
Cattle_TCONS_00057062       ------------
Chicken_TCONS_00053628      ------------
Pig_TCONS_00086415          TGTCCTAGCAGA
Mouse_XR_385891.3           ------------
Pig_TCONS_00027743          ------------
                                        
