# Supplementary material for: Genome-wide identification of tissue-specific long non-coding RNA in three farm animal species
Source: BMC Genomics. 2018 Sep 18;19:684. doi: 10.1186/s12864-018-5037-7 (PMC6145346; doi:10.1186/s12864-018-5037-7)
Supplement: Supplementary file 21 — Multiple Sequence Alignments for Conserved LncRNAs. A multiple sequence alignment file generated by ClustalW is included for each of the 39 groups of lncRNAs associated with orthologous genes across all five species. (ZIP 445 kb) [file 12864_2018_5037_MOESM21_ESM.zip › Group_16_Seqs.fa.align.out]

CLUSTAL 2.1 multiple sequence alignment


Cattle_TCONS_00072980       --------------------------------------------------
Cattle_TCONS_00072981       --------------------------------------------------
Mouse_XR_375320.2           TTCCAGGATAGCCAGGGCTTTACAAAGAAACCCTATCTCAAAAAAACAAA
Mouse_XR_867037.1           TTCCAGGATAGCCAGGGCTTTACAAAGAAACCCTATCTCAAAAAAACAAA
Pig_TCONS_00125299          --------------------------------------------------
Pig_TCONS_00125300          --------------------------------------------------
Mouse_XR_104764.4           --------------------------------------------------
Chicken_TCONS_00096385      --------------------------------------------------
                                                                              

Cattle_TCONS_00072980       --------------------------------------------------
Cattle_TCONS_00072981       --------------------------------------------------
Mouse_XR_375320.2           AAACAAACAAAACCGAAAAGACGACCAACTTGTCCCCTCTTACCCACCTC
Mouse_XR_867037.1           AAACAAACAAAACCGAAAAGACGACCAACTTGTCCCCTCTTACCCACCTC
Pig_TCONS_00125299          --------------------------------------------------
Pig_TCONS_00125300          --------------------------------------------------
Mouse_XR_104764.4           --------------------------------------------------
Chicken_TCONS_00096385      --------------------------------------------------
                                                                              

Cattle_TCONS_00072980       --------------------------------------------------
Cattle_TCONS_00072981       --------------------------------------------------
Mouse_XR_375320.2           TCTTATGAATGAAAATGATACAAAATATGAGATCTCTTGACGCTCATTCA
Mouse_XR_867037.1           TCTTATGAATGAAAATGATACAAAATATGAGATCTCTTGACGCTCATTCA
Pig_TCONS_00125299          --------------------------------------------------
Pig_TCONS_00125300          --------------------------------------------------
Mouse_XR_104764.4           --------------------------------------------------
Chicken_TCONS_00096385      --------------------------------------------------
                                                                              

Cattle_TCONS_00072980       --------------------------------------------------
Cattle_TCONS_00072981       --------------------------------------------------
Mouse_XR_375320.2           AATCTTTTTCTTCCTTTCAAAATCATTTAATCAAGACACCTTTTGACCAA
Mouse_XR_867037.1           AATCTTTTTCTTCCTTTCAAAATCATTTAATCAAGACACCTTTTGACCAA
Pig_TCONS_00125299          --------------------------------------------------
Pig_TCONS_00125300          --------------------------------------------------
Mouse_XR_104764.4           --------------------------------------------------
Chicken_TCONS_00096385      --------------------------------------------------
                                                                              

Cattle_TCONS_00072980       --------------------------------------------------
Cattle_TCONS_00072981       --------------------------------------------------
Mouse_XR_375320.2           ACAACCCTGGCTCATAGTTTAATAAAACATCCCGTCCAAAGAAAGAAACC
Mouse_XR_867037.1           ACAACCCTGGCTCATAGTTTAATAAAACATCCCGTCCAAAGAAAGAAACC
Pig_TCONS_00125299          --------------------------------------------------
Pig_TCONS_00125300          --------------------------------------------------
Mouse_XR_104764.4           --------------------------------------------------
Chicken_TCONS_00096385      --------------------------------------------------
                                                                              

Cattle_TCONS_00072980       --------------------------------------------------
Cattle_TCONS_00072981       --------------------------------------------------
Mouse_XR_375320.2           TATTCTTGAAACCTGTCACTTGAAAAGCAAAAAGATCTAACAGAACAACA
Mouse_XR_867037.1           TATTCTTGAAACCTGTCACTTGAAAAGCAAAAAGATCTAACAGAACAACA
Pig_TCONS_00125299          --------------------------------------------------
Pig_TCONS_00125300          --------------------------------------------------
Mouse_XR_104764.4           --------------------------------------------------
Chicken_TCONS_00096385      --------------------------------------------------
                                                                              

Cattle_TCONS_00072980       --------------------------------------------------
Cattle_TCONS_00072981       --------------------------------------------------
Mouse_XR_375320.2           AAAGTGTGAGATAGGGCAGAGCTCTACTTCTTTAATCCACATTTAACATT
Mouse_XR_867037.1           AAAGTGTGAGATAGGGCAGAGCTCTACTTCTTTAATCCACATTTAACATT
Pig_TCONS_00125299          --------------------------------------------------
Pig_TCONS_00125300          --------------------------------------------------
Mouse_XR_104764.4           --------------------------------------------------
Chicken_TCONS_00096385      --------------------------------------------------
                                                                              

Cattle_TCONS_00072980       -----------------CTCATACATAC------GTAGGTCAGTG--GTT
Cattle_TCONS_00072981       -----------------CTCATACATAC------GTAGGTCAGTG--GTT
Mouse_XR_375320.2           TGAGATAGAACATGCTGCCCTTAAATGCTGAGAAGGAAGACAGCACAGTT
Mouse_XR_867037.1           TGAGATAGAACATGCTGCCCTTAAATGCTGAGAAGGAAGACAGCACAGTT
Pig_TCONS_00125299          --------------------------------------------------
Pig_TCONS_00125300          --------------------------------------------------
Mouse_XR_104764.4           --------------------------------------------------
Chicken_TCONS_00096385      --------------------------------------------------
                                                                              

Cattle_TCONS_00072980       T--AATGTA---ATTCCTCTTAAGAAAGCAAGCAGATTGAGTAA-TATTT
Cattle_TCONS_00072981       T--AATGTA---ATTCCTCTTAAGAAAGCAAGCAGATTGAGTAA-TATTT
Mouse_XR_375320.2           TGCAGTGTAGCCATCTCTGTTGTACAAGCTAAGGACCTGGTCAAACACCA
Mouse_XR_867037.1           TGCAGTGTAGCCATCTCTGTTGTACAAGCTAAGGACCTGGTCAAACACCA
Pig_TCONS_00125299          --------------------------------------------------
Pig_TCONS_00125300          --------------------------------------------------
Mouse_XR_104764.4           --------------------------------------------------
Chicken_TCONS_00096385      --------------------------------------------------
                                                                              

Cattle_TCONS_00072980       TAATTCAGAAACACGTTGCTCAACGTGCGTCTTCTGAGCACATGCCTGAG
Cattle_TCONS_00072981       TAATTCAGAAACACGTTGCTCAACGTGCGTCTTCTGAGCACATGCCTGAG
Mouse_XR_375320.2           CAATGCCGACCCAGACT------TGTTGGTATTTTGAG-GCAAGGTGGGG
Mouse_XR_867037.1           CAATGCCGACCCAGACT------TGTTGGTATTTTGAG-GCAAGGTGGGG
Pig_TCONS_00125299          --------------------------------------------------
Pig_TCONS_00125300          --------------------------------------------------
Mouse_XR_104764.4           ---------------------------------AAGTGCATTCTTTAATC
Chicken_TCONS_00096385      --------------------------------------------------
                                                                              

Cattle_TCONS_00072980       AACGGGGACCGGC-AGAACACAGGCAGTGCACGGCCGGCCGGCCGACCAC
Cattle_TCONS_00072981       AACGGGGACCGGC-AGAACACAGGCAGTGCACGGCCGGCCGGCCGACCAC
Mouse_XR_375320.2           CAGGGGCACTGCCCACCACAAACCTACATCCCTGTTGCAAAATAGAAAAT
Mouse_XR_867037.1           CAGGGGCACTGCCCACCACAAACCTACATCCCTGTTGCAAAATAGAAAAT
Pig_TCONS_00125299          --------------------------------------------------
Pig_TCONS_00125300          --------------------------------------------------
Mouse_XR_104764.4           AAGAGACAAGCATAGGACAGTGCTCAGTAAAAACCCAGTCTGGCTTACAA
Chicken_TCONS_00096385      ------------CCGGTGTGAAATCGAGAAGAGGGCCCCACATGATTGAT
                                                                              

Cattle_TCONS_00072980       GGTCCTGCTTCTCGGCTGACTCCACGCTTG--CAGCCAAACTCGCAGCTT
Cattle_TCONS_00072981       GGTCCTGCTTCTCGGCTGACTCCACGCTTG--CAGCCAAACTCGCAGCTT
Mouse_XR_375320.2           AGTTACATTTAATGAAGCAAGAGAGTCCAGGCCAGACAAACCCGGAACTA
Mouse_XR_867037.1           AGTTACATTTAATGAAGCAAGAGAGTCCAGGCCAGACAAACCCGGAACTA
Pig_TCONS_00125299          --------------------------------------------------
Pig_TCONS_00125300          --------------------------------------------------
Mouse_XR_104764.4           ATGCCAAACCCTCAACAGTAAACAACCTTAGCCAGGAAGTCTACCGTCCC
Chicken_TCONS_00096385      CACCACACGCATCAGAAGGAAATGATTCACCACAACACTGCAACCGAAAC
                                                                              

Cattle_TCONS_00072980       TATTAAGAATTTGGAA-------------AGGTCACAGGGAATTCTCTCA
Cattle_TCONS_00072981       TATTAAGAATTTGGAA-------------AGGTCACAGGGAATTCTCTCA
Mouse_XR_375320.2           CAACACTGGCTTGCATGCTTGCATGTGTTAGGTGATACACATGTATTTAA
Mouse_XR_867037.1           CAACACTGGCTTGCATGCTTGCATGTGTTAGGTGATACACATGTATTTAA
Pig_TCONS_00125299          --------------------------------------------------
Pig_TCONS_00125300          --------------------------------------------------
Mouse_XR_104764.4           TCCCACTCTCCTGCCGG-TCACACCACCACACCATGGAAGAAAGAGGTAG
Chicken_TCONS_00096385      TGCTTCAACACCTGATTGCAAACTTCGCGCTGGGGGACTAATTAACTGCT
                                                                              

Cattle_TCONS_00072980       CTACCCATAGAGGGACTGC-TGAAGCA-TCTGAAAGCACCTGA--TTCAC
Cattle_TCONS_00072981       CTACCCATAGAGGGACTGC-TGAAGCA-TCTGAAAGCACCTGA--TTCAC
Mouse_XR_375320.2           TTACTTATTGAGACAGTGTGTCATGTAATCCAAACAGACTTGAAATTCAC
Mouse_XR_867037.1           TTACTTATTGAGACAGTGTGTCATGTAATCCAAACAGACTTGAAATTCAC
Pig_TCONS_00125299          --------------------------------------------------
Pig_TCONS_00125300          --------------------------------------------------
Mouse_XR_104764.4           CCTGTTAAACCCACACCTTCTCTTCTTCCACCTCTACTGTCCGGTTGCAC
Chicken_TCONS_00096385      CTACCTGCTCCAGGATTTCGGTAACACACAGGACGCCTCATCTCCTCCAA
                                                                              

Cattle_TCONS_00072980       TTAAAACAACAAGATAA-----AAC--CTGAGCTGT-----TACAACATG
Cattle_TCONS_00072981       TTAAAACAACAAGATAA-----AAC--CTGAGCTGT-----TACAACATG
Mouse_XR_375320.2           TATGTAGCAGAAGATGACCTTGAACTTCTGAGCCTCCTGCCTCCAAAGAG
Mouse_XR_867037.1           TATGTAGCAGAAGATGACCTTGAACTTCTGAGCCTCCTGCCTCCAAAGAG
Pig_TCONS_00125299          --------------------------------------------------
Pig_TCONS_00125300          --------------------------------------------------
Mouse_XR_104764.4           TGGGAAAGCCAGATAGAAGCTGCCCCTCTCGGCGGAGAGGTTTGAAAGAA
Chicken_TCONS_00096385      TTCCAGCTGTGAATGCCGACTGCTCCGATGCGTTATCACCGGTGGGAATG
                                                                              

Cattle_TCONS_00072980       TCTAA-----------AACTCGACGGGGCTCATGAAGCACACGCAGGC--
Cattle_TCONS_00072981       TCTAA-----------AACTCGACGGGGCTCATGAAGCACACGCAGGC--
Mouse_XR_375320.2           TTTGGCTGCCACAATTGGCTCTGTATAAGTCAAGAAAAGAATGTGAGCCC
Mouse_XR_867037.1           TTTGGCTGCCACAATTGGCTCTGTATAAGTCAAGAAAAGAATGTGAGCCC
Pig_TCONS_00125299          --------------------------------------------------
Pig_TCONS_00125300          --------------------------------------------------
Mouse_XR_104764.4           CGAGCAAACG--GATCAAAGAAGGGAGAGAAATGAAGAAAATAAAGACGG
Chicken_TCONS_00096385      CGCAGGGTGCAGAGAAGTGCGTGGAGCAGTTAAGAAAATAAAAACATTTT
                                                                              

Cattle_TCONS_00072980       -GAACCTTCTTCCTTTCTTCTGCCCACAGAGAAGCTCAGCTATGTAAAAG
Cattle_TCONS_00072981       -GAACCTTCTTCCTTTCTTCTGCCCACAGAGAAGCTCAGCTATGTAAAAG
Mouse_XR_375320.2           CAAACCAGTTGTCCTCAGTCT-CCTAGAAGGGACTTTATTTCTGTGAATG
Mouse_XR_867037.1           CAAACCAGTTGTCCTCAGTCT-CCTAGAAGGGACTTTATTTCTGTGAATG
Pig_TCONS_00125299          --------------------------------------------------
Pig_TCONS_00125300          ------------------------------TGCCCCGCCCACCGCCGAGG
Mouse_XR_104764.4           CACTCCAGCTTACAGGATCTATAAGCCGTGTTTCCTGAAAAGATAAATGA
Chicken_TCONS_00096385      GAATGATAATAACACATTCCTTCTAATTCTTACTCCATGAAGACATTGTT
                                                                              

Cattle_TCONS_00072980       CCACTGGAGTCATGGT---TTCAAGAAAAGAAA-ATGGTTTGTGTTTTTC
Cattle_TCONS_00072981       CCACTGGAGTCATGGT---TTCAAGAAAAGAAA-ATGGTTTGTGTTTTTC
Mouse_XR_375320.2           AGCCTAGAAGAGAGGTGTGTTGGACAGCAGGAG-CTAGGCTGTCTCCATT
Mouse_XR_867037.1           AGCCTAGAAGAGAGGTGTGTTGGACAGCAGGAG-CTAGGCTGTCTCCATT
Pig_TCONS_00125299          --------------------------GGCTCCG-GCTCCTCGGCCATTTC
Pig_TCONS_00125300          ACTCCGCCTCCGGAACGCGGGCGAGCCGAGGAGCGCGCGCACTCCCTGTT
Mouse_XR_104764.4           TTTCCTAATGAATGGATCCTTTAGGCCATAAAAAATCCATTTATTTTCTT
Chicken_TCONS_00096385      TCCAACCAGAGTAAGTGCAGCAGGGTTTCGGTACATGCCTAACGTCACTT
                                                                            * 

Cattle_TCONS_00072980       TTATCATGGTGGAAGGGAG-------ACACACACGGCTTA--ACAGTTAA
Cattle_TCONS_00072981       TTATCATGGTGGAAGGGAG-------ACACACACGGCTTA--ACAGTTAA
Mouse_XR_375320.2           CTAGACCGTTGAACACTCGCTTGTCTATGACCAGGGCTCAG-ATAGCCCA
Mouse_XR_867037.1           CTAGACCGTTGAACACTCGCTTGTCTATGACCAGGGCTCAG-ATAGCCCA
Pig_TCONS_00125299          CTCGCTCGGCGGCGGCCGG----------GACTGAACTGAC-ACCAC-AC
Pig_TCONS_00125300          CTCGCCCTGCGACTCCCGCGC-----ACGCGCGCGCCTTTC-ACCGCCCC
Mouse_XR_104764.4           TTGGATTTGAATAGAGGGGATTTGC----ATTTTTTCCAGT-GCAGCCCC
Chicken_TCONS_00096385      TTTGTCTCATGATCAGAGCGCGTTCAGCTTCAGGGTTTCCCTGTTTTTTC
                             *                                                

Cattle_TCONS_00072980       CAGCAAGAAGGAGCCTT-TCAAAGACTTCC-----CCCTCCTCCC-CCAG
Cattle_TCONS_00072981       CAGCAAGAAGGAGCCTT-TCAAAGACTTCC-----CCCTCCTCCC-CCAG
Mouse_XR_375320.2           GGCTGTCTTTAAGCTCTGTTATGTAGCTCAGGATGCCTCCCAGTT-CTGG
Mouse_XR_867037.1           GGCTGTCTTTAAGCTCTGTTATGTAGCTCAGGATGCCTCCCAGTT-CTGG
Pig_TCONS_00125299          GAGCGAGCCGAGGTCTTCCTTCACCGATTAAGCT-CTATTTGCAT-ACCT
Pig_TCONS_00125300          TA-CACCCCCGCCTCCCGCCATCCGGCTTAACGTGGCCGGCGCGCGCCCG
Mouse_XR_104764.4           ATTTAAATTAAAATGCAGAGCATGAGGCTAGCCTACAATGCAACTAAATA
Chicken_TCONS_00096385      CATGAACTTTGGAACTT--CAGGCATTACAGTAACATTTGTGAAACATTT
                                                                              

Cattle_TCONS_00072980       CTAATTTCAGGGGACT-----CTGTTCC-AGGGGCATTGAAC-ATATA-C
Cattle_TCONS_00072981       CTAATTTCAGGGGACT-----CTGTTCC-AGGGGCATTGAAC-ATATA-C
Mouse_XR_375320.2           CTGTCTACAGTGGTCTGGCTATTACTCC-ACACCTGTTTTGCTGGATAAC
Mouse_XR_867037.1           CTGTCTACAGTGGTCTGGCTATTACTCC-ACACCTGTTTTGCTGGATAAC
Pig_TCONS_00125299          TTAACATGAGAAACAT-----TTATTCC-AGTAATGAGTCATTTGAGACC
Pig_TCONS_00125300          GCAGTTCCAGTGACAG-----TCCTGCC-TGCCAC-TGCAGTCTCAGATC
Mouse_XR_104764.4           ATAGTGGGAGGGGCCGCTGTATTCTTCCTAGGAGCTCAGAGTTTGCTAGC
Chicken_TCONS_00096385      TCCGATTTGGCAATAT---TGAGAACAGAAGGGTCATACTGTCTGAATTT
                                     *                                        

Cattle_TCONS_00072980       TGGTGGGCTGCCGTCTACGGGACACGACTGAAGCGACTCAGCAGCAGCAG
Cattle_TCONS_00072981       TGGTGGGCTGCCGTCTACGGGACACGACTGAAGCGACTCAGCAGCAGCAG
Mouse_XR_375320.2           AAAAGAAAAAAAGAAAAGGAAAGAAAAAGAAAACCAAACAACAAAACCAA
Mouse_XR_867037.1           AAAAGAAAAAAAGAAAAGGAAAGAAAAAGAAAACCAAACAACAAAACCAA
Pig_TCONS_00125299          TCGTCTGGGTTTATATTCTGAAGCTGGATGTAACAGTGC--TAATGCCGG
Pig_TCONS_00125300          TAAT-----AACAAAACCAAAAAAAAAAAAAAAAAACCTTCTAAT-TTGC
Mouse_XR_104764.4           TTTGCCATAGGAAAAAAGCAGACACTGGTACCAACACCTACTGTTGCAGA
Chicken_TCONS_00096385      AGATATAAAGTGGTACATGGAATCTCATCCAGCTACCCGTGCACTTTGCT
                                                 *                            

Cattle_TCONS_00072980       CACATCCAGCAA----ACAGGTAAGGGAAAGT--AATACTTTTGGGTGTA
Cattle_TCONS_00072981       CACATCCAGCAA----ACAGGTAAGGGAAAGT--AATACTTTTGGGTGTA
Mouse_XR_375320.2           CCAACCAAACAA----ACAAACACAACACTTTGGAGTCCTTTTTTCTTTA
Mouse_XR_867037.1           CCAACCAAACAA----ACAAACACAACACTTTGGAGTCCTTTTTTCTTTA
Pig_TCONS_00125299          AGGAATGGGTAT----CTTCTGCCTTCAAACTTCAGGA-TTTTCTCTGTG
Pig_TCONS_00125300          TATATTTAACAT----TCACTGGAATCATCTTTTGAGACAGCCTTAATTA
Mouse_XR_104764.4           AGAGAATACCACAAGGCCGTTCGGGACACCTTCGAGGCGTGCGAGAAGCT
Chicken_TCONS_00096385      CATAACTAAGCCAATGTCTCAGGAGATTTATCATCAGAAATACAAGTTTA
                                                                              

Cattle_TCONS_00072980       AATAGAAGATCTGGAGTGA---------TTTTGG-------------CAA
Cattle_TCONS_00072981       AATAGAAGATCTGGAGTGA---------TTTTGG-------------CAA
Mouse_XR_375320.2           GAAAGGGAAATCCCAGCTAGACAGCGTTTCTTGGATGGAAAAAGAAACAA
Mouse_XR_867037.1           GAAAGGGAAATCCCAGCTAGACAGCGTTTCTTGGATGGAAAAAGAAACAA
Pig_TCONS_00125299          CAGAGAGAGACAGAAGAGAGAGAG--GCTGCTGGTT----------TTGG
Pig_TCONS_00125300          GAAGAAAATGCCGGTATGATCTTCTTATTTCTCAAGTATTTATCTTACTG
Mouse_XR_104764.4           GGGCGGTTGGTTGTGATCATGTTTCGTTTATTCAGGAAACTA---GGCAA
Chicken_TCONS_00096385      CAGTCTGCAAATGGAGGGAATGTC---TTCCTAACAAAGCATCCATACAG
                                              *         *  *                  

Cattle_TCONS_00072980       TTCATTTG-TTTCCTTAGAAGTAGACTTTCAGGCCAAATGAT-GAGTAAC
Cattle_TCONS_00072981       TTCATTTG-TTTCCTTAGAAGTAGACTTTCAGGCCAAATGAT-GAGTAAC
Mouse_XR_375320.2           ATCTTTTGATTTGAACCGGAGCGATTCTTCAGAGCAAGGAAG-GAAGTCA
Mouse_XR_867037.1           ATCTTTTGATTTGAACCGGAGCGATTCTTCAGAGCAAGGAAG-GAAGTCA
Pig_TCONS_00125299          TTTGTTTGTTTAATTCTAAAACGGAACTGGGCCTAAATGAAT-TAAGGAT
Pig_TCONS_00125300          TGGAACTATTCGATTTGGAAACTGTA-TGTAAATCCCTGGAG-CTGAAAT
Mouse_XR_104764.4           TGTGTTTATCTAAGAGGGAATCTGCCATTTCGAAAACGGCTG-CAGTTCT
Chicken_TCONS_00096385      TGCTTACAAACAGTGGAAGAATGGCTGGTGGTGTCATTTTTTAGAGGGAA
                                               *                              

Cattle_TCONS_00072980       AGTGCCTA-AATTTTTT---AAAAGTCTGCT----CTCTACCTGTAATTA
Cattle_TCONS_00072981       AGTGCCTA-AATTTTTT---AAAAGTCTGCT----CTCTACCTGTAATTA
Mouse_XR_375320.2           AAGGCTTA-AATTCCATCACAAAATTCAAAAGCAATCCTTTCAGGAGGAA
Mouse_XR_867037.1           AAGGCTTA-AATTCCATCACAAAATTCAAAAGCAATCCTTTCAGGAGGAA
Pig_TCONS_00125299          AATATTTG-AAAACATACCTCGTTATTTACT---TCGTACCCTAAAGAAA
Pig_TCONS_00125300          GGAGCCAA-CACAGACCTAAAAGAATTCAGT-------GTTCAGAGCAGG
Mouse_XR_104764.4           GACAGCAGCAAAATAGGTCCTGGTGTCTAAT----TATACTTAGAAGAGG
Chicken_TCONS_00096385      AAAATCTATTAGAATCCATTAAATCTTTTTT---TTTTTTTTTGAGGCGG
                                      *              *                        

Cattle_TCONS_00072980       CATGTTTTTATTCTTCTTAAAATTTCTTTTCTT--G-GCATATAGTTGAC
Cattle_TCONS_00072981       CATGTTTTTATTCTTCTTAAAATTTCTTTTCTT--G-GCATATAGTTGAC
Mouse_XR_375320.2           CCCGTCTTAGTTCCTCCACTCACCCAACTCGTT--C-TGAGAGAGGAAAT
Mouse_XR_867037.1           CCCGTCTTAGTTCCTCCACTCACCCAACTCGTT--C-TGAGAGAGGAAAT
Pig_TCONS_00125299          TATACACTGTATGACATTTTAATGGTGTCAAGA--G-AGAAAGAACTTGC
Pig_TCONS_00125300          AAAACCTGAAAAACTGCAGTGAGGAGTTAGCAG--G-AAAAGAAAATGAA
Mouse_XR_104764.4           GCAACTTAAAAAATAATGATAATAATAAAAGCA--GTAGAATCAAGATTC
Chicken_TCONS_00096385      GGTGGGCCGCTGCTCGGGGCCGTTGGGCCGGAGCCGTGGGGTGTCCCGGC
                                                                              

Cattle_TCONS_00072980       T--TATAATGTTGTAT-AAATT-GCTGCTGCACAGCAAT-----------
Cattle_TCONS_00072981       T--TATAATGTTGTAT-AAATT-GCTGCTGCACAGCAAT-----------
Mouse_XR_375320.2           TAGTTTACTGCCATATCGAAAT-AAAGAAGC-CAGAAAG-----------
Mouse_XR_867037.1           TAGTTTACTGCCATATCGAAAT-AAAGAAGC-CAGAAAG-----------
Pig_TCONS_00125299          TCTTCTCTTCTGGTCTGAATAG-AGCTCATCGTATAAAG-----------
Pig_TCONS_00125300          AAAGTTGGGCAAACCTGCCAGC-TTTGCAAACTACAAAG-----------
Mouse_XR_104764.4           CACCCCCCCCAAAAAAAAGAAC-ATAAAAATGTTTTAAGTACCTGCATTT
Chicken_TCONS_00096385      GGGGAGGTGTGGGCACGGCGGCCTTTGTATGGCAGAGATGGCGGTATGCC
                                                                 *            

Cattle_TCONS_00072980       --GTGAGTTATGCATATATAT-TCTTTTTCATATTCTTTT----CCAAAG
Cattle_TCONS_00072981       --GTGAGTTATGCATATATAT-TCTTTTTCATATTCTTTT----CCAAAG
Mouse_XR_375320.2           --GTTCCTTCCAGAAAATCACGTGGCGCCCGCCTCCCTCC----CCCACC
Mouse_XR_867037.1           --GTTCCTTCCAGAAAATCACGTGGCGCCCGCCTCCCTCC----CCCACC
Pig_TCONS_00125299          --GGTAATAGC---------TTTGTCTTCTGAATATTTTC----TCCAGC
Pig_TCONS_00125300          --GACATTTGAGAAGGAAACCGGGGCAGCTCTTTTCATGGGA--CTGAAT
Mouse_XR_104764.4           CTGTTGTTCCCTAATCCCCGGCTGTTCCTGGCTGCCACTCTT--CCCTGC
Chicken_TCONS_00096385      GCGAGGCCGGGTGGCACCGGCGCGGAATGCGGGCCCGGGAGGGGCCGTCG
                              *                                               

Cattle_TCONS_00072980       TGGTTTATTATAGGAT--ATTGGACACAGTTGCCTGGTTTTATTCT----
Cattle_TCONS_00072981       TGGTTTATTATAGGAT--ATTGGACACAGTTGCCTGGTTTTATTCT----
Mouse_XR_375320.2           TCTCTCACTACTCTCCCAGCCGTCCCCTCCCTCCACACCGTTTGCA----
Mouse_XR_867037.1           TCTCTCACTACTCTCCCAGCCGTCCCCTCCCTCCACACCGTTTGCA----
Pig_TCONS_00125299          TCGATTGGGATGTAATT-GACACATAACACTGTCAGCTTTACTGCA----
Pig_TCONS_00125300          GCCCTGAATGAGGTAGGGAACAGCAACGACTCCAGGGAACACCAAA----
Mouse_XR_104764.4           CCCCACCCCATGTGCTC-GAGAGCCAGGATTTCAATGTCCCTGGCGGCCA
Chicken_TCONS_00096385      CCGCTTTGCACATGTAAATCCGGCGATAGGCCGCGGGAGCCTCATC----
                                                                              

Cattle_TCONS_00072980       -TGATGTTGTTTATATGTGGGTTCCCTCATTTCTTTT---ACTCACACCT
Cattle_TCONS_00072981       -TGATGTTGTTTATATGTGGGTTCCCTCATTTCTTTT---ACTCACACCT
Mouse_XR_375320.2           -TGCTGTGCTGCGGCTGCGCGTTGCAGCGTAACATCC---TTGCACACTG
Mouse_XR_867037.1           -TGCTGTGCTGCGGCTGCGCGTTGCAGCGTAACATCC---TTGCACACTG
Pig_TCONS_00125299          -CAAGTTCATTTG---ATACATTCTATT-TTACATTT---TTAAATG---
Pig_TCONS_00125300          -CTTCTCTCTTTTCTAGCAAGTTTCCTGACCCCACTCAAGTCATGTCACA
Mouse_XR_104764.4           CCAACTTACTTACAGTAGAGACCTCTCTACCCCTGCCTGGTTTCAGAGCA
Chicken_TCONS_00096385      -CTGTGCTCTTTG--TGGGTCCTCCAGAGGTGAAGCGGGCTGAGGGAGCC
                                     *                                        

Cattle_TCONS_00072980       GA-TGAACTGTCTTAAATTTGATTG---AACTTTGCAAAGAACCAGTGAT
Cattle_TCONS_00072981       GA-TGAACTGTCTTAAATTTGATTG---AACTTTGCAAAGAACCAGTGAT
Mouse_XR_375320.2           GGGCAAACCTTTGGGTGTGGGACTA---AAAAGTGCAGAAAAA-GGAGAA
Mouse_XR_867037.1           GGGCAAACCTTTGGGTGTGGGACTA---AAAAGTGCAGAAAAA-GGAGAA
Pig_TCONS_00125299          --------------------------------------------------
Pig_TCONS_00125300          AATTTAAACGCCCTATAAAACATCAT--AGTAATACACGATAAAAATAAA
Mouse_XR_104764.4           CAAAGAACAAAGTACAAGTTATCAGG--TCTTAAAAACTAGAAGGGAGGA
Chicken_TCONS_00096385      CTGAGAGCCACTCAGTGCCGCACAGTACTGCACTTGATGATAAATAAATA
                                                                              

Cattle_TCONS_00072980       TGATCT--TTTTTTGGTCACAGGTTCCTGCT--TTCAGGTTCACTAATTC
Cattle_TCONS_00072981       TGATCT--TTTTTTGGTCACAGGTTCCTGCT--TTCAGGTTCACTAATTC
Mouse_XR_375320.2           GAACCGGACCCATCCGACATCGACTCCTCCTCCTCCTGCTCCTCCTCCTC
Mouse_XR_867037.1           GAACCGGACCCATCCGACATCGACTCCTCCTCCTCCTGCTCCTCCTCCTC
Pig_TCONS_00125299          --------------------------------------------------
Pig_TCONS_00125300          GAGCAGAAATTACCTTTCA-------------------------------
Mouse_XR_104764.4           CAGGCCAACTTCTCTGAAGGACAGGAATAGCCTGCCGCAGAGAGACCTGC
Chicken_TCONS_00096385      TCACGACAGTAAACTAAAGTAAATAAGTAAATATCACGGCAATAAACTAA
                                                                              

Cattle_TCONS_00072980       CTCCTCCTACGTAGATTCATAGATAATATCCATAAGATCTGGAAACTAAA
Cattle_TCONS_00072981       CTCCTCCTACGTAGATTCATAGATAATATCCATAAGATCTGGAAACTAAA
Mouse_XR_375320.2           CTCCTGCTCCTCCTCCTCCTCCTGCTCCTCCTCAGCATCCCGGGTCCCGG
Mouse_XR_867037.1           CTCCTGCTCCTCCTCCTCCTCCTGCTCCTCCTCAGCATCCCGGGTCCCGG
Pig_TCONS_00125299          --------------------------------------------------
Pig_TCONS_00125300          --------------------------------------------------
Mouse_XR_104764.4           AGTGCACAAGCTAGAAACAGTGTGGTGAAATATAAAAACCTACAGGGGCC
Chicken_TCONS_00096385      ATCAGCGTACATACATGTGTATAGAGCATAGAGGGGGCTCCGTGCCATGA
                                                                              

Cattle_TCONS_00072980       GAGCAA-ATTGAGAACAGCACTTGGTAGAGTGGAGACCAGG---AAGCTA
Cattle_TCONS_00072981       GAGCAA-ATTGAGAACAGCACTTGGTAGAGTGGAGACCAGG---AAGCTA
Mouse_XR_375320.2           TTCCTGCGTCCTGGAC--CCCTGTGAGGAATGCGAGCCGAGCGCACCCGG
Mouse_XR_867037.1           TTCCTGCGTCCTGGAC--CCCTGTGAGGAATGCGAGCCGAGCGCACCCGG
Pig_TCONS_00125299          --------------------------------------------------
Pig_TCONS_00125300          --------------------------------------------------
Mouse_XR_104764.4           AAACAGCCAGGTGTGCCCTTGTCTAGCAGGCGGGGTGTGGCAGTGCCCGG
Chicken_TCONS_00096385      GGGGAAGAGGAGAAAATGGCGGCGTGCCGCTGCTGTGGTGGATGGGACGG
                                                                              

Cattle_TCONS_00072980       AAACTGGAAAATGCCCCACAGATGATTCCAACGCCAACAGAAAGGCTTCC
Cattle_TCONS_00072981       AAACTGGAAAATGCCCCACAGATGATTCCAACGCCAACAGAAAGCAGGTG
Mouse_XR_375320.2           GGACCGTGAGACGTTCCTTCCTTCGTGTTTTTAATTATTCACGTCGGACC
Mouse_XR_867037.1           GGACCGTGAGACGTTCCTTCCTTCGTGTTTTTAATTATTCACGTCGGACC
Pig_TCONS_00125299          --------------------------------------------------
Pig_TCONS_00125300          --------------------------------------------------
Mouse_XR_104764.4           ACAGGCTGTTCTTCTACCCCAGCGCCCTTCAAGGCCATTGGCATTTGGAC
Chicken_TCONS_00096385      CAGCAGCTCGAAGCGCTGGGAAAAGTGCTCTGAACAAAACAAATACAGCC
                                                                              

Cattle_TCONS_00072980       CAGGT---GGCTCAGTGGTAAAGAATCTGCCTGCCA--------------
Cattle_TCONS_00072981       GAGGGCTGGACTTCGCCTGCAGGCCACAGTTTGCTGACGCCTGGCTTAGA
Mouse_XR_375320.2           TGGATATGTCCCTCGTGTAAACACGAAGGACGCTTGTGAAGGTGTCTGAA
Mouse_XR_867037.1           TGGATATGTCCCTCGTGTAAACACGAAGGACGCTTGTGAAGGTGTCTGAA
Pig_TCONS_00125299          --------------------------------------------------
Pig_TCONS_00125300          --------------------------------------------------
Mouse_XR_104764.4           TCTGTGGCTTACCTTTTATCAAGGAAAGCCAGAAACTGGGGCTGCCCTGT
Chicken_TCONS_00096385      AAGCAGTTCACGTCCTGTGCTGTTTCTGACAGCCATAAGCACTCAGCTCT
                                                                              

Cattle_TCONS_00072980       --------------------------------------------------
Cattle_TCONS_00072981       CTAATCACA---GGTCATGTCTTGTCTTCTCTGACTAAATTGCTGACTAG
Mouse_XR_375320.2           GAGGACAGA---AGAGGGCATCAGATCCCTGGAGCTGGAGTCCCAGGCAG
Mouse_XR_867037.1           GAGGACAGA---AGAGGGCATCAGATCCCTGGAGCTGGAGTCCCAGGCAG
Pig_TCONS_00125299          --------------------------------------------------
Pig_TCONS_00125300          --------------------------------------------------
Mouse_XR_104764.4           AAGCTCCCA---TTAAAAATGCTAGCCACTCTGTTTAGGGTGTTTAAATA
Chicken_TCONS_00096385      TCGGTCTGGCACTGCTACTTCTATGAAGGTGCGGGTGCTAAACTGGACCT
                                                                              

Cattle_TCONS_00072980       --------------------------------------------------
Cattle_TCONS_00072981       AAGCCGG-------------------------------------------
Mouse_XR_375320.2           TTGTGGAGCACCCAAGATCTAAGAGGAGGACGGTGCC---ATCCTTACAG
Mouse_XR_867037.1           TTGTGGAGCACCCAAGCCCCCAACCACAGGCAACACACGGATTTCCCTCC
Pig_TCONS_00125299          --------------------------------------------------
Pig_TCONS_00125300          --------------------------------------------------
Mouse_XR_104764.4           CCATCTAAGCTGAGCAAAACCTGAAAGGAGATGCAAAGAGTCCCTGGTTT
Chicken_TCONS_00096385      AAGTGAACCTGGCAAAGAATTATAACAGTTTTTTGCTATTCCAGTTGAAA
                                                                              

Cattle_TCONS_00072980       --------------------------------------------------
Cattle_TCONS_00072981       --------------------------------------------------
Mouse_XR_375320.2           CAGACAAGCCTTGGAAATGCGCTCCAGCGTCCGCAGCTTTGAAACCCGGG
Mouse_XR_867037.1           CGGTCATACTTT--AACTGGGACCCTTCTGAAGTATGGAAGGAATTTGTG
Pig_TCONS_00125299          --------------------------------------------------
Pig_TCONS_00125300          --------------------------------------------------
Mouse_XR_104764.4           GCTGTTTGCTGTCCCCACTTCTGGAGAGCCTGAGGTTATTTGAAGCATGT
Chicken_TCONS_00096385      CCGAGGAGCTTTGGCAACTTAAATCCACAGTACTGTCAGCAAAATGCTTA
                                                                              

Cattle_TCONS_00072980       --------------------------------------------------
Cattle_TCONS_00072981       --------------------------------------------------
Mouse_XR_375320.2           CTGCTTACTTCTTAGTCACTCAACACTCCCGGCTCAGTTCTGCGATGAAG
Mouse_XR_867037.1           --GACAAGGTCCTGG--GTCTGACATCATTGATACATACATTCTAAAAGA
Pig_TCONS_00125299          --------------------------------------------------
Pig_TCONS_00125300          --------------------------------------------------
Mouse_XR_104764.4           ACTTATACAACAGCTTACCTGTTAATTGCCCCTGAATAATTCTGTCTTAT
Chicken_TCONS_00096385      ATCTCTGCTAGACCTGAGGTTAGCGCCTTCCTCAAGCAAATGGGATAAGG
                                                                              

Cattle_TCONS_00072980       --------------------------------------------------
Cattle_TCONS_00072981       --------------------------------------------------
Mouse_XR_375320.2           GGCGTTAAACCCCCAAAGACGCCAGGCAACTCCTGCAATGGTGACCCGTG
Mouse_XR_867037.1           CATGATTGTTCTCCAATTGTTTTGTG-AGGTCCTGACGCCCTAGAAGGGC
Pig_TCONS_00125299          --------------------------------------------------
Pig_TCONS_00125300          --------------------------------------------------
Mouse_XR_104764.4           TAGATTCAGTGACAGATAAAGCTGTAGTCCTCCTGCA-------------
Chicken_TCONS_00096385      AAGA----------------------------------------------
                                                                              

Cattle_TCONS_00072980       --------------------------------------------------
Cattle_TCONS_00072981       --------------------------------------------------
Mouse_XR_375320.2           TTTGCCCAAGGCAGCTTTTGGCCTGACATCTTTCCCCCTACCCAAATCCC
Mouse_XR_867037.1           CCGGCTCCAGGCTCTACCCTTCTTTTGTATTTTGGACATGATAAATACCT
Pig_TCONS_00125299          --------------------------------------------------
Pig_TCONS_00125300          --------------------------------------------------
Mouse_XR_104764.4           --------------------------------------------------
Chicken_TCONS_00096385      --------------------------------------------------
                                                                              

Cattle_TCONS_00072980       --------------------------------------------------
Cattle_TCONS_00072981       --------------------------------------------------
Mouse_XR_375320.2           GGTACTCCCAGGGGAAGACATCGCTATTTGGGA----GAGAGTTTCCACT
Mouse_XR_867037.1           GTTCTTCTCTGAAGAAGCTTTTCTAATATGCGGAGCCGAAAACTGAAAGC
Pig_TCONS_00125299          --------------------------------------------------
Pig_TCONS_00125300          --------------------------------------------------
Mouse_XR_104764.4           --------------------------------------------------
Chicken_TCONS_00096385      --------------------------------------------------
                                                                              

Cattle_TCONS_00072980       --------------------------------------------------
Cattle_TCONS_00072981       --------------------------------------------------
Mouse_XR_375320.2           GCTCTGAGAATTACACGTTTTGGG--GAGTAGTCCTCTTAGTGTGCCTTA
Mouse_XR_867037.1           GGCCCTTATTTAACTGGGTTGAGTTTAATTAATCTGCCTGAGATTTCAGT
Pig_TCONS_00125299          --------------------------------------------------
Pig_TCONS_00125300          --------------------------------------------------
Mouse_XR_104764.4           --------------------------------------------------
Chicken_TCONS_00096385      --------------------------------------------------
                                                                              

Cattle_TCONS_00072980       --------------------------------------------------
Cattle_TCONS_00072981       --------------------------------------------------
Mouse_XR_375320.2           CAGAGCCTCGGAACTCTGGTGGACTTTGTTCTCTCTGTGTTGA-AGCCTC
Mouse_XR_867037.1           GAGATGCTCTCGGCTCTGCTCA--TCTGCTGTCTTGGTCCTGGCAGTCTG
Pig_TCONS_00125299          --------------------------------------------------
Pig_TCONS_00125300          --------------------------------------------------
Mouse_XR_104764.4           --------------------------------------------------
Chicken_TCONS_00096385      --------------------------------------------------
                                                                              

Cattle_TCONS_00072980       --------------------------------------------------
Cattle_TCONS_00072981       --------------------------------------------------
Mouse_XR_375320.2           TGGGGAAG--TTGAAAGAGTTA---TGATTTATCATTTGGCAAGGGACAC
Mouse_XR_867037.1           TAAGGGTGCATTTCCTGAGTTAGACTACCCCTCCGTTTAGATAGCGAGGA
Pig_TCONS_00125299          --------------------------------------------------
Pig_TCONS_00125300          --------------------------------------------------
Mouse_XR_104764.4           --------------------------------------------------
Chicken_TCONS_00096385      --------------------------------------------------
                                                                              

Cattle_TCONS_00072980       --------------------------------------------------
Cattle_TCONS_00072981       --------------------------------------------------
Mouse_XR_375320.2           TCGGAAACAGCTAACTCGAAGGTCACAGGGACCAGCTCTAGTTTTA-AAT
Mouse_XR_867037.1           ACTCTGCTTGCTTTCTGTTGAACGGTGTGTGTCCCTCCTAGTCTGACAGG
Pig_TCONS_00125299          --------------------------------------------------
Pig_TCONS_00125300          --------------------------------------------------
Mouse_XR_104764.4           --------------------------------------------------
Chicken_TCONS_00096385      --------------------------------------------------
                                                                              

Cattle_TCONS_00072980       --------------------------------------------------
Cattle_TCONS_00072981       --------------------------------------------------
Mouse_XR_375320.2           TCAGCCTCAGGAGGGTAGTTT-TATAGAGAGGGTACACGAAGCTTTCTGG
Mouse_XR_867037.1           AGAAGCACAAGCCATTGCTCTCTGTAGAAGCTGTGATTATGGTGGTCTTT
Pig_TCONS_00125299          --------------------------------------------------
Pig_TCONS_00125300          --------------------------------------------------
Mouse_XR_104764.4           --------------------------------------------------
Chicken_TCONS_00096385      --------------------------------------------------
                                                                              

Cattle_TCONS_00072980       --------------------------------------------------
Cattle_TCONS_00072981       --------------------------------------------------
Mouse_XR_375320.2           GAAAACGTTATGGTTTTGTAACATTAGGAATCTAGAAGTGATTGATCATC
Mouse_XR_867037.1           GACTCC-CTAGAACTTGGTCGTGGAAGGGACCT-GTTTCACCTGCATTTC
Pig_TCONS_00125299          --------------------------------------------------
Pig_TCONS_00125300          --------------------------------------------------
Mouse_XR_104764.4           --------------------------------------------------
Chicken_TCONS_00096385      --------------------------------------------------
                                                                              

Cattle_TCONS_00072980       --------------------------------------------------
Cattle_TCONS_00072981       --------------------------------------------------
Mouse_XR_375320.2           TATTACAGTGTCATGTGGATGCTTCTTGGTGCAAAAATGAATTAAAACAT
Mouse_XR_867037.1           ACCTGCA-TTTGCTTTCTAAGCATTCTGGGACTTGGATGCAATTTGTAAC
Pig_TCONS_00125299          --------------------------------------------------
Pig_TCONS_00125300          --------------------------------------------------
Mouse_XR_104764.4           --------------------------------------------------
Chicken_TCONS_00096385      --------------------------------------------------
                                                                              

Cattle_TCONS_00072980       --------------------------------------------------
Cattle_TCONS_00072981       --------------------------------------------------
Mouse_XR_375320.2           AACATGGTTAAACTGGGAGGGGAGCTCTTTTCTTTGCCGGAAGCAAACAT
Mouse_XR_867037.1           CTCTCAGATCAGTTGTTTTGCTATGTTTTGTATTCATTAGTAGTGTGGGT
Pig_TCONS_00125299          --------------------------------------------------
Pig_TCONS_00125300          --------------------------------------------------
Mouse_XR_104764.4           --------------------------------------------------
Chicken_TCONS_00096385      --------------------------------------------------
                                                                              

Cattle_TCONS_00072980       --------------------------------------------------
Cattle_TCONS_00072981       --------------------------------------------------
Mouse_XR_375320.2           TCAC-TGAATGACACATACATACAATCCCAG--CACTGAGGCAGAAATAT
Mouse_XR_867037.1           ACACGTGACATGTATATGAGGACACTTGTGTGTCACTGTGGGTGGGGAGG
Pig_TCONS_00125299          --------------------------------------------------
Pig_TCONS_00125300          --------------------------------------------------
Mouse_XR_104764.4           --------------------------------------------------
Chicken_TCONS_00096385      --------------------------------------------------
                                                                              

Cattle_TCONS_00072980       --------------------------------------------------
Cattle_TCONS_00072981       --------------------------------------------------
Mouse_XR_375320.2           CAAGAGCTAAGAGGCTACCCTGAGTAACAACGAGAGACC-CGGATTCAAA
Mouse_XR_867037.1           TTGGAGGAGTCAGCTTGGCCTTCTACCGAACACAAGTCTTCAGACTTGGT
Pig_TCONS_00125299          --------------------------------------------------
Pig_TCONS_00125300          --------------------------------------------------
Mouse_XR_104764.4           --------------------------------------------------
Chicken_TCONS_00096385      --------------------------------------------------
                                                                              

Cattle_TCONS_00072980       --------------------------------------------------
Cattle_TCONS_00072981       --------------------------------------------------
Mouse_XR_375320.2           ACAAAAC----TAAAGCAACAAACAA------CGACTACAAAAGCATAGT
Mouse_XR_867037.1           GCCAAGCGCCTTCGCCCTCTGAGCCATCTTGCCATCCCTCGGATCACATT
Pig_TCONS_00125299          --------------------------------------------------
Pig_TCONS_00125300          --------------------------------------------------
Mouse_XR_104764.4           --------------------------------------------------
Chicken_TCONS_00096385      --------------------------------------------------
                                                                              

Cattle_TCONS_00072980       -------------------------------------
Cattle_TCONS_00072981       -------------------------------------
Mouse_XR_375320.2           TTGGGAACTCAG-------------------------
Mouse_XR_867037.1           TTAAGAGTTTTGTTGTTGTTATTGTTGCTGTTGTTGC
Pig_TCONS_00125299          -------------------------------------
Pig_TCONS_00125300          -------------------------------------
Mouse_XR_104764.4           -------------------------------------
Chicken_TCONS_00096385      -------------------------------------
                                                                 
